# Supplementary material for: Computational design of novel Cas9 PAM-interacting domains using evolution-based modelling and structural quality assessment
Source: PLoS Comput Biol. 2023 Nov 17;19(11):e1011621. doi: 10.1371/journal.pcbi.1011621 (PMC10729993; doi:10.1371/journal.pcbi.1011621)
Supplement: S1 File — This file contains the experimentally tested sequences in a zip format. It includes Fasta files, AlphaFold Prediction with PDB file, pLDDT, and more. (ZIP) [file pcbi.1011621.s001.zip › pdb/dgfx_65_relaxed_rank_1_model_3.pdb]

ATOM      1  N   THR A   1      -3.070   7.893 -24.756  1.00 41.97           N  
ATOM      2  H   THR A   1      -3.624   7.611 -25.553  1.00 41.97           H  
ATOM      3  H2  THR A   1      -3.088   7.178 -24.043  1.00 41.97           H  
ATOM      4  H3  THR A   1      -3.471   8.745 -24.391  1.00 41.97           H  
ATOM      5  CA  THR A   1      -1.688   8.202 -25.179  1.00 41.97           C  
ATOM      6  HA  THR A   1      -1.231   7.342 -25.668  1.00 41.97           H  
ATOM      7  C   THR A   1      -0.870   8.541 -23.941  1.00 41.97           C  
ATOM      8  CB  THR A   1      -1.711   9.374 -26.168  1.00 41.97           C  
ATOM      9  HB  THR A   1      -0.722   9.825 -26.250  1.00 41.97           H  
ATOM     10  O   THR A   1      -0.960   9.646 -23.433  1.00 41.97           O  
ATOM     11  CG2 THR A   1      -2.192   8.920 -27.545  1.00 41.97           C  
ATOM     12 HG21 THR A   1      -3.219   8.555 -27.506  1.00 41.97           H  
ATOM     13 HG22 THR A   1      -1.539   8.135 -27.927  1.00 41.97           H  
ATOM     14 HG23 THR A   1      -2.150   9.761 -28.236  1.00 41.97           H  
ATOM     15  OG1 THR A   1      -2.656  10.317 -25.727  1.00 41.97           O  
ATOM     16  HG1 THR A   1      -2.434  11.167 -26.112  1.00 41.97           H  
ATOM     17  N   GLY A   2      -0.166   7.566 -23.357  1.00 59.62           N  
ATOM     18  H   GLY A   2      -0.048   6.681 -23.828  1.00 59.62           H  
ATOM     19  CA  GLY A   2       0.789   7.835 -22.271  1.00 59.62           C  
ATOM     20  HA2 GLY A   2       0.881   6.962 -21.626  1.00 59.62           H  
ATOM     21  HA3 GLY A   2       0.463   8.681 -21.666  1.00 59.62           H  
ATOM     22  C   GLY A   2       2.161   8.135 -22.870  1.00 59.62           C  
ATOM     23  O   GLY A   2       2.514   7.507 -23.866  1.00 59.62           O  
ATOM     24  N   GLY A   3       2.905   9.091 -22.308  1.00 78.37           N  
ATOM     25  H   GLY A   3       2.552   9.593 -21.506  1.00 78.37           H  
ATOM     26  CA  GLY A   3       4.282   9.360 -22.736  1.00 78.37           C  
ATOM     27  HA2 GLY A   3       4.713  10.162 -22.137  1.00 78.37           H  
ATOM     28  HA3 GLY A   3       4.281   9.676 -23.779  1.00 78.37           H  
ATOM     29  C   GLY A   3       5.172   8.119 -22.596  1.00 78.37           C  
ATOM     30  O   GLY A   3       4.891   7.228 -21.794  1.00 78.37           O  
ATOM     31  N   PHE A   4       6.250   8.049 -23.377  1.00 84.46           N  
ATOM     32  H   PHE A   4       6.425   8.798 -24.032  1.00 84.46           H  
ATOM     33  CA  PHE A   4       7.261   6.988 -23.249  1.00 84.46           C  
ATOM     34  HA  PHE A   4       6.758   6.027 -23.143  1.00 84.46           H  
ATOM     35  C   PHE A   4       8.141   7.175 -22.006  1.00 84.46           C  
ATOM     36  CB  PHE A   4       8.122   6.970 -24.519  1.00 84.46           C  
ATOM     37  HB2 PHE A   4       8.898   6.214 -24.402  1.00 84.46           H  
ATOM     38  HB3 PHE A   4       8.619   7.934 -24.627  1.00 84.46           H  
ATOM     39  O   PHE A   4       8.727   6.221 -21.487  1.00 84.46           O  
ATOM     40  CG  PHE A   4       7.345   6.653 -25.783  1.00 84.46           C  
ATOM     41  CD1 PHE A   4       6.643   5.442 -25.868  1.00 84.46           C  
ATOM     42  HD1 PHE A   4       6.698   4.758 -25.034  1.00 84.46           H  
ATOM     43  CD2 PHE A   4       7.315   7.547 -26.867  1.00 84.46           C  
ATOM     44  HD2 PHE A   4       7.857   8.480 -26.819  1.00 84.46           H  
ATOM     45  CE1 PHE A   4       5.897   5.119 -27.013  1.00 84.46           C  
ATOM     46  HE1 PHE A   4       5.362   4.183 -27.073  1.00 84.46           H  
ATOM     47  CE2 PHE A   4       6.579   7.224 -28.023  1.00 84.46           C  
ATOM     48  HE2 PHE A   4       6.563   7.910 -28.858  1.00 84.46           H  
ATOM     49  CZ  PHE A   4       5.866   6.014 -28.096  1.00 84.46           C  
ATOM     50  HZ  PHE A   4       5.305   5.771 -28.986  1.00 84.46           H  
ATOM     51  N   SER A   5       8.204   8.411 -21.521  1.00 86.59           N  
ATOM     52  H   SER A   5       7.699   9.136 -22.010  1.00 86.59           H  
ATOM     53  CA  SER A   5       9.019   8.869 -20.410  1.00 86.59           C  
ATOM     54  HA  SER A   5       9.294   8.024 -19.779  1.00 86.59           H  
ATOM     55  C   SER A   5       8.257   9.865 -19.550  1.00 86.59           C  
ATOM     56  CB  SER A   5      10.302   9.512 -20.944  1.00 86.59           C  
ATOM     57  HB2 SER A   5      10.946   8.703 -21.287  1.00 86.59           H  
ATOM     58  HB3 SER A   5      10.817  10.051 -20.148  1.00 86.59           H  
ATOM     59  O   SER A   5       7.217  10.399 -19.933  1.00 86.59           O  
ATOM     60  OG  SER A   5      10.096  10.374 -22.051  1.00 86.59           O  
ATOM     61  HG  SER A   5       9.367  10.988 -21.939  1.00 86.59           H  
ATOM     62  N   LYS A   6       8.787  10.135 -18.362  1.00 84.66           N  
ATOM     63  H   LYS A   6       9.628   9.642 -18.095  1.00 84.66           H  
ATOM     64  CA  LYS A   6       8.416  11.337 -17.623  1.00 84.66           C  
ATOM     65  HA  LYS A   6       7.332  11.445 -17.603  1.00 84.66           H  
ATOM     66  C   LYS A   6       9.017  12.549 -18.329  1.00 84.66           C  
ATOM     67  CB  LYS A   6       8.947  11.238 -16.204  1.00 84.66           C  
ATOM     68  HB2 LYS A   6       8.829  12.207 -15.719  1.00 84.66           H  
ATOM     69  HB3 LYS A   6      10.010  11.004 -16.265  1.00 84.66           H  
ATOM     70  O   LYS A   6      10.232  12.713 -18.345  1.00 84.66           O  
ATOM     71  CG  LYS A   6       8.250  10.163 -15.364  1.00 84.66           C  
ATOM     72  HG2 LYS A   6       7.188  10.385 -15.256  1.00 84.66           H  
ATOM     73  HG3 LYS A   6       8.391   9.178 -15.809  1.00 84.66           H  
ATOM     74  CD  LYS A   6       8.951  10.231 -14.016  1.00 84.66           C  
ATOM     75  HD2 LYS A   6       8.769  11.204 -13.562  1.00 84.66           H  
ATOM     76  HD3 LYS A   6      10.021  10.146 -14.210  1.00 84.66           H  
ATOM     77  CE  LYS A   6       8.576   9.140 -13.032  1.00 84.66           C  
ATOM     78  HE2 LYS A   6       7.566   9.316 -12.660  1.00 84.66           H  
ATOM     79  HE3 LYS A   6       8.624   8.174 -13.535  1.00 84.66           H  
ATOM     80  NZ  LYS A   6       9.583   9.214 -11.952  1.00 84.66           N  
ATOM     81  HZ1 LYS A   6       9.681  10.171 -11.643  1.00 84.66           H  
ATOM     82  HZ2 LYS A   6       9.386   8.590 -11.182  1.00 84.66           H  
ATOM     83  HZ3 LYS A   6      10.487   9.008 -12.353  1.00 84.66           H  
ATOM     84  N   GLU A   7       8.153  13.403 -18.865  1.00 85.30           N  
ATOM     85  H   GLU A   7       7.186  13.115 -18.907  1.00 85.30           H  
ATOM     86  CA  GLU A   7       8.531  14.551 -19.706  1.00 85.30           C  
ATOM     87  HA  GLU A   7       9.239  14.213 -20.462  1.00 85.30           H  
ATOM     88  C   GLU A   7       9.238  15.692 -18.948  1.00 85.30           C  
ATOM     89  CB  GLU A   7       7.275  15.064 -20.431  1.00 85.30           C  
ATOM     90  HB2 GLU A   7       6.546  15.390 -19.689  1.00 85.30           H  
ATOM     91  HB3 GLU A   7       7.539  15.930 -21.039  1.00 85.30           H  
ATOM     92  O   GLU A   7       9.668  16.676 -19.548  1.00 85.30           O  
ATOM     93  CG  GLU A   7       6.617  14.006 -21.338  1.00 85.30           C  
ATOM     94  HG2 GLU A   7       5.772  14.466 -21.850  1.00 85.30           H  
ATOM     95  HG3 GLU A   7       6.219  13.204 -20.716  1.00 85.30           H  
ATOM     96  CD  GLU A   7       7.590  13.433 -22.381  1.00 85.30           C  
ATOM     97  OE1 GLU A   7       7.598  12.190 -22.559  1.00 85.30           O  
ATOM     98  OE2 GLU A   7       8.353  14.239 -22.952  1.00 85.30           O  
ATOM     99  N   SER A   8       9.399  15.576 -17.626  1.00 88.98           N  
ATOM    100  H   SER A   8       9.060  14.741 -17.171  1.00 88.98           H  
ATOM    101  CA  SER A   8      10.228  16.497 -16.850  1.00 88.98           C  
ATOM    102  HA  SER A   8       9.865  17.512 -17.012  1.00 88.98           H  
ATOM    103  C   SER A   8      11.684  16.420 -17.312  1.00 88.98           C  
ATOM    104  CB  SER A   8      10.141  16.185 -15.355  1.00 88.98           C  
ATOM    105  HB2 SER A   8      10.515  15.177 -15.170  1.00 88.98           H  
ATOM    106  HB3 SER A   8      10.755  16.893 -14.799  1.00 88.98           H  
ATOM    107  O   SER A   8      12.313  15.362 -17.253  1.00 88.98           O  
ATOM    108  OG  SER A   8       8.798  16.273 -14.912  1.00 88.98           O  
ATOM    109  HG  SER A   8       8.472  17.159 -15.089  1.00 88.98           H  
ATOM    110  N   ILE A   9      12.226  17.559 -17.746  1.00 87.11           N  
ATOM    111  H   ILE A   9      11.639  18.379 -17.806  1.00 87.11           H  
ATOM    112  CA  ILE A   9      13.629  17.683 -18.140  1.00 87.11           C  
ATOM    113  HA  ILE A   9      13.936  16.754 -18.620  1.00 87.11           H  
ATOM    114  C   ILE A   9      14.465  17.874 -16.879  1.00 87.11           C  
ATOM    115  CB  ILE A   9      13.840  18.827 -19.155  1.00 87.11           C  
ATOM    116  HB  ILE A   9      13.520  19.762 -18.696  1.00 87.11           H  
ATOM    117  O   ILE A   9      14.290  18.850 -16.149  1.00 87.11           O  
ATOM    118  CG1 ILE A   9      12.985  18.582 -20.422  1.00 87.11           C  
ATOM    119 HG12 ILE A   9      13.329  17.679 -20.926  1.00 87.11           H  
ATOM    120 HG13 ILE A   9      11.945  18.425 -20.137  1.00 87.11           H  
ATOM    121  CG2 ILE A   9      15.336  18.944 -19.516  1.00 87.11           C  
ATOM    122 HG21 ILE A   9      15.694  18.005 -19.937  1.00 87.11           H  
ATOM    123 HG22 ILE A   9      15.922  19.171 -18.625  1.00 87.11           H  
ATOM    124 HG23 ILE A   9      15.500  19.758 -20.222  1.00 87.11           H  
ATOM    125  CD1 ILE A   9      12.994  19.750 -21.416  1.00 87.11           C  
ATOM    126 HD11 ILE A   9      13.979  19.865 -21.868  1.00 87.11           H  
ATOM    127 HD12 ILE A   9      12.711  20.672 -20.908  1.00 87.11           H  
ATOM    128 HD13 ILE A   9      12.273  19.548 -22.208  1.00 87.11           H  
ATOM    129  N   LEU A  10      15.387  16.949 -16.645  1.00 89.72           N  
ATOM    130  H   LEU A  10      15.484  16.193 -17.308  1.00 89.72           H  
ATOM    131  CA  LEU A  10      16.350  17.022 -15.558  1.00 89.72           C  
ATOM    132  HA  LEU A  10      16.009  17.773 -14.845  1.00 89.72           H  
ATOM    133  C   LEU A  10      17.720  17.478 -16.079  1.00 89.72           C  
ATOM    134  CB  LEU A  10      16.419  15.668 -14.836  1.00 89.72           C  
ATOM    135  HB2 LEU A  10      17.209  15.708 -14.087  1.00 89.72           H  
ATOM    136  HB3 LEU A  10      16.694  14.914 -15.574  1.00 89.72           H  
ATOM    137  O   LEU A  10      18.070  17.198 -17.234  1.00 89.72           O  
ATOM    138  CG  LEU A  10      15.110  15.225 -14.157  1.00 89.72           C  
ATOM    139  HG  LEU A  10      14.372  14.992 -14.925  1.00 89.72           H  
ATOM    140  CD1 LEU A  10      15.381  13.967 -13.329  1.00 89.72           C  
ATOM    141 HD11 LEU A  10      15.836  13.197 -13.952  1.00 89.72           H  
ATOM    142 HD12 LEU A  10      14.445  13.583 -12.924  1.00 89.72           H  
ATOM    143 HD13 LEU A  10      16.058  14.199 -12.506  1.00 89.72           H  
ATOM    144  CD2 LEU A  10      14.522  16.278 -13.213  1.00 89.72           C  
ATOM    145 HD21 LEU A  10      15.270  16.592 -12.485  1.00 89.72           H  
ATOM    146 HD22 LEU A  10      14.180  17.141 -13.784  1.00 89.72           H  
ATOM    147 HD23 LEU A  10      13.661  15.860 -12.691  1.00 89.72           H  
ATOM    148  N   PRO A  11      18.506  18.180 -15.242  1.00 90.23           N  
ATOM    149  CA  PRO A  11      19.866  18.568 -15.588  1.00 90.23           C  
ATOM    150  HA  PRO A  11      19.858  19.162 -16.503  1.00 90.23           H  
ATOM    151  C   PRO A  11      20.759  17.342 -15.812  1.00 90.23           C  
ATOM    152  CB  PRO A  11      20.350  19.440 -14.425  1.00 90.23           C  
ATOM    153  HB2 PRO A  11      20.074  20.478 -14.609  1.00 90.23           H  
ATOM    154  HB3 PRO A  11      21.424  19.360 -14.259  1.00 90.23           H  
ATOM    155  O   PRO A  11      20.414  16.212 -15.459  1.00 90.23           O  
ATOM    156  CG  PRO A  11      19.555  18.908 -13.235  1.00 90.23           C  
ATOM    157  HG2 PRO A  11      20.031  18.005 -12.851  1.00 90.23           H  
ATOM    158  HG3 PRO A  11      19.451  19.654 -12.448  1.00 90.23           H  
ATOM    159  CD  PRO A  11      18.211  18.553 -13.862  1.00 90.23           C  
ATOM    160  HD2 PRO A  11      17.750  17.738 -13.303  1.00 90.23           H  
ATOM    161  HD3 PRO A  11      17.559  19.427 -13.857  1.00 90.23           H  
ATOM    162  N   HIS A  12      21.923  17.573 -16.417  1.00 88.80           N  
ATOM    163  H   HIS A  12      22.191  18.527 -16.613  1.00 88.80           H  
ATOM    164  CA  HIS A  12      22.909  16.524 -16.641  1.00 88.80           C  
ATOM    165  HA  HIS A  12      22.445  15.731 -17.226  1.00 88.80           H  
ATOM    166  C   HIS A  12      23.363  15.888 -15.319  1.00 88.80           C  
ATOM    167  CB  HIS A  12      24.077  17.086 -17.460  1.00 88.80           C  
ATOM    168  HB2 HIS A  12      23.691  17.604 -18.338  1.00 88.80           H  
ATOM    169  HB3 HIS A  12      24.683  16.251 -17.811  1.00 88.80           H  
ATOM    170  O   HIS A  12      23.423  16.534 -14.273  1.00 88.80           O  
ATOM    171  CG  HIS A  12      24.960  18.037 -16.700  1.00 88.80           C  
ATOM    172  CD2 HIS A  12      24.947  19.403 -16.775  1.00 88.80           C  
ATOM    173  HD2 HIS A  12      24.316  20.000 -17.416  1.00 88.80           H  
ATOM    174  ND1 HIS A  12      25.914  17.691 -15.771  1.00 88.80           N  
ATOM    175  HD1 HIS A  12      26.175  16.753 -15.504  1.00 88.80           H  
ATOM    176  CE1 HIS A  12      26.439  18.823 -15.274  1.00 88.80           C  
ATOM    177  HE1 HIS A  12      27.208  18.874 -14.517  1.00 88.80           H  
ATOM    178  NE2 HIS A  12      25.881  19.893 -15.860  1.00 88.80           N  
ATOM    179  N   GLY A  13      23.711  14.606 -15.366  1.00 84.61           N  
ATOM    180  H   GLY A  13      23.622  14.098 -16.234  1.00 84.61           H  
ATOM    181  CA  GLY A  13      24.201  13.888 -14.197  1.00 84.61           C  
ATOM    182  HA2 GLY A  13      23.450  13.925 -13.409  1.00 84.61           H  
ATOM    183  HA3 GLY A  13      25.106  14.375 -13.833  1.00 84.61           H  
ATOM    184  C   GLY A  13      24.519  12.434 -14.506  1.00 84.61           C  
ATOM    185  O   GLY A  13      24.198  11.924 -15.576  1.00 84.61           O  
ATOM    186  N   ASN A  14      25.113  11.741 -13.538  1.00 83.25           N  
ATOM    187  H   ASN A  14      25.360  12.229 -12.688  1.00 83.25           H  
ATOM    188  CA  ASN A  14      25.535  10.342 -13.674  1.00 83.25           C  
ATOM    189  HA  ASN A  14      25.941  10.209 -14.677  1.00 83.25           H  
ATOM    190  C   ASN A  14      24.377   9.331 -13.568  1.00 83.25           C  
ATOM    191  CB  ASN A  14      26.664  10.066 -12.662  1.00 83.25           C  
ATOM    192  HB2 ASN A  14      26.335  10.343 -11.660  1.00 83.25           H  
ATOM    193  HB3 ASN A  14      26.901   9.002 -12.656  1.00 83.25           H  
ATOM    194  O   ASN A  14      24.599   8.167 -13.249  1.00 83.25           O  
ATOM    195  CG  ASN A  14      27.949  10.794 -13.002  1.00 83.25           C  
ATOM    196  ND2 ASN A  14      28.820  10.986 -12.041  1.00 83.25           N  
ATOM    197 HD21 ASN A  14      28.653  10.646 -11.105  1.00 83.25           H  
ATOM    198 HD22 ASN A  14      29.666  11.471 -12.303  1.00 83.25           H  
ATOM    199  OD1 ASN A  14      28.193  11.188 -14.127  1.00 83.25           O  
ATOM    200  N   SER A  15      23.137   9.765 -13.797  1.00 84.34           N  
ATOM    201  H   SER A  15      23.033  10.677 -14.218  1.00 84.34           H  
ATOM    202  CA  SER A  15      21.972   8.888 -13.752  1.00 84.34           C  
ATOM    203  HA  SER A  15      22.099   8.155 -12.955  1.00 84.34           H  
ATOM    204  C   SER A  15      21.823   8.152 -15.077  1.00 84.34           C  
ATOM    205  CB  SER A  15      20.715   9.700 -13.440  1.00 84.34           C  
ATOM    206  HB2 SER A  15      20.809  10.149 -12.452  1.00 84.34           H  
ATOM    207  HB3 SER A  15      20.619  10.498 -14.176  1.00 84.34           H  
ATOM    208  O   SER A  15      21.512   8.763 -16.097  1.00 84.34           O  
ATOM    209  OG  SER A  15      19.564   8.873 -13.475  1.00 84.34           O  
ATOM    210  HG  SER A  15      18.813   9.442 -13.659  1.00 84.34           H  
ATOM    211  N   ASP A  16      21.949   6.828 -15.045  1.00 81.26           N  
ATOM    212  H   ASP A  16      22.341   6.395 -14.221  1.00 81.26           H  
ATOM    213  CA  ASP A  16      21.686   5.972 -16.210  1.00 81.26           C  
ATOM    214  HA  ASP A  16      22.177   6.410 -17.079  1.00 81.26           H  
ATOM    215  C   ASP A  16      20.182   5.876 -16.554  1.00 81.26           C  
ATOM    216  CB  ASP A  16      22.304   4.583 -15.981  1.00 81.26           C  
ATOM    217  HB2 ASP A  16      21.803   4.117 -15.133  1.00 81.26           H  
ATOM    218  HB3 ASP A  16      22.117   3.966 -16.859  1.00 81.26           H  
ATOM    219  O   ASP A  16      19.801   5.208 -17.510  1.00 81.26           O  
ATOM    220  CG  ASP A  16      23.822   4.604 -15.732  1.00 81.26           C  
ATOM    221  OD1 ASP A  16      24.560   5.394 -16.383  1.00 81.26           O  
ATOM    222  OD2 ASP A  16      24.248   3.819 -14.859  1.00 81.26           O  
ATOM    223  N   LYS A  17      19.305   6.538 -15.780  1.00 84.43           N  
ATOM    224  H   LYS A  17      19.683   7.093 -15.026  1.00 84.43           H  
ATOM    225  CA  LYS A  17      17.859   6.614 -16.059  1.00 84.43           C  
ATOM    226  HA  LYS A  17      17.544   5.690 -16.545  1.00 84.43           H  
ATOM    227  C   LYS A  17      17.488   7.733 -17.029  1.00 84.43           C  
ATOM    228  CB  LYS A  17      17.061   6.794 -14.762  1.00 84.43           C  
ATOM    229  HB2 LYS A  17      17.355   7.728 -14.282  1.00 84.43           H  
ATOM    230  HB3 LYS A  17      16.004   6.872 -15.017  1.00 84.43           H  
ATOM    231  O   LYS A  17      16.395   7.678 -17.588  1.00 84.43           O  
ATOM    232  CG  LYS A  17      17.240   5.628 -13.785  1.00 84.43           C  
ATOM    233  HG2 LYS A  17      18.291   5.527 -13.514  1.00 84.43           H  
ATOM    234  HG3 LYS A  17      16.903   4.707 -14.260  1.00 84.43           H  
ATOM    235  CD  LYS A  17      16.420   5.885 -12.519  1.00 84.43           C  
ATOM    236  HD2 LYS A  17      15.370   6.000 -12.786  1.00 84.43           H  
ATOM    237  HD3 LYS A  17      16.774   6.803 -12.050  1.00 84.43           H  
ATOM    238  CE  LYS A  17      16.591   4.707 -11.558  1.00 84.43           C  
ATOM    239  HE2 LYS A  17      16.225   3.805 -12.047  1.00 84.43           H  
ATOM    240  HE3 LYS A  17      17.655   4.572 -11.364  1.00 84.43           H  
ATOM    241  NZ  LYS A  17      15.861   4.945 -10.290  1.00 84.43           N  
ATOM    242  HZ1 LYS A  17      16.230   5.767  -9.834  1.00 84.43           H  
ATOM    243  HZ2 LYS A  17      15.966   4.154  -9.671  1.00 84.43           H  
ATOM    244  HZ3 LYS A  17      14.880   5.093 -10.478  1.00 84.43           H  
ATOM    245  N   LEU A  18      18.359   8.734 -17.192  1.00 87.94           N  
ATOM    246  H   LEU A  18      19.283   8.644 -16.794  1.00 87.94           H  
ATOM    247  CA  LEU A  18      18.076   9.884 -18.043  1.00 87.94           C  
ATOM    248  HA  LEU A  18      17.105  10.288 -17.757  1.00 87.94           H  
ATOM    249  C   LEU A  18      17.989   9.456 -19.505  1.00 87.94           C  
ATOM    250  CB  LEU A  18      19.150  10.973 -17.890  1.00 87.94           C  
ATOM    251  HB2 LEU A  18      18.985  11.716 -18.671  1.00 87.94           H  
ATOM    252  HB3 LEU A  18      20.127  10.517 -18.049  1.00 87.94           H  
ATOM    253  O   LEU A  18      18.862   8.754 -20.014  1.00 87.94           O  
ATOM    254  CG  LEU A  18      19.156  11.715 -16.550  1.00 87.94           C  
ATOM    255  HG  LEU A  18      19.239  10.992 -15.739  1.00 87.94           H  
ATOM    256  CD1 LEU A  18      20.358  12.663 -16.499  1.00 87.94           C  
ATOM    257 HD11 LEU A  18      20.370  13.202 -15.551  1.00 87.94           H  
ATOM    258 HD12 LEU A  18      21.281  12.093 -16.594  1.00 87.94           H  
ATOM    259 HD13 LEU A  18      20.299  13.388 -17.312  1.00 87.94           H  
ATOM    260  CD2 LEU A  18      17.889  12.539 -16.339  1.00 87.94           C  
ATOM    261 HD21 LEU A  18      17.015  11.889 -16.297  1.00 87.94           H  
ATOM    262 HD22 LEU A  18      17.967  13.069 -15.390  1.00 87.94           H  
ATOM    263 HD23 LEU A  18      17.762  13.258 -17.149  1.00 87.94           H  
ATOM    264  N   ILE A  19      16.962   9.939 -20.196  1.00 88.33           N  
ATOM    265  H   ILE A  19      16.280  10.498 -19.703  1.00 88.33           H  
ATOM    266  CA  ILE A  19      16.761   9.665 -21.618  1.00 88.33           C  
ATOM    267  HA  ILE A  19      17.392   8.826 -21.912  1.00 88.33           H  
ATOM    268  C   ILE A  19      17.189  10.881 -22.426  1.00 88.33           C  
ATOM    269  CB  ILE A  19      15.310   9.254 -21.908  1.00 88.33           C  
ATOM    270  HB  ILE A  19      14.663  10.079 -21.610  1.00 88.33           H  
ATOM    271  O   ILE A  19      16.797  12.014 -22.138  1.00 88.33           O  
ATOM    272  CG1 ILE A  19      14.924   8.002 -21.096  1.00 88.33           C  
ATOM    273 HG12 ILE A  19      15.348   7.115 -21.566  1.00 88.33           H  
ATOM    274 HG13 ILE A  19      15.310   8.054 -20.078  1.00 88.33           H  
ATOM    275  CG2 ILE A  19      15.104   8.991 -23.414  1.00 88.33           C  
ATOM    276 HG21 ILE A  19      15.285   9.898 -23.991  1.00 88.33           H  
ATOM    277 HG22 ILE A  19      14.077   8.692 -23.622  1.00 88.33           H  
ATOM    278 HG23 ILE A  19      15.774   8.203 -23.759  1.00 88.33           H  
ATOM    279  CD1 ILE A  19      13.413   7.861 -20.982  1.00 88.33           C  
ATOM    280 HD11 ILE A  19      13.024   8.647 -20.335  1.00 88.33           H  
ATOM    281 HD12 ILE A  19      13.197   6.886 -20.545  1.00 88.33           H  
ATOM    282 HD13 ILE A  19      12.931   7.911 -21.959  1.00 88.33           H  
ATOM    283  N   ALA A  20      17.984  10.640 -23.464  1.00 88.87           N  
ATOM    284  H   ALA A  20      18.251   9.686 -23.658  1.00 88.87           H  
ATOM    285  CA  ALA A  20      18.437  11.677 -24.375  1.00 88.87           C  
ATOM    286  HA  ALA A  20      19.018  12.412 -23.817  1.00 88.87           H  
ATOM    287  C   ALA A  20      17.248  12.389 -25.031  1.00 88.87           C  
ATOM    288  CB  ALA A  20      19.343  11.030 -25.422  1.00 88.87           C  
ATOM    289  HB1 ALA A  20      19.728  11.796 -26.095  1.00 88.87           H  
ATOM    290  HB2 ALA A  20      20.181  10.529 -24.937  1.00 88.87           H  
ATOM    291  HB3 ALA A  20      18.781  10.301 -26.006  1.00 88.87           H  
ATOM    292  O   ALA A  20      16.370  11.753 -25.608  1.00 88.87           O  
ATOM    293  N   ARG A  21      17.248  13.726 -24.995  1.00 86.60           N  
ATOM    294  H   ARG A  21      17.968  14.180 -24.451  1.00 86.60           H  
ATOM    295  CA  ARG A  21      16.216  14.538 -25.666  1.00 86.60           C  
ATOM    296  HA  ARG A  21      15.233  14.144 -25.409  1.00 86.60           H  
ATOM    297  C   ARG A  21      16.296  14.465 -27.192  1.00 86.60           C  
ATOM    298  CB  ARG A  21      16.307  16.000 -25.211  1.00 86.60           C  
ATOM    299  HB2 ARG A  21      15.638  16.600 -25.830  1.00 86.60           H  
ATOM    300  HB3 ARG A  21      17.325  16.364 -25.353  1.00 86.60           H  
ATOM    301  O   ARG A  21      15.314  14.736 -27.873  1.00 86.60           O  
ATOM    302  CG  ARG A  21      15.883  16.173 -23.747  1.00 86.60           C  
ATOM    303  HG2 ARG A  21      14.870  15.791 -23.625  1.00 86.60           H  
ATOM    304  HG3 ARG A  21      16.546  15.603 -23.096  1.00 86.60           H  
ATOM    305  CD  ARG A  21      15.899  17.646 -23.327  1.00 86.60           C  
ATOM    306  HD2 ARG A  21      15.318  18.222 -24.048  1.00 86.60           H  
ATOM    307  HD3 ARG A  21      15.410  17.722 -22.356  1.00 86.60           H  
ATOM    308  NE  ARG A  21      17.272  18.186 -23.214  1.00 86.60           N  
ATOM    309  HE  ARG A  21      18.020  17.516 -23.112  1.00 86.60           H  
ATOM    310  NH1 ARG A  21      16.709  20.408 -23.086  1.00 86.60           N  
ATOM    311 HH11 ARG A  21      16.972  21.368 -22.916  1.00 86.60           H  
ATOM    312 HH12 ARG A  21      15.736  20.155 -23.183  1.00 86.60           H  
ATOM    313  NH2 ARG A  21      18.845  19.795 -22.862  1.00 86.60           N  
ATOM    314 HH21 ARG A  21      19.085  20.760 -22.685  1.00 86.60           H  
ATOM    315 HH22 ARG A  21      19.510  19.096 -22.563  1.00 86.60           H  
ATOM    316  CZ  ARG A  21      17.602  19.457 -23.064  1.00 86.60           C  
ATOM    317  N   LYS A  22      17.481  14.162 -27.724  1.00 84.13           N  
ATOM    318  H   LYS A  22      18.214  13.881 -27.089  1.00 84.13           H  
ATOM    319  CA  LYS A  22      17.766  14.051 -29.156  1.00 84.13           C  
ATOM    320  HA  LYS A  22      16.838  13.870 -29.697  1.00 84.13           H  
ATOM    321  C   LYS A  22      18.683  12.864 -29.398  1.00 84.13           C  
ATOM    322  CB  LYS A  22      18.423  15.338 -29.686  1.00 84.13           C  
ATOM    323  HB2 LYS A  22      19.329  15.543 -29.116  1.00 84.13           H  
ATOM    324  HB3 LYS A  22      18.708  15.176 -30.726  1.00 84.13           H  
ATOM    325  O   LYS A  22      19.524  12.550 -28.554  1.00 84.13           O  
ATOM    326  CG  LYS A  22      17.490  16.555 -29.617  1.00 84.13           C  
ATOM    327  HG2 LYS A  22      16.553  16.317 -30.121  1.00 84.13           H  
ATOM    328  HG3 LYS A  22      17.281  16.798 -28.575  1.00 84.13           H  
ATOM    329  CD  LYS A  22      18.130  17.772 -30.293  1.00 84.13           C  
ATOM    330  HD2 LYS A  22      18.350  17.527 -31.332  1.00 84.13           H  
ATOM    331  HD3 LYS A  22      19.058  18.019 -29.778  1.00 84.13           H  
ATOM    332  CE  LYS A  22      17.169  18.964 -30.234  1.00 84.13           C  
ATOM    333  HE2 LYS A  22      16.976  19.202 -29.188  1.00 84.13           H  
ATOM    334  HE3 LYS A  22      16.224  18.668 -30.688  1.00 84.13           H  
ATOM    335  NZ  LYS A  22      17.725  20.147 -30.939  1.00 84.13           N  
ATOM    336  HZ1 LYS A  22      18.599  20.430 -30.520  1.00 84.13           H  
ATOM    337  HZ2 LYS A  22      17.078  20.922 -30.897  1.00 84.13           H  
ATOM    338  HZ3 LYS A  22      17.889  19.931 -31.911  1.00 84.13           H  
ATOM    339  N   THR A  23      18.564  12.253 -30.570  1.00 81.66           N  
ATOM    340  H   THR A  23      17.813  12.501 -31.198  1.00 81.66           H  
ATOM    341  CA  THR A  23      19.517  11.244 -31.035  1.00 81.66           C  
ATOM    342  HA  THR A  23      19.437  10.376 -30.380  1.00 81.66           H  
ATOM    343  C   THR A  23      20.937  11.814 -30.939  1.00 81.66           C  
ATOM    344  CB  THR A  23      19.185  10.801 -32.471  1.00 81.66           C  
ATOM    345  HB  THR A  23      19.533  11.550 -33.181  1.00 81.66           H  
ATOM    346  O   THR A  23      21.168  12.963 -31.316  1.00 81.66           O  
ATOM    347  CG2 THR A  23      19.798   9.444 -32.805  1.00 81.66           C  
ATOM    348 HG21 THR A  23      19.623   9.208 -33.855  1.00 81.66           H  
ATOM    349 HG22 THR A  23      19.359   8.666 -32.180  1.00 81.66           H  
ATOM    350 HG23 THR A  23      20.874   9.465 -32.632  1.00 81.66           H  
ATOM    351  OG1 THR A  23      17.789  10.647 -32.609  1.00 81.66           O  
ATOM    352  HG1 THR A  23      17.630  10.108 -33.387  1.00 81.66           H  
ATOM    353  N   TYR A  24      21.872  11.030 -30.394  1.00 83.87           N  
ATOM    354  H   TYR A  24      21.590  10.104 -30.107  1.00 83.87           H  
ATOM    355  CA  TYR A  24      23.288  11.384 -30.179  1.00 83.87           C  
ATOM    356  HA  TYR A  24      23.777  10.464 -29.861  1.00 83.87           H  
ATOM    357  C   TYR A  24      23.599  12.398 -29.063  1.00 83.87           C  
ATOM    358  CB  TYR A  24      23.963  11.789 -31.502  1.00 83.87           C  
ATOM    359  HB2 TYR A  24      25.044  11.729 -31.377  1.00 83.87           H  
ATOM    360  HB3 TYR A  24      23.728  12.830 -31.720  1.00 83.87           H  
ATOM    361  O   TYR A  24      24.766  12.730 -28.861  1.00 83.87           O  
ATOM    362  CG  TYR A  24      23.570  10.936 -32.690  1.00 83.87           C  
ATOM    363  CD1 TYR A  24      24.072   9.626 -32.800  1.00 83.87           C  
ATOM    364  HD1 TYR A  24      24.761   9.248 -32.060  1.00 83.87           H  
ATOM    365  CD2 TYR A  24      22.683  11.438 -33.664  1.00 83.87           C  
ATOM    366  HD2 TYR A  24      22.308  12.448 -33.587  1.00 83.87           H  
ATOM    367  CE1 TYR A  24      23.686   8.813 -33.881  1.00 83.87           C  
ATOM    368  HE1 TYR A  24      24.076   7.810 -33.971  1.00 83.87           H  
ATOM    369  CE2 TYR A  24      22.289  10.625 -34.742  1.00 83.87           C  
ATOM    370  HE2 TYR A  24      21.615  10.996 -35.499  1.00 83.87           H  
ATOM    371  OH  TYR A  24      22.398   8.531 -35.889  1.00 83.87           O  
ATOM    372  HH  TYR A  24      22.835   7.677 -35.895  1.00 83.87           H  
ATOM    373  CZ  TYR A  24      22.790   9.312 -34.851  1.00 83.87           C  
ATOM    374  N   TRP A  25      22.610  12.885 -28.308  1.00 87.96           N  
ATOM    375  H   TRP A  25      21.656  12.606 -28.488  1.00 87.96           H  
ATOM    376  CA  TRP A  25      22.885  13.713 -27.130  1.00 87.96           C  
ATOM    377  HA  TRP A  25      23.802  14.281 -27.287  1.00 87.96           H  
ATOM    378  C   TRP A  25      23.100  12.839 -25.904  1.00 87.96           C  
ATOM    379  CB  TRP A  25      21.771  14.734 -26.900  1.00 87.96           C  
ATOM    380  HB2 TRP A  25      21.853  15.094 -25.875  1.00 87.96           H  
ATOM    381  HB3 TRP A  25      20.799  14.250 -26.997  1.00 87.96           H  
ATOM    382  O   TRP A  25      22.172  12.197 -25.430  1.00 87.96           O  
ATOM    383  CG  TRP A  25      21.818  15.937 -27.789  1.00 87.96           C  
ATOM    384  CD1 TRP A  25      22.393  16.013 -29.012  1.00 87.96           C  
ATOM    385  HD1 TRP A  25      22.888  15.199 -29.521  1.00 87.96           H  
ATOM    386  CD2 TRP A  25      21.298  17.270 -27.512  1.00 87.96           C  
ATOM    387  CE2 TRP A  25      21.619  18.116 -28.615  1.00 87.96           C  
ATOM    388  CE3 TRP A  25      20.596  17.849 -26.433  1.00 87.96           C  
ATOM    389  HE3 TRP A  25      20.363  17.236 -25.575  1.00 87.96           H  
ATOM    390  NE1 TRP A  25      22.287  17.299 -29.499  1.00 87.96           N  
ATOM    391  HE1 TRP A  25      22.712  17.590 -30.367  1.00 87.96           H  
ATOM    392  CH2 TRP A  25      20.571  20.021 -27.555  1.00 87.96           C  
ATOM    393  HH2 TRP A  25      20.329  21.073 -27.541  1.00 87.96           H  
ATOM    394  CZ2 TRP A  25      21.267  19.473 -28.646  1.00 87.96           C  
ATOM    395  HZ2 TRP A  25      21.571  20.093 -29.477  1.00 87.96           H  
ATOM    396  CZ3 TRP A  25      20.233  19.209 -26.456  1.00 87.96           C  
ATOM    397  HZ3 TRP A  25      19.721  19.643 -25.610  1.00 87.96           H  
ATOM    398  N   ASP A  26      24.315  12.851 -25.367  1.00 88.09           N  
ATOM    399  H   ASP A  26      25.057  13.346 -25.841  1.00 88.09           H  
ATOM    400  CA  ASP A  26      24.623  12.167 -24.114  1.00 88.09           C  
ATOM    401  HA  ASP A  26      24.295  11.131 -24.192  1.00 88.09           H  
ATOM    402  C   ASP A  26      23.910  12.863 -22.934  1.00 88.09           C  
ATOM    403  CB  ASP A  26      26.144  12.127 -23.926  1.00 88.09           C  
ATOM    404  HB2 ASP A  26      26.589  11.622 -24.784  1.00 88.09           H  
ATOM    405  HB3 ASP A  26      26.528  13.147 -23.902  1.00 88.09           H  
ATOM    406  O   ASP A  26      24.228  14.022 -22.626  1.00 88.09           O  
ATOM    407  CG  ASP A  26      26.586  11.401 -22.652  1.00 88.09           C  
ATOM    408  OD1 ASP A  26      25.714  10.906 -21.900  1.00 88.09           O  
ATOM    409  OD2 ASP A  26      27.813  11.406 -22.416  1.00 88.09           O  
ATOM    410  N   PRO A  27      22.974  12.193 -22.235  1.00 89.10           N  
ATOM    411  CA  PRO A  27      22.287  12.776 -21.087  1.00 89.10           C  
ATOM    412  HA  PRO A  27      21.759  13.669 -21.421  1.00 89.10           H  
ATOM    413  C   PRO A  27      23.235  13.159 -19.946  1.00 89.10           C  
ATOM    414  CB  PRO A  27      21.277  11.725 -20.623  1.00 89.10           C  
ATOM    415  HB2 PRO A  27      20.333  12.196 -20.350  1.00 89.10           H  
ATOM    416  HB3 PRO A  27      21.682  11.149 -19.792  1.00 89.10           H  
ATOM    417  O   PRO A  27      22.940  14.084 -19.185  1.00 89.10           O  
ATOM    418  CG  PRO A  27      21.105  10.811 -21.829  1.00 89.10           C  
ATOM    419  HG2 PRO A  27      20.369  11.252 -22.501  1.00 89.10           H  
ATOM    420  HG3 PRO A  27      20.821   9.798 -21.543  1.00 89.10           H  
ATOM    421  CD  PRO A  27      22.469  10.853 -22.495  1.00 89.10           C  
ATOM    422  HD2 PRO A  27      23.131  10.121 -22.031  1.00 89.10           H  
ATOM    423  HD3 PRO A  27      22.360  10.637 -23.558  1.00 89.10           H  
ATOM    424  N   LYS A  28      24.407  12.514 -19.849  1.00 90.63           N  
ATOM    425  H   LYS A  28      24.630  11.803 -20.531  1.00 90.63           H  
ATOM    426  CA  LYS A  28      25.438  12.855 -18.856  1.00 90.63           C  
ATOM    427  HA  LYS A  28      24.965  12.925 -17.876  1.00 90.63           H  
ATOM    428  C   LYS A  28      26.073  14.220 -19.117  1.00 90.63           C  
ATOM    429  CB  LYS A  28      26.513  11.754 -18.788  1.00 90.63           C  
ATOM    430  HB2 LYS A  28      27.014  11.653 -19.750  1.00 90.63           H  
ATOM    431  HB3 LYS A  28      27.257  12.041 -18.044  1.00 90.63           H  
ATOM    432  O   LYS A  28      26.611  14.813 -18.187  1.00 90.63           O  
ATOM    433  CG  LYS A  28      25.899  10.411 -18.373  1.00 90.63           C  
ATOM    434  HG2 LYS A  28      25.316  10.566 -17.465  1.00 90.63           H  
ATOM    435  HG3 LYS A  28      25.221  10.073 -19.156  1.00 90.63           H  
ATOM    436  CD  LYS A  28      26.921   9.297 -18.102  1.00 90.63           C  
ATOM    437  HD2 LYS A  28      27.462   9.059 -19.019  1.00 90.63           H  
ATOM    438  HD3 LYS A  28      27.612   9.607 -17.319  1.00 90.63           H  
ATOM    439  CE  LYS A  28      26.078   8.098 -17.637  1.00 90.63           C  
ATOM    440  HE2 LYS A  28      25.477   8.412 -16.783  1.00 90.63           H  
ATOM    441  HE3 LYS A  28      25.374   7.846 -18.429  1.00 90.63           H  
ATOM    442  NZ  LYS A  28      26.835   6.880 -17.260  1.00 90.63           N  
ATOM    443  HZ1 LYS A  28      26.156   6.208 -16.930  1.00 90.63           H  
ATOM    444  HZ2 LYS A  28      27.304   6.472 -18.056  1.00 90.63           H  
ATOM    445  HZ3 LYS A  28      27.473   7.055 -16.496  1.00 90.63           H  
ATOM    446  N   LYS A  29      25.972  14.739 -20.346  1.00 90.71           N  
ATOM    447  H   LYS A  29      25.518  14.168 -21.045  1.00 90.71           H  
ATOM    448  CA  LYS A  29      26.443  16.079 -20.738  1.00 90.71           C  
ATOM    449  HA  LYS A  29      27.133  16.458 -19.983  1.00 90.71           H  
ATOM    450  C   LYS A  29      25.319  17.109 -20.824  1.00 90.71           C  
ATOM    451  CB  LYS A  29      27.187  15.995 -22.078  1.00 90.71           C  
ATOM    452  HB2 LYS A  29      27.446  17.005 -22.395  1.00 90.71           H  
ATOM    453  HB3 LYS A  29      26.531  15.558 -22.831  1.00 90.71           H  
ATOM    454  O   LYS A  29      25.523  18.257 -20.453  1.00 90.71           O  
ATOM    455  CG  LYS A  29      28.472  15.163 -21.981  1.00 90.71           C  
ATOM    456  HG2 LYS A  29      28.224  14.134 -21.720  1.00 90.71           H  
ATOM    457  HG3 LYS A  29      29.114  15.580 -21.205  1.00 90.71           H  
ATOM    458  CD  LYS A  29      29.218  15.176 -23.318  1.00 90.71           C  
ATOM    459  HD2 LYS A  29      28.564  14.780 -24.095  1.00 90.71           H  
ATOM    460  HD3 LYS A  29      29.498  16.199 -23.566  1.00 90.71           H  
ATOM    461  CE  LYS A  29      30.470  14.301 -23.205  1.00 90.71           C  
ATOM    462  HE2 LYS A  29      30.154  13.293 -22.938  1.00 90.71           H  
ATOM    463  HE3 LYS A  29      31.090  14.682 -22.394  1.00 90.71           H  
ATOM    464  NZ  LYS A  29      31.234  14.281 -24.477  1.00 90.71           N  
ATOM    465  HZ1 LYS A  29      31.524  15.213 -24.734  1.00 90.71           H  
ATOM    466  HZ2 LYS A  29      32.053  13.697 -24.381  1.00 90.71           H  
ATOM    467  HZ3 LYS A  29      30.659  13.899 -25.215  1.00 90.71           H  
ATOM    468  N   TYR A  30      24.140  16.715 -21.308  1.00 91.70           N  
ATOM    469  H   TYR A  30      24.072  15.764 -21.641  1.00 91.70           H  
ATOM    470  CA  TYR A  30      23.077  17.661 -21.690  1.00 91.70           C  
ATOM    471  HA  TYR A  30      23.433  18.680 -21.534  1.00 91.70           H  
ATOM    472  C   TYR A  30      21.785  17.551 -20.878  1.00 91.70           C  
ATOM    473  CB  TYR A  30      22.791  17.505 -23.187  1.00 91.70           C  
ATOM    474  HB2 TYR A  30      22.002  18.197 -23.480  1.00 91.70           H  
ATOM    475  HB3 TYR A  30      22.431  16.494 -23.377  1.00 91.70           H  
ATOM    476  O   TYR A  30      20.812  18.259 -21.175  1.00 91.70           O  
ATOM    477  CG  TYR A  30      23.996  17.788 -24.054  1.00 91.70           C  
ATOM    478  CD1 TYR A  30      24.464  19.110 -24.188  1.00 91.70           C  
ATOM    479  HD1 TYR A  30      23.963  19.917 -23.676  1.00 91.70           H  
ATOM    480  CD2 TYR A  30      24.662  16.732 -24.702  1.00 91.70           C  
ATOM    481  HD2 TYR A  30      24.307  15.718 -24.587  1.00 91.70           H  
ATOM    482  CE1 TYR A  30      25.597  19.380 -24.978  1.00 91.70           C  
ATOM    483  HE1 TYR A  30      25.959  20.392 -25.075  1.00 91.70           H  
ATOM    484  CE2 TYR A  30      25.795  16.998 -25.492  1.00 91.70           C  
ATOM    485  HE2 TYR A  30      26.312  16.198 -26.002  1.00 91.70           H  
ATOM    486  OH  TYR A  30      27.359  18.566 -26.392  1.00 91.70           O  
ATOM    487  HH  TYR A  30      27.566  19.502 -26.433  1.00 91.70           H  
ATOM    488  CZ  TYR A  30      26.261  18.321 -25.632  1.00 91.70           C  
ATOM    489  N   GLY A  31      21.750  16.657 -19.892  1.00 89.47           N  
ATOM    490  H   GLY A  31      22.551  16.061 -19.739  1.00 89.47           H  
ATOM    491  CA  GLY A  31      20.514  16.291 -19.220  1.00 89.47           C  
ATOM    492  HA2 GLY A  31      20.010  17.190 -18.864  1.00 89.47           H  
ATOM    493  HA3 GLY A  31      20.720  15.650 -18.363  1.00 89.47           H  
ATOM    494  C   GLY A  31      19.575  15.533 -20.148  1.00 89.47           C  
ATOM    495  O   GLY A  31      19.888  15.224 -21.302  1.00 89.47           O  
ATOM    496  N   GLY A  32      18.395  15.228 -19.636  1.00 91.59           N  
ATOM    497  H   GLY A  32      18.144  15.575 -18.721  1.00 91.59           H  
ATOM    498  CA  GLY A  32      17.469  14.345 -20.322  1.00 91.59           C  
ATOM    499  HA2 GLY A  32      17.846  13.325 -20.255  1.00 91.59           H  
ATOM    500  HA3 GLY A  32      17.400  14.612 -21.377  1.00 91.59           H  
ATOM    501  C   GLY A  32      16.081  14.372 -19.718  1.00 91.59           C  
ATOM    502  O   GLY A  32      15.837  15.055 -18.724  1.00 91.59           O  
ATOM    503  N   PHE A  33      15.178  13.607 -20.316  1.00 91.30           N  
ATOM    504  H   PHE A  33      15.468  13.045 -21.103  1.00 91.30           H  
ATOM    505  CA  PHE A  33      13.925  13.260 -19.653  1.00 91.30           C  
ATOM    506  HA  PHE A  33      13.442  14.172 -19.303  1.00 91.30           H  
ATOM    507  C   PHE A  33      14.227  12.383 -18.431  1.00 91.30           C  
ATOM    508  CB  PHE A  33      12.989  12.570 -20.647  1.00 91.30           C  
ATOM    509  HB2 PHE A  33      12.050  12.340 -20.142  1.00 91.30           H  
ATOM    510  HB3 PHE A  33      13.423  11.619 -20.956  1.00 91.30           H  
ATOM    511  O   PHE A  33      15.139  11.556 -18.489  1.00 91.30           O  
ATOM    512  CG  PHE A  33      12.673  13.405 -21.870  1.00 91.30           C  
ATOM    513  CD1 PHE A  33      11.900  14.570 -21.721  1.00 91.30           C  
ATOM    514  HD1 PHE A  33      11.537  14.861 -20.746  1.00 91.30           H  
ATOM    515  CD2 PHE A  33      13.115  13.015 -23.149  1.00 91.30           C  
ATOM    516  HD2 PHE A  33      13.691  12.110 -23.274  1.00 91.30           H  
ATOM    517  CE1 PHE A  33      11.543  15.328 -22.847  1.00 91.30           C  
ATOM    518  HE1 PHE A  33      10.884  16.176 -22.733  1.00 91.30           H  
ATOM    519  CE2 PHE A  33      12.754  13.774 -24.278  1.00 91.30           C  
ATOM    520  HE2 PHE A  33      13.036  13.440 -25.265  1.00 91.30           H  
ATOM    521  CZ  PHE A  33      11.964  14.928 -24.126  1.00 91.30           C  
ATOM    522  HZ  PHE A  33      11.636  15.478 -24.995  1.00 91.30           H  
ATOM    523  N   ASP A  34      13.486  12.584 -17.336  1.00 87.83           N  
ATOM    524  H   ASP A  34      12.789  13.313 -17.384  1.00 87.83           H  
ATOM    525  CA  ASP A  34      13.750  11.996 -16.010  1.00 87.83           C  
ATOM    526  HA  ASP A  34      14.669  12.433 -15.618  1.00 87.83           H  
ATOM    527  C   ASP A  34      13.988  10.481 -16.075  1.00 87.83           C  
ATOM    528  CB  ASP A  34      12.581  12.383 -15.061  1.00 87.83           C  
ATOM    529  HB2 ASP A  34      11.647  12.251 -15.606  1.00 87.83           H  
ATOM    530  HB3 ASP A  34      12.656  13.448 -14.842  1.00 87.83           H  
ATOM    531  O   ASP A  34      15.051   9.984 -15.695  1.00 87.83           O  
ATOM    532  CG  ASP A  34      12.441  11.622 -13.719  1.00 87.83           C  
ATOM    533  OD1 ASP A  34      13.209  10.680 -13.428  1.00 87.83           O  
ATOM    534  OD2 ASP A  34      11.443  11.856 -12.999  1.00 87.83           O  
ATOM    535  N   SER A  35      12.979   9.743 -16.535  1.00 86.27           N  
ATOM    536  H   SER A  35      12.155  10.211 -16.885  1.00 86.27           H  
ATOM    537  CA  SER A  35      13.028   8.287 -16.560  1.00 86.27           C  
ATOM    538  HA  SER A  35      14.022   8.009 -16.910  1.00 86.27           H  
ATOM    539  C   SER A  35      12.012   7.690 -17.533  1.00 86.27           C  
ATOM    540  CB  SER A  35      12.844   7.698 -15.147  1.00 86.27           C  
ATOM    541  HB2 SER A  35      12.513   6.663 -15.224  1.00 86.27           H  
ATOM    542  HB3 SER A  35      13.817   7.702 -14.656  1.00 86.27           H  
ATOM    543  O   SER A  35      10.957   8.290 -17.778  1.00 86.27           O  
ATOM    544  OG  SER A  35      11.944   8.416 -14.314  1.00 86.27           O  
ATOM    545  HG  SER A  35      12.415   9.220 -14.084  1.00 86.27           H  
ATOM    546  N   PRO A  36      12.299   6.496 -18.081  1.00 89.15           N  
ATOM    547  CA  PRO A  36      11.347   5.768 -18.909  1.00 89.15           C  
ATOM    548  HA  PRO A  36      11.018   6.386 -19.744  1.00 89.15           H  
ATOM    549  C   PRO A  36      10.131   5.335 -18.092  1.00 89.15           C  
ATOM    550  CB  PRO A  36      12.108   4.553 -19.439  1.00 89.15           C  
ATOM    551  HB2 PRO A  36      11.446   3.696 -19.558  1.00 89.15           H  
ATOM    552  HB3 PRO A  36      12.589   4.784 -20.390  1.00 89.15           H  
ATOM    553  O   PRO A  36      10.236   5.002 -16.908  1.00 89.15           O  
ATOM    554  CG  PRO A  36      13.190   4.310 -18.390  1.00 89.15           C  
ATOM    555  HG2 PRO A  36      12.779   3.730 -17.564  1.00 89.15           H  
ATOM    556  HG3 PRO A  36      14.062   3.811 -18.813  1.00 89.15           H  
ATOM    557  CD  PRO A  36      13.524   5.719 -17.911  1.00 89.15           C  
ATOM    558  HD2 PRO A  36      13.850   5.687 -16.871  1.00 89.15           H  
ATOM    559  HD3 PRO A  36      14.312   6.143 -18.533  1.00 89.15           H  
ATOM    560  N   ILE A  37       8.973   5.278 -18.744  1.00 89.46           N  
ATOM    561  H   ILE A  37       8.947   5.546 -19.717  1.00 89.46           H  
ATOM    562  CA  ILE A  37       7.767   4.695 -18.160  1.00 89.46           C  
ATOM    563  HA  ILE A  37       7.792   4.860 -17.083  1.00 89.46           H  
ATOM    564  C   ILE A  37       7.798   3.179 -18.382  1.00 89.46           C  
ATOM    565  CB  ILE A  37       6.505   5.412 -18.689  1.00 89.46           C  
ATOM    566  HB  ILE A  37       6.557   5.476 -19.776  1.00 89.46           H  
ATOM    567  O   ILE A  37       8.019   2.694 -19.493  1.00 89.46           O  
ATOM    568  CG1 ILE A  37       6.472   6.839 -18.085  1.00 89.46           C  
ATOM    569 HG12 ILE A  37       6.276   6.762 -17.016  1.00 89.46           H  
ATOM    570 HG13 ILE A  37       7.448   7.311 -18.200  1.00 89.46           H  
ATOM    571  CG2 ILE A  37       5.229   4.644 -18.292  1.00 89.46           C  
ATOM    572 HG21 ILE A  37       4.349   5.150 -18.688  1.00 89.46           H  
ATOM    573 HG22 ILE A  37       5.238   3.641 -18.721  1.00 89.46           H  
ATOM    574 HG23 ILE A  37       5.146   4.569 -17.208  1.00 89.46           H  
ATOM    575  CD1 ILE A  37       5.445   7.797 -18.694  1.00 89.46           C  
ATOM    576 HD11 ILE A  37       5.404   8.704 -18.090  1.00 89.46           H  
ATOM    577 HD12 ILE A  37       5.770   8.078 -19.696  1.00 89.46           H  
ATOM    578 HD13 ILE A  37       4.450   7.355 -18.729  1.00 89.46           H  
ATOM    579  N   VAL A  38       7.582   2.423 -17.303  1.00 90.44           N  
ATOM    580  H   VAL A  38       7.406   2.891 -16.426  1.00 90.44           H  
ATOM    581  CA  VAL A  38       7.446   0.960 -17.342  1.00 90.44           C  
ATOM    582  HA  VAL A  38       8.200   0.546 -18.011  1.00 90.44           H  
ATOM    583  C   VAL A  38       6.068   0.603 -17.899  1.00 90.44           C  
ATOM    584  CB  VAL A  38       7.714   0.327 -15.965  1.00 90.44           C  
ATOM    585  HB  VAL A  38       7.031   0.752 -15.229  1.00 90.44           H  
ATOM    586  O   VAL A  38       5.058   1.063 -17.372  1.00 90.44           O  
ATOM    587  CG1 VAL A  38       7.530  -1.194 -15.987  1.00 90.44           C  
ATOM    588 HG11 VAL A  38       6.491  -1.445 -16.198  1.00 90.44           H  
ATOM    589 HG12 VAL A  38       8.166  -1.639 -16.752  1.00 90.44           H  
ATOM    590 HG13 VAL A  38       7.789  -1.618 -15.017  1.00 90.44           H  
ATOM    591  CG2 VAL A  38       9.158   0.608 -15.520  1.00 90.44           C  
ATOM    592 HG21 VAL A  38       9.328   1.681 -15.432  1.00 90.44           H  
ATOM    593 HG22 VAL A  38       9.859   0.197 -16.247  1.00 90.44           H  
ATOM    594 HG23 VAL A  38       9.343   0.150 -14.548  1.00 90.44           H  
ATOM    595  N   ALA A  39       6.029  -0.209 -18.955  1.00 91.20           N  
ATOM    596  H   ALA A  39       6.895  -0.608 -19.290  1.00 91.20           H  
ATOM    597  CA  ALA A  39       4.796  -0.708 -19.554  1.00 91.20           C  
ATOM    598  HA  ALA A  39       4.070   0.103 -19.615  1.00 91.20           H  
ATOM    599  C   ALA A  39       4.185  -1.829 -18.701  1.00 91.20           C  
ATOM    600  CB  ALA A  39       5.109  -1.203 -20.975  1.00 91.20           C  
ATOM    601  HB1 ALA A  39       4.187  -1.519 -21.463  1.00 91.20           H  
ATOM    602  HB2 ALA A  39       5.569  -0.404 -21.557  1.00 91.20           H  
ATOM    603  HB3 ALA A  39       5.797  -2.047 -20.941  1.00 91.20           H  
ATOM    604  O   ALA A  39       3.011  -1.783 -18.345  1.00 91.20           O  
ATOM    605  N   TYR A  40       5.001  -2.825 -18.361  1.00 93.22           N  
ATOM    606  H   TYR A  40       5.956  -2.793 -18.688  1.00 93.22           H  
ATOM    607  CA  TYR A  40       4.637  -3.959 -17.515  1.00 93.22           C  
ATOM    608  HA  TYR A  40       3.996  -3.609 -16.705  1.00 93.22           H  
ATOM    609  C   TYR A  40       5.889  -4.568 -16.882  1.00 93.22           C  
ATOM    610  CB  TYR A  40       3.848  -4.997 -18.328  1.00 93.22           C  
ATOM    611  HB2 TYR A  40       2.873  -4.571 -18.566  1.00 93.22           H  
ATOM    612  HB3 TYR A  40       3.652  -5.874 -17.712  1.00 93.22           H  
ATOM    613  O   TYR A  40       7.015  -4.164 -17.178  1.00 93.22           O  
ATOM    614  CG  TYR A  40       4.498  -5.460 -19.616  1.00 93.22           C  
ATOM    615  CD1 TYR A  40       4.069  -4.908 -20.838  1.00 93.22           C  
ATOM    616  HD1 TYR A  40       3.307  -4.143 -20.845  1.00 93.22           H  
ATOM    617  CD2 TYR A  40       5.478  -6.472 -19.604  1.00 93.22           C  
ATOM    618  HD2 TYR A  40       5.801  -6.906 -18.669  1.00 93.22           H  
ATOM    619  CE1 TYR A  40       4.583  -5.397 -22.051  1.00 93.22           C  
ATOM    620  HE1 TYR A  40       4.212  -5.023 -22.994  1.00 93.22           H  
ATOM    621  CE2 TYR A  40       6.012  -6.947 -20.817  1.00 93.22           C  
ATOM    622  HE2 TYR A  40       6.755  -7.731 -20.821  1.00 93.22           H  
ATOM    623  OH  TYR A  40       5.947  -6.967 -23.219  1.00 93.22           O  
ATOM    624  HH  TYR A  40       5.440  -6.612 -23.953  1.00 93.22           H  
ATOM    625  CZ  TYR A  40       5.542  -6.428 -22.042  1.00 93.22           C  
ATOM    626  N   SER A  41       5.696  -5.520 -15.973  1.00 96.05           N  
ATOM    627  H   SER A  41       4.767  -5.899 -15.858  1.00 96.05           H  
ATOM    628  CA  SER A  41       6.797  -6.275 -15.373  1.00 96.05           C  
ATOM    629  HA  SER A  41       7.749  -5.831 -15.664  1.00 96.05           H  
ATOM    630  C   SER A  41       6.798  -7.708 -15.892  1.00 96.05           C  
ATOM    631  CB  SER A  41       6.721  -6.209 -13.849  1.00 96.05           C  
ATOM    632  HB2 SER A  41       5.791  -6.670 -13.518  1.00 96.05           H  
ATOM    633  HB3 SER A  41       7.568  -6.733 -13.407  1.00 96.05           H  
ATOM    634  O   SER A  41       5.790  -8.202 -16.386  1.00 96.05           O  
ATOM    635  OG  SER A  41       6.743  -4.846 -13.459  1.00 96.05           O  
ATOM    636  HG  SER A  41       6.099  -4.413 -14.024  1.00 96.05           H  
ATOM    637  N   VAL A  42       7.938  -8.373 -15.804  1.00 95.94           N  
ATOM    638  H   VAL A  42       8.761  -7.878 -15.492  1.00 95.94           H  
ATOM    639  CA  VAL A  42       8.122  -9.762 -16.215  1.00 95.94           C  
ATOM    640  HA  VAL A  42       7.158 -10.223 -16.430  1.00 95.94           H  
ATOM    641  C   VAL A  42       8.767 -10.501 -15.058  1.00 95.94           C  
ATOM    642  CB  VAL A  42       8.988  -9.832 -17.482  1.00 95.94           C  
ATOM    643  HB  VAL A  42       9.921  -9.296 -17.308  1.00 95.94           H  
ATOM    644  O   VAL A  42       9.808 -10.066 -14.571  1.00 95.94           O  
ATOM    645  CG1 VAL A  42       9.323 -11.269 -17.876  1.00 95.94           C  
ATOM    646 HG11 VAL A  42       8.411 -11.843 -18.039  1.00 95.94           H  
ATOM    647 HG12 VAL A  42       9.918 -11.753 -17.102  1.00 95.94           H  
ATOM    648 HG13 VAL A  42       9.920 -11.243 -18.787  1.00 95.94           H  
ATOM    649  CG2 VAL A  42       8.268  -9.181 -18.670  1.00 95.94           C  
ATOM    650 HG21 VAL A  42       7.363  -9.740 -18.909  1.00 95.94           H  
ATOM    651 HG22 VAL A  42       8.005  -8.150 -18.437  1.00 95.94           H  
ATOM    652 HG23 VAL A  42       8.936  -9.171 -19.531  1.00 95.94           H  
ATOM    653  N   LEU A  43       8.157 -11.593 -14.607  1.00 95.86           N  
ATOM    654  H   LEU A  43       7.329 -11.911 -15.091  1.00 95.86           H  
ATOM    655  CA  LEU A  43       8.810 -12.534 -13.704  1.00 95.86           C  
ATOM    656  HA  LEU A  43       9.442 -11.980 -13.010  1.00 95.86           H  
ATOM    657  C   LEU A  43       9.701 -13.452 -14.540  1.00 95.86           C  
ATOM    658  CB  LEU A  43       7.752 -13.293 -12.891  1.00 95.86           C  
ATOM    659  HB2 LEU A  43       7.048 -13.753 -13.585  1.00 95.86           H  
ATOM    660  HB3 LEU A  43       7.206 -12.573 -12.281  1.00 95.86           H  
ATOM    661  O   LEU A  43       9.222 -14.096 -15.472  1.00 95.86           O  
ATOM    662  CG  LEU A  43       8.309 -14.387 -11.963  1.00 95.86           C  
ATOM    663  HG  LEU A  43       8.883 -15.110 -12.542  1.00 95.86           H  
ATOM    664  CD1 LEU A  43       9.200 -13.803 -10.863  1.00 95.86           C  
ATOM    665 HD11 LEU A  43       9.508 -14.598 -10.184  1.00 95.86           H  
ATOM    666 HD12 LEU A  43       8.652 -13.045 -10.304  1.00 95.86           H  
ATOM    667 HD13 LEU A  43      10.094 -13.360 -11.301  1.00 95.86           H  
ATOM    668  CD2 LEU A  43       7.153 -15.121 -11.285  1.00 95.86           C  
ATOM    669 HD21 LEU A  43       6.485 -15.537 -12.039  1.00 95.86           H  
ATOM    670 HD22 LEU A  43       6.587 -14.437 -10.653  1.00 95.86           H  
ATOM    671 HD23 LEU A  43       7.536 -15.938 -10.673  1.00 95.86           H  
ATOM    672  N   LEU A  44      10.988 -13.477 -14.204  1.00 94.99           N  
ATOM    673  H   LEU A  44      11.294 -12.881 -13.448  1.00 94.99           H  
ATOM    674  CA  LEU A  44      12.022 -14.206 -14.926  1.00 94.99           C  
ATOM    675  HA  LEU A  44      11.561 -14.810 -15.708  1.00 94.99           H  
ATOM    676  C   LEU A  44      12.786 -15.131 -13.980  1.00 94.99           C  
ATOM    677  CB  LEU A  44      12.959 -13.180 -15.587  1.00 94.99           C  
ATOM    678  HB2 LEU A  44      13.326 -12.506 -14.812  1.00 94.99           H  
ATOM    679  HB3 LEU A  44      12.384 -12.588 -16.299  1.00 94.99           H  
ATOM    680  O   LEU A  44      13.260 -14.691 -12.928  1.00 94.99           O  
ATOM    681  CG  LEU A  44      14.175 -13.794 -16.305  1.00 94.99           C  
ATOM    682  HG  LEU A  44      14.750 -14.413 -15.615  1.00 94.99           H  
ATOM    683  CD1 LEU A  44      13.761 -14.638 -17.507  1.00 94.99           C  
ATOM    684 HD11 LEU A  44      14.646 -14.974 -18.047  1.00 94.99           H  
ATOM    685 HD12 LEU A  44      13.199 -15.515 -17.188  1.00 94.99           H  
ATOM    686 HD13 LEU A  44      13.140 -14.042 -18.176  1.00 94.99           H  
ATOM    687  CD2 LEU A  44      15.084 -12.672 -16.793  1.00 94.99           C  
ATOM    688 HD21 LEU A  44      14.522 -12.011 -17.451  1.00 94.99           H  
ATOM    689 HD22 LEU A  44      15.936 -13.085 -17.333  1.00 94.99           H  
ATOM    690 HD23 LEU A  44      15.450 -12.098 -15.941  1.00 94.99           H  
ATOM    691  N   ILE A  45      12.980 -16.383 -14.401  1.00 94.83           N  
ATOM    692  H   ILE A  45      12.506 -16.678 -15.242  1.00 94.83           H  
ATOM    693  CA  ILE A  45      13.983 -17.285 -13.824  1.00 94.83           C  
ATOM    694  HA  ILE A  45      14.430 -16.791 -12.961  1.00 94.83           H  
ATOM    695  C   ILE A  45      15.084 -17.514 -14.861  1.00 94.83           C  
ATOM    696  CB  ILE A  45      13.366 -18.602 -13.307  1.00 94.83           C  
ATOM    697  HB  ILE A  45      12.960 -19.149 -14.157  1.00 94.83           H  
ATOM    698  O   ILE A  45      14.849 -18.089 -15.919  1.00 94.83           O  
ATOM    699  CG1 ILE A  45      12.221 -18.317 -12.309  1.00 94.83           C  
ATOM    700 HG12 ILE A  45      12.628 -17.787 -11.448  1.00 94.83           H  
ATOM    701 HG13 ILE A  45      11.477 -17.676 -12.783  1.00 94.83           H  
ATOM    702  CG2 ILE A  45      14.461 -19.472 -12.656  1.00 94.83           C  
ATOM    703 HG21 ILE A  45      14.043 -20.427 -12.341  1.00 94.83           H  
ATOM    704 HG22 ILE A  45      15.248 -19.689 -13.378  1.00 94.83           H  
ATOM    705 HG23 ILE A  45      14.887 -18.955 -11.796  1.00 94.83           H  
ATOM    706  CD1 ILE A  45      11.477 -19.563 -11.818  1.00 94.83           C  
ATOM    707 HD11 ILE A  45      10.608 -19.256 -11.237  1.00 94.83           H  
ATOM    708 HD12 ILE A  45      11.141 -20.155 -12.670  1.00 94.83           H  
ATOM    709 HD13 ILE A  45      12.121 -20.169 -11.181  1.00 94.83           H  
ATOM    710  N   ALA A  46      16.297 -17.057 -14.559  1.00 95.18           N  
ATOM    711  H   ALA A  46      16.429 -16.631 -13.653  1.00 95.18           H  
ATOM    712  CA  ALA A  46      17.445 -17.146 -15.464  1.00 95.18           C  
ATOM    713  HA  ALA A  46      17.349 -18.035 -16.088  1.00 95.18           H  
ATOM    714  C   ALA A  46      18.756 -17.264 -14.681  1.00 95.18           C  
ATOM    715  CB  ALA A  46      17.441 -15.913 -16.379  1.00 95.18           C  
ATOM    716  HB1 ALA A  46      17.492 -15.002 -15.782  1.00 95.18           H  
ATOM    717  HB2 ALA A  46      18.282 -15.949 -17.071  1.00 95.18           H  
ATOM    718  HB3 ALA A  46      16.521 -15.902 -16.964  1.00 95.18           H  
ATOM    719  O   ALA A  46      18.770 -17.215 -13.449  1.00 95.18           O  
ATOM    720  N   LYS A  47      19.888 -17.409 -15.376  1.00 94.84           N  
ATOM    721  H   LYS A  47      19.829 -17.453 -16.383  1.00 94.84           H  
ATOM    722  CA  LYS A  47      21.217 -17.284 -14.766  1.00 94.84           C  
ATOM    723  HA  LYS A  47      21.096 -17.299 -13.682  1.00 94.84           H  
ATOM    724  C   LYS A  47      21.850 -15.942 -15.101  1.00 94.84           C  
ATOM    725  CB  LYS A  47      22.129 -18.456 -15.144  1.00 94.84           C  
ATOM    726  HB2 LYS A  47      23.091 -18.292 -14.658  1.00 94.84           H  
ATOM    727  HB3 LYS A  47      22.282 -18.480 -16.223  1.00 94.84           H  
ATOM    728  O   LYS A  47      21.764 -15.479 -16.229  1.00 94.84           O  
ATOM    729  CG  LYS A  47      21.543 -19.793 -14.671  1.00 94.84           C  
ATOM    730  HG2 LYS A  47      20.769 -20.112 -15.368  1.00 94.84           H  
ATOM    731  HG3 LYS A  47      21.093 -19.662 -13.687  1.00 94.84           H  
ATOM    732  CD  LYS A  47      22.623 -20.875 -14.562  1.00 94.84           C  
ATOM    733  HD2 LYS A  47      23.131 -20.992 -15.519  1.00 94.84           H  
ATOM    734  HD3 LYS A  47      23.344 -20.573 -13.803  1.00 94.84           H  
ATOM    735  CE  LYS A  47      21.955 -22.186 -14.135  1.00 94.84           C  
ATOM    736  HE2 LYS A  47      21.351 -21.987 -13.249  1.00 94.84           H  
ATOM    737  HE3 LYS A  47      21.269 -22.502 -14.921  1.00 94.84           H  
ATOM    738  NZ  LYS A  47      22.945 -23.252 -13.838  1.00 94.84           N  
ATOM    739  HZ1 LYS A  47      23.528 -23.445 -14.640  1.00 94.84           H  
ATOM    740  HZ2 LYS A  47      22.458 -24.097 -13.573  1.00 94.84           H  
ATOM    741  HZ3 LYS A  47      23.523 -22.979 -13.057  1.00 94.84           H  
ATOM    742  N   VAL A  48      22.552 -15.358 -14.137  1.00 94.30           N  
ATOM    743  H   VAL A  48      22.536 -15.779 -13.219  1.00 94.30           H  
ATOM    744  CA  VAL A  48      23.359 -14.143 -14.328  1.00 94.30           C  
ATOM    745  HA  VAL A  48      23.481 -13.957 -15.395  1.00 94.30           H  
ATOM    746  C   VAL A  48      24.753 -14.341 -13.752  1.00 94.30           C  
ATOM    747  CB  VAL A  48      22.690 -12.889 -13.732  1.00 94.30           C  
ATOM    748  HB  VAL A  48      23.384 -12.053 -13.817  1.00 94.30           H  
ATOM    749  O   VAL A  48      24.940 -15.071 -12.771  1.00 94.30           O  
ATOM    750  CG1 VAL A  48      21.418 -12.525 -14.496  1.00 94.30           C  
ATOM    751 HG11 VAL A  48      20.990 -11.604 -14.101  1.00 94.30           H  
ATOM    752 HG12 VAL A  48      20.678 -13.322 -14.416  1.00 94.30           H  
ATOM    753 HG13 VAL A  48      21.656 -12.360 -15.547  1.00 94.30           H  
ATOM    754  CG2 VAL A  48      22.325 -13.064 -12.256  1.00 94.30           C  
ATOM    755 HG21 VAL A  48      21.882 -12.136 -11.893  1.00 94.30           H  
ATOM    756 HG22 VAL A  48      23.211 -13.315 -11.674  1.00 94.30           H  
ATOM    757 HG23 VAL A  48      21.594 -13.868 -12.165  1.00 94.30           H  
ATOM    758  N   GLU A  49      25.747 -13.699 -14.357  1.00 93.25           N  
ATOM    759  H   GLU A  49      25.536 -13.094 -15.137  1.00 93.25           H  
ATOM    760  CA  GLU A  49      27.106 -13.672 -13.819  1.00 93.25           C  
ATOM    761  HA  GLU A  49      27.393 -14.679 -13.516  1.00 93.25           H  
ATOM    762  C   GLU A  49      27.153 -12.765 -12.585  1.00 93.25           C  
ATOM    763  CB  GLU A  49      28.107 -13.203 -14.885  1.00 93.25           C  
ATOM    764  HB2 GLU A  49      27.793 -12.237 -15.282  1.00 93.25           H  
ATOM    765  HB3 GLU A  49      29.082 -13.089 -14.411  1.00 93.25           H  
ATOM    766  O   GLU A  49      26.848 -11.576 -12.660  1.00 93.25           O  
ATOM    767  CG  GLU A  49      28.224 -14.220 -16.028  1.00 93.25           C  
ATOM    768  HG2 GLU A  49      28.469 -15.194 -15.604  1.00 93.25           H  
ATOM    769  HG3 GLU A  49      27.258 -14.307 -16.524  1.00 93.25           H  
ATOM    770  CD  GLU A  49      29.278 -13.854 -17.079  1.00 93.25           C  
ATOM    771  OE1 GLU A  49      29.426 -14.676 -18.013  1.00 93.25           O  
ATOM    772  OE2 GLU A  49      29.892 -12.767 -16.998  1.00 93.25           O  
ATOM    773  N   LYS A  50      27.529 -13.318 -11.425  1.00 87.16           N  
ATOM    774  H   LYS A  50      27.715 -14.311 -11.411  1.00 87.16           H  
ATOM    775  CA  LYS A  50      27.661 -12.554 -10.175  1.00 87.16           C  
ATOM    776  HA  LYS A  50      27.625 -11.494 -10.427  1.00 87.16           H  
ATOM    777  C   LYS A  50      29.018 -12.770  -9.509  1.00 87.16           C  
ATOM    778  CB  LYS A  50      26.482 -12.848  -9.222  1.00 87.16           C  
ATOM    779  HB2 LYS A  50      26.257 -13.915  -9.235  1.00 87.16           H  
ATOM    780  HB3 LYS A  50      26.770 -12.567  -8.209  1.00 87.16           H  
ATOM    781  O   LYS A  50      29.535 -13.886  -9.440  1.00 87.16           O  
ATOM    782  CG  LYS A  50      25.226 -12.041  -9.599  1.00 87.16           C  
ATOM    783  HG2 LYS A  50      25.490 -10.984  -9.624  1.00 87.16           H  
ATOM    784  HG3 LYS A  50      24.908 -12.332 -10.601  1.00 87.16           H  
ATOM    785  CD  LYS A  50      24.051 -12.224  -8.618  1.00 87.16           C  
ATOM    786  HD2 LYS A  50      24.374 -11.975  -7.607  1.00 87.16           H  
ATOM    787  HD3 LYS A  50      23.716 -13.261  -8.653  1.00 87.16           H  
ATOM    788  CE  LYS A  50      22.901 -11.290  -9.037  1.00 87.16           C  
ATOM    789  HE2 LYS A  50      23.252 -10.259  -8.995  1.00 87.16           H  
ATOM    790  HE3 LYS A  50      22.664 -11.494 -10.081  1.00 87.16           H  
ATOM    791  NZ  LYS A  50      21.664 -11.436  -8.221  1.00 87.16           N  
ATOM    792  HZ1 LYS A  50      20.945 -10.833  -8.595  1.00 87.16           H  
ATOM    793  HZ2 LYS A  50      21.810 -11.187  -7.253  1.00 87.16           H  
ATOM    794  HZ3 LYS A  50      21.292 -12.372  -8.294  1.00 87.16           H  
ATOM    795  N   GLY A  51      29.540 -11.692  -8.923  1.00 85.48           N  
ATOM    796  H   GLY A  51      29.077 -10.810  -9.091  1.00 85.48           H  
ATOM    797  CA  GLY A  51      30.796 -11.671  -8.170  1.00 85.48           C  
ATOM    798  HA2 GLY A  51      30.787 -10.814  -7.497  1.00 85.48           H  
ATOM    799  HA3 GLY A  51      30.873 -12.575  -7.567  1.00 85.48           H  
ATOM    800  C   GLY A  51      32.047 -11.573  -9.049  1.00 85.48           C  
ATOM    801  O   GLY A  51      31.973 -11.630 -10.274  1.00 85.48           O  
ATOM    802  N   LYS A  52      33.217 -11.450  -8.408  1.00 84.82           N  
ATOM    803  H   LYS A  52      33.203 -11.385  -7.400  1.00 84.82           H  
ATOM    804  CA  LYS A  52      34.511 -11.268  -9.096  1.00 84.82           C  
ATOM    805  HA  LYS A  52      34.466 -10.369  -9.710  1.00 84.82           H  
ATOM    806  C   LYS A  52      34.847 -12.405 -10.070  1.00 84.82           C  
ATOM    807  CB  LYS A  52      35.653 -11.112  -8.074  1.00 84.82           C  
ATOM    808  HB2 LYS A  52      35.664 -11.971  -7.403  1.00 84.82           H  
ATOM    809  HB3 LYS A  52      36.595 -11.104  -8.622  1.00 84.82           H  
ATOM    810  O   LYS A  52      35.415 -12.158 -11.122  1.00 84.82           O  
ATOM    811  CG  LYS A  52      35.572  -9.816  -7.248  1.00 84.82           C  
ATOM    812  HG2 LYS A  52      34.692  -9.846  -6.605  1.00 84.82           H  
ATOM    813  HG3 LYS A  52      35.486  -8.967  -7.926  1.00 84.82           H  
ATOM    814  CD  LYS A  52      36.832  -9.640  -6.383  1.00 84.82           C  
ATOM    815  HD2 LYS A  52      37.706  -9.620  -7.035  1.00 84.82           H  
ATOM    816  HD3 LYS A  52      36.924 -10.487  -5.702  1.00 84.82           H  
ATOM    817  CE  LYS A  52      36.777  -8.335  -5.574  1.00 84.82           C  
ATOM    818  HE2 LYS A  52      35.921  -8.372  -4.901  1.00 84.82           H  
ATOM    819  HE3 LYS A  52      36.621  -7.506  -6.264  1.00 84.82           H  
ATOM    820  NZ  LYS A  52      38.026  -8.104  -4.794  1.00 84.82           N  
ATOM    821  HZ1 LYS A  52      38.195  -8.850  -4.134  1.00 84.82           H  
ATOM    822  HZ2 LYS A  52      38.827  -8.036  -5.406  1.00 84.82           H  
ATOM    823  HZ3 LYS A  52      37.971  -7.239  -4.276  1.00 84.82           H  
ATOM    824  N   SER A  53      34.462 -13.636  -9.735  1.00 87.08           N  
ATOM    825  H   SER A  53      33.962 -13.766  -8.867  1.00 87.08           H  
ATOM    826  CA  SER A  53      34.683 -14.824 -10.571  1.00 87.08           C  
ATOM    827  HA  SER A  53      35.632 -14.705 -11.094  1.00 87.08           H  
ATOM    828  C   SER A  53      33.630 -15.026 -11.666  1.00 87.08           C  
ATOM    829  CB  SER A  53      34.811 -16.070  -9.684  1.00 87.08           C  
ATOM    830  HB2 SER A  53      34.828 -16.970 -10.298  1.00 87.08           H  
ATOM    831  HB3 SER A  53      35.758 -16.011  -9.148  1.00 87.08           H  
ATOM    832  O   SER A  53      33.669 -16.053 -12.336  1.00 87.08           O  
ATOM    833  OG  SER A  53      33.756 -16.150  -8.732  1.00 87.08           O  
ATOM    834  HG  SER A  53      34.164 -16.279  -7.873  1.00 87.08           H  
ATOM    835  N   LYS A  54      32.676 -14.093 -11.833  1.00 87.17           N  
ATOM    836  H   LYS A  54      32.733 -13.250 -11.280  1.00 87.17           H  
ATOM    837  CA  LYS A  54      31.604 -14.148 -12.846  1.00 87.17           C  
ATOM    838  HA  LYS A  54      30.849 -13.411 -12.573  1.00 87.17           H  
ATOM    839  C   LYS A  54      30.858 -15.490 -12.887  1.00 87.17           C  
ATOM    840  CB  LYS A  54      32.155 -13.739 -14.223  1.00 87.17           C  
ATOM    841  HB2 LYS A  54      31.359 -13.841 -14.961  1.00 87.17           H  
ATOM    842  HB3 LYS A  54      32.962 -14.414 -14.510  1.00 87.17           H  
ATOM    843  O   LYS A  54      30.430 -15.959 -13.937  1.00 87.17           O  
ATOM    844  CG  LYS A  54      32.654 -12.289 -14.266  1.00 87.17           C  
ATOM    845  HG2 LYS A  54      33.517 -12.166 -13.612  1.00 87.17           H  
ATOM    846  HG3 LYS A  54      31.855 -11.624 -13.939  1.00 87.17           H  
ATOM    847  CD  LYS A  54      33.047 -11.941 -15.705  1.00 87.17           C  
ATOM    848  HD2 LYS A  54      32.204 -12.157 -16.361  1.00 87.17           H  
ATOM    849  HD3 LYS A  54      33.889 -12.562 -16.012  1.00 87.17           H  
ATOM    850  CE  LYS A  54      33.414 -10.463 -15.850  1.00 87.17           C  
ATOM    851  HE2 LYS A  54      34.343 -10.271 -15.314  1.00 87.17           H  
ATOM    852  HE3 LYS A  54      32.622  -9.867 -15.395  1.00 87.17           H  
ATOM    853  NZ  LYS A  54      33.546 -10.106 -17.284  1.00 87.17           N  
ATOM    854  HZ1 LYS A  54      34.265 -10.660 -17.728  1.00 87.17           H  
ATOM    855  HZ2 LYS A  54      32.676 -10.300 -17.759  1.00 87.17           H  
ATOM    856  HZ3 LYS A  54      33.763  -9.127 -17.403  1.00 87.17           H  
ATOM    857  N   LYS A  55      30.680 -16.133 -11.729  1.00 91.01           N  
ATOM    858  H   LYS A  55      31.003 -15.680 -10.886  1.00 91.01           H  
ATOM    859  CA  LYS A  55      29.979 -17.420 -11.654  1.00 91.01           C  
ATOM    860  HA  LYS A  55      30.395 -18.069 -12.425  1.00 91.01           H  
ATOM    861  C   LYS A  55      28.501 -17.225 -11.981  1.00 91.01           C  
ATOM    862  CB  LYS A  55      30.179 -18.093 -10.288  1.00 91.01           C  
ATOM    863  HB2 LYS A  55      29.946 -17.383  -9.495  1.00 91.01           H  
ATOM    864  HB3 LYS A  55      29.492 -18.935 -10.211  1.00 91.01           H  
ATOM    865  O   LYS A  55      27.861 -16.316 -11.448  1.00 91.01           O  
ATOM    866  CG  LYS A  55      31.614 -18.617 -10.120  1.00 91.01           C  
ATOM    867  HG2 LYS A  55      31.837 -19.307 -10.934  1.00 91.01           H  
ATOM    868  HG3 LYS A  55      32.312 -17.782 -10.177  1.00 91.01           H  
ATOM    869  CD  LYS A  55      31.795 -19.353  -8.783  1.00 91.01           C  
ATOM    870  HD2 LYS A  55      31.112 -20.202  -8.752  1.00 91.01           H  
ATOM    871  HD3 LYS A  55      31.564 -18.673  -7.963  1.00 91.01           H  
ATOM    872  CE  LYS A  55      33.242 -19.849  -8.649  1.00 91.01           C  
ATOM    873  HE2 LYS A  55      33.905 -18.984  -8.620  1.00 91.01           H  
ATOM    874  HE3 LYS A  55      33.493 -20.416  -9.546  1.00 91.01           H  
ATOM    875  NZ  LYS A  55      33.448 -20.704  -7.447  1.00 91.01           N  
ATOM    876  HZ1 LYS A  55      33.240 -20.209  -6.592  1.00 91.01           H  
ATOM    877  HZ2 LYS A  55      32.872 -21.532  -7.494  1.00 91.01           H  
ATOM    878  HZ3 LYS A  55      34.406 -21.020  -7.402  1.00 91.01           H  
ATOM    879  N   LEU A  56      27.961 -18.114 -12.813  1.00 93.35           N  
ATOM    880  H   LEU A  56      28.569 -18.797 -13.243  1.00 93.35           H  
ATOM    881  CA  LEU A  56      26.539 -18.139 -13.144  1.00 93.35           C  
ATOM    882  HA  LEU A  56      26.223 -17.130 -13.410  1.00 93.35           H  
ATOM    883  C   LEU A  56      25.720 -18.571 -11.929  1.00 93.35           C  
ATOM    884  CB  LEU A  56      26.281 -19.084 -14.332  1.00 93.35           C  
ATOM    885  HB2 LEU A  56      26.682 -20.068 -14.088  1.00 93.35           H  
ATOM    886  HB3 LEU A  56      25.204 -19.186 -14.463  1.00 93.35           H  
ATOM    887  O   LEU A  56      25.849 -19.702 -11.459  1.00 93.35           O  
ATOM    888  CG  LEU A  56      26.882 -18.619 -15.665  1.00 93.35           C  
ATOM    889  HG  LEU A  56      27.959 -18.496 -15.551  1.00 93.35           H  
ATOM    890  CD1 LEU A  56      26.621 -19.680 -16.738  1.00 93.35           C  
ATOM    891 HD11 LEU A  56      25.549 -19.810 -16.888  1.00 93.35           H  
ATOM    892 HD12 LEU A  56      27.076 -20.624 -16.439  1.00 93.35           H  
ATOM    893 HD13 LEU A  56      27.077 -19.359 -17.675  1.00 93.35           H  
ATOM    894  CD2 LEU A  56      26.277 -17.306 -16.149  1.00 93.35           C  
ATOM    895 HD21 LEU A  56      26.400 -16.516 -15.407  1.00 93.35           H  
ATOM    896 HD22 LEU A  56      26.838 -16.996 -17.030  1.00 93.35           H  
ATOM    897 HD23 LEU A  56      25.220 -17.419 -16.390  1.00 93.35           H  
ATOM    898  N   LYS A  57      24.849 -17.684 -11.451  1.00 93.96           N  
ATOM    899  H   LYS A  57      24.815 -16.773 -11.885  1.00 93.96           H  
ATOM    900  CA  LYS A  57      23.890 -17.970 -10.381  1.00 93.96           C  
ATOM    901  HA  LYS A  57      24.018 -18.997 -10.037  1.00 93.96           H  
ATOM    902  C   LYS A  57      22.473 -17.845 -10.908  1.00 93.96           C  
ATOM    903  CB  LYS A  57      24.110 -17.031  -9.190  1.00 93.96           C  
ATOM    904  HB2 LYS A  57      24.055 -15.995  -9.524  1.00 93.96           H  
ATOM    905  HB3 LYS A  57      23.309 -17.203  -8.471  1.00 93.96           H  
ATOM    906  O   LYS A  57      22.181 -16.902 -11.639  1.00 93.96           O  
ATOM    907  CG  LYS A  57      25.460 -17.285  -8.505  1.00 93.96           C  
ATOM    908  HG2 LYS A  57      26.270 -16.950  -9.153  1.00 93.96           H  
ATOM    909  HG3 LYS A  57      25.573 -18.353  -8.319  1.00 93.96           H  
ATOM    910  CD  LYS A  57      25.529 -16.539  -7.168  1.00 93.96           C  
ATOM    911  HD2 LYS A  57      24.700 -16.867  -6.541  1.00 93.96           H  
ATOM    912  HD3 LYS A  57      25.442 -15.467  -7.345  1.00 93.96           H  
ATOM    913  CE  LYS A  57      26.855 -16.845  -6.462  1.00 93.96           C  
ATOM    914  HE2 LYS A  57      26.985 -17.927  -6.438  1.00 93.96           H  
ATOM    915  HE3 LYS A  57      27.669 -16.422  -7.051  1.00 93.96           H  
ATOM    916  NZ  LYS A  57      26.870 -16.307  -5.076  1.00 93.96           N  
ATOM    917  HZ1 LYS A  57      27.736 -16.536  -4.610  1.00 93.96           H  
ATOM    918  HZ2 LYS A  57      26.755 -15.304  -5.073  1.00 93.96           H  
ATOM    919  HZ3 LYS A  57      26.120 -16.713  -4.536  1.00 93.96           H  
ATOM    920  N   THR A  58      21.613 -18.778 -10.515  1.00 93.85           N  
ATOM    921  H   THR A  58      21.923 -19.533  -9.919  1.00 93.85           H  
ATOM    922  CA  THR A  58      20.178 -18.677 -10.782  1.00 93.85           C  
ATOM    923  HA  THR A  58      20.032 -18.508 -11.849  1.00 93.85           H  
ATOM    924  C   THR A  58      19.608 -17.488 -10.017  1.00 93.85           C  
ATOM    925  CB  THR A  58      19.436 -19.967 -10.412  1.00 93.85           C  
ATOM    926  HB  THR A  58      19.486 -20.123  -9.334  1.00 93.85           H  
ATOM    927  O   THR A  58      19.918 -17.287  -8.841  1.00 93.85           O  
ATOM    928  CG2 THR A  58      17.972 -19.947 -10.848  1.00 93.85           C  
ATOM    929 HG21 THR A  58      17.424 -19.182 -10.298  1.00 93.85           H  
ATOM    930 HG22 THR A  58      17.504 -20.909 -10.640  1.00 93.85           H  
ATOM    931 HG23 THR A  58      17.897 -19.734 -11.914  1.00 93.85           H  
ATOM    932  OG1 THR A  58      20.044 -21.067 -11.062  1.00 93.85           O  
ATOM    933  HG1 THR A  58      19.414 -21.786 -10.969  1.00 93.85           H  
ATOM    934  N   VAL A  59      18.796 -16.694 -10.699  1.00 93.52           N  
ATOM    935  H   VAL A  59      18.604 -16.918 -11.665  1.00 93.52           H  
ATOM    936  CA  VAL A  59      18.019 -15.594 -10.141  1.00 93.52           C  
ATOM    937  HA  VAL A  59      18.084 -15.627  -9.054  1.00 93.52           H  
ATOM    938  C   VAL A  59      16.558 -15.790 -10.506  1.00 93.52           C  
ATOM    939  CB  VAL A  59      18.526 -14.215 -10.604  1.00 93.52           C  
ATOM    940  HB  VAL A  59      17.837 -13.460 -10.224  1.00 93.52           H  
ATOM    941  O   VAL A  59      16.246 -16.311 -11.574  1.00 93.52           O  
ATOM    942  CG1 VAL A  59      19.898 -13.937  -9.975  1.00 93.52           C  
ATOM    943 HG11 VAL A  59      20.620 -14.679 -10.313  1.00 93.52           H  
ATOM    944 HG12 VAL A  59      20.214 -12.936 -10.271  1.00 93.52           H  
ATOM    945 HG13 VAL A  59      19.807 -13.992  -8.890  1.00 93.52           H  
ATOM    946  CG2 VAL A  59      18.612 -14.053 -12.127  1.00 93.52           C  
ATOM    947 HG21 VAL A  59      19.333 -14.751 -12.552  1.00 93.52           H  
ATOM    948 HG22 VAL A  59      18.908 -13.032 -12.370  1.00 93.52           H  
ATOM    949 HG23 VAL A  59      17.635 -14.230 -12.578  1.00 93.52           H  
ATOM    950  N   LYS A  60      15.690 -15.376  -9.590  1.00 94.52           N  
ATOM    951  H   LYS A  60      16.056 -14.963  -8.744  1.00 94.52           H  
ATOM    952  CA  LYS A  60      14.249 -15.255  -9.764  1.00 94.52           C  
ATOM    953  HA  LYS A  60      13.968 -15.458 -10.798  1.00 94.52           H  
ATOM    954  C   LYS A  60      13.923 -13.810  -9.429  1.00 94.52           C  
ATOM    955  CB  LYS A  60      13.553 -16.265  -8.843  1.00 94.52           C  
ATOM    956  HB2 LYS A  60      13.878 -17.265  -9.130  1.00 94.52           H  
ATOM    957  HB3 LYS A  60      13.862 -16.088  -7.813  1.00 94.52           H  
ATOM    958  O   LYS A  60      14.155 -13.394  -8.295  1.00 94.52           O  
ATOM    959  CG  LYS A  60      12.022 -16.203  -8.919  1.00 94.52           C  
ATOM    960  HG2 LYS A  60      11.673 -15.232  -8.568  1.00 94.52           H  
ATOM    961  HG3 LYS A  60      11.693 -16.347  -9.949  1.00 94.52           H  
ATOM    962  CD  LYS A  60      11.439 -17.305  -8.026  1.00 94.52           C  
ATOM    963  HD2 LYS A  60      11.834 -18.275  -8.330  1.00 94.52           H  
ATOM    964  HD3 LYS A  60      11.725 -17.115  -6.992  1.00 94.52           H  
ATOM    965  CE  LYS A  60       9.918 -17.337  -8.123  1.00 94.52           C  
ATOM    966  HE2 LYS A  60       9.546 -16.333  -7.921  1.00 94.52           H  
ATOM    967  HE3 LYS A  60       9.610 -17.610  -9.133  1.00 94.52           H  
ATOM    968  NZ  LYS A  60       9.332 -18.277  -7.131  1.00 94.52           N  
ATOM    969  HZ1 LYS A  60       9.401 -19.252  -7.389  1.00 94.52           H  
ATOM    970  HZ2 LYS A  60       8.368 -18.020  -6.975  1.00 94.52           H  
ATOM    971  HZ3 LYS A  60       9.743 -18.164  -6.216  1.00 94.52           H  
ATOM    972  N   GLU A  61      13.510 -13.024 -10.410  1.00 94.81           N  
ATOM    973  H   GLU A  61      13.358 -13.411 -11.331  1.00 94.81           H  
ATOM    974  CA  GLU A  61      13.321 -11.587 -10.217  1.00 94.81           C  
ATOM    975  HA  GLU A  61      12.946 -11.432  -9.205  1.00 94.81           H  
ATOM    976  C   GLU A  61      12.266 -11.003 -11.147  1.00 94.81           C  
ATOM    977  CB  GLU A  61      14.662 -10.833 -10.315  1.00 94.81           C  
ATOM    978  HB2 GLU A  61      15.317 -11.228  -9.538  1.00 94.81           H  
ATOM    979  HB3 GLU A  61      14.492  -9.781 -10.089  1.00 94.81           H  
ATOM    980  O   GLU A  61      11.876 -11.605 -12.147  1.00 94.81           O  
ATOM    981  CG  GLU A  61      15.380 -10.935 -11.668  1.00 94.81           C  
ATOM    982  HG2 GLU A  61      15.513 -11.985 -11.929  1.00 94.81           H  
ATOM    983  HG3 GLU A  61      14.761 -10.468 -12.434  1.00 94.81           H  
ATOM    984  CD  GLU A  61      16.764 -10.264 -11.629  1.00 94.81           C  
ATOM    985  OE1 GLU A  61      17.159  -9.691 -12.665  1.00 94.81           O  
ATOM    986  OE2 GLU A  61      17.474 -10.358 -10.596  1.00 94.81           O  
ATOM    987  N   LEU A  62      11.796  -9.816 -10.778  1.00 96.34           N  
ATOM    988  H   LEU A  62      12.211  -9.362  -9.977  1.00 96.34           H  
ATOM    989  CA  LEU A  62      10.884  -9.023 -11.581  1.00 96.34           C  
ATOM    990  HA  LEU A  62      10.369  -9.672 -12.290  1.00 96.34           H  
ATOM    991  C   LEU A  62      11.687  -7.994 -12.369  1.00 96.34           C  
ATOM    992  CB  LEU A  62       9.839  -8.376 -10.663  1.00 96.34           C  
ATOM    993  HB2 LEU A  62      10.355  -7.896  -9.831  1.00 96.34           H  
ATOM    994  HB3 LEU A  62       9.304  -7.605 -11.217  1.00 96.34           H  
ATOM    995  O   LEU A  62      12.404  -7.180 -11.788  1.00 96.34           O  
ATOM    996  CG  LEU A  62       8.827  -9.403 -10.129  1.00 96.34           C  
ATOM    997  HG  LEU A  62       9.331 -10.333  -9.866  1.00 96.34           H  
ATOM    998  CD1 LEU A  62       8.162  -8.861  -8.874  1.00 96.34           C  
ATOM    999 HD11 LEU A  62       7.820  -7.839  -9.034  1.00 96.34           H  
ATOM   1000 HD12 LEU A  62       7.324  -9.496  -8.586  1.00 96.34           H  
ATOM   1001 HD13 LEU A  62       8.904  -8.892  -8.077  1.00 96.34           H  
ATOM   1002  CD2 LEU A  62       7.753  -9.710 -11.165  1.00 96.34           C  
ATOM   1003 HD21 LEU A  62       8.208 -10.135 -12.060  1.00 96.34           H  
ATOM   1004 HD22 LEU A  62       7.058 -10.441 -10.752  1.00 96.34           H  
ATOM   1005 HD23 LEU A  62       7.211  -8.802 -11.430  1.00 96.34           H  
ATOM   1006  N   LEU A  63      11.536  -8.012 -13.687  1.00 95.78           N  
ATOM   1007  H   LEU A  63      10.977  -8.753 -14.085  1.00 95.78           H  
ATOM   1008  CA  LEU A  63      12.132  -7.047 -14.599  1.00 95.78           C  
ATOM   1009  HA  LEU A  63      12.870  -6.457 -14.056  1.00 95.78           H  
ATOM   1010  C   LEU A  63      11.050  -6.110 -15.135  1.00 95.78           C  
ATOM   1011  CB  LEU A  63      12.857  -7.808 -15.720  1.00 95.78           C  
ATOM   1012  HB2 LEU A  63      13.599  -8.472 -15.278  1.00 95.78           H  
ATOM   1013  HB3 LEU A  63      12.128  -8.425 -16.246  1.00 95.78           H  
ATOM   1014  O   LEU A  63      10.046  -6.559 -15.681  1.00 95.78           O  
ATOM   1015  CG  LEU A  63      13.552  -6.886 -16.738  1.00 95.78           C  
ATOM   1016  HG  LEU A  63      12.829  -6.182 -17.151  1.00 95.78           H  
ATOM   1017  CD1 LEU A  63      14.708  -6.098 -16.117  1.00 95.78           C  
ATOM   1018 HD11 LEU A  63      15.410  -6.787 -15.647  1.00 95.78           H  
ATOM   1019 HD12 LEU A  63      14.334  -5.401 -15.367  1.00 95.78           H  
ATOM   1020 HD13 LEU A  63      15.229  -5.532 -16.889  1.00 95.78           H  
ATOM   1021  CD2 LEU A  63      14.102  -7.715 -17.892  1.00 95.78           C  
ATOM   1022 HD21 LEU A  63      14.841  -8.426 -17.521  1.00 95.78           H  
ATOM   1023 HD22 LEU A  63      13.287  -8.265 -18.363  1.00 95.78           H  
ATOM   1024 HD23 LEU A  63      14.561  -7.066 -18.638  1.00 95.78           H  
ATOM   1025  N   GLY A  64      11.252  -4.801 -15.007  1.00 95.65           N  
ATOM   1026  H   GLY A  64      12.110  -4.487 -14.577  1.00 95.65           H  
ATOM   1027  CA  GLY A  64      10.393  -3.816 -15.662  1.00 95.65           C  
ATOM   1028  HA2 GLY A  64       9.346  -4.100 -15.555  1.00 95.65           H  
ATOM   1029  HA3 GLY A  64      10.534  -2.838 -15.203  1.00 95.65           H  
ATOM   1030  C   GLY A  64      10.745  -3.706 -17.143  1.00 95.65           C  
ATOM   1031  O   GLY A  64      11.900  -3.438 -17.471  1.00 95.65           O  
ATOM   1032  N   ILE A  65       9.758  -3.879 -18.019  1.00 95.48           N  
ATOM   1033  H   ILE A  65       8.835  -4.102 -17.674  1.00 95.48           H  
ATOM   1034  CA  ILE A  65       9.884  -3.611 -19.453  1.00 95.48           C  
ATOM   1035  HA  ILE A  65      10.937  -3.598 -19.734  1.00 95.48           H  
ATOM   1036  C   ILE A  65       9.316  -2.223 -19.713  1.00 95.48           C  
ATOM   1037  CB  ILE A  65       9.182  -4.700 -20.291  1.00 95.48           C  
ATOM   1038  HB  ILE A  65       8.120  -4.688 -20.048  1.00 95.48           H  
ATOM   1039  O   ILE A  65       8.138  -1.960 -19.461  1.00 95.48           O  
ATOM   1040  CG1 ILE A  65       9.708  -6.118 -19.971  1.00 95.48           C  
ATOM   1041 HG12 ILE A  65       9.169  -6.834 -20.592  1.00 95.48           H  
ATOM   1042 HG13 ILE A  65       9.474  -6.355 -18.933  1.00 95.48           H  
ATOM   1043  CG2 ILE A  65       9.318  -4.404 -21.796  1.00 95.48           C  
ATOM   1044 HG21 ILE A  65      10.365  -4.292 -22.077  1.00 95.48           H  
ATOM   1045 HG22 ILE A  65       8.784  -3.489 -22.053  1.00 95.48           H  
ATOM   1046 HG23 ILE A  65       8.884  -5.222 -22.372  1.00 95.48           H  
ATOM   1047  CD1 ILE A  65      11.212  -6.339 -20.182  1.00 95.48           C  
ATOM   1048 HD11 ILE A  65      11.454  -7.375 -19.946  1.00 95.48           H  
ATOM   1049 HD12 ILE A  65      11.482  -6.152 -21.222  1.00 95.48           H  
ATOM   1050 HD13 ILE A  65      11.793  -5.689 -19.528  1.00 95.48           H  
ATOM   1051  N   THR A  66      10.158  -1.306 -20.174  1.00 93.39           N  
ATOM   1052  H   THR A  66      11.117  -1.569 -20.351  1.00 93.39           H  
ATOM   1053  CA  THR A  66       9.731   0.060 -20.495  1.00 93.39           C  
ATOM   1054  HA  THR A  66       9.075   0.419 -19.702  1.00 93.39           H  
ATOM   1055  C   THR A  66       8.910   0.105 -21.778  1.00 93.39           C  
ATOM   1056  CB  THR A  66      10.907   1.031 -20.553  1.00 93.39           C  
ATOM   1057  HB  THR A  66      10.523   2.035 -20.733  1.00 93.39           H  
ATOM   1058  O   THR A  66       8.983  -0.803 -22.604  1.00 93.39           O  
ATOM   1059  CG2 THR A  66      11.733   1.034 -19.265  1.00 93.39           C  
ATOM   1060 HG21 THR A  66      11.138   1.449 -18.452  1.00 93.39           H  
ATOM   1061 HG22 THR A  66      12.052   0.027 -18.996  1.00 93.39           H  
ATOM   1062 HG23 THR A  66      12.627   1.641 -19.409  1.00 93.39           H  
ATOM   1063  OG1 THR A  66      11.751   0.692 -21.612  1.00 93.39           O  
ATOM   1064  HG1 THR A  66      12.238  -0.081 -21.319  1.00 93.39           H  
ATOM   1065  N   ILE A  67       8.128   1.169 -21.983  1.00 91.05           N  
ATOM   1066  H   ILE A  67       8.057   1.876 -21.265  1.00 91.05           H  
ATOM   1067  CA  ILE A  67       7.358   1.314 -23.228  1.00 91.05           C  
ATOM   1068  HA  ILE A  67       6.735   0.427 -23.343  1.00 91.05           H  
ATOM   1069  C   ILE A  67       8.300   1.336 -24.448  1.00 91.05           C  
ATOM   1070  CB  ILE A  67       6.419   2.544 -23.187  1.00 91.05           C  
ATOM   1071  HB  ILE A  67       7.028   3.447 -23.141  1.00 91.05           H  
ATOM   1072  O   ILE A  67       7.968   0.751 -25.475  1.00 91.05           O  
ATOM   1073  CG1 ILE A  67       5.464   2.520 -21.969  1.00 91.05           C  
ATOM   1074 HG12 ILE A  67       4.772   1.683 -22.063  1.00 91.05           H  
ATOM   1075 HG13 ILE A  67       6.036   2.377 -21.053  1.00 91.05           H  
ATOM   1076  CG2 ILE A  67       5.562   2.559 -24.469  1.00 91.05           C  
ATOM   1077 HG21 ILE A  67       4.940   1.665 -24.514  1.00 91.05           H  
ATOM   1078 HG22 ILE A  67       4.916   3.436 -24.499  1.00 91.05           H  
ATOM   1079 HG23 ILE A  67       6.187   2.581 -25.362  1.00 91.05           H  
ATOM   1080  CD1 ILE A  67       4.647   3.805 -21.791  1.00 91.05           C  
ATOM   1081 HD11 ILE A  67       4.089   3.749 -20.856  1.00 91.05           H  
ATOM   1082 HD12 ILE A  67       5.318   4.663 -21.756  1.00 91.05           H  
ATOM   1083 HD13 ILE A  67       3.929   3.930 -22.602  1.00 91.05           H  
ATOM   1084  N   MET A  68       9.497   1.921 -24.318  1.00 89.41           N  
ATOM   1085  H   MET A  68       9.734   2.340 -23.430  1.00 89.41           H  
ATOM   1086  CA  MET A  68      10.514   1.931 -25.381  1.00 89.41           C  
ATOM   1087  HA  MET A  68      10.052   2.263 -26.311  1.00 89.41           H  
ATOM   1088  C   MET A  68      11.124   0.547 -25.657  1.00 89.41           C  
ATOM   1089  CB  MET A  68      11.640   2.908 -25.019  1.00 89.41           C  
ATOM   1090  HB2 MET A  68      12.083   2.609 -24.069  1.00 89.41           H  
ATOM   1091  HB3 MET A  68      12.409   2.850 -25.789  1.00 89.41           H  
ATOM   1092  O   MET A  68      11.496   0.254 -26.788  1.00 89.41           O  
ATOM   1093  CG  MET A  68      11.161   4.361 -24.935  1.00 89.41           C  
ATOM   1094  HG2 MET A  68      10.619   4.600 -25.850  1.00 89.41           H  
ATOM   1095  HG3 MET A  68      10.477   4.470 -24.093  1.00 89.41           H  
ATOM   1096  SD  MET A  68      12.504   5.565 -24.757  1.00 89.41           S  
ATOM   1097  CE  MET A  68      13.057   5.183 -23.081  1.00 89.41           C  
ATOM   1098  HE1 MET A  68      13.917   5.808 -22.840  1.00 89.41           H  
ATOM   1099  HE2 MET A  68      12.239   5.398 -22.393  1.00 89.41           H  
ATOM   1100  HE3 MET A  68      13.350   4.136 -23.005  1.00 89.41           H  
ATOM   1101  N   GLU A  69      11.221  -0.314 -24.642  1.00 94.24           N  
ATOM   1102  H   GLU A  69      10.921  -0.015 -23.725  1.00 94.24           H  
ATOM   1103  CA  GLU A  69      11.751  -1.681 -24.768  1.00 94.24           C  
ATOM   1104  HA  GLU A  69      12.541  -1.713 -25.518  1.00 94.24           H  
ATOM   1105  C   GLU A  69      10.688  -2.700 -25.185  1.00 94.24           C  
ATOM   1106  CB  GLU A  69      12.328  -2.110 -23.419  1.00 94.24           C  
ATOM   1107  HB2 GLU A  69      11.557  -1.939 -22.668  1.00 94.24           H  
ATOM   1108  HB3 GLU A  69      12.535  -3.180 -23.437  1.00 94.24           H  
ATOM   1109  O   GLU A  69      11.019  -3.814 -25.584  1.00 94.24           O  
ATOM   1110  CG  GLU A  69      13.626  -1.373 -23.043  1.00 94.24           C  
ATOM   1111  HG2 GLU A  69      13.523  -0.304 -23.228  1.00 94.24           H  
ATOM   1112  HG3 GLU A  69      14.434  -1.739 -23.677  1.00 94.24           H  
ATOM   1113  CD  GLU A  69      13.972  -1.595 -21.565  1.00 94.24           C  
ATOM   1114  OE1 GLU A  69      15.166  -1.728 -21.221  1.00 94.24           O  
ATOM   1115  OE2 GLU A  69      13.035  -1.674 -20.738  1.00 94.24           O  
ATOM   1116  N   ARG A  70       9.404  -2.343 -25.092  1.00 94.09           N  
ATOM   1117  H   ARG A  70       9.205  -1.430 -24.708  1.00 94.09           H  
ATOM   1118  CA  ARG A  70       8.291  -3.266 -25.319  1.00 94.09           C  
ATOM   1119  HA  ARG A  70       8.336  -4.054 -24.567  1.00 94.09           H  
ATOM   1120  C   ARG A  70       8.388  -3.965 -26.672  1.00 94.09           C  
ATOM   1121  CB  ARG A  70       6.976  -2.497 -25.166  1.00 94.09           C  
ATOM   1122  HB2 ARG A  70       6.929  -1.700 -25.908  1.00 94.09           H  
ATOM   1123  HB3 ARG A  70       6.929  -2.058 -24.170  1.00 94.09           H  
ATOM   1124  O   ARG A  70       8.290  -5.185 -26.721  1.00 94.09           O  
ATOM   1125  CG  ARG A  70       5.789  -3.439 -25.361  1.00 94.09           C  
ATOM   1126  HG2 ARG A  70       5.844  -4.242 -24.626  1.00 94.09           H  
ATOM   1127  HG3 ARG A  70       5.817  -3.869 -26.362  1.00 94.09           H  
ATOM   1128  CD  ARG A  70       4.469  -2.695 -25.209  1.00 94.09           C  
ATOM   1129  HD2 ARG A  70       4.381  -2.324 -24.188  1.00 94.09           H  
ATOM   1130  HD3 ARG A  70       4.452  -1.860 -25.909  1.00 94.09           H  
ATOM   1131  NE  ARG A  70       3.365  -3.613 -25.511  1.00 94.09           N  
ATOM   1132  HE  ARG A  70       3.628  -4.563 -25.728  1.00 94.09           H  
ATOM   1133  NH1 ARG A  70       1.625  -2.135 -25.299  1.00 94.09           N  
ATOM   1134 HH11 ARG A  70       0.635  -1.950 -25.377  1.00 94.09           H  
ATOM   1135 HH12 ARG A  70       2.291  -1.409 -25.075  1.00 94.09           H  
ATOM   1136  NH2 ARG A  70       1.252  -4.254 -25.934  1.00 94.09           N  
ATOM   1137 HH21 ARG A  70       1.650  -5.136 -26.223  1.00 94.09           H  
ATOM   1138 HH22 ARG A  70       0.261  -4.085 -26.036  1.00 94.09           H  
ATOM   1139  CZ  ARG A  70       2.085  -3.325 -25.577  1.00 94.09           C  
ATOM   1140  N   SER A  71       8.602  -3.213 -27.750  1.00 94.65           N  
ATOM   1141  H   SER A  71       8.636  -2.210 -27.642  1.00 94.65           H  
ATOM   1142  CA  SER A  71       8.629  -3.777 -29.105  1.00 94.65           C  
ATOM   1143  HA  SER A  71       7.712  -4.342 -29.268  1.00 94.65           H  
ATOM   1144  C   SER A  71       9.804  -4.733 -29.323  1.00 94.65           C  
ATOM   1145  CB  SER A  71       8.693  -2.660 -30.150  1.00 94.65           C  
ATOM   1146  HB2 SER A  71       8.625  -3.100 -31.145  1.00 94.65           H  
ATOM   1147  HB3 SER A  71       9.640  -2.128 -30.061  1.00 94.65           H  
ATOM   1148  O   SER A  71       9.646  -5.744 -30.001  1.00 94.65           O  
ATOM   1149  OG  SER A  71       7.626  -1.750 -29.964  1.00 94.65           O  
ATOM   1150  HG  SER A  71       7.615  -1.130 -30.697  1.00 94.65           H  
ATOM   1151  N   SER A  72      10.980  -4.443 -28.753  1.00 95.77           N  
ATOM   1152  H   SER A  72      11.048  -3.671 -28.105  1.00 95.77           H  
ATOM   1153  CA  SER A  72      12.145  -5.326 -28.877  1.00 95.77           C  
ATOM   1154  HA  SER A  72      12.214  -5.668 -29.910  1.00 95.77           H  
ATOM   1155  C   SER A  72      11.994  -6.577 -28.016  1.00 95.77           C  
ATOM   1156  CB  SER A  72      13.447  -4.584 -28.559  1.00 95.77           C  
ATOM   1157  HB2 SER A  72      13.622  -3.836 -29.332  1.00 95.77           H  
ATOM   1158  HB3 SER A  72      14.274  -5.293 -28.568  1.00 95.77           H  
ATOM   1159  O   SER A  72      12.243  -7.676 -28.508  1.00 95.77           O  
ATOM   1160  OG  SER A  72      13.391  -3.936 -27.305  1.00 95.77           O  
ATOM   1161  HG  SER A  72      14.244  -3.532 -27.127  1.00 95.77           H  
ATOM   1162  N   PHE A  73      11.506  -6.429 -26.782  1.00 96.02           N  
ATOM   1163  H   PHE A  73      11.362  -5.495 -26.427  1.00 96.02           H  
ATOM   1164  CA  PHE A  73      11.206  -7.559 -25.907  1.00 96.02           C  
ATOM   1165  HA  PHE A  73      12.105  -8.166 -25.798  1.00 96.02           H  
ATOM   1166  C   PHE A  73      10.120  -8.471 -26.491  1.00 96.02           C  
ATOM   1167  CB  PHE A  73      10.798  -7.036 -24.524  1.00 96.02           C  
ATOM   1168  HB2 PHE A  73      11.631  -6.478 -24.097  1.00 96.02           H  
ATOM   1169  HB3 PHE A  73       9.960  -6.349 -24.634  1.00 96.02           H  
ATOM   1170  O   PHE A  73      10.270  -9.684 -26.470  1.00 96.02           O  
ATOM   1171  CG  PHE A  73      10.412  -8.145 -23.564  1.00 96.02           C  
ATOM   1172  CD1 PHE A  73       9.062  -8.365 -23.237  1.00 96.02           C  
ATOM   1173  HD1 PHE A  73       8.302  -7.721 -23.654  1.00 96.02           H  
ATOM   1174  CD2 PHE A  73      11.400  -8.997 -23.040  1.00 96.02           C  
ATOM   1175  HD2 PHE A  73      12.432  -8.868 -23.333  1.00 96.02           H  
ATOM   1176  CE1 PHE A  73       8.711  -9.417 -22.373  1.00 96.02           C  
ATOM   1177  HE1 PHE A  73       7.680  -9.569 -22.088  1.00 96.02           H  
ATOM   1178  CE2 PHE A  73      11.050 -10.050 -22.181  1.00 96.02           C  
ATOM   1179  HE2 PHE A  73      11.814 -10.714 -21.804  1.00 96.02           H  
ATOM   1180  CZ  PHE A  73       9.702 -10.265 -21.852  1.00 96.02           C  
ATOM   1181  HZ  PHE A  73       9.431 -11.080 -21.198  1.00 96.02           H  
ATOM   1182  N   GLU A  74       9.036  -7.921 -27.044  1.00 94.62           N  
ATOM   1183  H   GLU A  74       8.930  -6.917 -27.013  1.00 94.62           H  
ATOM   1184  CA  GLU A  74       7.944  -8.721 -27.619  1.00 94.62           C  
ATOM   1185  HA  GLU A  74       7.709  -9.529 -26.926  1.00 94.62           H  
ATOM   1186  C   GLU A  74       8.333  -9.416 -28.928  1.00 94.62           C  
ATOM   1187  CB  GLU A  74       6.681  -7.857 -27.806  1.00 94.62           C  
ATOM   1188  HB2 GLU A  74       6.939  -6.935 -28.328  1.00 94.62           H  
ATOM   1189  HB3 GLU A  74       5.954  -8.407 -28.403  1.00 94.62           H  
ATOM   1190  O   GLU A  74       7.807 -10.491 -29.205  1.00 94.62           O  
ATOM   1191  CG  GLU A  74       6.047  -7.542 -26.443  1.00 94.62           C  
ATOM   1192  HG2 GLU A  74       6.797  -7.089 -25.795  1.00 94.62           H  
ATOM   1193  HG3 GLU A  74       5.763  -8.488 -25.983  1.00 94.62           H  
ATOM   1194  CD  GLU A  74       4.813  -6.625 -26.462  1.00 94.62           C  
ATOM   1195  OE1 GLU A  74       4.309  -6.346 -25.345  1.00 94.62           O  
ATOM   1196  OE2 GLU A  74       4.340  -6.174 -27.520  1.00 94.62           O  
ATOM   1197  N   LYS A  75       9.262  -8.843 -29.705  1.00 96.04           N  
ATOM   1198  H   LYS A  75       9.628  -7.944 -29.423  1.00 96.04           H  
ATOM   1199  CA  LYS A  75       9.772  -9.457 -30.938  1.00 96.04           C  
ATOM   1200  HA  LYS A  75       8.922  -9.802 -31.526  1.00 96.04           H  
ATOM   1201  C   LYS A  75      10.622 -10.699 -30.658  1.00 96.04           C  
ATOM   1202  CB  LYS A  75      10.548  -8.406 -31.746  1.00 96.04           C  
ATOM   1203  HB2 LYS A  75      11.402  -8.061 -31.164  1.00 96.04           H  
ATOM   1204  HB3 LYS A  75       9.892  -7.558 -31.939  1.00 96.04           H  
ATOM   1205  O   LYS A  75      10.448 -11.705 -31.337  1.00 96.04           O  
ATOM   1206  CG  LYS A  75      11.037  -8.964 -33.091  1.00 96.04           C  
ATOM   1207  HG2 LYS A  75      11.688  -9.821 -32.921  1.00 96.04           H  
ATOM   1208  HG3 LYS A  75      10.177  -9.286 -33.679  1.00 96.04           H  
ATOM   1209  CD  LYS A  75      11.825  -7.911 -33.876  1.00 96.04           C  
ATOM   1210  HD2 LYS A  75      11.186  -7.050 -34.072  1.00 96.04           H  
ATOM   1211  HD3 LYS A  75      12.687  -7.600 -33.285  1.00 96.04           H  
ATOM   1212  CE  LYS A  75      12.293  -8.533 -35.196  1.00 96.04           C  
ATOM   1213  HE2 LYS A  75      12.855  -9.439 -34.968  1.00 96.04           H  
ATOM   1214  HE3 LYS A  75      11.416  -8.829 -35.771  1.00 96.04           H  
ATOM   1215  NZ  LYS A  75      13.136  -7.598 -35.981  1.00 96.04           N  
ATOM   1216  HZ1 LYS A  75      13.964  -7.353 -35.457  1.00 96.04           H  
ATOM   1217  HZ2 LYS A  75      13.428  -8.038 -36.842  1.00 96.04           H  
ATOM   1218  HZ3 LYS A  75      12.621  -6.758 -36.205  1.00 96.04           H  
ATOM   1219  N   ASN A  76      11.551 -10.618 -29.704  1.00 95.19           N  
ATOM   1220  H   ASN A  76      11.646  -9.750 -29.196  1.00 95.19           H  
ATOM   1221  CA  ASN A  76      12.339 -11.765 -29.254  1.00 95.19           C  
ATOM   1222  HA  ASN A  76      11.725 -12.661 -29.346  1.00 95.19           H  
ATOM   1223  C   ASN A  76      12.736 -11.602 -27.770  1.00 95.19           C  
ATOM   1224  CB  ASN A  76      13.558 -11.983 -30.176  1.00 95.19           C  
ATOM   1225  HB2 ASN A  76      13.231 -11.980 -31.216  1.00 95.19           H  
ATOM   1226  HB3 ASN A  76      14.296 -11.193 -30.037  1.00 95.19           H  
ATOM   1227  O   ASN A  76      13.747 -10.955 -27.472  1.00 95.19           O  
ATOM   1228  CG  ASN A  76      14.211 -13.332 -29.904  1.00 95.19           C  
ATOM   1229  ND2 ASN A  76      15.006 -13.841 -30.807  1.00 95.19           N  
ATOM   1230 HD21 ASN A  76      15.556 -13.203 -31.365  1.00 95.19           H  
ATOM   1231 HD22 ASN A  76      15.537 -14.638 -30.487  1.00 95.19           H  
ATOM   1232  OD1 ASN A  76      14.003 -13.955 -28.873  1.00 95.19           O  
ATOM   1233  N   PRO A  77      11.958 -12.181 -26.832  1.00 95.18           N  
ATOM   1234  CA  PRO A  77      12.219 -12.055 -25.400  1.00 95.18           C  
ATOM   1235  HA  PRO A  77      12.144 -11.004 -25.122  1.00 95.18           H  
ATOM   1236  C   PRO A  77      13.592 -12.584 -24.979  1.00 95.18           C  
ATOM   1237  CB  PRO A  77      11.102 -12.845 -24.708  1.00 95.18           C  
ATOM   1238  HB2 PRO A  77      10.819 -12.397 -23.755  1.00 95.18           H  
ATOM   1239  HB3 PRO A  77      11.409 -13.880 -24.558  1.00 95.18           H  
ATOM   1240  O   PRO A  77      14.219 -11.998 -24.099  1.00 95.18           O  
ATOM   1241  CG  PRO A  77       9.950 -12.815 -25.708  1.00 95.18           C  
ATOM   1242  HG2 PRO A  77       9.378 -11.895 -25.587  1.00 95.18           H  
ATOM   1243  HG3 PRO A  77       9.301 -13.683 -25.597  1.00 95.18           H  
ATOM   1244  CD  PRO A  77      10.666 -12.820 -27.057  1.00 95.18           C  
ATOM   1245  HD2 PRO A  77      10.070 -12.277 -27.790  1.00 95.18           H  
ATOM   1246  HD3 PRO A  77      10.825 -13.847 -27.386  1.00 95.18           H  
ATOM   1247  N   ILE A  78      14.064 -13.671 -25.600  1.00 95.22           N  
ATOM   1248  H   ILE A  78      13.557 -14.038 -26.393  1.00 95.22           H  
ATOM   1249  CA  ILE A  78      15.333 -14.312 -25.239  1.00 95.22           C  
ATOM   1250  HA  ILE A  78      15.367 -14.420 -24.155  1.00 95.22           H  
ATOM   1251  C   ILE A  78      16.496 -13.398 -25.620  1.00 95.22           C  
ATOM   1252  CB  ILE A  78      15.455 -15.726 -25.850  1.00 95.22           C  
ATOM   1253  HB  ILE A  78      15.344 -15.652 -26.932  1.00 95.22           H  
ATOM   1254  O   ILE A  78      17.242 -13.001 -24.730  1.00 95.22           O  
ATOM   1255  CG1 ILE A  78      14.332 -16.637 -25.295  1.00 95.22           C  
ATOM   1256 HG12 ILE A  78      13.364 -16.193 -25.524  1.00 95.22           H  
ATOM   1257 HG13 ILE A  78      14.422 -16.708 -24.211  1.00 95.22           H  
ATOM   1258  CG2 ILE A  78      16.844 -16.321 -25.546  1.00 95.22           C  
ATOM   1259 HG21 ILE A  78      16.949 -17.309 -25.996  1.00 95.22           H  
ATOM   1260 HG22 ILE A  78      17.631 -15.707 -25.983  1.00 95.22           H  
ATOM   1261 HG23 ILE A  78      17.006 -16.393 -24.471  1.00 95.22           H  
ATOM   1262  CD1 ILE A  78      14.331 -18.053 -25.883  1.00 95.22           C  
ATOM   1263 HD11 ILE A  78      13.421 -18.571 -25.580  1.00 95.22           H  
ATOM   1264 HD12 ILE A  78      14.363 -18.004 -26.972  1.00 95.22           H  
ATOM   1265 HD13 ILE A  78      15.185 -18.622 -25.515  1.00 95.22           H  
ATOM   1266  N   ASP A  79      16.593 -12.976 -26.886  1.00 95.58           N  
ATOM   1267  H   ASP A  79      16.002 -13.403 -27.585  1.00 95.58           H  
ATOM   1268  CA  ASP A  79      17.676 -12.093 -27.353  1.00 95.58           C  
ATOM   1269  HA  ASP A  79      18.631 -12.608 -27.253  1.00 95.58           H  
ATOM   1270  C   ASP A  79      17.734 -10.789 -26.544  1.00 95.58           C  
ATOM   1271  CB  ASP A  79      17.472 -11.698 -28.826  1.00 95.58           C  
ATOM   1272  HB2 ASP A  79      18.202 -10.927 -29.074  1.00 95.58           H  
ATOM   1273  HB3 ASP A  79      16.482 -11.255 -28.936  1.00 95.58           H  
ATOM   1274  O   ASP A  79      18.810 -10.314 -26.175  1.00 95.58           O  
ATOM   1275  CG  ASP A  79      17.625 -12.815 -29.857  1.00 95.58           C  
ATOM   1276  OD1 ASP A  79      17.858 -13.978 -29.472  1.00 95.58           O  
ATOM   1277  OD2 ASP A  79      17.380 -12.499 -31.047  1.00 95.58           O  
ATOM   1278  N   PHE A  80      16.571 -10.206 -26.229  1.00 96.40           N  
ATOM   1279  H   PHE A  80      15.719 -10.635 -26.561  1.00 96.40           H  
ATOM   1280  CA  PHE A  80      16.491  -8.997 -25.410  1.00 96.40           C  
ATOM   1281  HA  PHE A  80      17.077  -8.211 -25.887  1.00 96.40           H  
ATOM   1282  C   PHE A  80      17.074  -9.214 -24.006  1.00 96.40           C  
ATOM   1283  CB  PHE A  80      15.028  -8.545 -25.325  1.00 96.40           C  
ATOM   1284  HB2 PHE A  80      14.669  -8.318 -26.329  1.00 96.40           H  
ATOM   1285  HB3 PHE A  80      14.420  -9.364 -24.940  1.00 96.40           H  
ATOM   1286  O   PHE A  80      17.816  -8.374 -23.492  1.00 96.40           O  
ATOM   1287  CG  PHE A  80      14.831  -7.331 -24.438  1.00 96.40           C  
ATOM   1288  CD1 PHE A  80      14.622  -7.488 -23.054  1.00 96.40           C  
ATOM   1289  HD1 PHE A  80      14.596  -8.479 -22.625  1.00 96.40           H  
ATOM   1290  CD2 PHE A  80      14.888  -6.041 -24.992  1.00 96.40           C  
ATOM   1291  HD2 PHE A  80      15.058  -5.919 -26.052  1.00 96.40           H  
ATOM   1292  CE1 PHE A  80      14.433  -6.365 -22.233  1.00 96.40           C  
ATOM   1293  HE1 PHE A  80      14.233  -6.501 -21.181  1.00 96.40           H  
ATOM   1294  CE2 PHE A  80      14.718  -4.915 -24.169  1.00 96.40           C  
ATOM   1295  HE2 PHE A  80      14.749  -3.925 -24.600  1.00 96.40           H  
ATOM   1296  CZ  PHE A  80      14.478  -5.078 -22.794  1.00 96.40           C  
ATOM   1297  HZ  PHE A  80      14.313  -4.210 -22.173  1.00 96.40           H  
ATOM   1298  N   LEU A  81      16.733 -10.334 -23.367  1.00 96.28           N  
ATOM   1299  H   LEU A  81      16.170 -11.013 -23.858  1.00 96.28           H  
ATOM   1300  CA  LEU A  81      17.225 -10.678 -22.035  1.00 96.28           C  
ATOM   1301  HA  LEU A  81      17.144  -9.802 -21.392  1.00 96.28           H  
ATOM   1302  C   LEU A  81      18.713 -11.060 -22.066  1.00 96.28           C  
ATOM   1303  CB  LEU A  81      16.345 -11.804 -21.471  1.00 96.28           C  
ATOM   1304  HB2 LEU A  81      16.270 -12.580 -22.233  1.00 96.28           H  
ATOM   1305  HB3 LEU A  81      16.834 -12.233 -20.597  1.00 96.28           H  
ATOM   1306  O   LEU A  81      19.462 -10.659 -21.173  1.00 96.28           O  
ATOM   1307  CG  LEU A  81      14.921 -11.383 -21.071  1.00 96.28           C  
ATOM   1308  HG  LEU A  81      14.418 -10.884 -21.899  1.00 96.28           H  
ATOM   1309  CD1 LEU A  81      14.128 -12.633 -20.690  1.00 96.28           C  
ATOM   1310 HD11 LEU A  81      14.640 -13.172 -19.893  1.00 96.28           H  
ATOM   1311 HD12 LEU A  81      14.048 -13.278 -21.565  1.00 96.28           H  
ATOM   1312 HD13 LEU A  81      13.123 -12.361 -20.367  1.00 96.28           H  
ATOM   1313  CD2 LEU A  81      14.921 -10.418 -19.887  1.00 96.28           C  
ATOM   1314 HD21 LEU A  81      15.315  -9.451 -20.199  1.00 96.28           H  
ATOM   1315 HD22 LEU A  81      13.900 -10.280 -19.529  1.00 96.28           H  
ATOM   1316 HD23 LEU A  81      15.540 -10.815 -19.082  1.00 96.28           H  
ATOM   1317  N   GLU A  82      19.180 -11.750 -23.102  1.00 95.43           N  
ATOM   1318  H   GLU A  82      18.533 -12.083 -23.803  1.00 95.43           H  
ATOM   1319  CA  GLU A  82      20.604 -12.043 -23.289  1.00 95.43           C  
ATOM   1320  HA  GLU A  82      20.983 -12.525 -22.387  1.00 95.43           H  
ATOM   1321  C   GLU A  82      21.434 -10.771 -23.457  1.00 95.43           C  
ATOM   1322  CB  GLU A  82      20.823 -13.004 -24.462  1.00 95.43           C  
ATOM   1323  HB2 GLU A  82      20.329 -12.620 -25.355  1.00 95.43           H  
ATOM   1324  HB3 GLU A  82      21.895 -13.062 -24.651  1.00 95.43           H  
ATOM   1325  O   GLU A  82      22.473 -10.621 -22.808  1.00 95.43           O  
ATOM   1326  CG  GLU A  82      20.310 -14.415 -24.138  1.00 95.43           C  
ATOM   1327  HG2 GLU A  82      19.221 -14.416 -24.105  1.00 95.43           H  
ATOM   1328  HG3 GLU A  82      20.669 -14.692 -23.146  1.00 95.43           H  
ATOM   1329  CD  GLU A  82      20.788 -15.473 -25.137  1.00 95.43           C  
ATOM   1330  OE1 GLU A  82      20.867 -16.649 -24.700  1.00 95.43           O  
ATOM   1331  OE2 GLU A  82      21.146 -15.104 -26.275  1.00 95.43           O  
ATOM   1332  N   ALA A  83      20.928  -9.795 -24.217  1.00 95.40           N  
ATOM   1333  H   ALA A  83      20.104  -9.995 -24.766  1.00 95.40           H  
ATOM   1334  CA  ALA A  83      21.535  -8.471 -24.331  1.00 95.40           C  
ATOM   1335  HA  ALA A  83      22.565  -8.595 -24.664  1.00 95.40           H  
ATOM   1336  C   ALA A  83      21.576  -7.715 -22.987  1.00 95.40           C  
ATOM   1337  CB  ALA A  83      20.775  -7.682 -25.401  1.00 95.40           C  
ATOM   1338  HB1 ALA A  83      19.734  -7.553 -25.105  1.00 95.40           H  
ATOM   1339  HB2 ALA A  83      21.236  -6.703 -25.532  1.00 95.40           H  
ATOM   1340  HB3 ALA A  83      20.809  -8.221 -26.348  1.00 95.40           H  
ATOM   1341  O   ALA A  83      22.492  -6.927 -22.751  1.00 95.40           O  
ATOM   1342  N   LYS A  84      20.631  -7.985 -22.072  1.00 93.33           N  
ATOM   1343  H   LYS A  84      19.894  -8.618 -22.347  1.00 93.33           H  
ATOM   1344  CA  LYS A  84      20.659  -7.489 -20.681  1.00 93.33           C  
ATOM   1345  HA  LYS A  84      21.110  -6.496 -20.692  1.00 93.33           H  
ATOM   1346  C   LYS A  84      21.572  -8.294 -19.744  1.00 93.33           C  
ATOM   1347  CB  LYS A  84      19.229  -7.354 -20.122  1.00 93.33           C  
ATOM   1348  HB2 LYS A  84      19.287  -7.249 -19.039  1.00 93.33           H  
ATOM   1349  HB3 LYS A  84      18.647  -8.248 -20.346  1.00 93.33           H  
ATOM   1350  O   LYS A  84      21.705  -7.933 -18.576  1.00 93.33           O  
ATOM   1351  CG  LYS A  84      18.518  -6.115 -20.685  1.00 93.33           C  
ATOM   1352  HG2 LYS A  84      18.229  -6.296 -21.720  1.00 93.33           H  
ATOM   1353  HG3 LYS A  84      19.213  -5.275 -20.662  1.00 93.33           H  
ATOM   1354  CD  LYS A  84      17.281  -5.734 -19.858  1.00 93.33           C  
ATOM   1355  HD2 LYS A  84      17.558  -5.642 -18.808  1.00 93.33           H  
ATOM   1356  HD3 LYS A  84      16.518  -6.504 -19.971  1.00 93.33           H  
ATOM   1357  CE  LYS A  84      16.766  -4.385 -20.375  1.00 93.33           C  
ATOM   1358  HE2 LYS A  84      16.437  -4.513 -21.406  1.00 93.33           H  
ATOM   1359  HE3 LYS A  84      17.597  -3.681 -20.400  1.00 93.33           H  
ATOM   1360  NZ  LYS A  84      15.667  -3.802 -19.563  1.00 93.33           N  
ATOM   1361  HZ1 LYS A  84      15.396  -2.934 -20.001  1.00 93.33           H  
ATOM   1362  HZ2 LYS A  84      15.956  -3.588 -18.619  1.00 93.33           H  
ATOM   1363  HZ3 LYS A  84      14.838  -4.380 -19.568  1.00 93.33           H  
ATOM   1364  N   GLY A  85      22.231  -9.346 -20.231  1.00 94.48           N  
ATOM   1365  H   GLY A  85      22.085  -9.588 -21.201  1.00 94.48           H  
ATOM   1366  CA  GLY A  85      23.191 -10.156 -19.474  1.00 94.48           C  
ATOM   1367  HA2 GLY A  85      23.952 -10.508 -20.170  1.00 94.48           H  
ATOM   1368  HA3 GLY A  85      23.674  -9.538 -18.717  1.00 94.48           H  
ATOM   1369  C   GLY A  85      22.596 -11.385 -18.781  1.00 94.48           C  
ATOM   1370  O   GLY A  85      23.307 -12.063 -18.029  1.00 94.48           O  
ATOM   1371  N   TYR A  86      21.322 -11.698 -19.027  1.00 95.58           N  
ATOM   1372  H   TYR A  86      20.809 -11.144 -19.698  1.00 95.58           H  
ATOM   1373  CA  TYR A  86      20.728 -12.964 -18.606  1.00 95.58           C  
ATOM   1374  HA  TYR A  86      21.060 -13.185 -17.591  1.00 95.58           H  
ATOM   1375  C   TYR A  86      21.209 -14.100 -19.510  1.00 95.58           C  
ATOM   1376  CB  TYR A  86      19.201 -12.862 -18.581  1.00 95.58           C  
ATOM   1377  HB2 TYR A  86      18.782 -13.830 -18.307  1.00 95.58           H  
ATOM   1378  HB3 TYR A  86      18.854 -12.622 -19.586  1.00 95.58           H  
ATOM   1379  O   TYR A  86      21.520 -13.909 -20.678  1.00 95.58           O  
ATOM   1380  CG  TYR A  86      18.668 -11.816 -17.626  1.00 95.58           C  
ATOM   1381  CD1 TYR A  86      18.585 -12.091 -16.249  1.00 95.58           C  
ATOM   1382  HD1 TYR A  86      18.877 -13.060 -15.874  1.00 95.58           H  
ATOM   1383  CD2 TYR A  86      18.259 -10.563 -18.114  1.00 95.58           C  
ATOM   1384  HD2 TYR A  86      18.295 -10.352 -19.173  1.00 95.58           H  
ATOM   1385  CE1 TYR A  86      18.113 -11.102 -15.362  1.00 95.58           C  
ATOM   1386  HE1 TYR A  86      18.041 -11.303 -14.304  1.00 95.58           H  
ATOM   1387  CE2 TYR A  86      17.791  -9.575 -17.239  1.00 95.58           C  
ATOM   1388  HE2 TYR A  86      17.479  -8.610 -17.610  1.00 95.58           H  
ATOM   1389  OH  TYR A  86      17.257  -8.860 -15.046  1.00 95.58           O  
ATOM   1390  HH  TYR A  86      17.229  -9.156 -14.134  1.00 95.58           H  
ATOM   1391  CZ  TYR A  86      17.719  -9.839 -15.862  1.00 95.58           C  
ATOM   1392  N   LYS A  87      21.320 -15.305 -18.962  1.00 93.92           N  
ATOM   1393  H   LYS A  87      21.114 -15.395 -17.977  1.00 93.92           H  
ATOM   1394  CA  LYS A  87      21.807 -16.491 -19.672  1.00 93.92           C  
ATOM   1395  HA  LYS A  87      21.689 -16.335 -20.745  1.00 93.92           H  
ATOM   1396  C   LYS A  87      20.977 -17.702 -19.291  1.00 93.92           C  
ATOM   1397  CB  LYS A  87      23.296 -16.725 -19.357  1.00 93.92           C  
ATOM   1398  HB2 LYS A  87      23.424 -16.839 -18.281  1.00 93.92           H  
ATOM   1399  HB3 LYS A  87      23.613 -17.646 -19.846  1.00 93.92           H  
ATOM   1400  O   LYS A  87      20.477 -17.780 -18.167  1.00 93.92           O  
ATOM   1401  CG  LYS A  87      24.187 -15.577 -19.857  1.00 93.92           C  
ATOM   1402  HG2 LYS A  87      23.992 -15.411 -20.916  1.00 93.92           H  
ATOM   1403  HG3 LYS A  87      23.952 -14.664 -19.309  1.00 93.92           H  
ATOM   1404  CD  LYS A  87      25.674 -15.889 -19.666  1.00 93.92           C  
ATOM   1405  HD2 LYS A  87      25.870 -15.990 -18.598  1.00 93.92           H  
ATOM   1406  HD3 LYS A  87      25.922 -16.811 -20.191  1.00 93.92           H  
ATOM   1407  CE  LYS A  87      26.511 -14.732 -20.216  1.00 93.92           C  
ATOM   1408  HE2 LYS A  87      26.296 -13.836 -19.633  1.00 93.92           H  
ATOM   1409  HE3 LYS A  87      26.191 -14.536 -21.239  1.00 93.92           H  
ATOM   1410  NZ  LYS A  87      27.968 -15.019 -20.195  1.00 93.92           N  
ATOM   1411  HZ1 LYS A  87      28.202 -15.862 -20.701  1.00 93.92           H  
ATOM   1412  HZ2 LYS A  87      28.483 -14.248 -20.595  1.00 93.92           H  
ATOM   1413  HZ3 LYS A  87      28.335 -15.081 -19.256  1.00 93.92           H  
ATOM   1414  N   ARG A  88      20.922 -18.691 -20.191  1.00 90.38           N  
ATOM   1415  H   ARG A  88      21.295 -18.493 -21.109  1.00 90.38           H  
ATOM   1416  CA  ARG A  88      20.152 -19.938 -20.005  1.00 90.38           C  
ATOM   1417  HA  ARG A  88      20.089 -20.452 -20.963  1.00 90.38           H  
ATOM   1418  C   ARG A  88      18.702 -19.637 -19.617  1.00 90.38           C  
ATOM   1419  CB  ARG A  88      20.824 -20.878 -18.990  1.00 90.38           C  
ATOM   1420  HB2 ARG A  88      20.768 -20.436 -17.995  1.00 90.38           H  
ATOM   1421  HB3 ARG A  88      20.256 -21.808 -18.976  1.00 90.38           H  
ATOM   1422  O   ARG A  88      18.221 -20.105 -18.587  1.00 90.38           O  
ATOM   1423  CG  ARG A  88      22.286 -21.199 -19.303  1.00 90.38           C  
ATOM   1424  HG2 ARG A  88      22.896 -20.308 -19.154  1.00 90.38           H  
ATOM   1425  HG3 ARG A  88      22.379 -21.539 -20.334  1.00 90.38           H  
ATOM   1426  CD  ARG A  88      22.744 -22.307 -18.352  1.00 90.38           C  
ATOM   1427  HD2 ARG A  88      22.198 -23.215 -18.609  1.00 90.38           H  
ATOM   1428  HD3 ARG A  88      22.486 -22.022 -17.332  1.00 90.38           H  
ATOM   1429  NE  ARG A  88      24.194 -22.551 -18.452  1.00 90.38           N  
ATOM   1430  HE  ARG A  88      24.693 -21.994 -19.131  1.00 90.38           H  
ATOM   1431  NH1 ARG A  88      24.280 -24.348 -17.032  1.00 90.38           N  
ATOM   1432 HH11 ARG A  88      24.794 -25.180 -16.781  1.00 90.38           H  
ATOM   1433 HH12 ARG A  88      23.283 -24.438 -17.166  1.00 90.38           H  
ATOM   1434  NH2 ARG A  88      26.148 -23.646 -18.041  1.00 90.38           N  
ATOM   1435 HH21 ARG A  88      26.656 -24.429 -17.655  1.00 90.38           H  
ATOM   1436 HH22 ARG A  88      26.611 -23.077 -18.736  1.00 90.38           H  
ATOM   1437  CZ  ARG A  88      24.870 -23.505 -17.839  1.00 90.38           C  
ATOM   1438  N   ILE A  89      18.076 -18.772 -20.403  1.00 89.57           N  
ATOM   1439  H   ILE A  89      18.520 -18.487 -21.264  1.00 89.57           H  
ATOM   1440  CA  ILE A  89      16.687 -18.370 -20.221  1.00 89.57           C  
ATOM   1441  HA  ILE A  89      16.452 -18.304 -19.159  1.00 89.57           H  
ATOM   1442  C   ILE A  89      15.816 -19.445 -20.863  1.00 89.57           C  
ATOM   1443  CB  ILE A  89      16.450 -16.996 -20.871  1.00 89.57           C  
ATOM   1444  HB  ILE A  89      16.656 -17.103 -21.936  1.00 89.57           H  
ATOM   1445  O   ILE A  89      16.040 -19.813 -22.013  1.00 89.57           O  
ATOM   1446  CG1 ILE A  89      17.370 -15.893 -20.291  1.00 89.57           C  
ATOM   1447 HG12 ILE A  89      16.830 -15.294 -19.557  1.00 89.57           H  
ATOM   1448 HG13 ILE A  89      18.245 -16.313 -19.795  1.00 89.57           H  
ATOM   1449  CG2 ILE A  89      14.984 -16.568 -20.721  1.00 89.57           C  
ATOM   1450 HG21 ILE A  89      14.851 -15.559 -21.110  1.00 89.57           H  
ATOM   1451 HG22 ILE A  89      14.677 -16.602 -19.676  1.00 89.57           H  
ATOM   1452 HG23 ILE A  89      14.339 -17.234 -21.294  1.00 89.57           H  
ATOM   1453  CD1 ILE A  89      17.859 -14.992 -21.425  1.00 89.57           C  
ATOM   1454 HD11 ILE A  89      18.442 -14.158 -21.034  1.00 89.57           H  
ATOM   1455 HD12 ILE A  89      17.011 -14.618 -21.998  1.00 89.57           H  
ATOM   1456 HD13 ILE A  89      18.498 -15.572 -22.090  1.00 89.57           H  
ATOM   1457  N   ASP A  90      14.835 -19.934 -20.119  1.00 87.32           N  
ATOM   1458  H   ASP A  90      14.689 -19.567 -19.190  1.00 87.32           H  
ATOM   1459  CA  ASP A  90      13.761 -20.751 -20.672  1.00 87.32           C  
ATOM   1460  HA  ASP A  90      14.060 -21.175 -21.631  1.00 87.32           H  
ATOM   1461  C   ASP A  90      12.550 -19.843 -20.898  1.00 87.32           C  
ATOM   1462  CB  ASP A  90      13.478 -21.916 -19.721  1.00 87.32           C  
ATOM   1463  HB2 ASP A  90      13.127 -21.513 -18.771  1.00 87.32           H  
ATOM   1464  HB3 ASP A  90      14.412 -22.447 -19.536  1.00 87.32           H  
ATOM   1465  O   ASP A  90      12.130 -19.129 -19.985  1.00 87.32           O  
ATOM   1466  CG  ASP A  90      12.448 -22.914 -20.257  1.00 87.32           C  
ATOM   1467  OD1 ASP A  90      11.672 -22.542 -21.169  1.00 87.32           O  
ATOM   1468  OD2 ASP A  90      12.448 -24.044 -19.730  1.00 87.32           O  
ATOM   1469  N   ASN A  91      11.998 -19.850 -22.112  1.00 84.21           N  
ATOM   1470  H   ASN A  91      12.317 -20.549 -22.767  1.00 84.21           H  
ATOM   1471  CA  ASN A  91      10.845 -19.026 -22.467  1.00 84.21           C  
ATOM   1472  HA  ASN A  91      11.098 -17.982 -22.286  1.00 84.21           H  
ATOM   1473  C   ASN A  91       9.608 -19.349 -21.608  1.00 84.21           C  
ATOM   1474  CB  ASN A  91      10.560 -19.213 -23.964  1.00 84.21           C  
ATOM   1475  HB2 ASN A  91      11.481 -19.075 -24.530  1.00 84.21           H  
ATOM   1476  HB3 ASN A  91      10.194 -20.224 -24.142  1.00 84.21           H  
ATOM   1477  O   ASN A  91       8.808 -18.459 -21.333  1.00 84.21           O  
ATOM   1478  CG  ASN A  91       9.558 -18.196 -24.477  1.00 84.21           C  
ATOM   1479  ND2 ASN A  91       8.459 -18.636 -25.042  1.00 84.21           N  
ATOM   1480 HD21 ASN A  91       7.802 -17.932 -25.345  1.00 84.21           H  
ATOM   1481 HD22 ASN A  91       8.266 -19.626 -25.088  1.00 84.21           H  
ATOM   1482  OD1 ASN A  91       9.759 -16.996 -24.398  1.00 84.21           O  
ATOM   1483  N   LEU A  92       9.474 -20.592 -21.129  1.00 86.13           N  
ATOM   1484  H   LEU A  92      10.199 -21.268 -21.324  1.00 86.13           H  
ATOM   1485  CA  LEU A  92       8.400 -20.999 -20.214  1.00 86.13           C  
ATOM   1486  HA  LEU A  92       7.444 -20.658 -20.611  1.00 86.13           H  
ATOM   1487  C   LEU A  92       8.536 -20.367 -18.820  1.00 86.13           C  
ATOM   1488  CB  LEU A  92       8.389 -22.534 -20.104  1.00 86.13           C  
ATOM   1489  HB2 LEU A  92       7.641 -22.824 -19.365  1.00 86.13           H  
ATOM   1490  HB3 LEU A  92       9.360 -22.860 -19.732  1.00 86.13           H  
ATOM   1491  O   LEU A  92       7.580 -20.350 -18.049  1.00 86.13           O  
ATOM   1492  CG  LEU A  92       8.087 -23.275 -21.419  1.00 86.13           C  
ATOM   1493  HG  LEU A  92       8.807 -22.984 -22.183  1.00 86.13           H  
ATOM   1494  CD1 LEU A  92       8.210 -24.781 -21.194  1.00 86.13           C  
ATOM   1495 HD11 LEU A  92       9.223 -25.010 -20.862  1.00 86.13           H  
ATOM   1496 HD12 LEU A  92       8.024 -25.311 -22.128  1.00 86.13           H  
ATOM   1497 HD13 LEU A  92       7.498 -25.111 -20.437  1.00 86.13           H  
ATOM   1498  CD2 LEU A  92       6.675 -22.980 -21.934  1.00 86.13           C  
ATOM   1499 HD21 LEU A  92       6.476 -23.582 -22.820  1.00 86.13           H  
ATOM   1500 HD22 LEU A  92       6.587 -21.928 -22.207  1.00 86.13           H  
ATOM   1501 HD23 LEU A  92       5.940 -23.218 -21.165  1.00 86.13           H  
ATOM   1502  N   LEU A  93       9.711 -19.822 -18.498  1.00 88.04           N  
ATOM   1503  H   LEU A  93      10.446 -19.850 -19.190  1.00 88.04           H  
ATOM   1504  CA  LEU A  93      10.013 -19.153 -17.233  1.00 88.04           C  
ATOM   1505  HA  LEU A  93       9.231 -19.401 -16.515  1.00 88.04           H  
ATOM   1506  C   LEU A  93       9.979 -17.621 -17.354  1.00 88.04           C  
ATOM   1507  CB  LEU A  93      11.346 -19.680 -16.677  1.00 88.04           C  
ATOM   1508  HB2 LEU A  93      11.500 -19.210 -15.706  1.00 88.04           H  
ATOM   1509  HB3 LEU A  93      12.152 -19.362 -17.338  1.00 88.04           H  
ATOM   1510  O   LEU A  93      10.557 -16.920 -16.518  1.00 88.04           O  
ATOM   1511  CG  LEU A  93      11.421 -21.208 -16.497  1.00 88.04           C  
ATOM   1512  HG  LEU A  93      11.298 -21.698 -17.462  1.00 88.04           H  
ATOM   1513  CD1 LEU A  93      12.790 -21.597 -15.929  1.00 88.04           C  
ATOM   1514 HD11 LEU A  93      13.580 -21.126 -16.514  1.00 88.04           H  
ATOM   1515 HD12 LEU A  93      12.903 -22.679 -15.997  1.00 88.04           H  
ATOM   1516 HD13 LEU A  93      12.871 -21.288 -14.887  1.00 88.04           H  
ATOM   1517  CD2 LEU A  93      10.348 -21.739 -15.545  1.00 88.04           C  
ATOM   1518 HD21 LEU A  93      10.496 -22.808 -15.389  1.00 88.04           H  
ATOM   1519 HD22 LEU A  93       9.363 -21.603 -15.991  1.00 88.04           H  
ATOM   1520 HD23 LEU A  93      10.389 -21.216 -14.589  1.00 88.04           H  
ATOM   1521  N   ILE A  94       9.307 -17.110 -18.392  1.00 93.00           N  
ATOM   1522  H   ILE A  94       8.909 -17.763 -19.052  1.00 93.00           H  
ATOM   1523  CA  ILE A  94       9.053 -15.689 -18.637  1.00 93.00           C  
ATOM   1524  HA  ILE A  94       9.575 -15.093 -17.888  1.00 93.00           H  
ATOM   1525  C   ILE A  94       7.549 -15.435 -18.504  1.00 93.00           C  
ATOM   1526  CB  ILE A  94       9.569 -15.267 -20.033  1.00 93.00           C  
ATOM   1527  HB  ILE A  94       8.978 -15.779 -20.792  1.00 93.00           H  
ATOM   1528  O   ILE A  94       6.776 -15.673 -19.429  1.00 93.00           O  
ATOM   1529  CG1 ILE A  94      11.050 -15.647 -20.250  1.00 93.00           C  
ATOM   1530 HG12 ILE A  94      11.153 -16.729 -20.173  1.00 93.00           H  
ATOM   1531 HG13 ILE A  94      11.665 -15.193 -19.473  1.00 93.00           H  
ATOM   1532  CG2 ILE A  94       9.391 -13.751 -20.223  1.00 93.00           C  
ATOM   1533 HG21 ILE A  94       9.532 -13.499 -21.274  1.00 93.00           H  
ATOM   1534 HG22 ILE A  94      10.141 -13.235 -19.622  1.00 93.00           H  
ATOM   1535 HG23 ILE A  94       8.388 -13.432 -19.940  1.00 93.00           H  
ATOM   1536  CD1 ILE A  94      11.587 -15.236 -21.626  1.00 93.00           C  
ATOM   1537 HD11 ILE A  94      10.898 -15.561 -22.405  1.00 93.00           H  
ATOM   1538 HD12 ILE A  94      11.711 -14.154 -21.683  1.00 93.00           H  
ATOM   1539 HD13 ILE A  94      12.554 -15.707 -21.800  1.00 93.00           H  
ATOM   1540  N   ILE A  95       7.118 -14.900 -17.363  1.00 93.41           N  
ATOM   1541  H   ILE A  95       7.795 -14.717 -16.636  1.00 93.41           H  
ATOM   1542  CA  ILE A  95       5.701 -14.598 -17.115  1.00 93.41           C  
ATOM   1543  HA  ILE A  95       5.091 -15.053 -17.895  1.00 93.41           H  
ATOM   1544  C   ILE A  95       5.498 -13.086 -17.193  1.00 93.41           C  
ATOM   1545  CB  ILE A  95       5.227 -15.220 -15.785  1.00 93.41           C  
ATOM   1546  HB  ILE A  95       5.848 -14.823 -14.981  1.00 93.41           H  
ATOM   1547  O   ILE A  95       6.028 -12.335 -16.373  1.00 93.41           O  
ATOM   1548  CG1 ILE A  95       5.384 -16.759 -15.806  1.00 93.41           C  
ATOM   1549 HG12 ILE A  95       4.622 -17.193 -16.454  1.00 93.41           H  
ATOM   1550 HG13 ILE A  95       6.356 -17.036 -16.214  1.00 93.41           H  
ATOM   1551  CG2 ILE A  95       3.760 -14.835 -15.505  1.00 93.41           C  
ATOM   1552 HG21 ILE A  95       3.651 -13.754 -15.420  1.00 93.41           H  
ATOM   1553 HG22 ILE A  95       3.426 -15.269 -14.563  1.00 93.41           H  
ATOM   1554 HG23 ILE A  95       3.114 -15.198 -16.304  1.00 93.41           H  
ATOM   1555  CD1 ILE A  95       5.290 -17.405 -14.420  1.00 93.41           C  
ATOM   1556 HD11 ILE A  95       6.053 -16.981 -13.766  1.00 93.41           H  
ATOM   1557 HD12 ILE A  95       4.303 -17.254 -13.984  1.00 93.41           H  
ATOM   1558 HD13 ILE A  95       5.469 -18.476 -14.512  1.00 93.41           H  
ATOM   1559  N   LYS A  96       4.722 -12.623 -18.180  1.00 93.70           N  
ATOM   1560  H   LYS A  96       4.296 -13.301 -18.797  1.00 93.70           H  
ATOM   1561  CA  LYS A  96       4.325 -11.211 -18.294  1.00 93.70           C  
ATOM   1562  HA  LYS A  96       5.195 -10.584 -18.102  1.00 93.70           H  
ATOM   1563  C   LYS A  96       3.278 -10.882 -17.232  1.00 93.70           C  
ATOM   1564  CB  LYS A  96       3.784 -10.888 -19.695  1.00 93.70           C  
ATOM   1565  HB2 LYS A  96       3.355  -9.886 -19.675  1.00 93.70           H  
ATOM   1566  HB3 LYS A  96       2.988 -11.591 -19.941  1.00 93.70           H  
ATOM   1567  O   LYS A  96       2.253 -11.547 -17.138  1.00 93.70           O  
ATOM   1568  CG  LYS A  96       4.864 -10.928 -20.787  1.00 93.70           C  
ATOM   1569  HG2 LYS A  96       5.295 -11.928 -20.839  1.00 93.70           H  
ATOM   1570  HG3 LYS A  96       5.650 -10.213 -20.546  1.00 93.70           H  
ATOM   1571  CD  LYS A  96       4.250 -10.567 -22.147  1.00 93.70           C  
ATOM   1572  HD2 LYS A  96       3.449 -11.272 -22.368  1.00 93.70           H  
ATOM   1573  HD3 LYS A  96       3.834  -9.561 -22.099  1.00 93.70           H  
ATOM   1574  CE  LYS A  96       5.302 -10.629 -23.261  1.00 93.70           C  
ATOM   1575  HE2 LYS A  96       6.061  -9.872 -23.066  1.00 93.70           H  
ATOM   1576  HE3 LYS A  96       5.780 -11.609 -23.241  1.00 93.70           H  
ATOM   1577  NZ  LYS A  96       4.705 -10.381 -24.596  1.00 93.70           N  
ATOM   1578  HZ1 LYS A  96       4.319  -9.449 -24.645  1.00 93.70           H  
ATOM   1579  HZ2 LYS A  96       5.409 -10.457 -25.316  1.00 93.70           H  
ATOM   1580  HZ3 LYS A  96       3.977 -11.052 -24.798  1.00 93.70           H  
ATOM   1581  N   LEU A  97       3.531  -9.827 -16.469  1.00 94.04           N  
ATOM   1582  H   LEU A  97       4.399  -9.332 -16.613  1.00 94.04           H  
ATOM   1583  CA  LEU A  97       2.698  -9.384 -15.361  1.00 94.04           C  
ATOM   1584  HA  LEU A  97       1.843 -10.052 -15.255  1.00 94.04           H  
ATOM   1585  C   LEU A  97       2.208  -7.958 -15.634  1.00 94.04           C  
ATOM   1586  CB  LEU A  97       3.498  -9.477 -14.056  1.00 94.04           C  
ATOM   1587  HB2 LEU A  97       2.905  -9.044 -13.251  1.00 94.04           H  
ATOM   1588  HB3 LEU A  97       4.408  -8.885 -14.160  1.00 94.04           H  
ATOM   1589  O   LEU A  97       3.000  -7.007 -15.538  1.00 94.04           O  
ATOM   1590  CG  LEU A  97       3.873 -10.918 -13.675  1.00 94.04           C  
ATOM   1591  HG  LEU A  97       4.337 -11.428 -14.519  1.00 94.04           H  
ATOM   1592  CD1 LEU A  97       4.895 -10.863 -12.551  1.00 94.04           C  
ATOM   1593 HD11 LEU A  97       5.079 -11.870 -12.177  1.00 94.04           H  
ATOM   1594 HD12 LEU A  97       4.526 -10.233 -11.741  1.00 94.04           H  
ATOM   1595 HD13 LEU A  97       5.824 -10.453 -12.947  1.00 94.04           H  
ATOM   1596  CD2 LEU A  97       2.671 -11.733 -13.208  1.00 94.04           C  
ATOM   1597 HD21 LEU A  97       3.007 -12.719 -12.887  1.00 94.04           H  
ATOM   1598 HD22 LEU A  97       1.965 -11.870 -14.026  1.00 94.04           H  
ATOM   1599 HD23 LEU A  97       2.169 -11.235 -12.378  1.00 94.04           H  
ATOM   1600  N   PRO A  98       0.921  -7.774 -15.984  1.00 90.63           N  
ATOM   1601  CA  PRO A  98       0.346  -6.443 -16.100  1.00 90.63           C  
ATOM   1602  HA  PRO A  98       0.898  -5.870 -16.844  1.00 90.63           H  
ATOM   1603  C   PRO A  98       0.412  -5.702 -14.760  1.00 90.63           C  
ATOM   1604  CB  PRO A  98      -1.091  -6.648 -16.591  1.00 90.63           C  
ATOM   1605  HB2 PRO A  98      -1.779  -5.900 -16.197  1.00 90.63           H  
ATOM   1606  HB3 PRO A  98      -1.106  -6.638 -17.681  1.00 90.63           H  
ATOM   1607  O   PRO A  98       0.543  -6.295 -13.681  1.00 90.63           O  
ATOM   1608  CG  PRO A  98      -1.443  -8.049 -16.096  1.00 90.63           C  
ATOM   1609  HG2 PRO A  98      -2.206  -8.520 -16.715  1.00 90.63           H  
ATOM   1610  HG3 PRO A  98      -1.771  -7.998 -15.058  1.00 90.63           H  
ATOM   1611  CD  PRO A  98      -0.111  -8.789 -16.176  1.00 90.63           C  
ATOM   1612  HD2 PRO A  98      -0.095  -9.564 -15.409  1.00 90.63           H  
ATOM   1613  HD3 PRO A  98       0.003  -9.240 -17.161  1.00 90.63           H  
ATOM   1614  N   LYS A  99       0.321  -4.373 -14.827  1.00 90.35           N  
ATOM   1615  H   LYS A  99       0.161  -3.948 -15.729  1.00 90.35           H  
ATOM   1616  CA  LYS A  99       0.281  -3.534 -13.629  1.00 90.35           C  
ATOM   1617  HA  LYS A  99       1.201  -3.701 -13.070  1.00 90.35           H  
ATOM   1618  C   LYS A  99      -0.895  -3.951 -12.742  1.00 90.35           C  
ATOM   1619  CB  LYS A  99       0.191  -2.061 -14.038  1.00 90.35           C  
ATOM   1620  HB2 LYS A  99       0.919  -1.866 -14.825  1.00 90.35           H  
ATOM   1621  HB3 LYS A  99      -0.806  -1.848 -14.423  1.00 90.35           H  
ATOM   1622  O   LYS A  99      -1.994  -4.162 -13.239  1.00 90.35           O  
ATOM   1623  CG  LYS A  99       0.502  -1.147 -12.849  1.00 90.35           C  
ATOM   1624  HG2 LYS A  99      -0.205  -1.329 -12.039  1.00 90.35           H  
ATOM   1625  HG3 LYS A  99       1.509  -1.366 -12.495  1.00 90.35           H  
ATOM   1626  CD  LYS A  99       0.414   0.320 -13.267  1.00 90.35           C  
ATOM   1627  HD2 LYS A  99       1.055   0.494 -14.132  1.00 90.35           H  
ATOM   1628  HD3 LYS A  99      -0.619   0.549 -13.527  1.00 90.35           H  
ATOM   1629  CE  LYS A  99       0.874   1.195 -12.102  1.00 90.35           C  
ATOM   1630  HE2 LYS A  99       0.332   0.890 -11.207  1.00 90.35           H  
ATOM   1631  HE3 LYS A  99       1.934   1.010 -11.928  1.00 90.35           H  
ATOM   1632  NZ  LYS A  99       0.622   2.627 -12.387  1.00 90.35           N  
ATOM   1633  HZ1 LYS A  99      -0.373   2.778 -12.461  1.00 90.35           H  
ATOM   1634  HZ2 LYS A  99       1.066   2.897 -13.253  1.00 90.35           H  
ATOM   1635  HZ3 LYS A  99       0.970   3.200 -11.631  1.00 90.35           H  
ATOM   1636  N   TYR A 100      -0.640  -4.032 -11.441  1.00 92.98           N  
ATOM   1637  H   TYR A 100       0.314  -3.875 -11.149  1.00 92.98           H  
ATOM   1638  CA  TYR A 100      -1.570  -4.496 -10.413  1.00 92.98           C  
ATOM   1639  HA  TYR A 100      -1.031  -4.406  -9.470  1.00 92.98           H  
ATOM   1640  C   TYR A 100      -1.933  -5.985 -10.490  1.00 92.98           C  
ATOM   1641  CB  TYR A 100      -2.790  -3.566 -10.305  1.00 92.98           C  
ATOM   1642  HB2 TYR A 100      -3.457  -3.752 -11.148  1.00 92.98           H  
ATOM   1643  HB3 TYR A 100      -3.348  -3.817  -9.403  1.00 92.98           H  
ATOM   1644  O   TYR A 100      -2.945  -6.387  -9.929  1.00 92.98           O  
ATOM   1645  CG  TYR A 100      -2.454  -2.091 -10.238  1.00 92.98           C  
ATOM   1646  CD1 TYR A 100      -1.625  -1.609  -9.208  1.00 92.98           C  
ATOM   1647  HD1 TYR A 100      -1.232  -2.289  -8.467  1.00 92.98           H  
ATOM   1648  CD2 TYR A 100      -2.986  -1.201 -11.190  1.00 92.98           C  
ATOM   1649  HD2 TYR A 100      -3.632  -1.578 -11.969  1.00 92.98           H  
ATOM   1650  CE1 TYR A 100      -1.345  -0.236  -9.114  1.00 92.98           C  
ATOM   1651  HE1 TYR A 100      -0.731   0.128  -8.303  1.00 92.98           H  
ATOM   1652  CE2 TYR A 100      -2.701   0.176 -11.106  1.00 92.98           C  
ATOM   1653  HE2 TYR A 100      -3.142   0.864 -11.812  1.00 92.98           H  
ATOM   1654  OH  TYR A 100      -1.615   1.984  -9.955  1.00 92.98           O  
ATOM   1655  HH  TYR A 100      -1.396   2.186  -9.042  1.00 92.98           H  
ATOM   1656  CZ  TYR A 100      -1.894   0.658 -10.055  1.00 92.98           C  
ATOM   1657  N   SER A 101      -1.079  -6.820 -11.097  1.00 94.17           N  
ATOM   1658  H   SER A 101      -0.305  -6.439 -11.623  1.00 94.17           H  
ATOM   1659  CA  SER A 101      -1.164  -8.278 -10.916  1.00 94.17           C  
ATOM   1660  HA  SER A 101      -2.073  -8.644 -11.394  1.00 94.17           H  
ATOM   1661  C   SER A 101      -1.213  -8.627  -9.425  1.00 94.17           C  
ATOM   1662  CB  SER A 101       0.035  -8.995 -11.540  1.00 94.17           C  
ATOM   1663  HB2 SER A 101       0.960  -8.613 -11.108  1.00 94.17           H  
ATOM   1664  HB3 SER A 101      -0.036 -10.061 -11.322  1.00 94.17           H  
ATOM   1665  O   SER A 101      -0.414  -8.095  -8.642  1.00 94.17           O  
ATOM   1666  OG  SER A 101       0.060  -8.822 -12.940  1.00 94.17           O  
ATOM   1667  HG  SER A 101       0.171  -7.891 -13.146  1.00 94.17           H  
ATOM   1668  N   LEU A 102      -2.157  -9.486  -9.040  1.00 95.41           N  
ATOM   1669  H   LEU A 102      -2.756  -9.900  -9.740  1.00 95.41           H  
ATOM   1670  CA  LEU A 102      -2.435  -9.827  -7.649  1.00 95.41           C  
ATOM   1671  HA  LEU A 102      -2.137  -8.987  -7.023  1.00 95.41           H  
ATOM   1672  C   LEU A 102      -1.639 -11.059  -7.220  1.00 95.41           C  
ATOM   1673  CB  LEU A 102      -3.949 -10.045  -7.479  1.00 95.41           C  
ATOM   1674  HB2 LEU A 102      -4.485  -9.175  -7.857  1.00 95.41           H  
ATOM   1675  HB3 LEU A 102      -4.241 -10.901  -8.088  1.00 95.41           H  
ATOM   1676  O   LEU A 102      -1.709 -12.108  -7.852  1.00 95.41           O  
ATOM   1677  CG  LEU A 102      -4.371 -10.300  -6.018  1.00 95.41           C  
ATOM   1678  HG  LEU A 102      -3.779 -11.107  -5.588  1.00 95.41           H  
ATOM   1679  CD1 LEU A 102      -4.214  -9.041  -5.164  1.00 95.41           C  
ATOM   1680 HD11 LEU A 102      -3.159  -8.839  -4.979  1.00 95.41           H  
ATOM   1681 HD12 LEU A 102      -4.740  -9.173  -4.219  1.00 95.41           H  
ATOM   1682 HD13 LEU A 102      -4.675  -8.198  -5.679  1.00 95.41           H  
ATOM   1683  CD2 LEU A 102      -5.836 -10.709  -5.950  1.00 95.41           C  
ATOM   1684 HD21 LEU A 102      -6.089 -11.039  -4.943  1.00 95.41           H  
ATOM   1685 HD22 LEU A 102      -6.019 -11.536  -6.637  1.00 95.41           H  
ATOM   1686 HD23 LEU A 102      -6.463  -9.861  -6.227  1.00 95.41           H  
ATOM   1687  N   PHE A 103      -0.937 -10.941  -6.101  1.00 96.45           N  
ATOM   1688  H   PHE A 103      -0.900 -10.039  -5.649  1.00 96.45           H  
ATOM   1689  CA  PHE A 103      -0.226 -12.038  -5.457  1.00 96.45           C  
ATOM   1690  HA  PHE A 103      -0.303 -12.942  -6.062  1.00 96.45           H  
ATOM   1691  C   PHE A 103      -0.849 -12.318  -4.097  1.00 96.45           C  
ATOM   1692  CB  PHE A 103       1.254 -11.678  -5.329  1.00 96.45           C  
ATOM   1693  HB2 PHE A 103       1.744 -12.431  -4.712  1.00 96.45           H  
ATOM   1694  HB3 PHE A 103       1.349 -10.720  -4.819  1.00 96.45           H  
ATOM   1695  O   PHE A 103      -1.040 -11.386  -3.312  1.00 96.45           O  
ATOM   1696  CG  PHE A 103       1.960 -11.607  -6.665  1.00 96.45           C  
ATOM   1697  CD1 PHE A 103       2.630 -12.742  -7.158  1.00 96.45           C  
ATOM   1698  HD1 PHE A 103       2.653 -13.657  -6.584  1.00 96.45           H  
ATOM   1699  CD2 PHE A 103       1.922 -10.426  -7.432  1.00 96.45           C  
ATOM   1700  HD2 PHE A 103       1.379  -9.565  -7.070  1.00 96.45           H  
ATOM   1701  CE1 PHE A 103       3.277 -12.692  -8.402  1.00 96.45           C  
ATOM   1702  HE1 PHE A 103       3.790 -13.568  -8.771  1.00 96.45           H  
ATOM   1703  CE2 PHE A 103       2.543 -10.389  -8.692  1.00 96.45           C  
ATOM   1704  HE2 PHE A 103       2.466  -9.507  -9.311  1.00 96.45           H  
ATOM   1705  CZ  PHE A 103       3.228 -11.518  -9.170  1.00 96.45           C  
ATOM   1706  HZ  PHE A 103       3.693 -11.507 -10.145  1.00 96.45           H  
ATOM   1707  N   GLU A 104      -1.144 -13.582  -3.816  1.00 96.98           N  
ATOM   1708  H   GLU A 104      -0.939 -14.288  -4.508  1.00 96.98           H  
ATOM   1709  CA  GLU A 104      -1.558 -14.058  -2.500  1.00 96.98           C  
ATOM   1710  HA  GLU A 104      -1.878 -13.205  -1.902  1.00 96.98           H  
ATOM   1711  C   GLU A 104      -0.369 -14.705  -1.784  1.00 96.98           C  
ATOM   1712  CB  GLU A 104      -2.770 -14.988  -2.626  1.00 96.98           C  
ATOM   1713  HB2 GLU A 104      -3.531 -14.475  -3.213  1.00 96.98           H  
ATOM   1714  HB3 GLU A 104      -2.483 -15.905  -3.141  1.00 96.98           H  
ATOM   1715  O   GLU A 104       0.285 -15.612  -2.299  1.00 96.98           O  
ATOM   1716  CG  GLU A 104      -3.364 -15.329  -1.254  1.00 96.98           C  
ATOM   1717  HG2 GLU A 104      -2.683 -15.991  -0.719  1.00 96.98           H  
ATOM   1718  HG3 GLU A 104      -3.470 -14.413  -0.674  1.00 96.98           H  
ATOM   1719  CD  GLU A 104      -4.740 -15.986  -1.400  1.00 96.98           C  
ATOM   1720  OE1 GLU A 104      -4.817 -17.225  -1.289  1.00 96.98           O  
ATOM   1721  OE2 GLU A 104      -5.722 -15.218  -1.600  1.00 96.98           O  
ATOM   1722  N   LEU A 105      -0.083 -14.175  -0.602  1.00 95.95           N  
ATOM   1723  H   LEU A 105      -0.729 -13.487  -0.243  1.00 95.95           H  
ATOM   1724  CA  LEU A 105       0.940 -14.603   0.337  1.00 95.95           C  
ATOM   1725  HA  LEU A 105       1.622 -15.298  -0.153  1.00 95.95           H  
ATOM   1726  C   LEU A 105       0.272 -15.353   1.505  1.00 95.95           C  
ATOM   1727  CB  LEU A 105       1.747 -13.374   0.817  1.00 95.95           C  
ATOM   1728  HB2 LEU A 105       1.119 -12.743   1.446  1.00 95.95           H  
ATOM   1729  HB3 LEU A 105       2.554 -13.754   1.443  1.00 95.95           H  
ATOM   1730  O   LEU A 105      -0.921 -15.668   1.479  1.00 95.95           O  
ATOM   1731  CG  LEU A 105       2.395 -12.522  -0.290  1.00 95.95           C  
ATOM   1732  HG  LEU A 105       2.592 -13.143  -1.164  1.00 95.95           H  
ATOM   1733  CD1 LEU A 105       1.519 -11.333  -0.704  1.00 95.95           C  
ATOM   1734 HD11 LEU A 105       1.305 -10.713   0.166  1.00 95.95           H  
ATOM   1735 HD12 LEU A 105       0.582 -11.697  -1.124  1.00 95.95           H  
ATOM   1736 HD13 LEU A 105       2.033 -10.750  -1.468  1.00 95.95           H  
ATOM   1737  CD2 LEU A 105       3.722 -11.931   0.185  1.00 95.95           C  
ATOM   1738 HD21 LEU A 105       4.193 -11.397  -0.640  1.00 95.95           H  
ATOM   1739 HD22 LEU A 105       3.558 -11.254   1.024  1.00 95.95           H  
ATOM   1740 HD23 LEU A 105       4.388 -12.738   0.491  1.00 95.95           H  
ATOM   1741  N   GLU A 106       1.029 -15.629   2.562  1.00 92.34           N  
ATOM   1742  H   GLU A 106       1.992 -15.324   2.571  1.00 92.34           H  
ATOM   1743  CA  GLU A 106       0.527 -16.311   3.750  1.00 92.34           C  
ATOM   1744  HA  GLU A 106       0.169 -17.285   3.416  1.00 92.34           H  
ATOM   1745  C   GLU A 106      -0.672 -15.597   4.406  1.00 92.34           C  
ATOM   1746  CB  GLU A 106       1.675 -16.576   4.742  1.00 92.34           C  
ATOM   1747  HB2 GLU A 106       1.293 -17.259   5.501  1.00 92.34           H  
ATOM   1748  HB3 GLU A 106       2.480 -17.100   4.226  1.00 92.34           H  
ATOM   1749  O   GLU A 106      -0.830 -14.377   4.339  1.00 92.34           O  
ATOM   1750  CG  GLU A 106       2.255 -15.354   5.478  1.00 92.34           C  
ATOM   1751  HG2 GLU A 106       2.942 -15.724   6.238  1.00 92.34           H  
ATOM   1752  HG3 GLU A 106       1.448 -14.843   6.003  1.00 92.34           H  
ATOM   1753  CD  GLU A 106       3.015 -14.349   4.601  1.00 92.34           C  
ATOM   1754  OE1 GLU A 106       3.112 -13.176   5.023  1.00 92.34           O  
ATOM   1755  OE2 GLU A 106       3.491 -14.694   3.501  1.00 92.34           O  
ATOM   1756  N   ASN A 107      -1.535 -16.367   5.078  1.00 89.12           N  
ATOM   1757  H   ASN A 107      -1.342 -17.357   5.126  1.00 89.12           H  
ATOM   1758  CA  ASN A 107      -2.686 -15.866   5.845  1.00 89.12           C  
ATOM   1759  HA  ASN A 107      -3.221 -16.745   6.205  1.00 89.12           H  
ATOM   1760  C   ASN A 107      -3.730 -15.061   5.037  1.00 89.12           C  
ATOM   1761  CB  ASN A 107      -2.175 -15.109   7.088  1.00 89.12           C  
ATOM   1762  HB2 ASN A 107      -3.017 -14.834   7.723  1.00 89.12           H  
ATOM   1763  HB3 ASN A 107      -1.671 -14.193   6.777  1.00 89.12           H  
ATOM   1764  O   ASN A 107      -4.500 -14.292   5.624  1.00 89.12           O  
ATOM   1765  CG  ASN A 107      -1.234 -15.946   7.929  1.00 89.12           C  
ATOM   1766  ND2 ASN A 107      -0.136 -15.391   8.380  1.00 89.12           N  
ATOM   1767 HD21 ASN A 107       0.482 -15.992   8.906  1.00 89.12           H  
ATOM   1768 HD22 ASN A 107       0.133 -14.462   8.089  1.00 89.12           H  
ATOM   1769  OD1 ASN A 107      -1.487 -17.106   8.192  1.00 89.12           O  
ATOM   1770  N   GLY A 108      -3.763 -15.219   3.708  1.00 92.05           N  
ATOM   1771  H   GLY A 108      -3.079 -15.827   3.280  1.00 92.05           H  
ATOM   1772  CA  GLY A 108      -4.631 -14.449   2.807  1.00 92.05           C  
ATOM   1773  HA2 GLY A 108      -4.646 -14.942   1.835  1.00 92.05           H  
ATOM   1774  HA3 GLY A 108      -5.647 -14.432   3.201  1.00 92.05           H  
ATOM   1775  C   GLY A 108      -4.164 -13.004   2.593  1.00 92.05           C  
ATOM   1776  O   GLY A 108      -4.923 -12.170   2.087  1.00 92.05           O  
ATOM   1777  N   ARG A 109      -2.929 -12.678   2.999  1.00 95.88           N  
ATOM   1778  H   ARG A 109      -2.344 -13.413   3.370  1.00 95.88           H  
ATOM   1779  CA  ARG A 109      -2.291 -11.390   2.720  1.00 95.88           C  
ATOM   1780  HA  ARG A 109      -2.963 -10.589   3.028  1.00 95.88           H  
ATOM   1781  C   ARG A 109      -2.056 -11.277   1.223  1.00 95.88           C  
ATOM   1782  CB  ARG A 109      -0.985 -11.297   3.519  1.00 95.88           C  
ATOM   1783  HB2 ARG A 109      -1.222 -11.451   4.572  1.00 95.88           H  
ATOM   1784  HB3 ARG A 109      -0.308 -12.092   3.207  1.00 95.88           H  
ATOM   1785  O   ARG A 109      -1.566 -12.201   0.593  1.00 95.88           O  
ATOM   1786  CG  ARG A 109      -0.271  -9.949   3.362  1.00 95.88           C  
ATOM   1787  HG2 ARG A 109       0.178  -9.870   2.372  1.00 95.88           H  
ATOM   1788  HG3 ARG A 109      -0.997  -9.145   3.483  1.00 95.88           H  
ATOM   1789  CD  ARG A 109       0.811  -9.799   4.442  1.00 95.88           C  
ATOM   1790  HD2 ARG A 109       0.386 -10.055   5.412  1.00 95.88           H  
ATOM   1791  HD3 ARG A 109       1.105  -8.751   4.496  1.00 95.88           H  
ATOM   1792  NE  ARG A 109       1.988 -10.666   4.214  1.00 95.88           N  
ATOM   1793  HE  ARG A 109       1.939 -11.640   4.477  1.00 95.88           H  
ATOM   1794  NH1 ARG A 109       3.464  -9.054   3.600  1.00 95.88           N  
ATOM   1795 HH11 ARG A 109       4.317  -8.891   3.084  1.00 95.88           H  
ATOM   1796 HH12 ARG A 109       2.703  -8.392   3.655  1.00 95.88           H  
ATOM   1797  NH2 ARG A 109       4.153 -11.138   3.666  1.00 95.88           N  
ATOM   1798 HH21 ARG A 109       5.026 -10.854   3.245  1.00 95.88           H  
ATOM   1799 HH22 ARG A 109       3.981 -12.088   3.962  1.00 95.88           H  
ATOM   1800  CZ  ARG A 109       3.193 -10.293   3.843  1.00 95.88           C  
ATOM   1801  N   ARG A 110      -2.402 -10.139   0.637  1.00 96.97           N  
ATOM   1802  H   ARG A 110      -2.811  -9.419   1.215  1.00 96.97           H  
ATOM   1803  CA  ARG A 110      -2.361  -9.917  -0.804  1.00 96.97           C  
ATOM   1804  HA  ARG A 110      -1.831 -10.750  -1.266  1.00 96.97           H  
ATOM   1805  C   ARG A 110      -1.589  -8.656  -1.144  1.00 96.97           C  
ATOM   1806  CB  ARG A 110      -3.785  -9.889  -1.369  1.00 96.97           C  
ATOM   1807  HB2 ARG A 110      -3.739  -9.493  -2.383  1.00 96.97           H  
ATOM   1808  HB3 ARG A 110      -4.396  -9.220  -0.763  1.00 96.97           H  
ATOM   1809  O   ARG A 110      -1.673  -7.639  -0.447  1.00 96.97           O  
ATOM   1810  CG  ARG A 110      -4.434 -11.280  -1.418  1.00 96.97           C  
ATOM   1811  HG2 ARG A 110      -3.914 -11.895  -2.152  1.00 96.97           H  
ATOM   1812  HG3 ARG A 110      -4.365 -11.762  -0.443  1.00 96.97           H  
ATOM   1813  CD  ARG A 110      -5.909 -11.163  -1.805  1.00 96.97           C  
ATOM   1814  HD2 ARG A 110      -5.987 -10.674  -2.777  1.00 96.97           H  
ATOM   1815  HD3 ARG A 110      -6.416 -10.547  -1.063  1.00 96.97           H  
ATOM   1816  NE  ARG A 110      -6.549 -12.487  -1.858  1.00 96.97           N  
ATOM   1817  HE  ARG A 110      -5.979 -13.306  -1.702  1.00 96.97           H  
ATOM   1818  NH1 ARG A 110      -8.702 -11.828  -2.324  1.00 96.97           N  
ATOM   1819 HH11 ARG A 110      -9.668 -12.081  -2.472  1.00 96.97           H  
ATOM   1820 HH12 ARG A 110      -8.389 -10.869  -2.378  1.00 96.97           H  
ATOM   1821  NH2 ARG A 110      -8.188 -14.000  -2.021  1.00 96.97           N  
ATOM   1822 HH21 ARG A 110      -7.453 -14.673  -1.860  1.00 96.97           H  
ATOM   1823 HH22 ARG A 110      -9.134 -14.312  -2.187  1.00 96.97           H  
ATOM   1824  CZ  ARG A 110      -7.819 -12.757  -2.070  1.00 96.97           C  
ATOM   1825  N   ARG A 111      -0.860  -8.700  -2.257  1.00 97.06           N  
ATOM   1826  H   ARG A 111      -0.850  -9.574  -2.764  1.00 97.06           H  
ATOM   1827  CA  ARG A 111      -0.100  -7.570  -2.798  1.00 97.06           C  
ATOM   1828  HA  ARG A 111      -0.412  -6.657  -2.290  1.00 97.06           H  
ATOM   1829  C   ARG A 111      -0.399  -7.374  -4.275  1.00 97.06           C  
ATOM   1830  CB  ARG A 111       1.403  -7.781  -2.567  1.00 97.06           C  
ATOM   1831  HB2 ARG A 111       1.959  -7.024  -3.121  1.00 97.06           H  
ATOM   1832  HB3 ARG A 111       1.683  -8.754  -2.970  1.00 97.06           H  
ATOM   1833  O   ARG A 111      -0.460  -8.332  -5.035  1.00 97.06           O  
ATOM   1834  CG  ARG A 111       1.830  -7.719  -1.093  1.00 97.06           C  
ATOM   1835  HG2 ARG A 111       2.879  -8.009  -1.045  1.00 97.06           H  
ATOM   1836  HG3 ARG A 111       1.259  -8.438  -0.505  1.00 97.06           H  
ATOM   1837  CD  ARG A 111       1.658  -6.323  -0.478  1.00 97.06           C  
ATOM   1838  HD2 ARG A 111       2.070  -5.580  -1.161  1.00 97.06           H  
ATOM   1839  HD3 ARG A 111       0.593  -6.132  -0.343  1.00 97.06           H  
ATOM   1840  NE  ARG A 111       2.365  -6.224   0.812  1.00 97.06           N  
ATOM   1841  HE  ARG A 111       3.214  -6.769   0.871  1.00 97.06           H  
ATOM   1842  NH1 ARG A 111       1.113  -4.559   1.771  1.00 97.06           N  
ATOM   1843 HH11 ARG A 111       0.603  -4.475   0.904  1.00 97.06           H  
ATOM   1844 HH12 ARG A 111       0.870  -4.063   2.616  1.00 97.06           H  
ATOM   1845  NH2 ARG A 111       2.670  -5.578   2.979  1.00 97.06           N  
ATOM   1846 HH21 ARG A 111       2.367  -5.050   3.785  1.00 97.06           H  
ATOM   1847 HH22 ARG A 111       3.472  -6.190   3.025  1.00 97.06           H  
ATOM   1848  CZ  ARG A 111       2.050  -5.459   1.841  1.00 97.06           C  
ATOM   1849  N   LEU A 112      -0.544  -6.115  -4.673  1.00 96.77           N  
ATOM   1850  H   LEU A 112      -0.455  -5.392  -3.973  1.00 96.77           H  
ATOM   1851  CA  LEU A 112      -0.653  -5.710  -6.072  1.00 96.77           C  
ATOM   1852  HA  LEU A 112      -0.997  -6.548  -6.678  1.00 96.77           H  
ATOM   1853  C   LEU A 112       0.729  -5.286  -6.572  1.00 96.77           C  
ATOM   1854  CB  LEU A 112      -1.662  -4.557  -6.201  1.00 96.77           C  
ATOM   1855  HB2 LEU A 112      -1.320  -3.742  -5.564  1.00 96.77           H  
ATOM   1856  HB3 LEU A 112      -1.663  -4.204  -7.233  1.00 96.77           H  
ATOM   1857  O   LEU A 112       1.386  -4.452  -5.942  1.00 96.77           O  
ATOM   1858  CG  LEU A 112      -3.106  -4.897  -5.803  1.00 96.77           C  
ATOM   1859  HG  LEU A 112      -3.114  -5.391  -4.831  1.00 96.77           H  
ATOM   1860  CD1 LEU A 112      -3.913  -3.606  -5.691  1.00 96.77           C  
ATOM   1861 HD11 LEU A 112      -3.936  -3.087  -6.650  1.00 96.77           H  
ATOM   1862 HD12 LEU A 112      -4.933  -3.851  -5.396  1.00 96.77           H  
ATOM   1863 HD13 LEU A 112      -3.481  -2.957  -4.930  1.00 96.77           H  
ATOM   1864  CD2 LEU A 112      -3.787  -5.797  -6.827  1.00 96.77           C  
ATOM   1865 HD21 LEU A 112      -4.797  -6.033  -6.494  1.00 96.77           H  
ATOM   1866 HD22 LEU A 112      -3.233  -6.726  -6.958  1.00 96.77           H  
ATOM   1867 HD23 LEU A 112      -3.862  -5.292  -7.791  1.00 96.77           H  
ATOM   1868  N   LEU A 113       1.165  -5.814  -7.711  1.00 96.34           N  
ATOM   1869  H   LEU A 113       0.621  -6.550  -8.137  1.00 96.34           H  
ATOM   1870  CA  LEU A 113       2.437  -5.436  -8.325  1.00 96.34           C  
ATOM   1871  HA  LEU A 113       3.174  -5.308  -7.532  1.00 96.34           H  
ATOM   1872  C   LEU A 113       2.309  -4.102  -9.075  1.00 96.34           C  
ATOM   1873  CB  LEU A 113       2.899  -6.590  -9.225  1.00 96.34           C  
ATOM   1874  HB2 LEU A 113       2.964  -7.490  -8.614  1.00 96.34           H  
ATOM   1875  HB3 LEU A 113       2.149  -6.753  -9.999  1.00 96.34           H  
ATOM   1876  O   LEU A 113       1.857  -4.061 -10.218  1.00 96.34           O  
ATOM   1877  CG  LEU A 113       4.264  -6.348  -9.889  1.00 96.34           C  
ATOM   1878  HG  LEU A 113       4.264  -5.396 -10.420  1.00 96.34           H  
ATOM   1879  CD1 LEU A 113       5.395  -6.347  -8.865  1.00 96.34           C  
ATOM   1880 HD11 LEU A 113       5.406  -7.284  -8.309  1.00 96.34           H  
ATOM   1881 HD12 LEU A 113       5.281  -5.511  -8.174  1.00 96.34           H  
ATOM   1882 HD13 LEU A 113       6.345  -6.219  -9.385  1.00 96.34           H  
ATOM   1883  CD2 LEU A 113       4.547  -7.454 -10.897  1.00 96.34           C  
ATOM   1884 HD21 LEU A 113       5.506  -7.268 -11.379  1.00 96.34           H  
ATOM   1885 HD22 LEU A 113       4.580  -8.415 -10.386  1.00 96.34           H  
ATOM   1886 HD23 LEU A 113       3.764  -7.469 -11.656  1.00 96.34           H  
ATOM   1887  N   ALA A 114       2.712  -2.994  -8.453  1.00 94.53           N  
ATOM   1888  H   ALA A 114       3.126  -3.074  -7.535  1.00 94.53           H  
ATOM   1889  CA  ALA A 114       2.658  -1.674  -9.088  1.00 94.53           C  
ATOM   1890  HA  ALA A 114       1.724  -1.591  -9.643  1.00 94.53           H  
ATOM   1891  C   ALA A 114       3.803  -1.458 -10.090  1.00 94.53           C  
ATOM   1892  CB  ALA A 114       2.655  -0.605  -7.995  1.00 94.53           C  
ATOM   1893  HB1 ALA A 114       2.609   0.386  -8.447  1.00 94.53           H  
ATOM   1894  HB2 ALA A 114       3.557  -0.678  -7.386  1.00 94.53           H  
ATOM   1895  HB3 ALA A 114       1.777  -0.753  -7.367  1.00 94.53           H  
ATOM   1896  O   ALA A 114       3.620  -0.784 -11.106  1.00 94.53           O  
ATOM   1897  N   SER A 115       4.976  -2.024  -9.803  1.00 93.89           N  
ATOM   1898  H   SER A 115       5.053  -2.526  -8.930  1.00 93.89           H  
ATOM   1899  CA  SER A 115       6.122  -2.120 -10.710  1.00 93.89           C  
ATOM   1900  HA  SER A 115       5.768  -2.367 -11.710  1.00 93.89           H  
ATOM   1901  C   SER A 115       7.069  -3.224 -10.238  1.00 93.89           C  
ATOM   1902  CB  SER A 115       6.880  -0.785 -10.760  1.00 93.89           C  
ATOM   1903  HB2 SER A 115       7.587  -0.816 -11.589  1.00 93.89           H  
ATOM   1904  HB3 SER A 115       6.183   0.034 -10.939  1.00 93.89           H  
ATOM   1905  O   SER A 115       6.953  -3.696  -9.111  1.00 93.89           O  
ATOM   1906  OG  SER A 115       7.604  -0.549  -9.566  1.00 93.89           O  
ATOM   1907  HG  SER A 115       6.983  -0.331  -8.867  1.00 93.89           H  
ATOM   1908  N   ALA A 116       8.075  -3.567 -11.043  1.00 95.14           N  
ATOM   1909  H   ALA A 116       8.058  -3.252 -12.002  1.00 95.14           H  
ATOM   1910  CA  ALA A 116       9.122  -4.518 -10.669  1.00 95.14           C  
ATOM   1911  HA  ALA A 116       8.674  -5.507 -10.578  1.00 95.14           H  
ATOM   1912  C   ALA A 116       9.828  -4.216  -9.327  1.00 95.14           C  
ATOM   1913  CB  ALA A 116      10.130  -4.537 -11.819  1.00 95.14           C  
ATOM   1914  HB1 ALA A 116      10.962  -5.192 -11.558  1.00 95.14           H  
ATOM   1915  HB2 ALA A 116       9.648  -4.916 -12.720  1.00 95.14           H  
ATOM   1916  HB3 ALA A 116      10.520  -3.535 -12.001  1.00 95.14           H  
ATOM   1917  O   ALA A 116      10.385  -5.127  -8.716  1.00 95.14           O  
ATOM   1918  N   GLY A 117       9.786  -2.964  -8.851  1.00 94.72           N  
ATOM   1919  H   GLY A 117       9.257  -2.280  -9.373  1.00 94.72           H  
ATOM   1920  CA  GLY A 117      10.366  -2.535  -7.575  1.00 94.72           C  
ATOM   1921  HA2 GLY A 117      10.894  -3.365  -7.106  1.00 94.72           H  
ATOM   1922  HA3 GLY A 117      11.093  -1.746  -7.771  1.00 94.72           H  
ATOM   1923  C   GLY A 117       9.363  -1.998  -6.551  1.00 94.72           C  
ATOM   1924  O   GLY A 117       9.790  -1.426  -5.554  1.00 94.72           O  
ATOM   1925  N   GLU A 118       8.050  -2.119  -6.771  1.00 96.32           N  
ATOM   1926  H   GLU A 118       7.722  -2.650  -7.565  1.00 96.32           H  
ATOM   1927  CA  GLU A 118       7.057  -1.592  -5.827  1.00 96.32           C  
ATOM   1928  HA  GLU A 118       7.494  -1.612  -4.829  1.00 96.32           H  
ATOM   1929  C   GLU A 118       5.785  -2.441  -5.775  1.00 96.32           C  
ATOM   1930  CB  GLU A 118       6.744  -0.120  -6.153  1.00 96.32           C  
ATOM   1931  HB2 GLU A 118       7.685   0.426  -6.223  1.00 96.32           H  
ATOM   1932  HB3 GLU A 118       6.239  -0.061  -7.117  1.00 96.32           H  
ATOM   1933  O   GLU A 118       5.154  -2.724  -6.798  1.00 96.32           O  
ATOM   1934  CG  GLU A 118       5.876   0.553  -5.074  1.00 96.32           C  
ATOM   1935  HG2 GLU A 118       6.301   0.327  -4.097  1.00 96.32           H  
ATOM   1936  HG3 GLU A 118       4.871   0.132  -5.113  1.00 96.32           H  
ATOM   1937  CD  GLU A 118       5.785   2.081  -5.240  1.00 96.32           C  
ATOM   1938  OE1 GLU A 118       5.618   2.776  -4.207  1.00 96.32           O  
ATOM   1939  OE2 GLU A 118       5.870   2.563  -6.393  1.00 96.32           O  
ATOM   1940  N   LEU A 119       5.386  -2.789  -4.553  1.00 97.54           N  
ATOM   1941  H   LEU A 119       5.959  -2.501  -3.773  1.00 97.54           H  
ATOM   1942  CA  LEU A 119       4.124  -3.440  -4.228  1.00 97.54           C  
ATOM   1943  HA  LEU A 119       3.669  -3.814  -5.145  1.00 97.54           H  
ATOM   1944  C   LEU A 119       3.135  -2.452  -3.605  1.00 97.54           C  
ATOM   1945  CB  LEU A 119       4.364  -4.632  -3.283  1.00 97.54           C  
ATOM   1946  HB2 LEU A 119       4.787  -4.259  -2.350  1.00 97.54           H  
ATOM   1947  HB3 LEU A 119       3.403  -5.091  -3.052  1.00 97.54           H  
ATOM   1948  O   LEU A 119       3.496  -1.413  -3.048  1.00 97.54           O  
ATOM   1949  CG  LEU A 119       5.299  -5.720  -3.827  1.00 97.54           C  
ATOM   1950  HG  LEU A 119       6.274  -5.279  -4.035  1.00 97.54           H  
ATOM   1951  CD1 LEU A 119       5.496  -6.796  -2.769  1.00 97.54           C  
ATOM   1952 HD11 LEU A 119       5.951  -6.361  -1.879  1.00 97.54           H  
ATOM   1953 HD12 LEU A 119       4.538  -7.235  -2.492  1.00 97.54           H  
ATOM   1954 HD13 LEU A 119       6.153  -7.581  -3.144  1.00 97.54           H  
ATOM   1955  CD2 LEU A 119       4.742  -6.366  -5.096  1.00 97.54           C  
ATOM   1956 HD21 LEU A 119       5.403  -7.170  -5.420  1.00 97.54           H  
ATOM   1957 HD22 LEU A 119       4.696  -5.626  -5.894  1.00 97.54           H  
ATOM   1958 HD23 LEU A 119       3.747  -6.772  -4.913  1.00 97.54           H  
ATOM   1959  N   GLN A 120       1.861  -2.814  -3.665  1.00 96.97           N  
ATOM   1960  H   GLN A 120       1.638  -3.644  -4.196  1.00 96.97           H  
ATOM   1961  CA  GLN A 120       0.753  -2.102  -3.039  1.00 96.97           C  
ATOM   1962  HA  GLN A 120       1.140  -1.379  -2.320  1.00 96.97           H  
ATOM   1963  C   GLN A 120      -0.132  -3.069  -2.249  1.00 96.97           C  
ATOM   1964  CB  GLN A 120      -0.016  -1.339  -4.122  1.00 96.97           C  
ATOM   1965  HB2 GLN A 120      -0.231  -1.998  -4.963  1.00 96.97           H  
ATOM   1966  HB3 GLN A 120      -0.962  -0.985  -3.712  1.00 96.97           H  
ATOM   1967  O   GLN A 120      -0.046  -4.286  -2.423  1.00 96.97           O  
ATOM   1968  CG  GLN A 120       0.805  -0.147  -4.627  1.00 96.97           C  
ATOM   1969  HG2 GLN A 120       1.709  -0.510  -5.117  1.00 96.97           H  
ATOM   1970  HG3 GLN A 120       1.116   0.463  -3.779  1.00 96.97           H  
ATOM   1971  CD  GLN A 120       0.049   0.742  -5.603  1.00 96.97           C  
ATOM   1972  NE2 GLN A 120       0.714   1.713  -6.187  1.00 96.97           N  
ATOM   1973 HE21 GLN A 120       0.169   2.363  -6.734  1.00 96.97           H  
ATOM   1974 HE22 GLN A 120       1.696   1.843  -5.988  1.00 96.97           H  
ATOM   1975  OE1 GLN A 120      -1.138   0.620  -5.846  1.00 96.97           O  
ATOM   1976  N   LYS A 121      -0.960  -2.542  -1.341  1.00 97.05           N  
ATOM   1977  H   LYS A 121      -1.097  -1.541  -1.342  1.00 97.05           H  
ATOM   1978  CA  LYS A 121      -1.883  -3.355  -0.535  1.00 97.05           C  
ATOM   1979  HA  LYS A 121      -1.342  -4.156  -0.031  1.00 97.05           H  
ATOM   1980  C   LYS A 121      -2.917  -4.009  -1.456  1.00 97.05           C  
ATOM   1981  CB  LYS A 121      -2.576  -2.469   0.517  1.00 97.05           C  
ATOM   1982  HB2 LYS A 121      -3.359  -3.051   1.004  1.00 97.05           H  
ATOM   1983  HB3 LYS A 121      -3.054  -1.628   0.017  1.00 97.05           H  
ATOM   1984  O   LYS A 121      -3.535  -3.305  -2.244  1.00 97.05           O  
ATOM   1985  CG  LYS A 121      -1.613  -1.945   1.598  1.00 97.05           C  
ATOM   1986  HG2 LYS A 121      -1.231  -2.797   2.160  1.00 97.05           H  
ATOM   1987  HG3 LYS A 121      -0.774  -1.427   1.135  1.00 97.05           H  
ATOM   1988  CD  LYS A 121      -2.324  -0.992   2.573  1.00 97.05           C  
ATOM   1989  HD2 LYS A 121      -3.309  -1.393   2.807  1.00 97.05           H  
ATOM   1990  HD3 LYS A 121      -1.754  -0.940   3.501  1.00 97.05           H  
ATOM   1991  CE  LYS A 121      -2.462   0.435   2.016  1.00 97.05           C  
ATOM   1992  HE2 LYS A 121      -2.862   0.381   1.003  1.00 97.05           H  
ATOM   1993  HE3 LYS A 121      -1.480   0.905   1.976  1.00 97.05           H  
ATOM   1994  NZ  LYS A 121      -3.390   1.242   2.849  1.00 97.05           N  
ATOM   1995  HZ1 LYS A 121      -4.325   0.908   2.663  1.00 97.05           H  
ATOM   1996  HZ2 LYS A 121      -3.412   2.225   2.620  1.00 97.05           H  
ATOM   1997  HZ3 LYS A 121      -3.225   1.129   3.839  1.00 97.05           H  
ATOM   1998  N   GLY A 122      -3.093  -5.325  -1.360  1.00 95.96           N  
ATOM   1999  H   GLY A 122      -2.500  -5.861  -0.743  1.00 95.96           H  
ATOM   2000  CA  GLY A 122      -4.124  -6.079  -2.087  1.00 95.96           C  
ATOM   2001  HA2 GLY A 122      -3.673  -6.966  -2.529  1.00 95.96           H  
ATOM   2002  HA3 GLY A 122      -4.538  -5.473  -2.893  1.00 95.96           H  
ATOM   2003  C   GLY A 122      -5.295  -6.531  -1.207  1.00 95.96           C  
ATOM   2004  O   GLY A 122      -6.155  -7.266  -1.678  1.00 95.96           O  
ATOM   2005  N   ASN A 123      -5.318  -6.126   0.066  1.00 95.74           N  
ATOM   2006  H   ASN A 123      -4.595  -5.494   0.378  1.00 95.74           H  
ATOM   2007  CA  ASN A 123      -6.434  -6.336   0.986  1.00 95.74           C  
ATOM   2008  HA  ASN A 123      -7.202  -6.941   0.505  1.00 95.74           H  
ATOM   2009  C   ASN A 123      -7.058  -4.988   1.358  1.00 95.74           C  
ATOM   2010  CB  ASN A 123      -5.960  -7.056   2.261  1.00 95.74           C  
ATOM   2011  HB2 ASN A 123      -6.816  -7.241   2.910  1.00 95.74           H  
ATOM   2012  HB3 ASN A 123      -5.270  -6.404   2.797  1.00 95.74           H  
ATOM   2013  O   ASN A 123      -6.361  -3.972   1.384  1.00 95.74           O  
ATOM   2014  CG  ASN A 123      -5.256  -8.370   2.015  1.00 95.74           C  
ATOM   2015  ND2 ASN A 123      -5.976  -9.460   1.868  1.00 95.74           N  
ATOM   2016 HD21 ASN A 123      -5.497 -10.347   1.817  1.00 95.74           H  
ATOM   2017 HD22 ASN A 123      -6.984  -9.425   1.921  1.00 95.74           H  
ATOM   2018  OD1 ASN A 123      -4.041  -8.419   1.985  1.00 95.74           O  
ATOM   2019  N   GLU A 124      -8.334  -5.020   1.726  1.00 93.55           N  
ATOM   2020  H   GLU A 124      -8.844  -5.892   1.693  1.00 93.55           H  
ATOM   2021  CA  GLU A 124      -9.068  -3.897   2.304  1.00 93.55           C  
ATOM   2022  HA  GLU A 124      -8.373  -3.097   2.557  1.00 93.55           H  
ATOM   2023  C   GLU A 124      -9.779  -4.350   3.580  1.00 93.55           C  
ATOM   2024  CB  GLU A 124     -10.073  -3.362   1.281  1.00 93.55           C  
ATOM   2025  HB2 GLU A 124      -9.552  -3.214   0.335  1.00 93.55           H  
ATOM   2026  HB3 GLU A 124     -10.862  -4.097   1.120  1.00 93.55           H  
ATOM   2027  O   GLU A 124     -10.237  -5.493   3.670  1.00 93.55           O  
ATOM   2028  CG  GLU A 124     -10.688  -2.031   1.726  1.00 93.55           C  
ATOM   2029  HG2 GLU A 124     -11.421  -2.218   2.511  1.00 93.55           H  
ATOM   2030  HG3 GLU A 124      -9.896  -1.407   2.143  1.00 93.55           H  
ATOM   2031  CD  GLU A 124     -11.351  -1.278   0.567  1.00 93.55           C  
ATOM   2032  OE1 GLU A 124     -11.470  -0.041   0.706  1.00 93.55           O  
ATOM   2033  OE2 GLU A 124     -11.651  -1.916  -0.466  1.00 93.55           O  
ATOM   2034  N   LEU A 125      -9.846  -3.469   4.578  1.00 96.40           N  
ATOM   2035  H   LEU A 125      -9.501  -2.533   4.422  1.00 96.40           H  
ATOM   2036  CA  LEU A 125     -10.602  -3.733   5.795  1.00 96.40           C  
ATOM   2037  HA  LEU A 125     -10.441  -4.770   6.090  1.00 96.40           H  
ATOM   2038  C   LEU A 125     -12.095  -3.527   5.522  1.00 96.40           C  
ATOM   2039  CB  LEU A 125     -10.089  -2.826   6.925  1.00 96.40           C  
ATOM   2040  HB2 LEU A 125      -9.047  -3.077   7.126  1.00 96.40           H  
ATOM   2041  HB3 LEU A 125     -10.135  -1.793   6.579  1.00 96.40           H  
ATOM   2042  O   LEU A 125     -12.533  -2.405   5.283  1.00 96.40           O  
ATOM   2043  CG  LEU A 125     -10.892  -2.934   8.236  1.00 96.40           C  
ATOM   2044  HG  LEU A 125     -11.938  -2.684   8.057  1.00 96.40           H  
ATOM   2045  CD1 LEU A 125     -10.812  -4.326   8.861  1.00 96.40           C  
ATOM   2046 HD11 LEU A 125     -11.328  -4.326   9.821  1.00 96.40           H  
ATOM   2047 HD12 LEU A 125     -11.297  -5.059   8.218  1.00 96.40           H  
ATOM   2048 HD13 LEU A 125      -9.771  -4.606   9.021  1.00 96.40           H  
ATOM   2049  CD2 LEU A 125     -10.332  -1.932   9.240  1.00 96.40           C  
ATOM   2050 HD21 LEU A 125     -10.925  -1.959  10.153  1.00 96.40           H  
ATOM   2051 HD22 LEU A 125      -9.301  -2.188   9.485  1.00 96.40           H  
ATOM   2052 HD23 LEU A 125     -10.374  -0.926   8.822  1.00 96.40           H  
ATOM   2053  N   ALA A 126     -12.879  -4.595   5.630  1.00 94.36           N  
ATOM   2054  H   ALA A 126     -12.454  -5.498   5.785  1.00 94.36           H  
ATOM   2055  CA  ALA A 126     -14.334  -4.518   5.618  1.00 94.36           C  
ATOM   2056  HA  ALA A 126     -14.646  -3.613   5.097  1.00 94.36           H  
ATOM   2057  C   ALA A 126     -14.862  -4.456   7.056  1.00 94.36           C  
ATOM   2058  CB  ALA A 126     -14.890  -5.709   4.833  1.00 94.36           C  
ATOM   2059  HB1 ALA A 126     -15.977  -5.642   4.790  1.00 94.36           H  
ATOM   2060  HB2 ALA A 126     -14.610  -6.643   5.319  1.00 94.36           H  
ATOM   2061  HB3 ALA A 126     -14.495  -5.698   3.817  1.00 94.36           H  
ATOM   2062  O   ALA A 126     -14.703  -5.405   7.826  1.00 94.36           O  
ATOM   2063  N   LEU A 127     -15.500  -3.343   7.421  1.00 95.92           N  
ATOM   2064  H   LEU A 127     -15.608  -2.598   6.748  1.00 95.92           H  
ATOM   2065  CA  LEU A 127     -16.158  -3.219   8.718  1.00 95.92           C  
ATOM   2066  HA  LEU A 127     -15.586  -3.798   9.444  1.00 95.92           H  
ATOM   2067  C   LEU A 127     -17.589  -3.776   8.685  1.00 95.92           C  
ATOM   2068  CB  LEU A 127     -16.181  -1.761   9.190  1.00 95.92           C  
ATOM   2069  HB2 LEU A 127     -16.856  -1.715  10.044  1.00 95.92           H  
ATOM   2070  HB3 LEU A 127     -16.606  -1.135   8.405  1.00 95.92           H  
ATOM   2071  O   LEU A 127     -18.334  -3.487   7.745  1.00 95.92           O  
ATOM   2072  CG  LEU A 127     -14.826  -1.177   9.621  1.00 95.92           C  
ATOM   2073  HG  LEU A 127     -14.178  -1.052   8.754  1.00 95.92           H  
ATOM   2074  CD1 LEU A 127     -15.107   0.186  10.245  1.00 95.92           C  
ATOM   2075 HD11 LEU A 127     -15.272   0.929   9.463  1.00 95.92           H  
ATOM   2076 HD12 LEU A 127     -15.977   0.149  10.901  1.00 95.92           H  
ATOM   2077 HD13 LEU A 127     -14.258   0.468  10.868  1.00 95.92           H  
ATOM   2078  CD2 LEU A 127     -14.094  -2.028  10.664  1.00 95.92           C  
ATOM   2079 HD21 LEU A 127     -13.207  -1.505  11.022  1.00 95.92           H  
ATOM   2080 HD22 LEU A 127     -14.746  -2.231  11.513  1.00 95.92           H  
ATOM   2081 HD23 LEU A 127     -13.762  -2.967  10.221  1.00 95.92           H  
ATOM   2082  N   PRO A 128     -18.026  -4.490   9.739  1.00 97.71           N  
ATOM   2083  CA  PRO A 128     -19.434  -4.783   9.967  1.00 97.71           C  
ATOM   2084  HA  PRO A 128     -19.759  -5.495   9.209  1.00 97.71           H  
ATOM   2085  C   PRO A 128     -20.315  -3.529   9.905  1.00 97.71           C  
ATOM   2086  CB  PRO A 128     -19.496  -5.446  11.346  1.00 97.71           C  
ATOM   2087  HB2 PRO A 128     -19.594  -4.689  12.124  1.00 97.71           H  
ATOM   2088  HB3 PRO A 128     -20.311  -6.167  11.410  1.00 97.71           H  
ATOM   2089  O   PRO A 128     -19.950  -2.461  10.406  1.00 97.71           O  
ATOM   2090  CG  PRO A 128     -18.132  -6.124  11.470  1.00 97.71           C  
ATOM   2091  HG2 PRO A 128     -17.824  -6.238  12.510  1.00 97.71           H  
ATOM   2092  HG3 PRO A 128     -18.164  -7.095  10.976  1.00 97.71           H  
ATOM   2093  CD  PRO A 128     -17.195  -5.198  10.698  1.00 97.71           C  
ATOM   2094  HD2 PRO A 128     -16.449  -5.797  10.176  1.00 97.71           H  
ATOM   2095  HD3 PRO A 128     -16.697  -4.495  11.366  1.00 97.71           H  
ATOM   2096  N   SER A 129     -21.520  -3.681   9.353  1.00 97.45           N  
ATOM   2097  H   SER A 129     -21.773  -4.590   8.994  1.00 97.45           H  
ATOM   2098  CA  SER A 129     -22.469  -2.582   9.118  1.00 97.45           C  
ATOM   2099  HA  SER A 129     -22.037  -1.902   8.384  1.00 97.45           H  
ATOM   2100  C   SER A 129     -22.787  -1.760  10.373  1.00 97.45           C  
ATOM   2101  CB  SER A 129     -23.770  -3.146   8.537  1.00 97.45           C  
ATOM   2102  HB2 SER A 129     -24.491  -2.340   8.406  1.00 97.45           H  
ATOM   2103  HB3 SER A 129     -23.564  -3.596   7.565  1.00 97.45           H  
ATOM   2104  O   SER A 129     -22.929  -0.542  10.282  1.00 97.45           O  
ATOM   2105  OG  SER A 129     -24.301  -4.131   9.407  1.00 97.45           O  
ATOM   2106  HG  SER A 129     -25.123  -4.458   9.034  1.00 97.45           H  
ATOM   2107  N   LYS A 130     -22.828  -2.393  11.555  1.00 97.77           N  
ATOM   2108  H   LYS A 130     -22.763  -3.401  11.534  1.00 97.77           H  
ATOM   2109  CA  LYS A 130     -23.054  -1.710  12.841  1.00 97.77           C  
ATOM   2110  HA  LYS A 130     -23.998  -1.168  12.767  1.00 97.77           H  
ATOM   2111  C   LYS A 130     -21.993  -0.644  13.146  1.00 97.77           C  
ATOM   2112  CB  LYS A 130     -23.198  -2.733  13.989  1.00 97.77           C  
ATOM   2113  HB2 LYS A 130     -23.973  -3.454  13.728  1.00 97.77           H  
ATOM   2114  HB3 LYS A 130     -23.531  -2.198  14.878  1.00 97.77           H  
ATOM   2115  O   LYS A 130     -22.340   0.434  13.620  1.00 97.77           O  
ATOM   2116  CG  LYS A 130     -21.903  -3.491  14.335  1.00 97.77           C  
ATOM   2117  HG2 LYS A 130     -21.577  -4.070  13.471  1.00 97.77           H  
ATOM   2118  HG3 LYS A 130     -21.128  -2.767  14.585  1.00 97.77           H  
ATOM   2119  CD  LYS A 130     -22.052  -4.423  15.547  1.00 97.77           C  
ATOM   2120  HD2 LYS A 130     -22.434  -3.848  16.390  1.00 97.77           H  
ATOM   2121  HD3 LYS A 130     -22.734  -5.243  15.322  1.00 97.77           H  
ATOM   2122  CE  LYS A 130     -20.653  -4.959  15.874  1.00 97.77           C  
ATOM   2123  HE2 LYS A 130     -19.967  -4.122  15.748  1.00 97.77           H  
ATOM   2124  HE3 LYS A 130     -20.368  -5.722  15.150  1.00 97.77           H  
ATOM   2125  NZ  LYS A 130     -20.491  -5.466  17.262  1.00 97.77           N  
ATOM   2126  HZ1 LYS A 130     -21.002  -6.319  17.435  1.00 97.77           H  
ATOM   2127  HZ2 LYS A 130     -20.748  -4.757  17.934  1.00 97.77           H  
ATOM   2128  HZ3 LYS A 130     -19.509  -5.627  17.436  1.00 97.77           H  
ATOM   2129  N   TYR A 131     -20.725  -0.916  12.826  1.00 98.26           N  
ATOM   2130  H   TYR A 131     -20.521  -1.783  12.351  1.00 98.26           H  
ATOM   2131  CA  TYR A 131     -19.618   0.012  13.061  1.00 98.26           C  
ATOM   2132  HA  TYR A 131     -19.736   0.478  14.039  1.00 98.26           H  
ATOM   2133  C   TYR A 131     -19.602   1.126  12.021  1.00 98.26           C  
ATOM   2134  CB  TYR A 131     -18.285  -0.740  13.042  1.00 98.26           C  
ATOM   2135  HB2 TYR A 131     -18.161  -1.206  12.065  1.00 98.26           H  
ATOM   2136  HB3 TYR A 131     -17.479  -0.015  13.151  1.00 98.26           H  
ATOM   2137  O   TYR A 131     -19.361   2.277  12.367  1.00 98.26           O  
ATOM   2138  CG  TYR A 131     -18.127  -1.788  14.126  1.00 98.26           C  
ATOM   2139  CD1 TYR A 131     -18.258  -1.449  15.486  1.00 98.26           C  
ATOM   2140  HD1 TYR A 131     -18.477  -0.432  15.776  1.00 98.26           H  
ATOM   2141  CD2 TYR A 131     -17.797  -3.103  13.767  1.00 98.26           C  
ATOM   2142  HD2 TYR A 131     -17.662  -3.344  12.723  1.00 98.26           H  
ATOM   2143  CE1 TYR A 131     -18.062  -2.425  16.483  1.00 98.26           C  
ATOM   2144  HE1 TYR A 131     -18.153  -2.167  17.528  1.00 98.26           H  
ATOM   2145  CE2 TYR A 131     -17.597  -4.082  14.755  1.00 98.26           C  
ATOM   2146  HE2 TYR A 131     -17.300  -5.087  14.494  1.00 98.26           H  
ATOM   2147  OH  TYR A 131     -17.632  -4.732  17.042  1.00 98.26           O  
ATOM   2148  HH  TYR A 131     -17.551  -4.375  17.929  1.00 98.26           H  
ATOM   2149  CZ  TYR A 131     -17.719  -3.744  16.115  1.00 98.26           C  
ATOM   2150  N   MET A 132     -19.929   0.804  10.765  1.00 97.23           N  
ATOM   2151  H   MET A 132     -20.089  -0.168  10.541  1.00 97.23           H  
ATOM   2152  CA  MET A 132     -20.077   1.809   9.711  1.00 97.23           C  
ATOM   2153  HA  MET A 132     -19.149   2.377   9.647  1.00 97.23           H  
ATOM   2154  C   MET A 132     -21.204   2.800  10.040  1.00 97.23           C  
ATOM   2155  CB  MET A 132     -20.320   1.100   8.371  1.00 97.23           C  
ATOM   2156  HB2 MET A 132     -19.562   0.330   8.228  1.00 97.23           H  
ATOM   2157  HB3 MET A 132     -21.297   0.616   8.384  1.00 97.23           H  
ATOM   2158  O   MET A 132     -21.004   4.010   9.973  1.00 97.23           O  
ATOM   2159  CG  MET A 132     -20.267   2.073   7.188  1.00 97.23           C  
ATOM   2160  HG2 MET A 132     -21.027   2.842   7.328  1.00 97.23           H  
ATOM   2161  HG3 MET A 132     -20.518   1.528   6.278  1.00 97.23           H  
ATOM   2162  SD  MET A 132     -18.669   2.895   6.936  1.00 97.23           S  
ATOM   2163  CE  MET A 132     -17.632   1.499   6.415  1.00 97.23           C  
ATOM   2164  HE1 MET A 132     -17.158   1.739   5.464  1.00 97.23           H  
ATOM   2165  HE2 MET A 132     -18.232   0.597   6.294  1.00 97.23           H  
ATOM   2166  HE3 MET A 132     -16.857   1.323   7.162  1.00 97.23           H  
ATOM   2167  N   ASN A 133     -22.369   2.296  10.465  1.00 96.85           N  
ATOM   2168  H   ASN A 133     -22.486   1.293  10.480  1.00 96.85           H  
ATOM   2169  CA  ASN A 133     -23.489   3.133  10.898  1.00 96.85           C  
ATOM   2170  HA  ASN A 133     -23.744   3.824  10.095  1.00 96.85           H  
ATOM   2171  C   ASN A 133     -23.122   3.983  12.124  1.00 96.85           C  
ATOM   2172  CB  ASN A 133     -24.704   2.237  11.183  1.00 96.85           C  
ATOM   2173  HB2 ASN A 133     -24.464   1.535  11.981  1.00 96.85           H  
ATOM   2174  HB3 ASN A 133     -24.957   1.669  10.287  1.00 96.85           H  
ATOM   2175  O   ASN A 133     -23.416   5.174  12.157  1.00 96.85           O  
ATOM   2176  CG  ASN A 133     -25.919   3.064  11.571  1.00 96.85           C  
ATOM   2177  ND2 ASN A 133     -26.502   2.822  12.721  1.00 96.85           N  
ATOM   2178 HD21 ASN A 133     -26.137   2.130  13.360  1.00 96.85           H  
ATOM   2179 HD22 ASN A 133     -27.281   3.420  12.958  1.00 96.85           H  
ATOM   2180  OD1 ASN A 133     -26.353   3.943  10.849  1.00 96.85           O  
ATOM   2181  N   PHE A 134     -22.443   3.392  13.111  1.00 98.15           N  
ATOM   2182  H   PHE A 134     -22.241   2.405  13.048  1.00 98.15           H  
ATOM   2183  CA  PHE A 134     -21.955   4.122  14.278  1.00 98.15           C  
ATOM   2184  HA  PHE A 134     -22.800   4.593  14.780  1.00 98.15           H  
ATOM   2185  C   PHE A 134     -20.995   5.256  13.897  1.00 98.15           C  
ATOM   2186  CB  PHE A 134     -21.306   3.138  15.252  1.00 98.15           C  
ATOM   2187  HB2 PHE A 134     -20.603   2.505  14.710  1.00 98.15           H  
ATOM   2188  HB3 PHE A 134     -22.080   2.493  15.669  1.00 98.15           H  
ATOM   2189  O   PHE A 134     -21.228   6.386  14.312  1.00 98.15           O  
ATOM   2190  CG  PHE A 134     -20.564   3.816  16.382  1.00 98.15           C  
ATOM   2191  CD1 PHE A 134     -19.165   3.960  16.314  1.00 98.15           C  
ATOM   2192  HD1 PHE A 134     -18.614   3.575  15.469  1.00 98.15           H  
ATOM   2193  CD2 PHE A 134     -21.272   4.331  17.483  1.00 98.15           C  
ATOM   2194  HD2 PHE A 134     -22.345   4.221  17.545  1.00 98.15           H  
ATOM   2195  CE1 PHE A 134     -18.477   4.610  17.349  1.00 98.15           C  
ATOM   2196  HE1 PHE A 134     -17.402   4.707  17.308  1.00 98.15           H  
ATOM   2197  CE2 PHE A 134     -20.577   4.980  18.517  1.00 98.15           C  
ATOM   2198  HE2 PHE A 134     -21.107   5.352  19.382  1.00 98.15           H  
ATOM   2199  CZ  PHE A 134     -19.182   5.120  18.451  1.00 98.15           C  
ATOM   2200  HZ  PHE A 134     -18.647   5.604  19.255  1.00 98.15           H  
ATOM   2201  N   LEU A 135     -19.975   4.993  13.072  1.00 97.64           N  
ATOM   2202  H   LEU A 135     -19.835   4.043  12.759  1.00 97.64           H  
ATOM   2203  CA  LEU A 135     -19.021   6.017  12.629  1.00 97.64           C  
ATOM   2204  HA  LEU A 135     -18.568   6.480  13.505  1.00 97.64           H  
ATOM   2205  C   LEU A 135     -19.700   7.142  11.853  1.00 97.64           C  
ATOM   2206  CB  LEU A 135     -17.935   5.387  11.744  1.00 97.64           C  
ATOM   2207  HB2 LEU A 135     -17.447   6.181  11.178  1.00 97.64           H  
ATOM   2208  HB3 LEU A 135     -18.411   4.718  11.026  1.00 97.64           H  
ATOM   2209  O   LEU A 135     -19.369   8.304  12.068  1.00 97.64           O  
ATOM   2210  CG  LEU A 135     -16.849   4.624  12.510  1.00 97.64           C  
ATOM   2211  HG  LEU A 135     -17.312   3.859  13.133  1.00 97.64           H  
ATOM   2212  CD1 LEU A 135     -15.935   3.957  11.483  1.00 97.64           C  
ATOM   2213 HD11 LEU A 135     -15.571   4.709  10.782  1.00 97.64           H  
ATOM   2214 HD12 LEU A 135     -16.494   3.197  10.937  1.00 97.64           H  
ATOM   2215 HD13 LEU A 135     -15.086   3.486  11.978  1.00 97.64           H  
ATOM   2216  CD2 LEU A 135     -15.998   5.543  13.394  1.00 97.64           C  
ATOM   2217 HD21 LEU A 135     -15.196   4.969  13.857  1.00 97.64           H  
ATOM   2218 HD22 LEU A 135     -15.565   6.348  12.800  1.00 97.64           H  
ATOM   2219 HD23 LEU A 135     -16.604   5.968  14.194  1.00 97.64           H  
ATOM   2220  N   TYR A 136     -20.661   6.809  10.989  1.00 95.86           N  
ATOM   2221  H   TYR A 136     -20.852   5.830  10.829  1.00 95.86           H  
ATOM   2222  CA  TYR A 136     -21.453   7.805  10.274  1.00 95.86           C  
ATOM   2223  HA  TYR A 136     -20.781   8.458   9.718  1.00 95.86           H  
ATOM   2224  C   TYR A 136     -22.248   8.695  11.240  1.00 95.86           C  
ATOM   2225  CB  TYR A 136     -22.380   7.093   9.281  1.00 95.86           C  
ATOM   2226  HB2 TYR A 136     -21.772   6.567   8.544  1.00 95.86           H  
ATOM   2227  HB3 TYR A 136     -22.974   6.347   9.809  1.00 95.86           H  
ATOM   2228  O   TYR A 136     -22.200   9.917  11.147  1.00 95.86           O  
ATOM   2229  CG  TYR A 136     -23.312   8.045   8.561  1.00 95.86           C  
ATOM   2230  CD1 TYR A 136     -24.649   8.184   8.983  1.00 95.86           C  
ATOM   2231  HD1 TYR A 136     -25.020   7.577   9.796  1.00 95.86           H  
ATOM   2232  CD2 TYR A 136     -22.817   8.839   7.510  1.00 95.86           C  
ATOM   2233  HD2 TYR A 136     -21.784   8.750   7.210  1.00 95.86           H  
ATOM   2234  CE1 TYR A 136     -25.491   9.122   8.354  1.00 95.86           C  
ATOM   2235  HE1 TYR A 136     -26.516   9.239   8.674  1.00 95.86           H  
ATOM   2236  CE2 TYR A 136     -23.654   9.778   6.880  1.00 95.86           C  
ATOM   2237  HE2 TYR A 136     -23.255  10.407   6.099  1.00 95.86           H  
ATOM   2238  OH  TYR A 136     -25.794  10.840   6.706  1.00 95.86           O  
ATOM   2239  HH  TYR A 136     -25.288  11.329   6.053  1.00 95.86           H  
ATOM   2240  CZ  TYR A 136     -24.992   9.921   7.305  1.00 95.86           C  
ATOM   2241  N   LEU A 137     -22.964   8.112  12.204  1.00 95.76           N  
ATOM   2242  H   LEU A 137     -22.965   7.105  12.272  1.00 95.76           H  
ATOM   2243  CA  LEU A 137     -23.727   8.900  13.176  1.00 95.76           C  
ATOM   2244  HA  LEU A 137     -24.333   9.629  12.637  1.00 95.76           H  
ATOM   2245  C   LEU A 137     -22.815   9.722  14.099  1.00 95.76           C  
ATOM   2246  CB  LEU A 137     -24.649   7.968  13.978  1.00 95.76           C  
ATOM   2247  HB2 LEU A 137     -24.042   7.185  14.431  1.00 95.76           H  
ATOM   2248  HB3 LEU A 137     -25.103   8.546  14.783  1.00 95.76           H  
ATOM   2249  O   LEU A 137     -23.136  10.867  14.412  1.00 95.76           O  
ATOM   2250  CG  LEU A 137     -25.775   7.317  13.154  1.00 95.76           C  
ATOM   2251  HG  LEU A 137     -25.358   6.745  12.324  1.00 95.76           H  
ATOM   2252  CD1 LEU A 137     -26.566   6.366  14.051  1.00 95.76           C  
ATOM   2253 HD11 LEU A 137     -27.366   5.898  13.477  1.00 95.76           H  
ATOM   2254 HD12 LEU A 137     -26.988   6.904  14.900  1.00 95.76           H  
ATOM   2255 HD13 LEU A 137     -25.899   5.583  14.413  1.00 95.76           H  
ATOM   2256  CD2 LEU A 137     -26.744   8.350  12.573  1.00 95.76           C  
ATOM   2257 HD21 LEU A 137     -27.581   7.837  12.101  1.00 95.76           H  
ATOM   2258 HD22 LEU A 137     -26.235   8.948  11.818  1.00 95.76           H  
ATOM   2259 HD23 LEU A 137     -27.103   8.996  13.374  1.00 95.76           H  
ATOM   2260  N   ALA A 138     -21.672   9.165  14.500  1.00 96.66           N  
ATOM   2261  H   ALA A 138     -21.477   8.214  14.223  1.00 96.66           H  
ATOM   2262  CA  ALA A 138     -20.707   9.827  15.365  1.00 96.66           C  
ATOM   2263  HA  ALA A 138     -21.240  10.247  16.218  1.00 96.66           H  
ATOM   2264  C   ALA A 138     -19.990  10.995  14.665  1.00 96.66           C  
ATOM   2265  CB  ALA A 138     -19.734   8.770  15.892  1.00 96.66           C  
ATOM   2266  HB1 ALA A 138     -20.279   7.980  16.407  1.00 96.66           H  
ATOM   2267  HB2 ALA A 138     -19.166   8.335  15.070  1.00 96.66           H  
ATOM   2268  HB3 ALA A 138     -19.051   9.242  16.598  1.00 96.66           H  
ATOM   2269  O   ALA A 138     -19.844  12.057  15.263  1.00 96.66           O  
ATOM   2270  N   SER A 139     -19.617  10.878  13.386  1.00 95.83           N  
ATOM   2271  H   SER A 139     -19.758  10.003  12.902  1.00 95.83           H  
ATOM   2272  CA  SER A 139     -18.990  11.987  12.640  1.00 95.83           C  
ATOM   2273  HA  SER A 139     -18.155  12.371  13.226  1.00 95.83           H  
ATOM   2274  C   SER A 139     -19.941  13.163  12.393  1.00 95.83           C  
ATOM   2275  CB  SER A 139     -18.430  11.481  11.312  1.00 95.83           C  
ATOM   2276  HB2 SER A 139     -17.855  12.279  10.839  1.00 95.83           H  
ATOM   2277  HB3 SER A 139     -17.768  10.637  11.506  1.00 95.83           H  
ATOM   2278  O   SER A 139     -19.503  14.297  12.192  1.00 95.83           O  
ATOM   2279  OG  SER A 139     -19.472  11.083  10.444  1.00 95.83           O  
ATOM   2280  HG  SER A 139     -19.082  10.763   9.628  1.00 95.83           H  
ATOM   2281  N   HIS A 140     -21.248  12.909  12.464  1.00 93.41           N  
ATOM   2282  H   HIS A 140     -21.515  11.938  12.544  1.00 93.41           H  
ATOM   2283  CA  HIS A 140     -22.316  13.897  12.342  1.00 93.41           C  
ATOM   2284  HA  HIS A 140     -21.882  14.828  11.978  1.00 93.41           H  
ATOM   2285  C   HIS A 140     -22.974  14.254  13.688  1.00 93.41           C  
ATOM   2286  CB  HIS A 140     -23.306  13.410  11.273  1.00 93.41           C  
ATOM   2287  HB2 HIS A 140     -24.164  14.081  11.249  1.00 93.41           H  
ATOM   2288  HB3 HIS A 140     -23.659  12.412  11.531  1.00 93.41           H  
ATOM   2289  O   HIS A 140     -24.053  14.847  13.703  1.00 93.41           O  
ATOM   2290  CG  HIS A 140     -22.714  13.402   9.885  1.00 93.41           C  
ATOM   2291  CD2 HIS A 140     -22.435  12.319   9.094  1.00 93.41           C  
ATOM   2292  HD2 HIS A 140     -22.618  11.283   9.336  1.00 93.41           H  
ATOM   2293  ND1 HIS A 140     -22.365  14.521   9.169  1.00 93.41           N  
ATOM   2294  HD1 HIS A 140     -22.416  15.469   9.514  1.00 93.41           H  
ATOM   2295  CE1 HIS A 140     -21.868  14.122   7.988  1.00 93.41           C  
ATOM   2296  HE1 HIS A 140     -21.472  14.778   7.226  1.00 93.41           H  
ATOM   2297  NE2 HIS A 140     -21.914  12.788   7.881  1.00 93.41           N  
ATOM   2298  N   TYR A 141     -22.328  13.959  14.823  1.00 92.57           N  
ATOM   2299  H   TYR A 141     -21.457  13.454  14.749  1.00 92.57           H  
ATOM   2300  CA  TYR A 141     -22.926  14.051  16.165  1.00 92.57           C  
ATOM   2301  HA  TYR A 141     -23.716  13.304  16.233  1.00 92.57           H  
ATOM   2302  C   TYR A 141     -23.559  15.417  16.502  1.00 92.57           C  
ATOM   2303  CB  TYR A 141     -21.840  13.693  17.190  1.00 92.57           C  
ATOM   2304  HB2 TYR A 141     -21.431  12.716  16.934  1.00 92.57           H  
ATOM   2305  HB3 TYR A 141     -21.032  14.423  17.143  1.00 92.57           H  
ATOM   2306  O   TYR A 141     -24.625  15.473  17.117  1.00 92.57           O  
ATOM   2307  CG  TYR A 141     -22.336  13.583  18.610  1.00 92.57           C  
ATOM   2308  CD1 TYR A 141     -22.147  14.645  19.514  1.00 92.57           C  
ATOM   2309  HD1 TYR A 141     -21.634  15.541  19.198  1.00 92.57           H  
ATOM   2310  CD2 TYR A 141     -22.988  12.405  19.021  1.00 92.57           C  
ATOM   2311  HD2 TYR A 141     -23.120  11.591  18.324  1.00 92.57           H  
ATOM   2312  CE1 TYR A 141     -22.642  14.542  20.826  1.00 92.57           C  
ATOM   2313  HE1 TYR A 141     -22.517  15.363  21.517  1.00 92.57           H  
ATOM   2314  CE2 TYR A 141     -23.463  12.289  20.340  1.00 92.57           C  
ATOM   2315  HE2 TYR A 141     -23.957  11.389  20.676  1.00 92.57           H  
ATOM   2316  OH  TYR A 141     -23.798  13.279  22.497  1.00 92.57           O  
ATOM   2317  HH  TYR A 141     -23.674  14.102  22.976  1.00 92.57           H  
ATOM   2318  CZ  TYR A 141     -23.309  13.368  21.235  1.00 92.57           C  
ATOM   2319  N   LYS A 142     -22.928  16.520  16.070  1.00 87.11           N  
ATOM   2320  H   LYS A 142     -22.046  16.377  15.599  1.00 87.11           H  
ATOM   2321  CA  LYS A 142     -23.403  17.904  16.285  1.00 87.11           C  
ATOM   2322  HA  LYS A 142     -24.052  17.926  17.160  1.00 87.11           H  
ATOM   2323  C   LYS A 142     -24.250  18.465  15.129  1.00 87.11           C  
ATOM   2324  CB  LYS A 142     -22.200  18.835  16.550  1.00 87.11           C  
ATOM   2325  HB2 LYS A 142     -21.546  18.812  15.678  1.00 87.11           H  
ATOM   2326  HB3 LYS A 142     -22.565  19.855  16.669  1.00 87.11           H  
ATOM   2327  O   LYS A 142     -24.714  19.597  15.221  1.00 87.11           O  
ATOM   2328  CG  LYS A 142     -21.373  18.485  17.800  1.00 87.11           C  
ATOM   2329  HG2 LYS A 142     -20.999  17.465  17.710  1.00 87.11           H  
ATOM   2330  HG3 LYS A 142     -22.002  18.555  18.688  1.00 87.11           H  
ATOM   2331  CD  LYS A 142     -20.171  19.436  17.940  1.00 87.11           C  
ATOM   2332  HD2 LYS A 142     -19.615  19.416  17.002  1.00 87.11           H  
ATOM   2333  HD3 LYS A 142     -20.518  20.454  18.115  1.00 87.11           H  
ATOM   2334  CE  LYS A 142     -19.241  19.007  19.089  1.00 87.11           C  
ATOM   2335  HE2 LYS A 142     -19.485  19.564  19.993  1.00 87.11           H  
ATOM   2336  HE3 LYS A 142     -19.409  17.948  19.284  1.00 87.11           H  
ATOM   2337  NZ  LYS A 142     -17.805  19.166  18.735  1.00 87.11           N  
ATOM   2338  HZ1 LYS A 142     -17.191  18.778  19.437  1.00 87.11           H  
ATOM   2339  HZ2 LYS A 142     -17.616  18.580  17.933  1.00 87.11           H  
ATOM   2340  HZ3 LYS A 142     -17.522  20.109  18.509  1.00 87.11           H  
ATOM   2341  N   LYS A 143     -24.357  17.758  13.996  1.00 75.84           N  
ATOM   2342  H   LYS A 143     -24.068  16.791  14.022  1.00 75.84           H  
ATOM   2343  CA  LYS A 143     -24.887  18.300  12.730  1.00 75.84           C  
ATOM   2344  HA  LYS A 143     -25.603  19.092  12.950  1.00 75.84           H  
ATOM   2345  C   LYS A 143     -25.632  17.230  11.937  1.00 75.84           C  
ATOM   2346  CB  LYS A 143     -23.746  18.880  11.866  1.00 75.84           C  
ATOM   2347  HB2 LYS A 143     -23.000  18.104  11.698  1.00 75.84           H  
ATOM   2348  HB3 LYS A 143     -24.163  19.164  10.900  1.00 75.84           H  
ATOM   2349  O   LYS A 143     -25.060  16.616  11.034  1.00 75.84           O  
ATOM   2350  CG  LYS A 143     -23.050  20.111  12.458  1.00 75.84           C  
ATOM   2351  HG2 LYS A 143     -22.561  19.837  13.393  1.00 75.84           H  
ATOM   2352  HG3 LYS A 143     -23.788  20.888  12.656  1.00 75.84           H  
ATOM   2353  CD  LYS A 143     -21.989  20.643  11.485  1.00 75.84           C  
ATOM   2354  HD2 LYS A 143     -21.286  19.842  11.255  1.00 75.84           H  
ATOM   2355  HD3 LYS A 143     -22.474  20.977  10.568  1.00 75.84           H  
ATOM   2356  CE  LYS A 143     -21.241  21.810  12.137  1.00 75.84           C  
ATOM   2357  HE2 LYS A 143     -20.846  21.469  13.094  1.00 75.84           H  
ATOM   2358  HE3 LYS A 143     -21.951  22.611  12.344  1.00 75.84           H  
ATOM   2359  NZ  LYS A 143     -20.130  22.305  11.284  1.00 75.84           N  
ATOM   2360  HZ1 LYS A 143     -19.640  23.051  11.756  1.00 75.84           H  
ATOM   2361  HZ2 LYS A 143     -19.467  21.563  11.112  1.00 75.84           H  
ATOM   2362  HZ3 LYS A 143     -20.480  22.654  10.403  1.00 75.84           H  
ATOM   2363  N   LEU A 144     -26.925  17.062  12.193  1.00 65.85           N  
ATOM   2364  H   LEU A 144     -27.362  17.591  12.934  1.00 65.85           H  
ATOM   2365  CA  LEU A 144     -27.796  16.267  11.330  1.00 65.85           C  
ATOM   2366  HA  LEU A 144     -27.245  15.953  10.444  1.00 65.85           H  
ATOM   2367  C   LEU A 144     -28.949  17.136  10.830  1.00 65.85           C  
ATOM   2368  CB  LEU A 144     -28.236  15.004  12.081  1.00 65.85           C  
ATOM   2369  HB2 LEU A 144     -28.502  15.291  13.098  1.00 65.85           H  
ATOM   2370  HB3 LEU A 144     -29.124  14.583  11.609  1.00 65.85           H  
ATOM   2371  O   LEU A 144     -29.566  17.872  11.573  1.00 65.85           O  
ATOM   2372  CG  LEU A 144     -27.113  13.946  12.111  1.00 65.85           C  
ATOM   2373  HG  LEU A 144     -26.144  14.430  12.238  1.00 65.85           H  
ATOM   2374  CD1 LEU A 144     -27.326  13.017  13.294  1.00 65.85           C  
ATOM   2375 HD11 LEU A 144     -26.723  12.114  13.198  1.00 65.85           H  
ATOM   2376 HD12 LEU A 144     -28.389  12.798  13.389  1.00 65.85           H  
ATOM   2377 HD13 LEU A 144     -27.009  13.536  14.199  1.00 65.85           H  
ATOM   2378  CD2 LEU A 144     -27.088  13.123  10.817  1.00 65.85           C  
ATOM   2379 HD21 LEU A 144     -26.870  13.772   9.969  1.00 65.85           H  
ATOM   2380 HD22 LEU A 144     -26.285  12.387  10.880  1.00 65.85           H  
ATOM   2381 HD23 LEU A 144     -28.036  12.607  10.664  1.00 65.85           H  
ATOM   2382  N   LYS A 145     -29.248  17.071   9.532  1.00 67.10           N  
ATOM   2383  H   LYS A 145     -28.700  16.447   8.956  1.00 67.10           H  
ATOM   2384  CA  LYS A 145     -30.245  17.942   8.879  1.00 67.10           C  
ATOM   2385  HA  LYS A 145     -30.126  18.950   9.274  1.00 67.10           H  
ATOM   2386  C   LYS A 145     -31.713  17.570   9.200  1.00 67.10           C  
ATOM   2387  CB  LYS A 145     -29.990  17.976   7.358  1.00 67.10           C  
ATOM   2388  HB2 LYS A 145     -30.775  18.572   6.892  1.00 67.10           H  
ATOM   2389  HB3 LYS A 145     -30.062  16.962   6.964  1.00 67.10           H  
ATOM   2390  O   LYS A 145     -32.553  17.664   8.310  1.00 67.10           O  
ATOM   2391  CG  LYS A 145     -28.653  18.597   6.931  1.00 67.10           C  
ATOM   2392  HG2 LYS A 145     -28.586  19.611   7.325  1.00 67.10           H  
ATOM   2393  HG3 LYS A 145     -27.823  18.005   7.316  1.00 67.10           H  
ATOM   2394  CD  LYS A 145     -28.591  18.637   5.395  1.00 67.10           C  
ATOM   2395  HD2 LYS A 145     -29.470  19.162   5.020  1.00 67.10           H  
ATOM   2396  HD3 LYS A 145     -28.602  17.616   5.012  1.00 67.10           H  
ATOM   2397  CE  LYS A 145     -27.333  19.359   4.902  1.00 67.10           C  
ATOM   2398  HE2 LYS A 145     -26.456  18.832   5.278  1.00 67.10           H  
ATOM   2399  HE3 LYS A 145     -27.326  20.364   5.325  1.00 67.10           H  
ATOM   2400  NZ  LYS A 145     -27.298  19.432   3.418  1.00 67.10           N  
ATOM   2401  HZ1 LYS A 145     -27.294  18.506   3.014  1.00 67.10           H  
ATOM   2402  HZ2 LYS A 145     -28.107  19.927   3.072  1.00 67.10           H  
ATOM   2403  HZ3 LYS A 145     -26.473  19.922   3.105  1.00 67.10           H  
ATOM   2404  N   LYS A 146     -32.030  17.043  10.388  1.00 71.26           N  
ATOM   2405  H   LYS A 146     -31.392  17.216  11.151  1.00 71.26           H  
ATOM   2406  CA  LYS A 146     -33.352  16.453  10.698  1.00 71.26           C  
ATOM   2407  HA  LYS A 146     -34.040  16.667   9.880  1.00 71.26           H  
ATOM   2408  C   LYS A 146     -34.027  17.097  11.920  1.00 71.26           C  
ATOM   2409  CB  LYS A 146     -33.240  14.921  10.818  1.00 71.26           C  
ATOM   2410  HB2 LYS A 146     -34.206  14.534  11.141  1.00 71.26           H  
ATOM   2411  HB3 LYS A 146     -32.513  14.666  11.590  1.00 71.26           H  
ATOM   2412  O   LYS A 146     -33.525  18.066  12.468  1.00 71.26           O  
ATOM   2413  CG  LYS A 146     -32.872  14.217   9.497  1.00 71.26           C  
ATOM   2414  HG2 LYS A 146     -31.788  14.182   9.393  1.00 71.26           H  
ATOM   2415  HG3 LYS A 146     -33.295  14.763   8.654  1.00 71.26           H  
ATOM   2416  CD  LYS A 146     -33.456  12.796   9.500  1.00 71.26           C  
ATOM   2417  HD2 LYS A 146     -33.188  12.289  10.427  1.00 71.26           H  
ATOM   2418  HD3 LYS A 146     -34.542  12.889   9.488  1.00 71.26           H  
ATOM   2419  CE  LYS A 146     -33.037  11.943   8.299  1.00 71.26           C  
ATOM   2420  HE2 LYS A 146     -31.953  11.831   8.286  1.00 71.26           H  
ATOM   2421  HE3 LYS A 146     -33.337  12.465   7.390  1.00 71.26           H  
ATOM   2422  NZ  LYS A 146     -33.706  10.616   8.363  1.00 71.26           N  
ATOM   2423  HZ1 LYS A 146     -34.706  10.747   8.419  1.00 71.26           H  
ATOM   2424  HZ2 LYS A 146     -33.513  10.055   7.545  1.00 71.26           H  
ATOM   2425  HZ3 LYS A 146     -33.454  10.100   9.194  1.00 71.26           H  
ATOM   2426  N   SER A 147     -35.200  16.570  12.285  1.00 79.41           N  
ATOM   2427  H   SER A 147     -35.515  15.753  11.781  1.00 79.41           H  
ATOM   2428  CA  SER A 147     -35.979  16.949  13.473  1.00 79.41           C  
ATOM   2429  HA  SER A 147     -36.307  17.982  13.355  1.00 79.41           H  
ATOM   2430  C   SER A 147     -35.166  16.797  14.775  1.00 79.41           C  
ATOM   2431  CB  SER A 147     -37.215  16.041  13.547  1.00 79.41           C  
ATOM   2432  HB2 SER A 147     -37.861  16.237  12.691  1.00 79.41           H  
ATOM   2433  HB3 SER A 147     -36.894  15.000  13.511  1.00 79.41           H  
ATOM   2434  O   SER A 147     -34.383  15.848  14.861  1.00 79.41           O  
ATOM   2435  OG  SER A 147     -37.945  16.241  14.740  1.00 79.41           O  
ATOM   2436  HG  SER A 147     -38.652  15.593  14.787  1.00 79.41           H  
ATOM   2437  N   PRO A 148     -35.398  17.632  15.810  1.00 80.71           N  
ATOM   2438  CA  PRO A 148     -34.745  17.501  17.119  1.00 80.71           C  
ATOM   2439  HA  PRO A 148     -33.685  17.730  17.007  1.00 80.71           H  
ATOM   2440  C   PRO A 148     -34.888  16.111  17.763  1.00 80.71           C  
ATOM   2441  CB  PRO A 148     -35.405  18.568  18.002  1.00 80.71           C  
ATOM   2442  HB2 PRO A 148     -34.702  18.972  18.731  1.00 80.71           H  
ATOM   2443  HB3 PRO A 148     -36.277  18.154  18.508  1.00 80.71           H  
ATOM   2444  O   PRO A 148     -33.957  15.615  18.394  1.00 80.71           O  
ATOM   2445  CG  PRO A 148     -35.862  19.633  17.010  1.00 80.71           C  
ATOM   2446  HG2 PRO A 148     -36.699  20.215  17.394  1.00 80.71           H  
ATOM   2447  HG3 PRO A 148     -35.022  20.281  16.759  1.00 80.71           H  
ATOM   2448  CD  PRO A 148     -36.254  18.812  15.787  1.00 80.71           C  
ATOM   2449  HD2 PRO A 148     -37.299  18.511  15.868  1.00 80.71           H  
ATOM   2450  HD3 PRO A 148     -36.097  19.408  14.888  1.00 80.71           H  
ATOM   2451  N   GLU A 149     -36.033  15.447  17.573  1.00 80.02           N  
ATOM   2452  H   GLU A 149     -36.772  15.900  17.054  1.00 80.02           H  
ATOM   2453  CA  GLU A 149     -36.274  14.096  18.104  1.00 80.02           C  
ATOM   2454  HA  GLU A 149     -36.046  14.089  19.169  1.00 80.02           H  
ATOM   2455  C   GLU A 149     -35.365  13.053  17.424  1.00 80.02           C  
ATOM   2456  CB  GLU A 149     -37.764  13.760  17.917  1.00 80.02           C  
ATOM   2457  HB2 GLU A 149     -38.366  14.589  18.290  1.00 80.02           H  
ATOM   2458  HB3 GLU A 149     -37.973  13.664  16.852  1.00 80.02           H  
ATOM   2459  O   GLU A 149     -34.758  12.211  18.088  1.00 80.02           O  
ATOM   2460  CG  GLU A 149     -38.212  12.471  18.623  1.00 80.02           C  
ATOM   2461  HG2 GLU A 149     -37.653  11.634  18.206  1.00 80.02           H  
ATOM   2462  HG3 GLU A 149     -39.265  12.306  18.392  1.00 80.02           H  
ATOM   2463  CD  GLU A 149     -38.041  12.505  20.151  1.00 80.02           C  
ATOM   2464  OE1 GLU A 149     -37.835  11.410  20.722  1.00 80.02           O  
ATOM   2465  OE2 GLU A 149     -38.100  13.611  20.737  1.00 80.02           O  
ATOM   2466  N   ASP A 150     -35.183  13.169  16.101  1.00 83.18           N  
ATOM   2467  H   ASP A 150     -35.634  13.939  15.628  1.00 83.18           H  
ATOM   2468  CA  ASP A 150     -34.259  12.320  15.341  1.00 83.18           C  
ATOM   2469  HA  ASP A 150     -34.504  11.272  15.516  1.00 83.18           H  
ATOM   2470  C   ASP A 150     -32.804  12.553  15.765  1.00 83.18           C  
ATOM   2471  CB  ASP A 150     -34.326  12.622  13.832  1.00 83.18           C  
ATOM   2472  HB2 ASP A 150     -33.430  12.207  13.370  1.00 83.18           H  
ATOM   2473  HB3 ASP A 150     -34.286  13.699  13.667  1.00 83.18           H  
ATOM   2474  O   ASP A 150     -31.987  11.633  15.700  1.00 83.18           O  
ATOM   2475  CG  ASP A 150     -35.502  12.049  13.049  1.00 83.18           C  
ATOM   2476  OD1 ASP A 150     -36.265  11.229  13.584  1.00 83.18           O  
ATOM   2477  OD2 ASP A 150     -35.527  12.372  11.835  1.00 83.18           O  
ATOM   2478  N   GLU A 151     -32.437  13.786  16.122  1.00 85.56           N  
ATOM   2479  H   GLU A 151     -33.140  14.511  16.137  1.00 85.56           H  
ATOM   2480  CA  GLU A 151     -31.098  14.109  16.622  1.00 85.56           C  
ATOM   2481  HA  GLU A 151     -30.349  13.710  15.938  1.00 85.56           H  
ATOM   2482  C   GLU A 151     -30.849  13.450  17.976  1.00 85.56           C  
ATOM   2483  CB  GLU A 151     -30.890  15.625  16.724  1.00 85.56           C  
ATOM   2484  HB2 GLU A 151     -29.924  15.802  17.198  1.00 85.56           H  
ATOM   2485  HB3 GLU A 151     -31.667  16.063  17.351  1.00 85.56           H  
ATOM   2486  O   GLU A 151     -29.832  12.773  18.143  1.00 85.56           O  
ATOM   2487  CG  GLU A 151     -30.883  16.307  15.351  1.00 85.56           C  
ATOM   2488  HG2 GLU A 151     -30.160  15.792  14.718  1.00 85.56           H  
ATOM   2489  HG3 GLU A 151     -31.861  16.204  14.880  1.00 85.56           H  
ATOM   2490  CD  GLU A 151     -30.517  17.794  15.446  1.00 85.56           C  
ATOM   2491  OE1 GLU A 151     -29.915  18.280  14.463  1.00 85.56           O  
ATOM   2492  OE2 GLU A 151     -30.790  18.416  16.495  1.00 85.56           O  
ATOM   2493  N   LYS A 152     -31.806  13.564  18.904  1.00 88.28           N  
ATOM   2494  H   LYS A 152     -32.612  14.133  18.685  1.00 88.28           H  
ATOM   2495  CA  LYS A 152     -31.713  12.971  20.239  1.00 88.28           C  
ATOM   2496  HA  LYS A 152     -30.821  13.364  20.726  1.00 88.28           H  
ATOM   2497  C   LYS A 152     -31.556  11.453  20.178  1.00 88.28           C  
ATOM   2498  CB  LYS A 152     -32.941  13.388  21.053  1.00 88.28           C  
ATOM   2499  HB2 LYS A 152     -33.058  14.471  20.998  1.00 88.28           H  
ATOM   2500  HB3 LYS A 152     -33.833  12.925  20.631  1.00 88.28           H  
ATOM   2501  O   LYS A 152     -30.609  10.927  20.754  1.00 88.28           O  
ATOM   2502  CG  LYS A 152     -32.789  12.981  22.522  1.00 88.28           C  
ATOM   2503  HG2 LYS A 152     -31.944  13.507  22.964  1.00 88.28           H  
ATOM   2504  HG3 LYS A 152     -32.617  11.906  22.591  1.00 88.28           H  
ATOM   2505  CD  LYS A 152     -34.068  13.319  23.286  1.00 88.28           C  
ATOM   2506  HD2 LYS A 152     -34.250  14.394  23.253  1.00 88.28           H  
ATOM   2507  HD3 LYS A 152     -34.901  12.800  22.811  1.00 88.28           H  
ATOM   2508  CE  LYS A 152     -33.925  12.850  24.732  1.00 88.28           C  
ATOM   2509  HE2 LYS A 152     -33.513  11.841  24.719  1.00 88.28           H  
ATOM   2510  HE3 LYS A 152     -33.219  13.493  25.257  1.00 88.28           H  
ATOM   2511  NZ  LYS A 152     -35.242  12.826  25.399  1.00 88.28           N  
ATOM   2512  HZ1 LYS A 152     -35.653  13.748  25.426  1.00 88.28           H  
ATOM   2513  HZ2 LYS A 152     -35.850  12.220  24.867  1.00 88.28           H  
ATOM   2514  HZ3 LYS A 152     -35.152  12.437  26.327  1.00 88.28           H  
ATOM   2515  N   GLN A 153     -32.399  10.753  19.415  1.00 89.63           N  
ATOM   2516  H   GLN A 153     -33.165  11.245  18.977  1.00 89.63           H  
ATOM   2517  CA  GLN A 153     -32.320   9.289  19.283  1.00 89.63           C  
ATOM   2518  HA  GLN A 153     -32.434   8.836  20.268  1.00 89.63           H  
ATOM   2519  C   GLN A 153     -30.974   8.820  18.710  1.00 89.63           C  
ATOM   2520  CB  GLN A 153     -33.454   8.797  18.376  1.00 89.63           C  
ATOM   2521  HB2 GLN A 153     -33.284   7.746  18.141  1.00 89.63           H  
ATOM   2522  HB3 GLN A 153     -33.450   9.365  17.446  1.00 89.63           H  
ATOM   2523  O   GLN A 153     -30.421   7.799  19.124  1.00 89.63           O  
ATOM   2524  CG  GLN A 153     -34.827   8.923  19.050  1.00 89.63           C  
ATOM   2525  HG2 GLN A 153     -34.847   8.308  19.950  1.00 89.63           H  
ATOM   2526  HG3 GLN A 153     -35.001   9.957  19.349  1.00 89.63           H  
ATOM   2527  CD  GLN A 153     -35.970   8.485  18.142  1.00 89.63           C  
ATOM   2528  NE2 GLN A 153     -37.189   8.834  18.487  1.00 89.63           N  
ATOM   2529 HE21 GLN A 153     -37.932   8.599  17.845  1.00 89.63           H  
ATOM   2530 HE22 GLN A 153     -37.333   9.462  19.265  1.00 89.63           H  
ATOM   2531  OE1 GLN A 153     -35.792   7.818  17.131  1.00 89.63           O  
ATOM   2532  N   LYS A 154     -30.399   9.575  17.769  1.00 89.08           N  
ATOM   2533  H   LYS A 154     -30.882  10.411  17.470  1.00 89.08           H  
ATOM   2534  CA  LYS A 154     -29.084   9.254  17.197  1.00 89.08           C  
ATOM   2535  HA  LYS A 154     -29.038   8.188  16.973  1.00 89.08           H  
ATOM   2536  C   LYS A 154     -27.951   9.543  18.169  1.00 89.08           C  
ATOM   2537  CB  LYS A 154     -28.871  10.045  15.915  1.00 89.08           C  
ATOM   2538  HB2 LYS A 154     -29.040  11.098  16.137  1.00 89.08           H  
ATOM   2539  HB3 LYS A 154     -27.839   9.928  15.584  1.00 89.08           H  
ATOM   2540  O   LYS A 154     -27.027   8.738  18.263  1.00 89.08           O  
ATOM   2541  CG  LYS A 154     -29.806   9.562  14.800  1.00 89.08           C  
ATOM   2542  HG2 LYS A 154     -29.465   8.604  14.408  1.00 89.08           H  
ATOM   2543  HG3 LYS A 154     -30.825   9.449  15.171  1.00 89.08           H  
ATOM   2544  CD  LYS A 154     -29.772  10.623  13.713  1.00 89.08           C  
ATOM   2545  HD2 LYS A 154     -28.807  10.592  13.206  1.00 89.08           H  
ATOM   2546  HD3 LYS A 154     -29.909  11.586  14.204  1.00 89.08           H  
ATOM   2547  CE  LYS A 154     -30.894  10.471  12.707  1.00 89.08           C  
ATOM   2548  HE2 LYS A 154     -30.684   9.633  12.042  1.00 89.08           H  
ATOM   2549  HE3 LYS A 154     -31.810  10.264  13.260  1.00 89.08           H  
ATOM   2550  NZ  LYS A 154     -31.026  11.752  11.984  1.00 89.08           N  
ATOM   2551  HZ1 LYS A 154     -31.842  11.740  11.389  1.00 89.08           H  
ATOM   2552  HZ2 LYS A 154     -31.182  12.469  12.678  1.00 89.08           H  
ATOM   2553  HZ3 LYS A 154     -30.176  11.971  11.484  1.00 89.08           H  
ATOM   2554  N   GLN A 155     -28.014  10.654  18.899  1.00 93.90           N  
ATOM   2555  H   GLN A 155     -28.792  11.285  18.767  1.00 93.90           H  
ATOM   2556  CA  GLN A 155     -27.043  10.953  19.949  1.00 93.90           C  
ATOM   2557  HA  GLN A 155     -26.040  10.913  19.525  1.00 93.90           H  
ATOM   2558  C   GLN A 155     -27.107   9.903  21.060  1.00 93.90           C  
ATOM   2559  CB  GLN A 155     -27.277  12.359  20.512  1.00 93.90           C  
ATOM   2560  HB2 GLN A 155     -28.331  12.483  20.762  1.00 93.90           H  
ATOM   2561  HB3 GLN A 155     -26.692  12.472  21.425  1.00 93.90           H  
ATOM   2562  O   GLN A 155     -26.064   9.426  21.496  1.00 93.90           O  
ATOM   2563  CG  GLN A 155     -26.842  13.455  19.527  1.00 93.90           C  
ATOM   2564  HG2 GLN A 155     -27.395  13.365  18.592  1.00 93.90           H  
ATOM   2565  HG3 GLN A 155     -25.783  13.337  19.297  1.00 93.90           H  
ATOM   2566  CD  GLN A 155     -27.059  14.859  20.078  1.00 93.90           C  
ATOM   2567  NE2 GLN A 155     -26.539  15.867  19.415  1.00 93.90           N  
ATOM   2568 HE21 GLN A 155     -26.007  15.710  18.571  1.00 93.90           H  
ATOM   2569 HE22 GLN A 155     -26.785  16.790  19.745  1.00 93.90           H  
ATOM   2570  OE1 GLN A 155     -27.678  15.079  21.106  1.00 93.90           O  
ATOM   2571  N   GLU A 156     -28.300   9.471  21.471  1.00 95.50           N  
ATOM   2572  H   GLU A 156     -29.127   9.937  21.128  1.00 95.50           H  
ATOM   2573  CA  GLU A 156     -28.492   8.357  22.407  1.00 95.50           C  
ATOM   2574  HA  GLU A 156     -27.999   8.587  23.352  1.00 95.50           H  
ATOM   2575  C   GLU A 156     -27.872   7.060  21.877  1.00 95.50           C  
ATOM   2576  CB  GLU A 156     -29.987   8.147  22.684  1.00 95.50           C  
ATOM   2577  HB2 GLU A 156     -30.116   7.172  23.156  1.00 95.50           H  
ATOM   2578  HB3 GLU A 156     -30.531   8.147  21.739  1.00 95.50           H  
ATOM   2579  O   GLU A 156     -27.134   6.397  22.607  1.00 95.50           O  
ATOM   2580  CG  GLU A 156     -30.572   9.214  23.623  1.00 95.50           C  
ATOM   2581  HG2 GLU A 156     -30.065   9.137  24.585  1.00 95.50           H  
ATOM   2582  HG3 GLU A 156     -30.366  10.206  23.223  1.00 95.50           H  
ATOM   2583  CD  GLU A 156     -32.087   9.057  23.840  1.00 95.50           C  
ATOM   2584  OE1 GLU A 156     -32.656   9.923  24.548  1.00 95.50           O  
ATOM   2585  OE2 GLU A 156     -32.669   8.080  23.318  1.00 95.50           O  
ATOM   2586  N   PHE A 157     -28.084   6.726  20.597  1.00 96.77           N  
ATOM   2587  H   PHE A 157     -28.747   7.270  20.062  1.00 96.77           H  
ATOM   2588  CA  PHE A 157     -27.446   5.567  19.968  1.00 96.77           C  
ATOM   2589  HA  PHE A 157     -27.737   4.678  20.527  1.00 96.77           H  
ATOM   2590  C   PHE A 157     -25.916   5.652  20.024  1.00 96.77           C  
ATOM   2591  CB  PHE A 157     -27.927   5.401  18.518  1.00 96.77           C  
ATOM   2592  HB2 PHE A 157     -27.728   6.315  17.959  1.00 96.77           H  
ATOM   2593  HB3 PHE A 157     -29.007   5.249  18.520  1.00 96.77           H  
ATOM   2594  O   PHE A 157     -25.270   4.684  20.424  1.00 96.77           O  
ATOM   2595  CG  PHE A 157     -27.261   4.241  17.799  1.00 96.77           C  
ATOM   2596  CD1 PHE A 157     -26.061   4.438  17.087  1.00 96.77           C  
ATOM   2597  HD1 PHE A 157     -25.626   5.425  17.024  1.00 96.77           H  
ATOM   2598  CD2 PHE A 157     -27.813   2.950  17.883  1.00 96.77           C  
ATOM   2599  HD2 PHE A 157     -28.734   2.793  18.425  1.00 96.77           H  
ATOM   2600  CE1 PHE A 157     -25.411   3.350  16.477  1.00 96.77           C  
ATOM   2601  HE1 PHE A 157     -24.481   3.503  15.949  1.00 96.77           H  
ATOM   2602  CE2 PHE A 157     -27.165   1.862  17.271  1.00 96.77           C  
ATOM   2603  HE2 PHE A 157     -27.584   0.869  17.349  1.00 96.77           H  
ATOM   2604  CZ  PHE A 157     -25.960   2.060  16.573  1.00 96.77           C  
ATOM   2605  HZ  PHE A 157     -25.449   1.220  16.127  1.00 96.77           H  
ATOM   2606  N   VAL A 158     -25.326   6.791  19.652  1.00 97.28           N  
ATOM   2607  H   VAL A 158     -25.911   7.550  19.334  1.00 97.28           H  
ATOM   2608  CA  VAL A 158     -23.866   6.975  19.667  1.00 97.28           C  
ATOM   2609  HA  VAL A 158     -23.405   6.153  19.120  1.00 97.28           H  
ATOM   2610  C   VAL A 158     -23.325   6.912  21.097  1.00 97.28           C  
ATOM   2611  CB  VAL A 158     -23.473   8.289  18.967  1.00 97.28           C  
ATOM   2612  HB  VAL A 158     -24.030   9.117  19.406  1.00 97.28           H  
ATOM   2613  O   VAL A 158     -22.363   6.193  21.356  1.00 97.28           O  
ATOM   2614  CG1 VAL A 158     -21.977   8.582  19.093  1.00 97.28           C  
ATOM   2615 HG11 VAL A 158     -21.723   9.424  18.449  1.00 97.28           H  
ATOM   2616 HG12 VAL A 158     -21.721   8.834  20.123  1.00 97.28           H  
ATOM   2617 HG13 VAL A 158     -21.392   7.718  18.776  1.00 97.28           H  
ATOM   2618  CG2 VAL A 158     -23.780   8.226  17.465  1.00 97.28           C  
ATOM   2619 HG21 VAL A 158     -23.157   7.471  16.986  1.00 97.28           H  
ATOM   2620 HG22 VAL A 158     -23.579   9.196  17.008  1.00 97.28           H  
ATOM   2621 HG23 VAL A 158     -24.828   7.979  17.295  1.00 97.28           H  
ATOM   2622  N   ASN A 159     -23.971   7.586  22.050  1.00 96.86           N  
ATOM   2623  H   ASN A 159     -24.773   8.142  21.788  1.00 96.86           H  
ATOM   2624  CA  ASN A 159     -23.559   7.575  23.454  1.00 96.86           C  
ATOM   2625  HA  ASN A 159     -22.515   7.885  23.509  1.00 96.86           H  
ATOM   2626  C   ASN A 159     -23.629   6.175  24.073  1.00 96.86           C  
ATOM   2627  CB  ASN A 159     -24.409   8.578  24.246  1.00 96.86           C  
ATOM   2628  HB2 ASN A 159     -25.464   8.447  24.003  1.00 96.86           H  
ATOM   2629  HB3 ASN A 159     -24.284   8.395  25.313  1.00 96.86           H  
ATOM   2630  O   ASN A 159     -22.722   5.790  24.809  1.00 96.86           O  
ATOM   2631  CG  ASN A 159     -23.977  10.008  23.989  1.00 96.86           C  
ATOM   2632  ND2 ASN A 159     -24.898  10.885  23.685  1.00 96.86           N  
ATOM   2633 HD21 ASN A 159     -24.570  11.798  23.406  1.00 96.86           H  
ATOM   2634 HD22 ASN A 159     -25.831  10.571  23.459  1.00 96.86           H  
ATOM   2635  OD1 ASN A 159     -22.804  10.342  24.071  1.00 96.86           O  
ATOM   2636  N   LYS A 160     -24.659   5.391  23.735  1.00 97.92           N  
ATOM   2637  H   LYS A 160     -25.388   5.788  23.159  1.00 97.92           H  
ATOM   2638  CA  LYS A 160     -24.813   4.002  24.190  1.00 97.92           C  
ATOM   2639  HA  LYS A 160     -24.720   3.982  25.276  1.00 97.92           H  
ATOM   2640  C   LYS A 160     -23.721   3.070  23.651  1.00 97.92           C  
ATOM   2641  CB  LYS A 160     -26.220   3.524  23.801  1.00 97.92           C  
ATOM   2642  HB2 LYS A 160     -26.950   4.209  24.233  1.00 97.92           H  
ATOM   2643  HB3 LYS A 160     -26.325   3.549  22.716  1.00 97.92           H  
ATOM   2644  O   LYS A 160     -23.409   2.079  24.301  1.00 97.92           O  
ATOM   2645  CG  LYS A 160     -26.521   2.105  24.305  1.00 97.92           C  
ATOM   2646  HG2 LYS A 160     -26.350   2.060  25.380  1.00 97.92           H  
ATOM   2647  HG3 LYS A 160     -25.864   1.393  23.807  1.00 97.92           H  
ATOM   2648  CD  LYS A 160     -27.969   1.711  24.005  1.00 97.92           C  
ATOM   2649  HD2 LYS A 160     -28.141   1.767  22.931  1.00 97.92           H  
ATOM   2650  HD3 LYS A 160     -28.641   2.400  24.516  1.00 97.92           H  
ATOM   2651  CE  LYS A 160     -28.206   0.280  24.499  1.00 97.92           C  
ATOM   2652  HE2 LYS A 160     -27.511  -0.382  23.984  1.00 97.92           H  
ATOM   2653  HE3 LYS A 160     -27.976   0.240  25.564  1.00 97.92           H  
ATOM   2654  NZ  LYS A 160     -29.606  -0.150  24.259  1.00 97.92           N  
ATOM   2655  HZ1 LYS A 160     -30.247   0.471  24.732  1.00 97.92           H  
ATOM   2656  HZ2 LYS A 160     -29.750  -1.087  24.608  1.00 97.92           H  
ATOM   2657  HZ3 LYS A 160     -29.813  -0.136  23.271  1.00 97.92           H  
ATOM   2658  N   HIS A 161     -23.138   3.379  22.493  1.00 98.03           N  
ATOM   2659  H   HIS A 161     -23.441   4.218  22.019  1.00 98.03           H  
ATOM   2660  CA  HIS A 161     -22.172   2.517  21.805  1.00 98.03           C  
ATOM   2661  HA  HIS A 161     -22.037   1.606  22.389  1.00 98.03           H  
ATOM   2662  C   HIS A 161     -20.769   3.130  21.703  1.00 98.03           C  
ATOM   2663  CB  HIS A 161     -22.727   2.080  20.441  1.00 98.03           C  
ATOM   2664  HB2 HIS A 161     -22.853   2.959  19.810  1.00 98.03           H  
ATOM   2665  HB3 HIS A 161     -22.008   1.420  19.956  1.00 98.03           H  
ATOM   2666  O   HIS A 161     -20.010   2.754  20.817  1.00 98.03           O  
ATOM   2667  CG  HIS A 161     -24.038   1.344  20.528  1.00 98.03           C  
ATOM   2668  CD2 HIS A 161     -24.234   0.015  20.787  1.00 98.03           C  
ATOM   2669  HD2 HIS A 161     -23.457  -0.709  20.982  1.00 98.03           H  
ATOM   2670  ND1 HIS A 161     -25.274   1.907  20.356  1.00 98.03           N  
ATOM   2671  HD1 HIS A 161     -25.436   2.887  20.172  1.00 98.03           H  
ATOM   2672  CE1 HIS A 161     -26.198   0.947  20.492  1.00 98.03           C  
ATOM   2673  HE1 HIS A 161     -27.262   1.100  20.388  1.00 98.03           H  
ATOM   2674  NE2 HIS A 161     -25.616  -0.231  20.768  1.00 98.03           N  
ATOM   2675  N   LYS A 162     -20.375   4.040  22.607  1.00 96.82           N  
ATOM   2676  H   LYS A 162     -21.051   4.363  23.284  1.00 96.82           H  
ATOM   2677  CA  LYS A 162     -19.023   4.642  22.602  1.00 96.82           C  
ATOM   2678  HA  LYS A 162     -18.902   5.227  21.690  1.00 96.82           H  
ATOM   2679  C   LYS A 162     -17.884   3.614  22.580  1.00 96.82           C  
ATOM   2680  CB  LYS A 162     -18.844   5.567  23.813  1.00 96.82           C  
ATOM   2681  HB2 LYS A 162     -19.213   5.074  24.712  1.00 96.82           H  
ATOM   2682  HB3 LYS A 162     -17.780   5.762  23.946  1.00 96.82           H  
ATOM   2683  O   LYS A 162     -16.855   3.878  21.965  1.00 96.82           O  
ATOM   2684  CG  LYS A 162     -19.550   6.912  23.623  1.00 96.82           C  
ATOM   2685  HG2 LYS A 162     -19.170   7.392  22.721  1.00 96.82           H  
ATOM   2686  HG3 LYS A 162     -20.622   6.750  23.514  1.00 96.82           H  
ATOM   2687  CD  LYS A 162     -19.276   7.817  24.830  1.00 96.82           C  
ATOM   2688  HD2 LYS A 162     -19.696   7.360  25.727  1.00 96.82           H  
ATOM   2689  HD3 LYS A 162     -18.199   7.927  24.955  1.00 96.82           H  
ATOM   2690  CE  LYS A 162     -19.905   9.190  24.605  1.00 96.82           C  
ATOM   2691  HE2 LYS A 162     -19.553   9.570  23.645  1.00 96.82           H  
ATOM   2692  HE3 LYS A 162     -20.988   9.077  24.543  1.00 96.82           H  
ATOM   2693  NZ  LYS A 162     -19.550  10.145  25.683  1.00 96.82           N  
ATOM   2694  HZ1 LYS A 162     -19.999  11.034  25.516  1.00 96.82           H  
ATOM   2695  HZ2 LYS A 162     -19.847   9.795  26.582  1.00 96.82           H  
ATOM   2696  HZ3 LYS A 162     -18.550  10.290  25.710  1.00 96.82           H  
ATOM   2697  N   SER A 163     -18.081   2.430  23.172  1.00 97.04           N  
ATOM   2698  H   SER A 163     -18.973   2.252  23.611  1.00 97.04           H  
ATOM   2699  CA  SER A 163     -17.103   1.329  23.130  1.00 97.04           C  
ATOM   2700  HA  SER A 163     -16.187   1.663  23.617  1.00 97.04           H  
ATOM   2701  C   SER A 163     -16.732   0.898  21.708  1.00 97.04           C  
ATOM   2702  CB  SER A 163     -17.629   0.106  23.891  1.00 97.04           C  
ATOM   2703  HB2 SER A 163     -16.842  -0.645  23.956  1.00 97.04           H  
ATOM   2704  HB3 SER A 163     -17.908   0.403  24.902  1.00 97.04           H  
ATOM   2705  O   SER A 163     -15.640   0.377  21.494  1.00 97.04           O  
ATOM   2706  OG  SER A 163     -18.755  -0.459  23.241  1.00 97.04           O  
ATOM   2707  HG  SER A 163     -18.455  -1.218  22.735  1.00 97.04           H  
ATOM   2708  N   TYR A 164     -17.594   1.162  20.719  1.00 98.47           N  
ATOM   2709  H   TYR A 164     -18.472   1.610  20.940  1.00 98.47           H  
ATOM   2710  CA  TYR A 164     -17.345   0.812  19.325  1.00 98.47           C  
ATOM   2711  HA  TYR A 164     -17.132  -0.256  19.269  1.00 98.47           H  
ATOM   2712  C   TYR A 164     -16.122   1.524  18.754  1.00 98.47           C  
ATOM   2713  CB  TYR A 164     -18.584   1.102  18.464  1.00 98.47           C  
ATOM   2714  HB2 TYR A 164     -18.267   1.099  17.421  1.00 98.47           H  
ATOM   2715  HB3 TYR A 164     -18.941   2.111  18.671  1.00 98.47           H  
ATOM   2716  O   TYR A 164     -15.493   0.970  17.860  1.00 98.47           O  
ATOM   2717  CG  TYR A 164     -19.745   0.125  18.581  1.00 98.47           C  
ATOM   2718  CD1 TYR A 164     -19.802  -0.850  19.599  1.00 98.47           C  
ATOM   2719  HD1 TYR A 164     -19.026  -0.929  20.346  1.00 98.47           H  
ATOM   2720  CD2 TYR A 164     -20.774   0.173  17.620  1.00 98.47           C  
ATOM   2721  HD2 TYR A 164     -20.737   0.924  16.845  1.00 98.47           H  
ATOM   2722  CE1 TYR A 164     -20.862  -1.766  19.658  1.00 98.47           C  
ATOM   2723  HE1 TYR A 164     -20.863  -2.508  20.443  1.00 98.47           H  
ATOM   2724  CE2 TYR A 164     -21.840  -0.747  17.667  1.00 98.47           C  
ATOM   2725  HE2 TYR A 164     -22.635  -0.702  16.938  1.00 98.47           H  
ATOM   2726  OH  TYR A 164     -22.896  -2.619  18.742  1.00 98.47           O  
ATOM   2727  HH  TYR A 164     -22.902  -3.067  19.591  1.00 98.47           H  
ATOM   2728  CZ  TYR A 164     -21.882  -1.718  18.690  1.00 98.47           C  
ATOM   2729  N   PHE A 165     -15.729   2.696  19.267  1.00 98.04           N  
ATOM   2730  H   PHE A 165     -16.251   3.107  20.027  1.00 98.04           H  
ATOM   2731  CA  PHE A 165     -14.468   3.320  18.858  1.00 98.04           C  
ATOM   2732  HA  PHE A 165     -14.483   3.479  17.780  1.00 98.04           H  
ATOM   2733  C   PHE A 165     -13.271   2.411  19.142  1.00 98.04           C  
ATOM   2734  CB  PHE A 165     -14.293   4.667  19.566  1.00 98.04           C  
ATOM   2735  HB2 PHE A 165     -14.418   4.533  20.641  1.00 98.04           H  
ATOM   2736  HB3 PHE A 165     -13.271   5.010  19.402  1.00 98.04           H  
ATOM   2737  O   PHE A 165     -12.476   2.143  18.240  1.00 98.04           O  
ATOM   2738  CG  PHE A 165     -15.209   5.766  19.073  1.00 98.04           C  
ATOM   2739  CD1 PHE A 165     -15.212   6.109  17.710  1.00 98.04           C  
ATOM   2740  HD1 PHE A 165     -14.639   5.524  17.005  1.00 98.04           H  
ATOM   2741  CD2 PHE A 165     -16.009   6.492  19.973  1.00 98.04           C  
ATOM   2742  HD2 PHE A 165     -15.997   6.246  21.024  1.00 98.04           H  
ATOM   2743  CE1 PHE A 165     -15.959   7.203  17.253  1.00 98.04           C  
ATOM   2744  HE1 PHE A 165     -15.945   7.468  16.206  1.00 98.04           H  
ATOM   2745  CE2 PHE A 165     -16.765   7.586  19.515  1.00 98.04           C  
ATOM   2746  HE2 PHE A 165     -17.337   8.176  20.216  1.00 98.04           H  
ATOM   2747  CZ  PHE A 165     -16.719   7.956  18.160  1.00 98.04           C  
ATOM   2748  HZ  PHE A 165     -17.253   8.833  17.823  1.00 98.04           H  
ATOM   2749  N   LYS A 166     -13.199   1.863  20.358  1.00 97.56           N  
ATOM   2750  H   LYS A 166     -13.923   2.088  21.026  1.00 97.56           H  
ATOM   2751  CA  LYS A 166     -12.139   0.941  20.766  1.00 97.56           C  
ATOM   2752  HA  LYS A 166     -11.177   1.410  20.558  1.00 97.56           H  
ATOM   2753  C   LYS A 166     -12.178  -0.357  19.959  1.00 97.56           C  
ATOM   2754  CB  LYS A 166     -12.248   0.702  22.274  1.00 97.56           C  
ATOM   2755  HB2 LYS A 166     -12.229   1.664  22.788  1.00 97.56           H  
ATOM   2756  HB3 LYS A 166     -13.188   0.200  22.504  1.00 97.56           H  
ATOM   2757  O   LYS A 166     -11.149  -0.764  19.431  1.00 97.56           O  
ATOM   2758  CG  LYS A 166     -11.082  -0.152  22.772  1.00 97.56           C  
ATOM   2759  HG2 LYS A 166     -11.127  -1.136  22.306  1.00 97.56           H  
ATOM   2760  HG3 LYS A 166     -10.139   0.327  22.508  1.00 97.56           H  
ATOM   2761  CD  LYS A 166     -11.160  -0.317  24.288  1.00 97.56           C  
ATOM   2762  HD2 LYS A 166     -12.113  -0.774  24.554  1.00 97.56           H  
ATOM   2763  HD3 LYS A 166     -11.074   0.661  24.761  1.00 97.56           H  
ATOM   2764  CE  LYS A 166     -10.012  -1.220  24.729  1.00 97.56           C  
ATOM   2765  HE2 LYS A 166     -10.125  -2.189  24.243  1.00 97.56           H  
ATOM   2766  HE3 LYS A 166      -9.075  -0.787  24.379  1.00 97.56           H  
ATOM   2767  NZ  LYS A 166     -10.000  -1.368  26.200  1.00 97.56           N  
ATOM   2768  HZ1 LYS A 166      -9.228  -1.960  26.473  1.00 97.56           H  
ATOM   2769  HZ2 LYS A 166     -10.867  -1.789  26.501  1.00 97.56           H  
ATOM   2770  HZ3 LYS A 166      -9.899  -0.459  26.628  1.00 97.56           H  
ATOM   2771  N   GLU A 167     -13.362  -0.943  19.779  1.00 98.30           N  
ATOM   2772  H   GLU A 167     -14.157  -0.564  20.273  1.00 98.30           H  
ATOM   2773  CA  GLU A 167     -13.541  -2.155  18.962  1.00 98.30           C  
ATOM   2774  HA  GLU A 167     -12.940  -2.963  19.379  1.00 98.30           H  
ATOM   2775  C   GLU A 167     -13.073  -1.936  17.507  1.00 98.30           C  
ATOM   2776  CB  GLU A 167     -15.023  -2.583  18.976  1.00 98.30           C  
ATOM   2777  HB2 GLU A 167     -15.151  -3.405  18.273  1.00 98.30           H  
ATOM   2778  HB3 GLU A 167     -15.630  -1.748  18.625  1.00 98.30           H  
ATOM   2779  O   GLU A 167     -12.413  -2.791  16.920  1.00 98.30           O  
ATOM   2780  CG  GLU A 167     -15.540  -3.040  20.355  1.00 98.30           C  
ATOM   2781  HG2 GLU A 167     -15.280  -2.291  21.102  1.00 98.30           H  
ATOM   2782  HG3 GLU A 167     -15.041  -3.970  20.627  1.00 98.30           H  
ATOM   2783  CD  GLU A 167     -17.067  -3.258  20.379  1.00 98.30           C  
ATOM   2784  OE1 GLU A 167     -17.725  -2.803  21.347  1.00 98.30           O  
ATOM   2785  OE2 GLU A 167     -17.617  -3.841  19.407  1.00 98.30           O  
ATOM   2786  N   ILE A 168     -13.351  -0.765  16.919  1.00 98.43           N  
ATOM   2787  H   ILE A 168     -13.904  -0.092  17.430  1.00 98.43           H  
ATOM   2788  CA  ILE A 168     -12.893  -0.415  15.564  1.00 98.43           C  
ATOM   2789  HA  ILE A 168     -13.152  -1.233  14.893  1.00 98.43           H  
ATOM   2790  C   ILE A 168     -11.366  -0.269  15.514  1.00 98.43           C  
ATOM   2791  CB  ILE A 168     -13.606   0.863  15.067  1.00 98.43           C  
ATOM   2792  HB  ILE A 168     -13.514   1.630  15.836  1.00 98.43           H  
ATOM   2793  O   ILE A 168     -10.740  -0.755  14.570  1.00 98.43           O  
ATOM   2794  CG1 ILE A 168     -15.104   0.581  14.812  1.00 98.43           C  
ATOM   2795 HG12 ILE A 168     -15.217   0.054  13.864  1.00 98.43           H  
ATOM   2796 HG13 ILE A 168     -15.505  -0.070  15.588  1.00 98.43           H  
ATOM   2797  CG2 ILE A 168     -12.962   1.401  13.773  1.00 98.43           C  
ATOM   2798 HG21 ILE A 168     -12.902   0.608  13.027  1.00 98.43           H  
ATOM   2799 HG22 ILE A 168     -13.540   2.234  13.371  1.00 98.43           H  
ATOM   2800 HG23 ILE A 168     -11.959   1.773  13.983  1.00 98.43           H  
ATOM   2801  CD1 ILE A 168     -15.947   1.863  14.789  1.00 98.43           C  
ATOM   2802 HD11 ILE A 168     -15.687   2.457  13.912  1.00 98.43           H  
ATOM   2803 HD12 ILE A 168     -15.767   2.454  15.687  1.00 98.43           H  
ATOM   2804 HD13 ILE A 168     -17.006   1.608  14.746  1.00 98.43           H  
ATOM   2805  N   ILE A 169     -10.750   0.375  16.510  1.00 98.12           N  
ATOM   2806  H   ILE A 169     -11.311   0.752  17.260  1.00 98.12           H  
ATOM   2807  CA  ILE A 169      -9.286   0.488  16.602  1.00 98.12           C  
ATOM   2808  HA  ILE A 169      -8.910   0.907  15.668  1.00 98.12           H  
ATOM   2809  C   ILE A 169      -8.634  -0.890  16.742  1.00 98.12           C  
ATOM   2810  CB  ILE A 169      -8.888   1.427  17.761  1.00 98.12           C  
ATOM   2811  HB  ILE A 169      -9.452   1.134  18.647  1.00 98.12           H  
ATOM   2812  O   ILE A 169      -7.621  -1.150  16.091  1.00 98.12           O  
ATOM   2813  CG1 ILE A 169      -9.246   2.895  17.455  1.00 98.12           C  
ATOM   2814 HG12 ILE A 169      -9.040   3.470  18.358  1.00 98.12           H  
ATOM   2815 HG13 ILE A 169     -10.314   2.980  17.253  1.00 98.12           H  
ATOM   2816  CG2 ILE A 169      -7.394   1.321  18.127  1.00 98.12           C  
ATOM   2817 HG21 ILE A 169      -7.136   2.100  18.844  1.00 98.12           H  
ATOM   2818 HG22 ILE A 169      -6.772   1.423  17.237  1.00 98.12           H  
ATOM   2819 HG23 ILE A 169      -7.194   0.359  18.598  1.00 98.12           H  
ATOM   2820  CD1 ILE A 169      -8.492   3.554  16.292  1.00 98.12           C  
ATOM   2821 HD11 ILE A 169      -8.759   3.080  15.347  1.00 98.12           H  
ATOM   2822 HD12 ILE A 169      -7.414   3.495  16.444  1.00 98.12           H  
ATOM   2823 HD13 ILE A 169      -8.766   4.608  16.246  1.00 98.12           H  
ATOM   2824  N   GLU A 170      -9.222  -1.789  17.530  1.00 98.20           N  
ATOM   2825  H   GLU A 170     -10.026  -1.504  18.071  1.00 98.20           H  
ATOM   2826  CA  GLU A 170      -8.770  -3.176  17.666  1.00 98.20           C  
ATOM   2827  HA  GLU A 170      -7.724  -3.182  17.973  1.00 98.20           H  
ATOM   2828  C   GLU A 170      -8.841  -3.910  16.320  1.00 98.20           C  
ATOM   2829  CB  GLU A 170      -9.584  -3.885  18.761  1.00 98.20           C  
ATOM   2830  HB2 GLU A 170      -9.403  -4.958  18.701  1.00 98.20           H  
ATOM   2831  HB3 GLU A 170     -10.645  -3.700  18.593  1.00 98.20           H  
ATOM   2832  O   GLU A 170      -7.829  -4.453  15.874  1.00 98.20           O  
ATOM   2833  CG  GLU A 170      -9.181  -3.398  20.167  1.00 98.20           C  
ATOM   2834  HG2 GLU A 170      -8.168  -3.746  20.370  1.00 98.20           H  
ATOM   2835  HG3 GLU A 170      -9.151  -2.309  20.180  1.00 98.20           H  
ATOM   2836  CD  GLU A 170     -10.116  -3.874  21.295  1.00 98.20           C  
ATOM   2837  OE1 GLU A 170      -9.848  -3.483  22.460  1.00 98.20           O  
ATOM   2838  OE2 GLU A 170     -11.092  -4.601  21.009  1.00 98.20           O  
ATOM   2839  N   MET A 171      -9.961  -3.810  15.594  1.00 98.37           N  
ATOM   2840  H   MET A 171     -10.763  -3.370  16.021  1.00 98.37           H  
ATOM   2841  CA  MET A 171     -10.093  -4.373  14.241  1.00 98.37           C  
ATOM   2842  HA  MET A 171      -9.947  -5.452  14.295  1.00 98.37           H  
ATOM   2843  C   MET A 171      -9.052  -3.814  13.257  1.00 98.37           C  
ATOM   2844  CB  MET A 171     -11.494  -4.084  13.686  1.00 98.37           C  
ATOM   2845  HB2 MET A 171     -11.476  -4.297  12.618  1.00 98.37           H  
ATOM   2846  HB3 MET A 171     -11.728  -3.026  13.805  1.00 98.37           H  
ATOM   2847  O   MET A 171      -8.462  -4.563  12.473  1.00 98.37           O  
ATOM   2848  CG  MET A 171     -12.611  -4.912  14.331  1.00 98.37           C  
ATOM   2849  HG2 MET A 171     -12.695  -4.646  15.385  1.00 98.37           H  
ATOM   2850  HG3 MET A 171     -12.355  -5.970  14.274  1.00 98.37           H  
ATOM   2851  SD  MET A 171     -14.221  -4.647  13.531  1.00 98.37           S  
ATOM   2852  CE  MET A 171     -13.959  -5.623  12.026  1.00 98.37           C  
ATOM   2853  HE1 MET A 171     -12.939  -5.502  11.660  1.00 98.37           H  
ATOM   2854  HE2 MET A 171     -14.639  -5.290  11.243  1.00 98.37           H  
ATOM   2855  HE3 MET A 171     -14.131  -6.677  12.244  1.00 98.37           H  
ATOM   2856  N   ILE A 172      -8.799  -2.499  13.284  1.00 98.19           N  
ATOM   2857  H   ILE A 172      -9.330  -1.934  13.931  1.00 98.19           H  
ATOM   2858  CA  ILE A 172      -7.770  -1.854  12.452  1.00 98.19           C  
ATOM   2859  HA  ILE A 172      -7.933  -2.143  11.414  1.00 98.19           H  
ATOM   2860  C   ILE A 172      -6.373  -2.355  12.836  1.00 98.19           C  
ATOM   2861  CB  ILE A 172      -7.876  -0.311  12.550  1.00 98.19           C  
ATOM   2862  HB  ILE A 172      -7.936  -0.034  13.603  1.00 98.19           H  
ATOM   2863  O   ILE A 172      -5.551  -2.612  11.955  1.00 98.19           O  
ATOM   2864  CG1 ILE A 172      -9.154   0.184  11.834  1.00 98.19           C  
ATOM   2865 HG12 ILE A 172      -9.026   0.083  10.756  1.00 98.19           H  
ATOM   2866 HG13 ILE A 172     -10.001  -0.436  12.126  1.00 98.19           H  
ATOM   2867  CG2 ILE A 172      -6.637   0.379  11.942  1.00 98.19           C  
ATOM   2868 HG21 ILE A 172      -6.772   1.460  11.923  1.00 98.19           H  
ATOM   2869 HG22 ILE A 172      -6.468   0.021  10.927  1.00 98.19           H  
ATOM   2870 HG23 ILE A 172      -5.756   0.176  12.552  1.00 98.19           H  
ATOM   2871  CD1 ILE A 172      -9.522   1.640  12.146  1.00 98.19           C  
ATOM   2872 HD11 ILE A 172      -8.820   2.324  11.667  1.00 98.19           H  
ATOM   2873 HD12 ILE A 172      -9.523   1.803  13.224  1.00 98.19           H  
ATOM   2874 HD13 ILE A 172     -10.518   1.850  11.758  1.00 98.19           H  
ATOM   2875  N   SER A 173      -6.101  -2.511  14.132  1.00 98.24           N  
ATOM   2876  H   SER A 173      -6.831  -2.287  14.792  1.00 98.24           H  
ATOM   2877  CA  SER A 173      -4.825  -2.993  14.668  1.00 98.24           C  
ATOM   2878  HA  SER A 173      -4.023  -2.370  14.272  1.00 98.24           H  
ATOM   2879  C   SER A 173      -4.544  -4.431  14.244  1.00 98.24           C  
ATOM   2880  CB  SER A 173      -4.847  -2.859  16.194  1.00 98.24           C  
ATOM   2881  HB2 SER A 173      -5.081  -1.826  16.448  1.00 98.24           H  
ATOM   2882  HB3 SER A 173      -5.630  -3.496  16.607  1.00 98.24           H  
ATOM   2883  O   SER A 173      -3.475  -4.713  13.698  1.00 98.24           O  
ATOM   2884  OG  SER A 173      -3.610  -3.203  16.796  1.00 98.24           O  
ATOM   2885  HG  SER A 173      -3.716  -2.966  17.721  1.00 98.24           H  
ATOM   2886  N   GLU A 174      -5.516  -5.328  14.406  1.00 97.75           N  
ATOM   2887  H   GLU A 174      -6.371  -5.041  14.862  1.00 97.75           H  
ATOM   2888  CA  GLU A 174      -5.418  -6.725  13.976  1.00 97.75           C  
ATOM   2889  HA  GLU A 174      -4.565  -7.200  14.460  1.00 97.75           H  
ATOM   2890  C   GLU A 174      -5.215  -6.839  12.465  1.00 97.75           C  
ATOM   2891  CB  GLU A 174      -6.689  -7.481  14.373  1.00 97.75           C  
ATOM   2892  HB2 GLU A 174      -7.562  -6.924  14.032  1.00 97.75           H  
ATOM   2893  HB3 GLU A 174      -6.674  -8.449  13.873  1.00 97.75           H  
ATOM   2894  O   GLU A 174      -4.294  -7.521  12.006  1.00 97.75           O  
ATOM   2895  CG  GLU A 174      -6.779  -7.720  15.886  1.00 97.75           C  
ATOM   2896  HG2 GLU A 174      -5.881  -8.251  16.199  1.00 97.75           H  
ATOM   2897  HG3 GLU A 174      -6.798  -6.765  16.411  1.00 97.75           H  
ATOM   2898  CD  GLU A 174      -8.014  -8.547  16.270  1.00 97.75           C  
ATOM   2899  OE1 GLU A 174      -8.087  -8.909  17.463  1.00 97.75           O  
ATOM   2900  OE2 GLU A 174      -8.824  -8.865  15.367  1.00 97.75           O  
ATOM   2901  N   PHE A 175      -6.013  -6.117  11.673  1.00 97.56           N  
ATOM   2902  H   PHE A 175      -6.765  -5.592  12.097  1.00 97.56           H  
ATOM   2903  CA  PHE A 175      -5.866  -6.095  10.220  1.00 97.56           C  
ATOM   2904  HA  PHE A 175      -5.944  -7.116   9.846  1.00 97.56           H  
ATOM   2905  C   PHE A 175      -4.498  -5.544   9.799  1.00 97.56           C  
ATOM   2906  CB  PHE A 175      -7.007  -5.268   9.623  1.00 97.56           C  
ATOM   2907  HB2 PHE A 175      -6.938  -4.240   9.980  1.00 97.56           H  
ATOM   2908  HB3 PHE A 175      -7.950  -5.676   9.985  1.00 97.56           H  
ATOM   2909  O   PHE A 175      -3.828  -6.110   8.932  1.00 97.56           O  
ATOM   2910  CG  PHE A 175      -7.029  -5.268   8.108  1.00 97.56           C  
ATOM   2911  CD1 PHE A 175      -6.310  -4.296   7.389  1.00 97.56           C  
ATOM   2912  HD1 PHE A 175      -5.730  -3.556   7.921  1.00 97.56           H  
ATOM   2913  CD2 PHE A 175      -7.777  -6.240   7.419  1.00 97.56           C  
ATOM   2914  HD2 PHE A 175      -8.340  -6.980   7.970  1.00 97.56           H  
ATOM   2915  CE1 PHE A 175      -6.354  -4.281   5.984  1.00 97.56           C  
ATOM   2916  HE1 PHE A 175      -5.825  -3.523   5.426  1.00 97.56           H  
ATOM   2917  CE2 PHE A 175      -7.819  -6.229   6.015  1.00 97.56           C  
ATOM   2918  HE2 PHE A 175      -8.423  -6.950   5.484  1.00 97.56           H  
ATOM   2919  CZ  PHE A 175      -7.111  -5.246   5.302  1.00 97.56           C  
ATOM   2920  HZ  PHE A 175      -7.162  -5.217   4.223  1.00 97.56           H  
ATOM   2921  N   SER A 176      -4.043  -4.464  10.438  1.00 97.24           N  
ATOM   2922  H   SER A 176      -4.628  -4.045  11.146  1.00 97.24           H  
ATOM   2923  CA  SER A 176      -2.749  -3.852  10.145  1.00 97.24           C  
ATOM   2924  HA  SER A 176      -2.746  -3.603   9.083  1.00 97.24           H  
ATOM   2925  C   SER A 176      -1.593  -4.818  10.415  1.00 97.24           C  
ATOM   2926  CB  SER A 176      -2.582  -2.550  10.928  1.00 97.24           C  
ATOM   2927  HB2 SER A 176      -3.403  -1.874  10.688  1.00 97.24           H  
ATOM   2928  HB3 SER A 176      -2.607  -2.765  11.997  1.00 97.24           H  
ATOM   2929  O   SER A 176      -0.753  -5.018   9.535  1.00 97.24           O  
ATOM   2930  OG  SER A 176      -1.358  -1.926  10.583  1.00 97.24           O  
ATOM   2931  HG  SER A 176      -1.150  -1.293  11.273  1.00 97.24           H  
ATOM   2932  N   LYS A 177      -1.595  -5.493  11.572  1.00 97.04           N  
ATOM   2933  H   LYS A 177      -2.330  -5.293  12.235  1.00 97.04           H  
ATOM   2934  CA  LYS A 177      -0.594  -6.512  11.938  1.00 97.04           C  
ATOM   2935  HA  LYS A 177       0.410  -6.096  11.853  1.00 97.04           H  
ATOM   2936  C   LYS A 177      -0.631  -7.738  11.033  1.00 97.04           C  
ATOM   2937  CB  LYS A 177      -0.827  -6.973  13.382  1.00 97.04           C  
ATOM   2938  HB2 LYS A 177      -0.223  -7.859  13.576  1.00 97.04           H  
ATOM   2939  HB3 LYS A 177      -1.876  -7.241  13.508  1.00 97.04           H  
ATOM   2940  O   LYS A 177       0.404  -8.351  10.807  1.00 97.04           O  
ATOM   2941  CG  LYS A 177      -0.438  -5.899  14.400  1.00 97.04           C  
ATOM   2942  HG2 LYS A 177       0.638  -5.727  14.356  1.00 97.04           H  
ATOM   2943  HG3 LYS A 177      -0.956  -4.970  14.160  1.00 97.04           H  
ATOM   2944  CD  LYS A 177      -0.836  -6.341  15.810  1.00 97.04           C  
ATOM   2945  HD2 LYS A 177      -0.305  -7.258  16.068  1.00 97.04           H  
ATOM   2946  HD3 LYS A 177      -1.910  -6.529  15.829  1.00 97.04           H  
ATOM   2947  CE  LYS A 177      -0.499  -5.241  16.819  1.00 97.04           C  
ATOM   2948  HE2 LYS A 177       0.577  -5.070  16.809  1.00 97.04           H  
ATOM   2949  HE3 LYS A 177      -0.992  -4.322  16.500  1.00 97.04           H  
ATOM   2950  NZ  LYS A 177      -0.958  -5.606  18.182  1.00 97.04           N  
ATOM   2951  HZ1 LYS A 177      -1.960  -5.730  18.184  1.00 97.04           H  
ATOM   2952  HZ2 LYS A 177      -0.526  -6.467  18.486  1.00 97.04           H  
ATOM   2953  HZ3 LYS A 177      -0.726  -4.875  18.840  1.00 97.04           H  
ATOM   2954  N   LYS A 178      -1.807  -8.111  10.523  1.00 96.25           N  
ATOM   2955  H   LYS A 178      -2.632  -7.627  10.849  1.00 96.25           H  
ATOM   2956  CA  LYS A 178      -1.967  -9.305   9.688  1.00 96.25           C  
ATOM   2957  HA  LYS A 178      -1.295 -10.076  10.065  1.00 96.25           H  
ATOM   2958  C   LYS A 178      -1.565  -9.072   8.233  1.00 96.25           C  
ATOM   2959  CB  LYS A 178      -3.406  -9.818   9.822  1.00 96.25           C  
ATOM   2960  HB2 LYS A 178      -3.647  -9.927  10.880  1.00 96.25           H  
ATOM   2961  HB3 LYS A 178      -4.092  -9.093   9.384  1.00 96.25           H  
ATOM   2962  O   LYS A 178      -0.882  -9.913   7.657  1.00 96.25           O  
ATOM   2963  CG  LYS A 178      -3.585 -11.181   9.139  1.00 96.25           C  
ATOM   2964  HG2 LYS A 178      -2.930 -11.911   9.615  1.00 96.25           H  
ATOM   2965  HG3 LYS A 178      -3.316 -11.111   8.085  1.00 96.25           H  
ATOM   2966  CD  LYS A 178      -5.036 -11.660   9.243  1.00 96.25           C  
ATOM   2967  HD2 LYS A 178      -5.291 -11.812  10.292  1.00 96.25           H  
ATOM   2968  HD3 LYS A 178      -5.697 -10.907   8.816  1.00 96.25           H  
ATOM   2969  CE  LYS A 178      -5.179 -12.974   8.469  1.00 96.25           C  
ATOM   2970  HE2 LYS A 178      -4.895 -12.802   7.431  1.00 96.25           H  
ATOM   2971  HE3 LYS A 178      -4.480 -13.700   8.883  1.00 96.25           H  
ATOM   2972  NZ  LYS A 178      -6.559 -13.512   8.532  1.00 96.25           N  
ATOM   2973  HZ1 LYS A 178      -6.812 -13.737   9.483  1.00 96.25           H  
ATOM   2974  HZ2 LYS A 178      -6.620 -14.349   7.971  1.00 96.25           H  
ATOM   2975  HZ3 LYS A 178      -7.219 -12.839   8.167  1.00 96.25           H  
ATOM   2976  N   VAL A 179      -2.019  -7.978   7.612  1.00 95.85           N  
ATOM   2977  H   VAL A 179      -2.605  -7.349   8.142  1.00 95.85           H  
ATOM   2978  CA  VAL A 179      -1.908  -7.811   6.148  1.00 95.85           C  
ATOM   2979  HA  VAL A 179      -1.266  -8.602   5.762  1.00 95.85           H  
ATOM   2980  C   VAL A 179      -1.233  -6.523   5.685  1.00 95.85           C  
ATOM   2981  CB  VAL A 179      -3.259  -8.002   5.434  1.00 95.85           C  
ATOM   2982  HB  VAL A 179      -3.066  -7.940   4.363  1.00 95.85           H  
ATOM   2983  O   VAL A 179      -0.587  -6.523   4.635  1.00 95.85           O  
ATOM   2984  CG1 VAL A 179      -3.878  -9.378   5.713  1.00 95.85           C  
ATOM   2985 HG11 VAL A 179      -4.242  -9.427   6.739  1.00 95.85           H  
ATOM   2986 HG12 VAL A 179      -3.135 -10.160   5.553  1.00 95.85           H  
ATOM   2987 HG13 VAL A 179      -4.713  -9.547   5.033  1.00 95.85           H  
ATOM   2988  CG2 VAL A 179      -4.306  -6.945   5.779  1.00 95.85           C  
ATOM   2989 HG21 VAL A 179      -3.926  -5.941   5.593  1.00 95.85           H  
ATOM   2990 HG22 VAL A 179      -5.180  -7.107   5.148  1.00 95.85           H  
ATOM   2991 HG23 VAL A 179      -4.623  -7.039   6.817  1.00 95.85           H  
ATOM   2992  N   VAL A 180      -1.326  -5.426   6.444  1.00 96.32           N  
ATOM   2993  H   VAL A 180      -1.821  -5.483   7.322  1.00 96.32           H  
ATOM   2994  CA  VAL A 180      -0.653  -4.168   6.071  1.00 96.32           C  
ATOM   2995  HA  VAL A 180      -0.780  -4.010   5.000  1.00 96.32           H  
ATOM   2996  C   VAL A 180       0.848  -4.300   6.335  1.00 96.32           C  
ATOM   2997  CB  VAL A 180      -1.269  -2.954   6.797  1.00 96.32           C  
ATOM   2998  HB  VAL A 180      -1.138  -3.079   7.872  1.00 96.32           H  
ATOM   2999  O   VAL A 180       1.656  -4.070   5.432  1.00 96.32           O  
ATOM   3000  CG1 VAL A 180      -0.590  -1.637   6.417  1.00 96.32           C  
ATOM   3001 HG11 VAL A 180      -0.679  -1.465   5.345  1.00 96.32           H  
ATOM   3002 HG12 VAL A 180       0.464  -1.672   6.694  1.00 96.32           H  
ATOM   3003 HG13 VAL A 180      -1.059  -0.815   6.958  1.00 96.32           H  
ATOM   3004  CG2 VAL A 180      -2.765  -2.813   6.471  1.00 96.32           C  
ATOM   3005 HG21 VAL A 180      -3.175  -1.949   6.994  1.00 96.32           H  
ATOM   3006 HG22 VAL A 180      -3.310  -3.697   6.804  1.00 96.32           H  
ATOM   3007 HG23 VAL A 180      -2.912  -2.689   5.399  1.00 96.32           H  
ATOM   3008  N   LEU A 181       1.200  -4.763   7.537  1.00 95.60           N  
ATOM   3009  H   LEU A 181       0.450  -4.991   8.175  1.00 95.60           H  
ATOM   3010  CA  LEU A 181       2.549  -4.850   8.090  1.00 95.60           C  
ATOM   3011  HA  LEU A 181       2.457  -5.189   9.122  1.00 95.60           H  
ATOM   3012  C   LEU A 181       3.214  -3.478   8.151  1.00 95.60           C  
ATOM   3013  CB  LEU A 181       3.408  -5.891   7.341  1.00 95.60           C  
ATOM   3014  HB2 LEU A 181       4.334  -6.008   7.903  1.00 95.60           H  
ATOM   3015  HB3 LEU A 181       3.666  -5.501   6.356  1.00 95.60           H  
ATOM   3016  O   LEU A 181       4.226  -3.262   7.495  1.00 95.60           O  
ATOM   3017  CG  LEU A 181       2.786  -7.278   7.139  1.00 95.60           C  
ATOM   3018  HG  LEU A 181       1.978  -7.217   6.411  1.00 95.60           H  
ATOM   3019  CD1 LEU A 181       3.869  -8.206   6.603  1.00 95.60           C  
ATOM   3020 HD11 LEU A 181       3.438  -9.185   6.395  1.00 95.60           H  
ATOM   3021 HD12 LEU A 181       4.322  -7.787   5.705  1.00 95.60           H  
ATOM   3022 HD13 LEU A 181       4.645  -8.338   7.357  1.00 95.60           H  
ATOM   3023  CD2 LEU A 181       2.257  -7.877   8.431  1.00 95.60           C  
ATOM   3024 HD21 LEU A 181       3.036  -7.909   9.193  1.00 95.60           H  
ATOM   3025 HD22 LEU A 181       1.892  -8.889   8.255  1.00 95.60           H  
ATOM   3026 HD23 LEU A 181       1.423  -7.278   8.797  1.00 95.60           H  
ATOM   3027  N   ALA A 182       2.644  -2.523   8.884  1.00 96.72           N  
ATOM   3028  H   ALA A 182       1.827  -2.772   9.423  1.00 96.72           H  
ATOM   3029  CA  ALA A 182       3.208  -1.184   9.074  1.00 96.72           C  
ATOM   3030  HA  ALA A 182       4.226  -1.173   8.683  1.00 96.72           H  
ATOM   3031  C   ALA A 182       3.365  -0.843  10.562  1.00 96.72           C  
ATOM   3032  CB  ALA A 182       2.394  -0.155   8.272  1.00 96.72           C  
ATOM   3033  HB1 ALA A 182       2.860   0.826   8.356  1.00 96.72           H  
ATOM   3034  HB2 ALA A 182       1.378  -0.104   8.664  1.00 96.72           H  
ATOM   3035  HB3 ALA A 182       2.358  -0.442   7.221  1.00 96.72           H  
ATOM   3036  O   ALA A 182       2.767   0.111  11.044  1.00 96.72           O  
ATOM   3037  N   ASP A 183       4.173  -1.629  11.274  1.00 97.38           N  
ATOM   3038  H   ASP A 183       4.487  -2.492  10.853  1.00 97.38           H  
ATOM   3039  CA  ASP A 183       4.241  -1.623  12.744  1.00 97.38           C  
ATOM   3040  HA  ASP A 183       3.268  -1.931  13.126  1.00 97.38           H  
ATOM   3041  C   ASP A 183       4.530  -0.240  13.338  1.00 97.38           C  
ATOM   3042  CB  ASP A 183       5.261  -2.670  13.220  1.00 97.38           C  
ATOM   3043  HB2 ASP A 183       6.261  -2.345  12.936  1.00 97.38           H  
ATOM   3044  HB3 ASP A 183       5.216  -2.740  14.307  1.00 97.38           H  
ATOM   3045  O   ASP A 183       3.736   0.246  14.134  1.00 97.38           O  
ATOM   3046  CG  ASP A 183       4.985  -4.052  12.616  1.00 97.38           C  
ATOM   3047  OD1 ASP A 183       3.800  -4.339  12.329  1.00 97.38           O  
ATOM   3048  OD2 ASP A 183       5.973  -4.729  12.264  1.00 97.38           O  
ATOM   3049  N   ALA A 184       5.554   0.469  12.850  1.00 97.53           N  
ATOM   3050  H   ALA A 184       6.222  -0.005  12.259  1.00 97.53           H  
ATOM   3051  CA  ALA A 184       5.861   1.829  13.311  1.00 97.53           C  
ATOM   3052  HA  ALA A 184       6.075   1.795  14.379  1.00 97.53           H  
ATOM   3053  C   ALA A 184       4.695   2.822  13.101  1.00 97.53           C  
ATOM   3054  CB  ALA A 184       7.116   2.307  12.570  1.00 97.53           C  
ATOM   3055  HB1 ALA A 184       6.934   2.339  11.496  1.00 97.53           H  
ATOM   3056  HB2 ALA A 184       7.947   1.635  12.786  1.00 97.53           H  
ATOM   3057  HB3 ALA A 184       7.380   3.305  12.919  1.00 97.53           H  
ATOM   3058  O   ALA A 184       4.456   3.710  13.919  1.00 97.53           O  
ATOM   3059  N   ASN A 185       3.939   2.676  12.006  1.00 97.70           N  
ATOM   3060  H   ASN A 185       4.117   1.885  11.404  1.00 97.70           H  
ATOM   3061  CA  ASN A 185       2.749   3.490  11.762  1.00 97.70           C  
ATOM   3062  HA  ASN A 185       2.995   4.541  11.914  1.00 97.70           H  
ATOM   3063  C   ASN A 185       1.634   3.131  12.744  1.00 97.70           C  
ATOM   3064  CB  ASN A 185       2.224   3.291  10.332  1.00 97.70           C  
ATOM   3065  HB2 ASN A 185       1.276   3.825  10.260  1.00 97.70           H  
ATOM   3066  HB3 ASN A 185       2.004   2.241  10.144  1.00 97.70           H  
ATOM   3067  O   ASN A 185       0.961   4.025  13.252  1.00 97.70           O  
ATOM   3068  CG  ASN A 185       3.143   3.790   9.242  1.00 97.70           C  
ATOM   3069  ND2 ASN A 185       2.572   4.511   8.315  1.00 97.70           N  
ATOM   3070 HD21 ASN A 185       3.175   5.106   7.765  1.00 97.70           H  
ATOM   3071 HD22 ASN A 185       1.609   4.793   8.435  1.00 97.70           H  
ATOM   3072  OD1 ASN A 185       4.331   3.520   9.176  1.00 97.70           O  
ATOM   3073  N   LEU A 186       1.430   1.836  12.990  1.00 98.14           N  
ATOM   3074  H   LEU A 186       2.060   1.164  12.577  1.00 98.14           H  
ATOM   3075  CA  LEU A 186       0.410   1.345  13.905  1.00 98.14           C  
ATOM   3076  HA  LEU A 186      -0.538   1.805  13.625  1.00 98.14           H  
ATOM   3077  C   LEU A 186       0.710   1.760  15.349  1.00 98.14           C  
ATOM   3078  CB  LEU A 186       0.292  -0.179  13.747  1.00 98.14           C  
ATOM   3079  HB2 LEU A 186       0.033  -0.408  12.714  1.00 98.14           H  
ATOM   3080  HB3 LEU A 186       1.260  -0.632  13.962  1.00 98.14           H  
ATOM   3081  O   LEU A 186      -0.185   2.252  16.022  1.00 98.14           O  
ATOM   3082  CG  LEU A 186      -0.753  -0.807  14.686  1.00 98.14           C  
ATOM   3083  HG  LEU A 186      -0.484  -0.603  15.723  1.00 98.14           H  
ATOM   3084  CD1 LEU A 186      -2.167  -0.280  14.432  1.00 98.14           C  
ATOM   3085 HD11 LEU A 186      -2.211   0.795  14.604  1.00 98.14           H  
ATOM   3086 HD12 LEU A 186      -2.491  -0.507  13.416  1.00 98.14           H  
ATOM   3087 HD13 LEU A 186      -2.850  -0.739  15.147  1.00 98.14           H  
ATOM   3088  CD2 LEU A 186      -0.747  -2.318  14.492  1.00 98.14           C  
ATOM   3089 HD21 LEU A 186      -1.523  -2.767  15.112  1.00 98.14           H  
ATOM   3090 HD22 LEU A 186       0.224  -2.717  14.784  1.00 98.14           H  
ATOM   3091 HD23 LEU A 186      -0.933  -2.573  13.448  1.00 98.14           H  
ATOM   3092  N   GLU A 187       1.954   1.645  15.809  1.00 97.94           N  
ATOM   3093  H   GLU A 187       2.643   1.194  15.225  1.00 97.94           H  
ATOM   3094  CA  GLU A 187       2.397   2.121  17.127  1.00 97.94           C  
ATOM   3095  HA  GLU A 187       1.868   1.589  17.918  1.00 97.94           H  
ATOM   3096  C   GLU A 187       2.120   3.619  17.306  1.00 97.94           C  
ATOM   3097  CB  GLU A 187       3.903   1.865  17.269  1.00 97.94           C  
ATOM   3098  HB2 GLU A 187       4.277   2.416  18.132  1.00 97.94           H  
ATOM   3099  HB3 GLU A 187       4.400   2.245  16.376  1.00 97.94           H  
ATOM   3100  O   GLU A 187       1.585   4.052  18.332  1.00 97.94           O  
ATOM   3101  CG  GLU A 187       4.240   0.379  17.461  1.00 97.94           C  
ATOM   3102  HG2 GLU A 187       3.864   0.065  18.435  1.00 97.94           H  
ATOM   3103  HG3 GLU A 187       3.723  -0.214  16.707  1.00 97.94           H  
ATOM   3104  CD  GLU A 187       5.748   0.094  17.374  1.00 97.94           C  
ATOM   3105  OE1 GLU A 187       6.101  -1.100  17.490  1.00 97.94           O  
ATOM   3106  OE2 GLU A 187       6.531   1.048  17.159  1.00 97.94           O  
ATOM   3107  N   LYS A 188       2.399   4.421  16.270  1.00 97.90           N  
ATOM   3108  H   LYS A 188       2.871   4.017  15.473  1.00 97.90           H  
ATOM   3109  CA  LYS A 188       2.064   5.848  16.265  1.00 97.90           C  
ATOM   3110  HA  LYS A 188       2.492   6.299  17.160  1.00 97.90           H  
ATOM   3111  C   LYS A 188       0.553   6.083  16.341  1.00 97.90           C  
ATOM   3112  CB  LYS A 188       2.702   6.519  15.042  1.00 97.90           C  
ATOM   3113  HB2 LYS A 188       2.268   6.120  14.125  1.00 97.90           H  
ATOM   3114  HB3 LYS A 188       3.771   6.305  15.046  1.00 97.90           H  
ATOM   3115  O   LYS A 188       0.113   6.944  17.089  1.00 97.90           O  
ATOM   3116  CG  LYS A 188       2.492   8.036  15.095  1.00 97.90           C  
ATOM   3117  HG2 LYS A 188       2.846   8.411  16.056  1.00 97.90           H  
ATOM   3118  HG3 LYS A 188       1.430   8.262  14.997  1.00 97.90           H  
ATOM   3119  CD  LYS A 188       3.249   8.745  13.971  1.00 97.90           C  
ATOM   3120  HD2 LYS A 188       4.309   8.500  14.044  1.00 97.90           H  
ATOM   3121  HD3 LYS A 188       2.865   8.419  13.005  1.00 97.90           H  
ATOM   3122  CE  LYS A 188       3.050  10.252  14.149  1.00 97.90           C  
ATOM   3123  HE2 LYS A 188       1.984  10.477  14.108  1.00 97.90           H  
ATOM   3124  HE3 LYS A 188       3.404  10.520  15.145  1.00 97.90           H  
ATOM   3125  NZ  LYS A 188       3.782  11.034  13.125  1.00 97.90           N  
ATOM   3126  HZ1 LYS A 188       3.297  11.006  12.240  1.00 97.90           H  
ATOM   3127  HZ2 LYS A 188       4.727  10.695  13.014  1.00 97.90           H  
ATOM   3128  HZ3 LYS A 188       3.809  12.009  13.386  1.00 97.90           H  
ATOM   3129  N   VAL A 189      -0.249   5.325  15.596  1.00 98.09           N  
ATOM   3130  H   VAL A 189       0.174   4.627  15.001  1.00 98.09           H  
ATOM   3131  CA  VAL A 189      -1.718   5.425  15.643  1.00 98.09           C  
ATOM   3132  HA  VAL A 189      -2.013   6.458  15.463  1.00 98.09           H  
ATOM   3133  C   VAL A 189      -2.253   5.064  17.029  1.00 98.09           C  
ATOM   3134  CB  VAL A 189      -2.350   4.548  14.547  1.00 98.09           C  
ATOM   3135  HB  VAL A 189      -1.859   3.575  14.536  1.00 98.09           H  
ATOM   3136  O   VAL A 189      -3.040   5.822  17.583  1.00 98.09           O  
ATOM   3137  CG1 VAL A 189      -3.852   4.307  14.738  1.00 98.09           C  
ATOM   3138 HG11 VAL A 189      -4.224   3.674  13.932  1.00 98.09           H  
ATOM   3139 HG12 VAL A 189      -4.047   3.782  15.673  1.00 98.09           H  
ATOM   3140 HG13 VAL A 189      -4.391   5.254  14.740  1.00 98.09           H  
ATOM   3141  CG2 VAL A 189      -2.147   5.210  13.177  1.00 98.09           C  
ATOM   3142 HG21 VAL A 189      -2.475   4.529  12.392  1.00 98.09           H  
ATOM   3143 HG22 VAL A 189      -2.725   6.133  13.124  1.00 98.09           H  
ATOM   3144 HG23 VAL A 189      -1.095   5.447  13.018  1.00 98.09           H  
ATOM   3145  N   LEU A 190      -1.808   3.950  17.613  1.00 98.08           N  
ATOM   3146  H   LEU A 190      -1.149   3.373  17.110  1.00 98.08           H  
ATOM   3147  CA  LEU A 190      -2.280   3.491  18.922  1.00 98.08           C  
ATOM   3148  HA  LEU A 190      -3.370   3.456  18.916  1.00 98.08           H  
ATOM   3149  C   LEU A 190      -1.900   4.468  20.041  1.00 98.08           C  
ATOM   3150  CB  LEU A 190      -1.726   2.082  19.202  1.00 98.08           C  
ATOM   3151  HB2 LEU A 190      -1.971   1.818  20.231  1.00 98.08           H  
ATOM   3152  HB3 LEU A 190      -0.640   2.114  19.117  1.00 98.08           H  
ATOM   3153  O   LEU A 190      -2.732   4.784  20.884  1.00 98.08           O  
ATOM   3154  CG  LEU A 190      -2.269   0.976  18.277  1.00 98.08           C  
ATOM   3155  HG  LEU A 190      -2.069   1.226  17.235  1.00 98.08           H  
ATOM   3156  CD1 LEU A 190      -1.566  -0.347  18.593  1.00 98.08           C  
ATOM   3157 HD11 LEU A 190      -1.778  -0.642  19.621  1.00 98.08           H  
ATOM   3158 HD12 LEU A 190      -1.916  -1.117  17.906  1.00 98.08           H  
ATOM   3159 HD13 LEU A 190      -0.491  -0.223  18.466  1.00 98.08           H  
ATOM   3160  CD2 LEU A 190      -3.776   0.768  18.420  1.00 98.08           C  
ATOM   3161 HD21 LEU A 190      -4.309   1.662  18.099  1.00 98.08           H  
ATOM   3162 HD22 LEU A 190      -4.102  -0.061  17.791  1.00 98.08           H  
ATOM   3163 HD23 LEU A 190      -4.033   0.559  19.458  1.00 98.08           H  
ATOM   3164  N   SER A 191      -0.674   4.998  20.023  1.00 97.67           N  
ATOM   3165  H   SER A 191      -0.024   4.694  19.312  1.00 97.67           H  
ATOM   3166  CA  SER A 191      -0.255   6.019  20.994  1.00 97.67           C  
ATOM   3167  HA  SER A 191      -0.468   5.645  21.996  1.00 97.67           H  
ATOM   3168  C   SER A 191      -1.036   7.328  20.846  1.00 97.67           C  
ATOM   3169  CB  SER A 191       1.250   6.281  20.911  1.00 97.67           C  
ATOM   3170  HB2 SER A 191       1.785   5.385  21.225  1.00 97.67           H  
ATOM   3171  HB3 SER A 191       1.512   7.093  21.589  1.00 97.67           H  
ATOM   3172  O   SER A 191      -1.423   7.918  21.850  1.00 97.67           O  
ATOM   3173  OG  SER A 191       1.646   6.617  19.597  1.00 97.67           O  
ATOM   3174  HG  SER A 191       1.619   5.802  19.089  1.00 97.67           H  
ATOM   3175  N   LEU A 192      -1.321   7.770  19.615  1.00 97.62           N  
ATOM   3176  H   LEU A 192      -0.939   7.275  18.822  1.00 97.62           H  
ATOM   3177  CA  LEU A 192      -2.154   8.951  19.380  1.00 97.62           C  
ATOM   3178  HA  LEU A 192      -1.773   9.772  19.988  1.00 97.62           H  
ATOM   3179  C   LEU A 192      -3.596   8.742  19.836  1.00 97.62           C  
ATOM   3180  CB  LEU A 192      -2.117   9.345  17.896  1.00 97.62           C  
ATOM   3181  HB2 LEU A 192      -2.305   8.452  17.300  1.00 97.62           H  
ATOM   3182  HB3 LEU A 192      -2.921  10.055  17.701  1.00 97.62           H  
ATOM   3183  O   LEU A 192      -4.138   9.637  20.471  1.00 97.62           O  
ATOM   3184  CG  LEU A 192      -0.793   9.985  17.455  1.00 97.62           C  
ATOM   3185  HG  LEU A 192       0.046   9.354  17.750  1.00 97.62           H  
ATOM   3186  CD1 LEU A 192      -0.781  10.133  15.931  1.00 97.62           C  
ATOM   3187 HD11 LEU A 192      -1.618  10.757  15.618  1.00 97.62           H  
ATOM   3188 HD12 LEU A 192       0.157  10.589  15.615  1.00 97.62           H  
ATOM   3189 HD13 LEU A 192      -0.880   9.148  15.474  1.00 97.62           H  
ATOM   3190  CD2 LEU A 192      -0.574  11.365  18.073  1.00 97.62           C  
ATOM   3191 HD21 LEU A 192      -0.592  11.306  19.162  1.00 97.62           H  
ATOM   3192 HD22 LEU A 192       0.408  11.737  17.783  1.00 97.62           H  
ATOM   3193 HD23 LEU A 192      -1.356  12.052  17.748  1.00 97.62           H  
ATOM   3194  N   TYR A 193      -4.185   7.578  19.557  1.00 97.46           N  
ATOM   3195  H   TYR A 193      -3.668   6.882  19.039  1.00 97.46           H  
ATOM   3196  CA  TYR A 193      -5.543   7.252  19.991  1.00 97.46           C  
ATOM   3197  HA  TYR A 193      -6.230   8.011  19.616  1.00 97.46           H  
ATOM   3198  C   TYR A 193      -5.663   7.274  21.518  1.00 97.46           C  
ATOM   3199  CB  TYR A 193      -5.955   5.895  19.410  1.00 97.46           C  
ATOM   3200  HB2 TYR A 193      -5.922   5.944  18.321  1.00 97.46           H  
ATOM   3201  HB3 TYR A 193      -5.241   5.135  19.727  1.00 97.46           H  
ATOM   3202  O   TYR A 193      -6.531   7.960  22.041  1.00 97.46           O  
ATOM   3203  CG  TYR A 193      -7.347   5.470  19.831  1.00 97.46           C  
ATOM   3204  CD1 TYR A 193      -7.509   4.577  20.908  1.00 97.46           C  
ATOM   3205  HD1 TYR A 193      -6.648   4.196  21.439  1.00 97.46           H  
ATOM   3206  CD2 TYR A 193      -8.478   6.022  19.197  1.00 97.46           C  
ATOM   3207  HD2 TYR A 193      -8.361   6.740  18.399  1.00 97.46           H  
ATOM   3208  CE1 TYR A 193      -8.798   4.243  21.362  1.00 97.46           C  
ATOM   3209  HE1 TYR A 193      -8.919   3.615  22.232  1.00 97.46           H  
ATOM   3210  CE2 TYR A 193      -9.770   5.660  19.630  1.00 97.46           C  
ATOM   3211  HE2 TYR A 193     -10.651   6.079  19.167  1.00 97.46           H  
ATOM   3212  OH  TYR A 193     -11.177   4.486  21.176  1.00 97.46           O  
ATOM   3213  HH  TYR A 193     -11.137   4.186  22.087  1.00 97.46           H  
ATOM   3214  CZ  TYR A 193      -9.932   4.783  20.722  1.00 97.46           C  
ATOM   3215  N   ASN A 194      -4.739   6.623  22.233  1.00 95.97           N  
ATOM   3216  H   ASN A 194      -4.060   6.054  21.748  1.00 95.97           H  
ATOM   3217  CA  ASN A 194      -4.756   6.591  23.699  1.00 95.97           C  
ATOM   3218  HA  ASN A 194      -5.711   6.190  24.037  1.00 95.97           H  
ATOM   3219  C   ASN A 194      -4.613   7.987  24.336  1.00 95.97           C  
ATOM   3220  CB  ASN A 194      -3.622   5.675  24.187  1.00 95.97           C  
ATOM   3221  HB2 ASN A 194      -2.677   6.020  23.767  1.00 95.97           H  
ATOM   3222  HB3 ASN A 194      -3.561   5.758  25.273  1.00 95.97           H  
ATOM   3223  O   ASN A 194      -5.127   8.216  25.423  1.00 95.97           O  
ATOM   3224  CG  ASN A 194      -3.808   4.204  23.859  1.00 95.97           C  
ATOM   3225  ND2 ASN A 194      -2.782   3.412  24.063  1.00 95.97           N  
ATOM   3226 HD21 ASN A 194      -1.938   3.785  24.474  1.00 95.97           H  
ATOM   3227 HD22 ASN A 194      -2.955   2.433  23.887  1.00 95.97           H  
ATOM   3228  OD1 ASN A 194      -4.840   3.722  23.430  1.00 95.97           O  
ATOM   3229  N   ASN A 195      -3.924   8.923  23.673  1.00 95.93           N  
ATOM   3230  H   ASN A 195      -3.510   8.672  22.787  1.00 95.93           H  
ATOM   3231  CA  ASN A 195      -3.758  10.297  24.163  1.00 95.93           C  
ATOM   3232  HA  ASN A 195      -3.687  10.281  25.251  1.00 95.93           H  
ATOM   3233  C   ASN A 195      -4.945  11.225  23.833  1.00 95.93           C  
ATOM   3234  CB  ASN A 195      -2.446  10.867  23.596  1.00 95.93           C  
ATOM   3235  HB2 ASN A 195      -2.399  11.932  23.822  1.00 95.93           H  
ATOM   3236  HB3 ASN A 195      -2.450  10.751  22.512  1.00 95.93           H  
ATOM   3237  O   ASN A 195      -4.959  12.356  24.307  1.00 95.93           O  
ATOM   3238  CG  ASN A 195      -1.193  10.233  24.173  1.00 95.93           C  
ATOM   3239  ND2 ASN A 195      -0.098  10.296  23.454  1.00 95.93           N  
ATOM   3240 HD21 ASN A 195       0.701   9.832  23.862  1.00 95.93           H  
ATOM   3241 HD22 ASN A 195      -0.143  10.653  22.510  1.00 95.93           H  
ATOM   3242  OD1 ASN A 195      -1.139   9.703  25.267  1.00 95.93           O  
ATOM   3243  N   HIS A 196      -5.894  10.777  23.006  1.00 94.44           N  
ATOM   3244  H   HIS A 196      -5.837   9.823  22.681  1.00 94.44           H  
ATOM   3245  CA  HIS A 196      -7.022  11.575  22.502  1.00 94.44           C  
ATOM   3246  HA  HIS A 196      -7.111  12.489  23.089  1.00 94.44           H  
ATOM   3247  C   HIS A 196      -8.365  10.830  22.652  1.00 94.44           C  
ATOM   3248  CB  HIS A 196      -6.759  11.974  21.039  1.00 94.44           C  
ATOM   3249  HB2 HIS A 196      -6.610  11.064  20.458  1.00 94.44           H  
ATOM   3250  HB3 HIS A 196      -7.639  12.476  20.636  1.00 94.44           H  
ATOM   3251  O   HIS A 196      -9.330  11.136  21.954  1.00 94.44           O  
ATOM   3252  CG  HIS A 196      -5.577  12.881  20.820  1.00 94.44           C  
ATOM   3253  CD2 HIS A 196      -5.572  14.241  20.653  1.00 94.44           C  
ATOM   3254  HD2 HIS A 196      -6.435  14.889  20.687  1.00 94.44           H  
ATOM   3255  ND1 HIS A 196      -4.285  12.451  20.682  1.00 94.44           N  
ATOM   3256  HD1 HIS A 196      -4.017  11.478  20.732  1.00 94.44           H  
ATOM   3257  CE1 HIS A 196      -3.509  13.520  20.451  1.00 94.44           C  
ATOM   3258  HE1 HIS A 196      -2.441  13.493  20.299  1.00 94.44           H  
ATOM   3259  NE2 HIS A 196      -4.246  14.635  20.403  1.00 94.44           N  
ATOM   3260  N   GLU A 197      -8.441   9.823  23.529  1.00 88.24           N  
ATOM   3261  H   GLU A 197      -7.623   9.577  24.068  1.00 88.24           H  
ATOM   3262  CA  GLU A 197      -9.655   9.009  23.714  1.00 88.24           C  
ATOM   3263  HA  GLU A 197      -9.970   8.643  22.737  1.00 88.24           H  
ATOM   3264  C   GLU A 197     -10.831   9.836  24.272  1.00 88.24           C  
ATOM   3265  CB  GLU A 197      -9.315   7.785  24.591  1.00 88.24           C  
ATOM   3266  HB2 GLU A 197      -9.051   8.117  25.595  1.00 88.24           H  
ATOM   3267  HB3 GLU A 197      -8.452   7.284  24.152  1.00 88.24           H  
ATOM   3268  O   GLU A 197     -11.988   9.544  23.971  1.00 88.24           O  
ATOM   3269  CG  GLU A 197     -10.474   6.772  24.670  1.00 88.24           C  
ATOM   3270  HG2 GLU A 197     -11.293   7.212  25.238  1.00 88.24           H  
ATOM   3271  HG3 GLU A 197     -10.832   6.589  23.657  1.00 88.24           H  
ATOM   3272  CD  GLU A 197     -10.109   5.415  25.305  1.00 88.24           C  
ATOM   3273  OE1 GLU A 197     -10.902   4.457  25.106  1.00 88.24           O  
ATOM   3274  OE2 GLU A 197      -9.033   5.282  25.930  1.00 88.24           O  
ATOM   3275  N   ASP A 198     -10.526  10.911  25.006  1.00 90.78           N  
ATOM   3276  H   ASP A 198      -9.553  11.060  25.230  1.00 90.78           H  
ATOM   3277  CA  ASP A 198     -11.500  11.825  25.616  1.00 90.78           C  
ATOM   3278  HA  ASP A 198     -12.416  11.267  25.813  1.00 90.78           H  
ATOM   3279  C   ASP A 198     -11.902  13.014  24.717  1.00 90.78           C  
ATOM   3280  CB  ASP A 198     -10.955  12.308  26.970  1.00 90.78           C  
ATOM   3281  HB2 ASP A 198     -11.648  13.031  27.400  1.00 90.78           H  
ATOM   3282  HB3 ASP A 198     -10.002  12.812  26.809  1.00 90.78           H  
ATOM   3283  O   ASP A 198     -12.645  13.900  25.152  1.00 90.78           O  
ATOM   3284  CG  ASP A 198     -10.782  11.174  27.984  1.00 90.78           C  
ATOM   3285  OD1 ASP A 198     -11.744  10.390  28.157  1.00 90.78           O  
ATOM   3286  OD2 ASP A 198      -9.707  11.139  28.624  1.00 90.78           O  
ATOM   3287  N   GLU A 199     -11.431  13.055  23.466  1.00 92.92           N  
ATOM   3288  H   GLU A 199     -10.856  12.290  23.143  1.00 92.92           H  
ATOM   3289  CA  GLU A 199     -11.814  14.100  22.509  1.00 92.92           C  
ATOM   3290  HA  GLU A 199     -11.595  15.061  22.975  1.00 92.92           H  
ATOM   3291  C   GLU A 199     -13.322  14.069  22.184  1.00 92.92           C  
ATOM   3292  CB  GLU A 199     -10.995  13.985  21.209  1.00 92.92           C  
ATOM   3293  HB2 GLU A 199     -11.034  12.952  20.862  1.00 92.92           H  
ATOM   3294  HB3 GLU A 199     -11.452  14.592  20.428  1.00 92.92           H  
ATOM   3295  O   GLU A 199     -13.989  13.031  22.318  1.00 92.92           O  
ATOM   3296  CG  GLU A 199      -9.524  14.413  21.343  1.00 92.92           C  
ATOM   3297  HG2 GLU A 199      -9.051  13.827  22.131  1.00 92.92           H  
ATOM   3298  HG3 GLU A 199      -9.035  14.171  20.399  1.00 92.92           H  
ATOM   3299  CD  GLU A 199      -9.293  15.908  21.619  1.00 92.92           C  
ATOM   3300  OE1 GLU A 199      -8.104  16.284  21.733  1.00 92.92           O  
ATOM   3301  OE2 GLU A 199     -10.281  16.668  21.712  1.00 92.92           O  
ATOM   3302  N   PRO A 200     -13.906  15.187  21.705  1.00 95.55           N  
ATOM   3303  CA  PRO A 200     -15.293  15.216  21.264  1.00 95.55           C  
ATOM   3304  HA  PRO A 200     -15.923  15.112  22.148  1.00 95.55           H  
ATOM   3305  C   PRO A 200     -15.615  14.094  20.266  1.00 95.55           C  
ATOM   3306  CB  PRO A 200     -15.501  16.606  20.654  1.00 95.55           C  
ATOM   3307  HB2 PRO A 200     -16.517  16.967  20.808  1.00 95.55           H  
ATOM   3308  HB3 PRO A 200     -15.258  16.587  19.591  1.00 95.55           H  
ATOM   3309  O   PRO A 200     -14.855  13.813  19.342  1.00 95.55           O  
ATOM   3310  CG  PRO A 200     -14.472  17.469  21.383  1.00 95.55           C  
ATOM   3311  HG2 PRO A 200     -14.860  17.764  22.358  1.00 95.55           H  
ATOM   3312  HG3 PRO A 200     -14.182  18.342  20.799  1.00 95.55           H  
ATOM   3313  CD  PRO A 200     -13.305  16.507  21.570  1.00 95.55           C  
ATOM   3314  HD2 PRO A 200     -12.666  16.534  20.687  1.00 95.55           H  
ATOM   3315  HD3 PRO A 200     -12.736  16.789  22.456  1.00 95.55           H  
ATOM   3316  N   ILE A 201     -16.791  13.477  20.426  1.00 95.96           N  
ATOM   3317  H   ILE A 201     -17.329  13.744  21.238  1.00 95.96           H  
ATOM   3318  CA  ILE A 201     -17.245  12.304  19.651  1.00 95.96           C  
ATOM   3319  HA  ILE A 201     -16.638  11.442  19.929  1.00 95.96           H  
ATOM   3320  C   ILE A 201     -17.088  12.496  18.136  1.00 95.96           C  
ATOM   3321  CB  ILE A 201     -18.725  12.024  20.000  1.00 95.96           C  
ATOM   3322  HB  ILE A 201     -19.269  12.964  19.905  1.00 95.96           H  
ATOM   3323  O   ILE A 201     -16.666  11.579  17.431  1.00 95.96           O  
ATOM   3324  CG1 ILE A 201     -18.855  11.533  21.461  1.00 95.96           C  
ATOM   3325 HG12 ILE A 201     -18.327  12.222  22.120  1.00 95.96           H  
ATOM   3326 HG13 ILE A 201     -18.391  10.552  21.564  1.00 95.96           H  
ATOM   3327  CG2 ILE A 201     -19.398  11.018  19.051  1.00 95.96           C  
ATOM   3328 HG21 ILE A 201     -20.454  10.946  19.311  1.00 95.96           H  
ATOM   3329 HG22 ILE A 201     -19.355  11.361  18.017  1.00 95.96           H  
ATOM   3330 HG23 ILE A 201     -18.922  10.041  19.133  1.00 95.96           H  
ATOM   3331  CD1 ILE A 201     -20.307  11.463  21.948  1.00 95.96           C  
ATOM   3332 HD11 ILE A 201     -20.816  10.594  21.531  1.00 95.96           H  
ATOM   3333 HD12 ILE A 201     -20.829  12.375  21.659  1.00 95.96           H  
ATOM   3334 HD13 ILE A 201     -20.325  11.399  23.036  1.00 95.96           H  
ATOM   3335  N   ASP A 202     -17.440  13.679  17.631  1.00 95.41           N  
ATOM   3336  H   ASP A 202     -17.658  14.433  18.267  1.00 95.41           H  
ATOM   3337  CA  ASP A 202     -17.318  14.026  16.219  1.00 95.41           C  
ATOM   3338  HA  ASP A 202     -17.776  13.230  15.632  1.00 95.41           H  
ATOM   3339  C   ASP A 202     -15.860  14.094  15.757  1.00 95.41           C  
ATOM   3340  CB  ASP A 202     -18.089  15.329  15.917  1.00 95.41           C  
ATOM   3341  HB2 ASP A 202     -19.155  15.120  16.008  1.00 95.41           H  
ATOM   3342  HB3 ASP A 202     -17.910  15.599  14.876  1.00 95.41           H  
ATOM   3343  O   ASP A 202     -15.544  13.648  14.654  1.00 95.41           O  
ATOM   3344  CG  ASP A 202     -17.773  16.542  16.813  1.00 95.41           C  
ATOM   3345  OD1 ASP A 202     -17.697  16.399  18.054  1.00 95.41           O  
ATOM   3346  OD2 ASP A 202     -17.788  17.689  16.310  1.00 95.41           O  
ATOM   3347  N   GLU A 203     -14.951  14.593  16.588  1.00 95.91           N  
ATOM   3348  H   GLU A 203     -15.229  14.825  17.531  1.00 95.91           H  
ATOM   3349  CA  GLU A 203     -13.521  14.677  16.277  1.00 95.91           C  
ATOM   3350  HA  GLU A 203     -13.397  15.068  15.267  1.00 95.91           H  
ATOM   3351  C   GLU A 203     -12.852  13.299  16.302  1.00 95.91           C  
ATOM   3352  CB  GLU A 203     -12.831  15.654  17.240  1.00 95.91           C  
ATOM   3353  HB2 GLU A 203     -11.765  15.656  17.010  1.00 95.91           H  
ATOM   3354  HB3 GLU A 203     -12.969  15.334  18.273  1.00 95.91           H  
ATOM   3355  O   GLU A 203     -12.095  12.958  15.384  1.00 95.91           O  
ATOM   3356  CG  GLU A 203     -13.399  17.069  17.052  1.00 95.91           C  
ATOM   3357  HG2 GLU A 203     -13.339  17.331  15.995  1.00 95.91           H  
ATOM   3358  HG3 GLU A 203     -14.453  17.072  17.330  1.00 95.91           H  
ATOM   3359  CD  GLU A 203     -12.666  18.142  17.860  1.00 95.91           C  
ATOM   3360  OE1 GLU A 203     -13.357  19.122  18.234  1.00 95.91           O  
ATOM   3361  OE2 GLU A 203     -11.431  18.027  17.988  1.00 95.91           O  
ATOM   3362  N   LEU A 204     -13.210  12.466  17.283  1.00 97.15           N  
ATOM   3363  H   LEU A 204     -13.792  12.834  18.022  1.00 97.15           H  
ATOM   3364  CA  LEU A 204     -12.757  11.079  17.381  1.00 97.15           C  
ATOM   3365  HA  LEU A 204     -11.667  11.087  17.392  1.00 97.15           H  
ATOM   3366  C   LEU A 204     -13.217  10.255  16.168  1.00 97.15           C  
ATOM   3367  CB  LEU A 204     -13.272  10.500  18.714  1.00 97.15           C  
ATOM   3368  HB2 LEU A 204     -13.002  11.184  19.519  1.00 97.15           H  
ATOM   3369  HB3 LEU A 204     -14.360  10.444  18.682  1.00 97.15           H  
ATOM   3370  O   LEU A 204     -12.414   9.573  15.525  1.00 97.15           O  
ATOM   3371  CG  LEU A 204     -12.711   9.108  19.058  1.00 97.15           C  
ATOM   3372  HG  LEU A 204     -12.994   8.398  18.281  1.00 97.15           H  
ATOM   3373  CD1 LEU A 204     -11.188   9.136  19.181  1.00 97.15           C  
ATOM   3374 HD11 LEU A 204     -10.834   8.233  19.678  1.00 97.15           H  
ATOM   3375 HD12 LEU A 204     -10.737   9.205  18.191  1.00 97.15           H  
ATOM   3376 HD13 LEU A 204     -10.883   9.985  19.792  1.00 97.15           H  
ATOM   3377  CD2 LEU A 204     -13.290   8.624  20.383  1.00 97.15           C  
ATOM   3378 HD21 LEU A 204     -12.976   7.599  20.579  1.00 97.15           H  
ATOM   3379 HD22 LEU A 204     -12.932   9.257  21.195  1.00 97.15           H  
ATOM   3380 HD23 LEU A 204     -14.378   8.676  20.358  1.00 97.15           H  
ATOM   3381  N   ALA A 205     -14.493  10.376  15.788  1.00 97.50           N  
ATOM   3382  H   ALA A 205     -15.106  10.945  16.355  1.00 97.50           H  
ATOM   3383  CA  ALA A 205     -15.049   9.695  14.622  1.00 97.50           C  
ATOM   3384  HA  ALA A 205     -14.861   8.626  14.723  1.00 97.50           H  
ATOM   3385  C   ALA A 205     -14.392  10.139  13.310  1.00 97.50           C  
ATOM   3386  CB  ALA A 205     -16.561   9.930  14.590  1.00 97.50           C  
ATOM   3387  HB1 ALA A 205     -16.768  10.997  14.503  1.00 97.50           H  
ATOM   3388  HB2 ALA A 205     -17.003   9.564  15.516  1.00 97.50           H  
ATOM   3389  HB3 ALA A 205     -17.001   9.401  13.745  1.00 97.50           H  
ATOM   3390  O   ALA A 205     -14.008   9.290  12.505  1.00 97.50           O  
ATOM   3391  N   ASN A 206     -14.214  11.447  13.096  1.00 97.05           N  
ATOM   3392  H   ASN A 206     -14.536  12.101  13.795  1.00 97.05           H  
ATOM   3393  CA  ASN A 206     -13.548  11.959  11.896  1.00 97.05           C  
ATOM   3394  HA  ASN A 206     -14.038  11.541  11.016  1.00 97.05           H  
ATOM   3395  C   ASN A 206     -12.080  11.510  11.820  1.00 97.05           C  
ATOM   3396  CB  ASN A 206     -13.693  13.488  11.845  1.00 97.05           C  
ATOM   3397  HB2 ASN A 206     -12.984  13.891  11.122  1.00 97.05           H  
ATOM   3398  HB3 ASN A 206     -13.462  13.919  12.820  1.00 97.05           H  
ATOM   3399  O   ASN A 206     -11.606  11.129  10.747  1.00 97.05           O  
ATOM   3400  CG  ASN A 206     -15.079  13.913  11.389  1.00 97.05           C  
ATOM   3401  ND2 ASN A 206     -15.770  14.733  12.139  1.00 97.05           N  
ATOM   3402 HD21 ASN A 206     -16.731  14.886  11.866  1.00 97.05           H  
ATOM   3403 HD22 ASN A 206     -15.496  14.814  13.108  1.00 97.05           H  
ATOM   3404  OD1 ASN A 206     -15.568  13.502  10.351  1.00 97.05           O  
ATOM   3405  N   SER A 207     -11.377  11.463  12.954  1.00 97.63           N  
ATOM   3406  H   SER A 207     -11.795  11.814  13.804  1.00 97.63           H  
ATOM   3407  CA  SER A 207     -10.007  10.944  13.018  1.00 97.63           C  
ATOM   3408  HA  SER A 207      -9.396  11.491  12.299  1.00 97.63           H  
ATOM   3409  C   SER A 207      -9.937   9.464  12.632  1.00 97.63           C  
ATOM   3410  CB  SER A 207      -9.413  11.189  14.408  1.00 97.63           C  
ATOM   3411  HB2 SER A 207      -8.424  10.734  14.469  1.00 97.63           H  
ATOM   3412  HB3 SER A 207     -10.050  10.762  15.182  1.00 97.63           H  
ATOM   3413  O   SER A 207      -9.098   9.083  11.814  1.00 97.63           O  
ATOM   3414  OG  SER A 207      -9.291  12.584  14.590  1.00 97.63           O  
ATOM   3415  HG  SER A 207     -10.084  12.885  15.039  1.00 97.63           H  
ATOM   3416  N   ILE A 208     -10.855   8.627  13.127  1.00 97.72           N  
ATOM   3417  H   ILE A 208     -11.511   8.982  13.809  1.00 97.72           H  
ATOM   3418  CA  ILE A 208     -10.935   7.205  12.745  1.00 97.72           C  
ATOM   3419  HA  ILE A 208      -9.944   6.765  12.853  1.00 97.72           H  
ATOM   3420  C   ILE A 208     -11.323   7.033  11.271  1.00 97.72           C  
ATOM   3421  CB  ILE A 208     -11.884   6.447  13.697  1.00 97.72           C  
ATOM   3422  HB  ILE A 208     -12.820   7.000  13.775  1.00 97.72           H  
ATOM   3423  O   ILE A 208     -10.769   6.171  10.591  1.00 97.72           O  
ATOM   3424  CG1 ILE A 208     -11.221   6.360  15.088  1.00 97.72           C  
ATOM   3425 HG12 ILE A 208     -10.792   7.324  15.364  1.00 97.72           H  
ATOM   3426 HG13 ILE A 208     -10.409   5.634  15.053  1.00 97.72           H  
ATOM   3427  CG2 ILE A 208     -12.192   5.027  13.179  1.00 97.72           C  
ATOM   3428 HG21 ILE A 208     -12.798   4.480  13.902  1.00 97.72           H  
ATOM   3429 HG22 ILE A 208     -12.759   5.072  12.249  1.00 97.72           H  
ATOM   3430 HG23 ILE A 208     -11.266   4.479  13.009  1.00 97.72           H  
ATOM   3431  CD1 ILE A 208     -12.193   5.974  16.199  1.00 97.72           C  
ATOM   3432 HD11 ILE A 208     -11.661   5.956  17.150  1.00 97.72           H  
ATOM   3433 HD12 ILE A 208     -12.972   6.735  16.250  1.00 97.72           H  
ATOM   3434 HD13 ILE A 208     -12.624   4.989  16.024  1.00 97.72           H  
ATOM   3435  N   ILE A 209     -12.208   7.873  10.729  1.00 97.59           N  
ATOM   3436  H   ILE A 209     -12.668   8.543  11.328  1.00 97.59           H  
ATOM   3437  CA  ILE A 209     -12.537   7.846   9.296  1.00 97.59           C  
ATOM   3438  HA  ILE A 209     -12.886   6.842   9.054  1.00 97.59           H  
ATOM   3439  C   ILE A 209     -11.282   8.105   8.447  1.00 97.59           C  
ATOM   3440  CB  ILE A 209     -13.694   8.817   8.976  1.00 97.59           C  
ATOM   3441  HB  ILE A 209     -13.487   9.779   9.446  1.00 97.59           H  
ATOM   3442  O   ILE A 209     -11.026   7.388   7.478  1.00 97.59           O  
ATOM   3443  CG1 ILE A 209     -15.014   8.247   9.546  1.00 97.59           C  
ATOM   3444 HG12 ILE A 209     -14.855   7.888  10.563  1.00 97.59           H  
ATOM   3445 HG13 ILE A 209     -15.329   7.391   8.949  1.00 97.59           H  
ATOM   3446  CG2 ILE A 209     -13.837   9.042   7.458  1.00 97.59           C  
ATOM   3447 HG21 ILE A 209     -12.952   9.541   7.062  1.00 97.59           H  
ATOM   3448 HG22 ILE A 209     -13.975   8.089   6.947  1.00 97.59           H  
ATOM   3449 HG23 ILE A 209     -14.688   9.690   7.247  1.00 97.59           H  
ATOM   3450  CD1 ILE A 209     -16.156   9.270   9.594  1.00 97.59           C  
ATOM   3451 HD11 ILE A 209     -17.010   8.824  10.102  1.00 97.59           H  
ATOM   3452 HD12 ILE A 209     -15.837  10.154  10.146  1.00 97.59           H  
ATOM   3453 HD13 ILE A 209     -16.463   9.556   8.588  1.00 97.59           H  
ATOM   3454  N   HIS A 210     -10.446   9.075   8.825  1.00 97.38           N  
ATOM   3455  H   HIS A 210     -10.701   9.661   9.607  1.00 97.38           H  
ATOM   3456  CA  HIS A 210      -9.180   9.325   8.131  1.00 97.38           C  
ATOM   3457  HA  HIS A 210      -9.387   9.400   7.063  1.00 97.38           H  
ATOM   3458  C   HIS A 210      -8.166   8.180   8.287  1.00 97.38           C  
ATOM   3459  CB  HIS A 210      -8.597  10.662   8.601  1.00 97.38           C  
ATOM   3460  HB2 HIS A 210      -7.592  10.766   8.192  1.00 97.38           H  
ATOM   3461  HB3 HIS A 210      -8.521  10.669   9.688  1.00 97.38           H  
ATOM   3462  O   HIS A 210      -7.398   7.911   7.354  1.00 97.38           O  
ATOM   3463  CG  HIS A 210      -9.401  11.851   8.140  1.00 97.38           C  
ATOM   3464  CD2 HIS A 210      -9.816  12.911   8.902  1.00 97.38           C  
ATOM   3465  HD2 HIS A 210      -9.642  13.039   9.960  1.00 97.38           H  
ATOM   3466  ND1 HIS A 210      -9.846  12.076   6.856  1.00 97.38           N  
ATOM   3467  HD1 HIS A 210      -9.760  11.439   6.078  1.00 97.38           H  
ATOM   3468  CE1 HIS A 210     -10.515  13.240   6.846  1.00 97.38           C  
ATOM   3469  HE1 HIS A 210     -11.009  13.667   5.987  1.00 97.38           H  
ATOM   3470  NE2 HIS A 210     -10.504  13.798   8.064  1.00 97.38           N  
ATOM   3471  N   LEU A 211      -8.195   7.460   9.415  1.00 97.81           N  
ATOM   3472  H   LEU A 211      -8.835   7.749  10.141  1.00 97.81           H  
ATOM   3473  CA  LEU A 211      -7.334   6.306   9.681  1.00 97.81           C  
ATOM   3474  HA  LEU A 211      -6.302   6.637   9.562  1.00 97.81           H  
ATOM   3475  C   LEU A 211      -7.544   5.147   8.692  1.00 97.81           C  
ATOM   3476  CB  LEU A 211      -7.528   5.859  11.141  1.00 97.81           C  
ATOM   3477  HB2 LEU A 211      -8.580   5.624  11.305  1.00 97.81           H  
ATOM   3478  HB3 LEU A 211      -7.264   6.692  11.793  1.00 97.81           H  
ATOM   3479  O   LEU A 211      -6.584   4.425   8.424  1.00 97.81           O  
ATOM   3480  CG  LEU A 211      -6.734   4.616  11.574  1.00 97.81           C  
ATOM   3481  HG  LEU A 211      -7.041   3.762  10.971  1.00 97.81           H  
ATOM   3482  CD1 LEU A 211      -5.227   4.804  11.425  1.00 97.81           C  
ATOM   3483 HD11 LEU A 211      -4.724   3.886  11.731  1.00 97.81           H  
ATOM   3484 HD12 LEU A 211      -4.901   5.634  12.051  1.00 97.81           H  
ATOM   3485 HD13 LEU A 211      -4.970   5.001  10.384  1.00 97.81           H  
ATOM   3486  CD2 LEU A 211      -7.046   4.299  13.036  1.00 97.81           C  
ATOM   3487 HD21 LEU A 211      -6.697   5.106  13.680  1.00 97.81           H  
ATOM   3488 HD22 LEU A 211      -8.122   4.187  13.168  1.00 97.81           H  
ATOM   3489 HD23 LEU A 211      -6.560   3.370  13.334  1.00 97.81           H  
ATOM   3490  N   PHE A 212      -8.718   4.991   8.062  1.00 97.38           N  
ATOM   3491  H   PHE A 212      -9.499   5.574   8.327  1.00 97.38           H  
ATOM   3492  CA  PHE A 212      -8.912   3.956   7.027  1.00 97.38           C  
ATOM   3493  HA  PHE A 212      -8.675   2.992   7.476  1.00 97.38           H  
ATOM   3494  C   PHE A 212      -7.962   4.101   5.830  1.00 97.38           C  
ATOM   3495  CB  PHE A 212     -10.367   3.890   6.547  1.00 97.38           C  
ATOM   3496  HB2 PHE A 212     -10.428   3.216   5.693  1.00 97.38           H  
ATOM   3497  HB3 PHE A 212     -10.681   4.877   6.208  1.00 97.38           H  
ATOM   3498  O   PHE A 212      -7.722   3.128   5.119  1.00 97.38           O  
ATOM   3499  CG  PHE A 212     -11.311   3.372   7.606  1.00 97.38           C  
ATOM   3500  CD1 PHE A 212     -11.250   2.030   8.029  1.00 97.38           C  
ATOM   3501  HD1 PHE A 212     -10.583   1.339   7.536  1.00 97.38           H  
ATOM   3502  CD2 PHE A 212     -12.208   4.258   8.214  1.00 97.38           C  
ATOM   3503  HD2 PHE A 212     -12.277   5.273   7.853  1.00 97.38           H  
ATOM   3504  CE1 PHE A 212     -12.028   1.608   9.123  1.00 97.38           C  
ATOM   3505  HE1 PHE A 212     -11.957   0.595   9.493  1.00 97.38           H  
ATOM   3506  CE2 PHE A 212     -12.970   3.846   9.312  1.00 97.38           C  
ATOM   3507  HE2 PHE A 212     -13.599   4.560   9.822  1.00 97.38           H  
ATOM   3508  CZ  PHE A 212     -12.850   2.536   9.788  1.00 97.38           C  
ATOM   3509  HZ  PHE A 212     -13.367   2.277  10.700  1.00 97.38           H  
ATOM   3510  N   THR A 213      -7.303   5.251   5.650  1.00 97.16           N  
ATOM   3511  H   THR A 213      -7.538   6.031   6.247  1.00 97.16           H  
ATOM   3512  CA  THR A 213      -6.189   5.395   4.693  1.00 97.16           C  
ATOM   3513  HA  THR A 213      -6.578   5.232   3.688  1.00 97.16           H  
ATOM   3514  C   THR A 213      -5.066   4.368   4.944  1.00 97.16           C  
ATOM   3515  CB  THR A 213      -5.601   6.813   4.764  1.00 97.16           C  
ATOM   3516  HB  THR A 213      -5.070   6.937   5.708  1.00 97.16           H  
ATOM   3517  O   THR A 213      -4.436   3.866   4.002  1.00 97.16           O  
ATOM   3518  CG2 THR A 213      -4.642   7.079   3.605  1.00 97.16           C  
ATOM   3519 HG21 THR A 213      -3.737   6.483   3.724  1.00 97.16           H  
ATOM   3520 HG22 THR A 213      -4.364   8.133   3.587  1.00 97.16           H  
ATOM   3521 HG23 THR A 213      -5.127   6.829   2.662  1.00 97.16           H  
ATOM   3522  OG1 THR A 213      -6.611   7.792   4.691  1.00 97.16           O  
ATOM   3523  HG1 THR A 213      -6.955   7.912   5.579  1.00 97.16           H  
ATOM   3524  N   LEU A 214      -4.835   3.987   6.208  1.00 97.27           N  
ATOM   3525  H   LEU A 214      -5.415   4.380   6.936  1.00 97.27           H  
ATOM   3526  CA  LEU A 214      -3.874   2.953   6.601  1.00 97.27           C  
ATOM   3527  HA  LEU A 214      -2.899   3.226   6.198  1.00 97.27           H  
ATOM   3528  C   LEU A 214      -4.254   1.574   6.045  1.00 97.27           C  
ATOM   3529  CB  LEU A 214      -3.788   2.906   8.139  1.00 97.27           C  
ATOM   3530  HB2 LEU A 214      -4.772   2.647   8.531  1.00 97.27           H  
ATOM   3531  HB3 LEU A 214      -3.534   3.899   8.511  1.00 97.27           H  
ATOM   3532  O   LEU A 214      -3.373   0.845   5.581  1.00 97.27           O  
ATOM   3533  CG  LEU A 214      -2.781   1.884   8.702  1.00 97.27           C  
ATOM   3534  HG  LEU A 214      -3.031   0.885   8.343  1.00 97.27           H  
ATOM   3535  CD1 LEU A 214      -1.339   2.206   8.299  1.00 97.27           C  
ATOM   3536 HD11 LEU A 214      -1.085   3.218   8.615  1.00 97.27           H  
ATOM   3537 HD12 LEU A 214      -0.664   1.499   8.781  1.00 97.27           H  
ATOM   3538 HD13 LEU A 214      -1.223   2.112   7.219  1.00 97.27           H  
ATOM   3539  CD2 LEU A 214      -2.859   1.863  10.227  1.00 97.27           C  
ATOM   3540 HD21 LEU A 214      -2.593   2.839  10.632  1.00 97.27           H  
ATOM   3541 HD22 LEU A 214      -2.180   1.109  10.626  1.00 97.27           H  
ATOM   3542 HD23 LEU A 214      -3.873   1.614  10.540  1.00 97.27           H  
ATOM   3543  N   THR A 215      -5.542   1.232   6.029  1.00 96.80           N  
ATOM   3544  H   THR A 215      -6.224   1.897   6.366  1.00 96.80           H  
ATOM   3545  CA  THR A 215      -6.061  -0.101   5.669  1.00 96.80           C  
ATOM   3546  HA  THR A 215      -5.237  -0.815   5.679  1.00 96.80           H  
ATOM   3547  C   THR A 215      -6.667  -0.183   4.266  1.00 96.80           C  
ATOM   3548  CB  THR A 215      -7.077  -0.590   6.708  1.00 96.80           C  
ATOM   3549  HB  THR A 215      -7.456  -1.567   6.407  1.00 96.80           H  
ATOM   3550  O   THR A 215      -6.930  -1.287   3.800  1.00 96.80           O  
ATOM   3551  CG2 THR A 215      -6.461  -0.697   8.103  1.00 96.80           C  
ATOM   3552 HG21 THR A 215      -6.259   0.297   8.503  1.00 96.80           H  
ATOM   3553 HG22 THR A 215      -7.154  -1.212   8.768  1.00 96.80           H  
ATOM   3554 HG23 THR A 215      -5.529  -1.259   8.060  1.00 96.80           H  
ATOM   3555  OG1 THR A 215      -8.138   0.324   6.800  1.00 96.80           O  
ATOM   3556  HG1 THR A 215      -8.822  -0.071   7.346  1.00 96.80           H  
ATOM   3557  N   ALA A 216      -6.810   0.946   3.566  1.00 96.38           N  
ATOM   3558  H   ALA A 216      -6.788   1.812   4.085  1.00 96.38           H  
ATOM   3559  CA  ALA A 216      -7.331   1.016   2.199  1.00 96.38           C  
ATOM   3560  HA  ALA A 216      -8.355   0.644   2.201  1.00 96.38           H  
ATOM   3561  C   ALA A 216      -6.514   0.171   1.206  1.00 96.38           C  
ATOM   3562  CB  ALA A 216      -7.355   2.489   1.767  1.00 96.38           C  
ATOM   3563  HB1 ALA A 216      -7.755   2.564   0.756  1.00 96.38           H  
ATOM   3564  HB2 ALA A 216      -8.000   3.059   2.436  1.00 96.38           H  
ATOM   3565  HB3 ALA A 216      -6.349   2.908   1.787  1.00 96.38           H  
ATOM   3566  O   ALA A 216      -5.284   0.098   1.312  1.00 96.38           O  
ATOM   3567  N   LEU A 217      -7.174  -0.420   0.213  1.00 95.61           N  
ATOM   3568  H   LEU A 217      -8.176  -0.308   0.158  1.00 95.61           H  
ATOM   3569  CA  LEU A 217      -6.505  -1.139  -0.872  1.00 95.61           C  
ATOM   3570  HA  LEU A 217      -5.801  -1.839  -0.421  1.00 95.61           H  
ATOM   3571  C   LEU A 217      -5.697  -0.179  -1.762  1.00 95.61           C  
ATOM   3572  CB  LEU A 217      -7.561  -1.974  -1.616  1.00 95.61           C  
ATOM   3573  HB2 LEU A 217      -8.390  -1.338  -1.926  1.00 95.61           H  
ATOM   3574  HB3 LEU A 217      -7.946  -2.679  -0.879  1.00 95.61           H  
ATOM   3575  O   LEU A 217      -6.043   0.986  -1.946  1.00 95.61           O  
ATOM   3576  CG  LEU A 217      -7.066  -2.798  -2.819  1.00 95.61           C  
ATOM   3577  HG  LEU A 217      -6.028  -3.089  -2.660  1.00 95.61           H  
ATOM   3578  CD1 LEU A 217      -7.888  -4.080  -2.958  1.00 95.61           C  
ATOM   3579 HD11 LEU A 217      -8.941  -3.832  -3.090  1.00 95.61           H  
ATOM   3580 HD12 LEU A 217      -7.781  -4.690  -2.061  1.00 95.61           H  
ATOM   3581 HD13 LEU A 217      -7.544  -4.657  -3.816  1.00 95.61           H  
ATOM   3582  CD2 LEU A 217      -7.184  -2.024  -4.135  1.00 95.61           C  
ATOM   3583 HD21 LEU A 217      -6.586  -1.113  -4.114  1.00 95.61           H  
ATOM   3584 HD22 LEU A 217      -8.226  -1.750  -4.302  1.00 95.61           H  
ATOM   3585 HD23 LEU A 217      -6.854  -2.647  -4.966  1.00 95.61           H  
ATOM   3586  N   GLY A 218      -4.598  -0.676  -2.329  1.00 95.79           N  
ATOM   3587  H   GLY A 218      -4.386  -1.652  -2.179  1.00 95.79           H  
ATOM   3588  CA  GLY A 218      -3.770   0.059  -3.278  1.00 95.79           C  
ATOM   3589  HA2 GLY A 218      -3.370  -0.638  -4.014  1.00 95.79           H  
ATOM   3590  HA3 GLY A 218      -4.394   0.772  -3.816  1.00 95.79           H  
ATOM   3591  C   GLY A 218      -2.597   0.806  -2.642  1.00 95.79           C  
ATOM   3592  O   GLY A 218      -1.926   0.317  -1.720  1.00 95.79           O  
ATOM   3593  N   ALA A 219      -2.277   1.962  -3.224  1.00 95.83           N  
ATOM   3594  H   ALA A 219      -2.888   2.310  -3.949  1.00 95.83           H  
ATOM   3595  CA  ALA A 219      -1.088   2.734  -2.895  1.00 95.83           C  
ATOM   3596  HA  ALA A 219      -0.228   2.071  -2.991  1.00 95.83           H  
ATOM   3597  C   ALA A 219      -1.161   3.296  -1.464  1.00 95.83           C  
ATOM   3598  CB  ALA A 219      -0.906   3.860  -3.919  1.00 95.83           C  
ATOM   3599  HB1 ALA A 219      -1.715   4.583  -3.815  1.00 95.83           H  
ATOM   3600  HB2 ALA A 219       0.045   4.363  -3.745  1.00 95.83           H  
ATOM   3601  HB3 ALA A 219      -0.927   3.457  -4.931  1.00 95.83           H  
ATOM   3602  O   ALA A 219      -2.123   3.980  -1.121  1.00 95.83           O  
ATOM   3603  N   PRO A 220      -0.130   3.082  -0.630  1.00 96.36           N  
ATOM   3604  CA  PRO A 220      -0.033   3.744   0.664  1.00 96.36           C  
ATOM   3605  HA  PRO A 220      -0.890   3.450   1.270  1.00 96.36           H  
ATOM   3606  C   PRO A 220      -0.008   5.269   0.512  1.00 96.36           C  
ATOM   3607  CB  PRO A 220       1.250   3.203   1.299  1.00 96.36           C  
ATOM   3608  HB2 PRO A 220       1.175   3.135   2.385  1.00 96.36           H  
ATOM   3609  HB3 PRO A 220       2.109   3.803   0.999  1.00 96.36           H  
ATOM   3610  O   PRO A 220       0.756   5.811  -0.296  1.00 96.36           O  
ATOM   3611  CG  PRO A 220       1.377   1.834   0.646  1.00 96.36           C  
ATOM   3612  HG2 PRO A 220       2.392   1.437   0.672  1.00 96.36           H  
ATOM   3613  HG3 PRO A 220       0.660   1.162   1.118  1.00 96.36           H  
ATOM   3614  CD  PRO A 220       0.932   2.105  -0.780  1.00 96.36           C  
ATOM   3615  HD2 PRO A 220       1.751   2.531  -1.359  1.00 96.36           H  
ATOM   3616  HD3 PRO A 220       0.577   1.179  -1.234  1.00 96.36           H  
ATOM   3617  N   ALA A 221      -0.799   5.956   1.331  1.00 97.01           N  
ATOM   3618  H   ALA A 221      -1.406   5.456   1.965  1.00 97.01           H  
ATOM   3619  CA  ALA A 221      -0.870   7.410   1.395  1.00 97.01           C  
ATOM   3620  HA  ALA A 221      -0.085   7.842   0.775  1.00 97.01           H  
ATOM   3621  C   ALA A 221      -0.639   7.890   2.832  1.00 97.01           C  
ATOM   3622  CB  ALA A 221      -2.212   7.873   0.821  1.00 97.01           C  
ATOM   3623  HB1 ALA A 221      -3.033   7.430   1.385  1.00 97.01           H  
ATOM   3624  HB2 ALA A 221      -2.297   7.565  -0.221  1.00 97.01           H  
ATOM   3625  HB3 ALA A 221      -2.291   8.958   0.881  1.00 97.01           H  
ATOM   3626  O   ALA A 221      -0.943   7.176   3.788  1.00 97.01           O  
ATOM   3627  N   ALA A 222      -0.039   9.073   2.966  1.00 97.47           N  
ATOM   3628  H   ALA A 222       0.103   9.643   2.144  1.00 97.47           H  
ATOM   3629  CA  ALA A 222       0.049   9.746   4.252  1.00 97.47           C  
ATOM   3630  HA  ALA A 222       0.362   9.029   5.011  1.00 97.47           H  
ATOM   3631  C   ALA A 222      -1.339  10.275   4.626  1.00 97.47           C  
ATOM   3632  CB  ALA A 222       1.093  10.867   4.176  1.00 97.47           C  
ATOM   3633  HB1 ALA A 222       1.181  11.346   5.151  1.00 97.47           H  
ATOM   3634  HB2 ALA A 222       2.063  10.455   3.900  1.00 97.47           H  
ATOM   3635  HB3 ALA A 222       0.790  11.613   3.440  1.00 97.47           H  
ATOM   3636  O   ALA A 222      -2.113  10.661   3.747  1.00 97.47           O  
ATOM   3637  N   PHE A 223      -1.647  10.307   5.915  1.00 97.36           N  
ATOM   3638  H   PHE A 223      -0.965   9.994   6.592  1.00 97.36           H  
ATOM   3639  CA  PHE A 223      -2.936  10.773   6.416  1.00 97.36           C  
ATOM   3640  HA  PHE A 223      -3.372  11.462   5.692  1.00 97.36           H  
ATOM   3641  C   PHE A 223      -2.763  11.547   7.717  1.00 97.36           C  
ATOM   3642  CB  PHE A 223      -3.907   9.593   6.570  1.00 97.36           C  
ATOM   3643  HB2 PHE A 223      -4.876   9.970   6.895  1.00 97.36           H  
ATOM   3644  HB3 PHE A 223      -4.058   9.151   5.585  1.00 97.36           H  
ATOM   3645  O   PHE A 223      -1.740  11.432   8.398  1.00 97.36           O  
ATOM   3646  CG  PHE A 223      -3.458   8.504   7.526  1.00 97.36           C  
ATOM   3647  CD1 PHE A 223      -2.571   7.500   7.091  1.00 97.36           C  
ATOM   3648  HD1 PHE A 223      -2.209   7.505   6.073  1.00 97.36           H  
ATOM   3649  CD2 PHE A 223      -3.938   8.482   8.848  1.00 97.36           C  
ATOM   3650  HD2 PHE A 223      -4.644   9.227   9.186  1.00 97.36           H  
ATOM   3651  CE1 PHE A 223      -2.152   6.492   7.976  1.00 97.36           C  
ATOM   3652  HE1 PHE A 223      -1.471   5.726   7.637  1.00 97.36           H  
ATOM   3653  CE2 PHE A 223      -3.519   7.474   9.733  1.00 97.36           C  
ATOM   3654  HE2 PHE A 223      -3.901   7.450  10.743  1.00 97.36           H  
ATOM   3655  CZ  PHE A 223      -2.625   6.481   9.300  1.00 97.36           C  
ATOM   3656  HZ  PHE A 223      -2.316   5.706   9.985  1.00 97.36           H  
ATOM   3657  N   LYS A 224      -3.768  12.354   8.050  1.00 96.99           N  
ATOM   3658  H   LYS A 224      -4.603  12.335   7.483  1.00 96.99           H  
ATOM   3659  CA  LYS A 224      -3.875  12.972   9.369  1.00 96.99           C  
ATOM   3660  HA  LYS A 224      -2.882  13.110   9.797  1.00 96.99           H  
ATOM   3661  C   LYS A 224      -4.639  12.040  10.296  1.00 96.99           C  
ATOM   3662  CB  LYS A 224      -4.554  14.341   9.290  1.00 96.99           C  
ATOM   3663  HB2 LYS A 224      -4.740  14.682  10.309  1.00 96.99           H  
ATOM   3664  HB3 LYS A 224      -5.515  14.252   8.783  1.00 96.99           H  
ATOM   3665  O   LYS A 224      -5.658  11.482   9.899  1.00 96.99           O  
ATOM   3666  CG  LYS A 224      -3.675  15.376   8.577  1.00 96.99           C  
ATOM   3667  HG2 LYS A 224      -3.596  15.132   7.517  1.00 96.99           H  
ATOM   3668  HG3 LYS A 224      -2.680  15.374   9.022  1.00 96.99           H  
ATOM   3669  CD  LYS A 224      -4.297  16.765   8.747  1.00 96.99           C  
ATOM   3670  HD2 LYS A 224      -4.404  16.967   9.813  1.00 96.99           H  
ATOM   3671  HD3 LYS A 224      -5.285  16.777   8.288  1.00 96.99           H  
ATOM   3672  CE  LYS A 224      -3.415  17.846   8.117  1.00 96.99           C  
ATOM   3673  HE2 LYS A 224      -2.406  17.741   8.516  1.00 96.99           H  
ATOM   3674  HE3 LYS A 224      -3.377  17.687   7.039  1.00 96.99           H  
ATOM   3675  NZ  LYS A 224      -3.949  19.195   8.431  1.00 96.99           N  
ATOM   3676  HZ1 LYS A 224      -3.375  19.922   8.028  1.00 96.99           H  
ATOM   3677  HZ2 LYS A 224      -3.969  19.329   9.432  1.00 96.99           H  
ATOM   3678  HZ3 LYS A 224      -4.896  19.292   8.096  1.00 96.99           H  
ATOM   3679  N   PHE A 225      -4.142  11.891  11.511  1.00 97.12           N  
ATOM   3680  H   PHE A 225      -3.299  12.391  11.753  1.00 97.12           H  
ATOM   3681  CA  PHE A 225      -4.838  11.233  12.603  1.00 97.12           C  
ATOM   3682  HA  PHE A 225      -5.884  11.084  12.336  1.00 97.12           H  
ATOM   3683  C   PHE A 225      -4.774  12.188  13.788  1.00 97.12           C  
ATOM   3684  CB  PHE A 225      -4.187   9.872  12.868  1.00 97.12           C  
ATOM   3685  HB2 PHE A 225      -3.186  10.019  13.272  1.00 97.12           H  
ATOM   3686  HB3 PHE A 225      -4.086   9.349  11.917  1.00 97.12           H  
ATOM   3687  O   PHE A 225      -3.678  12.469  14.283  1.00 97.12           O  
ATOM   3688  CG  PHE A 225      -4.996   8.990  13.792  1.00 97.12           C  
ATOM   3689  CD1 PHE A 225      -4.442   8.515  14.993  1.00 97.12           C  
ATOM   3690  HD1 PHE A 225      -3.435   8.786  15.273  1.00 97.12           H  
ATOM   3691  CD2 PHE A 225      -6.315   8.647  13.449  1.00 97.12           C  
ATOM   3692  HD2 PHE A 225      -6.741   9.001  12.522  1.00 97.12           H  
ATOM   3693  CE1 PHE A 225      -5.210   7.703  15.844  1.00 97.12           C  
ATOM   3694  HE1 PHE A 225      -4.795   7.357  16.779  1.00 97.12           H  
ATOM   3695  CE2 PHE A 225      -7.089   7.852  14.311  1.00 97.12           C  
ATOM   3696  HE2 PHE A 225      -8.110   7.608  14.059  1.00 97.12           H  
ATOM   3697  CZ  PHE A 225      -6.534   7.374  15.508  1.00 97.12           C  
ATOM   3698  HZ  PHE A 225      -7.128   6.769  16.178  1.00 97.12           H  
ATOM   3699  N   PHE A 226      -5.924  12.768  14.137  1.00 95.30           N  
ATOM   3700  H   PHE A 226      -6.796  12.433  13.753  1.00 95.30           H  
ATOM   3701  CA  PHE A 226      -5.999  14.002  14.918  1.00 95.30           C  
ATOM   3702  HA  PHE A 226      -7.035  14.342  14.909  1.00 95.30           H  
ATOM   3703  C   PHE A 226      -5.171  15.126  14.261  1.00 95.30           C  
ATOM   3704  CB  PHE A 226      -5.653  13.702  16.389  1.00 95.30           C  
ATOM   3705  HB2 PHE A 226      -5.839  14.595  16.986  1.00 95.30           H  
ATOM   3706  HB3 PHE A 226      -4.594  13.465  16.488  1.00 95.30           H  
ATOM   3707  O   PHE A 226      -5.239  15.338  13.045  1.00 95.30           O  
ATOM   3708  CG  PHE A 226      -6.466  12.569  16.976  1.00 95.30           C  
ATOM   3709  CD1 PHE A 226      -7.753  12.824  17.481  1.00 95.30           C  
ATOM   3710  HD1 PHE A 226      -8.153  13.827  17.477  1.00 95.30           H  
ATOM   3711  CD2 PHE A 226      -5.937  11.265  17.025  1.00 95.30           C  
ATOM   3712  HD2 PHE A 226      -4.942  11.071  16.653  1.00 95.30           H  
ATOM   3713  CE1 PHE A 226      -8.508  11.782  18.043  1.00 95.30           C  
ATOM   3714  HE1 PHE A 226      -9.470  11.992  18.487  1.00 95.30           H  
ATOM   3715  CE2 PHE A 226      -6.689  10.227  17.599  1.00 95.30           C  
ATOM   3716  HE2 PHE A 226      -6.268   9.237  17.694  1.00 95.30           H  
ATOM   3717  CZ  PHE A 226      -7.971  10.485  18.109  1.00 95.30           C  
ATOM   3718  HZ  PHE A 226      -8.521   9.701  18.609  1.00 95.30           H  
ATOM   3719  N   ASP A 227      -4.356  15.839  15.035  1.00 92.77           N  
ATOM   3720  H   ASP A 227      -4.301  15.616  16.019  1.00 92.77           H  
ATOM   3721  CA  ASP A 227      -3.508  16.936  14.570  1.00 92.77           C  
ATOM   3722  HA  ASP A 227      -4.033  17.444  13.761  1.00 92.77           H  
ATOM   3723  C   ASP A 227      -2.149  16.471  14.001  1.00 92.77           C  
ATOM   3724  CB  ASP A 227      -3.354  17.956  15.712  1.00 92.77           C  
ATOM   3725  HB2 ASP A 227      -4.326  18.150  16.166  1.00 92.77           H  
ATOM   3726  HB3 ASP A 227      -2.995  18.892  15.285  1.00 92.77           H  
ATOM   3727  O   ASP A 227      -1.345  17.295  13.551  1.00 92.77           O  
ATOM   3728  CG  ASP A 227      -2.369  17.496  16.792  1.00 92.77           C  
ATOM   3729  OD1 ASP A 227      -2.274  16.276  17.041  1.00 92.77           O  
ATOM   3730  OD2 ASP A 227      -1.549  18.327  17.247  1.00 92.77           O  
ATOM   3731  N   LYS A 228      -1.870  15.158  13.978  1.00 96.85           N  
ATOM   3732  H   LYS A 228      -2.564  14.532  14.361  1.00 96.85           H  
ATOM   3733  CA  LYS A 228      -0.578  14.607  13.537  1.00 96.85           C  
ATOM   3734  HA  LYS A 228       0.119  15.437  13.428  1.00 96.85           H  
ATOM   3735  C   LYS A 228      -0.658  13.913  12.182  1.00 96.85           C  
ATOM   3736  CB  LYS A 228       0.003  13.652  14.591  1.00 96.85           C  
ATOM   3737  HB2 LYS A 228       0.985  13.325  14.250  1.00 96.85           H  
ATOM   3738  HB3 LYS A 228      -0.639  12.772  14.647  1.00 96.85           H  
ATOM   3739  O   LYS A 228      -1.561  13.134  11.893  1.00 96.85           O  
ATOM   3740  CG  LYS A 228       0.155  14.214  16.011  1.00 96.85           C  
ATOM   3741  HG2 LYS A 228      -0.831  14.243  16.475  1.00 96.85           H  
ATOM   3742  HG3 LYS A 228       0.770  13.513  16.576  1.00 96.85           H  
ATOM   3743  CD  LYS A 228       0.809  15.598  16.126  1.00 96.85           C  
ATOM   3744  HD2 LYS A 228       1.805  15.597  15.683  1.00 96.85           H  
ATOM   3745  HD3 LYS A 228       0.179  16.329  15.619  1.00 96.85           H  
ATOM   3746  CE  LYS A 228       0.883  15.957  17.614  1.00 96.85           C  
ATOM   3747  HE2 LYS A 228       1.731  15.455  18.081  1.00 96.85           H  
ATOM   3748  HE3 LYS A 228      -0.032  15.594  18.081  1.00 96.85           H  
ATOM   3749  NZ  LYS A 228       0.934  17.419  17.828  1.00 96.85           N  
ATOM   3750  HZ1 LYS A 228       0.048  17.794  17.520  1.00 96.85           H  
ATOM   3751  HZ2 LYS A 228       1.673  17.890  17.326  1.00 96.85           H  
ATOM   3752  HZ3 LYS A 228       0.935  17.644  18.813  1.00 96.85           H  
ATOM   3753  N   THR A 229       0.378  14.110  11.369  1.00 97.34           N  
ATOM   3754  H   THR A 229       1.048  14.825  11.614  1.00 97.34           H  
ATOM   3755  CA  THR A 229       0.565  13.359  10.119  1.00 97.34           C  
ATOM   3756  HA  THR A 229      -0.414  13.177   9.675  1.00 97.34           H  
ATOM   3757  C   THR A 229       1.229  12.010  10.392  1.00 97.34           C  
ATOM   3758  CB  THR A 229       1.379  14.162   9.097  1.00 97.34           C  
ATOM   3759  HB  THR A 229       2.377  14.349   9.493  1.00 97.34           H  
ATOM   3760  O   THR A 229       2.299  11.938  11.008  1.00 97.34           O  
ATOM   3761  CG2 THR A 229       1.498  13.455   7.747  1.00 97.34           C  
ATOM   3762 HG21 THR A 229       2.087  12.544   7.848  1.00 97.34           H  
ATOM   3763 HG22 THR A 229       0.507  13.200   7.373  1.00 97.34           H  
ATOM   3764 HG23 THR A 229       1.997  14.106   7.029  1.00 97.34           H  
ATOM   3765  OG1 THR A 229       0.746  15.398   8.855  1.00 97.34           O  
ATOM   3766  HG1 THR A 229       1.321  15.915   8.287  1.00 97.34           H  
ATOM   3767  N   VAL A 230       0.635  10.934   9.886  1.00 97.61           N  
ATOM   3768  H   VAL A 230      -0.252  11.060   9.419  1.00 97.61           H  
ATOM   3769  CA  VAL A 230       1.244   9.604   9.789  1.00 97.61           C  
ATOM   3770  HA  VAL A 230       2.120   9.548  10.435  1.00 97.61           H  
ATOM   3771  C   VAL A 230       1.697   9.415   8.341  1.00 97.61           C  
ATOM   3772  CB  VAL A 230       0.258   8.511  10.246  1.00 97.61           C  
ATOM   3773  HB  VAL A 230      -0.605   8.508   9.579  1.00 97.61           H  
ATOM   3774  O   VAL A 230       0.874   9.408   7.425  1.00 97.61           O  
ATOM   3775  CG1 VAL A 230       0.923   7.128  10.208  1.00 97.61           C  
ATOM   3776 HG11 VAL A 230       0.216   6.375  10.557  1.00 97.61           H  
ATOM   3777 HG12 VAL A 230       1.209   6.886   9.184  1.00 97.61           H  
ATOM   3778 HG13 VAL A 230       1.805   7.110  10.849  1.00 97.61           H  
ATOM   3779  CG2 VAL A 230      -0.236   8.755  11.680  1.00 97.61           C  
ATOM   3780 HG21 VAL A 230      -0.790   9.692  11.735  1.00 97.61           H  
ATOM   3781 HG22 VAL A 230       0.599   8.784  12.380  1.00 97.61           H  
ATOM   3782 HG23 VAL A 230      -0.918   7.957  11.973  1.00 97.61           H  
ATOM   3783  N   ASP A 231       3.011   9.323   8.120  1.00 96.92           N  
ATOM   3784  H   ASP A 231       3.652   9.309   8.900  1.00 96.92           H  
ATOM   3785  CA  ASP A 231       3.565   9.134   6.773  1.00 96.92           C  
ATOM   3786  HA  ASP A 231       3.054   9.831   6.108  1.00 96.92           H  
ATOM   3787  C   ASP A 231       3.286   7.716   6.255  1.00 96.92           C  
ATOM   3788  CB  ASP A 231       5.065   9.480   6.736  1.00 96.92           C  
ATOM   3789  HB2 ASP A 231       5.623   8.709   7.267  1.00 96.92           H  
ATOM   3790  HB3 ASP A 231       5.218  10.427   7.253  1.00 96.92           H  
ATOM   3791  O   ASP A 231       3.039   6.791   7.024  1.00 96.92           O  
ATOM   3792  CG  ASP A 231       5.620   9.627   5.304  1.00 96.92           C  
ATOM   3793  OD1 ASP A 231       4.809   9.742   4.351  1.00 96.92           O  
ATOM   3794  OD2 ASP A 231       6.857   9.605   5.149  1.00 96.92           O  
ATOM   3795  N   ARG A 232       3.326   7.512   4.942  1.00 95.53           N  
ATOM   3796  H   ARG A 232       3.670   8.283   4.388  1.00 95.53           H  
ATOM   3797  CA  ARG A 232       3.061   6.215   4.314  1.00 95.53           C  
ATOM   3798  HA  ARG A 232       2.196   5.784   4.818  1.00 95.53           H  
ATOM   3799  C   ARG A 232       4.225   5.232   4.472  1.00 95.53           C  
ATOM   3800  CB  ARG A 232       2.696   6.420   2.844  1.00 95.53           C  
ATOM   3801  HB2 ARG A 232       2.487   5.443   2.406  1.00 95.53           H  
ATOM   3802  HB3 ARG A 232       1.784   7.014   2.799  1.00 95.53           H  
ATOM   3803  O   ARG A 232       5.368   5.552   4.156  1.00 95.53           O  
ATOM   3804  CG  ARG A 232       3.778   7.125   2.013  1.00 95.53           C  
ATOM   3805  HG2 ARG A 232       3.954   8.127   2.406  1.00 95.53           H  
ATOM   3806  HG3 ARG A 232       4.711   6.561   2.023  1.00 95.53           H  
ATOM   3807  CD  ARG A 232       3.304   7.232   0.572  1.00 95.53           C  
ATOM   3808  HD2 ARG A 232       2.330   7.722   0.560  1.00 95.53           H  
ATOM   3809  HD3 ARG A 232       3.201   6.226   0.167  1.00 95.53           H  
ATOM   3810  NE  ARG A 232       4.245   8.004  -0.253  1.00 95.53           N  
ATOM   3811  HE  ARG A 232       4.922   8.562   0.247  1.00 95.53           H  
ATOM   3812  NH1 ARG A 232       3.100   7.674  -2.206  1.00 95.53           N  
ATOM   3813 HH11 ARG A 232       2.985   7.794  -3.202  1.00 95.53           H  
ATOM   3814 HH12 ARG A 232       2.406   7.152  -1.690  1.00 95.53           H  
ATOM   3815  NH2 ARG A 232       4.973   8.884  -2.226  1.00 95.53           N  
ATOM   3816 HH21 ARG A 232       4.789   9.074  -3.201  1.00 95.53           H  
ATOM   3817 HH22 ARG A 232       5.713   9.370  -1.740  1.00 95.53           H  
ATOM   3818  CZ  ARG A 232       4.108   8.180  -1.554  1.00 95.53           C  
ATOM   3819  N   LYS A 233       3.921   3.969   4.785  1.00 96.15           N  
ATOM   3820  H   LYS A 233       2.979   3.761   5.086  1.00 96.15           H  
ATOM   3821  CA  LYS A 233       4.864   2.860   4.576  1.00 96.15           C  
ATOM   3822  HA  LYS A 233       5.866   3.210   4.823  1.00 96.15           H  
ATOM   3823  C   LYS A 233       4.852   2.437   3.108  1.00 96.15           C  
ATOM   3824  CB  LYS A 233       4.544   1.686   5.515  1.00 96.15           C  
ATOM   3825  HB2 LYS A 233       4.615   2.034   6.546  1.00 96.15           H  
ATOM   3826  HB3 LYS A 233       3.532   1.325   5.336  1.00 96.15           H  
ATOM   3827  O   LYS A 233       3.835   1.954   2.622  1.00 96.15           O  
ATOM   3828  CG  LYS A 233       5.546   0.539   5.292  1.00 96.15           C  
ATOM   3829  HG2 LYS A 233       6.558   0.944   5.308  1.00 96.15           H  
ATOM   3830  HG3 LYS A 233       5.368   0.080   4.320  1.00 96.15           H  
ATOM   3831  CD  LYS A 233       5.439  -0.539   6.372  1.00 96.15           C  
ATOM   3832  HD2 LYS A 233       5.598  -0.069   7.342  1.00 96.15           H  
ATOM   3833  HD3 LYS A 233       4.447  -0.989   6.329  1.00 96.15           H  
ATOM   3834  CE  LYS A 233       6.506  -1.619   6.138  1.00 96.15           C  
ATOM   3835  HE2 LYS A 233       6.199  -2.228   5.288  1.00 96.15           H  
ATOM   3836  HE3 LYS A 233       7.442  -1.125   5.878  1.00 96.15           H  
ATOM   3837  NZ  LYS A 233       6.724  -2.482   7.330  1.00 96.15           N  
ATOM   3838  HZ1 LYS A 233       7.422  -3.192   7.164  1.00 96.15           H  
ATOM   3839  HZ2 LYS A 233       5.868  -2.967   7.557  1.00 96.15           H  
ATOM   3840  HZ3 LYS A 233       6.989  -1.947   8.145  1.00 96.15           H  
ATOM   3841  N   ARG A 234       5.972   2.599   2.399  1.00 95.57           N  
ATOM   3842  H   ARG A 234       6.777   2.979   2.877  1.00 95.57           H  
ATOM   3843  CA  ARG A 234       6.130   2.099   1.020  1.00 95.57           C  
ATOM   3844  HA  ARG A 234       5.155   2.098   0.533  1.00 95.57           H  
ATOM   3845  C   ARG A 234       6.626   0.653   1.021  1.00 95.57           C  
ATOM   3846  CB  ARG A 234       7.071   2.991   0.199  1.00 95.57           C  
ATOM   3847  HB2 ARG A 234       8.072   2.945   0.628  1.00 95.57           H  
ATOM   3848  HB3 ARG A 234       7.113   2.592  -0.814  1.00 95.57           H  
ATOM   3849  O   ARG A 234       7.466   0.292   1.841  1.00 95.57           O  
ATOM   3850  CG  ARG A 234       6.623   4.456   0.128  1.00 95.57           C  
ATOM   3851  HG2 ARG A 234       5.575   4.515  -0.164  1.00 95.57           H  
ATOM   3852  HG3 ARG A 234       6.748   4.914   1.109  1.00 95.57           H  
ATOM   3853  CD  ARG A 234       7.478   5.200  -0.905  1.00 95.57           C  
ATOM   3854  HD2 ARG A 234       8.516   4.887  -0.794  1.00 95.57           H  
ATOM   3855  HD3 ARG A 234       7.134   4.921  -1.900  1.00 95.57           H  
ATOM   3856  NE  ARG A 234       7.405   6.662  -0.718  1.00 95.57           N  
ATOM   3857  HE  ARG A 234       7.077   6.974   0.185  1.00 95.57           H  
ATOM   3858  NH1 ARG A 234       8.404   7.252  -2.698  1.00 95.57           N  
ATOM   3859 HH11 ARG A 234       8.815   7.945  -3.307  1.00 95.57           H  
ATOM   3860 HH12 ARG A 234       8.384   6.282  -2.978  1.00 95.57           H  
ATOM   3861  NH2 ARG A 234       7.891   8.833  -1.200  1.00 95.57           N  
ATOM   3862 HH21 ARG A 234       8.396   9.492  -1.775  1.00 95.57           H  
ATOM   3863 HH22 ARG A 234       7.772   9.067  -0.225  1.00 95.57           H  
ATOM   3864  CZ  ARG A 234       7.896   7.571  -1.540  1.00 95.57           C  
ATOM   3865  N   TYR A 235       6.163  -0.145   0.062  1.00 96.42           N  
ATOM   3866  H   TYR A 235       5.479   0.217  -0.587  1.00 96.42           H  
ATOM   3867  CA  TYR A 235       6.591  -1.536  -0.123  1.00 96.42           C  
ATOM   3868  HA  TYR A 235       7.161  -1.859   0.748  1.00 96.42           H  
ATOM   3869  C   TYR A 235       7.523  -1.634  -1.336  1.00 96.42           C  
ATOM   3870  CB  TYR A 235       5.371  -2.461  -0.219  1.00 96.42           C  
ATOM   3871  HB2 TYR A 235       4.867  -2.280  -1.168  1.00 96.42           H  
ATOM   3872  HB3 TYR A 235       5.713  -3.496  -0.220  1.00 96.42           H  
ATOM   3873  O   TYR A 235       7.150  -2.117  -2.399  1.00 96.42           O  
ATOM   3874  CG  TYR A 235       4.365  -2.279   0.897  1.00 96.42           C  
ATOM   3875  CD1 TYR A 235       4.594  -2.856   2.162  1.00 96.42           C  
ATOM   3876  HD1 TYR A 235       5.468  -3.469   2.325  1.00 96.42           H  
ATOM   3877  CD2 TYR A 235       3.211  -1.509   0.668  1.00 96.42           C  
ATOM   3878  HD2 TYR A 235       3.029  -1.092  -0.311  1.00 96.42           H  
ATOM   3879  CE1 TYR A 235       3.686  -2.623   3.214  1.00 96.42           C  
ATOM   3880  HE1 TYR A 235       3.847  -3.045   4.196  1.00 96.42           H  
ATOM   3881  CE2 TYR A 235       2.295  -1.299   1.712  1.00 96.42           C  
ATOM   3882  HE2 TYR A 235       1.388  -0.741   1.538  1.00 96.42           H  
ATOM   3883  OH  TYR A 235       1.673  -1.578   3.993  1.00 96.42           O  
ATOM   3884  HH  TYR A 235       0.995  -0.941   3.756  1.00 96.42           H  
ATOM   3885  CZ  TYR A 235       2.544  -1.830   2.989  1.00 96.42           C  
ATOM   3886  N   THR A 236       8.746  -1.123  -1.189  1.00 95.18           N  
ATOM   3887  H   THR A 236       9.009  -0.733  -0.295  1.00 95.18           H  
ATOM   3888  CA  THR A 236       9.739  -1.008  -2.278  1.00 95.18           C  
ATOM   3889  HA  THR A 236       9.210  -0.813  -3.210  1.00 95.18           H  
ATOM   3890  C   THR A 236      10.565  -2.278  -2.515  1.00 95.18           C  
ATOM   3891  CB  THR A 236      10.680   0.176  -2.026  1.00 95.18           C  
ATOM   3892  HB  THR A 236      11.441   0.214  -2.806  1.00 95.18           H  
ATOM   3893  O   THR A 236      11.533  -2.270  -3.273  1.00 95.18           O  
ATOM   3894  CG2 THR A 236       9.934   1.509  -2.004  1.00 95.18           C  
ATOM   3895 HG21 THR A 236       9.304   1.593  -2.890  1.00 95.18           H  
ATOM   3896 HG22 THR A 236       9.312   1.573  -1.111  1.00 95.18           H  
ATOM   3897 HG23 THR A 236      10.653   2.328  -2.001  1.00 95.18           H  
ATOM   3898  OG1 THR A 236      11.288   0.029  -0.761  1.00 95.18           O  
ATOM   3899  HG1 THR A 236      12.126   0.496  -0.786  1.00 95.18           H  
ATOM   3900  N   SER A 237      10.215  -3.381  -1.850  1.00 94.71           N  
ATOM   3901  H   SER A 237       9.372  -3.342  -1.296  1.00 94.71           H  
ATOM   3902  CA  SER A 237      10.806  -4.697  -2.081  1.00 94.71           C  
ATOM   3903  HA  SER A 237      11.610  -4.628  -2.813  1.00 94.71           H  
ATOM   3904  C   SER A 237       9.734  -5.626  -2.624  1.00 94.71           C  
ATOM   3905  CB  SER A 237      11.401  -5.257  -0.788  1.00 94.71           C  
ATOM   3906  HB2 SER A 237      10.635  -5.264  -0.013  1.00 94.71           H  
ATOM   3907  HB3 SER A 237      12.224  -4.620  -0.464  1.00 94.71           H  
ATOM   3908  O   SER A 237       8.753  -5.908  -1.944  1.00 94.71           O  
ATOM   3909  OG  SER A 237      11.874  -6.581  -0.987  1.00 94.71           O  
ATOM   3910  HG  SER A 237      11.491  -7.114  -0.286  1.00 94.71           H  
ATOM   3911  N   THR A 238       9.952  -6.141  -3.829  1.00 96.21           N  
ATOM   3912  H   THR A 238      10.741  -5.821  -4.372  1.00 96.21           H  
ATOM   3913  CA  THR A 238       9.078  -7.127  -4.477  1.00 96.21           C  
ATOM   3914  HA  THR A 238       8.063  -7.006  -4.097  1.00 96.21           H  
ATOM   3915  C   THR A 238       9.481  -8.570  -4.171  1.00 96.21           C  
ATOM   3916  CB  THR A 238       9.031  -6.884  -5.986  1.00 96.21           C  
ATOM   3917  HB  THR A 238       8.470  -7.692  -6.457  1.00 96.21           H  
ATOM   3918  O   THR A 238       8.887  -9.504  -4.696  1.00 96.21           O  
ATOM   3919  CG2 THR A 238       8.340  -5.569  -6.328  1.00 96.21           C  
ATOM   3920 HG21 THR A 238       8.225  -5.487  -7.409  1.00 96.21           H  
ATOM   3921 HG22 THR A 238       7.336  -5.557  -5.903  1.00 96.21           H  
ATOM   3922 HG23 THR A 238       8.911  -4.725  -5.943  1.00 96.21           H  
ATOM   3923  OG1 THR A 238      10.350  -6.817  -6.489  1.00 96.21           O  
ATOM   3924  HG1 THR A 238      10.316  -6.365  -7.335  1.00 96.21           H  
ATOM   3925  N   LYS A 239      10.472  -8.785  -3.295  1.00 95.54           N  
ATOM   3926  H   LYS A 239      10.916  -7.977  -2.881  1.00 95.54           H  
ATOM   3927  CA  LYS A 239      10.964 -10.130  -2.962  1.00 95.54           C  
ATOM   3928  HA  LYS A 239      11.300 -10.619  -3.876  1.00 95.54           H  
ATOM   3929  C   LYS A 239       9.877 -11.039  -2.388  1.00 95.54           C  
ATOM   3930  CB  LYS A 239      12.134 -10.051  -1.977  1.00 95.54           C  
ATOM   3931  HB2 LYS A 239      11.824  -9.495  -1.092  1.00 95.54           H  
ATOM   3932  HB3 LYS A 239      12.389 -11.065  -1.668  1.00 95.54           H  
ATOM   3933  O   LYS A 239       9.881 -12.223  -2.691  1.00 95.54           O  
ATOM   3934  CG  LYS A 239      13.382  -9.404  -2.589  1.00 95.54           C  
ATOM   3935  HG2 LYS A 239      13.692  -9.971  -3.467  1.00 95.54           H  
ATOM   3936  HG3 LYS A 239      13.163  -8.377  -2.884  1.00 95.54           H  
ATOM   3937  CD  LYS A 239      14.508  -9.406  -1.552  1.00 95.54           C  
ATOM   3938  HD2 LYS A 239      14.180  -8.849  -0.674  1.00 95.54           H  
ATOM   3939  HD3 LYS A 239      14.724 -10.434  -1.262  1.00 95.54           H  
ATOM   3940  CE  LYS A 239      15.767  -8.757  -2.129  1.00 95.54           C  
ATOM   3941  HE2 LYS A 239      15.516  -7.749  -2.458  1.00 95.54           H  
ATOM   3942  HE3 LYS A 239      16.084  -9.328  -3.001  1.00 95.54           H  
ATOM   3943  NZ  LYS A 239      16.845  -8.715  -1.109  1.00 95.54           N  
ATOM   3944  HZ1 LYS A 239      17.675  -8.279  -1.483  1.00 95.54           H  
ATOM   3945  HZ2 LYS A 239      16.537  -8.185  -0.306  1.00 95.54           H  
ATOM   3946  HZ3 LYS A 239      17.067  -9.650  -0.799  1.00 95.54           H  
ATOM   3947  N   GLU A 240       8.955 -10.488  -1.594  1.00 94.77           N  
ATOM   3948  H   GLU A 240       8.974  -9.491  -1.434  1.00 94.77           H  
ATOM   3949  CA  GLU A 240       7.911 -11.280  -0.927  1.00 94.77           C  
ATOM   3950  HA  GLU A 240       8.391 -12.104  -0.397  1.00 94.77           H  
ATOM   3951  C   GLU A 240       6.936 -11.945  -1.906  1.00 94.77           C  
ATOM   3952  CB  GLU A 240       7.169 -10.437   0.133  1.00 94.77           C  
ATOM   3953  HB2 GLU A 240       6.501 -11.104   0.677  1.00 94.77           H  
ATOM   3954  HB3 GLU A 240       7.904 -10.058   0.843  1.00 94.77           H  
ATOM   3955  O   GLU A 240       6.398 -12.999  -1.597  1.00 94.77           O  
ATOM   3956  CG  GLU A 240       6.346  -9.244  -0.402  1.00 94.77           C  
ATOM   3957  HG2 GLU A 240       7.030  -8.541  -0.876  1.00 94.77           H  
ATOM   3958  HG3 GLU A 240       5.651  -9.602  -1.162  1.00 94.77           H  
ATOM   3959  CD  GLU A 240       5.535  -8.508   0.691  1.00 94.77           C  
ATOM   3960  OE1 GLU A 240       4.865  -7.490   0.390  1.00 94.77           O  
ATOM   3961  OE2 GLU A 240       5.556  -8.924   1.872  1.00 94.77           O  
ATOM   3962  N   VAL A 241       6.739 -11.374  -3.101  1.00 96.24           N  
ATOM   3963  H   VAL A 241       7.260 -10.546  -3.349  1.00 96.24           H  
ATOM   3964  CA  VAL A 241       5.810 -11.943  -4.090  1.00 96.24           C  
ATOM   3965  HA  VAL A 241       5.041 -12.495  -3.548  1.00 96.24           H  
ATOM   3966  C   VAL A 241       6.458 -12.961  -5.021  1.00 96.24           C  
ATOM   3967  CB  VAL A 241       5.068 -10.871  -4.902  1.00 96.24           C  
ATOM   3968  HB  VAL A 241       4.413 -11.380  -5.608  1.00 96.24           H  
ATOM   3969  O   VAL A 241       5.754 -13.597  -5.797  1.00 96.24           O  
ATOM   3970  CG1 VAL A 241       4.180 -10.017  -3.994  1.00 96.24           C  
ATOM   3971 HG11 VAL A 241       3.485 -10.667  -3.462  1.00 96.24           H  
ATOM   3972 HG12 VAL A 241       3.610  -9.312  -4.599  1.00 96.24           H  
ATOM   3973 HG13 VAL A 241       4.784  -9.477  -3.265  1.00 96.24           H  
ATOM   3974  CG2 VAL A 241       5.986  -9.954  -5.714  1.00 96.24           C  
ATOM   3975 HG21 VAL A 241       6.479  -9.243  -5.052  1.00 96.24           H  
ATOM   3976 HG22 VAL A 241       6.728 -10.541  -6.255  1.00 96.24           H  
ATOM   3977 HG23 VAL A 241       5.384  -9.407  -6.440  1.00 96.24           H  
ATOM   3978  N   LEU A 242       7.784 -13.131  -4.974  1.00 95.27           N  
ATOM   3979  H   LEU A 242       8.318 -12.648  -4.266  1.00 95.27           H  
ATOM   3980  CA  LEU A 242       8.462 -14.061  -5.877  1.00 95.27           C  
ATOM   3981  HA  LEU A 242       8.163 -13.833  -6.900  1.00 95.27           H  
ATOM   3982  C   LEU A 242       8.003 -15.497  -5.619  1.00 95.27           C  
ATOM   3983  CB  LEU A 242       9.987 -13.923  -5.751  1.00 95.27           C  
ATOM   3984  HB2 LEU A 242      10.455 -14.698  -6.358  1.00 95.27           H  
ATOM   3985  HB3 LEU A 242      10.267 -14.105  -4.713  1.00 95.27           H  
ATOM   3986  O   LEU A 242       7.757 -16.224  -6.574  1.00 95.27           O  
ATOM   3987  CG  LEU A 242      10.538 -12.555  -6.189  1.00 95.27           C  
ATOM   3988  HG  LEU A 242      10.077 -11.766  -5.595  1.00 95.27           H  
ATOM   3989  CD1 LEU A 242      12.044 -12.526  -5.931  1.00 95.27           C  
ATOM   3990 HD11 LEU A 242      12.470 -11.585  -6.281  1.00 95.27           H  
ATOM   3991 HD12 LEU A 242      12.225 -12.633  -4.862  1.00 95.27           H  
ATOM   3992 HD13 LEU A 242      12.517 -13.361  -6.447  1.00 95.27           H  
ATOM   3993  CD2 LEU A 242      10.296 -12.252  -7.671  1.00 95.27           C  
ATOM   3994 HD21 LEU A 242      10.744 -11.292  -7.926  1.00 95.27           H  
ATOM   3995 HD22 LEU A 242       9.226 -12.184  -7.867  1.00 95.27           H  
ATOM   3996 HD23 LEU A 242      10.733 -13.034  -8.293  1.00 95.27           H  
ATOM   3997  N   ASP A 243       7.839 -15.891  -4.359  1.00 93.11           N  
ATOM   3998  H   ASP A 243       8.042 -15.237  -3.617  1.00 93.11           H  
ATOM   3999  CA  ASP A 243       7.395 -17.236  -3.966  1.00 93.11           C  
ATOM   4000  HA  ASP A 243       7.503 -17.909  -4.817  1.00 93.11           H  
ATOM   4001  C   ASP A 243       5.899 -17.300  -3.609  1.00 93.11           C  
ATOM   4002  CB  ASP A 243       8.327 -17.770  -2.867  1.00 93.11           C  
ATOM   4003  HB2 ASP A 243       8.236 -17.138  -1.983  1.00 93.11           H  
ATOM   4004  HB3 ASP A 243       8.029 -18.783  -2.600  1.00 93.11           H  
ATOM   4005  O   ASP A 243       5.431 -18.294  -3.063  1.00 93.11           O  
ATOM   4006  CG  ASP A 243       9.788 -17.802  -3.337  1.00 93.11           C  
ATOM   4007  OD1 ASP A 243      10.029 -18.219  -4.503  1.00 93.11           O  
ATOM   4008  OD2 ASP A 243      10.666 -17.348  -2.572  1.00 93.11           O  
ATOM   4009  N   ALA A 244       5.150 -16.243  -3.931  1.00 95.51           N  
ATOM   4010  H   ALA A 244       5.577 -15.504  -4.470  1.00 95.51           H  
ATOM   4011  CA  ALA A 244       3.715 -16.150  -3.693  1.00 95.51           C  
ATOM   4012  HA  ALA A 244       3.473 -16.677  -2.771  1.00 95.51           H  
ATOM   4013  C   ALA A 244       2.895 -16.792  -4.824  1.00 95.51           C  
ATOM   4014  CB  ALA A 244       3.372 -14.670  -3.501  1.00 95.51           C  
ATOM   4015  HB1 ALA A 244       3.961 -14.271  -2.675  1.00 95.51           H  
ATOM   4016  HB2 ALA A 244       2.314 -14.553  -3.269  1.00 95.51           H  
ATOM   4017  HB3 ALA A 244       3.590 -14.119  -4.416  1.00 95.51           H  
ATOM   4018  O   ALA A 244       3.391 -17.038  -5.927  1.00 95.51           O  
ATOM   4019  N   THR A 245       1.605 -17.002  -4.571  1.00 95.63           N  
ATOM   4020  H   THR A 245       1.237 -16.760  -3.662  1.00 95.63           H  
ATOM   4021  CA  THR A 245       0.661 -17.491  -5.581  1.00 95.63           C  
ATOM   4022  HA  THR A 245       1.170 -18.208  -6.226  1.00 95.63           H  
ATOM   4023  C   THR A 245       0.170 -16.319  -6.426  1.00 95.63           C  
ATOM   4024  CB  THR A 245      -0.516 -18.223  -4.922  1.00 95.63           C  
ATOM   4025  HB  THR A 245      -1.062 -17.521  -4.292  1.00 95.63           H  
ATOM   4026  O   THR A 245      -0.444 -15.385  -5.907  1.00 95.63           O  
ATOM   4027  CG2 THR A 245      -1.482 -18.856  -5.933  1.00 95.63           C  
ATOM   4028 HG21 THR A 245      -1.440 -19.944  -5.883  1.00 95.63           H  
ATOM   4029 HG22 THR A 245      -1.250 -18.554  -6.954  1.00 95.63           H  
ATOM   4030 HG23 THR A 245      -2.498 -18.539  -5.698  1.00 95.63           H  
ATOM   4031  OG1 THR A 245      -0.017 -19.265  -4.114  1.00 95.63           O  
ATOM   4032  HG1 THR A 245      -0.706 -19.500  -3.489  1.00 95.63           H  
ATOM   4033  N   LEU A 246       0.416 -16.359  -7.738  1.00 94.03           N  
ATOM   4034  H   LEU A 246       0.933 -17.144  -8.108  1.00 94.03           H  
ATOM   4035  CA  LEU A 246      -0.182 -15.416  -8.683  1.00 94.03           C  
ATOM   4036  HA  LEU A 246      -0.075 -14.406  -8.289  1.00 94.03           H  
ATOM   4037  C   LEU A 246      -1.673 -15.728  -8.833  1.00 94.03           C  
ATOM   4038  CB  LEU A 246       0.556 -15.500 -10.030  1.00 94.03           C  
ATOM   4039  HB2 LEU A 246       0.499 -16.527 -10.391  1.00 94.03           H  
ATOM   4040  HB3 LEU A 246       1.605 -15.257  -9.866  1.00 94.03           H  
ATOM   4041  O   LEU A 246      -2.046 -16.815  -9.272  1.00 94.03           O  
ATOM   4042  CG  LEU A 246      -0.009 -14.574 -11.128  1.00 94.03           C  
ATOM   4043  HG  LEU A 246      -1.045 -14.837 -11.343  1.00 94.03           H  
ATOM   4044  CD1 LEU A 246       0.046 -13.097 -10.726  1.00 94.03           C  
ATOM   4045 HD11 LEU A 246      -0.823 -12.866 -10.109  1.00 94.03           H  
ATOM   4046 HD12 LEU A 246       0.006 -12.462 -11.611  1.00 94.03           H  
ATOM   4047 HD13 LEU A 246       0.954 -12.887 -10.161  1.00 94.03           H  
ATOM   4048  CD2 LEU A 246       0.803 -14.773 -12.406  1.00 94.03           C  
ATOM   4049 HD21 LEU A 246       1.855 -14.557 -12.220  1.00 94.03           H  
ATOM   4050 HD22 LEU A 246       0.701 -15.808 -12.733  1.00 94.03           H  
ATOM   4051 HD23 LEU A 246       0.418 -14.127 -13.195  1.00 94.03           H  
ATOM   4052  N   ILE A 247      -2.524 -14.765  -8.493  1.00 91.58           N  
ATOM   4053  H   ILE A 247      -2.154 -13.881  -8.174  1.00 91.58           H  
ATOM   4054  CA  ILE A 247      -3.965 -14.878  -8.683  1.00 91.58           C  
ATOM   4055  HA  ILE A 247      -4.236 -15.934  -8.718  1.00 91.58           H  
ATOM   4056  C   ILE A 247      -4.316 -14.254 -10.028  1.00 91.58           C  
ATOM   4057  CB  ILE A 247      -4.753 -14.246  -7.518  1.00 91.58           C  
ATOM   4058  HB  ILE A 247      -4.604 -13.167  -7.558  1.00 91.58           H  
ATOM   4059  O   ILE A 247      -4.250 -13.036 -10.209  1.00 91.58           O  
ATOM   4060  CG1 ILE A 247      -4.286 -14.719  -6.123  1.00 91.58           C  
ATOM   4061 HG12 ILE A 247      -4.866 -14.193  -5.365  1.00 91.58           H  
ATOM   4062 HG13 ILE A 247      -3.244 -14.435  -5.978  1.00 91.58           H  
ATOM   4063  CG2 ILE A 247      -6.256 -14.534  -7.696  1.00 91.58           C  
ATOM   4064 HG21 ILE A 247      -6.448 -15.607  -7.663  1.00 91.58           H  
ATOM   4065 HG22 ILE A 247      -6.825 -14.045  -6.906  1.00 91.58           H  
ATOM   4066 HG23 ILE A 247      -6.605 -14.175  -8.665  1.00 91.58           H  
ATOM   4067  CD1 ILE A 247      -4.419 -16.228  -5.869  1.00 91.58           C  
ATOM   4068 HD11 ILE A 247      -5.467 -16.527  -5.860  1.00 91.58           H  
ATOM   4069 HD12 ILE A 247      -3.991 -16.470  -4.896  1.00 91.58           H  
ATOM   4070 HD13 ILE A 247      -3.883 -16.792  -6.632  1.00 91.58           H  
ATOM   4071  N   HIS A 248      -4.734 -15.099 -10.964  1.00 82.64           N  
ATOM   4072  H   HIS A 248      -4.725 -16.089 -10.764  1.00 82.64           H  
ATOM   4073  CA  HIS A 248      -5.318 -14.659 -12.222  1.00 82.64           C  
ATOM   4074  HA  HIS A 248      -4.746 -13.816 -12.610  1.00 82.64           H  
ATOM   4075  C   HIS A 248      -6.747 -14.171 -11.967  1.00 82.64           C  
ATOM   4076  CB  HIS A 248      -5.232 -15.790 -13.254  1.00 82.64           C  
ATOM   4077  HB2 HIS A 248      -5.676 -16.699 -12.847  1.00 82.64           H  
ATOM   4078  HB3 HIS A 248      -5.804 -15.507 -14.137  1.00 82.64           H  
ATOM   4079  O   HIS A 248      -7.710 -14.919 -12.093  1.00 82.64           O  
ATOM   4080  CG  HIS A 248      -3.813 -16.067 -13.678  1.00 82.64           C  
ATOM   4081  CD2 HIS A 248      -2.954 -16.989 -13.141  1.00 82.64           C  
ATOM   4082  HD2 HIS A 248      -3.172 -17.668 -12.330  1.00 82.64           H  
ATOM   4083  ND1 HIS A 248      -3.130 -15.406 -14.672  1.00 82.64           N  
ATOM   4084  HD1 HIS A 248      -3.520 -14.718 -15.300  1.00 82.64           H  
ATOM   4085  CE1 HIS A 248      -1.893 -15.923 -14.740  1.00 82.64           C  
ATOM   4086  HE1 HIS A 248      -1.133 -15.628 -15.449  1.00 82.64           H  
ATOM   4087  NE2 HIS A 248      -1.735 -16.885 -13.820  1.00 82.64           N  
ATOM   4088  N   GLN A 249      -6.881 -12.913 -11.551  1.00 67.50           N  
ATOM   4089  H   GLN A 249      -6.046 -12.364 -11.401  1.00 67.50           H  
ATOM   4090  CA  GLN A 249      -8.171 -12.233 -11.563  1.00 67.50           C  
ATOM   4091  HA  GLN A 249      -8.967 -12.955 -11.380  1.00 67.50           H  
ATOM   4092  C   GLN A 249      -8.376 -11.642 -12.949  1.00 67.50           C  
ATOM   4093  CB  GLN A 249      -8.256 -11.154 -10.476  1.00 67.50           C  
ATOM   4094  HB2 GLN A 249      -9.229 -10.668 -10.548  1.00 67.50           H  
ATOM   4095  HB3 GLN A 249      -7.480 -10.404 -10.633  1.00 67.50           H  
ATOM   4096  O   GLN A 249      -7.511 -10.919 -13.448  1.00 67.50           O  
ATOM   4097  CG  GLN A 249      -8.104 -11.764  -9.078  1.00 67.50           C  
ATOM   4098  HG2 GLN A 249      -7.064 -12.057  -8.938  1.00 67.50           H  
ATOM   4099  HG3 GLN A 249      -8.740 -12.646  -9.000  1.00 67.50           H  
ATOM   4100  CD  GLN A 249      -8.459 -10.793  -7.965  1.00 67.50           C  
ATOM   4101  NE2 GLN A 249      -8.992 -11.274  -6.864  1.00 67.50           N  
ATOM   4102 HE21 GLN A 249      -9.284 -10.575  -6.196  1.00 67.50           H  
ATOM   4103 HE22 GLN A 249      -9.240 -12.252  -6.808  1.00 67.50           H  
ATOM   4104  OE1 GLN A 249      -8.242  -9.597  -8.032  1.00 67.50           O  
ATOM   4105  N   SER A 250      -9.512 -11.929 -13.574  1.00 60.32           N  
ATOM   4106  H   SER A 250     -10.211 -12.511 -13.134  1.00 60.32           H  
ATOM   4107  CA  SER A 250      -9.900 -11.140 -14.731  1.00 60.32           C  
ATOM   4108  HA  SER A 250      -9.085 -11.153 -15.454  1.00 60.32           H  
ATOM   4109  C   SER A 250     -10.152  -9.696 -14.302  1.00 60.32           C  
ATOM   4110  CB  SER A 250     -11.126 -11.719 -15.408  1.00 60.32           C  
ATOM   4111  HB2 SER A 250     -11.287 -11.232 -16.370  1.00 60.32           H  
ATOM   4112  HB3 SER A 250     -10.990 -12.789 -15.568  1.00 60.32           H  
ATOM   4113  O   SER A 250     -10.519  -9.408 -13.159  1.00 60.32           O  
ATOM   4114  OG  SER A 250     -12.232 -11.483 -14.582  1.00 60.32           O  
ATOM   4115  HG  SER A 250     -12.904 -12.055 -14.960  1.00 60.32           H  
ATOM   4116  N   ILE A 251      -9.991  -8.778 -15.249  1.00 53.14           N  
ATOM   4117  H   ILE A 251      -9.695  -9.086 -16.164  1.00 53.14           H  
ATOM   4118  CA  ILE A 251     -10.257  -7.349 -15.044  1.00 53.14           C  
ATOM   4119  HA  ILE A 251      -9.640  -6.991 -14.219  1.00 53.14           H  
ATOM   4120  C   ILE A 251     -11.729  -7.117 -14.639  1.00 53.14           C  
ATOM   4121  CB  ILE A 251      -9.860  -6.591 -16.334  1.00 53.14           C  
ATOM   4122  HB  ILE A 251     -10.423  -7.019 -17.164  1.00 53.14           H  
ATOM   4123  O   ILE A 251     -12.041  -6.135 -13.972  1.00 53.14           O  
ATOM   4124  CG1 ILE A 251      -8.346  -6.760 -16.627  1.00 53.14           C  
ATOM   4125 HG12 ILE A 251      -7.771  -6.167 -15.916  1.00 53.14           H  
ATOM   4126 HG13 ILE A 251      -8.047  -7.801 -16.501  1.00 53.14           H  
ATOM   4127  CG2 ILE A 251     -10.210  -5.094 -16.244  1.00 53.14           C  
ATOM   4128 HG21 ILE A 251      -9.887  -4.565 -17.140  1.00 53.14           H  
ATOM   4129 HG22 ILE A 251      -9.737  -4.652 -15.367  1.00 53.14           H  
ATOM   4130 HG23 ILE A 251     -11.289  -4.964 -16.166  1.00 53.14           H  
ATOM   4131  CD1 ILE A 251      -7.941  -6.367 -18.054  1.00 53.14           C  
ATOM   4132 HD11 ILE A 251      -8.103  -5.303 -18.228  1.00 53.14           H  
ATOM   4133 HD12 ILE A 251      -6.883  -6.583 -18.198  1.00 53.14           H  
ATOM   4134 HD13 ILE A 251      -8.518  -6.947 -18.774  1.00 53.14           H  
ATOM   4135  N   THR A 252     -12.627  -8.034 -15.010  1.00 63.02           N  
ATOM   4136  H   THR A 252     -12.304  -8.845 -15.519  1.00 63.02           H  
ATOM   4137  CA  THR A 252     -14.069  -7.986 -14.732  1.00 63.02           C  
ATOM   4138  HA  THR A 252     -14.372  -6.951 -14.574  1.00 63.02           H  
ATOM   4139  C   THR A 252     -14.487  -8.763 -13.478  1.00 63.02           C  
ATOM   4140  CB  THR A 252     -14.844  -8.530 -15.943  1.00 63.02           C  
ATOM   4141  HB  THR A 252     -15.913  -8.523 -15.730  1.00 63.02           H  
ATOM   4142  O   THR A 252     -15.649  -8.690 -13.087  1.00 63.02           O  
ATOM   4143  CG2 THR A 252     -14.589  -7.715 -17.212  1.00 63.02           C  
ATOM   4144 HG21 THR A 252     -13.550  -7.809 -17.528  1.00 63.02           H  
ATOM   4145 HG22 THR A 252     -14.817  -6.666 -17.025  1.00 63.02           H  
ATOM   4146 HG23 THR A 252     -15.235  -8.077 -18.012  1.00 63.02           H  
ATOM   4147  OG1 THR A 252     -14.425  -9.851 -16.198  1.00 63.02           O  
ATOM   4148  HG1 THR A 252     -14.683 -10.089 -17.091  1.00 63.02           H  
ATOM   4149  N   GLY A 253     -13.588  -9.532 -12.853  1.00 55.45           N  
ATOM   4150  H   GLY A 253     -12.645  -9.555 -13.214  1.00 55.45           H  
ATOM   4151  CA  GLY A 253     -13.926 -10.492 -11.793  1.00 55.45           C  
ATOM   4152  HA2 GLY A 253     -13.005 -10.792 -11.293  1.00 55.45           H  
ATOM   4153  HA3 GLY A 253     -14.573 -10.005 -11.064  1.00 55.45           H  
ATOM   4154  C   GLY A 253     -14.636 -11.768 -12.280  1.00 55.45           C  
ATOM   4155  O   GLY A 253     -14.918 -12.649 -11.472  1.00 55.45           O  
ATOM   4156  N   LEU A 254     -14.904 -11.898 -13.582  1.00 50.98           N  
ATOM   4157  H   LEU A 254     -14.633 -11.135 -14.186  1.00 50.98           H  
ATOM   4158  CA  LEU A 254     -15.447 -13.097 -14.226  1.00 50.98           C  
ATOM   4159  HA  LEU A 254     -15.976 -13.710 -13.496  1.00 50.98           H  
ATOM   4160  C   LEU A 254     -14.303 -13.925 -14.820  1.00 50.98           C  
ATOM   4161  CB  LEU A 254     -16.426 -12.661 -15.333  1.00 50.98           C  
ATOM   4162  HB2 LEU A 254     -15.875 -12.083 -16.075  1.00 50.98           H  
ATOM   4163  HB3 LEU A 254     -16.804 -13.551 -15.837  1.00 50.98           H  
ATOM   4164  O   LEU A 254     -13.561 -13.388 -15.635  1.00 50.98           O  
ATOM   4165  CG  LEU A 254     -17.617 -11.820 -14.842  1.00 50.98           C  
ATOM   4166  HG  LEU A 254     -17.264 -10.973 -14.254  1.00 50.98           H  
ATOM   4167  CD1 LEU A 254     -18.391 -11.263 -16.036  1.00 50.98           C  
ATOM   4168 HD11 LEU A 254     -19.224 -10.654 -15.683  1.00 50.98           H  
ATOM   4169 HD12 LEU A 254     -18.773 -12.080 -16.648  1.00 50.98           H  
ATOM   4170 HD13 LEU A 254     -17.731 -10.640 -16.639  1.00 50.98           H  
ATOM   4171  CD2 LEU A 254     -18.570 -12.657 -13.986  1.00 50.98           C  
ATOM   4172 HD21 LEU A 254     -19.436 -12.055 -13.709  1.00 50.98           H  
ATOM   4173 HD22 LEU A 254     -18.067 -12.971 -13.071  1.00 50.98           H  
ATOM   4174 HD23 LEU A 254     -18.903 -13.533 -14.541  1.00 50.98           H  
ATOM   4175  N   TYR A 255     -14.131 -15.193 -14.435  1.00 47.92           N  
ATOM   4176  H   TYR A 255     -14.783 -15.601 -13.781  1.00 47.92           H  
ATOM   4177  CA  TYR A 255     -13.167 -16.080 -15.106  1.00 47.92           C  
ATOM   4178  HA  TYR A 255     -12.151 -15.743 -14.903  1.00 47.92           H  
ATOM   4179  C   TYR A 255     -13.397 -16.021 -16.624  1.00 47.92           C  
ATOM   4180  CB  TYR A 255     -13.321 -17.528 -14.602  1.00 47.92           C  
ATOM   4181  HB2 TYR A 255     -13.043 -18.203 -15.411  1.00 47.92           H  
ATOM   4182  HB3 TYR A 255     -14.369 -17.733 -14.380  1.00 47.92           H  
ATOM   4183  O   TYR A 255     -14.487 -16.348 -17.088  1.00 47.92           O  
ATOM   4184  CG  TYR A 255     -12.465 -17.890 -13.401  1.00 47.92           C  
ATOM   4185  CD1 TYR A 255     -11.202 -18.483 -13.605  1.00 47.92           C  
ATOM   4186  HD1 TYR A 255     -10.846 -18.661 -14.609  1.00 47.92           H  
ATOM   4187  CD2 TYR A 255     -12.929 -17.667 -12.090  1.00 47.92           C  
ATOM   4188  HD2 TYR A 255     -13.900 -17.220 -11.933  1.00 47.92           H  
ATOM   4189  CE1 TYR A 255     -10.406 -18.852 -12.504  1.00 47.92           C  
ATOM   4190  HE1 TYR A 255      -9.439 -19.310 -12.656  1.00 47.92           H  
ATOM   4191  CE2 TYR A 255     -12.135 -18.037 -10.985  1.00 47.92           C  
ATOM   4192  HE2 TYR A 255     -12.499 -17.871  -9.981  1.00 47.92           H  
ATOM   4193  OH  TYR A 255     -10.103 -18.993 -10.131  1.00 47.92           O  
ATOM   4194  HH  TYR A 255     -10.546 -18.818  -9.297  1.00 47.92           H  
ATOM   4195  CZ  TYR A 255     -10.870 -18.631 -11.192  1.00 47.92           C  
ATOM   4196  N   GLU A 256     -12.395 -15.583 -17.386  1.00 45.74           N  
ATOM   4197  H   GLU A 256     -11.519 -15.314 -16.961  1.00 45.74           H  
ATOM   4198  CA  GLU A 256     -12.399 -15.797 -18.832  1.00 45.74           C  
ATOM   4199  HA  GLU A 256     -13.398 -15.626 -19.233  1.00 45.74           H  
ATOM   4200  C   GLU A 256     -12.057 -17.277 -19.041  1.00 45.74           C  
ATOM   4201  CB  GLU A 256     -11.437 -14.832 -19.556  1.00 45.74           C  
ATOM   4202  HB2 GLU A 256     -11.349 -15.156 -20.593  1.00 45.74           H  
ATOM   4203  HB3 GLU A 256     -10.453 -14.874 -19.089  1.00 45.74           H  
ATOM   4204  O   GLU A 256     -10.944 -17.707 -18.732  1.00 45.74           O  
ATOM   4205  CG  GLU A 256     -11.959 -13.380 -19.538  1.00 45.74           C  
ATOM   4206  HG2 GLU A 256     -11.991 -13.036 -18.505  1.00 45.74           H  
ATOM   4207  HG3 GLU A 256     -12.980 -13.376 -19.920  1.00 45.74           H  
ATOM   4208  CD  GLU A 256     -11.124 -12.381 -20.366  1.00 45.74           C  
ATOM   4209  OE1 GLU A 256     -11.490 -11.181 -20.341  1.00 45.74           O  
ATOM   4210  OE2 GLU A 256     -10.103 -12.778 -20.971  1.00 45.74           O  
ATOM   4211  N   THR A 257     -13.063 -18.063 -19.433  1.00 41.80           N  
ATOM   4212  H   THR A 257     -13.965 -17.637 -19.593  1.00 41.80           H  
ATOM   4213  CA  THR A 257     -12.916 -19.445 -19.916  1.00 41.80           C  
ATOM   4214  HA  THR A 257     -12.163 -19.971 -19.329  1.00 41.80           H  
ATOM   4215  C   THR A 257     -12.440 -19.464 -21.355  1.00 41.80           C  
ATOM   4216  CB  THR A 257     -14.237 -20.211 -19.861  1.00 41.80           C  
ATOM   4217  HB  THR A 257     -14.110 -21.173 -20.358  1.00 41.80           H  
ATOM   4218  O   THR A 257     -13.014 -18.672 -22.140  1.00 41.80           O  
ATOM   4219  CG2 THR A 257     -14.719 -20.461 -18.434  1.00 41.80           C  
ATOM   4220 HG21 THR A 257     -14.902 -19.511 -17.931  1.00 41.80           H  
ATOM   4221 HG22 THR A 257     -13.961 -21.020 -17.886  1.00 41.80           H  
ATOM   4222 HG23 THR A 257     -15.645 -21.035 -18.462  1.00 41.80           H  
ATOM   4223  OG1 THR A 257     -15.202 -19.456 -20.554  1.00 41.80           O  
ATOM   4224  HG1 THR A 257     -14.707 -19.092 -21.291  1.00 41.80           H  
ATOM   4225  OXT THR A 257     -11.599 -20.336 -21.647  1.00 41.80           O  
TER    4226      THR A 257                                                       
END   
