# Supplementary material for: Computational design of novel Cas9 PAM-interacting domains using evolution-based modelling and structural quality assessment
Source: PLoS Comput Biol. 2023 Nov 17;19(11):e1011621. doi: 10.1371/journal.pcbi.1011621 (PMC10729993; doi:10.1371/journal.pcbi.1011621)
Supplement: S1 File — This file contains the experimentally tested sequences in a zip format. It includes Fasta files, AlphaFold Prediction with PDB file, pLDDT, and more. (ZIP) [file pcbi.1011621.s001.zip › pdb/dg_7_relaxed_rank_1_model_3.pdb]

ATOM      1  N   THR A   1      -8.788 -10.166 -22.985  1.00 40.76           N  
ATOM      2  H   THR A   1      -9.450  -9.423 -23.160  1.00 40.76           H  
ATOM      3  H2  THR A   1      -9.206 -11.029 -23.301  1.00 40.76           H  
ATOM      4  H3  THR A   1      -8.589 -10.210 -21.996  1.00 40.76           H  
ATOM      5  CA  THR A   1      -7.572  -9.864 -23.771  1.00 40.76           C  
ATOM      6  HA  THR A   1      -6.839 -10.665 -23.673  1.00 40.76           H  
ATOM      7  C   THR A   1      -6.965  -8.580 -23.230  1.00 40.76           C  
ATOM      8  CB  THR A   1      -7.945  -9.715 -25.252  1.00 40.76           C  
ATOM      9  HB  THR A   1      -7.176  -9.157 -25.786  1.00 40.76           H  
ATOM     10  O   THR A   1      -7.583  -7.535 -23.341  1.00 40.76           O  
ATOM     11  CG2 THR A   1      -8.142 -11.083 -25.903  1.00 40.76           C  
ATOM     12 HG21 THR A   1      -7.224 -11.667 -25.827  1.00 40.76           H  
ATOM     13 HG22 THR A   1      -8.961 -11.629 -25.435  1.00 40.76           H  
ATOM     14 HG23 THR A   1      -8.372 -10.949 -26.960  1.00 40.76           H  
ATOM     15  OG1 THR A   1      -9.187  -9.064 -25.344  1.00 40.76           O  
ATOM     16  HG1 THR A   1      -9.272  -8.688 -26.223  1.00 40.76           H  
ATOM     17  N   GLY A   2      -5.838  -8.647 -22.514  1.00 57.65           N  
ATOM     18  H   GLY A   2      -5.312  -9.508 -22.481  1.00 57.65           H  
ATOM     19  CA  GLY A   2      -5.143  -7.440 -22.035  1.00 57.65           C  
ATOM     20  HA2 GLY A   2      -4.508  -7.687 -21.184  1.00 57.65           H  
ATOM     21  HA3 GLY A   2      -5.866  -6.688 -21.719  1.00 57.65           H  
ATOM     22  C   GLY A   2      -4.260  -6.856 -23.139  1.00 57.65           C  
ATOM     23  O   GLY A   2      -3.708  -7.624 -23.924  1.00 57.65           O  
ATOM     24  N   GLY A   3      -4.135  -5.529 -23.216  1.00 68.73           N  
ATOM     25  H   GLY A   3      -4.669  -4.939 -22.594  1.00 68.73           H  
ATOM     26  CA  GLY A   3      -3.266  -4.875 -24.199  1.00 68.73           C  
ATOM     27  HA2 GLY A   3      -3.323  -3.793 -24.080  1.00 68.73           H  
ATOM     28  HA3 GLY A   3      -3.620  -5.121 -25.200  1.00 68.73           H  
ATOM     29  C   GLY A   3      -1.799  -5.308 -24.068  1.00 68.73           C  
ATOM     30  O   GLY A   3      -1.315  -5.585 -22.973  1.00 68.73           O  
ATOM     31  N   PHE A   4      -1.069  -5.368 -25.182  1.00 78.94           N  
ATOM     32  H   PHE A   4      -1.529  -5.211 -26.068  1.00 78.94           H  
ATOM     33  CA  PHE A   4       0.359  -5.731 -25.194  1.00 78.94           C  
ATOM     34  HA  PHE A   4       0.514  -6.571 -24.518  1.00 78.94           H  
ATOM     35  C   PHE A   4       1.279  -4.595 -24.724  1.00 78.94           C  
ATOM     36  CB  PHE A   4       0.742  -6.176 -26.607  1.00 78.94           C  
ATOM     37  HB2 PHE A   4       1.815  -6.371 -26.624  1.00 78.94           H  
ATOM     38  HB3 PHE A   4       0.532  -5.371 -27.311  1.00 78.94           H  
ATOM     39  O   PHE A   4       2.415  -4.815 -24.300  1.00 78.94           O  
ATOM     40  CG  PHE A   4       0.048  -7.442 -27.053  1.00 78.94           C  
ATOM     41  CD1 PHE A   4       0.334  -8.639 -26.383  1.00 78.94           C  
ATOM     42  HD1 PHE A   4       1.055  -8.615 -25.580  1.00 78.94           H  
ATOM     43  CD2 PHE A   4      -0.866  -7.443 -28.121  1.00 78.94           C  
ATOM     44  HD2 PHE A   4      -1.082  -6.530 -28.656  1.00 78.94           H  
ATOM     45  CE1 PHE A   4      -0.288  -9.840 -26.761  1.00 78.94           C  
ATOM     46  HE1 PHE A   4      -0.055 -10.763 -26.250  1.00 78.94           H  
ATOM     47  CE2 PHE A   4      -1.491  -8.644 -28.505  1.00 78.94           C  
ATOM     48  HE2 PHE A   4      -2.187  -8.649 -29.331  1.00 78.94           H  
ATOM     49  CZ  PHE A   4      -1.204  -9.841 -27.825  1.00 78.94           C  
ATOM     50  HZ  PHE A   4      -1.679 -10.762 -28.130  1.00 78.94           H  
ATOM     51  N   SER A   5       0.780  -3.366 -24.782  1.00 78.82           N  
ATOM     52  H   SER A   5      -0.164  -3.257 -25.123  1.00 78.82           H  
ATOM     53  CA  SER A   5       1.463  -2.141 -24.387  1.00 78.82           C  
ATOM     54  HA  SER A   5       2.271  -2.378 -23.695  1.00 78.82           H  
ATOM     55  C   SER A   5       0.494  -1.218 -23.667  1.00 78.82           C  
ATOM     56  CB  SER A   5       2.072  -1.456 -25.616  1.00 78.82           C  
ATOM     57  HB2 SER A   5       2.482  -0.484 -25.343  1.00 78.82           H  
ATOM     58  HB3 SER A   5       2.884  -2.085 -25.980  1.00 78.82           H  
ATOM     59  O   SER A   5      -0.722  -1.356 -23.780  1.00 78.82           O  
ATOM     60  OG  SER A   5       1.132  -1.307 -26.662  1.00 78.82           O  
ATOM     61  HG  SER A   5       0.557  -0.556 -26.497  1.00 78.82           H  
ATOM     62  N   LYS A   6       1.029  -0.242 -22.933  1.00 75.66           N  
ATOM     63  H   LYS A   6       2.036  -0.176 -22.891  1.00 75.66           H  
ATOM     64  CA  LYS A   6       0.211   0.882 -22.477  1.00 75.66           C  
ATOM     65  HA  LYS A   6      -0.625   0.510 -21.885  1.00 75.66           H  
ATOM     66  C   LYS A   6      -0.350   1.616 -23.692  1.00 75.66           C  
ATOM     67  CB  LYS A   6       1.052   1.842 -21.652  1.00 75.66           C  
ATOM     68  HB2 LYS A   6       1.959   2.076 -22.210  1.00 75.66           H  
ATOM     69  HB3 LYS A   6       0.483   2.764 -21.524  1.00 75.66           H  
ATOM     70  O   LYS A   6       0.414   2.074 -24.535  1.00 75.66           O  
ATOM     71  CG  LYS A   6       1.417   1.286 -20.274  1.00 75.66           C  
ATOM     72  HG2 LYS A   6       2.013   0.378 -20.368  1.00 75.66           H  
ATOM     73  HG3 LYS A   6       0.516   1.092 -19.693  1.00 75.66           H  
ATOM     74  CD  LYS A   6       2.239   2.390 -19.627  1.00 75.66           C  
ATOM     75  HD2 LYS A   6       3.126   2.536 -20.244  1.00 75.66           H  
ATOM     76  HD3 LYS A   6       1.658   3.312 -19.638  1.00 75.66           H  
ATOM     77  CE  LYS A   6       2.692   2.111 -18.207  1.00 75.66           C  
ATOM     78  HE2 LYS A   6       1.827   1.897 -17.579  1.00 75.66           H  
ATOM     79  HE3 LYS A   6       3.358   1.248 -18.216  1.00 75.66           H  
ATOM     80  NZ  LYS A   6       3.396   3.335 -17.765  1.00 75.66           N  
ATOM     81  HZ1 LYS A   6       2.728   4.083 -17.645  1.00 75.66           H  
ATOM     82  HZ2 LYS A   6       3.984   3.656 -18.520  1.00 75.66           H  
ATOM     83  HZ3 LYS A   6       3.928   3.191 -16.919  1.00 75.66           H  
ATOM     84  N   GLU A   7      -1.668   1.748 -23.748  1.00 77.70           N  
ATOM     85  H   GLU A   7      -2.229   1.245 -23.075  1.00 77.70           H  
ATOM     86  CA  GLU A   7      -2.382   2.298 -24.908  1.00 77.70           C  
ATOM     87  HA  GLU A   7      -1.983   1.849 -25.817  1.00 77.70           H  
ATOM     88  C   GLU A   7      -2.219   3.816 -25.072  1.00 77.70           C  
ATOM     89  CB  GLU A   7      -3.863   1.915 -24.811  1.00 77.70           C  
ATOM     90  HB2 GLU A   7      -4.263   2.288 -23.869  1.00 77.70           H  
ATOM     91  HB3 GLU A   7      -4.404   2.378 -25.636  1.00 77.70           H  
ATOM     92  O   GLU A   7      -2.617   4.379 -26.089  1.00 77.70           O  
ATOM     93  CG  GLU A   7      -4.049   0.391 -24.895  1.00 77.70           C  
ATOM     94  HG2 GLU A   7      -3.499  -0.083 -24.082  1.00 77.70           H  
ATOM     95  HG3 GLU A   7      -3.625   0.040 -25.837  1.00 77.70           H  
ATOM     96  CD  GLU A   7      -5.515  -0.047 -24.801  1.00 77.70           C  
ATOM     97  OE1 GLU A   7      -5.735  -1.271 -24.935  1.00 77.70           O  
ATOM     98  OE2 GLU A   7      -6.376   0.823 -24.545  1.00 77.70           O  
ATOM     99  N   SER A   8      -1.588   4.493 -24.108  1.00 79.77           N  
ATOM    100  H   SER A   8      -1.278   3.989 -23.289  1.00 79.77           H  
ATOM    101  CA  SER A   8      -1.207   5.896 -24.247  1.00 79.77           C  
ATOM    102  HA  SER A   8      -2.106   6.481 -24.441  1.00 79.77           H  
ATOM    103  C   SER A   8      -0.246   6.073 -25.425  1.00 79.77           C  
ATOM    104  CB  SER A   8      -0.558   6.420 -22.964  1.00 79.77           C  
ATOM    105  HB2 SER A   8      -0.365   7.488 -23.069  1.00 79.77           H  
ATOM    106  HB3 SER A   8       0.389   5.908 -22.798  1.00 79.77           H  
ATOM    107  O   SER A   8       0.881   5.570 -25.407  1.00 79.77           O  
ATOM    108  OG  SER A   8      -1.405   6.197 -21.849  1.00 79.77           O  
ATOM    109  HG  SER A   8      -2.280   6.529 -22.062  1.00 79.77           H  
ATOM    110  N   ILE A   9      -0.700   6.817 -26.434  1.00 78.06           N  
ATOM    111  H   ILE A   9      -1.660   7.129 -26.405  1.00 78.06           H  
ATOM    112  CA  ILE A   9       0.109   7.201 -27.589  1.00 78.06           C  
ATOM    113  HA  ILE A   9       0.751   6.364 -27.862  1.00 78.06           H  
ATOM    114  C   ILE A   9       0.993   8.372 -27.171  1.00 78.06           C  
ATOM    115  CB  ILE A   9      -0.776   7.537 -28.811  1.00 78.06           C  
ATOM    116  HB  ILE A   9      -1.428   8.371 -28.551  1.00 78.06           H  
ATOM    117  O   ILE A   9       0.506   9.442 -26.803  1.00 78.06           O  
ATOM    118  CG1 ILE A   9      -1.656   6.322 -29.193  1.00 78.06           C  
ATOM    119 HG12 ILE A   9      -2.211   5.983 -28.317  1.00 78.06           H  
ATOM    120 HG13 ILE A   9      -1.020   5.501 -29.522  1.00 78.06           H  
ATOM    121  CG2 ILE A   9       0.110   7.961 -30.001  1.00 78.06           C  
ATOM    122 HG21 ILE A   9       0.798   7.157 -30.265  1.00 78.06           H  
ATOM    123 HG22 ILE A   9       0.693   8.846 -29.746  1.00 78.06           H  
ATOM    124 HG23 ILE A   9      -0.501   8.220 -30.865  1.00 78.06           H  
ATOM    125  CD1 ILE A   9      -2.698   6.616 -30.279  1.00 78.06           C  
ATOM    126 HD11 ILE A   9      -2.212   6.814 -31.235  1.00 78.06           H  
ATOM    127 HD12 ILE A   9      -3.347   5.749 -30.396  1.00 78.06           H  
ATOM    128 HD13 ILE A   9      -3.304   7.475 -29.990  1.00 78.06           H  
ATOM    129  N   LEU A  10       2.303   8.164 -27.223  1.00 79.43           N  
ATOM    130  H   LEU A  10       2.634   7.278 -27.577  1.00 79.43           H  
ATOM    131  CA  LEU A  10       3.277   9.227 -27.058  1.00 79.43           C  
ATOM    132  HA  LEU A  10       2.883   9.970 -26.364  1.00 79.43           H  
ATOM    133  C   LEU A  10       3.495   9.924 -28.399  1.00 79.43           C  
ATOM    134  CB  LEU A  10       4.581   8.662 -26.484  1.00 79.43           C  
ATOM    135  HB2 LEU A  10       5.313   9.469 -26.449  1.00 79.43           H  
ATOM    136  HB3 LEU A  10       4.948   7.897 -27.169  1.00 79.43           H  
ATOM    137  O   LEU A  10       3.530   9.286 -29.452  1.00 79.43           O  
ATOM    138  CG  LEU A  10       4.468   8.036 -25.083  1.00 79.43           C  
ATOM    139  HG  LEU A  10       3.835   7.150 -25.128  1.00 79.43           H  
ATOM    140  CD1 LEU A  10       5.866   7.624 -24.622  1.00 79.43           C  
ATOM    141 HD11 LEU A  10       5.809   7.142 -23.646  1.00 79.43           H  
ATOM    142 HD12 LEU A  10       6.514   8.498 -24.550  1.00 79.43           H  
ATOM    143 HD13 LEU A  10       6.296   6.920 -25.334  1.00 79.43           H  
ATOM    144  CD2 LEU A  10       3.901   9.004 -24.040  1.00 79.43           C  
ATOM    145 HD21 LEU A  10       4.481   9.927 -24.028  1.00 79.43           H  
ATOM    146 HD22 LEU A  10       2.858   9.224 -24.270  1.00 79.43           H  
ATOM    147 HD23 LEU A  10       3.938   8.538 -23.056  1.00 79.43           H  
ATOM    148  N   LYS A  11       3.660  11.248 -28.350  1.00 79.67           N  
ATOM    149  H   LYS A  11       3.604  11.699 -27.448  1.00 79.67           H  
ATOM    150  CA  LYS A  11       4.018  12.046 -29.524  1.00 79.67           C  
ATOM    151  HA  LYS A  11       3.260  11.867 -30.286  1.00 79.67           H  
ATOM    152  C   LYS A  11       5.352  11.584 -30.120  1.00 79.67           C  
ATOM    153  CB  LYS A  11       4.011  13.547 -29.189  1.00 79.67           C  
ATOM    154  HB2 LYS A  11       3.016  13.819 -28.836  1.00 79.67           H  
ATOM    155  HB3 LYS A  11       4.203  14.107 -30.105  1.00 79.67           H  
ATOM    156  O   LYS A  11       6.210  11.052 -29.409  1.00 79.67           O  
ATOM    157  CG  LYS A  11       5.052  13.956 -28.131  1.00 79.67           C  
ATOM    158  HG2 LYS A  11       4.865  13.418 -27.202  1.00 79.67           H  
ATOM    159  HG3 LYS A  11       6.052  13.711 -28.488  1.00 79.67           H  
ATOM    160  CD  LYS A  11       4.975  15.464 -27.862  1.00 79.67           C  
ATOM    161  HD2 LYS A  11       5.160  15.996 -28.795  1.00 79.67           H  
ATOM    162  HD3 LYS A  11       3.977  15.715 -27.501  1.00 79.67           H  
ATOM    163  CE  LYS A  11       6.023  15.878 -26.822  1.00 79.67           C  
ATOM    164  HE2 LYS A  11       7.003  15.573 -27.186  1.00 79.67           H  
ATOM    165  HE3 LYS A  11       5.827  15.342 -25.893  1.00 79.67           H  
ATOM    166  NZ  LYS A  11       6.001  17.345 -26.590  1.00 79.67           N  
ATOM    167  HZ1 LYS A  11       5.097  17.646 -26.255  1.00 79.67           H  
ATOM    168  HZ2 LYS A  11       6.705  17.616 -25.917  1.00 79.67           H  
ATOM    169  HZ3 LYS A  11       6.193  17.835 -27.452  1.00 79.67           H  
ATOM    170  N   HIS A  12       5.511  11.833 -31.415  1.00 72.09           N  
ATOM    171  H   HIS A  12       4.763  12.291 -31.916  1.00 72.09           H  
ATOM    172  CA  HIS A  12       6.754  11.598 -32.139  1.00 72.09           C  
ATOM    173  HA  HIS A  12       6.963  10.529 -32.130  1.00 72.09           H  
ATOM    174  C   HIS A  12       7.928  12.317 -31.447  1.00 72.09           C  
ATOM    175  CB  HIS A  12       6.554  12.031 -33.600  1.00 72.09           C  
ATOM    176  HB2 HIS A  12       7.398  11.676 -34.193  1.00 72.09           H  
ATOM    177  HB3 HIS A  12       5.660  11.552 -34.001  1.00 72.09           H  
ATOM    178  O   HIS A  12       7.783  13.425 -30.919  1.00 72.09           O  
ATOM    179  CG  HIS A  12       6.435  13.520 -33.796  1.00 72.09           C  
ATOM    180  CD2 HIS A  12       5.282  14.253 -33.862  1.00 72.09           C  
ATOM    181  HD2 HIS A  12       4.276  13.863 -33.808  1.00 72.09           H  
ATOM    182  ND1 HIS A  12       7.482  14.401 -33.928  1.00 72.09           N  
ATOM    183  HD1 HIS A  12       8.460  14.153 -33.985  1.00 72.09           H  
ATOM    184  CE1 HIS A  12       6.973  15.637 -34.045  1.00 72.09           C  
ATOM    185  HE1 HIS A  12       7.554  16.538 -34.181  1.00 72.09           H  
ATOM    186  NE2 HIS A  12       5.633  15.598 -33.994  1.00 72.09           N  
ATOM    187  N   GLY A  13       9.083  11.663 -31.392  1.00 67.54           N  
ATOM    188  H   GLY A  13       9.143  10.737 -31.792  1.00 67.54           H  
ATOM    189  CA  GLY A  13      10.270  12.186 -30.724  1.00 67.54           C  
ATOM    190  HA2 GLY A  13       9.991  12.648 -29.778  1.00 67.54           H  
ATOM    191  HA3 GLY A  13      10.728  12.944 -31.359  1.00 67.54           H  
ATOM    192  C   GLY A  13      11.297  11.099 -30.442  1.00 67.54           C  
ATOM    193  O   GLY A  13      11.018   9.910 -30.597  1.00 67.54           O  
ATOM    194  N   ASN A  14      12.490  11.517 -30.019  1.00 64.43           N  
ATOM    195  H   ASN A  14      12.651  12.507 -29.902  1.00 64.43           H  
ATOM    196  CA  ASN A  14      13.604  10.613 -29.759  1.00 64.43           C  
ATOM    197  HA  ASN A  14      13.562   9.828 -30.515  1.00 64.43           H  
ATOM    198  C   ASN A  14      13.437   9.928 -28.394  1.00 64.43           C  
ATOM    199  CB  ASN A  14      14.930  11.379 -29.942  1.00 64.43           C  
ATOM    200  HB2 ASN A  14      14.813  12.137 -30.717  1.00 64.43           H  
ATOM    201  HB3 ASN A  14      15.219  11.876 -29.016  1.00 64.43           H  
ATOM    202  O   ASN A  14      14.036  10.311 -27.390  1.00 64.43           O  
ATOM    203  CG  ASN A  14      16.057  10.473 -30.402  1.00 64.43           C  
ATOM    204  ND2 ASN A  14      17.260  10.984 -30.503  1.00 64.43           N  
ATOM    205 HD21 ASN A  14      17.459  11.937 -30.235  1.00 64.43           H  
ATOM    206 HD22 ASN A  14      17.974  10.335 -30.802  1.00 64.43           H  
ATOM    207  OD1 ASN A  14      15.867   9.319 -30.731  1.00 64.43           O  
ATOM    208  N   PHE A  15      12.532   8.957 -28.344  1.00 63.06           N  
ATOM    209  H   PHE A  15      12.034   8.737 -29.194  1.00 63.06           H  
ATOM    210  CA  PHE A  15      12.301   8.126 -27.177  1.00 63.06           C  
ATOM    211  HA  PHE A  15      12.944   8.436 -26.353  1.00 63.06           H  
ATOM    212  C   PHE A  15      12.668   6.695 -27.566  1.00 63.06           C  
ATOM    213  CB  PHE A  15      10.836   8.265 -26.733  1.00 63.06           C  
ATOM    214  HB2 PHE A  15      10.664   7.609 -25.880  1.00 63.06           H  
ATOM    215  HB3 PHE A  15      10.209   7.916 -27.554  1.00 63.06           H  
ATOM    216  O   PHE A  15      11.858   6.022 -28.199  1.00 63.06           O  
ATOM    217  CG  PHE A  15      10.376   9.667 -26.372  1.00 63.06           C  
ATOM    218  CD1 PHE A  15      10.679  10.222 -25.115  1.00 63.06           C  
ATOM    219  HD1 PHE A  15      11.282   9.666 -24.412  1.00 63.06           H  
ATOM    220  CD2 PHE A  15       9.626  10.417 -27.297  1.00 63.06           C  
ATOM    221  HD2 PHE A  15       9.440  10.023 -28.285  1.00 63.06           H  
ATOM    222  CE1 PHE A  15      10.216  11.509 -24.781  1.00 63.06           C  
ATOM    223  HE1 PHE A  15      10.468  11.940 -23.824  1.00 63.06           H  
ATOM    224  CE2 PHE A  15       9.136  11.689 -26.957  1.00 63.06           C  
ATOM    225  HE2 PHE A  15       8.558  12.248 -27.678  1.00 63.06           H  
ATOM    226  CZ  PHE A  15       9.435  12.238 -25.697  1.00 63.06           C  
ATOM    227  HZ  PHE A  15       9.087  13.227 -25.441  1.00 63.06           H  
ATOM    228  N   ASP A  16      13.847   6.222 -27.149  1.00 58.39           N  
ATOM    229  H   ASP A  16      14.500   6.898 -26.779  1.00 58.39           H  
ATOM    230  CA  ASP A  16      14.432   4.883 -27.410  1.00 58.39           C  
ATOM    231  HA  ASP A  16      14.741   4.823 -28.454  1.00 58.39           H  
ATOM    232  C   ASP A  16      13.512   3.667 -27.148  1.00 58.39           C  
ATOM    233  CB  ASP A  16      15.672   4.723 -26.499  1.00 58.39           C  
ATOM    234  HB2 ASP A  16      15.442   5.122 -25.511  1.00 58.39           H  
ATOM    235  HB3 ASP A  16      15.902   3.667 -26.361  1.00 58.39           H  
ATOM    236  O   ASP A  16      13.923   2.519 -27.286  1.00 58.39           O  
ATOM    237  CG  ASP A  16      16.953   5.363 -27.029  1.00 58.39           C  
ATOM    238  OD1 ASP A  16      17.086   5.469 -28.264  1.00 58.39           O  
ATOM    239  OD2 ASP A  16      17.774   5.723 -26.158  1.00 58.39           O  
ATOM    240  N   LYS A  17      12.285   3.873 -26.664  1.00 64.05           N  
ATOM    241  H   LYS A  17      11.941   4.821 -26.731  1.00 64.05           H  
ATOM    242  CA  LYS A  17      11.426   2.833 -26.087  1.00 64.05           C  
ATOM    243  HA  LYS A  17      11.805   1.861 -26.402  1.00 64.05           H  
ATOM    244  C   LYS A  17       9.990   2.854 -26.599  1.00 64.05           C  
ATOM    245  CB  LYS A  17      11.508   2.904 -24.551  1.00 64.05           C  
ATOM    246  HB2 LYS A  17      11.111   3.858 -24.205  1.00 64.05           H  
ATOM    247  HB3 LYS A  17      10.913   2.097 -24.124  1.00 64.05           H  
ATOM    248  O   LYS A  17       9.169   2.117 -26.059  1.00 64.05           O  
ATOM    249  CG  LYS A  17      12.964   2.745 -24.095  1.00 64.05           C  
ATOM    250  HG2 LYS A  17      13.543   3.605 -24.433  1.00 64.05           H  
ATOM    251  HG3 LYS A  17      13.374   1.845 -24.552  1.00 64.05           H  
ATOM    252  CD  LYS A  17      13.138   2.649 -22.583  1.00 64.05           C  
ATOM    253  HD2 LYS A  17      12.618   1.768 -22.207  1.00 64.05           H  
ATOM    254  HD3 LYS A  17      12.765   3.557 -22.110  1.00 64.05           H  
ATOM    255  CE  LYS A  17      14.651   2.514 -22.390  1.00 64.05           C  
ATOM    256  HE2 LYS A  17      14.987   1.633 -22.937  1.00 64.05           H  
ATOM    257  HE3 LYS A  17      15.138   3.370 -22.858  1.00 64.05           H  
ATOM    258  NZ  LYS A  17      15.051   2.412 -20.971  1.00 64.05           N  
ATOM    259  HZ1 LYS A  17      14.640   1.587 -20.559  1.00 64.05           H  
ATOM    260  HZ2 LYS A  17      16.056   2.315 -20.944  1.00 64.05           H  
ATOM    261  HZ3 LYS A  17      14.801   3.257 -20.479  1.00 64.05           H  
ATOM    262  N   GLN A  18       9.675   3.682 -27.598  1.00 72.74           N  
ATOM    263  H   GLN A  18      10.412   4.197 -28.058  1.00 72.74           H  
ATOM    264  CA  GLN A  18       8.334   3.702 -28.179  1.00 72.74           C  
ATOM    265  HA  GLN A  18       7.609   3.671 -27.365  1.00 72.74           H  
ATOM    266  C   GLN A  18       8.090   2.474 -29.055  1.00 72.74           C  
ATOM    267  CB  GLN A  18       8.090   4.981 -28.983  1.00 72.74           C  
ATOM    268  HB2 GLN A  18       8.945   5.186 -29.627  1.00 72.74           H  
ATOM    269  HB3 GLN A  18       7.212   4.822 -29.609  1.00 72.74           H  
ATOM    270  O   GLN A  18       8.902   2.133 -29.913  1.00 72.74           O  
ATOM    271  CG  GLN A  18       7.811   6.184 -28.078  1.00 72.74           C  
ATOM    272  HG2 GLN A  18       8.681   6.374 -27.450  1.00 72.74           H  
ATOM    273  HG3 GLN A  18       6.970   5.945 -27.427  1.00 72.74           H  
ATOM    274  CD  GLN A  18       7.447   7.440 -28.868  1.00 72.74           C  
ATOM    275  NE2 GLN A  18       7.335   8.578 -28.222  1.00 72.74           N  
ATOM    276 HE21 GLN A  18       7.044   9.373 -28.771  1.00 72.74           H  
ATOM    277 HE22 GLN A  18       7.594   8.654 -27.248  1.00 72.74           H  
ATOM    278  OE1 GLN A  18       7.196   7.427 -30.058  1.00 72.74           O  
ATOM    279  N   ILE A  19       6.934   1.842 -28.870  1.00 79.65           N  
ATOM    280  H   ILE A  19       6.308   2.190 -28.159  1.00 79.65           H  
ATOM    281  CA  ILE A  19       6.519   0.708 -29.696  1.00 79.65           C  
ATOM    282  HA  ILE A  19       7.416   0.167 -29.996  1.00 79.65           H  
ATOM    283  C   ILE A  19       5.782   1.241 -30.931  1.00 79.65           C  
ATOM    284  CB  ILE A  19       5.660  -0.289 -28.902  1.00 79.65           C  
ATOM    285  HB  ILE A  19       4.789   0.246 -28.523  1.00 79.65           H  
ATOM    286  O   ILE A  19       4.821   2.006 -30.773  1.00 79.65           O  
ATOM    287  CG1 ILE A  19       6.452  -0.851 -27.707  1.00 79.65           C  
ATOM    288 HG12 ILE A  19       7.003  -0.063 -27.193  1.00 79.65           H  
ATOM    289 HG13 ILE A  19       7.174  -1.584 -28.065  1.00 79.65           H  
ATOM    290  CG2 ILE A  19       5.173  -1.443 -29.802  1.00 79.65           C  
ATOM    291 HG21 ILE A  19       6.024  -1.983 -30.218  1.00 79.65           H  
ATOM    292 HG22 ILE A  19       4.562  -1.063 -30.620  1.00 79.65           H  
ATOM    293 HG23 ILE A  19       4.549  -2.147 -29.252  1.00 79.65           H  
ATOM    294  CD1 ILE A  19       5.537  -1.501 -26.677  1.00 79.65           C  
ATOM    295 HD11 ILE A  19       4.849  -2.208 -27.142  1.00 79.65           H  
ATOM    296 HD12 ILE A  19       4.974  -0.734 -26.145  1.00 79.65           H  
ATOM    297 HD13 ILE A  19       6.167  -2.060 -25.985  1.00 79.65           H  
ATOM    298  N   PRO A  20       6.174   0.823 -32.148  1.00 80.83           N  
ATOM    299  CA  PRO A  20       5.448   1.129 -33.373  1.00 80.83           C  
ATOM    300  HA  PRO A  20       5.584   2.181 -33.622  1.00 80.83           H  
ATOM    301  C   PRO A  20       3.959   0.813 -33.259  1.00 80.83           C  
ATOM    302  CB  PRO A  20       6.100   0.260 -34.451  1.00 80.83           C  
ATOM    303  HB2 PRO A  20       6.063   0.728 -35.435  1.00 80.83           H  
ATOM    304  HB3 PRO A  20       5.619  -0.717 -34.492  1.00 80.83           H  
ATOM    305  O   PRO A  20       3.564  -0.278 -32.851  1.00 80.83           O  
ATOM    306  CG  PRO A  20       7.530   0.077 -33.962  1.00 80.83           C  
ATOM    307  HG2 PRO A  20       7.976  -0.839 -34.348  1.00 80.83           H  
ATOM    308  HG3 PRO A  20       8.134   0.940 -34.242  1.00 80.83           H  
ATOM    309  CD  PRO A  20       7.357   0.026 -32.448  1.00 80.83           C  
ATOM    310  HD2 PRO A  20       8.247   0.431 -31.968  1.00 80.83           H  
ATOM    311  HD3 PRO A  20       7.192  -1.005 -32.134  1.00 80.83           H  
ATOM    312  N   ARG A  21       3.109   1.750 -33.686  1.00 80.89           N  
ATOM    313  H   ARG A  21       3.491   2.644 -33.962  1.00 80.89           H  
ATOM    314  CA  ARG A  21       1.659   1.503 -33.777  1.00 80.89           C  
ATOM    315  HA  ARG A  21       1.313   1.089 -32.830  1.00 80.89           H  
ATOM    316  C   ARG A  21       1.314   0.458 -34.840  1.00 80.89           C  
ATOM    317  CB  ARG A  21       0.918   2.812 -34.066  1.00 80.89           C  
ATOM    318  HB2 ARG A  21       1.350   3.280 -34.950  1.00 80.89           H  
ATOM    319  HB3 ARG A  21      -0.126   2.581 -34.275  1.00 80.89           H  
ATOM    320  O   ARG A  21       0.271  -0.182 -34.757  1.00 80.89           O  
ATOM    321  CG  ARG A  21       0.982   3.788 -32.881  1.00 80.89           C  
ATOM    322  HG2 ARG A  21       2.024   3.956 -32.605  1.00 80.89           H  
ATOM    323  HG3 ARG A  21       0.460   3.364 -32.024  1.00 80.89           H  
ATOM    324  CD  ARG A  21       0.367   5.144 -33.244  1.00 80.89           C  
ATOM    325  HD2 ARG A  21       0.475   5.810 -32.388  1.00 80.89           H  
ATOM    326  HD3 ARG A  21       0.932   5.566 -34.075  1.00 80.89           H  
ATOM    327  NE  ARG A  21      -1.064   5.026 -33.598  1.00 80.89           N  
ATOM    328  HE  ARG A  21      -1.539   4.197 -33.272  1.00 80.89           H  
ATOM    329  NH1 ARG A  21      -1.264   7.052 -34.657  1.00 80.89           N  
ATOM    330 HH11 ARG A  21      -1.825   7.755 -35.116  1.00 80.89           H  
ATOM    331 HH12 ARG A  21      -0.301   7.258 -34.434  1.00 80.89           H  
ATOM    332  NH2 ARG A  21      -3.041   5.706 -34.496  1.00 80.89           N  
ATOM    333 HH21 ARG A  21      -3.597   6.423 -34.942  1.00 80.89           H  
ATOM    334 HH22 ARG A  21      -3.494   4.880 -34.132  1.00 80.89           H  
ATOM    335  CZ  ARG A  21      -1.780   5.925 -34.249  1.00 80.89           C  
ATOM    336  N   LYS A  22       2.166   0.334 -35.860  1.00 77.55           N  
ATOM    337  H   LYS A  22       3.022   0.868 -35.800  1.00 77.55           H  
ATOM    338  CA  LYS A  22       2.075  -0.622 -36.967  1.00 77.55           C  
ATOM    339  HA  LYS A  22       1.496  -1.489 -36.650  1.00 77.55           H  
ATOM    340  C   LYS A  22       3.484  -1.093 -37.318  1.00 77.55           C  
ATOM    341  CB  LYS A  22       1.409   0.028 -38.194  1.00 77.55           C  
ATOM    342  HB2 LYS A  22       2.006   0.880 -38.519  1.00 77.55           H  
ATOM    343  HB3 LYS A  22       1.397  -0.703 -39.003  1.00 77.55           H  
ATOM    344  O   LYS A  22       4.422  -0.314 -37.181  1.00 77.55           O  
ATOM    345  CG  LYS A  22      -0.033   0.494 -37.933  1.00 77.55           C  
ATOM    346  HG2 LYS A  22      -0.608  -0.335 -37.519  1.00 77.55           H  
ATOM    347  HG3 LYS A  22      -0.028   1.318 -37.220  1.00 77.55           H  
ATOM    348  CD  LYS A  22      -0.699   0.967 -39.231  1.00 77.55           C  
ATOM    349  HD2 LYS A  22      -0.117   1.787 -39.651  1.00 77.55           H  
ATOM    350  HD3 LYS A  22      -0.714   0.142 -39.943  1.00 77.55           H  
ATOM    351  CE  LYS A  22      -2.132   1.435 -38.954  1.00 77.55           C  
ATOM    352  HE2 LYS A  22      -2.681   0.614 -38.494  1.00 77.55           H  
ATOM    353  HE3 LYS A  22      -2.094   2.258 -38.241  1.00 77.55           H  
ATOM    354  NZ  LYS A  22      -2.811   1.868 -40.202  1.00 77.55           N  
ATOM    355  HZ1 LYS A  22      -2.841   1.112 -40.871  1.00 77.55           H  
ATOM    356  HZ2 LYS A  22      -3.762   2.153 -40.015  1.00 77.55           H  
ATOM    357  HZ3 LYS A  22      -2.319   2.644 -40.621  1.00 77.55           H  
ATOM    358  N   THR A  23       3.619  -2.314 -37.833  1.00 77.04           N  
ATOM    359  H   THR A  23       2.810  -2.918 -37.865  1.00 77.04           H  
ATOM    360  CA  THR A  23       4.903  -2.973 -38.150  1.00 77.04           C  
ATOM    361  HA  THR A  23       5.411  -3.221 -37.219  1.00 77.04           H  
ATOM    362  C   THR A  23       5.865  -2.117 -38.983  1.00 77.04           C  
ATOM    363  CB  THR A  23       4.618  -4.282 -38.910  1.00 77.04           C  
ATOM    364  HB  THR A  23       4.300  -4.046 -39.925  1.00 77.04           H  
ATOM    365  O   THR A  23       7.072  -2.221 -38.818  1.00 77.04           O  
ATOM    366  CG2 THR A  23       5.810  -5.230 -38.973  1.00 77.04           C  
ATOM    367 HG21 THR A  23       6.626  -4.768 -39.529  1.00 77.04           H  
ATOM    368 HG22 THR A  23       5.529  -6.149 -39.489  1.00 77.04           H  
ATOM    369 HG23 THR A  23       6.156  -5.468 -37.967  1.00 77.04           H  
ATOM    370  OG1 THR A  23       3.569  -4.975 -38.267  1.00 77.04           O  
ATOM    371  HG1 THR A  23       3.605  -5.884 -38.572  1.00 77.04           H  
ATOM    372  N   TYR A  24       5.339  -1.242 -39.842  1.00 79.10           N  
ATOM    373  H   TYR A  24       4.333  -1.222 -39.933  1.00 79.10           H  
ATOM    374  CA  TYR A  24       6.123  -0.412 -40.766  1.00 79.10           C  
ATOM    375  HA  TYR A  24       7.166  -0.726 -40.727  1.00 79.10           H  
ATOM    376  C   TYR A  24       6.110   1.083 -40.416  1.00 79.10           C  
ATOM    377  CB  TYR A  24       5.618  -0.662 -42.192  1.00 79.10           C  
ATOM    378  HB2 TYR A  24       6.291  -0.175 -42.898  1.00 79.10           H  
ATOM    379  HB3 TYR A  24       4.635  -0.206 -42.306  1.00 79.10           H  
ATOM    380  O   TYR A  24       6.492   1.915 -41.235  1.00 79.10           O  
ATOM    381  CG  TYR A  24       5.531  -2.132 -42.549  1.00 79.10           C  
ATOM    382  CD1 TYR A  24       6.713  -2.867 -42.759  1.00 79.10           C  
ATOM    383  HD1 TYR A  24       7.674  -2.380 -42.684  1.00 79.10           H  
ATOM    384  CD2 TYR A  24       4.277  -2.768 -42.634  1.00 79.10           C  
ATOM    385  HD2 TYR A  24       3.367  -2.205 -42.488  1.00 79.10           H  
ATOM    386  CE1 TYR A  24       6.646  -4.238 -43.071  1.00 79.10           C  
ATOM    387  HE1 TYR A  24       7.553  -4.798 -43.240  1.00 79.10           H  
ATOM    388  CE2 TYR A  24       4.208  -4.141 -42.937  1.00 79.10           C  
ATOM    389  HE2 TYR A  24       3.256  -4.644 -43.025  1.00 79.10           H  
ATOM    390  OH  TYR A  24       5.309  -6.195 -43.465  1.00 79.10           O  
ATOM    391  HH  TYR A  24       6.168  -6.579 -43.654  1.00 79.10           H  
ATOM    392  CZ  TYR A  24       5.390  -4.875 -43.163  1.00 79.10           C  
ATOM    393  N   TRP A  25       5.600   1.455 -39.240  1.00 79.78           N  
ATOM    394  H   TRP A  25       5.377   0.743 -38.559  1.00 79.78           H  
ATOM    395  CA  TRP A  25       5.534   2.850 -38.811  1.00 79.78           C  
ATOM    396  HA  TRP A  25       5.648   3.511 -39.670  1.00 79.78           H  
ATOM    397  C   TRP A  25       6.672   3.164 -37.859  1.00 79.78           C  
ATOM    398  CB  TRP A  25       4.177   3.169 -38.184  1.00 79.78           C  
ATOM    399  HB2 TRP A  25       4.286   4.080 -37.596  1.00 79.78           H  
ATOM    400  HB3 TRP A  25       3.895   2.372 -37.497  1.00 79.78           H  
ATOM    401  O   TRP A  25       6.715   2.661 -36.742  1.00 79.78           O  
ATOM    402  CG  TRP A  25       3.061   3.409 -39.152  1.00 79.78           C  
ATOM    403  CD1 TRP A  25       3.035   3.064 -40.461  1.00 79.78           C  
ATOM    404  HD1 TRP A  25       3.835   2.568 -40.990  1.00 79.78           H  
ATOM    405  CD2 TRP A  25       1.819   4.130 -38.909  1.00 79.78           C  
ATOM    406  CE2 TRP A  25       1.079   4.179 -40.127  1.00 79.78           C  
ATOM    407  CE3 TRP A  25       1.262   4.777 -37.786  1.00 79.78           C  
ATOM    408  HE3 TRP A  25       1.827   4.801 -36.866  1.00 79.78           H  
ATOM    409  NE1 TRP A  25       1.867   3.513 -41.040  1.00 79.78           N  
ATOM    410  HE1 TRP A  25       1.704   3.472 -42.036  1.00 79.78           H  
ATOM    411  CH2 TRP A  25      -0.693   5.454 -39.088  1.00 79.78           C  
ATOM    412  HH2 TRP A  25      -1.621   6.003 -39.158  1.00 79.78           H  
ATOM    413  CZ2 TRP A  25      -0.162   4.823 -40.226  1.00 79.78           C  
ATOM    414  HZ2 TRP A  25      -0.665   4.890 -41.179  1.00 79.78           H  
ATOM    415  CZ3 TRP A  25       0.018   5.430 -37.874  1.00 79.78           C  
ATOM    416  HZ3 TRP A  25      -0.372   5.956 -37.015  1.00 79.78           H  
ATOM    417  N   ASP A  26       7.552   4.051 -38.297  1.00 81.39           N  
ATOM    418  H   ASP A  26       7.487   4.380 -39.250  1.00 81.39           H  
ATOM    419  CA  ASP A  26       8.625   4.580 -37.471  1.00 81.39           C  
ATOM    420  HA  ASP A  26       9.208   3.748 -37.075  1.00 81.39           H  
ATOM    421  C   ASP A  26       8.047   5.437 -36.320  1.00 81.39           C  
ATOM    422  CB  ASP A  26       9.556   5.371 -38.388  1.00 81.39           C  
ATOM    423  HB2 ASP A  26       9.009   6.207 -38.823  1.00 81.39           H  
ATOM    424  HB3 ASP A  26       9.881   4.722 -39.201  1.00 81.39           H  
ATOM    425  O   ASP A  26       7.429   6.481 -36.585  1.00 81.39           O  
ATOM    426  CG  ASP A  26      10.794   5.907 -37.679  1.00 81.39           C  
ATOM    427  OD1 ASP A  26      10.864   5.842 -36.429  1.00 81.39           O  
ATOM    428  OD2 ASP A  26      11.631   6.471 -38.410  1.00 81.39           O  
ATOM    429  N   PRO A  27       8.228   5.041 -35.044  1.00 80.93           N  
ATOM    430  CA  PRO A  27       7.737   5.803 -33.898  1.00 80.93           C  
ATOM    431  HA  PRO A  27       6.651   5.873 -33.962  1.00 80.93           H  
ATOM    432  C   PRO A  27       8.330   7.211 -33.822  1.00 80.93           C  
ATOM    433  CB  PRO A  27       8.129   5.002 -32.652  1.00 80.93           C  
ATOM    434  HB2 PRO A  27       7.314   4.981 -31.930  1.00 80.93           H  
ATOM    435  HB3 PRO A  27       9.026   5.421 -32.197  1.00 80.93           H  
ATOM    436  O   PRO A  27       7.678   8.136 -33.337  1.00 80.93           O  
ATOM    437  CG  PRO A  27       8.445   3.606 -33.173  1.00 80.93           C  
ATOM    438  HG2 PRO A  27       9.201   3.105 -32.568  1.00 80.93           H  
ATOM    439  HG3 PRO A  27       7.523   3.024 -33.196  1.00 80.93           H  
ATOM    440  CD  PRO A  27       8.926   3.847 -34.596  1.00 80.93           C  
ATOM    441  HD2 PRO A  27      10.000   4.033 -34.598  1.00 80.93           H  
ATOM    442  HD3 PRO A  27       8.695   2.975 -35.209  1.00 80.93           H  
ATOM    443  N   THR A  28       9.539   7.416 -34.353  1.00 82.45           N  
ATOM    444  H   THR A  28      10.014   6.659 -34.823  1.00 82.45           H  
ATOM    445  CA  THR A  28      10.178   8.739 -34.361  1.00 82.45           C  
ATOM    446  HA  THR A  28      10.147   9.140 -33.348  1.00 82.45           H  
ATOM    447  C   THR A  28       9.447   9.732 -35.265  1.00 82.45           C  
ATOM    448  CB  THR A  28      11.652   8.667 -34.775  1.00 82.45           C  
ATOM    449  HB  THR A  28      12.085   9.655 -34.618  1.00 82.45           H  
ATOM    450  O   THR A  28       9.518  10.936 -35.017  1.00 82.45           O  
ATOM    451  CG2 THR A  28      12.464   7.665 -33.957  1.00 82.45           C  
ATOM    452 HG21 THR A  28      12.125   6.647 -34.149  1.00 82.45           H  
ATOM    453 HG22 THR A  28      13.515   7.741 -34.237  1.00 82.45           H  
ATOM    454 HG23 THR A  28      12.368   7.889 -32.895  1.00 82.45           H  
ATOM    455  OG1 THR A  28      11.770   8.364 -36.139  1.00 82.45           O  
ATOM    456  HG1 THR A  28      11.664   7.419 -36.271  1.00 82.45           H  
ATOM    457  N   LYS A  29       8.692   9.239 -36.261  1.00 83.68           N  
ATOM    458  H   LYS A  29       8.715   8.238 -36.390  1.00 83.68           H  
ATOM    459  CA  LYS A  29       7.875  10.043 -37.186  1.00 83.68           C  
ATOM    460  HA  LYS A  29       8.249  11.067 -37.199  1.00 83.68           H  
ATOM    461  C   LYS A  29       6.411  10.134 -36.768  1.00 83.68           C  
ATOM    462  CB  LYS A  29       7.977   9.468 -38.608  1.00 83.68           C  
ATOM    463  HB2 LYS A  29       7.682   8.419 -38.600  1.00 83.68           H  
ATOM    464  HB3 LYS A  29       7.289  10.014 -39.254  1.00 83.68           H  
ATOM    465  O   LYS A  29       5.815  11.201 -36.865  1.00 83.68           O  
ATOM    466  CG  LYS A  29       9.393   9.596 -39.182  1.00 83.68           C  
ATOM    467  HG2 LYS A  29      10.084   9.004 -38.582  1.00 83.68           H  
ATOM    468  HG3 LYS A  29       9.703  10.640 -39.150  1.00 83.68           H  
ATOM    469  CD  LYS A  29       9.437   9.100 -40.631  1.00 83.68           C  
ATOM    470  HD2 LYS A  29       8.775   9.710 -41.246  1.00 83.68           H  
ATOM    471  HD3 LYS A  29       9.112   8.060 -40.663  1.00 83.68           H  
ATOM    472  CE  LYS A  29      10.877   9.206 -41.138  1.00 83.68           C  
ATOM    473  HE2 LYS A  29      11.509   8.616 -40.474  1.00 83.68           H  
ATOM    474  HE3 LYS A  29      11.201  10.244 -41.065  1.00 83.68           H  
ATOM    475  NZ  LYS A  29      11.008   8.716 -42.532  1.00 83.68           N  
ATOM    476  HZ1 LYS A  29      11.970   8.794 -42.831  1.00 83.68           H  
ATOM    477  HZ2 LYS A  29      10.752   7.740 -42.573  1.00 83.68           H  
ATOM    478  HZ3 LYS A  29      10.421   9.248 -43.159  1.00 83.68           H  
ATOM    479  N   TYR A  30       5.824   9.030 -36.307  1.00 84.43           N  
ATOM    480  H   TYR A  30       6.374   8.183 -36.292  1.00 84.43           H  
ATOM    481  CA  TYR A  30       4.373   8.931 -36.078  1.00 84.43           C  
ATOM    482  HA  TYR A  30       3.889   9.827 -36.467  1.00 84.43           H  
ATOM    483  C   TYR A  30       3.971   8.853 -34.603  1.00 84.43           C  
ATOM    484  CB  TYR A  30       3.826   7.741 -36.873  1.00 84.43           C  
ATOM    485  HB2 TYR A  30       2.751   7.665 -36.709  1.00 84.43           H  
ATOM    486  HB3 TYR A  30       4.282   6.824 -36.500  1.00 84.43           H  
ATOM    487  O   TYR A  30       2.779   8.770 -34.290  1.00 84.43           O  
ATOM    488  CG  TYR A  30       4.068   7.866 -38.362  1.00 84.43           C  
ATOM    489  CD1 TYR A  30       3.347   8.816 -39.112  1.00 84.43           C  
ATOM    490  HD1 TYR A  30       2.616   9.446 -38.626  1.00 84.43           H  
ATOM    491  CD2 TYR A  30       5.043   7.066 -38.987  1.00 84.43           C  
ATOM    492  HD2 TYR A  30       5.612   6.355 -38.406  1.00 84.43           H  
ATOM    493  CE1 TYR A  30       3.594   8.964 -40.489  1.00 84.43           C  
ATOM    494  HE1 TYR A  30       3.048   9.700 -41.061  1.00 84.43           H  
ATOM    495  CE2 TYR A  30       5.291   7.210 -40.364  1.00 84.43           C  
ATOM    496  HE2 TYR A  30       6.037   6.602 -40.856  1.00 84.43           H  
ATOM    497  OH  TYR A  30       4.823   8.297 -42.443  1.00 84.43           O  
ATOM    498  HH  TYR A  30       4.277   8.974 -42.849  1.00 84.43           H  
ATOM    499  CZ  TYR A  30       4.568   8.158 -41.117  1.00 84.43           C  
ATOM    500  N   GLY A  31       4.950   8.864 -33.701  1.00 80.80           N  
ATOM    501  H   GLY A  31       5.907   8.876 -34.022  1.00 80.80           H  
ATOM    502  CA  GLY A  31       4.739   8.473 -32.319  1.00 80.80           C  
ATOM    503  HA2 GLY A  31       3.882   9.009 -31.911  1.00 80.80           H  
ATOM    504  HA3 GLY A  31       5.621   8.726 -31.729  1.00 80.80           H  
ATOM    505  C   GLY A  31       4.488   6.972 -32.184  1.00 80.80           C  
ATOM    506  O   GLY A  31       4.307   6.231 -33.157  1.00 80.80           O  
ATOM    507  N   GLY A  32       4.439   6.518 -30.942  1.00 83.83           N  
ATOM    508  H   GLY A  32       4.581   7.177 -30.190  1.00 83.83           H  
ATOM    509  CA  GLY A  32       4.288   5.111 -30.607  1.00 83.83           C  
ATOM    510  HA2 GLY A  32       5.268   4.635 -30.594  1.00 83.83           H  
ATOM    511  HA3 GLY A  32       3.685   4.605 -31.360  1.00 83.83           H  
ATOM    512  C   GLY A  32       3.631   4.915 -29.253  1.00 83.83           C  
ATOM    513  O   GLY A  32       3.352   5.870 -28.526  1.00 83.83           O  
ATOM    514  N   PHE A  33       3.366   3.661 -28.909  1.00 84.37           N  
ATOM    515  H   PHE A  33       3.673   2.920 -29.523  1.00 84.37           H  
ATOM    516  CA  PHE A  33       2.904   3.321 -27.567  1.00 84.37           C  
ATOM    517  HA  PHE A  33       2.110   4.012 -27.283  1.00 84.37           H  
ATOM    518  C   PHE A  33       4.043   3.486 -26.553  1.00 84.37           C  
ATOM    519  CB  PHE A  33       2.323   1.906 -27.557  1.00 84.37           C  
ATOM    520  HB2 PHE A  33       2.003   1.672 -26.541  1.00 84.37           H  
ATOM    521  HB3 PHE A  33       3.102   1.189 -27.815  1.00 84.37           H  
ATOM    522  O   PHE A  33       5.201   3.242 -26.891  1.00 84.37           O  
ATOM    523  CG  PHE A  33       1.139   1.716 -28.480  1.00 84.37           C  
ATOM    524  CD1 PHE A  33      -0.073   2.364 -28.181  1.00 84.37           C  
ATOM    525  HD1 PHE A  33      -0.146   3.003 -27.313  1.00 84.37           H  
ATOM    526  CD2 PHE A  33       1.228   0.879 -29.611  1.00 84.37           C  
ATOM    527  HD2 PHE A  33       2.153   0.372 -29.844  1.00 84.37           H  
ATOM    528  CE1 PHE A  33      -1.199   2.169 -28.998  1.00 84.37           C  
ATOM    529  HE1 PHE A  33      -2.132   2.653 -28.750  1.00 84.37           H  
ATOM    530  CE2 PHE A  33       0.096   0.673 -30.420  1.00 84.37           C  
ATOM    531  HE2 PHE A  33       0.150  -0.009 -31.256  1.00 84.37           H  
ATOM    532  CZ  PHE A  33      -1.116   1.318 -30.114  1.00 84.37           C  
ATOM    533  HZ  PHE A  33      -1.991   1.137 -30.721  1.00 84.37           H  
ATOM    534  N   ASP A  34       3.711   3.886 -25.317  1.00 79.24           N  
ATOM    535  H   ASP A  34       2.744   4.130 -25.156  1.00 79.24           H  
ATOM    536  CA  ASP A  34       4.693   4.208 -24.261  1.00 79.24           C  
ATOM    537  HA  ASP A  34       5.316   5.029 -24.616  1.00 79.24           H  
ATOM    538  C   ASP A  34       5.654   3.049 -23.989  1.00 79.24           C  
ATOM    539  CB  ASP A  34       3.964   4.677 -22.971  1.00 79.24           C  
ATOM    540  HB2 ASP A  34       3.192   3.945 -22.732  1.00 79.24           H  
ATOM    541  HB3 ASP A  34       3.454   5.616 -23.187  1.00 79.24           H  
ATOM    542  O   ASP A  34       6.848   3.150 -24.258  1.00 79.24           O  
ATOM    543  CG  ASP A  34       4.836   4.880 -21.702  1.00 79.24           C  
ATOM    544  OD1 ASP A  34       6.042   5.194 -21.797  1.00 79.24           O  
ATOM    545  OD2 ASP A  34       4.315   4.682 -20.569  1.00 79.24           O  
ATOM    546  N   LYS A  35       5.139   1.955 -23.417  1.00 78.47           N  
ATOM    547  H   LYS A  35       4.135   1.906 -23.327  1.00 78.47           H  
ATOM    548  CA  LYS A  35       5.945   0.817 -22.959  1.00 78.47           C  
ATOM    549  HA  LYS A  35       6.834   0.772 -23.588  1.00 78.47           H  
ATOM    550  C   LYS A  35       5.182  -0.489 -23.124  1.00 78.47           C  
ATOM    551  CB  LYS A  35       6.366   1.003 -21.487  1.00 78.47           C  
ATOM    552  HB2 LYS A  35       6.748   0.063 -21.088  1.00 78.47           H  
ATOM    553  HB3 LYS A  35       5.496   1.300 -20.902  1.00 78.47           H  
ATOM    554  O   LYS A  35       3.955  -0.494 -22.948  1.00 78.47           O  
ATOM    555  CG  LYS A  35       7.464   2.063 -21.374  1.00 78.47           C  
ATOM    556  HG2 LYS A  35       8.371   1.702 -21.858  1.00 78.47           H  
ATOM    557  HG3 LYS A  35       7.130   2.960 -21.896  1.00 78.47           H  
ATOM    558  CD  LYS A  35       7.779   2.509 -19.950  1.00 78.47           C  
ATOM    559  HD2 LYS A  35       6.847   2.740 -19.436  1.00 78.47           H  
ATOM    560  HD3 LYS A  35       8.335   1.733 -19.424  1.00 78.47           H  
ATOM    561  CE  LYS A  35       8.609   3.785 -20.122  1.00 78.47           C  
ATOM    562  HE2 LYS A  35       8.075   4.431 -20.819  1.00 78.47           H  
ATOM    563  HE3 LYS A  35       9.560   3.531 -20.590  1.00 78.47           H  
ATOM    564  NZ  LYS A  35       8.806   4.511 -18.851  1.00 78.47           N  
ATOM    565  HZ1 LYS A  35       7.902   4.822 -18.527  1.00 78.47           H  
ATOM    566  HZ2 LYS A  35       9.266   3.933 -18.163  1.00 78.47           H  
ATOM    567  HZ3 LYS A  35       9.349   5.342 -19.038  1.00 78.47           H  
ATOM    568  N   PRO A  36       5.889  -1.597 -23.391  1.00 82.43           N  
ATOM    569  CA  PRO A  36       5.279  -2.915 -23.371  1.00 82.43           C  
ATOM    570  HA  PRO A  36       4.438  -2.957 -24.063  1.00 82.43           H  
ATOM    571  C   PRO A  36       4.793  -3.242 -21.958  1.00 82.43           C  
ATOM    572  CB  PRO A  36       6.365  -3.875 -23.845  1.00 82.43           C  
ATOM    573  HB2 PRO A  36       6.325  -3.976 -24.930  1.00 82.43           H  
ATOM    574  HB3 PRO A  36       6.261  -4.853 -23.375  1.00 82.43           H  
ATOM    575  O   PRO A  36       5.361  -2.785 -20.958  1.00 82.43           O  
ATOM    576  CG  PRO A  36       7.666  -3.180 -23.449  1.00 82.43           C  
ATOM    577  HG2 PRO A  36       7.899  -3.405 -22.408  1.00 82.43           H  
ATOM    578  HG3 PRO A  36       8.494  -3.464 -24.100  1.00 82.43           H  
ATOM    579  CD  PRO A  36       7.337  -1.697 -23.566  1.00 82.43           C  
ATOM    580  HD2 PRO A  36       7.875  -1.145 -22.796  1.00 82.43           H  
ATOM    581  HD3 PRO A  36       7.625  -1.326 -24.550  1.00 82.43           H  
ATOM    582  N   ILE A  37       3.731  -4.038 -21.864  1.00 82.85           N  
ATOM    583  H   ILE A  37       3.327  -4.414 -22.709  1.00 82.85           H  
ATOM    584  CA  ILE A  37       3.286  -4.577 -20.583  1.00 82.85           C  
ATOM    585  HA  ILE A  37       3.403  -3.800 -19.828  1.00 82.85           H  
ATOM    586  C   ILE A  37       4.220  -5.727 -20.199  1.00 82.85           C  
ATOM    587  CB  ILE A  37       1.787  -4.952 -20.610  1.00 82.85           C  
ATOM    588  HB  ILE A  37       1.619  -5.670 -21.413  1.00 82.85           H  
ATOM    589  O   ILE A  37       4.504  -6.617 -20.999  1.00 82.85           O  
ATOM    590  CG1 ILE A  37       0.959  -3.681 -20.919  1.00 82.85           C  
ATOM    591 HG12 ILE A  37       1.044  -3.488 -21.988  1.00 82.85           H  
ATOM    592 HG13 ILE A  37       1.385  -2.826 -20.394  1.00 82.85           H  
ATOM    593  CG2 ILE A  37       1.373  -5.617 -19.283  1.00 82.85           C  
ATOM    594 HG21 ILE A  37       1.535  -4.937 -18.447  1.00 82.85           H  
ATOM    595 HG22 ILE A  37       1.941  -6.535 -19.129  1.00 82.85           H  
ATOM    596 HG23 ILE A  37       0.324  -5.911 -19.319  1.00 82.85           H  
ATOM    597  CD1 ILE A  37      -0.536  -3.729 -20.582  1.00 82.85           C  
ATOM    598 HD11 ILE A  37      -0.957  -4.712 -20.794  1.00 82.85           H  
ATOM    599 HD12 ILE A  37      -1.066  -2.970 -21.158  1.00 82.85           H  
ATOM    600 HD13 ILE A  37      -0.674  -3.524 -19.521  1.00 82.85           H  
ATOM    601  N   ILE A  38       4.708  -5.693 -18.958  1.00 82.51           N  
ATOM    602  H   ILE A  38       4.438  -4.923 -18.363  1.00 82.51           H  
ATOM    603  CA  ILE A  38       5.450  -6.802 -18.354  1.00 82.51           C  
ATOM    604  HA  ILE A  38       6.172  -7.190 -19.072  1.00 82.51           H  
ATOM    605  C   ILE A  38       4.447  -7.912 -18.033  1.00 82.51           C  
ATOM    606  CB  ILE A  38       6.251  -6.336 -17.119  1.00 82.51           C  
ATOM    607  HB  ILE A  38       5.562  -5.876 -16.411  1.00 82.51           H  
ATOM    608  O   ILE A  38       3.487  -7.672 -17.298  1.00 82.51           O  
ATOM    609  CG1 ILE A  38       7.310  -5.288 -17.541  1.00 82.51           C  
ATOM    610 HG12 ILE A  38       6.825  -4.482 -18.092  1.00 82.51           H  
ATOM    611 HG13 ILE A  38       8.035  -5.755 -18.206  1.00 82.51           H  
ATOM    612  CG2 ILE A  38       6.928  -7.535 -16.429  1.00 82.51           C  
ATOM    613 HG21 ILE A  38       6.185  -8.262 -16.102  1.00 82.51           H  
ATOM    614 HG22 ILE A  38       7.613  -8.027 -17.119  1.00 82.51           H  
ATOM    615 HG23 ILE A  38       7.481  -7.221 -15.543  1.00 82.51           H  
ATOM    616  CD1 ILE A  38       8.057  -4.643 -16.366  1.00 82.51           C  
ATOM    617 HD11 ILE A  38       7.343  -4.236 -15.649  1.00 82.51           H  
ATOM    618 HD12 ILE A  38       8.700  -5.372 -15.873  1.00 82.51           H  
ATOM    619 HD13 ILE A  38       8.683  -3.834 -16.743  1.00 82.51           H  
ATOM    620  N   ALA A  39       4.675  -9.105 -18.576  1.00 83.57           N  
ATOM    621  H   ALA A  39       5.527  -9.242 -19.101  1.00 83.57           H  
ATOM    622  CA  ALA A  39       3.865 -10.288 -18.316  1.00 83.57           C  
ATOM    623  HA  ALA A  39       2.810 -10.022 -18.373  1.00 83.57           H  
ATOM    624  C   ALA A  39       4.139 -10.834 -16.907  1.00 83.57           C  
ATOM    625  CB  ALA A  39       4.169 -11.329 -19.404  1.00 83.57           C  
ATOM    626  HB1 ALA A  39       3.982 -10.906 -20.391  1.00 83.57           H  
ATOM    627  HB2 ALA A  39       3.534 -12.203 -19.264  1.00 83.57           H  
ATOM    628  HB3 ALA A  39       5.213 -11.640 -19.355  1.00 83.57           H  
ATOM    629  O   ALA A  39       3.221 -10.995 -16.105  1.00 83.57           O  
ATOM    630  N   TYR A  40       5.412 -11.068 -16.592  1.00 81.15           N  
ATOM    631  H   TYR A  40       6.121 -10.908 -17.293  1.00 81.15           H  
ATOM    632  CA  TYR A  40       5.869 -11.552 -15.291  1.00 81.15           C  
ATOM    633  HA  TYR A  40       5.264 -11.093 -14.508  1.00 81.15           H  
ATOM    634  C   TYR A  40       7.321 -11.140 -15.044  1.00 81.15           C  
ATOM    635  CB  TYR A  40       5.676 -13.075 -15.195  1.00 81.15           C  
ATOM    636  HB2 TYR A  40       6.105 -13.443 -14.263  1.00 81.15           H  
ATOM    637  HB3 TYR A  40       4.607 -13.285 -15.149  1.00 81.15           H  
ATOM    638  O   TYR A  40       7.994 -10.603 -15.928  1.00 81.15           O  
ATOM    639  CG  TYR A  40       6.274 -13.873 -16.331  1.00 81.15           C  
ATOM    640  CD1 TYR A  40       5.464 -14.227 -17.425  1.00 81.15           C  
ATOM    641  HD1 TYR A  40       4.423 -13.940 -17.446  1.00 81.15           H  
ATOM    642  CD2 TYR A  40       7.624 -14.276 -16.283  1.00 81.15           C  
ATOM    643  HD2 TYR A  40       8.242 -14.022 -15.435  1.00 81.15           H  
ATOM    644  CE1 TYR A  40       6.009 -14.975 -18.482  1.00 81.15           C  
ATOM    645  HE1 TYR A  40       5.405 -15.285 -19.323  1.00 81.15           H  
ATOM    646  CE2 TYR A  40       8.170 -15.022 -17.343  1.00 81.15           C  
ATOM    647  HE2 TYR A  40       9.203 -15.336 -17.320  1.00 81.15           H  
ATOM    648  OH  TYR A  40       7.872 -16.064 -19.482  1.00 81.15           O  
ATOM    649  HH  TYR A  40       8.784 -16.327 -19.341  1.00 81.15           H  
ATOM    650  CZ  TYR A  40       7.360 -15.365 -18.445  1.00 81.15           C  
ATOM    651  N   SER A  41       7.790 -11.341 -13.813  1.00 88.31           N  
ATOM    652  H   SER A  41       7.249 -11.919 -13.186  1.00 88.31           H  
ATOM    653  CA  SER A  41       9.199 -11.127 -13.474  1.00 88.31           C  
ATOM    654  HA  SER A  41       9.680 -10.568 -14.276  1.00 88.31           H  
ATOM    655  C   SER A  41       9.905 -12.472 -13.362  1.00 88.31           C  
ATOM    656  CB  SER A  41       9.362 -10.302 -12.196  1.00 88.31           C  
ATOM    657  HB2 SER A  41       9.055 -10.909 -11.344  1.00 88.31           H  
ATOM    658  HB3 SER A  41      10.407 -10.020 -12.072  1.00 88.31           H  
ATOM    659  O   SER A  41       9.278 -13.486 -13.079  1.00 88.31           O  
ATOM    660  OG  SER A  41       8.555  -9.136 -12.268  1.00 88.31           O  
ATOM    661  HG  SER A  41       7.666  -9.466 -12.419  1.00 88.31           H  
ATOM    662  N   VAL A  42      11.208 -12.489 -13.569  1.00 87.40           N  
ATOM    663  H   VAL A  42      11.656 -11.633 -13.865  1.00 87.40           H  
ATOM    664  CA  VAL A  42      12.054 -13.669 -13.481  1.00 87.40           C  
ATOM    665  HA  VAL A  42      11.479 -14.523 -13.124  1.00 87.40           H  
ATOM    666  C   VAL A  42      13.146 -13.361 -12.476  1.00 87.40           C  
ATOM    667  CB  VAL A  42      12.615 -14.016 -14.865  1.00 87.40           C  
ATOM    668  HB  VAL A  42      13.144 -13.155 -15.275  1.00 87.40           H  
ATOM    669  O   VAL A  42      13.863 -12.375 -12.627  1.00 87.40           O  
ATOM    670  CG1 VAL A  42      13.567 -15.195 -14.781  1.00 87.40           C  
ATOM    671 HG11 VAL A  42      13.047 -16.071 -14.393  1.00 87.40           H  
ATOM    672 HG12 VAL A  42      14.413 -14.965 -14.133  1.00 87.40           H  
ATOM    673 HG13 VAL A  42      13.943 -15.395 -15.785  1.00 87.40           H  
ATOM    674  CG2 VAL A  42      11.494 -14.422 -15.828  1.00 87.40           C  
ATOM    675 HG21 VAL A  42      11.009 -15.335 -15.481  1.00 87.40           H  
ATOM    676 HG22 VAL A  42      11.913 -14.595 -16.819  1.00 87.40           H  
ATOM    677 HG23 VAL A  42      10.748 -13.631 -15.902  1.00 87.40           H  
ATOM    678  N   LEU A  43      13.247 -14.176 -11.432  1.00 85.78           N  
ATOM    679  H   LEU A  43      12.638 -14.980 -11.394  1.00 85.78           H  
ATOM    680  CA  LEU A  43      14.380 -14.145 -10.519  1.00 85.78           C  
ATOM    681  HA  LEU A  43      14.684 -13.111 -10.359  1.00 85.78           H  
ATOM    682  C   LEU A  43      15.537 -14.901 -11.168  1.00 85.78           C  
ATOM    683  CB  LEU A  43      13.964 -14.755  -9.176  1.00 85.78           C  
ATOM    684  HB2 LEU A  43      13.078 -14.232  -8.818  1.00 85.78           H  
ATOM    685  HB3 LEU A  43      13.698 -15.799  -9.345  1.00 85.78           H  
ATOM    686  O   LEU A  43      15.384 -16.067 -11.532  1.00 85.78           O  
ATOM    687  CG  LEU A  43      15.046 -14.692  -8.084  1.00 85.78           C  
ATOM    688  HG  LEU A  43      15.972 -15.141  -8.445  1.00 85.78           H  
ATOM    689  CD1 LEU A  43      15.316 -13.252  -7.646  1.00 85.78           C  
ATOM    690 HD11 LEU A  43      14.380 -12.747  -7.407  1.00 85.78           H  
ATOM    691 HD12 LEU A  43      15.942 -13.258  -6.754  1.00 85.78           H  
ATOM    692 HD13 LEU A  43      15.838 -12.711  -8.436  1.00 85.78           H  
ATOM    693  CD2 LEU A  43      14.568 -15.478  -6.865  1.00 85.78           C  
ATOM    694 HD21 LEU A  43      15.336 -15.458  -6.091  1.00 85.78           H  
ATOM    695 HD22 LEU A  43      13.651 -15.043  -6.467  1.00 85.78           H  
ATOM    696 HD23 LEU A  43      14.391 -16.517  -7.143  1.00 85.78           H  
ATOM    697  N   LEU A  44      16.662 -14.215 -11.309  1.00 82.61           N  
ATOM    698  H   LEU A  44      16.676 -13.257 -10.990  1.00 82.61           H  
ATOM    699  CA  LEU A  44      17.882 -14.704 -11.928  1.00 82.61           C  
ATOM    700  HA  LEU A  44      17.753 -15.726 -12.284  1.00 82.61           H  
ATOM    701  C   LEU A  44      18.993 -14.679 -10.892  1.00 82.61           C  
ATOM    702  CB  LEU A  44      18.254 -13.792 -13.109  1.00 82.61           C  
ATOM    703  HB2 LEU A  44      18.397 -12.781 -12.727  1.00 82.61           H  
ATOM    704  HB3 LEU A  44      19.206 -14.124 -13.524  1.00 82.61           H  
ATOM    705  O   LEU A  44      19.292 -13.616 -10.349  1.00 82.61           O  
ATOM    706  CG  LEU A  44      17.212 -13.737 -14.232  1.00 82.61           C  
ATOM    707  HG  LEU A  44      16.239 -13.453 -13.831  1.00 82.61           H  
ATOM    708  CD1 LEU A  44      17.633 -12.673 -15.237  1.00 82.61           C  
ATOM    709 HD11 LEU A  44      18.602 -12.926 -15.667  1.00 82.61           H  
ATOM    710 HD12 LEU A  44      17.723 -11.711 -14.732  1.00 82.61           H  
ATOM    711 HD13 LEU A  44      16.890 -12.591 -16.030  1.00 82.61           H  
ATOM    712  CD2 LEU A  44      17.096 -15.083 -14.938  1.00 82.61           C  
ATOM    713 HD21 LEU A  44      16.705 -15.830 -14.247  1.00 82.61           H  
ATOM    714 HD22 LEU A  44      18.080 -15.398 -15.286  1.00 82.61           H  
ATOM    715 HD23 LEU A  44      16.415 -14.993 -15.784  1.00 82.61           H  
ATOM    716  N   VAL A  45      19.621 -15.823 -10.651  1.00 78.69           N  
ATOM    717  H   VAL A  45      19.286 -16.657 -11.111  1.00 78.69           H  
ATOM    718  CA  VAL A  45      20.919 -15.890  -9.974  1.00 78.69           C  
ATOM    719  HA  VAL A  45      21.168 -14.926  -9.531  1.00 78.69           H  
ATOM    720  C   VAL A  45      21.940 -16.206 -11.050  1.00 78.69           C  
ATOM    721  CB  VAL A  45      20.927 -16.938  -8.850  1.00 78.69           C  
ATOM    722  HB  VAL A  45      20.728 -17.927  -9.263  1.00 78.69           H  
ATOM    723  O   VAL A  45      21.886 -17.276 -11.641  1.00 78.69           O  
ATOM    724  CG1 VAL A  45      22.283 -16.957  -8.135  1.00 78.69           C  
ATOM    725 HG11 VAL A  45      22.262 -17.685  -7.324  1.00 78.69           H  
ATOM    726 HG12 VAL A  45      22.508 -15.972  -7.727  1.00 78.69           H  
ATOM    727 HG13 VAL A  45      23.068 -17.255  -8.830  1.00 78.69           H  
ATOM    728  CG2 VAL A  45      19.858 -16.617  -7.800  1.00 78.69           C  
ATOM    729 HG21 VAL A  45      19.896 -17.355  -6.999  1.00 78.69           H  
ATOM    730 HG22 VAL A  45      20.060 -15.633  -7.375  1.00 78.69           H  
ATOM    731 HG23 VAL A  45      18.864 -16.633  -8.247  1.00 78.69           H  
ATOM    732  N   SER A  46      22.820 -15.261 -11.368  1.00 68.88           N  
ATOM    733  H   SER A  46      22.790 -14.378 -10.879  1.00 68.88           H  
ATOM    734  CA  SER A  46      23.785 -15.437 -12.455  1.00 68.88           C  
ATOM    735  HA  SER A  46      24.011 -16.497 -12.567  1.00 68.88           H  
ATOM    736  C   SER A  46      25.084 -14.709 -12.176  1.00 68.88           C  
ATOM    737  CB  SER A  46      23.213 -14.930 -13.783  1.00 68.88           C  
ATOM    738  HB2 SER A  46      23.918 -15.143 -14.588  1.00 68.88           H  
ATOM    739  HB3 SER A  46      22.272 -15.435 -13.999  1.00 68.88           H  
ATOM    740  O   SER A  46      25.088 -13.624 -11.595  1.00 68.88           O  
ATOM    741  OG  SER A  46      23.000 -13.533 -13.705  1.00 68.88           O  
ATOM    742  HG  SER A  46      23.488 -13.205 -12.946  1.00 68.88           H  
ATOM    743  N   ASP A  47      26.172 -15.258 -12.690  1.00 69.88           N  
ATOM    744  H   ASP A  47      26.090 -16.130 -13.192  1.00 69.88           H  
ATOM    745  CA  ASP A  47      27.453 -14.580 -12.734  1.00 69.88           C  
ATOM    746  HA  ASP A  47      27.617 -14.047 -11.797  1.00 69.88           H  
ATOM    747  C   ASP A  47      27.468 -13.552 -13.871  1.00 69.88           C  
ATOM    748  CB  ASP A  47      28.540 -15.644 -12.894  1.00 69.88           C  
ATOM    749  HB2 ASP A  47      29.401 -15.189 -13.384  1.00 69.88           H  
ATOM    750  HB3 ASP A  47      28.188 -16.427 -13.565  1.00 69.88           H  
ATOM    751  O   ASP A  47      27.258 -13.893 -15.036  1.00 69.88           O  
ATOM    752  CG  ASP A  47      28.972 -16.276 -11.565  1.00 69.88           C  
ATOM    753  OD1 ASP A  47      28.478 -15.875 -10.490  1.00 69.88           O  
ATOM    754  OD2 ASP A  47      29.877 -17.135 -11.642  1.00 69.88           O  
ATOM    755  N   ILE A  48      27.734 -12.285 -13.546  1.00 64.78           N  
ATOM    756  H   ILE A  48      27.860 -12.058 -12.571  1.00 64.78           H  
ATOM    757  CA  ILE A  48      27.887 -11.231 -14.556  1.00 64.78           C  
ATOM    758  HA  ILE A  48      27.479 -11.586 -15.502  1.00 64.78           H  
ATOM    759  C   ILE A  48      29.378 -10.978 -14.769  1.00 64.78           C  
ATOM    760  CB  ILE A  48      27.085  -9.959 -14.199  1.00 64.78           C  
ATOM    761  HB  ILE A  48      27.478  -9.545 -13.271  1.00 64.78           H  
ATOM    762  O   ILE A  48      30.099 -10.599 -13.842  1.00 64.78           O  
ATOM    763  CG1 ILE A  48      25.591 -10.312 -13.989  1.00 64.78           C  
ATOM    764 HG12 ILE A  48      25.206 -10.812 -14.877  1.00 64.78           H  
ATOM    765 HG13 ILE A  48      25.505 -11.006 -13.153  1.00 64.78           H  
ATOM    766  CG2 ILE A  48      27.252  -8.911 -15.319  1.00 64.78           C  
ATOM    767 HG21 ILE A  48      26.838  -9.293 -16.252  1.00 64.78           H  
ATOM    768 HG22 ILE A  48      26.736  -7.987 -15.056  1.00 64.78           H  
ATOM    769 HG23 ILE A  48      28.304  -8.667 -15.469  1.00 64.78           H  
ATOM    770  CD1 ILE A  48      24.686  -9.114 -13.673  1.00 64.78           C  
ATOM    771 HD11 ILE A  48      24.537  -8.510 -14.567  1.00 64.78           H  
ATOM    772 HD12 ILE A  48      25.132  -8.502 -12.889  1.00 64.78           H  
ATOM    773 HD13 ILE A  48      23.715  -9.477 -13.336  1.00 64.78           H  
ATOM    774  N   GLY A  49      29.849 -11.181 -15.999  1.00 59.02           N  
ATOM    775  H   GLY A  49      29.208 -11.506 -16.710  1.00 59.02           H  
ATOM    776  CA  GLY A  49      31.195 -10.796 -16.410  1.00 59.02           C  
ATOM    777  HA2 GLY A  49      31.487 -11.371 -17.288  1.00 59.02           H  
ATOM    778  HA3 GLY A  49      31.909 -10.999 -15.612  1.00 59.02           H  
ATOM    779  C   GLY A  49      31.235  -9.312 -16.770  1.00 59.02           C  
ATOM    780  O   GLY A  49      30.747  -8.921 -17.828  1.00 59.02           O  
ATOM    781  N   LYS A  50      31.835  -8.465 -15.928  1.00 49.15           N  
ATOM    782  H   LYS A  50      32.225  -8.840 -15.075  1.00 49.15           H  
ATOM    783  CA  LYS A  50      32.233  -7.116 -16.360  1.00 49.15           C  
ATOM    784  HA  LYS A  50      31.469  -6.698 -17.016  1.00 49.15           H  
ATOM    785  C   LYS A  50      33.512  -7.251 -17.189  1.00 49.15           C  
ATOM    786  CB  LYS A  50      32.415  -6.167 -15.164  1.00 49.15           C  
ATOM    787  HB2 LYS A  50      32.949  -6.679 -14.363  1.00 49.15           H  
ATOM    788  HB3 LYS A  50      33.029  -5.328 -15.492  1.00 49.15           H  
ATOM    789  O   LYS A  50      34.604  -7.207 -16.640  1.00 49.15           O  
ATOM    790  CG  LYS A  50      31.087  -5.603 -14.638  1.00 49.15           C  
ATOM    791  HG2 LYS A  50      30.534  -5.152 -15.462  1.00 49.15           H  
ATOM    792  HG3 LYS A  50      30.491  -6.407 -14.205  1.00 49.15           H  
ATOM    793  CD  LYS A  50      31.368  -4.530 -13.575  1.00 49.15           C  
ATOM    794  HD2 LYS A  50      32.012  -3.764 -14.006  1.00 49.15           H  
ATOM    795  HD3 LYS A  50      31.887  -4.995 -12.737  1.00 49.15           H  
ATOM    796  CE  LYS A  50      30.069  -3.883 -13.085  1.00 49.15           C  
ATOM    797  HE2 LYS A  50      29.429  -4.662 -12.670  1.00 49.15           H  
ATOM    798  HE3 LYS A  50      29.554  -3.447 -13.941  1.00 49.15           H  
ATOM    799  NZ  LYS A  50      30.345  -2.841 -12.062  1.00 49.15           N  
ATOM    800  HZ1 LYS A  50      30.937  -2.119 -12.448  1.00 49.15           H  
ATOM    801  HZ2 LYS A  50      29.485  -2.419 -11.742  1.00 49.15           H  
ATOM    802  HZ3 LYS A  50      30.819  -3.248 -11.269  1.00 49.15           H  
ATOM    803  N   ASN A  51      33.355  -7.416 -18.504  1.00 49.96           N  
ATOM    804  H   ASN A  51      32.401  -7.490 -18.828  1.00 49.96           H  
ATOM    805  CA  ASN A  51      34.419  -7.687 -19.480  1.00 49.96           C  
ATOM    806  HA  ASN A  51      33.923  -7.730 -20.450  1.00 49.96           H  
ATOM    807  C   ASN A  51      35.098  -9.060 -19.302  1.00 49.96           C  
ATOM    808  CB  ASN A  51      35.411  -6.505 -19.552  1.00 49.96           C  
ATOM    809  HB2 ASN A  51      36.198  -6.734 -20.271  1.00 49.96           H  
ATOM    810  HB3 ASN A  51      35.889  -6.350 -18.584  1.00 49.96           H  
ATOM    811  O   ASN A  51      35.313  -9.541 -18.195  1.00 49.96           O  
ATOM    812  CG  ASN A  51      34.746  -5.221 -20.011  1.00 49.96           C  
ATOM    813  ND2 ASN A  51      35.134  -4.084 -19.485  1.00 49.96           N  
ATOM    814 HD21 ASN A  51      34.707  -3.251 -19.863  1.00 49.96           H  
ATOM    815 HD22 ASN A  51      35.871  -4.059 -18.795  1.00 49.96           H  
ATOM    816  OD1 ASN A  51      33.876  -5.230 -20.862  1.00 49.96           O  
ATOM    817  N   LYS A  52      35.449  -9.697 -20.428  1.00 48.33           N  
ATOM    818  H   LYS A  52      35.280  -9.194 -21.287  1.00 48.33           H  
ATOM    819  CA  LYS A  52      35.893 -11.103 -20.576  1.00 48.33           C  
ATOM    820  HA  LYS A  52      35.062 -11.758 -20.316  1.00 48.33           H  
ATOM    821  C   LYS A  52      37.058 -11.582 -19.676  1.00 48.33           C  
ATOM    822  CB  LYS A  52      36.257 -11.338 -22.061  1.00 48.33           C  
ATOM    823  HB2 LYS A  52      36.937 -10.553 -22.393  1.00 48.33           H  
ATOM    824  HB3 LYS A  52      36.788 -12.286 -22.148  1.00 48.33           H  
ATOM    825  O   LYS A  52      37.384 -12.760 -19.733  1.00 48.33           O  
ATOM    826  CG  LYS A  52      35.046 -11.411 -23.008  1.00 48.33           C  
ATOM    827  HG2 LYS A  52      34.396 -12.226 -22.689  1.00 48.33           H  
ATOM    828  HG3 LYS A  52      34.487 -10.476 -22.965  1.00 48.33           H  
ATOM    829  CD  LYS A  52      35.501 -11.662 -24.458  1.00 48.33           C  
ATOM    830  HD2 LYS A  52      36.126 -12.555 -24.483  1.00 48.33           H  
ATOM    831  HD3 LYS A  52      36.092 -10.811 -24.796  1.00 48.33           H  
ATOM    832  CE  LYS A  52      34.299 -11.863 -25.393  1.00 48.33           C  
ATOM    833  HE2 LYS A  52      33.725 -12.719 -25.039  1.00 48.33           H  
ATOM    834  HE3 LYS A  52      33.656 -10.985 -25.329  1.00 48.33           H  
ATOM    835  NZ  LYS A  52      34.720 -12.083 -26.803  1.00 48.33           N  
ATOM    836  HZ1 LYS A  52      33.913 -12.222 -27.394  1.00 48.33           H  
ATOM    837  HZ2 LYS A  52      35.237 -11.290 -27.155  1.00 48.33           H  
ATOM    838  HZ3 LYS A  52      35.302 -12.904 -26.877  1.00 48.33           H  
ATOM    839  N   ALA A  53      37.685 -10.722 -18.870  1.00 48.21           N  
ATOM    840  H   ALA A  53      37.276  -9.805 -18.765  1.00 48.21           H  
ATOM    841  CA  ALA A  53      38.908 -11.030 -18.123  1.00 48.21           C  
ATOM    842  HA  ALA A  53      39.119 -12.095 -18.213  1.00 48.21           H  
ATOM    843  C   ALA A  53      38.856 -10.757 -16.602  1.00 48.21           C  
ATOM    844  CB  ALA A  53      40.066 -10.285 -18.801  1.00 48.21           C  
ATOM    845  HB1 ALA A  53      40.117 -10.557 -19.856  1.00 48.21           H  
ATOM    846  HB2 ALA A  53      41.008 -10.563 -18.329  1.00 48.21           H  
ATOM    847  HB3 ALA A  53      39.928  -9.208 -18.708  1.00 48.21           H  
ATOM    848  O   ALA A  53      39.870 -10.953 -15.936  1.00 48.21           O  
ATOM    849  N   GLN A  54      37.736 -10.312 -16.012  1.00 50.74           N  
ATOM    850  H   GLN A  54      36.895 -10.178 -16.555  1.00 50.74           H  
ATOM    851  CA  GLN A  54      37.700  -9.978 -14.577  1.00 50.74           C  
ATOM    852  HA  GLN A  54      38.566 -10.434 -14.097  1.00 50.74           H  
ATOM    853  C   GLN A  54      36.489 -10.564 -13.837  1.00 50.74           C  
ATOM    854  CB  GLN A  54      37.849  -8.461 -14.369  1.00 50.74           C  
ATOM    855  HB2 GLN A  54      37.211  -7.927 -15.073  1.00 50.74           H  
ATOM    856  HB3 GLN A  54      37.534  -8.208 -13.356  1.00 50.74           H  
ATOM    857  O   GLN A  54      35.357 -10.502 -14.309  1.00 50.74           O  
ATOM    858  CG  GLN A  54      39.318  -8.023 -14.537  1.00 50.74           C  
ATOM    859  HG2 GLN A  54      39.939  -8.562 -13.821  1.00 50.74           H  
ATOM    860  HG3 GLN A  54      39.660  -8.278 -15.541  1.00 50.74           H  
ATOM    861  CD  GLN A  54      39.548  -6.528 -14.345  1.00 50.74           C  
ATOM    862  NE2 GLN A  54      40.787  -6.086 -14.344  1.00 50.74           N  
ATOM    863 HE21 GLN A  54      40.903  -5.089 -14.234  1.00 50.74           H  
ATOM    864 HE22 GLN A  54      41.564  -6.711 -14.506  1.00 50.74           H  
ATOM    865  OE1 GLN A  54      38.638  -5.733 -14.195  1.00 50.74           O  
ATOM    866  N   LYS A  55      36.806 -11.153 -12.671  1.00 48.81           N  
ATOM    867  H   LYS A  55      37.795 -11.146 -12.468  1.00 48.81           H  
ATOM    868  CA  LYS A  55      35.966 -11.789 -11.637  1.00 48.81           C  
ATOM    869  HA  LYS A  55      36.212 -12.850 -11.608  1.00 48.81           H  
ATOM    870  C   LYS A  55      34.454 -11.697 -11.866  1.00 48.81           C  
ATOM    871  CB  LYS A  55      36.324 -11.187 -10.264  1.00 48.81           C  
ATOM    872  HB2 LYS A  55      36.287 -10.099 -10.325  1.00 48.81           H  
ATOM    873  HB3 LYS A  55      35.579 -11.510  -9.538  1.00 48.81           H  
ATOM    874  O   LYS A  55      33.846 -10.638 -11.731  1.00 48.81           O  
ATOM    875  CG  LYS A  55      37.708 -11.639  -9.765  1.00 48.81           C  
ATOM    876  HG2 LYS A  55      38.471 -11.352 -10.488  1.00 48.81           H  
ATOM    877  HG3 LYS A  55      37.709 -12.725  -9.667  1.00 48.81           H  
ATOM    878  CD  LYS A  55      38.049 -11.008  -8.407  1.00 48.81           C  
ATOM    879  HD2 LYS A  55      38.101  -9.925  -8.521  1.00 48.81           H  
ATOM    880  HD3 LYS A  55      37.266 -11.253  -7.689  1.00 48.81           H  
ATOM    881  CE  LYS A  55      39.397 -11.544  -7.902  1.00 48.81           C  
ATOM    882  HE2 LYS A  55      39.323 -12.627  -7.805  1.00 48.81           H  
ATOM    883  HE3 LYS A  55      40.159 -11.333  -8.652  1.00 48.81           H  
ATOM    884  NZ  LYS A  55      39.786 -10.949  -6.596  1.00 48.81           N  
ATOM    885  HZ1 LYS A  55      40.665 -11.334  -6.282  1.00 48.81           H  
ATOM    886  HZ2 LYS A  55      39.091 -11.152  -5.892  1.00 48.81           H  
ATOM    887  HZ3 LYS A  55      39.890  -9.947  -6.670  1.00 48.81           H  
ATOM    888  N   THR A  56      33.848 -12.853 -12.111  1.00 56.43           N  
ATOM    889  H   THR A  56      34.404 -13.694 -12.182  1.00 56.43           H  
ATOM    890  CA  THR A  56      32.398 -13.029 -12.086  1.00 56.43           C  
ATOM    891  HA  THR A  56      31.935 -12.319 -12.771  1.00 56.43           H  
ATOM    892  C   THR A  56      31.864 -12.767 -10.683  1.00 56.43           C  
ATOM    893  CB  THR A  56      32.029 -14.452 -12.521  1.00 56.43           C  
ATOM    894  HB  THR A  56      30.982 -14.616 -12.263  1.00 56.43           H  
ATOM    895  O   THR A  56      32.264 -13.446  -9.739  1.00 56.43           O  
ATOM    896  CG2 THR A  56      32.235 -14.619 -14.028  1.00 56.43           C  
ATOM    897 HG21 THR A  56      33.296 -14.584 -14.273  1.00 56.43           H  
ATOM    898 HG22 THR A  56      31.721 -13.816 -14.557  1.00 56.43           H  
ATOM    899 HG23 THR A  56      31.809 -15.564 -14.364  1.00 56.43           H  
ATOM    900  OG1 THR A  56      32.815 -15.437 -11.880  1.00 56.43           O  
ATOM    901  HG1 THR A  56      32.584 -15.392 -10.950  1.00 56.43           H  
ATOM    902  N   ALA A  57      30.973 -11.788 -10.543  1.00 62.35           N  
ATOM    903  H   ALA A  57      30.702 -11.257 -11.358  1.00 62.35           H  
ATOM    904  CA  ALA A  57      30.179 -11.619  -9.333  1.00 62.35           C  
ATOM    905  HA  ALA A  57      30.677 -12.096  -8.490  1.00 62.35           H  
ATOM    906  C   ALA A  57      28.828 -12.302  -9.545  1.00 62.35           C  
ATOM    907  CB  ALA A  57      30.037 -10.126  -9.011  1.00 62.35           C  
ATOM    908  HB1 ALA A  57      29.546  -9.613  -9.838  1.00 62.35           H  
ATOM    909  HB2 ALA A  57      29.435 -10.005  -8.110  1.00 62.35           H  
ATOM    910  HB3 ALA A  57      31.022  -9.690  -8.846  1.00 62.35           H  
ATOM    911  O   ALA A  57      28.162 -12.031 -10.549  1.00 62.35           O  
ATOM    912  N   THR A  58      28.428 -13.156  -8.606  1.00 68.84           N  
ATOM    913  H   THR A  58      29.057 -13.425  -7.863  1.00 68.84           H  
ATOM    914  CA  THR A  58      27.082 -13.728  -8.587  1.00 68.84           C  
ATOM    915  HA  THR A  58      26.835 -14.085  -9.586  1.00 68.84           H  
ATOM    916  C   THR A  58      26.103 -12.632  -8.196  1.00 68.84           C  
ATOM    917  CB  THR A  58      26.982 -14.915  -7.622  1.00 68.84           C  
ATOM    918  HB  THR A  58      27.083 -14.558  -6.597  1.00 68.84           H  
ATOM    919  O   THR A  58      26.203 -12.040  -7.121  1.00 68.84           O  
ATOM    920  CG2 THR A  58      25.657 -15.659  -7.766  1.00 68.84           C  
ATOM    921 HG21 THR A  58      25.539 -16.003  -8.794  1.00 68.84           H  
ATOM    922 HG22 THR A  58      25.657 -16.521  -7.099  1.00 68.84           H  
ATOM    923 HG23 THR A  58      24.824 -15.010  -7.496  1.00 68.84           H  
ATOM    924  OG1 THR A  58      28.018 -15.834  -7.871  1.00 68.84           O  
ATOM    925  HG1 THR A  58      28.141 -15.911  -8.820  1.00 68.84           H  
ATOM    926  N   VAL A  59      25.169 -12.328  -9.090  1.00 72.19           N  
ATOM    927  H   VAL A  59      25.165 -12.823  -9.970  1.00 72.19           H  
ATOM    928  CA  VAL A  59      24.138 -11.321  -8.868  1.00 72.19           C  
ATOM    929  HA  VAL A  59      24.284 -10.877  -7.883  1.00 72.19           H  
ATOM    930  C   VAL A  59      22.780 -12.004  -8.875  1.00 72.19           C  
ATOM    931  CB  VAL A  59      24.211 -10.174  -9.895  1.00 72.19           C  
ATOM    932  HB  VAL A  59      23.824 -10.510 -10.858  1.00 72.19           H  
ATOM    933  O   VAL A  59      22.422 -12.686  -9.835  1.00 72.19           O  
ATOM    934  CG1 VAL A  59      23.380  -8.986  -9.401  1.00 72.19           C  
ATOM    935 HG11 VAL A  59      23.255  -8.264 -10.207  1.00 72.19           H  
ATOM    936 HG12 VAL A  59      23.887  -8.504  -8.565  1.00 72.19           H  
ATOM    937 HG13 VAL A  59      22.404  -9.317  -9.044  1.00 72.19           H  
ATOM    938  CG2 VAL A  59      25.636  -9.636 -10.087  1.00 72.19           C  
ATOM    939 HG21 VAL A  59      26.105  -9.462  -9.118  1.00 72.19           H  
ATOM    940 HG22 VAL A  59      26.225 -10.367 -10.640  1.00 72.19           H  
ATOM    941 HG23 VAL A  59      25.623  -8.707 -10.656  1.00 72.19           H  
ATOM    942  N   THR A  60      22.013 -11.777  -7.811  1.00 79.56           N  
ATOM    943  H   THR A  60      22.419 -11.311  -7.012  1.00 79.56           H  
ATOM    944  CA  THR A  60      20.586 -12.093  -7.758  1.00 79.56           C  
ATOM    945  HA  THR A  60      20.388 -12.942  -8.413  1.00 79.56           H  
ATOM    946  C   THR A  60      19.816 -10.871  -8.243  1.00 79.56           C  
ATOM    947  CB  THR A  60      20.145 -12.510  -6.350  1.00 79.56           C  
ATOM    948  HB  THR A  60      20.205 -11.655  -5.675  1.00 79.56           H  
ATOM    949  O   THR A  60      19.859  -9.813  -7.614  1.00 79.56           O  
ATOM    950  CG2 THR A  60      18.724 -13.065  -6.347  1.00 79.56           C  
ATOM    951 HG21 THR A  60      18.396 -13.241  -5.323  1.00 79.56           H  
ATOM    952 HG22 THR A  60      18.052 -12.351  -6.824  1.00 79.56           H  
ATOM    953 HG23 THR A  60      18.674 -13.997  -6.910  1.00 79.56           H  
ATOM    954  OG1 THR A  60      20.988 -13.532  -5.880  1.00 79.56           O  
ATOM    955  HG1 THR A  60      20.675 -13.811  -5.016  1.00 79.56           H  
ATOM    956  N   THR A  61      19.128 -10.974  -9.377  1.00 84.74           N  
ATOM    957  H   THR A  61      19.104 -11.872  -9.838  1.00 84.74           H  
ATOM    958  CA  THR A  61      18.347  -9.869  -9.946  1.00 84.74           C  
ATOM    959  HA  THR A  61      18.212  -9.106  -9.180  1.00 84.74           H  
ATOM    960  C   THR A  61      16.957 -10.320 -10.348  1.00 84.74           C  
ATOM    961  CB  THR A  61      19.032  -9.187 -11.142  1.00 84.74           C  
ATOM    962  HB  THR A  61      18.424  -8.332 -11.439  1.00 84.74           H  
ATOM    963  O   THR A  61      16.698 -11.498 -10.563  1.00 84.74           O  
ATOM    964  CG2 THR A  61      20.428  -8.677 -10.831  1.00 84.74           C  
ATOM    965 HG21 THR A  61      20.430  -8.130  -9.888  1.00 84.74           H  
ATOM    966 HG22 THR A  61      21.103  -9.532 -10.778  1.00 84.74           H  
ATOM    967 HG23 THR A  61      20.760  -8.020 -11.634  1.00 84.74           H  
ATOM    968  OG1 THR A  61      19.154 -10.042 -12.246  1.00 84.74           O  
ATOM    969  HG1 THR A  61      19.594 -10.848 -11.966  1.00 84.74           H  
ATOM    970  N   LEU A  62      16.049  -9.355 -10.449  1.00 87.94           N  
ATOM    971  H   LEU A  62      16.341  -8.403 -10.285  1.00 87.94           H  
ATOM    972  CA  LEU A  62      14.770  -9.556 -11.109  1.00 87.94           C  
ATOM    973  HA  LEU A  62      14.549 -10.621 -11.180  1.00 87.94           H  
ATOM    974  C   LEU A  62      14.874  -8.995 -12.514  1.00 87.94           C  
ATOM    975  CB  LEU A  62      13.659  -8.870 -10.308  1.00 87.94           C  
ATOM    976  HB2 LEU A  62      13.960  -7.840 -10.116  1.00 87.94           H  
ATOM    977  HB3 LEU A  62      12.743  -8.850 -10.899  1.00 87.94           H  
ATOM    978  O   LEU A  62      15.304  -7.850 -12.667  1.00 87.94           O  
ATOM    979  CG  LEU A  62      13.388  -9.593  -8.982  1.00 87.94           C  
ATOM    980  HG  LEU A  62      14.329  -9.869  -8.506  1.00 87.94           H  
ATOM    981  CD1 LEU A  62      12.653  -8.652  -8.042  1.00 87.94           C  
ATOM    982 HD11 LEU A  62      12.624  -9.118  -7.057  1.00 87.94           H  
ATOM    983 HD12 LEU A  62      11.644  -8.456  -8.404  1.00 87.94           H  
ATOM    984 HD13 LEU A  62      13.210  -7.719  -7.959  1.00 87.94           H  
ATOM    985  CD2 LEU A  62      12.544 -10.849  -9.183  1.00 87.94           C  
ATOM    986 HD21 LEU A  62      11.598 -10.601  -9.665  1.00 87.94           H  
ATOM    987 HD22 LEU A  62      12.348 -11.313  -8.216  1.00 87.94           H  
ATOM    988 HD23 LEU A  62      13.083 -11.566  -9.802  1.00 87.94           H  
ATOM    989  N   GLU A  63      14.411  -9.752 -13.499  1.00 87.56           N  
ATOM    990  H   GLU A  63      14.168 -10.712 -13.297  1.00 87.56           H  
ATOM    991  CA  GLU A  63      14.159  -9.260 -14.844  1.00 87.56           C  
ATOM    992  HA  GLU A  63      14.402  -8.197 -14.828  1.00 87.56           H  
ATOM    993  C   GLU A  63      12.683  -9.294 -15.201  1.00 87.56           C  
ATOM    994  CB  GLU A  63      15.039  -9.940 -15.900  1.00 87.56           C  
ATOM    995  HB2 GLU A  63      15.066 -11.014 -15.717  1.00 87.56           H  
ATOM    996  HB3 GLU A  63      14.605  -9.777 -16.886  1.00 87.56           H  
ATOM    997  O   GLU A  63      11.949 -10.175 -14.778  1.00 87.56           O  
ATOM    998  CG  GLU A  63      16.467  -9.369 -15.907  1.00 87.56           C  
ATOM    999  HG2 GLU A  63      17.021  -9.867 -16.703  1.00 87.56           H  
ATOM   1000  HG3 GLU A  63      16.935  -9.605 -14.951  1.00 87.56           H  
ATOM   1001  CD  GLU A  63      16.532  -7.842 -16.119  1.00 87.56           C  
ATOM   1002  OE1 GLU A  63      17.553  -7.203 -15.764  1.00 87.56           O  
ATOM   1003  OE2 GLU A  63      15.506  -7.207 -16.485  1.00 87.56           O  
ATOM   1004  N   GLY A  64      12.218  -8.280 -15.924  1.00 87.63           N  
ATOM   1005  H   GLY A  64      12.897  -7.703 -16.399  1.00 87.63           H  
ATOM   1006  CA  GLY A  64      10.831  -8.220 -16.376  1.00 87.63           C  
ATOM   1007  HA2 GLY A  64      10.496  -7.183 -16.402  1.00 87.63           H  
ATOM   1008  HA3 GLY A  64      10.173  -8.783 -15.713  1.00 87.63           H  
ATOM   1009  C   GLY A  64      10.736  -8.780 -17.782  1.00 87.63           C  
ATOM   1010  O   GLY A  64      11.382  -8.235 -18.668  1.00 87.63           O  
ATOM   1011  N   ILE A  65       9.916  -9.808 -17.987  1.00 88.85           N  
ATOM   1012  H   ILE A  65       9.398 -10.193 -17.210  1.00 88.85           H  
ATOM   1013  CA  ILE A  65       9.634 -10.344 -19.320  1.00 88.85           C  
ATOM   1014  HA  ILE A  65      10.446 -10.085 -19.999  1.00 88.85           H  
ATOM   1015  C   ILE A  65       8.370  -9.674 -19.837  1.00 88.85           C  
ATOM   1016  CB  ILE A  65       9.521 -11.881 -19.287  1.00 88.85           C  
ATOM   1017  HB  ILE A  65       8.684 -12.151 -18.642  1.00 88.85           H  
ATOM   1018  O   ILE A  65       7.310  -9.737 -19.204  1.00 88.85           O  
ATOM   1019  CG1 ILE A  65      10.787 -12.543 -18.700  1.00 88.85           C  
ATOM   1020 HG12 ILE A  65      10.890 -12.237 -17.659  1.00 88.85           H  
ATOM   1021 HG13 ILE A  65      10.649 -13.625 -18.712  1.00 88.85           H  
ATOM   1022  CG2 ILE A  65       9.229 -12.444 -20.687  1.00 88.85           C  
ATOM   1023 HG21 ILE A  65       9.248 -13.534 -20.658  1.00 88.85           H  
ATOM   1024 HG22 ILE A  65       9.972 -12.099 -21.406  1.00 88.85           H  
ATOM   1025 HG23 ILE A  65       8.241 -12.132 -21.023  1.00 88.85           H  
ATOM   1026  CD1 ILE A  65      12.108 -12.222 -19.413  1.00 88.85           C  
ATOM   1027 HD11 ILE A  65      12.063 -12.527 -20.458  1.00 88.85           H  
ATOM   1028 HD12 ILE A  65      12.916 -12.769 -18.929  1.00 88.85           H  
ATOM   1029 HD13 ILE A  65      12.329 -11.156 -19.353  1.00 88.85           H  
ATOM   1030  N   THR A  66       8.475  -8.979 -20.964  1.00 86.65           N  
ATOM   1031  H   THR A  66       9.369  -8.929 -21.431  1.00 86.65           H  
ATOM   1032  CA  THR A  66       7.316  -8.352 -21.604  1.00 86.65           C  
ATOM   1033  HA  THR A  66       6.697  -7.888 -20.836  1.00 86.65           H  
ATOM   1034  C   THR A  66       6.442  -9.377 -22.312  1.00 86.65           C  
ATOM   1035  CB  THR A  66       7.723  -7.243 -22.566  1.00 86.65           C  
ATOM   1036  HB  THR A  66       6.807  -6.792 -22.948  1.00 86.65           H  
ATOM   1037  O   THR A  66       6.873 -10.490 -22.600  1.00 86.65           O  
ATOM   1038  CG2 THR A  66       8.572  -6.158 -21.903  1.00 86.65           C  
ATOM   1039 HG21 THR A  66       9.417  -6.593 -21.370  1.00 86.65           H  
ATOM   1040 HG22 THR A  66       8.975  -5.498 -22.672  1.00 86.65           H  
ATOM   1041 HG23 THR A  66       7.960  -5.588 -21.203  1.00 86.65           H  
ATOM   1042  OG1 THR A  66       8.412  -7.765 -23.659  1.00 86.65           O  
ATOM   1043  HG1 THR A  66       9.304  -7.935 -23.345  1.00 86.65           H  
ATOM   1044  N   ILE A  67       5.193  -9.016 -22.622  1.00 84.68           N  
ATOM   1045  H   ILE A  67       4.843  -8.121 -22.315  1.00 84.68           H  
ATOM   1046  CA  ILE A  67       4.317  -9.930 -23.370  1.00 84.68           C  
ATOM   1047  HA  ILE A  67       4.300 -10.879 -22.835  1.00 84.68           H  
ATOM   1048  C   ILE A  67       4.893 -10.243 -24.768  1.00 84.68           C  
ATOM   1049  CB  ILE A  67       2.862  -9.410 -23.438  1.00 84.68           C  
ATOM   1050  HB  ILE A  67       2.844  -8.487 -24.017  1.00 84.68           H  
ATOM   1051  O   ILE A  67       4.713 -11.358 -25.249  1.00 84.68           O  
ATOM   1052  CG1 ILE A  67       2.261  -9.142 -22.037  1.00 84.68           C  
ATOM   1053 HG12 ILE A  67       2.103 -10.089 -21.521  1.00 84.68           H  
ATOM   1054 HG13 ILE A  67       2.958  -8.556 -21.438  1.00 84.68           H  
ATOM   1055  CG2 ILE A  67       2.003 -10.481 -24.137  1.00 84.68           C  
ATOM   1056 HG21 ILE A  67       2.271 -10.560 -25.191  1.00 84.68           H  
ATOM   1057 HG22 ILE A  67       0.940 -10.249 -24.074  1.00 84.68           H  
ATOM   1058 HG23 ILE A  67       2.163 -11.453 -23.670  1.00 84.68           H  
ATOM   1059  CD1 ILE A  67       0.936  -8.370 -22.064  1.00 84.68           C  
ATOM   1060 HD11 ILE A  67       0.651  -8.112 -21.044  1.00 84.68           H  
ATOM   1061 HD12 ILE A  67       0.138  -8.969 -22.501  1.00 84.68           H  
ATOM   1062 HD13 ILE A  67       1.059  -7.453 -22.640  1.00 84.68           H  
ATOM   1063  N   TYR A  68       5.625  -9.309 -25.388  1.00 82.94           N  
ATOM   1064  H   TYR A  68       5.791  -8.429 -24.921  1.00 82.94           H  
ATOM   1065  CA  TYR A  68       6.304  -9.541 -26.669  1.00 82.94           C  
ATOM   1066  HA  TYR A  68       5.596  -9.976 -27.374  1.00 82.94           H  
ATOM   1067  C   TYR A  68       7.468 -10.532 -26.539  1.00 82.94           C  
ATOM   1068  CB  TYR A  68       6.802  -8.208 -27.245  1.00 82.94           C  
ATOM   1069  HB2 TYR A  68       7.389  -8.418 -28.139  1.00 82.94           H  
ATOM   1070  HB3 TYR A  68       7.472  -7.734 -26.527  1.00 82.94           H  
ATOM   1071  O   TYR A  68       7.588 -11.441 -27.352  1.00 82.94           O  
ATOM   1072  CG  TYR A  68       5.698  -7.241 -27.629  1.00 82.94           C  
ATOM   1073  CD1 TYR A  68       4.945  -7.466 -28.796  1.00 82.94           C  
ATOM   1074  HD1 TYR A  68       5.154  -8.327 -29.413  1.00 82.94           H  
ATOM   1075  CD2 TYR A  68       5.429  -6.116 -26.827  1.00 82.94           C  
ATOM   1076  HD2 TYR A  68       6.012  -5.959 -25.931  1.00 82.94           H  
ATOM   1077  CE1 TYR A  68       3.935  -6.559 -29.172  1.00 82.94           C  
ATOM   1078  HE1 TYR A  68       3.361  -6.719 -30.072  1.00 82.94           H  
ATOM   1079  CE2 TYR A  68       4.420  -5.205 -27.197  1.00 82.94           C  
ATOM   1080  HE2 TYR A  68       4.206  -4.351 -26.572  1.00 82.94           H  
ATOM   1081  OH  TYR A  68       2.711  -4.543 -28.758  1.00 82.94           O  
ATOM   1082  HH  TYR A  68       2.648  -3.780 -28.177  1.00 82.94           H  
ATOM   1083  CZ  TYR A  68       3.680  -5.419 -28.382  1.00 82.94           C  
ATOM   1084  N   GLU A  69       8.282 -10.396 -25.490  1.00 87.35           N  
ATOM   1085  H   GLU A  69       8.151  -9.608 -24.872  1.00 87.35           H  
ATOM   1086  CA  GLU A  69       9.455 -11.251 -25.243  1.00 87.35           C  
ATOM   1087  HA  GLU A  69      10.003 -11.415 -26.171  1.00 87.35           H  
ATOM   1088  C   GLU A  69       9.084 -12.624 -24.674  1.00 87.35           C  
ATOM   1089  CB  GLU A  69      10.369 -10.550 -24.237  1.00 87.35           C  
ATOM   1090  HB2 GLU A  69       9.755 -10.343 -23.360  1.00 87.35           H  
ATOM   1091  HB3 GLU A  69      11.163 -11.232 -23.931  1.00 87.35           H  
ATOM   1092  O   GLU A  69       9.886 -13.552 -24.735  1.00 87.35           O  
ATOM   1093  CG  GLU A  69      11.014  -9.260 -24.786  1.00 87.35           C  
ATOM   1094  HG2 GLU A  69      10.311  -8.747 -25.442  1.00 87.35           H  
ATOM   1095  HG3 GLU A  69      11.883  -9.530 -25.386  1.00 87.35           H  
ATOM   1096  CD  GLU A  69      11.417  -8.276 -23.675  1.00 87.35           C  
ATOM   1097  OE1 GLU A  69      12.145  -7.306 -23.968  1.00 87.35           O  
ATOM   1098  OE2 GLU A  69      10.840  -8.379 -22.560  1.00 87.35           O  
ATOM   1099  N   LYS A  70       7.870 -12.771 -24.125  1.00 87.86           N  
ATOM   1100  H   LYS A  70       7.309 -11.935 -24.041  1.00 87.86           H  
ATOM   1101  CA  LYS A  70       7.395 -13.998 -23.476  1.00 87.86           C  
ATOM   1102  HA  LYS A  70       7.961 -14.152 -22.557  1.00 87.86           H  
ATOM   1103  C   LYS A  70       7.646 -15.237 -24.334  1.00 87.86           C  
ATOM   1104  CB  LYS A  70       5.905 -13.840 -23.126  1.00 87.86           C  
ATOM   1105  HB2 LYS A  70       5.335 -13.651 -24.036  1.00 87.86           H  
ATOM   1106  HB3 LYS A  70       5.783 -12.994 -22.450  1.00 87.86           H  
ATOM   1107  O   LYS A  70       8.192 -16.213 -23.835  1.00 87.86           O  
ATOM   1108  CG  LYS A  70       5.366 -15.105 -22.450  1.00 87.86           C  
ATOM   1109  HG2 LYS A  70       5.485 -15.948 -23.130  1.00 87.86           H  
ATOM   1110  HG3 LYS A  70       5.952 -15.303 -21.553  1.00 87.86           H  
ATOM   1111  CD  LYS A  70       3.880 -15.013 -22.087  1.00 87.86           C  
ATOM   1112  HD2 LYS A  70       3.719 -14.226 -21.351  1.00 87.86           H  
ATOM   1113  HD3 LYS A  70       3.296 -14.825 -22.988  1.00 87.86           H  
ATOM   1114  CE  LYS A  70       3.531 -16.384 -21.503  1.00 87.86           C  
ATOM   1115  HE2 LYS A  70       4.114 -16.536 -20.594  1.00 87.86           H  
ATOM   1116  HE3 LYS A  70       3.882 -17.149 -22.194  1.00 87.86           H  
ATOM   1117  NZ  LYS A  70       2.098 -16.601 -21.228  1.00 87.86           N  
ATOM   1118  HZ1 LYS A  70       1.571 -16.555 -22.088  1.00 87.86           H  
ATOM   1119  HZ2 LYS A  70       2.016 -17.539 -20.864  1.00 87.86           H  
ATOM   1120  HZ3 LYS A  70       1.755 -15.947 -20.537  1.00 87.86           H  
ATOM   1121  N   LYS A  71       7.284 -15.187 -25.620  1.00 89.43           N  
ATOM   1122  H   LYS A  71       6.931 -14.308 -25.969  1.00 89.43           H  
ATOM   1123  CA  LYS A  71       7.423 -16.331 -26.533  1.00 89.43           C  
ATOM   1124  HA  LYS A  71       6.940 -17.196 -26.078  1.00 89.43           H  
ATOM   1125  C   LYS A  71       8.888 -16.722 -26.746  1.00 89.43           C  
ATOM   1126  CB  LYS A  71       6.731 -15.997 -27.861  1.00 89.43           C  
ATOM   1127  HB2 LYS A  71       5.711 -15.673 -27.657  1.00 89.43           H  
ATOM   1128  HB3 LYS A  71       7.264 -15.179 -28.347  1.00 89.43           H  
ATOM   1129  O   LYS A  71       9.200 -17.910 -26.775  1.00 89.43           O  
ATOM   1130  CG  LYS A  71       6.687 -17.210 -28.802  1.00 89.43           C  
ATOM   1131  HG2 LYS A  71       6.131 -18.016 -28.324  1.00 89.43           H  
ATOM   1132  HG3 LYS A  71       7.700 -17.553 -29.011  1.00 89.43           H  
ATOM   1133  CD  LYS A  71       6.017 -16.839 -30.127  1.00 89.43           C  
ATOM   1134  HD2 LYS A  71       4.999 -16.500 -29.934  1.00 89.43           H  
ATOM   1135  HD3 LYS A  71       6.584 -16.033 -30.593  1.00 89.43           H  
ATOM   1136  CE  LYS A  71       5.997 -18.061 -31.049  1.00 89.43           C  
ATOM   1137  HE2 LYS A  71       5.428 -18.854 -30.563  1.00 89.43           H  
ATOM   1138  HE3 LYS A  71       7.022 -18.412 -31.172  1.00 89.43           H  
ATOM   1139  NZ  LYS A  71       5.404 -17.730 -32.368  1.00 89.43           N  
ATOM   1140  HZ1 LYS A  71       4.458 -17.395 -32.253  1.00 89.43           H  
ATOM   1141  HZ2 LYS A  71       5.389 -18.544 -32.966  1.00 89.43           H  
ATOM   1142  HZ3 LYS A  71       5.948 -17.007 -32.818  1.00 89.43           H  
ATOM   1143  N   ASP A  72       9.770 -15.739 -26.891  1.00 88.31           N  
ATOM   1144  H   ASP A  72       9.458 -14.781 -26.817  1.00 88.31           H  
ATOM   1145  CA  ASP A  72      11.194 -15.977 -27.136  1.00 88.31           C  
ATOM   1146  HA  ASP A  72      11.303 -16.752 -27.894  1.00 88.31           H  
ATOM   1147  C   ASP A  72      11.895 -16.479 -25.873  1.00 88.31           C  
ATOM   1148  CB  ASP A  72      11.850 -14.695 -27.668  1.00 88.31           C  
ATOM   1149  HB2 ASP A  72      11.712 -13.891 -26.946  1.00 88.31           H  
ATOM   1150  HB3 ASP A  72      12.921 -14.869 -27.780  1.00 88.31           H  
ATOM   1151  O   ASP A  72      12.667 -17.439 -25.930  1.00 88.31           O  
ATOM   1152  CG  ASP A  72      11.285 -14.274 -29.029  1.00 88.31           C  
ATOM   1153  OD1 ASP A  72      10.929 -15.177 -29.827  1.00 88.31           O  
ATOM   1154  OD2 ASP A  72      11.196 -13.050 -29.255  1.00 88.31           O  
ATOM   1155  N   PHE A  73      11.558 -15.891 -24.722  1.00 88.98           N  
ATOM   1156  H   PHE A  73      10.935 -15.097 -24.755  1.00 88.98           H  
ATOM   1157  CA  PHE A  73      12.031 -16.344 -23.422  1.00 88.98           C  
ATOM   1158  HA  PHE A  73      13.121 -16.363 -23.433  1.00 88.98           H  
ATOM   1159  C   PHE A  73      11.566 -17.774 -23.119  1.00 88.98           C  
ATOM   1160  CB  PHE A  73      11.580 -15.357 -22.339  1.00 88.98           C  
ATOM   1161  HB2 PHE A  73      12.055 -14.394 -22.521  1.00 88.98           H  
ATOM   1162  HB3 PHE A  73      10.502 -15.212 -22.409  1.00 88.98           H  
ATOM   1163  O   PHE A  73      12.388 -18.607 -22.765  1.00 88.98           O  
ATOM   1164  CG  PHE A  73      11.926 -15.823 -20.938  1.00 88.98           C  
ATOM   1165  CD1 PHE A  73      10.983 -16.543 -20.186  1.00 88.98           C  
ATOM   1166  HD1 PHE A  73      10.028 -16.782 -20.631  1.00 88.98           H  
ATOM   1167  CD2 PHE A  73      13.213 -15.610 -20.417  1.00 88.98           C  
ATOM   1168  HD2 PHE A  73      13.952 -15.097 -21.015  1.00 88.98           H  
ATOM   1169  CE1 PHE A  73      11.310 -17.010 -18.901  1.00 88.98           C  
ATOM   1170  HE1 PHE A  73      10.596 -17.588 -18.335  1.00 88.98           H  
ATOM   1171  CE2 PHE A  73      13.549 -16.080 -19.136  1.00 88.98           C  
ATOM   1172  HE2 PHE A  73      14.544 -15.922 -18.748  1.00 88.98           H  
ATOM   1173  CZ  PHE A  73      12.592 -16.774 -18.375  1.00 88.98           C  
ATOM   1174  HZ  PHE A  73      12.844 -17.148 -17.394  1.00 88.98           H  
ATOM   1175  N   GLU A  74      10.279 -18.095 -23.289  1.00 88.22           N  
ATOM   1176  H   GLU A  74       9.631 -17.376 -23.578  1.00 88.22           H  
ATOM   1177  CA  GLU A  74       9.743 -19.438 -23.007  1.00 88.22           C  
ATOM   1178  HA  GLU A  74      10.051 -19.740 -22.006  1.00 88.22           H  
ATOM   1179  C   GLU A  74      10.291 -20.507 -23.963  1.00 88.22           C  
ATOM   1180  CB  GLU A  74       8.203 -19.419 -23.055  1.00 88.22           C  
ATOM   1181  HB2 GLU A  74       7.881 -18.931 -23.975  1.00 88.22           H  
ATOM   1182  HB3 GLU A  74       7.836 -20.446 -23.067  1.00 88.22           H  
ATOM   1183  O   GLU A  74      10.454 -21.657 -23.561  1.00 88.22           O  
ATOM   1184  CG  GLU A  74       7.591 -18.711 -21.834  1.00 88.22           C  
ATOM   1185  HG2 GLU A  74       7.879 -19.264 -20.940  1.00 88.22           H  
ATOM   1186  HG3 GLU A  74       8.019 -17.712 -21.745  1.00 88.22           H  
ATOM   1187  CD  GLU A  74       6.056 -18.586 -21.876  1.00 88.22           C  
ATOM   1188  OE1 GLU A  74       5.466 -18.270 -20.815  1.00 88.22           O  
ATOM   1189  OE2 GLU A  74       5.432 -18.711 -22.956  1.00 88.22           O  
ATOM   1190  N   LYS A  75      10.624 -20.140 -25.210  1.00 91.18           N  
ATOM   1191  H   LYS A  75      10.436 -19.187 -25.487  1.00 91.18           H  
ATOM   1192  CA  LYS A  75      11.226 -21.062 -26.184  1.00 91.18           C  
ATOM   1193  HA  LYS A  75      10.613 -21.962 -26.227  1.00 91.18           H  
ATOM   1194  C   LYS A  75      12.625 -21.515 -25.763  1.00 91.18           C  
ATOM   1195  CB  LYS A  75      11.246 -20.390 -27.565  1.00 91.18           C  
ATOM   1196  HB2 LYS A  75      11.860 -19.490 -27.519  1.00 91.18           H  
ATOM   1197  HB3 LYS A  75      10.229 -20.098 -27.827  1.00 91.18           H  
ATOM   1198  O   LYS A  75      12.958 -22.686 -25.934  1.00 91.18           O  
ATOM   1199  CG  LYS A  75      11.785 -21.319 -28.663  1.00 91.18           C  
ATOM   1200  HG2 LYS A  75      11.139 -22.192 -28.745  1.00 91.18           H  
ATOM   1201  HG3 LYS A  75      12.794 -21.646 -28.411  1.00 91.18           H  
ATOM   1202  CD  LYS A  75      11.841 -20.591 -30.009  1.00 91.18           C  
ATOM   1203  HD2 LYS A  75      10.840 -20.257 -30.283  1.00 91.18           H  
ATOM   1204  HD3 LYS A  75      12.492 -19.722 -29.911  1.00 91.18           H  
ATOM   1205  CE  LYS A  75      12.393 -21.539 -31.079  1.00 91.18           C  
ATOM   1206  HE2 LYS A  75      13.340 -21.945 -30.722  1.00 91.18           H  
ATOM   1207  HE3 LYS A  75      11.700 -22.371 -31.201  1.00 91.18           H  
ATOM   1208  NZ  LYS A  75      12.598 -20.835 -32.370  1.00 91.18           N  
ATOM   1209  HZ1 LYS A  75      11.728 -20.450 -32.708  1.00 91.18           H  
ATOM   1210  HZ2 LYS A  75      13.252 -20.075 -32.248  1.00 91.18           H  
ATOM   1211  HZ3 LYS A  75      12.971 -21.467 -33.064  1.00 91.18           H  
ATOM   1212  N   ASN A  76      13.465 -20.595 -25.286  1.00 87.23           N  
ATOM   1213  H   ASN A  76      13.123 -19.651 -25.178  1.00 87.23           H  
ATOM   1214  CA  ASN A  76      14.809 -20.913 -24.800  1.00 87.23           C  
ATOM   1215  HA  ASN A  76      14.776 -21.879 -24.295  1.00 87.23           H  
ATOM   1216  C   ASN A  76      15.283 -19.858 -23.778  1.00 87.23           C  
ATOM   1217  CB  ASN A  76      15.764 -21.061 -26.002  1.00 87.23           C  
ATOM   1218  HB2 ASN A  76      15.318 -21.744 -26.725  1.00 87.23           H  
ATOM   1219  HB3 ASN A  76      15.907 -20.094 -26.486  1.00 87.23           H  
ATOM   1220  O   ASN A  76      15.961 -18.896 -24.163  1.00 87.23           O  
ATOM   1221  CG  ASN A  76      17.120 -21.623 -25.607  1.00 87.23           C  
ATOM   1222  ND2 ASN A  76      17.827 -22.214 -26.540  1.00 87.23           N  
ATOM   1223 HD21 ASN A  76      17.469 -22.301 -27.481  1.00 87.23           H  
ATOM   1224 HD22 ASN A  76      18.728 -22.573 -26.260  1.00 87.23           H  
ATOM   1225  OD1 ASN A  76      17.578 -21.541 -24.477  1.00 87.23           O  
ATOM   1226  N   PRO A  77      14.971 -20.042 -22.478  1.00 85.01           N  
ATOM   1227  CA  PRO A  77      15.302 -19.064 -21.443  1.00 85.01           C  
ATOM   1228  HA  PRO A  77      14.770 -18.137 -21.655  1.00 85.01           H  
ATOM   1229  C   PRO A  77      16.800 -18.773 -21.362  1.00 85.01           C  
ATOM   1230  CB  PRO A  77      14.781 -19.659 -20.130  1.00 85.01           C  
ATOM   1231  HB2 PRO A  77      15.555 -20.258 -19.650  1.00 85.01           H  
ATOM   1232  HB3 PRO A  77      14.431 -18.882 -19.450  1.00 85.01           H  
ATOM   1233  O   PRO A  77      17.198 -17.622 -21.210  1.00 85.01           O  
ATOM   1234  CG  PRO A  77      13.642 -20.578 -20.566  1.00 85.01           C  
ATOM   1235  HG2 PRO A  77      13.496 -21.399 -19.865  1.00 85.01           H  
ATOM   1236  HG3 PRO A  77      12.722 -20.003 -20.668  1.00 85.01           H  
ATOM   1237  CD  PRO A  77      14.104 -21.084 -21.933  1.00 85.01           C  
ATOM   1238  HD2 PRO A  77      14.675 -22.004 -21.812  1.00 85.01           H  
ATOM   1239  HD3 PRO A  77      13.236 -21.261 -22.568  1.00 85.01           H  
ATOM   1240  N   SER A  78      17.645 -19.798 -21.502  1.00 82.27           N  
ATOM   1241  H   SER A  78      17.272 -20.723 -21.662  1.00 82.27           H  
ATOM   1242  CA  SER A  78      19.100 -19.644 -21.425  1.00 82.27           C  
ATOM   1243  HA  SER A  78      19.350 -19.146 -20.488  1.00 82.27           H  
ATOM   1244  C   SER A  78      19.640 -18.773 -22.556  1.00 82.27           C  
ATOM   1245  CB  SER A  78      19.794 -21.008 -21.446  1.00 82.27           C  
ATOM   1246  HB2 SER A  78      19.603 -21.500 -22.399  1.00 82.27           H  
ATOM   1247  HB3 SER A  78      20.869 -20.866 -21.333  1.00 82.27           H  
ATOM   1248  O   SER A  78      20.346 -17.811 -22.274  1.00 82.27           O  
ATOM   1249  OG  SER A  78      19.312 -21.829 -20.398  1.00 82.27           O  
ATOM   1250  HG  SER A  78      19.447 -21.381 -19.559  1.00 82.27           H  
ATOM   1251  N   ALA A  79      19.265 -19.050 -23.810  1.00 85.75           N  
ATOM   1252  H   ALA A  79      18.642 -19.828 -23.976  1.00 85.75           H  
ATOM   1253  CA  ALA A  79      19.725 -18.262 -24.957  1.00 85.75           C  
ATOM   1254  HA  ALA A  79      20.814 -18.223 -24.945  1.00 85.75           H  
ATOM   1255  C   ALA A  79      19.207 -16.815 -24.909  1.00 85.75           C  
ATOM   1256  CB  ALA A  79      19.277 -18.959 -26.245  1.00 85.75           C  
ATOM   1257  HB1 ALA A  79      19.686 -19.969 -26.275  1.00 85.75           H  
ATOM   1258  HB2 ALA A  79      18.188 -18.995 -26.292  1.00 85.75           H  
ATOM   1259  HB3 ALA A  79      19.655 -18.403 -27.102  1.00 85.75           H  
ATOM   1260  O   ALA A  79      19.929 -15.878 -25.245  1.00 85.75           O  
ATOM   1261  N   TYR A  80      17.966 -16.613 -24.453  1.00 86.83           N  
ATOM   1262  H   TYR A  80      17.395 -17.411 -24.213  1.00 86.83           H  
ATOM   1263  CA  TYR A  80      17.417 -15.272 -24.250  1.00 86.83           C  
ATOM   1264  HA  TYR A  80      17.455 -14.728 -25.194  1.00 86.83           H  
ATOM   1265  C   TYR A  80      18.243 -14.474 -23.228  1.00 86.83           C  
ATOM   1266  CB  TYR A  80      15.952 -15.391 -23.816  1.00 86.83           C  
ATOM   1267  HB2 TYR A  80      15.890 -15.964 -22.891  1.00 86.83           H  
ATOM   1268  HB3 TYR A  80      15.401 -15.942 -24.579  1.00 86.83           H  
ATOM   1269  O   TYR A  80      18.594 -13.320 -23.470  1.00 86.83           O  
ATOM   1270  CG  TYR A  80      15.287 -14.047 -23.607  1.00 86.83           C  
ATOM   1271  CD1 TYR A  80      15.361 -13.412 -22.352  1.00 86.83           C  
ATOM   1272  HD1 TYR A  80      15.886 -13.889 -21.537  1.00 86.83           H  
ATOM   1273  CD2 TYR A  80      14.627 -13.417 -24.679  1.00 86.83           C  
ATOM   1274  HD2 TYR A  80      14.570 -13.899 -25.643  1.00 86.83           H  
ATOM   1275  CE1 TYR A  80      14.757 -12.158 -22.157  1.00 86.83           C  
ATOM   1276  HE1 TYR A  80      14.793 -11.681 -21.189  1.00 86.83           H  
ATOM   1277  CE2 TYR A  80      14.049 -12.148 -24.496  1.00 86.83           C  
ATOM   1278  HE2 TYR A  80      13.550 -11.647 -25.313  1.00 86.83           H  
ATOM   1279  OH  TYR A  80      13.571 -10.287 -23.081  1.00 86.83           O  
ATOM   1280  HH  TYR A  80      13.657  -9.919 -22.199  1.00 86.83           H  
ATOM   1281  CZ  TYR A  80      14.119 -11.515 -23.239  1.00 86.83           C  
ATOM   1282  N   LEU A  81      18.594 -15.095 -22.099  1.00 84.33           N  
ATOM   1283  H   LEU A  81      18.295 -16.050 -21.963  1.00 84.33           H  
ATOM   1284  CA  LEU A  81      19.396 -14.462 -21.051  1.00 84.33           C  
ATOM   1285  HA  LEU A  81      18.979 -13.476 -20.844  1.00 84.33           H  
ATOM   1286  C   LEU A  81      20.851 -14.227 -21.489  1.00 84.33           C  
ATOM   1287  CB  LEU A  81      19.313 -15.326 -19.782  1.00 84.33           C  
ATOM   1288  HB2 LEU A  81      20.026 -14.952 -19.048  1.00 84.33           H  
ATOM   1289  HB3 LEU A  81      19.612 -16.341 -20.041  1.00 84.33           H  
ATOM   1290  O   LEU A  81      21.406 -13.167 -21.204  1.00 84.33           O  
ATOM   1291  CG  LEU A  81      17.919 -15.359 -19.129  1.00 84.33           C  
ATOM   1292  HG  LEU A  81      17.152 -15.603 -19.865  1.00 84.33           H  
ATOM   1293  CD1 LEU A  81      17.915 -16.433 -18.042  1.00 84.33           C  
ATOM   1294 HD11 LEU A  81      18.110 -17.403 -18.499  1.00 84.33           H  
ATOM   1295 HD12 LEU A  81      18.692 -16.224 -17.307  1.00 84.33           H  
ATOM   1296 HD13 LEU A  81      16.937 -16.471 -17.562  1.00 84.33           H  
ATOM   1297  CD2 LEU A  81      17.534 -14.015 -18.518  1.00 84.33           C  
ATOM   1298 HD21 LEU A  81      17.440 -13.261 -19.300  1.00 84.33           H  
ATOM   1299 HD22 LEU A  81      16.573 -14.102 -18.011  1.00 84.33           H  
ATOM   1300 HD23 LEU A  81      18.302 -13.703 -17.810  1.00 84.33           H  
ATOM   1301  N   GLU A  82      21.458 -15.154 -22.229  1.00 83.38           N  
ATOM   1302  H   GLU A  82      20.983 -16.028 -22.404  1.00 83.38           H  
ATOM   1303  CA  GLU A  82      22.785 -14.959 -22.832  1.00 83.38           C  
ATOM   1304  HA  GLU A  82      23.525 -14.780 -22.052  1.00 83.38           H  
ATOM   1305  C   GLU A  82      22.815 -13.739 -23.757  1.00 83.38           C  
ATOM   1306  CB  GLU A  82      23.196 -16.204 -23.626  1.00 83.38           C  
ATOM   1307  HB2 GLU A  82      24.029 -15.944 -24.279  1.00 83.38           H  
ATOM   1308  HB3 GLU A  82      22.356 -16.506 -24.252  1.00 83.38           H  
ATOM   1309  O   GLU A  82      23.733 -12.923 -23.670  1.00 83.38           O  
ATOM   1310  CG  GLU A  82      23.642 -17.380 -22.745  1.00 83.38           C  
ATOM   1311  HG2 GLU A  82      22.876 -17.603 -22.002  1.00 83.38           H  
ATOM   1312  HG3 GLU A  82      24.544 -17.087 -22.207  1.00 83.38           H  
ATOM   1313  CD  GLU A  82      23.930 -18.645 -23.573  1.00 83.38           C  
ATOM   1314  OE1 GLU A  82      24.611 -19.550 -23.044  1.00 83.38           O  
ATOM   1315  OE2 GLU A  82      23.452 -18.768 -24.718  1.00 83.38           O  
ATOM   1316  N   ASN A  83      21.775 -13.556 -24.576  1.00 84.88           N  
ATOM   1317  H   ASN A  83      21.080 -14.287 -24.636  1.00 84.88           H  
ATOM   1318  CA  ASN A  83      21.640 -12.390 -25.453  1.00 84.88           C  
ATOM   1319  HA  ASN A  83      22.552 -12.290 -26.043  1.00 84.88           H  
ATOM   1320  C   ASN A  83      21.476 -11.073 -24.677  1.00 84.88           C  
ATOM   1321  CB  ASN A  83      20.455 -12.617 -26.404  1.00 84.88           C  
ATOM   1322  HB2 ASN A  83      20.234 -11.685 -26.924  1.00 84.88           H  
ATOM   1323  HB3 ASN A  83      19.574 -12.903 -25.830  1.00 84.88           H  
ATOM   1324  O   ASN A  83      21.874 -10.019 -25.172  1.00 84.88           O  
ATOM   1325  CG  ASN A  83      20.727 -13.666 -27.466  1.00 84.88           C  
ATOM   1326  ND2 ASN A  83      19.691 -14.213 -28.055  1.00 84.88           N  
ATOM   1327 HD21 ASN A  83      18.758 -14.004 -27.731  1.00 84.88           H  
ATOM   1328 HD22 ASN A  83      19.910 -14.941 -28.720  1.00 84.88           H  
ATOM   1329  OD1 ASN A  83      21.849 -13.974 -27.826  1.00 84.88           O  
ATOM   1330  N   LEU A  84      20.934 -11.118 -23.454  1.00 81.48           N  
ATOM   1331  H   LEU A  84      20.605 -12.012 -23.119  1.00 81.48           H  
ATOM   1332  CA  LEU A  84      20.913  -9.972 -22.536  1.00 81.48           C  
ATOM   1333  HA  LEU A  84      20.737  -9.067 -23.118  1.00 81.48           H  
ATOM   1334  C   LEU A  84      22.260  -9.734 -21.826  1.00 81.48           C  
ATOM   1335  CB  LEU A  84      19.766 -10.135 -21.521  1.00 81.48           C  
ATOM   1336  HB2 LEU A  84      19.873  -9.362 -20.761  1.00 81.48           H  
ATOM   1337  HB3 LEU A  84      19.874 -11.099 -21.023  1.00 81.48           H  
ATOM   1338  O   LEU A  84      22.411  -8.729 -21.131  1.00 81.48           O  
ATOM   1339  CG  LEU A  84      18.344 -10.037 -22.100  1.00 81.48           C  
ATOM   1340  HG  LEU A  84      18.177 -10.833 -22.826  1.00 81.48           H  
ATOM   1341  CD1 LEU A  84      17.343 -10.193 -20.954  1.00 81.48           C  
ATOM   1342 HD11 LEU A  84      17.546  -9.459 -20.174  1.00 81.48           H  
ATOM   1343 HD12 LEU A  84      17.420 -11.199 -20.542  1.00 81.48           H  
ATOM   1344 HD13 LEU A  84      16.335 -10.033 -21.334  1.00 81.48           H  
ATOM   1345  CD2 LEU A  84      18.071  -8.691 -22.775  1.00 81.48           C  
ATOM   1346 HD21 LEU A  84      18.290  -7.873 -22.089  1.00 81.48           H  
ATOM   1347 HD22 LEU A  84      18.684  -8.595 -23.671  1.00 81.48           H  
ATOM   1348 HD23 LEU A  84      17.027  -8.641 -23.084  1.00 81.48           H  
ATOM   1349  N   GLY A  85      23.242 -10.624 -22.002  1.00 78.83           N  
ATOM   1350  H   GLY A  85      23.064 -11.408 -22.613  1.00 78.83           H  
ATOM   1351  CA  GLY A  85      24.584 -10.529 -21.422  1.00 78.83           C  
ATOM   1352  HA2 GLY A  85      25.296 -10.887 -22.166  1.00 78.83           H  
ATOM   1353  HA3 GLY A  85      24.816  -9.488 -21.198  1.00 78.83           H  
ATOM   1354  C   GLY A  85      24.798 -11.353 -20.148  1.00 78.83           C  
ATOM   1355  O   GLY A  85      25.844 -11.213 -19.509  1.00 78.83           O  
ATOM   1356  N   TYR A  86      23.846 -12.206 -19.757  1.00 78.73           N  
ATOM   1357  H   TYR A  86      23.025 -12.320 -20.334  1.00 78.73           H  
ATOM   1358  CA  TYR A  86      24.025 -13.115 -18.623  1.00 78.73           C  
ATOM   1359  HA  TYR A  86      24.528 -12.572 -17.823  1.00 78.73           H  
ATOM   1360  C   TYR A  86      24.915 -14.296 -19.017  1.00 78.73           C  
ATOM   1361  CB  TYR A  86      22.672 -13.585 -18.082  1.00 78.73           C  
ATOM   1362  HB2 TYR A  86      22.139 -14.118 -18.870  1.00 78.73           H  
ATOM   1363  HB3 TYR A  86      22.847 -14.294 -17.272  1.00 78.73           H  
ATOM   1364  O   TYR A  86      24.680 -14.959 -20.023  1.00 78.73           O  
ATOM   1365  CG  TYR A  86      21.816 -12.455 -17.544  1.00 78.73           C  
ATOM   1366  CD1 TYR A  86      22.176 -11.837 -16.334  1.00 78.73           C  
ATOM   1367  HD1 TYR A  86      23.047 -12.181 -15.796  1.00 78.73           H  
ATOM   1368  CD2 TYR A  86      20.688 -12.002 -18.252  1.00 78.73           C  
ATOM   1369  HD2 TYR A  86      20.399 -12.475 -19.179  1.00 78.73           H  
ATOM   1370  CE1 TYR A  86      21.407 -10.777 -15.823  1.00 78.73           C  
ATOM   1371  HE1 TYR A  86      21.678 -10.316 -14.884  1.00 78.73           H  
ATOM   1372  CE2 TYR A  86      19.931 -10.924 -17.765  1.00 78.73           C  
ATOM   1373  HE2 TYR A  86      19.072 -10.561 -18.310  1.00 78.73           H  
ATOM   1374  OH  TYR A  86      19.559  -9.285 -16.075  1.00 78.73           O  
ATOM   1375  HH  TYR A  86      19.814  -9.022 -15.188  1.00 78.73           H  
ATOM   1376  CZ  TYR A  86      20.292 -10.316 -16.549  1.00 78.73           C  
ATOM   1377  N   VAL A  87      25.950 -14.582 -18.224  1.00 70.06           N  
ATOM   1378  H   VAL A  87      26.094 -14.055 -17.374  1.00 70.06           H  
ATOM   1379  CA  VAL A  87      26.889 -15.661 -18.550  1.00 70.06           C  
ATOM   1380  HA  VAL A  87      27.023 -15.685 -19.631  1.00 70.06           H  
ATOM   1381  C   VAL A  87      26.301 -16.994 -18.114  1.00 70.06           C  
ATOM   1382  CB  VAL A  87      28.277 -15.439 -17.926  1.00 70.06           C  
ATOM   1383  HB  VAL A  87      28.203 -15.462 -16.839  1.00 70.06           H  
ATOM   1384  O   VAL A  87      26.092 -17.225 -16.921  1.00 70.06           O  
ATOM   1385  CG1 VAL A  87      29.260 -16.536 -18.360  1.00 70.06           C  
ATOM   1386 HG11 VAL A  87      29.336 -16.563 -19.447  1.00 70.06           H  
ATOM   1387 HG12 VAL A  87      30.245 -16.339 -17.937  1.00 70.06           H  
ATOM   1388 HG13 VAL A  87      28.924 -17.510 -18.004  1.00 70.06           H  
ATOM   1389  CG2 VAL A  87      28.863 -14.084 -18.352  1.00 70.06           C  
ATOM   1390 HG21 VAL A  87      28.915 -14.025 -19.439  1.00 70.06           H  
ATOM   1391 HG22 VAL A  87      28.235 -13.274 -17.982  1.00 70.06           H  
ATOM   1392 HG23 VAL A  87      29.862 -13.965 -17.932  1.00 70.06           H  
ATOM   1393  N   ARG A  88      26.084 -17.892 -19.079  1.00 61.37           N  
ATOM   1394  H   ARG A  88      26.201 -17.599 -20.039  1.00 61.37           H  
ATOM   1395  CA  ARG A  88      25.684 -19.278 -18.832  1.00 61.37           C  
ATOM   1396  HA  ARG A  88      24.799 -19.294 -18.197  1.00 61.37           H  
ATOM   1397  C   ARG A  88      26.770 -20.020 -18.074  1.00 61.37           C  
ATOM   1398  CB  ARG A  88      25.282 -19.932 -20.152  1.00 61.37           C  
ATOM   1399  HB2 ARG A  88      26.147 -20.000 -20.812  1.00 61.37           H  
ATOM   1400  HB3 ARG A  88      24.541 -19.274 -20.607  1.00 61.37           H  
ATOM   1401  O   ARG A  88      27.740 -20.508 -18.641  1.00 61.37           O  
ATOM   1402  CG  ARG A  88      24.640 -21.319 -19.987  1.00 61.37           C  
ATOM   1403  HG2 ARG A  88      25.377 -22.027 -19.610  1.00 61.37           H  
ATOM   1404  HG3 ARG A  88      23.800 -21.258 -19.294  1.00 61.37           H  
ATOM   1405  CD  ARG A  88      24.141 -21.771 -21.359  1.00 61.37           C  
ATOM   1406  HD2 ARG A  88      24.992 -21.764 -22.039  1.00 61.37           H  
ATOM   1407  HD3 ARG A  88      23.402 -21.049 -21.706  1.00 61.37           H  
ATOM   1408  NE  ARG A  88      23.504 -23.097 -21.368  1.00 61.37           N  
ATOM   1409  HE  ARG A  88      23.182 -23.468 -20.486  1.00 61.37           H  
ATOM   1410  NH1 ARG A  88      23.729 -23.398 -23.628  1.00 61.37           N  
ATOM   1411 HH11 ARG A  88      24.133 -22.474 -23.680  1.00 61.37           H  
ATOM   1412 HH12 ARG A  88      23.592 -23.935 -24.472  1.00 61.37           H  
ATOM   1413  NH2 ARG A  88      22.679 -24.948 -22.401  1.00 61.37           N  
ATOM   1414 HH21 ARG A  88      22.556 -25.501 -23.237  1.00 61.37           H  
ATOM   1415 HH22 ARG A  88      22.346 -25.291 -21.511  1.00 61.37           H  
ATOM   1416  CZ  ARG A  88      23.309 -23.809 -22.462  1.00 61.37           C  
ATOM   1417  N   LYS A  89      26.578 -20.101 -16.765  1.00 58.31           N  
ATOM   1418  H   LYS A  89      25.802 -19.577 -16.385  1.00 58.31           H  
ATOM   1419  CA  LYS A  89      27.210 -21.100 -15.911  1.00 58.31           C  
ATOM   1420  HA  LYS A  89      27.926 -21.679 -16.495  1.00 58.31           H  
ATOM   1421  C   LYS A  89      26.151 -22.084 -15.437  1.00 58.31           C  
ATOM   1422  CB  LYS A  89      27.961 -20.425 -14.758  1.00 58.31           C  
ATOM   1423  HB2 LYS A  89      27.283 -19.774 -14.206  1.00 58.31           H  
ATOM   1424  HB3 LYS A  89      28.315 -21.203 -14.082  1.00 58.31           H  
ATOM   1425  O   LYS A  89      24.960 -21.777 -15.456  1.00 58.31           O  
ATOM   1426  CG  LYS A  89      29.170 -19.616 -15.259  1.00 58.31           C  
ATOM   1427  HG2 LYS A  89      29.747 -20.206 -15.972  1.00 58.31           H  
ATOM   1428  HG3 LYS A  89      28.825 -18.701 -15.740  1.00 58.31           H  
ATOM   1429  CD  LYS A  89      30.051 -19.276 -14.058  1.00 58.31           C  
ATOM   1430  HD2 LYS A  89      29.414 -18.800 -13.313  1.00 58.31           H  
ATOM   1431  HD3 LYS A  89      30.440 -20.200 -13.631  1.00 58.31           H  
ATOM   1432  CE  LYS A  89      31.220 -18.351 -14.404  1.00 58.31           C  
ATOM   1433  HE2 LYS A  89      30.814 -17.455 -14.875  1.00 58.31           H  
ATOM   1434  HE3 LYS A  89      31.884 -18.851 -15.110  1.00 58.31           H  
ATOM   1435  NZ  LYS A  89      31.941 -17.989 -13.159  1.00 58.31           N  
ATOM   1436  HZ1 LYS A  89      31.264 -17.667 -12.483  1.00 58.31           H  
ATOM   1437  HZ2 LYS A  89      32.596 -17.228 -13.272  1.00 58.31           H  
ATOM   1438  HZ3 LYS A  89      32.392 -18.790 -12.740  1.00 58.31           H  
ATOM   1439  N   GLU A  90      26.603 -23.236 -14.963  1.00 58.66           N  
ATOM   1440  H   GLU A  90      27.593 -23.429 -15.026  1.00 58.66           H  
ATOM   1441  CA  GLU A  90      25.785 -24.284 -14.331  1.00 58.66           C  
ATOM   1442  HA  GLU A  90      25.157 -24.772 -15.077  1.00 58.66           H  
ATOM   1443  C   GLU A  90      24.847 -23.736 -13.235  1.00 58.66           C  
ATOM   1444  CB  GLU A  90      26.756 -25.325 -13.749  1.00 58.66           C  
ATOM   1445  HB2 GLU A  90      26.201 -26.050 -13.153  1.00 58.66           H  
ATOM   1446  HB3 GLU A  90      27.456 -24.800 -13.098  1.00 58.66           H  
ATOM   1447  O   GLU A  90      23.804 -24.316 -12.961  1.00 58.66           O  
ATOM   1448  CG  GLU A  90      27.518 -26.076 -14.862  1.00 58.66           C  
ATOM   1449  HG2 GLU A  90      27.849 -25.366 -15.620  1.00 58.66           H  
ATOM   1450  HG3 GLU A  90      26.827 -26.767 -15.346  1.00 58.66           H  
ATOM   1451  CD  GLU A  90      28.762 -26.837 -14.377  1.00 58.66           C  
ATOM   1452  OE1 GLU A  90      29.377 -27.499 -15.240  1.00 58.66           O  
ATOM   1453  OE2 GLU A  90      29.134 -26.682 -13.193  1.00 58.66           O  
ATOM   1454  N   ASN A  91      25.164 -22.559 -12.684  1.00 56.47           N  
ATOM   1455  H   ASN A  91      26.050 -22.159 -12.961  1.00 56.47           H  
ATOM   1456  CA  ASN A  91      24.427 -21.896 -11.614  1.00 56.47           C  
ATOM   1457  HA  ASN A  91      23.887 -22.661 -11.057  1.00 56.47           H  
ATOM   1458  C   ASN A  91      23.360 -20.880 -12.068  1.00 56.47           C  
ATOM   1459  CB  ASN A  91      25.451 -21.253 -10.659  1.00 56.47           C  
ATOM   1460  HB2 ASN A  91      26.043 -20.516 -11.202  1.00 56.47           H  
ATOM   1461  HB3 ASN A  91      24.926 -20.742  -9.852  1.00 56.47           H  
ATOM   1462  O   ASN A  91      22.863 -20.156 -11.205  1.00 56.47           O  
ATOM   1463  CG  ASN A  91      26.375 -22.265 -10.009  1.00 56.47           C  
ATOM   1464  ND2 ASN A  91      27.524 -21.837  -9.544  1.00 56.47           N  
ATOM   1465 HD21 ASN A  91      27.764 -20.856  -9.553  1.00 56.47           H  
ATOM   1466 HD22 ASN A  91      28.099 -22.550  -9.119  1.00 56.47           H  
ATOM   1467  OD1 ASN A  91      26.093 -23.440  -9.902  1.00 56.47           O  
ATOM   1468  N   ILE A  92      22.997 -20.767 -13.361  1.00 63.05           N  
ATOM   1469  H   ILE A  92      23.414 -21.378 -14.050  1.00 63.05           H  
ATOM   1470  CA  ILE A  92      21.855 -19.904 -13.727  1.00 63.05           C  
ATOM   1471  HA  ILE A  92      21.986 -18.964 -13.191  1.00 63.05           H  
ATOM   1472  C   ILE A  92      20.557 -20.536 -13.212  1.00 63.05           C  
ATOM   1473  CB  ILE A  92      21.748 -19.497 -15.216  1.00 63.05           C  
ATOM   1474  HB  ILE A  92      21.588 -20.390 -15.821  1.00 63.05           H  
ATOM   1475  O   ILE A  92      19.913 -21.330 -13.896  1.00 63.05           O  
ATOM   1476  CG1 ILE A  92      23.009 -18.759 -15.719  1.00 63.05           C  
ATOM   1477 HG12 ILE A  92      23.851 -19.450 -15.730  1.00 63.05           H  
ATOM   1478 HG13 ILE A  92      23.248 -17.946 -15.033  1.00 63.05           H  
ATOM   1479  CG2 ILE A  92      20.540 -18.542 -15.385  1.00 63.05           C  
ATOM   1480 HG21 ILE A  92      20.253 -18.468 -16.434  1.00 63.05           H  
ATOM   1481 HG22 ILE A  92      19.662 -18.902 -14.848  1.00 63.05           H  
ATOM   1482 HG23 ILE A  92      20.781 -17.553 -14.994  1.00 63.05           H  
ATOM   1483  CD1 ILE A  92      22.832 -18.170 -17.130  1.00 63.05           C  
ATOM   1484 HD11 ILE A  92      22.591 -18.959 -17.842  1.00 63.05           H  
ATOM   1485 HD12 ILE A  92      23.738 -17.648 -17.437  1.00 63.05           H  
ATOM   1486 HD13 ILE A  92      22.050 -17.411 -17.150  1.00 63.05           H  
ATOM   1487  N   MET A  93      20.135 -20.121 -12.020  1.00 67.43           N  
ATOM   1488  H   MET A  93      20.755 -19.526 -11.490  1.00 67.43           H  
ATOM   1489  CA  MET A  93      18.798 -20.404 -11.518  1.00 67.43           C  
ATOM   1490  HA  MET A  93      18.488 -21.377 -11.899  1.00 67.43           H  
ATOM   1491  C   MET A  93      17.834 -19.341 -12.045  1.00 67.43           C  
ATOM   1492  CB  MET A  93      18.798 -20.497  -9.990  1.00 67.43           C  
ATOM   1493  HB2 MET A  93      19.559 -21.209  -9.673  1.00 67.43           H  
ATOM   1494  HB3 MET A  93      19.030 -19.519  -9.568  1.00 67.43           H  
ATOM   1495  O   MET A  93      18.003 -18.147 -11.787  1.00 67.43           O  
ATOM   1496  CG  MET A  93      17.431 -20.975  -9.479  1.00 67.43           C  
ATOM   1497  HG2 MET A  93      16.670 -20.253  -9.775  1.00 67.43           H  
ATOM   1498  HG3 MET A  93      17.199 -21.926  -9.958  1.00 67.43           H  
ATOM   1499  SD  MET A  93      17.308 -21.216  -7.686  1.00 67.43           S  
ATOM   1500  CE  MET A  93      17.658 -19.540  -7.095  1.00 67.43           C  
ATOM   1501  HE1 MET A  93      17.001 -18.825  -7.589  1.00 67.43           H  
ATOM   1502  HE2 MET A  93      17.501 -19.498  -6.017  1.00 67.43           H  
ATOM   1503  HE3 MET A  93      18.698 -19.293  -7.308  1.00 67.43           H  
ATOM   1504  N   VAL A  94      16.811 -19.797 -12.765  1.00 74.32           N  
ATOM   1505  H   VAL A  94      16.771 -20.789 -12.948  1.00 74.32           H  
ATOM   1506  CA  VAL A  94      15.744 -18.972 -13.335  1.00 74.32           C  
ATOM   1507  HA  VAL A  94      15.940 -17.919 -13.131  1.00 74.32           H  
ATOM   1508  C   VAL A  94      14.432 -19.379 -12.678  1.00 74.32           C  
ATOM   1509  CB  VAL A  94      15.661 -19.164 -14.862  1.00 74.32           C  
ATOM   1510  HB  VAL A  94      15.355 -20.187 -15.083  1.00 74.32           H  
ATOM   1511  O   VAL A  94      13.990 -20.514 -12.838  1.00 74.32           O  
ATOM   1512  CG1 VAL A  94      14.657 -18.213 -15.502  1.00 74.32           C  
ATOM   1513 HG11 VAL A  94      15.057 -17.202 -15.426  1.00 74.32           H  
ATOM   1514 HG12 VAL A  94      13.681 -18.292 -15.022  1.00 74.32           H  
ATOM   1515 HG13 VAL A  94      14.546 -18.472 -16.555  1.00 74.32           H  
ATOM   1516  CG2 VAL A  94      17.002 -18.912 -15.552  1.00 74.32           C  
ATOM   1517 HG21 VAL A  94      16.877 -18.914 -16.635  1.00 74.32           H  
ATOM   1518 HG22 VAL A  94      17.427 -17.960 -15.234  1.00 74.32           H  
ATOM   1519 HG23 VAL A  94      17.685 -19.724 -15.302  1.00 74.32           H  
ATOM   1520  N   LYS A  95      13.781 -18.465 -11.955  1.00 82.84           N  
ATOM   1521  H   LYS A  95      14.229 -17.571 -11.810  1.00 82.84           H  
ATOM   1522  CA  LYS A  95      12.438 -18.704 -11.409  1.00 82.84           C  
ATOM   1523  HA  LYS A  95      12.089 -19.675 -11.761  1.00 82.84           H  
ATOM   1524  C   LYS A  95      11.461 -17.670 -11.940  1.00 82.84           C  
ATOM   1525  CB  LYS A  95      12.491 -18.790  -9.875  1.00 82.84           C  
ATOM   1526  HB2 LYS A  95      13.264 -19.510  -9.607  1.00 82.84           H  
ATOM   1527  HB3 LYS A  95      12.763 -17.823  -9.452  1.00 82.84           H  
ATOM   1528  O   LYS A  95      11.579 -16.485 -11.636  1.00 82.84           O  
ATOM   1529  CG  LYS A  95      11.151 -19.254  -9.278  1.00 82.84           C  
ATOM   1530  HG2 LYS A  95      10.786 -20.109  -9.848  1.00 82.84           H  
ATOM   1531  HG3 LYS A  95      10.420 -18.449  -9.346  1.00 82.84           H  
ATOM   1532  CD  LYS A  95      11.314 -19.684  -7.811  1.00 82.84           C  
ATOM   1533  HD2 LYS A  95      11.612 -18.825  -7.209  1.00 82.84           H  
ATOM   1534  HD3 LYS A  95      12.096 -20.441  -7.756  1.00 82.84           H  
ATOM   1535  CE  LYS A  95      10.005 -20.275  -7.265  1.00 82.84           C  
ATOM   1536  HE2 LYS A  95       9.626 -21.000  -7.985  1.00 82.84           H  
ATOM   1537  HE3 LYS A  95       9.270 -19.474  -7.185  1.00 82.84           H  
ATOM   1538  NZ  LYS A  95      10.198 -20.941  -5.946  1.00 82.84           N  
ATOM   1539  HZ1 LYS A  95      10.637 -20.321  -5.280  1.00 82.84           H  
ATOM   1540  HZ2 LYS A  95       9.316 -21.217  -5.538  1.00 82.84           H  
ATOM   1541  HZ3 LYS A  95      10.762 -21.774  -6.033  1.00 82.84           H  
ATOM   1542  N   CYS A  96      10.481 -18.123 -12.717  1.00 85.09           N  
ATOM   1543  H   CYS A  96      10.474 -19.098 -12.981  1.00 85.09           H  
ATOM   1544  CA  CYS A  96       9.362 -17.289 -13.140  1.00 85.09           C  
ATOM   1545  HA  CYS A  96       9.751 -16.359 -13.556  1.00 85.09           H  
ATOM   1546  C   CYS A  96       8.495 -16.949 -11.924  1.00 85.09           C  
ATOM   1547  CB  CYS A  96       8.556 -18.002 -14.232  1.00 85.09           C  
ATOM   1548  HB2 CYS A  96       7.685 -17.403 -14.500  1.00 85.09           H  
ATOM   1549  HB3 CYS A  96       8.214 -18.970 -13.866  1.00 85.09           H  
ATOM   1550  O   CYS A  96       8.048 -17.830 -11.192  1.00 85.09           O  
ATOM   1551  SG  CYS A  96       9.598 -18.224 -15.700  1.00 85.09           S  
ATOM   1552  HG  CYS A  96       8.761 -19.001 -16.393  1.00 85.09           H  
ATOM   1553  N   LEU A  97       8.270 -15.659 -11.714  1.00 88.50           N  
ATOM   1554  H   LEU A  97       8.690 -14.995 -12.349  1.00 88.50           H  
ATOM   1555  CA  LEU A  97       7.465 -15.109 -10.638  1.00 88.50           C  
ATOM   1556  HA  LEU A  97       7.153 -15.899  -9.956  1.00 88.50           H  
ATOM   1557  C   LEU A  97       6.227 -14.455 -11.252  1.00 88.50           C  
ATOM   1558  CB  LEU A  97       8.296 -14.103  -9.831  1.00 88.50           C  
ATOM   1559  HB2 LEU A  97       8.655 -13.324 -10.504  1.00 88.50           H  
ATOM   1560  HB3 LEU A  97       7.644 -13.635  -9.094  1.00 88.50           H  
ATOM   1561  O   LEU A  97       6.330 -13.353 -11.814  1.00 88.50           O  
ATOM   1562  CG  LEU A  97       9.500 -14.720  -9.103  1.00 88.50           C  
ATOM   1563  HG  LEU A  97      10.136 -15.259  -9.805  1.00 88.50           H  
ATOM   1564  CD1 LEU A  97      10.318 -13.580  -8.506  1.00 88.50           C  
ATOM   1565 HD11 LEU A  97      10.778 -13.016  -9.317  1.00 88.50           H  
ATOM   1566 HD12 LEU A  97      11.100 -13.980  -7.861  1.00 88.50           H  
ATOM   1567 HD13 LEU A  97       9.671 -12.923  -7.925  1.00 88.50           H  
ATOM   1568  CD2 LEU A  97       9.080 -15.675  -7.985  1.00 88.50           C  
ATOM   1569 HD21 LEU A  97       8.589 -16.549  -8.411  1.00 88.50           H  
ATOM   1570 HD22 LEU A  97       8.393 -15.176  -7.301  1.00 88.50           H  
ATOM   1571 HD23 LEU A  97       9.963 -16.009  -7.439  1.00 88.50           H  
ATOM   1572  N   PRO A  98       5.055 -15.107 -11.149  1.00 85.12           N  
ATOM   1573  CA  PRO A  98       3.790 -14.507 -11.533  1.00 85.12           C  
ATOM   1574  HA  PRO A  98       3.768 -14.409 -12.619  1.00 85.12           H  
ATOM   1575  C   PRO A  98       3.597 -13.137 -10.884  1.00 85.12           C  
ATOM   1576  CB  PRO A  98       2.703 -15.491 -11.090  1.00 85.12           C  
ATOM   1577  HB2 PRO A  98       2.377 -15.261 -10.076  1.00 85.12           H  
ATOM   1578  HB3 PRO A  98       1.852 -15.489 -11.771  1.00 85.12           H  
ATOM   1579  O   PRO A  98       4.119 -12.843  -9.799  1.00 85.12           O  
ATOM   1580  CG  PRO A  98       3.424 -16.836 -11.091  1.00 85.12           C  
ATOM   1581  HG2 PRO A  98       3.447 -17.240 -12.103  1.00 85.12           H  
ATOM   1582  HG3 PRO A  98       2.962 -17.545 -10.405  1.00 85.12           H  
ATOM   1583  CD  PRO A  98       4.837 -16.463 -10.656  1.00 85.12           C  
ATOM   1584  HD2 PRO A  98       4.903 -16.478  -9.568  1.00 85.12           H  
ATOM   1585  HD3 PRO A  98       5.551 -17.166 -11.085  1.00 85.12           H  
ATOM   1586  N   LYS A  99       2.820 -12.282 -11.547  1.00 86.02           N  
ATOM   1587  H   LYS A  99       2.371 -12.596 -12.395  1.00 86.02           H  
ATOM   1588  CA  LYS A  99       2.476 -10.976 -10.992  1.00 86.02           C  
ATOM   1589  HA  LYS A  99       3.406 -10.433 -10.822  1.00 86.02           H  
ATOM   1590  C   LYS A  99       1.773 -11.160  -9.646  1.00 86.02           C  
ATOM   1591  CB  LYS A  99       1.613 -10.214 -11.997  1.00 86.02           C  
ATOM   1592  HB2 LYS A  99       2.033 -10.344 -12.994  1.00 86.02           H  
ATOM   1593  HB3 LYS A  99       0.601 -10.619 -11.991  1.00 86.02           H  
ATOM   1594  O   LYS A  99       0.889 -11.995  -9.517  1.00 86.02           O  
ATOM   1595  CG  LYS A  99       1.588  -8.719 -11.672  1.00 86.02           C  
ATOM   1596  HG2 LYS A  99       2.605  -8.329 -11.705  1.00 86.02           H  
ATOM   1597  HG3 LYS A  99       1.173  -8.552 -10.678  1.00 86.02           H  
ATOM   1598  CD  LYS A  99       0.733  -8.004 -12.714  1.00 86.02           C  
ATOM   1599  HD2 LYS A  99       1.115  -8.227 -13.710  1.00 86.02           H  
ATOM   1600  HD3 LYS A  99      -0.292  -8.367 -12.634  1.00 86.02           H  
ATOM   1601  CE  LYS A  99       0.773  -6.497 -12.478  1.00 86.02           C  
ATOM   1602  HE2 LYS A  99       1.799  -6.154 -12.612  1.00 86.02           H  
ATOM   1603  HE3 LYS A  99       0.477  -6.299 -11.448  1.00 86.02           H  
ATOM   1604  NZ  LYS A  99      -0.144  -5.817 -13.420  1.00 86.02           N  
ATOM   1605  HZ1 LYS A  99      -0.114  -4.815 -13.295  1.00 86.02           H  
ATOM   1606  HZ2 LYS A  99      -1.088  -6.130 -13.243  1.00 86.02           H  
ATOM   1607  HZ3 LYS A  99       0.095  -6.055 -14.372  1.00 86.02           H  
ATOM   1608  N   TYR A 100       2.171 -10.352  -8.671  1.00 89.67           N  
ATOM   1609  H   TYR A 100       2.950  -9.740  -8.867  1.00 89.67           H  
ATOM   1610  CA  TYR A 100       1.725 -10.421  -7.280  1.00 89.67           C  
ATOM   1611  HA  TYR A 100       2.227  -9.596  -6.775  1.00 89.67           H  
ATOM   1612  C   TYR A 100       2.185 -11.669  -6.514  1.00 89.67           C  
ATOM   1613  CB  TYR A 100       0.216 -10.142  -7.162  1.00 89.67           C  
ATOM   1614  HB2 TYR A 100      -0.337 -11.035  -7.452  1.00 89.67           H  
ATOM   1615  HB3 TYR A 100      -0.026  -9.948  -6.117  1.00 89.67           H  
ATOM   1616  O   TYR A 100       1.594 -11.998  -5.493  1.00 89.67           O  
ATOM   1617  CG  TYR A 100      -0.262  -8.961  -7.981  1.00 89.67           C  
ATOM   1618  CD1 TYR A 100       0.186  -7.666  -7.664  1.00 89.67           C  
ATOM   1619  HD1 TYR A 100       0.847  -7.518  -6.823  1.00 89.67           H  
ATOM   1620  CD2 TYR A 100      -1.147  -9.159  -9.059  1.00 89.67           C  
ATOM   1621  HD2 TYR A 100      -1.491 -10.157  -9.291  1.00 89.67           H  
ATOM   1622  CE1 TYR A 100      -0.260  -6.565  -8.414  1.00 89.67           C  
ATOM   1623  HE1 TYR A 100       0.075  -5.572  -8.152  1.00 89.67           H  
ATOM   1624  CE2 TYR A 100      -1.594  -8.059  -9.815  1.00 89.67           C  
ATOM   1625  HE2 TYR A 100      -2.300  -8.207 -10.619  1.00 89.67           H  
ATOM   1626  OH  TYR A 100      -1.577  -5.689 -10.210  1.00 89.67           O  
ATOM   1627  HH  TYR A 100      -1.452  -4.887  -9.699  1.00 89.67           H  
ATOM   1628  CZ  TYR A 100      -1.157  -6.760  -9.485  1.00 89.67           C  
ATOM   1629  N   SER A 101       3.282 -12.312  -6.935  1.00 91.15           N  
ATOM   1630  H   SER A 101       3.675 -12.080  -7.836  1.00 91.15           H  
ATOM   1631  CA  SER A 101       3.975 -13.306  -6.099  1.00 91.15           C  
ATOM   1632  HA  SER A 101       3.343 -14.188  -5.999  1.00 91.15           H  
ATOM   1633  C   SER A 101       4.254 -12.738  -4.702  1.00 91.15           C  
ATOM   1634  CB  SER A 101       5.306 -13.726  -6.724  1.00 91.15           C  
ATOM   1635  HB2 SER A 101       5.912 -12.844  -6.932  1.00 91.15           H  
ATOM   1636  HB3 SER A 101       5.847 -14.359  -6.020  1.00 91.15           H  
ATOM   1637  O   SER A 101       4.743 -11.608  -4.580  1.00 91.15           O  
ATOM   1638  OG  SER A 101       5.104 -14.451  -7.915  1.00 91.15           O  
ATOM   1639  HG  SER A 101       4.681 -13.883  -8.564  1.00 91.15           H  
ATOM   1640  N   LEU A 102       3.927 -13.509  -3.665  1.00 93.16           N  
ATOM   1641  H   LEU A 102       3.556 -14.431  -3.843  1.00 93.16           H  
ATOM   1642  CA  LEU A 102       3.983 -13.082  -2.270  1.00 93.16           C  
ATOM   1643  HA  LEU A 102       3.841 -12.002  -2.231  1.00 93.16           H  
ATOM   1644  C   LEU A 102       5.340 -13.417  -1.650  1.00 93.16           C  
ATOM   1645  CB  LEU A 102       2.825 -13.755  -1.512  1.00 93.16           C  
ATOM   1646  HB2 LEU A 102       2.969 -14.835  -1.557  1.00 93.16           H  
ATOM   1647  HB3 LEU A 102       1.889 -13.530  -2.024  1.00 93.16           H  
ATOM   1648  O   LEU A 102       5.752 -14.570  -1.626  1.00 93.16           O  
ATOM   1649  CG  LEU A 102       2.695 -13.339  -0.035  1.00 93.16           C  
ATOM   1650  HG  LEU A 102       3.633 -13.521   0.490  1.00 93.16           H  
ATOM   1651  CD1 LEU A 102       2.319 -11.862   0.104  1.00 93.16           C  
ATOM   1652 HD11 LEU A 102       3.169 -11.231  -0.154  1.00 93.16           H  
ATOM   1653 HD12 LEU A 102       1.473 -11.644  -0.547  1.00 93.16           H  
ATOM   1654 HD13 LEU A 102       2.002 -11.667   1.128  1.00 93.16           H  
ATOM   1655  CD2 LEU A 102       1.598 -14.163   0.636  1.00 93.16           C  
ATOM   1656 HD21 LEU A 102       1.555 -13.949   1.704  1.00 93.16           H  
ATOM   1657 HD22 LEU A 102       1.805 -15.226   0.512  1.00 93.16           H  
ATOM   1658 HD23 LEU A 102       0.631 -13.951   0.181  1.00 93.16           H  
ATOM   1659  N   PHE A 103       6.008 -12.412  -1.097  1.00 94.04           N  
ATOM   1660  H   PHE A 103       5.629 -11.479  -1.176  1.00 94.04           H  
ATOM   1661  CA  PHE A 103       7.262 -12.567  -0.367  1.00 94.04           C  
ATOM   1662  HA  PHE A 103       7.600 -13.602  -0.422  1.00 94.04           H  
ATOM   1663  C   PHE A 103       7.053 -12.214   1.097  1.00 94.04           C  
ATOM   1664  CB  PHE A 103       8.342 -11.687  -1.001  1.00 94.04           C  
ATOM   1665  HB2 PHE A 103       7.980 -10.662  -1.076  1.00 94.04           H  
ATOM   1666  HB3 PHE A 103       9.214 -11.682  -0.348  1.00 94.04           H  
ATOM   1667  O   PHE A 103       6.485 -11.161   1.392  1.00 94.04           O  
ATOM   1668  CG  PHE A 103       8.765 -12.174  -2.369  1.00 94.04           C  
ATOM   1669  CD1 PHE A 103       9.880 -13.022  -2.489  1.00 94.04           C  
ATOM   1670  HD1 PHE A 103      10.446 -13.312  -1.616  1.00 94.04           H  
ATOM   1671  CD2 PHE A 103       8.023 -11.819  -3.513  1.00 94.04           C  
ATOM   1672  HD2 PHE A 103       7.150 -11.190  -3.417  1.00 94.04           H  
ATOM   1673  CE1 PHE A 103      10.264 -13.502  -3.750  1.00 94.04           C  
ATOM   1674  HE1 PHE A 103      11.126 -14.147  -3.834  1.00 94.04           H  
ATOM   1675  CE2 PHE A 103       8.394 -12.320  -4.772  1.00 94.04           C  
ATOM   1676  HE2 PHE A 103       7.808 -12.082  -5.647  1.00 94.04           H  
ATOM   1677  CZ  PHE A 103       9.518 -13.157  -4.887  1.00 94.04           C  
ATOM   1678  HZ  PHE A 103       9.804 -13.566  -5.845  1.00 94.04           H  
ATOM   1679  N   GLU A 104       7.540 -13.058   1.999  1.00 94.88           N  
ATOM   1680  H   GLU A 104       8.000 -13.897   1.673  1.00 94.88           H  
ATOM   1681  CA  GLU A 104       7.637 -12.775   3.427  1.00 94.88           C  
ATOM   1682  HA  GLU A 104       6.994 -11.927   3.661  1.00 94.88           H  
ATOM   1683  C   GLU A 104       9.066 -12.380   3.786  1.00 94.88           C  
ATOM   1684  CB  GLU A 104       7.103 -13.950   4.243  1.00 94.88           C  
ATOM   1685  HB2 GLU A 104       7.699 -14.846   4.069  1.00 94.88           H  
ATOM   1686  HB3 GLU A 104       6.085 -14.110   3.889  1.00 94.88           H  
ATOM   1687  O   GLU A 104      10.028 -13.106   3.542  1.00 94.88           O  
ATOM   1688  CG  GLU A 104       7.034 -13.635   5.742  1.00 94.88           C  
ATOM   1689  HG2 GLU A 104       6.567 -12.659   5.873  1.00 94.88           H  
ATOM   1690  HG3 GLU A 104       8.047 -13.579   6.141  1.00 94.88           H  
ATOM   1691  CD  GLU A 104       6.213 -14.676   6.515  1.00 94.88           C  
ATOM   1692  OE1 GLU A 104       6.769 -15.274   7.455  1.00 94.88           O  
ATOM   1693  OE2 GLU A 104       4.991 -14.792   6.221  1.00 94.88           O  
ATOM   1694  N   LEU A 105       9.176 -11.169   4.313  1.00 94.21           N  
ATOM   1695  H   LEU A 105       8.315 -10.692   4.539  1.00 94.21           H  
ATOM   1696  CA  LEU A 105      10.387 -10.530   4.786  1.00 94.21           C  
ATOM   1697  HA  LEU A 105      11.259 -11.050   4.391  1.00 94.21           H  
ATOM   1698  C   LEU A 105      10.440 -10.632   6.322  1.00 94.21           C  
ATOM   1699  CB  LEU A 105      10.414  -9.064   4.299  1.00 94.21           C  
ATOM   1700  HB2 LEU A 105       9.614  -8.504   4.783  1.00 94.21           H  
ATOM   1701  HB3 LEU A 105      11.369  -8.668   4.643  1.00 94.21           H  
ATOM   1702  O   LEU A 105       9.656 -11.346   6.951  1.00 94.21           O  
ATOM   1703  CG  LEU A 105      10.405  -8.786   2.786  1.00 94.21           C  
ATOM   1704  HG  LEU A 105      11.107  -9.452   2.285  1.00 94.21           H  
ATOM   1705  CD1 LEU A 105       9.026  -8.915   2.137  1.00 94.21           C  
ATOM   1706 HD11 LEU A 105       9.042  -8.498   1.130  1.00 94.21           H  
ATOM   1707 HD12 LEU A 105       8.770  -9.971   2.053  1.00 94.21           H  
ATOM   1708 HD13 LEU A 105       8.272  -8.413   2.744  1.00 94.21           H  
ATOM   1709  CD2 LEU A 105      10.859  -7.343   2.545  1.00 94.21           C  
ATOM   1710 HD21 LEU A 105      10.956  -7.172   1.472  1.00 94.21           H  
ATOM   1711 HD22 LEU A 105      11.842  -7.198   2.994  1.00 94.21           H  
ATOM   1712 HD23 LEU A 105      10.139  -6.641   2.964  1.00 94.21           H  
ATOM   1713  N   GLU A 106      11.341  -9.878   6.947  1.00 89.73           N  
ATOM   1714  H   GLU A 106      11.918  -9.246   6.411  1.00 89.73           H  
ATOM   1715  CA  GLU A 106      11.503  -9.859   8.395  1.00 89.73           C  
ATOM   1716  HA  GLU A 106      11.783 -10.871   8.689  1.00 89.73           H  
ATOM   1717  C   GLU A 106      10.196  -9.526   9.144  1.00 89.73           C  
ATOM   1718  CB  GLU A 106      12.676  -8.938   8.792  1.00 89.73           C  
ATOM   1719  HB2 GLU A 106      12.881  -9.134   9.845  1.00 89.73           H  
ATOM   1720  HB3 GLU A 106      13.568  -9.233   8.239  1.00 89.73           H  
ATOM   1721  O   GLU A 106       9.339  -8.777   8.662  1.00 89.73           O  
ATOM   1722  CG  GLU A 106      12.473  -7.415   8.650  1.00 89.73           C  
ATOM   1723  HG2 GLU A 106      11.475  -7.143   8.994  1.00 89.73           H  
ATOM   1724  HG3 GLU A 106      13.175  -6.936   9.332  1.00 89.73           H  
ATOM   1725  CD  GLU A 106      12.707  -6.813   7.253  1.00 89.73           C  
ATOM   1726  OE1 GLU A 106      12.838  -5.568   7.160  1.00 89.73           O  
ATOM   1727  OE2 GLU A 106      12.611  -7.511   6.221  1.00 89.73           O  
ATOM   1728  N   ASN A 107      10.044 -10.076  10.353  1.00 89.58           N  
ATOM   1729  H   ASN A 107      10.794 -10.654  10.705  1.00 89.58           H  
ATOM   1730  CA  ASN A 107       8.921  -9.820  11.267  1.00 89.58           C  
ATOM   1731  HA  ASN A 107       9.056 -10.490  12.116  1.00 89.58           H  
ATOM   1732  C   ASN A 107       7.520 -10.158  10.709  1.00 89.58           C  
ATOM   1733  CB  ASN A 107       9.033  -8.378  11.808  1.00 89.58           C  
ATOM   1734  HB2 ASN A 107       8.263  -8.208  12.561  1.00 89.58           H  
ATOM   1735  HB3 ASN A 107       8.872  -7.673  10.992  1.00 89.58           H  
ATOM   1736  O   ASN A 107       6.519  -9.590  11.162  1.00 89.58           O  
ATOM   1737  CG  ASN A 107      10.374  -8.104  12.457  1.00 89.58           C  
ATOM   1738  ND2 ASN A 107      10.899  -6.909  12.325  1.00 89.58           N  
ATOM   1739 HD21 ASN A 107      11.797  -6.776  12.768  1.00 89.58           H  
ATOM   1740 HD22 ASN A 107      10.448  -6.198  11.769  1.00 89.58           H  
ATOM   1741  OD1 ASN A 107      10.965  -8.956  13.091  1.00 89.58           O  
ATOM   1742  N   GLY A 108       7.434 -11.054   9.717  1.00 92.63           N  
ATOM   1743  H   GLY A 108       8.285 -11.470   9.367  1.00 92.63           H  
ATOM   1744  CA  GLY A 108       6.180 -11.423   9.049  1.00 92.63           C  
ATOM   1745  HA2 GLY A 108       6.349 -12.331   8.471  1.00 92.63           H  
ATOM   1746  HA3 GLY A 108       5.413 -11.630   9.796  1.00 92.63           H  
ATOM   1747  C   GLY A 108       5.655 -10.343   8.097  1.00 92.63           C  
ATOM   1748  O   GLY A 108       4.487 -10.362   7.692  1.00 92.63           O  
ATOM   1749  N   ARG A 109       6.484  -9.352   7.746  1.00 94.90           N  
ATOM   1750  H   ARG A 109       7.436  -9.388   8.081  1.00 94.90           H  
ATOM   1751  CA  ARG A 109       6.123  -8.331   6.762  1.00 94.90           C  
ATOM   1752  HA  ARG A 109       5.118  -7.974   6.985  1.00 94.90           H  
ATOM   1753  C   ARG A 109       6.088  -8.949   5.378  1.00 94.90           C  
ATOM   1754  CB  ARG A 109       7.113  -7.171   6.837  1.00 94.90           C  
ATOM   1755  HB2 ARG A 109       7.110  -6.764   7.848  1.00 94.90           H  
ATOM   1756  HB3 ARG A 109       8.111  -7.556   6.627  1.00 94.90           H  
ATOM   1757  O   ARG A 109       7.053  -9.547   4.934  1.00 94.90           O  
ATOM   1758  CG  ARG A 109       6.754  -6.056   5.841  1.00 94.90           C  
ATOM   1759  HG2 ARG A 109       6.752  -6.437   4.820  1.00 94.90           H  
ATOM   1760  HG3 ARG A 109       5.762  -5.668   6.070  1.00 94.90           H  
ATOM   1761  CD  ARG A 109       7.779  -4.928   5.938  1.00 94.90           C  
ATOM   1762  HD2 ARG A 109       7.843  -4.597   6.974  1.00 94.90           H  
ATOM   1763  HD3 ARG A 109       7.441  -4.095   5.321  1.00 94.90           H  
ATOM   1764  NE  ARG A 109       9.096  -5.400   5.474  1.00 94.90           N  
ATOM   1765  HE  ARG A 109       9.211  -6.396   5.351  1.00 94.90           H  
ATOM   1766  NH1 ARG A 109      10.256  -3.466   5.768  1.00 94.90           N  
ATOM   1767 HH11 ARG A 109       9.494  -3.101   6.321  1.00 94.90           H  
ATOM   1768 HH12 ARG A 109      11.183  -3.077   5.864  1.00 94.90           H  
ATOM   1769  NH2 ARG A 109      11.327  -5.233   5.054  1.00 94.90           N  
ATOM   1770 HH21 ARG A 109      12.118  -5.003   5.638  1.00 94.90           H  
ATOM   1771 HH22 ARG A 109      11.396  -6.235   4.941  1.00 94.90           H  
ATOM   1772  CZ  ARG A 109      10.212  -4.709   5.433  1.00 94.90           C  
ATOM   1773  N   ARG A 110       5.001  -8.728   4.654  1.00 95.37           N  
ATOM   1774  H   ARG A 110       4.265  -8.173   5.066  1.00 95.37           H  
ATOM   1775  CA  ARG A 110       4.756  -9.325   3.349  1.00 95.37           C  
ATOM   1776  HA  ARG A 110       5.597  -9.976   3.111  1.00 95.37           H  
ATOM   1777  C   ARG A 110       4.676  -8.280   2.251  1.00 95.37           C  
ATOM   1778  CB  ARG A 110       3.508 -10.205   3.417  1.00 95.37           C  
ATOM   1779  HB2 ARG A 110       2.681  -9.630   3.835  1.00 95.37           H  
ATOM   1780  HB3 ARG A 110       3.250 -10.509   2.403  1.00 95.37           H  
ATOM   1781  O   ARG A 110       4.111  -7.195   2.431  1.00 95.37           O  
ATOM   1782  CG  ARG A 110       3.744 -11.462   4.264  1.00 95.37           C  
ATOM   1783  HG2 ARG A 110       4.101 -11.186   5.257  1.00 95.37           H  
ATOM   1784  HG3 ARG A 110       4.497 -12.086   3.783  1.00 95.37           H  
ATOM   1785  CD  ARG A 110       2.450 -12.257   4.416  1.00 95.37           C  
ATOM   1786  HD2 ARG A 110       1.693 -11.619   4.874  1.00 95.37           H  
ATOM   1787  HD3 ARG A 110       2.105 -12.571   3.431  1.00 95.37           H  
ATOM   1788  NE  ARG A 110       2.671 -13.438   5.259  1.00 95.37           N  
ATOM   1789  HE  ARG A 110       3.617 -13.680   5.517  1.00 95.37           H  
ATOM   1790  NH1 ARG A 110       0.503 -14.197   5.415  1.00 95.37           N  
ATOM   1791 HH11 ARG A 110      -0.127 -14.922   5.727  1.00 95.37           H  
ATOM   1792 HH12 ARG A 110       0.206 -13.513   4.734  1.00 95.37           H  
ATOM   1793  NH2 ARG A 110       2.195 -15.249   6.470  1.00 95.37           N  
ATOM   1794 HH21 ARG A 110       1.592 -15.974   6.832  1.00 95.37           H  
ATOM   1795 HH22 ARG A 110       3.195 -15.311   6.595  1.00 95.37           H  
ATOM   1796  CZ  ARG A 110       1.774 -14.286   5.710  1.00 95.37           C  
ATOM   1797  N   ARG A 111       5.219  -8.615   1.083  1.00 95.13           N  
ATOM   1798  H   ARG A 111       5.658  -9.523   1.024  1.00 95.13           H  
ATOM   1799  CA  ARG A 111       5.187  -7.779  -0.121  1.00 95.13           C  
ATOM   1800  HA  ARG A 111       4.426  -7.009   0.010  1.00 95.13           H  
ATOM   1801  C   ARG A 111       4.760  -8.592  -1.333  1.00 95.13           C  
ATOM   1802  CB  ARG A 111       6.557  -7.117  -0.352  1.00 95.13           C  
ATOM   1803  HB2 ARG A 111       7.316  -7.897  -0.417  1.00 95.13           H  
ATOM   1804  HB3 ARG A 111       6.537  -6.601  -1.312  1.00 95.13           H  
ATOM   1805  O   ARG A 111       5.211  -9.714  -1.520  1.00 95.13           O  
ATOM   1806  CG  ARG A 111       6.969  -6.114   0.739  1.00 95.13           C  
ATOM   1807  HG2 ARG A 111       7.981  -5.769   0.530  1.00 95.13           H  
ATOM   1808  HG3 ARG A 111       6.978  -6.608   1.711  1.00 95.13           H  
ATOM   1809  CD  ARG A 111       6.032  -4.901   0.793  1.00 95.13           C  
ATOM   1810  HD2 ARG A 111       6.043  -4.406  -0.178  1.00 95.13           H  
ATOM   1811  HD3 ARG A 111       5.018  -5.242   1.003  1.00 95.13           H  
ATOM   1812  NE  ARG A 111       6.434  -3.950   1.844  1.00 95.13           N  
ATOM   1813  HE  ARG A 111       7.251  -4.191   2.387  1.00 95.13           H  
ATOM   1814  NH1 ARG A 111       4.721  -2.472   1.529  1.00 95.13           N  
ATOM   1815 HH11 ARG A 111       4.429  -3.020   0.732  1.00 95.13           H  
ATOM   1816 HH12 ARG A 111       4.292  -1.584   1.746  1.00 95.13           H  
ATOM   1817  NH2 ARG A 111       6.209  -2.106   3.155  1.00 95.13           N  
ATOM   1818 HH21 ARG A 111       6.896  -2.478   3.795  1.00 95.13           H  
ATOM   1819 HH22 ARG A 111       5.674  -1.310   3.472  1.00 95.13           H  
ATOM   1820  CZ  ARG A 111       5.788  -2.848   2.173  1.00 95.13           C  
ATOM   1821  N   LEU A 112       3.916  -7.997  -2.167  1.00 94.43           N  
ATOM   1822  H   LEU A 112       3.611  -7.061  -1.939  1.00 94.43           H  
ATOM   1823  CA  LEU A 112       3.515  -8.561  -3.455  1.00 94.43           C  
ATOM   1824  HA  LEU A 112       3.630  -9.645  -3.439  1.00 94.43           H  
ATOM   1825  C   LEU A 112       4.420  -7.991  -4.548  1.00 94.43           C  
ATOM   1826  CB  LEU A 112       2.040  -8.232  -3.735  1.00 94.43           C  
ATOM   1827  HB2 LEU A 112       1.778  -8.583  -4.733  1.00 94.43           H  
ATOM   1828  HB3 LEU A 112       1.937  -7.147  -3.722  1.00 94.43           H  
ATOM   1829  O   LEU A 112       4.558  -6.769  -4.660  1.00 94.43           O  
ATOM   1830  CG  LEU A 112       1.029  -8.807  -2.731  1.00 94.43           C  
ATOM   1831  HG  LEU A 112       1.368  -8.614  -1.714  1.00 94.43           H  
ATOM   1832  CD1 LEU A 112      -0.319  -8.118  -2.926  1.00 94.43           C  
ATOM   1833 HD11 LEU A 112      -0.221  -7.046  -2.753  1.00 94.43           H  
ATOM   1834 HD12 LEU A 112      -1.030  -8.520  -2.205  1.00 94.43           H  
ATOM   1835 HD13 LEU A 112      -0.695  -8.296  -3.933  1.00 94.43           H  
ATOM   1836  CD2 LEU A 112       0.824 -10.304  -2.914  1.00 94.43           C  
ATOM   1837 HD21 LEU A 112       1.770 -10.841  -2.841  1.00 94.43           H  
ATOM   1838 HD22 LEU A 112       0.375 -10.509  -3.886  1.00 94.43           H  
ATOM   1839 HD23 LEU A 112       0.143 -10.680  -2.151  1.00 94.43           H  
ATOM   1840  N   LEU A 113       5.010  -8.848  -5.376  1.00 93.19           N  
ATOM   1841  H   LEU A 113       4.907  -9.837  -5.199  1.00 93.19           H  
ATOM   1842  CA  LEU A 113       5.831  -8.417  -6.504  1.00 93.19           C  
ATOM   1843  HA  LEU A 113       6.423  -7.559  -6.183  1.00 93.19           H  
ATOM   1844  C   LEU A 113       4.947  -7.977  -7.676  1.00 93.19           C  
ATOM   1845  CB  LEU A 113       6.798  -9.549  -6.879  1.00 93.19           C  
ATOM   1846  HB2 LEU A 113       6.220 -10.434  -7.147  1.00 93.19           H  
ATOM   1847  HB3 LEU A 113       7.404  -9.790  -6.006  1.00 93.19           H  
ATOM   1848  O   LEU A 113       4.462  -8.800  -8.447  1.00 93.19           O  
ATOM   1849  CG  LEU A 113       7.732  -9.194  -8.050  1.00 93.19           C  
ATOM   1850  HG  LEU A 113       7.148  -8.961  -8.941  1.00 93.19           H  
ATOM   1851  CD1 LEU A 113       8.616  -7.994  -7.720  1.00 93.19           C  
ATOM   1852 HD11 LEU A 113       8.015  -7.086  -7.668  1.00 93.19           H  
ATOM   1853 HD12 LEU A 113       9.368  -7.863  -8.499  1.00 93.19           H  
ATOM   1854 HD13 LEU A 113       9.112  -8.144  -6.761  1.00 93.19           H  
ATOM   1855  CD2 LEU A 113       8.626 -10.383  -8.373  1.00 93.19           C  
ATOM   1856 HD21 LEU A 113       9.226 -10.644  -7.501  1.00 93.19           H  
ATOM   1857 HD22 LEU A 113       9.290 -10.132  -9.200  1.00 93.19           H  
ATOM   1858 HD23 LEU A 113       8.010 -11.235  -8.659  1.00 93.19           H  
ATOM   1859  N   SER A 114       4.734  -6.670  -7.842  1.00 89.83           N  
ATOM   1860  H   SER A 114       5.180  -6.023  -7.209  1.00 89.83           H  
ATOM   1861  CA  SER A 114       3.924  -6.155  -8.956  1.00 89.83           C  
ATOM   1862  HA  SER A 114       3.083  -6.829  -9.120  1.00 89.83           H  
ATOM   1863  C   SER A 114       4.709  -6.062 -10.265  1.00 89.83           C  
ATOM   1864  CB  SER A 114       3.357  -4.780  -8.609  1.00 89.83           C  
ATOM   1865  HB2 SER A 114       2.743  -4.864  -7.712  1.00 89.83           H  
ATOM   1866  HB3 SER A 114       4.172  -4.082  -8.419  1.00 89.83           H  
ATOM   1867  O   SER A 114       4.103  -6.106 -11.336  1.00 89.83           O  
ATOM   1868  OG  SER A 114       2.565  -4.303  -9.685  1.00 89.83           O  
ATOM   1869  HG  SER A 114       2.935  -4.670 -10.491  1.00 89.83           H  
ATOM   1870  N   SER A 115       6.021  -5.836 -10.193  1.00 87.42           N  
ATOM   1871  H   SER A 115       6.442  -5.765  -9.278  1.00 87.42           H  
ATOM   1872  CA  SER A 115       6.936  -5.812 -11.339  1.00 87.42           C  
ATOM   1873  HA  SER A 115       6.729  -6.664 -11.987  1.00 87.42           H  
ATOM   1874  C   SER A 115       8.381  -5.895 -10.857  1.00 87.42           C  
ATOM   1875  CB  SER A 115       6.769  -4.509 -12.139  1.00 87.42           C  
ATOM   1876  HB2 SER A 115       5.715  -4.337 -12.355  1.00 87.42           H  
ATOM   1877  HB3 SER A 115       7.295  -4.609 -13.089  1.00 87.42           H  
ATOM   1878  O   SER A 115       8.641  -5.644  -9.681  1.00 87.42           O  
ATOM   1879  OG  SER A 115       7.304  -3.394 -11.444  1.00 87.42           O  
ATOM   1880  HG  SER A 115       6.837  -3.308 -10.609  1.00 87.42           H  
ATOM   1881  N   ARG A 116       9.329  -6.065 -11.787  1.00 86.99           N  
ATOM   1882  H   ARG A 116       9.042  -6.401 -12.696  1.00 86.99           H  
ATOM   1883  CA  ARG A 116      10.771  -5.917 -11.540  1.00 86.99           C  
ATOM   1884  HA  ARG A 116      11.124  -6.792 -10.995  1.00 86.99           H  
ATOM   1885  C   ARG A 116      11.141  -4.702 -10.681  1.00 86.99           C  
ATOM   1886  CB  ARG A 116      11.511  -5.842 -12.894  1.00 86.99           C  
ATOM   1887  HB2 ARG A 116      11.380  -6.786 -13.423  1.00 86.99           H  
ATOM   1888  HB3 ARG A 116      11.082  -5.043 -13.498  1.00 86.99           H  
ATOM   1889  O   ARG A 116      12.182  -4.737 -10.056  1.00 86.99           O  
ATOM   1890  CG  ARG A 116      13.015  -5.574 -12.716  1.00 86.99           C  
ATOM   1891  HG2 ARG A 116      13.172  -4.619 -12.215  1.00 86.99           H  
ATOM   1892  HG3 ARG A 116      13.432  -6.366 -12.093  1.00 86.99           H  
ATOM   1893  CD  ARG A 116      13.808  -5.442 -14.009  1.00 86.99           C  
ATOM   1894  HD2 ARG A 116      13.462  -4.570 -14.564  1.00 86.99           H  
ATOM   1895  HD3 ARG A 116      13.657  -6.328 -14.626  1.00 86.99           H  
ATOM   1896  NE  ARG A 116      15.232  -5.301 -13.674  1.00 86.99           N  
ATOM   1897  HE  ARG A 116      15.535  -5.898 -12.918  1.00 86.99           H  
ATOM   1898  NH1 ARG A 116      15.987  -4.688 -15.750  1.00 86.99           N  
ATOM   1899 HH11 ARG A 116      15.441  -5.432 -16.161  1.00 86.99           H  
ATOM   1900 HH12 ARG A 116      16.838  -4.625 -16.290  1.00 86.99           H  
ATOM   1901  NH2 ARG A 116      17.439  -5.074 -14.140  1.00 86.99           N  
ATOM   1902 HH21 ARG A 116      17.614  -5.425 -13.209  1.00 86.99           H  
ATOM   1903 HH22 ARG A 116      17.940  -5.613 -14.832  1.00 86.99           H  
ATOM   1904  CZ  ARG A 116      16.200  -4.989 -14.507  1.00 86.99           C  
ATOM   1905  N   LYS A 117      10.376  -3.606 -10.685  1.00 89.10           N  
ATOM   1906  H   LYS A 117       9.493  -3.650 -11.173  1.00 89.10           H  
ATOM   1907  CA  LYS A 117      10.740  -2.364  -9.980  1.00 89.10           C  
ATOM   1908  HA  LYS A 117      11.650  -2.521  -9.402  1.00 89.10           H  
ATOM   1909  C   LYS A 117       9.720  -1.911  -8.945  1.00 89.10           C  
ATOM   1910  CB  LYS A 117      11.023  -1.244 -10.994  1.00 89.10           C  
ATOM   1911  HB2 LYS A 117      10.133  -1.070 -11.599  1.00 89.10           H  
ATOM   1912  HB3 LYS A 117      11.256  -0.328 -10.453  1.00 89.10           H  
ATOM   1913  O   LYS A 117       9.866  -0.814  -8.435  1.00 89.10           O  
ATOM   1914  CG  LYS A 117      12.213  -1.567 -11.903  1.00 89.10           C  
ATOM   1915  HG2 LYS A 117      11.969  -2.415 -12.543  1.00 89.10           H  
ATOM   1916  HG3 LYS A 117      13.076  -1.823 -11.288  1.00 89.10           H  
ATOM   1917  CD  LYS A 117      12.558  -0.360 -12.779  1.00 89.10           C  
ATOM   1918  HD2 LYS A 117      11.704  -0.110 -13.409  1.00 89.10           H  
ATOM   1919  HD3 LYS A 117      12.800   0.488 -12.138  1.00 89.10           H  
ATOM   1920  CE  LYS A 117      13.767  -0.717 -13.648  1.00 89.10           C  
ATOM   1921  HE2 LYS A 117      13.502  -1.552 -14.296  1.00 89.10           H  
ATOM   1922  HE3 LYS A 117      14.570  -1.057 -12.993  1.00 89.10           H  
ATOM   1923  NZ  LYS A 117      14.235   0.436 -14.455  1.00 89.10           N  
ATOM   1924  HZ1 LYS A 117      15.044   0.161 -14.994  1.00 89.10           H  
ATOM   1925  HZ2 LYS A 117      13.511   0.750 -15.086  1.00 89.10           H  
ATOM   1926  HZ3 LYS A 117      14.514   1.194 -13.848  1.00 89.10           H  
ATOM   1927  N   GLU A 118       8.678  -2.687  -8.660  1.00 92.48           N  
ATOM   1928  H   GLU A 118       8.660  -3.638  -9.001  1.00 92.48           H  
ATOM   1929  CA  GLU A 118       7.612  -2.233  -7.760  1.00 92.48           C  
ATOM   1930  HA  GLU A 118       8.012  -1.477  -7.084  1.00 92.48           H  
ATOM   1931  C   GLU A 118       7.083  -3.384  -6.912  1.00 92.48           C  
ATOM   1932  CB  GLU A 118       6.472  -1.572  -8.556  1.00 92.48           C  
ATOM   1933  HB2 GLU A 118       6.889  -0.860  -9.269  1.00 92.48           H  
ATOM   1934  HB3 GLU A 118       5.965  -2.343  -9.136  1.00 92.48           H  
ATOM   1935  O   GLU A 118       6.622  -4.406  -7.433  1.00 92.48           O  
ATOM   1936  CG  GLU A 118       5.421  -0.856  -7.678  1.00 92.48           C  
ATOM   1937  HG2 GLU A 118       4.560  -0.641  -8.310  1.00 92.48           H  
ATOM   1938  HG3 GLU A 118       5.073  -1.537  -6.900  1.00 92.48           H  
ATOM   1939  CD  GLU A 118       5.892   0.478  -7.054  1.00 92.48           C  
ATOM   1940  OE1 GLU A 118       5.433   0.838  -5.943  1.00 92.48           O  
ATOM   1941  OE2 GLU A 118       6.657   1.203  -7.724  1.00 92.48           O  
ATOM   1942  N   LEU A 119       7.094  -3.159  -5.603  1.00 94.81           N  
ATOM   1943  H   LEU A 119       7.492  -2.290  -5.277  1.00 94.81           H  
ATOM   1944  CA  LEU A 119       6.429  -3.987  -4.612  1.00 94.81           C  
ATOM   1945  HA  LEU A 119       6.179  -4.950  -5.057  1.00 94.81           H  
ATOM   1946  C   LEU A 119       5.121  -3.336  -4.152  1.00 94.81           C  
ATOM   1947  CB  LEU A 119       7.369  -4.232  -3.422  1.00 94.81           C  
ATOM   1948  HB2 LEU A 119       7.592  -3.273  -2.953  1.00 94.81           H  
ATOM   1949  HB3 LEU A 119       6.836  -4.839  -2.690  1.00 94.81           H  
ATOM   1950  O   LEU A 119       4.932  -2.124  -4.216  1.00 94.81           O  
ATOM   1951  CG  LEU A 119       8.703  -4.919  -3.749  1.00 94.81           C  
ATOM   1952  HG  LEU A 119       9.280  -4.306  -4.442  1.00 94.81           H  
ATOM   1953  CD1 LEU A 119       9.493  -5.051  -2.448  1.00 94.81           C  
ATOM   1954 HD11 LEU A 119       8.925  -5.629  -1.719  1.00 94.81           H  
ATOM   1955 HD12 LEU A 119      10.435  -5.570  -2.626  1.00 94.81           H  
ATOM   1956 HD13 LEU A 119       9.714  -4.063  -2.043  1.00 94.81           H  
ATOM   1957  CD2 LEU A 119       8.502  -6.305  -4.359  1.00 94.81           C  
ATOM   1958 HD21 LEU A 119       9.469  -6.791  -4.489  1.00 94.81           H  
ATOM   1959 HD22 LEU A 119       7.875  -6.921  -3.715  1.00 94.81           H  
ATOM   1960 HD23 LEU A 119       8.040  -6.206  -5.341  1.00 94.81           H  
ATOM   1961  N   GLN A 120       4.218  -4.153  -3.632  1.00 95.17           N  
ATOM   1962  H   GLN A 120       4.408  -5.144  -3.669  1.00 95.17           H  
ATOM   1963  CA  GLN A 120       2.947  -3.726  -3.057  1.00 95.17           C  
ATOM   1964  HA  GLN A 120       2.932  -2.641  -2.951  1.00 95.17           H  
ATOM   1965  C   GLN A 120       2.772  -4.302  -1.649  1.00 95.17           C  
ATOM   1966  CB  GLN A 120       1.825  -4.121  -4.020  1.00 95.17           C  
ATOM   1967  HB2 GLN A 120       0.866  -4.013  -3.515  1.00 95.17           H  
ATOM   1968  HB3 GLN A 120       1.940  -5.164  -4.316  1.00 95.17           H  
ATOM   1969  O   GLN A 120       3.500  -5.213  -1.250  1.00 95.17           O  
ATOM   1970  CG  GLN A 120       1.844  -3.263  -5.291  1.00 95.17           C  
ATOM   1971  HG2 GLN A 120       2.763  -3.456  -5.846  1.00 95.17           H  
ATOM   1972  HG3 GLN A 120       1.833  -2.208  -5.018  1.00 95.17           H  
ATOM   1973  CD  GLN A 120       0.659  -3.537  -6.205  1.00 95.17           C  
ATOM   1974  NE2 GLN A 120       0.641  -2.961  -7.384  1.00 95.17           N  
ATOM   1975 HE21 GLN A 120       1.441  -2.442  -7.717  1.00 95.17           H  
ATOM   1976 HE22 GLN A 120      -0.179  -3.137  -7.947  1.00 95.17           H  
ATOM   1977  OE1 GLN A 120      -0.279  -4.244  -5.890  1.00 95.17           O  
ATOM   1978  N   LYS A 121       1.852  -3.742  -0.855  1.00 95.75           N  
ATOM   1979  H   LYS A 121       1.197  -3.095  -1.268  1.00 95.75           H  
ATOM   1980  CA  LYS A 121       1.566  -4.234   0.505  1.00 95.75           C  
ATOM   1981  HA  LYS A 121       2.480  -4.282   1.096  1.00 95.75           H  
ATOM   1982  C   LYS A 121       0.995  -5.652   0.421  1.00 95.75           C  
ATOM   1983  CB  LYS A 121       0.562  -3.292   1.196  1.00 95.75           C  
ATOM   1984  HB2 LYS A 121      -0.296  -3.143   0.542  1.00 95.75           H  
ATOM   1985  HB3 LYS A 121       0.203  -3.769   2.108  1.00 95.75           H  
ATOM   1986  O   LYS A 121       0.055  -5.860  -0.335  1.00 95.75           O  
ATOM   1987  CG  LYS A 121       1.172  -1.929   1.573  1.00 95.75           C  
ATOM   1988  HG2 LYS A 121       1.931  -2.094   2.337  1.00 95.75           H  
ATOM   1989  HG3 LYS A 121       1.648  -1.472   0.706  1.00 95.75           H  
ATOM   1990  CD  LYS A 121       0.111  -0.968   2.137  1.00 95.75           C  
ATOM   1991  HD2 LYS A 121       0.608  -0.189   2.715  1.00 95.75           H  
ATOM   1992  HD3 LYS A 121      -0.554  -1.515   2.805  1.00 95.75           H  
ATOM   1993  CE  LYS A 121      -0.701  -0.304   1.015  1.00 95.75           C  
ATOM   1994  HE2 LYS A 121      -1.061  -1.076   0.334  1.00 95.75           H  
ATOM   1995  HE3 LYS A 121      -0.050   0.368   0.457  1.00 95.75           H  
ATOM   1996  NZ  LYS A 121      -1.868   0.437   1.550  1.00 95.75           N  
ATOM   1997  HZ1 LYS A 121      -1.653   0.997   2.362  1.00 95.75           H  
ATOM   1998  HZ2 LYS A 121      -2.548  -0.249   1.842  1.00 95.75           H  
ATOM   1999  HZ3 LYS A 121      -2.350   0.996   0.860  1.00 95.75           H  
ATOM   2000  N   GLY A 122       1.557  -6.601   1.171  1.00 94.61           N  
ATOM   2001  H   GLY A 122       2.381  -6.383   1.714  1.00 94.61           H  
ATOM   2002  CA  GLY A 122       1.079  -7.989   1.231  1.00 94.61           C  
ATOM   2003  HA2 GLY A 122       0.333  -8.170   0.457  1.00 94.61           H  
ATOM   2004  HA3 GLY A 122       1.918  -8.660   1.046  1.00 94.61           H  
ATOM   2005  C   GLY A 122       0.453  -8.387   2.571  1.00 94.61           C  
ATOM   2006  O   GLY A 122      -0.041  -9.501   2.692  1.00 94.61           O  
ATOM   2007  N   ASN A 123       0.473  -7.512   3.582  1.00 95.30           N  
ATOM   2008  H   ASN A 123       0.897  -6.607   3.436  1.00 95.30           H  
ATOM   2009  CA  ASN A 123      -0.211  -7.741   4.856  1.00 95.30           C  
ATOM   2010  HA  ASN A 123      -0.295  -8.815   5.028  1.00 95.30           H  
ATOM   2011  C   ASN A 123      -1.630  -7.163   4.815  1.00 95.30           C  
ATOM   2012  CB  ASN A 123       0.594  -7.138   6.021  1.00 95.30           C  
ATOM   2013  HB2 ASN A 123       0.053  -7.293   6.954  1.00 95.30           H  
ATOM   2014  HB3 ASN A 123       0.699  -6.063   5.875  1.00 95.30           H  
ATOM   2015  O   ASN A 123      -1.839  -6.077   4.272  1.00 95.30           O  
ATOM   2016  CG  ASN A 123       1.976  -7.739   6.161  1.00 95.30           C  
ATOM   2017  ND2 ASN A 123       2.107  -8.862   6.832  1.00 95.30           N  
ATOM   2018 HD21 ASN A 123       3.022  -9.256   6.998  1.00 95.30           H  
ATOM   2019 HD22 ASN A 123       1.316  -9.261   7.319  1.00 95.30           H  
ATOM   2020  OD1 ASN A 123       2.938  -7.199   5.640  1.00 95.30           O  
ATOM   2021  N   GLN A 124      -2.573  -7.862   5.440  1.00 93.61           N  
ATOM   2022  H   GLN A 124      -2.325  -8.735   5.884  1.00 93.61           H  
ATOM   2023  CA  GLN A 124      -3.904  -7.346   5.750  1.00 93.61           C  
ATOM   2024  HA  GLN A 124      -4.114  -6.468   5.140  1.00 93.61           H  
ATOM   2025  C   GLN A 124      -3.953  -6.923   7.216  1.00 93.61           C  
ATOM   2026  CB  GLN A 124      -4.976  -8.402   5.453  1.00 93.61           C  
ATOM   2027  HB2 GLN A 124      -4.733  -9.320   5.988  1.00 93.61           H  
ATOM   2028  HB3 GLN A 124      -5.940  -8.042   5.810  1.00 93.61           H  
ATOM   2029  O   GLN A 124      -3.343  -7.562   8.073  1.00 93.61           O  
ATOM   2030  CG  GLN A 124      -5.088  -8.689   3.949  1.00 93.61           C  
ATOM   2031  HG2 GLN A 124      -5.344  -7.767   3.427  1.00 93.61           H  
ATOM   2032  HG3 GLN A 124      -4.128  -9.054   3.583  1.00 93.61           H  
ATOM   2033  CD  GLN A 124      -6.131  -9.752   3.628  1.00 93.61           C  
ATOM   2034  NE2 GLN A 124      -6.720  -9.736   2.453  1.00 93.61           N  
ATOM   2035 HE21 GLN A 124      -6.519  -9.035   1.755  1.00 93.61           H  
ATOM   2036 HE22 GLN A 124      -7.380 -10.486   2.304  1.00 93.61           H  
ATOM   2037  OE1 GLN A 124      -6.417 -10.633   4.413  1.00 93.61           O  
ATOM   2038  N   ILE A 125      -4.669  -5.837   7.490  1.00 95.04           N  
ATOM   2039  H   ILE A 125      -5.190  -5.396   6.746  1.00 95.04           H  
ATOM   2040  CA  ILE A 125      -4.969  -5.418   8.855  1.00 95.04           C  
ATOM   2041  HA  ILE A 125      -4.092  -5.613   9.472  1.00 95.04           H  
ATOM   2042  C   ILE A 125      -6.119  -6.270   9.396  1.00 95.04           C  
ATOM   2043  CB  ILE A 125      -5.233  -3.899   8.895  1.00 95.04           C  
ATOM   2044  HB  ILE A 125      -4.388  -3.423   8.397  1.00 95.04           H  
ATOM   2045  O   ILE A 125      -7.110  -6.484   8.702  1.00 95.04           O  
ATOM   2046  CG1 ILE A 125      -5.255  -3.387  10.349  1.00 95.04           C  
ATOM   2047 HG12 ILE A 125      -6.169  -3.712  10.846  1.00 95.04           H  
ATOM   2048 HG13 ILE A 125      -4.405  -3.800  10.891  1.00 95.04           H  
ATOM   2049  CG2 ILE A 125      -6.512  -3.497   8.131  1.00 95.04           C  
ATOM   2050 HG21 ILE A 125      -7.396  -3.842   8.667  1.00 95.04           H  
ATOM   2051 HG22 ILE A 125      -6.571  -2.414   8.023  1.00 95.04           H  
ATOM   2052 HG23 ILE A 125      -6.520  -3.934   7.132  1.00 95.04           H  
ATOM   2053  CD1 ILE A 125      -5.154  -1.858  10.410  1.00 95.04           C  
ATOM   2054 HD11 ILE A 125      -5.120  -1.522  11.446  1.00 95.04           H  
ATOM   2055 HD12 ILE A 125      -6.016  -1.391   9.933  1.00 95.04           H  
ATOM   2056 HD13 ILE A 125      -4.236  -1.536   9.917  1.00 95.04           H  
ATOM   2057  N   ILE A 126      -5.977  -6.758  10.625  1.00 94.37           N  
ATOM   2058  H   ILE A 126      -5.150  -6.522  11.155  1.00 94.37           H  
ATOM   2059  CA  ILE A 126      -7.034  -7.480  11.336  1.00 94.37           C  
ATOM   2060  HA  ILE A 126      -7.830  -7.749  10.641  1.00 94.37           H  
ATOM   2061  C   ILE A 126      -7.601  -6.514  12.367  1.00 94.37           C  
ATOM   2062  CB  ILE A 126      -6.506  -8.788  11.965  1.00 94.37           C  
ATOM   2063  HB  ILE A 126      -5.724  -8.538  12.681  1.00 94.37           H  
ATOM   2064  O   ILE A 126      -6.859  -5.993  13.199  1.00 94.37           O  
ATOM   2065  CG1 ILE A 126      -5.904  -9.706  10.874  1.00 94.37           C  
ATOM   2066 HG12 ILE A 126      -5.144  -9.160  10.315  1.00 94.37           H  
ATOM   2067 HG13 ILE A 126      -6.686 -10.001  10.174  1.00 94.37           H  
ATOM   2068  CG2 ILE A 126      -7.648  -9.502  12.715  1.00 94.37           C  
ATOM   2069 HG21 ILE A 126      -7.276 -10.398  13.211  1.00 94.37           H  
ATOM   2070 HG22 ILE A 126      -8.063  -8.859  13.491  1.00 94.37           H  
ATOM   2071 HG23 ILE A 126      -8.442  -9.782  12.023  1.00 94.37           H  
ATOM   2072  CD1 ILE A 126      -5.225 -10.967  11.422  1.00 94.37           C  
ATOM   2073 HD11 ILE A 126      -4.490 -10.695  12.180  1.00 94.37           H  
ATOM   2074 HD12 ILE A 126      -4.719 -11.485  10.607  1.00 94.37           H  
ATOM   2075 HD13 ILE A 126      -5.963 -11.643  11.853  1.00 94.37           H  
ATOM   2076  N   LEU A 127      -8.900  -6.243  12.273  1.00 96.08           N  
ATOM   2077  H   LEU A 127      -9.463  -6.757  11.611  1.00 96.08           H  
ATOM   2078  CA  LEU A 127      -9.585  -5.299  13.147  1.00 96.08           C  
ATOM   2079  HA  LEU A 127      -8.842  -4.695  13.669  1.00 96.08           H  
ATOM   2080  C   LEU A 127     -10.423  -6.057  14.187  1.00 96.08           C  
ATOM   2081  CB  LEU A 127     -10.448  -4.340  12.311  1.00 96.08           C  
ATOM   2082  HB2 LEU A 127     -11.160  -4.931  11.736  1.00 96.08           H  
ATOM   2083  HB3 LEU A 127     -11.017  -3.707  12.992  1.00 96.08           H  
ATOM   2084  O   LEU A 127     -11.188  -6.942  13.803  1.00 96.08           O  
ATOM   2085  CG  LEU A 127      -9.654  -3.441  11.345  1.00 96.08           C  
ATOM   2086  HG  LEU A 127      -9.098  -4.057  10.638  1.00 96.08           H  
ATOM   2087  CD1 LEU A 127     -10.630  -2.571  10.558  1.00 96.08           C  
ATOM   2088 HD11 LEU A 127     -11.337  -3.202  10.020  1.00 96.08           H  
ATOM   2089 HD12 LEU A 127     -10.090  -1.950   9.844  1.00 96.08           H  
ATOM   2090 HD13 LEU A 127     -11.177  -1.934  11.254  1.00 96.08           H  
ATOM   2091  CD2 LEU A 127      -8.677  -2.510  12.067  1.00 96.08           C  
ATOM   2092 HD21 LEU A 127      -9.204  -1.932  12.827  1.00 96.08           H  
ATOM   2093 HD22 LEU A 127      -7.888  -3.093  12.543  1.00 96.08           H  
ATOM   2094 HD23 LEU A 127      -8.217  -1.825  11.354  1.00 96.08           H  
ATOM   2095  N   PRO A 128     -10.313  -5.710  15.482  1.00 97.55           N  
ATOM   2096  CA  PRO A 128     -11.270  -6.116  16.506  1.00 97.55           C  
ATOM   2097  HA  PRO A 128     -11.191  -7.193  16.652  1.00 97.55           H  
ATOM   2098  C   PRO A 128     -12.712  -5.746  16.140  1.00 97.55           C  
ATOM   2099  CB  PRO A 128     -10.833  -5.387  17.782  1.00 97.55           C  
ATOM   2100  HB2 PRO A 128     -11.043  -5.973  18.676  1.00 97.55           H  
ATOM   2101  HB3 PRO A 128     -11.321  -4.414  17.843  1.00 97.55           H  
ATOM   2102  O   PRO A 128     -12.946  -4.725  15.489  1.00 97.55           O  
ATOM   2103  CG  PRO A 128      -9.336  -5.171  17.584  1.00 97.55           C  
ATOM   2104  HG2 PRO A 128      -8.972  -4.307  18.141  1.00 97.55           H  
ATOM   2105  HG3 PRO A 128      -8.795  -6.072  17.874  1.00 97.55           H  
ATOM   2106  CD  PRO A 128      -9.217  -4.965  16.078  1.00 97.55           C  
ATOM   2107  HD2 PRO A 128      -9.324  -3.908  15.833  1.00 97.55           H  
ATOM   2108  HD3 PRO A 128      -8.254  -5.338  15.730  1.00 97.55           H  
ATOM   2109  N   THR A 129     -13.676  -6.536  16.623  1.00 97.56           N  
ATOM   2110  H   THR A 129     -13.416  -7.382  17.109  1.00 97.56           H  
ATOM   2111  CA  THR A 129     -15.111  -6.389  16.320  1.00 97.56           C  
ATOM   2112  HA  THR A 129     -15.273  -6.635  15.271  1.00 97.56           H  
ATOM   2113  C   THR A 129     -15.627  -4.967  16.542  1.00 97.56           C  
ATOM   2114  CB  THR A 129     -15.937  -7.367  17.171  1.00 97.56           C  
ATOM   2115  HB  THR A 129     -15.887  -7.070  18.219  1.00 97.56           H  
ATOM   2116  O   THR A 129     -16.274  -4.420  15.656  1.00 97.56           O  
ATOM   2117  CG2 THR A 129     -17.399  -7.444  16.745  1.00 97.56           C  
ATOM   2118 HG21 THR A 129     -17.886  -6.479  16.890  1.00 97.56           H  
ATOM   2119 HG22 THR A 129     -17.474  -7.720  15.693  1.00 97.56           H  
ATOM   2120 HG23 THR A 129     -17.930  -8.177  17.352  1.00 97.56           H  
ATOM   2121  OG1 THR A 129     -15.395  -8.664  17.045  1.00 97.56           O  
ATOM   2122  HG1 THR A 129     -16.046  -9.269  17.408  1.00 97.56           H  
ATOM   2123  N   GLN A 130     -15.256  -4.328  17.656  1.00 97.28           N  
ATOM   2124  H   GLN A 130     -14.738  -4.835  18.360  1.00 97.28           H  
ATOM   2125  CA  GLN A 130     -15.674  -2.955  17.976  1.00 97.28           C  
ATOM   2126  HA  GLN A 130     -16.761  -2.938  18.055  1.00 97.28           H  
ATOM   2127  C   GLN A 130     -15.292  -1.943  16.878  1.00 97.28           C  
ATOM   2128  CB  GLN A 130     -15.103  -2.571  19.355  1.00 97.28           C  
ATOM   2129  HB2 GLN A 130     -15.368  -3.354  20.065  1.00 97.28           H  
ATOM   2130  HB3 GLN A 130     -15.576  -1.647  19.686  1.00 97.28           H  
ATOM   2131  O   GLN A 130     -16.101  -1.116  16.468  1.00 97.28           O  
ATOM   2132  CG  GLN A 130     -13.577  -2.363  19.358  1.00 97.28           C  
ATOM   2133  HG2 GLN A 130     -13.085  -3.181  18.831  1.00 97.28           H  
ATOM   2134  HG3 GLN A 130     -13.363  -1.431  18.836  1.00 97.28           H  
ATOM   2135  CD  GLN A 130     -12.956  -2.271  20.746  1.00 97.28           C  
ATOM   2136  NE2 GLN A 130     -11.802  -1.651  20.863  1.00 97.28           N  
ATOM   2137 HE21 GLN A 130     -11.488  -1.516  21.813  1.00 97.28           H  
ATOM   2138 HE22 GLN A 130     -11.452  -1.100  20.092  1.00 97.28           H  
ATOM   2139  OE1 GLN A 130     -13.436  -2.809  21.726  1.00 97.28           O  
ATOM   2140  N   PHE A 131     -14.095  -2.064  16.291  1.00 97.95           N  
ATOM   2141  H   PHE A 131     -13.491  -2.826  16.565  1.00 97.95           H  
ATOM   2142  CA  PHE A 131     -13.663  -1.160  15.224  1.00 97.95           C  
ATOM   2143  HA  PHE A 131     -13.976  -0.147  15.476  1.00 97.95           H  
ATOM   2144  C   PHE A 131     -14.318  -1.493  13.886  1.00 97.95           C  
ATOM   2145  CB  PHE A 131     -12.139  -1.178  15.089  1.00 97.95           C  
ATOM   2146  HB2 PHE A 131     -11.870  -0.507  14.273  1.00 97.95           H  
ATOM   2147  HB3 PHE A 131     -11.834  -2.184  14.802  1.00 97.95           H  
ATOM   2148  O   PHE A 131     -14.540  -0.593  13.078  1.00 97.95           O  
ATOM   2149  CG  PHE A 131     -11.349  -0.762  16.318  1.00 97.95           C  
ATOM   2150  CD1 PHE A 131     -11.857   0.157  17.260  1.00 97.95           C  
ATOM   2151  HD1 PHE A 131     -12.833   0.604  17.145  1.00 97.95           H  
ATOM   2152  CD2 PHE A 131     -10.062  -1.292  16.502  1.00 97.95           C  
ATOM   2153  HD2 PHE A 131      -9.643  -1.930  15.739  1.00 97.95           H  
ATOM   2154  CE1 PHE A 131     -11.098   0.495  18.393  1.00 97.95           C  
ATOM   2155  HE1 PHE A 131     -11.492   1.198  19.113  1.00 97.95           H  
ATOM   2156  CE2 PHE A 131      -9.310  -0.970  17.645  1.00 97.95           C  
ATOM   2157  HE2 PHE A 131      -8.323  -1.381  17.792  1.00 97.95           H  
ATOM   2158  CZ  PHE A 131      -9.834  -0.081  18.594  1.00 97.95           C  
ATOM   2159  HZ  PHE A 131      -9.256   0.174  19.471  1.00 97.95           H  
ATOM   2160  N   VAL A 132     -14.646  -2.766  13.643  1.00 97.47           N  
ATOM   2161  H   VAL A 132     -14.472  -3.450  14.365  1.00 97.47           H  
ATOM   2162  CA  VAL A 132     -15.446  -3.161  12.476  1.00 97.47           C  
ATOM   2163  HA  VAL A 132     -14.972  -2.761  11.580  1.00 97.47           H  
ATOM   2164  C   VAL A 132     -16.839  -2.535  12.560  1.00 97.47           C  
ATOM   2165  CB  VAL A 132     -15.523  -4.694  12.333  1.00 97.47           C  
ATOM   2166  HB  VAL A 132     -15.951  -5.132  13.234  1.00 97.47           H  
ATOM   2167  O   VAL A 132     -17.291  -1.957  11.572  1.00 97.47           O  
ATOM   2168  CG1 VAL A 132     -16.394  -5.107  11.139  1.00 97.47           C  
ATOM   2169 HG11 VAL A 132     -16.376  -6.191  11.027  1.00 97.47           H  
ATOM   2170 HG12 VAL A 132     -16.029  -4.640  10.225  1.00 97.47           H  
ATOM   2171 HG13 VAL A 132     -17.429  -4.808  11.310  1.00 97.47           H  
ATOM   2172  CG2 VAL A 132     -14.127  -5.294  12.113  1.00 97.47           C  
ATOM   2173 HG21 VAL A 132     -13.487  -5.081  12.970  1.00 97.47           H  
ATOM   2174 HG22 VAL A 132     -14.202  -6.377  12.016  1.00 97.47           H  
ATOM   2175 HG23 VAL A 132     -13.676  -4.879  11.213  1.00 97.47           H  
ATOM   2176  N   GLU A 133     -17.487  -2.574  13.727  1.00 96.87           N  
ATOM   2177  H   GLU A 133     -17.073  -3.075  14.500  1.00 96.87           H  
ATOM   2178  CA  GLU A 133     -18.789  -1.932  13.958  1.00 96.87           C  
ATOM   2179  HA  GLU A 133     -19.498  -2.283  13.209  1.00 96.87           H  
ATOM   2180  C   GLU A 133     -18.708  -0.405  13.823  1.00 96.87           C  
ATOM   2181  CB  GLU A 133     -19.343  -2.309  15.338  1.00 96.87           C  
ATOM   2182  HB2 GLU A 133     -20.223  -1.690  15.514  1.00 96.87           H  
ATOM   2183  HB3 GLU A 133     -18.599  -2.092  16.104  1.00 96.87           H  
ATOM   2184  O   GLU A 133     -19.482   0.189  13.066  1.00 96.87           O  
ATOM   2185  CG  GLU A 133     -19.769  -3.780  15.433  1.00 96.87           C  
ATOM   2186  HG2 GLU A 133     -20.520  -3.972  14.667  1.00 96.87           H  
ATOM   2187  HG3 GLU A 133     -18.910  -4.417  15.220  1.00 96.87           H  
ATOM   2188  CD  GLU A 133     -20.349  -4.153  16.809  1.00 96.87           C  
ATOM   2189  OE1 GLU A 133     -20.467  -5.376  17.049  1.00 96.87           O  
ATOM   2190  OE2 GLU A 133     -20.690  -3.236  17.595  1.00 96.87           O  
ATOM   2191  N   LEU A 134     -17.720   0.239  14.457  1.00 97.80           N  
ATOM   2192  H   LEU A 134     -17.169  -0.278  15.127  1.00 97.80           H  
ATOM   2193  CA  LEU A 134     -17.489   1.682  14.336  1.00 97.80           C  
ATOM   2194  HA  LEU A 134     -18.355   2.200  14.748  1.00 97.80           H  
ATOM   2195  C   LEU A 134     -17.326   2.114  12.870  1.00 97.80           C  
ATOM   2196  CB  LEU A 134     -16.239   2.051  15.156  1.00 97.80           C  
ATOM   2197  HB2 LEU A 134     -15.391   1.491  14.761  1.00 97.80           H  
ATOM   2198  HB3 LEU A 134     -16.388   1.740  16.190  1.00 97.80           H  
ATOM   2199  O   LEU A 134     -17.939   3.090  12.421  1.00 97.80           O  
ATOM   2200  CG  LEU A 134     -15.885   3.551  15.132  1.00 97.80           C  
ATOM   2201  HG  LEU A 134     -15.798   3.896  14.102  1.00 97.80           H  
ATOM   2202  CD1 LEU A 134     -16.942   4.397  15.842  1.00 97.80           C  
ATOM   2203 HD11 LEU A 134     -17.059   4.044  16.867  1.00 97.80           H  
ATOM   2204 HD12 LEU A 134     -16.624   5.439  15.870  1.00 97.80           H  
ATOM   2205 HD13 LEU A 134     -17.898   4.332  15.323  1.00 97.80           H  
ATOM   2206  CD2 LEU A 134     -14.528   3.759  15.800  1.00 97.80           C  
ATOM   2207 HD21 LEU A 134     -13.745   3.279  15.213  1.00 97.80           H  
ATOM   2208 HD22 LEU A 134     -14.312   4.823  15.890  1.00 97.80           H  
ATOM   2209 HD23 LEU A 134     -14.548   3.309  16.793  1.00 97.80           H  
ATOM   2210  N   LEU A 135     -16.519   1.380  12.099  1.00 97.11           N  
ATOM   2211  H   LEU A 135     -16.046   0.596  12.525  1.00 97.11           H  
ATOM   2212  CA  LEU A 135     -16.302   1.647  10.676  1.00 97.11           C  
ATOM   2213  HA  LEU A 135     -16.103   2.712  10.550  1.00 97.11           H  
ATOM   2214  C   LEU A 135     -17.540   1.326   9.834  1.00 97.11           C  
ATOM   2215  CB  LEU A 135     -15.089   0.851  10.178  1.00 97.11           C  
ATOM   2216  HB2 LEU A 135     -15.222  -0.190  10.471  1.00 97.11           H  
ATOM   2217  HB3 LEU A 135     -15.065   0.885   9.089  1.00 97.11           H  
ATOM   2218  O   LEU A 135     -17.814   2.045   8.875  1.00 97.11           O  
ATOM   2219  CG  LEU A 135     -13.741   1.369  10.712  1.00 97.11           C  
ATOM   2220  HG  LEU A 135     -13.784   1.507  11.792  1.00 97.11           H  
ATOM   2221  CD1 LEU A 135     -12.668   0.333  10.390  1.00 97.11           C  
ATOM   2222 HD11 LEU A 135     -12.616   0.153   9.316  1.00 97.11           H  
ATOM   2223 HD12 LEU A 135     -12.933  -0.597  10.893  1.00 97.11           H  
ATOM   2224 HD13 LEU A 135     -11.703   0.670  10.769  1.00 97.11           H  
ATOM   2225  CD2 LEU A 135     -13.341   2.701  10.071  1.00 97.11           C  
ATOM   2226 HD21 LEU A 135     -12.363   3.011  10.439  1.00 97.11           H  
ATOM   2227 HD22 LEU A 135     -14.062   3.475  10.335  1.00 97.11           H  
ATOM   2228 HD23 LEU A 135     -13.290   2.596   8.987  1.00 97.11           H  
ATOM   2229  N   TYR A 136     -18.318   0.303  10.189  1.00 95.39           N  
ATOM   2230  H   TYR A 136     -18.037  -0.273  10.970  1.00 95.39           H  
ATOM   2231  CA  TYR A 136     -19.590  -0.001   9.535  1.00 95.39           C  
ATOM   2232  HA  TYR A 136     -19.409  -0.152   8.471  1.00 95.39           H  
ATOM   2233  C   TYR A 136     -20.573   1.168   9.671  1.00 95.39           C  
ATOM   2234  CB  TYR A 136     -20.175  -1.299  10.109  1.00 95.39           C  
ATOM   2235  HB2 TYR A 136     -20.208  -1.245  11.197  1.00 95.39           H  
ATOM   2236  HB3 TYR A 136     -19.520  -2.129   9.846  1.00 95.39           H  
ATOM   2237  O   TYR A 136     -21.073   1.674   8.659  1.00 95.39           O  
ATOM   2238  CG  TYR A 136     -21.572  -1.591   9.606  1.00 95.39           C  
ATOM   2239  CD1 TYR A 136     -22.695  -1.261  10.392  1.00 95.39           C  
ATOM   2240  HD1 TYR A 136     -22.562  -0.844  11.379  1.00 95.39           H  
ATOM   2241  CD2 TYR A 136     -21.743  -2.164   8.333  1.00 95.39           C  
ATOM   2242  HD2 TYR A 136     -20.876  -2.434   7.748  1.00 95.39           H  
ATOM   2243  CE1 TYR A 136     -23.993  -1.501   9.900  1.00 95.39           C  
ATOM   2244  HE1 TYR A 136     -24.848  -1.263  10.516  1.00 95.39           H  
ATOM   2245  CE2 TYR A 136     -23.037  -2.401   7.836  1.00 95.39           C  
ATOM   2246  HE2 TYR A 136     -23.171  -2.867   6.871  1.00 95.39           H  
ATOM   2247  OH  TYR A 136     -25.405  -2.276   8.104  1.00 95.39           O  
ATOM   2248  HH  TYR A 136     -26.078  -2.140   8.775  1.00 95.39           H  
ATOM   2249  CZ  TYR A 136     -24.162  -2.069   8.618  1.00 95.39           C  
ATOM   2250  N   HIS A 137     -20.788   1.660  10.895  1.00 94.22           N  
ATOM   2251  H   HIS A 137     -20.350   1.203  11.682  1.00 94.22           H  
ATOM   2252  CA  HIS A 137     -21.643   2.821  11.148  1.00 94.22           C  
ATOM   2253  HA  HIS A 137     -22.621   2.628  10.708  1.00 94.22           H  
ATOM   2254  C   HIS A 137     -21.097   4.083  10.465  1.00 94.22           C  
ATOM   2255  CB  HIS A 137     -21.836   3.013  12.660  1.00 94.22           C  
ATOM   2256  HB2 HIS A 137     -20.875   2.957  13.171  1.00 94.22           H  
ATOM   2257  HB3 HIS A 137     -22.258   4.001  12.842  1.00 94.22           H  
ATOM   2258  O   HIS A 137     -21.865   4.813   9.837  1.00 94.22           O  
ATOM   2259  CG  HIS A 137     -22.784   1.994  13.242  1.00 94.22           C  
ATOM   2260  CD2 HIS A 137     -22.467   0.894  13.996  1.00 94.22           C  
ATOM   2261  HD2 HIS A 137     -21.484   0.604  14.334  1.00 94.22           H  
ATOM   2262  ND1 HIS A 137     -24.154   2.000  13.097  1.00 94.22           N  
ATOM   2263  HD1 HIS A 137     -24.710   2.751  12.715  1.00 94.22           H  
ATOM   2264  CE1 HIS A 137     -24.647   0.925  13.734  1.00 94.22           C  
ATOM   2265  HE1 HIS A 137     -25.694   0.681  13.839  1.00 94.22           H  
ATOM   2266  NE2 HIS A 137     -23.655   0.211  14.269  1.00 94.22           N  
ATOM   2267  N   SER A 138     -19.777   4.290  10.476  1.00 95.07           N  
ATOM   2268  H   SER A 138     -19.211   3.674  11.041  1.00 95.07           H  
ATOM   2269  CA  SER A 138     -19.117   5.407   9.781  1.00 95.07           C  
ATOM   2270  HA  SER A 138     -19.535   6.348  10.139  1.00 95.07           H  
ATOM   2271  C   SER A 138     -19.314   5.365   8.261  1.00 95.07           C  
ATOM   2272  CB  SER A 138     -17.620   5.409  10.094  1.00 95.07           C  
ATOM   2273  HB2 SER A 138     -17.174   4.464   9.784  1.00 95.07           H  
ATOM   2274  HB3 SER A 138     -17.136   6.218   9.546  1.00 95.07           H  
ATOM   2275  O   SER A 138     -19.637   6.379   7.643  1.00 95.07           O  
ATOM   2276  OG  SER A 138     -17.405   5.599  11.472  1.00 95.07           O  
ATOM   2277  HG  SER A 138     -17.613   4.785  11.937  1.00 95.07           H  
ATOM   2278  N   MET A 139     -19.168   4.190   7.640  1.00 93.40           N  
ATOM   2279  H   MET A 139     -18.892   3.391   8.193  1.00 93.40           H  
ATOM   2280  CA  MET A 139     -19.348   4.002   6.196  1.00 93.40           C  
ATOM   2281  HA  MET A 139     -18.746   4.746   5.673  1.00 93.40           H  
ATOM   2282  C   MET A 139     -20.808   4.205   5.785  1.00 93.40           C  
ATOM   2283  CB  MET A 139     -18.862   2.596   5.806  1.00 93.40           C  
ATOM   2284  HB2 MET A 139     -17.853   2.443   6.187  1.00 93.40           H  
ATOM   2285  HB3 MET A 139     -19.508   1.850   6.269  1.00 93.40           H  
ATOM   2286  O   MET A 139     -21.089   4.807   4.749  1.00 93.40           O  
ATOM   2287  CG  MET A 139     -18.836   2.357   4.291  1.00 93.40           C  
ATOM   2288  HG2 MET A 139     -19.846   2.453   3.895  1.00 93.40           H  
ATOM   2289  HG3 MET A 139     -18.511   1.329   4.128  1.00 93.40           H  
ATOM   2290  SD  MET A 139     -17.729   3.453   3.357  1.00 93.40           S  
ATOM   2291  CE  MET A 139     -17.763   2.633   1.743  1.00 93.40           C  
ATOM   2292  HE1 MET A 139     -18.788   2.573   1.376  1.00 93.40           H  
ATOM   2293  HE2 MET A 139     -17.157   3.198   1.034  1.00 93.40           H  
ATOM   2294  HE3 MET A 139     -17.357   1.627   1.838  1.00 93.40           H  
ATOM   2295  N   ARG A 140     -21.752   3.734   6.605  1.00 89.63           N  
ATOM   2296  H   ARG A 140     -21.455   3.226   7.426  1.00 89.63           H  
ATOM   2297  CA  ARG A 140     -23.188   3.967   6.407  1.00 89.63           C  
ATOM   2298  HA  ARG A 140     -23.473   3.693   5.391  1.00 89.63           H  
ATOM   2299  C   ARG A 140     -23.542   5.447   6.539  1.00 89.63           C  
ATOM   2300  CB  ARG A 140     -23.978   3.115   7.411  1.00 89.63           C  
ATOM   2301  HB2 ARG A 140     -25.009   3.465   7.443  1.00 89.63           H  
ATOM   2302  HB3 ARG A 140     -23.550   3.248   8.405  1.00 89.63           H  
ATOM   2303  O   ARG A 140     -24.209   5.980   5.660  1.00 89.63           O  
ATOM   2304  CG  ARG A 140     -23.989   1.615   7.086  1.00 89.63           C  
ATOM   2305  HG2 ARG A 140     -22.978   1.246   6.913  1.00 89.63           H  
ATOM   2306  HG3 ARG A 140     -24.409   1.087   7.942  1.00 89.63           H  
ATOM   2307  CD  ARG A 140     -24.859   1.336   5.860  1.00 89.63           C  
ATOM   2308  HD2 ARG A 140     -24.362   1.708   4.964  1.00 89.63           H  
ATOM   2309  HD3 ARG A 140     -25.797   1.876   5.988  1.00 89.63           H  
ATOM   2310  NE  ARG A 140     -25.136  -0.102   5.710  1.00 89.63           N  
ATOM   2311  HE  ARG A 140     -24.627  -0.740   6.306  1.00 89.63           H  
ATOM   2312  NH1 ARG A 140     -26.966   0.147   4.361  1.00 89.63           N  
ATOM   2313 HH11 ARG A 140     -27.932  -0.132   4.456  1.00 89.63           H  
ATOM   2314 HH12 ARG A 140     -26.987   1.105   4.680  1.00 89.63           H  
ATOM   2315  NH2 ARG A 140     -26.400  -1.881   5.082  1.00 89.63           N  
ATOM   2316 HH21 ARG A 140     -27.285  -2.194   4.709  1.00 89.63           H  
ATOM   2317 HH22 ARG A 140     -25.941  -2.439   5.787  1.00 89.63           H  
ATOM   2318  CZ  ARG A 140     -26.156  -0.605   5.042  1.00 89.63           C  
ATOM   2319  N   TYR A 141     -23.021   6.122   7.563  1.00 88.73           N  
ATOM   2320  H   TYR A 141     -22.497   5.610   8.258  1.00 88.73           H  
ATOM   2321  CA  TYR A 141     -23.223   7.556   7.779  1.00 88.73           C  
ATOM   2322  HA  TYR A 141     -24.294   7.754   7.802  1.00 88.73           H  
ATOM   2323  C   TYR A 141     -22.622   8.422   6.658  1.00 88.73           C  
ATOM   2324  CB  TYR A 141     -22.631   7.934   9.140  1.00 88.73           C  
ATOM   2325  HB2 TYR A 141     -21.552   7.781   9.121  1.00 88.73           H  
ATOM   2326  HB3 TYR A 141     -23.042   7.270   9.901  1.00 88.73           H  
ATOM   2327  O   TYR A 141     -23.188   9.450   6.300  1.00 88.73           O  
ATOM   2328  CG  TYR A 141     -22.936   9.355   9.558  1.00 88.73           C  
ATOM   2329  CD1 TYR A 141     -21.927  10.334   9.511  1.00 88.73           C  
ATOM   2330  HD1 TYR A 141     -20.932  10.074   9.182  1.00 88.73           H  
ATOM   2331  CD2 TYR A 141     -24.234   9.697   9.987  1.00 88.73           C  
ATOM   2332  HD2 TYR A 141     -25.007   8.945  10.040  1.00 88.73           H  
ATOM   2333  CE1 TYR A 141     -22.220  11.653   9.894  1.00 88.73           C  
ATOM   2334  HE1 TYR A 141     -21.454  12.414   9.852  1.00 88.73           H  
ATOM   2335  CE2 TYR A 141     -24.524  11.022  10.365  1.00 88.73           C  
ATOM   2336  HE2 TYR A 141     -25.519  11.293  10.684  1.00 88.73           H  
ATOM   2337  OH  TYR A 141     -23.800  13.298  10.607  1.00 88.73           O  
ATOM   2338  HH  TYR A 141     -23.021  13.859  10.588  1.00 88.73           H  
ATOM   2339  CZ  TYR A 141     -23.511  12.000  10.324  1.00 88.73           C  
ATOM   2340  N   LYS A 142     -21.514   7.997   6.042  1.00 85.19           N  
ATOM   2341  H   LYS A 142     -21.015   7.219   6.450  1.00 85.19           H  
ATOM   2342  CA  LYS A 142     -20.969   8.633   4.830  1.00 85.19           C  
ATOM   2343  HA  LYS A 142     -20.857   9.703   5.008  1.00 85.19           H  
ATOM   2344  C   LYS A 142     -21.895   8.482   3.618  1.00 85.19           C  
ATOM   2345  CB  LYS A 142     -19.584   8.031   4.564  1.00 85.19           C  
ATOM   2346  HB2 LYS A 142     -18.947   8.244   5.423  1.00 85.19           H  
ATOM   2347  HB3 LYS A 142     -19.669   6.949   4.470  1.00 85.19           H  
ATOM   2348  O   LYS A 142     -22.014   9.395   2.809  1.00 85.19           O  
ATOM   2349  CG  LYS A 142     -18.926   8.580   3.289  1.00 85.19           C  
ATOM   2350  HG2 LYS A 142     -18.930   9.670   3.302  1.00 85.19           H  
ATOM   2351  HG3 LYS A 142     -19.482   8.242   2.415  1.00 85.19           H  
ATOM   2352  CD  LYS A 142     -17.491   8.055   3.188  1.00 85.19           C  
ATOM   2353  HD2 LYS A 142     -17.525   6.968   3.110  1.00 85.19           H  
ATOM   2354  HD3 LYS A 142     -16.939   8.329   4.087  1.00 85.19           H  
ATOM   2355  CE  LYS A 142     -16.799   8.643   1.959  1.00 85.19           C  
ATOM   2356  HE2 LYS A 142     -16.769   9.727   2.069  1.00 85.19           H  
ATOM   2357  HE3 LYS A 142     -17.404   8.408   1.083  1.00 85.19           H  
ATOM   2358  NZ  LYS A 142     -15.429   8.088   1.810  1.00 85.19           N  
ATOM   2359  HZ1 LYS A 142     -14.978   8.426   0.972  1.00 85.19           H  
ATOM   2360  HZ2 LYS A 142     -15.458   7.079   1.781  1.00 85.19           H  
ATOM   2361  HZ3 LYS A 142     -14.833   8.350   2.583  1.00 85.19           H  
ATOM   2362  N   ASN A 143     -22.566   7.338   3.494  1.00 81.25           N  
ATOM   2363  H   ASN A 143     -22.448   6.651   4.224  1.00 81.25           H  
ATOM   2364  CA  ASN A 143     -23.415   6.985   2.353  1.00 81.25           C  
ATOM   2365  HA  ASN A 143     -23.077   7.556   1.488  1.00 81.25           H  
ATOM   2366  C   ASN A 143     -24.900   7.369   2.546  1.00 81.25           C  
ATOM   2367  CB  ASN A 143     -23.217   5.491   2.027  1.00 81.25           C  
ATOM   2368  HB2 ASN A 143     -23.453   4.907   2.916  1.00 81.25           H  
ATOM   2369  HB3 ASN A 143     -23.907   5.195   1.237  1.00 81.25           H  
ATOM   2370  O   ASN A 143     -25.761   6.719   1.951  1.00 81.25           O  
ATOM   2371  CG  ASN A 143     -21.823   5.145   1.538  1.00 81.25           C  
ATOM   2372  ND2 ASN A 143     -21.354   3.960   1.838  1.00 81.25           N  
ATOM   2373 HD21 ASN A 143     -20.382   3.817   1.604  1.00 81.25           H  
ATOM   2374 HD22 ASN A 143     -21.823   3.426   2.557  1.00 81.25           H  
ATOM   2375  OD1 ASN A 143     -21.141   5.900   0.866  1.00 81.25           O  
ATOM   2376  N   LYS A 144     -25.202   8.425   3.328  1.00 69.12           N  
ATOM   2377  H   LYS A 144     -24.415   8.876   3.773  1.00 69.12           H  
ATOM   2378  CA  LYS A 144     -26.544   8.982   3.657  1.00 69.12           C  
ATOM   2379  HA  LYS A 144     -27.026   8.353   4.406  1.00 69.12           H  
ATOM   2380  C   LYS A 144     -27.553   9.104   2.504  1.00 69.12           C  
ATOM   2381  CB  LYS A 144     -26.349  10.400   4.230  1.00 69.12           C  
ATOM   2382  HB2 LYS A 144     -25.515  10.868   3.707  1.00 69.12           H  
ATOM   2383  HB3 LYS A 144     -27.227  11.012   4.025  1.00 69.12           H  
ATOM   2384  O   LYS A 144     -28.727   9.341   2.749  1.00 69.12           O  
ATOM   2385  CG  LYS A 144     -26.122  10.458   5.746  1.00 69.12           C  
ATOM   2386  HG2 LYS A 144     -27.081  10.361   6.256  1.00 69.12           H  
ATOM   2387  HG3 LYS A 144     -25.494   9.627   6.067  1.00 69.12           H  
ATOM   2388  CD  LYS A 144     -25.496  11.822   6.083  1.00 69.12           C  
ATOM   2389  HD2 LYS A 144     -24.599  11.963   5.479  1.00 69.12           H  
ATOM   2390  HD3 LYS A 144     -26.212  12.603   5.824  1.00 69.12           H  
ATOM   2391  CE  LYS A 144     -25.093  11.970   7.545  1.00 69.12           C  
ATOM   2392  HE2 LYS A 144     -24.281  11.273   7.753  1.00 69.12           H  
ATOM   2393  HE3 LYS A 144     -25.943  11.697   8.170  1.00 69.12           H  
ATOM   2394  NZ  LYS A 144     -24.667  13.366   7.851  1.00 69.12           N  
ATOM   2395  HZ1 LYS A 144     -24.490  13.482   8.839  1.00 69.12           H  
ATOM   2396  HZ2 LYS A 144     -23.805  13.638   7.402  1.00 69.12           H  
ATOM   2397  HZ3 LYS A 144     -25.355  14.050   7.570  1.00 69.12           H  
ATOM   2398  N   HIS A 145     -27.134   8.958   1.253  1.00 59.05           N  
ATOM   2399  H   HIS A 145     -26.163   8.716   1.118  1.00 59.05           H  
ATOM   2400  CA  HIS A 145     -28.003   9.001   0.079  1.00 59.05           C  
ATOM   2401  HA  HIS A 145     -28.642   9.879   0.167  1.00 59.05           H  
ATOM   2402  C   HIS A 145     -28.961   7.805  -0.063  1.00 59.05           C  
ATOM   2403  CB  HIS A 145     -27.132   9.172  -1.172  1.00 59.05           C  
ATOM   2404  HB2 HIS A 145     -26.456   8.321  -1.262  1.00 59.05           H  
ATOM   2405  HB3 HIS A 145     -27.770   9.191  -2.055  1.00 59.05           H  
ATOM   2406  O   HIS A 145     -29.701   7.761  -1.043  1.00 59.05           O  
ATOM   2407  CG  HIS A 145     -26.336  10.449  -1.150  1.00 59.05           C  
ATOM   2408  CD2 HIS A 145     -24.975  10.571  -1.210  1.00 59.05           C  
ATOM   2409  HD2 HIS A 145     -24.266   9.761  -1.291  1.00 59.05           H  
ATOM   2410  ND1 HIS A 145     -26.855  11.719  -1.046  1.00 59.05           N  
ATOM   2411  HD1 HIS A 145     -27.834  11.964  -0.993  1.00 59.05           H  
ATOM   2412  CE1 HIS A 145     -25.830  12.586  -1.044  1.00 59.05           C  
ATOM   2413  HE1 HIS A 145     -25.924  13.660  -0.975  1.00 59.05           H  
ATOM   2414  NE2 HIS A 145     -24.664  11.931  -1.144  1.00 59.05           N  
ATOM   2415  N   LYS A 146     -28.982   6.841   0.868  1.00 56.97           N  
ATOM   2416  H   LYS A 146     -28.388   6.938   1.679  1.00 56.97           H  
ATOM   2417  CA  LYS A 146     -30.023   5.806   0.886  1.00 56.97           C  
ATOM   2418  HA  LYS A 146     -30.349   5.639  -0.141  1.00 56.97           H  
ATOM   2419  C   LYS A 146     -31.225   6.294   1.711  1.00 56.97           C  
ATOM   2420  CB  LYS A 146     -29.475   4.465   1.378  1.00 56.97           C  
ATOM   2421  HB2 LYS A 146     -28.978   4.591   2.340  1.00 56.97           H  
ATOM   2422  HB3 LYS A 146     -30.314   3.781   1.508  1.00 56.97           H  
ATOM   2423  O   LYS A 146     -31.089   6.405   2.926  1.00 56.97           O  
ATOM   2424  CG  LYS A 146     -28.500   3.880   0.346  1.00 56.97           C  
ATOM   2425  HG2 LYS A 146     -28.956   3.910  -0.644  1.00 56.97           H  
ATOM   2426  HG3 LYS A 146     -27.582   4.466   0.333  1.00 56.97           H  
ATOM   2427  CD  LYS A 146     -28.180   2.426   0.693  1.00 56.97           C  
ATOM   2428  HD2 LYS A 146     -29.111   1.860   0.721  1.00 56.97           H  
ATOM   2429  HD3 LYS A 146     -27.711   2.385   1.676  1.00 56.97           H  
ATOM   2430  CE  LYS A 146     -27.247   1.828  -0.362  1.00 56.97           C  
ATOM   2431  HE2 LYS A 146     -27.689   1.993  -1.345  1.00 56.97           H  
ATOM   2432  HE3 LYS A 146     -26.292   2.353  -0.325  1.00 56.97           H  
ATOM   2433  NZ  LYS A 146     -27.065   0.377  -0.123  1.00 56.97           N  
ATOM   2434  HZ1 LYS A 146     -26.455  -0.034  -0.815  1.00 56.97           H  
ATOM   2435  HZ2 LYS A 146     -27.962  -0.086  -0.175  1.00 56.97           H  
ATOM   2436  HZ3 LYS A 146     -26.695   0.216   0.803  1.00 56.97           H  
ATOM   2437  N   PRO A 147     -32.385   6.571   1.083  1.00 55.02           N  
ATOM   2438  CA  PRO A 147     -33.555   7.151   1.752  1.00 55.02           C  
ATOM   2439  HA  PRO A 147     -33.275   8.099   2.213  1.00 55.02           H  
ATOM   2440  C   PRO A 147     -34.156   6.266   2.856  1.00 55.02           C  
ATOM   2441  CB  PRO A 147     -34.567   7.421   0.628  1.00 55.02           C  
ATOM   2442  HB2 PRO A 147     -34.453   8.448   0.284  1.00 55.02           H  
ATOM   2443  HB3 PRO A 147     -35.595   7.249   0.947  1.00 55.02           H  
ATOM   2444  O   PRO A 147     -34.901   6.762   3.692  1.00 55.02           O  
ATOM   2445  CG  PRO A 147     -34.163   6.468  -0.493  1.00 55.02           C  
ATOM   2446  HG2 PRO A 147     -34.449   6.849  -1.474  1.00 55.02           H  
ATOM   2447  HG3 PRO A 147     -34.606   5.488  -0.317  1.00 55.02           H  
ATOM   2448  CD  PRO A 147     -32.653   6.383  -0.336  1.00 55.02           C  
ATOM   2449  HD2 PRO A 147     -32.318   5.409  -0.691  1.00 55.02           H  
ATOM   2450  HD3 PRO A 147     -32.183   7.184  -0.908  1.00 55.02           H  
ATOM   2451  N   GLU A 148     -33.831   4.972   2.875  1.00 58.09           N  
ATOM   2452  H   GLU A 148     -33.235   4.618   2.140  1.00 58.09           H  
ATOM   2453  CA  GLU A 148     -34.450   3.973   3.757  1.00 58.09           C  
ATOM   2454  HA  GLU A 148     -35.475   4.276   3.973  1.00 58.09           H  
ATOM   2455  C   GLU A 148     -33.764   3.808   5.123  1.00 58.09           C  
ATOM   2456  CB  GLU A 148     -34.510   2.629   3.016  1.00 58.09           C  
ATOM   2457  HB2 GLU A 148     -33.499   2.348   2.720  1.00 58.09           H  
ATOM   2458  HB3 GLU A 148     -34.902   1.866   3.688  1.00 58.09           H  
ATOM   2459  O   GLU A 148     -34.241   3.039   5.954  1.00 58.09           O  
ATOM   2460  CG  GLU A 148     -35.416   2.692   1.775  1.00 58.09           C  
ATOM   2461  HG2 GLU A 148     -35.051   3.470   1.105  1.00 58.09           H  
ATOM   2462  HG3 GLU A 148     -36.423   2.964   2.092  1.00 58.09           H  
ATOM   2463  CD  GLU A 148     -35.466   1.371   0.994  1.00 58.09           C  
ATOM   2464  OE1 GLU A 148     -36.188   1.351  -0.025  1.00 58.09           O  
ATOM   2465  OE2 GLU A 148     -34.731   0.425   1.361  1.00 58.09           O  
ATOM   2466  N   GLU A 149     -32.658   4.509   5.397  1.00 58.43           N  
ATOM   2467  H   GLU A 149     -32.329   5.188   4.726  1.00 58.43           H  
ATOM   2468  CA  GLU A 149     -31.938   4.363   6.667  1.00 58.43           C  
ATOM   2469  HA  GLU A 149     -32.458   3.628   7.282  1.00 58.43           H  
ATOM   2470  C   GLU A 149     -31.916   5.689   7.441  1.00 58.43           C  
ATOM   2471  CB  GLU A 149     -30.534   3.771   6.442  1.00 58.43           C  
ATOM   2472  HB2 GLU A 149     -30.035   4.295   5.627  1.00 58.43           H  
ATOM   2473  HB3 GLU A 149     -29.948   3.895   7.353  1.00 58.43           H  
ATOM   2474  O   GLU A 149     -31.302   6.657   6.982  1.00 58.43           O  
ATOM   2475  CG  GLU A 149     -30.633   2.266   6.127  1.00 58.43           C  
ATOM   2476  HG2 GLU A 149     -31.259   2.133   5.245  1.00 58.43           H  
ATOM   2477  HG3 GLU A 149     -31.121   1.770   6.966  1.00 58.43           H  
ATOM   2478  CD  GLU A 149     -29.291   1.563   5.866  1.00 58.43           C  
ATOM   2479  OE1 GLU A 149     -29.304   0.354   5.527  1.00 58.43           O  
ATOM   2480  OE2 GLU A 149     -28.197   2.178   5.919  1.00 58.43           O  
ATOM   2481  N   PRO A 150     -32.548   5.769   8.632  1.00 59.53           N  
ATOM   2482  CA  PRO A 150     -32.481   6.961   9.459  1.00 59.53           C  
ATOM   2483  HA  PRO A 150     -32.771   7.836   8.876  1.00 59.53           H  
ATOM   2484  C   PRO A 150     -31.042   7.131   9.947  1.00 59.53           C  
ATOM   2485  CB  PRO A 150     -33.499   6.751  10.587  1.00 59.53           C  
ATOM   2486  HB2 PRO A 150     -33.187   7.210  11.525  1.00 59.53           H  
ATOM   2487  HB3 PRO A 150     -34.463   7.155  10.277  1.00 59.53           H  
ATOM   2488  O   PRO A 150     -30.640   6.525  10.939  1.00 59.53           O  
ATOM   2489  CG  PRO A 150     -33.611   5.232  10.705  1.00 59.53           C  
ATOM   2490  HG2 PRO A 150     -32.832   4.860  11.369  1.00 59.53           H  
ATOM   2491  HG3 PRO A 150     -34.594   4.925  11.062  1.00 59.53           H  
ATOM   2492  CD  PRO A 150     -33.347   4.739   9.284  1.00 59.53           C  
ATOM   2493  HD2 PRO A 150     -32.819   3.786   9.328  1.00 59.53           H  
ATOM   2494  HD3 PRO A 150     -34.289   4.622   8.749  1.00 59.53           H  
ATOM   2495  N   GLY A 151     -30.285   7.998   9.266  1.00 66.90           N  
ATOM   2496  H   GLY A 151     -30.647   8.281   8.367  1.00 66.90           H  
ATOM   2497  CA  GLY A 151     -28.894   8.347   9.586  1.00 66.90           C  
ATOM   2498  HA2 GLY A 151     -28.252   7.499   9.348  1.00 66.90           H  
ATOM   2499  HA3 GLY A 151     -28.595   9.185   8.956  1.00 66.90           H  
ATOM   2500  C   GLY A 151     -28.656   8.749  11.048  1.00 66.90           C  
ATOM   2501  O   GLY A 151     -27.514   8.766  11.501  1.00 66.90           O  
ATOM   2502  N   HIS A 152     -29.730   9.036  11.792  1.00 77.02           N  
ATOM   2503  H   HIS A 152     -30.628   8.963  11.334  1.00 77.02           H  
ATOM   2504  CA  HIS A 152     -29.743   9.242  13.235  1.00 77.02           C  
ATOM   2505  HA  HIS A 152     -29.138  10.116  13.473  1.00 77.02           H  
ATOM   2506  C   HIS A 152     -29.171   8.048  14.016  1.00 77.02           C  
ATOM   2507  CB  HIS A 152     -31.192   9.520  13.663  1.00 77.02           C  
ATOM   2508  HB2 HIS A 152     -31.606  10.301  13.026  1.00 77.02           H  
ATOM   2509  HB3 HIS A 152     -31.794   8.622  13.526  1.00 77.02           H  
ATOM   2510  O   HIS A 152     -28.388   8.259  14.933  1.00 77.02           O  
ATOM   2511  CG  HIS A 152     -31.314   9.974  15.095  1.00 77.02           C  
ATOM   2512  CD2 HIS A 152     -31.556  11.253  15.518  1.00 77.02           C  
ATOM   2513  HD2 HIS A 152     -31.698  12.117  14.887  1.00 77.02           H  
ATOM   2514  ND1 HIS A 152     -31.193   9.193  16.224  1.00 77.02           N  
ATOM   2515  HD1 HIS A 152     -30.902   8.226  16.265  1.00 77.02           H  
ATOM   2516  CE1 HIS A 152     -31.356   9.987  17.296  1.00 77.02           C  
ATOM   2517  HE1 HIS A 152     -31.277   9.673  18.326  1.00 77.02           H  
ATOM   2518  NE2 HIS A 152     -31.593  11.248  16.911  1.00 77.02           N  
ATOM   2519  N   LEU A 153     -29.496   6.796  13.663  1.00 86.22           N  
ATOM   2520  H   LEU A 153     -30.059   6.647  12.837  1.00 86.22           H  
ATOM   2521  CA  LEU A 153     -28.979   5.631  14.402  1.00 86.22           C  
ATOM   2522  HA  LEU A 153     -29.174   5.768  15.466  1.00 86.22           H  
ATOM   2523  C   LEU A 153     -27.458   5.508  14.265  1.00 86.22           C  
ATOM   2524  CB  LEU A 153     -29.663   4.339  13.918  1.00 86.22           C  
ATOM   2525  HB2 LEU A 153     -29.121   3.489  14.332  1.00 86.22           H  
ATOM   2526  HB3 LEU A 153     -29.579   4.289  12.832  1.00 86.22           H  
ATOM   2527  O   LEU A 153     -26.759   5.255  15.244  1.00 86.22           O  
ATOM   2528  CG  LEU A 153     -31.144   4.195  14.312  1.00 86.22           C  
ATOM   2529  HG  LEU A 153     -31.708   5.041  13.919  1.00 86.22           H  
ATOM   2530  CD1 LEU A 153     -31.701   2.910  13.698  1.00 86.22           C  
ATOM   2531 HD11 LEU A 153     -31.591   2.939  12.614  1.00 86.22           H  
ATOM   2532 HD12 LEU A 153     -32.760   2.819  13.936  1.00 86.22           H  
ATOM   2533 HD13 LEU A 153     -31.171   2.042  14.092  1.00 86.22           H  
ATOM   2534  CD2 LEU A 153     -31.343   4.121  15.828  1.00 86.22           C  
ATOM   2535 HD21 LEU A 153     -30.738   3.317  16.249  1.00 86.22           H  
ATOM   2536 HD22 LEU A 153     -32.392   3.930  16.051  1.00 86.22           H  
ATOM   2537 HD23 LEU A 153     -31.066   5.066  16.296  1.00 86.22           H  
ATOM   2538  N   GLN A 154     -26.932   5.723  13.058  1.00 90.93           N  
ATOM   2539  H   GLN A 154     -27.556   5.927  12.290  1.00 90.93           H  
ATOM   2540  CA  GLN A 154     -25.492   5.711  12.811  1.00 90.93           C  
ATOM   2541  HA  GLN A 154     -25.065   4.812  13.254  1.00 90.93           H  
ATOM   2542  C   GLN A 154     -24.812   6.900  13.490  1.00 90.93           C  
ATOM   2543  CB  GLN A 154     -25.183   5.718  11.306  1.00 90.93           C  
ATOM   2544  HB2 GLN A 154     -25.599   6.613  10.844  1.00 90.93           H  
ATOM   2545  HB3 GLN A 154     -24.099   5.763  11.203  1.00 90.93           H  
ATOM   2546  O   GLN A 154     -23.760   6.720  14.092  1.00 90.93           O  
ATOM   2547  CG  GLN A 154     -25.657   4.470  10.541  1.00 90.93           C  
ATOM   2548  HG2 GLN A 154     -25.296   3.574  11.047  1.00 90.93           H  
ATOM   2549  HG3 GLN A 154     -25.209   4.499   9.548  1.00 90.93           H  
ATOM   2550  CD  GLN A 154     -27.168   4.378  10.354  1.00 90.93           C  
ATOM   2551  NE2 GLN A 154     -27.715   3.209  10.114  1.00 90.93           N  
ATOM   2552 HE21 GLN A 154     -28.709   3.229   9.938  1.00 90.93           H  
ATOM   2553 HE22 GLN A 154     -27.165   2.372   9.981  1.00 90.93           H  
ATOM   2554  OE1 GLN A 154     -27.887   5.355  10.426  1.00 90.93           O  
ATOM   2555  N   TYR A 155     -25.415   8.091  13.430  1.00 91.66           N  
ATOM   2556  H   TYR A 155     -26.281   8.177  12.917  1.00 91.66           H  
ATOM   2557  CA  TYR A 155     -24.902   9.276  14.114  1.00 91.66           C  
ATOM   2558  HA  TYR A 155     -23.905   9.500  13.734  1.00 91.66           H  
ATOM   2559  C   TYR A 155     -24.779   9.055  15.625  1.00 91.66           C  
ATOM   2560  CB  TYR A 155     -25.816  10.469  13.826  1.00 91.66           C  
ATOM   2561  HB2 TYR A 155     -26.832  10.229  14.140  1.00 91.66           H  
ATOM   2562  HB3 TYR A 155     -25.844  10.649  12.752  1.00 91.66           H  
ATOM   2563  O   TYR A 155     -23.709   9.289  16.180  1.00 91.66           O  
ATOM   2564  CG  TYR A 155     -25.380  11.735  14.531  1.00 91.66           C  
ATOM   2565  CD1 TYR A 155     -25.963  12.080  15.764  1.00 91.66           C  
ATOM   2566  HD1 TYR A 155     -26.732  11.462  16.203  1.00 91.66           H  
ATOM   2567  CD2 TYR A 155     -24.375  12.548  13.976  1.00 91.66           C  
ATOM   2568  HD2 TYR A 155     -23.913  12.262  13.042  1.00 91.66           H  
ATOM   2569  CE1 TYR A 155     -25.547  13.238  16.440  1.00 91.66           C  
ATOM   2570  HE1 TYR A 155     -26.014  13.496  17.379  1.00 91.66           H  
ATOM   2571  CE2 TYR A 155     -23.968  13.721  14.640  1.00 91.66           C  
ATOM   2572  HE2 TYR A 155     -23.203  14.350  14.208  1.00 91.66           H  
ATOM   2573  OH  TYR A 155     -24.155  15.181  16.546  1.00 91.66           O  
ATOM   2574  HH  TYR A 155     -23.520  15.691  16.037  1.00 91.66           H  
ATOM   2575  CZ  TYR A 155     -24.552  14.063  15.881  1.00 91.66           C  
ATOM   2576  N   GLU A 156     -25.837   8.562  16.275  1.00 92.64           N  
ATOM   2577  H   GLU A 156     -26.698   8.418  15.767  1.00 92.64           H  
ATOM   2578  CA  GLU A 156     -25.846   8.305  17.719  1.00 92.64           C  
ATOM   2579  HA  GLU A 156     -25.560   9.213  18.249  1.00 92.64           H  
ATOM   2580  C   GLU A 156     -24.829   7.233  18.116  1.00 92.64           C  
ATOM   2581  CB  GLU A 156     -27.254   7.890  18.175  1.00 92.64           C  
ATOM   2582  HB2 GLU A 156     -27.623   7.092  17.530  1.00 92.64           H  
ATOM   2583  HB3 GLU A 156     -27.192   7.492  19.187  1.00 92.64           H  
ATOM   2584  O   GLU A 156     -24.111   7.404  19.103  1.00 92.64           O  
ATOM   2585  CG  GLU A 156     -28.266   9.047  18.173  1.00 92.64           C  
ATOM   2586  HG2 GLU A 156     -28.416   9.394  17.151  1.00 92.64           H  
ATOM   2587  HG3 GLU A 156     -29.216   8.662  18.544  1.00 92.64           H  
ATOM   2588  CD  GLU A 156     -27.825  10.235  19.045  1.00 92.64           C  
ATOM   2589  OE1 GLU A 156     -27.892  11.388  18.566  1.00 92.64           O  
ATOM   2590  OE2 GLU A 156     -27.346   9.998  20.175  1.00 92.64           O  
ATOM   2591  N   TYR A 157     -24.695   6.163  17.321  1.00 95.37           N  
ATOM   2592  H   TYR A 157     -25.322   6.050  16.538  1.00 95.37           H  
ATOM   2593  CA  TYR A 157     -23.662   5.155  17.560  1.00 95.37           C  
ATOM   2594  HA  TYR A 157     -23.783   4.775  18.575  1.00 95.37           H  
ATOM   2595  C   TYR A 157     -22.263   5.775  17.470  1.00 95.37           C  
ATOM   2596  CB  TYR A 157     -23.823   3.975  16.592  1.00 95.37           C  
ATOM   2597  HB2 TYR A 157     -24.863   3.649  16.606  1.00 95.37           H  
ATOM   2598  HB3 TYR A 157     -23.598   4.299  15.576  1.00 95.37           H  
ATOM   2599  O   TYR A 157     -21.477   5.668  18.407  1.00 95.37           O  
ATOM   2600  CG  TYR A 157     -22.940   2.788  16.940  1.00 95.37           C  
ATOM   2601  CD1 TYR A 157     -21.562   2.817  16.644  1.00 95.37           C  
ATOM   2602  HD1 TYR A 157     -21.119   3.677  16.164  1.00 95.37           H  
ATOM   2603  CD2 TYR A 157     -23.491   1.655  17.575  1.00 95.37           C  
ATOM   2604  HD2 TYR A 157     -24.547   1.619  17.797  1.00 95.37           H  
ATOM   2605  CE1 TYR A 157     -20.742   1.729  16.994  1.00 95.37           C  
ATOM   2606  HE1 TYR A 157     -19.680   1.745  16.801  1.00 95.37           H  
ATOM   2607  CE2 TYR A 157     -22.676   0.547  17.893  1.00 95.37           C  
ATOM   2608  HE2 TYR A 157     -23.093  -0.337  18.352  1.00 95.37           H  
ATOM   2609  OH  TYR A 157     -20.463  -0.460  17.870  1.00 95.37           O  
ATOM   2610  HH  TYR A 157     -20.859  -1.323  18.005  1.00 95.37           H  
ATOM   2611  CZ  TYR A 157     -21.294   0.584  17.604  1.00 95.37           C  
ATOM   2612  N   ILE A 158     -21.952   6.489  16.381  1.00 95.56           N  
ATOM   2613  H   ILE A 158     -22.646   6.600  15.655  1.00 95.56           H  
ATOM   2614  CA  ILE A 158     -20.629   7.106  16.213  1.00 95.56           C  
ATOM   2615  HA  ILE A 158     -19.875   6.324  16.288  1.00 95.56           H  
ATOM   2616  C   ILE A 158     -20.362   8.095  17.350  1.00 95.56           C  
ATOM   2617  CB  ILE A 158     -20.484   7.790  14.837  1.00 95.56           C  
ATOM   2618  HB  ILE A 158     -21.248   8.562  14.748  1.00 95.56           H  
ATOM   2619  O   ILE A 158     -19.279   8.065  17.922  1.00 95.56           O  
ATOM   2620  CG1 ILE A 158     -20.622   6.788  13.670  1.00 95.56           C  
ATOM   2621 HG12 ILE A 158     -21.409   6.063  13.880  1.00 95.56           H  
ATOM   2622 HG13 ILE A 158     -19.700   6.219  13.551  1.00 95.56           H  
ATOM   2623  CG2 ILE A 158     -19.091   8.432  14.730  1.00 95.56           C  
ATOM   2624 HG21 ILE A 158     -18.343   7.661  14.916  1.00 95.56           H  
ATOM   2625 HG22 ILE A 158     -18.968   9.230  15.463  1.00 95.56           H  
ATOM   2626 HG23 ILE A 158     -18.925   8.847  13.736  1.00 95.56           H  
ATOM   2627  CD1 ILE A 158     -20.961   7.488  12.348  1.00 95.56           C  
ATOM   2628 HD11 ILE A 158     -20.113   8.070  11.987  1.00 95.56           H  
ATOM   2629 HD12 ILE A 158     -21.822   8.143  12.480  1.00 95.56           H  
ATOM   2630 HD13 ILE A 158     -21.216   6.734  11.603  1.00 95.56           H  
ATOM   2631  N   LYS A 159     -21.350   8.921  17.720  1.00 95.49           N  
ATOM   2632  H   LYS A 159     -22.219   8.865  17.207  1.00 95.49           H  
ATOM   2633  CA  LYS A 159     -21.266   9.890  18.821  1.00 95.49           C  
ATOM   2634  HA  LYS A 159     -20.473  10.606  18.603  1.00 95.49           H  
ATOM   2635  C   LYS A 159     -20.939   9.227  20.160  1.00 95.49           C  
ATOM   2636  CB  LYS A 159     -22.590  10.653  18.902  1.00 95.49           C  
ATOM   2637  HB2 LYS A 159     -23.392   9.962  19.160  1.00 95.49           H  
ATOM   2638  HB3 LYS A 159     -22.816  11.080  17.925  1.00 95.49           H  
ATOM   2639  O   LYS A 159     -20.110   9.740  20.907  1.00 95.49           O  
ATOM   2640  CG  LYS A 159     -22.547  11.782  19.940  1.00 95.49           C  
ATOM   2641  HG2 LYS A 159     -21.720  12.460  19.729  1.00 95.49           H  
ATOM   2642  HG3 LYS A 159     -22.428  11.364  20.940  1.00 95.49           H  
ATOM   2643  CD  LYS A 159     -23.870  12.541  19.869  1.00 95.49           C  
ATOM   2644  HD2 LYS A 159     -23.966  13.003  18.886  1.00 95.49           H  
ATOM   2645  HD3 LYS A 159     -24.687  11.831  19.998  1.00 95.49           H  
ATOM   2646  CE  LYS A 159     -23.962  13.615  20.951  1.00 95.49           C  
ATOM   2647  HE2 LYS A 159     -23.210  14.382  20.765  1.00 95.49           H  
ATOM   2648  HE3 LYS A 159     -23.758  13.150  21.915  1.00 95.49           H  
ATOM   2649  NZ  LYS A 159     -25.328  14.191  20.941  1.00 95.49           N  
ATOM   2650  HZ1 LYS A 159     -26.006  13.447  21.029  1.00 95.49           H  
ATOM   2651  HZ2 LYS A 159     -25.519  14.639  20.057  1.00 95.49           H  
ATOM   2652  HZ3 LYS A 159     -25.465  14.847  21.697  1.00 95.49           H  
ATOM   2653  N   LYS A 160     -21.568   8.089  20.460  1.00 96.89           N  
ATOM   2654  H   LYS A 160     -22.263   7.748  19.810  1.00 96.89           H  
ATOM   2655  CA  LYS A 160     -21.318   7.318  21.685  1.00 96.89           C  
ATOM   2656  HA  LYS A 160     -21.368   7.989  22.543  1.00 96.89           H  
ATOM   2657  C   LYS A 160     -19.919   6.693  21.710  1.00 96.89           C  
ATOM   2658  CB  LYS A 160     -22.427   6.265  21.810  1.00 96.89           C  
ATOM   2659  HB2 LYS A 160     -22.377   5.587  20.958  1.00 96.89           H  
ATOM   2660  HB3 LYS A 160     -23.394   6.769  21.789  1.00 96.89           H  
ATOM   2661  O   LYS A 160     -19.333   6.575  22.780  1.00 96.89           O  
ATOM   2662  CG  LYS A 160     -22.320   5.457  23.108  1.00 96.89           C  
ATOM   2663  HG2 LYS A 160     -21.365   4.932  23.137  1.00 96.89           H  
ATOM   2664  HG3 LYS A 160     -22.388   6.128  23.964  1.00 96.89           H  
ATOM   2665  CD  LYS A 160     -23.440   4.419  23.176  1.00 96.89           C  
ATOM   2666  HD2 LYS A 160     -24.407   4.920  23.198  1.00 96.89           H  
ATOM   2667  HD3 LYS A 160     -23.380   3.784  22.292  1.00 96.89           H  
ATOM   2668  CE  LYS A 160     -23.251   3.568  24.432  1.00 96.89           C  
ATOM   2669  HE2 LYS A 160     -23.382   4.198  25.311  1.00 96.89           H  
ATOM   2670  HE3 LYS A 160     -22.227   3.193  24.432  1.00 96.89           H  
ATOM   2671  NZ  LYS A 160     -24.200   2.431  24.445  1.00 96.89           N  
ATOM   2672  HZ1 LYS A 160     -24.057   1.860  25.266  1.00 96.89           H  
ATOM   2673  HZ2 LYS A 160     -24.034   1.857  23.631  1.00 96.89           H  
ATOM   2674  HZ3 LYS A 160     -25.155   2.761  24.421  1.00 96.89           H  
ATOM   2675  N   HIS A 161     -19.383   6.338  20.544  1.00 97.19           N  
ATOM   2676  H   HIS A 161     -19.958   6.438  19.719  1.00 97.19           H  
ATOM   2677  CA  HIS A 161     -18.121   5.610  20.388  1.00 97.19           C  
ATOM   2678  HA  HIS A 161     -17.773   5.298  21.372  1.00 97.19           H  
ATOM   2679  C   HIS A 161     -16.976   6.477  19.813  1.00 97.19           C  
ATOM   2680  CB  HIS A 161     -18.409   4.316  19.604  1.00 97.19           C  
ATOM   2681  HB2 HIS A 161     -18.884   4.557  18.653  1.00 97.19           H  
ATOM   2682  HB3 HIS A 161     -17.468   3.809  19.390  1.00 97.19           H  
ATOM   2683  O   HIS A 161     -15.977   5.950  19.332  1.00 97.19           O  
ATOM   2684  CG  HIS A 161     -19.285   3.349  20.377  1.00 97.19           C  
ATOM   2685  CD2 HIS A 161     -20.650   3.229  20.362  1.00 97.19           C  
ATOM   2686  HD2 HIS A 161     -21.333   3.800  19.750  1.00 97.19           H  
ATOM   2687  ND1 HIS A 161     -18.827   2.398  21.252  1.00 97.19           N  
ATOM   2688  HD1 HIS A 161     -17.864   2.110  21.344  1.00 97.19           H  
ATOM   2689  CE1 HIS A 161     -19.877   1.732  21.749  1.00 97.19           C  
ATOM   2690  HE1 HIS A 161     -19.796   0.878  22.405  1.00 97.19           H  
ATOM   2691  NE2 HIS A 161     -21.030   2.234  21.273  1.00 97.19           N  
ATOM   2692  N   VAL A 162     -17.068   7.816  19.879  1.00 95.42           N  
ATOM   2693  H   VAL A 162     -17.934   8.205  20.224  1.00 95.42           H  
ATOM   2694  CA  VAL A 162     -16.068   8.741  19.289  1.00 95.42           C  
ATOM   2695  HA  VAL A 162     -16.052   8.576  18.211  1.00 95.42           H  
ATOM   2696  C   VAL A 162     -14.648   8.486  19.799  1.00 95.42           C  
ATOM   2697  CB  VAL A 162     -16.439  10.220  19.550  1.00 95.42           C  
ATOM   2698  HB  VAL A 162     -16.679  10.345  20.606  1.00 95.42           H  
ATOM   2699  O   VAL A 162     -13.691   8.583  19.031  1.00 95.42           O  
ATOM   2700  CG1 VAL A 162     -15.331  11.220  19.194  1.00 95.42           C  
ATOM   2701 HG11 VAL A 162     -15.006  11.065  18.166  1.00 95.42           H  
ATOM   2702 HG12 VAL A 162     -15.692  12.242  19.307  1.00 95.42           H  
ATOM   2703 HG13 VAL A 162     -14.477  11.101  19.862  1.00 95.42           H  
ATOM   2704  CG2 VAL A 162     -17.649  10.634  18.720  1.00 95.42           C  
ATOM   2705 HG21 VAL A 162     -17.893  11.682  18.893  1.00 95.42           H  
ATOM   2706 HG22 VAL A 162     -18.496  10.030  19.047  1.00 95.42           H  
ATOM   2707 HG23 VAL A 162     -17.464  10.464  17.659  1.00 95.42           H  
ATOM   2708  N   SER A 163     -14.487   8.152  21.081  1.00 95.67           N  
ATOM   2709  H   SER A 163     -15.303   8.000  21.658  1.00 95.67           H  
ATOM   2710  CA  SER A 163     -13.169   7.904  21.677  1.00 95.67           C  
ATOM   2711  HA  SER A 163     -12.555   8.796  21.546  1.00 95.67           H  
ATOM   2712  C   SER A 163     -12.423   6.745  21.013  1.00 95.67           C  
ATOM   2713  CB  SER A 163     -13.312   7.645  23.179  1.00 95.67           C  
ATOM   2714  HB2 SER A 163     -12.350   7.352  23.599  1.00 95.67           H  
ATOM   2715  HB3 SER A 163     -13.638   8.566  23.662  1.00 95.67           H  
ATOM   2716  O   SER A 163     -11.196   6.784  20.931  1.00 95.67           O  
ATOM   2717  OG  SER A 163     -14.275   6.640  23.434  1.00 95.67           O  
ATOM   2718  HG  SER A 163     -13.881   5.774  23.305  1.00 95.67           H  
ATOM   2719  N   GLU A 164     -13.145   5.762  20.468  1.00 97.73           N  
ATOM   2720  H   GLU A 164     -14.153   5.826  20.479  1.00 97.73           H  
ATOM   2721  CA  GLU A 164     -12.561   4.580  19.827  1.00 97.73           C  
ATOM   2722  HA  GLU A 164     -11.854   4.114  20.513  1.00 97.73           H  
ATOM   2723  C   GLU A 164     -11.798   4.909  18.540  1.00 97.73           C  
ATOM   2724  CB  GLU A 164     -13.658   3.565  19.500  1.00 97.73           C  
ATOM   2725  HB2 GLU A 164     -14.412   4.039  18.871  1.00 97.73           H  
ATOM   2726  HB3 GLU A 164     -13.202   2.752  18.934  1.00 97.73           H  
ATOM   2727  O   GLU A 164     -10.924   4.144  18.134  1.00 97.73           O  
ATOM   2728  CG  GLU A 164     -14.331   2.984  20.747  1.00 97.73           C  
ATOM   2729  HG2 GLU A 164     -13.563   2.561  21.395  1.00 97.73           H  
ATOM   2730  HG3 GLU A 164     -14.831   3.787  21.289  1.00 97.73           H  
ATOM   2731  CD  GLU A 164     -15.349   1.891  20.399  1.00 97.73           C  
ATOM   2732  OE1 GLU A 164     -16.229   1.656  21.257  1.00 97.73           O  
ATOM   2733  OE2 GLU A 164     -15.244   1.296  19.301  1.00 97.73           O  
ATOM   2734  N   PHE A 165     -12.043   6.064  17.908  1.00 97.73           N  
ATOM   2735  H   PHE A 165     -12.768   6.670  18.267  1.00 97.73           H  
ATOM   2736  CA  PHE A 165     -11.233   6.506  16.769  1.00 97.73           C  
ATOM   2737  HA  PHE A 165     -11.256   5.729  16.005  1.00 97.73           H  
ATOM   2738  C   PHE A 165      -9.763   6.713  17.147  1.00 97.73           C  
ATOM   2739  CB  PHE A 165     -11.805   7.795  16.176  1.00 97.73           C  
ATOM   2740  HB2 PHE A 165     -11.045   8.258  15.546  1.00 97.73           H  
ATOM   2741  HB3 PHE A 165     -12.023   8.502  16.976  1.00 97.73           H  
ATOM   2742  O   PHE A 165      -8.876   6.437  16.336  1.00 97.73           O  
ATOM   2743  CG  PHE A 165     -13.028   7.580  15.314  1.00 97.73           C  
ATOM   2744  CD1 PHE A 165     -12.920   6.884  14.098  1.00 97.73           C  
ATOM   2745  HD1 PHE A 165     -11.970   6.453  13.818  1.00 97.73           H  
ATOM   2746  CD2 PHE A 165     -14.273   8.084  15.714  1.00 97.73           C  
ATOM   2747  HD2 PHE A 165     -14.370   8.604  16.656  1.00 97.73           H  
ATOM   2748  CE1 PHE A 165     -14.044   6.722  13.268  1.00 97.73           C  
ATOM   2749  HE1 PHE A 165     -13.969   6.166  12.346  1.00 97.73           H  
ATOM   2750  CE2 PHE A 165     -15.392   7.938  14.884  1.00 97.73           C  
ATOM   2751  HE2 PHE A 165     -16.336   8.356  15.202  1.00 97.73           H  
ATOM   2752  CZ  PHE A 165     -15.280   7.263  13.658  1.00 97.73           C  
ATOM   2753  HZ  PHE A 165     -16.152   7.146  13.031  1.00 97.73           H  
ATOM   2754  N   LYS A 166      -9.482   7.144  18.383  1.00 97.84           N  
ATOM   2755  H   LYS A 166     -10.249   7.268  19.028  1.00 97.84           H  
ATOM   2756  CA  LYS A 166      -8.108   7.252  18.884  1.00 97.84           C  
ATOM   2757  HA  LYS A 166      -7.520   7.837  18.177  1.00 97.84           H  
ATOM   2758  C   LYS A 166      -7.457   5.874  18.981  1.00 97.84           C  
ATOM   2759  CB  LYS A 166      -8.119   7.952  20.247  1.00 97.84           C  
ATOM   2760  HB2 LYS A 166      -8.686   8.881  20.177  1.00 97.84           H  
ATOM   2761  HB3 LYS A 166      -8.610   7.308  20.977  1.00 97.84           H  
ATOM   2762  O   LYS A 166      -6.323   5.701  18.539  1.00 97.84           O  
ATOM   2763  CG  LYS A 166      -6.697   8.263  20.729  1.00 97.84           C  
ATOM   2764  HG2 LYS A 166      -6.201   8.914  20.010  1.00 97.84           H  
ATOM   2765  HG3 LYS A 166      -6.129   7.338  20.825  1.00 97.84           H  
ATOM   2766  CD  LYS A 166      -6.753   8.951  22.095  1.00 97.84           C  
ATOM   2767  HD2 LYS A 166      -7.288   9.896  22.003  1.00 97.84           H  
ATOM   2768  HD3 LYS A 166      -7.287   8.305  22.791  1.00 97.84           H  
ATOM   2769  CE  LYS A 166      -5.334   9.200  22.612  1.00 97.84           C  
ATOM   2770  HE2 LYS A 166      -4.807   8.246  22.642  1.00 97.84           H  
ATOM   2771  HE3 LYS A 166      -4.812   9.851  21.911  1.00 97.84           H  
ATOM   2772  NZ  LYS A 166      -5.365   9.807  23.965  1.00 97.84           N  
ATOM   2773  HZ1 LYS A 166      -5.856  10.689  23.947  1.00 97.84           H  
ATOM   2774  HZ2 LYS A 166      -5.846   9.191  24.605  1.00 97.84           H  
ATOM   2775  HZ3 LYS A 166      -4.429   9.958  24.312  1.00 97.84           H  
ATOM   2776  N   ASP A 167      -8.181   4.893  19.507  1.00 98.15           N  
ATOM   2777  H   ASP A 167      -9.102   5.105  19.865  1.00 98.15           H  
ATOM   2778  CA  ASP A 167      -7.675   3.528  19.669  1.00 98.15           C  
ATOM   2779  HA  ASP A 167      -6.698   3.571  20.149  1.00 98.15           H  
ATOM   2780  C   ASP A 167      -7.492   2.833  18.316  1.00 98.15           C  
ATOM   2781  CB  ASP A 167      -8.613   2.738  20.589  1.00 98.15           C  
ATOM   2782  HB2 ASP A 167      -8.204   1.737  20.725  1.00 98.15           H  
ATOM   2783  HB3 ASP A 167      -9.593   2.655  20.121  1.00 98.15           H  
ATOM   2784  O   ASP A 167      -6.477   2.173  18.078  1.00 98.15           O  
ATOM   2785  CG  ASP A 167      -8.751   3.389  21.966  1.00 98.15           C  
ATOM   2786  OD1 ASP A 167      -7.727   3.923  22.459  1.00 98.15           O  
ATOM   2787  OD2 ASP A 167      -9.884   3.376  22.486  1.00 98.15           O  
ATOM   2788  N   LEU A 168      -8.410   3.068  17.376  1.00 98.38           N  
ATOM   2789  H   LEU A 168      -9.253   3.552  17.651  1.00 98.38           H  
ATOM   2790  CA  LEU A 168      -8.273   2.634  15.991  1.00 98.38           C  
ATOM   2791  HA  LEU A 168      -8.131   1.553  15.992  1.00 98.38           H  
ATOM   2792  C   LEU A 168      -7.045   3.268  15.320  1.00 98.38           C  
ATOM   2793  CB  LEU A 168      -9.577   2.966  15.247  1.00 98.38           C  
ATOM   2794  HB2 LEU A 168     -10.393   2.424  15.724  1.00 98.38           H  
ATOM   2795  HB3 LEU A 168      -9.779   4.032  15.349  1.00 98.38           H  
ATOM   2796  O   LEU A 168      -6.312   2.582  14.605  1.00 98.38           O  
ATOM   2797  CG  LEU A 168      -9.551   2.619  13.750  1.00 98.38           C  
ATOM   2798  HG  LEU A 168      -8.813   3.244  13.247  1.00 98.38           H  
ATOM   2799  CD1 LEU A 168      -9.218   1.149  13.480  1.00 98.38           C  
ATOM   2800 HD11 LEU A 168      -9.354   0.921  12.423  1.00 98.38           H  
ATOM   2801 HD12 LEU A 168      -8.182   0.943  13.749  1.00 98.38           H  
ATOM   2802 HD13 LEU A 168      -9.869   0.512  14.078  1.00 98.38           H  
ATOM   2803  CD2 LEU A 168     -10.913   2.919  13.130  1.00 98.38           C  
ATOM   2804 HD21 LEU A 168     -11.205   3.946  13.350  1.00 98.38           H  
ATOM   2805 HD22 LEU A 168     -11.666   2.250  13.547  1.00 98.38           H  
ATOM   2806 HD23 LEU A 168     -10.855   2.779  12.051  1.00 98.38           H  
ATOM   2807  N   LEU A 169      -6.782   4.559  15.555  1.00 98.36           N  
ATOM   2808  H   LEU A 169      -7.420   5.084  16.136  1.00 98.36           H  
ATOM   2809  CA  LEU A 169      -5.581   5.221  15.042  1.00 98.36           C  
ATOM   2810  HA  LEU A 169      -5.555   5.066  13.964  1.00 98.36           H  
ATOM   2811  C   LEU A 169      -4.307   4.603  15.625  1.00 98.36           C  
ATOM   2812  CB  LEU A 169      -5.646   6.731  15.321  1.00 98.36           C  
ATOM   2813  HB2 LEU A 169      -5.744   6.891  16.395  1.00 98.36           H  
ATOM   2814  HB3 LEU A 169      -6.536   7.138  14.840  1.00 98.36           H  
ATOM   2815  O   LEU A 169      -3.345   4.415  14.879  1.00 98.36           O  
ATOM   2816  CG  LEU A 169      -4.413   7.511  14.829  1.00 98.36           C  
ATOM   2817  HG  LEU A 169      -3.513   7.130  15.312  1.00 98.36           H  
ATOM   2818  CD1 LEU A 169      -4.233   7.428  13.310  1.00 98.36           C  
ATOM   2819 HD11 LEU A 169      -4.056   6.395  13.009  1.00 98.36           H  
ATOM   2820 HD12 LEU A 169      -5.117   7.816  12.804  1.00 98.36           H  
ATOM   2821 HD13 LEU A 169      -3.356   8.012  13.031  1.00 98.36           H  
ATOM   2822  CD2 LEU A 169      -4.555   8.981  15.205  1.00 98.36           C  
ATOM   2823 HD21 LEU A 169      -4.652   9.070  16.287  1.00 98.36           H  
ATOM   2824 HD22 LEU A 169      -3.674   9.537  14.885  1.00 98.36           H  
ATOM   2825 HD23 LEU A 169      -5.445   9.395  14.731  1.00 98.36           H  
ATOM   2826  N   ASN A 170      -4.295   4.255  16.912  1.00 98.26           N  
ATOM   2827  H   ASN A 170      -5.100   4.482  17.479  1.00 98.26           H  
ATOM   2828  CA  ASN A 170      -3.162   3.575  17.544  1.00 98.26           C  
ATOM   2829  HA  ASN A 170      -2.262   4.172  17.398  1.00 98.26           H  
ATOM   2830  C   ASN A 170      -2.908   2.210  16.885  1.00 98.26           C  
ATOM   2831  CB  ASN A 170      -3.410   3.447  19.056  1.00 98.26           C  
ATOM   2832  HB2 ASN A 170      -4.344   2.915  19.235  1.00 98.26           H  
ATOM   2833  HB3 ASN A 170      -2.604   2.860  19.496  1.00 98.26           H  
ATOM   2834  O   ASN A 170      -1.796   1.952  16.429  1.00 98.26           O  
ATOM   2835  CG  ASN A 170      -3.449   4.781  19.781  1.00 98.26           C  
ATOM   2836  ND2 ASN A 170      -4.117   4.838  20.910  1.00 98.26           N  
ATOM   2837 HD21 ASN A 170      -4.171   5.740  21.361  1.00 98.26           H  
ATOM   2838 HD22 ASN A 170      -4.652   4.045  21.236  1.00 98.26           H  
ATOM   2839  OD1 ASN A 170      -2.876   5.779  19.371  1.00 98.26           O  
ATOM   2840  N   LEU A 171      -3.954   1.396  16.694  1.00 98.21           N  
ATOM   2841  H   LEU A 171      -4.843   1.661  17.094  1.00 98.21           H  
ATOM   2842  CA  LEU A 171      -3.846   0.101  16.009  1.00 98.21           C  
ATOM   2843  HA  LEU A 171      -3.133  -0.511  16.562  1.00 98.21           H  
ATOM   2844  C   LEU A 171      -3.301   0.254  14.578  1.00 98.21           C  
ATOM   2845  CB  LEU A 171      -5.227  -0.582  16.060  1.00 98.21           C  
ATOM   2846  HB2 LEU A 171      -5.961   0.019  15.522  1.00 98.21           H  
ATOM   2847  HB3 LEU A 171      -5.531  -0.603  17.106  1.00 98.21           H  
ATOM   2848  O   LEU A 171      -2.404  -0.481  14.154  1.00 98.21           O  
ATOM   2849  CG  LEU A 171      -5.250  -2.030  15.526  1.00 98.21           C  
ATOM   2850  HG  LEU A 171      -4.355  -2.557  15.856  1.00 98.21           H  
ATOM   2851  CD1 LEU A 171      -6.466  -2.772  16.073  1.00 98.21           C  
ATOM   2852 HD11 LEU A 171      -7.378  -2.288  15.723  1.00 98.21           H  
ATOM   2853 HD12 LEU A 171      -6.439  -2.765  17.163  1.00 98.21           H  
ATOM   2854 HD13 LEU A 171      -6.445  -3.809  15.738  1.00 98.21           H  
ATOM   2855  CD2 LEU A 171      -5.359  -2.120  14.002  1.00 98.21           C  
ATOM   2856 HD21 LEU A 171      -4.408  -1.849  13.545  1.00 98.21           H  
ATOM   2857 HD22 LEU A 171      -5.579  -3.146  13.706  1.00 98.21           H  
ATOM   2858 HD23 LEU A 171      -6.153  -1.463  13.646  1.00 98.21           H  
ATOM   2859  N   ILE A 172      -3.809   1.233  13.824  1.00 98.14           N  
ATOM   2860  H   ILE A 172      -4.554   1.789  14.218  1.00 98.14           H  
ATOM   2861  CA  ILE A 172      -3.322   1.540  12.470  1.00 98.14           C  
ATOM   2862  HA  ILE A 172      -3.337   0.622  11.883  1.00 98.14           H  
ATOM   2863  C   ILE A 172      -1.864   2.021  12.498  1.00 98.14           C  
ATOM   2864  CB  ILE A 172      -4.262   2.567  11.794  1.00 98.14           C  
ATOM   2865  HB  ILE A 172      -4.455   3.377  12.498  1.00 98.14           H  
ATOM   2866  O   ILE A 172      -1.091   1.690  11.591  1.00 98.14           O  
ATOM   2867  CG1 ILE A 172      -5.605   1.880  11.451  1.00 98.14           C  
ATOM   2868 HG12 ILE A 172      -5.985   1.367  12.334  1.00 98.14           H  
ATOM   2869 HG13 ILE A 172      -5.442   1.124  10.682  1.00 98.14           H  
ATOM   2870  CG2 ILE A 172      -3.623   3.184  10.531  1.00 98.14           C  
ATOM   2871 HG21 ILE A 172      -4.332   3.833  10.017  1.00 98.14           H  
ATOM   2872 HG22 ILE A 172      -3.287   2.395   9.859  1.00 98.14           H  
ATOM   2873 HG23 ILE A 172      -2.772   3.805  10.813  1.00 98.14           H  
ATOM   2874  CD1 ILE A 172      -6.701   2.840  10.974  1.00 98.14           C  
ATOM   2875 HD11 ILE A 172      -6.804   3.665  11.679  1.00 98.14           H  
ATOM   2876 HD12 ILE A 172      -7.648   2.303  10.919  1.00 98.14           H  
ATOM   2877 HD13 ILE A 172      -6.469   3.224   9.980  1.00 98.14           H  
ATOM   2878  N   SER A 173      -1.477   2.782  13.521  1.00 98.13           N  
ATOM   2879  H   SER A 173      -2.151   2.992  14.243  1.00 98.13           H  
ATOM   2880  CA  SER A 173      -0.110   3.274  13.704  1.00 98.13           C  
ATOM   2881  HA  SER A 173       0.197   3.781  12.789  1.00 98.13           H  
ATOM   2882  C   SER A 173       0.862   2.121  13.927  1.00 98.13           C  
ATOM   2883  CB  SER A 173      -0.029   4.282  14.856  1.00 98.13           C  
ATOM   2884  HB2 SER A 173       1.001   4.623  14.959  1.00 98.13           H  
ATOM   2885  HB3 SER A 173      -0.336   3.822  15.796  1.00 98.13           H  
ATOM   2886  O   SER A 173       1.859   2.033  13.206  1.00 98.13           O  
ATOM   2887  OG  SER A 173      -0.852   5.395  14.569  1.00 98.13           O  
ATOM   2888  HG  SER A 173      -1.759   5.124  14.729  1.00 98.13           H  
ATOM   2889  N   ASP A 174       0.525   1.186  14.811  1.00 97.49           N  
ATOM   2890  H   ASP A 174      -0.266   1.353  15.416  1.00 97.49           H  
ATOM   2891  CA  ASP A 174       1.330  -0.009  15.085  1.00 97.49           C  
ATOM   2892  HA  ASP A 174       2.330   0.294  15.398  1.00 97.49           H  
ATOM   2893  C   ASP A 174       1.464  -0.889  13.835  1.00 97.49           C  
ATOM   2894  CB  ASP A 174       0.684  -0.809  16.226  1.00 97.49           C  
ATOM   2895  HB2 ASP A 174      -0.347  -1.046  15.961  1.00 97.49           H  
ATOM   2896  HB3 ASP A 174       1.225  -1.748  16.338  1.00 97.49           H  
ATOM   2897  O   ASP A 174       2.566  -1.290  13.440  1.00 97.49           O  
ATOM   2898  CG  ASP A 174       0.704  -0.086  17.577  1.00 97.49           C  
ATOM   2899  OD1 ASP A 174       1.489   0.880  17.712  1.00 97.49           O  
ATOM   2900  OD2 ASP A 174      -0.052  -0.543  18.459  1.00 97.49           O  
ATOM   2901  N   PHE A 175       0.351  -1.122  13.130  1.00 97.49           N  
ATOM   2902  H   PHE A 175      -0.524  -0.795  13.513  1.00 97.49           H  
ATOM   2903  CA  PHE A 175       0.352  -1.853  11.861  1.00 97.49           C  
ATOM   2904  HA  PHE A 175       0.751  -2.852  12.037  1.00 97.49           H  
ATOM   2905  C   PHE A 175       1.245  -1.171  10.812  1.00 97.49           C  
ATOM   2906  CB  PHE A 175      -1.091  -1.978  11.353  1.00 97.49           C  
ATOM   2907  HB2 PHE A 175      -1.507  -0.983  11.192  1.00 97.49           H  
ATOM   2908  HB3 PHE A 175      -1.695  -2.460  12.121  1.00 97.49           H  
ATOM   2909  O   PHE A 175       2.000  -1.828  10.085  1.00 97.49           O  
ATOM   2910  CG  PHE A 175      -1.205  -2.777  10.069  1.00 97.49           C  
ATOM   2911  CD1 PHE A 175      -1.132  -2.132   8.819  1.00 97.49           C  
ATOM   2912  HD1 PHE A 175      -1.028  -1.057   8.782  1.00 97.49           H  
ATOM   2913  CD2 PHE A 175      -1.354  -4.173  10.125  1.00 97.49           C  
ATOM   2914  HD2 PHE A 175      -1.421  -4.671  11.081  1.00 97.49           H  
ATOM   2915  CE1 PHE A 175      -1.198  -2.883   7.631  1.00 97.49           C  
ATOM   2916  HE1 PHE A 175      -1.165  -2.390   6.670  1.00 97.49           H  
ATOM   2917  CE2 PHE A 175      -1.401  -4.926   8.938  1.00 97.49           C  
ATOM   2918  HE2 PHE A 175      -1.514  -5.999   8.989  1.00 97.49           H  
ATOM   2919  CZ  PHE A 175      -1.328  -4.281   7.691  1.00 97.49           C  
ATOM   2920  HZ  PHE A 175      -1.400  -4.855   6.780  1.00 97.49           H  
ATOM   2921  N   SER A 176       1.189   0.160  10.732  1.00 97.20           N  
ATOM   2922  H   SER A 176       0.562   0.642  11.359  1.00 97.20           H  
ATOM   2923  CA  SER A 176       1.992   0.944   9.796  1.00 97.20           C  
ATOM   2924  HA  SER A 176       1.822   0.540   8.798  1.00 97.20           H  
ATOM   2925  C   SER A 176       3.485   0.859  10.097  1.00 97.20           C  
ATOM   2926  CB  SER A 176       1.536   2.400   9.819  1.00 97.20           C  
ATOM   2927  HB2 SER A 176       0.489   2.449   9.518  1.00 97.20           H  
ATOM   2928  HB3 SER A 176       1.622   2.793  10.832  1.00 97.20           H  
ATOM   2929  O   SER A 176       4.281   0.634   9.179  1.00 97.20           O  
ATOM   2930  OG  SER A 176       2.327   3.189   8.945  1.00 97.20           O  
ATOM   2931  HG  SER A 176       2.170   4.102   9.199  1.00 97.20           H  
ATOM   2932  N   GLN A 177       3.862   0.990  11.369  1.00 96.76           N  
ATOM   2933  H   GLN A 177       3.154   1.149  12.071  1.00 96.76           H  
ATOM   2934  CA  GLN A 177       5.250   0.890  11.820  1.00 96.76           C  
ATOM   2935  HA  GLN A 177       5.867   1.592  11.259  1.00 96.76           H  
ATOM   2936  C   GLN A 177       5.831  -0.505  11.599  1.00 96.76           C  
ATOM   2937  CB  GLN A 177       5.332   1.242  13.307  1.00 96.76           C  
ATOM   2938  HB2 GLN A 177       6.325   0.979  13.672  1.00 96.76           H  
ATOM   2939  HB3 GLN A 177       4.600   0.653  13.860  1.00 96.76           H  
ATOM   2940  O   GLN A 177       7.009  -0.622  11.275  1.00 96.76           O  
ATOM   2941  CG  GLN A 177       5.102   2.735  13.580  1.00 96.76           C  
ATOM   2942  HG2 GLN A 177       5.875   3.320  13.081  1.00 96.76           H  
ATOM   2943  HG3 GLN A 177       4.133   3.041  13.187  1.00 96.76           H  
ATOM   2944  CD  GLN A 177       5.142   3.049  15.070  1.00 96.76           C  
ATOM   2945  NE2 GLN A 177       4.780   4.243  15.480  1.00 96.76           N  
ATOM   2946 HE21 GLN A 177       4.342   4.909  14.860  1.00 96.76           H  
ATOM   2947 HE22 GLN A 177       4.742   4.335  16.485  1.00 96.76           H  
ATOM   2948  OE1 GLN A 177       5.542   2.247  15.890  1.00 96.76           O  
ATOM   2949  N   LYS A 178       5.013  -1.558  11.710  1.00 95.95           N  
ATOM   2950  H   LYS A 178       4.095  -1.400  12.101  1.00 95.95           H  
ATOM   2951  CA  LYS A 178       5.469  -2.936  11.504  1.00 95.95           C  
ATOM   2952  HA  LYS A 178       6.487  -3.015  11.888  1.00 95.95           H  
ATOM   2953  C   LYS A 178       5.535  -3.333  10.028  1.00 95.95           C  
ATOM   2954  CB  LYS A 178       4.575  -3.860  12.342  1.00 95.95           C  
ATOM   2955  HB2 LYS A 178       3.575  -3.902  11.910  1.00 95.95           H  
ATOM   2956  HB3 LYS A 178       4.497  -3.449  13.348  1.00 95.95           H  
ATOM   2957  O   LYS A 178       6.512  -3.938   9.589  1.00 95.95           O  
ATOM   2958  CG  LYS A 178       5.162  -5.273  12.441  1.00 95.95           C  
ATOM   2959  HG2 LYS A 178       6.195  -5.212  12.781  1.00 95.95           H  
ATOM   2960  HG3 LYS A 178       5.147  -5.744  11.458  1.00 95.95           H  
ATOM   2961  CD  LYS A 178       4.363  -6.121  13.437  1.00 95.95           C  
ATOM   2962  HD2 LYS A 178       4.458  -5.680  14.429  1.00 95.95           H  
ATOM   2963  HD3 LYS A 178       3.310  -6.123  13.155  1.00 95.95           H  
ATOM   2964  CE  LYS A 178       4.907  -7.555  13.455  1.00 95.95           C  
ATOM   2965  HE2 LYS A 178       4.801  -7.987  12.459  1.00 95.95           H  
ATOM   2966  HE3 LYS A 178       5.972  -7.521  13.680  1.00 95.95           H  
ATOM   2967  NZ  LYS A 178       4.205  -8.394  14.459  1.00 95.95           N  
ATOM   2968  HZ1 LYS A 178       3.213  -8.428  14.274  1.00 95.95           H  
ATOM   2969  HZ2 LYS A 178       4.342  -8.021  15.388  1.00 95.95           H  
ATOM   2970  HZ3 LYS A 178       4.570  -9.336  14.443  1.00 95.95           H  
ATOM   2971  N   PHE A 179       4.512  -2.996   9.241  1.00 96.10           N  
ATOM   2972  H   PHE A 179       3.728  -2.535   9.680  1.00 96.10           H  
ATOM   2973  CA  PHE A 179       4.328  -3.589   7.912  1.00 96.10           C  
ATOM   2974  HA  PHE A 179       5.126  -4.307   7.723  1.00 96.10           H  
ATOM   2975  C   PHE A 179       4.381  -2.590   6.753  1.00 96.10           C  
ATOM   2976  CB  PHE A 179       3.012  -4.373   7.905  1.00 96.10           C  
ATOM   2977  HB2 PHE A 179       2.184  -3.674   8.019  1.00 96.10           H  
ATOM   2978  HB3 PHE A 179       2.900  -4.851   6.932  1.00 96.10           H  
ATOM   2979  O   PHE A 179       4.949  -2.895   5.700  1.00 96.10           O  
ATOM   2980  CG  PHE A 179       2.909  -5.450   8.973  1.00 96.10           C  
ATOM   2981  CD1 PHE A 179       3.853  -6.490   9.036  1.00 96.10           C  
ATOM   2982  HD1 PHE A 179       4.700  -6.486   8.366  1.00 96.10           H  
ATOM   2983  CD2 PHE A 179       1.856  -5.421   9.900  1.00 96.10           C  
ATOM   2984  HD2 PHE A 179       1.161  -4.594   9.890  1.00 96.10           H  
ATOM   2985  CE1 PHE A 179       3.704  -7.534   9.965  1.00 96.10           C  
ATOM   2986  HE1 PHE A 179       4.419  -8.343   9.987  1.00 96.10           H  
ATOM   2987  CE2 PHE A 179       1.700  -6.461  10.833  1.00 96.10           C  
ATOM   2988  HE2 PHE A 179       0.868  -6.443  11.522  1.00 96.10           H  
ATOM   2989  CZ  PHE A 179       2.612  -7.531  10.850  1.00 96.10           C  
ATOM   2990  HZ  PHE A 179       2.472  -8.350  11.539  1.00 96.10           H  
ATOM   2991  N   ILE A 180       3.820  -1.388   6.915  1.00 95.81           N  
ATOM   2992  H   ILE A 180       3.429  -1.165   7.819  1.00 95.81           H  
ATOM   2993  CA  ILE A 180       3.716  -0.404   5.822  1.00 95.81           C  
ATOM   2994  HA  ILE A 180       3.508  -0.943   4.898  1.00 95.81           H  
ATOM   2995  C   ILE A 180       5.041   0.337   5.624  1.00 95.81           C  
ATOM   2996  CB  ILE A 180       2.543   0.576   6.052  1.00 95.81           C  
ATOM   2997  HB  ILE A 180       2.727   1.115   6.981  1.00 95.81           H  
ATOM   2998  O   ILE A 180       5.482   0.480   4.480  1.00 95.81           O  
ATOM   2999  CG1 ILE A 180       1.214  -0.207   6.164  1.00 95.81           C  
ATOM   3000 HG12 ILE A 180       1.288  -0.942   6.965  1.00 95.81           H  
ATOM   3001 HG13 ILE A 180       1.025  -0.744   5.234  1.00 95.81           H  
ATOM   3002  CG2 ILE A 180       2.449   1.629   4.930  1.00 95.81           C  
ATOM   3003 HG21 ILE A 180       1.706   2.381   5.192  1.00 95.81           H  
ATOM   3004 HG22 ILE A 180       2.160   1.157   3.991  1.00 95.81           H  
ATOM   3005 HG23 ILE A 180       3.395   2.156   4.806  1.00 95.81           H  
ATOM   3006  CD1 ILE A 180       0.005   0.676   6.480  1.00 95.81           C  
ATOM   3007 HD11 ILE A 180      -0.213   1.343   5.646  1.00 95.81           H  
ATOM   3008 HD12 ILE A 180      -0.861   0.039   6.664  1.00 95.81           H  
ATOM   3009 HD13 ILE A 180       0.193   1.274   7.372  1.00 95.81           H  
ATOM   3010  N   LEU A 181       5.683   0.770   6.710  1.00 94.49           N  
ATOM   3011  H   LEU A 181       5.253   0.573   7.602  1.00 94.49           H  
ATOM   3012  CA  LEU A 181       6.906   1.582   6.733  1.00 94.49           C  
ATOM   3013  HA  LEU A 181       7.061   1.865   7.774  1.00 94.49           H  
ATOM   3014  C   LEU A 181       6.790   2.909   5.968  1.00 94.49           C  
ATOM   3015  CB  LEU A 181       8.137   0.769   6.310  1.00 94.49           C  
ATOM   3016  HB2 LEU A 181       8.994   1.429   6.444  1.00 94.49           H  
ATOM   3017  HB3 LEU A 181       8.072   0.540   5.246  1.00 94.49           H  
ATOM   3018  O   LEU A 181       7.612   3.246   5.110  1.00 94.49           O  
ATOM   3019  CG  LEU A 181       8.410  -0.538   7.068  1.00 94.49           C  
ATOM   3020  HG  LEU A 181       7.838  -1.351   6.619  1.00 94.49           H  
ATOM   3021  CD1 LEU A 181       9.902  -0.817   6.936  1.00 94.49           C  
ATOM   3022 HD11 LEU A 181      10.468   0.009   7.368  1.00 94.49           H  
ATOM   3023 HD12 LEU A 181      10.186  -0.908   5.887  1.00 94.49           H  
ATOM   3024 HD13 LEU A 181      10.177  -1.694   7.523  1.00 94.49           H  
ATOM   3025  CD2 LEU A 181       8.117  -0.489   8.557  1.00 94.49           C  
ATOM   3026 HD21 LEU A 181       8.410  -1.425   9.033  1.00 94.49           H  
ATOM   3027 HD22 LEU A 181       7.048  -0.368   8.730  1.00 94.49           H  
ATOM   3028 HD23 LEU A 181       8.655   0.328   9.038  1.00 94.49           H  
ATOM   3029  N   ALA A 182       5.753   3.682   6.279  1.00 96.05           N  
ATOM   3030  H   ALA A 182       5.105   3.347   6.977  1.00 96.05           H  
ATOM   3031  CA  ALA A 182       5.538   5.018   5.727  1.00 96.05           C  
ATOM   3032  HA  ALA A 182       6.343   5.261   5.034  1.00 96.05           H  
ATOM   3033  C   ALA A 182       5.596   6.086   6.834  1.00 96.05           C  
ATOM   3034  CB  ALA A 182       4.238   5.010   4.913  1.00 96.05           C  
ATOM   3035  HB1 ALA A 182       4.294   4.250   4.133  1.00 96.05           H  
ATOM   3036  HB2 ALA A 182       3.396   4.790   5.568  1.00 96.05           H  
ATOM   3037  HB3 ALA A 182       4.090   5.983   4.446  1.00 96.05           H  
ATOM   3038  O   ALA A 182       4.611   6.777   7.069  1.00 96.05           O  
ATOM   3039  N   LYS A 183       6.753   6.208   7.507  1.00 97.40           N  
ATOM   3040  H   LYS A 183       7.498   5.570   7.268  1.00 97.40           H  
ATOM   3041  CA  LYS A 183       6.960   7.075   8.687  1.00 97.40           C  
ATOM   3042  HA  LYS A 183       6.377   6.670   9.515  1.00 97.40           H  
ATOM   3043  C   LYS A 183       6.434   8.506   8.498  1.00 97.40           C  
ATOM   3044  CB  LYS A 183       8.444   7.040   9.105  1.00 97.40           C  
ATOM   3045  HB2 LYS A 183       9.066   7.398   8.285  1.00 97.40           H  
ATOM   3046  HB3 LYS A 183       8.722   6.010   9.329  1.00 97.40           H  
ATOM   3047  O   LYS A 183       5.547   8.905   9.234  1.00 97.40           O  
ATOM   3048  CG  LYS A 183       8.712   7.904  10.348  1.00 97.40           C  
ATOM   3049  HG2 LYS A 183       8.532   8.948  10.091  1.00 97.40           H  
ATOM   3050  HG3 LYS A 183       8.019   7.619  11.140  1.00 97.40           H  
ATOM   3051  CD  LYS A 183      10.150   7.777  10.876  1.00 97.40           C  
ATOM   3052  HD2 LYS A 183      10.309   6.772  11.267  1.00 97.40           H  
ATOM   3053  HD3 LYS A 183      10.859   7.986  10.075  1.00 97.40           H  
ATOM   3054  CE  LYS A 183      10.318   8.813  11.994  1.00 97.40           C  
ATOM   3055  HE2 LYS A 183      10.169   9.802  11.560  1.00 97.40           H  
ATOM   3056  HE3 LYS A 183       9.513   8.692  12.719  1.00 97.40           H  
ATOM   3057  NZ  LYS A 183      11.632   8.776  12.677  1.00 97.40           N  
ATOM   3058  HZ1 LYS A 183      12.383   8.964  12.028  1.00 97.40           H  
ATOM   3059  HZ2 LYS A 183      11.772   7.894  13.149  1.00 97.40           H  
ATOM   3060  HZ3 LYS A 183      11.635   9.507  13.373  1.00 97.40           H  
ATOM   3061  N   ALA A 184       6.878   9.211   7.455  1.00 97.64           N  
ATOM   3062  H   ALA A 184       7.662   8.850   6.931  1.00 97.64           H  
ATOM   3063  CA  ALA A 184       6.439  10.587   7.186  1.00 97.64           C  
ATOM   3064  HA  ALA A 184       6.694  11.213   8.042  1.00 97.64           H  
ATOM   3065  C   ALA A 184       4.919  10.714   6.959  1.00 97.64           C  
ATOM   3066  CB  ALA A 184       7.210  11.094   5.960  1.00 97.64           C  
ATOM   3067  HB1 ALA A 184       6.972  10.494   5.082  1.00 97.64           H  
ATOM   3068  HB2 ALA A 184       8.281  11.060   6.159  1.00 97.64           H  
ATOM   3069  HB3 ALA A 184       6.931  12.131   5.771  1.00 97.64           H  
ATOM   3070  O   ALA A 184       4.294  11.688   7.369  1.00 97.64           O  
ATOM   3071  N   ASN A 185       4.297   9.718   6.316  1.00 97.93           N  
ATOM   3072  H   ASN A 185       4.831   8.904   6.045  1.00 97.93           H  
ATOM   3073  CA  ASN A 185       2.846   9.707   6.140  1.00 97.93           C  
ATOM   3074  HA  ASN A 185       2.521  10.676   5.763  1.00 97.93           H  
ATOM   3075  C   ASN A 185       2.139   9.478   7.476  1.00 97.93           C  
ATOM   3076  CB  ASN A 185       2.413   8.610   5.160  1.00 97.93           C  
ATOM   3077  HB2 ASN A 185       2.785   7.642   5.494  1.00 97.93           H  
ATOM   3078  HB3 ASN A 185       1.324   8.562   5.190  1.00 97.93           H  
ATOM   3079  O   ASN A 185       1.129  10.121   7.734  1.00 97.93           O  
ATOM   3080  CG  ASN A 185       2.824   8.824   3.720  1.00 97.93           C  
ATOM   3081  ND2 ASN A 185       2.106   8.183   2.833  1.00 97.93           N  
ATOM   3082 HD21 ASN A 185       2.170   8.517   1.882  1.00 97.93           H  
ATOM   3083 HD22 ASN A 185       1.258   7.727   3.135  1.00 97.93           H  
ATOM   3084  OD1 ASN A 185       3.769   9.510   3.372  1.00 97.93           O  
ATOM   3085  N   LEU A 186       2.658   8.560   8.296  1.00 98.28           N  
ATOM   3086  H   LEU A 186       3.518   8.104   8.029  1.00 98.28           H  
ATOM   3087  CA  LEU A 186       2.105   8.255   9.609  1.00 98.28           C  
ATOM   3088  HA  LEU A 186       1.050   8.014   9.482  1.00 98.28           H  
ATOM   3089  C   LEU A 186       2.177   9.471  10.537  1.00 98.28           C  
ATOM   3090  CB  LEU A 186       2.833   7.033  10.197  1.00 98.28           C  
ATOM   3091  HB2 LEU A 186       2.720   6.191   9.514  1.00 98.28           H  
ATOM   3092  HB3 LEU A 186       3.895   7.260  10.287  1.00 98.28           H  
ATOM   3093  O   LEU A 186       1.167   9.824  11.130  1.00 98.28           O  
ATOM   3094  CG  LEU A 186       2.310   6.633  11.587  1.00 98.28           C  
ATOM   3095  HG  LEU A 186       2.429   7.464  12.282  1.00 98.28           H  
ATOM   3096  CD1 LEU A 186       0.838   6.230  11.536  1.00 98.28           C  
ATOM   3097 HD11 LEU A 186       0.215   7.071  11.231  1.00 98.28           H  
ATOM   3098 HD12 LEU A 186       0.519   5.971  12.546  1.00 98.28           H  
ATOM   3099 HD13 LEU A 186       0.679   5.380  10.874  1.00 98.28           H  
ATOM   3100  CD2 LEU A 186       3.124   5.454  12.118  1.00 98.28           C  
ATOM   3101 HD21 LEU A 186       4.168   5.750  12.226  1.00 98.28           H  
ATOM   3102 HD22 LEU A 186       3.049   4.597  11.448  1.00 98.28           H  
ATOM   3103 HD23 LEU A 186       2.740   5.170  13.098  1.00 98.28           H  
ATOM   3104  N   GLU A 187       3.327  10.144  10.599  1.00 98.17           N  
ATOM   3105  H   GLU A 187       4.129   9.782  10.101  1.00 98.17           H  
ATOM   3106  CA  GLU A 187       3.513  11.385  11.363  1.00 98.17           C  
ATOM   3107  HA  GLU A 187       3.369  11.194  12.427  1.00 98.17           H  
ATOM   3108  C   GLU A 187       2.480  12.438  10.953  1.00 98.17           C  
ATOM   3109  CB  GLU A 187       4.943  11.909  11.140  1.00 98.17           C  
ATOM   3110  HB2 GLU A 187       5.142  11.915  10.069  1.00 98.17           H  
ATOM   3111  HB3 GLU A 187       5.019  12.930  11.514  1.00 98.17           H  
ATOM   3112  O   GLU A 187       1.768  12.967  11.802  1.00 98.17           O  
ATOM   3113  CG  GLU A 187       5.983  11.041  11.871  1.00 98.17           C  
ATOM   3114  HG2 GLU A 187       5.765   9.988  11.692  1.00 98.17           H  
ATOM   3115  HG3 GLU A 187       5.882  11.213  12.943  1.00 98.17           H  
ATOM   3116  CD  GLU A 187       7.437  11.298  11.442  1.00 98.17           C  
ATOM   3117  OE1 GLU A 187       8.338  10.803  12.159  1.00 98.17           O  
ATOM   3118  OE2 GLU A 187       7.674  11.830  10.334  1.00 98.17           O  
ATOM   3119  N   LYS A 188       2.296  12.645   9.642  1.00 98.29           N  
ATOM   3120  H   LYS A 188       2.939  12.201   9.002  1.00 98.29           H  
ATOM   3121  CA  LYS A 188       1.284  13.567   9.114  1.00 98.29           C  
ATOM   3122  HA  LYS A 188       1.453  14.542   9.571  1.00 98.29           H  
ATOM   3123  C   LYS A 188      -0.148  13.163   9.484  1.00 98.29           C  
ATOM   3124  CB  LYS A 188       1.480  13.682   7.597  1.00 98.29           C  
ATOM   3125  HB2 LYS A 188       2.521  13.942   7.403  1.00 98.29           H  
ATOM   3126  HB3 LYS A 188       1.268  12.722   7.126  1.00 98.29           H  
ATOM   3127  O   LYS A 188      -0.970  14.028   9.761  1.00 98.29           O  
ATOM   3128  CG  LYS A 188       0.582  14.763   6.987  1.00 98.29           C  
ATOM   3129  HG2 LYS A 188      -0.464  14.484   7.113  1.00 98.29           H  
ATOM   3130  HG3 LYS A 188       0.760  15.708   7.500  1.00 98.29           H  
ATOM   3131  CD  LYS A 188       0.876  14.934   5.494  1.00 98.29           C  
ATOM   3132  HD2 LYS A 188       0.702  13.990   4.977  1.00 98.29           H  
ATOM   3133  HD3 LYS A 188       1.919  15.223   5.368  1.00 98.29           H  
ATOM   3134  CE  LYS A 188      -0.035  16.031   4.938  1.00 98.29           C  
ATOM   3135  HE2 LYS A 188      -1.066  15.805   5.212  1.00 98.29           H  
ATOM   3136  HE3 LYS A 188       0.240  16.965   5.427  1.00 98.29           H  
ATOM   3137  NZ  LYS A 188       0.091  16.158   3.465  1.00 98.29           N  
ATOM   3138  HZ1 LYS A 188      -0.331  17.022   3.153  1.00 98.29           H  
ATOM   3139  HZ2 LYS A 188       1.064  16.157   3.194  1.00 98.29           H  
ATOM   3140  HZ3 LYS A 188      -0.397  15.410   2.992  1.00 98.29           H  
ATOM   3141  N   ILE A 189      -0.480  11.871   9.465  1.00 98.49           N  
ATOM   3142  H   ILE A 189       0.244  11.203   9.243  1.00 98.49           H  
ATOM   3143  CA  ILE A 189      -1.814  11.374   9.855  1.00 98.49           C  
ATOM   3144  HA  ILE A 189      -2.576  11.923   9.301  1.00 98.49           H  
ATOM   3145  C   ILE A 189      -2.065  11.649  11.342  1.00 98.49           C  
ATOM   3146  CB  ILE A 189      -1.951   9.871   9.515  1.00 98.49           C  
ATOM   3147  HB  ILE A 189      -1.079   9.355   9.917  1.00 98.49           H  
ATOM   3148  O   ILE A 189      -3.122  12.171  11.692  1.00 98.49           O  
ATOM   3149  CG1 ILE A 189      -2.003   9.652   7.984  1.00 98.49           C  
ATOM   3150 HG12 ILE A 189      -1.326  10.345   7.484  1.00 98.49           H  
ATOM   3151 HG13 ILE A 189      -3.005   9.869   7.613  1.00 98.49           H  
ATOM   3152  CG2 ILE A 189      -3.202   9.230  10.141  1.00 98.49           C  
ATOM   3153 HG21 ILE A 189      -3.204   9.360  11.223  1.00 98.49           H  
ATOM   3154 HG22 ILE A 189      -4.107   9.682   9.734  1.00 98.49           H  
ATOM   3155 HG23 ILE A 189      -3.218   8.158   9.946  1.00 98.49           H  
ATOM   3156  CD1 ILE A 189      -1.608   8.225   7.578  1.00 98.49           C  
ATOM   3157 HD11 ILE A 189      -0.668   7.945   8.054  1.00 98.49           H  
ATOM   3158 HD12 ILE A 189      -1.464   8.180   6.498  1.00 98.49           H  
ATOM   3159 HD13 ILE A 189      -2.381   7.514   7.869  1.00 98.49           H  
ATOM   3160  N   VAL A 190      -1.094  11.331  12.202  1.00 98.33           N  
ATOM   3161  H   VAL A 190      -0.240  10.932  11.840  1.00 98.33           H  
ATOM   3162  CA  VAL A 190      -1.188  11.544  13.654  1.00 98.33           C  
ATOM   3163  HA  VAL A 190      -2.098  11.070  14.022  1.00 98.33           H  
ATOM   3164  C   VAL A 190      -1.306  13.034  13.983  1.00 98.33           C  
ATOM   3165  CB  VAL A 190       0.014  10.892  14.369  1.00 98.33           C  
ATOM   3166  HB  VAL A 190       0.939  11.242  13.910  1.00 98.33           H  
ATOM   3167  O   VAL A 190      -2.178  13.415  14.760  1.00 98.33           O  
ATOM   3168  CG1 VAL A 190       0.058  11.228  15.864  1.00 98.33           C  
ATOM   3169 HG11 VAL A 190      -0.883  10.952  16.340  1.00 98.33           H  
ATOM   3170 HG12 VAL A 190       0.873  10.686  16.343  1.00 98.33           H  
ATOM   3171 HG13 VAL A 190       0.235  12.294  16.010  1.00 98.33           H  
ATOM   3172  CG2 VAL A 190      -0.047   9.362  14.248  1.00 98.33           C  
ATOM   3173 HG21 VAL A 190       0.839   8.919  14.703  1.00 98.33           H  
ATOM   3174 HG22 VAL A 190      -0.088   9.054  13.203  1.00 98.33           H  
ATOM   3175 HG23 VAL A 190      -0.932   8.980  14.758  1.00 98.33           H  
ATOM   3176  N   GLU A 191      -0.502  13.884  13.342  1.00 98.28           N  
ATOM   3177  H   GLU A 191       0.227  13.512  12.750  1.00 98.28           H  
ATOM   3178  CA  GLU A 191      -0.570  15.342  13.493  1.00 98.28           C  
ATOM   3179  HA  GLU A 191      -0.425  15.605  14.541  1.00 98.28           H  
ATOM   3180  C   GLU A 191      -1.932  15.899  13.053  1.00 98.28           C  
ATOM   3181  CB  GLU A 191       0.565  15.966  12.667  1.00 98.28           C  
ATOM   3182  HB2 GLU A 191       1.512  15.518  12.966  1.00 98.28           H  
ATOM   3183  HB3 GLU A 191       0.390  15.743  11.615  1.00 98.28           H  
ATOM   3184  O   GLU A 191      -2.555  16.680  13.771  1.00 98.28           O  
ATOM   3185  CG  GLU A 191       0.662  17.486  12.859  1.00 98.28           C  
ATOM   3186  HG2 GLU A 191       0.951  17.694  13.890  1.00 98.28           H  
ATOM   3187  HG3 GLU A 191      -0.321  17.924  12.685  1.00 98.28           H  
ATOM   3188  CD  GLU A 191       1.645  18.164  11.895  1.00 98.28           C  
ATOM   3189  OE1 GLU A 191       1.685  19.413  11.930  1.00 98.28           O  
ATOM   3190  OE2 GLU A 191       2.272  17.461  11.066  1.00 98.28           O  
ATOM   3191  N   LEU A 192      -2.445  15.464  11.897  1.00 98.45           N  
ATOM   3192  H   LEU A 192      -1.896  14.830  11.335  1.00 98.45           H  
ATOM   3193  CA  LEU A 192      -3.760  15.896  11.421  1.00 98.45           C  
ATOM   3194  HA  LEU A 192      -3.779  16.986  11.404  1.00 98.45           H  
ATOM   3195  C   LEU A 192      -4.877  15.471  12.370  1.00 98.45           C  
ATOM   3196  CB  LEU A 192      -4.026  15.346  10.014  1.00 98.45           C  
ATOM   3197  HB2 LEU A 192      -3.777  14.285  10.011  1.00 98.45           H  
ATOM   3198  HB3 LEU A 192      -5.088  15.443   9.791  1.00 98.45           H  
ATOM   3199  O   LEU A 192      -5.781  16.263  12.608  1.00 98.45           O  
ATOM   3200  CG  LEU A 192      -3.235  16.064   8.911  1.00 98.45           C  
ATOM   3201  HG  LEU A 192      -2.178  16.116   9.171  1.00 98.45           H  
ATOM   3202  CD1 LEU A 192      -3.388  15.276   7.611  1.00 98.45           C  
ATOM   3203 HD11 LEU A 192      -2.804  15.752   6.823  1.00 98.45           H  
ATOM   3204 HD12 LEU A 192      -3.015  14.266   7.779  1.00 98.45           H  
ATOM   3205 HD13 LEU A 192      -4.439  15.229   7.326  1.00 98.45           H  
ATOM   3206  CD2 LEU A 192      -3.728  17.490   8.663  1.00 98.45           C  
ATOM   3207 HD21 LEU A 192      -4.771  17.479   8.348  1.00 98.45           H  
ATOM   3208 HD22 LEU A 192      -3.636  18.080   9.575  1.00 98.45           H  
ATOM   3209 HD23 LEU A 192      -3.099  17.956   7.904  1.00 98.45           H  
ATOM   3210  N   TYR A 193      -4.815  14.267  12.937  1.00 98.22           N  
ATOM   3211  H   TYR A 193      -4.037  13.660  12.719  1.00 98.22           H  
ATOM   3212  CA  TYR A 193      -5.777  13.851  13.952  1.00 98.22           C  
ATOM   3213  HA  TYR A 193      -6.784  13.967  13.552  1.00 98.22           H  
ATOM   3214  C   TYR A 193      -5.691  14.739  15.202  1.00 98.22           C  
ATOM   3215  CB  TYR A 193      -5.556  12.374  14.288  1.00 98.22           C  
ATOM   3216  HB2 TYR A 193      -5.665  11.782  13.380  1.00 98.22           H  
ATOM   3217  HB3 TYR A 193      -4.537  12.233  14.650  1.00 98.22           H  
ATOM   3218  O   TYR A 193      -6.711  15.257  15.656  1.00 98.22           O  
ATOM   3219  CG  TYR A 193      -6.529  11.852  15.323  1.00 98.22           C  
ATOM   3220  CD1 TYR A 193      -6.118  11.670  16.659  1.00 98.22           C  
ATOM   3221  HD1 TYR A 193      -5.101  11.893  16.945  1.00 98.22           H  
ATOM   3222  CD2 TYR A 193      -7.853  11.566  14.948  1.00 98.22           C  
ATOM   3223  HD2 TYR A 193      -8.176  11.716  13.928  1.00 98.22           H  
ATOM   3224  CE1 TYR A 193      -7.035  11.204  17.622  1.00 98.22           C  
ATOM   3225  HE1 TYR A 193      -6.726  11.071  18.648  1.00 98.22           H  
ATOM   3226  CE2 TYR A 193      -8.767  11.096  15.907  1.00 98.22           C  
ATOM   3227  HE2 TYR A 193      -9.793  10.884  15.646  1.00 98.22           H  
ATOM   3228  OH  TYR A 193      -9.279  10.503  18.150  1.00 98.22           O  
ATOM   3229  HH  TYR A 193      -8.963  10.530  19.056  1.00 98.22           H  
ATOM   3230  CZ  TYR A 193      -8.364  10.919  17.242  1.00 98.22           C  
ATOM   3231  N   ALA A 194      -4.484  14.986  15.721  1.00 97.75           N  
ATOM   3232  H   ALA A 194      -3.673  14.563  15.292  1.00 97.75           H  
ATOM   3233  CA  ALA A 194      -4.266  15.839  16.892  1.00 97.75           C  
ATOM   3234  HA  ALA A 194      -4.819  15.425  17.735  1.00 97.75           H  
ATOM   3235  C   ALA A 194      -4.765  17.282  16.683  1.00 97.75           C  
ATOM   3236  CB  ALA A 194      -2.773  15.804  17.237  1.00 97.75           C  
ATOM   3237  HB1 ALA A 194      -2.593  16.392  18.137  1.00 97.75           H  
ATOM   3238  HB2 ALA A 194      -2.188  16.226  16.420  1.00 97.75           H  
ATOM   3239  HB3 ALA A 194      -2.455  14.777  17.413  1.00 97.75           H  
ATOM   3240  O   ALA A 194      -5.349  17.868  17.588  1.00 97.75           O  
ATOM   3241  N   ASN A 195      -4.624  17.829  15.474  1.00 97.88           N  
ATOM   3242  H   ASN A 195      -4.058  17.335  14.800  1.00 97.88           H  
ATOM   3243  CA  ASN A 195      -5.087  19.180  15.140  1.00 97.88           C  
ATOM   3244  HA  ASN A 195      -4.888  19.836  15.987  1.00 97.88           H  
ATOM   3245  C   ASN A 195      -6.604  19.277  14.880  1.00 97.88           C  
ATOM   3246  CB  ASN A 195      -4.268  19.682  13.938  1.00 97.88           C  
ATOM   3247  HB2 ASN A 195      -4.696  20.618  13.580  1.00 97.88           H  
ATOM   3248  HB3 ASN A 195      -4.317  18.948  13.134  1.00 97.88           H  
ATOM   3249  O   ASN A 195      -7.130  20.380  14.763  1.00 97.88           O  
ATOM   3250  CG  ASN A 195      -2.815  19.957  14.289  1.00 97.88           C  
ATOM   3251  ND2 ASN A 195      -1.941  19.989  13.311  1.00 97.88           N  
ATOM   3252 HD21 ASN A 195      -0.976  20.116  13.581  1.00 97.88           H  
ATOM   3253 HD22 ASN A 195      -2.191  19.712  12.373  1.00 97.88           H  
ATOM   3254  OD1 ASN A 195      -2.447  20.177  15.428  1.00 97.88           O  
ATOM   3255  N   ASN A 196      -7.313  18.148  14.778  1.00 96.77           N  
ATOM   3256  H   ASN A 196      -6.827  17.271  14.900  1.00 96.77           H  
ATOM   3257  CA  ASN A 196      -8.736  18.088  14.431  1.00 96.77           C  
ATOM   3258  HA  ASN A 196      -9.134  19.102  14.390  1.00 96.77           H  
ATOM   3259  C   ASN A 196      -9.576  17.379  15.513  1.00 96.77           C  
ATOM   3260  CB  ASN A 196      -8.896  17.490  13.019  1.00 96.77           C  
ATOM   3261  HB2 ASN A 196      -8.362  16.542  12.952  1.00 96.77           H  
ATOM   3262  HB3 ASN A 196      -9.948  17.284  12.824  1.00 96.77           H  
ATOM   3263  O   ASN A 196     -10.580  16.746  15.201  1.00 96.77           O  
ATOM   3264  CG  ASN A 196      -8.435  18.432  11.921  1.00 96.77           C  
ATOM   3265  ND2 ASN A 196      -7.195  18.358  11.511  1.00 96.77           N  
ATOM   3266 HD21 ASN A 196      -6.590  17.680  11.953  1.00 96.77           H  
ATOM   3267 HD22 ASN A 196      -6.898  19.066  10.855  1.00 96.77           H  
ATOM   3268  OD1 ASN A 196      -9.171  19.251  11.404  1.00 96.77           O  
ATOM   3269  N   GLN A 197      -9.202  17.495  16.796  1.00 93.03           N  
ATOM   3270  H   GLN A 197      -8.348  17.992  17.007  1.00 93.03           H  
ATOM   3271  CA  GLN A 197      -9.964  16.892  17.910  1.00 93.03           C  
ATOM   3272  HA  GLN A 197     -10.048  15.819  17.736  1.00 93.03           H  
ATOM   3273  C   GLN A 197     -11.403  17.425  18.025  1.00 93.03           C  
ATOM   3274  CB  GLN A 197      -9.242  17.121  19.250  1.00 93.03           C  
ATOM   3275  HB2 GLN A 197      -9.092  18.191  19.393  1.00 93.03           H  
ATOM   3276  HB3 GLN A 197      -9.879  16.761  20.058  1.00 93.03           H  
ATOM   3277  O   GLN A 197     -12.284  16.706  18.482  1.00 93.03           O  
ATOM   3278  CG  GLN A 197      -7.887  16.412  19.358  1.00 93.03           C  
ATOM   3279  HG2 GLN A 197      -7.431  16.655  20.317  1.00 93.03           H  
ATOM   3280  HG3 GLN A 197      -7.235  16.788  18.570  1.00 93.03           H  
ATOM   3281  CD  GLN A 197      -7.981  14.895  19.239  1.00 93.03           C  
ATOM   3282  NE2 GLN A 197      -7.479  14.315  18.174  1.00 93.03           N  
ATOM   3283 HE21 GLN A 197      -7.660  13.327  18.068  1.00 93.03           H  
ATOM   3284 HE22 GLN A 197      -7.190  14.871  17.382  1.00 93.03           H  
ATOM   3285  OE1 GLN A 197      -8.499  14.195  20.090  1.00 93.03           O  
ATOM   3286  N   ASN A 198     -11.649  18.659  17.573  1.00 92.10           N  
ATOM   3287  H   ASN A 198     -10.870  19.189  17.208  1.00 92.10           H  
ATOM   3288  CA  ASN A 198     -12.973  19.294  17.575  1.00 92.10           C  
ATOM   3289  HA  ASN A 198     -13.599  18.800  18.318  1.00 92.10           H  
ATOM   3290  C   ASN A 198     -13.711  19.149  16.231  1.00 92.10           C  
ATOM   3291  CB  ASN A 198     -12.820  20.769  17.992  1.00 92.10           C  
ATOM   3292  HB2 ASN A 198     -12.182  21.281  17.272  1.00 92.10           H  
ATOM   3293  HB3 ASN A 198     -13.798  21.252  17.977  1.00 92.10           H  
ATOM   3294  O   ASN A 198     -14.667  19.882  15.977  1.00 92.10           O  
ATOM   3295  CG  ASN A 198     -12.259  20.950  19.388  1.00 92.10           C  
ATOM   3296  ND2 ASN A 198     -11.592  22.051  19.639  1.00 92.10           N  
ATOM   3297 HD21 ASN A 198     -11.254  22.150  20.586  1.00 92.10           H  
ATOM   3298 HD22 ASN A 198     -11.498  22.771  18.937  1.00 92.10           H  
ATOM   3299  OD1 ASN A 198     -12.399  20.127  20.272  1.00 92.10           O  
ATOM   3300  N   ALA A 199     -13.245  18.267  15.340  1.00 93.92           N  
ATOM   3301  H   ALA A 199     -12.481  17.658  15.596  1.00 93.92           H  
ATOM   3302  CA  ALA A 199     -13.897  18.042  14.056  1.00 93.92           C  
ATOM   3303  HA  ALA A 199     -13.958  18.993  13.526  1.00 93.92           H  
ATOM   3304  C   ALA A 199     -15.324  17.515  14.232  1.00 93.92           C  
ATOM   3305  CB  ALA A 199     -13.057  17.082  13.212  1.00 93.92           C  
ATOM   3306  HB1 ALA A 199     -13.558  16.892  12.263  1.00 93.92           H  
ATOM   3307  HB2 ALA A 199     -12.091  17.544  13.007  1.00 93.92           H  
ATOM   3308  HB3 ALA A 199     -12.919  16.141  13.744  1.00 93.92           H  
ATOM   3309  O   ALA A 199     -15.657  16.844  15.213  1.00 93.92           O  
ATOM   3310  N   SER A 200     -16.169  17.785  13.240  1.00 95.01           N  
ATOM   3311  H   SER A 200     -15.827  18.278  12.427  1.00 95.01           H  
ATOM   3312  CA  SER A 200     -17.515  17.221  13.226  1.00 95.01           C  
ATOM   3313  HA  SER A 200     -18.004  17.499  14.160  1.00 95.01           H  
ATOM   3314  C   SER A 200     -17.466  15.688  13.150  1.00 95.01           C  
ATOM   3315  CB  SER A 200     -18.326  17.815  12.074  1.00 95.01           C  
ATOM   3316  HB2 SER A 200     -19.353  17.454  12.132  1.00 95.01           H  
ATOM   3317  HB3 SER A 200     -18.332  18.903  12.148  1.00 95.01           H  
ATOM   3318  O   SER A 200     -16.556  15.102  12.560  1.00 95.01           O  
ATOM   3319  OG  SER A 200     -17.774  17.428  10.836  1.00 95.01           O  
ATOM   3320  HG  SER A 200     -16.970  17.938  10.711  1.00 95.01           H  
ATOM   3321  N   ILE A 201     -18.490  15.018  13.692  1.00 93.11           N  
ATOM   3322  H   ILE A 201     -19.158  15.536  14.244  1.00 93.11           H  
ATOM   3323  CA  ILE A 201     -18.637  13.551  13.596  1.00 93.11           C  
ATOM   3324  HA  ILE A 201     -17.804  13.077  14.116  1.00 93.11           H  
ATOM   3325  C   ILE A 201     -18.571  13.081  12.135  1.00 93.11           C  
ATOM   3326  CB  ILE A 201     -19.960  13.118  14.274  1.00 93.11           C  
ATOM   3327  HB  ILE A 201     -20.750  13.802  13.965  1.00 93.11           H  
ATOM   3328  O   ILE A 201     -18.010  12.028  11.840  1.00 93.11           O  
ATOM   3329  CG1 ILE A 201     -19.788  13.209  15.807  1.00 93.11           C  
ATOM   3330 HG12 ILE A 201     -19.295  14.145  16.069  1.00 93.11           H  
ATOM   3331 HG13 ILE A 201     -19.148  12.394  16.145  1.00 93.11           H  
ATOM   3332  CG2 ILE A 201     -20.383  11.694  13.870  1.00 93.11           C  
ATOM   3333 HG21 ILE A 201     -20.650  11.651  12.814  1.00 93.11           H  
ATOM   3334 HG22 ILE A 201     -19.553  11.012  14.054  1.00 93.11           H  
ATOM   3335 HG23 ILE A 201     -21.254  11.359  14.435  1.00 93.11           H  
ATOM   3336  CD1 ILE A 201     -21.106  13.159  16.584  1.00 93.11           C  
ATOM   3337 HD11 ILE A 201     -21.714  14.023  16.316  1.00 93.11           H  
ATOM   3338 HD12 ILE A 201     -21.653  12.240  16.374  1.00 93.11           H  
ATOM   3339 HD13 ILE A 201     -20.888  13.205  17.651  1.00 93.11           H  
ATOM   3340  N   GLU A 202     -19.107  13.880  11.211  1.00 92.85           N  
ATOM   3341  H   GLU A 202     -19.455  14.782  11.504  1.00 92.85           H  
ATOM   3342  CA  GLU A 202     -19.057  13.592   9.782  1.00 92.85           C  
ATOM   3343  HA  GLU A 202     -19.410  12.574   9.617  1.00 92.85           H  
ATOM   3344  C   GLU A 202     -17.638  13.624   9.219  1.00 92.85           C  
ATOM   3345  CB  GLU A 202     -19.978  14.579   9.051  1.00 92.85           C  
ATOM   3346  HB2 GLU A 202     -20.956  14.550   9.531  1.00 92.85           H  
ATOM   3347  HB3 GLU A 202     -19.588  15.594   9.137  1.00 92.85           H  
ATOM   3348  O   GLU A 202     -17.227  12.687   8.533  1.00 92.85           O  
ATOM   3349  CG  GLU A 202     -20.102  14.200   7.571  1.00 92.85           C  
ATOM   3350  HG2 GLU A 202     -20.216  13.118   7.493  1.00 92.85           H  
ATOM   3351  HG3 GLU A 202     -19.179  14.479   7.061  1.00 92.85           H  
ATOM   3352  CD  GLU A 202     -21.297  14.850   6.871  1.00 92.85           C  
ATOM   3353  OE1 GLU A 202     -21.184  15.059   5.647  1.00 92.85           O  
ATOM   3354  OE2 GLU A 202     -22.367  14.978   7.519  1.00 92.85           O  
ATOM   3355  N   GLU A 203     -16.867  14.664   9.525  1.00 95.47           N  
ATOM   3356  H   GLU A 203     -17.234  15.397  10.115  1.00 95.47           H  
ATOM   3357  CA  GLU A 203     -15.472  14.765   9.095  1.00 95.47           C  
ATOM   3358  HA  GLU A 203     -15.415  14.665   8.011  1.00 95.47           H  
ATOM   3359  C   GLU A 203     -14.603  13.670   9.708  1.00 95.47           C  
ATOM   3360  CB  GLU A 203     -14.905  16.123   9.497  1.00 95.47           C  
ATOM   3361  HB2 GLU A 203     -13.820  16.110   9.391  1.00 95.47           H  
ATOM   3362  HB3 GLU A 203     -15.145  16.293  10.546  1.00 95.47           H  
ATOM   3363  O   GLU A 203     -13.752  13.110   9.010  1.00 95.47           O  
ATOM   3364  CG  GLU A 203     -15.458  17.245   8.612  1.00 95.47           C  
ATOM   3365  HG2 GLU A 203     -15.021  17.147   7.618  1.00 95.47           H  
ATOM   3366  HG3 GLU A 203     -16.539  17.146   8.508  1.00 95.47           H  
ATOM   3367  CD  GLU A 203     -15.135  18.616   9.206  1.00 95.47           C  
ATOM   3368  OE1 GLU A 203     -14.759  19.505   8.413  1.00 95.47           O  
ATOM   3369  OE2 GLU A 203     -15.301  18.747  10.444  1.00 95.47           O  
ATOM   3370  N   LEU A 204     -14.836  13.337  10.980  1.00 96.44           N  
ATOM   3371  H   LEU A 204     -15.526  13.870  11.489  1.00 96.44           H  
ATOM   3372  CA  LEU A 204     -14.129  12.276  11.686  1.00 96.44           C  
ATOM   3373  HA  LEU A 204     -13.060  12.476  11.607  1.00 96.44           H  
ATOM   3374  C   LEU A 204     -14.400  10.911  11.038  1.00 96.44           C  
ATOM   3375  CB  LEU A 204     -14.541  12.328  13.167  1.00 96.44           C  
ATOM   3376  HB2 LEU A 204     -14.359  13.334  13.545  1.00 96.44           H  
ATOM   3377  HB3 LEU A 204     -15.612  12.137  13.243  1.00 96.44           H  
ATOM   3378  O   LEU A 204     -13.463  10.243  10.592  1.00 96.44           O  
ATOM   3379  CG  LEU A 204     -13.800  11.326  14.066  1.00 96.44           C  
ATOM   3380  HG  LEU A 204     -13.965  10.313  13.699  1.00 96.44           H  
ATOM   3381  CD1 LEU A 204     -12.299  11.598  14.113  1.00 96.44           C  
ATOM   3382 HD11 LEU A 204     -11.862  11.441  13.127  1.00 96.44           H  
ATOM   3383 HD12 LEU A 204     -12.113  12.615  14.456  1.00 96.44           H  
ATOM   3384 HD13 LEU A 204     -11.844  10.892  14.809  1.00 96.44           H  
ATOM   3385  CD2 LEU A 204     -14.344  11.431  15.487  1.00 96.44           C  
ATOM   3386 HD21 LEU A 204     -13.770  10.786  16.152  1.00 96.44           H  
ATOM   3387 HD22 LEU A 204     -14.266  12.457  15.847  1.00 96.44           H  
ATOM   3388 HD23 LEU A 204     -15.389  11.121  15.507  1.00 96.44           H  
ATOM   3389  N   ALA A 205     -15.677  10.544  10.886  1.00 95.57           N  
ATOM   3390  H   ALA A 205     -16.398  11.150  11.251  1.00 95.57           H  
ATOM   3391  CA  ALA A 205     -16.094   9.302  10.239  1.00 95.57           C  
ATOM   3392  HA  ALA A 205     -15.705   8.458  10.809  1.00 95.57           H  
ATOM   3393  C   ALA A 205     -15.541   9.201   8.808  1.00 95.57           C  
ATOM   3394  CB  ALA A 205     -17.627   9.241  10.258  1.00 95.57           C  
ATOM   3395  HB1 ALA A 205     -17.978   9.223  11.290  1.00 95.57           H  
ATOM   3396  HB2 ALA A 205     -17.974   8.341   9.751  1.00 95.57           H  
ATOM   3397  HB3 ALA A 205     -18.046  10.114   9.756  1.00 95.57           H  
ATOM   3398  O   ALA A 205     -14.899   8.213   8.445  1.00 95.57           O  
ATOM   3399  N   ASN A 206     -15.704  10.255   8.001  1.00 95.98           N  
ATOM   3400  H   ASN A 206     -16.226  11.045   8.350  1.00 95.98           H  
ATOM   3401  CA  ASN A 206     -15.206  10.291   6.626  1.00 95.98           C  
ATOM   3402  HA  ASN A 206     -15.627   9.445   6.083  1.00 95.98           H  
ATOM   3403  C   ASN A 206     -13.682  10.147   6.547  1.00 95.98           C  
ATOM   3404  CB  ASN A 206     -15.661  11.606   5.967  1.00 95.98           C  
ATOM   3405  HB2 ASN A 206     -15.478  12.441   6.643  1.00 95.98           H  
ATOM   3406  HB3 ASN A 206     -15.085  11.776   5.058  1.00 95.98           H  
ATOM   3407  O   ASN A 206     -13.173   9.455   5.659  1.00 95.98           O  
ATOM   3408  CG  ASN A 206     -17.124  11.580   5.567  1.00 95.98           C  
ATOM   3409  ND2 ASN A 206     -17.755  12.717   5.415  1.00 95.98           N  
ATOM   3410 HD21 ASN A 206     -17.373  13.564   5.810  1.00 95.98           H  
ATOM   3411 HD22 ASN A 206     -18.743  12.674   5.210  1.00 95.98           H  
ATOM   3412  OD1 ASN A 206     -17.679  10.533   5.297  1.00 95.98           O  
ATOM   3413  N   SER A 207     -12.954  10.782   7.467  1.00 97.77           N  
ATOM   3414  H   SER A 207     -13.430  11.331   8.168  1.00 97.77           H  
ATOM   3415  CA  SER A 207     -11.494  10.713   7.518  1.00 97.77           C  
ATOM   3416  HA  SER A 207     -11.101  10.983   6.537  1.00 97.77           H  
ATOM   3417  C   SER A 207     -11.015   9.297   7.819  1.00 97.77           C  
ATOM   3418  CB  SER A 207     -10.938  11.718   8.531  1.00 97.77           C  
ATOM   3419  HB2 SER A 207     -11.392  11.570   9.511  1.00 97.77           H  
ATOM   3420  HB3 SER A 207      -9.859  11.596   8.617  1.00 97.77           H  
ATOM   3421  O   SER A 207     -10.149   8.796   7.104  1.00 97.77           O  
ATOM   3422  OG  SER A 207     -11.212  13.020   8.057  1.00 97.77           O  
ATOM   3423  HG  SER A 207     -12.069  13.247   8.426  1.00 97.77           H  
ATOM   3424  N   PHE A 208     -11.609   8.607   8.793  1.00 97.77           N  
ATOM   3425  H   PHE A 208     -12.330   9.050   9.344  1.00 97.77           H  
ATOM   3426  CA  PHE A 208     -11.217   7.233   9.129  1.00 97.77           C  
ATOM   3427  HA  PHE A 208     -10.129   7.192   9.184  1.00 97.77           H  
ATOM   3428  C   PHE A 208     -11.622   6.203   8.072  1.00 97.77           C  
ATOM   3429  CB  PHE A 208     -11.749   6.864  10.509  1.00 97.77           C  
ATOM   3430  HB2 PHE A 208     -11.884   5.784  10.568  1.00 97.77           H  
ATOM   3431  HB3 PHE A 208     -12.723   7.326  10.671  1.00 97.77           H  
ATOM   3432  O   PHE A 208     -10.848   5.289   7.794  1.00 97.77           O  
ATOM   3433  CG  PHE A 208     -10.789   7.283  11.599  1.00 97.77           C  
ATOM   3434  CD1 PHE A 208      -9.910   6.339  12.162  1.00 97.77           C  
ATOM   3435  HD1 PHE A 208      -9.918   5.314  11.821  1.00 97.77           H  
ATOM   3436  CD2 PHE A 208     -10.766   8.616  12.046  1.00 97.77           C  
ATOM   3437  HD2 PHE A 208     -11.446   9.344  11.630  1.00 97.77           H  
ATOM   3438  CE1 PHE A 208      -9.042   6.721  13.198  1.00 97.77           C  
ATOM   3439  HE1 PHE A 208      -8.399   5.990  13.666  1.00 97.77           H  
ATOM   3440  CE2 PHE A 208      -9.881   9.001  13.063  1.00 97.77           C  
ATOM   3441  HE2 PHE A 208      -9.883  10.020  13.422  1.00 97.77           H  
ATOM   3442  CZ  PHE A 208      -9.029   8.053  13.648  1.00 97.77           C  
ATOM   3443  HZ  PHE A 208      -8.386   8.345  14.466  1.00 97.77           H  
ATOM   3444  N   ILE A 209     -12.759   6.388   7.395  1.00 97.34           N  
ATOM   3445  H   ILE A 209     -13.401   7.102   7.705  1.00 97.34           H  
ATOM   3446  CA  ILE A 209     -13.093   5.569   6.220  1.00 97.34           C  
ATOM   3447  HA  ILE A 209     -13.062   4.517   6.506  1.00 97.34           H  
ATOM   3448  C   ILE A 209     -12.033   5.727   5.127  1.00 97.34           C  
ATOM   3449  CB  ILE A 209     -14.507   5.915   5.706  1.00 97.34           C  
ATOM   3450  HB  ILE A 209     -14.578   6.998   5.600  1.00 97.34           H  
ATOM   3451  O   ILE A 209     -11.565   4.740   4.563  1.00 97.34           O  
ATOM   3452  CG1 ILE A 209     -15.608   5.473   6.695  1.00 97.34           C  
ATOM   3453 HG12 ILE A 209     -16.582   5.729   6.278  1.00 97.34           H  
ATOM   3454 HG13 ILE A 209     -15.504   6.025   7.629  1.00 97.34           H  
ATOM   3455  CG2 ILE A 209     -14.777   5.307   4.317  1.00 97.34           C  
ATOM   3456 HG21 ILE A 209     -15.817   5.482   4.040  1.00 97.34           H  
ATOM   3457 HG22 ILE A 209     -14.591   4.233   4.332  1.00 97.34           H  
ATOM   3458 HG23 ILE A 209     -14.133   5.763   3.565  1.00 97.34           H  
ATOM   3459  CD1 ILE A 209     -15.602   3.987   7.058  1.00 97.34           C  
ATOM   3460 HD11 ILE A 209     -16.456   3.784   7.704  1.00 97.34           H  
ATOM   3461 HD12 ILE A 209     -15.676   3.365   6.166  1.00 97.34           H  
ATOM   3462 HD13 ILE A 209     -14.699   3.730   7.612  1.00 97.34           H  
ATOM   3463  N   ASN A 210     -11.608   6.958   4.840  1.00 97.88           N  
ATOM   3464  H   ASN A 210     -12.008   7.742   5.335  1.00 97.88           H  
ATOM   3465  CA  ASN A 210     -10.563   7.188   3.846  1.00 97.88           C  
ATOM   3466  HA  ASN A 210     -10.821   6.648   2.935  1.00 97.88           H  
ATOM   3467  C   ASN A 210      -9.194   6.656   4.312  1.00 97.88           C  
ATOM   3468  CB  ASN A 210     -10.493   8.682   3.526  1.00 97.88           C  
ATOM   3469  HB2 ASN A 210      -9.647   8.858   2.861  1.00 97.88           H  
ATOM   3470  HB3 ASN A 210     -10.310   9.226   4.453  1.00 97.88           H  
ATOM   3471  O   ASN A 210      -8.416   6.188   3.475  1.00 97.88           O  
ATOM   3472  CG  ASN A 210     -11.727   9.264   2.858  1.00 97.88           C  
ATOM   3473  ND2 ASN A 210     -11.803  10.573   2.860  1.00 97.88           N  
ATOM   3474 HD21 ASN A 210     -11.097  11.072   3.384  1.00 97.88           H  
ATOM   3475 HD22 ASN A 210     -12.672  10.996   2.569  1.00 97.88           H  
ATOM   3476  OD1 ASN A 210     -12.602   8.600   2.308  1.00 97.88           O  
ATOM   3477  N   LEU A 211      -8.912   6.680   5.622  1.00 98.00           N  
ATOM   3478  H   LEU A 211      -9.583   7.115   6.240  1.00 98.00           H  
ATOM   3479  CA  LEU A 211      -7.682   6.158   6.226  1.00 98.00           C  
ATOM   3480  HA  LEU A 211      -6.842   6.675   5.761  1.00 98.00           H  
ATOM   3481  C   LEU A 211      -7.489   4.659   5.967  1.00 98.00           C  
ATOM   3482  CB  LEU A 211      -7.679   6.473   7.736  1.00 98.00           C  
ATOM   3483  HB2 LEU A 211      -7.823   7.545   7.869  1.00 98.00           H  
ATOM   3484  HB3 LEU A 211      -8.520   5.956   8.198  1.00 98.00           H  
ATOM   3485  O   LEU A 211      -6.348   4.220   5.858  1.00 98.00           O  
ATOM   3486  CG  LEU A 211      -6.415   6.047   8.506  1.00 98.00           C  
ATOM   3487  HG  LEU A 211      -6.279   4.969   8.412  1.00 98.00           H  
ATOM   3488  CD1 LEU A 211      -5.156   6.743   7.991  1.00 98.00           C  
ATOM   3489 HD11 LEU A 211      -4.307   6.425   8.596  1.00 98.00           H  
ATOM   3490 HD12 LEU A 211      -4.966   6.463   6.955  1.00 98.00           H  
ATOM   3491 HD13 LEU A 211      -5.271   7.824   8.071  1.00 98.00           H  
ATOM   3492  CD2 LEU A 211      -6.567   6.376   9.991  1.00 98.00           C  
ATOM   3493 HD21 LEU A 211      -6.659   7.452  10.137  1.00 98.00           H  
ATOM   3494 HD22 LEU A 211      -5.700   6.017  10.545  1.00 98.00           H  
ATOM   3495 HD23 LEU A 211      -7.457   5.888  10.391  1.00 98.00           H  
ATOM   3496  N   LEU A 212      -8.553   3.877   5.756  1.00 97.01           N  
ATOM   3497  H   LEU A 212      -9.475   4.267   5.893  1.00 97.01           H  
ATOM   3498  CA  LEU A 212      -8.431   2.462   5.369  1.00 97.01           C  
ATOM   3499  HA  LEU A 212      -7.863   1.940   6.138  1.00 97.01           H  
ATOM   3500  C   LEU A 212      -7.644   2.264   4.058  1.00 97.01           C  
ATOM   3501  CB  LEU A 212      -9.828   1.826   5.267  1.00 97.01           C  
ATOM   3502  HB2 LEU A 212     -10.392   2.344   4.491  1.00 97.01           H  
ATOM   3503  HB3 LEU A 212      -9.706   0.790   4.949  1.00 97.01           H  
ATOM   3504  O   LEU A 212      -6.997   1.236   3.864  1.00 97.01           O  
ATOM   3505  CG  LEU A 212     -10.650   1.836   6.569  1.00 97.01           C  
ATOM   3506  HG  LEU A 212     -10.841   2.866   6.869  1.00 97.01           H  
ATOM   3507  CD1 LEU A 212     -11.995   1.156   6.315  1.00 97.01           C  
ATOM   3508 HD11 LEU A 212     -12.520   1.674   5.512  1.00 97.01           H  
ATOM   3509 HD12 LEU A 212     -11.847   0.112   6.041  1.00 97.01           H  
ATOM   3510 HD13 LEU A 212     -12.609   1.206   7.214  1.00 97.01           H  
ATOM   3511  CD2 LEU A 212      -9.934   1.112   7.713  1.00 97.01           C  
ATOM   3512 HD21 LEU A 212      -9.699   0.087   7.426  1.00 97.01           H  
ATOM   3513 HD22 LEU A 212     -10.578   1.101   8.591  1.00 97.01           H  
ATOM   3514 HD23 LEU A 212      -9.022   1.644   7.985  1.00 97.01           H  
ATOM   3515  N   THR A 213      -7.591   3.275   3.184  1.00 97.17           N  
ATOM   3516  H   THR A 213      -8.128   4.105   3.393  1.00 97.17           H  
ATOM   3517  CA  THR A 213      -6.734   3.269   1.980  1.00 97.17           C  
ATOM   3518  HA  THR A 213      -7.010   2.416   1.360  1.00 97.17           H  
ATOM   3519  C   THR A 213      -5.244   3.147   2.334  1.00 97.17           C  
ATOM   3520  CB  THR A 213      -6.935   4.556   1.163  1.00 97.17           C  
ATOM   3521  HB  THR A 213      -6.470   5.391   1.688  1.00 97.17           H  
ATOM   3522  O   THR A 213      -4.453   2.541   1.600  1.00 97.17           O  
ATOM   3523  CG2 THR A 213      -6.330   4.455  -0.234  1.00 97.17           C  
ATOM   3524 HG21 THR A 213      -5.243   4.403  -0.170  1.00 97.17           H  
ATOM   3525 HG22 THR A 213      -6.599   5.339  -0.812  1.00 97.17           H  
ATOM   3526 HG23 THR A 213      -6.714   3.569  -0.741  1.00 97.17           H  
ATOM   3527  OG1 THR A 213      -8.302   4.846   1.003  1.00 97.17           O  
ATOM   3528  HG1 THR A 213      -8.570   5.314   1.797  1.00 97.17           H  
ATOM   3529  N   PHE A 214      -4.842   3.688   3.487  1.00 97.58           N  
ATOM   3530  H   PHE A 214      -5.537   4.096   4.096  1.00 97.58           H  
ATOM   3531  CA  PHE A 214      -3.474   3.615   3.990  1.00 97.58           C  
ATOM   3532  HA  PHE A 214      -2.805   3.999   3.220  1.00 97.58           H  
ATOM   3533  C   PHE A 214      -3.065   2.176   4.306  1.00 97.58           C  
ATOM   3534  CB  PHE A 214      -3.354   4.486   5.243  1.00 97.58           C  
ATOM   3535  HB2 PHE A 214      -3.754   5.478   5.031  1.00 97.58           H  
ATOM   3536  HB3 PHE A 214      -3.964   4.045   6.031  1.00 97.58           H  
ATOM   3537  O   PHE A 214      -1.960   1.764   3.941  1.00 97.58           O  
ATOM   3538  CG  PHE A 214      -1.955   4.638   5.792  1.00 97.58           C  
ATOM   3539  CD1 PHE A 214      -1.712   4.368   7.150  1.00 97.58           C  
ATOM   3540  HD1 PHE A 214      -2.517   4.055   7.799  1.00 97.58           H  
ATOM   3541  CD2 PHE A 214      -0.904   5.075   4.964  1.00 97.58           C  
ATOM   3542  HD2 PHE A 214      -1.091   5.300   3.924  1.00 97.58           H  
ATOM   3543  CE1 PHE A 214      -0.426   4.547   7.681  1.00 97.58           C  
ATOM   3544  HE1 PHE A 214      -0.264   4.383   8.736  1.00 97.58           H  
ATOM   3545  CE2 PHE A 214       0.388   5.235   5.493  1.00 97.58           C  
ATOM   3546  HE2 PHE A 214       1.194   5.578   4.861  1.00 97.58           H  
ATOM   3547  CZ  PHE A 214       0.625   4.977   6.853  1.00 97.58           C  
ATOM   3548  HZ  PHE A 214       1.609   5.137   7.269  1.00 97.58           H  
ATOM   3549  N   THR A 215      -3.967   1.387   4.894  1.00 96.49           N  
ATOM   3550  H   THR A 215      -4.870   1.774   5.125  1.00 96.49           H  
ATOM   3551  CA  THR A 215      -3.718   0.007   5.343  1.00 96.49           C  
ATOM   3552  HA  THR A 215      -2.648  -0.124   5.504  1.00 96.49           H  
ATOM   3553  C   THR A 215      -4.119  -1.057   4.325  1.00 96.49           C  
ATOM   3554  CB  THR A 215      -4.411  -0.261   6.685  1.00 96.49           C  
ATOM   3555  HB  THR A 215      -4.242  -1.294   6.988  1.00 96.49           H  
ATOM   3556  O   THR A 215      -3.662  -2.190   4.441  1.00 96.49           O  
ATOM   3557  CG2 THR A 215      -3.900   0.674   7.780  1.00 96.49           C  
ATOM   3558 HG21 THR A 215      -2.826   0.546   7.912  1.00 96.49           H  
ATOM   3559 HG22 THR A 215      -4.116   1.713   7.533  1.00 96.49           H  
ATOM   3560 HG23 THR A 215      -4.396   0.434   8.721  1.00 96.49           H  
ATOM   3561  OG1 THR A 215      -5.789  -0.025   6.554  1.00 96.49           O  
ATOM   3562  HG1 THR A 215      -6.206  -0.197   7.401  1.00 96.49           H  
ATOM   3563  N   ALA A 216      -4.880  -0.696   3.286  1.00 96.21           N  
ATOM   3564  H   ALA A 216      -5.355   0.193   3.356  1.00 96.21           H  
ATOM   3565  CA  ALA A 216      -5.346  -1.613   2.246  1.00 96.21           C  
ATOM   3566  HA  ALA A 216      -6.068  -2.292   2.701  1.00 96.21           H  
ATOM   3567  C   ALA A 216      -4.218  -2.459   1.625  1.00 96.21           C  
ATOM   3568  CB  ALA A 216      -6.074  -0.796   1.170  1.00 96.21           C  
ATOM   3569  HB1 ALA A 216      -6.921  -0.273   1.613  1.00 96.21           H  
ATOM   3570  HB2 ALA A 216      -6.445  -1.464   0.392  1.00 96.21           H  
ATOM   3571  HB3 ALA A 216      -5.396  -0.071   0.721  1.00 96.21           H  
ATOM   3572  O   ALA A 216      -3.148  -1.937   1.294  1.00 96.21           O  
ATOM   3573  N   LEU A 217      -4.465  -3.757   1.437  1.00 94.66           N  
ATOM   3574  H   LEU A 217      -5.366  -4.118   1.715  1.00 94.66           H  
ATOM   3575  CA  LEU A 217      -3.555  -4.664   0.736  1.00 94.66           C  
ATOM   3576  HA  LEU A 217      -2.568  -4.567   1.189  1.00 94.66           H  
ATOM   3577  C   LEU A 217      -3.429  -4.265  -0.744  1.00 94.66           C  
ATOM   3578  CB  LEU A 217      -4.030  -6.114   0.965  1.00 94.66           C  
ATOM   3579  HB2 LEU A 217      -5.081  -6.204   0.688  1.00 94.66           H  
ATOM   3580  HB3 LEU A 217      -3.958  -6.301   2.037  1.00 94.66           H  
ATOM   3581  O   LEU A 217      -4.373  -3.769  -1.355  1.00 94.66           O  
ATOM   3582  CG  LEU A 217      -3.214  -7.193   0.220  1.00 94.66           C  
ATOM   3583  HG  LEU A 217      -2.202  -6.825   0.046  1.00 94.66           H  
ATOM   3584  CD1 LEU A 217      -3.087  -8.469   1.043  1.00 94.66           C  
ATOM   3585 HD11 LEU A 217      -4.069  -8.915   1.204  1.00 94.66           H  
ATOM   3586 HD12 LEU A 217      -2.463  -9.190   0.514  1.00 94.66           H  
ATOM   3587 HD13 LEU A 217      -2.614  -8.248   2.000  1.00 94.66           H  
ATOM   3588  CD2 LEU A 217      -3.853  -7.570  -1.119  1.00 94.66           C  
ATOM   3589 HD21 LEU A 217      -3.258  -8.338  -1.613  1.00 94.66           H  
ATOM   3590 HD22 LEU A 217      -3.923  -6.705  -1.779  1.00 94.66           H  
ATOM   3591 HD23 LEU A 217      -4.855  -7.967  -0.957  1.00 94.66           H  
ATOM   3592  N   GLY A 218      -2.252  -4.492  -1.329  1.00 94.65           N  
ATOM   3593  H   GLY A 218      -1.533  -4.963  -0.799  1.00 94.65           H  
ATOM   3594  CA  GLY A 218      -1.974  -4.190  -2.728  1.00 94.65           C  
ATOM   3595  HA2 GLY A 218      -2.896  -4.267  -3.303  1.00 94.65           H  
ATOM   3596  HA3 GLY A 218      -1.283  -4.934  -3.125  1.00 94.65           H  
ATOM   3597  C   GLY A 218      -1.366  -2.805  -2.943  1.00 94.65           C  
ATOM   3598  O   GLY A 218      -0.512  -2.336  -2.174  1.00 94.65           O  
ATOM   3599  N   ALA A 219      -1.735  -2.185  -4.064  1.00 94.04           N  
ATOM   3600  H   ALA A 219      -2.446  -2.620  -4.635  1.00 94.04           H  
ATOM   3601  CA  ALA A 219      -1.172  -0.919  -4.508  1.00 94.04           C  
ATOM   3602  HA  ALA A 219      -0.086  -1.018  -4.531  1.00 94.04           H  
ATOM   3603  C   ALA A 219      -1.532   0.212  -3.540  1.00 94.04           C  
ATOM   3604  CB  ALA A 219      -1.657  -0.613  -5.929  1.00 94.04           C  
ATOM   3605  HB1 ALA A 219      -2.735  -0.450  -5.920  1.00 94.04           H  
ATOM   3606  HB2 ALA A 219      -1.436  -1.449  -6.594  1.00 94.04           H  
ATOM   3607  HB3 ALA A 219      -1.166   0.286  -6.301  1.00 94.04           H  
ATOM   3608  O   ALA A 219      -2.695   0.424  -3.210  1.00 94.04           O  
ATOM   3609  N   ALA A 220      -0.531   0.983  -3.116  1.00 95.43           N  
ATOM   3610  H   ALA A 220       0.413   0.787  -3.417  1.00 95.43           H  
ATOM   3611  CA  ALA A 220      -0.793   2.195  -2.357  1.00 95.43           C  
ATOM   3612  HA  ALA A 220      -1.482   1.949  -1.549  1.00 95.43           H  
ATOM   3613  C   ALA A 220      -1.477   3.246  -3.252  1.00 95.43           C  
ATOM   3614  CB  ALA A 220       0.515   2.685  -1.729  1.00 95.43           C  
ATOM   3615  HB1 ALA A 220       1.223   2.959  -2.511  1.00 95.43           H  
ATOM   3616  HB2 ALA A 220       0.318   3.550  -1.096  1.00 95.43           H  
ATOM   3617  HB3 ALA A 220       0.954   1.898  -1.116  1.00 95.43           H  
ATOM   3618  O   ALA A 220      -1.094   3.436  -4.414  1.00 95.43           O  
ATOM   3619  N   ALA A 221      -2.453   3.952  -2.687  1.00 96.82           N  
ATOM   3620  H   ALA A 221      -2.718   3.755  -1.732  1.00 96.82           H  
ATOM   3621  CA  ALA A 221      -3.188   5.029  -3.334  1.00 96.82           C  
ATOM   3622  HA  ALA A 221      -2.715   5.278  -4.284  1.00 96.82           H  
ATOM   3623  C   ALA A 221      -3.159   6.292  -2.467  1.00 96.82           C  
ATOM   3624  CB  ALA A 221      -4.613   4.556  -3.638  1.00 96.82           C  
ATOM   3625  HB1 ALA A 221      -5.179   5.359  -4.109  1.00 96.82           H  
ATOM   3626  HB2 ALA A 221      -5.116   4.268  -2.714  1.00 96.82           H  
ATOM   3627  HB3 ALA A 221      -4.585   3.697  -4.308  1.00 96.82           H  
ATOM   3628  O   ALA A 221      -2.996   6.216  -1.247  1.00 96.82           O  
ATOM   3629  N   ASP A 222      -3.257   7.443  -3.126  1.00 97.81           N  
ATOM   3630  H   ASP A 222      -3.425   7.432  -4.122  1.00 97.81           H  
ATOM   3631  CA  ASP A 222      -3.402   8.727  -2.449  1.00 97.81           C  
ATOM   3632  HA  ASP A 222      -2.655   8.804  -1.659  1.00 97.81           H  
ATOM   3633  C   ASP A 222      -4.799   8.779  -1.824  1.00 97.81           C  
ATOM   3634  CB  ASP A 222      -3.206   9.900  -3.430  1.00 97.81           C  
ATOM   3635  HB2 ASP A 222      -3.979   9.845  -4.197  1.00 97.81           H  
ATOM   3636  HB3 ASP A 222      -3.349  10.830  -2.880  1.00 97.81           H  
ATOM   3637  O   ASP A 222      -5.763   8.269  -2.399  1.00 97.81           O  
ATOM   3638  CG  ASP A 222      -1.837   9.963  -4.124  1.00 97.81           C  
ATOM   3639  OD1 ASP A 222      -0.957   9.118  -3.846  1.00 97.81           O  
ATOM   3640  OD2 ASP A 222      -1.650  10.852  -4.976  1.00 97.81           O  
ATOM   3641  N   PHE A 223      -4.926   9.404  -0.659  1.00 98.12           N  
ATOM   3642  H   PHE A 223      -4.108   9.801  -0.220  1.00 98.12           H  
ATOM   3643  CA  PHE A 223      -6.218   9.561   0.010  1.00 98.12           C  
ATOM   3644  HA  PHE A 223      -7.001   9.583  -0.748  1.00 98.12           H  
ATOM   3645  C   PHE A 223      -6.284  10.888   0.762  1.00 98.12           C  
ATOM   3646  CB  PHE A 223      -6.494   8.355   0.922  1.00 98.12           C  
ATOM   3647  HB2 PHE A 223      -7.523   8.411   1.277  1.00 98.12           H  
ATOM   3648  HB3 PHE A 223      -6.418   7.445   0.327  1.00 98.12           H  
ATOM   3649  O   PHE A 223      -5.268  11.550   0.973  1.00 98.12           O  
ATOM   3650  CG  PHE A 223      -5.571   8.234   2.116  1.00 98.12           C  
ATOM   3651  CD1 PHE A 223      -4.289   7.672   1.962  1.00 98.12           C  
ATOM   3652  HD1 PHE A 223      -3.965   7.322   0.993  1.00 98.12           H  
ATOM   3653  CD2 PHE A 223      -5.994   8.679   3.383  1.00 98.12           C  
ATOM   3654  HD2 PHE A 223      -6.985   9.088   3.517  1.00 98.12           H  
ATOM   3655  CE1 PHE A 223      -3.429   7.569   3.068  1.00 98.12           C  
ATOM   3656  HE1 PHE A 223      -2.444   7.144   2.947  1.00 98.12           H  
ATOM   3657  CE2 PHE A 223      -5.136   8.568   4.489  1.00 98.12           C  
ATOM   3658  HE2 PHE A 223      -5.467   8.884   5.468  1.00 98.12           H  
ATOM   3659  CZ  PHE A 223      -3.854   8.020   4.329  1.00 98.12           C  
ATOM   3660  HZ  PHE A 223      -3.207   7.926   5.188  1.00 98.12           H  
ATOM   3661  N   LYS A 224      -7.493  11.300   1.150  1.00 98.05           N  
ATOM   3662  H   LYS A 224      -8.277  10.681   0.997  1.00 98.05           H  
ATOM   3663  CA  LYS A 224      -7.714  12.502   1.963  1.00 98.05           C  
ATOM   3664  HA  LYS A 224      -6.817  13.122   1.934  1.00 98.05           H  
ATOM   3665  C   LYS A 224      -7.953  12.123   3.420  1.00 98.05           C  
ATOM   3666  CB  LYS A 224      -8.881  13.336   1.418  1.00 98.05           C  
ATOM   3667  HB2 LYS A 224      -9.091  14.134   2.130  1.00 98.05           H  
ATOM   3668  HB3 LYS A 224      -9.768  12.706   1.343  1.00 98.05           H  
ATOM   3669  O   LYS A 224      -8.789  11.265   3.688  1.00 98.05           O  
ATOM   3670  CG  LYS A 224      -8.584  13.973   0.052  1.00 98.05           C  
ATOM   3671  HG2 LYS A 224      -8.412  13.193  -0.690  1.00 98.05           H  
ATOM   3672  HG3 LYS A 224      -7.693  14.595   0.131  1.00 98.05           H  
ATOM   3673  CD  LYS A 224      -9.772  14.842  -0.388  1.00 98.05           C  
ATOM   3674  HD2 LYS A 224      -9.927  15.628   0.352  1.00 98.05           H  
ATOM   3675  HD3 LYS A 224     -10.668  14.222  -0.435  1.00 98.05           H  
ATOM   3676  CE  LYS A 224      -9.523  15.480  -1.761  1.00 98.05           C  
ATOM   3677  HE2 LYS A 224      -9.355  14.687  -2.489  1.00 98.05           H  
ATOM   3678  HE3 LYS A 224      -8.616  16.082  -1.704  1.00 98.05           H  
ATOM   3679  NZ  LYS A 224     -10.670  16.329  -2.183  1.00 98.05           N  
ATOM   3680  HZ1 LYS A 224     -10.826  17.077  -1.523  1.00 98.05           H  
ATOM   3681  HZ2 LYS A 224     -10.498  16.746  -3.087  1.00 98.05           H  
ATOM   3682  HZ3 LYS A 224     -11.520  15.787  -2.246  1.00 98.05           H  
ATOM   3683  N   PHE A 225      -7.291  12.816   4.337  1.00 98.27           N  
ATOM   3684  H   PHE A 225      -6.619  13.503   4.027  1.00 98.27           H  
ATOM   3685  CA  PHE A 225      -7.488  12.705   5.782  1.00 98.27           C  
ATOM   3686  HA  PHE A 225      -8.399  12.145   5.992  1.00 98.27           H  
ATOM   3687  C   PHE A 225      -7.639  14.118   6.354  1.00 98.27           C  
ATOM   3688  CB  PHE A 225      -6.294  11.948   6.378  1.00 98.27           C  
ATOM   3689  HB2 PHE A 225      -6.087  11.077   5.756  1.00 98.27           H  
ATOM   3690  HB3 PHE A 225      -5.409  12.584   6.354  1.00 98.27           H  
ATOM   3691  O   PHE A 225      -6.772  14.957   6.105  1.00 98.27           O  
ATOM   3692  CG  PHE A 225      -6.537  11.455   7.786  1.00 98.27           C  
ATOM   3693  CD1 PHE A 225      -5.824  11.994   8.870  1.00 98.27           C  
ATOM   3694  HD1 PHE A 225      -5.089  12.769   8.713  1.00 98.27           H  
ATOM   3695  CD2 PHE A 225      -7.486  10.442   8.008  1.00 98.27           C  
ATOM   3696  HD2 PHE A 225      -8.019  10.012   7.173  1.00 98.27           H  
ATOM   3697  CE1 PHE A 225      -6.074  11.528  10.173  1.00 98.27           C  
ATOM   3698  HE1 PHE A 225      -5.531  11.944  11.008  1.00 98.27           H  
ATOM   3699  CE2 PHE A 225      -7.746   9.988   9.313  1.00 98.27           C  
ATOM   3700  HE2 PHE A 225      -8.484   9.219   9.491  1.00 98.27           H  
ATOM   3701  CZ  PHE A 225      -7.035  10.527  10.396  1.00 98.27           C  
ATOM   3702  HZ  PHE A 225      -7.227  10.173  11.398  1.00 98.27           H  
ATOM   3703  N   PHE A 226      -8.772  14.418   7.000  1.00 97.67           N  
ATOM   3704  H   PHE A 226      -9.412  13.683   7.265  1.00 97.67           H  
ATOM   3705  CA  PHE A 226      -9.152  15.782   7.408  1.00 97.67           C  
ATOM   3706  HA  PHE A 226     -10.226  15.775   7.597  1.00 97.67           H  
ATOM   3707  C   PHE A 226      -8.939  16.824   6.292  1.00 97.67           C  
ATOM   3708  CB  PHE A 226      -8.488  16.139   8.741  1.00 97.67           C  
ATOM   3709  HB2 PHE A 226      -7.405  16.060   8.649  1.00 97.67           H  
ATOM   3710  HB3 PHE A 226      -8.722  17.175   8.987  1.00 97.67           H  
ATOM   3711  O   PHE A 226      -8.247  17.828   6.439  1.00 97.67           O  
ATOM   3712  CG  PHE A 226      -8.978  15.274   9.883  1.00 97.67           C  
ATOM   3713  CD1 PHE A 226     -10.250  15.504  10.440  1.00 97.67           C  
ATOM   3714  HD1 PHE A 226     -10.870  16.310  10.074  1.00 97.67           H  
ATOM   3715  CD2 PHE A 226      -8.172  14.239  10.388  1.00 97.67           C  
ATOM   3716  HD2 PHE A 226      -7.188  14.071   9.976  1.00 97.67           H  
ATOM   3717  CE1 PHE A 226     -10.709  14.708  11.503  1.00 97.67           C  
ATOM   3718  HE1 PHE A 226     -11.675  14.900  11.947  1.00 97.67           H  
ATOM   3719  CE2 PHE A 226      -8.631  13.446  11.452  1.00 97.67           C  
ATOM   3720  HE2 PHE A 226      -8.000  12.668  11.857  1.00 97.67           H  
ATOM   3721  CZ  PHE A 226      -9.894  13.686  12.016  1.00 97.67           C  
ATOM   3722  HZ  PHE A 226     -10.231  13.103  12.861  1.00 97.67           H  
ATOM   3723  N   GLY A 227      -9.452  16.514   5.094  1.00 96.07           N  
ATOM   3724  H   GLY A 227     -10.029  15.686   5.051  1.00 96.07           H  
ATOM   3725  CA  GLY A 227      -9.360  17.374   3.906  1.00 96.07           C  
ATOM   3726  HA2 GLY A 227     -10.064  17.014   3.155  1.00 96.07           H  
ATOM   3727  HA3 GLY A 227      -9.663  18.381   4.192  1.00 96.07           H  
ATOM   3728  C   GLY A 227      -7.972  17.476   3.255  1.00 96.07           C  
ATOM   3729  O   GLY A 227      -7.872  17.921   2.110  1.00 96.07           O  
ATOM   3730  N   LYS A 228      -6.897  17.028   3.915  1.00 98.16           N  
ATOM   3731  H   LYS A 228      -7.031  16.669   4.849  1.00 98.16           H  
ATOM   3732  CA  LYS A 228      -5.528  17.079   3.382  1.00 98.16           C  
ATOM   3733  HA  LYS A 228      -5.472  17.887   2.654  1.00 98.16           H  
ATOM   3734  C   LYS A 228      -5.170  15.789   2.651  1.00 98.16           C  
ATOM   3735  CB  LYS A 228      -4.529  17.374   4.512  1.00 98.16           C  
ATOM   3736  HB2 LYS A 228      -4.552  16.545   5.219  1.00 98.16           H  
ATOM   3737  HB3 LYS A 228      -3.526  17.424   4.090  1.00 98.16           H  
ATOM   3738  O   LYS A 228      -5.487  14.693   3.101  1.00 98.16           O  
ATOM   3739  CG  LYS A 228      -4.796  18.673   5.293  1.00 98.16           C  
ATOM   3740  HG2 LYS A 228      -4.001  18.784   6.030  1.00 98.16           H  
ATOM   3741  HG3 LYS A 228      -5.738  18.581   5.835  1.00 98.16           H  
ATOM   3742  CD  LYS A 228      -4.828  19.951   4.441  1.00 98.16           C  
ATOM   3743  HD2 LYS A 228      -5.663  19.904   3.742  1.00 98.16           H  
ATOM   3744  HD3 LYS A 228      -3.890  20.051   3.893  1.00 98.16           H  
ATOM   3745  CE  LYS A 228      -5.019  21.153   5.379  1.00 98.16           C  
ATOM   3746  HE2 LYS A 228      -4.200  21.169   6.098  1.00 98.16           H  
ATOM   3747  HE3 LYS A 228      -5.938  21.001   5.945  1.00 98.16           H  
ATOM   3748  NZ  LYS A 228      -5.084  22.450   4.655  1.00 98.16           N  
ATOM   3749  HZ1 LYS A 228      -4.228  22.639   4.153  1.00 98.16           H  
ATOM   3750  HZ2 LYS A 228      -5.868  22.466   4.019  1.00 98.16           H  
ATOM   3751  HZ3 LYS A 228      -5.224  23.198   5.319  1.00 98.16           H  
ATOM   3752  N   ILE A 229      -4.472  15.915   1.522  1.00 98.25           N  
ATOM   3753  H   ILE A 229      -4.243  16.842   1.194  1.00 98.25           H  
ATOM   3754  CA  ILE A 229      -4.001  14.757   0.751  1.00 98.25           C  
ATOM   3755  HA  ILE A 229      -4.795  14.011   0.750  1.00 98.25           H  
ATOM   3756  C   ILE A 229      -2.785  14.132   1.448  1.00 98.25           C  
ATOM   3757  CB  ILE A 229      -3.732  15.123  -0.729  1.00 98.25           C  
ATOM   3758  HB  ILE A 229      -3.005  15.934  -0.759  1.00 98.25           H  
ATOM   3759  O   ILE A 229      -1.797  14.813   1.761  1.00 98.25           O  
ATOM   3760  CG1 ILE A 229      -5.043  15.600  -1.403  1.00 98.25           C  
ATOM   3761 HG12 ILE A 229      -5.745  14.768  -1.458  1.00 98.25           H  
ATOM   3762 HG13 ILE A 229      -5.500  16.383  -0.798  1.00 98.25           H  
ATOM   3763  CG2 ILE A 229      -3.147  13.915  -1.489  1.00 98.25           C  
ATOM   3764 HG21 ILE A 229      -3.831  13.068  -1.443  1.00 98.25           H  
ATOM   3765 HG22 ILE A 229      -2.186  13.620  -1.068  1.00 98.25           H  
ATOM   3766 HG23 ILE A 229      -2.967  14.167  -2.535  1.00 98.25           H  
ATOM   3767  CD1 ILE A 229      -4.854  16.183  -2.809  1.00 98.25           C  
ATOM   3768 HD11 ILE A 229      -4.097  16.967  -2.789  1.00 98.25           H  
ATOM   3769 HD12 ILE A 229      -5.797  16.610  -3.151  1.00 98.25           H  
ATOM   3770 HD13 ILE A 229      -4.556  15.404  -3.512  1.00 98.25           H  
ATOM   3771  N   ILE A 230      -2.858  12.822   1.658  1.00 98.23           N  
ATOM   3772  H   ILE A 230      -3.718  12.354   1.412  1.00 98.23           H  
ATOM   3773  CA  ILE A 230      -1.745  11.962   2.044  1.00 98.23           C  
ATOM   3774  HA  ILE A 230      -0.931  12.582   2.417  1.00 98.23           H  
ATOM   3775  C   ILE A 230      -1.302  11.201   0.786  1.00 98.23           C  
ATOM   3776  CB  ILE A 230      -2.148  11.005   3.184  1.00 98.23           C  
ATOM   3777  HB  ILE A 230      -2.905  10.321   2.801  1.00 98.23           H  
ATOM   3778  O   ILE A 230      -2.078  10.400   0.256  1.00 98.23           O  
ATOM   3779  CG1 ILE A 230      -2.772  11.726   4.400  1.00 98.23           C  
ATOM   3780 HG12 ILE A 230      -3.704  12.202   4.097  1.00 98.23           H  
ATOM   3781 HG13 ILE A 230      -3.030  10.980   5.151  1.00 98.23           H  
ATOM   3782  CG2 ILE A 230      -0.923  10.176   3.615  1.00 98.23           C  
ATOM   3783 HG21 ILE A 230      -0.614   9.520   2.802  1.00 98.23           H  
ATOM   3784 HG22 ILE A 230      -0.091  10.823   3.892  1.00 98.23           H  
ATOM   3785 HG23 ILE A 230      -1.188   9.556   4.472  1.00 98.23           H  
ATOM   3786  CD1 ILE A 230      -1.879  12.781   5.060  1.00 98.23           C  
ATOM   3787 HD11 ILE A 230      -0.964  12.323   5.437  1.00 98.23           H  
ATOM   3788 HD12 ILE A 230      -2.420  13.211   5.903  1.00 98.23           H  
ATOM   3789 HD13 ILE A 230      -1.645  13.577   4.354  1.00 98.23           H  
ATOM   3790  N   PRO A 231      -0.088  11.457   0.268  1.00 97.61           N  
ATOM   3791  CA  PRO A 231       0.391  10.804  -0.943  1.00 97.61           C  
ATOM   3792  HA  PRO A 231      -0.360  10.868  -1.731  1.00 97.61           H  
ATOM   3793  C   PRO A 231       0.715   9.331  -0.680  1.00 97.61           C  
ATOM   3794  CB  PRO A 231       1.635  11.592  -1.358  1.00 97.61           C  
ATOM   3795  HB2 PRO A 231       2.357  10.976  -1.894  1.00 97.61           H  
ATOM   3796  HB3 PRO A 231       1.336  12.444  -1.968  1.00 97.61           H  
ATOM   3797  O   PRO A 231       1.152   8.956   0.409  1.00 97.61           O  
ATOM   3798  CG  PRO A 231       2.191  12.090  -0.023  1.00 97.61           C  
ATOM   3799  HG2 PRO A 231       2.775  11.301   0.451  1.00 97.61           H  
ATOM   3800  HG3 PRO A 231       2.793  12.990  -0.145  1.00 97.61           H  
ATOM   3801  CD  PRO A 231       0.930  12.359   0.796  1.00 97.61           C  
ATOM   3802  HD2 PRO A 231       1.129  12.161   1.850  1.00 97.61           H  
ATOM   3803  HD3 PRO A 231       0.609  13.390   0.654  1.00 97.61           H  
ATOM   3804  N   ARG A 232       0.577   8.479  -1.692  1.00 95.48           N  
ATOM   3805  H   ARG A 232       0.140   8.817  -2.537  1.00 95.48           H  
ATOM   3806  CA  ARG A 232       0.931   7.062  -1.606  1.00 95.48           C  
ATOM   3807  HA  ARG A 232       0.400   6.655  -0.746  1.00 95.48           H  
ATOM   3808  C   ARG A 232       2.428   6.858  -1.390  1.00 95.48           C  
ATOM   3809  CB  ARG A 232       0.435   6.325  -2.854  1.00 95.48           C  
ATOM   3810  HB2 ARG A 232       0.567   5.254  -2.701  1.00 95.48           H  
ATOM   3811  HB3 ARG A 232      -0.632   6.524  -2.954  1.00 95.48           H  
ATOM   3812  O   ARG A 232       3.263   7.432  -2.091  1.00 95.48           O  
ATOM   3813  CG  ARG A 232       1.131   6.715  -4.166  1.00 95.48           C  
ATOM   3814  HG2 ARG A 232       1.076   7.793  -4.322  1.00 95.48           H  
ATOM   3815  HG3 ARG A 232       2.178   6.411  -4.148  1.00 95.48           H  
ATOM   3816  CD  ARG A 232       0.432   5.985  -5.305  1.00 95.48           C  
ATOM   3817  HD2 ARG A 232      -0.645   6.105  -5.190  1.00 95.48           H  
ATOM   3818  HD3 ARG A 232       0.683   4.927  -5.227  1.00 95.48           H  
ATOM   3819  NE  ARG A 232       0.820   6.502  -6.626  1.00 95.48           N  
ATOM   3820  HE  ARG A 232       1.022   7.491  -6.657  1.00 95.48           H  
ATOM   3821  NH1 ARG A 232      -0.077   4.739  -7.781  1.00 95.48           N  
ATOM   3822 HH11 ARG A 232      -0.377   4.301  -8.641  1.00 95.48           H  
ATOM   3823 HH12 ARG A 232      -0.377   4.347  -6.900  1.00 95.48           H  
ATOM   3824  NH2 ARG A 232       0.823   6.431  -8.908  1.00 95.48           N  
ATOM   3825 HH21 ARG A 232       0.472   5.992  -9.747  1.00 95.48           H  
ATOM   3826 HH22 ARG A 232       1.120   7.396  -8.937  1.00 95.48           H  
ATOM   3827  CZ  ARG A 232       0.533   5.890  -7.761  1.00 95.48           C  
ATOM   3828  N   LYS A 233       2.781   5.936  -0.494  1.00 95.04           N  
ATOM   3829  H   LYS A 233       2.051   5.507   0.057  1.00 95.04           H  
ATOM   3830  CA  LYS A 233       4.146   5.409  -0.392  1.00 95.04           C  
ATOM   3831  HA  LYS A 233       4.841   6.230  -0.570  1.00 95.04           H  
ATOM   3832  C   LYS A 233       4.357   4.347  -1.473  1.00 95.04           C  
ATOM   3833  CB  LYS A 233       4.387   4.861   1.025  1.00 95.04           C  
ATOM   3834  HB2 LYS A 233       4.195   5.652   1.750  1.00 95.04           H  
ATOM   3835  HB3 LYS A 233       3.680   4.054   1.218  1.00 95.04           H  
ATOM   3836  O   LYS A 233       3.706   3.307  -1.444  1.00 95.04           O  
ATOM   3837  CG  LYS A 233       5.809   4.316   1.251  1.00 95.04           C  
ATOM   3838  HG2 LYS A 233       6.024   3.531   0.525  1.00 95.04           H  
ATOM   3839  HG3 LYS A 233       5.844   3.866   2.243  1.00 95.04           H  
ATOM   3840  CD  LYS A 233       6.896   5.400   1.168  1.00 95.04           C  
ATOM   3841  HD2 LYS A 233       6.935   5.806   0.157  1.00 95.04           H  
ATOM   3842  HD3 LYS A 233       6.656   6.198   1.870  1.00 95.04           H  
ATOM   3843  CE  LYS A 233       8.258   4.791   1.522  1.00 95.04           C  
ATOM   3844  HE2 LYS A 233       8.474   3.994   0.810  1.00 95.04           H  
ATOM   3845  HE3 LYS A 233       8.190   4.341   2.512  1.00 95.04           H  
ATOM   3846  NZ  LYS A 233       9.342   5.807   1.497  1.00 95.04           N  
ATOM   3847  HZ1 LYS A 233      10.222   5.387   1.761  1.00 95.04           H  
ATOM   3848  HZ2 LYS A 233       9.445   6.201   0.573  1.00 95.04           H  
ATOM   3849  HZ3 LYS A 233       9.147   6.554   2.149  1.00 95.04           H  
ATOM   3850  N   ARG A 234       5.262   4.607  -2.419  1.00 93.58           N  
ATOM   3851  H   ARG A 234       5.741   5.495  -2.386  1.00 93.58           H  
ATOM   3852  CA  ARG A 234       5.694   3.611  -3.417  1.00 93.58           C  
ATOM   3853  HA  ARG A 234       4.882   2.907  -3.599  1.00 93.58           H  
ATOM   3854  C   ARG A 234       6.862   2.784  -2.896  1.00 93.58           C  
ATOM   3855  CB  ARG A 234       6.047   4.263  -4.757  1.00 93.58           C  
ATOM   3856  HB2 ARG A 234       6.331   3.471  -5.450  1.00 93.58           H  
ATOM   3857  HB3 ARG A 234       6.898   4.932  -4.628  1.00 93.58           H  
ATOM   3858  O   ARG A 234       7.681   3.293  -2.125  1.00 93.58           O  
ATOM   3859  CG  ARG A 234       4.870   5.038  -5.358  1.00 93.58           C  
ATOM   3860  HG2 ARG A 234       3.966   4.431  -5.324  1.00 93.58           H  
ATOM   3861  HG3 ARG A 234       4.714   5.954  -4.789  1.00 93.58           H  
ATOM   3862  CD  ARG A 234       5.194   5.377  -6.813  1.00 93.58           C  
ATOM   3863  HD2 ARG A 234       5.154   4.457  -7.396  1.00 93.58           H  
ATOM   3864  HD3 ARG A 234       6.208   5.775  -6.864  1.00 93.58           H  
ATOM   3865  NE  ARG A 234       4.260   6.380  -7.357  1.00 93.58           N  
ATOM   3866  HE  ARG A 234       3.687   6.867  -6.682  1.00 93.58           H  
ATOM   3867  NH1 ARG A 234       4.928   6.205  -9.541  1.00 93.58           N  
ATOM   3868 HH11 ARG A 234       4.958   6.563 -10.485  1.00 93.58           H  
ATOM   3869 HH12 ARG A 234       5.488   5.407  -9.278  1.00 93.58           H  
ATOM   3870  NH2 ARG A 234       3.523   7.838  -8.945  1.00 93.58           N  
ATOM   3871 HH21 ARG A 234       3.231   8.468  -8.211  1.00 93.58           H  
ATOM   3872 HH22 ARG A 234       3.617   8.212  -9.879  1.00 93.58           H  
ATOM   3873  CZ  ARG A 234       4.231   6.794  -8.609  1.00 93.58           C  
ATOM   3874  N   TYR A 235       6.952   1.538  -3.350  1.00 93.96           N  
ATOM   3875  H   TYR A 235       6.303   1.234  -4.061  1.00 93.96           H  
ATOM   3876  CA  TYR A 235       7.997   0.600  -2.943  1.00 93.96           C  
ATOM   3877  HA  TYR A 235       8.684   1.090  -2.253  1.00 93.96           H  
ATOM   3878  C   TYR A 235       8.807   0.194  -4.172  1.00 93.96           C  
ATOM   3879  CB  TYR A 235       7.389  -0.591  -2.199  1.00 93.96           C  
ATOM   3880  HB2 TYR A 235       6.783  -1.163  -2.902  1.00 93.96           H  
ATOM   3881  HB3 TYR A 235       8.196  -1.237  -1.852  1.00 93.96           H  
ATOM   3882  O   TYR A 235       8.684  -0.911  -4.696  1.00 93.96           O  
ATOM   3883  CG  TYR A 235       6.524  -0.213  -1.017  1.00 93.96           C  
ATOM   3884  CD1 TYR A 235       7.115   0.090   0.225  1.00 93.96           C  
ATOM   3885  HD1 TYR A 235       8.187   0.031   0.340  1.00 93.96           H  
ATOM   3886  CD2 TYR A 235       5.129  -0.133  -1.179  1.00 93.96           C  
ATOM   3887  HD2 TYR A 235       4.689  -0.344  -2.142  1.00 93.96           H  
ATOM   3888  CE1 TYR A 235       6.307   0.468   1.312  1.00 93.96           C  
ATOM   3889  HE1 TYR A 235       6.757   0.690   2.268  1.00 93.96           H  
ATOM   3890  CE2 TYR A 235       4.317   0.238  -0.093  1.00 93.96           C  
ATOM   3891  HE2 TYR A 235       3.246   0.312  -0.212  1.00 93.96           H  
ATOM   3892  OH  TYR A 235       4.105   0.762   2.218  1.00 93.96           O  
ATOM   3893  HH  TYR A 235       4.611   0.900   3.022  1.00 93.96           H  
ATOM   3894  CZ  TYR A 235       4.906   0.531   1.152  1.00 93.96           C  
ATOM   3895  N   THR A 236       9.636   1.126  -4.639  1.00 90.62           N  
ATOM   3896  H   THR A 236       9.674   2.023  -4.176  1.00 90.62           H  
ATOM   3897  CA  THR A 236      10.319   1.039  -5.938  1.00 90.62           C  
ATOM   3898  HA  THR A 236       9.634   0.539  -6.623  1.00 90.62           H  
ATOM   3899  C   THR A 236      11.629   0.241  -5.920  1.00 90.62           C  
ATOM   3900  CB  THR A 236      10.576   2.439  -6.510  1.00 90.62           C  
ATOM   3901  HB  THR A 236      11.153   2.367  -7.432  1.00 90.62           H  
ATOM   3902  O   THR A 236      12.322   0.166  -6.933  1.00 90.62           O  
ATOM   3903  CG2 THR A 236       9.285   3.193  -6.816  1.00 90.62           C  
ATOM   3904 HG21 THR A 236       8.726   2.650  -7.578  1.00 90.62           H  
ATOM   3905 HG22 THR A 236       9.526   4.186  -7.194  1.00 90.62           H  
ATOM   3906 HG23 THR A 236       8.675   3.286  -5.917  1.00 90.62           H  
ATOM   3907  OG1 THR A 236      11.290   3.211  -5.568  1.00 90.62           O  
ATOM   3908  HG1 THR A 236      12.225   3.088  -5.748  1.00 90.62           H  
ATOM   3909  N   SER A 237      12.014  -0.316  -4.766  1.00 87.25           N  
ATOM   3910  H   SER A 237      11.384  -0.252  -3.979  1.00 87.25           H  
ATOM   3911  CA  SER A 237      13.226  -1.126  -4.615  1.00 87.25           C  
ATOM   3912  HA  SER A 237      13.760  -1.153  -5.565  1.00 87.25           H  
ATOM   3913  C   SER A 237      12.862  -2.552  -4.199  1.00 87.25           C  
ATOM   3914  CB  SER A 237      14.207  -0.504  -3.619  1.00 87.25           C  
ATOM   3915  HB2 SER A 237      14.385   0.537  -3.890  1.00 87.25           H  
ATOM   3916  HB3 SER A 237      13.814  -0.550  -2.603  1.00 87.25           H  
ATOM   3917  O   SER A 237      12.624  -2.801  -3.013  1.00 87.25           O  
ATOM   3918  OG  SER A 237      15.425  -1.217  -3.714  1.00 87.25           O  
ATOM   3919  HG  SER A 237      15.586  -1.731  -2.919  1.00 87.25           H  
ATOM   3920  N   PRO A 238      12.831  -3.513  -5.138  1.00 84.00           N  
ATOM   3921  CA  PRO A 238      12.569  -4.915  -4.826  1.00 84.00           C  
ATOM   3922  HA  PRO A 238      11.723  -5.003  -4.146  1.00 84.00           H  
ATOM   3923  C   PRO A 238      13.787  -5.622  -4.208  1.00 84.00           C  
ATOM   3924  CB  PRO A 238      12.218  -5.547  -6.168  1.00 84.00           C  
ATOM   3925  HB2 PRO A 238      12.330  -6.631  -6.158  1.00 84.00           H  
ATOM   3926  HB3 PRO A 238      11.214  -5.261  -6.483  1.00 84.00           H  
ATOM   3927  O   PRO A 238      13.733  -6.821  -3.978  1.00 84.00           O  
ATOM   3928  CG  PRO A 238      13.272  -4.845  -7.015  1.00 84.00           C  
ATOM   3929  HG2 PRO A 238      13.125  -4.997  -8.084  1.00 84.00           H  
ATOM   3930  HG3 PRO A 238      14.269  -5.212  -6.769  1.00 84.00           H  
ATOM   3931  CD  PRO A 238      13.124  -3.396  -6.562  1.00 84.00           C  
ATOM   3932  HD2 PRO A 238      14.053  -2.857  -6.748  1.00 84.00           H  
ATOM   3933  HD3 PRO A 238      12.289  -2.919  -7.075  1.00 84.00           H  
ATOM   3934  N   SER A 239      14.904  -4.930  -3.959  1.00 86.80           N  
ATOM   3935  H   SER A 239      14.928  -3.936  -4.140  1.00 86.80           H  
ATOM   3936  CA  SER A 239      16.118  -5.555  -3.412  1.00 86.80           C  
ATOM   3937  HA  SER A 239      16.503  -6.273  -4.136  1.00 86.80           H  
ATOM   3938  C   SER A 239      15.849  -6.315  -2.110  1.00 86.80           C  
ATOM   3939  CB  SER A 239      17.193  -4.493  -3.169  1.00 86.80           C  
ATOM   3940  HB2 SER A 239      17.494  -4.060  -4.123  1.00 86.80           H  
ATOM   3941  HB3 SER A 239      18.062  -4.968  -2.714  1.00 86.80           H  
ATOM   3942  O   SER A 239      16.424  -7.371  -1.878  1.00 86.80           O  
ATOM   3943  OG  SER A 239      16.710  -3.462  -2.319  1.00 86.80           O  
ATOM   3944  HG  SER A 239      17.465  -3.134  -1.824  1.00 86.80           H  
ATOM   3945  N   SER A 240      14.913  -5.810  -1.303  1.00 87.05           N  
ATOM   3946  H   SER A 240      14.510  -4.923  -1.570  1.00 87.05           H  
ATOM   3947  CA  SER A 240      14.483  -6.432  -0.048  1.00 87.05           C  
ATOM   3948  HA  SER A 240      15.356  -6.550   0.594  1.00 87.05           H  
ATOM   3949  C   SER A 240      13.873  -7.828  -0.209  1.00 87.05           C  
ATOM   3950  CB  SER A 240      13.490  -5.516   0.676  1.00 87.05           C  
ATOM   3951  HB2 SER A 240      13.175  -6.001   1.600  1.00 87.05           H  
ATOM   3952  HB3 SER A 240      13.988  -4.583   0.938  1.00 87.05           H  
ATOM   3953  O   SER A 240      13.961  -8.619   0.723  1.00 87.05           O  
ATOM   3954  OG  SER A 240      12.347  -5.228  -0.122  1.00 87.05           O  
ATOM   3955  HG  SER A 240      12.570  -4.549  -0.763  1.00 87.05           H  
ATOM   3956  N   ILE A 241      13.290  -8.163  -1.367  1.00 90.49           N  
ATOM   3957  H   ILE A 241      13.312  -7.514  -2.141  1.00 90.49           H  
ATOM   3958  CA  ILE A 241      12.688  -9.488  -1.581  1.00 90.49           C  
ATOM   3959  HA  ILE A 241      12.355  -9.852  -0.609  1.00 90.49           H  
ATOM   3960  C   ILE A 241      13.683 -10.537  -2.086  1.00 90.49           C  
ATOM   3961  CB  ILE A 241      11.425  -9.446  -2.462  1.00 90.49           C  
ATOM   3962  HB  ILE A 241      11.048 -10.468  -2.514  1.00 90.49           H  
ATOM   3963  O   ILE A 241      13.346 -11.714  -2.120  1.00 90.49           O  
ATOM   3964  CG1 ILE A 241      11.681  -8.965  -3.901  1.00 90.49           C  
ATOM   3965 HG12 ILE A 241      12.683  -9.245  -4.227  1.00 90.49           H  
ATOM   3966 HG13 ILE A 241      11.575  -7.881  -3.934  1.00 90.49           H  
ATOM   3967  CG2 ILE A 241      10.338  -8.596  -1.786  1.00 90.49           C  
ATOM   3968 HG21 ILE A 241      10.690  -7.576  -1.629  1.00 90.49           H  
ATOM   3969 HG22 ILE A 241      10.105  -9.039  -0.818  1.00 90.49           H  
ATOM   3970 HG23 ILE A 241       9.430  -8.592  -2.389  1.00 90.49           H  
ATOM   3971  CD1 ILE A 241      10.684  -9.561  -4.890  1.00 90.49           C  
ATOM   3972 HD11 ILE A 241      10.843 -10.637  -4.964  1.00 90.49           H  
ATOM   3973 HD12 ILE A 241      10.838  -9.114  -5.873  1.00 90.49           H  
ATOM   3974 HD13 ILE A 241       9.661  -9.367  -4.570  1.00 90.49           H  
ATOM   3975  N   LEU A 242      14.902 -10.140  -2.467  1.00 88.57           N  
ATOM   3976  H   LEU A 242      15.154  -9.166  -2.370  1.00 88.57           H  
ATOM   3977  CA  LEU A 242      15.904 -11.072  -3.003  1.00 88.57           C  
ATOM   3978  HA  LEU A 242      15.447 -11.671  -3.791  1.00 88.57           H  
ATOM   3979  C   LEU A 242      16.403 -12.068  -1.948  1.00 88.57           C  
ATOM   3980  CB  LEU A 242      17.086 -10.286  -3.593  1.00 88.57           C  
ATOM   3981  HB2 LEU A 242      17.812 -11.002  -3.978  1.00 88.57           H  
ATOM   3982  HB3 LEU A 242      17.568  -9.733  -2.786  1.00 88.57           H  
ATOM   3983  O   LEU A 242      16.769 -13.183  -2.300  1.00 88.57           O  
ATOM   3984  CG  LEU A 242      16.721  -9.303  -4.719  1.00 88.57           C  
ATOM   3985  HG  LEU A 242      16.005  -8.571  -4.346  1.00 88.57           H  
ATOM   3986  CD1 LEU A 242      17.982  -8.555  -5.146  1.00 88.57           C  
ATOM   3987 HD11 LEU A 242      18.367  -7.980  -4.304  1.00 88.57           H  
ATOM   3988 HD12 LEU A 242      18.746  -9.271  -5.451  1.00 88.57           H  
ATOM   3989 HD13 LEU A 242      17.764  -7.883  -5.976  1.00 88.57           H  
ATOM   3990  CD2 LEU A 242      16.110  -9.975  -5.949  1.00 88.57           C  
ATOM   3991 HD21 LEU A 242      15.192 -10.496  -5.678  1.00 88.57           H  
ATOM   3992 HD22 LEU A 242      15.873  -9.219  -6.697  1.00 88.57           H  
ATOM   3993 HD23 LEU A 242      16.820 -10.685  -6.375  1.00 88.57           H  
ATOM   3994  N   ASN A 243      16.368 -11.671  -0.674  1.00 87.72           N  
ATOM   3995  H   ASN A 243      16.040 -10.735  -0.486  1.00 87.72           H  
ATOM   3996  CA  ASN A 243      16.705 -12.514   0.478  1.00 87.72           C  
ATOM   3997  HA  ASN A 243      17.175 -13.433   0.129  1.00 87.72           H  
ATOM   3998  C   ASN A 243      15.455 -12.938   1.274  1.00 87.72           C  
ATOM   3999  CB  ASN A 243      17.716 -11.761   1.363  1.00 87.72           C  
ATOM   4000  HB2 ASN A 243      17.947 -12.371   2.237  1.00 87.72           H  
ATOM   4001  HB3 ASN A 243      17.262 -10.833   1.712  1.00 87.72           H  
ATOM   4002  O   ASN A 243      15.570 -13.370   2.417  1.00 87.72           O  
ATOM   4003  CG  ASN A 243      19.032 -11.452   0.676  1.00 87.72           C  
ATOM   4004  ND2 ASN A 243      19.750 -10.466   1.159  1.00 87.72           N  
ATOM   4005 HD21 ASN A 243      19.466 -10.003   2.010  1.00 87.72           H  
ATOM   4006 HD22 ASN A 243      20.655 -10.341   0.729  1.00 87.72           H  
ATOM   4007  OD1 ASN A 243      19.449 -12.067  -0.287  1.00 87.72           O  
ATOM   4008  N   ALA A 244      14.260 -12.743   0.711  1.00 91.38           N  
ATOM   4009  H   ALA A 244      14.223 -12.503  -0.269  1.00 91.38           H  
ATOM   4010  CA  ALA A 244      12.995 -13.039   1.374  1.00 91.38           C  
ATOM   4011  HA  ALA A 244      13.136 -13.007   2.454  1.00 91.38           H  
ATOM   4012  C   ALA A 244      12.488 -14.440   1.018  1.00 91.38           C  
ATOM   4013  CB  ALA A 244      11.990 -11.947   1.001  1.00 91.38           C  
ATOM   4014  HB1 ALA A 244      11.054 -12.093   1.539  1.00 91.38           H  
ATOM   4015  HB2 ALA A 244      12.409 -10.978   1.271  1.00 91.38           H  
ATOM   4016  HB3 ALA A 244      11.784 -11.987  -0.069  1.00 91.38           H  
ATOM   4017  O   ALA A 244      12.877 -15.032   0.009  1.00 91.38           O  
ATOM   4018  N   THR A 245      11.555 -14.947   1.817  1.00 92.21           N  
ATOM   4019  H   THR A 245      11.245 -14.413   2.616  1.00 92.21           H  
ATOM   4020  CA  THR A 245      10.910 -16.233   1.559  1.00 92.21           C  
ATOM   4021  HA  THR A 245      11.644 -16.920   1.137  1.00 92.21           H  
ATOM   4022  C   THR A 245       9.775 -16.040   0.560  1.00 92.21           C  
ATOM   4023  CB  THR A 245      10.402 -16.853   2.865  1.00 92.21           C  
ATOM   4024  HB  THR A 245       9.656 -16.201   3.318  1.00 92.21           H  
ATOM   4025  O   THR A 245       8.832 -15.293   0.821  1.00 92.21           O  
ATOM   4026  CG2 THR A 245       9.811 -18.247   2.656  1.00 92.21           C  
ATOM   4027 HG21 THR A 245      10.546 -18.899   2.185  1.00 92.21           H  
ATOM   4028 HG22 THR A 245       8.921 -18.189   2.030  1.00 92.21           H  
ATOM   4029 HG23 THR A 245       9.524 -18.669   3.620  1.00 92.21           H  
ATOM   4030  OG1 THR A 245      11.488 -17.002   3.748  1.00 92.21           O  
ATOM   4031  HG1 THR A 245      11.137 -17.203   4.619  1.00 92.21           H  
ATOM   4032  N   LEU A 246       9.835 -16.717  -0.589  1.00 90.88           N  
ATOM   4033  H   LEU A 246      10.638 -17.305  -0.760  1.00 90.88           H  
ATOM   4034  CA  LEU A 246       8.702 -16.780  -1.513  1.00 90.88           C  
ATOM   4035  HA  LEU A 246       8.286 -15.779  -1.624  1.00 90.88           H  
ATOM   4036  C   LEU A 246       7.624 -17.697  -0.927  1.00 90.88           C  
ATOM   4037  CB  LEU A 246       9.172 -17.265  -2.893  1.00 90.88           C  
ATOM   4038  HB2 LEU A 246       9.903 -16.558  -3.286  1.00 90.88           H  
ATOM   4039  HB3 LEU A 246       9.664 -18.229  -2.762  1.00 90.88           H  
ATOM   4040  O   LEU A 246       7.853 -18.890  -0.735  1.00 90.88           O  
ATOM   4041  CG  LEU A 246       8.024 -17.431  -3.910  1.00 90.88           C  
ATOM   4042  HG  LEU A 246       7.249 -18.081  -3.504  1.00 90.88           H  
ATOM   4043  CD1 LEU A 246       7.390 -16.114  -4.340  1.00 90.88           C  
ATOM   4044 HD11 LEU A 246       6.962 -15.608  -3.475  1.00 90.88           H  
ATOM   4045 HD12 LEU A 246       6.585 -16.315  -5.048  1.00 90.88           H  
ATOM   4046 HD13 LEU A 246       8.137 -15.468  -4.801  1.00 90.88           H  
ATOM   4047  CD2 LEU A 246       8.577 -18.089  -5.164  1.00 90.88           C  
ATOM   4048 HD21 LEU A 246       9.383 -17.487  -5.583  1.00 90.88           H  
ATOM   4049 HD22 LEU A 246       7.777 -18.214  -5.894  1.00 90.88           H  
ATOM   4050 HD23 LEU A 246       8.943 -19.069  -4.857  1.00 90.88           H  
ATOM   4051  N   ILE A 247       6.437 -17.146  -0.695  1.00 88.67           N  
ATOM   4052  H   ILE A 247       6.302 -16.171  -0.924  1.00 88.67           H  
ATOM   4053  CA  ILE A 247       5.273 -17.906  -0.261  1.00 88.67           C  
ATOM   4054  HA  ILE A 247       5.612 -18.773   0.306  1.00 88.67           H  
ATOM   4055  C   ILE A 247       4.530 -18.407  -1.497  1.00 88.67           C  
ATOM   4056  CB  ILE A 247       4.375 -17.077   0.681  1.00 88.67           C  
ATOM   4057  HB  ILE A 247       4.074 -16.162   0.171  1.00 88.67           H  
ATOM   4058  O   ILE A 247       3.968 -17.632  -2.273  1.00 88.67           O  
ATOM   4059  CG1 ILE A 247       5.145 -16.709   1.967  1.00 88.67           C  
ATOM   4060 HG12 ILE A 247       5.451 -17.627   2.468  1.00 88.67           H  
ATOM   4061 HG13 ILE A 247       6.046 -16.150   1.713  1.00 88.67           H  
ATOM   4062  CG2 ILE A 247       3.118 -17.896   1.029  1.00 88.67           C  
ATOM   4063 HG21 ILE A 247       2.588 -18.179   0.120  1.00 88.67           H  
ATOM   4064 HG22 ILE A 247       2.411 -17.305   1.611  1.00 88.67           H  
ATOM   4065 HG23 ILE A 247       3.387 -18.793   1.588  1.00 88.67           H  
ATOM   4066  CD1 ILE A 247       4.340 -15.865   2.961  1.00 88.67           C  
ATOM   4067 HD11 ILE A 247       4.197 -14.857   2.573  1.00 88.67           H  
ATOM   4068 HD12 ILE A 247       3.372 -16.309   3.194  1.00 88.67           H  
ATOM   4069 HD13 ILE A 247       4.888 -15.839   3.903  1.00 88.67           H  
ATOM   4070  N   HIS A 248       4.486 -19.727  -1.637  1.00 80.48           N  
ATOM   4071  H   HIS A 248       4.990 -20.294  -0.970  1.00 80.48           H  
ATOM   4072  CA  HIS A 248       3.626 -20.416  -2.590  1.00 80.48           C  
ATOM   4073  HA  HIS A 248       3.552 -19.829  -3.506  1.00 80.48           H  
ATOM   4074  C   HIS A 248       2.213 -20.530  -2.000  1.00 80.48           C  
ATOM   4075  CB  HIS A 248       4.263 -21.765  -2.947  1.00 80.48           C  
ATOM   4076  HB2 HIS A 248       4.497 -22.318  -2.037  1.00 80.48           H  
ATOM   4077  HB3 HIS A 248       3.541 -22.355  -3.511  1.00 80.48           H  
ATOM   4078  O   HIS A 248       1.831 -21.555  -1.447  1.00 80.48           O  
ATOM   4079  CG  HIS A 248       5.510 -21.618  -3.786  1.00 80.48           C  
ATOM   4080  CD2 HIS A 248       6.812 -21.523  -3.363  1.00 80.48           C  
ATOM   4081  HD2 HIS A 248       7.143 -21.532  -2.335  1.00 80.48           H  
ATOM   4082  ND1 HIS A 248       5.528 -21.565  -5.157  1.00 80.48           N  
ATOM   4083  HD1 HIS A 248       4.723 -21.689  -5.754  1.00 80.48           H  
ATOM   4084  CE1 HIS A 248       6.801 -21.458  -5.556  1.00 80.48           C  
ATOM   4085  HE1 HIS A 248       7.104 -21.439  -6.593  1.00 80.48           H  
ATOM   4086  NE2 HIS A 248       7.637 -21.416  -4.502  1.00 80.48           N  
ATOM   4087  N   GLN A 249       1.460 -19.435  -2.057  1.00 65.78           N  
ATOM   4088  H   GLN A 249       1.853 -18.605  -2.477  1.00 65.78           H  
ATOM   4089  CA  GLN A 249       0.030 -19.409  -1.759  1.00 65.78           C  
ATOM   4090  HA  GLN A 249      -0.353 -20.425  -1.666  1.00 65.78           H  
ATOM   4091  C   GLN A 249      -0.676 -18.759  -2.940  1.00 65.78           C  
ATOM   4092  CB  GLN A 249      -0.261 -18.648  -0.453  1.00 65.78           C  
ATOM   4093  HB2 GLN A 249      -1.317 -18.381  -0.426  1.00 65.78           H  
ATOM   4094  HB3 GLN A 249       0.321 -17.726  -0.427  1.00 65.78           H  
ATOM   4095  O   GLN A 249      -0.181 -17.772  -3.492  1.00 65.78           O  
ATOM   4096  CG  GLN A 249       0.039 -19.508   0.784  1.00 65.78           C  
ATOM   4097  HG2 GLN A 249      -0.607 -20.385   0.755  1.00 65.78           H  
ATOM   4098  HG3 GLN A 249       1.070 -19.861   0.757  1.00 65.78           H  
ATOM   4099  CD  GLN A 249      -0.190 -18.784   2.110  1.00 65.78           C  
ATOM   4100  NE2 GLN A 249      -0.327 -19.520   3.191  1.00 65.78           N  
ATOM   4101 HE21 GLN A 249      -0.330 -20.528   3.124  1.00 65.78           H  
ATOM   4102 HE22 GLN A 249      -0.528 -19.030   4.052  1.00 65.78           H  
ATOM   4103  OE1 GLN A 249      -0.230 -17.567   2.223  1.00 65.78           O  
ATOM   4104  N   SER A 250      -1.836 -19.284  -3.326  1.00 60.95           N  
ATOM   4105  H   SER A 250      -2.236 -20.072  -2.837  1.00 60.95           H  
ATOM   4106  CA  SER A 250      -2.710 -18.498  -4.186  1.00 60.95           C  
ATOM   4107  HA  SER A 250      -2.146 -18.178  -5.062  1.00 60.95           H  
ATOM   4108  C   SER A 250      -3.195 -17.266  -3.431  1.00 60.95           C  
ATOM   4109  CB  SER A 250      -3.900 -19.304  -4.670  1.00 60.95           C  
ATOM   4110  HB2 SER A 250      -3.552 -20.249  -5.088  1.00 60.95           H  
ATOM   4111  HB3 SER A 250      -4.439 -18.755  -5.442  1.00 60.95           H  
ATOM   4112  O   SER A 250      -3.224 -17.217  -2.198  1.00 60.95           O  
ATOM   4113  OG  SER A 250      -4.743 -19.505  -3.570  1.00 60.95           O  
ATOM   4114  HG  SER A 250      -5.066 -20.399  -3.706  1.00 60.95           H  
ATOM   4115  N   ILE A 251      -3.633 -16.268  -4.191  1.00 54.93           N  
ATOM   4116  H   ILE A 251      -3.579 -16.375  -5.194  1.00 54.93           H  
ATOM   4117  CA  ILE A 251      -4.224 -15.045  -3.642  1.00 54.93           C  
ATOM   4118  HA  ILE A 251      -3.511 -14.598  -2.949  1.00 54.93           H  
ATOM   4119  C   ILE A 251      -5.494 -15.368  -2.822  1.00 54.93           C  
ATOM   4120  CB  ILE A 251      -4.479 -14.049  -4.800  1.00 54.93           C  
ATOM   4121  HB  ILE A 251      -5.180 -14.511  -5.495  1.00 54.93           H  
ATOM   4122  O   ILE A 251      -5.838 -14.617  -1.913  1.00 54.93           O  
ATOM   4123  CG1 ILE A 251      -3.167 -13.728  -5.565  1.00 54.93           C  
ATOM   4124 HG12 ILE A 251      -2.516 -13.123  -4.934  1.00 54.93           H  
ATOM   4125 HG13 ILE A 251      -2.630 -14.647  -5.801  1.00 54.93           H  
ATOM   4126  CG2 ILE A 251      -5.108 -12.745  -4.276  1.00 54.93           C  
ATOM   4127 HG21 ILE A 251      -6.085 -12.947  -3.837  1.00 54.93           H  
ATOM   4128 HG22 ILE A 251      -4.466 -12.298  -3.517  1.00 54.93           H  
ATOM   4129 HG23 ILE A 251      -5.264 -12.035  -5.089  1.00 54.93           H  
ATOM   4130  CD1 ILE A 251      -3.385 -13.009  -6.902  1.00 54.93           C  
ATOM   4131 HD11 ILE A 251      -3.773 -12.004  -6.743  1.00 54.93           H  
ATOM   4132 HD12 ILE A 251      -2.432 -12.931  -7.426  1.00 54.93           H  
ATOM   4133 HD13 ILE A 251      -4.080 -13.578  -7.520  1.00 54.93           H  
ATOM   4134  N   THR A 252      -6.164 -16.493  -3.103  1.00 61.47           N  
ATOM   4135  H   THR A 252      -5.813 -17.107  -3.824  1.00 61.47           H  
ATOM   4136  CA  THR A 252      -7.349 -16.981  -2.378  1.00 61.47           C  
ATOM   4137  HA  THR A 252      -7.886 -16.131  -1.956  1.00 61.47           H  
ATOM   4138  C   THR A 252      -7.018 -17.908  -1.203  1.00 61.47           C  
ATOM   4139  CB  THR A 252      -8.298 -17.718  -3.339  1.00 61.47           C  
ATOM   4140  HB  THR A 252      -9.164 -18.086  -2.790  1.00 61.47           H  
ATOM   4141  O   THR A 252      -7.923 -18.296  -0.470  1.00 61.47           O  
ATOM   4142  CG2 THR A 252      -8.771 -16.824  -4.486  1.00 61.47           C  
ATOM   4143 HG21 THR A 252      -9.231 -15.920  -4.086  1.00 61.47           H  
ATOM   4144 HG22 THR A 252      -7.932 -16.551  -5.126  1.00 61.47           H  
ATOM   4145 HG23 THR A 252      -9.507 -17.365  -5.081  1.00 61.47           H  
ATOM   4146  OG1 THR A 252      -7.636 -18.804  -3.931  1.00 61.47           O  
ATOM   4147  HG1 THR A 252      -8.219 -19.183  -4.593  1.00 61.47           H  
ATOM   4148  N   GLY A 253      -5.751 -18.288  -1.011  1.00 54.08           N  
ATOM   4149  H   GLY A 253      -5.047 -17.942  -1.648  1.00 54.08           H  
ATOM   4150  CA  GLY A 253      -5.335 -19.292  -0.026  1.00 54.08           C  
ATOM   4151  HA2 GLY A 253      -5.880 -19.125   0.902  1.00 54.08           H  
ATOM   4152  HA3 GLY A 253      -4.270 -19.162   0.170  1.00 54.08           H  
ATOM   4153  C   GLY A 253      -5.565 -20.751  -0.450  1.00 54.08           C  
ATOM   4154  O   GLY A 253      -5.142 -21.657   0.261  1.00 54.08           O  
ATOM   4155  N   LEU A 254      -6.184 -21.000  -1.606  1.00 48.58           N  
ATOM   4156  H   LEU A 254      -6.486 -20.206  -2.152  1.00 48.58           H  
ATOM   4157  CA  LEU A 254      -6.363 -22.333  -2.190  1.00 48.58           C  
ATOM   4158  HA  LEU A 254      -6.441 -23.079  -1.399  1.00 48.58           H  
ATOM   4159  C   LEU A 254      -5.162 -22.698  -3.072  1.00 48.58           C  
ATOM   4160  CB  LEU A 254      -7.663 -22.335  -3.016  1.00 48.58           C  
ATOM   4161  HB2 LEU A 254      -7.775 -23.310  -3.492  1.00 48.58           H  
ATOM   4162  HB3 LEU A 254      -7.569 -21.595  -3.811  1.00 48.58           H  
ATOM   4163  O   LEU A 254      -4.899 -21.986  -4.031  1.00 48.58           O  
ATOM   4164  CG  LEU A 254      -8.934 -22.028  -2.204  1.00 48.58           C  
ATOM   4165  HG  LEU A 254      -8.823 -21.076  -1.684  1.00 48.58           H  
ATOM   4166  CD1 LEU A 254     -10.134 -21.906  -3.142  1.00 48.58           C  
ATOM   4167 HD11 LEU A 254      -9.958 -21.110  -3.865  1.00 48.58           H  
ATOM   4168 HD12 LEU A 254     -10.288 -22.845  -3.673  1.00 48.58           H  
ATOM   4169 HD13 LEU A 254     -11.028 -21.667  -2.565  1.00 48.58           H  
ATOM   4170  CD2 LEU A 254      -9.228 -23.123  -1.178  1.00 48.58           C  
ATOM   4171 HD21 LEU A 254      -9.293 -24.093  -1.672  1.00 48.58           H  
ATOM   4172 HD22 LEU A 254      -8.443 -23.149  -0.422  1.00 48.58           H  
ATOM   4173 HD23 LEU A 254     -10.173 -22.912  -0.677  1.00 48.58           H  
ATOM   4174  N   TYR A 255      -4.423 -23.771  -2.791  1.00 47.14           N  
ATOM   4175  H   TYR A 255      -4.687 -24.363  -2.016  1.00 47.14           H  
ATOM   4176  CA  TYR A 255      -3.396 -24.254  -3.726  1.00 47.14           C  
ATOM   4177  HA  TYR A 255      -2.617 -23.498  -3.829  1.00 47.14           H  
ATOM   4178  C   TYR A 255      -4.027 -24.479  -5.113  1.00 47.14           C  
ATOM   4179  CB  TYR A 255      -2.755 -25.551  -3.191  1.00 47.14           C  
ATOM   4180  HB2 TYR A 255      -2.724 -26.288  -3.994  1.00 47.14           H  
ATOM   4181  HB3 TYR A 255      -3.380 -25.984  -2.410  1.00 47.14           H  
ATOM   4182  O   TYR A 255      -4.928 -25.302  -5.244  1.00 47.14           O  
ATOM   4183  CG  TYR A 255      -1.343 -25.385  -2.662  1.00 47.14           C  
ATOM   4184  CD1 TYR A 255      -0.248 -25.722  -3.483  1.00 47.14           C  
ATOM   4185  HD1 TYR A 255      -0.418 -26.086  -4.485  1.00 47.14           H  
ATOM   4186  CD2 TYR A 255      -1.120 -24.911  -1.354  1.00 47.14           C  
ATOM   4187  HD2 TYR A 255      -1.961 -24.656  -0.726  1.00 47.14           H  
ATOM   4188  CE1 TYR A 255       1.067 -25.596  -2.996  1.00 47.14           C  
ATOM   4189  HE1 TYR A 255       1.908 -25.862  -3.618  1.00 47.14           H  
ATOM   4190  CE2 TYR A 255       0.196 -24.776  -0.866  1.00 47.14           C  
ATOM   4191  HE2 TYR A 255       0.364 -24.408   0.135  1.00 47.14           H  
ATOM   4192  OH  TYR A 255       2.563 -24.991  -1.224  1.00 47.14           O  
ATOM   4193  HH  TYR A 255       2.566 -24.624  -0.337  1.00 47.14           H  
ATOM   4194  CZ  TYR A 255       1.292 -25.122  -1.688  1.00 47.14           C  
ATOM   4195  N   GLU A 256      -3.582 -23.739  -6.131  1.00 44.44           N  
ATOM   4196  H   GLU A 256      -2.859 -23.052  -5.970  1.00 44.44           H  
ATOM   4197  CA  GLU A 256      -3.880 -24.084  -7.523  1.00 44.44           C  
ATOM   4198  HA  GLU A 256      -4.888 -24.490  -7.600  1.00 44.44           H  
ATOM   4199  C   GLU A 256      -2.898 -25.196  -7.912  1.00 44.44           C  
ATOM   4200  CB  GLU A 256      -3.805 -22.850  -8.449  1.00 44.44           C  
ATOM   4201  HB2 GLU A 256      -3.844 -23.199  -9.481  1.00 44.44           H  
ATOM   4202  HB3 GLU A 256      -2.859 -22.332  -8.292  1.00 44.44           H  
ATOM   4203  O   GLU A 256      -1.692 -24.957  -8.004  1.00 44.44           O  
ATOM   4204  CG  GLU A 256      -4.975 -21.871  -8.218  1.00 44.44           C  
ATOM   4205  HG2 GLU A 256      -5.910 -22.422  -8.312  1.00 44.44           H  
ATOM   4206  HG3 GLU A 256      -4.913 -21.494  -7.198  1.00 44.44           H  
ATOM   4207  CD  GLU A 256      -5.015 -20.669  -9.187  1.00 44.44           C  
ATOM   4208  OE1 GLU A 256      -5.860 -19.771  -8.948  1.00 44.44           O  
ATOM   4209  OE2 GLU A 256      -4.187 -20.596 -10.123  1.00 44.44           O  
ATOM   4210  N   THR A 257      -3.413 -26.423  -8.007  1.00 40.83           N  
ATOM   4211  H   THR A 257      -4.404 -26.539  -7.852  1.00 40.83           H  
ATOM   4212  CA  THR A 257      -2.722 -27.597  -8.566  1.00 40.83           C  
ATOM   4213  HA  THR A 257      -1.667 -27.580  -8.292  1.00 40.83           H  
ATOM   4214  C   THR A 257      -2.778 -27.588 -10.081  1.00 40.83           C  
ATOM   4215  CB  THR A 257      -3.352 -28.903  -8.088  1.00 40.83           C  
ATOM   4216  HB  THR A 257      -2.924 -29.733  -8.650  1.00 40.83           H  
ATOM   4217  O   THR A 257      -3.885 -27.313 -10.597  1.00 40.83           O  
ATOM   4218  CG2 THR A 257      -3.121 -29.154  -6.600  1.00 40.83           C  
ATOM   4219 HG21 THR A 257      -3.570 -30.108  -6.324  1.00 40.83           H  
ATOM   4220 HG22 THR A 257      -3.575 -28.356  -6.011  1.00 40.83           H  
ATOM   4221 HG23 THR A 257      -2.050 -29.188  -6.400  1.00 40.83           H  
ATOM   4222  OG1 THR A 257      -4.735 -28.835  -8.343  1.00 40.83           O  
ATOM   4223  HG1 THR A 257      -4.783 -28.411  -9.203  1.00 40.83           H  
ATOM   4224  OXT THR A 257      -1.737 -27.938 -10.672  1.00 40.83           O  
TER    4225      THR A 257                                                       
END   
