# Supplementary material for: Computational design of novel Cas9 PAM-interacting domains using evolution-based modelling and structural quality assessment
Source: PLoS Comput Biol. 2023 Nov 17;19(11):e1011621. doi: 10.1371/journal.pcbi.1011621 (PMC10729993; doi:10.1371/journal.pcbi.1011621)
Supplement: S1 File — This file contains the experimentally tested sequences in a zip format. It includes Fasta files, AlphaFold Prediction with PDB file, pLDDT, and more. (ZIP) [file pcbi.1011621.s001.zip › pdb/dgfx_41_relaxed_rank_1_model_3.pdb]

ATOM      1  N   THR A   1      16.517  16.927  -5.150  1.00 41.45           N  
ATOM      2  H   THR A   1      16.224  17.417  -4.317  1.00 41.45           H  
ATOM      3  H2  THR A   1      16.586  17.606  -5.895  1.00 41.45           H  
ATOM      4  H3  THR A   1      15.837  16.218  -5.383  1.00 41.45           H  
ATOM      5  CA  THR A   1      17.844  16.336  -4.875  1.00 41.45           C  
ATOM      6  HA  THR A   1      18.254  15.873  -5.773  1.00 41.45           H  
ATOM      7  C   THR A   1      17.688  15.258  -3.812  1.00 41.45           C  
ATOM      8  CB  THR A   1      18.807  17.437  -4.409  1.00 41.45           C  
ATOM      9  HB  THR A   1      19.660  17.003  -3.888  1.00 41.45           H  
ATOM     10  O   THR A   1      17.633  15.564  -2.632  1.00 41.45           O  
ATOM     11  CG2 THR A   1      19.293  18.275  -5.589  1.00 41.45           C  
ATOM     12 HG21 THR A   1      18.466  18.795  -6.073  1.00 41.45           H  
ATOM     13 HG22 THR A   1      19.798  17.638  -6.316  1.00 41.45           H  
ATOM     14 HG23 THR A   1      20.009  19.016  -5.233  1.00 41.45           H  
ATOM     15  OG1 THR A   1      18.107  18.322  -3.570  1.00 41.45           O  
ATOM     16  HG1 THR A   1      18.746  18.782  -3.021  1.00 41.45           H  
ATOM     17  N   GLY A   2      17.489  13.998  -4.210  1.00 58.79           N  
ATOM     18  H   GLY A   2      17.606  13.753  -5.183  1.00 58.79           H  
ATOM     19  CA  GLY A   2      17.505  12.871  -3.265  1.00 58.79           C  
ATOM     20  HA2 GLY A   2      17.062  13.161  -2.312  1.00 58.79           H  
ATOM     21  HA3 GLY A   2      16.938  12.033  -3.669  1.00 58.79           H  
ATOM     22  C   GLY A   2      18.945  12.410  -3.038  1.00 58.79           C  
ATOM     23  O   GLY A   2      19.730  12.450  -3.983  1.00 58.79           O  
ATOM     24  N   GLY A   3      19.301  12.011  -1.814  1.00 74.79           N  
ATOM     25  H   GLY A   3      18.625  12.031  -1.064  1.00 74.79           H  
ATOM     26  CA  GLY A   3      20.622  11.435  -1.537  1.00 74.79           C  
ATOM     27  HA2 GLY A   3      21.391  12.177  -1.752  1.00 74.79           H  
ATOM     28  HA3 GLY A   3      20.703  11.162  -0.484  1.00 74.79           H  
ATOM     29  C   GLY A   3      20.881  10.186  -2.388  1.00 74.79           C  
ATOM     30  O   GLY A   3      19.946   9.475  -2.756  1.00 74.79           O  
ATOM     31  N   PHE A   4      22.145   9.912  -2.717  1.00 81.96           N  
ATOM     32  H   PHE A   4      22.870  10.548  -2.418  1.00 81.96           H  
ATOM     33  CA  PHE A   4      22.537   8.701  -3.459  1.00 81.96           C  
ATOM     34  HA  PHE A   4      21.850   8.555  -4.292  1.00 81.96           H  
ATOM     35  C   PHE A   4      22.477   7.439  -2.588  1.00 81.96           C  
ATOM     36  CB  PHE A   4      23.954   8.891  -4.016  1.00 81.96           C  
ATOM     37  HB2 PHE A   4      24.643   9.086  -3.194  1.00 81.96           H  
ATOM     38  HB3 PHE A   4      24.269   7.962  -4.491  1.00 81.96           H  
ATOM     39  O   PHE A   4      22.323   6.321  -3.087  1.00 81.96           O  
ATOM     40  CG  PHE A   4      24.055  10.000  -5.043  1.00 81.96           C  
ATOM     41  CD1 PHE A   4      23.487   9.809  -6.311  1.00 81.96           C  
ATOM     42  HD1 PHE A   4      23.042   8.853  -6.544  1.00 81.96           H  
ATOM     43  CD2 PHE A   4      24.701  11.213  -4.745  1.00 81.96           C  
ATOM     44  HD2 PHE A   4      25.155  11.366  -3.777  1.00 81.96           H  
ATOM     45  CE1 PHE A   4      23.526  10.832  -7.274  1.00 81.96           C  
ATOM     46  HE1 PHE A   4      23.094  10.680  -8.252  1.00 81.96           H  
ATOM     47  CE2 PHE A   4      24.761  12.232  -5.713  1.00 81.96           C  
ATOM     48  HE2 PHE A   4      25.262  13.161  -5.487  1.00 81.96           H  
ATOM     49  CZ  PHE A   4      24.165  12.046  -6.974  1.00 81.96           C  
ATOM     50  HZ  PHE A   4      24.216  12.829  -7.716  1.00 81.96           H  
ATOM     51  N   SER A   5      22.582   7.627  -1.277  1.00 83.60           N  
ATOM     52  H   SER A   5      22.701   8.574  -0.945  1.00 83.60           H  
ATOM     53  CA  SER A   5      22.615   6.592  -0.255  1.00 83.60           C  
ATOM     54  HA  SER A   5      22.167   5.677  -0.642  1.00 83.60           H  
ATOM     55  C   SER A   5      21.819   7.019   0.967  1.00 83.60           C  
ATOM     56  CB  SER A   5      24.065   6.291   0.134  1.00 83.60           C  
ATOM     57  HB2 SER A   5      24.095   5.618   0.992  1.00 83.60           H  
ATOM     58  HB3 SER A   5      24.531   5.794  -0.717  1.00 83.60           H  
ATOM     59  O   SER A   5      21.511   8.194   1.157  1.00 83.60           O  
ATOM     60  OG  SER A   5      24.822   7.454   0.411  1.00 83.60           O  
ATOM     61  HG  SER A   5      24.412   7.998   1.087  1.00 83.60           H  
ATOM     62  N   LYS A   6      21.499   6.061   1.833  1.00 81.76           N  
ATOM     63  H   LYS A   6      21.780   5.114   1.622  1.00 81.76           H  
ATOM     64  CA  LYS A   6      21.049   6.389   3.184  1.00 81.76           C  
ATOM     65  HA  LYS A   6      20.218   7.092   3.138  1.00 81.76           H  
ATOM     66  C   LYS A   6      22.202   7.043   3.943  1.00 81.76           C  
ATOM     67  CB  LYS A   6      20.612   5.121   3.899  1.00 81.76           C  
ATOM     68  HB2 LYS A   6      20.421   5.358   4.946  1.00 81.76           H  
ATOM     69  HB3 LYS A   6      21.441   4.415   3.850  1.00 81.76           H  
ATOM     70  O   LYS A   6      23.238   6.417   4.143  1.00 81.76           O  
ATOM     71  CG  LYS A   6      19.360   4.474   3.295  1.00 81.76           C  
ATOM     72  HG2 LYS A   6      18.495   5.128   3.410  1.00 81.76           H  
ATOM     73  HG3 LYS A   6      19.519   4.235   2.243  1.00 81.76           H  
ATOM     74  CD  LYS A   6      19.175   3.193   4.094  1.00 81.76           C  
ATOM     75  HD2 LYS A   6      20.112   2.641   4.021  1.00 81.76           H  
ATOM     76  HD3 LYS A   6      19.010   3.441   5.143  1.00 81.76           H  
ATOM     77  CE  LYS A   6      18.067   2.274   3.617  1.00 81.76           C  
ATOM     78  HE2 LYS A   6      18.172   2.120   2.543  1.00 81.76           H  
ATOM     79  HE3 LYS A   6      17.097   2.722   3.834  1.00 81.76           H  
ATOM     80  NZ  LYS A   6      18.264   1.001   4.344  1.00 81.76           N  
ATOM     81  HZ1 LYS A   6      18.339   1.175   5.336  1.00 81.76           H  
ATOM     82  HZ2 LYS A   6      17.561   0.308   4.133  1.00 81.76           H  
ATOM     83  HZ3 LYS A   6      19.181   0.648   4.110  1.00 81.76           H  
ATOM     84  N   GLU A   7      21.991   8.274   4.395  1.00 82.17           N  
ATOM     85  H   GLU A   7      21.155   8.748   4.084  1.00 82.17           H  
ATOM     86  CA  GLU A   7      23.020   9.111   5.036  1.00 82.17           C  
ATOM     87  HA  GLU A   7      23.915   9.112   4.414  1.00 82.17           H  
ATOM     88  C   GLU A   7      23.468   8.612   6.422  1.00 82.17           C  
ATOM     89  CB  GLU A   7      22.499  10.557   5.125  1.00 82.17           C  
ATOM     90  HB2 GLU A   7      23.215  11.167   5.676  1.00 82.17           H  
ATOM     91  HB3 GLU A   7      21.566  10.560   5.689  1.00 82.17           H  
ATOM     92  O   GLU A   7      24.405   9.146   7.014  1.00 82.17           O  
ATOM     93  CG  GLU A   7      22.248  11.211   3.754  1.00 82.17           C  
ATOM     94  HG2 GLU A   7      21.467  10.655   3.235  1.00 82.17           H  
ATOM     95  HG3 GLU A   7      21.868  12.219   3.922  1.00 82.17           H  
ATOM     96  CD  GLU A   7      23.507  11.294   2.873  1.00 82.17           C  
ATOM     97  OE1 GLU A   7      23.342  11.266   1.631  1.00 82.17           O  
ATOM     98  OE2 GLU A   7      24.618  11.356   3.445  1.00 82.17           O  
ATOM     99  N   SER A   8      22.831   7.567   6.959  1.00 85.76           N  
ATOM    100  H   SER A   8      22.079   7.140   6.437  1.00 85.76           H  
ATOM    101  CA  SER A   8      23.288   6.907   8.180  1.00 85.76           C  
ATOM    102  HA  SER A   8      23.335   7.649   8.977  1.00 85.76           H  
ATOM    103  C   SER A   8      24.686   6.318   7.981  1.00 85.76           C  
ATOM    104  CB  SER A   8      22.312   5.808   8.605  1.00 85.76           C  
ATOM    105  HB2 SER A   8      22.268   5.039   7.833  1.00 85.76           H  
ATOM    106  HB3 SER A   8      22.660   5.353   9.533  1.00 85.76           H  
ATOM    107  O   SER A   8      24.888   5.418   7.163  1.00 85.76           O  
ATOM    108  OG  SER A   8      21.018   6.349   8.800  1.00 85.76           O  
ATOM    109  HG  SER A   8      21.069   7.043   9.462  1.00 85.76           H  
ATOM    110  N   ILE A   9      25.646   6.816   8.761  1.00 84.03           N  
ATOM    111  H   ILE A   9      25.417   7.593   9.364  1.00 84.03           H  
ATOM    112  CA  ILE A   9      27.014   6.301   8.789  1.00 84.03           C  
ATOM    113  HA  ILE A   9      27.293   5.999   7.780  1.00 84.03           H  
ATOM    114  C   ILE A   9      27.039   5.068   9.686  1.00 84.03           C  
ATOM    115  CB  ILE A   9      28.019   7.377   9.254  1.00 84.03           C  
ATOM    116  HB  ILE A   9      27.738   7.707  10.254  1.00 84.03           H  
ATOM    117  O   ILE A   9      26.764   5.152  10.883  1.00 84.03           O  
ATOM    118  CG1 ILE A   9      27.984   8.597   8.303  1.00 84.03           C  
ATOM    119 HG12 ILE A   9      26.956   8.937   8.178  1.00 84.03           H  
ATOM    120 HG13 ILE A   9      28.357   8.306   7.321  1.00 84.03           H  
ATOM    121  CG2 ILE A   9      29.439   6.776   9.315  1.00 84.03           C  
ATOM    122 HG21 ILE A   9      29.474   5.963  10.040  1.00 84.03           H  
ATOM    123 HG22 ILE A   9      29.720   6.382   8.338  1.00 84.03           H  
ATOM    124 HG23 ILE A   9      30.163   7.524   9.639  1.00 84.03           H  
ATOM    125  CD1 ILE A   9      28.784   9.803   8.810  1.00 84.03           C  
ATOM    126 HD11 ILE A   9      28.625  10.645   8.137  1.00 84.03           H  
ATOM    127 HD12 ILE A   9      29.850   9.576   8.836  1.00 84.03           H  
ATOM    128 HD13 ILE A   9      28.444  10.080   9.808  1.00 84.03           H  
ATOM    129  N   LEU A  10      27.390   3.929   9.102  1.00 87.40           N  
ATOM    130  H   LEU A  10      27.633   3.948   8.122  1.00 87.40           H  
ATOM    131  CA  LEU A  10      27.580   2.682   9.824  1.00 87.40           C  
ATOM    132  HA  LEU A  10      27.062   2.756  10.780  1.00 87.40           H  
ATOM    133  C   LEU A  10      29.068   2.458  10.122  1.00 87.40           C  
ATOM    134  CB  LEU A  10      26.960   1.526   9.030  1.00 87.40           C  
ATOM    135  HB2 LEU A  10      27.440   1.509   8.051  1.00 87.40           H  
ATOM    136  HB3 LEU A  10      27.189   0.588   9.535  1.00 87.40           H  
ATOM    137  O   LEU A  10      29.930   2.869   9.335  1.00 87.40           O  
ATOM    138  CG  LEU A  10      25.438   1.619   8.817  1.00 87.40           C  
ATOM    139  HG  LEU A  10      25.220   2.450   8.146  1.00 87.40           H  
ATOM    140  CD1 LEU A  10      24.945   0.321   8.174  1.00 87.40           C  
ATOM    141 HD11 LEU A  10      25.088  -0.515   8.859  1.00 87.40           H  
ATOM    142 HD12 LEU A  10      25.498   0.124   7.256  1.00 87.40           H  
ATOM    143 HD13 LEU A  10      23.885   0.407   7.932  1.00 87.40           H  
ATOM    144  CD2 LEU A  10      24.654   1.815  10.118  1.00 87.40           C  
ATOM    145 HD21 LEU A  10      24.868   2.799  10.536  1.00 87.40           H  
ATOM    146 HD22 LEU A  10      24.919   1.042  10.839  1.00 87.40           H  
ATOM    147 HD23 LEU A  10      23.585   1.766   9.910  1.00 87.40           H  
ATOM    148  N   PRO A  11      29.389   1.807  11.255  1.00 88.06           N  
ATOM    149  CA  PRO A  11      30.765   1.491  11.606  1.00 88.06           C  
ATOM    150  HA  PRO A  11      31.356   2.406  11.636  1.00 88.06           H  
ATOM    151  C   PRO A  11      31.396   0.531  10.591  1.00 88.06           C  
ATOM    152  CB  PRO A  11      30.694   0.886  13.013  1.00 88.06           C  
ATOM    153  HB2 PRO A  11      31.477   0.149  13.192  1.00 88.06           H  
ATOM    154  HB3 PRO A  11      30.747   1.683  13.754  1.00 88.06           H  
ATOM    155  O   PRO A  11      30.712  -0.133   9.809  1.00 88.06           O  
ATOM    156  CG  PRO A  11      29.304   0.252  13.050  1.00 88.06           C  
ATOM    157  HG2 PRO A  11      29.329  -0.718  12.553  1.00 88.06           H  
ATOM    158  HG3 PRO A  11      28.929   0.154  14.069  1.00 88.06           H  
ATOM    159  CD  PRO A  11      28.470   1.230  12.229  1.00 88.06           C  
ATOM    160  HD2 PRO A  11      28.086   2.020  12.875  1.00 88.06           H  
ATOM    161  HD3 PRO A  11      27.645   0.700  11.753  1.00 88.06           H  
ATOM    162  N   LYS A  12      32.729   0.446  10.623  1.00 88.01           N  
ATOM    163  H   LYS A  12      33.224   1.019  11.292  1.00 88.01           H  
ATOM    164  CA  LYS A  12      33.497  -0.495   9.801  1.00 88.01           C  
ATOM    165  HA  LYS A  12      33.321  -0.253   8.753  1.00 88.01           H  
ATOM    166  C   LYS A  12      33.012  -1.934  10.001  1.00 88.01           C  
ATOM    167  CB  LYS A  12      34.998  -0.332  10.080  1.00 88.01           C  
ATOM    168  HB2 LYS A  12      35.261   0.724  10.014  1.00 88.01           H  
ATOM    169  HB3 LYS A  12      35.547  -0.859   9.300  1.00 88.01           H  
ATOM    170  O   LYS A  12      32.721  -2.348  11.123  1.00 88.01           O  
ATOM    171  CG  LYS A  12      35.440  -0.876  11.449  1.00 88.01           C  
ATOM    172  HG2 LYS A  12      35.249  -1.948  11.497  1.00 88.01           H  
ATOM    173  HG3 LYS A  12      34.878  -0.378  12.239  1.00 88.01           H  
ATOM    174  CD  LYS A  12      36.936  -0.655  11.678  1.00 88.01           C  
ATOM    175  HD2 LYS A  12      37.145   0.415  11.670  1.00 88.01           H  
ATOM    176  HD3 LYS A  12      37.497  -1.138  10.878  1.00 88.01           H  
ATOM    177  CE  LYS A  12      37.336  -1.248  13.032  1.00 88.01           C  
ATOM    178  HE2 LYS A  12      37.090  -2.310  13.032  1.00 88.01           H  
ATOM    179  HE3 LYS A  12      36.743  -0.770  13.811  1.00 88.01           H  
ATOM    180  NZ  LYS A  12      38.783  -1.057  13.300  1.00 88.01           N  
ATOM    181  HZ1 LYS A  12      39.014  -0.074  13.294  1.00 88.01           H  
ATOM    182  HZ2 LYS A  12      39.032  -1.442  14.200  1.00 88.01           H  
ATOM    183  HZ3 LYS A  12      39.333  -1.519  12.589  1.00 88.01           H  
ATOM    184  N   GLY A  13      32.973  -2.705   8.923  1.00 81.15           N  
ATOM    185  H   GLY A  13      33.198  -2.306   8.023  1.00 81.15           H  
ATOM    186  CA  GLY A  13      32.596  -4.112   8.975  1.00 81.15           C  
ATOM    187  HA2 GLY A  13      31.559  -4.198   9.297  1.00 81.15           H  
ATOM    188  HA3 GLY A  13      33.226  -4.624   9.702  1.00 81.15           H  
ATOM    189  C   GLY A  13      32.749  -4.799   7.626  1.00 81.15           C  
ATOM    190  O   GLY A  13      32.895  -4.144   6.596  1.00 81.15           O  
ATOM    191  N   ASN A  14      32.673  -6.129   7.632  1.00 78.40           N  
ATOM    192  H   ASN A  14      32.565  -6.596   8.521  1.00 78.40           H  
ATOM    193  CA  ASN A  14      32.733  -6.966   6.430  1.00 78.40           C  
ATOM    194  HA  ASN A  14      33.476  -6.546   5.752  1.00 78.40           H  
ATOM    195  C   ASN A  14      31.400  -6.948   5.661  1.00 78.40           C  
ATOM    196  CB  ASN A  14      33.186  -8.388   6.816  1.00 78.40           C  
ATOM    197  HB2 ASN A  14      32.570  -8.763   7.634  1.00 78.40           H  
ATOM    198  HB3 ASN A  14      33.048  -9.053   5.963  1.00 78.40           H  
ATOM    199  O   ASN A  14      30.814  -7.990   5.385  1.00 78.40           O  
ATOM    200  CG  ASN A  14      34.651  -8.474   7.194  1.00 78.40           C  
ATOM    201  ND2 ASN A  14      35.057  -9.556   7.813  1.00 78.40           N  
ATOM    202 HD21 ASN A  14      36.042  -9.603   8.030  1.00 78.40           H  
ATOM    203 HD22 ASN A  14      34.420 -10.314   8.010  1.00 78.40           H  
ATOM    204  OD1 ASN A  14      35.447  -7.593   6.922  1.00 78.40           O  
ATOM    205  N   SER A  15      30.892  -5.756   5.358  1.00 79.21           N  
ATOM    206  H   SER A  15      31.447  -4.940   5.575  1.00 79.21           H  
ATOM    207  CA  SER A  15      29.693  -5.565   4.550  1.00 79.21           C  
ATOM    208  HA  SER A  15      29.211  -6.522   4.354  1.00 79.21           H  
ATOM    209  C   SER A  15      30.086  -4.940   3.223  1.00 79.21           C  
ATOM    210  CB  SER A  15      28.689  -4.687   5.295  1.00 79.21           C  
ATOM    211  HB2 SER A  15      29.175  -3.753   5.575  1.00 79.21           H  
ATOM    212  HB3 SER A  15      28.366  -5.196   6.202  1.00 79.21           H  
ATOM    213  O   SER A  15      30.493  -3.782   3.176  1.00 79.21           O  
ATOM    214  OG  SER A  15      27.563  -4.417   4.477  1.00 79.21           O  
ATOM    215  HG  SER A  15      27.170  -3.601   4.797  1.00 79.21           H  
ATOM    216  N   ASP A  16      29.892  -5.682   2.136  1.00 75.81           N  
ATOM    217  H   ASP A  16      29.670  -6.662   2.239  1.00 75.81           H  
ATOM    218  CA  ASP A  16      30.091  -5.167   0.777  1.00 75.81           C  
ATOM    219  HA  ASP A  16      31.026  -4.609   0.750  1.00 75.81           H  
ATOM    220  C   ASP A  16      28.975  -4.185   0.353  1.00 75.81           C  
ATOM    221  CB  ASP A  16      30.227  -6.341  -0.206  1.00 75.81           C  
ATOM    222  HB2 ASP A  16      29.277  -6.874  -0.241  1.00 75.81           H  
ATOM    223  HB3 ASP A  16      30.429  -5.947  -1.202  1.00 75.81           H  
ATOM    224  O   ASP A  16      28.984  -3.669  -0.760  1.00 75.81           O  
ATOM    225  CG  ASP A  16      31.352  -7.326   0.158  1.00 75.81           C  
ATOM    226  OD1 ASP A  16      32.456  -6.895   0.591  1.00 75.81           O  
ATOM    227  OD2 ASP A  16      31.084  -8.539   0.046  1.00 75.81           O  
ATOM    228  N   LYS A  17      27.995  -3.916   1.233  1.00 77.07           N  
ATOM    229  H   LYS A  17      28.062  -4.352   2.141  1.00 77.07           H  
ATOM    230  CA  LYS A  17      26.922  -2.935   0.995  1.00 77.07           C  
ATOM    231  HA  LYS A  17      26.701  -2.903  -0.072  1.00 77.07           H  
ATOM    232  C   LYS A  17      27.310  -1.509   1.378  1.00 77.07           C  
ATOM    233  CB  LYS A  17      25.652  -3.318   1.763  1.00 77.07           C  
ATOM    234  HB2 LYS A  17      25.859  -3.292   2.832  1.00 77.07           H  
ATOM    235  HB3 LYS A  17      24.887  -2.569   1.557  1.00 77.07           H  
ATOM    236  O   LYS A  17      26.648  -0.579   0.923  1.00 77.07           O  
ATOM    237  CG  LYS A  17      25.104  -4.694   1.374  1.00 77.07           C  
ATOM    238  HG2 LYS A  17      24.853  -4.702   0.314  1.00 77.07           H  
ATOM    239  HG3 LYS A  17      25.852  -5.462   1.574  1.00 77.07           H  
ATOM    240  CD  LYS A  17      23.855  -4.985   2.206  1.00 77.07           C  
ATOM    241  HD2 LYS A  17      23.095  -4.231   1.999  1.00 77.07           H  
ATOM    242  HD3 LYS A  17      24.123  -4.940   3.262  1.00 77.07           H  
ATOM    243  CE  LYS A  17      23.322  -6.377   1.868  1.00 77.07           C  
ATOM    244  HE2 LYS A  17      24.146  -7.085   1.947  1.00 77.07           H  
ATOM    245  HE3 LYS A  17      22.974  -6.379   0.835  1.00 77.07           H  
ATOM    246  NZ  LYS A  17      22.235  -6.756   2.803  1.00 77.07           N  
ATOM    247  HZ1 LYS A  17      22.591  -6.739   3.748  1.00 77.07           H  
ATOM    248  HZ2 LYS A  17      21.474  -6.095   2.748  1.00 77.07           H  
ATOM    249  HZ3 LYS A  17      21.906  -7.692   2.612  1.00 77.07           H  
ATOM    250  N   LEU A  18      28.325  -1.353   2.234  1.00 85.09           N  
ATOM    251  H   LEU A  18      28.897  -2.155   2.458  1.00 85.09           H  
ATOM    252  CA  LEU A  18      28.741  -0.043   2.717  1.00 85.09           C  
ATOM    253  HA  LEU A  18      27.859   0.486   3.079  1.00 85.09           H  
ATOM    254  C   LEU A  18      29.334   0.775   1.577  1.00 85.09           C  
ATOM    255  CB  LEU A  18      29.772  -0.163   3.848  1.00 85.09           C  
ATOM    256  HB2 LEU A  18      30.169   0.833   4.042  1.00 85.09           H  
ATOM    257  HB3 LEU A  18      30.586  -0.800   3.499  1.00 85.09           H  
ATOM    258  O   LEU A  18      30.193   0.298   0.836  1.00 85.09           O  
ATOM    259  CG  LEU A  18      29.246  -0.716   5.174  1.00 85.09           C  
ATOM    260  HG  LEU A  18      28.808  -1.699   5.005  1.00 85.09           H  
ATOM    261  CD1 LEU A  18      30.407  -0.850   6.163  1.00 85.09           C  
ATOM    262 HD11 LEU A  18      30.046  -1.246   7.112  1.00 85.09           H  
ATOM    263 HD12 LEU A  18      31.157  -1.531   5.760  1.00 85.09           H  
ATOM    264 HD13 LEU A  18      30.864   0.123   6.339  1.00 85.09           H  
ATOM    265  CD2 LEU A  18      28.186   0.186   5.797  1.00 85.09           C  
ATOM    266 HD21 LEU A  18      28.584   1.189   5.953  1.00 85.09           H  
ATOM    267 HD22 LEU A  18      27.880  -0.243   6.751  1.00 85.09           H  
ATOM    268 HD23 LEU A  18      27.309   0.246   5.154  1.00 85.09           H  
ATOM    269  N   ILE A  19      28.920   2.032   1.486  1.00 86.16           N  
ATOM    270  H   ILE A  19      28.205   2.350   2.124  1.00 86.16           H  
ATOM    271  CA  ILE A  19      29.429   2.950   0.469  1.00 86.16           C  
ATOM    272  HA  ILE A  19      29.818   2.355  -0.356  1.00 86.16           H  
ATOM    273  C   ILE A  19      30.552   3.795   1.079  1.00 86.16           C  
ATOM    274  CB  ILE A  19      28.297   3.796  -0.128  1.00 86.16           C  
ATOM    275  HB  ILE A  19      27.825   4.351   0.683  1.00 86.16           H  
ATOM    276  O   ILE A  19      30.351   4.392   2.145  1.00 86.16           O  
ATOM    277  CG1 ILE A  19      27.248   2.874  -0.781  1.00 86.16           C  
ATOM    278 HG12 ILE A  19      27.011   2.027  -0.138  1.00 86.16           H  
ATOM    279 HG13 ILE A  19      27.646   2.478  -1.716  1.00 86.16           H  
ATOM    280  CG2 ILE A  19      28.843   4.803  -1.160  1.00 86.16           C  
ATOM    281 HG21 ILE A  19      29.573   5.470  -0.703  1.00 86.16           H  
ATOM    282 HG22 ILE A  19      29.308   4.280  -1.996  1.00 86.16           H  
ATOM    283 HG23 ILE A  19      28.045   5.438  -1.545  1.00 86.16           H  
ATOM    284  CD1 ILE A  19      25.936   3.596  -1.046  1.00 86.16           C  
ATOM    285 HD11 ILE A  19      26.094   4.524  -1.595  1.00 86.16           H  
ATOM    286 HD12 ILE A  19      25.318   2.943  -1.663  1.00 86.16           H  
ATOM    287 HD13 ILE A  19      25.435   3.796  -0.099  1.00 86.16           H  
ATOM    288  N   PRO A  20      31.723   3.881   0.422  1.00 87.31           N  
ATOM    289  CA  PRO A  20      32.800   4.777   0.820  1.00 87.31           C  
ATOM    290  HA  PRO A  20      33.268   4.399   1.729  1.00 87.31           H  
ATOM    291  C   PRO A  20      32.316   6.209   1.036  1.00 87.31           C  
ATOM    292  CB  PRO A  20      33.809   4.730  -0.331  1.00 87.31           C  
ATOM    293  HB2 PRO A  20      34.830   4.904   0.007  1.00 87.31           H  
ATOM    294  HB3 PRO A  20      33.550   5.467  -1.091  1.00 87.31           H  
ATOM    295  O   PRO A  20      31.677   6.801   0.170  1.00 87.31           O  
ATOM    296  CG  PRO A  20      33.617   3.340  -0.924  1.00 87.31           C  
ATOM    297  HG2 PRO A  20      33.909   3.305  -1.974  1.00 87.31           H  
ATOM    298  HG3 PRO A  20      34.182   2.607  -0.349  1.00 87.31           H  
ATOM    299  CD  PRO A  20      32.119   3.108  -0.750  1.00 87.31           C  
ATOM    300  HD2 PRO A  20      31.926   2.044  -0.614  1.00 87.31           H  
ATOM    301  HD3 PRO A  20      31.588   3.480  -1.626  1.00 87.31           H  
ATOM    302  N   ARG A  21      32.686   6.806   2.172  1.00 85.03           N  
ATOM    303  H   ARG A  21      33.157   6.245   2.867  1.00 85.03           H  
ATOM    304  CA  ARG A  21      32.407   8.230   2.440  1.00 85.03           C  
ATOM    305  HA  ARG A  21      31.365   8.438   2.194  1.00 85.03           H  
ATOM    306  C   ARG A  21      33.233   9.172   1.565  1.00 85.03           C  
ATOM    307  CB  ARG A  21      32.652   8.544   3.918  1.00 85.03           C  
ATOM    308  HB2 ARG A  21      33.653   8.213   4.194  1.00 85.03           H  
ATOM    309  HB3 ARG A  21      32.595   9.623   4.058  1.00 85.03           H  
ATOM    310  O   ARG A  21      32.862  10.325   1.380  1.00 85.03           O  
ATOM    311  CG  ARG A  21      31.613   7.874   4.827  1.00 85.03           C  
ATOM    312  HG2 ARG A  21      31.578   6.805   4.615  1.00 85.03           H  
ATOM    313  HG3 ARG A  21      30.627   8.296   4.634  1.00 85.03           H  
ATOM    314  CD  ARG A  21      31.974   8.058   6.304  1.00 85.03           C  
ATOM    315  HD2 ARG A  21      31.234   7.529   6.905  1.00 85.03           H  
ATOM    316  HD3 ARG A  21      32.948   7.602   6.480  1.00 85.03           H  
ATOM    317  NE  ARG A  21      31.988   9.483   6.691  1.00 85.03           N  
ATOM    318  HE  ARG A  21      31.424  10.100   6.124  1.00 85.03           H  
ATOM    319  NH1 ARG A  21      33.284   9.278   8.575  1.00 85.03           N  
ATOM    320 HH11 ARG A  21      33.307   8.278   8.435  1.00 85.03           H  
ATOM    321 HH12 ARG A  21      33.685   9.681   9.410  1.00 85.03           H  
ATOM    322  NH2 ARG A  21      32.506  11.286   7.977  1.00 85.03           N  
ATOM    323 HH21 ARG A  21      31.910  11.861   7.398  1.00 85.03           H  
ATOM    324 HH22 ARG A  21      32.910  11.678   8.815  1.00 85.03           H  
ATOM    325  CZ  ARG A  21      32.594  10.007   7.740  1.00 85.03           C  
ATOM    326  N   LYS A  22      34.386   8.699   1.092  1.00 82.78           N  
ATOM    327  H   LYS A  22      34.579   7.719   1.247  1.00 82.78           H  
ATOM    328  CA  LYS A  22      35.314   9.422   0.223  1.00 82.78           C  
ATOM    329  HA  LYS A  22      34.775  10.204  -0.312  1.00 82.78           H  
ATOM    330  C   LYS A  22      35.884   8.460  -0.806  1.00 82.78           C  
ATOM    331  CB  LYS A  22      36.457  10.055   1.039  1.00 82.78           C  
ATOM    332  HB2 LYS A  22      37.167  10.503   0.344  1.00 82.78           H  
ATOM    333  HB3 LYS A  22      36.977   9.275   1.596  1.00 82.78           H  
ATOM    334  O   LYS A  22      36.057   7.275  -0.516  1.00 82.78           O  
ATOM    335  CG  LYS A  22      35.973  11.139   2.014  1.00 82.78           C  
ATOM    336  HG2 LYS A  22      35.372  11.868   1.469  1.00 82.78           H  
ATOM    337  HG3 LYS A  22      35.361  10.685   2.793  1.00 82.78           H  
ATOM    338  CD  LYS A  22      37.159  11.857   2.668  1.00 82.78           C  
ATOM    339  HD2 LYS A  22      37.774  12.306   1.888  1.00 82.78           H  
ATOM    340  HD3 LYS A  22      37.757  11.132   3.219  1.00 82.78           H  
ATOM    341  CE  LYS A  22      36.654  12.947   3.619  1.00 82.78           C  
ATOM    342  HE2 LYS A  22      35.992  13.610   3.061  1.00 82.78           H  
ATOM    343  HE3 LYS A  22      36.068  12.475   4.407  1.00 82.78           H  
ATOM    344  NZ  LYS A  22      37.778  13.724   4.202  1.00 82.78           N  
ATOM    345  HZ1 LYS A  22      38.314  14.166   3.470  1.00 82.78           H  
ATOM    346  HZ2 LYS A  22      37.433  14.450   4.814  1.00 82.78           H  
ATOM    347  HZ3 LYS A  22      38.393  13.119   4.727  1.00 82.78           H  
ATOM    348  N   THR A  23      36.236   8.987  -1.974  1.00 80.00           N  
ATOM    349  H   THR A  23      36.001   9.946  -2.187  1.00 80.00           H  
ATOM    350  CA  THR A  23      37.048   8.274  -2.961  1.00 80.00           C  
ATOM    351  HA  THR A  23      36.460   7.448  -3.362  1.00 80.00           H  
ATOM    352  C   THR A  23      38.290   7.720  -2.252  1.00 80.00           C  
ATOM    353  CB  THR A  23      37.435   9.214  -4.118  1.00 80.00           C  
ATOM    354  HB  THR A  23      38.285   9.831  -3.825  1.00 80.00           H  
ATOM    355  O   THR A  23      38.937   8.447  -1.498  1.00 80.00           O  
ATOM    356  CG2 THR A  23      37.774   8.445  -5.391  1.00 80.00           C  
ATOM    357 HG21 THR A  23      38.138   9.133  -6.154  1.00 80.00           H  
ATOM    358 HG22 THR A  23      36.889   7.929  -5.764  1.00 80.00           H  
ATOM    359 HG23 THR A  23      38.551   7.709  -5.186  1.00 80.00           H  
ATOM    360  OG1 THR A  23      36.347  10.057  -4.438  1.00 80.00           O  
ATOM    361  HG1 THR A  23      36.535  10.472  -5.283  1.00 80.00           H  
ATOM    362  N   TYR A  24      38.584   6.430  -2.435  1.00 82.82           N  
ATOM    363  H   TYR A  24      37.996   5.907  -3.069  1.00 82.82           H  
ATOM    364  CA  TYR A  24      39.708   5.697  -1.819  1.00 82.82           C  
ATOM    365  HA  TYR A  24      39.757   4.743  -2.345  1.00 82.82           H  
ATOM    366  C   TYR A  24      39.580   5.314  -0.333  1.00 82.82           C  
ATOM    367  CB  TYR A  24      41.049   6.401  -2.100  1.00 82.82           C  
ATOM    368  HB2 TYR A  24      41.200   7.190  -1.363  1.00 82.82           H  
ATOM    369  HB3 TYR A  24      41.857   5.683  -1.964  1.00 82.82           H  
ATOM    370  O   TYR A  24      40.504   4.715   0.217  1.00 82.82           O  
ATOM    371  CG  TYR A  24      41.160   6.994  -3.489  1.00 82.82           C  
ATOM    372  CD1 TYR A  24      41.275   6.136  -4.597  1.00 82.82           C  
ATOM    373  HD1 TYR A  24      41.328   5.067  -4.456  1.00 82.82           H  
ATOM    374  CD2 TYR A  24      41.104   8.390  -3.678  1.00 82.82           C  
ATOM    375  HD2 TYR A  24      41.029   9.048  -2.825  1.00 82.82           H  
ATOM    376  CE1 TYR A  24      41.329   6.673  -5.895  1.00 82.82           C  
ATOM    377  HE1 TYR A  24      41.425   6.028  -6.756  1.00 82.82           H  
ATOM    378  CE2 TYR A  24      41.155   8.931  -4.976  1.00 82.82           C  
ATOM    379  HE2 TYR A  24      41.122  10.001  -5.122  1.00 82.82           H  
ATOM    380  OH  TYR A  24      41.319   8.571  -7.345  1.00 82.82           O  
ATOM    381  HH  TYR A  24      41.349   9.531  -7.365  1.00 82.82           H  
ATOM    382  CZ  TYR A  24      41.270   8.068  -6.087  1.00 82.82           C  
ATOM    383  N   TRP A  25      38.463   5.603   0.340  1.00 86.64           N  
ATOM    384  H   TRP A  25      37.712   6.095  -0.124  1.00 86.64           H  
ATOM    385  CA  TRP A  25      38.240   5.107   1.702  1.00 86.64           C  
ATOM    386  HA  TRP A  25      39.197   4.990   2.210  1.00 86.64           H  
ATOM    387  C   TRP A  25      37.581   3.734   1.675  1.00 86.64           C  
ATOM    388  CB  TRP A  25      37.433   6.107   2.530  1.00 86.64           C  
ATOM    389  HB2 TRP A  25      36.597   6.485   1.942  1.00 86.64           H  
ATOM    390  HB3 TRP A  25      37.014   5.576   3.384  1.00 86.64           H  
ATOM    391  O   TRP A  25      36.409   3.610   1.337  1.00 86.64           O  
ATOM    392  CG  TRP A  25      38.219   7.258   3.075  1.00 86.64           C  
ATOM    393  CD1 TRP A  25      39.341   7.793   2.537  1.00 86.64           C  
ATOM    394  HD1 TRP A  25      39.815   7.462   1.625  1.00 86.64           H  
ATOM    395  CD2 TRP A  25      37.969   8.009   4.298  1.00 86.64           C  
ATOM    396  CE2 TRP A  25      39.000   8.984   4.448  1.00 86.64           C  
ATOM    397  CE3 TRP A  25      36.978   7.956   5.302  1.00 86.64           C  
ATOM    398  HE3 TRP A  25      36.201   7.209   5.230  1.00 86.64           H  
ATOM    399  NE1 TRP A  25      39.811   8.804   3.349  1.00 86.64           N  
ATOM    400  HE1 TRP A  25      40.681   9.285   3.171  1.00 86.64           H  
ATOM    401  CH2 TRP A  25      38.046   9.785   6.521  1.00 86.64           C  
ATOM    402  HH2 TRP A  25      38.089  10.426   7.390  1.00 86.64           H  
ATOM    403  CZ2 TRP A  25      39.048   9.864   5.538  1.00 86.64           C  
ATOM    404  HZ2 TRP A  25      39.871  10.555   5.642  1.00 86.64           H  
ATOM    405  CZ3 TRP A  25      37.014   8.836   6.400  1.00 86.64           C  
ATOM    406  HZ3 TRP A  25      36.265   8.758   7.174  1.00 86.64           H  
ATOM    407  N   ASP A  26      38.325   2.709   2.077  1.00 86.41           N  
ATOM    408  H   ASP A  26      39.306   2.862   2.266  1.00 86.41           H  
ATOM    409  CA  ASP A  26      37.787   1.360   2.233  1.00 86.41           C  
ATOM    410  HA  ASP A  26      37.319   1.062   1.295  1.00 86.41           H  
ATOM    411  C   ASP A  26      36.755   1.317   3.382  1.00 86.41           C  
ATOM    412  CB  ASP A  26      38.944   0.381   2.463  1.00 86.41           C  
ATOM    413  HB2 ASP A  26      39.623   0.435   1.612  1.00 86.41           H  
ATOM    414  HB3 ASP A  26      39.496   0.686   3.352  1.00 86.41           H  
ATOM    415  O   ASP A  26      37.126   1.523   4.548  1.00 86.41           O  
ATOM    416  CG  ASP A  26      38.493  -1.073   2.636  1.00 86.41           C  
ATOM    417  OD1 ASP A  26      37.275  -1.350   2.534  1.00 86.41           O  
ATOM    418  OD2 ASP A  26      39.385  -1.888   2.952  1.00 86.41           O  
ATOM    419  N   PRO A  27      35.470   1.020   3.109  1.00 87.60           N  
ATOM    420  CA  PRO A  27      34.445   0.945   4.143  1.00 87.60           C  
ATOM    421  HA  PRO A  27      34.405   1.909   4.650  1.00 87.60           H  
ATOM    422  C   PRO A  27      34.710  -0.152   5.178  1.00 87.60           C  
ATOM    423  CB  PRO A  27      33.126   0.694   3.411  1.00 87.60           C  
ATOM    424  HB2 PRO A  27      32.325   1.288   3.851  1.00 87.60           H  
ATOM    425  HB3 PRO A  27      32.882  -0.368   3.427  1.00 87.60           H  
ATOM    426  O   PRO A  27      34.279  -0.034   6.327  1.00 87.60           O  
ATOM    427  CG  PRO A  27      33.406   1.121   1.977  1.00 87.60           C  
ATOM    428  HG2 PRO A  27      32.782   0.589   1.259  1.00 87.60           H  
ATOM    429  HG3 PRO A  27      33.270   2.199   1.900  1.00 87.60           H  
ATOM    430  CD  PRO A  27      34.877   0.783   1.804  1.00 87.60           C  
ATOM    431  HD2 PRO A  27      35.313   1.408   1.025  1.00 87.60           H  
ATOM    432  HD3 PRO A  27      34.987  -0.270   1.543  1.00 87.60           H  
ATOM    433  N   LYS A  28      35.481  -1.189   4.822  1.00 89.23           N  
ATOM    434  H   LYS A  28      35.857  -1.218   3.885  1.00 89.23           H  
ATOM    435  CA  LYS A  28      35.907  -2.236   5.764  1.00 89.23           C  
ATOM    436  HA  LYS A  28      35.032  -2.600   6.302  1.00 89.23           H  
ATOM    437  C   LYS A  28      36.873  -1.700   6.821  1.00 89.23           C  
ATOM    438  CB  LYS A  28      36.527  -3.424   5.003  1.00 89.23           C  
ATOM    439  HB2 LYS A  28      37.404  -3.096   4.444  1.00 89.23           H  
ATOM    440  HB3 LYS A  28      36.846  -4.175   5.725  1.00 89.23           H  
ATOM    441  O   LYS A  28      36.958  -2.262   7.910  1.00 89.23           O  
ATOM    442  CG  LYS A  28      35.509  -4.065   4.049  1.00 89.23           C  
ATOM    443  HG2 LYS A  28      35.202  -3.328   3.307  1.00 89.23           H  
ATOM    444  HG3 LYS A  28      34.632  -4.353   4.627  1.00 89.23           H  
ATOM    445  CD  LYS A  28      36.031  -5.303   3.305  1.00 89.23           C  
ATOM    446  HD2 LYS A  28      36.343  -6.066   4.019  1.00 89.23           H  
ATOM    447  HD3 LYS A  28      36.865  -5.020   2.663  1.00 89.23           H  
ATOM    448  CE  LYS A  28      34.842  -5.798   2.468  1.00 89.23           C  
ATOM    449  HE2 LYS A  28      34.499  -4.974   1.843  1.00 89.23           H  
ATOM    450  HE3 LYS A  28      34.017  -6.037   3.140  1.00 89.23           H  
ATOM    451  NZ  LYS A  28      35.105  -6.969   1.596  1.00 89.23           N  
ATOM    452  HZ1 LYS A  28      35.800  -6.758   0.894  1.00 89.23           H  
ATOM    453  HZ2 LYS A  28      34.241  -7.160   1.109  1.00 89.23           H  
ATOM    454  HZ3 LYS A  28      35.351  -7.793   2.124  1.00 89.23           H  
ATOM    455  N   LYS A  29      37.566  -0.589   6.541  1.00 89.29           N  
ATOM    456  H   LYS A  29      37.436  -0.190   5.623  1.00 89.29           H  
ATOM    457  CA  LYS A  29      38.470   0.091   7.484  1.00 89.29           C  
ATOM    458  HA  LYS A  29      38.769  -0.611   8.263  1.00 89.29           H  
ATOM    459  C   LYS A  29      37.806   1.259   8.207  1.00 89.29           C  
ATOM    460  CB  LYS A  29      39.737   0.555   6.752  1.00 89.29           C  
ATOM    461  HB2 LYS A  29      40.338   1.156   7.434  1.00 89.29           H  
ATOM    462  HB3 LYS A  29      39.461   1.177   5.900  1.00 89.29           H  
ATOM    463  O   LYS A  29      38.025   1.418   9.406  1.00 89.29           O  
ATOM    464  CG  LYS A  29      40.579  -0.632   6.266  1.00 89.29           C  
ATOM    465  HG2 LYS A  29      40.831  -1.268   7.114  1.00 89.29           H  
ATOM    466  HG3 LYS A  29      40.003  -1.216   5.547  1.00 89.29           H  
ATOM    467  CD  LYS A  29      41.870  -0.148   5.598  1.00 89.29           C  
ATOM    468  HD2 LYS A  29      42.475   0.393   6.325  1.00 89.29           H  
ATOM    469  HD3 LYS A  29      41.616   0.517   4.772  1.00 89.29           H  
ATOM    470  CE  LYS A  29      42.643  -1.358   5.064  1.00 89.29           C  
ATOM    471  HE2 LYS A  29      42.860  -2.032   5.892  1.00 89.29           H  
ATOM    472  HE3 LYS A  29      41.996  -1.889   4.364  1.00 89.29           H  
ATOM    473  NZ  LYS A  29      43.899  -0.952   4.385  1.00 89.29           N  
ATOM    474  HZ1 LYS A  29      43.686  -0.358   3.596  1.00 89.29           H  
ATOM    475  HZ2 LYS A  29      44.384  -1.766   4.034  1.00 89.29           H  
ATOM    476  HZ3 LYS A  29      44.510  -0.454   5.016  1.00 89.29           H  
ATOM    477  N   TYR A  30      36.994   2.049   7.506  1.00 90.15           N  
ATOM    478  H   TYR A  30      36.905   1.861   6.517  1.00 90.15           H  
ATOM    479  CA  TYR A  30      36.501   3.343   8.003  1.00 90.15           C  
ATOM    480  HA  TYR A  30      36.962   3.554   8.968  1.00 90.15           H  
ATOM    481  C   TYR A  30      34.991   3.408   8.246  1.00 90.15           C  
ATOM    482  CB  TYR A  30      36.955   4.444   7.038  1.00 90.15           C  
ATOM    483  HB2 TYR A  30      36.510   4.267   6.058  1.00 90.15           H  
ATOM    484  HB3 TYR A  30      36.591   5.408   7.395  1.00 90.15           H  
ATOM    485  O   TYR A  30      34.491   4.439   8.700  1.00 90.15           O  
ATOM    486  CG  TYR A  30      38.461   4.530   6.908  1.00 90.15           C  
ATOM    487  CD1 TYR A  30      39.225   5.052   7.971  1.00 90.15           C  
ATOM    488  HD1 TYR A  30      38.733   5.412   8.862  1.00 90.15           H  
ATOM    489  CD2 TYR A  30      39.099   4.056   5.746  1.00 90.15           C  
ATOM    490  HD2 TYR A  30      38.513   3.654   4.934  1.00 90.15           H  
ATOM    491  CE1 TYR A  30      40.628   5.103   7.874  1.00 90.15           C  
ATOM    492  HE1 TYR A  30      41.213   5.505   8.688  1.00 90.15           H  
ATOM    493  CE2 TYR A  30      40.502   4.103   5.647  1.00 90.15           C  
ATOM    494  HE2 TYR A  30      41.003   3.752   4.757  1.00 90.15           H  
ATOM    495  OH  TYR A  30      42.621   4.657   6.607  1.00 90.15           O  
ATOM    496  HH  TYR A  30      43.034   5.087   7.360  1.00 90.15           H  
ATOM    497  CZ  TYR A  30      41.268   4.626   6.710  1.00 90.15           C  
ATOM    498  N   GLY A  31      34.259   2.334   7.956  1.00 87.88           N  
ATOM    499  H   GLY A  31      34.706   1.532   7.536  1.00 87.88           H  
ATOM    500  CA  GLY A  31      32.808   2.406   7.851  1.00 87.88           C  
ATOM    501  HA2 GLY A  31      32.382   1.404   7.802  1.00 87.88           H  
ATOM    502  HA3 GLY A  31      32.398   2.913   8.725  1.00 87.88           H  
ATOM    503  C   GLY A  31      32.376   3.162   6.599  1.00 87.88           C  
ATOM    504  O   GLY A  31      33.190   3.616   5.790  1.00 87.88           O  
ATOM    505  N   GLY A  32      31.071   3.292   6.428  1.00 90.20           N  
ATOM    506  H   GLY A  32      30.442   2.993   7.159  1.00 90.20           H  
ATOM    507  CA  GLY A  32      30.498   3.851   5.212  1.00 90.20           C  
ATOM    508  HA2 GLY A  32      30.550   3.110   4.415  1.00 90.20           H  
ATOM    509  HA3 GLY A  32      31.066   4.725   4.894  1.00 90.20           H  
ATOM    510  C   GLY A  32      29.048   4.253   5.394  1.00 90.20           C  
ATOM    511  O   GLY A  32      28.468   4.058   6.463  1.00 90.20           O  
ATOM    512  N   PHE A  33      28.461   4.808   4.343  1.00 89.48           N  
ATOM    513  H   PHE A  33      28.984   4.896   3.483  1.00 89.48           H  
ATOM    514  CA  PHE A  33      27.011   4.975   4.288  1.00 89.48           C  
ATOM    515  HA  PHE A  33      26.673   5.444   5.212  1.00 89.48           H  
ATOM    516  C   PHE A  33      26.339   3.599   4.186  1.00 89.48           C  
ATOM    517  CB  PHE A  33      26.637   5.895   3.126  1.00 89.48           C  
ATOM    518  HB2 PHE A  33      25.555   6.024   3.120  1.00 89.48           H  
ATOM    519  HB3 PHE A  33      26.901   5.419   2.182  1.00 89.48           H  
ATOM    520  O   PHE A  33      26.890   2.702   3.546  1.00 89.48           O  
ATOM    521  CG  PHE A  33      27.274   7.267   3.196  1.00 89.48           C  
ATOM    522  CD1 PHE A  33      26.855   8.165   4.193  1.00 89.48           C  
ATOM    523  HD1 PHE A  33      26.092   7.874   4.901  1.00 89.48           H  
ATOM    524  CD2 PHE A  33      28.238   7.669   2.249  1.00 89.48           C  
ATOM    525  HD2 PHE A  33      28.546   6.993   1.465  1.00 89.48           H  
ATOM    526  CE1 PHE A  33      27.374   9.469   4.231  1.00 89.48           C  
ATOM    527  HE1 PHE A  33      26.982  10.179   4.945  1.00 89.48           H  
ATOM    528  CE2 PHE A  33      28.751   8.978   2.284  1.00 89.48           C  
ATOM    529  HE2 PHE A  33      29.429   9.311   1.512  1.00 89.48           H  
ATOM    530  CZ  PHE A  33      28.317   9.878   3.273  1.00 89.48           C  
ATOM    531  HZ  PHE A  33      28.657  10.903   3.260  1.00 89.48           H  
ATOM    532  N   ASP A  34      25.176   3.435   4.826  1.00 85.23           N  
ATOM    533  H   ASP A  34      24.832   4.220   5.362  1.00 85.23           H  
ATOM    534  CA  ASP A  34      24.475   2.147   4.990  1.00 85.23           C  
ATOM    535  HA  ASP A  34      25.084   1.503   5.625  1.00 85.23           H  
ATOM    536  C   ASP A  34      24.303   1.396   3.663  1.00 85.23           C  
ATOM    537  CB  ASP A  34      23.122   2.403   5.710  1.00 85.23           C  
ATOM    538  HB2 ASP A  34      22.657   3.275   5.250  1.00 85.23           H  
ATOM    539  HB3 ASP A  34      23.329   2.675   6.746  1.00 85.23           H  
ATOM    540  O   ASP A  34      24.809   0.286   3.486  1.00 85.23           O  
ATOM    541  CG  ASP A  34      22.071   1.266   5.708  1.00 85.23           C  
ATOM    542  OD1 ASP A  34      22.314   0.169   5.163  1.00 85.23           O  
ATOM    543  OD2 ASP A  34      20.912   1.515   6.119  1.00 85.23           O  
ATOM    544  N   SER A  35      23.553   1.994   2.741  1.00 83.31           N  
ATOM    545  H   SER A  35      23.212   2.927   2.921  1.00 83.31           H  
ATOM    546  CA  SER A  35      23.193   1.347   1.486  1.00 83.31           C  
ATOM    547  HA  SER A  35      24.080   0.823   1.132  1.00 83.31           H  
ATOM    548  C   SER A  35      22.796   2.366   0.420  1.00 83.31           C  
ATOM    549  CB  SER A  35      22.076   0.303   1.690  1.00 83.31           C  
ATOM    550  HB2 SER A  35      22.551  -0.645   1.945  1.00 83.31           H  
ATOM    551  HB3 SER A  35      21.533   0.163   0.756  1.00 83.31           H  
ATOM    552  O   SER A  35      22.303   3.454   0.749  1.00 83.31           O  
ATOM    553  OG  SER A  35      21.145   0.610   2.720  1.00 83.31           O  
ATOM    554  HG  SER A  35      21.624   0.464   3.539  1.00 83.31           H  
ATOM    555  N   PRO A  36      22.990   2.025  -0.866  1.00 87.29           N  
ATOM    556  CA  PRO A  36      22.556   2.869  -1.969  1.00 87.29           C  
ATOM    557  HA  PRO A  36      22.990   3.865  -1.882  1.00 87.29           H  
ATOM    558  C   PRO A  36      21.033   2.978  -2.006  1.00 87.29           C  
ATOM    559  CB  PRO A  36      23.081   2.193  -3.232  1.00 87.29           C  
ATOM    560  HB2 PRO A  36      24.072   2.571  -3.482  1.00 87.29           H  
ATOM    561  HB3 PRO A  36      22.402   2.347  -4.071  1.00 87.29           H  
ATOM    562  O   PRO A  36      20.314   2.030  -1.678  1.00 87.29           O  
ATOM    563  CG  PRO A  36      23.206   0.723  -2.845  1.00 87.29           C  
ATOM    564  HG2 PRO A  36      22.241   0.230  -2.957  1.00 87.29           H  
ATOM    565  HG3 PRO A  36      23.971   0.211  -3.430  1.00 87.29           H  
ATOM    566  CD  PRO A  36      23.573   0.783  -1.367  1.00 87.29           C  
ATOM    567  HD2 PRO A  36      23.170  -0.092  -0.856  1.00 87.29           H  
ATOM    568  HD3 PRO A  36      24.657   0.809  -1.252  1.00 87.29           H  
ATOM    569  N   ILE A  37      20.535   4.123  -2.461  1.00 88.43           N  
ATOM    570  H   ILE A  37      21.173   4.853  -2.745  1.00 88.43           H  
ATOM    571  CA  ILE A  37      19.113   4.309  -2.737  1.00 88.43           C  
ATOM    572  HA  ILE A  37      18.544   3.724  -2.015  1.00 88.43           H  
ATOM    573  C   ILE A  37      18.804   3.733  -4.123  1.00 88.43           C  
ATOM    574  CB  ILE A  37      18.711   5.787  -2.533  1.00 88.43           C  
ATOM    575  HB  ILE A  37      19.431   6.429  -3.041  1.00 88.43           H  
ATOM    576  O   ILE A  37      19.493   4.017  -5.104  1.00 88.43           O  
ATOM    577  CG1 ILE A  37      18.736   6.082  -1.012  1.00 88.43           C  
ATOM    578 HG12 ILE A  37      17.908   5.550  -0.542  1.00 88.43           H  
ATOM    579 HG13 ILE A  37      19.656   5.692  -0.577  1.00 88.43           H  
ATOM    580  CG2 ILE A  37      17.306   6.064  -3.102  1.00 88.43           C  
ATOM    581 HG21 ILE A  37      17.040   7.110  -2.953  1.00 88.43           H  
ATOM    582 HG22 ILE A  37      17.290   5.885  -4.177  1.00 88.43           H  
ATOM    583 HG23 ILE A  37      16.563   5.428  -2.621  1.00 88.43           H  
ATOM    584  CD1 ILE A  37      18.648   7.557  -0.612  1.00 88.43           C  
ATOM    585 HD11 ILE A  37      19.599   8.043  -0.829  1.00 88.43           H  
ATOM    586 HD12 ILE A  37      17.834   8.068  -1.127  1.00 88.43           H  
ATOM    587 HD13 ILE A  37      18.479   7.623   0.463  1.00 88.43           H  
ATOM    588  N   VAL A  38      17.762   2.903  -4.194  1.00 90.37           N  
ATOM    589  H   VAL A  38      17.243   2.720  -3.347  1.00 90.37           H  
ATOM    590  CA  VAL A  38      17.222   2.376  -5.455  1.00 90.37           C  
ATOM    591  HA  VAL A  38      18.044   2.090  -6.110  1.00 90.37           H  
ATOM    592  C   VAL A  38      16.426   3.483  -6.143  1.00 90.37           C  
ATOM    593  CB  VAL A  38      16.386   1.104  -5.229  1.00 90.37           C  
ATOM    594  HB  VAL A  38      15.576   1.319  -4.532  1.00 90.37           H  
ATOM    595  O   VAL A  38      15.512   4.044  -5.539  1.00 90.37           O  
ATOM    596  CG1 VAL A  38      15.784   0.574  -6.534  1.00 90.37           C  
ATOM    597 HG11 VAL A  38      15.251  -0.360  -6.355  1.00 90.37           H  
ATOM    598 HG12 VAL A  38      16.570   0.400  -7.270  1.00 90.37           H  
ATOM    599 HG13 VAL A  38      15.074   1.293  -6.943  1.00 90.37           H  
ATOM    600  CG2 VAL A  38      17.259  -0.014  -4.637  1.00 90.37           C  
ATOM    601 HG21 VAL A  38      17.670   0.292  -3.675  1.00 90.37           H  
ATOM    602 HG22 VAL A  38      18.080  -0.243  -5.317  1.00 90.37           H  
ATOM    603 HG23 VAL A  38      16.659  -0.912  -4.488  1.00 90.37           H  
ATOM    604  N   ALA A  39      16.781   3.796  -7.388  1.00 91.70           N  
ATOM    605  H   ALA A  39      17.488   3.239  -7.846  1.00 91.70           H  
ATOM    606  CA  ALA A  39      16.090   4.782  -8.212  1.00 91.70           C  
ATOM    607  HA  ALA A  39      15.843   5.653  -7.605  1.00 91.70           H  
ATOM    608  C   ALA A  39      14.781   4.204  -8.767  1.00 91.70           C  
ATOM    609  CB  ALA A  39      17.037   5.217  -9.341  1.00 91.70           C  
ATOM    610  HB1 ALA A  39      17.983   5.566  -8.928  1.00 91.70           H  
ATOM    611  HB2 ALA A  39      17.243   4.380 -10.009  1.00 91.70           H  
ATOM    612  HB3 ALA A  39      16.576   6.019  -9.918  1.00 91.70           H  
ATOM    613  O   ALA A  39      13.710   4.779  -8.587  1.00 91.70           O  
ATOM    614  N   TYR A  40      14.877   3.039  -9.405  1.00 94.19           N  
ATOM    615  H   TYR A  40      15.793   2.624  -9.505  1.00 94.19           H  
ATOM    616  CA  TYR A  40      13.765   2.300  -9.994  1.00 94.19           C  
ATOM    617  HA  TYR A  40      12.887   2.395  -9.355  1.00 94.19           H  
ATOM    618  C   TYR A  40      14.114   0.812 -10.079  1.00 94.19           C  
ATOM    619  CB  TYR A  40      13.416   2.891 -11.369  1.00 94.19           C  
ATOM    620  HB2 TYR A  40      12.651   2.281 -11.850  1.00 94.19           H  
ATOM    621  HB3 TYR A  40      12.968   3.872 -11.211  1.00 94.19           H  
ATOM    622  O   TYR A  40      15.222   0.397  -9.725  1.00 94.19           O  
ATOM    623  CG  TYR A  40      14.574   3.038 -12.334  1.00 94.19           C  
ATOM    624  CD1 TYR A  40      15.167   4.303 -12.510  1.00 94.19           C  
ATOM    625  HD1 TYR A  40      14.804   5.152 -11.950  1.00 94.19           H  
ATOM    626  CD2 TYR A  40      15.017   1.939 -13.096  1.00 94.19           C  
ATOM    627  HD2 TYR A  40      14.542   0.974 -12.995  1.00 94.19           H  
ATOM    628  CE1 TYR A  40      16.182   4.479 -13.466  1.00 94.19           C  
ATOM    629  HE1 TYR A  40      16.600   5.456 -13.658  1.00 94.19           H  
ATOM    630  CE2 TYR A  40      16.053   2.108 -14.035  1.00 94.19           C  
ATOM    631  HE2 TYR A  40      16.386   1.286 -14.652  1.00 94.19           H  
ATOM    632  OH  TYR A  40      17.565   3.569 -15.187  1.00 94.19           O  
ATOM    633  HH  TYR A  40      17.667   4.494 -15.423  1.00 94.19           H  
ATOM    634  CZ  TYR A  40      16.622   3.383 -14.233  1.00 94.19           C  
ATOM    635  N   SER A  41      13.154  -0.006 -10.498  1.00 96.61           N  
ATOM    636  H   SER A  41      12.318   0.393 -10.901  1.00 96.61           H  
ATOM    637  CA  SER A  41      13.396  -1.425 -10.771  1.00 96.61           C  
ATOM    638  HA  SER A  41      14.399  -1.696 -10.444  1.00 96.61           H  
ATOM    639  C   SER A  41      13.332  -1.683 -12.269  1.00 96.61           C  
ATOM    640  CB  SER A  41      12.416  -2.306  -9.997  1.00 96.61           C  
ATOM    641  HB2 SER A  41      12.678  -3.356 -10.129  1.00 96.61           H  
ATOM    642  HB3 SER A  41      11.407  -2.135 -10.374  1.00 96.61           H  
ATOM    643  O   SER A  41      12.743  -0.906 -13.012  1.00 96.61           O  
ATOM    644  OG  SER A  41      12.477  -1.959  -8.622  1.00 96.61           O  
ATOM    645  HG  SER A  41      12.293  -1.017  -8.609  1.00 96.61           H  
ATOM    646  N   VAL A  42      13.942  -2.768 -12.717  1.00 96.78           N  
ATOM    647  H   VAL A  42      14.489  -3.325 -12.076  1.00 96.78           H  
ATOM    648  CA  VAL A  42      13.854  -3.242 -14.096  1.00 96.78           C  
ATOM    649  HA  VAL A  42      13.057  -2.700 -14.605  1.00 96.78           H  
ATOM    650  C   VAL A  42      13.450  -4.707 -14.070  1.00 96.78           C  
ATOM    651  CB  VAL A  42      15.151  -2.980 -14.889  1.00 96.78           C  
ATOM    652  HB  VAL A  42      15.004  -3.327 -15.912  1.00 96.78           H  
ATOM    653  O   VAL A  42      13.992  -5.477 -13.276  1.00 96.78           O  
ATOM    654  CG1 VAL A  42      15.450  -1.478 -14.928  1.00 96.78           C  
ATOM    655 HG11 VAL A  42      16.329  -1.293 -15.546  1.00 96.78           H  
ATOM    656 HG12 VAL A  42      14.603  -0.941 -15.356  1.00 96.78           H  
ATOM    657 HG13 VAL A  42      15.642  -1.096 -13.926  1.00 96.78           H  
ATOM    658  CG2 VAL A  42      16.399  -3.663 -14.322  1.00 96.78           C  
ATOM    659 HG21 VAL A  42      17.260  -3.426 -14.948  1.00 96.78           H  
ATOM    660 HG22 VAL A  42      16.592  -3.328 -13.303  1.00 96.78           H  
ATOM    661 HG23 VAL A  42      16.256  -4.743 -14.341  1.00 96.78           H  
ATOM    662  N   LEU A  43      12.468  -5.084 -14.882  1.00 96.80           N  
ATOM    663  H   LEU A  43      12.093  -4.400 -15.523  1.00 96.80           H  
ATOM    664  CA  LEU A  43      12.165  -6.484 -15.151  1.00 96.80           C  
ATOM    665  HA  LEU A  43      12.333  -7.072 -14.248  1.00 96.80           H  
ATOM    666  C   LEU A  43      13.120  -6.960 -16.239  1.00 96.80           C  
ATOM    667  CB  LEU A  43      10.699  -6.629 -15.581  1.00 96.80           C  
ATOM    668  HB2 LEU A  43      10.573  -6.088 -16.519  1.00 96.80           H  
ATOM    669  HB3 LEU A  43      10.057  -6.171 -14.828  1.00 96.80           H  
ATOM    670  O   LEU A  43      13.211  -6.329 -17.290  1.00 96.80           O  
ATOM    671  CG  LEU A  43      10.245  -8.081 -15.805  1.00 96.80           C  
ATOM    672  HG  LEU A  43      10.944  -8.599 -16.462  1.00 96.80           H  
ATOM    673  CD1 LEU A  43      10.149  -8.840 -14.482  1.00 96.80           C  
ATOM    674 HD11 LEU A  43       9.718  -9.824 -14.665  1.00 96.80           H  
ATOM    675 HD12 LEU A  43      11.141  -8.969 -14.050  1.00 96.80           H  
ATOM    676 HD13 LEU A  43       9.508  -8.299 -13.786  1.00 96.80           H  
ATOM    677  CD2 LEU A  43       8.869  -8.094 -16.465  1.00 96.80           C  
ATOM    678 HD21 LEU A  43       8.523  -9.120 -16.590  1.00 96.80           H  
ATOM    679 HD22 LEU A  43       8.943  -7.642 -17.454  1.00 96.80           H  
ATOM    680 HD23 LEU A  43       8.148  -7.542 -15.863  1.00 96.80           H  
ATOM    681  N   VAL A  44      13.828  -8.052 -15.977  1.00 96.21           N  
ATOM    682  H   VAL A  44      13.725  -8.490 -15.073  1.00 96.21           H  
ATOM    683  CA  VAL A  44      14.802  -8.633 -16.903  1.00 96.21           C  
ATOM    684  HA  VAL A  44      14.798  -8.075 -17.839  1.00 96.21           H  
ATOM    685  C   VAL A  44      14.395 -10.063 -17.205  1.00 96.21           C  
ATOM    686  CB  VAL A  44      16.229  -8.575 -16.322  1.00 96.21           C  
ATOM    687  HB  VAL A  44      16.275  -9.179 -15.415  1.00 96.21           H  
ATOM    688  O   VAL A  44      14.243 -10.870 -16.282  1.00 96.21           O  
ATOM    689  CG1 VAL A  44      17.264  -9.116 -17.316  1.00 96.21           C  
ATOM    690 HG11 VAL A  44      17.068 -10.167 -17.526  1.00 96.21           H  
ATOM    691 HG12 VAL A  44      18.265  -9.035 -16.892  1.00 96.21           H  
ATOM    692 HG13 VAL A  44      17.220  -8.551 -18.248  1.00 96.21           H  
ATOM    693  CG2 VAL A  44      16.627  -7.140 -15.959  1.00 96.21           C  
ATOM    694 HG21 VAL A  44      17.655  -7.120 -15.599  1.00 96.21           H  
ATOM    695 HG22 VAL A  44      15.976  -6.780 -15.162  1.00 96.21           H  
ATOM    696 HG23 VAL A  44      16.530  -6.493 -16.831  1.00 96.21           H  
ATOM    697  N   ILE A  45      14.257 -10.379 -18.493  1.00 95.58           N  
ATOM    698  H   ILE A  45      14.307  -9.642 -19.182  1.00 95.58           H  
ATOM    699  CA  ILE A  45      14.129 -11.749 -18.988  1.00 95.58           C  
ATOM    700  HA  ILE A  45      14.018 -12.417 -18.134  1.00 95.58           H  
ATOM    701  C   ILE A  45      15.430 -12.101 -19.711  1.00 95.58           C  
ATOM    702  CB  ILE A  45      12.870 -11.943 -19.860  1.00 95.58           C  
ATOM    703  HB  ILE A  45      12.967 -11.352 -20.771  1.00 95.58           H  
ATOM    704  O   ILE A  45      15.717 -11.594 -20.788  1.00 95.58           O  
ATOM    705  CG1 ILE A  45      11.598 -11.467 -19.126  1.00 95.58           C  
ATOM    706 HG12 ILE A  45      11.417 -12.116 -18.269  1.00 95.58           H  
ATOM    707 HG13 ILE A  45      11.740 -10.450 -18.759  1.00 95.58           H  
ATOM    708  CG2 ILE A  45      12.758 -13.429 -20.258  1.00 95.58           C  
ATOM    709 HG21 ILE A  45      13.645 -13.737 -20.810  1.00 95.58           H  
ATOM    710 HG22 ILE A  45      12.644 -14.049 -19.369  1.00 95.58           H  
ATOM    711 HG23 ILE A  45      11.903 -13.575 -20.918  1.00 95.58           H  
ATOM    712  CD1 ILE A  45      10.346 -11.435 -20.010  1.00 95.58           C  
ATOM    713 HD11 ILE A  45       9.523 -10.993 -19.449  1.00 95.58           H  
ATOM    714 HD12 ILE A  45      10.533 -10.827 -20.895  1.00 95.58           H  
ATOM    715 HD13 ILE A  45      10.058 -12.442 -20.310  1.00 95.58           H  
ATOM    716  N   ALA A  46      16.256 -12.944 -19.096  1.00 95.55           N  
ATOM    717  H   ALA A  46      15.952 -13.356 -18.225  1.00 95.55           H  
ATOM    718  CA  ALA A  46      17.573 -13.300 -19.631  1.00 95.55           C  
ATOM    719  HA  ALA A  46      17.529 -13.321 -20.720  1.00 95.55           H  
ATOM    720  C   ALA A  46      18.005 -14.690 -19.156  1.00 95.55           C  
ATOM    721  CB  ALA A  46      18.578 -12.216 -19.214  1.00 95.55           C  
ATOM    722  HB1 ALA A  46      18.280 -11.261 -19.648  1.00 95.55           H  
ATOM    723  HB2 ALA A  46      19.577 -12.458 -19.577  1.00 95.55           H  
ATOM    724  HB3 ALA A  46      18.586 -12.119 -18.128  1.00 95.55           H  
ATOM    725  O   ALA A  46      17.298 -15.350 -18.389  1.00 95.55           O  
ATOM    726  N   LYS A  47      19.176 -15.167 -19.592  1.00 94.56           N  
ATOM    727  H   LYS A  47      19.736 -14.587 -20.200  1.00 94.56           H  
ATOM    728  CA  LYS A  47      19.774 -16.395 -19.050  1.00 94.56           C  
ATOM    729  HA  LYS A  47      18.987 -16.963 -18.554  1.00 94.56           H  
ATOM    730  C   LYS A  47      20.803 -16.067 -17.981  1.00 94.56           C  
ATOM    731  CB  LYS A  47      20.348 -17.284 -20.159  1.00 94.56           C  
ATOM    732  HB2 LYS A  47      20.786 -18.169 -19.696  1.00 94.56           H  
ATOM    733  HB3 LYS A  47      21.130 -16.752 -20.701  1.00 94.56           H  
ATOM    734  O   LYS A  47      21.575 -15.131 -18.121  1.00 94.56           O  
ATOM    735  CG  LYS A  47      19.242 -17.717 -21.128  1.00 94.56           C  
ATOM    736  HG2 LYS A  47      18.392 -18.092 -20.558  1.00 94.56           H  
ATOM    737  HG3 LYS A  47      18.918 -16.855 -21.711  1.00 94.56           H  
ATOM    738  CD  LYS A  47      19.714 -18.818 -22.081  1.00 94.56           C  
ATOM    739  HD2 LYS A  47      19.970 -19.706 -21.504  1.00 94.56           H  
ATOM    740  HD3 LYS A  47      20.587 -18.473 -22.635  1.00 94.56           H  
ATOM    741  CE  LYS A  47      18.557 -19.135 -23.033  1.00 94.56           C  
ATOM    742  HE2 LYS A  47      17.679 -19.381 -22.436  1.00 94.56           H  
ATOM    743  HE3 LYS A  47      18.313 -18.233 -23.594  1.00 94.56           H  
ATOM    744  NZ  LYS A  47      18.873 -20.252 -23.958  1.00 94.56           N  
ATOM    745  HZ1 LYS A  47      18.076 -20.417 -24.556  1.00 94.56           H  
ATOM    746  HZ2 LYS A  47      19.054 -21.098 -23.438  1.00 94.56           H  
ATOM    747  HZ3 LYS A  47      19.668 -20.024 -24.538  1.00 94.56           H  
ATOM    748  N   VAL A  48      20.862 -16.887 -16.940  1.00 93.13           N  
ATOM    749  H   VAL A  48      20.145 -17.593 -16.852  1.00 93.13           H  
ATOM    750  CA  VAL A  48      21.921 -16.832 -15.923  1.00 93.13           C  
ATOM    751  HA  VAL A  48      22.736 -16.208 -16.291  1.00 93.13           H  
ATOM    752  C   VAL A  48      22.501 -18.222 -15.697  1.00 93.13           C  
ATOM    753  CB  VAL A  48      21.443 -16.197 -14.602  1.00 93.13           C  
ATOM    754  HB  VAL A  48      22.250 -16.273 -13.874  1.00 93.13           H  
ATOM    755  O   VAL A  48      21.791 -19.233 -15.787  1.00 93.13           O  
ATOM    756  CG1 VAL A  48      21.107 -14.714 -14.780  1.00 93.13           C  
ATOM    757 HG11 VAL A  48      20.812 -14.276 -13.827  1.00 93.13           H  
ATOM    758 HG12 VAL A  48      20.295 -14.582 -15.495  1.00 93.13           H  
ATOM    759 HG13 VAL A  48      21.987 -14.180 -15.139  1.00 93.13           H  
ATOM    760  CG2 VAL A  48      20.214 -16.903 -14.026  1.00 93.13           C  
ATOM    761 HG21 VAL A  48      19.385 -16.793 -14.726  1.00 93.13           H  
ATOM    762 HG22 VAL A  48      19.949 -16.436 -13.078  1.00 93.13           H  
ATOM    763 HG23 VAL A  48      20.420 -17.963 -13.880  1.00 93.13           H  
ATOM    764  N   GLY A  49      23.797 -18.284 -15.402  1.00 89.49           N  
ATOM    765  H   GLY A  49      24.324 -17.424 -15.345  1.00 89.49           H  
ATOM    766  CA  GLY A  49      24.447 -19.513 -14.958  1.00 89.49           C  
ATOM    767  HA2 GLY A  49      25.528 -19.371 -14.960  1.00 89.49           H  
ATOM    768  HA3 GLY A  49      24.206 -20.331 -15.637  1.00 89.49           H  
ATOM    769  C   GLY A  49      23.999 -19.864 -13.538  1.00 89.49           C  
ATOM    770  O   GLY A  49      24.171 -19.073 -12.612  1.00 89.49           O  
ATOM    771  N   LYS A  50      23.385 -21.040 -13.345  1.00 81.46           N  
ATOM    772  H   LYS A  50      23.196 -21.613 -14.155  1.00 81.46           H  
ATOM    773  CA  LYS A  50      22.985 -21.527 -12.012  1.00 81.46           C  
ATOM    774  HA  LYS A  50      23.387 -20.833 -11.275  1.00 81.46           H  
ATOM    775  C   LYS A  50      23.617 -22.876 -11.676  1.00 81.46           C  
ATOM    776  CB  LYS A  50      21.449 -21.532 -11.839  1.00 81.46           C  
ATOM    777  HB2 LYS A  50      21.197 -22.165 -10.989  1.00 81.46           H  
ATOM    778  HB3 LYS A  50      20.979 -21.945 -12.731  1.00 81.46           H  
ATOM    779  O   LYS A  50      23.639 -23.806 -12.485  1.00 81.46           O  
ATOM    780  CG  LYS A  50      20.899 -20.120 -11.559  1.00 81.46           C  
ATOM    781  HG2 LYS A  50      21.474 -19.678 -10.745  1.00 81.46           H  
ATOM    782  HG3 LYS A  50      21.051 -19.510 -12.450  1.00 81.46           H  
ATOM    783  CD  LYS A  50      19.408 -20.089 -11.166  1.00 81.46           C  
ATOM    784  HD2 LYS A  50      18.811 -20.484 -11.988  1.00 81.46           H  
ATOM    785  HD3 LYS A  50      19.254 -20.694 -10.272  1.00 81.46           H  
ATOM    786  CE  LYS A  50      18.999 -18.631 -10.884  1.00 81.46           C  
ATOM    787  HE2 LYS A  50      19.206 -18.044 -11.778  1.00 81.46           H  
ATOM    788  HE3 LYS A  50      19.639 -18.232 -10.097  1.00 81.46           H  
ATOM    789  NZ  LYS A  50      17.568 -18.448 -10.508  1.00 81.46           N  
ATOM    790  HZ1 LYS A  50      17.388 -17.461 -10.388  1.00 81.46           H  
ATOM    791  HZ2 LYS A  50      17.335 -18.910  -9.641  1.00 81.46           H  
ATOM    792  HZ3 LYS A  50      16.953 -18.746 -11.251  1.00 81.46           H  
ATOM    793  N   GLY A  51      24.039 -23.000 -10.417  1.00 81.08           N  
ATOM    794  H   GLY A  51      24.049 -22.160  -9.855  1.00 81.08           H  
ATOM    795  CA  GLY A  51      24.631 -24.211  -9.847  1.00 81.08           C  
ATOM    796  HA2 GLY A  51      24.065 -25.081 -10.181  1.00 81.08           H  
ATOM    797  HA3 GLY A  51      24.563 -24.158  -8.761  1.00 81.08           H  
ATOM    798  C   GLY A  51      26.100 -24.417 -10.225  1.00 81.08           C  
ATOM    799  O   GLY A  51      26.675 -23.655 -10.995  1.00 81.08           O  
ATOM    800  N   LYS A  52      26.708 -25.485  -9.690  1.00 81.24           N  
ATOM    801  H   LYS A  52      26.182 -26.060  -9.048  1.00 81.24           H  
ATOM    802  CA  LYS A  52      28.140 -25.789  -9.887  1.00 81.24           C  
ATOM    803  HA  LYS A  52      28.738 -24.959  -9.510  1.00 81.24           H  
ATOM    804  C   LYS A  52      28.533 -25.933 -11.361  1.00 81.24           C  
ATOM    805  CB  LYS A  52      28.529 -27.069  -9.127  1.00 81.24           C  
ATOM    806  HB2 LYS A  52      27.875 -27.888  -9.428  1.00 81.24           H  
ATOM    807  HB3 LYS A  52      29.548 -27.331  -9.413  1.00 81.24           H  
ATOM    808  O   LYS A  52      29.593 -25.474 -11.753  1.00 81.24           O  
ATOM    809  CG  LYS A  52      28.490 -26.913  -7.598  1.00 81.24           C  
ATOM    810  HG2 LYS A  52      29.100 -26.057  -7.311  1.00 81.24           H  
ATOM    811  HG3 LYS A  52      27.464 -26.744  -7.271  1.00 81.24           H  
ATOM    812  CD  LYS A  52      29.043 -28.176  -6.917  1.00 81.24           C  
ATOM    813  HD2 LYS A  52      28.427 -29.032  -7.191  1.00 81.24           H  
ATOM    814  HD3 LYS A  52      30.060 -28.349  -7.269  1.00 81.24           H  
ATOM    815  CE  LYS A  52      29.059 -28.020  -5.389  1.00 81.24           C  
ATOM    816  HE2 LYS A  52      29.636 -27.130  -5.139  1.00 81.24           H  
ATOM    817  HE3 LYS A  52      28.039 -27.865  -5.039  1.00 81.24           H  
ATOM    818  NZ  LYS A  52      29.655 -29.208  -4.717  1.00 81.24           N  
ATOM    819  HZ1 LYS A  52      29.130 -30.047  -4.918  1.00 81.24           H  
ATOM    820  HZ2 LYS A  52      30.608 -29.350  -5.019  1.00 81.24           H  
ATOM    821  HZ3 LYS A  52      29.670 -29.082  -3.715  1.00 81.24           H  
ATOM    822  N   ALA A  53      27.663 -26.540 -12.167  1.00 83.65           N  
ATOM    823  H   ALA A  53      26.805 -26.886 -11.763  1.00 83.65           H  
ATOM    824  CA  ALA A  53      27.894 -26.763 -13.594  1.00 83.65           C  
ATOM    825  HA  ALA A  53      28.955 -26.963 -13.748  1.00 83.65           H  
ATOM    826  C   ALA A  53      27.556 -25.546 -14.479  1.00 83.65           C  
ATOM    827  CB  ALA A  53      27.114 -28.019 -14.009  1.00 83.65           C  
ATOM    828  HB1 ALA A  53      27.312 -28.240 -15.058  1.00 83.65           H  
ATOM    829  HB2 ALA A  53      26.045 -27.860 -13.870  1.00 83.65           H  
ATOM    830  HB3 ALA A  53      27.440 -28.870 -13.411  1.00 83.65           H  
ATOM    831  O   ALA A  53      27.566 -25.682 -15.697  1.00 83.65           O  
ATOM    832  N   GLN A  54      27.189 -24.397 -13.890  1.00 85.23           N  
ATOM    833  H   GLN A  54      27.245 -24.326 -12.885  1.00 85.23           H  
ATOM    834  CA  GLN A  54      26.848 -23.165 -14.616  1.00 85.23           C  
ATOM    835  HA  GLN A  54      26.331 -22.515 -13.909  1.00 85.23           H  
ATOM    836  C   GLN A  54      25.836 -23.379 -15.754  1.00 85.23           C  
ATOM    837  CB  GLN A  54      28.135 -22.440 -15.061  1.00 85.23           C  
ATOM    838  HB2 GLN A  54      28.740 -23.113 -15.669  1.00 85.23           H  
ATOM    839  HB3 GLN A  54      27.876 -21.579 -15.677  1.00 85.23           H  
ATOM    840  O   GLN A  54      25.927 -22.784 -16.827  1.00 85.23           O  
ATOM    841  CG  GLN A  54      28.973 -21.942 -13.872  1.00 85.23           C  
ATOM    842  HG2 GLN A  54      29.250 -22.784 -13.236  1.00 85.23           H  
ATOM    843  HG3 GLN A  54      29.893 -21.498 -14.253  1.00 85.23           H  
ATOM    844  CD  GLN A  54      28.250 -20.888 -13.037  1.00 85.23           C  
ATOM    845  NE2 GLN A  54      28.629 -20.693 -11.796  1.00 85.23           N  
ATOM    846 HE21 GLN A  54      28.175 -19.923 -11.326  1.00 85.23           H  
ATOM    847 HE22 GLN A  54      29.441 -21.169 -11.429  1.00 85.23           H  
ATOM    848  OE1 GLN A  54      27.316 -20.235 -13.467  1.00 85.23           O  
ATOM    849  N   LYS A  55      24.837 -24.244 -15.527  1.00 88.66           N  
ATOM    850  H   LYS A  55      24.745 -24.627 -14.597  1.00 88.66           H  
ATOM    851  CA  LYS A  55      23.806 -24.509 -16.535  1.00 88.66           C  
ATOM    852  HA  LYS A  55      24.309 -24.719 -17.479  1.00 88.66           H  
ATOM    853  C   LYS A  55      22.973 -23.247 -16.734  1.00 88.66           C  
ATOM    854  CB  LYS A  55      22.931 -25.715 -16.165  1.00 88.66           C  
ATOM    855  HB2 LYS A  55      22.086 -25.747 -16.852  1.00 88.66           H  
ATOM    856  HB3 LYS A  55      22.547 -25.591 -15.152  1.00 88.66           H  
ATOM    857  O   LYS A  55      22.433 -22.705 -15.767  1.00 88.66           O  
ATOM    858  CG  LYS A  55      23.700 -27.041 -16.275  1.00 88.66           C  
ATOM    859  HG2 LYS A  55      24.147 -27.111 -17.267  1.00 88.66           H  
ATOM    860  HG3 LYS A  55      24.497 -27.059 -15.531  1.00 88.66           H  
ATOM    861  CD  LYS A  55      22.774 -28.250 -16.061  1.00 88.66           C  
ATOM    862  HD2 LYS A  55      22.337 -28.198 -15.064  1.00 88.66           H  
ATOM    863  HD3 LYS A  55      21.978 -28.220 -16.805  1.00 88.66           H  
ATOM    864  CE  LYS A  55      23.568 -29.556 -16.215  1.00 88.66           C  
ATOM    865  HE2 LYS A  55      24.069 -29.538 -17.183  1.00 88.66           H  
ATOM    866  HE3 LYS A  55      24.344 -29.589 -15.450  1.00 88.66           H  
ATOM    867  NZ  LYS A  55      22.703 -30.764 -16.125  1.00 88.66           N  
ATOM    868  HZ1 LYS A  55      23.257 -31.599 -16.256  1.00 88.66           H  
ATOM    869  HZ2 LYS A  55      22.243 -30.829 -15.228  1.00 88.66           H  
ATOM    870  HZ3 LYS A  55      22.004 -30.758 -16.854  1.00 88.66           H  
ATOM    871  N   LEU A  56      22.856 -22.817 -17.988  1.00 92.05           N  
ATOM    872  H   LEU A  56      23.388 -23.288 -18.706  1.00 92.05           H  
ATOM    873  CA  LEU A  56      22.070 -21.648 -18.362  1.00 92.05           C  
ATOM    874  HA  LEU A  56      22.370 -20.808 -17.736  1.00 92.05           H  
ATOM    875  C   LEU A  56      20.585 -21.912 -18.113  1.00 92.05           C  
ATOM    876  CB  LEU A  56      22.314 -21.288 -19.838  1.00 92.05           C  
ATOM    877  HB2 LEU A  56      21.655 -20.459 -20.094  1.00 92.05           H  
ATOM    878  HB3 LEU A  56      22.036 -22.142 -20.456  1.00 92.05           H  
ATOM    879  O   LEU A  56      20.017 -22.860 -18.656  1.00 92.05           O  
ATOM    880  CG  LEU A  56      23.755 -20.877 -20.182  1.00 92.05           C  
ATOM    881  HG  LEU A  56      24.433 -21.701 -19.956  1.00 92.05           H  
ATOM    882  CD1 LEU A  56      23.848 -20.567 -21.678  1.00 92.05           C  
ATOM    883 HD11 LEU A  56      23.557 -21.444 -22.257  1.00 92.05           H  
ATOM    884 HD12 LEU A  56      24.878 -20.316 -21.927  1.00 92.05           H  
ATOM    885 HD13 LEU A  56      23.207 -19.721 -21.927  1.00 92.05           H  
ATOM    886  CD2 LEU A  56      24.194 -19.639 -19.409  1.00 92.05           C  
ATOM    887 HD21 LEU A  56      25.193 -19.352 -19.737  1.00 92.05           H  
ATOM    888 HD22 LEU A  56      24.253 -19.854 -18.342  1.00 92.05           H  
ATOM    889 HD23 LEU A  56      23.508 -18.809 -19.581  1.00 92.05           H  
ATOM    890  N   LYS A  57      19.953 -21.051 -17.319  1.00 93.55           N  
ATOM    891  H   LYS A  57      20.498 -20.327 -16.872  1.00 93.55           H  
ATOM    892  CA  LYS A  57      18.504 -21.052 -17.100  1.00 93.55           C  
ATOM    893  HA  LYS A  57      18.029 -21.774 -17.765  1.00 93.55           H  
ATOM    894  C   LYS A  57      17.938 -19.687 -17.432  1.00 93.55           C  
ATOM    895  CB  LYS A  57      18.176 -21.427 -15.650  1.00 93.55           C  
ATOM    896  HB2 LYS A  57      17.107 -21.279 -15.495  1.00 93.55           H  
ATOM    897  HB3 LYS A  57      18.717 -20.769 -14.970  1.00 93.55           H  
ATOM    898  O   LYS A  57      18.516 -18.684 -17.022  1.00 93.55           O  
ATOM    899  CG  LYS A  57      18.525 -22.890 -15.344  1.00 93.55           C  
ATOM    900  HG2 LYS A  57      18.079 -23.530 -16.105  1.00 93.55           H  
ATOM    901  HG3 LYS A  57      19.607 -23.022 -15.358  1.00 93.55           H  
ATOM    902  CD  LYS A  57      17.977 -23.291 -13.970  1.00 93.55           C  
ATOM    903  HD2 LYS A  57      18.451 -22.683 -13.200  1.00 93.55           H  
ATOM    904  HD3 LYS A  57      16.902 -23.114 -13.958  1.00 93.55           H  
ATOM    905  CE  LYS A  57      18.254 -24.774 -13.711  1.00 93.55           C  
ATOM    906  HE2 LYS A  57      17.906 -25.340 -14.575  1.00 93.55           H  
ATOM    907  HE3 LYS A  57      19.331 -24.920 -13.627  1.00 93.55           H  
ATOM    908  NZ  LYS A  57      17.558 -25.252 -12.487  1.00 93.55           N  
ATOM    909  HZ1 LYS A  57      17.716 -26.239 -12.346  1.00 93.55           H  
ATOM    910  HZ2 LYS A  57      16.562 -25.117 -12.584  1.00 93.55           H  
ATOM    911  HZ3 LYS A  57      17.870 -24.749 -11.669  1.00 93.55           H  
ATOM    912  N   THR A  58      16.811 -19.668 -18.136  1.00 93.76           N  
ATOM    913  H   THR A  58      16.401 -20.532 -18.463  1.00 93.76           H  
ATOM    914  CA  THR A  58      16.026 -18.446 -18.306  1.00 93.76           C  
ATOM    915  HA  THR A  58      16.681 -17.658 -18.678  1.00 93.76           H  
ATOM    916  C   THR A  58      15.470 -18.027 -16.950  1.00 93.76           C  
ATOM    917  CB  THR A  58      14.897 -18.627 -19.327  1.00 93.76           C  
ATOM    918  HB  THR A  58      14.166 -19.340 -18.945  1.00 93.76           H  
ATOM    919  O   THR A  58      14.959 -18.861 -16.197  1.00 93.76           O  
ATOM    920  CG2 THR A  58      14.193 -17.312 -19.656  1.00 93.76           C  
ATOM    921 HG21 THR A  58      14.914 -16.571 -20.004  1.00 93.76           H  
ATOM    922 HG22 THR A  58      13.688 -16.920 -18.773  1.00 93.76           H  
ATOM    923 HG23 THR A  58      13.440 -17.470 -20.428  1.00 93.76           H  
ATOM    924  OG1 THR A  58      15.431 -19.121 -20.539  1.00 93.76           O  
ATOM    925  HG1 THR A  58      14.772 -18.908 -21.203  1.00 93.76           H  
ATOM    926  N   VAL A  59      15.612 -16.750 -16.630  1.00 93.62           N  
ATOM    927  H   VAL A  59      16.051 -16.130 -17.295  1.00 93.62           H  
ATOM    928  CA  VAL A  59      15.060 -16.113 -15.439  1.00 93.62           C  
ATOM    929  HA  VAL A  59      14.375 -16.805 -14.950  1.00 93.62           H  
ATOM    930  C   VAL A  59      14.246 -14.903 -15.857  1.00 93.62           C  
ATOM    931  CB  VAL A  59      16.145 -15.716 -14.420  1.00 93.62           C  
ATOM    932  HB  VAL A  59      15.657 -15.183 -13.604  1.00 93.62           H  
ATOM    933  O   VAL A  59      14.603 -14.219 -16.811  1.00 93.62           O  
ATOM    934  CG1 VAL A  59      16.777 -16.981 -13.822  1.00 93.62           C  
ATOM    935 HG11 VAL A  59      17.277 -17.552 -14.604  1.00 93.62           H  
ATOM    936 HG12 VAL A  59      17.491 -16.681 -13.055  1.00 93.62           H  
ATOM    937 HG13 VAL A  59      15.992 -17.592 -13.378  1.00 93.62           H  
ATOM    938  CG2 VAL A  59      17.244 -14.805 -14.986  1.00 93.62           C  
ATOM    939 HG21 VAL A  59      16.804 -13.890 -15.381  1.00 93.62           H  
ATOM    940 HG22 VAL A  59      17.930 -14.522 -14.188  1.00 93.62           H  
ATOM    941 HG23 VAL A  59      17.794 -15.308 -15.781  1.00 93.62           H  
ATOM    942  N   THR A  60      13.175 -14.664 -15.110  1.00 94.83           N  
ATOM    943  H   THR A  60      12.948 -15.312 -14.369  1.00 94.83           H  
ATOM    944  CA  THR A  60      12.366 -13.450 -15.155  1.00 94.83           C  
ATOM    945  HA  THR A  60      12.770 -12.743 -15.880  1.00 94.83           H  
ATOM    946  C   THR A  60      12.445 -12.860 -13.759  1.00 94.83           C  
ATOM    947  CB  THR A  60      10.916 -13.773 -15.539  1.00 94.83           C  
ATOM    948  HB  THR A  60      10.490 -14.457 -14.805  1.00 94.83           H  
ATOM    949  O   THR A  60      11.912 -13.449 -12.816  1.00 94.83           O  
ATOM    950  CG2 THR A  60      10.036 -12.529 -15.618  1.00 94.83           C  
ATOM    951 HG21 THR A  60       9.071 -12.781 -16.058  1.00 94.83           H  
ATOM    952 HG22 THR A  60      10.517 -11.749 -16.209  1.00 94.83           H  
ATOM    953 HG23 THR A  60       9.857 -12.155 -14.610  1.00 94.83           H  
ATOM    954  OG1 THR A  60      10.886 -14.407 -16.795  1.00 94.83           O  
ATOM    955  HG1 THR A  60      10.434 -13.815 -17.401  1.00 94.83           H  
ATOM    956  N   GLU A  61      13.180 -11.768 -13.586  1.00 94.72           N  
ATOM    957  H   GLU A  61      13.621 -11.332 -14.384  1.00 94.72           H  
ATOM    958  CA  GLU A  61      13.411 -11.196 -12.260  1.00 94.72           C  
ATOM    959  HA  GLU A  61      12.563 -11.471 -11.633  1.00 94.72           H  
ATOM    960  C   GLU A  61      13.428  -9.673 -12.259  1.00 94.72           C  
ATOM    961  CB  GLU A  61      14.656 -11.804 -11.587  1.00 94.72           C  
ATOM    962  HB2 GLU A  61      14.711 -11.423 -10.567  1.00 94.72           H  
ATOM    963  HB3 GLU A  61      14.496 -12.880 -11.518  1.00 94.72           H  
ATOM    964  O   GLU A  61      13.690  -9.021 -13.267  1.00 94.72           O  
ATOM    965  CG  GLU A  61      16.011 -11.551 -12.268  1.00 94.72           C  
ATOM    966  HG2 GLU A  61      15.981 -11.930 -13.290  1.00 94.72           H  
ATOM    967  HG3 GLU A  61      16.203 -10.479 -12.299  1.00 94.72           H  
ATOM    968  CD  GLU A  61      17.130 -12.275 -11.489  1.00 94.72           C  
ATOM    969  OE1 GLU A  61      18.065 -11.608 -11.000  1.00 94.72           O  
ATOM    970  OE2 GLU A  61      17.027 -13.514 -11.304  1.00 94.72           O  
ATOM    971  N   LEU A  62      13.120  -9.113 -11.091  1.00 96.62           N  
ATOM    972  H   LEU A  62      12.962  -9.717 -10.298  1.00 96.62           H  
ATOM    973  CA  LEU A  62      13.185  -7.683 -10.847  1.00 96.62           C  
ATOM    974  HA  LEU A  62      13.076  -7.154 -11.793  1.00 96.62           H  
ATOM    975  C   LEU A  62      14.551  -7.335 -10.265  1.00 96.62           C  
ATOM    976  CB  LEU A  62      12.037  -7.267  -9.919  1.00 96.62           C  
ATOM    977  HB2 LEU A  62      12.216  -6.250  -9.571  1.00 96.62           H  
ATOM    978  HB3 LEU A  62      12.035  -7.926  -9.051  1.00 96.62           H  
ATOM    979  O   LEU A  62      14.935  -7.829  -9.202  1.00 96.62           O  
ATOM    980  CG  LEU A  62      10.667  -7.317 -10.616  1.00 96.62           C  
ATOM    981  HG  LEU A  62      10.577  -8.226 -11.211  1.00 96.62           H  
ATOM    982  CD1 LEU A  62       9.571  -7.333  -9.559  1.00 96.62           C  
ATOM    983 HD11 LEU A  62       9.614  -8.295  -9.049  1.00 96.62           H  
ATOM    984 HD12 LEU A  62       9.716  -6.520  -8.848  1.00 96.62           H  
ATOM    985 HD13 LEU A  62       8.595  -7.242 -10.036  1.00 96.62           H  
ATOM    986  CD2 LEU A  62      10.461  -6.111 -11.526  1.00 96.62           C  
ATOM    987 HD21 LEU A  62      10.559  -5.184 -10.962  1.00 96.62           H  
ATOM    988 HD22 LEU A  62      11.196  -6.122 -12.331  1.00 96.62           H  
ATOM    989 HD23 LEU A  62       9.470  -6.163 -11.975  1.00 96.62           H  
ATOM    990  N   LEU A  63      15.256  -6.430 -10.929  1.00 96.12           N  
ATOM    991  H   LEU A  63      14.890  -6.111 -11.815  1.00 96.12           H  
ATOM    992  CA  LEU A  63      16.526  -5.882 -10.483  1.00 96.12           C  
ATOM    993  HA  LEU A  63      16.875  -6.451  -9.621  1.00 96.12           H  
ATOM    994  C   LEU A  63      16.333  -4.424 -10.063  1.00 96.12           C  
ATOM    995  CB  LEU A  63      17.549  -6.057 -11.613  1.00 96.12           C  
ATOM    996  HB2 LEU A  63      17.163  -5.559 -12.503  1.00 96.12           H  
ATOM    997  HB3 LEU A  63      17.640  -7.118 -11.850  1.00 96.12           H  
ATOM    998  O   LEU A  63      15.788  -3.619 -10.807  1.00 96.12           O  
ATOM    999  CG  LEU A  63      18.940  -5.487 -11.298  1.00 96.12           C  
ATOM   1000  HG  LEU A  63      18.854  -4.445 -10.992  1.00 96.12           H  
ATOM   1001  CD1 LEU A  63      19.635  -6.276 -10.185  1.00 96.12           C  
ATOM   1002 HD11 LEU A  63      20.649  -5.901 -10.043  1.00 96.12           H  
ATOM   1003 HD12 LEU A  63      19.673  -7.332 -10.453  1.00 96.12           H  
ATOM   1004 HD13 LEU A  63      19.087  -6.165  -9.250  1.00 96.12           H  
ATOM   1005  CD2 LEU A  63      19.813  -5.536 -12.547  1.00 96.12           C  
ATOM   1006 HD21 LEU A  63      19.916  -6.564 -12.895  1.00 96.12           H  
ATOM   1007 HD22 LEU A  63      20.795  -5.111 -12.339  1.00 96.12           H  
ATOM   1008 HD23 LEU A  63      19.343  -4.950 -13.337  1.00 96.12           H  
ATOM   1009  N   GLY A  64      16.792  -4.063  -8.866  1.00 96.10           N  
ATOM   1010  H   GLY A  64      17.276  -4.754  -8.311  1.00 96.10           H  
ATOM   1011  CA  GLY A  64      16.845  -2.662  -8.452  1.00 96.10           C  
ATOM   1012  HA2 GLY A  64      16.942  -2.596  -7.369  1.00 96.10           H  
ATOM   1013  HA3 GLY A  64      15.931  -2.147  -8.748  1.00 96.10           H  
ATOM   1014  C   GLY A  64      18.048  -1.970  -9.085  1.00 96.10           C  
ATOM   1015  O   GLY A  64      19.170  -2.447  -8.916  1.00 96.10           O  
ATOM   1016  N   ILE A  65      17.820  -0.849  -9.764  1.00 95.86           N  
ATOM   1017  H   ILE A  65      16.869  -0.524  -9.864  1.00 95.86           H  
ATOM   1018  CA  ILE A  65      18.876   0.034 -10.264  1.00 95.86           C  
ATOM   1019  HA  ILE A  65      19.816  -0.514 -10.320  1.00 95.86           H  
ATOM   1020  C   ILE A  65      19.055   1.158  -9.255  1.00 95.86           C  
ATOM   1021  CB  ILE A  65      18.548   0.555 -11.680  1.00 95.86           C  
ATOM   1022  HB  ILE A  65      17.626   1.134 -11.626  1.00 95.86           H  
ATOM   1023  O   ILE A  65      18.128   1.923  -8.970  1.00 95.86           O  
ATOM   1024  CG1 ILE A  65      18.312  -0.597 -12.684  1.00 95.86           C  
ATOM   1025 HG12 ILE A  65      17.422  -1.149 -12.383  1.00 95.86           H  
ATOM   1026 HG13 ILE A  65      18.106  -0.167 -13.664  1.00 95.86           H  
ATOM   1027  CG2 ILE A  65      19.655   1.492 -12.194  1.00 95.86           C  
ATOM   1028 HG21 ILE A  65      19.698   2.398 -11.589  1.00 95.86           H  
ATOM   1029 HG22 ILE A  65      20.627   1.000 -12.169  1.00 95.86           H  
ATOM   1030 HG23 ILE A  65      19.436   1.786 -13.220  1.00 95.86           H  
ATOM   1031  CD1 ILE A  65      19.467  -1.597 -12.836  1.00 95.86           C  
ATOM   1032 HD11 ILE A  65      20.375  -1.086 -13.156  1.00 95.86           H  
ATOM   1033 HD12 ILE A  65      19.202  -2.332 -13.596  1.00 95.86           H  
ATOM   1034 HD13 ILE A  65      19.650  -2.120 -11.897  1.00 95.86           H  
ATOM   1035  N   THR A  66      20.236   1.241  -8.658  1.00 93.39           N  
ATOM   1036  H   THR A  66      20.954   0.572  -8.898  1.00 93.39           H  
ATOM   1037  CA  THR A  66      20.555   2.315  -7.713  1.00 93.39           C  
ATOM   1038  HA  THR A  66      19.702   2.462  -7.050  1.00 93.39           H  
ATOM   1039  C   THR A  66      20.780   3.644  -8.419  1.00 93.39           C  
ATOM   1040  CB  THR A  66      21.741   1.961  -6.824  1.00 93.39           C  
ATOM   1041  HB  THR A  66      21.897   2.779  -6.121  1.00 93.39           H  
ATOM   1042  O   THR A  66      21.089   3.682  -9.608  1.00 93.39           O  
ATOM   1043  CG2 THR A  66      21.509   0.663  -6.051  1.00 93.39           C  
ATOM   1044 HG21 THR A  66      21.381  -0.179  -6.731  1.00 93.39           H  
ATOM   1045 HG22 THR A  66      20.620   0.761  -5.430  1.00 93.39           H  
ATOM   1046 HG23 THR A  66      22.378   0.456  -5.426  1.00 93.39           H  
ATOM   1047  OG1 THR A  66      22.902   1.815  -7.587  1.00 93.39           O  
ATOM   1048  HG1 THR A  66      22.809   0.978  -8.048  1.00 93.39           H  
ATOM   1049  N   ILE A  67      20.669   4.758  -7.690  1.00 90.51           N  
ATOM   1050  H   ILE A  67      20.368   4.690  -6.729  1.00 90.51           H  
ATOM   1051  CA  ILE A  67      20.953   6.082  -8.271  1.00 90.51           C  
ATOM   1052  HA  ILE A  67      20.298   6.218  -9.131  1.00 90.51           H  
ATOM   1053  C   ILE A  67      22.397   6.139  -8.809  1.00 90.51           C  
ATOM   1054  CB  ILE A  67      20.653   7.219  -7.264  1.00 90.51           C  
ATOM   1055  HB  ILE A  67      21.335   7.129  -6.419  1.00 90.51           H  
ATOM   1056  O   ILE A  67      22.632   6.742  -9.851  1.00 90.51           O  
ATOM   1057  CG1 ILE A  67      19.195   7.161  -6.746  1.00 90.51           C  
ATOM   1058 HG12 ILE A  67      18.991   6.178  -6.323  1.00 90.51           H  
ATOM   1059 HG13 ILE A  67      18.509   7.313  -7.579  1.00 90.51           H  
ATOM   1060  CG2 ILE A  67      20.858   8.585  -7.947  1.00 90.51           C  
ATOM   1061 HG21 ILE A  67      20.791   9.393  -7.218  1.00 90.51           H  
ATOM   1062 HG22 ILE A  67      20.100   8.736  -8.715  1.00 90.51           H  
ATOM   1063 HG23 ILE A  67      21.836   8.653  -8.424  1.00 90.51           H  
ATOM   1064  CD1 ILE A  67      18.866   8.190  -5.660  1.00 90.51           C  
ATOM   1065 HD11 ILE A  67      17.847   8.030  -5.309  1.00 90.51           H  
ATOM   1066 HD12 ILE A  67      18.931   9.207  -6.048  1.00 90.51           H  
ATOM   1067 HD13 ILE A  67      19.557   8.066  -4.826  1.00 90.51           H  
ATOM   1068  N   MET A  68      23.348   5.457  -8.158  1.00 88.47           N  
ATOM   1069  H   MET A  68      23.085   4.933  -7.335  1.00 88.47           H  
ATOM   1070  CA  MET A  68      24.739   5.366  -8.625  1.00 88.47           C  
ATOM   1071  HA  MET A  68      25.094   6.365  -8.878  1.00 88.47           H  
ATOM   1072  C   MET A  68      24.910   4.507  -9.889  1.00 88.47           C  
ATOM   1073  CB  MET A  68      25.630   4.804  -7.511  1.00 88.47           C  
ATOM   1074  HB2 MET A  68      25.252   3.830  -7.199  1.00 88.47           H  
ATOM   1075  HB3 MET A  68      26.636   4.669  -7.909  1.00 88.47           H  
ATOM   1076  O   MET A  68      25.777   4.793 -10.707  1.00 88.47           O  
ATOM   1077  CG  MET A  68      25.724   5.740  -6.300  1.00 88.47           C  
ATOM   1078  HG2 MET A  68      24.764   5.768  -5.783  1.00 88.47           H  
ATOM   1079  HG3 MET A  68      25.948   6.744  -6.659  1.00 88.47           H  
ATOM   1080  SD  MET A  68      27.022   5.277  -5.122  1.00 88.47           S  
ATOM   1081  CE  MET A  68      26.316   3.763  -4.444  1.00 88.47           C  
ATOM   1082  HE1 MET A  68      26.084   3.057  -5.241  1.00 88.47           H  
ATOM   1083  HE2 MET A  68      27.032   3.308  -3.760  1.00 88.47           H  
ATOM   1084  HE3 MET A  68      25.413   4.043  -3.902  1.00 88.47           H  
ATOM   1085  N   GLU A  69      24.091   3.469 -10.068  1.00 94.38           N  
ATOM   1086  H   GLU A  69      23.404   3.262  -9.357  1.00 94.38           H  
ATOM   1087  CA  GLU A  69      24.116   2.597 -11.254  1.00 94.38           C  
ATOM   1088  HA  GLU A  69      25.140   2.463 -11.604  1.00 94.38           H  
ATOM   1089  C   GLU A  69      23.310   3.158 -12.429  1.00 94.38           C  
ATOM   1090  CB  GLU A  69      23.536   1.232 -10.880  1.00 94.38           C  
ATOM   1091  HB2 GLU A  69      22.573   1.409 -10.402  1.00 94.38           H  
ATOM   1092  HB3 GLU A  69      23.349   0.656 -11.787  1.00 94.38           H  
ATOM   1093  O   GLU A  69      23.479   2.714 -13.559  1.00 94.38           O  
ATOM   1094  CG  GLU A  69      24.454   0.403  -9.965  1.00 94.38           C  
ATOM   1095  HG2 GLU A  69      24.850   1.024  -9.162  1.00 94.38           H  
ATOM   1096  HG3 GLU A  69      25.299   0.040 -10.551  1.00 94.38           H  
ATOM   1097  CD  GLU A  69      23.690  -0.777  -9.352  1.00 94.38           C  
ATOM   1098  OE1 GLU A  69      24.237  -1.899  -9.265  1.00 94.38           O  
ATOM   1099  OE2 GLU A  69      22.512  -0.580  -8.976  1.00 94.38           O  
ATOM   1100  N   ARG A  70      22.432   4.133 -12.178  1.00 94.22           N  
ATOM   1101  H   ARG A  70      22.297   4.390 -11.211  1.00 94.22           H  
ATOM   1102  CA  ARG A  70      21.500   4.668 -13.173  1.00 94.22           C  
ATOM   1103  HA  ARG A  70      20.792   3.888 -13.451  1.00 94.22           H  
ATOM   1104  C   ARG A  70      22.196   5.083 -14.470  1.00 94.22           C  
ATOM   1105  CB  ARG A  70      20.737   5.835 -12.534  1.00 94.22           C  
ATOM   1106  HB2 ARG A  70      21.436   6.624 -12.257  1.00 94.22           H  
ATOM   1107  HB3 ARG A  70      20.223   5.484 -11.640  1.00 94.22           H  
ATOM   1108  O   ARG A  70      21.778   4.666 -15.540  1.00 94.22           O  
ATOM   1109  CG  ARG A  70      19.711   6.392 -13.515  1.00 94.22           C  
ATOM   1110  HG2 ARG A  70      19.015   5.597 -13.781  1.00 94.22           H  
ATOM   1111  HG3 ARG A  70      20.214   6.743 -14.416  1.00 94.22           H  
ATOM   1112  CD  ARG A  70      18.939   7.566 -12.926  1.00 94.22           C  
ATOM   1113  HD2 ARG A  70      19.643   8.335 -12.610  1.00 94.22           H  
ATOM   1114  HD3 ARG A  70      18.354   7.221 -12.073  1.00 94.22           H  
ATOM   1115  NE  ARG A  70      18.054   8.102 -13.963  1.00 94.22           N  
ATOM   1116  HE  ARG A  70      18.078   7.609 -14.844  1.00 94.22           H  
ATOM   1117  NH1 ARG A  70      17.084   9.824 -12.809  1.00 94.22           N  
ATOM   1118 HH11 ARG A  70      17.645   9.577 -12.006  1.00 94.22           H  
ATOM   1119 HH12 ARG A  70      16.447  10.608 -12.813  1.00 94.22           H  
ATOM   1120  NH2 ARG A  70      16.551   9.437 -14.957  1.00 94.22           N  
ATOM   1121 HH21 ARG A  70      15.900  10.208 -14.990  1.00 94.22           H  
ATOM   1122 HH22 ARG A  70      16.718   8.883 -15.785  1.00 94.22           H  
ATOM   1123  CZ  ARG A  70      17.234   9.123 -13.899  1.00 94.22           C  
ATOM   1124  N   SER A  71      23.268   5.869 -14.368  1.00 94.87           N  
ATOM   1125  H   SER A  71      23.574   6.122 -13.439  1.00 94.87           H  
ATOM   1126  CA  SER A  71      23.987   6.388 -15.541  1.00 94.87           C  
ATOM   1127  HA  SER A  71      23.275   6.892 -16.195  1.00 94.87           H  
ATOM   1128  C   SER A  71      24.646   5.275 -16.364  1.00 94.87           C  
ATOM   1129  CB  SER A  71      25.026   7.415 -15.079  1.00 94.87           C  
ATOM   1130  HB2 SER A  71      25.716   6.944 -14.379  1.00 94.87           H  
ATOM   1131  HB3 SER A  71      24.514   8.231 -14.571  1.00 94.87           H  
ATOM   1132  O   SER A  71      24.593   5.298 -17.592  1.00 94.87           O  
ATOM   1133  OG  SER A  71      25.762   7.937 -16.166  1.00 94.87           O  
ATOM   1134  HG  SER A  71      25.792   8.894 -16.097  1.00 94.87           H  
ATOM   1135  N   SER A  72      25.232   4.264 -15.710  1.00 96.51           N  
ATOM   1136  H   SER A  72      25.136   4.188 -14.708  1.00 96.51           H  
ATOM   1137  CA  SER A  72      25.860   3.146 -16.421  1.00 96.51           C  
ATOM   1138  HA  SER A  72      26.449   3.552 -17.244  1.00 96.51           H  
ATOM   1139  C   SER A  72      24.829   2.213 -17.050  1.00 96.51           C  
ATOM   1140  CB  SER A  72      26.822   2.376 -15.513  1.00 96.51           C  
ATOM   1141  HB2 SER A  72      27.660   3.025 -15.260  1.00 96.51           H  
ATOM   1142  HB3 SER A  72      27.206   1.511 -16.054  1.00 96.51           H  
ATOM   1143  O   SER A  72      25.027   1.789 -18.188  1.00 96.51           O  
ATOM   1144  OG  SER A  72      26.205   1.945 -14.318  1.00 96.51           O  
ATOM   1145  HG  SER A  72      26.832   1.416 -13.820  1.00 96.51           H  
ATOM   1146  N   PHE A  73      23.721   1.945 -16.355  1.00 97.05           N  
ATOM   1147  H   PHE A  73      23.644   2.296 -15.411  1.00 97.05           H  
ATOM   1148  CA  PHE A  73      22.610   1.168 -16.896  1.00 97.05           C  
ATOM   1149  HA  PHE A  73      22.994   0.215 -17.261  1.00 97.05           H  
ATOM   1150  C   PHE A  73      21.960   1.868 -18.097  1.00 97.05           C  
ATOM   1151  CB  PHE A  73      21.592   0.878 -15.786  1.00 97.05           C  
ATOM   1152  HB2 PHE A  73      22.069   0.272 -15.016  1.00 97.05           H  
ATOM   1153  HB3 PHE A  73      21.285   1.817 -15.325  1.00 97.05           H  
ATOM   1154  O   PHE A  73      21.852   1.261 -19.154  1.00 97.05           O  
ATOM   1155  CG  PHE A  73      20.363   0.151 -16.294  1.00 97.05           C  
ATOM   1156  CD1 PHE A  73      19.180   0.864 -16.555  1.00 97.05           C  
ATOM   1157  HD1 PHE A  73      19.137   1.928 -16.370  1.00 97.05           H  
ATOM   1158  CD2 PHE A  73      20.425  -1.223 -16.589  1.00 97.05           C  
ATOM   1159  HD2 PHE A  73      21.348  -1.764 -16.443  1.00 97.05           H  
ATOM   1160  CE1 PHE A  73      18.067   0.208 -17.104  1.00 97.05           C  
ATOM   1161  HE1 PHE A  73      17.171   0.767 -17.329  1.00 97.05           H  
ATOM   1162  CE2 PHE A  73      19.308  -1.887 -17.123  1.00 97.05           C  
ATOM   1163  HE2 PHE A  73      19.366  -2.937 -17.370  1.00 97.05           H  
ATOM   1164  CZ  PHE A  73      18.132  -1.167 -17.390  1.00 97.05           C  
ATOM   1165  HZ  PHE A  73      17.278  -1.664 -17.826  1.00 97.05           H  
ATOM   1166  N   GLU A  74      21.592   3.148 -17.981  1.00 95.61           N  
ATOM   1167  H   GLU A  74      21.703   3.609 -17.089  1.00 95.61           H  
ATOM   1168  CA  GLU A  74      20.920   3.896 -19.059  1.00 95.61           C  
ATOM   1169  HA  GLU A  74      20.060   3.323 -19.405  1.00 95.61           H  
ATOM   1170  C   GLU A  74      21.819   4.097 -20.288  1.00 95.61           C  
ATOM   1171  CB  GLU A  74      20.414   5.255 -18.528  1.00 95.61           C  
ATOM   1172  HB2 GLU A  74      20.103   5.876 -19.368  1.00 95.61           H  
ATOM   1173  HB3 GLU A  74      21.226   5.761 -18.006  1.00 95.61           H  
ATOM   1174  O   GLU A  74      21.322   4.125 -21.411  1.00 95.61           O  
ATOM   1175  CG  GLU A  74      19.210   5.075 -17.587  1.00 95.61           C  
ATOM   1176  HG2 GLU A  74      19.476   4.339 -16.828  1.00 95.61           H  
ATOM   1177  HG3 GLU A  74      18.381   4.663 -18.162  1.00 95.61           H  
ATOM   1178  CD  GLU A  74      18.730   6.348 -16.862  1.00 95.61           C  
ATOM   1179  OE1 GLU A  74      17.823   6.218 -16.000  1.00 95.61           O  
ATOM   1180  OE2 GLU A  74      19.283   7.455 -17.035  1.00 95.61           O  
ATOM   1181  N   LYS A  75      23.145   4.183 -20.106  1.00 97.01           N  
ATOM   1182  H   LYS A  75      23.490   4.202 -19.157  1.00 97.01           H  
ATOM   1183  CA  LYS A  75      24.100   4.285 -21.220  1.00 97.01           C  
ATOM   1184  HA  LYS A  75      23.751   5.069 -21.893  1.00 97.01           H  
ATOM   1185  C   LYS A  75      24.166   3.007 -22.061  1.00 97.01           C  
ATOM   1186  CB  LYS A  75      25.479   4.672 -20.666  1.00 97.01           C  
ATOM   1187  HB2 LYS A  75      25.821   3.898 -19.978  1.00 97.01           H  
ATOM   1188  HB3 LYS A  75      25.382   5.608 -20.115  1.00 97.01           H  
ATOM   1189  O   LYS A  75      24.295   3.095 -23.279  1.00 97.01           O  
ATOM   1190  CG  LYS A  75      26.519   4.862 -21.780  1.00 97.01           C  
ATOM   1191  HG2 LYS A  75      26.655   3.926 -22.322  1.00 97.01           H  
ATOM   1192  HG3 LYS A  75      26.164   5.625 -22.473  1.00 97.01           H  
ATOM   1193  CD  LYS A  75      27.874   5.285 -21.208  1.00 97.01           C  
ATOM   1194  HD2 LYS A  75      27.758   6.229 -20.674  1.00 97.01           H  
ATOM   1195  HD3 LYS A  75      28.225   4.519 -20.518  1.00 97.01           H  
ATOM   1196  CE  LYS A  75      28.865   5.451 -22.364  1.00 97.01           C  
ATOM   1197  HE2 LYS A  75      28.472   6.201 -23.050  1.00 97.01           H  
ATOM   1198  HE3 LYS A  75      28.923   4.508 -22.908  1.00 97.01           H  
ATOM   1199  NZ  LYS A  75      30.210   5.850 -21.881  1.00 97.01           N  
ATOM   1200  HZ1 LYS A  75      30.155   6.731 -21.389  1.00 97.01           H  
ATOM   1201  HZ2 LYS A  75      30.582   5.148 -21.258  1.00 97.01           H  
ATOM   1202  HZ3 LYS A  75      30.841   5.958 -22.662  1.00 97.01           H  
ATOM   1203  N   ASN A  76      24.171   1.834 -21.425  1.00 96.92           N  
ATOM   1204  H   ASN A  76      24.037   1.837 -20.424  1.00 96.92           H  
ATOM   1205  CA  ASN A  76      24.184   0.542 -22.115  1.00 96.92           C  
ATOM   1206  HA  ASN A  76      23.559   0.617 -23.005  1.00 96.92           H  
ATOM   1207  C   ASN A  76      23.599  -0.565 -21.208  1.00 96.92           C  
ATOM   1208  CB  ASN A  76      25.616   0.224 -22.596  1.00 96.92           C  
ATOM   1209  HB2 ASN A  76      26.269   0.053 -21.740  1.00 96.92           H  
ATOM   1210  HB3 ASN A  76      25.998   1.077 -23.158  1.00 96.92           H  
ATOM   1211  O   ASN A  76      24.351  -1.207 -20.462  1.00 96.92           O  
ATOM   1212  CG  ASN A  76      25.664  -0.995 -23.506  1.00 96.92           C  
ATOM   1213  ND2 ASN A  76      26.654  -1.087 -24.361  1.00 96.92           N  
ATOM   1214 HD21 ASN A  76      26.639  -1.899 -24.962  1.00 96.92           H  
ATOM   1215 HD22 ASN A  76      27.337  -0.349 -24.453  1.00 96.92           H  
ATOM   1216  OD1 ASN A  76      24.832  -1.886 -23.466  1.00 96.92           O  
ATOM   1217  N   PRO A  77      22.276  -0.816 -21.284  1.00 96.83           N  
ATOM   1218  CA  PRO A  77      21.603  -1.795 -20.432  1.00 96.83           C  
ATOM   1219  HA  PRO A  77      21.717  -1.487 -19.392  1.00 96.83           H  
ATOM   1220  C   PRO A  77      22.145  -3.219 -20.593  1.00 96.83           C  
ATOM   1221  CB  PRO A  77      20.122  -1.721 -20.818  1.00 96.83           C  
ATOM   1222  HB2 PRO A  77      19.471  -1.919 -19.966  1.00 96.83           H  
ATOM   1223  HB3 PRO A  77      19.906  -2.421 -21.625  1.00 96.83           H  
ATOM   1224  O   PRO A  77      22.295  -3.930 -19.600  1.00 96.83           O  
ATOM   1225  CG  PRO A  77      19.950  -0.297 -21.337  1.00 96.83           C  
ATOM   1226  HG2 PRO A  77      19.121  -0.221 -22.041  1.00 96.83           H  
ATOM   1227  HG3 PRO A  77      19.802   0.386 -20.500  1.00 96.83           H  
ATOM   1228  CD  PRO A  77      21.291  -0.020 -22.012  1.00 96.83           C  
ATOM   1229  HD2 PRO A  77      21.255  -0.346 -23.051  1.00 96.83           H  
ATOM   1230  HD3 PRO A  77      21.509   1.047 -21.958  1.00 96.83           H  
ATOM   1231  N   ILE A  78      22.483  -3.620 -21.826  1.00 96.76           N  
ATOM   1232  H   ILE A  78      22.392  -2.961 -22.586  1.00 96.76           H  
ATOM   1233  CA  ILE A  78      23.026  -4.952 -22.128  1.00 96.76           C  
ATOM   1234  HA  ILE A  78      22.348  -5.707 -21.730  1.00 96.76           H  
ATOM   1235  C   ILE A  78      24.362  -5.136 -21.412  1.00 96.76           C  
ATOM   1236  CB  ILE A  78      23.155  -5.185 -23.654  1.00 96.76           C  
ATOM   1237  HB  ILE A  78      23.699  -4.348 -24.091  1.00 96.76           H  
ATOM   1238  O   ILE A  78      24.483  -6.034 -20.584  1.00 96.76           O  
ATOM   1239  CG1 ILE A  78      21.753  -5.257 -24.303  1.00 96.76           C  
ATOM   1240 HG12 ILE A  78      21.182  -4.366 -24.041  1.00 96.76           H  
ATOM   1241 HG13 ILE A  78      21.223  -6.124 -23.908  1.00 96.76           H  
ATOM   1242  CG2 ILE A  78      23.949  -6.477 -23.947  1.00 96.76           C  
ATOM   1243 HG21 ILE A  78      24.946  -6.450 -23.508  1.00 96.76           H  
ATOM   1244 HG22 ILE A  78      23.420  -7.349 -23.564  1.00 96.76           H  
ATOM   1245 HG23 ILE A  78      24.108  -6.607 -25.018  1.00 96.76           H  
ATOM   1246  CD1 ILE A  78      21.781  -5.362 -25.835  1.00 96.76           C  
ATOM   1247 HD11 ILE A  78      20.769  -5.505 -26.212  1.00 96.76           H  
ATOM   1248 HD12 ILE A  78      22.350  -6.232 -26.163  1.00 96.76           H  
ATOM   1249 HD13 ILE A  78      22.212  -4.458 -26.265  1.00 96.76           H  
ATOM   1250  N   ALA A  79      25.334  -4.252 -21.659  1.00 96.88           N  
ATOM   1251  H   ALA A  79      25.159  -3.515 -22.326  1.00 96.88           H  
ATOM   1252  CA  ALA A  79      26.668  -4.376 -21.069  1.00 96.88           C  
ATOM   1253  HA  ALA A  79      27.086  -5.340 -21.358  1.00 96.88           H  
ATOM   1254  C   ALA A  79      26.628  -4.322 -19.532  1.00 96.88           C  
ATOM   1255  CB  ALA A  79      27.559  -3.264 -21.632  1.00 96.88           C  
ATOM   1256  HB1 ALA A  79      28.568  -3.376 -21.234  1.00 96.88           H  
ATOM   1257  HB2 ALA A  79      27.599  -3.346 -22.718  1.00 96.88           H  
ATOM   1258  HB3 ALA A  79      27.164  -2.289 -21.348  1.00 96.88           H  
ATOM   1259  O   ALA A  79      27.376  -5.031 -18.858  1.00 96.88           O  
ATOM   1260  N   PHE A  80      25.734  -3.507 -18.960  1.00 97.48           N  
ATOM   1261  H   PHE A  80      25.150  -2.937 -19.555  1.00 97.48           H  
ATOM   1262  CA  PHE A  80      25.527  -3.454 -17.514  1.00 97.48           C  
ATOM   1263  HA  PHE A  80      26.480  -3.239 -17.030  1.00 97.48           H  
ATOM   1264  C   PHE A  80      25.021  -4.791 -16.950  1.00 97.48           C  
ATOM   1265  CB  PHE A  80      24.547  -2.320 -17.194  1.00 97.48           C  
ATOM   1266  HB2 PHE A  80      23.610  -2.490 -17.725  1.00 97.48           H  
ATOM   1267  HB3 PHE A  80      24.961  -1.381 -17.560  1.00 97.48           H  
ATOM   1268  O   PHE A  80      25.510  -5.255 -15.918  1.00 97.48           O  
ATOM   1269  CG  PHE A  80      24.249  -2.187 -15.714  1.00 97.48           C  
ATOM   1270  CD1 PHE A  80      23.215  -2.943 -15.128  1.00 97.48           C  
ATOM   1271  HD1 PHE A  80      22.633  -3.618 -15.736  1.00 97.48           H  
ATOM   1272  CD2 PHE A  80      25.008  -1.311 -14.920  1.00 97.48           C  
ATOM   1273  HD2 PHE A  80      25.798  -0.728 -15.370  1.00 97.48           H  
ATOM   1274  CE1 PHE A  80      22.912  -2.790 -13.766  1.00 97.48           C  
ATOM   1275  HE1 PHE A  80      22.076  -3.330 -13.345  1.00 97.48           H  
ATOM   1276  CE2 PHE A  80      24.723  -1.177 -13.551  1.00 97.48           C  
ATOM   1277  HE2 PHE A  80      25.292  -0.483 -12.951  1.00 97.48           H  
ATOM   1278  CZ  PHE A  80      23.666  -1.904 -12.978  1.00 97.48           C  
ATOM   1279  HZ  PHE A  80      23.421  -1.756 -11.937  1.00 97.48           H  
ATOM   1280  N   LEU A  81      24.042  -5.418 -17.608  1.00 96.94           N  
ATOM   1281  H   LEU A  81      23.695  -5.009 -18.464  1.00 96.94           H  
ATOM   1282  CA  LEU A  81      23.488  -6.704 -17.185  1.00 96.94           C  
ATOM   1283  HA  LEU A  81      23.322  -6.675 -16.108  1.00 96.94           H  
ATOM   1284  C   LEU A  81      24.480  -7.851 -17.430  1.00 96.94           C  
ATOM   1285  CB  LEU A  81      22.137  -6.924 -17.890  1.00 96.94           C  
ATOM   1286  HB2 LEU A  81      22.281  -6.772 -18.959  1.00 96.94           H  
ATOM   1287  HB3 LEU A  81      21.819  -7.955 -17.739  1.00 96.94           H  
ATOM   1288  O   LEU A  81      24.657  -8.702 -16.561  1.00 96.94           O  
ATOM   1289  CG  LEU A  81      21.010  -5.995 -17.395  1.00 96.94           C  
ATOM   1290  HG  LEU A  81      21.345  -4.958 -17.405  1.00 96.94           H  
ATOM   1291  CD1 LEU A  81      19.793  -6.117 -18.306  1.00 96.94           C  
ATOM   1292 HD11 LEU A  81      20.061  -5.737 -19.292  1.00 96.94           H  
ATOM   1293 HD12 LEU A  81      19.476  -7.157 -18.389  1.00 96.94           H  
ATOM   1294 HD13 LEU A  81      18.969  -5.514 -17.925  1.00 96.94           H  
ATOM   1295  CD2 LEU A  81      20.564  -6.333 -15.970  1.00 96.94           C  
ATOM   1296 HD21 LEU A  81      19.727  -5.692 -15.694  1.00 96.94           H  
ATOM   1297 HD22 LEU A  81      21.381  -6.164 -15.269  1.00 96.94           H  
ATOM   1298 HD23 LEU A  81      20.247  -7.374 -15.922  1.00 96.94           H  
ATOM   1299  N   GLU A  82      25.213  -7.849 -18.538  1.00 95.61           N  
ATOM   1300  H   GLU A  82      25.026  -7.158 -19.250  1.00 95.61           H  
ATOM   1301  CA  GLU A  82      26.282  -8.824 -18.784  1.00 95.61           C  
ATOM   1302  HA  GLU A  82      25.866  -9.830 -18.746  1.00 95.61           H  
ATOM   1303  C   GLU A  82      27.369  -8.764 -17.706  1.00 95.61           C  
ATOM   1304  CB  GLU A  82      26.882  -8.608 -20.174  1.00 95.61           C  
ATOM   1305  HB2 GLU A  82      27.146  -7.556 -20.289  1.00 95.61           H  
ATOM   1306  HB3 GLU A  82      27.788  -9.207 -20.262  1.00 95.61           H  
ATOM   1307  O   GLU A  82      27.768  -9.798 -17.165  1.00 95.61           O  
ATOM   1308  CG  GLU A  82      25.907  -9.037 -21.281  1.00 95.61           C  
ATOM   1309  HG2 GLU A  82      24.981  -8.466 -21.209  1.00 95.61           H  
ATOM   1310  HG3 GLU A  82      25.656 -10.087 -21.130  1.00 95.61           H  
ATOM   1311  CD  GLU A  82      26.501  -8.859 -22.683  1.00 95.61           C  
ATOM   1312  OE1 GLU A  82      26.062  -9.620 -23.575  1.00 95.61           O  
ATOM   1313  OE2 GLU A  82      27.382  -7.983 -22.852  1.00 95.61           O  
ATOM   1314  N   ALA A  83      27.761  -7.558 -17.281  1.00 95.47           N  
ATOM   1315  H   ALA A  83      27.435  -6.743 -17.782  1.00 95.47           H  
ATOM   1316  CA  ALA A  83      28.679  -7.368 -16.158  1.00 95.47           C  
ATOM   1317  HA  ALA A  83      29.587  -7.935 -16.360  1.00 95.47           H  
ATOM   1318  C   ALA A  83      28.112  -7.878 -14.817  1.00 95.47           C  
ATOM   1319  CB  ALA A  83      29.045  -5.882 -16.081  1.00 95.47           C  
ATOM   1320  HB1 ALA A  83      28.155  -5.285 -15.883  1.00 95.47           H  
ATOM   1321  HB2 ALA A  83      29.769  -5.725 -15.281  1.00 95.47           H  
ATOM   1322  HB3 ALA A  83      29.485  -5.563 -17.026  1.00 95.47           H  
ATOM   1323  O   ALA A  83      28.877  -8.248 -13.925  1.00 95.47           O  
ATOM   1324  N   LYS A  84      26.781  -7.944 -14.668  1.00 93.49           N  
ATOM   1325  H   LYS A  84      26.217  -7.623 -15.442  1.00 93.49           H  
ATOM   1326  CA  LYS A  84      26.100  -8.577 -13.523  1.00 93.49           C  
ATOM   1327  HA  LYS A  84      26.747  -8.474 -12.651  1.00 93.49           H  
ATOM   1328  C   LYS A  84      25.924 -10.096 -13.667  1.00 93.49           C  
ATOM   1329  CB  LYS A  84      24.772  -7.857 -13.217  1.00 93.49           C  
ATOM   1330  HB2 LYS A  84      24.200  -7.709 -14.132  1.00 93.49           H  
ATOM   1331  HB3 LYS A  84      24.182  -8.479 -12.543  1.00 93.49           H  
ATOM   1332  O   LYS A  84      25.389 -10.722 -12.753  1.00 93.49           O  
ATOM   1333  CG  LYS A  84      25.015  -6.506 -12.530  1.00 93.49           C  
ATOM   1334  HG2 LYS A  84      25.424  -5.798 -13.251  1.00 93.49           H  
ATOM   1335  HG3 LYS A  84      25.747  -6.649 -11.735  1.00 93.49           H  
ATOM   1336  CD  LYS A  84      23.735  -5.929 -11.908  1.00 93.49           C  
ATOM   1337  HD2 LYS A  84      23.282  -6.671 -11.252  1.00 93.49           H  
ATOM   1338  HD3 LYS A  84      23.040  -5.662 -12.704  1.00 93.49           H  
ATOM   1339  CE  LYS A  84      24.130  -4.686 -11.099  1.00 93.49           C  
ATOM   1340  HE2 LYS A  84      24.951  -4.952 -10.433  1.00 93.49           H  
ATOM   1341  HE3 LYS A  84      24.518  -3.937 -11.789  1.00 93.49           H  
ATOM   1342  NZ  LYS A  84      23.024  -4.104 -10.295  1.00 93.49           N  
ATOM   1343  HZ1 LYS A  84      23.386  -3.297  -9.806  1.00 93.49           H  
ATOM   1344  HZ2 LYS A  84      22.277  -3.757 -10.879  1.00 93.49           H  
ATOM   1345  HZ3 LYS A  84      22.673  -4.746  -9.599  1.00 93.49           H  
ATOM   1346  N   GLY A  85      26.394 -10.700 -14.761  1.00 94.04           N  
ATOM   1347  H   GLY A  85      26.826 -10.128 -15.472  1.00 94.04           H  
ATOM   1348  CA  GLY A  85      26.359 -12.147 -14.997  1.00 94.04           C  
ATOM   1349  HA2 GLY A  85      26.406 -12.678 -14.046  1.00 94.04           H  
ATOM   1350  HA3 GLY A  85      27.239 -12.412 -15.583  1.00 94.04           H  
ATOM   1351  C   GLY A  85      25.133 -12.646 -15.765  1.00 94.04           C  
ATOM   1352  O   GLY A  85      24.914 -13.860 -15.835  1.00 94.04           O  
ATOM   1353  N   TYR A  86      24.334 -11.743 -16.337  1.00 95.47           N  
ATOM   1354  H   TYR A  86      24.590 -10.767 -16.288  1.00 95.47           H  
ATOM   1355  CA  TYR A  86      23.285 -12.119 -17.281  1.00 95.47           C  
ATOM   1356  HA  TYR A  86      22.801 -13.028 -16.922  1.00 95.47           H  
ATOM   1357  C   TYR A  86      23.885 -12.430 -18.655  1.00 95.47           C  
ATOM   1358  CB  TYR A  86      22.211 -11.036 -17.366  1.00 95.47           C  
ATOM   1359  HB2 TYR A  86      22.669 -10.111 -17.715  1.00 95.47           H  
ATOM   1360  HB3 TYR A  86      21.481 -11.341 -18.117  1.00 95.47           H  
ATOM   1361  O   TYR A  86      24.916 -11.898 -19.046  1.00 95.47           O  
ATOM   1362  CG  TYR A  86      21.465 -10.779 -16.071  1.00 95.47           C  
ATOM   1363  CD1 TYR A  86      20.299 -11.508 -15.773  1.00 95.47           C  
ATOM   1364  HD1 TYR A  86      19.962 -12.289 -16.439  1.00 95.47           H  
ATOM   1365  CD2 TYR A  86      21.911  -9.788 -15.178  1.00 95.47           C  
ATOM   1366  HD2 TYR A  86      22.811  -9.229 -15.388  1.00 95.47           H  
ATOM   1367  CE1 TYR A  86      19.550 -11.193 -14.624  1.00 95.47           C  
ATOM   1368  HE1 TYR A  86      18.626 -11.707 -14.399  1.00 95.47           H  
ATOM   1369  CE2 TYR A  86      21.189  -9.486 -14.017  1.00 95.47           C  
ATOM   1370  HE2 TYR A  86      21.525  -8.702 -13.355  1.00 95.47           H  
ATOM   1371  OH  TYR A  86      19.231  -9.794 -12.711  1.00 95.47           O  
ATOM   1372  HH  TYR A  86      19.697  -9.251 -12.071  1.00 95.47           H  
ATOM   1373  CZ  TYR A  86      19.988 -10.168 -13.762  1.00 95.47           C  
ATOM   1374  N   ILE A  87      23.251 -13.337 -19.387  1.00 93.39           N  
ATOM   1375  H   ILE A  87      22.418 -13.756 -18.999  1.00 93.39           H  
ATOM   1376  CA  ILE A  87      23.730 -13.871 -20.661  1.00 93.39           C  
ATOM   1377  HA  ILE A  87      24.514 -13.224 -21.055  1.00 93.39           H  
ATOM   1378  C   ILE A  87      22.559 -13.861 -21.644  1.00 93.39           C  
ATOM   1379  CB  ILE A  87      24.315 -15.291 -20.452  1.00 93.39           C  
ATOM   1380  HB  ILE A  87      23.533 -15.921 -20.027  1.00 93.39           H  
ATOM   1381  O   ILE A  87      21.438 -14.206 -21.261  1.00 93.39           O  
ATOM   1382  CG1 ILE A  87      25.510 -15.284 -19.469  1.00 93.39           C  
ATOM   1383 HG12 ILE A  87      25.245 -14.732 -18.567  1.00 93.39           H  
ATOM   1384 HG13 ILE A  87      26.356 -14.773 -19.929  1.00 93.39           H  
ATOM   1385  CG2 ILE A  87      24.747 -15.905 -21.796  1.00 93.39           C  
ATOM   1386 HG21 ILE A  87      23.861 -16.092 -22.403  1.00 93.39           H  
ATOM   1387 HG22 ILE A  87      25.427 -15.229 -22.314  1.00 93.39           H  
ATOM   1388 HG23 ILE A  87      25.245 -16.863 -21.647  1.00 93.39           H  
ATOM   1389  CD1 ILE A  87      25.953 -16.671 -18.991  1.00 93.39           C  
ATOM   1390 HD11 ILE A  87      26.353 -17.262 -19.815  1.00 93.39           H  
ATOM   1391 HD12 ILE A  87      26.740 -16.552 -18.246  1.00 93.39           H  
ATOM   1392 HD13 ILE A  87      25.110 -17.180 -18.524  1.00 93.39           H  
ATOM   1393  N   ARG A  88      22.833 -13.528 -22.916  1.00 90.66           N  
ATOM   1394  H   ARG A  88      23.768 -13.202 -23.114  1.00 90.66           H  
ATOM   1395  CA  ARG A  88      21.810 -13.348 -23.970  1.00 90.66           C  
ATOM   1396  HA  ARG A  88      22.275 -12.893 -24.844  1.00 90.66           H  
ATOM   1397  C   ARG A  88      20.740 -12.346 -23.533  1.00 90.66           C  
ATOM   1398  CB  ARG A  88      21.182 -14.683 -24.402  1.00 90.66           C  
ATOM   1399  HB2 ARG A  88      20.690 -15.144 -23.546  1.00 90.66           H  
ATOM   1400  HB3 ARG A  88      20.418 -14.473 -25.150  1.00 90.66           H  
ATOM   1401  O   ARG A  88      19.563 -12.678 -23.453  1.00 90.66           O  
ATOM   1402  CG  ARG A  88      22.179 -15.667 -25.010  1.00 90.66           C  
ATOM   1403  HG2 ARG A  88      22.978 -15.884 -24.301  1.00 90.66           H  
ATOM   1404  HG3 ARG A  88      22.612 -15.240 -25.914  1.00 90.66           H  
ATOM   1405  CD  ARG A  88      21.430 -16.954 -25.352  1.00 90.66           C  
ATOM   1406  HD2 ARG A  88      20.764 -16.736 -26.187  1.00 90.66           H  
ATOM   1407  HD3 ARG A  88      20.828 -17.249 -24.493  1.00 90.66           H  
ATOM   1408  NE  ARG A  88      22.360 -18.044 -25.703  1.00 90.66           N  
ATOM   1409  HE  ARG A  88      23.343 -17.841 -25.587  1.00 90.66           H  
ATOM   1410  NH1 ARG A  88      20.790 -19.477 -26.549  1.00 90.66           N  
ATOM   1411 HH11 ARG A  88      20.196 -18.664 -26.635  1.00 90.66           H  
ATOM   1412 HH12 ARG A  88      20.627 -20.221 -27.211  1.00 90.66           H  
ATOM   1413  NH2 ARG A  88      22.949 -20.070 -26.558  1.00 90.66           N  
ATOM   1414 HH21 ARG A  88      23.923 -19.829 -26.438  1.00 90.66           H  
ATOM   1415 HH22 ARG A  88      22.724 -20.907 -27.076  1.00 90.66           H  
ATOM   1416  CZ  ARG A  88      22.034 -19.191 -26.264  1.00 90.66           C  
ATOM   1417  N   VAL A  89      21.200 -11.162 -23.149  1.00 92.08           N  
ATOM   1418  H   VAL A  89      22.175 -10.950 -23.303  1.00 92.08           H  
ATOM   1419  CA  VAL A  89      20.332 -10.048 -22.778  1.00 92.08           C  
ATOM   1420  HA  VAL A  89      19.454 -10.422 -22.252  1.00 92.08           H  
ATOM   1421  C   VAL A  89      19.878  -9.359 -24.061  1.00 92.08           C  
ATOM   1422  CB  VAL A  89      21.082  -9.073 -21.857  1.00 92.08           C  
ATOM   1423  HB  VAL A  89      21.946  -8.671 -22.385  1.00 92.08           H  
ATOM   1424  O   VAL A  89      20.712  -8.981 -24.880  1.00 92.08           O  
ATOM   1425  CG1 VAL A  89      20.182  -7.914 -21.436  1.00 92.08           C  
ATOM   1426 HG11 VAL A  89      20.755  -7.229 -20.811  1.00 92.08           H  
ATOM   1427 HG12 VAL A  89      19.312  -8.279 -20.890  1.00 92.08           H  
ATOM   1428 HG13 VAL A  89      19.846  -7.367 -22.317  1.00 92.08           H  
ATOM   1429  CG2 VAL A  89      21.582  -9.764 -20.581  1.00 92.08           C  
ATOM   1430 HG21 VAL A  89      20.734 -10.156 -20.019  1.00 92.08           H  
ATOM   1431 HG22 VAL A  89      22.270 -10.573 -20.828  1.00 92.08           H  
ATOM   1432 HG23 VAL A  89      22.126  -9.042 -19.971  1.00 92.08           H  
ATOM   1433  N   GLU A  90      18.572  -9.186 -24.221  1.00 93.51           N  
ATOM   1434  H   GLU A  90      17.933  -9.513 -23.509  1.00 93.51           H  
ATOM   1435  CA  GLU A  90      17.954  -8.521 -25.372  1.00 93.51           C  
ATOM   1436  HA  GLU A  90      18.728  -8.179 -26.060  1.00 93.51           H  
ATOM   1437  C   GLU A  90      17.199  -7.280 -24.870  1.00 93.51           C  
ATOM   1438  CB  GLU A  90      17.064  -9.513 -26.145  1.00 93.51           C  
ATOM   1439  HB2 GLU A  90      16.623  -8.989 -26.993  1.00 93.51           H  
ATOM   1440  HB3 GLU A  90      16.274  -9.871 -25.485  1.00 93.51           H  
ATOM   1441  O   GLU A  90      16.613  -7.309 -23.787  1.00 93.51           O  
ATOM   1442  CG  GLU A  90      17.868 -10.708 -26.699  1.00 93.51           C  
ATOM   1443  HG2 GLU A  90      18.609 -10.324 -27.401  1.00 93.51           H  
ATOM   1444  HG3 GLU A  90      18.413 -11.182 -25.883  1.00 93.51           H  
ATOM   1445  CD  GLU A  90      17.038 -11.805 -27.393  1.00 93.51           C  
ATOM   1446  OE1 GLU A  90      17.681 -12.779 -27.862  1.00 93.51           O  
ATOM   1447  OE2 GLU A  90      15.793 -11.745 -27.385  1.00 93.51           O  
ATOM   1448  N   LEU A  91      17.273  -6.156 -25.595  1.00 92.83           N  
ATOM   1449  H   LEU A  91      17.674  -6.207 -26.521  1.00 92.83           H  
ATOM   1450  CA  LEU A  91      16.735  -4.869 -25.120  1.00 92.83           C  
ATOM   1451  HA  LEU A  91      17.138  -4.666 -24.127  1.00 92.83           H  
ATOM   1452  C   LEU A  91      15.211  -4.885 -24.953  1.00 92.83           C  
ATOM   1453  CB  LEU A  91      17.128  -3.730 -26.084  1.00 92.83           C  
ATOM   1454  HB2 LEU A  91      16.960  -4.070 -27.106  1.00 92.83           H  
ATOM   1455  HB3 LEU A  91      16.461  -2.885 -25.913  1.00 92.83           H  
ATOM   1456  O   LEU A  91      14.694  -4.283 -24.018  1.00 92.83           O  
ATOM   1457  CG  LEU A  91      18.570  -3.220 -25.942  1.00 92.83           C  
ATOM   1458  HG  LEU A  91      19.248  -4.071 -26.013  1.00 92.83           H  
ATOM   1459  CD1 LEU A  91      18.898  -2.251 -27.078  1.00 92.83           C  
ATOM   1460 HD11 LEU A  91      18.764  -2.752 -28.036  1.00 92.83           H  
ATOM   1461 HD12 LEU A  91      19.935  -1.923 -26.999  1.00 92.83           H  
ATOM   1462 HD13 LEU A  91      18.238  -1.385 -27.033  1.00 92.83           H  
ATOM   1463  CD2 LEU A  91      18.823  -2.496 -24.616  1.00 92.83           C  
ATOM   1464 HD21 LEU A  91      18.720  -3.198 -23.788  1.00 92.83           H  
ATOM   1465 HD22 LEU A  91      18.105  -1.685 -24.493  1.00 92.83           H  
ATOM   1466 HD23 LEU A  91      19.835  -2.092 -24.604  1.00 92.83           H  
ATOM   1467  N   ASP A  92      14.503  -5.583 -25.834  1.00 94.35           N  
ATOM   1468  H   ASP A  92      14.993  -6.163 -26.501  1.00 94.35           H  
ATOM   1469  CA  ASP A  92      13.051  -5.786 -25.814  1.00 94.35           C  
ATOM   1470  HA  ASP A  92      12.567  -4.819 -25.674  1.00 94.35           H  
ATOM   1471  C   ASP A  92      12.579  -6.688 -24.661  1.00 94.35           C  
ATOM   1472  CB  ASP A  92      12.616  -6.344 -27.182  1.00 94.35           C  
ATOM   1473  HB2 ASP A  92      11.532  -6.461 -27.180  1.00 94.35           H  
ATOM   1474  HB3 ASP A  92      12.864  -5.612 -27.950  1.00 94.35           H  
ATOM   1475  O   ASP A  92      11.402  -6.686 -24.306  1.00 94.35           O  
ATOM   1476  CG  ASP A  92      13.277  -7.680 -27.552  1.00 94.35           C  
ATOM   1477  OD1 ASP A  92      14.520  -7.760 -27.403  1.00 94.35           O  
ATOM   1478  OD2 ASP A  92      12.540  -8.571 -28.020  1.00 94.35           O  
ATOM   1479  N   LEU A  93      13.508  -7.399 -24.017  1.00 94.32           N  
ATOM   1480  H   LEU A  93      14.447  -7.366 -24.387  1.00 94.32           H  
ATOM   1481  CA  LEU A  93      13.279  -8.222 -22.829  1.00 94.32           C  
ATOM   1482  HA  LEU A  93      12.211  -8.426 -22.748  1.00 94.32           H  
ATOM   1483  C   LEU A  93      13.648  -7.507 -21.514  1.00 94.32           C  
ATOM   1484  CB  LEU A  93      14.016  -9.554 -23.026  1.00 94.32           C  
ATOM   1485  HB2 LEU A  93      13.944 -10.128 -22.102  1.00 94.32           H  
ATOM   1486  HB3 LEU A  93      15.075  -9.350 -23.186  1.00 94.32           H  
ATOM   1487  O   LEU A  93      13.723  -8.138 -20.451  1.00 94.32           O  
ATOM   1488  CG  LEU A  93      13.504 -10.422 -24.192  1.00 94.32           C  
ATOM   1489  HG  LEU A  93      13.735  -9.933 -25.139  1.00 94.32           H  
ATOM   1490  CD1 LEU A  93      14.221 -11.773 -24.145  1.00 94.32           C  
ATOM   1491 HD11 LEU A  93      13.956 -12.318 -23.239  1.00 94.32           H  
ATOM   1492 HD12 LEU A  93      13.949 -12.347 -25.032  1.00 94.32           H  
ATOM   1493 HD13 LEU A  93      15.298 -11.611 -24.178  1.00 94.32           H  
ATOM   1494  CD2 LEU A  93      11.997 -10.696 -24.126  1.00 94.32           C  
ATOM   1495 HD21 LEU A  93      11.452  -9.770 -24.308  1.00 94.32           H  
ATOM   1496 HD22 LEU A  93      11.727 -11.391 -24.922  1.00 94.32           H  
ATOM   1497 HD23 LEU A  93      11.726 -11.111 -23.155  1.00 94.32           H  
ATOM   1498  N   ILE A  94      13.867  -6.189 -21.575  1.00 95.84           N  
ATOM   1499  H   ILE A  94      13.802  -5.749 -22.482  1.00 95.84           H  
ATOM   1500  CA  ILE A  94      14.120  -5.316 -20.427  1.00 95.84           C  
ATOM   1501  HA  ILE A  94      14.139  -5.917 -19.518  1.00 95.84           H  
ATOM   1502  C   ILE A  94      12.987  -4.297 -20.319  1.00 95.84           C  
ATOM   1503  CB  ILE A  94      15.483  -4.602 -20.548  1.00 95.84           C  
ATOM   1504  HB  ILE A  94      15.458  -3.970 -21.435  1.00 95.84           H  
ATOM   1505  O   ILE A  94      12.804  -3.457 -21.195  1.00 95.84           O  
ATOM   1506  CG1 ILE A  94      16.653  -5.600 -20.698  1.00 95.84           C  
ATOM   1507 HG12 ILE A  94      16.420  -6.324 -21.479  1.00 95.84           H  
ATOM   1508 HG13 ILE A  94      16.801  -6.148 -19.768  1.00 95.84           H  
ATOM   1509  CG2 ILE A  94      15.721  -3.703 -19.315  1.00 95.84           C  
ATOM   1510 HG21 ILE A  94      16.666  -3.170 -19.423  1.00 95.84           H  
ATOM   1511 HG22 ILE A  94      15.738  -4.308 -18.409  1.00 95.84           H  
ATOM   1512 HG23 ILE A  94      14.936  -2.951 -19.236  1.00 95.84           H  
ATOM   1513  CD1 ILE A  94      17.957  -4.904 -21.103  1.00 95.84           C  
ATOM   1514 HD11 ILE A  94      18.358  -4.323 -20.273  1.00 95.84           H  
ATOM   1515 HD12 ILE A  94      18.694  -5.652 -21.394  1.00 95.84           H  
ATOM   1516 HD13 ILE A  94      17.775  -4.245 -21.952  1.00 95.84           H  
ATOM   1517  N   ILE A  95      12.271  -4.304 -19.195  1.00 94.79           N  
ATOM   1518  H   ILE A  95      12.479  -5.011 -18.505  1.00 94.79           H  
ATOM   1519  CA  ILE A  95      11.207  -3.328 -18.928  1.00 94.79           C  
ATOM   1520  HA  ILE A  95      11.095  -2.675 -19.793  1.00 94.79           H  
ATOM   1521  C   ILE A  95      11.618  -2.456 -17.747  1.00 94.79           C  
ATOM   1522  CB  ILE A  95       9.836  -4.008 -18.725  1.00 94.79           C  
ATOM   1523  HB  ILE A  95       9.860  -4.576 -17.795  1.00 94.79           H  
ATOM   1524  O   ILE A  95      11.802  -2.949 -16.633  1.00 94.79           O  
ATOM   1525  CG1 ILE A  95       9.531  -4.985 -19.886  1.00 94.79           C  
ATOM   1526 HG12 ILE A  95      10.287  -5.771 -19.900  1.00 94.79           H  
ATOM   1527 HG13 ILE A  95       9.582  -4.452 -20.835  1.00 94.79           H  
ATOM   1528  CG2 ILE A  95       8.740  -2.935 -18.578  1.00 94.79           C  
ATOM   1529 HG21 ILE A  95       8.647  -2.368 -19.504  1.00 94.79           H  
ATOM   1530 HG22 ILE A  95       8.968  -2.252 -17.760  1.00 94.79           H  
ATOM   1531 HG23 ILE A  95       7.780  -3.402 -18.355  1.00 94.79           H  
ATOM   1532  CD1 ILE A  95       8.171  -5.686 -19.789  1.00 94.79           C  
ATOM   1533 HD11 ILE A  95       7.370  -4.982 -20.015  1.00 94.79           H  
ATOM   1534 HD12 ILE A  95       8.023  -6.090 -18.788  1.00 94.79           H  
ATOM   1535 HD13 ILE A  95       8.132  -6.497 -20.516  1.00 94.79           H  
ATOM   1536  N   ILE A  96      11.750  -1.149 -17.976  1.00 94.85           N  
ATOM   1537  H   ILE A  96      11.567  -0.805 -18.908  1.00 94.85           H  
ATOM   1538  CA  ILE A  96      12.000  -0.178 -16.907  1.00 94.85           C  
ATOM   1539  HA  ILE A  96      12.704  -0.625 -16.205  1.00 94.85           H  
ATOM   1540  C   ILE A  96      10.699   0.071 -16.146  1.00 94.85           C  
ATOM   1541  CB  ILE A  96      12.639   1.124 -17.441  1.00 94.85           C  
ATOM   1542  HB  ILE A  96      11.976   1.556 -18.190  1.00 94.85           H  
ATOM   1543  O   ILE A  96       9.678   0.418 -16.731  1.00 94.85           O  
ATOM   1544  CG1 ILE A  96      14.002   0.810 -18.105  1.00 94.85           C  
ATOM   1545 HG12 ILE A  96      14.674   0.369 -17.369  1.00 94.85           H  
ATOM   1546 HG13 ILE A  96      13.853   0.081 -18.901  1.00 94.85           H  
ATOM   1547  CG2 ILE A  96      12.810   2.143 -16.295  1.00 94.85           C  
ATOM   1548 HG21 ILE A  96      13.462   1.736 -15.523  1.00 94.85           H  
ATOM   1549 HG22 ILE A  96      11.843   2.400 -15.862  1.00 94.85           H  
ATOM   1550 HG23 ILE A  96      13.239   3.070 -16.675  1.00 94.85           H  
ATOM   1551  CD1 ILE A  96      14.698   2.023 -18.736  1.00 94.85           C  
ATOM   1552 HD11 ILE A  96      15.558   1.682 -19.312  1.00 94.85           H  
ATOM   1553 HD12 ILE A  96      15.052   2.707 -17.965  1.00 94.85           H  
ATOM   1554 HD13 ILE A  96      14.011   2.543 -19.403  1.00 94.85           H  
ATOM   1555  N   LEU A  97      10.750  -0.088 -14.826  1.00 94.77           N  
ATOM   1556  H   LEU A  97      11.627  -0.370 -14.411  1.00 94.77           H  
ATOM   1557  CA  LEU A  97       9.608   0.029 -13.928  1.00 94.77           C  
ATOM   1558  HA  LEU A  97       8.710   0.282 -14.492  1.00 94.77           H  
ATOM   1559  C   LEU A  97       9.875   1.143 -12.909  1.00 94.77           C  
ATOM   1560  CB  LEU A  97       9.351  -1.327 -13.256  1.00 94.77           C  
ATOM   1561  HB2 LEU A  97       8.550  -1.206 -12.527  1.00 94.77           H  
ATOM   1562  HB3 LEU A  97      10.251  -1.629 -12.720  1.00 94.77           H  
ATOM   1563  O   LEU A  97      10.565   0.917 -11.901  1.00 94.77           O  
ATOM   1564  CG  LEU A  97       8.960  -2.441 -14.241  1.00 94.77           C  
ATOM   1565  HG  LEU A  97       9.670  -2.494 -15.066  1.00 94.77           H  
ATOM   1566  CD1 LEU A  97       9.011  -3.769 -13.498  1.00 94.77           C  
ATOM   1567 HD11 LEU A  97       8.399  -3.718 -12.598  1.00 94.77           H  
ATOM   1568 HD12 LEU A  97      10.047  -3.984 -13.237  1.00 94.77           H  
ATOM   1569 HD13 LEU A  97       8.637  -4.561 -14.146  1.00 94.77           H  
ATOM   1570  CD2 LEU A  97       7.556  -2.246 -14.807  1.00 94.77           C  
ATOM   1571 HD21 LEU A  97       6.826  -2.147 -14.003  1.00 94.77           H  
ATOM   1572 HD22 LEU A  97       7.526  -1.354 -15.432  1.00 94.77           H  
ATOM   1573 HD23 LEU A  97       7.295  -3.100 -15.432  1.00 94.77           H  
ATOM   1574  N   PRO A  98       9.332   2.353 -13.143  1.00 92.15           N  
ATOM   1575  CA  PRO A  98       9.348   3.428 -12.164  1.00 92.15           C  
ATOM   1576  HA  PRO A  98      10.375   3.778 -12.053  1.00 92.15           H  
ATOM   1577  C   PRO A  98       8.806   2.974 -10.807  1.00 92.15           C  
ATOM   1578  CB  PRO A  98       8.493   4.552 -12.758  1.00 92.15           C  
ATOM   1579  HB2 PRO A  98       7.456   4.444 -12.442  1.00 92.15           H  
ATOM   1580  HB3 PRO A  98       8.872   5.538 -12.488  1.00 92.15           H  
ATOM   1581  O   PRO A  98       8.022   2.023 -10.695  1.00 92.15           O  
ATOM   1582  CG  PRO A  98       8.584   4.308 -14.263  1.00 92.15           C  
ATOM   1583  HG2 PRO A  98       9.509   4.735 -14.650  1.00 92.15           H  
ATOM   1584  HG3 PRO A  98       7.722   4.710 -14.795  1.00 92.15           H  
ATOM   1585  CD  PRO A  98       8.647   2.787 -14.354  1.00 92.15           C  
ATOM   1586  HD2 PRO A  98       7.637   2.376 -14.378  1.00 92.15           H  
ATOM   1587  HD3 PRO A  98       9.192   2.494 -15.252  1.00 92.15           H  
ATOM   1588  N   LYS A  99       9.214   3.675  -9.747  1.00 90.51           N  
ATOM   1589  H   LYS A  99       9.800   4.483  -9.901  1.00 90.51           H  
ATOM   1590  CA  LYS A  99       8.724   3.385  -8.401  1.00 90.51           C  
ATOM   1591  HA  LYS A  99       8.991   2.355  -8.168  1.00 90.51           H  
ATOM   1592  C   LYS A  99       7.198   3.496  -8.364  1.00 90.51           C  
ATOM   1593  CB  LYS A  99       9.393   4.324  -7.396  1.00 90.51           C  
ATOM   1594  HB2 LYS A  99      10.462   4.359  -7.604  1.00 90.51           H  
ATOM   1595  HB3 LYS A  99       8.984   5.329  -7.498  1.00 90.51           H  
ATOM   1596  O   LYS A  99       6.638   4.466  -8.857  1.00 90.51           O  
ATOM   1597  CG  LYS A  99       9.186   3.810  -5.969  1.00 90.51           C  
ATOM   1598  HG2 LYS A  99       9.580   2.796  -5.902  1.00 90.51           H  
ATOM   1599  HG3 LYS A  99       8.124   3.795  -5.724  1.00 90.51           H  
ATOM   1600  CD  LYS A  99       9.924   4.704  -4.976  1.00 90.51           C  
ATOM   1601  HD2 LYS A  99       9.471   5.696  -4.985  1.00 90.51           H  
ATOM   1602  HD3 LYS A  99      10.971   4.779  -5.269  1.00 90.51           H  
ATOM   1603  CE  LYS A  99       9.822   4.086  -3.583  1.00 90.51           C  
ATOM   1604  HE2 LYS A  99       8.768   3.987  -3.321  1.00 90.51           H  
ATOM   1605  HE3 LYS A  99      10.248   3.083  -3.620  1.00 90.51           H  
ATOM   1606  NZ  LYS A  99      10.531   4.920  -2.587  1.00 90.51           N  
ATOM   1607  HZ1 LYS A  99      10.445   4.508  -1.669  1.00 90.51           H  
ATOM   1608  HZ2 LYS A  99      11.507   4.993  -2.837  1.00 90.51           H  
ATOM   1609  HZ3 LYS A  99      10.127   5.845  -2.571  1.00 90.51           H  
ATOM   1610  N   TYR A 100       6.564   2.510  -7.739  1.00 93.37           N  
ATOM   1611  H   TYR A 100       7.119   1.729  -7.420  1.00 93.37           H  
ATOM   1612  CA  TYR A 100       5.112   2.352  -7.657  1.00 93.37           C  
ATOM   1613  HA  TYR A 100       4.949   1.455  -7.060  1.00 93.37           H  
ATOM   1614  C   TYR A 100       4.419   2.046  -8.992  1.00 93.37           C  
ATOM   1615  CB  TYR A 100       4.465   3.512  -6.883  1.00 93.37           C  
ATOM   1616  HB2 TYR A 100       3.442   3.236  -6.627  1.00 93.37           H  
ATOM   1617  HB3 TYR A 100       4.401   4.381  -7.538  1.00 93.37           H  
ATOM   1618  O   TYR A 100       3.221   2.277  -9.109  1.00 93.37           O  
ATOM   1619  CG  TYR A 100       5.169   3.900  -5.598  1.00 93.37           C  
ATOM   1620  CD1 TYR A 100       5.345   2.949  -4.575  1.00 93.37           C  
ATOM   1621  HD1 TYR A 100       4.978   1.942  -4.707  1.00 93.37           H  
ATOM   1622  CD2 TYR A 100       5.619   5.221  -5.419  1.00 93.37           C  
ATOM   1623  HD2 TYR A 100       5.473   5.943  -6.209  1.00 93.37           H  
ATOM   1624  CE1 TYR A 100       5.966   3.321  -3.369  1.00 93.37           C  
ATOM   1625  HE1 TYR A 100       6.073   2.602  -2.570  1.00 93.37           H  
ATOM   1626  CE2 TYR A 100       6.211   5.607  -4.202  1.00 93.37           C  
ATOM   1627  HE2 TYR A 100       6.512   6.635  -4.063  1.00 93.37           H  
ATOM   1628  OH  TYR A 100       6.950   5.030  -1.999  1.00 93.37           O  
ATOM   1629  HH  TYR A 100       6.861   5.980  -1.892  1.00 93.37           H  
ATOM   1630  CZ  TYR A 100       6.376   4.655  -3.174  1.00 93.37           C  
ATOM   1631  N   SER A 101       5.130   1.456  -9.962  1.00 94.41           N  
ATOM   1632  H   SER A 101       6.132   1.379  -9.866  1.00 94.41           H  
ATOM   1633  CA  SER A 101       4.486   0.826 -11.127  1.00 94.41           C  
ATOM   1634  HA  SER A 101       4.052   1.605 -11.754  1.00 94.41           H  
ATOM   1635  C   SER A 101       3.368  -0.120 -10.673  1.00 94.41           C  
ATOM   1636  CB  SER A 101       5.489   0.032 -11.966  1.00 94.41           C  
ATOM   1637  HB2 SER A 101       5.988  -0.710 -11.342  1.00 94.41           H  
ATOM   1638  HB3 SER A 101       4.957  -0.486 -12.764  1.00 94.41           H  
ATOM   1639  O   SER A 101       3.562  -0.901  -9.732  1.00 94.41           O  
ATOM   1640  OG  SER A 101       6.450   0.889 -12.545  1.00 94.41           O  
ATOM   1641  HG  SER A 101       6.956   1.321 -11.852  1.00 94.41           H  
ATOM   1642  N   LEU A 102       2.205  -0.014 -11.314  1.00 95.51           N  
ATOM   1643  H   LEU A 102       2.137   0.616 -12.100  1.00 95.51           H  
ATOM   1644  CA  LEU A 102       0.979  -0.696 -10.916  1.00 95.51           C  
ATOM   1645  HA  LEU A 102       1.029  -0.904  -9.847  1.00 95.51           H  
ATOM   1646  C   LEU A 102       0.830  -2.021 -11.662  1.00 95.51           C  
ATOM   1647  CB  LEU A 102      -0.207   0.249 -11.175  1.00 95.51           C  
ATOM   1648  HB2 LEU A 102      -0.253   0.447 -12.246  1.00 95.51           H  
ATOM   1649  HB3 LEU A 102      -0.016   1.198 -10.675  1.00 95.51           H  
ATOM   1650  O   LEU A 102       0.879  -2.064 -12.885  1.00 95.51           O  
ATOM   1651  CG  LEU A 102      -1.577  -0.284 -10.716  1.00 95.51           C  
ATOM   1652  HG  LEU A 102      -1.772  -1.258 -11.165  1.00 95.51           H  
ATOM   1653  CD1 LEU A 102      -1.654  -0.412  -9.193  1.00 95.51           C  
ATOM   1654 HD11 LEU A 102      -2.682  -0.612  -8.893  1.00 95.51           H  
ATOM   1655 HD12 LEU A 102      -1.356   0.533  -8.740  1.00 95.51           H  
ATOM   1656 HD13 LEU A 102      -1.005  -1.218  -8.850  1.00 95.51           H  
ATOM   1657  CD2 LEU A 102      -2.666   0.689 -11.167  1.00 95.51           C  
ATOM   1658 HD21 LEU A 102      -2.635   0.803 -12.251  1.00 95.51           H  
ATOM   1659 HD22 LEU A 102      -3.656   0.327 -10.891  1.00 95.51           H  
ATOM   1660 HD23 LEU A 102      -2.508   1.670 -10.719  1.00 95.51           H  
ATOM   1661  N   PHE A 103       0.597  -3.089 -10.914  1.00 96.42           N  
ATOM   1662  H   PHE A 103       0.608  -2.986  -9.910  1.00 96.42           H  
ATOM   1663  CA  PHE A 103       0.354  -4.424 -11.442  1.00 96.42           C  
ATOM   1664  HA  PHE A 103       0.421  -4.421 -12.530  1.00 96.42           H  
ATOM   1665  C   PHE A 103      -1.043  -4.886 -11.048  1.00 96.42           C  
ATOM   1666  CB  PHE A 103       1.426  -5.365 -10.899  1.00 96.42           C  
ATOM   1667  HB2 PHE A 103       1.123  -6.389 -11.116  1.00 96.42           H  
ATOM   1668  HB3 PHE A 103       1.474  -5.270  -9.814  1.00 96.42           H  
ATOM   1669  O   PHE A 103      -1.415  -4.757  -9.880  1.00 96.42           O  
ATOM   1670  CG  PHE A 103       2.801  -5.117 -11.486  1.00 96.42           C  
ATOM   1671  CD1 PHE A 103       3.185  -5.763 -12.676  1.00 96.42           C  
ATOM   1672  HD1 PHE A 103       2.488  -6.402 -13.198  1.00 96.42           H  
ATOM   1673  CD2 PHE A 103       3.688  -4.216 -10.867  1.00 96.42           C  
ATOM   1674  HD2 PHE A 103       3.380  -3.678  -9.983  1.00 96.42           H  
ATOM   1675  CE1 PHE A 103       4.468  -5.568 -13.207  1.00 96.42           C  
ATOM   1676  HE1 PHE A 103       4.754  -6.079 -14.115  1.00 96.42           H  
ATOM   1677  CE2 PHE A 103       4.957  -3.983 -11.429  1.00 96.42           C  
ATOM   1678  HE2 PHE A 103       5.621  -3.251 -10.994  1.00 96.42           H  
ATOM   1679  CZ  PHE A 103       5.354  -4.677 -12.584  1.00 96.42           C  
ATOM   1680  HZ  PHE A 103       6.323  -4.500 -13.027  1.00 96.42           H  
ATOM   1681  N   GLU A 104      -1.799  -5.435 -11.995  1.00 96.72           N  
ATOM   1682  H   GLU A 104      -1.415  -5.510 -12.926  1.00 96.72           H  
ATOM   1683  CA  GLU A 104      -3.080  -6.100 -11.758  1.00 96.72           C  
ATOM   1684  HA  GLU A 104      -3.410  -5.866 -10.747  1.00 96.72           H  
ATOM   1685  C   GLU A 104      -2.929  -7.618 -11.833  1.00 96.72           C  
ATOM   1686  CB  GLU A 104      -4.159  -5.546 -12.689  1.00 96.72           C  
ATOM   1687  HB2 GLU A 104      -4.320  -4.521 -12.353  1.00 96.72           H  
ATOM   1688  HB3 GLU A 104      -3.809  -5.550 -13.721  1.00 96.72           H  
ATOM   1689  O   GLU A 104      -2.428  -8.182 -12.805  1.00 96.72           O  
ATOM   1690  CG  GLU A 104      -5.510  -6.272 -12.593  1.00 96.72           C  
ATOM   1691  HG2 GLU A 104      -5.441  -7.231 -13.107  1.00 96.72           H  
ATOM   1692  HG3 GLU A 104      -5.720  -6.461 -11.540  1.00 96.72           H  
ATOM   1693  CD  GLU A 104      -6.669  -5.450 -13.182  1.00 96.72           C  
ATOM   1694  OE1 GLU A 104      -7.806  -5.630 -12.690  1.00 96.72           O  
ATOM   1695  OE2 GLU A 104      -6.423  -4.527 -13.986  1.00 96.72           O  
ATOM   1696  N   LEU A 105      -3.358  -8.252 -10.749  1.00 95.82           N  
ATOM   1697  H   LEU A 105      -3.828  -7.690 -10.053  1.00 95.82           H  
ATOM   1698  CA  LEU A 105      -3.381  -9.679 -10.496  1.00 95.82           C  
ATOM   1699  HA  LEU A 105      -2.806 -10.200 -11.261  1.00 95.82           H  
ATOM   1700  C   LEU A 105      -4.835 -10.182 -10.579  1.00 95.82           C  
ATOM   1701  CB  LEU A 105      -2.743  -9.955  -9.114  1.00 95.82           C  
ATOM   1702  HB2 LEU A 105      -3.374  -9.538  -8.329  1.00 95.82           H  
ATOM   1703  HB3 LEU A 105      -2.737 -11.037  -8.983  1.00 95.82           H  
ATOM   1704  O   LEU A 105      -5.750  -9.463 -10.988  1.00 95.82           O  
ATOM   1705  CG  LEU A 105      -1.293  -9.471  -8.921  1.00 95.82           C  
ATOM   1706  HG  LEU A 105      -0.751  -9.544  -9.865  1.00 95.82           H  
ATOM   1707  CD1 LEU A 105      -1.200  -8.037  -8.384  1.00 95.82           C  
ATOM   1708 HD11 LEU A 105      -1.581  -7.338  -9.129  1.00 95.82           H  
ATOM   1709 HD12 LEU A 105      -0.158  -7.784  -8.191  1.00 95.82           H  
ATOM   1710 HD13 LEU A 105      -1.790  -7.944  -7.472  1.00 95.82           H  
ATOM   1711  CD2 LEU A 105      -0.581 -10.350  -7.894  1.00 95.82           C  
ATOM   1712 HD21 LEU A 105       0.462 -10.041  -7.822  1.00 95.82           H  
ATOM   1713 HD22 LEU A 105      -0.606 -11.388  -8.228  1.00 95.82           H  
ATOM   1714 HD23 LEU A 105      -1.066 -10.267  -6.921  1.00 95.82           H  
ATOM   1715  N   GLU A 106      -5.074 -11.424 -10.167  1.00 92.83           N  
ATOM   1716  H   GLU A 106      -4.312 -11.977  -9.801  1.00 92.83           H  
ATOM   1717  CA  GLU A 106      -6.405 -12.027 -10.159  1.00 92.83           C  
ATOM   1718  HA  GLU A 106      -6.754 -12.019 -11.191  1.00 92.83           H  
ATOM   1719  C   GLU A 106      -7.435 -11.228  -9.334  1.00 92.83           C  
ATOM   1720  CB  GLU A 106      -6.321 -13.502  -9.724  1.00 92.83           C  
ATOM   1721  HB2 GLU A 106      -5.597 -14.021 -10.352  1.00 92.83           H  
ATOM   1722  HB3 GLU A 106      -7.293 -13.953  -9.927  1.00 92.83           H  
ATOM   1723  O   GLU A 106      -7.107 -10.542  -8.364  1.00 92.83           O  
ATOM   1724  CG  GLU A 106      -5.995 -13.769  -8.243  1.00 92.83           C  
ATOM   1725  HG2 GLU A 106      -6.714 -13.237  -7.620  1.00 92.83           H  
ATOM   1726  HG3 GLU A 106      -6.146 -14.833  -8.058  1.00 92.83           H  
ATOM   1727  CD  GLU A 106      -4.569 -13.412  -7.802  1.00 92.83           C  
ATOM   1728  OE1 GLU A 106      -4.377 -13.234  -6.579  1.00 92.83           O  
ATOM   1729  OE2 GLU A 106      -3.652 -13.284  -8.639  1.00 92.83           O  
ATOM   1730  N   ASN A 107      -8.717 -11.331  -9.705  1.00 90.18           N  
ATOM   1731  H   ASN A 107      -8.937 -11.938 -10.481  1.00 90.18           H  
ATOM   1732  CA  ASN A 107      -9.851 -10.714  -8.993  1.00 90.18           C  
ATOM   1733  HA  ASN A 107     -10.735 -10.896  -9.604  1.00 90.18           H  
ATOM   1734  C   ASN A 107      -9.772  -9.177  -8.842  1.00 90.18           C  
ATOM   1735  CB  ASN A 107     -10.069 -11.450  -7.656  1.00 90.18           C  
ATOM   1736  HB2 ASN A 107     -10.980 -11.084  -7.182  1.00 90.18           H  
ATOM   1737  HB3 ASN A 107      -9.233 -11.242  -6.989  1.00 90.18           H  
ATOM   1738  O   ASN A 107     -10.341  -8.599  -7.905  1.00 90.18           O  
ATOM   1739  CG  ASN A 107     -10.214 -12.948  -7.837  1.00 90.18           C  
ATOM   1740  ND2 ASN A 107      -9.618 -13.738  -6.977  1.00 90.18           N  
ATOM   1741 HD21 ASN A 107      -9.015 -13.360  -6.260  1.00 90.18           H  
ATOM   1742 HD22 ASN A 107      -9.710 -14.729  -7.149  1.00 90.18           H  
ATOM   1743  OD1 ASN A 107     -10.852 -13.424  -8.757  1.00 90.18           O  
ATOM   1744  N   GLY A 108      -9.045  -8.506  -9.742  1.00 92.35           N  
ATOM   1745  H   GLY A 108      -8.559  -9.030 -10.456  1.00 92.35           H  
ATOM   1746  CA  GLY A 108      -8.822  -7.059  -9.709  1.00 92.35           C  
ATOM   1747  HA2 GLY A 108      -8.353  -6.771 -10.650  1.00 92.35           H  
ATOM   1748  HA3 GLY A 108      -9.779  -6.543  -9.626  1.00 92.35           H  
ATOM   1749  C   GLY A 108      -7.906  -6.597  -8.572  1.00 92.35           C  
ATOM   1750  O   GLY A 108      -7.870  -5.400  -8.251  1.00 92.35           O  
ATOM   1751  N   ARG A 109      -7.191  -7.534  -7.932  1.00 96.06           N  
ATOM   1752  H   ARG A 109      -7.253  -8.481  -8.277  1.00 96.06           H  
ATOM   1753  CA  ARG A 109      -6.171  -7.264  -6.914  1.00 96.06           C  
ATOM   1754  HA  ARG A 109      -6.596  -6.619  -6.145  1.00 96.06           H  
ATOM   1755  C   ARG A 109      -5.005  -6.543  -7.569  1.00 96.06           C  
ATOM   1756  CB  ARG A 109      -5.743  -8.597  -6.282  1.00 96.06           C  
ATOM   1757  HB2 ARG A 109      -6.635  -9.078  -5.883  1.00 96.06           H  
ATOM   1758  HB3 ARG A 109      -5.326  -9.247  -7.052  1.00 96.06           H  
ATOM   1759  O   ARG A 109      -4.510  -6.965  -8.602  1.00 96.06           O  
ATOM   1760  CG  ARG A 109      -4.710  -8.450  -5.158  1.00 96.06           C  
ATOM   1761  HG2 ARG A 109      -3.731  -8.206  -5.571  1.00 96.06           H  
ATOM   1762  HG3 ARG A 109      -5.021  -7.642  -4.496  1.00 96.06           H  
ATOM   1763  CD  ARG A 109      -4.631  -9.751  -4.343  1.00 96.06           C  
ATOM   1764  HD2 ARG A 109      -5.641 -10.095  -4.123  1.00 96.06           H  
ATOM   1765  HD3 ARG A 109      -4.161  -9.532  -3.384  1.00 96.06           H  
ATOM   1766  NE  ARG A 109      -3.917 -10.844  -5.038  1.00 96.06           N  
ATOM   1767  HE  ARG A 109      -4.413 -11.400  -5.720  1.00 96.06           H  
ATOM   1768  NH1 ARG A 109      -1.998 -10.792  -3.821  1.00 96.06           N  
ATOM   1769 HH11 ARG A 109      -2.336  -9.926  -3.425  1.00 96.06           H  
ATOM   1770 HH12 ARG A 109      -1.021 -11.043  -3.859  1.00 96.06           H  
ATOM   1771  NH2 ARG A 109      -2.198 -12.308  -5.390  1.00 96.06           N  
ATOM   1772 HH21 ARG A 109      -2.788 -12.788  -6.055  1.00 96.06           H  
ATOM   1773 HH22 ARG A 109      -1.230 -12.562  -5.247  1.00 96.06           H  
ATOM   1774  CZ  ARG A 109      -2.726 -11.320  -4.749  1.00 96.06           C  
ATOM   1775  N   LYS A 110      -4.555  -5.450  -6.968  1.00 96.94           N  
ATOM   1776  H   LYS A 110      -4.999  -5.165  -6.107  1.00 96.94           H  
ATOM   1777  CA  LYS A 110      -3.497  -4.605  -7.506  1.00 96.94           C  
ATOM   1778  HA  LYS A 110      -3.084  -5.106  -8.381  1.00 96.94           H  
ATOM   1779  C   LYS A 110      -2.357  -4.449  -6.515  1.00 96.94           C  
ATOM   1780  CB  LYS A 110      -4.049  -3.250  -7.972  1.00 96.94           C  
ATOM   1781  HB2 LYS A 110      -3.207  -2.659  -8.333  1.00 96.94           H  
ATOM   1782  HB3 LYS A 110      -4.509  -2.737  -7.128  1.00 96.94           H  
ATOM   1783  O   LYS A 110      -2.565  -4.356  -5.299  1.00 96.94           O  
ATOM   1784  CG  LYS A 110      -5.077  -3.373  -9.107  1.00 96.94           C  
ATOM   1785  HG2 LYS A 110      -5.956  -3.896  -8.732  1.00 96.94           H  
ATOM   1786  HG3 LYS A 110      -4.643  -3.951  -9.923  1.00 96.94           H  
ATOM   1787  CD  LYS A 110      -5.504  -1.998  -9.635  1.00 96.94           C  
ATOM   1788  HD2 LYS A 110      -5.937  -1.400  -8.833  1.00 96.94           H  
ATOM   1789  HD3 LYS A 110      -4.612  -1.488 -10.001  1.00 96.94           H  
ATOM   1790  CE  LYS A 110      -6.487  -2.113 -10.809  1.00 96.94           C  
ATOM   1791  HE2 LYS A 110      -6.050  -2.770 -11.560  1.00 96.94           H  
ATOM   1792  HE3 LYS A 110      -6.601  -1.134 -11.274  1.00 96.94           H  
ATOM   1793  NZ  LYS A 110      -7.815  -2.643 -10.413  1.00 96.94           N  
ATOM   1794  HZ1 LYS A 110      -8.327  -2.871 -11.253  1.00 96.94           H  
ATOM   1795  HZ2 LYS A 110      -7.706  -3.519  -9.923  1.00 96.94           H  
ATOM   1796  HZ3 LYS A 110      -8.335  -1.977  -9.860  1.00 96.94           H  
ATOM   1797  N   ARG A 111      -1.136  -4.376  -7.037  1.00 97.11           N  
ATOM   1798  H   ARG A 111      -1.061  -4.462  -8.041  1.00 97.11           H  
ATOM   1799  CA  ARG A 111       0.088  -4.141  -6.266  1.00 97.11           C  
ATOM   1800  HA  ARG A 111      -0.181  -3.815  -5.261  1.00 97.11           H  
ATOM   1801  C   ARG A 111       0.908  -3.023  -6.886  1.00 97.11           C  
ATOM   1802  CB  ARG A 111       0.910  -5.434  -6.170  1.00 97.11           C  
ATOM   1803  HB2 ARG A 111       1.078  -5.818  -7.176  1.00 97.11           H  
ATOM   1804  HB3 ARG A 111       1.885  -5.204  -5.741  1.00 97.11           H  
ATOM   1805  O   ARG A 111       1.055  -2.953  -8.099  1.00 97.11           O  
ATOM   1806  CG  ARG A 111       0.252  -6.534  -5.325  1.00 97.11           C  
ATOM   1807  HG2 ARG A 111       0.861  -7.430  -5.438  1.00 97.11           H  
ATOM   1808  HG3 ARG A 111      -0.743  -6.761  -5.707  1.00 97.11           H  
ATOM   1809  CD  ARG A 111       0.149  -6.163  -3.838  1.00 97.11           C  
ATOM   1810  HD2 ARG A 111      -0.635  -5.415  -3.721  1.00 97.11           H  
ATOM   1811  HD3 ARG A 111       1.098  -5.739  -3.511  1.00 97.11           H  
ATOM   1812  NE  ARG A 111      -0.144  -7.353  -3.019  1.00 97.11           N  
ATOM   1813  HE  ARG A 111       0.260  -8.209  -3.369  1.00 97.11           H  
ATOM   1814  NH1 ARG A 111      -1.171  -6.329  -1.245  1.00 97.11           N  
ATOM   1815 HH11 ARG A 111      -1.773  -6.439  -0.442  1.00 97.11           H  
ATOM   1816 HH12 ARG A 111      -0.997  -5.442  -1.696  1.00 97.11           H  
ATOM   1817  NH2 ARG A 111      -1.114  -8.547  -1.336  1.00 97.11           N  
ATOM   1818 HH21 ARG A 111      -0.756  -9.389  -1.764  1.00 97.11           H  
ATOM   1819 HH22 ARG A 111      -1.689  -8.584  -0.507  1.00 97.11           H  
ATOM   1820  CZ  ARG A 111      -0.799  -7.403  -1.874  1.00 97.11           C  
ATOM   1821  N   LEU A 112       1.467  -2.174  -6.033  1.00 96.85           N  
ATOM   1822  H   LEU A 112       1.301  -2.323  -5.048  1.00 96.85           H  
ATOM   1823  CA  LEU A 112       2.441  -1.156  -6.423  1.00 96.85           C  
ATOM   1824  HA  LEU A 112       2.339  -0.925  -7.484  1.00 96.85           H  
ATOM   1825  C   LEU A 112       3.846  -1.703  -6.175  1.00 96.85           C  
ATOM   1826  CB  LEU A 112       2.205   0.129  -5.613  1.00 96.85           C  
ATOM   1827  HB2 LEU A 112       2.991   0.847  -5.845  1.00 96.85           H  
ATOM   1828  HB3 LEU A 112       2.285  -0.130  -4.557  1.00 96.85           H  
ATOM   1829  O   LEU A 112       4.146  -2.152  -5.065  1.00 96.85           O  
ATOM   1830  CG  LEU A 112       0.842   0.804  -5.826  1.00 96.85           C  
ATOM   1831  HG  LEU A 112       0.048   0.060  -5.755  1.00 96.85           H  
ATOM   1832  CD1 LEU A 112       0.621   1.843  -4.730  1.00 96.85           C  
ATOM   1833 HD11 LEU A 112       0.636   1.365  -3.751  1.00 96.85           H  
ATOM   1834 HD12 LEU A 112      -0.356   2.304  -4.874  1.00 96.85           H  
ATOM   1835 HD13 LEU A 112       1.390   2.615  -4.777  1.00 96.85           H  
ATOM   1836  CD2 LEU A 112       0.749   1.506  -7.175  1.00 96.85           C  
ATOM   1837 HD21 LEU A 112      -0.246   1.934  -7.297  1.00 96.85           H  
ATOM   1838 HD22 LEU A 112       0.936   0.806  -7.989  1.00 96.85           H  
ATOM   1839 HD23 LEU A 112       1.472   2.319  -7.236  1.00 96.85           H  
ATOM   1840  N   LEU A 113       4.726  -1.638  -7.170  1.00 96.52           N  
ATOM   1841  H   LEU A 113       4.403  -1.329  -8.076  1.00 96.52           H  
ATOM   1842  CA  LEU A 113       6.117  -2.060  -7.026  1.00 96.52           C  
ATOM   1843  HA  LEU A 113       6.139  -2.949  -6.396  1.00 96.52           H  
ATOM   1844  C   LEU A 113       6.948  -0.970  -6.334  1.00 96.52           C  
ATOM   1845  CB  LEU A 113       6.654  -2.447  -8.410  1.00 96.52           C  
ATOM   1846  HB2 LEU A 113       6.006  -3.220  -8.823  1.00 96.52           H  
ATOM   1847  HB3 LEU A 113       6.606  -1.574  -9.062  1.00 96.52           H  
ATOM   1848  O   LEU A 113       7.432  -0.036  -6.969  1.00 96.52           O  
ATOM   1849  CG  LEU A 113       8.097  -2.978  -8.385  1.00 96.52           C  
ATOM   1850  HG  LEU A 113       8.749  -2.271  -7.873  1.00 96.52           H  
ATOM   1851  CD1 LEU A 113       8.188  -4.331  -7.684  1.00 96.52           C  
ATOM   1852 HD11 LEU A 113       9.217  -4.689  -7.734  1.00 96.52           H  
ATOM   1853 HD12 LEU A 113       7.923  -4.231  -6.632  1.00 96.52           H  
ATOM   1854 HD13 LEU A 113       7.528  -5.053  -8.165  1.00 96.52           H  
ATOM   1855  CD2 LEU A 113       8.612  -3.151  -9.807  1.00 96.52           C  
ATOM   1856 HD21 LEU A 113       8.561  -2.200 -10.336  1.00 96.52           H  
ATOM   1857 HD22 LEU A 113       8.008  -3.891 -10.331  1.00 96.52           H  
ATOM   1858 HD23 LEU A 113       9.650  -3.484  -9.779  1.00 96.52           H  
ATOM   1859  N   ALA A 114       7.131  -1.074  -5.018  1.00 94.63           N  
ATOM   1860  H   ALA A 114       6.752  -1.879  -4.538  1.00 94.63           H  
ATOM   1861  CA  ALA A 114       7.923  -0.105  -4.256  1.00 94.63           C  
ATOM   1862  HA  ALA A 114       7.673   0.898  -4.601  1.00 94.63           H  
ATOM   1863  C   ALA A 114       9.435  -0.294  -4.456  1.00 94.63           C  
ATOM   1864  CB  ALA A 114       7.534  -0.212  -2.780  1.00 94.63           C  
ATOM   1865  HB1 ALA A 114       6.467  -0.009  -2.687  1.00 94.63           H  
ATOM   1866  HB2 ALA A 114       8.090   0.524  -2.199  1.00 94.63           H  
ATOM   1867  HB3 ALA A 114       7.751  -1.209  -2.398  1.00 94.63           H  
ATOM   1868  O   ALA A 114      10.195   0.677  -4.422  1.00 94.63           O  
ATOM   1869  N   SER A 115       9.871  -1.539  -4.653  1.00 94.11           N  
ATOM   1870  H   SER A 115       9.186  -2.281  -4.629  1.00 94.11           H  
ATOM   1871  CA  SER A 115      11.223  -1.913  -5.072  1.00 94.11           C  
ATOM   1872  HA  SER A 115      11.564  -1.223  -5.845  1.00 94.11           H  
ATOM   1873  C   SER A 115      11.217  -3.329  -5.644  1.00 94.11           C  
ATOM   1874  CB  SER A 115      12.191  -1.857  -3.880  1.00 94.11           C  
ATOM   1875  HB2 SER A 115      12.080  -0.908  -3.355  1.00 94.11           H  
ATOM   1876  HB3 SER A 115      13.213  -1.919  -4.256  1.00 94.11           H  
ATOM   1877  O   SER A 115      10.263  -4.072  -5.431  1.00 94.11           O  
ATOM   1878  OG  SER A 115      11.978  -2.931  -2.980  1.00 94.11           O  
ATOM   1879  HG  SER A 115      11.136  -2.790  -2.541  1.00 94.11           H  
ATOM   1880  N   ALA A 116      12.328  -3.763  -6.238  1.00 95.35           N  
ATOM   1881  H   ALA A 116      13.006  -3.079  -6.541  1.00 95.35           H  
ATOM   1882  CA  ALA A 116      12.531  -5.142  -6.686  1.00 95.35           C  
ATOM   1883  HA  ALA A 116      11.859  -5.335  -7.523  1.00 95.35           H  
ATOM   1884  C   ALA A 116      12.251  -6.231  -5.623  1.00 95.35           C  
ATOM   1885  CB  ALA A 116      13.977  -5.232  -7.179  1.00 95.35           C  
ATOM   1886  HB1 ALA A 116      14.669  -4.929  -6.394  1.00 95.35           H  
ATOM   1887  HB2 ALA A 116      14.104  -4.592  -8.052  1.00 95.35           H  
ATOM   1888  HB3 ALA A 116      14.195  -6.262  -7.461  1.00 95.35           H  
ATOM   1889  O   ALA A 116      12.109  -7.402  -5.971  1.00 95.35           O  
ATOM   1890  N   ARG A 117      12.166  -5.868  -4.333  1.00 94.88           N  
ATOM   1891  H   ARG A 117      12.221  -4.880  -4.131  1.00 94.88           H  
ATOM   1892  CA  ARG A 117      11.919  -6.781  -3.205  1.00 94.88           C  
ATOM   1893  HA  ARG A 117      11.693  -7.777  -3.585  1.00 94.88           H  
ATOM   1894  C   ARG A 117      10.718  -6.402  -2.342  1.00 94.88           C  
ATOM   1895  CB  ARG A 117      13.176  -6.860  -2.332  1.00 94.88           C  
ATOM   1896  HB2 ARG A 117      12.989  -7.538  -1.499  1.00 94.88           H  
ATOM   1897  HB3 ARG A 117      13.395  -5.871  -1.930  1.00 94.88           H  
ATOM   1898  O   ARG A 117      10.546  -6.977  -1.273  1.00 94.88           O  
ATOM   1899  CG  ARG A 117      14.389  -7.382  -3.102  1.00 94.88           C  
ATOM   1900  HG2 ARG A 117      14.652  -6.693  -3.905  1.00 94.88           H  
ATOM   1901  HG3 ARG A 117      14.159  -8.360  -3.525  1.00 94.88           H  
ATOM   1902  CD  ARG A 117      15.566  -7.499  -2.138  1.00 94.88           C  
ATOM   1903  HD2 ARG A 117      15.298  -8.194  -1.342  1.00 94.88           H  
ATOM   1904  HD3 ARG A 117      15.763  -6.517  -1.709  1.00 94.88           H  
ATOM   1905  NE  ARG A 117      16.763  -7.987  -2.839  1.00 94.88           N  
ATOM   1906  HE  ARG A 117      16.634  -8.265  -3.802  1.00 94.88           H  
ATOM   1907  NH1 ARG A 117      18.220  -7.800  -1.084  1.00 94.88           N  
ATOM   1908 HH11 ARG A 117      19.146  -7.941  -0.707  1.00 94.88           H  
ATOM   1909 HH12 ARG A 117      17.447  -7.482  -0.516  1.00 94.88           H  
ATOM   1910  NH2 ARG A 117      18.948  -8.559  -3.059  1.00 94.88           N  
ATOM   1911 HH21 ARG A 117      19.883  -8.665  -2.693  1.00 94.88           H  
ATOM   1912 HH22 ARG A 117      18.773  -8.812  -4.021  1.00 94.88           H  
ATOM   1913  CZ  ARG A 117      17.969  -8.112  -2.326  1.00 94.88           C  
ATOM   1914  N   GLU A 118       9.924  -5.411  -2.734  1.00 96.32           N  
ATOM   1915  H   GLU A 118      10.039  -5.009  -3.653  1.00 96.32           H  
ATOM   1916  CA  GLU A 118       8.793  -4.977  -1.915  1.00 96.32           C  
ATOM   1917  HA  GLU A 118       8.430  -5.837  -1.352  1.00 96.32           H  
ATOM   1918  C   GLU A 118       7.633  -4.480  -2.770  1.00 96.32           C  
ATOM   1919  CB  GLU A 118       9.249  -3.927  -0.887  1.00 96.32           C  
ATOM   1920  HB2 GLU A 118      10.118  -4.319  -0.358  1.00 96.32           H  
ATOM   1921  HB3 GLU A 118       9.543  -3.012  -1.401  1.00 96.32           H  
ATOM   1922  O   GLU A 118       7.784  -3.575  -3.594  1.00 96.32           O  
ATOM   1923  CG  GLU A 118       8.156  -3.611   0.151  1.00 96.32           C  
ATOM   1924  HG2 GLU A 118       7.727  -4.550   0.500  1.00 96.32           H  
ATOM   1925  HG3 GLU A 118       7.365  -3.035  -0.330  1.00 96.32           H  
ATOM   1926  CD  GLU A 118       8.685  -2.827   1.367  1.00 96.32           C  
ATOM   1927  OE1 GLU A 118       8.080  -2.956   2.461  1.00 96.32           O  
ATOM   1928  OE2 GLU A 118       9.696  -2.103   1.221  1.00 96.32           O  
ATOM   1929  N   LEU A 119       6.464  -5.061  -2.514  1.00 97.53           N  
ATOM   1930  H   LEU A 119       6.443  -5.794  -1.820  1.00 97.53           H  
ATOM   1931  CA  LEU A 119       5.181  -4.627  -3.039  1.00 97.53           C  
ATOM   1932  HA  LEU A 119       5.349  -3.958  -3.883  1.00 97.53           H  
ATOM   1933  C   LEU A 119       4.404  -3.838  -1.982  1.00 97.53           C  
ATOM   1934  CB  LEU A 119       4.369  -5.837  -3.536  1.00 97.53           C  
ATOM   1935  HB2 LEU A 119       4.167  -6.496  -2.691  1.00 97.53           H  
ATOM   1936  HB3 LEU A 119       3.411  -5.480  -3.914  1.00 97.53           H  
ATOM   1937  O   LEU A 119       4.609  -3.966  -0.772  1.00 97.53           O  
ATOM   1938  CG  LEU A 119       5.044  -6.670  -4.635  1.00 97.53           C  
ATOM   1939  HG  LEU A 119       5.993  -7.055  -4.262  1.00 97.53           H  
ATOM   1940  CD1 LEU A 119       4.163  -7.861  -4.983  1.00 97.53           C  
ATOM   1941 HD11 LEU A 119       4.019  -8.485  -4.102  1.00 97.53           H  
ATOM   1942 HD12 LEU A 119       4.633  -8.464  -5.760  1.00 97.53           H  
ATOM   1943 HD13 LEU A 119       3.190  -7.524  -5.340  1.00 97.53           H  
ATOM   1944  CD2 LEU A 119       5.285  -5.854  -5.904  1.00 97.53           C  
ATOM   1945 HD21 LEU A 119       6.004  -5.062  -5.694  1.00 97.53           H  
ATOM   1946 HD22 LEU A 119       5.699  -6.493  -6.683  1.00 97.53           H  
ATOM   1947 HD23 LEU A 119       4.353  -5.417  -6.261  1.00 97.53           H  
ATOM   1948  N   GLN A 120       3.463  -3.036  -2.455  1.00 97.17           N  
ATOM   1949  H   GLN A 120       3.403  -2.930  -3.457  1.00 97.17           H  
ATOM   1950  CA  GLN A 120       2.514  -2.286  -1.642  1.00 97.17           C  
ATOM   1951  HA  GLN A 120       2.539  -2.649  -0.615  1.00 97.17           H  
ATOM   1952  C   GLN A 120       1.086  -2.505  -2.149  1.00 97.17           C  
ATOM   1953  CB  GLN A 120       2.925  -0.812  -1.641  1.00 97.17           C  
ATOM   1954  HB2 GLN A 120       2.112  -0.215  -1.225  1.00 97.17           H  
ATOM   1955  HB3 GLN A 120       3.108  -0.476  -2.661  1.00 97.17           H  
ATOM   1956  O   GLN A 120       0.878  -3.001  -3.257  1.00 97.17           O  
ATOM   1957  CG  GLN A 120       4.202  -0.580  -0.822  1.00 97.17           C  
ATOM   1958  HG2 GLN A 120       5.033  -1.106  -1.291  1.00 97.17           H  
ATOM   1959  HG3 GLN A 120       4.074  -0.992   0.179  1.00 97.17           H  
ATOM   1960  CD  GLN A 120       4.561   0.895  -0.700  1.00 97.17           C  
ATOM   1961  NE2 GLN A 120       5.726   1.211  -0.180  1.00 97.17           N  
ATOM   1962 HE21 GLN A 120       6.374   0.491   0.107  1.00 97.17           H  
ATOM   1963 HE22 GLN A 120       5.913   2.201  -0.106  1.00 97.17           H  
ATOM   1964  OE1 GLN A 120       3.811   1.793  -1.032  1.00 97.17           O  
ATOM   1965  N   LYS A 121       0.086  -2.179  -1.323  1.00 97.32           N  
ATOM   1966  H   LYS A 121       0.305  -1.641  -0.497  1.00 97.32           H  
ATOM   1967  CA  LYS A 121      -1.331  -2.314  -1.694  1.00 97.32           C  
ATOM   1968  HA  LYS A 121      -1.536  -3.325  -2.046  1.00 97.32           H  
ATOM   1969  C   LYS A 121      -1.641  -1.354  -2.846  1.00 97.32           C  
ATOM   1970  CB  LYS A 121      -2.220  -2.005  -0.475  1.00 97.32           C  
ATOM   1971  HB2 LYS A 121      -1.966  -1.017  -0.091  1.00 97.32           H  
ATOM   1972  HB3 LYS A 121      -3.260  -1.974  -0.798  1.00 97.32           H  
ATOM   1973  O   LYS A 121      -1.347  -0.173  -2.721  1.00 97.32           O  
ATOM   1974  CG  LYS A 121      -2.090  -3.045   0.654  1.00 97.32           C  
ATOM   1975  HG2 LYS A 121      -2.466  -4.000   0.287  1.00 97.32           H  
ATOM   1976  HG3 LYS A 121      -1.044  -3.168   0.935  1.00 97.32           H  
ATOM   1977  CD  LYS A 121      -2.901  -2.639   1.896  1.00 97.32           C  
ATOM   1978  HD2 LYS A 121      -3.864  -2.240   1.576  1.00 97.32           H  
ATOM   1979  HD3 LYS A 121      -3.091  -3.521   2.507  1.00 97.32           H  
ATOM   1980  CE  LYS A 121      -2.165  -1.597   2.754  1.00 97.32           C  
ATOM   1981  HE2 LYS A 121      -1.307  -2.067   3.236  1.00 97.32           H  
ATOM   1982  HE3 LYS A 121      -1.799  -0.802   2.104  1.00 97.32           H  
ATOM   1983  NZ  LYS A 121      -3.068  -0.998   3.768  1.00 97.32           N  
ATOM   1984  HZ1 LYS A 121      -3.623  -1.684   4.260  1.00 97.32           H  
ATOM   1985  HZ2 LYS A 121      -3.710  -0.395   3.273  1.00 97.32           H  
ATOM   1986  HZ3 LYS A 121      -2.600  -0.392   4.427  1.00 97.32           H  
ATOM   1987  N   GLY A 122      -2.213  -1.851  -3.940  1.00 95.99           N  
ATOM   1988  H   GLY A 122      -2.363  -2.847  -4.019  1.00 95.99           H  
ATOM   1989  CA  GLY A 122      -2.659  -1.034  -5.077  1.00 95.99           C  
ATOM   1990  HA2 GLY A 122      -2.210  -0.041  -5.032  1.00 95.99           H  
ATOM   1991  HA3 GLY A 122      -2.334  -1.505  -6.005  1.00 95.99           H  
ATOM   1992  C   GLY A 122      -4.176  -0.847  -5.150  1.00 95.99           C  
ATOM   1993  O   GLY A 122      -4.662  -0.216  -6.079  1.00 95.99           O  
ATOM   1994  N   ASN A 123      -4.931  -1.411  -4.204  1.00 96.00           N  
ATOM   1995  H   ASN A 123      -4.470  -1.905  -3.453  1.00 96.00           H  
ATOM   1996  CA  ASN A 123      -6.370  -1.195  -4.071  1.00 96.00           C  
ATOM   1997  HA  ASN A 123      -6.754  -0.717  -4.972  1.00 96.00           H  
ATOM   1998  C   ASN A 123      -6.653  -0.264  -2.892  1.00 96.00           C  
ATOM   1999  CB  ASN A 123      -7.099  -2.531  -3.873  1.00 96.00           C  
ATOM   2000  HB2 ASN A 123      -8.169  -2.347  -3.773  1.00 96.00           H  
ATOM   2001  HB3 ASN A 123      -6.748  -2.988  -2.947  1.00 96.00           H  
ATOM   2002  O   ASN A 123      -5.949  -0.308  -1.882  1.00 96.00           O  
ATOM   2003  CG  ASN A 123      -6.875  -3.514  -4.997  1.00 96.00           C  
ATOM   2004  ND2 ASN A 123      -7.668  -3.473  -6.044  1.00 96.00           N  
ATOM   2005 HD21 ASN A 123      -8.404  -2.783  -6.096  1.00 96.00           H  
ATOM   2006 HD22 ASN A 123      -7.555  -4.181  -6.756  1.00 96.00           H  
ATOM   2007  OD1 ASN A 123      -5.989  -4.342  -4.924  1.00 96.00           O  
ATOM   2008  N   GLU A 124      -7.735   0.496  -3.005  1.00 91.13           N  
ATOM   2009  H   GLU A 124      -8.270   0.483  -3.862  1.00 91.13           H  
ATOM   2010  CA  GLU A 124      -8.286   1.324  -1.939  1.00 91.13           C  
ATOM   2011  HA  GLU A 124      -7.684   1.208  -1.038  1.00 91.13           H  
ATOM   2012  C   GLU A 124      -9.713   0.870  -1.622  1.00 91.13           C  
ATOM   2013  CB  GLU A 124      -8.219   2.793  -2.366  1.00 91.13           C  
ATOM   2014  HB2 GLU A 124      -7.196   3.007  -2.673  1.00 91.13           H  
ATOM   2015  HB3 GLU A 124      -8.879   2.958  -3.219  1.00 91.13           H  
ATOM   2016  O   GLU A 124     -10.469   0.491  -2.522  1.00 91.13           O  
ATOM   2017  CG  GLU A 124      -8.605   3.740  -1.223  1.00 91.13           C  
ATOM   2018  HG2 GLU A 124      -9.681   3.684  -1.061  1.00 91.13           H  
ATOM   2019  HG3 GLU A 124      -8.108   3.400  -0.314  1.00 91.13           H  
ATOM   2020  CD  GLU A 124      -8.197   5.193  -1.499  1.00 91.13           C  
ATOM   2021  OE1 GLU A 124      -8.110   5.945  -0.504  1.00 91.13           O  
ATOM   2022  OE2 GLU A 124      -7.915   5.519  -2.673  1.00 91.13           O  
ATOM   2023  N   LEU A 125     -10.066   0.862  -0.337  1.00 96.14           N  
ATOM   2024  H   LEU A 125      -9.422   1.239   0.344  1.00 96.14           H  
ATOM   2025  CA  LEU A 125     -11.431   0.588   0.093  1.00 96.14           C  
ATOM   2026  HA  LEU A 125     -11.844  -0.197  -0.540  1.00 96.14           H  
ATOM   2027  C   LEU A 125     -12.273   1.855  -0.079  1.00 96.14           C  
ATOM   2028  CB  LEU A 125     -11.429   0.098   1.553  1.00 96.14           C  
ATOM   2029  HB2 LEU A 125     -10.927   0.848   2.164  1.00 96.14           H  
ATOM   2030  HB3 LEU A 125     -10.868  -0.834   1.613  1.00 96.14           H  
ATOM   2031  O   LEU A 125     -12.019   2.854   0.587  1.00 96.14           O  
ATOM   2032  CG  LEU A 125     -12.845  -0.127   2.118  1.00 96.14           C  
ATOM   2033  HG  LEU A 125     -13.462   0.756   1.948  1.00 96.14           H  
ATOM   2034  CD1 LEU A 125     -13.521  -1.333   1.471  1.00 96.14           C  
ATOM   2035 HD11 LEU A 125     -14.561  -1.367   1.796  1.00 96.14           H  
ATOM   2036 HD12 LEU A 125     -13.017  -2.255   1.762  1.00 96.14           H  
ATOM   2037 HD13 LEU A 125     -13.527  -1.242   0.385  1.00 96.14           H  
ATOM   2038  CD2 LEU A 125     -12.782  -0.360   3.624  1.00 96.14           C  
ATOM   2039 HD21 LEU A 125     -12.338   0.506   4.115  1.00 96.14           H  
ATOM   2040 HD22 LEU A 125     -13.792  -0.499   4.012  1.00 96.14           H  
ATOM   2041 HD23 LEU A 125     -12.195  -1.253   3.835  1.00 96.14           H  
ATOM   2042  N   ALA A 126     -13.315   1.781  -0.903  1.00 94.19           N  
ATOM   2043  H   ALA A 126     -13.458   0.936  -1.438  1.00 94.19           H  
ATOM   2044  CA  ALA A 126     -14.339   2.813  -0.986  1.00 94.19           C  
ATOM   2045  HA  ALA A 126     -13.959   3.747  -0.571  1.00 94.19           H  
ATOM   2046  C   ALA A 126     -15.562   2.381  -0.171  1.00 94.19           C  
ATOM   2047  CB  ALA A 126     -14.669   3.070  -2.460  1.00 94.19           C  
ATOM   2048  HB1 ALA A 126     -15.058   2.162  -2.922  1.00 94.19           H  
ATOM   2049  HB2 ALA A 126     -13.771   3.388  -2.988  1.00 94.19           H  
ATOM   2050  HB3 ALA A 126     -15.421   3.856  -2.534  1.00 94.19           H  
ATOM   2051  O   ALA A 126     -16.207   1.384  -0.497  1.00 94.19           O  
ATOM   2052  N   LEU A 127     -15.877   3.122   0.893  1.00 95.99           N  
ATOM   2053  H   LEU A 127     -15.329   3.946   1.096  1.00 95.99           H  
ATOM   2054  CA  LEU A 127     -17.092   2.883   1.666  1.00 95.99           C  
ATOM   2055  HA  LEU A 127     -17.300   1.813   1.635  1.00 95.99           H  
ATOM   2056  C   LEU A 127     -18.296   3.617   1.059  1.00 95.99           C  
ATOM   2057  CB  LEU A 127     -16.908   3.290   3.134  1.00 95.99           C  
ATOM   2058  HB2 LEU A 127     -16.456   4.281   3.176  1.00 95.99           H  
ATOM   2059  HB3 LEU A 127     -17.899   3.364   3.582  1.00 95.99           H  
ATOM   2060  O   LEU A 127     -18.169   4.789   0.695  1.00 95.99           O  
ATOM   2061  CG  LEU A 127     -16.078   2.314   3.982  1.00 95.99           C  
ATOM   2062  HG  LEU A 127     -15.047   2.292   3.630  1.00 95.99           H  
ATOM   2063  CD1 LEU A 127     -16.109   2.817   5.419  1.00 95.99           C  
ATOM   2064 HD11 LEU A 127     -15.682   2.050   6.065  1.00 95.99           H  
ATOM   2065 HD12 LEU A 127     -17.135   2.991   5.741  1.00 95.99           H  
ATOM   2066 HD13 LEU A 127     -15.538   3.742   5.498  1.00 95.99           H  
ATOM   2067  CD2 LEU A 127     -16.633   0.886   3.993  1.00 95.99           C  
ATOM   2068 HD21 LEU A 127     -16.498   0.425   3.014  1.00 95.99           H  
ATOM   2069 HD22 LEU A 127     -17.692   0.892   4.253  1.00 95.99           H  
ATOM   2070 HD23 LEU A 127     -16.096   0.274   4.717  1.00 95.99           H  
ATOM   2071  N   PRO A 128     -19.479   2.976   1.016  1.00 97.23           N  
ATOM   2072  CA  PRO A 128     -20.744   3.651   0.750  1.00 97.23           C  
ATOM   2073  HA  PRO A 128     -20.765   3.931  -0.303  1.00 97.23           H  
ATOM   2074  C   PRO A 128     -20.953   4.901   1.617  1.00 97.23           C  
ATOM   2075  CB  PRO A 128     -21.824   2.598   1.013  1.00 97.23           C  
ATOM   2076  HB2 PRO A 128     -22.707   2.758   0.394  1.00 97.23           H  
ATOM   2077  HB3 PRO A 128     -22.095   2.595   2.069  1.00 97.23           H  
ATOM   2078  O   PRO A 128     -20.625   4.920   2.806  1.00 97.23           O  
ATOM   2079  CG  PRO A 128     -21.122   1.285   0.673  1.00 97.23           C  
ATOM   2080  HG2 PRO A 128     -21.558   0.439   1.206  1.00 97.23           H  
ATOM   2081  HG3 PRO A 128     -21.169   1.118  -0.403  1.00 97.23           H  
ATOM   2082  CD  PRO A 128     -19.673   1.533   1.085  1.00 97.23           C  
ATOM   2083  HD2 PRO A 128     -19.008   1.021   0.389  1.00 97.23           H  
ATOM   2084  HD3 PRO A 128     -19.481   1.169   2.094  1.00 97.23           H  
ATOM   2085  N   SER A 129     -21.550   5.942   1.031  1.00 97.01           N  
ATOM   2086  H   SER A 129     -21.860   5.848   0.074  1.00 97.01           H  
ATOM   2087  CA  SER A 129     -21.729   7.256   1.670  1.00 97.01           C  
ATOM   2088  HA  SER A 129     -20.744   7.661   1.903  1.00 97.01           H  
ATOM   2089  C   SER A 129     -22.520   7.204   2.982  1.00 97.01           C  
ATOM   2090  CB  SER A 129     -22.422   8.215   0.697  1.00 97.01           C  
ATOM   2091  HB2 SER A 129     -21.774   8.387  -0.162  1.00 97.01           H  
ATOM   2092  HB3 SER A 129     -22.609   9.167   1.195  1.00 97.01           H  
ATOM   2093  O   SER A 129     -22.219   7.969   3.899  1.00 97.01           O  
ATOM   2094  OG  SER A 129     -23.646   7.655   0.256  1.00 97.01           O  
ATOM   2095  HG  SER A 129     -24.095   8.279  -0.319  1.00 97.01           H  
ATOM   2096  N   GLN A 130     -23.480   6.281   3.102  1.00 97.21           N  
ATOM   2097  H   GLN A 130     -23.714   5.732   2.287  1.00 97.21           H  
ATOM   2098  CA  GLN A 130     -24.249   6.063   4.332  1.00 97.21           C  
ATOM   2099  HA  GLN A 130     -24.739   7.001   4.592  1.00 97.21           H  
ATOM   2100  C   GLN A 130     -23.343   5.695   5.519  1.00 97.21           C  
ATOM   2101  CB  GLN A 130     -25.361   5.028   4.077  1.00 97.21           C  
ATOM   2102  HB2 GLN A 130     -26.037   5.026   4.932  1.00 97.21           H  
ATOM   2103  HB3 GLN A 130     -25.930   5.355   3.206  1.00 97.21           H  
ATOM   2104  O   GLN A 130     -23.409   6.345   6.561  1.00 97.21           O  
ATOM   2105  CG  GLN A 130     -24.866   3.586   3.851  1.00 97.21           C  
ATOM   2106  HG2 GLN A 130     -24.471   3.198   4.790  1.00 97.21           H  
ATOM   2107  HG3 GLN A 130     -24.073   3.573   3.104  1.00 97.21           H  
ATOM   2108  CD  GLN A 130     -25.961   2.632   3.386  1.00 97.21           C  
ATOM   2109  NE2 GLN A 130     -25.764   1.343   3.544  1.00 97.21           N  
ATOM   2110 HE21 GLN A 130     -25.010   1.006   4.124  1.00 97.21           H  
ATOM   2111 HE22 GLN A 130     -26.547   0.742   3.330  1.00 97.21           H  
ATOM   2112  OE1 GLN A 130     -26.974   3.025   2.831  1.00 97.21           O  
ATOM   2113  N   PHE A 131     -22.395   4.775   5.310  1.00 98.16           N  
ATOM   2114  H   PHE A 131     -22.355   4.316   4.411  1.00 98.16           H  
ATOM   2115  CA  PHE A 131     -21.457   4.327   6.340  1.00 98.16           C  
ATOM   2116  HA  PHE A 131     -22.012   4.095   7.249  1.00 98.16           H  
ATOM   2117  C   PHE A 131     -20.437   5.409   6.691  1.00 98.16           C  
ATOM   2118  CB  PHE A 131     -20.737   3.065   5.849  1.00 98.16           C  
ATOM   2119  HB2 PHE A 131     -20.011   2.770   6.608  1.00 98.16           H  
ATOM   2120  HB3 PHE A 131     -20.174   3.313   4.950  1.00 98.16           H  
ATOM   2121  O   PHE A 131     -20.060   5.562   7.854  1.00 98.16           O  
ATOM   2122  CG  PHE A 131     -21.630   1.871   5.557  1.00 98.16           C  
ATOM   2123  CD1 PHE A 131     -22.710   1.547   6.398  1.00 98.16           C  
ATOM   2124  HD1 PHE A 131     -22.910   2.134   7.282  1.00 98.16           H  
ATOM   2125  CD2 PHE A 131     -21.372   1.064   4.439  1.00 98.16           C  
ATOM   2126  HD2 PHE A 131     -20.526   1.292   3.807  1.00 98.16           H  
ATOM   2127  CE1 PHE A 131     -23.529   0.442   6.114  1.00 98.16           C  
ATOM   2128  HE1 PHE A 131     -24.348   0.180   6.769  1.00 98.16           H  
ATOM   2129  CE2 PHE A 131     -22.202  -0.030   4.141  1.00 98.16           C  
ATOM   2130  HE2 PHE A 131     -22.024  -0.637   3.266  1.00 98.16           H  
ATOM   2131  CZ  PHE A 131     -23.274  -0.352   4.988  1.00 98.16           C  
ATOM   2132  HZ  PHE A 131     -23.895  -1.213   4.789  1.00 98.16           H  
ATOM   2133  N   VAL A 132     -20.013   6.206   5.705  1.00 97.57           N  
ATOM   2134  H   VAL A 132     -20.337   6.012   4.768  1.00 97.57           H  
ATOM   2135  CA  VAL A 132     -19.149   7.373   5.945  1.00 97.57           C  
ATOM   2136  HA  VAL A 132     -18.262   7.040   6.485  1.00 97.57           H  
ATOM   2137  C   VAL A 132     -19.864   8.393   6.839  1.00 97.57           C  
ATOM   2138  CB  VAL A 132     -18.693   8.014   4.619  1.00 97.57           C  
ATOM   2139  HB  VAL A 132     -19.567   8.312   4.040  1.00 97.57           H  
ATOM   2140  O   VAL A 132     -19.283   8.868   7.818  1.00 97.57           O  
ATOM   2141  CG1 VAL A 132     -17.828   9.259   4.860  1.00 97.57           C  
ATOM   2142 HG11 VAL A 132     -16.972   9.005   5.486  1.00 97.57           H  
ATOM   2143 HG12 VAL A 132     -18.412  10.041   5.345  1.00 97.57           H  
ATOM   2144 HG13 VAL A 132     -17.470   9.648   3.906  1.00 97.57           H  
ATOM   2145  CG2 VAL A 132     -17.865   7.030   3.782  1.00 97.57           C  
ATOM   2146 HG21 VAL A 132     -17.559   7.500   2.847  1.00 97.57           H  
ATOM   2147 HG22 VAL A 132     -16.980   6.716   4.334  1.00 97.57           H  
ATOM   2148 HG23 VAL A 132     -18.458   6.150   3.532  1.00 97.57           H  
ATOM   2149  N   ASN A 133     -21.132   8.702   6.547  1.00 97.44           N  
ATOM   2150  H   ASN A 133     -21.562   8.266   5.744  1.00 97.44           H  
ATOM   2151  CA  ASN A 133     -21.942   9.615   7.355  1.00 97.44           C  
ATOM   2152  HA  ASN A 133     -21.410  10.561   7.457  1.00 97.44           H  
ATOM   2153  C   ASN A 133     -22.172   9.072   8.776  1.00 97.44           C  
ATOM   2154  CB  ASN A 133     -23.267   9.881   6.622  1.00 97.44           C  
ATOM   2155  HB2 ASN A 133     -23.790   8.938   6.465  1.00 97.44           H  
ATOM   2156  HB3 ASN A 133     -23.064  10.321   5.646  1.00 97.44           H  
ATOM   2157  O   ASN A 133     -21.992   9.801   9.755  1.00 97.44           O  
ATOM   2158  CG  ASN A 133     -24.162  10.833   7.397  1.00 97.44           C  
ATOM   2159  ND2 ASN A 133     -25.399  10.461   7.626  1.00 97.44           N  
ATOM   2160 HD21 ASN A 133     -25.725   9.557   7.315  1.00 97.44           H  
ATOM   2161 HD22 ASN A 133     -25.986  11.081   8.166  1.00 97.44           H  
ATOM   2162  OD1 ASN A 133     -23.761  11.908   7.816  1.00 97.44           O  
ATOM   2163  N   PHE A 134     -22.505   7.787   8.904  1.00 98.31           N  
ATOM   2164  H   PHE A 134     -22.675   7.233   8.077  1.00 98.31           H  
ATOM   2165  CA  PHE A 134     -22.668   7.134  10.198  1.00 98.31           C  
ATOM   2166  HA  PHE A 134     -23.429   7.667  10.768  1.00 98.31           H  
ATOM   2167  C   PHE A 134     -21.386   7.176  11.036  1.00 98.31           C  
ATOM   2168  CB  PHE A 134     -23.159   5.706   9.986  1.00 98.31           C  
ATOM   2169  HB2 PHE A 134     -22.547   5.228   9.220  1.00 98.31           H  
ATOM   2170  HB3 PHE A 134     -24.185   5.740   9.619  1.00 98.31           H  
ATOM   2171  O   PHE A 134     -21.429   7.676  12.160  1.00 98.31           O  
ATOM   2172  CG  PHE A 134     -23.113   4.865  11.244  1.00 98.31           C  
ATOM   2173  CD1 PHE A 134     -22.173   3.825  11.355  1.00 98.31           C  
ATOM   2174  HD1 PHE A 134     -21.538   3.580  10.516  1.00 98.31           H  
ATOM   2175  CD2 PHE A 134     -23.984   5.142  12.314  1.00 98.31           C  
ATOM   2176  HD2 PHE A 134     -24.734   5.912  12.209  1.00 98.31           H  
ATOM   2177  CE1 PHE A 134     -22.103   3.066  12.532  1.00 98.31           C  
ATOM   2178  HE1 PHE A 134     -21.420   2.231  12.591  1.00 98.31           H  
ATOM   2179  CE2 PHE A 134     -23.905   4.387  13.497  1.00 98.31           C  
ATOM   2180  HE2 PHE A 134     -24.600   4.567  14.304  1.00 98.31           H  
ATOM   2181  CZ  PHE A 134     -22.960   3.352  13.606  1.00 98.31           C  
ATOM   2182  HZ  PHE A 134     -22.917   2.743  14.497  1.00 98.31           H  
ATOM   2183  N   LEU A 135     -20.232   6.765  10.495  1.00 97.92           N  
ATOM   2184  H   LEU A 135     -20.258   6.357   9.572  1.00 97.92           H  
ATOM   2185  CA  LEU A 135     -18.949   6.813  11.213  1.00 97.92           C  
ATOM   2186  HA  LEU A 135     -19.038   6.226  12.127  1.00 97.92           H  
ATOM   2187  C   LEU A 135     -18.569   8.235  11.640  1.00 97.92           C  
ATOM   2188  CB  LEU A 135     -17.831   6.238  10.326  1.00 97.92           C  
ATOM   2189  HB2 LEU A 135     -16.870   6.556  10.728  1.00 97.92           H  
ATOM   2190  HB3 LEU A 135     -17.926   6.662   9.326  1.00 97.92           H  
ATOM   2191  O   LEU A 135     -18.085   8.450  12.759  1.00 97.92           O  
ATOM   2192  CG  LEU A 135     -17.811   4.705  10.225  1.00 97.92           C  
ATOM   2193  HG  LEU A 135     -18.780   4.344   9.879  1.00 97.92           H  
ATOM   2194  CD1 LEU A 135     -16.731   4.308   9.221  1.00 97.92           C  
ATOM   2195 HD11 LEU A 135     -16.674   3.222   9.149  1.00 97.92           H  
ATOM   2196 HD12 LEU A 135     -16.984   4.707   8.238  1.00 97.92           H  
ATOM   2197 HD13 LEU A 135     -15.764   4.696   9.542  1.00 97.92           H  
ATOM   2198  CD2 LEU A 135     -17.476   4.047  11.568  1.00 97.92           C  
ATOM   2199 HD21 LEU A 135     -16.531   4.427  11.956  1.00 97.92           H  
ATOM   2200 HD22 LEU A 135     -18.278   4.235  12.282  1.00 97.92           H  
ATOM   2201 HD23 LEU A 135     -17.404   2.968  11.435  1.00 97.92           H  
ATOM   2202  N   TYR A 136     -18.812   9.223  10.777  1.00 97.17           N  
ATOM   2203  H   TYR A 136     -19.184   8.987   9.868  1.00 97.17           H  
ATOM   2204  CA  TYR A 136     -18.571  10.628  11.095  1.00 97.17           C  
ATOM   2205  HA  TYR A 136     -17.520  10.754  11.358  1.00 97.17           H  
ATOM   2206  C   TYR A 136     -19.406  11.100  12.296  1.00 97.17           C  
ATOM   2207  CB  TYR A 136     -18.860  11.476   9.853  1.00 97.17           C  
ATOM   2208  HB2 TYR A 136     -18.149  11.210   9.070  1.00 97.17           H  
ATOM   2209  HB3 TYR A 136     -19.856  11.243   9.477  1.00 97.17           H  
ATOM   2210  O   TYR A 136     -18.882  11.762  13.195  1.00 97.17           O  
ATOM   2211  CG  TYR A 136     -18.782  12.964  10.115  1.00 97.17           C  
ATOM   2212  CD1 TYR A 136     -19.936  13.662  10.520  1.00 97.17           C  
ATOM   2213  HD1 TYR A 136     -20.871  13.129  10.615  1.00 97.17           H  
ATOM   2214  CD2 TYR A 136     -17.565  13.648   9.945  1.00 97.17           C  
ATOM   2215  HD2 TYR A 136     -16.693  13.107   9.608  1.00 97.17           H  
ATOM   2216  CE1 TYR A 136     -19.876  15.043  10.771  1.00 97.17           C  
ATOM   2217  HE1 TYR A 136     -20.765  15.584  11.059  1.00 97.17           H  
ATOM   2218  CE2 TYR A 136     -17.516  15.042  10.129  1.00 97.17           C  
ATOM   2219  HE2 TYR A 136     -16.603  15.576   9.910  1.00 97.17           H  
ATOM   2220  OH  TYR A 136     -18.651  17.087  10.701  1.00 97.17           O  
ATOM   2221  HH  TYR A 136     -17.964  17.479  10.156  1.00 97.17           H  
ATOM   2222  CZ  TYR A 136     -18.673  15.737  10.548  1.00 97.17           C  
ATOM   2223  N   LEU A 137     -20.695  10.753  12.342  1.00 97.00           N  
ATOM   2224  H   LEU A 137     -21.072  10.201  11.585  1.00 97.00           H  
ATOM   2225  CA  LEU A 137     -21.578  11.125  13.450  1.00 97.00           C  
ATOM   2226  HA  LEU A 137     -21.394  12.167  13.711  1.00 97.00           H  
ATOM   2227  C   LEU A 137     -21.284  10.314  14.720  1.00 97.00           C  
ATOM   2228  CB  LEU A 137     -23.043  10.969  13.008  1.00 97.00           C  
ATOM   2229  HB2 LEU A 137     -23.680  11.117  13.881  1.00 97.00           H  
ATOM   2230  HB3 LEU A 137     -23.193   9.950  12.652  1.00 97.00           H  
ATOM   2231  O   LEU A 137     -21.234  10.883  15.813  1.00 97.00           O  
ATOM   2232  CG  LEU A 137     -23.504  11.947  11.912  1.00 97.00           C  
ATOM   2233  HG  LEU A 137     -22.878  11.849  11.026  1.00 97.00           H  
ATOM   2234  CD1 LEU A 137     -24.950  11.636  11.531  1.00 97.00           C  
ATOM   2235 HD11 LEU A 137     -25.608  11.709  12.397  1.00 97.00           H  
ATOM   2236 HD12 LEU A 137     -25.282  12.317  10.748  1.00 97.00           H  
ATOM   2237 HD13 LEU A 137     -24.994  10.625  11.127  1.00 97.00           H  
ATOM   2238  CD2 LEU A 137     -23.445  13.402  12.389  1.00 97.00           C  
ATOM   2239 HD21 LEU A 137     -22.407  13.700  12.533  1.00 97.00           H  
ATOM   2240 HD22 LEU A 137     -23.994  13.490  13.327  1.00 97.00           H  
ATOM   2241 HD23 LEU A 137     -23.888  14.042  11.626  1.00 97.00           H  
ATOM   2242  N   ALA A 138     -21.044   9.010  14.585  1.00 97.49           N  
ATOM   2243  H   ALA A 138     -21.117   8.607  13.662  1.00 97.49           H  
ATOM   2244  CA  ALA A 138     -20.774   8.095  15.689  1.00 97.49           C  
ATOM   2245  HA  ALA A 138     -21.589   8.169  16.409  1.00 97.49           H  
ATOM   2246  C   ALA A 138     -19.473   8.447  16.428  1.00 97.49           C  
ATOM   2247  CB  ALA A 138     -20.760   6.667  15.132  1.00 97.49           C  
ATOM   2248  HB1 ALA A 138     -19.970   6.555  14.389  1.00 97.49           H  
ATOM   2249  HB2 ALA A 138     -20.593   5.960  15.945  1.00 97.49           H  
ATOM   2250  HB3 ALA A 138     -21.716   6.438  14.662  1.00 97.49           H  
ATOM   2251  O   ALA A 138     -19.475   8.555  17.656  1.00 97.49           O  
ATOM   2252  N   SER A 139     -18.392   8.755  15.700  1.00 97.03           N  
ATOM   2253  H   SER A 139     -18.447   8.646  14.697  1.00 97.03           H  
ATOM   2254  CA  SER A 139     -17.110   9.197  16.289  1.00 97.03           C  
ATOM   2255  HA  SER A 139     -16.773   8.441  16.997  1.00 97.03           H  
ATOM   2256  C   SER A 139     -17.218  10.515  17.066  1.00 97.03           C  
ATOM   2257  CB  SER A 139     -16.035   9.328  15.203  1.00 97.03           C  
ATOM   2258  HB2 SER A 139     -15.863   8.352  14.749  1.00 97.03           H  
ATOM   2259  HB3 SER A 139     -15.104   9.667  15.657  1.00 97.03           H  
ATOM   2260  O   SER A 139     -16.395  10.808  17.934  1.00 97.03           O  
ATOM   2261  OG  SER A 139     -16.431  10.249  14.203  1.00 97.03           O  
ATOM   2262  HG  SER A 139     -16.995   9.769  13.593  1.00 97.03           H  
ATOM   2263  N   ARG A 140     -18.265  11.305  16.801  1.00 95.03           N  
ATOM   2264  H   ARG A 140     -18.884  10.997  16.065  1.00 95.03           H  
ATOM   2265  CA  ARG A 140     -18.526  12.616  17.412  1.00 95.03           C  
ATOM   2266  HA  ARG A 140     -17.674  12.889  18.034  1.00 95.03           H  
ATOM   2267  C   ARG A 140     -19.731  12.607  18.352  1.00 95.03           C  
ATOM   2268  CB  ARG A 140     -18.650  13.663  16.295  1.00 95.03           C  
ATOM   2269  HB2 ARG A 140     -18.900  14.634  16.722  1.00 95.03           H  
ATOM   2270  HB3 ARG A 140     -19.452  13.368  15.617  1.00 95.03           H  
ATOM   2271  O   ARG A 140     -20.145  13.662  18.824  1.00 95.03           O  
ATOM   2272  CG  ARG A 140     -17.337  13.794  15.510  1.00 95.03           C  
ATOM   2273  HG2 ARG A 140     -17.058  12.827  15.090  1.00 95.03           H  
ATOM   2274  HG3 ARG A 140     -16.543  14.126  16.179  1.00 95.03           H  
ATOM   2275  CD  ARG A 140     -17.485  14.785  14.358  1.00 95.03           C  
ATOM   2276  HD2 ARG A 140     -17.683  15.776  14.767  1.00 95.03           H  
ATOM   2277  HD3 ARG A 140     -18.324  14.476  13.735  1.00 95.03           H  
ATOM   2278  NE  ARG A 140     -16.261  14.791  13.540  1.00 95.03           N  
ATOM   2279  HE  ARG A 140     -15.732  13.931  13.544  1.00 95.03           H  
ATOM   2280  NH1 ARG A 140     -16.517  16.851  12.580  1.00 95.03           N  
ATOM   2281 HH11 ARG A 140     -17.477  16.872  12.896  1.00 95.03           H  
ATOM   2282 HH12 ARG A 140     -16.146  17.609  12.025  1.00 95.03           H  
ATOM   2283  NH2 ARG A 140     -14.709  15.645  12.112  1.00 95.03           N  
ATOM   2284 HH21 ARG A 140     -14.368  16.388  11.519  1.00 95.03           H  
ATOM   2285 HH22 ARG A 140     -14.165  14.799  12.207  1.00 95.03           H  
ATOM   2286  CZ  ARG A 140     -15.838  15.757  12.751  1.00 95.03           C  
ATOM   2287  N   ILE A 141     -20.280  11.444  18.706  1.00 93.49           N  
ATOM   2288  H   ILE A 141     -19.931  10.605  18.266  1.00 93.49           H  
ATOM   2289  CA  ILE A 141     -21.514  11.352  19.508  1.00 93.49           C  
ATOM   2290  HA  ILE A 141     -22.296  11.842  18.927  1.00 93.49           H  
ATOM   2291  C   ILE A 141     -21.428  12.099  20.850  1.00 93.49           C  
ATOM   2292  CB  ILE A 141     -21.910   9.869  19.686  1.00 93.49           C  
ATOM   2293  HB  ILE A 141     -21.837   9.386  18.712  1.00 93.49           H  
ATOM   2294  O   ILE A 141     -22.416  12.665  21.313  1.00 93.49           O  
ATOM   2295  CG1 ILE A 141     -23.347   9.654  20.196  1.00 93.49           C  
ATOM   2296 HG12 ILE A 141     -23.480  10.137  21.164  1.00 93.49           H  
ATOM   2297 HG13 ILE A 141     -23.508   8.584  20.325  1.00 93.49           H  
ATOM   2298  CG2 ILE A 141     -20.950   9.151  20.638  1.00 93.49           C  
ATOM   2299 HG21 ILE A 141     -21.088   9.465  21.673  1.00 93.49           H  
ATOM   2300 HG22 ILE A 141     -21.096   8.073  20.566  1.00 93.49           H  
ATOM   2301 HG23 ILE A 141     -19.933   9.372  20.313  1.00 93.49           H  
ATOM   2302  CD1 ILE A 141     -24.413  10.167  19.226  1.00 93.49           C  
ATOM   2303 HD11 ILE A 141     -24.408  11.257  19.203  1.00 93.49           H  
ATOM   2304 HD12 ILE A 141     -25.393   9.827  19.558  1.00 93.49           H  
ATOM   2305 HD13 ILE A 141     -24.224   9.784  18.223  1.00 93.49           H  
ATOM   2306  N   LYS A 142     -20.237  12.169  21.462  1.00 90.83           N  
ATOM   2307  H   LYS A 142     -19.472  11.670  21.031  1.00 90.83           H  
ATOM   2308  CA  LYS A 142     -19.994  12.934  22.696  1.00 90.83           C  
ATOM   2309  HA  LYS A 142     -20.753  12.668  23.431  1.00 90.83           H  
ATOM   2310  C   LYS A 142     -20.126  14.446  22.498  1.00 90.83           C  
ATOM   2311  CB  LYS A 142     -18.608  12.586  23.270  1.00 90.83           C  
ATOM   2312  HB2 LYS A 142     -17.864  12.629  22.474  1.00 90.83           H  
ATOM   2313  HB3 LYS A 142     -18.342  13.327  24.024  1.00 90.83           H  
ATOM   2314  O   LYS A 142     -20.616  15.116  23.402  1.00 90.83           O  
ATOM   2315  CG  LYS A 142     -18.573  11.200  23.937  1.00 90.83           C  
ATOM   2316  HG2 LYS A 142     -18.909  10.442  23.230  1.00 90.83           H  
ATOM   2317  HG3 LYS A 142     -19.251  11.206  24.791  1.00 90.83           H  
ATOM   2318  CD  LYS A 142     -17.158  10.836  24.417  1.00 90.83           C  
ATOM   2319  HD2 LYS A 142     -16.526  10.688  23.541  1.00 90.83           H  
ATOM   2320  HD3 LYS A 142     -16.745  11.643  25.022  1.00 90.83           H  
ATOM   2321  CE  LYS A 142     -17.186   9.543  25.248  1.00 90.83           C  
ATOM   2322  HE2 LYS A 142     -17.606   9.749  26.232  1.00 90.83           H  
ATOM   2323  HE3 LYS A 142     -17.833   8.827  24.742  1.00 90.83           H  
ATOM   2324  NZ  LYS A 142     -15.845   8.917  25.372  1.00 90.83           N  
ATOM   2325  HZ1 LYS A 142     -15.613   8.565  24.454  1.00 90.83           H  
ATOM   2326  HZ2 LYS A 142     -15.881   8.081  25.937  1.00 90.83           H  
ATOM   2327  HZ3 LYS A 142     -15.118   9.544  25.688  1.00 90.83           H  
ATOM   2328  N   SER A 143     -19.714  15.000  21.354  1.00 89.16           N  
ATOM   2329  H   SER A 143     -19.443  14.405  20.585  1.00 89.16           H  
ATOM   2330  CA  SER A 143     -19.893  16.432  21.072  1.00 89.16           C  
ATOM   2331  HA  SER A 143     -19.677  16.993  21.981  1.00 89.16           H  
ATOM   2332  C   SER A 143     -21.337  16.760  20.699  1.00 89.16           C  
ATOM   2333  CB  SER A 143     -18.918  16.933  20.002  1.00 89.16           C  
ATOM   2334  HB2 SER A 143     -17.897  16.713  20.312  1.00 89.16           H  
ATOM   2335  HB3 SER A 143     -19.028  18.013  19.905  1.00 89.16           H  
ATOM   2336  O   SER A 143     -21.823  17.820  21.074  1.00 89.16           O  
ATOM   2337  OG  SER A 143     -19.166  16.335  18.752  1.00 89.16           O  
ATOM   2338  HG  SER A 143     -18.599  16.742  18.093  1.00 89.16           H  
ATOM   2339  N   LEU A 144     -22.065  15.820  20.084  1.00 86.00           N  
ATOM   2340  H   LEU A 144     -21.578  15.004  19.742  1.00 86.00           H  
ATOM   2341  CA  LEU A 144     -23.495  15.967  19.770  1.00 86.00           C  
ATOM   2342  HA  LEU A 144     -23.633  16.898  19.221  1.00 86.00           H  
ATOM   2343  C   LEU A 144     -24.399  16.071  21.011  1.00 86.00           C  
ATOM   2344  CB  LEU A 144     -23.955  14.787  18.894  1.00 86.00           C  
ATOM   2345  HB2 LEU A 144     -25.024  14.895  18.715  1.00 86.00           H  
ATOM   2346  HB3 LEU A 144     -23.811  13.861  19.451  1.00 86.00           H  
ATOM   2347  O   LEU A 144     -25.547  16.501  20.891  1.00 86.00           O  
ATOM   2348  CG  LEU A 144     -23.255  14.654  17.530  1.00 86.00           C  
ATOM   2349  HG  LEU A 144     -22.183  14.516  17.668  1.00 86.00           H  
ATOM   2350  CD1 LEU A 144     -23.810  13.433  16.797  1.00 86.00           C  
ATOM   2351 HD11 LEU A 144     -23.380  13.365  15.798  1.00 86.00           H  
ATOM   2352 HD12 LEU A 144     -23.541  12.519  17.327  1.00 86.00           H  
ATOM   2353 HD13 LEU A 144     -24.896  13.489  16.733  1.00 86.00           H  
ATOM   2354  CD2 LEU A 144     -23.471  15.884  16.647  1.00 86.00           C  
ATOM   2355 HD21 LEU A 144     -24.538  16.068  16.526  1.00 86.00           H  
ATOM   2356 HD22 LEU A 144     -23.013  15.713  15.673  1.00 86.00           H  
ATOM   2357 HD23 LEU A 144     -22.994  16.753  17.100  1.00 86.00           H  
ATOM   2358  N   LYS A 145     -23.903  15.663  22.186  1.00 82.03           N  
ATOM   2359  H   LYS A 145     -22.971  15.276  22.176  1.00 82.03           H  
ATOM   2360  CA  LYS A 145     -24.607  15.743  23.476  1.00 82.03           C  
ATOM   2361  HA  LYS A 145     -25.682  15.674  23.310  1.00 82.03           H  
ATOM   2362  C   LYS A 145     -24.395  17.068  24.211  1.00 82.03           C  
ATOM   2363  CB  LYS A 145     -24.170  14.566  24.365  1.00 82.03           C  
ATOM   2364  HB2 LYS A 145     -23.081  14.526  24.402  1.00 82.03           H  
ATOM   2365  HB3 LYS A 145     -24.538  14.724  25.378  1.00 82.03           H  
ATOM   2366  O   LYS A 145     -25.074  17.306  25.206  1.00 82.03           O  
ATOM   2367  CG  LYS A 145     -24.725  13.228  23.862  1.00 82.03           C  
ATOM   2368  HG2 LYS A 145     -24.450  13.075  22.819  1.00 82.03           H  
ATOM   2369  HG3 LYS A 145     -25.812  13.254  23.936  1.00 82.03           H  
ATOM   2370  CD  LYS A 145     -24.197  12.063  24.706  1.00 82.03           C  
ATOM   2371  HD2 LYS A 145     -23.108  12.049  24.659  1.00 82.03           H  
ATOM   2372  HD3 LYS A 145     -24.514  12.200  25.739  1.00 82.03           H  
ATOM   2373  CE  LYS A 145     -24.754  10.745  24.158  1.00 82.03           C  
ATOM   2374  HE2 LYS A 145     -25.840  10.825  24.116  1.00 82.03           H  
ATOM   2375  HE3 LYS A 145     -24.396  10.616  23.136  1.00 82.03           H  
ATOM   2376  NZ  LYS A 145     -24.359   9.586  25.000  1.00 82.03           N  
ATOM   2377  HZ1 LYS A 145     -24.707   9.700  25.941  1.00 82.03           H  
ATOM   2378  HZ2 LYS A 145     -24.750   8.732  24.626  1.00 82.03           H  
ATOM   2379  HZ3 LYS A 145     -23.354   9.488  25.033  1.00 82.03           H  
ATOM   2380  N   LYS A 146     -23.443  17.899  23.775  1.00 80.71           N  
ATOM   2381  H   LYS A 146     -23.016  17.723  22.877  1.00 80.71           H  
ATOM   2382  CA  LYS A 146     -23.065  19.117  24.498  1.00 80.71           C  
ATOM   2383  HA  LYS A 146     -23.220  18.916  25.559  1.00 80.71           H  
ATOM   2384  C   LYS A 146     -23.960  20.309  24.112  1.00 80.71           C  
ATOM   2385  CB  LYS A 146     -21.575  19.431  24.301  1.00 80.71           C  
ATOM   2386  HB2 LYS A 146     -21.359  20.402  24.747  1.00 80.71           H  
ATOM   2387  HB3 LYS A 146     -21.353  19.490  23.236  1.00 80.71           H  
ATOM   2388  O   LYS A 146     -24.415  20.365  22.971  1.00 80.71           O  
ATOM   2389  CG  LYS A 146     -20.688  18.370  24.970  1.00 80.71           C  
ATOM   2390  HG2 LYS A 146     -20.864  17.402  24.501  1.00 80.71           H  
ATOM   2391  HG3 LYS A 146     -20.946  18.301  26.027  1.00 80.71           H  
ATOM   2392  CD  LYS A 146     -19.204  18.729  24.840  1.00 80.71           C  
ATOM   2393  HD2 LYS A 146     -19.032  19.691  25.323  1.00 80.71           H  
ATOM   2394  HD3 LYS A 146     -18.947  18.812  23.784  1.00 80.71           H  
ATOM   2395  CE  LYS A 146     -18.339  17.653  25.505  1.00 80.71           C  
ATOM   2396  HE2 LYS A 146     -18.495  16.709  24.983  1.00 80.71           H  
ATOM   2397  HE3 LYS A 146     -18.680  17.526  26.532  1.00 80.71           H  
ATOM   2398  NZ  LYS A 146     -16.901  18.030  25.493  1.00 80.71           N  
ATOM   2399  HZ1 LYS A 146     -16.339  17.326  25.951  1.00 80.71           H  
ATOM   2400  HZ2 LYS A 146     -16.567  18.156  24.548  1.00 80.71           H  
ATOM   2401  HZ3 LYS A 146     -16.767  18.900  25.989  1.00 80.71           H  
ATOM   2402  N   PRO A 147     -24.191  21.259  25.037  1.00 71.86           N  
ATOM   2403  CA  PRO A 147     -24.827  22.544  24.734  1.00 71.86           C  
ATOM   2404  HA  PRO A 147     -25.832  22.351  24.360  1.00 71.86           H  
ATOM   2405  C   PRO A 147     -24.030  23.360  23.689  1.00 71.86           C  
ATOM   2406  CB  PRO A 147     -24.914  23.283  26.078  1.00 71.86           C  
ATOM   2407  HB2 PRO A 147     -25.867  23.800  26.196  1.00 71.86           H  
ATOM   2408  HB3 PRO A 147     -24.087  23.988  26.174  1.00 71.86           H  
ATOM   2409  O   PRO A 147     -22.837  23.092  23.510  1.00 71.86           O  
ATOM   2410  CG  PRO A 147     -24.764  22.194  27.134  1.00 71.86           C  
ATOM   2411  HG2 PRO A 147     -24.325  22.578  28.055  1.00 71.86           H  
ATOM   2412  HG3 PRO A 147     -25.736  21.741  27.330  1.00 71.86           H  
ATOM   2413  CD  PRO A 147     -23.857  21.183  26.452  1.00 71.86           C  
ATOM   2414  HD2 PRO A 147     -24.056  20.198  26.875  1.00 71.86           H  
ATOM   2415  HD3 PRO A 147     -22.814  21.463  26.597  1.00 71.86           H  
ATOM   2416  N   PRO A 148     -24.633  24.374  23.032  1.00 70.09           N  
ATOM   2417  CA  PRO A 148     -25.913  25.003  23.387  1.00 70.09           C  
ATOM   2418  HA  PRO A 148     -25.976  25.127  24.469  1.00 70.09           H  
ATOM   2419  C   PRO A 148     -27.170  24.236  22.954  1.00 70.09           C  
ATOM   2420  CB  PRO A 148     -25.858  26.413  22.797  1.00 70.09           C  
ATOM   2421  HB2 PRO A 148     -25.418  27.093  23.526  1.00 70.09           H  
ATOM   2422  HB3 PRO A 148     -26.840  26.774  22.493  1.00 70.09           H  
ATOM   2423  O   PRO A 148     -28.137  24.246  23.703  1.00 70.09           O  
ATOM   2424  CG  PRO A 148     -24.915  26.270  21.606  1.00 70.09           C  
ATOM   2425  HG2 PRO A 148     -24.411  27.208  21.374  1.00 70.09           H  
ATOM   2426  HG3 PRO A 148     -25.474  25.913  20.741  1.00 70.09           H  
ATOM   2427  CD  PRO A 148     -23.931  25.193  22.055  1.00 70.09           C  
ATOM   2428  HD2 PRO A 148     -23.606  24.594  21.203  1.00 70.09           H  
ATOM   2429  HD3 PRO A 148     -23.069  25.661  22.530  1.00 70.09           H  
ATOM   2430  N   GLU A 149     -27.153  23.486  21.851  1.00 68.02           N  
ATOM   2431  H   GLU A 149     -26.339  23.492  21.254  1.00 68.02           H  
ATOM   2432  CA  GLU A 149     -28.263  22.591  21.497  1.00 68.02           C  
ATOM   2433  HA  GLU A 149     -28.986  22.559  22.312  1.00 68.02           H  
ATOM   2434  C   GLU A 149     -27.761  21.164  21.258  1.00 68.02           C  
ATOM   2435  CB  GLU A 149     -29.062  23.090  20.289  1.00 68.02           C  
ATOM   2436  HB2 GLU A 149     -28.391  23.332  19.464  1.00 68.02           H  
ATOM   2437  HB3 GLU A 149     -29.690  22.254  19.983  1.00 68.02           H  
ATOM   2438  O   GLU A 149     -27.128  20.891  20.230  1.00 68.02           O  
ATOM   2439  CG  GLU A 149     -29.946  24.308  20.625  1.00 68.02           C  
ATOM   2440  HG2 GLU A 149     -29.433  25.214  20.303  1.00 68.02           H  
ATOM   2441  HG3 GLU A 149     -30.073  24.373  21.706  1.00 68.02           H  
ATOM   2442  CD  GLU A 149     -31.346  24.241  19.989  1.00 68.02           C  
ATOM   2443  OE1 GLU A 149     -32.250  24.903  20.540  1.00 68.02           O  
ATOM   2444  OE2 GLU A 149     -31.516  23.498  18.993  1.00 68.02           O  
ATOM   2445  N   PRO A 150     -28.055  20.224  22.177  1.00 74.69           N  
ATOM   2446  CA  PRO A 150     -27.880  18.808  21.911  1.00 74.69           C  
ATOM   2447  HA  PRO A 150     -26.813  18.594  21.850  1.00 74.69           H  
ATOM   2448  C   PRO A 150     -28.579  18.443  20.601  1.00 74.69           C  
ATOM   2449  CB  PRO A 150     -28.493  18.074  23.111  1.00 74.69           C  
ATOM   2450  HB2 PRO A 150     -27.927  17.178  23.363  1.00 74.69           H  
ATOM   2451  HB3 PRO A 150     -29.537  17.824  22.920  1.00 74.69           H  
ATOM   2452  O   PRO A 150     -29.791  18.609  20.458  1.00 74.69           O  
ATOM   2453  CG  PRO A 150     -28.428  19.110  24.232  1.00 74.69           C  
ATOM   2454  HG2 PRO A 150     -29.198  18.945  24.986  1.00 74.69           H  
ATOM   2455  HG3 PRO A 150     -27.437  19.095  24.685  1.00 74.69           H  
ATOM   2456  CD  PRO A 150     -28.628  20.431  23.497  1.00 74.69           C  
ATOM   2457  HD2 PRO A 150     -29.693  20.644  23.401  1.00 74.69           H  
ATOM   2458  HD3 PRO A 150     -28.126  21.240  24.027  1.00 74.69           H  
ATOM   2459  N   ASN A 151     -27.831  17.900  19.643  1.00 88.75           N  
ATOM   2460  H   ASN A 151     -26.841  17.795  19.812  1.00 88.75           H  
ATOM   2461  CA  ASN A 151     -28.391  17.553  18.343  1.00 88.75           C  
ATOM   2462  HA  ASN A 151     -29.150  18.297  18.102  1.00 88.75           H  
ATOM   2463  C   ASN A 151     -29.106  16.194  18.422  1.00 88.75           C  
ATOM   2464  CB  ASN A 151     -27.312  17.663  17.260  1.00 88.75           C  
ATOM   2465  HB2 ASN A 151     -26.748  18.582  17.418  1.00 88.75           H  
ATOM   2466  HB3 ASN A 151     -26.630  16.815  17.314  1.00 88.75           H  
ATOM   2467  O   ASN A 151     -28.562  15.158  18.029  1.00 88.75           O  
ATOM   2468  CG  ASN A 151     -27.961  17.710  15.889  1.00 88.75           C  
ATOM   2469  ND2 ASN A 151     -27.584  18.647  15.052  1.00 88.75           N  
ATOM   2470 HD21 ASN A 151     -28.240  18.780  14.296  1.00 88.75           H  
ATOM   2471 HD22 ASN A 151     -27.093  19.443  15.435  1.00 88.75           H  
ATOM   2472  OD1 ASN A 151     -28.832  16.926  15.557  1.00 88.75           O  
ATOM   2473  N   LYS A 152     -30.319  16.198  18.990  1.00 89.86           N  
ATOM   2474  H   LYS A 152     -30.634  17.083  19.362  1.00 89.86           H  
ATOM   2475  CA  LYS A 152     -31.123  14.991  19.255  1.00 89.86           C  
ATOM   2476  HA  LYS A 152     -30.573  14.342  19.937  1.00 89.86           H  
ATOM   2477  C   LYS A 152     -31.380  14.164  17.994  1.00 89.86           C  
ATOM   2478  CB  LYS A 152     -32.463  15.369  19.911  1.00 89.86           C  
ATOM   2479  HB2 LYS A 152     -33.093  14.479  19.938  1.00 89.86           H  
ATOM   2480  HB3 LYS A 152     -32.965  16.118  19.299  1.00 89.86           H  
ATOM   2481  O   LYS A 152     -31.333  12.942  18.072  1.00 89.86           O  
ATOM   2482  CG  LYS A 152     -32.318  15.894  21.349  1.00 89.86           C  
ATOM   2483  HG2 LYS A 152     -31.815  15.143  21.958  1.00 89.86           H  
ATOM   2484  HG3 LYS A 152     -31.721  16.806  21.347  1.00 89.86           H  
ATOM   2485  CD  LYS A 152     -33.701  16.196  21.948  1.00 89.86           C  
ATOM   2486  HD2 LYS A 152     -34.300  15.286  21.947  1.00 89.86           H  
ATOM   2487  HD3 LYS A 152     -34.194  16.944  21.328  1.00 89.86           H  
ATOM   2488  CE  LYS A 152     -33.579  16.728  23.382  1.00 89.86           C  
ATOM   2489  HE2 LYS A 152     -32.918  17.595  23.372  1.00 89.86           H  
ATOM   2490  HE3 LYS A 152     -33.117  15.961  24.004  1.00 89.86           H  
ATOM   2491  NZ  LYS A 152     -34.903  17.113  23.940  1.00 89.86           N  
ATOM   2492  HZ1 LYS A 152     -35.321  17.844  23.382  1.00 89.86           H  
ATOM   2493  HZ2 LYS A 152     -35.537  16.327  23.958  1.00 89.86           H  
ATOM   2494  HZ3 LYS A 152     -34.808  17.469  24.881  1.00 89.86           H  
ATOM   2495  N   GLN A 153     -31.587  14.806  16.842  1.00 92.62           N  
ATOM   2496  H   GLN A 153     -31.577  15.816  16.845  1.00 92.62           H  
ATOM   2497  CA  GLN A 153     -31.800  14.111  15.566  1.00 92.62           C  
ATOM   2498  HA  GLN A 153     -32.623  13.405  15.672  1.00 92.62           H  
ATOM   2499  C   GLN A 153     -30.566  13.302  15.148  1.00 92.62           C  
ATOM   2500  CB  GLN A 153     -32.164  15.121  14.471  1.00 92.62           C  
ATOM   2501  HB2 GLN A 153     -32.155  14.607  13.510  1.00 92.62           H  
ATOM   2502  HB3 GLN A 153     -31.409  15.907  14.444  1.00 92.62           H  
ATOM   2503  O   GLN A 153     -30.680  12.111  14.871  1.00 92.62           O  
ATOM   2504  CG  GLN A 153     -33.555  15.750  14.662  1.00 92.62           C  
ATOM   2505  HG2 GLN A 153     -34.310  14.965  14.646  1.00 92.62           H  
ATOM   2506  HG3 GLN A 153     -33.603  16.258  15.626  1.00 92.62           H  
ATOM   2507  CD  GLN A 153     -33.881  16.766  13.569  1.00 92.62           C  
ATOM   2508  NE2 GLN A 153     -35.061  17.343  13.574  1.00 92.62           N  
ATOM   2509 HE21 GLN A 153     -35.772  17.105  14.251  1.00 92.62           H  
ATOM   2510 HE22 GLN A 153     -35.229  17.998  12.824  1.00 92.62           H  
ATOM   2511  OE1 GLN A 153     -33.077  17.073  12.707  1.00 92.62           O  
ATOM   2512  N   LYS A 154     -29.367  13.903  15.193  1.00 94.09           N  
ATOM   2513  H   LYS A 154     -29.326  14.887  15.417  1.00 94.09           H  
ATOM   2514  CA  LYS A 154     -28.114  13.183  14.902  1.00 94.09           C  
ATOM   2515  HA  LYS A 154     -28.213  12.680  13.939  1.00 94.09           H  
ATOM   2516  C   LYS A 154     -27.831  12.076  15.919  1.00 94.09           C  
ATOM   2517  CB  LYS A 154     -26.934  14.162  14.833  1.00 94.09           C  
ATOM   2518  HB2 LYS A 154     -26.014  13.581  14.763  1.00 94.09           H  
ATOM   2519  HB3 LYS A 154     -26.904  14.757  15.746  1.00 94.09           H  
ATOM   2520  O   LYS A 154     -27.313  11.027  15.552  1.00 94.09           O  
ATOM   2521  CG  LYS A 154     -26.994  15.082  13.608  1.00 94.09           C  
ATOM   2522  HG2 LYS A 154     -27.943  15.618  13.587  1.00 94.09           H  
ATOM   2523  HG3 LYS A 154     -26.929  14.474  12.706  1.00 94.09           H  
ATOM   2524  CD  LYS A 154     -25.836  16.089  13.619  1.00 94.09           C  
ATOM   2525  HD2 LYS A 154     -25.836  16.641  14.560  1.00 94.09           H  
ATOM   2526  HD3 LYS A 154     -24.888  15.559  13.529  1.00 94.09           H  
ATOM   2527  CE  LYS A 154     -26.001  17.059  12.446  1.00 94.09           C  
ATOM   2528  HE2 LYS A 154     -26.012  16.484  11.521  1.00 94.09           H  
ATOM   2529  HE3 LYS A 154     -26.971  17.548  12.538  1.00 94.09           H  
ATOM   2530  NZ  LYS A 154     -24.919  18.075  12.404  1.00 94.09           N  
ATOM   2531  HZ1 LYS A 154     -24.923  18.630  13.248  1.00 94.09           H  
ATOM   2532  HZ2 LYS A 154     -24.020  17.628  12.293  1.00 94.09           H  
ATOM   2533  HZ3 LYS A 154     -25.062  18.691  11.617  1.00 94.09           H  
ATOM   2534  N   GLN A 155     -28.182  12.284  17.190  1.00 93.53           N  
ATOM   2535  H   GLN A 155     -28.583  13.178  17.436  1.00 93.53           H  
ATOM   2536  CA  GLN A 155     -28.057  11.241  18.212  1.00 93.53           C  
ATOM   2537  HA  GLN A 155     -27.042  10.843  18.188  1.00 93.53           H  
ATOM   2538  C   GLN A 155     -29.004  10.061  17.955  1.00 93.53           C  
ATOM   2539  CB  GLN A 155     -28.325  11.819  19.606  1.00 93.53           C  
ATOM   2540  HB2 GLN A 155     -29.294  12.319  19.610  1.00 93.53           H  
ATOM   2541  HB3 GLN A 155     -28.374  10.989  20.311  1.00 93.53           H  
ATOM   2542  O   GLN A 155     -28.592   8.911  18.095  1.00 93.53           O  
ATOM   2543  CG  GLN A 155     -27.247  12.796  20.096  1.00 93.53           C  
ATOM   2544  HG2 GLN A 155     -26.289  12.281  20.167  1.00 93.53           H  
ATOM   2545  HG3 GLN A 155     -27.136  13.623  19.394  1.00 93.53           H  
ATOM   2546  CD  GLN A 155     -27.601  13.337  21.474  1.00 93.53           C  
ATOM   2547  NE2 GLN A 155     -27.609  14.634  21.679  1.00 93.53           N  
ATOM   2548 HE21 GLN A 155     -27.240  15.273  20.991  1.00 93.53           H  
ATOM   2549 HE22 GLN A 155     -27.870  14.938  22.606  1.00 93.53           H  
ATOM   2550  OE1 GLN A 155     -27.859  12.594  22.407  1.00 93.53           O  
ATOM   2551  N   LEU A 156     -30.258  10.331  17.579  1.00 94.71           N  
ATOM   2552  H   LEU A 156     -30.555  11.294  17.512  1.00 94.71           H  
ATOM   2553  CA  LEU A 156     -31.235   9.298  17.238  1.00 94.71           C  
ATOM   2554  HA  LEU A 156     -31.305   8.605  18.076  1.00 94.71           H  
ATOM   2555  C   LEU A 156     -30.777   8.494  16.018  1.00 94.71           C  
ATOM   2556  CB  LEU A 156     -32.610   9.952  17.019  1.00 94.71           C  
ATOM   2557  HB2 LEU A 156     -32.881  10.513  17.914  1.00 94.71           H  
ATOM   2558  HB3 LEU A 156     -32.537  10.656  16.190  1.00 94.71           H  
ATOM   2559  O   LEU A 156     -30.778   7.270  16.089  1.00 94.71           O  
ATOM   2560  CG  LEU A 156     -33.733   8.945  16.705  1.00 94.71           C  
ATOM   2561  HG  LEU A 156     -33.477   8.382  15.808  1.00 94.71           H  
ATOM   2562  CD1 LEU A 156     -33.971   7.968  17.861  1.00 94.71           C  
ATOM   2563 HD11 LEU A 156     -33.108   7.314  17.981  1.00 94.71           H  
ATOM   2564 HD12 LEU A 156     -34.163   8.513  18.785  1.00 94.71           H  
ATOM   2565 HD13 LEU A 156     -34.832   7.341  17.630  1.00 94.71           H  
ATOM   2566  CD2 LEU A 156     -35.033   9.702  16.439  1.00 94.71           C  
ATOM   2567 HD21 LEU A 156     -35.820   8.993  16.180  1.00 94.71           H  
ATOM   2568 HD22 LEU A 156     -35.333  10.268  17.321  1.00 94.71           H  
ATOM   2569 HD23 LEU A 156     -34.896  10.379  15.596  1.00 94.71           H  
ATOM   2570  N   PHE A 157     -30.299   9.176  14.972  1.00 96.79           N  
ATOM   2571  H   PHE A 157     -30.382  10.182  14.978  1.00 96.79           H  
ATOM   2572  CA  PHE A 157     -29.730   8.549  13.777  1.00 96.79           C  
ATOM   2573  HA  PHE A 157     -30.510   7.991  13.257  1.00 96.79           H  
ATOM   2574  C   PHE A 157     -28.618   7.551  14.133  1.00 96.79           C  
ATOM   2575  CB  PHE A 157     -29.211   9.654  12.845  1.00 96.79           C  
ATOM   2576  HB2 PHE A 157     -30.042  10.307  12.579  1.00 96.79           H  
ATOM   2577  HB3 PHE A 157     -28.474  10.261  13.371  1.00 96.79           H  
ATOM   2578  O   PHE A 157     -28.708   6.373  13.806  1.00 96.79           O  
ATOM   2579  CG  PHE A 157     -28.581   9.131  11.572  1.00 96.79           C  
ATOM   2580  CD1 PHE A 157     -27.201   8.848  11.520  1.00 96.79           C  
ATOM   2581  HD1 PHE A 157     -26.576   9.013  12.385  1.00 96.79           H  
ATOM   2582  CD2 PHE A 157     -29.389   8.874  10.450  1.00 96.79           C  
ATOM   2583  HD2 PHE A 157     -30.455   9.043  10.492  1.00 96.79           H  
ATOM   2584  CE1 PHE A 157     -26.638   8.302  10.353  1.00 96.79           C  
ATOM   2585  HE1 PHE A 157     -25.592   8.036  10.319  1.00 96.79           H  
ATOM   2586  CE2 PHE A 157     -28.821   8.338   9.283  1.00 96.79           C  
ATOM   2587  HE2 PHE A 157     -29.452   8.078   8.445  1.00 96.79           H  
ATOM   2588  CZ  PHE A 157     -27.448   8.045   9.235  1.00 96.79           C  
ATOM   2589  HZ  PHE A 157     -27.032   7.566   8.362  1.00 96.79           H  
ATOM   2590  N   VAL A 158     -27.613   7.988  14.902  1.00 96.86           N  
ATOM   2591  H   VAL A 158     -27.590   8.967  15.151  1.00 96.86           H  
ATOM   2592  CA  VAL A 158     -26.508   7.111  15.330  1.00 96.86           C  
ATOM   2593  HA  VAL A 158     -26.018   6.707  14.444  1.00 96.86           H  
ATOM   2594  C   VAL A 158     -27.015   5.911  16.135  1.00 96.86           C  
ATOM   2595  CB  VAL A 158     -25.475   7.912  16.142  1.00 96.86           C  
ATOM   2596  HB  VAL A 158     -25.990   8.476  16.920  1.00 96.86           H  
ATOM   2597  O   VAL A 158     -26.524   4.800  15.962  1.00 96.86           O  
ATOM   2598  CG1 VAL A 158     -24.422   7.026  16.811  1.00 96.86           C  
ATOM   2599 HG11 VAL A 158     -23.664   7.650  17.285  1.00 96.86           H  
ATOM   2600 HG12 VAL A 158     -23.947   6.386  16.068  1.00 96.86           H  
ATOM   2601 HG13 VAL A 158     -24.884   6.403  17.577  1.00 96.86           H  
ATOM   2602  CG2 VAL A 158     -24.718   8.892  15.242  1.00 96.86           C  
ATOM   2603 HG21 VAL A 158     -24.042   9.505  15.837  1.00 96.86           H  
ATOM   2604 HG22 VAL A 158     -25.417   9.546  14.719  1.00 96.86           H  
ATOM   2605 HG23 VAL A 158     -24.143   8.339  14.499  1.00 96.86           H  
ATOM   2606  N   ASN A 159     -27.997   6.106  17.017  1.00 94.95           N  
ATOM   2607  H   ASN A 159     -28.404   7.027  17.098  1.00 94.95           H  
ATOM   2608  CA  ASN A 159     -28.540   5.007  17.815  1.00 94.95           C  
ATOM   2609  HA  ASN A 159     -27.704   4.447  18.234  1.00 94.95           H  
ATOM   2610  C   ASN A 159     -29.343   4.000  16.983  1.00 94.95           C  
ATOM   2611  CB  ASN A 159     -29.386   5.573  18.961  1.00 94.95           C  
ATOM   2612  HB2 ASN A 159     -29.981   4.770  19.396  1.00 94.95           H  
ATOM   2613  HB3 ASN A 159     -30.074   6.320  18.566  1.00 94.95           H  
ATOM   2614  O   ASN A 159     -29.291   2.811  17.285  1.00 94.95           O  
ATOM   2615  CG  ASN A 159     -28.551   6.166  20.079  1.00 94.95           C  
ATOM   2616  ND2 ASN A 159     -28.999   7.257  20.649  1.00 94.95           N  
ATOM   2617 HD21 ASN A 159     -29.786   7.733  20.231  1.00 94.95           H  
ATOM   2618 HD22 ASN A 159     -28.436   7.663  21.383  1.00 94.95           H  
ATOM   2619  OD1 ASN A 159     -27.526   5.638  20.495  1.00 94.95           O  
ATOM   2620  N   GLN A 160     -30.057   4.461  15.956  1.00 96.98           N  
ATOM   2621  H   GLN A 160     -30.051   5.453  15.766  1.00 96.98           H  
ATOM   2622  CA  GLN A 160     -30.829   3.613  15.047  1.00 96.98           C  
ATOM   2623  HA  GLN A 160     -31.385   2.873  15.623  1.00 96.98           H  
ATOM   2624  C   GLN A 160     -29.946   2.833  14.069  1.00 96.98           C  
ATOM   2625  CB  GLN A 160     -31.825   4.489  14.270  1.00 96.98           C  
ATOM   2626  HB2 GLN A 160     -31.305   5.361  13.873  1.00 96.98           H  
ATOM   2627  HB3 GLN A 160     -32.227   3.922  13.430  1.00 96.98           H  
ATOM   2628  O   GLN A 160     -30.413   1.854  13.503  1.00 96.98           O  
ATOM   2629  CG  GLN A 160     -33.006   4.934  15.145  1.00 96.98           C  
ATOM   2630  HG2 GLN A 160     -32.643   5.423  16.049  1.00 96.98           H  
ATOM   2631  HG3 GLN A 160     -33.571   4.050  15.443  1.00 96.98           H  
ATOM   2632  CD  GLN A 160     -33.942   5.901  14.426  1.00 96.98           C  
ATOM   2633  NE2 GLN A 160     -35.186   5.991  14.841  1.00 96.98           N  
ATOM   2634 HE21 GLN A 160     -35.542   5.358  15.542  1.00 96.98           H  
ATOM   2635 HE22 GLN A 160     -35.778   6.589  14.283  1.00 96.98           H  
ATOM   2636  OE1 GLN A 160     -33.587   6.616  13.508  1.00 96.98           O  
ATOM   2637  N   HIS A 161     -28.706   3.265  13.838  1.00 97.44           N  
ATOM   2638  H   HIS A 161     -28.436   4.157  14.227  1.00 97.44           H  
ATOM   2639  CA  HIS A 161     -27.819   2.703  12.810  1.00 97.44           C  
ATOM   2640  HA  HIS A 161     -28.350   1.934  12.248  1.00 97.44           H  
ATOM   2641  C   HIS A 161     -26.599   1.983  13.405  1.00 97.44           C  
ATOM   2642  CB  HIS A 161     -27.461   3.802  11.797  1.00 97.44           C  
ATOM   2643  HB2 HIS A 161     -27.022   4.650  12.323  1.00 97.44           H  
ATOM   2644  HB3 HIS A 161     -26.707   3.419  11.110  1.00 97.44           H  
ATOM   2645  O   HIS A 161     -25.621   1.725  12.720  1.00 97.44           O  
ATOM   2646  CG  HIS A 161     -28.633   4.290  10.972  1.00 97.44           C  
ATOM   2647  CD2 HIS A 161     -28.565   4.972   9.788  1.00 97.44           C  
ATOM   2648  HD2 HIS A 161     -27.655   5.232   9.267  1.00 97.44           H  
ATOM   2649  ND1 HIS A 161     -29.972   4.106  11.241  1.00 97.44           N  
ATOM   2650  HD1 HIS A 161     -30.341   3.443  11.907  1.00 97.44           H  
ATOM   2651  CE1 HIS A 161     -30.684   4.704  10.276  1.00 97.44           C  
ATOM   2652  HE1 HIS A 161     -31.761   4.679  10.194  1.00 97.44           H  
ATOM   2653  NE2 HIS A 161     -29.873   5.264   9.372  1.00 97.44           N  
ATOM   2654  N   LYS A 162     -26.636   1.603  14.691  1.00 96.50           N  
ATOM   2655  H   LYS A 162     -27.460   1.839  15.226  1.00 96.50           H  
ATOM   2656  CA  LYS A 162     -25.517   0.887  15.340  1.00 96.50           C  
ATOM   2657  HA  LYS A 162     -24.623   1.507  15.278  1.00 96.50           H  
ATOM   2658  C   LYS A 162     -25.141  -0.430  14.652  1.00 96.50           C  
ATOM   2659  CB  LYS A 162     -25.833   0.600  16.809  1.00 96.50           C  
ATOM   2660  HB2 LYS A 162     -25.067  -0.069  17.200  1.00 96.50           H  
ATOM   2661  HB3 LYS A 162     -26.795   0.093  16.879  1.00 96.50           H  
ATOM   2662  O   LYS A 162     -23.983  -0.828  14.736  1.00 96.50           O  
ATOM   2663  CG  LYS A 162     -25.847   1.867  17.665  1.00 96.50           C  
ATOM   2664  HG2 LYS A 162     -24.895   2.390  17.570  1.00 96.50           H  
ATOM   2665  HG3 LYS A 162     -26.654   2.521  17.335  1.00 96.50           H  
ATOM   2666  CD  LYS A 162     -26.072   1.464  19.123  1.00 96.50           C  
ATOM   2667  HD2 LYS A 162     -25.232   0.854  19.455  1.00 96.50           H  
ATOM   2668  HD3 LYS A 162     -26.988   0.878  19.193  1.00 96.50           H  
ATOM   2669  CE  LYS A 162     -26.195   2.705  20.001  1.00 96.50           C  
ATOM   2670  HE2 LYS A 162     -27.065   3.274  19.675  1.00 96.50           H  
ATOM   2671  HE3 LYS A 162     -25.312   3.327  19.854  1.00 96.50           H  
ATOM   2672  NZ  LYS A 162     -26.345   2.323  21.422  1.00 96.50           N  
ATOM   2673  HZ1 LYS A 162     -26.476   3.148  21.990  1.00 96.50           H  
ATOM   2674  HZ2 LYS A 162     -25.533   1.808  21.732  1.00 96.50           H  
ATOM   2675  HZ3 LYS A 162     -27.150   1.723  21.525  1.00 96.50           H  
ATOM   2676  N   SER A 163     -26.089  -1.092  13.984  1.00 96.26           N  
ATOM   2677  H   SER A 163     -27.000  -0.669  13.875  1.00 96.26           H  
ATOM   2678  CA  SER A 163     -25.828  -2.311  13.207  1.00 96.26           C  
ATOM   2679  HA  SER A 163     -25.402  -3.068  13.866  1.00 96.26           H  
ATOM   2680  C   SER A 163     -24.830  -2.085  12.072  1.00 96.26           C  
ATOM   2681  CB  SER A 163     -27.134  -2.859  12.625  1.00 96.26           C  
ATOM   2682  HB2 SER A 163     -27.778  -3.181  13.443  1.00 96.26           H  
ATOM   2683  HB3 SER A 163     -26.924  -3.718  11.987  1.00 96.26           H  
ATOM   2684  O   SER A 163     -24.102  -3.012  11.723  1.00 96.26           O  
ATOM   2685  OG  SER A 163     -27.808  -1.862  11.881  1.00 96.26           O  
ATOM   2686  HG  SER A 163     -27.544  -1.931  10.960  1.00 96.26           H  
ATOM   2687  N   GLU A 164     -24.719  -0.855  11.563  1.00 97.77           N  
ATOM   2688  H   GLU A 164     -25.328  -0.118  11.889  1.00 97.77           H  
ATOM   2689  CA  GLU A 164     -23.803  -0.516  10.474  1.00 97.77           C  
ATOM   2690  HA  GLU A 164     -24.027  -1.151   9.617  1.00 97.77           H  
ATOM   2691  C   GLU A 164     -22.332  -0.743  10.850  1.00 97.77           C  
ATOM   2692  CB  GLU A 164     -23.984   0.945  10.047  1.00 97.77           C  
ATOM   2693  HB2 GLU A 164     -23.210   1.158   9.310  1.00 97.77           H  
ATOM   2694  HB3 GLU A 164     -23.815   1.595  10.905  1.00 97.77           H  
ATOM   2695  O   GLU A 164     -21.515  -0.990   9.968  1.00 97.77           O  
ATOM   2696  CG  GLU A 164     -25.356   1.258   9.425  1.00 97.77           C  
ATOM   2697  HG2 GLU A 164     -26.130   1.141  10.184  1.00 97.77           H  
ATOM   2698  HG3 GLU A 164     -25.558   0.533   8.637  1.00 97.77           H  
ATOM   2699  CD  GLU A 164     -25.428   2.677   8.829  1.00 97.77           C  
ATOM   2700  OE1 GLU A 164     -26.546   3.120   8.493  1.00 97.77           O  
ATOM   2701  OE2 GLU A 164     -24.375   3.342   8.697  1.00 97.77           O  
ATOM   2702  N   PHE A 165     -21.963  -0.735  12.141  1.00 98.08           N  
ATOM   2703  H   PHE A 165     -22.663  -0.564  12.848  1.00 98.08           H  
ATOM   2704  CA  PHE A 165     -20.604  -1.119  12.549  1.00 98.08           C  
ATOM   2705  HA  PHE A 165     -19.891  -0.446  12.073  1.00 98.08           H  
ATOM   2706  C   PHE A 165     -20.243  -2.528  12.074  1.00 98.08           C  
ATOM   2707  CB  PHE A 165     -20.446  -1.049  14.074  1.00 98.08           C  
ATOM   2708  HB2 PHE A 165     -21.248  -1.621  14.541  1.00 98.08           H  
ATOM   2709  HB3 PHE A 165     -19.508  -1.537  14.341  1.00 98.08           H  
ATOM   2710  O   PHE A 165     -19.145  -2.742  11.558  1.00 98.08           O  
ATOM   2711  CG  PHE A 165     -20.391   0.339  14.675  1.00 98.08           C  
ATOM   2712  CD1 PHE A 165     -19.513   1.303  14.150  1.00 98.08           C  
ATOM   2713  HD1 PHE A 165     -18.939   1.086  13.261  1.00 98.08           H  
ATOM   2714  CD2 PHE A 165     -21.161   0.646  15.811  1.00 98.08           C  
ATOM   2715  HD2 PHE A 165     -21.812  -0.105  16.233  1.00 98.08           H  
ATOM   2716  CE1 PHE A 165     -19.393   2.560  14.760  1.00 98.08           C  
ATOM   2717  HE1 PHE A 165     -18.725   3.298  14.341  1.00 98.08           H  
ATOM   2718  CE2 PHE A 165     -21.046   1.907  16.420  1.00 98.08           C  
ATOM   2719  HE2 PHE A 165     -21.623   2.123  17.307  1.00 98.08           H  
ATOM   2720  CZ  PHE A 165     -20.153   2.859  15.900  1.00 98.08           C  
ATOM   2721  HZ  PHE A 165     -20.043   3.817  16.387  1.00 98.08           H  
ATOM   2722  N   LYS A 166     -21.181  -3.473  12.195  1.00 97.77           N  
ATOM   2723  H   LYS A 166     -22.100  -3.193  12.504  1.00 97.77           H  
ATOM   2724  CA  LYS A 166     -20.980  -4.857  11.767  1.00 97.77           C  
ATOM   2725  HA  LYS A 166     -20.028  -5.211  12.163  1.00 97.77           H  
ATOM   2726  C   LYS A 166     -20.878  -4.950  10.247  1.00 97.77           C  
ATOM   2727  CB  LYS A 166     -22.109  -5.717  12.340  1.00 97.77           C  
ATOM   2728  HB2 LYS A 166     -22.134  -5.600  13.423  1.00 97.77           H  
ATOM   2729  HB3 LYS A 166     -23.064  -5.390  11.929  1.00 97.77           H  
ATOM   2730  O   LYS A 166     -19.957  -5.590   9.750  1.00 97.77           O  
ATOM   2731  CG  LYS A 166     -21.900  -7.193  11.998  1.00 97.77           C  
ATOM   2732  HG2 LYS A 166     -21.941  -7.323  10.917  1.00 97.77           H  
ATOM   2733  HG3 LYS A 166     -20.927  -7.522  12.363  1.00 97.77           H  
ATOM   2734  CD  LYS A 166     -22.998  -8.035  12.642  1.00 97.77           C  
ATOM   2735  HD2 LYS A 166     -23.972  -7.651  12.338  1.00 97.77           H  
ATOM   2736  HD3 LYS A 166     -22.904  -7.985  13.727  1.00 97.77           H  
ATOM   2737  CE  LYS A 166     -22.839  -9.473  12.159  1.00 97.77           C  
ATOM   2738  HE2 LYS A 166     -22.928  -9.483  11.072  1.00 97.77           H  
ATOM   2739  HE3 LYS A 166     -21.836  -9.819  12.408  1.00 97.77           H  
ATOM   2740  NZ  LYS A 166     -23.864 -10.341  12.773  1.00 97.77           N  
ATOM   2741  HZ1 LYS A 166     -23.772 -10.310  13.779  1.00 97.77           H  
ATOM   2742  HZ2 LYS A 166     -24.780 -10.006  12.508  1.00 97.77           H  
ATOM   2743  HZ3 LYS A 166     -23.748 -11.287  12.440  1.00 97.77           H  
ATOM   2744  N   GLU A 167     -21.744  -4.246   9.524  1.00 98.16           N  
ATOM   2745  H   GLU A 167     -22.479  -3.747  10.005  1.00 98.16           H  
ATOM   2746  CA  GLU A 167     -21.714  -4.188   8.055  1.00 98.16           C  
ATOM   2747  HA  GLU A 167     -21.817  -5.194   7.648  1.00 98.16           H  
ATOM   2748  C   GLU A 167     -20.385  -3.610   7.537  1.00 98.16           C  
ATOM   2749  CB  GLU A 167     -22.886  -3.335   7.546  1.00 98.16           C  
ATOM   2750  HB2 GLU A 167     -22.827  -2.340   7.987  1.00 98.16           H  
ATOM   2751  HB3 GLU A 167     -22.795  -3.234   6.465  1.00 98.16           H  
ATOM   2752  O   GLU A 167     -19.780  -4.144   6.608  1.00 98.16           O  
ATOM   2753  CG  GLU A 167     -24.253  -3.956   7.872  1.00 98.16           C  
ATOM   2754  HG2 GLU A 167     -24.340  -4.915   7.361  1.00 98.16           H  
ATOM   2755  HG3 GLU A 167     -24.320  -4.140   8.944  1.00 98.16           H  
ATOM   2756  CD  GLU A 167     -25.404  -3.038   7.443  1.00 98.16           C  
ATOM   2757  OE1 GLU A 167     -26.233  -2.709   8.325  1.00 98.16           O  
ATOM   2758  OE2 GLU A 167     -25.432  -2.652   6.251  1.00 98.16           O  
ATOM   2759  N   ILE A 168     -19.859  -2.567   8.188  1.00 98.42           N  
ATOM   2760  H   ILE A 168     -20.412  -2.133   8.913  1.00 98.42           H  
ATOM   2761  CA  ILE A 168     -18.552  -1.991   7.847  1.00 98.42           C  
ATOM   2762  HA  ILE A 168     -18.552  -1.754   6.783  1.00 98.42           H  
ATOM   2763  C   ILE A 168     -17.424  -3.006   8.079  1.00 98.42           C  
ATOM   2764  CB  ILE A 168     -18.319  -0.682   8.634  1.00 98.42           C  
ATOM   2765  HB  ILE A 168     -18.477  -0.882   9.693  1.00 98.42           H  
ATOM   2766  O   ILE A 168     -16.525  -3.128   7.242  1.00 98.42           O  
ATOM   2767  CG1 ILE A 168     -19.303   0.417   8.175  1.00 98.42           C  
ATOM   2768 HG12 ILE A 168     -18.944   0.851   7.242  1.00 98.42           H  
ATOM   2769 HG13 ILE A 168     -20.286  -0.008   7.972  1.00 98.42           H  
ATOM   2770  CG2 ILE A 168     -16.874  -0.182   8.436  1.00 98.42           C  
ATOM   2771 HG21 ILE A 168     -16.178  -0.838   8.959  1.00 98.42           H  
ATOM   2772 HG22 ILE A 168     -16.629  -0.167   7.374  1.00 98.42           H  
ATOM   2773 HG23 ILE A 168     -16.756   0.825   8.837  1.00 98.42           H  
ATOM   2774  CD1 ILE A 168     -19.483   1.523   9.223  1.00 98.42           C  
ATOM   2775 HD11 ILE A 168     -19.843   1.098  10.160  1.00 98.42           H  
ATOM   2776 HD12 ILE A 168     -18.536   2.031   9.405  1.00 98.42           H  
ATOM   2777 HD13 ILE A 168     -20.217   2.248   8.868  1.00 98.42           H  
ATOM   2778  N   ILE A 169     -17.453  -3.754   9.186  1.00 98.26           N  
ATOM   2779  H   ILE A 169     -18.220  -3.623   9.830  1.00 98.26           H  
ATOM   2780  CA  ILE A 169     -16.468  -4.812   9.462  1.00 98.26           C  
ATOM   2781  HA  ILE A 169     -15.470  -4.388   9.355  1.00 98.26           H  
ATOM   2782  C   ILE A 169     -16.558  -5.943   8.432  1.00 98.26           C  
ATOM   2783  CB  ILE A 169     -16.630  -5.328  10.910  1.00 98.26           C  
ATOM   2784  HB  ILE A 169     -17.687  -5.529  11.084  1.00 98.26           H  
ATOM   2785  O   ILE A 169     -15.521  -6.451   7.999  1.00 98.26           O  
ATOM   2786  CG1 ILE A 169     -16.189  -4.264  11.938  1.00 98.26           C  
ATOM   2787 HG12 ILE A 169     -16.501  -4.609  12.924  1.00 98.26           H  
ATOM   2788 HG13 ILE A 169     -16.715  -3.329  11.744  1.00 98.26           H  
ATOM   2789  CG2 ILE A 169     -15.876  -6.649  11.161  1.00 98.26           C  
ATOM   2790 HG21 ILE A 169     -14.839  -6.563  10.834  1.00 98.26           H  
ATOM   2791 HG22 ILE A 169     -15.908  -6.892  12.223  1.00 98.26           H  
ATOM   2792 HG23 ILE A 169     -16.358  -7.460  10.616  1.00 98.26           H  
ATOM   2793  CD1 ILE A 169     -14.688  -3.948  11.998  1.00 98.26           C  
ATOM   2794 HD11 ILE A 169     -14.517  -3.192  12.764  1.00 98.26           H  
ATOM   2795 HD12 ILE A 169     -14.339  -3.560  11.041  1.00 98.26           H  
ATOM   2796 HD13 ILE A 169     -14.118  -4.838  12.266  1.00 98.26           H  
ATOM   2797  N   GLU A 170     -17.761  -6.314   7.997  1.00 98.23           N  
ATOM   2798  H   GLU A 170     -18.577  -5.887   8.411  1.00 98.23           H  
ATOM   2799  CA  GLU A 170     -17.979  -7.310   6.943  1.00 98.23           C  
ATOM   2800  HA  GLU A 170     -17.457  -8.229   7.211  1.00 98.23           H  
ATOM   2801  C   GLU A 170     -17.388  -6.846   5.604  1.00 98.23           C  
ATOM   2802  CB  GLU A 170     -19.477  -7.639   6.836  1.00 98.23           C  
ATOM   2803  HB2 GLU A 170     -19.652  -8.198   5.916  1.00 98.23           H  
ATOM   2804  HB3 GLU A 170     -20.050  -6.713   6.797  1.00 98.23           H  
ATOM   2805  O   GLU A 170     -16.617  -7.590   4.993  1.00 98.23           O  
ATOM   2806  CG  GLU A 170     -19.943  -8.499   8.026  1.00 98.23           C  
ATOM   2807  HG2 GLU A 170     -19.461  -9.474   7.951  1.00 98.23           H  
ATOM   2808  HG3 GLU A 170     -19.602  -8.048   8.958  1.00 98.23           H  
ATOM   2809  CD  GLU A 170     -21.467  -8.697   8.106  1.00 98.23           C  
ATOM   2810  OE1 GLU A 170     -21.907  -9.312   9.112  1.00 98.23           O  
ATOM   2811  OE2 GLU A 170     -22.180  -8.269   7.176  1.00 98.23           O  
ATOM   2812  N   ILE A 171     -17.617  -5.588   5.213  1.00 98.25           N  
ATOM   2813  H   ILE A 171     -18.289  -5.050   5.743  1.00 98.25           H  
ATOM   2814  CA  ILE A 171     -17.014  -4.976   4.016  1.00 98.25           C  
ATOM   2815  HA  ILE A 171     -17.286  -5.576   3.148  1.00 98.25           H  
ATOM   2816  C   ILE A 171     -15.481  -4.975   4.101  1.00 98.25           C  
ATOM   2817  CB  ILE A 171     -17.578  -3.548   3.822  1.00 98.25           C  
ATOM   2818  HB  ILE A 171     -17.523  -3.018   4.773  1.00 98.25           H  
ATOM   2819  O   ILE A 171     -14.794  -5.344   3.144  1.00 98.25           O  
ATOM   2820  CG1 ILE A 171     -19.053  -3.620   3.380  1.00 98.25           C  
ATOM   2821 HG12 ILE A 171     -19.592  -4.324   4.015  1.00 98.25           H  
ATOM   2822 HG13 ILE A 171     -19.109  -3.996   2.359  1.00 98.25           H  
ATOM   2823  CG2 ILE A 171     -16.756  -2.758   2.788  1.00 98.25           C  
ATOM   2824 HG21 ILE A 171     -17.218  -1.792   2.584  1.00 98.25           H  
ATOM   2825 HG22 ILE A 171     -15.759  -2.570   3.188  1.00 98.25           H  
ATOM   2826 HG23 ILE A 171     -16.684  -3.323   1.859  1.00 98.25           H  
ATOM   2827  CD1 ILE A 171     -19.787  -2.280   3.462  1.00 98.25           C  
ATOM   2828 HD11 ILE A 171     -20.840  -2.470   3.254  1.00 98.25           H  
ATOM   2829 HD12 ILE A 171     -19.693  -1.862   4.464  1.00 98.25           H  
ATOM   2830 HD13 ILE A 171     -19.407  -1.574   2.724  1.00 98.25           H  
ATOM   2831  N   ILE A 172     -14.915  -4.591   5.251  1.00 98.27           N  
ATOM   2832  H   ILE A 172     -15.526  -4.282   5.993  1.00 98.27           H  
ATOM   2833  CA  ILE A 172     -13.460  -4.604   5.473  1.00 98.27           C  
ATOM   2834  HA  ILE A 172     -12.984  -4.040   4.670  1.00 98.27           H  
ATOM   2835  C   ILE A 172     -12.911  -6.036   5.398  1.00 98.27           C  
ATOM   2836  CB  ILE A 172     -13.114  -3.923   6.819  1.00 98.27           C  
ATOM   2837  HB  ILE A 172     -13.759  -4.338   7.593  1.00 98.27           H  
ATOM   2838  O   ILE A 172     -11.836  -6.256   4.833  1.00 98.27           O  
ATOM   2839  CG1 ILE A 172     -13.369  -2.400   6.725  1.00 98.27           C  
ATOM   2840 HG12 ILE A 172     -14.342  -2.218   6.269  1.00 98.27           H  
ATOM   2841 HG13 ILE A 172     -12.615  -1.946   6.082  1.00 98.27           H  
ATOM   2842  CG2 ILE A 172     -11.649  -4.192   7.220  1.00 98.27           C  
ATOM   2843 HG21 ILE A 172     -11.519  -5.242   7.483  1.00 98.27           H  
ATOM   2844 HG22 ILE A 172     -10.983  -3.942   6.394  1.00 98.27           H  
ATOM   2845 HG23 ILE A 172     -11.373  -3.600   8.093  1.00 98.27           H  
ATOM   2846  CD1 ILE A 172     -13.354  -1.686   8.081  1.00 98.27           C  
ATOM   2847 HD11 ILE A 172     -13.746  -0.676   7.961  1.00 98.27           H  
ATOM   2848 HD12 ILE A 172     -12.336  -1.613   8.462  1.00 98.27           H  
ATOM   2849 HD13 ILE A 172     -13.983  -2.221   8.793  1.00 98.27           H  
ATOM   2850  N   SER A 173     -13.636  -7.011   5.946  1.00 98.38           N  
ATOM   2851  H   SER A 173     -14.506  -6.752   6.389  1.00 98.38           H  
ATOM   2852  CA  SER A 173     -13.268  -8.429   5.935  1.00 98.38           C  
ATOM   2853  HA  SER A 173     -12.266  -8.534   6.350  1.00 98.38           H  
ATOM   2854  C   SER A 173     -13.239  -8.993   4.517  1.00 98.38           C  
ATOM   2855  CB  SER A 173     -14.251  -9.201   6.821  1.00 98.38           C  
ATOM   2856  HB2 SER A 173     -15.261  -9.091   6.426  1.00 98.38           H  
ATOM   2857  HB3 SER A 173     -14.230  -8.769   7.821  1.00 98.38           H  
ATOM   2858  O   SER A 173     -12.241  -9.603   4.122  1.00 98.38           O  
ATOM   2859  OG  SER A 173     -13.949 -10.585   6.918  1.00 98.38           O  
ATOM   2860  HG  SER A 173     -14.631 -10.939   7.492  1.00 98.38           H  
ATOM   2861  N   GLU A 174     -14.277  -8.734   3.722  1.00 97.80           N  
ATOM   2862  H   GLU A 174     -15.066  -8.226   4.097  1.00 97.80           H  
ATOM   2863  CA  GLU A 174     -14.344  -9.146   2.319  1.00 97.80           C  
ATOM   2864  HA  GLU A 174     -14.221 -10.227   2.259  1.00 97.80           H  
ATOM   2865  C   GLU A 174     -13.227  -8.495   1.494  1.00 97.80           C  
ATOM   2866  CB  GLU A 174     -15.720  -8.784   1.747  1.00 97.80           C  
ATOM   2867  HB2 GLU A 174     -15.792  -7.700   1.650  1.00 97.80           H  
ATOM   2868  HB3 GLU A 174     -16.499  -9.127   2.428  1.00 97.80           H  
ATOM   2869  O   GLU A 174     -12.471  -9.185   0.804  1.00 97.80           O  
ATOM   2870  CG  GLU A 174     -15.929  -9.449   0.379  1.00 97.80           C  
ATOM   2871  HG2 GLU A 174     -15.017  -9.357  -0.212  1.00 97.80           H  
ATOM   2872  HG3 GLU A 174     -16.117 -10.512   0.528  1.00 97.80           H  
ATOM   2873  CD  GLU A 174     -17.079  -8.819  -0.412  1.00 97.80           C  
ATOM   2874  OE1 GLU A 174     -16.922  -8.759  -1.654  1.00 97.80           O  
ATOM   2875  OE2 GLU A 174     -18.056  -8.372   0.222  1.00 97.80           O  
ATOM   2876  N   PHE A 175     -13.048  -7.177   1.623  1.00 97.67           N  
ATOM   2877  H   PHE A 175     -13.704  -6.658   2.189  1.00 97.67           H  
ATOM   2878  CA  PHE A 175     -11.978  -6.450   0.940  1.00 97.67           C  
ATOM   2879  HA  PHE A 175     -12.104  -6.577  -0.135  1.00 97.67           H  
ATOM   2880  C   PHE A 175     -10.596  -7.000   1.316  1.00 97.67           C  
ATOM   2881  CB  PHE A 175     -12.097  -4.961   1.279  1.00 97.67           C  
ATOM   2882  HB2 PHE A 175     -11.983  -4.823   2.354  1.00 97.67           H  
ATOM   2883  HB3 PHE A 175     -13.099  -4.624   1.014  1.00 97.67           H  
ATOM   2884  O   PHE A 175      -9.754  -7.243   0.449  1.00 97.67           O  
ATOM   2885  CG  PHE A 175     -11.089  -4.090   0.555  1.00 97.67           C  
ATOM   2886  CD1 PHE A 175      -9.865  -3.763   1.167  1.00 97.67           C  
ATOM   2887  HD1 PHE A 175      -9.647  -4.137   2.156  1.00 97.67           H  
ATOM   2888  CD2 PHE A 175     -11.386  -3.593  -0.727  1.00 97.67           C  
ATOM   2889  HD2 PHE A 175     -12.337  -3.819  -1.185  1.00 97.67           H  
ATOM   2890  CE1 PHE A 175      -8.940  -2.940   0.499  1.00 97.67           C  
ATOM   2891  HE1 PHE A 175      -8.008  -2.664   0.970  1.00 97.67           H  
ATOM   2892  CE2 PHE A 175     -10.464  -2.767  -1.393  1.00 97.67           C  
ATOM   2893  HE2 PHE A 175     -10.708  -2.346  -2.358  1.00 97.67           H  
ATOM   2894  CZ  PHE A 175      -9.242  -2.442  -0.779  1.00 97.67           C  
ATOM   2895  HZ  PHE A 175      -8.545  -1.783  -1.275  1.00 97.67           H  
ATOM   2896  N   SER A 176     -10.365  -7.263   2.603  1.00 97.56           N  
ATOM   2897  H   SER A 176     -11.093  -7.054   3.271  1.00 97.56           H  
ATOM   2898  CA  SER A 176      -9.106  -7.828   3.084  1.00 97.56           C  
ATOM   2899  HA  SER A 176      -8.308  -7.150   2.782  1.00 97.56           H  
ATOM   2900  C   SER A 176      -8.812  -9.195   2.471  1.00 97.56           C  
ATOM   2901  CB  SER A 176      -9.116  -7.911   4.607  1.00 97.56           C  
ATOM   2902  HB2 SER A 176      -9.979  -8.490   4.937  1.00 97.56           H  
ATOM   2903  HB3 SER A 176      -9.194  -6.904   5.017  1.00 97.56           H  
ATOM   2904  O   SER A 176      -7.715  -9.402   1.946  1.00 97.56           O  
ATOM   2905  OG  SER A 176      -7.924  -8.525   5.066  1.00 97.56           O  
ATOM   2906  HG  SER A 176      -8.170  -9.330   5.527  1.00 97.56           H  
ATOM   2907  N   LYS A 177      -9.795 -10.102   2.482  1.00 97.36           N  
ATOM   2908  H   LYS A 177     -10.679  -9.843   2.897  1.00 97.36           H  
ATOM   2909  CA  LYS A 177      -9.675 -11.447   1.898  1.00 97.36           C  
ATOM   2910  HA  LYS A 177      -8.803 -11.958   2.306  1.00 97.36           H  
ATOM   2911  C   LYS A 177      -9.487 -11.417   0.386  1.00 97.36           C  
ATOM   2912  CB  LYS A 177     -10.932 -12.261   2.223  1.00 97.36           C  
ATOM   2913  HB2 LYS A 177     -10.936 -13.168   1.619  1.00 97.36           H  
ATOM   2914  HB3 LYS A 177     -11.814 -11.676   1.965  1.00 97.36           H  
ATOM   2915  O   LYS A 177      -8.811 -12.283  -0.152  1.00 97.36           O  
ATOM   2916  CG  LYS A 177     -10.987 -12.667   3.699  1.00 97.36           C  
ATOM   2917  HG2 LYS A 177     -10.874 -11.785   4.329  1.00 97.36           H  
ATOM   2918  HG3 LYS A 177     -10.176 -13.363   3.916  1.00 97.36           H  
ATOM   2919  CD  LYS A 177     -12.334 -13.328   3.998  1.00 97.36           C  
ATOM   2920  HD2 LYS A 177     -12.443 -14.220   3.381  1.00 97.36           H  
ATOM   2921  HD3 LYS A 177     -13.131 -12.625   3.757  1.00 97.36           H  
ATOM   2922  CE  LYS A 177     -12.421 -13.704   5.477  1.00 97.36           C  
ATOM   2923  HE2 LYS A 177     -11.623 -14.409   5.709  1.00 97.36           H  
ATOM   2924  HE3 LYS A 177     -12.263 -12.802   6.069  1.00 97.36           H  
ATOM   2925  NZ  LYS A 177     -13.747 -14.288   5.796  1.00 97.36           N  
ATOM   2926  HZ1 LYS A 177     -13.914 -15.112   5.236  1.00 97.36           H  
ATOM   2927  HZ2 LYS A 177     -14.473 -13.614   5.598  1.00 97.36           H  
ATOM   2928  HZ3 LYS A 177     -13.798 -14.540   6.773  1.00 97.36           H  
ATOM   2929  N   ARG A 178     -10.066 -10.431  -0.302  1.00 96.63           N  
ATOM   2930  H   ARG A 178     -10.703  -9.824   0.195  1.00 96.63           H  
ATOM   2931  CA  ARG A 178      -9.981 -10.326  -1.762  1.00 96.63           C  
ATOM   2932  HA  ARG A 178     -10.019 -11.333  -2.177  1.00 96.63           H  
ATOM   2933  C   ARG A 178      -8.660  -9.732  -2.240  1.00 96.63           C  
ATOM   2934  CB  ARG A 178     -11.202  -9.553  -2.275  1.00 96.63           C  
ATOM   2935  HB2 ARG A 178     -11.156  -8.522  -1.923  1.00 96.63           H  
ATOM   2936  HB3 ARG A 178     -12.101 -10.015  -1.867  1.00 96.63           H  
ATOM   2937  O   ARG A 178      -8.084 -10.249  -3.192  1.00 96.63           O  
ATOM   2938  CG  ARG A 178     -11.297  -9.581  -3.810  1.00 96.63           C  
ATOM   2939  HG2 ARG A 178     -10.483  -9.007  -4.254  1.00 96.63           H  
ATOM   2940  HG3 ARG A 178     -11.209 -10.612  -4.152  1.00 96.63           H  
ATOM   2941  CD  ARG A 178     -12.640  -9.030  -4.304  1.00 96.63           C  
ATOM   2942  HD2 ARG A 178     -12.671  -9.092  -5.392  1.00 96.63           H  
ATOM   2943  HD3 ARG A 178     -13.435  -9.672  -3.924  1.00 96.63           H  
ATOM   2944  NE  ARG A 178     -12.900  -7.648  -3.853  1.00 96.63           N  
ATOM   2945  HE  ARG A 178     -13.480  -7.568  -3.030  1.00 96.63           H  
ATOM   2946  NH1 ARG A 178     -11.979  -6.528  -5.642  1.00 96.63           N  
ATOM   2947 HH11 ARG A 178     -11.687  -7.404  -6.051  1.00 96.63           H  
ATOM   2948 HH12 ARG A 178     -11.842  -5.673  -6.163  1.00 96.63           H  
ATOM   2949  NH2 ARG A 178     -13.008  -5.390  -4.011  1.00 96.63           N  
ATOM   2950 HH21 ARG A 178     -13.617  -5.392  -3.206  1.00 96.63           H  
ATOM   2951 HH22 ARG A 178     -12.885  -4.538  -4.540  1.00 96.63           H  
ATOM   2952  CZ  ARG A 178     -12.622  -6.534  -4.504  1.00 96.63           C  
ATOM   2953  N   VAL A 179      -8.186  -8.641  -1.627  1.00 96.63           N  
ATOM   2954  H   VAL A 179      -8.738  -8.250  -0.877  1.00 96.63           H  
ATOM   2955  CA  VAL A 179      -7.070  -7.859  -2.200  1.00 96.63           C  
ATOM   2956  HA  VAL A 179      -6.637  -8.435  -3.018  1.00 96.63           H  
ATOM   2957  C   VAL A 179      -5.889  -7.597  -1.265  1.00 96.63           C  
ATOM   2958  CB  VAL A 179      -7.556  -6.548  -2.842  1.00 96.63           C  
ATOM   2959  HB  VAL A 179      -6.684  -6.093  -3.313  1.00 96.63           H  
ATOM   2960  O   VAL A 179      -4.763  -7.426  -1.738  1.00 96.63           O  
ATOM   2961  CG1 VAL A 179      -8.605  -6.787  -3.935  1.00 96.63           C  
ATOM   2962 HG11 VAL A 179      -9.557  -7.071  -3.484  1.00 96.63           H  
ATOM   2963 HG12 VAL A 179      -8.273  -7.578  -4.607  1.00 96.63           H  
ATOM   2964 HG13 VAL A 179      -8.749  -5.874  -4.512  1.00 96.63           H  
ATOM   2965  CG2 VAL A 179      -8.136  -5.535  -1.854  1.00 96.63           C  
ATOM   2966 HG21 VAL A 179      -7.425  -5.312  -1.059  1.00 96.63           H  
ATOM   2967 HG22 VAL A 179      -9.069  -5.906  -1.430  1.00 96.63           H  
ATOM   2968 HG23 VAL A 179      -8.366  -4.611  -2.384  1.00 96.63           H  
ATOM   2969  N   ILE A 180      -6.090  -7.585   0.054  1.00 96.54           N  
ATOM   2970  H   ILE A 180      -7.013  -7.796   0.405  1.00 96.54           H  
ATOM   2971  CA  ILE A 180      -4.993  -7.347   1.008  1.00 96.54           C  
ATOM   2972  HA  ILE A 180      -4.306  -6.619   0.575  1.00 96.54           H  
ATOM   2973  C   ILE A 180      -4.204  -8.640   1.214  1.00 96.54           C  
ATOM   2974  CB  ILE A 180      -5.521  -6.752   2.332  1.00 96.54           C  
ATOM   2975  HB  ILE A 180      -6.211  -7.467   2.782  1.00 96.54           H  
ATOM   2976  O   ILE A 180      -2.978  -8.644   1.067  1.00 96.54           O  
ATOM   2977  CG1 ILE A 180      -6.267  -5.429   2.044  1.00 96.54           C  
ATOM   2978 HG12 ILE A 180      -5.599  -4.733   1.538  1.00 96.54           H  
ATOM   2979 HG13 ILE A 180      -7.112  -5.627   1.384  1.00 96.54           H  
ATOM   2980  CG2 ILE A 180      -4.390  -6.523   3.347  1.00 96.54           C  
ATOM   2981 HG21 ILE A 180      -3.742  -5.716   3.005  1.00 96.54           H  
ATOM   2982 HG22 ILE A 180      -4.812  -6.264   4.318  1.00 96.54           H  
ATOM   2983 HG23 ILE A 180      -3.805  -7.434   3.479  1.00 96.54           H  
ATOM   2984  CD1 ILE A 180      -6.827  -4.752   3.293  1.00 96.54           C  
ATOM   2985 HD11 ILE A 180      -6.016  -4.351   3.901  1.00 96.54           H  
ATOM   2986 HD12 ILE A 180      -7.481  -3.939   2.975  1.00 96.54           H  
ATOM   2987 HD13 ILE A 180      -7.406  -5.457   3.890  1.00 96.54           H  
ATOM   2988  N   LEU A 181      -4.921  -9.735   1.481  1.00 95.57           N  
ATOM   2989  H   LEU A 181      -5.925  -9.630   1.511  1.00 95.57           H  
ATOM   2990  CA  LEU A 181      -4.400 -11.054   1.837  1.00 95.57           C  
ATOM   2991  HA  LEU A 181      -5.256 -11.691   2.060  1.00 95.57           H  
ATOM   2992  C   LEU A 181      -3.566 -11.000   3.116  1.00 95.57           C  
ATOM   2993  CB  LEU A 181      -3.643 -11.701   0.658  1.00 95.57           C  
ATOM   2994  HB2 LEU A 181      -2.687 -11.194   0.521  1.00 95.57           H  
ATOM   2995  HB3 LEU A 181      -3.431 -12.733   0.938  1.00 95.57           H  
ATOM   2996  O   LEU A 181      -2.379 -11.306   3.096  1.00 95.57           O  
ATOM   2997  CG  LEU A 181      -4.364 -11.706  -0.696  1.00 95.57           C  
ATOM   2998  HG  LEU A 181      -4.412 -10.691  -1.090  1.00 95.57           H  
ATOM   2999  CD1 LEU A 181      -3.563 -12.572  -1.660  1.00 95.57           C  
ATOM   3000 HD11 LEU A 181      -2.530 -12.227  -1.718  1.00 95.57           H  
ATOM   3001 HD12 LEU A 181      -4.025 -12.543  -2.647  1.00 95.57           H  
ATOM   3002 HD13 LEU A 181      -3.567 -13.608  -1.321  1.00 95.57           H  
ATOM   3003  CD2 LEU A 181      -5.769 -12.278  -0.605  1.00 95.57           C  
ATOM   3004 HD21 LEU A 181      -5.756 -13.277  -0.171  1.00 95.57           H  
ATOM   3005 HD22 LEU A 181      -6.394 -11.629   0.009  1.00 95.57           H  
ATOM   3006 HD23 LEU A 181      -6.219 -12.329  -1.597  1.00 95.57           H  
ATOM   3007  N   ALA A 182      -4.145 -10.564   4.232  1.00 97.10           N  
ATOM   3008  H   ALA A 182      -5.132 -10.352   4.193  1.00 97.10           H  
ATOM   3009  CA  ALA A 182      -3.474 -10.487   5.532  1.00 97.10           C  
ATOM   3010  HA  ALA A 182      -2.524 -11.019   5.473  1.00 97.10           H  
ATOM   3011  C   ALA A 182      -4.272 -11.220   6.620  1.00 97.10           C  
ATOM   3012  CB  ALA A 182      -3.166  -9.020   5.859  1.00 97.10           C  
ATOM   3013  HB1 ALA A 182      -2.560  -8.576   5.070  1.00 97.10           H  
ATOM   3014  HB2 ALA A 182      -4.105  -8.471   5.929  1.00 97.10           H  
ATOM   3015  HB3 ALA A 182      -2.631  -8.954   6.806  1.00 97.10           H  
ATOM   3016  O   ALA A 182      -4.647 -10.620   7.623  1.00 97.10           O  
ATOM   3017  N   ASP A 183      -4.516 -12.515   6.414  1.00 97.87           N  
ATOM   3018  H   ASP A 183      -4.318 -12.896   5.500  1.00 97.87           H  
ATOM   3019  CA  ASP A 183      -5.471 -13.312   7.202  1.00 97.87           C  
ATOM   3020  HA  ASP A 183      -6.467 -12.895   7.052  1.00 97.87           H  
ATOM   3021  C   ASP A 183      -5.198 -13.279   8.708  1.00 97.87           C  
ATOM   3022  CB  ASP A 183      -5.502 -14.752   6.669  1.00 97.87           C  
ATOM   3023  HB2 ASP A 183      -4.538 -15.223   6.862  1.00 97.87           H  
ATOM   3024  HB3 ASP A 183      -6.272 -15.311   7.200  1.00 97.87           H  
ATOM   3025  O   ASP A 183      -6.091 -12.941   9.473  1.00 97.87           O  
ATOM   3026  CG  ASP A 183      -5.800 -14.794   5.167  1.00 97.87           C  
ATOM   3027  OD1 ASP A 183      -6.486 -13.862   4.685  1.00 97.87           O  
ATOM   3028  OD2 ASP A 183      -5.194 -15.648   4.490  1.00 97.87           O  
ATOM   3029  N   ALA A 184      -3.945 -13.456   9.137  1.00 97.92           N  
ATOM   3030  H   ALA A 184      -3.267 -13.812   8.479  1.00 97.92           H  
ATOM   3031  CA  ALA A 184      -3.582 -13.363  10.555  1.00 97.92           C  
ATOM   3032  HA  ALA A 184      -4.159 -14.105  11.108  1.00 97.92           H  
ATOM   3033  C   ALA A 184      -3.877 -11.982  11.181  1.00 97.92           C  
ATOM   3034  CB  ALA A 184      -2.091 -13.699  10.685  1.00 97.92           C  
ATOM   3035  HB1 ALA A 184      -1.490 -12.968  10.145  1.00 97.92           H  
ATOM   3036  HB2 ALA A 184      -1.906 -14.697  10.287  1.00 97.92           H  
ATOM   3037  HB3 ALA A 184      -1.812 -13.690  11.739  1.00 97.92           H  
ATOM   3038  O   ALA A 184      -4.156 -11.879  12.376  1.00 97.92           O  
ATOM   3039  N   ASN A 185      -3.809 -10.900  10.396  1.00 98.02           N  
ATOM   3040  H   ASN A 185      -3.689 -11.042   9.403  1.00 98.02           H  
ATOM   3041  CA  ASN A 185      -4.198  -9.570  10.866  1.00 98.02           C  
ATOM   3042  HA  ASN A 185      -3.833  -9.423  11.882  1.00 98.02           H  
ATOM   3043  C   ASN A 185      -5.720  -9.444  10.916  1.00 98.02           C  
ATOM   3044  CB  ASN A 185      -3.611  -8.468   9.970  1.00 98.02           C  
ATOM   3045  HB2 ASN A 185      -4.106  -7.534  10.234  1.00 98.02           H  
ATOM   3046  HB3 ASN A 185      -3.835  -8.666   8.922  1.00 98.02           H  
ATOM   3047  O   ASN A 185      -6.248  -8.911  11.887  1.00 98.02           O  
ATOM   3048  CG  ASN A 185      -2.119  -8.264  10.122  1.00 98.02           C  
ATOM   3049  ND2 ASN A 185      -1.683  -7.048   9.908  1.00 98.02           N  
ATOM   3050 HD21 ASN A 185      -2.361  -6.308   9.795  1.00 98.02           H  
ATOM   3051 HD22 ASN A 185      -0.779  -6.835  10.307  1.00 98.02           H  
ATOM   3052  OD1 ASN A 185      -1.342  -9.153  10.429  1.00 98.02           O  
ATOM   3053  N   LEU A 186      -6.415  -9.945   9.892  1.00 98.43           N  
ATOM   3054  H   LEU A 186      -5.915 -10.420   9.154  1.00 98.43           H  
ATOM   3055  CA  LEU A 186      -7.872  -9.930   9.833  1.00 98.43           C  
ATOM   3056  HA  LEU A 186      -8.199  -8.897   9.952  1.00 98.43           H  
ATOM   3057  C   LEU A 186      -8.489 -10.740  10.981  1.00 98.43           C  
ATOM   3058  CB  LEU A 186      -8.324 -10.438   8.453  1.00 98.43           C  
ATOM   3059  HB2 LEU A 186      -7.929 -11.443   8.303  1.00 98.43           H  
ATOM   3060  HB3 LEU A 186      -7.906  -9.788   7.685  1.00 98.43           H  
ATOM   3061  O   LEU A 186      -9.404 -10.255  11.631  1.00 98.43           O  
ATOM   3062  CG  LEU A 186      -9.854 -10.495   8.293  1.00 98.43           C  
ATOM   3063  HG  LEU A 186     -10.276 -11.165   9.041  1.00 98.43           H  
ATOM   3064  CD1 LEU A 186     -10.510  -9.121   8.437  1.00 98.43           C  
ATOM   3065 HD11 LEU A 186     -11.590  -9.230   8.339  1.00 98.43           H  
ATOM   3066 HD12 LEU A 186     -10.323  -8.708   9.428  1.00 98.43           H  
ATOM   3067 HD13 LEU A 186     -10.140  -8.434   7.675  1.00 98.43           H  
ATOM   3068  CD2 LEU A 186     -10.199 -11.057   6.917  1.00 98.43           C  
ATOM   3069 HD21 LEU A 186     -11.283 -11.084   6.802  1.00 98.43           H  
ATOM   3070 HD22 LEU A 186      -9.803 -12.069   6.825  1.00 98.43           H  
ATOM   3071 HD23 LEU A 186      -9.781 -10.433   6.128  1.00 98.43           H  
ATOM   3072  N   GLU A 187      -7.960 -11.920  11.295  1.00 98.26           N  
ATOM   3073  H   GLU A 187      -7.247 -12.303  10.691  1.00 98.26           H  
ATOM   3074  CA  GLU A 187      -8.390 -12.735  12.438  1.00 98.26           C  
ATOM   3075  HA  GLU A 187      -9.432 -13.031  12.315  1.00 98.26           H  
ATOM   3076  C   GLU A 187      -8.277 -11.969  13.762  1.00 98.26           C  
ATOM   3077  CB  GLU A 187      -7.519 -13.994  12.517  1.00 98.26           C  
ATOM   3078  HB2 GLU A 187      -6.474 -13.695  12.431  1.00 98.26           H  
ATOM   3079  HB3 GLU A 187      -7.664 -14.460  13.492  1.00 98.26           H  
ATOM   3080  O   GLU A 187      -9.204 -11.986  14.573  1.00 98.26           O  
ATOM   3081  CG  GLU A 187      -7.858 -15.029  11.435  1.00 98.26           C  
ATOM   3082  HG2 GLU A 187      -7.895 -14.541  10.462  1.00 98.26           H  
ATOM   3083  HG3 GLU A 187      -8.850 -15.431  11.640  1.00 98.26           H  
ATOM   3084  CD  GLU A 187      -6.836 -16.177  11.389  1.00 98.26           C  
ATOM   3085  OE1 GLU A 187      -6.914 -16.966  10.424  1.00 98.26           O  
ATOM   3086  OE2 GLU A 187      -5.973 -16.245  12.297  1.00 98.26           O  
ATOM   3087  N   LYS A 188      -7.172 -11.236  13.966  1.00 98.20           N  
ATOM   3088  H   LYS A 188      -6.452 -11.269  13.258  1.00 98.20           H  
ATOM   3089  CA  LYS A 188      -6.998 -10.364  15.139  1.00 98.20           C  
ATOM   3090  HA  LYS A 188      -7.171 -10.951  16.041  1.00 98.20           H  
ATOM   3091  C   LYS A 188      -8.034  -9.243  15.167  1.00 98.20           C  
ATOM   3092  CB  LYS A 188      -5.580  -9.778  15.184  1.00 98.20           C  
ATOM   3093  HB2 LYS A 188      -5.548  -8.998  15.945  1.00 98.20           H  
ATOM   3094  HB3 LYS A 188      -5.347  -9.321  14.223  1.00 98.20           H  
ATOM   3095  O   LYS A 188      -8.625  -9.016  16.218  1.00 98.20           O  
ATOM   3096  CG  LYS A 188      -4.518 -10.829  15.527  1.00 98.20           C  
ATOM   3097  HG2 LYS A 188      -4.672 -11.178  16.548  1.00 98.20           H  
ATOM   3098  HG3 LYS A 188      -4.603 -11.682  14.853  1.00 98.20           H  
ATOM   3099  CD  LYS A 188      -3.121 -10.210  15.400  1.00 98.20           C  
ATOM   3100  HD2 LYS A 188      -3.022  -9.400  16.123  1.00 98.20           H  
ATOM   3101  HD3 LYS A 188      -3.002  -9.810  14.393  1.00 98.20           H  
ATOM   3102  CE  LYS A 188      -2.048 -11.272  15.650  1.00 98.20           C  
ATOM   3103  HE2 LYS A 188      -2.176 -12.064  14.912  1.00 98.20           H  
ATOM   3104  HE3 LYS A 188      -2.209 -11.705  16.637  1.00 98.20           H  
ATOM   3105  NZ  LYS A 188      -0.685 -10.691  15.555  1.00 98.20           N  
ATOM   3106  HZ1 LYS A 188      -0.564  -9.956  16.237  1.00 98.20           H  
ATOM   3107  HZ2 LYS A 188      -0.535 -10.304  14.634  1.00 98.20           H  
ATOM   3108  HZ3 LYS A 188       0.014 -11.401  15.723  1.00 98.20           H  
ATOM   3109  N   VAL A 189      -8.274  -8.575  14.035  1.00 98.37           N  
ATOM   3110  H   VAL A 189      -7.751  -8.839  13.213  1.00 98.37           H  
ATOM   3111  CA  VAL A 189      -9.306  -7.528  13.906  1.00 98.37           C  
ATOM   3112  HA  VAL A 189      -9.093  -6.727  14.613  1.00 98.37           H  
ATOM   3113  C   VAL A 189     -10.681  -8.086  14.269  1.00 98.37           C  
ATOM   3114  CB  VAL A 189      -9.321  -6.928  12.483  1.00 98.37           C  
ATOM   3115  HB  VAL A 189      -9.342  -7.734  11.749  1.00 98.37           H  
ATOM   3116  O   VAL A 189     -11.354  -7.530  15.130  1.00 98.37           O  
ATOM   3117  CG1 VAL A 189     -10.529  -6.024  12.213  1.00 98.37           C  
ATOM   3118 HG11 VAL A 189     -10.557  -5.206  12.933  1.00 98.37           H  
ATOM   3119 HG12 VAL A 189     -10.462  -5.611  11.206  1.00 98.37           H  
ATOM   3120 HG13 VAL A 189     -11.460  -6.588  12.274  1.00 98.37           H  
ATOM   3121  CG2 VAL A 189      -8.068  -6.085  12.228  1.00 98.37           C  
ATOM   3122 HG21 VAL A 189      -8.064  -5.220  12.892  1.00 98.37           H  
ATOM   3123 HG22 VAL A 189      -7.170  -6.678  12.401  1.00 98.37           H  
ATOM   3124 HG23 VAL A 189      -8.057  -5.748  11.192  1.00 98.37           H  
ATOM   3125  N   LEU A 190     -11.083  -9.207  13.670  1.00 98.37           N  
ATOM   3126  H   LEU A 190     -10.473  -9.631  12.986  1.00 98.37           H  
ATOM   3127  CA  LEU A 190     -12.393  -9.815  13.902  1.00 98.37           C  
ATOM   3128  HA  LEU A 190     -13.169  -9.076  13.702  1.00 98.37           H  
ATOM   3129  C   LEU A 190     -12.578 -10.241  15.364  1.00 98.37           C  
ATOM   3130  CB  LEU A 190     -12.572 -11.009  12.947  1.00 98.37           C  
ATOM   3131  HB2 LEU A 190     -13.472 -11.549  13.241  1.00 98.37           H  
ATOM   3132  HB3 LEU A 190     -11.726 -11.686  13.071  1.00 98.37           H  
ATOM   3133  O   LEU A 190     -13.624  -9.973  15.950  1.00 98.37           O  
ATOM   3134  CG  LEU A 190     -12.698 -10.638  11.457  1.00 98.37           C  
ATOM   3135  HG  LEU A 190     -11.802 -10.116  11.119  1.00 98.37           H  
ATOM   3136  CD1 LEU A 190     -12.846 -11.913  10.626  1.00 98.37           C  
ATOM   3137 HD11 LEU A 190     -12.881 -11.656   9.567  1.00 98.37           H  
ATOM   3138 HD12 LEU A 190     -11.988 -12.562  10.801  1.00 98.37           H  
ATOM   3139 HD13 LEU A 190     -13.760 -12.435  10.908  1.00 98.37           H  
ATOM   3140  CD2 LEU A 190     -13.892  -9.723  11.186  1.00 98.37           C  
ATOM   3141 HD21 LEU A 190     -14.077  -9.644  10.115  1.00 98.37           H  
ATOM   3142 HD22 LEU A 190     -14.784 -10.110  11.677  1.00 98.37           H  
ATOM   3143 HD23 LEU A 190     -13.681  -8.723  11.566  1.00 98.37           H  
ATOM   3144  N   LYS A 191     -11.550 -10.836  15.981  1.00 98.12           N  
ATOM   3145  H   LYS A 191     -10.729 -11.052  15.433  1.00 98.12           H  
ATOM   3146  CA  LYS A 191     -11.578 -11.218  17.400  1.00 98.12           C  
ATOM   3147  HA  LYS A 191     -12.467 -11.822  17.577  1.00 98.12           H  
ATOM   3148  C   LYS A 191     -11.696 -10.003  18.325  1.00 98.12           C  
ATOM   3149  CB  LYS A 191     -10.329 -12.054  17.712  1.00 98.12           C  
ATOM   3150  HB2 LYS A 191      -9.437 -11.449  17.550  1.00 98.12           H  
ATOM   3151  HB3 LYS A 191     -10.298 -12.904  17.030  1.00 98.12           H  
ATOM   3152  O   LYS A 191     -12.487 -10.025  19.262  1.00 98.12           O  
ATOM   3153  CG  LYS A 191     -10.342 -12.574  19.156  1.00 98.12           C  
ATOM   3154  HG2 LYS A 191     -10.343 -11.734  19.850  1.00 98.12           H  
ATOM   3155  HG3 LYS A 191     -11.244 -13.164  19.316  1.00 98.12           H  
ATOM   3156  CD  LYS A 191      -9.111 -13.440  19.441  1.00 98.12           C  
ATOM   3157  HD2 LYS A 191      -9.109 -14.293  18.763  1.00 98.12           H  
ATOM   3158  HD3 LYS A 191      -8.210 -12.848  19.283  1.00 98.12           H  
ATOM   3159  CE  LYS A 191      -9.175 -13.924  20.893  1.00 98.12           C  
ATOM   3160  HE2 LYS A 191     -10.111 -14.465  21.033  1.00 98.12           H  
ATOM   3161  HE3 LYS A 191      -9.199 -13.052  21.548  1.00 98.12           H  
ATOM   3162  NZ  LYS A 191      -8.024 -14.795  21.235  1.00 98.12           N  
ATOM   3163  HZ1 LYS A 191      -8.011 -15.605  20.631  1.00 98.12           H  
ATOM   3164  HZ2 LYS A 191      -7.155 -14.290  21.133  1.00 98.12           H  
ATOM   3165  HZ3 LYS A 191      -8.104 -15.114  22.190  1.00 98.12           H  
ATOM   3166  N   LEU A 192     -10.916  -8.951  18.073  1.00 98.11           N  
ATOM   3167  H   LEU A 192     -10.291  -8.991  17.281  1.00 98.11           H  
ATOM   3168  CA  LEU A 192     -10.961  -7.723  18.872  1.00 98.11           C  
ATOM   3169  HA  LEU A 192     -10.848  -7.974  19.926  1.00 98.11           H  
ATOM   3170  C   LEU A 192     -12.307  -7.016  18.736  1.00 98.11           C  
ATOM   3171  CB  LEU A 192      -9.825  -6.784  18.443  1.00 98.11           C  
ATOM   3172  HB2 LEU A 192     -10.019  -5.785  18.833  1.00 98.11           H  
ATOM   3173  HB3 LEU A 192      -9.825  -6.723  17.355  1.00 98.11           H  
ATOM   3174  O   LEU A 192     -12.847  -6.565  19.740  1.00 98.11           O  
ATOM   3175  CG  LEU A 192      -8.441  -7.233  18.936  1.00 98.11           C  
ATOM   3176  HG  LEU A 192      -8.309  -8.300  18.753  1.00 98.11           H  
ATOM   3177  CD1 LEU A 192      -7.369  -6.477  18.158  1.00 98.11           C  
ATOM   3178 HD11 LEU A 192      -6.382  -6.801  18.490  1.00 98.11           H  
ATOM   3179 HD12 LEU A 192      -7.475  -6.698  17.095  1.00 98.11           H  
ATOM   3180 HD13 LEU A 192      -7.485  -5.406  18.323  1.00 98.11           H  
ATOM   3181  CD2 LEU A 192      -8.252  -6.972  20.429  1.00 98.11           C  
ATOM   3182 HD21 LEU A 192      -8.985  -7.523  21.019  1.00 98.11           H  
ATOM   3183 HD22 LEU A 192      -8.366  -5.910  20.646  1.00 98.11           H  
ATOM   3184 HD23 LEU A 192      -7.254  -7.278  20.744  1.00 98.11           H  
ATOM   3185  N   TYR A 193     -12.867  -6.972  17.526  1.00 98.02           N  
ATOM   3186  H   TYR A 193     -12.365  -7.356  16.738  1.00 98.02           H  
ATOM   3187  CA  TYR A 193     -14.191  -6.407  17.294  1.00 98.02           C  
ATOM   3188  HA  TYR A 193     -14.210  -5.390  17.684  1.00 98.02           H  
ATOM   3189  C   TYR A 193     -15.276  -7.184  18.047  1.00 98.02           C  
ATOM   3190  CB  TYR A 193     -14.473  -6.352  15.790  1.00 98.02           C  
ATOM   3191  HB2 TYR A 193     -13.719  -5.732  15.306  1.00 98.02           H  
ATOM   3192  HB3 TYR A 193     -14.400  -7.355  15.369  1.00 98.02           H  
ATOM   3193  O   TYR A 193     -16.046  -6.572  18.775  1.00 98.02           O  
ATOM   3194  CG  TYR A 193     -15.839  -5.778  15.483  1.00 98.02           C  
ATOM   3195  CD1 TYR A 193     -16.897  -6.634  15.117  1.00 98.02           C  
ATOM   3196  HD1 TYR A 193     -16.735  -7.699  15.035  1.00 98.02           H  
ATOM   3197  CD2 TYR A 193     -16.069  -4.397  15.638  1.00 98.02           C  
ATOM   3198  HD2 TYR A 193     -15.269  -3.741  15.949  1.00 98.02           H  
ATOM   3199  CE1 TYR A 193     -18.186  -6.111  14.905  1.00 98.02           C  
ATOM   3200  HE1 TYR A 193     -19.007  -6.768  14.659  1.00 98.02           H  
ATOM   3201  CE2 TYR A 193     -17.356  -3.870  15.419  1.00 98.02           C  
ATOM   3202  HE2 TYR A 193     -17.562  -2.819  15.559  1.00 98.02           H  
ATOM   3203  OH  TYR A 193     -19.661  -4.223  14.876  1.00 98.02           O  
ATOM   3204  HH  TYR A 193     -20.320  -4.917  14.809  1.00 98.02           H  
ATOM   3205  CZ  TYR A 193     -18.415  -4.727  15.056  1.00 98.02           C  
ATOM   3206  N   ALA A 194     -15.281  -8.520  17.969  1.00 97.26           N  
ATOM   3207  H   ALA A 194     -14.634  -8.979  17.345  1.00 97.26           H  
ATOM   3208  CA  ALA A 194     -16.238  -9.351  18.705  1.00 97.26           C  
ATOM   3209  HA  ALA A 194     -17.248  -9.093  18.384  1.00 97.26           H  
ATOM   3210  C   ALA A 194     -16.175  -9.127  20.231  1.00 97.26           C  
ATOM   3211  CB  ALA A 194     -15.971 -10.817  18.343  1.00 97.26           C  
ATOM   3212  HB1 ALA A 194     -16.696 -11.451  18.854  1.00 97.26           H  
ATOM   3213  HB2 ALA A 194     -14.966 -11.104  18.650  1.00 97.26           H  
ATOM   3214  HB3 ALA A 194     -16.078 -10.956  17.268  1.00 97.26           H  
ATOM   3215  O   ALA A 194     -17.205  -9.085  20.898  1.00 97.26           O  
ATOM   3216  N   ASN A 195     -14.978  -8.907  20.787  1.00 96.96           N  
ATOM   3217  H   ASN A 195     -14.158  -8.994  20.203  1.00 96.96           H  
ATOM   3218  CA  ASN A 195     -14.803  -8.605  22.212  1.00 96.96           C  
ATOM   3219  HA  ASN A 195     -15.377  -9.325  22.796  1.00 96.96           H  
ATOM   3220  C   ASN A 195     -15.314  -7.207  22.621  1.00 96.96           C  
ATOM   3221  CB  ASN A 195     -13.316  -8.754  22.570  1.00 96.96           C  
ATOM   3222  HB2 ASN A 195     -12.718  -8.157  21.882  1.00 96.96           H  
ATOM   3223  HB3 ASN A 195     -13.160  -8.359  23.573  1.00 96.96           H  
ATOM   3224  O   ASN A 195     -15.555  -6.980  23.805  1.00 96.96           O  
ATOM   3225  CG  ASN A 195     -12.802 -10.183  22.565  1.00 96.96           C  
ATOM   3226  ND2 ASN A 195     -11.510 -10.345  22.720  1.00 96.96           N  
ATOM   3227 HD21 ASN A 195     -10.935  -9.532  22.892  1.00 96.96           H  
ATOM   3228 HD22 ASN A 195     -11.218 -11.300  22.871  1.00 96.96           H  
ATOM   3229  OD1 ASN A 195     -13.509 -11.171  22.483  1.00 96.96           O  
ATOM   3230  N   HIS A 196     -15.477  -6.283  21.669  1.00 95.89           N  
ATOM   3231  H   HIS A 196     -15.284  -6.545  20.713  1.00 95.89           H  
ATOM   3232  CA  HIS A 196     -15.856  -4.884  21.911  1.00 95.89           C  
ATOM   3233  HA  HIS A 196     -16.017  -4.741  22.979  1.00 95.89           H  
ATOM   3234  C   HIS A 196     -17.178  -4.478  21.229  1.00 95.89           C  
ATOM   3235  CB  HIS A 196     -14.701  -3.958  21.498  1.00 95.89           C  
ATOM   3236  HB2 HIS A 196     -15.024  -2.922  21.598  1.00 95.89           H  
ATOM   3237  HB3 HIS A 196     -14.463  -4.133  20.449  1.00 95.89           H  
ATOM   3238  O   HIS A 196     -17.546  -3.304  21.270  1.00 95.89           O  
ATOM   3239  CG  HIS A 196     -13.449  -4.124  22.320  1.00 95.89           C  
ATOM   3240  CD2 HIS A 196     -13.058  -3.365  23.390  1.00 95.89           C  
ATOM   3241  HD2 HIS A 196     -13.599  -2.533  23.816  1.00 95.89           H  
ATOM   3242  ND1 HIS A 196     -12.450  -5.038  22.087  1.00 95.89           N  
ATOM   3243  HD1 HIS A 196     -12.433  -5.681  21.308  1.00 95.89           H  
ATOM   3244  CE1 HIS A 196     -11.478  -4.841  22.995  1.00 95.89           C  
ATOM   3245  HE1 HIS A 196     -10.540  -5.376  23.045  1.00 95.89           H  
ATOM   3246  NE2 HIS A 196     -11.813  -3.836  23.817  1.00 95.89           N  
ATOM   3247  N   GLU A 197     -17.918  -5.421  20.635  1.00 91.44           N  
ATOM   3248  H   GLU A 197     -17.519  -6.347  20.563  1.00 91.44           H  
ATOM   3249  CA  GLU A 197     -19.135  -5.169  19.838  1.00 91.44           C  
ATOM   3250  HA  GLU A 197     -18.873  -4.564  18.971  1.00 91.44           H  
ATOM   3251  C   GLU A 197     -20.212  -4.400  20.628  1.00 91.44           C  
ATOM   3252  CB  GLU A 197     -19.661  -6.532  19.339  1.00 91.44           C  
ATOM   3253  HB2 GLU A 197     -19.952  -7.135  20.199  1.00 91.44           H  
ATOM   3254  HB3 GLU A 197     -18.849  -7.042  18.820  1.00 91.44           H  
ATOM   3255  O   GLU A 197     -20.905  -3.533  20.097  1.00 91.44           O  
ATOM   3256  CG  GLU A 197     -20.854  -6.419  18.371  1.00 91.44           C  
ATOM   3257  HG2 GLU A 197     -21.701  -5.986  18.904  1.00 91.44           H  
ATOM   3258  HG3 GLU A 197     -20.577  -5.737  17.567  1.00 91.44           H  
ATOM   3259  CD  GLU A 197     -21.291  -7.764  17.756  1.00 91.44           C  
ATOM   3260  OE1 GLU A 197     -22.053  -7.727  16.759  1.00 91.44           O  
ATOM   3261  OE2 GLU A 197     -20.864  -8.829  18.257  1.00 91.44           O  
ATOM   3262  N   ASN A 198     -20.295  -4.643  21.939  1.00 91.31           N  
ATOM   3263  H   ASN A 198     -19.675  -5.348  22.310  1.00 91.31           H  
ATOM   3264  CA  ASN A 198     -21.233  -3.969  22.845  1.00 91.31           C  
ATOM   3265  HA  ASN A 198     -22.066  -3.592  22.251  1.00 91.31           H  
ATOM   3266  C   ASN A 198     -20.640  -2.733  23.551  1.00 91.31           C  
ATOM   3267  CB  ASN A 198     -21.805  -5.013  23.816  1.00 91.31           C  
ATOM   3268  HB2 ASN A 198     -22.476  -4.526  24.524  1.00 91.31           H  
ATOM   3269  HB3 ASN A 198     -20.994  -5.478  24.376  1.00 91.31           H  
ATOM   3270  O   ASN A 198     -21.236  -2.204  24.491  1.00 91.31           O  
ATOM   3271  CG  ASN A 198     -22.611  -6.066  23.079  1.00 91.31           C  
ATOM   3272  ND2 ASN A 198     -22.332  -7.330  23.288  1.00 91.31           N  
ATOM   3273 HD21 ASN A 198     -21.547  -7.606  23.861  1.00 91.31           H  
ATOM   3274 HD22 ASN A 198     -22.823  -7.981  22.693  1.00 91.31           H  
ATOM   3275  OD1 ASN A 198     -23.504  -5.764  22.311  1.00 91.31           O  
ATOM   3276  N   GLY A 199     -19.458  -2.277  23.127  1.00 93.52           N  
ATOM   3277  H   GLY A 199     -19.024  -2.740  22.341  1.00 93.52           H  
ATOM   3278  CA  GLY A 199     -18.750  -1.143  23.715  1.00 93.52           C  
ATOM   3279  HA2 GLY A 199     -17.715  -1.159  23.373  1.00 93.52           H  
ATOM   3280  HA3 GLY A 199     -18.749  -1.260  24.799  1.00 93.52           H  
ATOM   3281  C   GLY A 199     -19.354   0.227  23.364  1.00 93.52           C  
ATOM   3282  O   GLY A 199     -20.297   0.330  22.570  1.00 93.52           O  
ATOM   3283  N   PRO A 200     -18.809   1.321  23.928  1.00 95.99           N  
ATOM   3284  CA  PRO A 200     -19.249   2.681  23.630  1.00 95.99           C  
ATOM   3285  HA  PRO A 200     -20.274   2.789  23.985  1.00 95.99           H  
ATOM   3286  C   PRO A 200     -19.184   3.015  22.131  1.00 95.99           C  
ATOM   3287  CB  PRO A 200     -18.335   3.603  24.447  1.00 95.99           C  
ATOM   3288  HB2 PRO A 200     -17.480   3.916  23.847  1.00 95.99           H  
ATOM   3289  HB3 PRO A 200     -18.870   4.475  24.823  1.00 95.99           H  
ATOM   3290  O   PRO A 200     -18.197   2.741  21.455  1.00 95.99           O  
ATOM   3291  CG  PRO A 200     -17.839   2.709  25.583  1.00 95.99           C  
ATOM   3292  HG2 PRO A 200     -16.872   3.035  25.965  1.00 95.99           H  
ATOM   3293  HG3 PRO A 200     -18.581   2.680  26.382  1.00 95.99           H  
ATOM   3294  CD  PRO A 200     -17.746   1.337  24.922  1.00 95.99           C  
ATOM   3295  HD2 PRO A 200     -16.784   1.228  24.422  1.00 95.99           H  
ATOM   3296  HD3 PRO A 200     -17.869   0.556  25.672  1.00 95.99           H  
ATOM   3297  N   VAL A 201     -20.225   3.676  21.616  1.00 96.28           N  
ATOM   3298  H   VAL A 201     -21.011   3.846  22.227  1.00 96.28           H  
ATOM   3299  CA  VAL A 201     -20.364   4.013  20.184  1.00 96.28           C  
ATOM   3300  HA  VAL A 201     -20.416   3.091  19.604  1.00 96.28           H  
ATOM   3301  C   VAL A 201     -19.176   4.814  19.643  1.00 96.28           C  
ATOM   3302  CB  VAL A 201     -21.656   4.819  19.965  1.00 96.28           C  
ATOM   3303  HB  VAL A 201     -21.662   5.658  20.661  1.00 96.28           H  
ATOM   3304  O   VAL A 201     -18.705   4.548  18.540  1.00 96.28           O  
ATOM   3305  CG1 VAL A 201     -21.805   5.387  18.554  1.00 96.28           C  
ATOM   3306 HG11 VAL A 201     -22.763   5.901  18.482  1.00 96.28           H  
ATOM   3307 HG12 VAL A 201     -21.772   4.585  17.817  1.00 96.28           H  
ATOM   3308 HG13 VAL A 201     -21.018   6.111  18.342  1.00 96.28           H  
ATOM   3309  CG2 VAL A 201     -22.901   3.968  20.247  1.00 96.28           C  
ATOM   3310 HG21 VAL A 201     -23.788   4.593  20.142  1.00 96.28           H  
ATOM   3311 HG22 VAL A 201     -22.867   3.564  21.259  1.00 96.28           H  
ATOM   3312 HG23 VAL A 201     -22.945   3.142  19.537  1.00 96.28           H  
ATOM   3313  N   ASP A 202     -18.685   5.799  20.397  1.00 95.98           N  
ATOM   3314  H   ASP A 202     -19.009   5.922  21.346  1.00 95.98           H  
ATOM   3315  CA  ASP A 202     -17.533   6.592  19.967  1.00 95.98           C  
ATOM   3316  HA  ASP A 202     -17.715   6.949  18.954  1.00 95.98           H  
ATOM   3317  C   ASP A 202     -16.244   5.773  19.929  1.00 95.98           C  
ATOM   3318  CB  ASP A 202     -17.335   7.812  20.871  1.00 95.98           C  
ATOM   3319  HB2 ASP A 202     -16.450   8.350  20.530  1.00 95.98           H  
ATOM   3320  HB3 ASP A 202     -18.175   8.495  20.746  1.00 95.98           H  
ATOM   3321  O   ASP A 202     -15.405   6.001  19.063  1.00 95.98           O  
ATOM   3322  CG  ASP A 202     -17.194   7.499  22.359  1.00 95.98           C  
ATOM   3323  OD1 ASP A 202     -18.148   6.951  22.957  1.00 95.98           O  
ATOM   3324  OD2 ASP A 202     -16.191   7.962  22.945  1.00 95.98           O  
ATOM   3325  N   GLU A 203     -16.080   4.817  20.838  1.00 96.80           N  
ATOM   3326  H   GLU A 203     -16.836   4.606  21.473  1.00 96.80           H  
ATOM   3327  CA  GLU A 203     -14.907   3.946  20.875  1.00 96.80           C  
ATOM   3328  HA  GLU A 203     -14.004   4.554  20.815  1.00 96.80           H  
ATOM   3329  C   GLU A 203     -14.893   2.982  19.686  1.00 96.80           C  
ATOM   3330  CB  GLU A 203     -14.898   3.210  22.213  1.00 96.80           C  
ATOM   3331  HB2 GLU A 203     -14.977   3.953  23.006  1.00 96.80           H  
ATOM   3332  HB3 GLU A 203     -15.753   2.536  22.273  1.00 96.80           H  
ATOM   3333  O   GLU A 203     -13.864   2.845  19.018  1.00 96.80           O  
ATOM   3334  CG  GLU A 203     -13.611   2.405  22.408  1.00 96.80           C  
ATOM   3335  HG2 GLU A 203     -13.547   1.642  21.632  1.00 96.80           H  
ATOM   3336  HG3 GLU A 203     -12.759   3.076  22.298  1.00 96.80           H  
ATOM   3337  CD  GLU A 203     -13.553   1.734  23.784  1.00 96.80           C  
ATOM   3338  OE1 GLU A 203     -12.629   0.915  23.958  1.00 96.80           O  
ATOM   3339  OE2 GLU A 203     -14.400   2.067  24.647  1.00 96.80           O  
ATOM   3340  N   GLN A 204     -16.049   2.394  19.359  1.00 97.73           N  
ATOM   3341  H   GLN A 204     -16.842   2.530  19.970  1.00 97.73           H  
ATOM   3342  CA  GLN A 204     -16.219   1.562  18.166  1.00 97.73           C  
ATOM   3343  HA  GLN A 204     -15.513   0.733  18.204  1.00 97.73           H  
ATOM   3344  C   GLN A 204     -15.924   2.355  16.887  1.00 97.73           C  
ATOM   3345  CB  GLN A 204     -17.644   0.989  18.118  1.00 97.73           C  
ATOM   3346  HB2 GLN A 204     -18.373   1.798  18.154  1.00 97.73           H  
ATOM   3347  HB3 GLN A 204     -17.761   0.471  17.166  1.00 97.73           H  
ATOM   3348  O   GLN A 204     -15.105   1.936  16.067  1.00 97.73           O  
ATOM   3349  CG  GLN A 204     -17.935  -0.002  19.255  1.00 97.73           C  
ATOM   3350  HG2 GLN A 204     -17.988   0.522  20.209  1.00 97.73           H  
ATOM   3351  HG3 GLN A 204     -17.132  -0.737  19.315  1.00 97.73           H  
ATOM   3352  CD  GLN A 204     -19.234  -0.758  19.009  1.00 97.73           C  
ATOM   3353  NE2 GLN A 204     -20.203  -0.719  19.895  1.00 97.73           N  
ATOM   3354 HE21 GLN A 204     -20.827  -1.505  19.781  1.00 97.73           H  
ATOM   3355 HE22 GLN A 204     -20.068  -0.308  20.807  1.00 97.73           H  
ATOM   3356  OE1 GLN A 204     -19.400  -1.406  17.994  1.00 97.73           O  
ATOM   3357  N   ALA A 205     -16.520   3.544  16.745  1.00 97.94           N  
ATOM   3358  H   ALA A 205     -17.190   3.831  17.444  1.00 97.94           H  
ATOM   3359  CA  ALA A 205     -16.319   4.392  15.574  1.00 97.94           C  
ATOM   3360  HA  ALA A 205     -16.585   3.822  14.684  1.00 97.94           H  
ATOM   3361  C   ALA A 205     -14.857   4.827  15.408  1.00 97.94           C  
ATOM   3362  CB  ALA A 205     -17.251   5.601  15.681  1.00 97.94           C  
ATOM   3363  HB1 ALA A 205     -18.283   5.259  15.758  1.00 97.94           H  
ATOM   3364  HB2 ALA A 205     -17.147   6.221  14.791  1.00 97.94           H  
ATOM   3365  HB3 ALA A 205     -17.004   6.181  16.570  1.00 97.94           H  
ATOM   3366  O   ALA A 205     -14.305   4.713  14.315  1.00 97.94           O  
ATOM   3367  N   ASN A 206     -14.203   5.287  16.479  1.00 97.67           N  
ATOM   3368  H   ASN A 206     -14.689   5.339  17.363  1.00 97.67           H  
ATOM   3369  CA  ASN A 206     -12.796   5.690  16.418  1.00 97.67           C  
ATOM   3370  HA  ASN A 206     -12.665   6.385  15.588  1.00 97.67           H  
ATOM   3371  C   ASN A 206     -11.868   4.500  16.128  1.00 97.67           C  
ATOM   3372  CB  ASN A 206     -12.411   6.413  17.717  1.00 97.67           C  
ATOM   3373  HB2 ASN A 206     -11.327   6.518  17.757  1.00 97.67           H  
ATOM   3374  HB3 ASN A 206     -12.725   5.822  18.577  1.00 97.67           H  
ATOM   3375  O   ASN A 206     -10.904   4.647  15.376  1.00 97.67           O  
ATOM   3376  CG  ASN A 206     -12.994   7.815  17.792  1.00 97.67           C  
ATOM   3377  ND2 ASN A 206     -13.665   8.161  18.861  1.00 97.67           N  
ATOM   3378 HD21 ASN A 206     -14.113   9.065  18.820  1.00 97.67           H  
ATOM   3379 HD22 ASN A 206     -14.021   7.415  19.442  1.00 97.67           H  
ATOM   3380  OD1 ASN A 206     -12.865   8.623  16.891  1.00 97.67           O  
ATOM   3381  N   SER A 207     -12.173   3.312  16.658  1.00 98.00           N  
ATOM   3382  H   SER A 207     -12.954   3.239  17.294  1.00 98.00           H  
ATOM   3383  CA  SER A 207     -11.412   2.095  16.353  1.00 98.00           C  
ATOM   3384  HA  SER A 207     -10.356   2.292  16.536  1.00 98.00           H  
ATOM   3385  C   SER A 207     -11.540   1.697  14.881  1.00 98.00           C  
ATOM   3386  CB  SER A 207     -11.832   0.948  17.274  1.00 98.00           C  
ATOM   3387  HB2 SER A 207     -11.306   0.037  16.986  1.00 98.00           H  
ATOM   3388  HB3 SER A 207     -12.906   0.775  17.209  1.00 98.00           H  
ATOM   3389  O   SER A 207     -10.527   1.410  14.245  1.00 98.00           O  
ATOM   3390  OG  SER A 207     -11.469   1.290  18.596  1.00 98.00           O  
ATOM   3391  HG  SER A 207     -12.250   1.660  19.015  1.00 98.00           H  
ATOM   3392  N   ILE A 208     -12.740   1.757  14.296  1.00 97.89           N  
ATOM   3393  H   ILE A 208     -13.546   1.974  14.865  1.00 97.89           H  
ATOM   3394  CA  ILE A 208     -12.947   1.500  12.859  1.00 97.89           C  
ATOM   3395  HA  ILE A 208     -12.476   0.549  12.609  1.00 97.89           H  
ATOM   3396  C   ILE A 208     -12.261   2.562  11.987  1.00 97.89           C  
ATOM   3397  CB  ILE A 208     -14.454   1.364  12.552  1.00 97.89           C  
ATOM   3398  HB  ILE A 208     -14.984   2.190  13.027  1.00 97.89           H  
ATOM   3399  O   ILE A 208     -11.646   2.221  10.980  1.00 97.89           O  
ATOM   3400  CG1 ILE A 208     -14.965   0.026  13.131  1.00 97.89           C  
ATOM   3401 HG12 ILE A 208     -14.591  -0.797  12.522  1.00 97.89           H  
ATOM   3402 HG13 ILE A 208     -14.582  -0.110  14.143  1.00 97.89           H  
ATOM   3403  CG2 ILE A 208     -14.732   1.415  11.038  1.00 97.89           C  
ATOM   3404 HG21 ILE A 208     -14.472   2.391  10.627  1.00 97.89           H  
ATOM   3405 HG22 ILE A 208     -14.161   0.644  10.520  1.00 97.89           H  
ATOM   3406 HG23 ILE A 208     -15.794   1.258  10.847  1.00 97.89           H  
ATOM   3407  CD1 ILE A 208     -16.488  -0.067  13.215  1.00 97.89           C  
ATOM   3408 HD11 ILE A 208     -16.767  -1.020  13.665  1.00 97.89           H  
ATOM   3409 HD12 ILE A 208     -16.947  -0.005  12.228  1.00 97.89           H  
ATOM   3410 HD13 ILE A 208     -16.846   0.741  13.853  1.00 97.89           H  
ATOM   3411  N   ILE A 209     -12.279   3.838  12.385  1.00 97.83           N  
ATOM   3412  H   ILE A 209     -12.831   4.086  13.193  1.00 97.83           H  
ATOM   3413  CA  ILE A 209     -11.544   4.888  11.662  1.00 97.83           C  
ATOM   3414  HA  ILE A 209     -11.880   4.884  10.626  1.00 97.83           H  
ATOM   3415  C   ILE A 209     -10.040   4.576  11.630  1.00 97.83           C  
ATOM   3416  CB  ILE A 209     -11.855   6.281  12.255  1.00 97.83           C  
ATOM   3417  HB  ILE A 209     -11.755   6.227  13.339  1.00 97.83           H  
ATOM   3418  O   ILE A 209      -9.415   4.669  10.573  1.00 97.83           O  
ATOM   3419  CG1 ILE A 209     -13.304   6.686  11.898  1.00 97.83           C  
ATOM   3420 HG12 ILE A 209     -13.977   5.847  12.071  1.00 97.83           H  
ATOM   3421 HG13 ILE A 209     -13.363   6.929  10.837  1.00 97.83           H  
ATOM   3422  CG2 ILE A 209     -10.874   7.351  11.735  1.00 97.83           C  
ATOM   3423 HG21 ILE A 209      -9.858   7.132  12.064  1.00 97.83           H  
ATOM   3424 HG22 ILE A 209     -11.132   8.332  12.131  1.00 97.83           H  
ATOM   3425 HG23 ILE A 209     -10.898   7.384  10.645  1.00 97.83           H  
ATOM   3426  CD1 ILE A 209     -13.831   7.876  12.712  1.00 97.83           C  
ATOM   3427 HD11 ILE A 209     -13.723   7.673  13.778  1.00 97.83           H  
ATOM   3428 HD12 ILE A 209     -13.294   8.789  12.456  1.00 97.83           H  
ATOM   3429 HD13 ILE A 209     -14.887   8.021  12.484  1.00 97.83           H  
ATOM   3430  N   HIS A 210      -9.450   4.146  12.750  1.00 97.76           N  
ATOM   3431  H   HIS A 210      -9.988   4.106  13.604  1.00 97.76           H  
ATOM   3432  CA  HIS A 210      -8.045   3.722  12.775  1.00 97.76           C  
ATOM   3433  HA  HIS A 210      -7.439   4.507  12.322  1.00 97.76           H  
ATOM   3434  C   HIS A 210      -7.791   2.447  11.953  1.00 97.76           C  
ATOM   3435  CB  HIS A 210      -7.584   3.524  14.222  1.00 97.76           C  
ATOM   3436  HB2 HIS A 210      -8.227   2.789  14.705  1.00 97.76           H  
ATOM   3437  HB3 HIS A 210      -6.572   3.121  14.204  1.00 97.76           H  
ATOM   3438  O   HIS A 210      -6.730   2.328  11.325  1.00 97.76           O  
ATOM   3439  CG  HIS A 210      -7.554   4.776  15.061  1.00 97.76           C  
ATOM   3440  CD2 HIS A 210      -7.249   6.049  14.656  1.00 97.76           C  
ATOM   3441  HD2 HIS A 210      -7.003   6.356  13.650  1.00 97.76           H  
ATOM   3442  ND1 HIS A 210      -7.784   4.829  16.415  1.00 97.76           N  
ATOM   3443  HD1 HIS A 210      -8.132   4.066  16.978  1.00 97.76           H  
ATOM   3444  CE1 HIS A 210      -7.633   6.102  16.814  1.00 97.76           C  
ATOM   3445  HE1 HIS A 210      -7.797   6.460  17.819  1.00 97.76           H  
ATOM   3446  NE2 HIS A 210      -7.287   6.883  15.779  1.00 97.76           N  
ATOM   3447  N   LEU A 211      -8.765   1.529  11.898  1.00 97.95           N  
ATOM   3448  H   LEU A 211      -9.591   1.682  12.458  1.00 97.95           H  
ATOM   3449  CA  LEU A 211      -8.709   0.309  11.089  1.00 97.95           C  
ATOM   3450  HA  LEU A 211      -7.822  -0.245  11.396  1.00 97.95           H  
ATOM   3451  C   LEU A 211      -8.558   0.603   9.592  1.00 97.95           C  
ATOM   3452  CB  LEU A 211      -9.947  -0.563  11.376  1.00 97.95           C  
ATOM   3453  HB2 LEU A 211      -9.976  -0.773  12.445  1.00 97.95           H  
ATOM   3454  HB3 LEU A 211     -10.843   0.001  11.119  1.00 97.95           H  
ATOM   3455  O   LEU A 211      -7.955  -0.211   8.902  1.00 97.95           O  
ATOM   3456  CG  LEU A 211     -10.042  -1.893  10.607  1.00 97.95           C  
ATOM   3457  HG  LEU A 211     -10.082  -1.694   9.536  1.00 97.95           H  
ATOM   3458  CD1 LEU A 211      -8.866  -2.822  10.895  1.00 97.95           C  
ATOM   3459 HD11 LEU A 211      -7.932  -2.347  10.594  1.00 97.95           H  
ATOM   3460 HD12 LEU A 211      -8.988  -3.742  10.323  1.00 97.95           H  
ATOM   3461 HD13 LEU A 211      -8.836  -3.053  11.960  1.00 97.95           H  
ATOM   3462  CD2 LEU A 211     -11.326  -2.623  11.003  1.00 97.95           C  
ATOM   3463 HD21 LEU A 211     -11.288  -2.913  12.054  1.00 97.95           H  
ATOM   3464 HD22 LEU A 211     -12.187  -1.972  10.850  1.00 97.95           H  
ATOM   3465 HD23 LEU A 211     -11.454  -3.519  10.397  1.00 97.95           H  
ATOM   3466  N   PHE A 212      -8.970   1.763   9.069  1.00 97.41           N  
ATOM   3467  H   PHE A 212      -9.511   2.399   9.637  1.00 97.41           H  
ATOM   3468  CA  PHE A 212      -8.728   2.093   7.653  1.00 97.41           C  
ATOM   3469  HA  PHE A 212      -9.133   1.278   7.054  1.00 97.41           H  
ATOM   3470  C   PHE A 212      -7.243   2.163   7.273  1.00 97.41           C  
ATOM   3471  CB  PHE A 212      -9.453   3.381   7.254  1.00 97.41           C  
ATOM   3472  HB2 PHE A 212      -9.195   3.623   6.223  1.00 97.41           H  
ATOM   3473  HB3 PHE A 212      -9.097   4.197   7.884  1.00 97.41           H  
ATOM   3474  O   PHE A 212      -6.900   1.999   6.105  1.00 97.41           O  
ATOM   3475  CG  PHE A 212     -10.961   3.286   7.333  1.00 97.41           C  
ATOM   3476  CD1 PHE A 212     -11.639   2.187   6.769  1.00 97.41           C  
ATOM   3477  HD1 PHE A 212     -11.100   1.415   6.240  1.00 97.41           H  
ATOM   3478  CD2 PHE A 212     -11.688   4.300   7.980  1.00 97.41           C  
ATOM   3479  HD2 PHE A 212     -11.171   5.153   8.395  1.00 97.41           H  
ATOM   3480  CE1 PHE A 212     -13.028   2.068   6.917  1.00 97.41           C  
ATOM   3481  HE1 PHE A 212     -13.543   1.208   6.517  1.00 97.41           H  
ATOM   3482  CE2 PHE A 212     -13.079   4.189   8.117  1.00 97.41           C  
ATOM   3483  HE2 PHE A 212     -13.633   4.955   8.638  1.00 97.41           H  
ATOM   3484  CZ  PHE A 212     -13.739   3.057   7.617  1.00 97.41           C  
ATOM   3485  HZ  PHE A 212     -14.799   2.948   7.789  1.00 97.41           H  
ATOM   3486  N   THR A 213      -6.327   2.267   8.240  1.00 97.20           N  
ATOM   3487  H   THR A 213      -6.652   2.406   9.186  1.00 97.20           H  
ATOM   3488  CA  THR A 213      -4.885   2.064   8.002  1.00 97.20           C  
ATOM   3489  HA  THR A 213      -4.537   2.814   7.291  1.00 97.20           H  
ATOM   3490  C   THR A 213      -4.587   0.669   7.422  1.00 97.20           C  
ATOM   3491  CB  THR A 213      -4.109   2.229   9.315  1.00 97.20           C  
ATOM   3492  HB  THR A 213      -4.351   1.392   9.970  1.00 97.20           H  
ATOM   3493  O   THR A 213      -3.701   0.492   6.577  1.00 97.20           O  
ATOM   3494  CG2 THR A 213      -2.599   2.270   9.089  1.00 97.20           C  
ATOM   3495 HG21 THR A 213      -2.097   2.524  10.023  1.00 97.20           H  
ATOM   3496 HG22 THR A 213      -2.359   3.027   8.342  1.00 97.20           H  
ATOM   3497 HG23 THR A 213      -2.245   1.295   8.757  1.00 97.20           H  
ATOM   3498  OG1 THR A 213      -4.462   3.421   9.974  1.00 97.20           O  
ATOM   3499  HG1 THR A 213      -5.254   3.234  10.484  1.00 97.20           H  
ATOM   3500  N   PHE A 214      -5.361  -0.342   7.831  1.00 97.40           N  
ATOM   3501  H   PHE A 214      -6.120  -0.135   8.465  1.00 97.40           H  
ATOM   3502  CA  PHE A 214      -5.285  -1.709   7.322  1.00 97.40           C  
ATOM   3503  HA  PHE A 214      -4.264  -2.068   7.449  1.00 97.40           H  
ATOM   3504  C   PHE A 214      -5.644  -1.787   5.838  1.00 97.40           C  
ATOM   3505  CB  PHE A 214      -6.238  -2.597   8.129  1.00 97.40           C  
ATOM   3506  HB2 PHE A 214      -7.257  -2.252   7.953  1.00 97.40           H  
ATOM   3507  HB3 PHE A 214      -6.021  -2.484   9.192  1.00 97.40           H  
ATOM   3508  O   PHE A 214      -4.953  -2.478   5.088  1.00 97.40           O  
ATOM   3509  CG  PHE A 214      -6.221  -4.067   7.783  1.00 97.40           C  
ATOM   3510  CD1 PHE A 214      -7.437  -4.736   7.553  1.00 97.40           C  
ATOM   3511  HD1 PHE A 214      -8.376  -4.207   7.622  1.00 97.40           H  
ATOM   3512  CD2 PHE A 214      -5.006  -4.773   7.707  1.00 97.40           C  
ATOM   3513  HD2 PHE A 214      -4.071  -4.266   7.896  1.00 97.40           H  
ATOM   3514  CE1 PHE A 214      -7.438  -6.107   7.254  1.00 97.40           C  
ATOM   3515  HE1 PHE A 214      -8.375  -6.623   7.105  1.00 97.40           H  
ATOM   3516  CE2 PHE A 214      -5.007  -6.140   7.392  1.00 97.40           C  
ATOM   3517  HE2 PHE A 214      -4.074  -6.682   7.339  1.00 97.40           H  
ATOM   3518  CZ  PHE A 214      -6.223  -6.809   7.170  1.00 97.40           C  
ATOM   3519  HZ  PHE A 214      -6.230  -7.866   6.951  1.00 97.40           H  
ATOM   3520  N   THR A 215      -6.649  -1.028   5.394  1.00 96.79           N  
ATOM   3521  H   THR A 215      -7.149  -0.455   6.059  1.00 96.79           H  
ATOM   3522  CA  THR A 215      -7.205  -1.069   4.030  1.00 96.79           C  
ATOM   3523  HA  THR A 215      -6.909  -2.009   3.564  1.00 96.79           H  
ATOM   3524  C   THR A 215      -6.685   0.024   3.098  1.00 96.79           C  
ATOM   3525  CB  THR A 215      -8.739  -1.044   4.064  1.00 96.79           C  
ATOM   3526  HB  THR A 215      -9.126  -1.095   3.046  1.00 96.79           H  
ATOM   3527  O   THR A 215      -6.913  -0.064   1.897  1.00 96.79           O  
ATOM   3528  CG2 THR A 215      -9.319  -2.202   4.877  1.00 96.79           C  
ATOM   3529 HG21 THR A 215      -8.957  -3.158   4.497  1.00 96.79           H  
ATOM   3530 HG22 THR A 215      -9.051  -2.104   5.929  1.00 96.79           H  
ATOM   3531 HG23 THR A 215     -10.406  -2.189   4.797  1.00 96.79           H  
ATOM   3532  OG1 THR A 215      -9.175   0.143   4.680  1.00 96.79           O  
ATOM   3533  HG1 THR A 215      -9.574   0.706   4.012  1.00 96.79           H  
ATOM   3534  N   ALA A 216      -5.944   1.007   3.618  1.00 96.49           N  
ATOM   3535  H   ALA A 216      -5.975   1.125   4.620  1.00 96.49           H  
ATOM   3536  CA  ALA A 216      -5.394   2.121   2.844  1.00 96.49           C  
ATOM   3537  HA  ALA A 216      -6.224   2.687   2.423  1.00 96.49           H  
ATOM   3538  C   ALA A 216      -4.494   1.664   1.684  1.00 96.49           C  
ATOM   3539  CB  ALA A 216      -4.623   3.039   3.802  1.00 96.49           C  
ATOM   3540  HB1 ALA A 216      -3.813   2.490   4.284  1.00 96.49           H  
ATOM   3541  HB2 ALA A 216      -4.202   3.876   3.244  1.00 96.49           H  
ATOM   3542  HB3 ALA A 216      -5.297   3.435   4.561  1.00 96.49           H  
ATOM   3543  O   ALA A 216      -3.745   0.691   1.818  1.00 96.49           O  
ATOM   3544  N   LEU A 217      -4.515   2.389   0.568  1.00 95.82           N  
ATOM   3545  H   LEU A 217      -5.135   3.184   0.511  1.00 95.82           H  
ATOM   3546  CA  LEU A 217      -3.584   2.177  -0.539  1.00 95.82           C  
ATOM   3547  HA  LEU A 217      -3.629   1.124  -0.820  1.00 95.82           H  
ATOM   3548  C   LEU A 217      -2.138   2.488  -0.109  1.00 95.82           C  
ATOM   3549  CB  LEU A 217      -4.092   2.994  -1.741  1.00 95.82           C  
ATOM   3550  HB2 LEU A 217      -4.212   4.039  -1.454  1.00 95.82           H  
ATOM   3551  HB3 LEU A 217      -5.086   2.611  -1.973  1.00 95.82           H  
ATOM   3552  O   LEU A 217      -1.885   3.334   0.747  1.00 95.82           O  
ATOM   3553  CG  LEU A 217      -3.234   2.912  -3.018  1.00 95.82           C  
ATOM   3554  HG  LEU A 217      -2.726   1.949  -3.057  1.00 95.82           H  
ATOM   3555  CD1 LEU A 217      -4.115   3.019  -4.261  1.00 95.82           C  
ATOM   3556 HD11 LEU A 217      -4.663   3.961  -4.250  1.00 95.82           H  
ATOM   3557 HD12 LEU A 217      -3.505   2.970  -5.163  1.00 95.82           H  
ATOM   3558 HD13 LEU A 217      -4.833   2.199  -4.282  1.00 95.82           H  
ATOM   3559  CD2 LEU A 217      -2.198   4.039  -3.081  1.00 95.82           C  
ATOM   3560 HD21 LEU A 217      -2.708   5.002  -3.050  1.00 95.82           H  
ATOM   3561 HD22 LEU A 217      -1.640   3.981  -4.015  1.00 95.82           H  
ATOM   3562 HD23 LEU A 217      -1.500   3.986  -2.245  1.00 95.82           H  
ATOM   3563  N   GLY A 218      -1.170   1.788  -0.700  1.00 96.11           N  
ATOM   3564  H   GLY A 218      -1.430   1.140  -1.430  1.00 96.11           H  
ATOM   3565  CA  GLY A 218       0.254   2.012  -0.471  1.00 96.11           C  
ATOM   3566  HA2 GLY A 218       0.413   3.063  -0.232  1.00 96.11           H  
ATOM   3567  HA3 GLY A 218       0.799   1.808  -1.393  1.00 96.11           H  
ATOM   3568  C   GLY A 218       0.857   1.153   0.641  1.00 96.11           C  
ATOM   3569  O   GLY A 218       0.536  -0.035   0.806  1.00 96.11           O  
ATOM   3570  N   ALA A 219       1.827   1.735   1.347  1.00 96.02           N  
ATOM   3571  H   ALA A 219       2.032   2.705   1.153  1.00 96.02           H  
ATOM   3572  CA  ALA A 219       2.662   1.035   2.312  1.00 96.02           C  
ATOM   3573  HA  ALA A 219       3.109   0.182   1.801  1.00 96.02           H  
ATOM   3574  C   ALA A 219       1.844   0.553   3.523  1.00 96.02           C  
ATOM   3575  CB  ALA A 219       3.814   1.946   2.751  1.00 96.02           C  
ATOM   3576  HB1 ALA A 219       4.349   2.323   1.880  1.00 96.02           H  
ATOM   3577  HB2 ALA A 219       3.418   2.793   3.311  1.00 96.02           H  
ATOM   3578  HB3 ALA A 219       4.502   1.388   3.386  1.00 96.02           H  
ATOM   3579  O   ALA A 219       1.188   1.355   4.185  1.00 96.02           O  
ATOM   3580  N   PRO A 220       1.918  -0.740   3.881  1.00 96.62           N  
ATOM   3581  CA  PRO A 220       1.340  -1.229   5.126  1.00 96.62           C  
ATOM   3582  HA  PRO A 220       0.265  -1.056   5.101  1.00 96.62           H  
ATOM   3583  C   PRO A 220       1.950  -0.518   6.343  1.00 96.62           C  
ATOM   3584  CB  PRO A 220       1.614  -2.737   5.125  1.00 96.62           C  
ATOM   3585  HB2 PRO A 220       2.587  -2.946   5.568  1.00 96.62           H  
ATOM   3586  HB3 PRO A 220       0.823  -3.299   5.621  1.00 96.62           H  
ATOM   3587  O   PRO A 220       3.176  -0.394   6.453  1.00 96.62           O  
ATOM   3588  CG  PRO A 220       1.700  -3.059   3.637  1.00 96.62           C  
ATOM   3589  HG2 PRO A 220       0.692  -3.098   3.225  1.00 96.62           H  
ATOM   3590  HG3 PRO A 220       2.257  -3.972   3.430  1.00 96.62           H  
ATOM   3591  CD  PRO A 220       2.421  -1.844   3.082  1.00 96.62           C  
ATOM   3592  HD2 PRO A 220       2.181  -1.728   2.025  1.00 96.62           H  
ATOM   3593  HD3 PRO A 220       3.497  -1.944   3.224  1.00 96.62           H  
ATOM   3594  N   ALA A 221       1.100  -0.108   7.282  1.00 97.32           N  
ATOM   3595  H   ALA A 221       0.108  -0.224   7.133  1.00 97.32           H  
ATOM   3596  CA  ALA A 221       1.487   0.518   8.542  1.00 97.32           C  
ATOM   3597  HA  ALA A 221       2.567   0.440   8.668  1.00 97.32           H  
ATOM   3598  C   ALA A 221       0.831  -0.209   9.723  1.00 97.32           C  
ATOM   3599  CB  ALA A 221       1.144   2.010   8.490  1.00 97.32           C  
ATOM   3600  HB1 ALA A 221       1.586   2.465   7.604  1.00 97.32           H  
ATOM   3601  HB2 ALA A 221       1.528   2.513   9.378  1.00 97.32           H  
ATOM   3602  HB3 ALA A 221       0.063   2.144   8.451  1.00 97.32           H  
ATOM   3603  O   ALA A 221      -0.213  -0.842   9.562  1.00 97.32           O  
ATOM   3604  N   ALA A 222       1.493  -0.182  10.881  1.00 97.92           N  
ATOM   3605  H   ALA A 222       2.279   0.446  10.976  1.00 97.92           H  
ATOM   3606  CA  ALA A 222       0.896  -0.675  12.116  1.00 97.92           C  
ATOM   3607  HA  ALA A 222       0.420  -1.636  11.921  1.00 97.92           H  
ATOM   3608  C   ALA A 222      -0.185   0.310  12.576  1.00 97.92           C  
ATOM   3609  CB  ALA A 222       1.985  -0.875  13.177  1.00 97.92           C  
ATOM   3610  HB1 ALA A 222       2.738  -1.576  12.816  1.00 97.92           H  
ATOM   3611  HB2 ALA A 222       1.537  -1.286  14.082  1.00 97.92           H  
ATOM   3612  HB3 ALA A 222       2.455   0.078  13.419  1.00 97.92           H  
ATOM   3613  O   ALA A 222      -0.062   1.513  12.339  1.00 97.92           O  
ATOM   3614  N   PHE A 223      -1.228  -0.189  13.227  1.00 97.76           N  
ATOM   3615  H   PHE A 223      -1.272  -1.183  13.404  1.00 97.76           H  
ATOM   3616  CA  PHE A 223      -2.351   0.633  13.669  1.00 97.76           C  
ATOM   3617  HA  PHE A 223      -2.003   1.655  13.822  1.00 97.76           H  
ATOM   3618  C   PHE A 223      -2.901   0.144  15.003  1.00 97.76           C  
ATOM   3619  CB  PHE A 223      -3.433   0.674  12.581  1.00 97.76           C  
ATOM   3620  HB2 PHE A 223      -2.987   1.115  11.690  1.00 97.76           H  
ATOM   3621  HB3 PHE A 223      -4.236   1.339  12.901  1.00 97.76           H  
ATOM   3622  O   PHE A 223      -2.759  -1.027  15.360  1.00 97.76           O  
ATOM   3623  CG  PHE A 223      -4.024  -0.673  12.211  1.00 97.76           C  
ATOM   3624  CD1 PHE A 223      -3.373  -1.498  11.274  1.00 97.76           C  
ATOM   3625  HD1 PHE A 223      -2.458  -1.164  10.807  1.00 97.76           H  
ATOM   3626  CD2 PHE A 223      -5.218  -1.109  12.812  1.00 97.76           C  
ATOM   3627  HD2 PHE A 223      -5.736  -0.478  13.519  1.00 97.76           H  
ATOM   3628  CE1 PHE A 223      -3.896  -2.764  10.960  1.00 97.76           C  
ATOM   3629  HE1 PHE A 223      -3.383  -3.400  10.254  1.00 97.76           H  
ATOM   3630  CE2 PHE A 223      -5.747  -2.371  12.490  1.00 97.76           C  
ATOM   3631  HE2 PHE A 223      -6.667  -2.701  12.949  1.00 97.76           H  
ATOM   3632  CZ  PHE A 223      -5.084  -3.202  11.570  1.00 97.76           C  
ATOM   3633  HZ  PHE A 223      -5.499  -4.169  11.327  1.00 97.76           H  
ATOM   3634  N   LYS A 224      -3.527   1.059  15.744  1.00 97.81           N  
ATOM   3635  H   LYS A 224      -3.671   1.976  15.346  1.00 97.81           H  
ATOM   3636  CA  LYS A 224      -4.280   0.718  16.950  1.00 97.81           C  
ATOM   3637  HA  LYS A 224      -3.811  -0.132  17.445  1.00 97.81           H  
ATOM   3638  C   LYS A 224      -5.691   0.294  16.569  1.00 97.81           C  
ATOM   3639  CB  LYS A 224      -4.307   1.890  17.936  1.00 97.81           C  
ATOM   3640  HB2 LYS A 224      -4.982   1.628  18.751  1.00 97.81           H  
ATOM   3641  HB3 LYS A 224      -4.695   2.781  17.442  1.00 97.81           H  
ATOM   3642  O   LYS A 224      -6.311   0.932  15.722  1.00 97.81           O  
ATOM   3643  CG  LYS A 224      -2.917   2.175  18.520  1.00 97.81           C  
ATOM   3644  HG2 LYS A 224      -2.498   1.249  18.912  1.00 97.81           H  
ATOM   3645  HG3 LYS A 224      -2.260   2.564  17.742  1.00 97.81           H  
ATOM   3646  CD  LYS A 224      -3.030   3.193  19.659  1.00 97.81           C  
ATOM   3647  HD2 LYS A 224      -3.717   2.801  20.408  1.00 97.81           H  
ATOM   3648  HD3 LYS A 224      -3.425   4.131  19.269  1.00 97.81           H  
ATOM   3649  CE  LYS A 224      -1.659   3.425  20.299  1.00 97.81           C  
ATOM   3650  HE2 LYS A 224      -0.999   3.884  19.563  1.00 97.81           H  
ATOM   3651  HE3 LYS A 224      -1.239   2.456  20.568  1.00 97.81           H  
ATOM   3652  NZ  LYS A 224      -1.775   4.281  21.507  1.00 97.81           N  
ATOM   3653  HZ1 LYS A 224      -2.169   5.181  21.270  1.00 97.81           H  
ATOM   3654  HZ2 LYS A 224      -2.382   3.838  22.181  1.00 97.81           H  
ATOM   3655  HZ3 LYS A 224      -0.872   4.415  21.937  1.00 97.81           H  
ATOM   3656  N   PHE A 225      -6.193  -0.750  17.209  1.00 98.00           N  
ATOM   3657  H   PHE A 225      -5.624  -1.214  17.902  1.00 98.00           H  
ATOM   3658  CA  PHE A 225      -7.567  -1.209  17.073  1.00 98.00           C  
ATOM   3659  HA  PHE A 225      -8.195  -0.383  16.740  1.00 98.00           H  
ATOM   3660  C   PHE A 225      -8.052  -1.658  18.449  1.00 98.00           C  
ATOM   3661  CB  PHE A 225      -7.623  -2.328  16.026  1.00 98.00           C  
ATOM   3662  HB2 PHE A 225      -7.110  -3.213  16.403  1.00 98.00           H  
ATOM   3663  HB3 PHE A 225      -7.093  -1.995  15.133  1.00 98.00           H  
ATOM   3664  O   PHE A 225      -7.555  -2.654  18.974  1.00 98.00           O  
ATOM   3665  CG  PHE A 225      -9.035  -2.679  15.616  1.00 98.00           C  
ATOM   3666  CD1 PHE A 225      -9.572  -3.947  15.892  1.00 98.00           C  
ATOM   3667  HD1 PHE A 225      -8.979  -4.687  16.409  1.00 98.00           H  
ATOM   3668  CD2 PHE A 225      -9.826  -1.709  14.977  1.00 98.00           C  
ATOM   3669  HD2 PHE A 225      -9.411  -0.735  14.765  1.00 98.00           H  
ATOM   3670  CE1 PHE A 225     -10.896  -4.239  15.522  1.00 98.00           C  
ATOM   3671  HE1 PHE A 225     -11.325  -5.201  15.762  1.00 98.00           H  
ATOM   3672  CE2 PHE A 225     -11.151  -2.000  14.614  1.00 98.00           C  
ATOM   3673  HE2 PHE A 225     -11.761  -1.250  14.131  1.00 98.00           H  
ATOM   3674  CZ  PHE A 225     -11.682  -3.273  14.873  1.00 98.00           C  
ATOM   3675  HZ  PHE A 225     -12.700  -3.501  14.594  1.00 98.00           H  
ATOM   3676  N   PHE A 226      -8.958  -0.876  19.044  1.00 96.99           N  
ATOM   3677  H   PHE A 226      -9.381  -0.116  18.531  1.00 96.99           H  
ATOM   3678  CA  PHE A 226      -9.302  -0.964  20.464  1.00 96.99           C  
ATOM   3679  HA  PHE A 226      -9.890  -0.083  20.722  1.00 96.99           H  
ATOM   3680  C   PHE A 226      -8.053  -0.898  21.366  1.00 96.99           C  
ATOM   3681  CB  PHE A 226     -10.221  -2.178  20.701  1.00 96.99           C  
ATOM   3682  HB2 PHE A 226     -10.487  -2.217  21.757  1.00 96.99           H  
ATOM   3683  HB3 PHE A 226      -9.694  -3.102  20.464  1.00 96.99           H  
ATOM   3684  O   PHE A 226      -7.234   0.018  21.237  1.00 96.99           O  
ATOM   3685  CG  PHE A 226     -11.509  -2.115  19.912  1.00 96.99           C  
ATOM   3686  CD1 PHE A 226     -12.551  -1.285  20.362  1.00 96.99           C  
ATOM   3687  HD1 PHE A 226     -12.434  -0.717  21.273  1.00 96.99           H  
ATOM   3688  CD2 PHE A 226     -11.676  -2.879  18.744  1.00 96.99           C  
ATOM   3689  HD2 PHE A 226     -10.879  -3.524  18.405  1.00 96.99           H  
ATOM   3690  CE1 PHE A 226     -13.758  -1.217  19.645  1.00 96.99           C  
ATOM   3691  HE1 PHE A 226     -14.563  -0.599  20.013  1.00 96.99           H  
ATOM   3692  CE2 PHE A 226     -12.889  -2.821  18.036  1.00 96.99           C  
ATOM   3693  HE2 PHE A 226     -13.033  -3.433  17.158  1.00 96.99           H  
ATOM   3694  CZ  PHE A 226     -13.930  -1.990  18.484  1.00 96.99           C  
ATOM   3695  HZ  PHE A 226     -14.870  -1.964  17.954  1.00 96.99           H  
ATOM   3696  N   ASP A 227      -7.897  -1.862  22.265  1.00 94.23           N  
ATOM   3697  H   ASP A 227      -8.561  -2.624  22.274  1.00 94.23           H  
ATOM   3698  CA  ASP A 227      -6.826  -1.993  23.250  1.00 94.23           C  
ATOM   3699  HA  ASP A 227      -6.569  -0.995  23.606  1.00 94.23           H  
ATOM   3700  C   ASP A 227      -5.532  -2.612  22.688  1.00 94.23           C  
ATOM   3701  CB  ASP A 227      -7.378  -2.783  24.451  1.00 94.23           C  
ATOM   3702  HB2 ASP A 227      -8.256  -2.267  24.838  1.00 94.23           H  
ATOM   3703  HB3 ASP A 227      -6.626  -2.781  25.240  1.00 94.23           H  
ATOM   3704  O   ASP A 227      -4.532  -2.724  23.400  1.00 94.23           O  
ATOM   3705  CG  ASP A 227      -7.766  -4.238  24.128  1.00 94.23           C  
ATOM   3706  OD1 ASP A 227      -8.201  -4.507  22.981  1.00 94.23           O  
ATOM   3707  OD2 ASP A 227      -7.600  -5.089  25.027  1.00 94.23           O  
ATOM   3708  N   ALA A 228      -5.503  -2.967  21.399  1.00 97.46           N  
ATOM   3709  H   ALA A 228      -6.356  -2.863  20.868  1.00 97.46           H  
ATOM   3710  CA  ALA A 228      -4.373  -3.642  20.770  1.00 97.46           C  
ATOM   3711  HA  ALA A 228      -3.615  -3.841  21.527  1.00 97.46           H  
ATOM   3712  C   ALA A 228      -3.705  -2.814  19.661  1.00 97.46           C  
ATOM   3713  CB  ALA A 228      -4.853  -4.998  20.257  1.00 97.46           C  
ATOM   3714  HB1 ALA A 228      -5.595  -4.827  19.477  1.00 97.46           H  
ATOM   3715  HB2 ALA A 228      -4.018  -5.568  19.851  1.00 97.46           H  
ATOM   3716  HB3 ALA A 228      -5.313  -5.557  21.072  1.00 97.46           H  
ATOM   3717  O   ALA A 228      -4.316  -1.983  18.988  1.00 97.46           O  
ATOM   3718  N   THR A 229      -2.421  -3.092  19.423  1.00 97.99           N  
ATOM   3719  H   THR A 229      -1.994  -3.823  19.975  1.00 97.99           H  
ATOM   3720  CA  THR A 229      -1.706  -2.650  18.216  1.00 97.99           C  
ATOM   3721  HA  THR A 229      -2.297  -1.898  17.694  1.00 97.99           H  
ATOM   3722  C   THR A 229      -1.533  -3.838  17.278  1.00 97.99           C  
ATOM   3723  CB  THR A 229      -0.359  -2.003  18.558  1.00 97.99           C  
ATOM   3724  HB  THR A 229       0.265  -2.717  19.096  1.00 97.99           H  
ATOM   3725  O   THR A 229      -1.031  -4.886  17.683  1.00 97.99           O  
ATOM   3726  CG2 THR A 229       0.392  -1.501  17.324  1.00 97.99           C  
ATOM   3727 HG21 THR A 229       0.714  -2.345  16.713  1.00 97.99           H  
ATOM   3728 HG22 THR A 229       1.277  -0.949  17.641  1.00 97.99           H  
ATOM   3729 HG23 THR A 229      -0.251  -0.847  16.736  1.00 97.99           H  
ATOM   3730  OG1 THR A 229      -0.601  -0.885  19.385  1.00 97.99           O  
ATOM   3731  HG1 THR A 229      -1.188  -1.192  20.080  1.00 97.99           H  
ATOM   3732  N   ILE A 230      -1.946  -3.680  16.023  1.00 97.99           N  
ATOM   3733  H   ILE A 230      -2.336  -2.788  15.755  1.00 97.99           H  
ATOM   3734  CA  ILE A 230      -1.804  -4.698  14.983  1.00 97.99           C  
ATOM   3735  HA  ILE A 230      -1.550  -5.649  15.450  1.00 97.99           H  
ATOM   3736  C   ILE A 230      -0.643  -4.299  14.076  1.00 97.99           C  
ATOM   3737  CB  ILE A 230      -3.132  -4.913  14.224  1.00 97.99           C  
ATOM   3738  HB  ILE A 230      -3.420  -3.973  13.753  1.00 97.99           H  
ATOM   3739  O   ILE A 230      -0.672  -3.259  13.415  1.00 97.99           O  
ATOM   3740  CG1 ILE A 230      -4.243  -5.325  15.221  1.00 97.99           C  
ATOM   3741 HG12 ILE A 230      -4.404  -4.512  15.930  1.00 97.99           H  
ATOM   3742 HG13 ILE A 230      -3.923  -6.202  15.784  1.00 97.99           H  
ATOM   3743  CG2 ILE A 230      -2.947  -5.978  13.122  1.00 97.99           C  
ATOM   3744 HG21 ILE A 230      -3.867  -6.086  12.547  1.00 97.99           H  
ATOM   3745 HG22 ILE A 230      -2.681  -6.938  13.564  1.00 97.99           H  
ATOM   3746 HG23 ILE A 230      -2.166  -5.667  12.427  1.00 97.99           H  
ATOM   3747  CD1 ILE A 230      -5.596  -5.628  14.577  1.00 97.99           C  
ATOM   3748 HD11 ILE A 230      -6.356  -5.716  15.354  1.00 97.99           H  
ATOM   3749 HD12 ILE A 230      -5.877  -4.817  13.905  1.00 97.99           H  
ATOM   3750 HD13 ILE A 230      -5.549  -6.571  14.032  1.00 97.99           H  
ATOM   3751  N   ASP A 231       0.386  -5.144  14.044  1.00 97.62           N  
ATOM   3752  H   ASP A 231       0.397  -5.920  14.691  1.00 97.62           H  
ATOM   3753  CA  ASP A 231       1.554  -4.949  13.190  1.00 97.62           C  
ATOM   3754  HA  ASP A 231       1.936  -3.943  13.366  1.00 97.62           H  
ATOM   3755  C   ASP A 231       1.217  -5.054  11.703  1.00 97.62           C  
ATOM   3756  CB  ASP A 231       2.654  -5.962  13.532  1.00 97.62           C  
ATOM   3757  HB2 ASP A 231       3.357  -6.020  12.701  1.00 97.62           H  
ATOM   3758  HB3 ASP A 231       2.211  -6.950  13.661  1.00 97.62           H  
ATOM   3759  O   ASP A 231       0.327  -5.788  11.275  1.00 97.62           O  
ATOM   3760  CG  ASP A 231       3.451  -5.568  14.771  1.00 97.62           C  
ATOM   3761  OD1 ASP A 231       3.737  -4.357  14.896  1.00 97.62           O  
ATOM   3762  OD2 ASP A 231       3.811  -6.497  15.521  1.00 97.62           O  
ATOM   3763  N   ARG A 232       1.990  -4.351  10.876  1.00 95.85           N  
ATOM   3764  H   ARG A 232       2.717  -3.790  11.296  1.00 95.85           H  
ATOM   3765  CA  ARG A 232       1.842  -4.393   9.418  1.00 95.85           C  
ATOM   3766  HA  ARG A 232       0.786  -4.240   9.198  1.00 95.85           H  
ATOM   3767  C   ARG A 232       2.248  -5.744   8.817  1.00 95.85           C  
ATOM   3768  CB  ARG A 232       2.626  -3.243   8.783  1.00 95.85           C  
ATOM   3769  HB2 ARG A 232       2.216  -2.305   9.157  1.00 95.85           H  
ATOM   3770  HB3 ARG A 232       2.460  -3.278   7.706  1.00 95.85           H  
ATOM   3771  O   ARG A 232       3.339  -6.243   9.088  1.00 95.85           O  
ATOM   3772  CG  ARG A 232       4.139  -3.256   9.058  1.00 95.85           C  
ATOM   3773  HG2 ARG A 232       4.596  -4.173   8.683  1.00 95.85           H  
ATOM   3774  HG3 ARG A 232       4.323  -3.166  10.128  1.00 95.85           H  
ATOM   3775  CD  ARG A 232       4.774  -2.078   8.333  1.00 95.85           C  
ATOM   3776  HD2 ARG A 232       4.261  -1.166   8.637  1.00 95.85           H  
ATOM   3777  HD3 ARG A 232       4.637  -2.223   7.261  1.00 95.85           H  
ATOM   3778  NE  ARG A 232       6.209  -1.937   8.625  1.00 95.85           N  
ATOM   3779  HE  ARG A 232       6.571  -2.460   9.410  1.00 95.85           H  
ATOM   3780  NH1 ARG A 232       6.508  -0.169   7.201  1.00 95.85           N  
ATOM   3781 HH11 ARG A 232       5.528  -0.210   6.958  1.00 95.85           H  
ATOM   3782 HH12 ARG A 232       7.088   0.528   6.758  1.00 95.85           H  
ATOM   3783  NH2 ARG A 232       8.242  -0.931   8.377  1.00 95.85           N  
ATOM   3784 HH21 ARG A 232       8.629  -1.500   9.116  1.00 95.85           H  
ATOM   3785 HH22 ARG A 232       8.780  -0.175   7.977  1.00 95.85           H  
ATOM   3786  CZ  ARG A 232       6.980  -1.022   8.066  1.00 95.85           C  
ATOM   3787  N   LYS A 233       1.458  -6.258   7.868  1.00 96.14           N  
ATOM   3788  H   LYS A 233       0.553  -5.834   7.719  1.00 96.14           H  
ATOM   3789  CA  LYS A 233       1.913  -7.298   6.931  1.00 96.14           C  
ATOM   3790  HA  LYS A 233       2.556  -7.994   7.471  1.00 96.14           H  
ATOM   3791  C   LYS A 233       2.733  -6.654   5.814  1.00 96.14           C  
ATOM   3792  CB  LYS A 233       0.718  -8.099   6.381  1.00 96.14           C  
ATOM   3793  HB2 LYS A 233       0.194  -8.564   7.216  1.00 96.14           H  
ATOM   3794  HB3 LYS A 233       0.027  -7.435   5.862  1.00 96.14           H  
ATOM   3795  O   LYS A 233       2.197  -5.851   5.057  1.00 96.14           O  
ATOM   3796  CG  LYS A 233       1.202  -9.192   5.409  1.00 96.14           C  
ATOM   3797  HG2 LYS A 233       2.003  -9.753   5.890  1.00 96.14           H  
ATOM   3798  HG3 LYS A 233       1.599  -8.727   4.507  1.00 96.14           H  
ATOM   3799  CD  LYS A 233       0.098 -10.176   5.007  1.00 96.14           C  
ATOM   3800  HD2 LYS A 233      -0.678  -9.649   4.451  1.00 96.14           H  
ATOM   3801  HD3 LYS A 233      -0.321 -10.620   5.910  1.00 96.14           H  
ATOM   3802  CE  LYS A 233       0.702 -11.273   4.117  1.00 96.14           C  
ATOM   3803  HE2 LYS A 233       1.652 -11.584   4.551  1.00 96.14           H  
ATOM   3804  HE3 LYS A 233       0.909 -10.845   3.136  1.00 96.14           H  
ATOM   3805  NZ  LYS A 233      -0.179 -12.462   3.974  1.00 96.14           N  
ATOM   3806  HZ1 LYS A 233      -0.415 -12.875   4.864  1.00 96.14           H  
ATOM   3807  HZ2 LYS A 233       0.236 -13.169   3.385  1.00 96.14           H  
ATOM   3808  HZ3 LYS A 233      -1.045 -12.195   3.528  1.00 96.14           H  
ATOM   3809  N   ARG A 234       4.019  -6.993   5.700  1.00 95.57           N  
ATOM   3810  H   ARG A 234       4.378  -7.694   6.333  1.00 95.57           H  
ATOM   3811  CA  ARG A 234       4.866  -6.554   4.575  1.00 95.57           C  
ATOM   3812  HA  ARG A 234       4.498  -5.596   4.208  1.00 95.57           H  
ATOM   3813  C   ARG A 234       4.768  -7.540   3.412  1.00 95.57           C  
ATOM   3814  CB  ARG A 234       6.329  -6.370   4.997  1.00 95.57           C  
ATOM   3815  HB2 ARG A 234       6.883  -6.009   4.130  1.00 95.57           H  
ATOM   3816  HB3 ARG A 234       6.744  -7.334   5.290  1.00 95.57           H  
ATOM   3817  O   ARG A 234       4.706  -8.746   3.639  1.00 95.57           O  
ATOM   3818  CG  ARG A 234       6.520  -5.371   6.146  1.00 95.57           C  
ATOM   3819  HG2 ARG A 234       6.139  -5.813   7.067  1.00 95.57           H  
ATOM   3820  HG3 ARG A 234       5.977  -4.449   5.937  1.00 95.57           H  
ATOM   3821  CD  ARG A 234       8.013  -5.057   6.295  1.00 95.57           C  
ATOM   3822  HD2 ARG A 234       8.580  -5.980   6.180  1.00 95.57           H  
ATOM   3823  HD3 ARG A 234       8.297  -4.375   5.494  1.00 95.57           H  
ATOM   3824  NE  ARG A 234       8.323  -4.474   7.616  1.00 95.57           N  
ATOM   3825  HE  ARG A 234       7.646  -4.649   8.344  1.00 95.57           H  
ATOM   3826  NH1 ARG A 234      10.423  -3.715   7.088  1.00 95.57           N  
ATOM   3827 HH11 ARG A 234      10.247  -3.954   6.123  1.00 95.57           H  
ATOM   3828 HH12 ARG A 234      11.314  -3.318   7.349  1.00 95.57           H  
ATOM   3829  NH2 ARG A 234       9.688  -3.554   9.194  1.00 95.57           N  
ATOM   3830 HH21 ARG A 234      10.622  -3.271   9.452  1.00 95.57           H  
ATOM   3831 HH22 ARG A 234       9.104  -3.938   9.923  1.00 95.57           H  
ATOM   3832  CZ  ARG A 234       9.472  -3.917   7.956  1.00 95.57           C  
ATOM   3833  N   TYR A 235       4.823  -7.033   2.184  1.00 96.35           N  
ATOM   3834  H   TYR A 235       4.884  -6.032   2.067  1.00 96.35           H  
ATOM   3835  CA  TYR A 235       4.817  -7.847   0.965  1.00 96.35           C  
ATOM   3836  HA  TYR A 235       4.544  -8.873   1.211  1.00 96.35           H  
ATOM   3837  C   TYR A 235       6.226  -7.881   0.369  1.00 96.35           C  
ATOM   3838  CB  TYR A 235       3.757  -7.330  -0.014  1.00 96.35           C  
ATOM   3839  HB2 TYR A 235       4.079  -6.365  -0.405  1.00 96.35           H  
ATOM   3840  HB3 TYR A 235       3.687  -8.020  -0.855  1.00 96.35           H  
ATOM   3841  O   TYR A 235       6.531  -7.191  -0.597  1.00 96.35           O  
ATOM   3842  CG  TYR A 235       2.386  -7.164   0.600  1.00 96.35           C  
ATOM   3843  CD1 TYR A 235       1.556  -8.286   0.791  1.00 96.35           C  
ATOM   3844  HD1 TYR A 235       1.879  -9.259   0.451  1.00 96.35           H  
ATOM   3845  CD2 TYR A 235       1.959  -5.886   1.006  1.00 96.35           C  
ATOM   3846  HD2 TYR A 235       2.592  -5.029   0.832  1.00 96.35           H  
ATOM   3847  CE1 TYR A 235       0.308  -8.135   1.427  1.00 96.35           C  
ATOM   3848  HE1 TYR A 235      -0.343  -8.981   1.587  1.00 96.35           H  
ATOM   3849  CE2 TYR A 235       0.705  -5.733   1.620  1.00 96.35           C  
ATOM   3850  HE2 TYR A 235       0.358  -4.752   1.910  1.00 96.35           H  
ATOM   3851  OH  TYR A 235      -1.300  -6.700   2.470  1.00 96.35           O  
ATOM   3852  HH  TYR A 235      -1.453  -5.800   2.766  1.00 96.35           H  
ATOM   3853  CZ  TYR A 235      -0.109  -6.857   1.848  1.00 96.35           C  
ATOM   3854  N   THR A 236       7.117  -8.648   0.997  1.00 95.06           N  
ATOM   3855  H   THR A 236       6.827  -9.177   1.807  1.00 95.06           H  
ATOM   3856  CA  THR A 236       8.547  -8.703   0.636  1.00 95.06           C  
ATOM   3857  HA  THR A 236       8.841  -7.723   0.259  1.00 95.06           H  
ATOM   3858  C   THR A 236       8.873  -9.705  -0.475  1.00 95.06           C  
ATOM   3859  CB  THR A 236       9.415  -8.992   1.866  1.00 95.06           C  
ATOM   3860  HB  THR A 236      10.462  -9.072   1.573  1.00 95.06           H  
ATOM   3861  O   THR A 236      10.042  -9.918  -0.788  1.00 95.06           O  
ATOM   3862  CG2 THR A 236       9.294  -7.896   2.923  1.00 95.06           C  
ATOM   3863 HG21 THR A 236       9.992  -8.102   3.734  1.00 95.06           H  
ATOM   3864 HG22 THR A 236       8.280  -7.872   3.322  1.00 95.06           H  
ATOM   3865 HG23 THR A 236       9.535  -6.930   2.478  1.00 95.06           H  
ATOM   3866  OG1 THR A 236       8.999 -10.197   2.470  1.00 95.06           O  
ATOM   3867  HG1 THR A 236       9.391 -10.919   1.975  1.00 95.06           H  
ATOM   3868  N   SER A 237       7.858 -10.359  -1.046  1.00 94.09           N  
ATOM   3869  H   SER A 237       6.919 -10.091  -0.788  1.00 94.09           H  
ATOM   3870  CA  SER A 237       8.001 -11.166  -2.256  1.00 94.09           C  
ATOM   3871  HA  SER A 237       9.058 -11.314  -2.479  1.00 94.09           H  
ATOM   3872  C   SER A 237       7.358 -10.432  -3.420  1.00 94.09           C  
ATOM   3873  CB  SER A 237       7.368 -12.551  -2.116  1.00 94.09           C  
ATOM   3874  HB2 SER A 237       7.748 -13.048  -1.224  1.00 94.09           H  
ATOM   3875  HB3 SER A 237       6.283 -12.468  -2.062  1.00 94.09           H  
ATOM   3876  O   SER A 237       6.184 -10.079  -3.355  1.00 94.09           O  
ATOM   3877  OG  SER A 237       7.752 -13.281  -3.264  1.00 94.09           O  
ATOM   3878  HG  SER A 237       7.044 -13.847  -3.579  1.00 94.09           H  
ATOM   3879  N   THR A 238       8.123 -10.231  -4.487  1.00 95.83           N  
ATOM   3880  H   THR A 238       9.093 -10.510  -4.458  1.00 95.83           H  
ATOM   3881  CA  THR A 238       7.661  -9.635  -5.747  1.00 95.83           C  
ATOM   3882  HA  THR A 238       6.754  -9.059  -5.562  1.00 95.83           H  
ATOM   3883  C   THR A 238       7.293 -10.690  -6.790  1.00 95.83           C  
ATOM   3884  CB  THR A 238       8.716  -8.669  -6.296  1.00 95.83           C  
ATOM   3885  HB  THR A 238       8.427  -8.352  -7.298  1.00 95.83           H  
ATOM   3886  O   THR A 238       6.936 -10.355  -7.912  1.00 95.83           O  
ATOM   3887  CG2 THR A 238       8.853  -7.426  -5.422  1.00 95.83           C  
ATOM   3888 HG21 THR A 238       7.895  -6.909  -5.367  1.00 95.83           H  
ATOM   3889 HG22 THR A 238       9.563  -6.738  -5.880  1.00 95.83           H  
ATOM   3890 HG23 THR A 238       9.181  -7.698  -4.419  1.00 95.83           H  
ATOM   3891  OG1 THR A 238       9.978  -9.305  -6.313  1.00 95.83           O  
ATOM   3892  HG1 THR A 238      10.651  -8.632  -6.442  1.00 95.83           H  
ATOM   3893  N   THR A 239       7.336 -11.977  -6.437  1.00 94.74           N  
ATOM   3894  H   THR A 239       7.604 -12.219  -5.494  1.00 94.74           H  
ATOM   3895  CA  THR A 239       7.050 -13.076  -7.372  1.00 94.74           C  
ATOM   3896  HA  THR A 239       7.748 -13.020  -8.207  1.00 94.74           H  
ATOM   3897  C   THR A 239       5.646 -13.006  -7.962  1.00 94.74           C  
ATOM   3898  CB  THR A 239       7.221 -14.438  -6.686  1.00 94.74           C  
ATOM   3899  HB  THR A 239       6.906 -15.227  -7.369  1.00 94.74           H  
ATOM   3900  O   THR A 239       5.460 -13.378  -9.114  1.00 94.74           O  
ATOM   3901  CG2 THR A 239       8.679 -14.691  -6.302  1.00 94.74           C  
ATOM   3902 HG21 THR A 239       9.033 -13.930  -5.606  1.00 94.74           H  
ATOM   3903 HG22 THR A 239       8.763 -15.671  -5.832  1.00 94.74           H  
ATOM   3904 HG23 THR A 239       9.298 -14.675  -7.198  1.00 94.74           H  
ATOM   3905  OG1 THR A 239       6.439 -14.512  -5.506  1.00 94.74           O  
ATOM   3906  HG1 THR A 239       5.567 -14.816  -5.769  1.00 94.74           H  
ATOM   3907  N   GLU A 240       4.666 -12.517  -7.193  1.00 94.24           N  
ATOM   3908  H   GLU A 240       4.892 -12.182  -6.267  1.00 94.24           H  
ATOM   3909  CA  GLU A 240       3.268 -12.457  -7.636  1.00 94.24           C  
ATOM   3910  HA  GLU A 240       2.990 -13.441  -8.012  1.00 94.24           H  
ATOM   3911  C   GLU A 240       3.047 -11.503  -8.815  1.00 94.24           C  
ATOM   3912  CB  GLU A 240       2.327 -12.152  -6.451  1.00 94.24           C  
ATOM   3913  HB2 GLU A 240       2.479 -12.922  -5.694  1.00 94.24           H  
ATOM   3914  HB3 GLU A 240       1.302 -12.248  -6.809  1.00 94.24           H  
ATOM   3915  O   GLU A 240       2.133 -11.726  -9.600  1.00 94.24           O  
ATOM   3916  CG  GLU A 240       2.490 -10.772  -5.778  1.00 94.24           C  
ATOM   3917  HG2 GLU A 240       2.414  -9.992  -6.535  1.00 94.24           H  
ATOM   3918  HG3 GLU A 240       3.487 -10.722  -5.341  1.00 94.24           H  
ATOM   3919  CD  GLU A 240       1.439 -10.501  -4.674  1.00 94.24           C  
ATOM   3920  OE1 GLU A 240       1.429  -9.399  -4.075  1.00 94.24           O  
ATOM   3921  OE2 GLU A 240       0.604 -11.382  -4.365  1.00 94.24           O  
ATOM   3922  N   VAL A 241       3.902 -10.487  -8.994  1.00 95.87           N  
ATOM   3923  H   VAL A 241       4.695 -10.386  -8.377  1.00 95.87           H  
ATOM   3924  CA  VAL A 241       3.743  -9.538 -10.105  1.00 95.87           C  
ATOM   3925  HA  VAL A 241       2.678  -9.494 -10.335  1.00 95.87           H  
ATOM   3926  C   VAL A 241       4.421  -9.988 -11.403  1.00 95.87           C  
ATOM   3927  CB  VAL A 241       4.136  -8.097  -9.736  1.00 95.87           C  
ATOM   3928  HB  VAL A 241       3.981  -7.475 -10.618  1.00 95.87           H  
ATOM   3929  O   VAL A 241       4.134  -9.431 -12.458  1.00 95.87           O  
ATOM   3930  CG1 VAL A 241       3.234  -7.554  -8.622  1.00 95.87           C  
ATOM   3931 HG11 VAL A 241       3.356  -8.139  -7.710  1.00 95.87           H  
ATOM   3932 HG12 VAL A 241       2.195  -7.616  -8.946  1.00 95.87           H  
ATOM   3933 HG13 VAL A 241       3.477  -6.509  -8.431  1.00 95.87           H  
ATOM   3934  CG2 VAL A 241       5.597  -7.929  -9.310  1.00 95.87           C  
ATOM   3935 HG21 VAL A 241       6.256  -8.467  -9.991  1.00 95.87           H  
ATOM   3936 HG22 VAL A 241       5.854  -6.870  -9.344  1.00 95.87           H  
ATOM   3937 HG23 VAL A 241       5.730  -8.291  -8.290  1.00 95.87           H  
ATOM   3938  N   LEU A 242       5.283 -11.012 -11.370  1.00 94.62           N  
ATOM   3939  H   LEU A 242       5.426 -11.496 -10.495  1.00 94.62           H  
ATOM   3940  CA  LEU A 242       6.052 -11.439 -12.551  1.00 94.62           C  
ATOM   3941  HA  LEU A 242       6.543 -10.567 -12.985  1.00 94.62           H  
ATOM   3942  C   LEU A 242       5.180 -12.024 -13.673  1.00 94.62           C  
ATOM   3943  CB  LEU A 242       7.123 -12.464 -12.140  1.00 94.62           C  
ATOM   3944  HB2 LEU A 242       7.640 -12.794 -13.042  1.00 94.62           H  
ATOM   3945  HB3 LEU A 242       6.621 -13.332 -11.713  1.00 94.62           H  
ATOM   3946  O   LEU A 242       5.557 -11.933 -14.834  1.00 94.62           O  
ATOM   3947  CG  LEU A 242       8.174 -11.957 -11.139  1.00 94.62           C  
ATOM   3948  HG  LEU A 242       7.679 -11.644 -10.220  1.00 94.62           H  
ATOM   3949  CD1 LEU A 242       9.131 -13.100 -10.799  1.00 94.62           C  
ATOM   3950 HD11 LEU A 242       9.885 -12.758 -10.090  1.00 94.62           H  
ATOM   3951 HD12 LEU A 242       8.570 -13.926 -10.362  1.00 94.62           H  
ATOM   3952 HD13 LEU A 242       9.621 -13.450 -11.707  1.00 94.62           H  
ATOM   3953  CD2 LEU A 242       9.002 -10.786 -11.671  1.00 94.62           C  
ATOM   3954 HD21 LEU A 242       9.511 -11.078 -12.589  1.00 94.62           H  
ATOM   3955 HD22 LEU A 242       9.744 -10.495 -10.927  1.00 94.62           H  
ATOM   3956 HD23 LEU A 242       8.358  -9.929 -11.868  1.00 94.62           H  
ATOM   3957  N   ASN A 243       4.023 -12.595 -13.325  1.00 91.57           N  
ATOM   3958  H   ASN A 243       3.781 -12.597 -12.344  1.00 91.57           H  
ATOM   3959  CA  ASN A 243       3.043 -13.145 -14.272  1.00 91.57           C  
ATOM   3960  HA  ASN A 243       3.466 -13.137 -15.277  1.00 91.57           H  
ATOM   3961  C   ASN A 243       1.760 -12.299 -14.339  1.00 91.57           C  
ATOM   3962  CB  ASN A 243       2.735 -14.602 -13.887  1.00 91.57           C  
ATOM   3963  HB2 ASN A 243       1.970 -14.996 -14.557  1.00 91.57           H  
ATOM   3964  HB3 ASN A 243       2.334 -14.622 -12.874  1.00 91.57           H  
ATOM   3965  O   ASN A 243       0.710 -12.796 -14.736  1.00 91.57           O  
ATOM   3966  CG  ASN A 243       3.924 -15.534 -13.985  1.00 91.57           C  
ATOM   3967  ND2 ASN A 243       3.952 -16.562 -13.171  1.00 91.57           N  
ATOM   3968 HD21 ASN A 243       3.178 -16.728 -12.544  1.00 91.57           H  
ATOM   3969 HD22 ASN A 243       4.728 -17.195 -13.301  1.00 91.57           H  
ATOM   3970  OD1 ASN A 243       4.831 -15.390 -14.782  1.00 91.57           O  
ATOM   3971  N   SER A 244       1.819 -11.055 -13.867  1.00 94.67           N  
ATOM   3972  H   SER A 244       2.731 -10.665 -13.672  1.00 94.67           H  
ATOM   3973  CA  SER A 244       0.660 -10.167 -13.768  1.00 94.67           C  
ATOM   3974  HA  SER A 244      -0.255 -10.754 -13.845  1.00 94.67           H  
ATOM   3975  C   SER A 244       0.632  -9.146 -14.906  1.00 94.67           C  
ATOM   3976  CB  SER A 244       0.648  -9.508 -12.392  1.00 94.67           C  
ATOM   3977  HB2 SER A 244       0.824 -10.266 -11.628  1.00 94.67           H  
ATOM   3978  HB3 SER A 244      -0.327  -9.059 -12.203  1.00 94.67           H  
ATOM   3979  O   SER A 244       1.605  -9.002 -15.650  1.00 94.67           O  
ATOM   3980  OG  SER A 244       1.628  -8.502 -12.300  1.00 94.67           O  
ATOM   3981  HG  SER A 244       2.472  -8.840 -12.608  1.00 94.67           H  
ATOM   3982  N   THR A 245      -0.469  -8.412 -15.031  1.00 95.36           N  
ATOM   3983  H   THR A 245      -1.230  -8.537 -14.378  1.00 95.36           H  
ATOM   3984  CA  THR A 245      -0.603  -7.364 -16.044  1.00 95.36           C  
ATOM   3985  HA  THR A 245      -0.059  -7.663 -16.940  1.00 95.36           H  
ATOM   3986  C   THR A 245      -0.009  -6.061 -15.521  1.00 95.36           C  
ATOM   3987  CB  THR A 245      -2.071  -7.183 -16.444  1.00 95.36           C  
ATOM   3988  HB  THR A 245      -2.654  -6.880 -15.575  1.00 95.36           H  
ATOM   3989  O   THR A 245      -0.483  -5.513 -14.525  1.00 95.36           O  
ATOM   3990  CG2 THR A 245      -2.249  -6.158 -17.563  1.00 95.36           C  
ATOM   3991 HG21 THR A 245      -1.954  -5.168 -17.216  1.00 95.36           H  
ATOM   3992 HG22 THR A 245      -1.641  -6.434 -18.425  1.00 95.36           H  
ATOM   3993 HG23 THR A 245      -3.297  -6.117 -17.859  1.00 95.36           H  
ATOM   3994  OG1 THR A 245      -2.570  -8.405 -16.936  1.00 95.36           O  
ATOM   3995  HG1 THR A 245      -3.522  -8.310 -17.025  1.00 95.36           H  
ATOM   3996  N   LEU A 246       1.013  -5.536 -16.200  1.00 94.21           N  
ATOM   3997  H   LEU A 246       1.371  -6.036 -17.001  1.00 94.21           H  
ATOM   3998  CA  LEU A 246       1.509  -4.182 -15.952  1.00 94.21           C  
ATOM   3999  HA  LEU A 246       1.635  -4.049 -14.878  1.00 94.21           H  
ATOM   4000  C   LEU A 246       0.476  -3.168 -16.455  1.00 94.21           C  
ATOM   4001  CB  LEU A 246       2.877  -3.999 -16.633  1.00 94.21           C  
ATOM   4002  HB2 LEU A 246       3.572  -4.730 -16.219  1.00 94.21           H  
ATOM   4003  HB3 LEU A 246       2.762  -4.209 -17.696  1.00 94.21           H  
ATOM   4004  O   LEU A 246       0.162  -3.122 -17.644  1.00 94.21           O  
ATOM   4005  CG  LEU A 246       3.485  -2.589 -16.487  1.00 94.21           C  
ATOM   4006  HG  LEU A 246       2.813  -1.847 -16.918  1.00 94.21           H  
ATOM   4007  CD1 LEU A 246       3.769  -2.213 -15.031  1.00 94.21           C  
ATOM   4008 HD11 LEU A 246       4.258  -1.239 -14.998  1.00 94.21           H  
ATOM   4009 HD12 LEU A 246       4.411  -2.963 -14.570  1.00 94.21           H  
ATOM   4010 HD13 LEU A 246       2.833  -2.142 -14.477  1.00 94.21           H  
ATOM   4011  CD2 LEU A 246       4.811  -2.540 -17.244  1.00 94.21           C  
ATOM   4012 HD21 LEU A 246       4.628  -2.738 -18.300  1.00 94.21           H  
ATOM   4013 HD22 LEU A 246       5.258  -1.550 -17.151  1.00 94.21           H  
ATOM   4014 HD23 LEU A 246       5.495  -3.296 -16.858  1.00 94.21           H  
ATOM   4015  N   ILE A 247      -0.040  -2.342 -15.550  1.00 91.23           N  
ATOM   4016  H   ILE A 247       0.280  -2.406 -14.594  1.00 91.23           H  
ATOM   4017  CA  ILE A 247      -0.938  -1.247 -15.898  1.00 91.23           C  
ATOM   4018  HA  ILE A 247      -1.467  -1.502 -16.816  1.00 91.23           H  
ATOM   4019  C   ILE A 247      -0.098   0.000 -16.160  1.00 91.23           C  
ATOM   4020  CB  ILE A 247      -2.011  -1.017 -14.814  1.00 91.23           C  
ATOM   4021  HB  ILE A 247      -1.518  -0.797 -13.867  1.00 91.23           H  
ATOM   4022  O   ILE A 247       0.446   0.615 -15.241  1.00 91.23           O  
ATOM   4023  CG1 ILE A 247      -2.912  -2.255 -14.635  1.00 91.23           C  
ATOM   4024 HG12 ILE A 247      -3.502  -2.397 -15.540  1.00 91.23           H  
ATOM   4025 HG13 ILE A 247      -2.304  -3.148 -14.490  1.00 91.23           H  
ATOM   4026  CG2 ILE A 247      -2.871   0.189 -15.235  1.00 91.23           C  
ATOM   4027 HG21 ILE A 247      -3.347  -0.000 -16.197  1.00 91.23           H  
ATOM   4028 HG22 ILE A 247      -3.639   0.419 -14.496  1.00 91.23           H  
ATOM   4029 HG23 ILE A 247      -2.247   1.080 -15.306  1.00 91.23           H  
ATOM   4030  CD1 ILE A 247      -3.861  -2.140 -13.436  1.00 91.23           C  
ATOM   4031 HD11 ILE A 247      -4.314  -1.153 -13.341  1.00 91.23           H  
ATOM   4032 HD12 ILE A 247      -4.683  -2.840 -13.582  1.00 91.23           H  
ATOM   4033 HD13 ILE A 247      -3.324  -2.375 -12.517  1.00 91.23           H  
ATOM   4034  N   HIS A 248      -0.063   0.418 -17.422  1.00 81.10           N  
ATOM   4035  H   HIS A 248      -0.483  -0.165 -18.132  1.00 81.10           H  
ATOM   4036  CA  HIS A 248       0.443   1.727 -17.819  1.00 81.10           C  
ATOM   4037  HA  HIS A 248       1.306   1.982 -17.203  1.00 81.10           H  
ATOM   4038  C   HIS A 248      -0.632   2.791 -17.567  1.00 81.10           C  
ATOM   4039  CB  HIS A 248       0.911   1.681 -19.278  1.00 81.10           C  
ATOM   4040  HB2 HIS A 248       1.189   2.687 -19.592  1.00 81.10           H  
ATOM   4041  HB3 HIS A 248       0.093   1.347 -19.916  1.00 81.10           H  
ATOM   4042  O   HIS A 248      -1.316   3.235 -18.482  1.00 81.10           O  
ATOM   4043  CG  HIS A 248       2.101   0.780 -19.479  1.00 81.10           C  
ATOM   4044  CD2 HIS A 248       2.086  -0.509 -19.941  1.00 81.10           C  
ATOM   4045  HD2 HIS A 248       1.212  -1.075 -20.226  1.00 81.10           H  
ATOM   4046  ND1 HIS A 248       3.413   1.110 -19.231  1.00 81.10           N  
ATOM   4047  HD1 HIS A 248       3.757   2.013 -18.937  1.00 81.10           H  
ATOM   4048  CE1 HIS A 248       4.173   0.049 -19.548  1.00 81.10           C  
ATOM   4049  HE1 HIS A 248       5.250   0.013 -19.486  1.00 81.10           H  
ATOM   4050  NE2 HIS A 248       3.407  -0.962 -19.982  1.00 81.10           N  
ATOM   4051  N   GLN A 249      -0.820   3.167 -16.305  1.00 63.67           N  
ATOM   4052  H   GLN A 249      -0.254   2.734 -15.590  1.00 63.67           H  
ATOM   4053  CA  GLN A 249      -1.608   4.341 -15.935  1.00 63.67           C  
ATOM   4054  HA  GLN A 249      -2.159   4.715 -16.798  1.00 63.67           H  
ATOM   4055  C   GLN A 249      -0.650   5.439 -15.503  1.00 63.67           C  
ATOM   4056  CB  GLN A 249      -2.622   4.000 -14.832  1.00 63.67           C  
ATOM   4057  HB2 GLN A 249      -2.187   3.279 -14.140  1.00 63.67           H  
ATOM   4058  HB3 GLN A 249      -2.867   4.904 -14.274  1.00 63.67           H  
ATOM   4059  O   GLN A 249       0.237   5.202 -14.680  1.00 63.67           O  
ATOM   4060  CG  GLN A 249      -3.924   3.451 -15.434  1.00 63.67           C  
ATOM   4061  HG2 GLN A 249      -4.403   4.248 -16.002  1.00 63.67           H  
ATOM   4062  HG3 GLN A 249      -3.703   2.645 -16.133  1.00 63.67           H  
ATOM   4063  CD  GLN A 249      -4.921   2.947 -14.392  1.00 63.67           C  
ATOM   4064  NE2 GLN A 249      -6.080   2.502 -14.820  1.00 63.67           N  
ATOM   4065 HE21 GLN A 249      -6.736   2.211 -14.109  1.00 63.67           H  
ATOM   4066 HE22 GLN A 249      -6.301   2.517 -15.806  1.00 63.67           H  
ATOM   4067  OE1 GLN A 249      -4.696   2.923 -13.193  1.00 63.67           O  
ATOM   4068  N   SER A 250      -0.835   6.651 -16.018  1.00 57.10           N  
ATOM   4069  H   SER A 250      -1.587   6.819 -16.671  1.00 57.10           H  
ATOM   4070  CA  SER A 250      -0.266   7.793 -15.317  1.00 57.10           C  
ATOM   4071  HA  SER A 250       0.790   7.600 -15.128  1.00 57.10           H  
ATOM   4072  C   SER A 250      -0.982   7.964 -13.982  1.00 57.10           C  
ATOM   4073  CB  SER A 250      -0.355   9.063 -16.137  1.00 57.10           C  
ATOM   4074  HB2 SER A 250       0.300   9.825 -15.716  1.00 57.10           H  
ATOM   4075  HB3 SER A 250      -0.040   8.854 -17.159  1.00 57.10           H  
ATOM   4076  O   SER A 250      -2.139   7.574 -13.807  1.00 57.10           O  
ATOM   4077  OG  SER A 250      -1.677   9.525 -16.099  1.00 57.10           O  
ATOM   4078  HG  SER A 250      -1.741  10.039 -16.907  1.00 57.10           H  
ATOM   4079  N   ILE A 251      -0.298   8.602 -13.039  1.00 52.76           N  
ATOM   4080  H   ILE A 251       0.643   8.900 -13.255  1.00 52.76           H  
ATOM   4081  CA  ILE A 251      -0.850   8.924 -11.719  1.00 52.76           C  
ATOM   4082  HA  ILE A 251      -1.163   7.997 -11.238  1.00 52.76           H  
ATOM   4083  C   ILE A 251      -2.108   9.812 -11.853  1.00 52.76           C  
ATOM   4084  CB  ILE A 251       0.265   9.578 -10.866  1.00 52.76           C  
ATOM   4085  HB  ILE A 251       0.570  10.500 -11.360  1.00 52.76           H  
ATOM   4086  O   ILE A 251      -2.957   9.820 -10.967  1.00 52.76           O  
ATOM   4087  CG1 ILE A 251       1.505   8.649 -10.753  1.00 52.76           C  
ATOM   4088 HG12 ILE A 251       1.263   7.794 -10.122  1.00 52.76           H  
ATOM   4089 HG13 ILE A 251       1.785   8.264 -11.733  1.00 52.76           H  
ATOM   4090  CG2 ILE A 251      -0.245   9.933  -9.457  1.00 52.76           C  
ATOM   4091 HG21 ILE A 251      -0.628   9.042  -8.961  1.00 52.76           H  
ATOM   4092 HG22 ILE A 251      -1.044  10.672  -9.519  1.00 52.76           H  
ATOM   4093 HG23 ILE A 251       0.550  10.374  -8.855  1.00 52.76           H  
ATOM   4094  CD1 ILE A 251       2.757   9.345 -10.203  1.00 52.76           C  
ATOM   4095 HD11 ILE A 251       2.618   9.623  -9.158  1.00 52.76           H  
ATOM   4096 HD12 ILE A 251       2.976  10.235 -10.793  1.00 52.76           H  
ATOM   4097 HD13 ILE A 251       3.604   8.662 -10.268  1.00 52.76           H  
ATOM   4098  N   THR A 252      -2.254  10.529 -12.974  1.00 61.92           N  
ATOM   4099  H   THR A 252      -1.559  10.436 -13.700  1.00 61.92           H  
ATOM   4100  CA  THR A 252      -3.400  11.395 -13.291  1.00 61.92           C  
ATOM   4101  HA  THR A 252      -3.881  11.704 -12.363  1.00 61.92           H  
ATOM   4102  C   THR A 252      -4.484  10.712 -14.134  1.00 61.92           C  
ATOM   4103  CB  THR A 252      -2.917  12.664 -14.014  1.00 61.92           C  
ATOM   4104  HB  THR A 252      -3.772  13.301 -14.243  1.00 61.92           H  
ATOM   4105  O   THR A 252      -5.524  11.317 -14.375  1.00 61.92           O  
ATOM   4106  CG2 THR A 252      -1.918  13.469 -13.179  1.00 61.92           C  
ATOM   4107 HG21 THR A 252      -0.994  12.908 -13.041  1.00 61.92           H  
ATOM   4108 HG22 THR A 252      -1.692  14.407 -13.686  1.00 61.92           H  
ATOM   4109 HG23 THR A 252      -2.354  13.693 -12.205  1.00 61.92           H  
ATOM   4110  OG1 THR A 252      -2.265  12.312 -15.211  1.00 61.92           O  
ATOM   4111  HG1 THR A 252      -1.733  13.056 -15.502  1.00 61.92           H  
ATOM   4112  N   GLY A 253      -4.268   9.481 -14.613  1.00 53.33           N  
ATOM   4113  H   GLY A 253      -3.400   9.021 -14.374  1.00 53.33           H  
ATOM   4114  CA  GLY A 253      -5.140   8.810 -15.586  1.00 53.33           C  
ATOM   4115  HA2 GLY A 253      -4.911   7.744 -15.578  1.00 53.33           H  
ATOM   4116  HA3 GLY A 253      -6.180   8.940 -15.283  1.00 53.33           H  
ATOM   4117  C   GLY A 253      -5.005   9.311 -17.034  1.00 53.33           C  
ATOM   4118  O   GLY A 253      -5.664   8.780 -17.923  1.00 53.33           O  
ATOM   4119  N   LEU A 254      -4.144  10.296 -17.299  1.00 47.43           N  
ATOM   4120  H   LEU A 254      -3.627  10.676 -16.519  1.00 47.43           H  
ATOM   4121  CA  LEU A 254      -3.808  10.786 -18.640  1.00 47.43           C  
ATOM   4122  HA  LEU A 254      -4.620  10.571 -19.334  1.00 47.43           H  
ATOM   4123  C   LEU A 254      -2.541  10.095 -19.150  1.00 47.43           C  
ATOM   4124  CB  LEU A 254      -3.588  12.310 -18.566  1.00 47.43           C  
ATOM   4125  HB2 LEU A 254      -3.279  12.667 -19.548  1.00 47.43           H  
ATOM   4126  HB3 LEU A 254      -2.767  12.508 -17.876  1.00 47.43           H  
ATOM   4127  O   LEU A 254      -1.501  10.268 -18.528  1.00 47.43           O  
ATOM   4128  CG  LEU A 254      -4.816  13.113 -18.108  1.00 47.43           C  
ATOM   4129  HG  LEU A 254      -5.196  12.716 -17.166  1.00 47.43           H  
ATOM   4130  CD1 LEU A 254      -4.423  14.572 -17.873  1.00 47.43           C  
ATOM   4131 HD11 LEU A 254      -3.649  14.622 -17.106  1.00 47.43           H  
ATOM   4132 HD12 LEU A 254      -4.043  15.009 -18.796  1.00 47.43           H  
ATOM   4133 HD13 LEU A 254      -5.291  15.136 -17.534  1.00 47.43           H  
ATOM   4134  CD2 LEU A 254      -5.931  13.069 -19.154  1.00 47.43           C  
ATOM   4135 HD21 LEU A 254      -6.300  12.049 -19.261  1.00 47.43           H  
ATOM   4136 HD22 LEU A 254      -5.560  13.426 -20.115  1.00 47.43           H  
ATOM   4137 HD23 LEU A 254      -6.760  13.698 -18.831  1.00 47.43           H  
ATOM   4138  N   TYR A 255      -2.587   9.336 -20.248  1.00 45.35           N  
ATOM   4139  H   TYR A 255      -3.465   9.232 -20.738  1.00 45.35           H  
ATOM   4140  CA  TYR A 255      -1.365   8.823 -20.887  1.00 45.35           C  
ATOM   4141  HA  TYR A 255      -0.913   8.060 -20.253  1.00 45.35           H  
ATOM   4142  C   TYR A 255      -0.352   9.968 -21.057  1.00 45.35           C  
ATOM   4143  CB  TYR A 255      -1.696   8.199 -22.256  1.00 45.35           C  
ATOM   4144  HB2 TYR A 255      -2.541   8.719 -22.706  1.00 45.35           H  
ATOM   4145  HB3 TYR A 255      -0.848   8.360 -22.922  1.00 45.35           H  
ATOM   4146  O   TYR A 255      -0.634  10.933 -21.763  1.00 45.35           O  
ATOM   4147  CG  TYR A 255      -1.970   6.706 -22.230  1.00 45.35           C  
ATOM   4148  CD1 TYR A 255      -0.916   5.806 -22.483  1.00 45.35           C  
ATOM   4149  HD1 TYR A 255       0.076   6.183 -22.681  1.00 45.35           H  
ATOM   4150  CD2 TYR A 255      -3.267   6.215 -21.979  1.00 45.35           C  
ATOM   4151  HD2 TYR A 255      -4.078   6.902 -21.791  1.00 45.35           H  
ATOM   4152  CE1 TYR A 255      -1.152   4.417 -22.488  1.00 45.35           C  
ATOM   4153  HE1 TYR A 255      -0.340   3.735 -22.687  1.00 45.35           H  
ATOM   4154  CE2 TYR A 255      -3.507   4.826 -21.983  1.00 45.35           C  
ATOM   4155  HE2 TYR A 255      -4.497   4.438 -21.796  1.00 45.35           H  
ATOM   4156  OH  TYR A 255      -2.689   2.588 -22.255  1.00 45.35           O  
ATOM   4157  HH  TYR A 255      -1.887   2.094 -22.437  1.00 45.35           H  
ATOM   4158  CZ  TYR A 255      -2.452   3.926 -22.239  1.00 45.35           C  
ATOM   4159  N   GLU A 256       0.802   9.881 -20.390  1.00 42.78           N  
ATOM   4160  H   GLU A 256       0.986   9.078 -19.806  1.00 42.78           H  
ATOM   4161  CA  GLU A 256       1.929  10.752 -20.715  1.00 42.78           C  
ATOM   4162  HA  GLU A 256       1.570  11.760 -20.922  1.00 42.78           H  
ATOM   4163  C   GLU A 256       2.538  10.198 -22.006  1.00 42.78           C  
ATOM   4164  CB  GLU A 256       2.939  10.855 -19.552  1.00 42.78           C  
ATOM   4165  HB2 GLU A 256       3.224   9.856 -19.220  1.00 42.78           H  
ATOM   4166  HB3 GLU A 256       3.826  11.367 -19.924  1.00 42.78           H  
ATOM   4167  O   GLU A 256       3.097   9.100 -22.012  1.00 42.78           O  
ATOM   4168  CG  GLU A 256       2.373  11.655 -18.361  1.00 42.78           C  
ATOM   4169  HG2 GLU A 256       1.546  11.092 -17.928  1.00 42.78           H  
ATOM   4170  HG3 GLU A 256       1.970  12.595 -18.738  1.00 42.78           H  
ATOM   4171  CD  GLU A 256       3.395  11.974 -17.249  1.00 42.78           C  
ATOM   4172  OE1 GLU A 256       2.965  12.581 -16.239  1.00 42.78           O  
ATOM   4173  OE2 GLU A 256       4.581  11.591 -17.366  1.00 42.78           O  
ATOM   4174  N   THR A 257       2.299  10.907 -23.111  1.00 40.56           N  
ATOM   4175  H   THR A 257       1.767  11.760 -23.022  1.00 40.56           H  
ATOM   4176  CA  THR A 257       2.941  10.691 -24.416  1.00 40.56           C  
ATOM   4177  HA  THR A 257       3.034   9.624 -24.619  1.00 40.56           H  
ATOM   4178  C   THR A 257       4.344  11.266 -24.431  1.00 40.56           C  
ATOM   4179  CB  THR A 257       2.159  11.363 -25.543  1.00 40.56           C  
ATOM   4180  HB  THR A 257       2.738  11.301 -26.464  1.00 40.56           H  
ATOM   4181  O   THR A 257       4.477  12.417 -23.951  1.00 40.56           O  
ATOM   4182  CG2 THR A 257       0.794  10.720 -25.778  1.00 40.56           C  
ATOM   4183 HG21 THR A 257       0.296  11.224 -26.607  1.00 40.56           H  
ATOM   4184 HG22 THR A 257       0.927   9.666 -26.023  1.00 40.56           H  
ATOM   4185 HG23 THR A 257       0.180  10.809 -24.881  1.00 40.56           H  
ATOM   4186  OG1 THR A 257       1.986  12.717 -25.194  1.00 40.56           O  
ATOM   4187  HG1 THR A 257       2.816  12.936 -24.764  1.00 40.56           H  
ATOM   4188  OXT THR A 257       5.213  10.590 -25.013  1.00 40.56           O  
TER    4189      THR A 257                                                       
END   
