# Supplementary material for: Computational design of novel Cas9 PAM-interacting domains using evolution-based modelling and structural quality assessment
Source: PLoS Comput Biol. 2023 Nov 17;19(11):e1011621. doi: 10.1371/journal.pcbi.1011621 (PMC10729993; doi:10.1371/journal.pcbi.1011621)
Supplement: S1 File — This file contains the experimentally tested sequences in a zip format. It includes Fasta files, AlphaFold Prediction with PDB file, pLDDT, and more. (ZIP) [file pcbi.1011621.s001.zip › pdb/dgfx_39_relaxed_rank_1_model_3.pdb]

ATOM      1  N   THR A   1      17.336  16.266  -4.046  1.00 40.67           N  
ATOM      2  H   THR A   1      16.933  16.684  -3.220  1.00 40.67           H  
ATOM      3  H2  THR A   1      16.717  15.551  -4.402  1.00 40.67           H  
ATOM      4  H3  THR A   1      17.458  17.001  -4.728  1.00 40.67           H  
ATOM      5  CA  THR A   1      18.649  15.707  -3.662  1.00 40.67           C  
ATOM      6  HA  THR A   1      19.180  15.326  -4.534  1.00 40.67           H  
ATOM      7  C   THR A   1      18.422  14.553  -2.696  1.00 40.67           C  
ATOM      8  CB  THR A   1      19.496  16.812  -3.018  1.00 40.67           C  
ATOM      9  HB  THR A   1      20.309  16.381  -2.434  1.00 40.67           H  
ATOM     10  O   THR A   1      18.217  14.773  -1.514  1.00 40.67           O  
ATOM     11  CG2 THR A   1      20.059  17.755  -4.079  1.00 40.67           C  
ATOM     12 HG21 THR A   1      20.683  17.198  -4.779  1.00 40.67           H  
ATOM     13 HG22 THR A   1      19.263  18.263  -4.623  1.00 40.67           H  
ATOM     14 HG23 THR A   1      20.683  18.507  -3.597  1.00 40.67           H  
ATOM     15  OG1 THR A   1      18.659  17.599  -2.207  1.00 40.67           O  
ATOM     16  HG1 THR A   1      19.206  18.058  -1.566  1.00 40.67           H  
ATOM     17  N   GLY A   2      18.320  13.320  -3.197  1.00 58.00           N  
ATOM     18  H   GLY A   2      18.577  13.151  -4.159  1.00 58.00           H  
ATOM     19  CA  GLY A   2      18.290  12.121  -2.346  1.00 58.00           C  
ATOM     20  HA2 GLY A   2      17.608  11.379  -2.762  1.00 58.00           H  
ATOM     21  HA3 GLY A   2      17.964  12.363  -1.334  1.00 58.00           H  
ATOM     22  C   GLY A   2      19.689  11.514  -2.295  1.00 58.00           C  
ATOM     23  O   GLY A   2      20.385  11.574  -3.307  1.00 58.00           O  
ATOM     24  N   GLY A   3      20.104  10.972  -1.147  1.00 74.43           N  
ATOM     25  H   GLY A   3      19.501  10.986  -0.338  1.00 74.43           H  
ATOM     26  CA  GLY A   3      21.392  10.279  -1.028  1.00 74.43           C  
ATOM     27  HA2 GLY A   3      22.200  10.990  -1.194  1.00 74.43           H  
ATOM     28  HA3 GLY A   3      21.508   9.867  -0.026  1.00 74.43           H  
ATOM     29  C   GLY A   3      21.522   9.135  -2.040  1.00 74.43           C  
ATOM     30  O   GLY A   3      20.523   8.576  -2.500  1.00 74.43           O  
ATOM     31  N   PHE A   4      22.754   8.783  -2.406  1.00 82.11           N  
ATOM     32  H   PHE A   4      23.536   9.287  -2.013  1.00 82.11           H  
ATOM     33  CA  PHE A   4      23.031   7.628  -3.273  1.00 82.11           C  
ATOM     34  HA  PHE A   4      22.320   7.624  -4.099  1.00 82.11           H  
ATOM     35  C   PHE A   4      22.864   6.296  -2.533  1.00 82.11           C  
ATOM     36  CB  PHE A   4      24.451   7.758  -3.837  1.00 82.11           C  
ATOM     37  HB2 PHE A   4      24.671   6.876  -4.440  1.00 82.11           H  
ATOM     38  HB3 PHE A   4      25.163   7.775  -3.011  1.00 82.11           H  
ATOM     39  O   PHE A   4      22.610   5.253  -3.142  1.00 82.11           O  
ATOM     40  CG  PHE A   4      24.651   8.982  -4.708  1.00 82.11           C  
ATOM     41  CD1 PHE A   4      23.851   9.151  -5.848  1.00 82.11           C  
ATOM     42  HD1 PHE A   4      23.125   8.388  -6.087  1.00 82.11           H  
ATOM     43  CD2 PHE A   4      25.619   9.951  -4.392  1.00 82.11           C  
ATOM     44  HD2 PHE A   4      26.248   9.829  -3.522  1.00 82.11           H  
ATOM     45  CE1 PHE A   4      23.998  10.281  -6.670  1.00 82.11           C  
ATOM     46  HE1 PHE A   4      23.385  10.404  -7.550  1.00 82.11           H  
ATOM     47  CE2 PHE A   4      25.776  11.081  -5.215  1.00 82.11           C  
ATOM     48  HE2 PHE A   4      26.525  11.821  -4.973  1.00 82.11           H  
ATOM     49  CZ  PHE A   4      24.966  11.248  -6.352  1.00 82.11           C  
ATOM     50  HZ  PHE A   4      25.096  12.114  -6.983  1.00 82.11           H  
ATOM     51  N   SER A   5      22.967   6.350  -1.210  1.00 82.01           N  
ATOM     52  H   SER A   5      23.177   7.244  -0.791  1.00 82.01           H  
ATOM     53  CA  SER A   5      22.886   5.235  -0.282  1.00 82.01           C  
ATOM     54  HA  SER A   5      22.348   4.407  -0.742  1.00 82.01           H  
ATOM     55  C   SER A   5      22.129   5.646   0.971  1.00 82.01           C  
ATOM     56  CB  SER A   5      24.297   4.761   0.076  1.00 82.01           C  
ATOM     57  HB2 SER A   5      24.264   4.049   0.901  1.00 82.01           H  
ATOM     58  HB3 SER A   5      24.694   4.256  -0.805  1.00 82.01           H  
ATOM     59  O   SER A   5      21.888   6.825   1.222  1.00 82.01           O  
ATOM     60  OG  SER A   5      25.184   5.819   0.386  1.00 82.01           O  
ATOM     61  HG  SER A   5      24.864   6.376   1.099  1.00 82.01           H  
ATOM     62  N   LYS A   6      21.748   4.666   1.784  1.00 80.06           N  
ATOM     63  H   LYS A   6      21.964   3.714   1.523  1.00 80.06           H  
ATOM     64  CA  LYS A   6      21.357   4.960   3.160  1.00 80.06           C  
ATOM     65  HA  LYS A   6      20.637   5.778   3.172  1.00 80.06           H  
ATOM     66  C   LYS A   6      22.599   5.394   3.936  1.00 80.06           C  
ATOM     67  CB  LYS A   6      20.741   3.729   3.802  1.00 80.06           C  
ATOM     68  HB2 LYS A   6      21.477   2.928   3.745  1.00 80.06           H  
ATOM     69  HB3 LYS A   6      20.551   3.947   4.854  1.00 80.06           H  
ATOM     70  O   LYS A   6      23.534   4.614   4.074  1.00 80.06           O  
ATOM     71  CG  LYS A   6      19.433   3.274   3.136  1.00 80.06           C  
ATOM     72  HG2 LYS A   6      18.667   4.046   3.214  1.00 80.06           H  
ATOM     73  HG3 LYS A   6      19.609   3.018   2.091  1.00 80.06           H  
ATOM     74  CD  LYS A   6      19.018   2.033   3.911  1.00 80.06           C  
ATOM     75  HD2 LYS A   6      19.925   1.433   3.988  1.00 80.06           H  
ATOM     76  HD3 LYS A   6      18.705   2.309   4.918  1.00 80.06           H  
ATOM     77  CE  LYS A   6      17.972   1.145   3.259  1.00 80.06           C  
ATOM     78  HE2 LYS A   6      16.988   1.610   3.319  1.00 80.06           H  
ATOM     79  HE3 LYS A   6      18.251   1.005   2.215  1.00 80.06           H  
ATOM     80  NZ  LYS A   6      18.022  -0.156   3.967  1.00 80.06           N  
ATOM     81  HZ1 LYS A   6      18.990  -0.416   4.092  1.00 80.06           H  
ATOM     82  HZ2 LYS A   6      17.666  -0.082   4.909  1.00 80.06           H  
ATOM     83  HZ3 LYS A   6      17.565  -0.895   3.451  1.00 80.06           H  
ATOM     84  N   GLU A   7      22.572   6.610   4.464  1.00 80.38           N  
ATOM     85  H   GLU A   7      21.811   7.219   4.200  1.00 80.38           H  
ATOM     86  CA  GLU A   7      23.716   7.251   5.134  1.00 80.38           C  
ATOM     87  HA  GLU A   7      24.599   7.147   4.503  1.00 80.38           H  
ATOM     88  C   GLU A   7      24.090   6.621   6.490  1.00 80.38           C  
ATOM     89  CB  GLU A   7      23.419   8.753   5.294  1.00 80.38           C  
ATOM     90  HB2 GLU A   7      24.239   9.232   5.828  1.00 80.38           H  
ATOM     91  HB3 GLU A   7      22.522   8.871   5.901  1.00 80.38           H  
ATOM     92  O   GLU A   7      25.085   6.998   7.106  1.00 80.38           O  
ATOM     93  CG  GLU A   7      23.210   9.487   3.955  1.00 80.38           C  
ATOM     94  HG2 GLU A   7      23.022  10.539   4.167  1.00 80.38           H  
ATOM     95  HG3 GLU A   7      22.316   9.093   3.470  1.00 80.38           H  
ATOM     96  CD  GLU A   7      24.413   9.375   3.003  1.00 80.38           C  
ATOM     97  OE1 GLU A   7      24.172   9.301   1.774  1.00 80.38           O  
ATOM     98  OE2 GLU A   7      25.554   9.328   3.511  1.00 80.38           O  
ATOM     99  N   ASN A   8      23.327   5.628   6.959  1.00 83.10           N  
ATOM    100  H   ASN A   8      22.548   5.318   6.396  1.00 83.10           H  
ATOM    101  CA  ASN A   8      23.698   4.861   8.141  1.00 83.10           C  
ATOM    102  HA  ASN A   8      23.902   5.560   8.952  1.00 83.10           H  
ATOM    103  C   ASN A   8      24.983   4.071   7.864  1.00 83.10           C  
ATOM    104  CB  ASN A   8      22.548   3.938   8.576  1.00 83.10           C  
ATOM    105  HB2 ASN A   8      22.197   3.363   7.719  1.00 83.10           H  
ATOM    106  HB3 ASN A   8      22.928   3.238   9.320  1.00 83.10           H  
ATOM    107  O   ASN A   8      25.031   3.228   6.964  1.00 83.10           O  
ATOM    108  CG  ASN A   8      21.383   4.680   9.205  1.00 83.10           C  
ATOM    109  ND2 ASN A   8      20.323   3.983   9.533  1.00 83.10           N  
ATOM    110 HD21 ASN A   8      20.328   2.976   9.447  1.00 83.10           H  
ATOM    111 HD22 ASN A   8      19.604   4.502  10.016  1.00 83.10           H  
ATOM    112  OD1 ASN A   8      21.391   5.876   9.421  1.00 83.10           O  
ATOM    113  N   ILE A   9      26.005   4.330   8.678  1.00 81.39           N  
ATOM    114  H   ILE A   9      25.897   5.063   9.364  1.00 81.39           H  
ATOM    115  CA  ILE A   9      27.268   3.598   8.641  1.00 81.39           C  
ATOM    116  HA  ILE A   9      27.520   3.392   7.601  1.00 81.39           H  
ATOM    117  C   ILE A   9      27.060   2.269   9.358  1.00 81.39           C  
ATOM    118  CB  ILE A   9      28.420   4.425   9.250  1.00 81.39           C  
ATOM    119  HB  ILE A   9      28.167   4.669  10.282  1.00 81.39           H  
ATOM    120  O   ILE A   9      26.764   2.226  10.552  1.00 81.39           O  
ATOM    121  CG1 ILE A   9      28.614   5.742   8.460  1.00 81.39           C  
ATOM    122 HG12 ILE A   9      27.656   6.248   8.341  1.00 81.39           H  
ATOM    123 HG13 ILE A   9      28.994   5.516   7.464  1.00 81.39           H  
ATOM    124  CG2 ILE A   9      29.720   3.593   9.244  1.00 81.39           C  
ATOM    125 HG21 ILE A   9      29.603   2.704   9.864  1.00 81.39           H  
ATOM    126 HG22 ILE A   9      29.959   3.278   8.229  1.00 81.39           H  
ATOM    127 HG23 ILE A   9      30.549   4.166   9.661  1.00 81.39           H  
ATOM    128  CD1 ILE A   9      29.554   6.741   9.145  1.00 81.39           C  
ATOM    129 HD11 ILE A   9      29.189   6.965  10.147  1.00 81.39           H  
ATOM    130 HD12 ILE A   9      29.580   7.663   8.565  1.00 81.39           H  
ATOM    131 HD13 ILE A   9      30.566   6.340   9.208  1.00 81.39           H  
ATOM    132  N   SER A  10      27.223   1.181   8.619  1.00 83.66           N  
ATOM    133  H   SER A  10      27.477   1.294   7.648  1.00 83.66           H  
ATOM    134  CA  SER A  10      27.244  -0.165   9.169  1.00 83.66           C  
ATOM    135  HA  SER A  10      26.682  -0.165  10.103  1.00 83.66           H  
ATOM    136  C   SER A  10      28.683  -0.596   9.464  1.00 83.66           C  
ATOM    137  CB  SER A  10      26.554  -1.130   8.212  1.00 83.66           C  
ATOM    138  HB2 SER A  10      26.984  -1.006   7.218  1.00 83.66           H  
ATOM    139  HB3 SER A  10      26.702  -2.156   8.550  1.00 83.66           H  
ATOM    140  O   SER A  10      29.601  -0.231   8.717  1.00 83.66           O  
ATOM    141  OG  SER A  10      25.170  -0.849   8.161  1.00 83.66           O  
ATOM    142  HG  SER A  10      24.932  -0.332   8.934  1.00 83.66           H  
ATOM    143  N   PRO A  11      28.899  -1.366  10.546  1.00 84.48           N  
ATOM    144  CA  PRO A  11      30.216  -1.894  10.876  1.00 84.48           C  
ATOM    145  HA  PRO A  11      30.923  -1.073  10.998  1.00 84.48           H  
ATOM    146  C   PRO A  11      30.731  -2.821   9.769  1.00 84.48           C  
ATOM    147  CB  PRO A  11      30.045  -2.618  12.215  1.00 84.48           C  
ATOM    148  HB2 PRO A  11      30.717  -3.470  12.319  1.00 84.48           H  
ATOM    149  HB3 PRO A  11      30.201  -1.913  13.032  1.00 84.48           H  
ATOM    150  O   PRO A  11      29.975  -3.291   8.915  1.00 84.48           O  
ATOM    151  CG  PRO A  11      28.581  -3.053  12.194  1.00 84.48           C  
ATOM    152  HG2 PRO A  11      28.182  -3.187  13.199  1.00 84.48           H  
ATOM    153  HG3 PRO A  11      28.481  -3.971  11.614  1.00 84.48           H  
ATOM    154  CD  PRO A  11      27.897  -1.904  11.459  1.00 84.48           C  
ATOM    155  HD2 PRO A  11      27.605  -1.132  12.171  1.00 84.48           H  
ATOM    156  HD3 PRO A  11      27.022  -2.278  10.927  1.00 84.48           H  
ATOM    157  N   HIS A  12      32.037  -3.077   9.787  1.00 83.24           N  
ATOM    158  H   HIS A  12      32.597  -2.716  10.546  1.00 83.24           H  
ATOM    159  CA  HIS A  12      32.668  -3.995   8.848  1.00 83.24           C  
ATOM    160  HA  HIS A  12      32.479  -3.638   7.836  1.00 83.24           H  
ATOM    161  C   HIS A  12      32.054  -5.399   8.942  1.00 83.24           C  
ATOM    162  CB  HIS A  12      34.185  -3.990   9.069  1.00 83.24           C  
ATOM    163  HB2 HIS A  12      34.548  -2.964   9.125  1.00 83.24           H  
ATOM    164  HB3 HIS A  12      34.660  -4.459   8.207  1.00 83.24           H  
ATOM    165  O   HIS A  12      31.632  -5.855  10.005  1.00 83.24           O  
ATOM    166  CG  HIS A  12      34.623  -4.713  10.312  1.00 83.24           C  
ATOM    167  CD2 HIS A  12      34.870  -4.156  11.538  1.00 83.24           C  
ATOM    168  HD2 HIS A  12      34.815  -3.107  11.785  1.00 83.24           H  
ATOM    169  ND1 HIS A  12      34.811  -6.069  10.435  1.00 83.24           N  
ATOM    170  HD1 HIS A  12      34.756  -6.746   9.688  1.00 83.24           H  
ATOM    171  CE1 HIS A  12      35.134  -6.327  11.712  1.00 83.24           C  
ATOM    172  HE1 HIS A  12      35.346  -7.306  12.116  1.00 83.24           H  
ATOM    173  NE2 HIS A  12      35.186  -5.190  12.421  1.00 83.24           N  
ATOM    174  N   GLY A  13      32.007  -6.101   7.815  1.00 77.93           N  
ATOM    175  H   GLY A  13      32.333  -5.680   6.957  1.00 77.93           H  
ATOM    176  CA  GLY A  13      31.488  -7.460   7.760  1.00 77.93           C  
ATOM    177  HA2 GLY A  13      30.453  -7.468   8.101  1.00 77.93           H  
ATOM    178  HA3 GLY A  13      32.076  -8.093   8.425  1.00 77.93           H  
ATOM    179  C   GLY A  13      31.550  -8.034   6.354  1.00 77.93           C  
ATOM    180  O   GLY A  13      31.791  -7.316   5.386  1.00 77.93           O  
ATOM    181  N   ASN A  14      31.274  -9.331   6.226  1.00 76.12           N  
ATOM    182  H   ASN A  14      31.101  -9.861   7.068  1.00 76.12           H  
ATOM    183  CA  ASN A  14      31.297 -10.056   4.948  1.00 76.12           C  
ATOM    184  HA  ASN A  14      32.172  -9.721   4.391  1.00 76.12           H  
ATOM    185  C   ASN A  14      30.097  -9.738   4.033  1.00 76.12           C  
ATOM    186  CB  ASN A  14      31.460 -11.563   5.233  1.00 76.12           C  
ATOM    187  HB2 ASN A  14      30.728 -11.883   5.974  1.00 76.12           H  
ATOM    188  HB3 ASN A  14      31.285 -12.132   4.320  1.00 76.12           H  
ATOM    189  O   ASN A  14      29.688 -10.568   3.226  1.00 76.12           O  
ATOM    190  CG  ASN A  14      32.857 -11.929   5.697  1.00 76.12           C  
ATOM    191  ND2 ASN A  14      33.023 -13.084   6.294  1.00 76.12           N  
ATOM    192 HD21 ASN A  14      32.250 -13.717   6.441  1.00 76.12           H  
ATOM    193 HD22 ASN A  14      33.966 -13.298   6.588  1.00 76.12           H  
ATOM    194  OD1 ASN A  14      33.814 -11.201   5.512  1.00 76.12           O  
ATOM    195  N   SER A  15      29.507  -8.551   4.164  1.00 77.62           N  
ATOM    196  H   SER A  15      29.989  -7.855   4.714  1.00 77.62           H  
ATOM    197  CA  SER A  15      28.398  -8.110   3.327  1.00 77.62           C  
ATOM    198  HA  SER A  15      27.795  -8.969   3.034  1.00 77.62           H  
ATOM    199  C   SER A  15      28.934  -7.432   2.073  1.00 77.62           C  
ATOM    200  CB  SER A  15      27.501  -7.158   4.115  1.00 77.62           C  
ATOM    201  HB2 SER A  15      28.096  -6.312   4.459  1.00 77.62           H  
ATOM    202  HB3 SER A  15      27.097  -7.676   4.986  1.00 77.62           H  
ATOM    203  O   SER A  15      29.485  -6.336   2.142  1.00 77.62           O  
ATOM    204  OG  SER A  15      26.434  -6.697   3.306  1.00 77.62           O  
ATOM    205  HG  SER A  15      26.114  -5.884   3.703  1.00 77.62           H  
ATOM    206  N   ASP A  16      28.682  -8.033   0.912  1.00 74.18           N  
ATOM    207  H   ASP A  16      28.355  -8.989   0.918  1.00 74.18           H  
ATOM    208  CA  ASP A  16      28.967  -7.409  -0.388  1.00 74.18           C  
ATOM    209  HA  ASP A  16      29.968  -6.980  -0.355  1.00 74.18           H  
ATOM    210  C   ASP A  16      27.995  -6.250  -0.716  1.00 74.18           C  
ATOM    211  CB  ASP A  16      28.957  -8.481  -1.491  1.00 74.18           C  
ATOM    212  HB2 ASP A  16      27.953  -8.900  -1.555  1.00 74.18           H  
ATOM    213  HB3 ASP A  16      29.181  -8.005  -2.446  1.00 74.18           H  
ATOM    214  O   ASP A  16      28.075  -5.650  -1.783  1.00 74.18           O  
ATOM    215  CG  ASP A  16      29.972  -9.617  -1.281  1.00 74.18           C  
ATOM    216  OD1 ASP A  16      31.113  -9.368  -0.806  1.00 74.18           O  
ATOM    217  OD2 ASP A  16      29.591 -10.765  -1.588  1.00 74.18           O  
ATOM    218  N   LYS A  17      27.052  -5.929   0.187  1.00 75.04           N  
ATOM    219  H   LYS A  17      27.056  -6.438   1.059  1.00 75.04           H  
ATOM    220  CA  LYS A  17      26.105  -4.811   0.025  1.00 75.04           C  
ATOM    221  HA  LYS A  17      25.904  -4.668  -1.036  1.00 75.04           H  
ATOM    222  C   LYS A  17      26.654  -3.476   0.522  1.00 75.04           C  
ATOM    223  CB  LYS A  17      24.785  -5.103   0.750  1.00 75.04           C  
ATOM    224  HB2 LYS A  17      24.114  -4.258   0.595  1.00 75.04           H  
ATOM    225  HB3 LYS A  17      24.970  -5.182   1.821  1.00 75.04           H  
ATOM    226  O   LYS A  17      26.103  -2.439   0.155  1.00 75.04           O  
ATOM    227  CG  LYS A  17      24.093  -6.374   0.246  1.00 75.04           C  
ATOM    228  HG2 LYS A  17      24.745  -7.236   0.385  1.00 75.04           H  
ATOM    229  HG3 LYS A  17      23.865  -6.264  -0.815  1.00 75.04           H  
ATOM    230  CD  LYS A  17      22.799  -6.596   1.032  1.00 75.04           C  
ATOM    231  HD2 LYS A  17      22.152  -5.727   0.916  1.00 75.04           H  
ATOM    232  HD3 LYS A  17      23.047  -6.720   2.086  1.00 75.04           H  
ATOM    233  CE  LYS A  17      22.096  -7.849   0.510  1.00 75.04           C  
ATOM    234  HE2 LYS A  17      22.798  -8.681   0.554  1.00 75.04           H  
ATOM    235  HE3 LYS A  17      21.832  -7.689  -0.536  1.00 75.04           H  
ATOM    236  NZ  LYS A  17      20.890  -8.150   1.316  1.00 75.04           N  
ATOM    237  HZ1 LYS A  17      20.249  -7.370   1.290  1.00 75.04           H  
ATOM    238  HZ2 LYS A  17      20.428  -8.977   0.967  1.00 75.04           H  
ATOM    239  HZ3 LYS A  17      21.157  -8.310   2.277  1.00 75.04           H  
ATOM    240  N   LEU A  18      27.686  -3.512   1.370  1.00 83.43           N  
ATOM    241  H   LEU A  18      28.148  -4.396   1.530  1.00 83.43           H  
ATOM    242  CA  LEU A  18      28.261  -2.314   1.965  1.00 83.43           C  
ATOM    243  HA  LEU A  18      27.453  -1.717   2.389  1.00 83.43           H  
ATOM    244  C   LEU A  18      28.951  -1.470   0.899  1.00 83.43           C  
ATOM    245  CB  LEU A  18      29.262  -2.682   3.068  1.00 83.43           C  
ATOM    246  HB2 LEU A  18      29.790  -1.774   3.359  1.00 83.43           H  
ATOM    247  HB3 LEU A  18      29.983  -3.386   2.651  1.00 83.43           H  
ATOM    248  O   LEU A  18      29.755  -1.972   0.115  1.00 83.43           O  
ATOM    249  CG  LEU A  18      28.659  -3.291   4.337  1.00 83.43           C  
ATOM    250  HG  LEU A  18      28.077  -4.174   4.072  1.00 83.43           H  
ATOM    251  CD1 LEU A  18      29.787  -3.705   5.286  1.00 83.43           C  
ATOM    252 HD11 LEU A  18      30.405  -2.843   5.538  1.00 83.43           H  
ATOM    253 HD12 LEU A  18      30.409  -4.462   4.808  1.00 83.43           H  
ATOM    254 HD13 LEU A  18      29.372  -4.121   6.204  1.00 83.43           H  
ATOM    255  CD2 LEU A  18      27.747  -2.311   5.067  1.00 83.43           C  
ATOM    256 HD21 LEU A  18      28.297  -1.407   5.328  1.00 83.43           H  
ATOM    257 HD22 LEU A  18      27.372  -2.787   5.973  1.00 83.43           H  
ATOM    258 HD23 LEU A  18      26.891  -2.045   4.447  1.00 83.43           H  
ATOM    259  N   ILE A  19      28.674  -0.172   0.911  1.00 84.50           N  
ATOM    260  H   ILE A  19      27.995   0.166   1.579  1.00 84.50           H  
ATOM    261  CA  ILE A  19      29.302   0.773  -0.010  1.00 84.50           C  
ATOM    262  HA  ILE A  19      29.624   0.222  -0.893  1.00 84.50           H  
ATOM    263  C   ILE A  19      30.511   1.409   0.684  1.00 84.50           C  
ATOM    264  CB  ILE A  19      28.293   1.817  -0.507  1.00 84.50           C  
ATOM    265  HB  ILE A  19      27.892   2.336   0.364  1.00 84.50           H  
ATOM    266  O   ILE A  19      30.364   1.920   1.800  1.00 84.50           O  
ATOM    267  CG1 ILE A  19      27.139   1.118  -1.250  1.00 84.50           C  
ATOM    268 HG12 ILE A  19      26.810   0.224  -0.720  1.00 84.50           H  
ATOM    269 HG13 ILE A  19      27.473   0.812  -2.241  1.00 84.50           H  
ATOM    270  CG2 ILE A  19      28.967   2.853  -1.429  1.00 84.50           C  
ATOM    271 HG21 ILE A  19      29.386   2.364  -2.309  1.00 84.50           H  
ATOM    272 HG22 ILE A  19      29.761   3.380  -0.900  1.00 84.50           H  
ATOM    273 HG23 ILE A  19      28.253   3.610  -1.752  1.00 84.50           H  
ATOM    274  CD1 ILE A  19      25.922   2.023  -1.373  1.00 84.50           C  
ATOM    275 HD11 ILE A  19      26.178   2.975  -1.837  1.00 84.50           H  
ATOM    276 HD12 ILE A  19      25.490   2.185  -0.386  1.00 84.50           H  
ATOM    277 HD13 ILE A  19      25.198   1.516  -2.011  1.00 84.50           H  
ATOM    278  N   PRO A  20      31.694   1.418   0.044  1.00 85.69           N  
ATOM    279  CA  PRO A  20      32.869   2.116   0.550  1.00 85.69           C  
ATOM    280  HA  PRO A  20      33.263   1.580   1.414  1.00 85.69           H  
ATOM    281  C   PRO A  20      32.569   3.565   0.932  1.00 85.69           C  
ATOM    282  CB  PRO A  20      33.889   2.066  -0.590  1.00 85.69           C  
ATOM    283  HB2 PRO A  20      33.750   2.914  -1.260  1.00 85.69           H  
ATOM    284  HB3 PRO A  20      34.915   2.058  -0.223  1.00 85.69           H  
ATOM    285  O   PRO A  20      32.027   4.330   0.139  1.00 85.69           O  
ATOM    286  CG  PRO A  20      33.530   0.791  -1.344  1.00 85.69           C  
ATOM    287  HG2 PRO A  20      33.986  -0.071  -0.858  1.00 85.69           H  
ATOM    288  HG3 PRO A  20      33.835   0.841  -2.389  1.00 85.69           H  
ATOM    289  CD  PRO A  20      32.011   0.735  -1.204  1.00 85.69           C  
ATOM    290  HD2 PRO A  20      31.548   1.265  -2.036  1.00 85.69           H  
ATOM    291  HD3 PRO A  20      31.684  -0.304  -1.188  1.00 85.69           H  
ATOM    292  N   ARG A  21      32.989   3.971   2.134  1.00 83.50           N  
ATOM    293  H   ARG A  21      33.370   3.274   2.759  1.00 83.50           H  
ATOM    294  CA  ARG A  21      32.890   5.375   2.575  1.00 83.50           C  
ATOM    295  HA  ARG A  21      31.882   5.739   2.377  1.00 83.50           H  
ATOM    296  C   ARG A  21      33.828   6.303   1.806  1.00 83.50           C  
ATOM    297  CB  ARG A  21      33.183   5.479   4.075  1.00 83.50           C  
ATOM    298  HB2 ARG A  21      34.140   5.003   4.289  1.00 83.50           H  
ATOM    299  HB3 ARG A  21      33.257   6.533   4.343  1.00 83.50           H  
ATOM    300  O   ARG A  21      33.586   7.502   1.727  1.00 83.50           O  
ATOM    301  CG  ARG A  21      32.080   4.833   4.924  1.00 83.50           C  
ATOM    302  HG2 ARG A  21      31.144   5.376   4.792  1.00 83.50           H  
ATOM    303  HG3 ARG A  21      31.932   3.803   4.599  1.00 83.50           H  
ATOM    304  CD  ARG A  21      32.464   4.811   6.407  1.00 83.50           C  
ATOM    305  HD2 ARG A  21      31.682   4.286   6.955  1.00 83.50           H  
ATOM    306  HD3 ARG A  21      33.392   4.250   6.515  1.00 83.50           H  
ATOM    307  NE  ARG A  21      32.615   6.173   6.957  1.00 83.50           N  
ATOM    308  HE  ARG A  21      32.149   6.913   6.450  1.00 83.50           H  
ATOM    309  NH1 ARG A  21      33.779   5.599   8.850  1.00 83.50           N  
ATOM    310 HH11 ARG A  21      33.714   4.626   8.586  1.00 83.50           H  
ATOM    311 HH12 ARG A  21      34.189   5.848   9.739  1.00 83.50           H  
ATOM    312  NH2 ARG A  21      33.257   7.740   8.477  1.00 83.50           N  
ATOM    313 HH21 ARG A  21      32.763   8.448   7.953  1.00 83.50           H  
ATOM    314 HH22 ARG A  21      33.657   7.974   9.375  1.00 83.50           H  
ATOM    315  CZ  ARG A  21      33.218   6.496   8.086  1.00 83.50           C  
ATOM    316  N   LYS A  22      34.931   5.752   1.299  1.00 80.46           N  
ATOM    317  H   LYS A  22      35.015   4.748   1.368  1.00 80.46           H  
ATOM    318  CA  LYS A  22      35.956   6.446   0.519  1.00 80.46           C  
ATOM    319  HA  LYS A  22      35.524   7.339   0.067  1.00 80.46           H  
ATOM    320  C   LYS A  22      36.426   5.536  -0.605  1.00 80.46           C  
ATOM    321  CB  LYS A  22      37.147   6.844   1.408  1.00 80.46           C  
ATOM    322  HB2 LYS A  22      37.541   5.957   1.903  1.00 80.46           H  
ATOM    323  HB3 LYS A  22      37.932   7.251   0.771  1.00 80.46           H  
ATOM    324  O   LYS A  22      36.430   4.313  -0.456  1.00 80.46           O  
ATOM    325  CG  LYS A  22      36.780   7.896   2.466  1.00 80.46           C  
ATOM    326  HG2 LYS A  22      36.076   7.469   3.180  1.00 80.46           H  
ATOM    327  HG3 LYS A  22      36.313   8.750   1.973  1.00 80.46           H  
ATOM    328  CD  LYS A  22      38.027   8.372   3.219  1.00 80.46           C  
ATOM    329  HD2 LYS A  22      38.476   7.524   3.737  1.00 80.46           H  
ATOM    330  HD3 LYS A  22      38.744   8.772   2.502  1.00 80.46           H  
ATOM    331  CE  LYS A  22      37.649   9.459   4.232  1.00 80.46           C  
ATOM    332  HE2 LYS A  22      37.129  10.257   3.701  1.00 80.46           H  
ATOM    333  HE3 LYS A  22      36.955   9.032   4.956  1.00 80.46           H  
ATOM    334  NZ  LYS A  22      38.847  10.002   4.920  1.00 80.46           N  
ATOM    335  HZ1 LYS A  22      38.589  10.726   5.575  1.00 80.46           H  
ATOM    336  HZ2 LYS A  22      39.332   9.270   5.420  1.00 80.46           H  
ATOM    337  HZ3 LYS A  22      39.486  10.404   4.250  1.00 80.46           H  
ATOM    338  N   THR A  23      36.874   6.137  -1.700  1.00 78.55           N  
ATOM    339  H   THR A  23      36.783   7.138  -1.803  1.00 78.55           H  
ATOM    340  CA  THR A  23      37.581   5.420  -2.762  1.00 78.55           C  
ATOM    341  HA  THR A  23      36.884   4.724  -3.229  1.00 78.55           H  
ATOM    342  C   THR A  23      38.741   4.633  -2.141  1.00 78.55           C  
ATOM    343  CB  THR A  23      38.089   6.400  -3.834  1.00 78.55           C  
ATOM    344  HB  THR A  23      39.004   6.882  -3.491  1.00 78.55           H  
ATOM    345  O   THR A  23      39.469   5.171  -1.307  1.00 78.55           O  
ATOM    346  CG2 THR A  23      38.341   5.702  -5.167  1.00 78.55           C  
ATOM    347 HG21 THR A  23      37.403   5.326  -5.577  1.00 78.55           H  
ATOM    348 HG22 THR A  23      39.025   4.864  -5.031  1.00 78.55           H  
ATOM    349 HG23 THR A  23      38.787   6.403  -5.873  1.00 78.55           H  
ATOM    350  OG1 THR A  23      37.111   7.389  -4.081  1.00 78.55           O  
ATOM    351  HG1 THR A  23      37.383   7.883  -4.857  1.00 78.55           H  
ATOM    352  N   TYR A  24      38.883   3.359  -2.515  1.00 80.81           N  
ATOM    353  H   TYR A  24      38.241   3.002  -3.209  1.00 80.81           H  
ATOM    354  CA  TYR A  24      39.905   2.418  -2.018  1.00 80.81           C  
ATOM    355  HA  TYR A  24      39.819   1.530  -2.645  1.00 80.81           H  
ATOM    356  C   TYR A  24      39.739   1.899  -0.580  1.00 80.81           C  
ATOM    357  CB  TYR A  24      41.322   2.969  -2.258  1.00 80.81           C  
ATOM    358  HB2 TYR A  24      41.573   3.674  -1.466  1.00 80.81           H  
ATOM    359  HB3 TYR A  24      42.035   2.147  -2.185  1.00 80.81           H  
ATOM    360  O   TYR A  24      40.591   1.147  -0.110  1.00 80.81           O  
ATOM    361  CG  TYR A  24      41.506   3.643  -3.600  1.00 80.81           C  
ATOM    362  CD1 TYR A  24      41.548   2.858  -4.766  1.00 80.81           C  
ATOM    363  HD1 TYR A  24      41.488   1.782  -4.700  1.00 80.81           H  
ATOM    364  CD2 TYR A  24      41.602   5.047  -3.687  1.00 80.81           C  
ATOM    365  HD2 TYR A  24      41.582   5.645  -2.787  1.00 80.81           H  
ATOM    366  CE1 TYR A  24      41.684   3.476  -6.021  1.00 80.81           C  
ATOM    367  HE1 TYR A  24      41.729   2.886  -6.925  1.00 80.81           H  
ATOM    368  CE2 TYR A  24      41.741   5.669  -4.942  1.00 80.81           C  
ATOM    369  HE2 TYR A  24      41.832   6.743  -5.009  1.00 80.81           H  
ATOM    370  OH  TYR A  24      41.914   5.462  -7.330  1.00 80.81           O  
ATOM    371  HH  TYR A  24      42.058   6.409  -7.277  1.00 80.81           H  
ATOM    372  CZ  TYR A  24      41.782   4.879  -6.112  1.00 80.81           C  
ATOM    373  N   TRP A  25      38.661   2.243   0.131  1.00 85.07           N  
ATOM    374  H   TRP A  25      37.974   2.866  -0.268  1.00 85.07           H  
ATOM    375  CA  TRP A  25      38.378   1.635   1.434  1.00 85.07           C  
ATOM    376  HA  TRP A  25      39.312   1.344   1.913  1.00 85.07           H  
ATOM    377  C   TRP A  25      37.548   0.371   1.264  1.00 85.07           C  
ATOM    378  CB  TRP A  25      37.704   2.635   2.373  1.00 85.07           C  
ATOM    379  HB2 TRP A  25      37.234   2.072   3.180  1.00 85.07           H  
ATOM    380  HB3 TRP A  25      36.912   3.166   1.845  1.00 85.07           H  
ATOM    381  O   TRP A  25      36.394   0.430   0.853  1.00 85.07           O  
ATOM    382  CG  TRP A  25      38.629   3.623   3.011  1.00 85.07           C  
ATOM    383  CD1 TRP A  25      39.808   4.066   2.513  1.00 85.07           C  
ATOM    384  HD1 TRP A  25      40.237   3.768   1.567  1.00 85.07           H  
ATOM    385  CD2 TRP A  25      38.481   4.272   4.308  1.00 85.07           C  
ATOM    386  CE2 TRP A  25      39.629   5.087   4.539  1.00 85.07           C  
ATOM    387  CE3 TRP A  25      37.496   4.238   5.319  1.00 85.07           C  
ATOM    388  HE3 TRP A  25      36.633   3.603   5.188  1.00 85.07           H  
ATOM    389  NE1 TRP A  25      40.405   4.921   3.414  1.00 85.07           N  
ATOM    390  HE1 TRP A  25      41.333   5.297   3.277  1.00 85.07           H  
ATOM    391  CH2 TRP A  25      38.798   5.775   6.704  1.00 85.07           C  
ATOM    392  HH2 TRP A  25      38.931   6.302   7.637  1.00 85.07           H  
ATOM    393  CZ2 TRP A  25      39.795   5.832   5.715  1.00 85.07           C  
ATOM    394  HZ2 TRP A  25      40.702   6.396   5.876  1.00 85.07           H  
ATOM    395  CZ3 TRP A  25      37.652   4.983   6.504  1.00 85.07           C  
ATOM    396  HZ3 TRP A  25      36.908   4.911   7.283  1.00 85.07           H  
ATOM    397  N   ASP A  26      38.130  -0.770   1.619  1.00 84.57           N  
ATOM    398  H   ASP A  26      39.102  -0.761   1.892  1.00 84.57           H  
ATOM    399  CA  ASP A  26      37.419  -2.045   1.631  1.00 84.57           C  
ATOM    400  HA  ASP A  26      36.943  -2.188   0.661  1.00 84.57           H  
ATOM    401  C   ASP A  26      36.359  -2.057   2.753  1.00 84.57           C  
ATOM    402  CB  ASP A  26      38.431  -3.185   1.785  1.00 84.57           C  
ATOM    403  HB2 ASP A  26      39.148  -3.130   0.966  1.00 84.57           H  
ATOM    404  HB3 ASP A  26      38.978  -3.055   2.720  1.00 84.57           H  
ATOM    405  O   ASP A  26      36.723  -2.012   3.938  1.00 84.57           O  
ATOM    406  CG  ASP A  26      37.787  -4.576   1.777  1.00 84.57           C  
ATOM    407  OD1 ASP A  26      36.547  -4.673   1.627  1.00 84.57           O  
ATOM    408  OD2 ASP A  26      38.557  -5.539   1.982  1.00 84.57           O  
ATOM    409  N   PRO A  27      35.056  -2.152   2.433  1.00 85.98           N  
ATOM    410  CA  PRO A  27      34.004  -2.190   3.441  1.00 85.98           C  
ATOM    411  HA  PRO A  27      34.080  -1.284   4.043  1.00 85.98           H  
ATOM    412  C   PRO A  27      34.093  -3.406   4.365  1.00 85.98           C  
ATOM    413  CB  PRO A  27      32.683  -2.192   2.673  1.00 85.98           C  
ATOM    414  HB2 PRO A  27      31.961  -1.532   3.154  1.00 85.98           H  
ATOM    415  HB3 PRO A  27      32.296  -3.207   2.589  1.00 85.98           H  
ATOM    416  O   PRO A  27      33.623  -3.350   5.502  1.00 85.98           O  
ATOM    417  CG  PRO A  27      33.051  -1.683   1.287  1.00 85.98           C  
ATOM    418  HG2 PRO A  27      32.382  -2.065   0.516  1.00 85.98           H  
ATOM    419  HG3 PRO A  27      33.053  -0.593   1.305  1.00 85.98           H  
ATOM    420  CD  PRO A  27      34.473  -2.186   1.103  1.00 85.98           C  
ATOM    421  HD2 PRO A  27      35.002  -1.549   0.394  1.00 85.98           H  
ATOM    422  HD3 PRO A  27      34.457  -3.214   0.741  1.00 85.98           H  
ATOM    423  N   LYS A  28      34.746  -4.491   3.925  1.00 87.13           N  
ATOM    424  H   LYS A  28      35.154  -4.474   3.001  1.00 87.13           H  
ATOM    425  CA  LYS A  28      34.992  -5.673   4.763  1.00 87.13           C  
ATOM    426  HA  LYS A  28      34.057  -5.966   5.241  1.00 87.13           H  
ATOM    427  C   LYS A  28      35.977  -5.390   5.894  1.00 87.13           C  
ATOM    428  CB  LYS A  28      35.479  -6.851   3.902  1.00 87.13           C  
ATOM    429  HB2 LYS A  28      35.672  -7.704   4.553  1.00 87.13           H  
ATOM    430  HB3 LYS A  28      36.408  -6.591   3.395  1.00 87.13           H  
ATOM    431  O   LYS A  28      35.940  -6.086   6.905  1.00 87.13           O  
ATOM    432  CG  LYS A  28      34.415  -7.251   2.873  1.00 87.13           C  
ATOM    433  HG2 LYS A  28      34.249  -6.421   2.187  1.00 87.13           H  
ATOM    434  HG3 LYS A  28      33.482  -7.448   3.402  1.00 87.13           H  
ATOM    435  CD  LYS A  28      34.781  -8.493   2.051  1.00 87.13           C  
ATOM    436  HD2 LYS A  28      35.666  -8.288   1.449  1.00 87.13           H  
ATOM    437  HD3 LYS A  28      34.956  -9.342   2.711  1.00 87.13           H  
ATOM    438  CE  LYS A  28      33.558  -8.745   1.158  1.00 87.13           C  
ATOM    439  HE2 LYS A  28      32.685  -8.888   1.794  1.00 87.13           H  
ATOM    440  HE3 LYS A  28      33.368  -7.842   0.577  1.00 87.13           H  
ATOM    441  NZ  LYS A  28      33.669  -9.892   0.230  1.00 87.13           N  
ATOM    442  HZ1 LYS A  28      32.800  -9.923  -0.283  1.00 87.13           H  
ATOM    443  HZ2 LYS A  28      34.415  -9.753  -0.437  1.00 87.13           H  
ATOM    444  HZ3 LYS A  28      33.771 -10.766   0.725  1.00 87.13           H  
ATOM    445  N   LYS A  29      36.816  -4.356   5.753  1.00 87.62           N  
ATOM    446  H   LYS A  29      36.768  -3.846   4.882  1.00 87.62           H  
ATOM    447  CA  LYS A  29      37.769  -3.900   6.778  1.00 87.62           C  
ATOM    448  HA  LYS A  29      37.927  -4.692   7.509  1.00 87.62           H  
ATOM    449  C   LYS A  29      37.259  -2.701   7.573  1.00 87.62           C  
ATOM    450  CB  LYS A  29      39.117  -3.563   6.125  1.00 87.62           C  
ATOM    451  HB2 LYS A  29      39.775  -3.142   6.886  1.00 87.62           H  
ATOM    452  HB3 LYS A  29      38.969  -2.814   5.348  1.00 87.62           H  
ATOM    453  O   LYS A  29      37.470  -2.641   8.777  1.00 87.62           O  
ATOM    454  CG  LYS A  29      39.793  -4.798   5.518  1.00 87.62           C  
ATOM    455  HG2 LYS A  29      39.903  -5.564   6.286  1.00 87.62           H  
ATOM    456  HG3 LYS A  29      39.177  -5.193   4.711  1.00 87.62           H  
ATOM    457  CD  LYS A  29      41.174  -4.434   4.965  1.00 87.62           C  
ATOM    458  HD2 LYS A  29      41.065  -3.644   4.221  1.00 87.62           H  
ATOM    459  HD3 LYS A  29      41.806  -4.079   5.779  1.00 87.62           H  
ATOM    460  CE  LYS A  29      41.797  -5.671   4.314  1.00 87.62           C  
ATOM    461  HE2 LYS A  29      41.136  -5.999   3.512  1.00 87.62           H  
ATOM    462  HE3 LYS A  29      41.844  -6.469   5.055  1.00 87.62           H  
ATOM    463  NZ  LYS A  29      43.150  -5.380   3.780  1.00 87.62           N  
ATOM    464  HZ1 LYS A  29      43.768  -5.076   4.519  1.00 87.62           H  
ATOM    465  HZ2 LYS A  29      43.540  -6.206   3.349  1.00 87.62           H  
ATOM    466  HZ3 LYS A  29      43.095  -4.655   3.079  1.00 87.62           H  
ATOM    467  N   TYR A  30      36.596  -1.752   6.914  1.00 88.76           N  
ATOM    468  H   TYR A  30      36.513  -1.852   5.913  1.00 88.76           H  
ATOM    469  CA  TYR A  30      36.283  -0.442   7.508  1.00 88.76           C  
ATOM    470  HA  TYR A  30      36.727  -0.382   8.501  1.00 88.76           H  
ATOM    471  C   TYR A  30      34.791  -0.174   7.713  1.00 88.76           C  
ATOM    472  CB  TYR A  30      36.934   0.652   6.655  1.00 88.76           C  
ATOM    473  HB2 TYR A  30      36.496   0.633   5.657  1.00 88.76           H  
ATOM    474  HB3 TYR A  30      36.715   1.626   7.093  1.00 88.76           H  
ATOM    475  O   TYR A  30      34.417   0.900   8.194  1.00 88.76           O  
ATOM    476  CG  TYR A  30      38.438   0.511   6.559  1.00 88.76           C  
ATOM    477  CD1 TYR A  30      39.238   0.778   7.688  1.00 88.76           C  
ATOM    478  HD1 TYR A  30      38.778   1.094   8.613  1.00 88.76           H  
ATOM    479  CD2 TYR A  30      39.033   0.077   5.360  1.00 88.76           C  
ATOM    480  HD2 TYR A  30      38.416  -0.139   4.500  1.00 88.76           H  
ATOM    481  CE1 TYR A  30      40.634   0.618   7.619  1.00 88.76           C  
ATOM    482  HE1 TYR A  30      41.244   0.815   8.488  1.00 88.76           H  
ATOM    483  CE2 TYR A  30      40.428  -0.085   5.286  1.00 88.76           C  
ATOM    484  HE2 TYR A  30      40.899  -0.411   4.371  1.00 88.76           H  
ATOM    485  OH  TYR A  30      42.575   0.015   6.338  1.00 88.76           O  
ATOM    486  HH  TYR A  30      43.013   0.254   7.158  1.00 88.76           H  
ATOM    487  CZ  TYR A  30      41.230   0.185   6.415  1.00 88.76           C  
ATOM    488  N   GLY A  31      33.932  -1.121   7.342  1.00 85.73           N  
ATOM    489  H   GLY A  31      34.284  -1.965   6.913  1.00 85.73           H  
ATOM    490  CA  GLY A  31      32.505  -0.866   7.240  1.00 85.73           C  
ATOM    491  HA2 GLY A  31      32.146  -0.392   8.154  1.00 85.73           H  
ATOM    492  HA3 GLY A  31      31.960  -1.799   7.100  1.00 85.73           H  
ATOM    493  C   GLY A  31      32.182   0.035   6.058  1.00 85.73           C  
ATOM    494  O   GLY A  31      33.045   0.458   5.283  1.00 85.73           O  
ATOM    495  N   GLY A  32      30.902   0.326   5.906  1.00 87.98           N  
ATOM    496  H   GLY A  32      30.243   0.039   6.615  1.00 87.98           H  
ATOM    497  CA  GLY A  32      30.402   1.047   4.748  1.00 87.98           C  
ATOM    498  HA2 GLY A  32      30.339   0.367   3.899  1.00 87.98           H  
ATOM    499  HA3 GLY A  32      31.083   1.854   4.479  1.00 87.98           H  
ATOM    500  C   GLY A  32      29.028   1.631   4.995  1.00 87.98           C  
ATOM    501  O   GLY A  32      28.433   1.429   6.053  1.00 87.98           O  
ATOM    502  N   PHE A  33      28.517   2.348   4.005  1.00 86.89           N  
ATOM    503  H   PHE A  33      29.048   2.444   3.152  1.00 86.89           H  
ATOM    504  CA  PHE A  33      27.101   2.698   3.986  1.00 86.89           C  
ATOM    505  HA  PHE A  33      26.822   3.104   4.958  1.00 86.89           H  
ATOM    506  C   PHE A  33      26.265   1.434   3.745  1.00 86.89           C  
ATOM    507  CB  PHE A  33      26.851   3.781   2.935  1.00 86.89           C  
ATOM    508  HB2 PHE A  33      25.794   4.048   2.958  1.00 86.89           H  
ATOM    509  HB3 PHE A  33      27.053   3.383   1.941  1.00 86.89           H  
ATOM    510  O   PHE A  33      26.683   0.568   2.974  1.00 86.89           O  
ATOM    511  CG  PHE A  33      27.662   5.041   3.151  1.00 86.89           C  
ATOM    512  CD1 PHE A  33      27.354   5.872   4.243  1.00 86.89           C  
ATOM    513  HD1 PHE A  33      26.554   5.609   4.919  1.00 86.89           H  
ATOM    514  CD2 PHE A  33      28.687   5.408   2.256  1.00 86.89           C  
ATOM    515  HD2 PHE A  33      28.917   4.784   1.405  1.00 86.89           H  
ATOM    516  CE1 PHE A  33      28.045   7.080   4.426  1.00 86.89           C  
ATOM    517  HE1 PHE A  33      27.749   7.749   5.221  1.00 86.89           H  
ATOM    518  CE2 PHE A  33      29.373   6.623   2.436  1.00 86.89           C  
ATOM    519  HE2 PHE A  33      30.108   6.939   1.711  1.00 86.89           H  
ATOM    520  CZ  PHE A  33      29.050   7.459   3.520  1.00 86.89           C  
ATOM    521  HZ  PHE A  33      29.532   8.420   3.624  1.00 86.89           H  
ATOM    522  N   ASP A  34      25.109   1.327   4.410  1.00 80.38           N  
ATOM    523  H   ASP A  34      24.883   2.065   5.061  1.00 80.38           H  
ATOM    524  CA  ASP A  34      24.295   0.096   4.476  1.00 80.38           C  
ATOM    525  HA  ASP A  34      24.852  -0.669   5.017  1.00 80.38           H  
ATOM    526  C   ASP A  34      23.961  -0.485   3.093  1.00 80.38           C  
ATOM    527  CB  ASP A  34      22.999   0.388   5.269  1.00 80.38           C  
ATOM    528  HB2 ASP A  34      22.541   1.294   4.871  1.00 80.38           H  
ATOM    529  HB3 ASP A  34      23.259   0.584   6.309  1.00 80.38           H  
ATOM    530  O   ASP A  34      24.274  -1.634   2.781  1.00 80.38           O  
ATOM    531  CG  ASP A  34      21.958  -0.750   5.221  1.00 80.38           C  
ATOM    532  OD1 ASP A  34      22.337  -1.930   5.314  1.00 80.38           O  
ATOM    533  OD2 ASP A  34      20.750  -0.459   4.997  1.00 80.38           O  
ATOM    534  N   SER A  35      23.282   0.303   2.260  1.00 81.26           N  
ATOM    535  H   SER A  35      23.116   1.263   2.527  1.00 81.26           H  
ATOM    536  CA  SER A  35      22.814  -0.165   0.958  1.00 81.26           C  
ATOM    537  HA  SER A  35      23.600  -0.799   0.548  1.00 81.26           H  
ATOM    538  C   SER A  35      22.578   0.984  -0.022  1.00 81.26           C  
ATOM    539  CB  SER A  35      21.546  -1.023   1.112  1.00 81.26           C  
ATOM    540  HB2 SER A  35      21.088  -1.172   0.134  1.00 81.26           H  
ATOM    541  HB3 SER A  35      21.839  -1.997   1.501  1.00 81.26           H  
ATOM    542  O   SER A  35      22.201   2.089   0.394  1.00 81.26           O  
ATOM    543  OG  SER A  35      20.588  -0.461   2.000  1.00 81.26           O  
ATOM    544  HG  SER A  35      20.986  -0.498   2.872  1.00 81.26           H  
ATOM    545  N   PRO A  36      22.774   0.741  -1.331  1.00 86.44           N  
ATOM    546  CA  PRO A  36      22.475   1.725  -2.359  1.00 86.44           C  
ATOM    547  HA  PRO A  36      22.996   2.660  -2.155  1.00 86.44           H  
ATOM    548  C   PRO A  36      20.972   1.986  -2.436  1.00 86.44           C  
ATOM    549  CB  PRO A  36      22.994   1.128  -3.667  1.00 86.44           C  
ATOM    550  HB2 PRO A  36      22.380   1.437  -4.513  1.00 86.44           H  
ATOM    551  HB3 PRO A  36      24.030   1.421  -3.837  1.00 86.44           H  
ATOM    552  O   PRO A  36      20.148   1.086  -2.250  1.00 86.44           O  
ATOM    553  CG  PRO A  36      22.944  -0.379  -3.428  1.00 86.44           C  
ATOM    554  HG2 PRO A  36      21.940  -0.750  -3.633  1.00 86.44           H  
ATOM    555  HG3 PRO A  36      23.681  -0.910  -4.031  1.00 86.44           H  
ATOM    556  CD  PRO A  36      23.240  -0.504  -1.936  1.00 86.44           C  
ATOM    557  HD2 PRO A  36      24.313  -0.611  -1.778  1.00 86.44           H  
ATOM    558  HD3 PRO A  36      22.719  -1.372  -1.531  1.00 86.44           H  
ATOM    559  N   ILE A  37      20.603   3.216  -2.777  1.00 87.68           N  
ATOM    560  H   ILE A  37      21.317   3.910  -2.947  1.00 87.68           H  
ATOM    561  CA  ILE A  37      19.213   3.564  -3.050  1.00 87.68           C  
ATOM    562  HA  ILE A  37      18.577   2.961  -2.402  1.00 87.68           H  
ATOM    563  C   ILE A  37      18.885   3.172  -4.493  1.00 87.68           C  
ATOM    564  CB  ILE A  37      18.938   5.040  -2.689  1.00 87.68           C  
ATOM    565  HB  ILE A  37      19.717   5.668  -3.123  1.00 87.68           H  
ATOM    566  O   ILE A  37      19.549   3.587  -5.445  1.00 87.68           O  
ATOM    567  CG1 ILE A  37      18.965   5.171  -1.146  1.00 87.68           C  
ATOM    568 HG12 ILE A  37      18.091   4.664  -0.737  1.00 87.68           H  
ATOM    569 HG13 ILE A  37      19.845   4.664  -0.747  1.00 87.68           H  
ATOM    570  CG2 ILE A  37      17.565   5.488  -3.231  1.00 87.68           C  
ATOM    571 HG21 ILE A  37      16.773   4.869  -2.809  1.00 87.68           H  
ATOM    572 HG22 ILE A  37      17.550   5.421  -4.319  1.00 87.68           H  
ATOM    573 HG23 ILE A  37      17.389   6.532  -2.973  1.00 87.68           H  
ATOM    574  CD1 ILE A  37      18.991   6.599  -0.594  1.00 87.68           C  
ATOM    575 HD11 ILE A  37      18.796   6.568   0.478  1.00 87.68           H  
ATOM    576 HD12 ILE A  37      18.243   7.233  -1.069  1.00 87.68           H  
ATOM    577 HD13 ILE A  37      19.989   7.016  -0.735  1.00 87.68           H  
ATOM    578  N   VAL A  38      17.831   2.369  -4.659  1.00 89.70           N  
ATOM    579  H   VAL A  38      17.393   1.990  -3.832  1.00 89.70           H  
ATOM    580  CA  VAL A  38      17.261   2.038  -5.973  1.00 89.70           C  
ATOM    581  HA  VAL A  38      18.068   1.759  -6.651  1.00 89.70           H  
ATOM    582  C   VAL A  38      16.568   3.275  -6.542  1.00 89.70           C  
ATOM    583  CB  VAL A  38      16.331   0.814  -5.901  1.00 89.70           C  
ATOM    584  HB  VAL A  38      15.530   1.008  -5.188  1.00 89.70           H  
ATOM    585  O   VAL A  38      15.698   3.854  -5.881  1.00 89.70           O  
ATOM    586  CG1 VAL A  38      15.709   0.489  -7.264  1.00 89.70           C  
ATOM    587 HG11 VAL A  38      16.491   0.336  -8.008  1.00 89.70           H  
ATOM    588 HG12 VAL A  38      15.061   1.302  -7.593  1.00 89.70           H  
ATOM    589 HG13 VAL A  38      15.106  -0.417  -7.195  1.00 89.70           H  
ATOM    590  CG2 VAL A  38      17.114  -0.426  -5.445  1.00 89.70           C  
ATOM    591 HG21 VAL A  38      17.930  -0.630  -6.138  1.00 89.70           H  
ATOM    592 HG22 VAL A  38      16.454  -1.292  -5.411  1.00 89.70           H  
ATOM    593 HG23 VAL A  38      17.530  -0.273  -4.449  1.00 89.70           H  
ATOM    594  N   ALA A  39      16.948   3.672  -7.756  1.00 91.27           N  
ATOM    595  H   ALA A  39      17.626   3.113  -8.254  1.00 91.27           H  
ATOM    596  CA  ALA A  39      16.336   4.768  -8.499  1.00 91.27           C  
ATOM    597  HA  ALA A  39      16.136   5.597  -7.821  1.00 91.27           H  
ATOM    598  C   ALA A  39      15.000   4.322  -9.109  1.00 91.27           C  
ATOM    599  CB  ALA A  39      17.323   5.245  -9.575  1.00 91.27           C  
ATOM    600  HB1 ALA A  39      18.262   5.549  -9.112  1.00 91.27           H  
ATOM    601  HB2 ALA A  39      16.899   6.095 -10.111  1.00 91.27           H  
ATOM    602  HB3 ALA A  39      17.531   4.447 -10.287  1.00 91.27           H  
ATOM    603  O   ALA A  39      13.960   4.920  -8.839  1.00 91.27           O  
ATOM    604  N   TYR A  40      15.028   3.233  -9.876  1.00 93.79           N  
ATOM    605  H   TYR A  40      15.917   2.777 -10.025  1.00 93.79           H  
ATOM    606  CA  TYR A  40      13.870   2.624 -10.528  1.00 93.79           C  
ATOM    607  HA  TYR A  40      12.995   2.727  -9.886  1.00 93.79           H  
ATOM    608  C   TYR A  40      14.108   1.126 -10.744  1.00 93.79           C  
ATOM    609  CB  TYR A  40      13.577   3.354 -11.849  1.00 93.79           C  
ATOM    610  HB2 TYR A  40      13.218   4.355 -11.609  1.00 93.79           H  
ATOM    611  HB3 TYR A  40      12.761   2.853 -12.370  1.00 93.79           H  
ATOM    612  O   TYR A  40      15.197   0.616 -10.478  1.00 93.79           O  
ATOM    613  CG  TYR A  40      14.741   3.475 -12.812  1.00 93.79           C  
ATOM    614  CD1 TYR A  40      15.438   4.695 -12.907  1.00 93.79           C  
ATOM    615  HD1 TYR A  40      15.159   5.526 -12.275  1.00 93.79           H  
ATOM    616  CD2 TYR A  40      15.089   2.399 -13.653  1.00 93.79           C  
ATOM    617  HD2 TYR A  40      14.552   1.464 -13.594  1.00 93.79           H  
ATOM    618  CE1 TYR A  40      16.450   4.857 -13.869  1.00 93.79           C  
ATOM    619  HE1 TYR A  40      16.945   5.810 -13.992  1.00 93.79           H  
ATOM    620  CE2 TYR A  40      16.121   2.550 -14.598  1.00 93.79           C  
ATOM    621  HE2 TYR A  40      16.390   1.740 -15.260  1.00 93.79           H  
ATOM    622  OH  TYR A  40      17.680   3.976 -15.719  1.00 93.79           O  
ATOM    623  HH  TYR A  40      17.877   4.906 -15.847  1.00 93.79           H  
ATOM    624  CZ  TYR A  40      16.784   3.787 -14.722  1.00 93.79           C  
ATOM    625  N   SER A  41      13.080   0.410 -11.196  1.00 96.22           N  
ATOM    626  H   SER A  41      12.247   0.894 -11.501  1.00 96.22           H  
ATOM    627  CA  SER A  41      13.217  -0.993 -11.599  1.00 96.22           C  
ATOM    628  HA  SER A  41      14.189  -1.371 -11.284  1.00 96.22           H  
ATOM    629  C   SER A  41      13.153  -1.115 -13.118  1.00 96.22           C  
ATOM    630  CB  SER A  41      12.159  -1.865 -10.926  1.00 96.22           C  
ATOM    631  HB2 SER A  41      11.176  -1.579 -11.300  1.00 96.22           H  
ATOM    632  HB3 SER A  41      12.343  -2.913 -11.161  1.00 96.22           H  
ATOM    633  O   SER A  41      12.633  -0.232 -13.793  1.00 96.22           O  
ATOM    634  OG  SER A  41      12.210  -1.675  -9.522  1.00 96.22           O  
ATOM    635  HG  SER A  41      12.006  -0.747  -9.381  1.00 96.22           H  
ATOM    636  N   VAL A  42      13.680  -2.201 -13.664  1.00 96.15           N  
ATOM    637  H   VAL A  42      14.188  -2.841 -13.071  1.00 96.15           H  
ATOM    638  CA  VAL A  42      13.635  -2.513 -15.093  1.00 96.15           C  
ATOM    639  HA  VAL A  42      12.951  -1.831 -15.598  1.00 96.15           H  
ATOM    640  C   VAL A  42      13.109  -3.927 -15.250  1.00 96.15           C  
ATOM    641  CB  VAL A  42      15.024  -2.359 -15.736  1.00 96.15           C  
ATOM    642  HB  VAL A  42      15.730  -3.015 -15.227  1.00 96.15           H  
ATOM    643  O   VAL A  42      13.609  -4.836 -14.591  1.00 96.15           O  
ATOM    644  CG1 VAL A  42      15.013  -2.709 -17.226  1.00 96.15           C  
ATOM    645 HG11 VAL A  42      14.342  -2.048 -17.775  1.00 96.15           H  
ATOM    646 HG12 VAL A  42      14.697  -3.741 -17.376  1.00 96.15           H  
ATOM    647 HG13 VAL A  42      16.025  -2.623 -17.624  1.00 96.15           H  
ATOM    648  CG2 VAL A  42      15.521  -0.915 -15.610  1.00 96.15           C  
ATOM    649 HG21 VAL A  42      15.546  -0.609 -14.564  1.00 96.15           H  
ATOM    650 HG22 VAL A  42      16.536  -0.851 -16.001  1.00 96.15           H  
ATOM    651 HG23 VAL A  42      14.867  -0.244 -16.166  1.00 96.15           H  
ATOM    652  N   LEU A  43      12.102  -4.117 -16.099  1.00 96.58           N  
ATOM    653  H   LEU A  43      11.763  -3.324 -16.625  1.00 96.58           H  
ATOM    654  CA  LEU A  43      11.695  -5.448 -16.536  1.00 96.58           C  
ATOM    655  HA  LEU A  43      11.715  -6.126 -15.683  1.00 96.58           H  
ATOM    656  C   LEU A  43      12.701  -5.955 -17.567  1.00 96.58           C  
ATOM    657  CB  LEU A  43      10.269  -5.391 -17.104  1.00 96.58           C  
ATOM    658  HB2 LEU A  43      10.264  -4.690 -17.940  1.00 96.58           H  
ATOM    659  HB3 LEU A  43       9.594  -5.009 -16.338  1.00 96.58           H  
ATOM    660  O   LEU A  43      12.941  -5.272 -18.560  1.00 96.58           O  
ATOM    661  CG  LEU A  43       9.739  -6.746 -17.611  1.00 96.58           C  
ATOM    662  HG  LEU A  43      10.418  -7.155 -18.360  1.00 96.58           H  
ATOM    663  CD1 LEU A  43       9.579  -7.767 -16.480  1.00 96.58           C  
ATOM    664 HD11 LEU A  43      10.555  -8.022 -16.067  1.00 96.58           H  
ATOM    665 HD12 LEU A  43       9.128  -8.678 -16.875  1.00 96.58           H  
ATOM    666 HD13 LEU A  43       8.944  -7.357 -15.695  1.00 96.58           H  
ATOM    667  CD2 LEU A  43       8.375  -6.547 -18.267  1.00 96.58           C  
ATOM    668 HD21 LEU A  43       8.010  -7.493 -18.667  1.00 96.58           H  
ATOM    669 HD22 LEU A  43       8.469  -5.843 -19.094  1.00 96.58           H  
ATOM    670 HD23 LEU A  43       7.658  -6.153 -17.546  1.00 96.58           H  
ATOM    671  N   VAL A  44      13.270  -7.133 -17.315  1.00 96.09           N  
ATOM    672  H   VAL A  44      13.047  -7.596 -16.445  1.00 96.09           H  
ATOM    673  CA  VAL A  44      14.265  -7.775 -18.178  1.00 96.09           C  
ATOM    674  HA  VAL A  44      14.343  -7.220 -19.112  1.00 96.09           H  
ATOM    675  C   VAL A  44      13.815  -9.193 -18.508  1.00 96.09           C  
ATOM    676  CB  VAL A  44      15.657  -7.786 -17.510  1.00 96.09           C  
ATOM    677  HB  VAL A  44      15.602  -8.350 -16.579  1.00 96.09           H  
ATOM    678  O   VAL A  44      13.460  -9.966 -17.611  1.00 96.09           O  
ATOM    679  CG1 VAL A  44      16.721  -8.441 -18.405  1.00 96.09           C  
ATOM    680 HG11 VAL A  44      16.767  -7.930 -19.367  1.00 96.09           H  
ATOM    681 HG12 VAL A  44      16.488  -9.493 -18.565  1.00 96.09           H  
ATOM    682 HG13 VAL A  44      17.696  -8.385 -17.923  1.00 96.09           H  
ATOM    683  CG2 VAL A  44      16.138  -6.366 -17.180  1.00 96.09           C  
ATOM    684 HG21 VAL A  44      16.160  -5.761 -18.087  1.00 96.09           H  
ATOM    685 HG22 VAL A  44      15.470  -5.906 -16.452  1.00 96.09           H  
ATOM    686 HG23 VAL A  44      17.136  -6.406 -16.744  1.00 96.09           H  
ATOM    687  N   VAL A  45      13.879  -9.547 -19.793  1.00 96.41           N  
ATOM    688  H   VAL A  45      14.108  -8.836 -20.473  1.00 96.41           H  
ATOM    689  CA  VAL A  45      13.793 -10.930 -20.274  1.00 96.41           C  
ATOM    690  HA  VAL A  45      13.605 -11.584 -19.422  1.00 96.41           H  
ATOM    691  C   VAL A  45      15.137 -11.323 -20.880  1.00 96.41           C  
ATOM    692  CB  VAL A  45      12.627 -11.129 -21.258  1.00 96.41           C  
ATOM    693  HB  VAL A  45      12.742 -10.455 -22.107  1.00 96.41           H  
ATOM    694  O   VAL A  45      15.620 -10.688 -21.811  1.00 96.41           O  
ATOM    695  CG1 VAL A  45      12.566 -12.577 -21.764  1.00 96.41           C  
ATOM    696 HG11 VAL A  45      11.700 -12.697 -22.415  1.00 96.41           H  
ATOM    697 HG12 VAL A  45      12.497 -13.272 -20.927  1.00 96.41           H  
ATOM    698 HG13 VAL A  45      13.452 -12.800 -22.357  1.00 96.41           H  
ATOM    699  CG2 VAL A  45      11.290 -10.830 -20.571  1.00 96.41           C  
ATOM    700 HG21 VAL A  45      11.279  -9.803 -20.205  1.00 96.41           H  
ATOM    701 HG22 VAL A  45      11.151 -11.518 -19.737  1.00 96.41           H  
ATOM    702 HG23 VAL A  45      10.479 -10.952 -21.289  1.00 96.41           H  
ATOM    703  N   ALA A  46      15.778 -12.345 -20.322  1.00 96.68           N  
ATOM    704  H   ALA A  46      15.320 -12.848 -19.576  1.00 96.68           H  
ATOM    705  CA  ALA A  46      17.107 -12.791 -20.745  1.00 96.68           C  
ATOM    706  HA  ALA A  46      17.177 -12.761 -21.832  1.00 96.68           H  
ATOM    707  C   ALA A  46      17.368 -14.231 -20.287  1.00 96.68           C  
ATOM    708  CB  ALA A  46      18.146 -11.827 -20.150  1.00 96.68           C  
ATOM    709  HB1 ALA A  46      19.154 -12.124 -20.441  1.00 96.68           H  
ATOM    710  HB2 ALA A  46      17.968 -10.814 -20.512  1.00 96.68           H  
ATOM    711  HB3 ALA A  46      18.058 -11.824 -19.063  1.00 96.68           H  
ATOM    712  O   ALA A  46      16.546 -14.839 -19.600  1.00 96.68           O  
ATOM    713  N   LYS A  47      18.532 -14.789 -20.618  1.00 96.66           N  
ATOM    714  H   LYS A  47      19.161 -14.251 -21.197  1.00 96.66           H  
ATOM    715  CA  LYS A  47      19.053 -16.013 -20.001  1.00 96.66           C  
ATOM    716  HA  LYS A  47      18.235 -16.500 -19.470  1.00 96.66           H  
ATOM    717  C   LYS A  47      20.114 -15.688 -18.959  1.00 96.66           C  
ATOM    718  CB  LYS A  47      19.578 -16.993 -21.055  1.00 96.66           C  
ATOM    719  HB2 LYS A  47      20.016 -17.848 -20.540  1.00 96.66           H  
ATOM    720  HB3 LYS A  47      20.350 -16.514 -21.657  1.00 96.66           H  
ATOM    721  O   LYS A  47      20.941 -14.808 -19.158  1.00 96.66           O  
ATOM    722  CG  LYS A  47      18.442 -17.486 -21.958  1.00 96.66           C  
ATOM    723  HG2 LYS A  47      17.611 -17.832 -21.343  1.00 96.66           H  
ATOM    724  HG3 LYS A  47      18.098 -16.663 -22.584  1.00 96.66           H  
ATOM    725  CD  LYS A  47      18.904 -18.641 -22.846  1.00 96.66           C  
ATOM    726  HD2 LYS A  47      19.162 -19.503 -22.231  1.00 96.66           H  
ATOM    727  HD3 LYS A  47      19.788 -18.322 -23.399  1.00 96.66           H  
ATOM    728  CE  LYS A  47      17.762 -19.011 -23.800  1.00 96.66           C  
ATOM    729  HE2 LYS A  47      16.977 -19.519 -23.240  1.00 96.66           H  
ATOM    730  HE3 LYS A  47      17.343 -18.085 -24.194  1.00 96.66           H  
ATOM    731  NZ  LYS A  47      18.237 -19.836 -24.933  1.00 96.66           N  
ATOM    732  HZ1 LYS A  47      18.886 -19.268 -25.460  1.00 96.66           H  
ATOM    733  HZ2 LYS A  47      18.696 -20.682 -24.626  1.00 96.66           H  
ATOM    734  HZ3 LYS A  47      17.475 -20.058 -25.558  1.00 96.66           H  
ATOM    735  N   ILE A  48      20.124 -16.442 -17.868  1.00 94.86           N  
ATOM    736  H   ILE A  48      19.384 -17.120 -17.749  1.00 94.86           H  
ATOM    737  CA  ILE A  48      21.154 -16.349 -16.828  1.00 94.86           C  
ATOM    738  HA  ILE A  48      22.036 -15.878 -17.262  1.00 94.86           H  
ATOM    739  C   ILE A  48      21.573 -17.750 -16.382  1.00 94.86           C  
ATOM    740  CB  ILE A  48      20.673 -15.432 -15.680  1.00 94.86           C  
ATOM    741  HB  ILE A  48      20.302 -14.514 -16.135  1.00 94.86           H  
ATOM    742  O   ILE A  48      20.774 -18.694 -16.402  1.00 94.86           O  
ATOM    743  CG1 ILE A  48      21.838 -15.043 -14.745  1.00 94.86           C  
ATOM    744 HG12 ILE A  48      22.650 -14.639 -15.349  1.00 94.86           H  
ATOM    745 HG13 ILE A  48      22.210 -15.924 -14.221  1.00 94.86           H  
ATOM    746  CG2 ILE A  48      19.518 -16.067 -14.894  1.00 94.86           C  
ATOM    747 HG21 ILE A  48      19.923 -16.848 -14.251  1.00 94.86           H  
ATOM    748 HG22 ILE A  48      19.033 -15.299 -14.292  1.00 94.86           H  
ATOM    749 HG23 ILE A  48      18.783 -16.490 -15.580  1.00 94.86           H  
ATOM    750  CD1 ILE A  48      21.461 -13.984 -13.702  1.00 94.86           C  
ATOM    751 HD11 ILE A  48      21.037 -13.109 -14.196  1.00 94.86           H  
ATOM    752 HD12 ILE A  48      20.742 -14.386 -12.988  1.00 94.86           H  
ATOM    753 HD13 ILE A  48      22.356 -13.679 -13.161  1.00 94.86           H  
ATOM    754  N   GLU A  49      22.839 -17.904 -16.008  1.00 93.57           N  
ATOM    755  H   GLU A  49      23.446 -17.097 -15.997  1.00 93.57           H  
ATOM    756  CA  GLU A  49      23.364 -19.159 -15.474  1.00 93.57           C  
ATOM    757  HA  GLU A  49      23.040 -19.981 -16.113  1.00 93.57           H  
ATOM    758  C   GLU A  49      22.805 -19.397 -14.064  1.00 93.57           C  
ATOM    759  CB  GLU A  49      24.901 -19.144 -15.476  1.00 93.57           C  
ATOM    760  HB2 GLU A  49      25.257 -18.279 -14.916  1.00 93.57           H  
ATOM    761  HB3 GLU A  49      25.254 -20.051 -14.986  1.00 93.57           H  
ATOM    762  O   GLU A  49      22.996 -18.582 -13.162  1.00 93.57           O  
ATOM    763  CG  GLU A  49      25.457 -19.097 -16.909  1.00 93.57           C  
ATOM    764  HG2 GLU A  49      25.060 -19.945 -17.467  1.00 93.57           H  
ATOM    765  HG3 GLU A  49      25.099 -18.187 -17.391  1.00 93.57           H  
ATOM    766  CD  GLU A  49      26.989 -19.106 -16.998  1.00 93.57           C  
ATOM    767  OE1 GLU A  49      27.468 -18.979 -18.152  1.00 93.57           O  
ATOM    768  OE2 GLU A  49      27.670 -19.189 -15.950  1.00 93.57           O  
ATOM    769  N   LYS A  50      22.094 -20.515 -13.855  1.00 87.22           N  
ATOM    770  H   LYS A  50      21.921 -21.119 -14.646  1.00 87.22           H  
ATOM    771  CA  LYS A  50      21.550 -20.894 -12.538  1.00 87.22           C  
ATOM    772  HA  LYS A  50      22.009 -20.243 -11.793  1.00 87.22           H  
ATOM    773  C   LYS A  50      21.943 -22.315 -12.135  1.00 87.22           C  
ATOM    774  CB  LYS A  50      20.021 -20.672 -12.468  1.00 87.22           C  
ATOM    775  HB2 LYS A  50      19.631 -21.182 -11.586  1.00 87.22           H  
ATOM    776  HB3 LYS A  50      19.548 -21.096 -13.353  1.00 87.22           H  
ATOM    777  O   LYS A  50      21.953 -23.241 -12.947  1.00 87.22           O  
ATOM    778  CG  LYS A  50      19.666 -19.179 -12.349  1.00 87.22           C  
ATOM    779  HG2 LYS A  50      20.241 -18.751 -11.528  1.00 87.22           H  
ATOM    780  HG3 LYS A  50      19.982 -18.698 -13.275  1.00 87.22           H  
ATOM    781  CD  LYS A  50      18.172 -18.872 -12.107  1.00 87.22           C  
ATOM    782  HD2 LYS A  50      17.597 -19.184 -12.979  1.00 87.22           H  
ATOM    783  HD3 LYS A  50      17.826 -19.408 -11.224  1.00 87.22           H  
ATOM    784  CE  LYS A  50      18.012 -17.352 -11.888  1.00 87.22           C  
ATOM    785  HE2 LYS A  50      18.456 -16.840 -12.742  1.00 87.22           H  
ATOM    786  HE3 LYS A  50      18.599 -17.061 -11.017  1.00 87.22           H  
ATOM    787  NZ  LYS A  50      16.608 -16.878 -11.729  1.00 87.22           N  
ATOM    788  HZ1 LYS A  50      16.057 -17.092 -12.547  1.00 87.22           H  
ATOM    789  HZ2 LYS A  50      16.172 -17.242 -10.894  1.00 87.22           H  
ATOM    790  HZ3 LYS A  50      16.602 -15.870 -11.664  1.00 87.22           H  
ATOM    791  N   GLY A  51      22.164 -22.491 -10.831  1.00 84.63           N  
ATOM    792  H   GLY A  51      22.200 -21.660 -10.257  1.00 84.63           H  
ATOM    793  CA  GLY A  51      22.492 -23.772 -10.200  1.00 84.63           C  
ATOM    794  HA2 GLY A  51      22.258 -23.709  -9.138  1.00 84.63           H  
ATOM    795  HA3 GLY A  51      21.877 -24.559 -10.637  1.00 84.63           H  
ATOM    796  C   GLY A  51      23.963 -24.173 -10.343  1.00 84.63           C  
ATOM    797  O   GLY A  51      24.737 -23.518 -11.035  1.00 84.63           O  
ATOM    798  N   LYS A  52      24.344 -25.284  -9.698  1.00 84.58           N  
ATOM    799  H   LYS A  52      23.662 -25.762  -9.126  1.00 84.58           H  
ATOM    800  CA  LYS A  52      25.737 -25.775  -9.674  1.00 84.58           C  
ATOM    801  HA  LYS A  52      26.379 -25.010  -9.238  1.00 84.58           H  
ATOM    802  C   LYS A  52      26.310 -26.034 -11.072  1.00 84.58           C  
ATOM    803  CB  LYS A  52      25.845 -27.054  -8.824  1.00 84.58           C  
ATOM    804  HB2 LYS A  52      26.855 -27.448  -8.940  1.00 84.58           H  
ATOM    805  HB3 LYS A  52      25.149 -27.805  -9.198  1.00 84.58           H  
ATOM    806  O   LYS A  52      27.466 -25.732 -11.323  1.00 84.58           O  
ATOM    807  CG  LYS A  52      25.593 -26.820  -7.324  1.00 84.58           C  
ATOM    808  HG2 LYS A  52      24.553 -26.535  -7.166  1.00 84.58           H  
ATOM    809  HG3 LYS A  52      26.238 -26.014  -6.976  1.00 84.58           H  
ATOM    810  CD  LYS A  52      25.903 -28.093  -6.516  1.00 84.58           C  
ATOM    811  HD2 LYS A  52      25.253 -28.901  -6.853  1.00 84.58           H  
ATOM    812  HD3 LYS A  52      26.939 -28.380  -6.698  1.00 84.58           H  
ATOM    813  CE  LYS A  52      25.702 -27.866  -5.010  1.00 84.58           C  
ATOM    814  HE2 LYS A  52      26.309 -27.015  -4.704  1.00 84.58           H  
ATOM    815  HE3 LYS A  52      24.658 -27.612  -4.827  1.00 84.58           H  
ATOM    816  NZ  LYS A  52      26.081 -29.062  -4.209  1.00 84.58           N  
ATOM    817  HZ1 LYS A  52      25.529 -29.869  -4.462  1.00 84.58           H  
ATOM    818  HZ2 LYS A  52      27.055 -29.295  -4.345  1.00 84.58           H  
ATOM    819  HZ3 LYS A  52      25.949 -28.894  -3.222  1.00 84.58           H  
ATOM    820  N   ALA A  53      25.482 -26.539 -11.987  1.00 87.57           N  
ATOM    821  H   ALA A  53      24.543 -26.771 -11.697  1.00 87.57           H  
ATOM    822  CA  ALA A  53      25.871 -26.827 -13.367  1.00 87.57           C  
ATOM    823  HA  ALA A  53      26.890 -27.215 -13.365  1.00 87.57           H  
ATOM    824  C   ALA A  53      25.884 -25.589 -14.289  1.00 87.57           C  
ATOM    825  CB  ALA A  53      24.947 -27.934 -13.895  1.00 87.57           C  
ATOM    826  HB1 ALA A  53      25.028 -28.816 -13.259  1.00 87.57           H  
ATOM    827  HB2 ALA A  53      23.914 -27.587 -13.910  1.00 87.57           H  
ATOM    828  HB3 ALA A  53      25.251 -28.210 -14.904  1.00 87.57           H  
ATOM    829  O   ALA A  53      26.059 -25.754 -15.491  1.00 87.57           O  
ATOM    830  N   LYS A  54      25.627 -24.376 -13.763  1.00 87.82           N  
ATOM    831  H   LYS A  54      25.540 -24.302 -12.760  1.00 87.82           H  
ATOM    832  CA  LYS A  54      25.600 -23.110 -14.523  1.00 87.82           C  
ATOM    833  HA  LYS A  54      25.106 -22.359 -13.907  1.00 87.82           H  
ATOM    834  C   LYS A  54      24.774 -23.172 -15.818  1.00 87.82           C  
ATOM    835  CB  LYS A  54      27.035 -22.615 -14.771  1.00 87.82           C  
ATOM    836  HB2 LYS A  54      27.596 -23.376 -15.314  1.00 87.82           H  
ATOM    837  HB3 LYS A  54      26.995 -21.723 -15.395  1.00 87.82           H  
ATOM    838  O   LYS A  54      25.109 -22.562 -16.827  1.00 87.82           O  
ATOM    839  CG  LYS A  54      27.777 -22.250 -13.478  1.00 87.82           C  
ATOM    840  HG2 LYS A  54      27.191 -21.516 -12.924  1.00 87.82           H  
ATOM    841  HG3 LYS A  54      27.923 -23.136 -12.861  1.00 87.82           H  
ATOM    842  CD  LYS A  54      29.136 -21.645 -13.842  1.00 87.82           C  
ATOM    843  HD2 LYS A  54      29.744 -22.399 -14.342  1.00 87.82           H  
ATOM    844  HD3 LYS A  54      28.978 -20.817 -14.532  1.00 87.82           H  
ATOM    845  CE  LYS A  54      29.870 -21.123 -12.606  1.00 87.82           C  
ATOM    846  HE2 LYS A  54      30.128 -21.963 -11.961  1.00 87.82           H  
ATOM    847  HE3 LYS A  54      29.195 -20.463 -12.062  1.00 87.82           H  
ATOM    848  NZ  LYS A  54      31.085 -20.374 -13.011  1.00 87.82           N  
ATOM    849  HZ1 LYS A  54      31.725 -20.973 -13.512  1.00 87.82           H  
ATOM    850  HZ2 LYS A  54      30.825 -19.621 -13.631  1.00 87.82           H  
ATOM    851  HZ3 LYS A  54      31.561 -19.980 -12.212  1.00 87.82           H  
ATOM    852  N   LYS A  55      23.660 -23.912 -15.805  1.00 90.94           N  
ATOM    853  H   LYS A  55      23.382 -24.324 -14.926  1.00 90.94           H  
ATOM    854  CA  LYS A  55      22.802 -24.043 -16.989  1.00 90.94           C  
ATOM    855  HA  LYS A  55      23.445 -24.248 -17.845  1.00 90.94           H  
ATOM    856  C   LYS A  55      22.102 -22.715 -17.263  1.00 90.94           C  
ATOM    857  CB  LYS A  55      21.802 -25.201 -16.844  1.00 90.94           C  
ATOM    858  HB2 LYS A  55      21.244 -25.088 -15.914  1.00 90.94           H  
ATOM    859  HB3 LYS A  55      21.100 -25.155 -17.676  1.00 90.94           H  
ATOM    860  O   LYS A  55      21.528 -22.123 -16.345  1.00 90.94           O  
ATOM    861  CG  LYS A  55      22.503 -26.570 -16.871  1.00 90.94           C  
ATOM    862  HG2 LYS A  55      23.156 -26.659 -16.003  1.00 90.94           H  
ATOM    863  HG3 LYS A  55      23.113 -26.637 -17.772  1.00 90.94           H  
ATOM    864  CD  LYS A  55      21.495 -27.731 -16.869  1.00 90.94           C  
ATOM    865  HD2 LYS A  55      20.897 -27.691 -15.958  1.00 90.94           H  
ATOM    866  HD3 LYS A  55      20.840 -27.630 -17.734  1.00 90.94           H  
ATOM    867  CE  LYS A  55      22.239 -29.074 -16.945  1.00 90.94           C  
ATOM    868  HE2 LYS A  55      22.903 -29.045 -17.810  1.00 90.94           H  
ATOM    869  HE3 LYS A  55      22.869 -29.180 -16.062  1.00 90.94           H  
ATOM    870  NZ  LYS A  55      21.321 -30.239 -17.068  1.00 90.94           N  
ATOM    871  HZ1 LYS A  55      20.711 -30.327 -16.267  1.00 90.94           H  
ATOM    872  HZ2 LYS A  55      20.759 -30.167 -17.904  1.00 90.94           H  
ATOM    873  HZ3 LYS A  55      21.852 -31.093 -17.149  1.00 90.94           H  
ATOM    874  N   LEU A  56      22.114 -22.283 -18.523  1.00 93.88           N  
ATOM    875  H   LEU A  56      22.644 -22.802 -19.208  1.00 93.88           H  
ATOM    876  CA  LEU A  56      21.383 -21.099 -18.964  1.00 93.88           C  
ATOM    877  HA  LEU A  56      21.614 -20.277 -18.286  1.00 93.88           H  
ATOM    878  C   LEU A  56      19.879 -21.347 -18.874  1.00 93.88           C  
ATOM    879  CB  LEU A  56      21.790 -20.713 -20.399  1.00 93.88           C  
ATOM    880  HB2 LEU A  56      21.702 -21.594 -21.036  1.00 93.88           H  
ATOM    881  HB3 LEU A  56      21.091 -19.964 -20.772  1.00 93.88           H  
ATOM    882  O   LEU A  56      19.353 -22.264 -19.504  1.00 93.88           O  
ATOM    883  CG  LEU A  56      23.211 -20.142 -20.521  1.00 93.88           C  
ATOM    884  HG  LEU A  56      23.920 -20.848 -20.089  1.00 93.88           H  
ATOM    885  CD1 LEU A  56      23.561 -19.937 -21.996  1.00 93.88           C  
ATOM    886 HD11 LEU A  56      24.576 -19.549 -22.079  1.00 93.88           H  
ATOM    887 HD12 LEU A  56      22.870 -19.232 -22.459  1.00 93.88           H  
ATOM    888 HD13 LEU A  56      23.515 -20.890 -22.523  1.00 93.88           H  
ATOM    889  CD2 LEU A  56      23.350 -18.795 -19.813  1.00 93.88           C  
ATOM    890 HD21 LEU A  56      24.408 -18.531 -19.798  1.00 93.88           H  
ATOM    891 HD22 LEU A  56      22.773 -18.022 -20.319  1.00 93.88           H  
ATOM    892 HD23 LEU A  56      23.038 -18.858 -18.770  1.00 93.88           H  
ATOM    893  N   LYS A  57      19.185 -20.514 -18.100  1.00 94.86           N  
ATOM    894  H   LYS A  57      19.694 -19.814 -17.579  1.00 94.86           H  
ATOM    895  CA  LYS A  57      17.725 -20.529 -17.985  1.00 94.86           C  
ATOM    896  HA  LYS A  57      17.309 -21.255 -18.683  1.00 94.86           H  
ATOM    897  C   LYS A  57      17.163 -19.171 -18.355  1.00 94.86           C  
ATOM    898  CB  LYS A  57      17.298 -20.914 -16.563  1.00 94.86           C  
ATOM    899  HB2 LYS A  57      16.218 -20.782 -16.487  1.00 94.86           H  
ATOM    900  HB3 LYS A  57      17.777 -20.250 -15.844  1.00 94.86           H  
ATOM    901  O   LYS A  57      17.693 -18.155 -17.913  1.00 94.86           O  
ATOM    902  CG  LYS A  57      17.646 -22.372 -16.235  1.00 94.86           C  
ATOM    903  HG2 LYS A  57      17.295 -23.013 -17.044  1.00 94.86           H  
ATOM    904  HG3 LYS A  57      18.726 -22.481 -16.140  1.00 94.86           H  
ATOM    905  CD  LYS A  57      16.968 -22.802 -14.930  1.00 94.86           C  
ATOM    906  HD2 LYS A  57      15.893 -22.652 -15.029  1.00 94.86           H  
ATOM    907  HD3 LYS A  57      17.342 -22.191 -14.108  1.00 94.86           H  
ATOM    908  CE  LYS A  57      17.255 -24.281 -14.660  1.00 94.86           C  
ATOM    909  HE2 LYS A  57      17.014 -24.843 -15.562  1.00 94.86           H  
ATOM    910  HE3 LYS A  57      18.321 -24.400 -14.468  1.00 94.86           H  
ATOM    911  NZ  LYS A  57      16.452 -24.796 -13.521  1.00 94.86           N  
ATOM    912  HZ1 LYS A  57      15.466 -24.692 -13.716  1.00 94.86           H  
ATOM    913  HZ2 LYS A  57      16.666 -24.297 -12.669  1.00 94.86           H  
ATOM    914  HZ3 LYS A  57      16.627 -25.780 -13.374  1.00 94.86           H  
ATOM    915  N   THR A  58      16.076 -19.174 -19.119  1.00 94.91           N  
ATOM    916  H   THR A  58      15.721 -20.045 -19.487  1.00 94.91           H  
ATOM    917  CA  THR A  58      15.305 -17.962 -19.394  1.00 94.91           C  
ATOM    918  HA  THR A  58      15.981 -17.202 -19.784  1.00 94.91           H  
ATOM    919  C   THR A  58      14.685 -17.446 -18.101  1.00 94.91           C  
ATOM    920  CB  THR A  58      14.225 -18.206 -20.455  1.00 94.91           C  
ATOM    921  HB  THR A  58      13.469 -18.886 -20.060  1.00 94.91           H  
ATOM    922  O   THR A  58      14.119 -18.212 -17.316  1.00 94.91           O  
ATOM    923  CG2 THR A  58      13.552 -16.913 -20.910  1.00 94.91           C  
ATOM    924 HG21 THR A  58      12.841 -17.123 -21.709  1.00 94.91           H  
ATOM    925 HG22 THR A  58      14.299 -16.207 -21.274  1.00 94.91           H  
ATOM    926 HG23 THR A  58      13.007 -16.457 -20.084  1.00 94.91           H  
ATOM    927  OG1 THR A  58      14.814 -18.792 -21.598  1.00 94.91           O  
ATOM    928  HG1 THR A  58      14.171 -18.694 -22.304  1.00 94.91           H  
ATOM    929  N   VAL A  59      14.811 -16.147 -17.877  1.00 94.31           N  
ATOM    930  H   VAL A  59      15.300 -15.589 -18.562  1.00 94.31           H  
ATOM    931  CA  VAL A  59      14.231 -15.414 -16.758  1.00 94.31           C  
ATOM    932  HA  VAL A  59      13.518 -16.060 -16.246  1.00 94.31           H  
ATOM    933  C   VAL A  59      13.455 -14.220 -17.292  1.00 94.31           C  
ATOM    934  CB  VAL A  59      15.293 -14.979 -15.728  1.00 94.31           C  
ATOM    935  HB  VAL A  59      14.786 -14.409 -14.949  1.00 94.31           H  
ATOM    936  O   VAL A  59      13.840 -13.613 -18.287  1.00 94.31           O  
ATOM    937  CG1 VAL A  59      15.922 -16.210 -15.062  1.00 94.31           C  
ATOM    938 HG11 VAL A  59      16.616 -15.868 -14.294  1.00 94.31           H  
ATOM    939 HG12 VAL A  59      16.463 -16.798 -15.803  1.00 94.31           H  
ATOM    940 HG13 VAL A  59      15.136 -16.823 -14.619  1.00 94.31           H  
ATOM    941  CG2 VAL A  59      16.420 -14.106 -16.295  1.00 94.31           C  
ATOM    942 HG21 VAL A  59      17.015 -14.664 -17.017  1.00 94.31           H  
ATOM    943 HG22 VAL A  59      17.067 -13.771 -15.484  1.00 94.31           H  
ATOM    944 HG23 VAL A  59      16.007 -13.221 -16.778  1.00 94.31           H  
ATOM    945  N   LYS A  60      12.357 -13.906 -16.609  1.00 95.06           N  
ATOM    946  H   LYS A  60      12.119 -14.486 -15.817  1.00 95.06           H  
ATOM    947  CA  LYS A  60      11.590 -12.669 -16.731  1.00 95.06           C  
ATOM    948  HA  LYS A  60      12.106 -11.963 -17.382  1.00 95.06           H  
ATOM    949  C   LYS A  60      11.531 -12.098 -15.325  1.00 95.06           C  
ATOM    950  CB  LYS A  60      10.206 -12.986 -17.320  1.00 95.06           C  
ATOM    951  HB2 LYS A  60       9.716 -13.740 -16.704  1.00 95.06           H  
ATOM    952  HB3 LYS A  60      10.348 -13.402 -18.318  1.00 95.06           H  
ATOM    953  O   LYS A  60      10.927 -12.720 -14.453  1.00 95.06           O  
ATOM    954  CG  LYS A  60       9.290 -11.755 -17.418  1.00 95.06           C  
ATOM    955  HG2 LYS A  60       9.076 -11.378 -16.418  1.00 95.06           H  
ATOM    956  HG3 LYS A  60       9.784 -10.969 -17.990  1.00 95.06           H  
ATOM    957  CD  LYS A  60       7.970 -12.139 -18.102  1.00 95.06           C  
ATOM    958  HD2 LYS A  60       7.470 -12.900 -17.503  1.00 95.06           H  
ATOM    959  HD3 LYS A  60       8.180 -12.547 -19.091  1.00 95.06           H  
ATOM    960  CE  LYS A  60       7.050 -10.926 -18.246  1.00 95.06           C  
ATOM    961  HE2 LYS A  60       6.936 -10.462 -17.267  1.00 95.06           H  
ATOM    962  HE3 LYS A  60       7.513 -10.192 -18.907  1.00 95.06           H  
ATOM    963  NZ  LYS A  60       5.707 -11.307 -18.758  1.00 95.06           N  
ATOM    964  HZ1 LYS A  60       5.074 -10.539 -18.589  1.00 95.06           H  
ATOM    965  HZ2 LYS A  60       5.307 -12.065 -18.223  1.00 95.06           H  
ATOM    966  HZ3 LYS A  60       5.709 -11.538 -19.741  1.00 95.06           H  
ATOM    967  N   GLU A  61      12.234 -11.006 -15.069  1.00 95.14           N  
ATOM    968  H   GLU A  61      12.722 -10.540 -15.821  1.00 95.14           H  
ATOM    969  CA  GLU A  61      12.388 -10.481 -13.712  1.00 95.14           C  
ATOM    970  HA  GLU A  61      11.478 -10.707 -13.157  1.00 95.14           H  
ATOM    971  C   GLU A  61      12.518  -8.962 -13.685  1.00 95.14           C  
ATOM    972  CB  GLU A  61      13.544 -11.190 -12.972  1.00 95.14           C  
ATOM    973  HB2 GLU A  61      13.568 -10.838 -11.941  1.00 95.14           H  
ATOM    974  HB3 GLU A  61      13.310 -12.255 -12.946  1.00 95.14           H  
ATOM    975  O   GLU A  61      12.794  -8.317 -14.696  1.00 95.14           O  
ATOM    976  CG  GLU A  61      14.940 -11.005 -13.588  1.00 95.14           C  
ATOM    977  HG2 GLU A  61      14.909 -11.296 -14.638  1.00 95.14           H  
ATOM    978  HG3 GLU A  61      15.207  -9.949 -13.536  1.00 95.14           H  
ATOM    979  CD  GLU A  61      16.019 -11.851 -12.884  1.00 95.14           C  
ATOM    980  OE1 GLU A  61      17.190 -11.420 -12.906  1.00 95.14           O  
ATOM    981  OE2 GLU A  61      15.718 -12.965 -12.376  1.00 95.14           O  
ATOM    982  N   LEU A  62      12.282  -8.395 -12.504  1.00 96.48           N  
ATOM    983  H   LEU A  62      12.122  -8.993 -11.706  1.00 96.48           H  
ATOM    984  CA  LEU A  62      12.511  -6.986 -12.237  1.00 96.48           C  
ATOM    985  HA  LEU A  62      12.475  -6.428 -13.172  1.00 96.48           H  
ATOM    986  C   LEU A  62      13.905  -6.826 -11.641  1.00 96.48           C  
ATOM    987  CB  LEU A  62      11.421  -6.445 -11.300  1.00 96.48           C  
ATOM    988  HB2 LEU A  62      11.661  -5.413 -11.044  1.00 96.48           H  
ATOM    989  HB3 LEU A  62      11.434  -7.032 -10.382  1.00 96.48           H  
ATOM    990  O   LEU A  62      14.220  -7.433 -10.619  1.00 96.48           O  
ATOM    991  CG  LEU A  62      10.010  -6.492 -11.911  1.00 96.48           C  
ATOM    992  HG  LEU A  62       9.773  -7.510 -12.222  1.00 96.48           H  
ATOM    993  CD1 LEU A  62       8.992  -6.064 -10.868  1.00 96.48           C  
ATOM    994 HD11 LEU A  62       9.065  -4.986 -10.728  1.00 96.48           H  
ATOM    995 HD12 LEU A  62       7.988  -6.317 -11.207  1.00 96.48           H  
ATOM    996 HD13 LEU A  62       9.204  -6.566  -9.924  1.00 96.48           H  
ATOM    997  CD2 LEU A  62       9.868  -5.544 -13.096  1.00 96.48           C  
ATOM    998 HD21 LEU A  62       8.827  -5.500 -13.415  1.00 96.48           H  
ATOM    999 HD22 LEU A  62      10.463  -5.911 -13.932  1.00 96.48           H  
ATOM   1000 HD23 LEU A  62      10.212  -4.548 -12.814  1.00 96.48           H  
ATOM   1001  N   LEU A  63      14.719  -5.978 -12.258  1.00 95.80           N  
ATOM   1002  H   LEU A  63      14.406  -5.575 -13.129  1.00 95.80           H  
ATOM   1003  CA  LEU A  63      16.034  -5.595 -11.769  1.00 95.80           C  
ATOM   1004  HA  LEU A  63      16.333  -6.282 -10.977  1.00 95.80           H  
ATOM   1005  C   LEU A  63      15.971  -4.179 -11.198  1.00 95.80           C  
ATOM   1006  CB  LEU A  63      17.042  -5.720 -12.920  1.00 95.80           C  
ATOM   1007  HB2 LEU A  63      16.719  -5.071 -13.734  1.00 95.80           H  
ATOM   1008  HB3 LEU A  63      17.036  -6.746 -13.289  1.00 95.80           H  
ATOM   1009  O   LEU A  63      15.535  -3.252 -11.873  1.00 95.80           O  
ATOM   1010  CG  LEU A  63      18.479  -5.338 -12.526  1.00 95.80           C  
ATOM   1011  HG  LEU A  63      18.494  -4.326 -12.122  1.00 95.80           H  
ATOM   1012  CD1 LEU A  63      19.076  -6.293 -11.488  1.00 95.80           C  
ATOM   1013 HD11 LEU A  63      19.022  -7.316 -11.858  1.00 95.80           H  
ATOM   1014 HD12 LEU A  63      18.531  -6.221 -10.546  1.00 95.80           H  
ATOM   1015 HD13 LEU A  63      20.119  -6.035 -11.306  1.00 95.80           H  
ATOM   1016  CD2 LEU A  63      19.367  -5.359 -13.765  1.00 95.80           C  
ATOM   1017 HD21 LEU A  63      20.379  -5.050 -13.506  1.00 95.80           H  
ATOM   1018 HD22 LEU A  63      19.386  -6.363 -14.190  1.00 95.80           H  
ATOM   1019 HD23 LEU A  63      18.971  -4.667 -14.508  1.00 95.80           H  
ATOM   1020  N   GLY A  64      16.418  -3.994  -9.958  1.00 95.76           N  
ATOM   1021  H   GLY A  64      16.802  -4.785  -9.461  1.00 95.76           H  
ATOM   1022  CA  GLY A  64      16.583  -2.659  -9.386  1.00 95.76           C  
ATOM   1023  HA2 GLY A  64      15.713  -2.043  -9.614  1.00 95.76           H  
ATOM   1024  HA3 GLY A  64      16.684  -2.730  -8.303  1.00 95.76           H  
ATOM   1025  C   GLY A  64      17.840  -1.998  -9.942  1.00 95.76           C  
ATOM   1026  O   GLY A  64      18.924  -2.563  -9.818  1.00 95.76           O  
ATOM   1027  N   ILE A  65      17.697  -0.805 -10.516  1.00 95.31           N  
ATOM   1028  H   ILE A  65      16.771  -0.408 -10.591  1.00 95.31           H  
ATOM   1029  CA  ILE A  65      18.819   0.041 -10.928  1.00 95.31           C  
ATOM   1030  HA  ILE A  65      19.723  -0.562 -11.010  1.00 95.31           H  
ATOM   1031  C   ILE A  65      19.049   1.071  -9.832  1.00 95.31           C  
ATOM   1032  CB  ILE A  65      18.558   0.689 -12.304  1.00 95.31           C  
ATOM   1033  HB  ILE A  65      17.677   1.325 -12.221  1.00 95.31           H  
ATOM   1034  O   ILE A  65      18.168   1.875  -9.511  1.00 95.31           O  
ATOM   1035  CG1 ILE A  65      18.262  -0.361 -13.398  1.00 95.31           C  
ATOM   1036 HG12 ILE A  65      17.339  -0.882 -13.146  1.00 95.31           H  
ATOM   1037 HG13 ILE A  65      18.095   0.160 -14.340  1.00 95.31           H  
ATOM   1038  CG2 ILE A  65      19.737   1.583 -12.727  1.00 95.31           C  
ATOM   1039 HG21 ILE A  65      20.671   1.022 -12.722  1.00 95.31           H  
ATOM   1040 HG22 ILE A  65      19.565   1.969 -13.732  1.00 95.31           H  
ATOM   1041 HG23 ILE A  65      19.833   2.432 -12.050  1.00 95.31           H  
ATOM   1042  CD1 ILE A  65      19.351  -1.419 -13.629  1.00 95.31           C  
ATOM   1043 HD11 ILE A  65      20.290  -0.943 -13.914  1.00 95.31           H  
ATOM   1044 HD12 ILE A  65      19.501  -2.019 -12.732  1.00 95.31           H  
ATOM   1045 HD13 ILE A  65      19.039  -2.077 -14.439  1.00 95.31           H  
ATOM   1046  N   THR A  66      20.219   1.021  -9.208  1.00 92.89           N  
ATOM   1047  H   THR A  66      20.896   0.329  -9.497  1.00 92.89           H  
ATOM   1048  CA  THR A  66      20.600   1.981  -8.167  1.00 92.89           C  
ATOM   1049  HA  THR A  66      19.764   2.114  -7.481  1.00 92.89           H  
ATOM   1050  C   THR A  66      20.896   3.355  -8.757  1.00 92.89           C  
ATOM   1051  CB  THR A  66      21.771   1.476  -7.329  1.00 92.89           C  
ATOM   1052  HB  THR A  66      21.976   2.202  -6.543  1.00 92.89           H  
ATOM   1053  O   THR A  66      21.163   3.486  -9.949  1.00 92.89           O  
ATOM   1054  CG2 THR A  66      21.494   0.112  -6.693  1.00 92.89           C  
ATOM   1055 HG21 THR A  66      20.712   0.210  -5.940  1.00 92.89           H  
ATOM   1056 HG22 THR A  66      21.180  -0.619  -7.439  1.00 92.89           H  
ATOM   1057 HG23 THR A  66      22.406  -0.260  -6.227  1.00 92.89           H  
ATOM   1058  OG1 THR A  66      22.909   1.364  -8.126  1.00 92.89           O  
ATOM   1059  HG1 THR A  66      22.788   0.566  -8.646  1.00 92.89           H  
ATOM   1060  N   ILE A  67      20.869   4.405  -7.931  1.00 90.19           N  
ATOM   1061  H   ILE A  67      20.599   4.273  -6.967  1.00 90.19           H  
ATOM   1062  CA  ILE A  67      21.227   5.750  -8.408  1.00 90.19           C  
ATOM   1063  HA  ILE A  67      20.579   5.991  -9.252  1.00 90.19           H  
ATOM   1064  C   ILE A  67      22.668   5.765  -8.956  1.00 90.19           C  
ATOM   1065  CB  ILE A  67      21.003   6.824  -7.318  1.00 90.19           C  
ATOM   1066  HB  ILE A  67      21.667   6.614  -6.480  1.00 90.19           H  
ATOM   1067  O   ILE A  67      22.919   6.414  -9.966  1.00 90.19           O  
ATOM   1068  CG1 ILE A  67      19.541   6.850  -6.810  1.00 90.19           C  
ATOM   1069 HG12 ILE A  67      18.887   7.227  -7.597  1.00 90.19           H  
ATOM   1070 HG13 ILE A  67      19.213   5.840  -6.564  1.00 90.19           H  
ATOM   1071  CG2 ILE A  67      21.331   8.210  -7.907  1.00 90.19           C  
ATOM   1072 HG21 ILE A  67      20.693   8.414  -8.767  1.00 90.19           H  
ATOM   1073 HG22 ILE A  67      22.369   8.258  -8.237  1.00 90.19           H  
ATOM   1074 HG23 ILE A  67      21.185   8.998  -7.168  1.00 90.19           H  
ATOM   1075  CD1 ILE A  67      19.339   7.705  -5.553  1.00 90.19           C  
ATOM   1076 HD11 ILE A  67      19.529   8.759  -5.757  1.00 90.19           H  
ATOM   1077 HD12 ILE A  67      18.309   7.607  -5.211  1.00 90.19           H  
ATOM   1078 HD13 ILE A  67      20.010   7.359  -4.768  1.00 90.19           H  
ATOM   1079  N   MET A  68      23.584   4.998  -8.353  1.00 88.54           N  
ATOM   1080  H   MET A  68      23.302   4.447  -7.554  1.00 88.54           H  
ATOM   1081  CA  MET A  68      24.974   4.873  -8.819  1.00 88.54           C  
ATOM   1082  HA  MET A  68      25.386   5.869  -8.979  1.00 88.54           H  
ATOM   1083  C   MET A  68      25.104   4.118 -10.153  1.00 88.54           C  
ATOM   1084  CB  MET A  68      25.818   4.161  -7.753  1.00 88.54           C  
ATOM   1085  HB2 MET A  68      25.394   3.176  -7.557  1.00 88.54           H  
ATOM   1086  HB3 MET A  68      26.827   4.028  -8.142  1.00 88.54           H  
ATOM   1087  O   MET A  68      25.984   4.424 -10.949  1.00 88.54           O  
ATOM   1088  CG  MET A  68      25.912   4.954  -6.445  1.00 88.54           C  
ATOM   1089  HG2 MET A  68      26.221   5.973  -6.681  1.00 88.54           H  
ATOM   1090  HG3 MET A  68      24.931   4.997  -5.972  1.00 88.54           H  
ATOM   1091  SD  MET A  68      27.104   4.279  -5.258  1.00 88.54           S  
ATOM   1092  CE  MET A  68      26.275   2.745  -4.793  1.00 88.54           C  
ATOM   1093  HE1 MET A  68      26.900   2.203  -4.083  1.00 88.54           H  
ATOM   1094  HE2 MET A  68      26.111   2.120  -5.671  1.00 88.54           H  
ATOM   1095  HE3 MET A  68      25.324   3.001  -4.326  1.00 88.54           H  
ATOM   1096  N   GLU A  69      24.226   3.149 -10.417  1.00 94.07           N  
ATOM   1097  H   GLU A  69      23.542   2.911  -9.712  1.00 94.07           H  
ATOM   1098  CA  GLU A  69      24.208   2.370 -11.666  1.00 94.07           C  
ATOM   1099  HA  GLU A  69      25.225   2.214 -12.028  1.00 94.07           H  
ATOM   1100  C   GLU A  69      23.428   3.053 -12.791  1.00 94.07           C  
ATOM   1101  CB  GLU A  69      23.561   1.014 -11.391  1.00 94.07           C  
ATOM   1102  HB2 GLU A  69      22.608   1.209 -10.899  1.00 94.07           H  
ATOM   1103  HB3 GLU A  69      23.344   0.513 -12.334  1.00 94.07           H  
ATOM   1104  O   GLU A  69      23.513   2.637 -13.944  1.00 94.07           O  
ATOM   1105  CG  GLU A  69      24.437   0.081 -10.539  1.00 94.07           C  
ATOM   1106  HG2 GLU A  69      24.869   0.626  -9.700  1.00 94.07           H  
ATOM   1107  HG3 GLU A  69      25.260  -0.285 -11.153  1.00 94.07           H  
ATOM   1108  CD  GLU A  69      23.617  -1.098 -10.000  1.00 94.07           C  
ATOM   1109  OE1 GLU A  69      24.151  -2.221  -9.885  1.00 94.07           O  
ATOM   1110  OE2 GLU A  69      22.416  -0.901  -9.703  1.00 94.07           O  
ATOM   1111  N   ARG A  70      22.648   4.092 -12.476  1.00 93.97           N  
ATOM   1112  H   ARG A  70      22.590   4.353 -11.502  1.00 93.97           H  
ATOM   1113  CA  ARG A  70      21.764   4.747 -13.440  1.00 93.97           C  
ATOM   1114  HA  ARG A  70      21.028   4.021 -13.784  1.00 93.97           H  
ATOM   1115  C   ARG A  70      22.523   5.197 -14.684  1.00 93.97           C  
ATOM   1116  CB  ARG A  70      21.043   5.909 -12.751  1.00 93.97           C  
ATOM   1117  HB2 ARG A  70      20.456   5.525 -11.917  1.00 93.97           H  
ATOM   1118  HB3 ARG A  70      21.778   6.619 -12.371  1.00 93.97           H  
ATOM   1119  O   ARG A  70      22.121   4.849 -15.785  1.00 93.97           O  
ATOM   1120  CG  ARG A  70      20.121   6.625 -13.739  1.00 93.97           C  
ATOM   1121  HG2 ARG A  70      19.387   5.920 -14.132  1.00 93.97           H  
ATOM   1122  HG3 ARG A  70      20.708   7.025 -14.565  1.00 93.97           H  
ATOM   1123  CD  ARG A  70      19.408   7.789 -13.068  1.00 93.97           C  
ATOM   1124  HD2 ARG A  70      20.153   8.447 -12.619  1.00 93.97           H  
ATOM   1125  HD3 ARG A  70      18.745   7.403 -12.294  1.00 93.97           H  
ATOM   1126  NE  ARG A  70      18.641   8.533 -14.072  1.00 93.97           N  
ATOM   1127  HE  ARG A  70      18.801   8.279 -15.036  1.00 93.97           H  
ATOM   1128  NH1 ARG A  70      17.665  10.053 -12.655  1.00 93.97           N  
ATOM   1129 HH11 ARG A  70      18.218   9.675 -11.900  1.00 93.97           H  
ATOM   1130 HH12 ARG A  70      17.087  10.873 -12.536  1.00 93.97           H  
ATOM   1131  NH2 ARG A  70      17.220  10.099 -14.852  1.00 93.97           N  
ATOM   1132 HH21 ARG A  70      16.625  10.908 -14.745  1.00 93.97           H  
ATOM   1133 HH22 ARG A  70      17.413   9.727 -15.771  1.00 93.97           H  
ATOM   1134  CZ  ARG A  70      17.845   9.557 -13.851  1.00 93.97           C  
ATOM   1135  N   SER A  71      23.618   5.936 -14.524  1.00 94.81           N  
ATOM   1136  H   SER A  71      23.888   6.218 -13.593  1.00 94.81           H  
ATOM   1137  CA  SER A  71      24.348   6.495 -15.668  1.00 94.81           C  
ATOM   1138  HA  SER A  71      23.655   7.079 -16.273  1.00 94.81           H  
ATOM   1139  C   SER A  71      24.947   5.414 -16.571  1.00 94.81           C  
ATOM   1140  CB  SER A  71      25.461   7.428 -15.187  1.00 94.81           C  
ATOM   1141  HB2 SER A  71      25.925   7.904 -16.051  1.00 94.81           H  
ATOM   1142  HB3 SER A  71      26.214   6.854 -14.649  1.00 94.81           H  
ATOM   1143  O   SER A  71      24.955   5.577 -17.788  1.00 94.81           O  
ATOM   1144  OG  SER A  71      24.929   8.421 -14.330  1.00 94.81           O  
ATOM   1145  HG  SER A  71      25.615   9.064 -14.140  1.00 94.81           H  
ATOM   1146  N   SER A  72      25.432   4.303 -16.004  1.00 95.99           N  
ATOM   1147  H   SER A  72      25.311   4.150 -15.013  1.00 95.99           H  
ATOM   1148  CA  SER A  72      25.993   3.202 -16.794  1.00 95.99           C  
ATOM   1149  HA  SER A  72      26.618   3.623 -17.581  1.00 95.99           H  
ATOM   1150  C   SER A  72      24.904   2.393 -17.495  1.00 95.99           C  
ATOM   1151  CB  SER A  72      26.891   2.305 -15.937  1.00 95.99           C  
ATOM   1152  HB2 SER A  72      27.208   1.445 -16.528  1.00 95.99           H  
ATOM   1153  HB3 SER A  72      27.777   2.870 -15.648  1.00 95.99           H  
ATOM   1154  O   SER A  72      25.042   2.116 -18.684  1.00 95.99           O  
ATOM   1155  OG  SER A  72      26.235   1.861 -14.767  1.00 95.99           O  
ATOM   1156  HG  SER A  72      26.836   1.299 -14.274  1.00 95.99           H  
ATOM   1157  N   PHE A  73      23.800   2.091 -16.806  1.00 96.37           N  
ATOM   1158  H   PHE A  73      23.764   2.315 -15.822  1.00 96.37           H  
ATOM   1159  CA  PHE A  73      22.649   1.426 -17.415  1.00 96.37           C  
ATOM   1160  HA  PHE A  73      22.982   0.496 -17.875  1.00 96.37           H  
ATOM   1161  C   PHE A  73      22.017   2.270 -18.530  1.00 96.37           C  
ATOM   1162  CB  PHE A  73      21.613   1.092 -16.332  1.00 96.37           C  
ATOM   1163  HB2 PHE A  73      21.343   2.005 -15.800  1.00 96.37           H  
ATOM   1164  HB3 PHE A  73      22.062   0.409 -15.611  1.00 96.37           H  
ATOM   1165  O   PHE A  73      21.657   1.737 -19.569  1.00 96.37           O  
ATOM   1166  CG  PHE A  73      20.357   0.457 -16.899  1.00 96.37           C  
ATOM   1167  CD1 PHE A  73      19.203   1.232 -17.116  1.00 96.37           C  
ATOM   1168  HD1 PHE A  73      19.203   2.276 -16.838  1.00 96.37           H  
ATOM   1169  CD2 PHE A  73      20.372  -0.890 -17.300  1.00 96.37           C  
ATOM   1170  HD2 PHE A  73      21.274  -1.473 -17.186  1.00 96.37           H  
ATOM   1171  CE1 PHE A  73      18.078   0.662 -17.738  1.00 96.37           C  
ATOM   1172  HE1 PHE A  73      17.196   1.257 -17.923  1.00 96.37           H  
ATOM   1173  CE2 PHE A  73      19.247  -1.465 -17.912  1.00 96.37           C  
ATOM   1174  HE2 PHE A  73      19.283  -2.490 -18.250  1.00 96.37           H  
ATOM   1175  CZ  PHE A  73      18.106  -0.681 -18.148  1.00 96.37           C  
ATOM   1176  HZ  PHE A  73      17.259  -1.103 -18.668  1.00 96.37           H  
ATOM   1177  N   GLU A  74      21.883   3.586 -18.345  1.00 95.09           N  
ATOM   1178  H   GLU A  74      22.163   3.982 -17.459  1.00 95.09           H  
ATOM   1179  CA  GLU A  74      21.266   4.469 -19.346  1.00 95.09           C  
ATOM   1180  HA  GLU A  74      20.379   3.972 -19.739  1.00 95.09           H  
ATOM   1181  C   GLU A  74      22.153   4.711 -20.568  1.00 95.09           C  
ATOM   1182  CB  GLU A  74      20.832   5.802 -18.699  1.00 95.09           C  
ATOM   1183  HB2 GLU A  74      20.472   6.477 -19.475  1.00 95.09           H  
ATOM   1184  HB3 GLU A  74      21.673   6.264 -18.182  1.00 95.09           H  
ATOM   1185  O   GLU A  74      21.618   4.950 -21.648  1.00 95.09           O  
ATOM   1186  CG  GLU A  74      19.685   5.531 -17.721  1.00 95.09           C  
ATOM   1187  HG2 GLU A  74      20.015   4.881 -16.910  1.00 95.09           H  
ATOM   1188  HG3 GLU A  74      18.946   4.942 -18.265  1.00 95.09           H  
ATOM   1189  CD  GLU A  74      18.984   6.747 -17.098  1.00 95.09           C  
ATOM   1190  OE1 GLU A  74      17.798   6.539 -16.741  1.00 95.09           O  
ATOM   1191  OE2 GLU A  74      19.559   7.828 -16.866  1.00 95.09           O  
ATOM   1192  N   LYS A  75      23.480   4.621 -20.414  1.00 96.72           N  
ATOM   1193  H   LYS A  75      23.838   4.443 -19.487  1.00 96.72           H  
ATOM   1194  CA  LYS A  75      24.433   4.729 -21.524  1.00 96.72           C  
ATOM   1195  HA  LYS A  75      24.161   5.590 -22.135  1.00 96.72           H  
ATOM   1196  C   LYS A  75      24.372   3.515 -22.452  1.00 96.72           C  
ATOM   1197  CB  LYS A  75      25.843   4.940 -20.952  1.00 96.72           C  
ATOM   1198  HB2 LYS A  75      25.835   5.825 -20.315  1.00 96.72           H  
ATOM   1199  HB3 LYS A  75      26.120   4.078 -20.346  1.00 96.72           H  
ATOM   1200  O   LYS A  75      24.351   3.690 -23.665  1.00 96.72           O  
ATOM   1201  CG  LYS A  75      26.887   5.141 -22.059  1.00 96.72           C  
ATOM   1202  HG2 LYS A  75      26.620   6.019 -22.647  1.00 96.72           H  
ATOM   1203  HG3 LYS A  75      26.903   4.270 -22.713  1.00 96.72           H  
ATOM   1204  CD  LYS A  75      28.288   5.328 -21.471  1.00 96.72           C  
ATOM   1205  HD2 LYS A  75      28.550   4.445 -20.889  1.00 96.72           H  
ATOM   1206  HD3 LYS A  75      28.297   6.206 -20.825  1.00 96.72           H  
ATOM   1207  CE  LYS A  75      29.282   5.509 -22.623  1.00 96.72           C  
ATOM   1208  HE2 LYS A  75      29.195   4.650 -23.288  1.00 96.72           H  
ATOM   1209  HE3 LYS A  75      28.995   6.393 -23.193  1.00 96.72           H  
ATOM   1210  NZ  LYS A  75      30.678   5.639 -22.138  1.00 96.72           N  
ATOM   1211  HZ1 LYS A  75      30.952   4.803 -21.641  1.00 96.72           H  
ATOM   1212  HZ2 LYS A  75      30.770   6.438 -21.527  1.00 96.72           H  
ATOM   1213  HZ3 LYS A  75      31.304   5.758 -22.921  1.00 96.72           H  
ATOM   1214  N   ASP A  76      24.374   2.309 -21.886  1.00 96.17           N  
ATOM   1215  H   ASP A  76      24.406   2.249 -20.878  1.00 96.17           H  
ATOM   1216  CA  ASP A  76      24.260   1.057 -22.638  1.00 96.17           C  
ATOM   1217  HA  ASP A  76      23.648   1.227 -23.524  1.00 96.17           H  
ATOM   1218  C   ASP A  76      23.588  -0.028 -21.771  1.00 96.17           C  
ATOM   1219  CB  ASP A  76      25.639   0.613 -23.150  1.00 96.17           C  
ATOM   1220  HB2 ASP A  76      26.280   0.350 -22.308  1.00 96.17           H  
ATOM   1221  HB3 ASP A  76      26.104   1.450 -23.670  1.00 96.17           H  
ATOM   1222  O   ASP A  76      24.262  -0.728 -21.003  1.00 96.17           O  
ATOM   1223  CG  ASP A  76      25.553  -0.571 -24.125  1.00 96.17           C  
ATOM   1224  OD1 ASP A  76      24.536  -1.313 -24.107  1.00 96.17           O  
ATOM   1225  OD2 ASP A  76      26.533  -0.742 -24.877  1.00 96.17           O  
ATOM   1226  N   PRO A  77      22.253  -0.184 -21.879  1.00 95.86           N  
ATOM   1227  CA  PRO A  77      21.513  -1.173 -21.102  1.00 95.86           C  
ATOM   1228  HA  PRO A  77      21.609  -0.930 -20.043  1.00 95.86           H  
ATOM   1229  C   PRO A  77      21.988  -2.608 -21.336  1.00 95.86           C  
ATOM   1230  CB  PRO A  77      20.050  -1.016 -21.535  1.00 95.86           C  
ATOM   1231  HB2 PRO A  77      19.835  -1.675 -22.377  1.00 95.86           H  
ATOM   1232  HB3 PRO A  77      19.361  -1.221 -20.715  1.00 95.86           H  
ATOM   1233  O   PRO A  77      21.940  -3.423 -20.417  1.00 95.86           O  
ATOM   1234  CG  PRO A  77      19.954   0.432 -22.006  1.00 95.86           C  
ATOM   1235  HG2 PRO A  77      19.167   0.563 -22.749  1.00 95.86           H  
ATOM   1236  HG3 PRO A  77      19.781   1.088 -21.153  1.00 95.86           H  
ATOM   1237  CD  PRO A  77      21.336   0.690 -22.602  1.00 95.86           C  
ATOM   1238  HD2 PRO A  77      21.341   0.423 -23.659  1.00 95.86           H  
ATOM   1239  HD3 PRO A  77      21.601   1.740 -22.477  1.00 95.86           H  
ATOM   1240  N   ILE A  78      22.442  -2.931 -22.551  1.00 96.25           N  
ATOM   1241  H   ILE A  78      22.668  -2.186 -23.195  1.00 96.25           H  
ATOM   1242  CA  ILE A  78      22.831  -4.294 -22.920  1.00 96.25           C  
ATOM   1243  HA  ILE A  78      22.121  -4.996 -22.483  1.00 96.25           H  
ATOM   1244  C   ILE A  78      24.177  -4.626 -22.301  1.00 96.25           C  
ATOM   1245  CB  ILE A  78      22.831  -4.482 -24.451  1.00 96.25           C  
ATOM   1246  HB  ILE A  78      23.543  -3.779 -24.885  1.00 96.25           H  
ATOM   1247  O   ILE A  78      24.258  -5.602 -21.560  1.00 96.25           O  
ATOM   1248  CG1 ILE A  78      21.448  -4.179 -25.066  1.00 96.25           C  
ATOM   1249 HG12 ILE A  78      21.203  -3.132 -24.891  1.00 96.25           H  
ATOM   1250 HG13 ILE A  78      21.507  -4.312 -26.147  1.00 96.25           H  
ATOM   1251  CG2 ILE A  78      23.289  -5.901 -24.838  1.00 96.25           C  
ATOM   1252 HG21 ILE A  78      23.218  -6.043 -25.916  1.00 96.25           H  
ATOM   1253 HG22 ILE A  78      22.692  -6.656 -24.326  1.00 96.25           H  
ATOM   1254 HG23 ILE A  78      24.333  -6.047 -24.561  1.00 96.25           H  
ATOM   1255  CD1 ILE A  78      20.297  -5.038 -24.528  1.00 96.25           C  
ATOM   1256 HD11 ILE A  78      20.202  -4.919 -23.449  1.00 96.25           H  
ATOM   1257 HD12 ILE A  78      20.456  -6.090 -24.767  1.00 96.25           H  
ATOM   1258 HD13 ILE A  78      19.369  -4.696 -24.987  1.00 96.25           H  
ATOM   1259  N   ALA A  79      25.190  -3.781 -22.511  1.00 96.77           N  
ATOM   1260  H   ALA A  79      25.052  -2.984 -23.115  1.00 96.77           H  
ATOM   1261  CA  ALA A  79      26.508  -3.994 -21.921  1.00 96.77           C  
ATOM   1262  HA  ALA A  79      26.894  -4.953 -22.266  1.00 96.77           H  
ATOM   1263  C   ALA A  79      26.444  -4.034 -20.383  1.00 96.77           C  
ATOM   1264  CB  ALA A  79      27.447  -2.888 -22.409  1.00 96.77           C  
ATOM   1265  HB1 ALA A  79      27.095  -1.916 -22.064  1.00 96.77           H  
ATOM   1266  HB2 ALA A  79      28.451  -3.065 -22.023  1.00 96.77           H  
ATOM   1267  HB3 ALA A  79      27.485  -2.892 -23.498  1.00 96.77           H  
ATOM   1268  O   ALA A  79      27.109  -4.854 -19.749  1.00 96.77           O  
ATOM   1269  N   PHE A  80      25.597  -3.199 -19.766  1.00 97.04           N  
ATOM   1270  H   PHE A  80      25.101  -2.518 -20.323  1.00 97.04           H  
ATOM   1271  CA  PHE A  80      25.367  -3.237 -18.321  1.00 97.04           C  
ATOM   1272  HA  PHE A  80      26.322  -3.106 -17.812  1.00 97.04           H  
ATOM   1273  C   PHE A  80      24.783  -4.580 -17.853  1.00 97.04           C  
ATOM   1274  CB  PHE A  80      24.441  -2.081 -17.926  1.00 97.04           C  
ATOM   1275  HB2 PHE A  80      23.505  -2.163 -18.479  1.00 97.04           H  
ATOM   1276  HB3 PHE A  80      24.908  -1.140 -18.216  1.00 97.04           H  
ATOM   1277  O   PHE A  80      25.240  -5.150 -16.859  1.00 97.04           O  
ATOM   1278  CG  PHE A  80      24.131  -2.042 -16.441  1.00 97.04           C  
ATOM   1279  CD1 PHE A  80      23.066  -2.799 -15.915  1.00 97.04           C  
ATOM   1280  HD1 PHE A  80      22.463  -3.408 -16.572  1.00 97.04           H  
ATOM   1281  CD2 PHE A  80      24.923  -1.264 -15.580  1.00 97.04           C  
ATOM   1282  HD2 PHE A  80      25.743  -0.686 -15.980  1.00 97.04           H  
ATOM   1283  CE1 PHE A  80      22.769  -2.748 -14.543  1.00 97.04           C  
ATOM   1284  HE1 PHE A  80      21.925  -3.299 -14.158  1.00 97.04           H  
ATOM   1285  CE2 PHE A  80      24.639  -1.226 -14.205  1.00 97.04           C  
ATOM   1286  HE2 PHE A  80      25.239  -0.611 -13.550  1.00 97.04           H  
ATOM   1287  CZ  PHE A  80      23.555  -1.957 -13.689  1.00 97.04           C  
ATOM   1288  HZ  PHE A  80      23.320  -1.896 -12.636  1.00 97.04           H  
ATOM   1289  N   LEU A  81      23.765  -5.096 -18.548  1.00 96.74           N  
ATOM   1290  H   LEU A  81      23.449  -4.608 -19.374  1.00 96.74           H  
ATOM   1291  CA  LEU A  81      23.136  -6.374 -18.211  1.00 96.74           C  
ATOM   1292  HA  LEU A  81      22.926  -6.388 -17.141  1.00 96.74           H  
ATOM   1293  C   LEU A  81      24.083  -7.557 -18.479  1.00 96.74           C  
ATOM   1294  CB  LEU A  81      21.814  -6.501 -18.988  1.00 96.74           C  
ATOM   1295  HB2 LEU A  81      21.464  -7.532 -18.932  1.00 96.74           H  
ATOM   1296  HB3 LEU A  81      22.022  -6.275 -20.034  1.00 96.74           H  
ATOM   1297  O   LEU A  81      24.167  -8.471 -17.658  1.00 96.74           O  
ATOM   1298  CG  LEU A  81      20.674  -5.586 -18.507  1.00 96.74           C  
ATOM   1299  HG  LEU A  81      21.017  -4.553 -18.440  1.00 96.74           H  
ATOM   1300  CD1 LEU A  81      19.506  -5.663 -19.494  1.00 96.74           C  
ATOM   1301 HD11 LEU A  81      19.146  -6.688 -19.574  1.00 96.74           H  
ATOM   1302 HD12 LEU A  81      19.842  -5.322 -20.473  1.00 96.74           H  
ATOM   1303 HD13 LEU A  81      18.694  -5.015 -19.164  1.00 96.74           H  
ATOM   1304  CD2 LEU A  81      20.151  -5.979 -17.125  1.00 96.74           C  
ATOM   1305 HD21 LEU A  81      19.329  -5.317 -16.853  1.00 96.74           H  
ATOM   1306 HD22 LEU A  81      20.941  -5.876 -16.382  1.00 96.74           H  
ATOM   1307 HD23 LEU A  81      19.795  -7.009 -17.141  1.00 96.74           H  
ATOM   1308  N   GLU A  82      24.856  -7.527 -19.561  1.00 96.32           N  
ATOM   1309  H   GLU A  82      24.741  -6.774 -20.224  1.00 96.32           H  
ATOM   1310  CA  GLU A  82      25.884  -8.535 -19.845  1.00 96.32           C  
ATOM   1311  HA  GLU A  82      25.426  -9.524 -19.858  1.00 96.32           H  
ATOM   1312  C   GLU A  82      26.958  -8.574 -18.755  1.00 96.32           C  
ATOM   1313  CB  GLU A  82      26.513  -8.282 -21.220  1.00 96.32           C  
ATOM   1314  HB2 GLU A  82      27.399  -8.909 -21.323  1.00 96.32           H  
ATOM   1315  HB3 GLU A  82      26.812  -7.237 -21.290  1.00 96.32           H  
ATOM   1316  O   GLU A  82      27.305  -9.653 -18.270  1.00 96.32           O  
ATOM   1317  CG  GLU A  82      25.535  -8.636 -22.350  1.00 96.32           C  
ATOM   1318  HG2 GLU A  82      25.269  -9.689 -22.257  1.00 96.32           H  
ATOM   1319  HG3 GLU A  82      24.619  -8.056 -22.237  1.00 96.32           H  
ATOM   1320  CD  GLU A  82      26.104  -8.386 -23.752  1.00 96.32           C  
ATOM   1321  OE1 GLU A  82      25.564  -9.014 -24.694  1.00 96.32           O  
ATOM   1322  OE2 GLU A  82      27.050  -7.578 -23.881  1.00 96.32           O  
ATOM   1323  N   ALA A  83      27.399  -7.407 -18.274  1.00 95.93           N  
ATOM   1324  H   ALA A  83      27.120  -6.556 -18.741  1.00 95.93           H  
ATOM   1325  CA  ALA A  83      28.311  -7.304 -17.136  1.00 95.93           C  
ATOM   1326  HA  ALA A  83      29.201  -7.893 -17.357  1.00 95.93           H  
ATOM   1327  C   ALA A  83      27.707  -7.865 -15.832  1.00 95.93           C  
ATOM   1328  CB  ALA A  83      28.730  -5.839 -16.980  1.00 95.93           C  
ATOM   1329  HB1 ALA A  83      27.862  -5.218 -16.759  1.00 95.93           H  
ATOM   1330  HB2 ALA A  83      29.193  -5.488 -17.903  1.00 95.93           H  
ATOM   1331  HB3 ALA A  83      29.450  -5.750 -16.166  1.00 95.93           H  
ATOM   1332  O   ALA A  83      28.440  -8.367 -14.980  1.00 95.93           O  
ATOM   1333  N   LYS A  84      26.373  -7.844 -15.681  1.00 93.72           N  
ATOM   1334  H   LYS A  84      25.836  -7.389 -16.406  1.00 93.72           H  
ATOM   1335  CA  LYS A  84      25.652  -8.522 -14.585  1.00 93.72           C  
ATOM   1336  HA  LYS A  84      26.292  -8.499 -13.703  1.00 93.72           H  
ATOM   1337  C   LYS A  84      25.415 -10.021 -14.819  1.00 93.72           C  
ATOM   1338  CB  LYS A  84      24.348  -7.776 -14.242  1.00 93.72           C  
ATOM   1339  HB2 LYS A  84      23.781  -7.559 -15.148  1.00 93.72           H  
ATOM   1340  HB3 LYS A  84      23.739  -8.417 -13.606  1.00 93.72           H  
ATOM   1341  O   LYS A  84      24.836 -10.683 -13.958  1.00 93.72           O  
ATOM   1342  CG  LYS A  84      24.634  -6.474 -13.481  1.00 93.72           C  
ATOM   1343  HG2 LYS A  84      25.468  -6.639 -12.799  1.00 93.72           H  
ATOM   1344  HG3 LYS A  84      24.917  -5.691 -14.185  1.00 93.72           H  
ATOM   1345  CD  LYS A  84      23.427  -6.018 -12.649  1.00 93.72           C  
ATOM   1346  HD2 LYS A  84      22.617  -5.724 -13.316  1.00 93.72           H  
ATOM   1347  HD3 LYS A  84      23.098  -6.835 -12.007  1.00 93.72           H  
ATOM   1348  CE  LYS A  84      23.873  -4.833 -11.785  1.00 93.72           C  
ATOM   1349  HE2 LYS A  84      24.782  -5.114 -11.253  1.00 93.72           H  
ATOM   1350  HE3 LYS A  84      24.142  -4.006 -12.442  1.00 93.72           H  
ATOM   1351  NZ  LYS A  84      22.856  -4.391 -10.800  1.00 93.72           N  
ATOM   1352  HZ1 LYS A  84      23.243  -3.609 -10.292  1.00 93.72           H  
ATOM   1353  HZ2 LYS A  84      22.021  -4.037 -11.246  1.00 93.72           H  
ATOM   1354  HZ3 LYS A  84      22.636  -5.111 -10.127  1.00 93.72           H  
ATOM   1355  N   GLY A  85      25.878 -10.576 -15.939  1.00 94.88           N  
ATOM   1356  H   GLY A  85      26.350  -9.980 -16.603  1.00 94.88           H  
ATOM   1357  CA  GLY A  85      25.791 -12.002 -16.261  1.00 94.88           C  
ATOM   1358  HA2 GLY A  85      25.827 -12.589 -15.343  1.00 94.88           H  
ATOM   1359  HA3 GLY A  85      26.658 -12.262 -16.868  1.00 94.88           H  
ATOM   1360  C   GLY A  85      24.542 -12.412 -17.043  1.00 94.88           C  
ATOM   1361  O   GLY A  85      24.328 -13.610 -17.254  1.00 94.88           O  
ATOM   1362  N   TYR A  86      23.723 -11.456 -17.490  1.00 96.18           N  
ATOM   1363  H   TYR A  86      23.979 -10.489 -17.350  1.00 96.18           H  
ATOM   1364  CA  TYR A  86      22.631 -11.744 -18.416  1.00 96.18           C  
ATOM   1365  HA  TYR A  86      22.111 -12.637 -18.068  1.00 96.18           H  
ATOM   1366  C   TYR A  86      23.188 -12.034 -19.814  1.00 96.18           C  
ATOM   1367  CB  TYR A  86      21.611 -10.600 -18.443  1.00 96.18           C  
ATOM   1368  HB2 TYR A  86      20.858 -10.828 -19.197  1.00 96.18           H  
ATOM   1369  HB3 TYR A  86      22.118  -9.689 -18.762  1.00 96.18           H  
ATOM   1370  O   TYR A  86      24.130 -11.406 -20.279  1.00 96.18           O  
ATOM   1371  CG  TYR A  86      20.898 -10.360 -17.124  1.00 96.18           C  
ATOM   1372  CD1 TYR A  86      19.800 -11.163 -16.755  1.00 96.18           C  
ATOM   1373  HD1 TYR A  86      19.481 -11.968 -17.400  1.00 96.18           H  
ATOM   1374  CD2 TYR A  86      21.327  -9.339 -16.258  1.00 96.18           C  
ATOM   1375  HD2 TYR A  86      22.161  -8.709 -16.531  1.00 96.18           H  
ATOM   1376  CE1 TYR A  86      19.129 -10.930 -15.536  1.00 96.18           C  
ATOM   1377  HE1 TYR A  86      18.283 -11.536 -15.247  1.00 96.18           H  
ATOM   1378  CE2 TYR A  86      20.675  -9.114 -15.035  1.00 96.18           C  
ATOM   1379  HE2 TYR A  86      21.012  -8.334 -14.369  1.00 96.18           H  
ATOM   1380  OH  TYR A  86      18.962  -9.671 -13.481  1.00 96.18           O  
ATOM   1381  HH  TYR A  86      18.286 -10.325 -13.287  1.00 96.18           H  
ATOM   1382  CZ  TYR A  86      19.571  -9.906 -14.671  1.00 96.18           C  
ATOM   1383  N   LYS A  87      22.598 -13.008 -20.501  1.00 95.37           N  
ATOM   1384  H   LYS A  87      21.842 -13.502 -20.049  1.00 95.37           H  
ATOM   1385  CA  LYS A  87      22.954 -13.421 -21.863  1.00 95.37           C  
ATOM   1386  HA  LYS A  87      23.590 -12.661 -22.316  1.00 95.37           H  
ATOM   1387  C   LYS A  87      21.686 -13.532 -22.693  1.00 95.37           C  
ATOM   1388  CB  LYS A  87      23.708 -14.763 -21.831  1.00 95.37           C  
ATOM   1389  HB2 LYS A  87      23.060 -15.525 -21.397  1.00 95.37           H  
ATOM   1390  HB3 LYS A  87      23.945 -15.052 -22.854  1.00 95.37           H  
ATOM   1391  O   LYS A  87      20.627 -13.809 -22.139  1.00 95.37           O  
ATOM   1392  CG  LYS A  87      25.016 -14.698 -21.023  1.00 95.37           C  
ATOM   1393  HG2 LYS A  87      24.784 -14.509 -19.975  1.00 95.37           H  
ATOM   1394  HG3 LYS A  87      25.632 -13.881 -21.400  1.00 95.37           H  
ATOM   1395  CD  LYS A  87      25.807 -16.011 -21.123  1.00 95.37           C  
ATOM   1396  HD2 LYS A  87      26.117 -16.169 -22.156  1.00 95.37           H  
ATOM   1397  HD3 LYS A  87      25.163 -16.833 -20.812  1.00 95.37           H  
ATOM   1398  CE  LYS A  87      27.042 -15.945 -20.214  1.00 95.37           C  
ATOM   1399  HE2 LYS A  87      27.691 -15.153 -20.588  1.00 95.37           H  
ATOM   1400  HE3 LYS A  87      26.725 -15.657 -19.212  1.00 95.37           H  
ATOM   1401  NZ  LYS A  87      27.793 -17.227 -20.148  1.00 95.37           N  
ATOM   1402  HZ1 LYS A  87      27.967 -17.630 -21.058  1.00 95.37           H  
ATOM   1403  HZ2 LYS A  87      27.346 -17.910 -19.553  1.00 95.37           H  
ATOM   1404  HZ3 LYS A  87      28.677 -17.093 -19.679  1.00 95.37           H  
ATOM   1405  N   GLN A  88      21.787 -13.389 -24.016  1.00 95.12           N  
ATOM   1406  H   GLN A  88      22.681 -13.118 -24.399  1.00 95.12           H  
ATOM   1407  CA  GLN A  88      20.624 -13.475 -24.919  1.00 95.12           C  
ATOM   1408  HA  GLN A  88      20.924 -13.081 -25.890  1.00 95.12           H  
ATOM   1409  C   GLN A  88      19.469 -12.578 -24.435  1.00 95.12           C  
ATOM   1410  CB  GLN A  88      20.187 -14.942 -25.125  1.00 95.12           C  
ATOM   1411  HB2 GLN A  88      19.851 -15.364 -24.177  1.00 95.12           H  
ATOM   1412  HB3 GLN A  88      19.348 -14.958 -25.821  1.00 95.12           H  
ATOM   1413  O   GLN A  88      18.355 -13.047 -24.207  1.00 95.12           O  
ATOM   1414  CG  GLN A  88      21.306 -15.823 -25.696  1.00 95.12           C  
ATOM   1415  HG2 GLN A  88      22.138 -15.858 -24.993  1.00 95.12           H  
ATOM   1416  HG3 GLN A  88      21.664 -15.378 -26.625  1.00 95.12           H  
ATOM   1417  CD  GLN A  88      20.877 -17.259 -25.991  1.00 95.12           C  
ATOM   1418  NE2 GLN A  88      21.784 -18.076 -26.477  1.00 95.12           N  
ATOM   1419 HE21 GLN A  88      22.691 -17.711 -26.729  1.00 95.12           H  
ATOM   1420 HE22 GLN A  88      21.479 -18.974 -26.825  1.00 95.12           H  
ATOM   1421  OE1 GLN A  88      19.758 -17.705 -25.775  1.00 95.12           O  
ATOM   1422  N   ILE A  89      19.786 -11.307 -24.176  1.00 96.08           N  
ATOM   1423  H   ILE A  89      20.715 -10.980 -24.403  1.00 96.08           H  
ATOM   1424  CA  ILE A  89      18.834 -10.320 -23.667  1.00 96.08           C  
ATOM   1425  HA  ILE A  89      18.285 -10.749 -22.829  1.00 96.08           H  
ATOM   1426  C   ILE A  89      17.833  -9.991 -24.773  1.00 96.08           C  
ATOM   1427  CB  ILE A  89      19.578  -9.059 -23.176  1.00 96.08           C  
ATOM   1428  HB  ILE A  89      20.155  -8.665 -24.013  1.00 96.08           H  
ATOM   1429  O   ILE A  89      18.228  -9.632 -25.885  1.00 96.08           O  
ATOM   1430  CG1 ILE A  89      20.546  -9.385 -22.013  1.00 96.08           C  
ATOM   1431 HG12 ILE A  89      20.013  -9.332 -21.063  1.00 96.08           H  
ATOM   1432 HG13 ILE A  89      20.950 -10.393 -22.107  1.00 96.08           H  
ATOM   1433  CG2 ILE A  89      18.586  -7.972 -22.721  1.00 96.08           C  
ATOM   1434 HG21 ILE A  89      19.123  -7.116 -22.312  1.00 96.08           H  
ATOM   1435 HG22 ILE A  89      17.913  -8.365 -21.959  1.00 96.08           H  
ATOM   1436 HG23 ILE A  89      17.991  -7.621 -23.564  1.00 96.08           H  
ATOM   1437  CD1 ILE A  89      21.738  -8.425 -21.979  1.00 96.08           C  
ATOM   1438 HD11 ILE A  89      21.395  -7.392 -21.925  1.00 96.08           H  
ATOM   1439 HD12 ILE A  89      22.334  -8.556 -22.882  1.00 96.08           H  
ATOM   1440 HD13 ILE A  89      22.362  -8.649 -21.114  1.00 96.08           H  
ATOM   1441  N   ASP A  90      16.547 -10.086 -24.455  1.00 93.54           N  
ATOM   1442  H   ASP A  90      16.281 -10.350 -23.517  1.00 93.54           H  
ATOM   1443  CA  ASP A  90      15.488  -9.615 -25.333  1.00 93.54           C  
ATOM   1444  HA  ASP A  90      15.709  -9.923 -26.355  1.00 93.54           H  
ATOM   1445  C   ASP A  90      15.443  -8.086 -25.280  1.00 93.54           C  
ATOM   1446  CB  ASP A  90      14.151 -10.250 -24.946  1.00 93.54           C  
ATOM   1447  HB2 ASP A  90      14.281 -11.329 -24.870  1.00 93.54           H  
ATOM   1448  HB3 ASP A  90      13.834  -9.872 -23.974  1.00 93.54           H  
ATOM   1449  O   ASP A  90      14.925  -7.479 -24.341  1.00 93.54           O  
ATOM   1450  CG  ASP A  90      13.064  -9.953 -25.983  1.00 93.54           C  
ATOM   1451  OD1 ASP A  90      13.246  -8.998 -26.778  1.00 93.54           O  
ATOM   1452  OD2 ASP A  90      12.069 -10.707 -25.970  1.00 93.54           O  
ATOM   1453  N   LYS A  91      16.027  -7.454 -26.300  1.00 89.15           N  
ATOM   1454  H   LYS A  91      16.442  -8.028 -27.020  1.00 89.15           H  
ATOM   1455  CA  LYS A  91      16.141  -5.994 -26.383  1.00 89.15           C  
ATOM   1456  HA  LYS A  91      16.582  -5.629 -25.455  1.00 89.15           H  
ATOM   1457  C   LYS A  91      14.781  -5.301 -26.499  1.00 89.15           C  
ATOM   1458  CB  LYS A  91      17.042  -5.590 -27.559  1.00 89.15           C  
ATOM   1459  HB2 LYS A  91      16.549  -5.844 -28.498  1.00 89.15           H  
ATOM   1460  HB3 LYS A  91      17.170  -4.509 -27.525  1.00 89.15           H  
ATOM   1461  O   LYS A  91      14.690  -4.125 -26.159  1.00 89.15           O  
ATOM   1462  CG  LYS A  91      18.424  -6.261 -27.522  1.00 89.15           C  
ATOM   1463  HG2 LYS A  91      18.828  -6.204 -26.511  1.00 89.15           H  
ATOM   1464  HG3 LYS A  91      18.324  -7.313 -27.788  1.00 89.15           H  
ATOM   1465  CD  LYS A  91      19.392  -5.587 -28.503  1.00 89.15           C  
ATOM   1466  HD2 LYS A  91      19.010  -5.702 -29.517  1.00 89.15           H  
ATOM   1467  HD3 LYS A  91      19.460  -4.526 -28.264  1.00 89.15           H  
ATOM   1468  CE  LYS A  91      20.782  -6.225 -28.391  1.00 89.15           C  
ATOM   1469  HE2 LYS A  91      20.694  -7.290 -28.605  1.00 89.15           H  
ATOM   1470  HE3 LYS A  91      21.127  -6.125 -27.362  1.00 89.15           H  
ATOM   1471  NZ  LYS A  91      21.756  -5.594 -29.317  1.00 89.15           N  
ATOM   1472  HZ1 LYS A  91      21.847  -4.608 -29.118  1.00 89.15           H  
ATOM   1473  HZ2 LYS A  91      21.466  -5.703 -30.278  1.00 89.15           H  
ATOM   1474  HZ3 LYS A  91      22.669  -6.011 -29.206  1.00 89.15           H  
ATOM   1475  N   LEU A  92      13.745  -6.006 -26.965  1.00 87.91           N  
ATOM   1476  H   LEU A  92      13.858  -6.998 -27.117  1.00 87.91           H  
ATOM   1477  CA  LEU A  92      12.391  -5.461 -27.085  1.00 87.91           C  
ATOM   1478  HA  LEU A  92      12.444  -4.440 -27.465  1.00 87.91           H  
ATOM   1479  C   LEU A  92      11.690  -5.381 -25.723  1.00 87.91           C  
ATOM   1480  CB  LEU A  92      11.577  -6.321 -28.070  1.00 87.91           C  
ATOM   1481  HB2 LEU A  92      10.564  -5.922 -28.121  1.00 87.91           H  
ATOM   1482  HB3 LEU A  92      11.506  -7.333 -27.672  1.00 87.91           H  
ATOM   1483  O   LEU A  92      10.748  -4.609 -25.561  1.00 87.91           O  
ATOM   1484  CG  LEU A  92      12.147  -6.390 -29.499  1.00 87.91           C  
ATOM   1485  HG  LEU A  92      13.173  -6.757 -29.472  1.00 87.91           H  
ATOM   1486  CD1 LEU A  92      11.321  -7.361 -30.341  1.00 87.91           C  
ATOM   1487 HD11 LEU A  92      11.344  -8.348 -29.878  1.00 87.91           H  
ATOM   1488 HD12 LEU A  92      11.741  -7.435 -31.344  1.00 87.91           H  
ATOM   1489 HD13 LEU A  92      10.288  -7.019 -30.404  1.00 87.91           H  
ATOM   1490  CD2 LEU A  92      12.132  -5.023 -30.190  1.00 87.91           C  
ATOM   1491 HD21 LEU A  92      12.798  -4.333 -29.672  1.00 87.91           H  
ATOM   1492 HD22 LEU A  92      11.120  -4.617 -30.190  1.00 87.91           H  
ATOM   1493 HD23 LEU A  92      12.476  -5.126 -31.219  1.00 87.91           H  
ATOM   1494  N   ILE A  93      12.166  -6.143 -24.732  1.00 84.51           N  
ATOM   1495  H   ILE A  93      12.949  -6.747 -24.939  1.00 84.51           H  
ATOM   1496  CA  ILE A  93      11.588  -6.227 -23.388  1.00 84.51           C  
ATOM   1497  HA  ILE A  93      10.754  -5.527 -23.337  1.00 84.51           H  
ATOM   1498  C   ILE A  93      12.612  -5.736 -22.356  1.00 84.51           C  
ATOM   1499  CB  ILE A  93      10.998  -7.630 -23.102  1.00 84.51           C  
ATOM   1500  HB  ILE A  93      11.817  -8.330 -22.939  1.00 84.51           H  
ATOM   1501  O   ILE A  93      13.010  -6.449 -21.432  1.00 84.51           O  
ATOM   1502  CG1 ILE A  93      10.146  -8.146 -24.290  1.00 84.51           C  
ATOM   1503 HG12 ILE A  93      10.772  -8.214 -25.180  1.00 84.51           H  
ATOM   1504 HG13 ILE A  93       9.342  -7.441 -24.498  1.00 84.51           H  
ATOM   1505  CG2 ILE A  93      10.126  -7.556 -21.828  1.00 84.51           C  
ATOM   1506 HG21 ILE A  93       9.287  -6.881 -21.996  1.00 84.51           H  
ATOM   1507 HG22 ILE A  93       9.743  -8.544 -21.570  1.00 84.51           H  
ATOM   1508 HG23 ILE A  93      10.705  -7.193 -20.979  1.00 84.51           H  
ATOM   1509  CD1 ILE A  93       9.544  -9.541 -24.084  1.00 84.51           C  
ATOM   1510 HD11 ILE A  93       8.751  -9.513 -23.337  1.00 84.51           H  
ATOM   1511 HD12 ILE A  93       9.118  -9.887 -25.026  1.00 84.51           H  
ATOM   1512 HD13 ILE A  93      10.323 -10.239 -23.775  1.00 84.51           H  
ATOM   1513  N   ILE A  94      13.032  -4.479 -22.529  1.00 90.94           N  
ATOM   1514  H   ILE A  94      12.722  -4.006 -23.366  1.00 90.94           H  
ATOM   1515  CA  ILE A  94      13.745  -3.687 -21.520  1.00 90.94           C  
ATOM   1516  HA  ILE A  94      13.856  -4.282 -20.614  1.00 90.94           H  
ATOM   1517  C   ILE A  94      12.876  -2.478 -21.186  1.00 90.94           C  
ATOM   1518  CB  ILE A  94      15.164  -3.289 -21.978  1.00 90.94           C  
ATOM   1519  HB  ILE A  94      15.088  -2.667 -22.870  1.00 90.94           H  
ATOM   1520  O   ILE A  94      12.953  -1.428 -21.822  1.00 90.94           O  
ATOM   1521  CG1 ILE A  94      15.983  -4.549 -22.326  1.00 90.94           C  
ATOM   1522 HG12 ILE A  94      16.051  -5.198 -21.453  1.00 90.94           H  
ATOM   1523 HG13 ILE A  94      15.474  -5.101 -23.116  1.00 90.94           H  
ATOM   1524  CG2 ILE A  94      15.870  -2.485 -20.864  1.00 90.94           C  
ATOM   1525 HG21 ILE A  94      15.279  -1.614 -20.579  1.00 90.94           H  
ATOM   1526 HG22 ILE A  94      16.027  -3.123 -19.995  1.00 90.94           H  
ATOM   1527 HG23 ILE A  94      16.831  -2.116 -21.222  1.00 90.94           H  
ATOM   1528  CD1 ILE A  94      17.394  -4.249 -22.835  1.00 90.94           C  
ATOM   1529 HD11 ILE A  94      17.352  -3.530 -23.653  1.00 90.94           H  
ATOM   1530 HD12 ILE A  94      17.827  -5.180 -23.202  1.00 90.94           H  
ATOM   1531 HD13 ILE A  94      18.024  -3.866 -22.032  1.00 90.94           H  
ATOM   1532  N   THR A  95      12.022  -2.624 -20.176  1.00 92.26           N  
ATOM   1533  H   THR A  95      11.988  -3.519 -19.711  1.00 92.26           H  
ATOM   1534  CA  THR A  95      11.059  -1.578 -19.807  1.00 92.26           C  
ATOM   1535  HA  THR A  95      11.057  -0.799 -20.569  1.00 92.26           H  
ATOM   1536  C   THR A  95      11.461  -0.942 -18.486  1.00 92.26           C  
ATOM   1537  CB  THR A  95       9.627  -2.124 -19.743  1.00 92.26           C  
ATOM   1538  HB  THR A  95       9.528  -2.779 -18.878  1.00 92.26           H  
ATOM   1539  O   THR A  95      11.480  -1.612 -17.452  1.00 92.26           O  
ATOM   1540  CG2 THR A  95       8.591  -1.007 -19.635  1.00 92.26           C  
ATOM   1541 HG21 THR A  95       8.719  -0.461 -18.700  1.00 92.26           H  
ATOM   1542 HG22 THR A  95       7.591  -1.440 -19.645  1.00 92.26           H  
ATOM   1543 HG23 THR A  95       8.686  -0.317 -20.474  1.00 92.26           H  
ATOM   1544  OG1 THR A  95       9.332  -2.872 -20.899  1.00 92.26           O  
ATOM   1545  HG1 THR A  95       9.340  -2.293 -21.665  1.00 92.26           H  
ATOM   1546  N   LYS A  96      11.768   0.361 -18.499  1.00 93.58           N  
ATOM   1547  H   LYS A  96      11.713   0.853 -19.380  1.00 93.58           H  
ATOM   1548  CA  LYS A  96      11.988   1.136 -17.270  1.00 93.58           C  
ATOM   1549  HA  LYS A  96      12.642   0.568 -16.608  1.00 93.58           H  
ATOM   1550  C   LYS A  96      10.659   1.338 -16.545  1.00 93.58           C  
ATOM   1551  CB  LYS A  96      12.642   2.494 -17.561  1.00 93.58           C  
ATOM   1552  HB2 LYS A  96      12.638   3.076 -16.639  1.00 93.58           H  
ATOM   1553  HB3 LYS A  96      12.042   3.029 -18.297  1.00 93.58           H  
ATOM   1554  O   LYS A  96       9.688   1.803 -17.131  1.00 93.58           O  
ATOM   1555  CG  LYS A  96      14.093   2.395 -18.058  1.00 93.58           C  
ATOM   1556  HG2 LYS A  96      14.691   1.840 -17.335  1.00 93.58           H  
ATOM   1557  HG3 LYS A  96      14.118   1.878 -19.018  1.00 93.58           H  
ATOM   1558  CD  LYS A  96      14.672   3.808 -18.217  1.00 93.58           C  
ATOM   1559  HD2 LYS A  96      14.030   4.374 -18.891  1.00 93.58           H  
ATOM   1560  HD3 LYS A  96      14.681   4.301 -17.245  1.00 93.58           H  
ATOM   1561  CE  LYS A  96      16.095   3.791 -18.782  1.00 93.58           C  
ATOM   1562  HE2 LYS A  96      16.090   3.251 -19.729  1.00 93.58           H  
ATOM   1563  HE3 LYS A  96      16.749   3.263 -18.088  1.00 93.58           H  
ATOM   1564  NZ  LYS A  96      16.603   5.171 -18.987  1.00 93.58           N  
ATOM   1565  HZ1 LYS A  96      15.963   5.730 -19.532  1.00 93.58           H  
ATOM   1566  HZ2 LYS A  96      17.492   5.152 -19.466  1.00 93.58           H  
ATOM   1567  HZ3 LYS A  96      16.774   5.635 -18.106  1.00 93.58           H  
ATOM   1568  N   LEU A  97      10.648   1.027 -15.257  1.00 94.20           N  
ATOM   1569  H   LEU A  97      11.491   0.632 -14.864  1.00 94.20           H  
ATOM   1570  CA  LEU A  97       9.494   1.112 -14.374  1.00 94.20           C  
ATOM   1571  HA  LEU A  97       8.630   1.501 -14.913  1.00 94.20           H  
ATOM   1572  C   LEU A  97       9.833   2.060 -13.217  1.00 94.20           C  
ATOM   1573  CB  LEU A  97       9.131  -0.298 -13.885  1.00 94.20           C  
ATOM   1574  HB2 LEU A  97      10.003  -0.731 -13.393  1.00 94.20           H  
ATOM   1575  HB3 LEU A  97       8.334  -0.219 -13.146  1.00 94.20           H  
ATOM   1576  O   LEU A  97      10.548   1.665 -12.282  1.00 94.20           O  
ATOM   1577  CG  LEU A  97       8.673  -1.243 -15.010  1.00 94.20           C  
ATOM   1578  HG  LEU A  97       9.377  -1.215 -15.842  1.00 94.20           H  
ATOM   1579  CD1 LEU A  97       8.659  -2.668 -14.472  1.00 94.20           C  
ATOM   1580 HD11 LEU A  97       8.105  -2.718 -13.534  1.00 94.20           H  
ATOM   1581 HD12 LEU A  97       8.208  -3.336 -15.205  1.00 94.20           H  
ATOM   1582 HD13 LEU A  97       9.692  -2.977 -14.311  1.00 94.20           H  
ATOM   1583  CD2 LEU A  97       7.287  -0.882 -15.539  1.00 94.20           C  
ATOM   1584 HD21 LEU A  97       7.317   0.087 -16.037  1.00 94.20           H  
ATOM   1585 HD22 LEU A  97       6.563  -0.843 -14.725  1.00 94.20           H  
ATOM   1586 HD23 LEU A  97       6.970  -1.624 -16.272  1.00 94.20           H  
ATOM   1587  N   PRO A  98       9.354   3.317 -13.265  1.00 91.85           N  
ATOM   1588  CA  PRO A  98       9.473   4.253 -12.155  1.00 91.85           C  
ATOM   1589  HA  PRO A  98      10.523   4.518 -12.035  1.00 91.85           H  
ATOM   1590  C   PRO A  98       8.936   3.667 -10.844  1.00 91.85           C  
ATOM   1591  CB  PRO A  98       8.678   5.495 -12.574  1.00 91.85           C  
ATOM   1592  HB2 PRO A  98       7.647   5.413 -12.232  1.00 91.85           H  
ATOM   1593  HB3 PRO A  98       9.130   6.412 -12.197  1.00 91.85           H  
ATOM   1594  O   PRO A  98       8.098   2.755 -10.840  1.00 91.85           O  
ATOM   1595  CG  PRO A  98       8.701   5.442 -14.101  1.00 91.85           C  
ATOM   1596  HG2 PRO A  98       9.637   5.860 -14.470  1.00 91.85           H  
ATOM   1597  HG3 PRO A  98       7.848   5.959 -14.539  1.00 91.85           H  
ATOM   1598  CD  PRO A  98       8.662   3.944 -14.386  1.00 91.85           C  
ATOM   1599  HD2 PRO A  98       7.627   3.604 -14.421  1.00 91.85           H  
ATOM   1600  HD3 PRO A  98       9.157   3.735 -15.334  1.00 91.85           H  
ATOM   1601  N   LYS A  99       9.390   4.209  -9.708  1.00 90.45           N  
ATOM   1602  H   LYS A  99      10.021   4.996  -9.765  1.00 90.45           H  
ATOM   1603  CA  LYS A  99       8.824   3.833  -8.406  1.00 90.45           C  
ATOM   1604  HA  LYS A  99       8.995   2.767  -8.251  1.00 90.45           H  
ATOM   1605  C   LYS A  99       7.316   4.046  -8.407  1.00 90.45           C  
ATOM   1606  CB  LYS A  99       9.449   4.618  -7.249  1.00 90.45           C  
ATOM   1607  HB2 LYS A  99       8.825   4.486  -6.364  1.00 90.45           H  
ATOM   1608  HB3 LYS A  99       9.483   5.680  -7.491  1.00 90.45           H  
ATOM   1609  O   LYS A  99       6.824   5.060  -8.886  1.00 90.45           O  
ATOM   1610  CG  LYS A  99      10.849   4.097  -6.930  1.00 90.45           C  
ATOM   1611  HG2 LYS A  99      11.516   4.328  -7.761  1.00 90.45           H  
ATOM   1612  HG3 LYS A  99      10.810   3.016  -6.797  1.00 90.45           H  
ATOM   1613  CD  LYS A  99      11.381   4.736  -5.645  1.00 90.45           C  
ATOM   1614  HD2 LYS A  99      10.727   4.488  -4.809  1.00 90.45           H  
ATOM   1615  HD3 LYS A  99      11.431   5.817  -5.772  1.00 90.45           H  
ATOM   1616  CE  LYS A  99      12.775   4.162  -5.412  1.00 90.45           C  
ATOM   1617  HE2 LYS A  99      12.698   3.084  -5.271  1.00 90.45           H  
ATOM   1618  HE3 LYS A  99      13.358   4.331  -6.318  1.00 90.45           H  
ATOM   1619  NZ  LYS A  99      13.471   4.787  -4.267  1.00 90.45           N  
ATOM   1620  HZ1 LYS A  99      13.057   4.507  -3.389  1.00 90.45           H  
ATOM   1621  HZ2 LYS A  99      13.452   5.793  -4.357  1.00 90.45           H  
ATOM   1622  HZ3 LYS A  99      14.437   4.499  -4.312  1.00 90.45           H  
ATOM   1623  N   TYR A 100       6.620   3.080  -7.827  1.00 93.22           N  
ATOM   1624  H   TYR A 100       7.131   2.270  -7.508  1.00 93.22           H  
ATOM   1625  CA  TYR A 100       5.168   3.019  -7.724  1.00 93.22           C  
ATOM   1626  HA  TYR A 100       4.959   2.096  -7.183  1.00 93.22           H  
ATOM   1627  C   TYR A 100       4.418   2.858  -9.050  1.00 93.22           C  
ATOM   1628  CB  TYR A 100       4.637   4.166  -6.853  1.00 93.22           C  
ATOM   1629  HB2 TYR A 100       4.663   5.093  -7.427  1.00 93.22           H  
ATOM   1630  HB3 TYR A 100       3.591   3.972  -6.614  1.00 93.22           H  
ATOM   1631  O   TYR A 100       3.208   3.067  -9.061  1.00 93.22           O  
ATOM   1632  CG  TYR A 100       5.389   4.353  -5.552  1.00 93.22           C  
ATOM   1633  CD1 TYR A 100       5.443   3.301  -4.619  1.00 93.22           C  
ATOM   1634  HD1 TYR A 100       4.946   2.364  -4.822  1.00 93.22           H  
ATOM   1635  CD2 TYR A 100       6.035   5.574  -5.279  1.00 93.22           C  
ATOM   1636  HD2 TYR A 100       5.992   6.376  -6.001  1.00 93.22           H  
ATOM   1637  CE1 TYR A 100       6.131   3.475  -3.406  1.00 93.22           C  
ATOM   1638  HE1 TYR A 100       6.162   2.680  -2.675  1.00 93.22           H  
ATOM   1639  CE2 TYR A 100       6.708   5.758  -4.056  1.00 93.22           C  
ATOM   1640  HE2 TYR A 100       7.174   6.708  -3.838  1.00 93.22           H  
ATOM   1641  OH  TYR A 100       7.375   4.878  -1.921  1.00 93.22           O  
ATOM   1642  HH  TYR A 100       7.636   5.792  -1.790  1.00 93.22           H  
ATOM   1643  CZ  TYR A 100       6.749   4.707  -3.114  1.00 93.22           C  
ATOM   1644  N   SER A 101       5.091   2.399 -10.117  1.00 94.51           N  
ATOM   1645  H   SER A 101       6.096   2.320 -10.063  1.00 94.51           H  
ATOM   1646  CA  SER A 101       4.421   1.938 -11.345  1.00 94.51           C  
ATOM   1647  HA  SER A 101       4.041   2.803 -11.888  1.00 94.51           H  
ATOM   1648  C   SER A 101       3.251   1.014 -11.000  1.00 94.51           C  
ATOM   1649  CB  SER A 101       5.380   1.172 -12.262  1.00 94.51           C  
ATOM   1650  HB2 SER A 101       4.821   0.773 -13.108  1.00 94.51           H  
ATOM   1651  HB3 SER A 101       5.827   0.340 -11.718  1.00 94.51           H  
ATOM   1652  O   SER A 101       3.407   0.098 -10.181  1.00 94.51           O  
ATOM   1653  OG  SER A 101       6.398   2.017 -12.752  1.00 94.51           O  
ATOM   1654  HG  SER A 101       6.960   2.297 -12.026  1.00 94.51           H  
ATOM   1655  N   LEU A 102       2.083   1.292 -11.581  1.00 95.68           N  
ATOM   1656  H   LEU A 102       2.043   2.026 -12.273  1.00 95.68           H  
ATOM   1657  CA  LEU A 102       0.830   0.629 -11.247  1.00 95.68           C  
ATOM   1658  HA  LEU A 102       0.894   0.276 -10.218  1.00 95.68           H  
ATOM   1659  C   LEU A 102       0.601  -0.576 -12.158  1.00 95.68           C  
ATOM   1660  CB  LEU A 102      -0.323   1.643 -11.342  1.00 95.68           C  
ATOM   1661  HB2 LEU A 102      -0.404   1.972 -12.378  1.00 95.68           H  
ATOM   1662  HB3 LEU A 102      -0.084   2.518 -10.738  1.00 95.68           H  
ATOM   1663  O   LEU A 102       0.641  -0.464 -13.376  1.00 95.68           O  
ATOM   1664  CG  LEU A 102      -1.680   1.070 -10.888  1.00 95.68           C  
ATOM   1665  HG  LEU A 102      -1.901   0.149 -11.428  1.00 95.68           H  
ATOM   1666  CD1 LEU A 102      -1.689   0.792  -9.380  1.00 95.68           C  
ATOM   1667 HD11 LEU A 102      -1.104  -0.103  -9.168  1.00 95.68           H  
ATOM   1668 HD12 LEU A 102      -1.269   1.647  -8.849  1.00 95.68           H  
ATOM   1669 HD13 LEU A 102      -2.714   0.641  -9.041  1.00 95.68           H  
ATOM   1670  CD2 LEU A 102      -2.804   2.059 -11.173  1.00 95.68           C  
ATOM   1671 HD21 LEU A 102      -3.770   1.569 -11.053  1.00 95.68           H  
ATOM   1672 HD22 LEU A 102      -2.733   2.898 -10.481  1.00 95.68           H  
ATOM   1673 HD23 LEU A 102      -2.731   2.421 -12.198  1.00 95.68           H  
ATOM   1674  N   PHE A 103       0.302  -1.713 -11.551  1.00 96.65           N  
ATOM   1675  H   PHE A 103       0.314  -1.740 -10.542  1.00 96.65           H  
ATOM   1676  CA  PHE A 103      -0.021  -2.953 -12.237  1.00 96.65           C  
ATOM   1677  HA  PHE A 103       0.048  -2.816 -13.316  1.00 96.65           H  
ATOM   1678  C   PHE A 103      -1.445  -3.370 -11.893  1.00 96.65           C  
ATOM   1679  CB  PHE A 103       0.995  -4.016 -11.822  1.00 96.65           C  
ATOM   1680  HB2 PHE A 103       1.040  -4.066 -10.734  1.00 96.65           H  
ATOM   1681  HB3 PHE A 103       0.642  -4.987 -12.170  1.00 96.65           H  
ATOM   1682  O   PHE A 103      -1.804  -3.381 -10.714  1.00 96.65           O  
ATOM   1683  CG  PHE A 103       2.383  -3.758 -12.371  1.00 96.65           C  
ATOM   1684  CD1 PHE A 103       2.753  -4.266 -13.630  1.00 96.65           C  
ATOM   1685  HD1 PHE A 103       2.049  -4.830 -14.224  1.00 96.65           H  
ATOM   1686  CD2 PHE A 103       3.300  -2.980 -11.639  1.00 96.65           C  
ATOM   1687  HD2 PHE A 103       3.008  -2.550 -10.692  1.00 96.65           H  
ATOM   1688  CE1 PHE A 103       4.042  -4.043 -14.135  1.00 96.65           C  
ATOM   1689  HE1 PHE A 103       4.317  -4.448 -15.098  1.00 96.65           H  
ATOM   1690  CE2 PHE A 103       4.577  -2.720 -12.166  1.00 96.65           C  
ATOM   1691  HE2 PHE A 103       5.264  -2.074 -11.640  1.00 96.65           H  
ATOM   1692  CZ  PHE A 103       4.953  -3.268 -13.403  1.00 96.65           C  
ATOM   1693  HZ  PHE A 103       5.930  -3.067 -13.819  1.00 96.65           H  
ATOM   1694  N   GLU A 104      -2.235  -3.720 -12.903  1.00 97.17           N  
ATOM   1695  H   GLU A 104      -1.857  -3.693 -13.839  1.00 97.17           H  
ATOM   1696  CA  GLU A 104      -3.563  -4.309 -12.752  1.00 97.17           C  
ATOM   1697  HA  GLU A 104      -3.898  -4.166 -11.724  1.00 97.17           H  
ATOM   1698  C   GLU A 104      -3.501  -5.817 -13.008  1.00 97.17           C  
ATOM   1699  CB  GLU A 104      -4.575  -3.589 -13.649  1.00 97.17           C  
ATOM   1700  HB2 GLU A 104      -4.516  -2.522 -13.436  1.00 97.17           H  
ATOM   1701  HB3 GLU A 104      -4.330  -3.752 -14.699  1.00 97.17           H  
ATOM   1702  O   GLU A 104      -3.037  -6.272 -14.054  1.00 97.17           O  
ATOM   1703  CG  GLU A 104      -6.003  -4.070 -13.364  1.00 97.17           C  
ATOM   1704  HG2 GLU A 104      -6.165  -4.079 -12.287  1.00 97.17           H  
ATOM   1705  HG3 GLU A 104      -6.122  -5.089 -13.733  1.00 97.17           H  
ATOM   1706  CD  GLU A 104      -7.036  -3.144 -14.010  1.00 97.17           C  
ATOM   1707  OE1 GLU A 104      -7.631  -3.546 -15.027  1.00 97.17           O  
ATOM   1708  OE2 GLU A 104      -7.240  -2.036 -13.440  1.00 97.17           O  
ATOM   1709  N   LEU A 105      -3.933  -6.571 -12.003  1.00 96.05           N  
ATOM   1710  H   LEU A 105      -4.374  -6.089 -11.233  1.00 96.05           H  
ATOM   1711  CA  LEU A 105      -4.022  -8.022 -11.943  1.00 96.05           C  
ATOM   1712  HA  LEU A 105      -3.479  -8.461 -12.780  1.00 96.05           H  
ATOM   1713  C   LEU A 105      -5.498  -8.449 -12.071  1.00 96.05           C  
ATOM   1714  CB  LEU A 105      -3.391  -8.524 -10.622  1.00 96.05           C  
ATOM   1715  HB2 LEU A 105      -4.016  -8.224  -9.780  1.00 96.05           H  
ATOM   1716  HB3 LEU A 105      -3.411  -9.613 -10.664  1.00 96.05           H  
ATOM   1717  O   LEU A 105      -6.378  -7.641 -12.373  1.00 96.05           O  
ATOM   1718  CG  LEU A 105      -1.931  -8.114 -10.355  1.00 96.05           C  
ATOM   1719  HG  LEU A 105      -1.401  -8.000 -11.300  1.00 96.05           H  
ATOM   1720  CD1 LEU A 105      -1.822  -6.816  -9.547  1.00 96.05           C  
ATOM   1721 HD11 LEU A 105      -0.773  -6.602  -9.338  1.00 96.05           H  
ATOM   1722 HD12 LEU A 105      -2.384  -6.910  -8.618  1.00 96.05           H  
ATOM   1723 HD13 LEU A 105      -2.228  -5.988 -10.128  1.00 96.05           H  
ATOM   1724  CD2 LEU A 105      -1.217  -9.189  -9.534  1.00 96.05           C  
ATOM   1725 HD21 LEU A 105      -1.262 -10.140 -10.065  1.00 96.05           H  
ATOM   1726 HD22 LEU A 105      -0.169  -8.912  -9.416  1.00 96.05           H  
ATOM   1727 HD23 LEU A 105      -1.690  -9.297  -8.558  1.00 96.05           H  
ATOM   1728  N   GLU A 106      -5.789  -9.723 -11.817  1.00 92.64           N  
ATOM   1729  H   GLU A 106      -5.052 -10.351 -11.529  1.00 92.64           H  
ATOM   1730  CA  GLU A 106      -7.144 -10.267 -11.867  1.00 92.64           C  
ATOM   1731  HA  GLU A 106      -7.490 -10.145 -12.894  1.00 92.64           H  
ATOM   1732  C   GLU A 106      -8.144  -9.510 -10.967  1.00 92.64           C  
ATOM   1733  CB  GLU A 106      -7.126 -11.780 -11.576  1.00 92.64           C  
ATOM   1734  HB2 GLU A 106      -6.435 -12.268 -12.262  1.00 92.64           H  
ATOM   1735  HB3 GLU A 106      -8.120 -12.163 -11.806  1.00 92.64           H  
ATOM   1736  O   GLU A 106      -7.796  -8.974  -9.912  1.00 92.64           O  
ATOM   1737  CG  GLU A 106      -6.796 -12.207 -10.131  1.00 92.64           C  
ATOM   1738  HG2 GLU A 106      -7.009 -13.273 -10.048  1.00 92.64           H  
ATOM   1739  HG3 GLU A 106      -7.474 -11.698  -9.446  1.00 92.64           H  
ATOM   1740  CD  GLU A 106      -5.344 -11.979  -9.683  1.00 92.64           C  
ATOM   1741  OE1 GLU A 106      -5.112 -11.946  -8.452  1.00 92.64           O  
ATOM   1742  OE2 GLU A 106      -4.439 -11.809 -10.527  1.00 92.64           O  
ATOM   1743  N   ASN A 107      -9.419  -9.479 -11.371  1.00 89.88           N  
ATOM   1744  H   ASN A 107      -9.656  -9.967 -12.223  1.00 89.88           H  
ATOM   1745  CA  ASN A 107     -10.534  -8.895 -10.606  1.00 89.88           C  
ATOM   1746  HA  ASN A 107     -11.409  -8.936 -11.255  1.00 89.88           H  
ATOM   1747  C   ASN A 107     -10.370  -7.399 -10.243  1.00 89.88           C  
ATOM   1748  CB  ASN A 107     -10.834  -9.794  -9.390  1.00 89.88           C  
ATOM   1749  HB2 ASN A 107     -10.004  -9.739  -8.686  1.00 89.88           H  
ATOM   1750  HB3 ASN A 107     -11.733  -9.439  -8.886  1.00 89.88           H  
ATOM   1751  O   ASN A 107     -10.924  -6.924  -9.242  1.00 89.88           O  
ATOM   1752  CG  ASN A 107     -11.070 -11.239  -9.784  1.00 89.88           C  
ATOM   1753  ND2 ASN A 107     -10.550 -12.183  -9.037  1.00 89.88           N  
ATOM   1754 HD21 ASN A 107     -10.712 -13.130  -9.351  1.00 89.88           H  
ATOM   1755 HD22 ASN A 107      -9.952 -11.958  -8.256  1.00 89.88           H  
ATOM   1756  OD1 ASN A 107     -11.711 -11.535 -10.775  1.00 89.88           O  
ATOM   1757  N   GLY A 108      -9.586  -6.653 -11.031  1.00 92.50           N  
ATOM   1758  H   GLY A 108      -9.118  -7.103 -11.805  1.00 92.50           H  
ATOM   1759  CA  GLY A 108      -9.271  -5.243 -10.778  1.00 92.50           C  
ATOM   1760  HA2 GLY A 108      -8.775  -4.836 -11.659  1.00 92.50           H  
ATOM   1761  HA3 GLY A 108     -10.195  -4.687 -10.614  1.00 92.50           H  
ATOM   1762  C   GLY A 108      -8.346  -5.029  -9.574  1.00 92.50           C  
ATOM   1763  O   GLY A 108      -8.235  -3.910  -9.059  1.00 92.50           O  
ATOM   1764  N   ARG A 109      -7.697  -6.091  -9.078  1.00 96.04           N  
ATOM   1765  H   ARG A 109      -7.811  -6.977  -9.550  1.00 96.04           H  
ATOM   1766  CA  ARG A 109      -6.674  -6.006  -8.033  1.00 96.04           C  
ATOM   1767  HA  ARG A 109      -7.073  -5.433  -7.196  1.00 96.04           H  
ATOM   1768  C   ARG A 109      -5.466  -5.272  -8.590  1.00 96.04           C  
ATOM   1769  CB  ARG A 109      -6.326  -7.422  -7.557  1.00 96.04           C  
ATOM   1770  HB2 ARG A 109      -7.247  -7.900  -7.222  1.00 96.04           H  
ATOM   1771  HB3 ARG A 109      -5.928  -8.001  -8.390  1.00 96.04           H  
ATOM   1772  O   ARG A 109      -4.992  -5.571  -9.674  1.00 96.04           O  
ATOM   1773  CG  ARG A 109      -5.307  -7.440  -6.411  1.00 96.04           C  
ATOM   1774  HG2 ARG A 109      -4.314  -7.185  -6.783  1.00 96.04           H  
ATOM   1775  HG3 ARG A 109      -5.600  -6.700  -5.666  1.00 96.04           H  
ATOM   1776  CD  ARG A 109      -5.279  -8.824  -5.745  1.00 96.04           C  
ATOM   1777  HD2 ARG A 109      -6.302  -9.155  -5.567  1.00 96.04           H  
ATOM   1778  HD3 ARG A 109      -4.805  -8.733  -4.768  1.00 96.04           H  
ATOM   1779  NE  ARG A 109      -4.591  -9.851  -6.558  1.00 96.04           N  
ATOM   1780  HE  ARG A 109      -5.110 -10.341  -7.272  1.00 96.04           H  
ATOM   1781  NH1 ARG A 109      -2.596  -9.861  -5.450  1.00 96.04           N  
ATOM   1782 HH11 ARG A 109      -1.634 -10.153  -5.547  1.00 96.04           H  
ATOM   1783 HH12 ARG A 109      -2.883  -8.993  -5.021  1.00 96.04           H  
ATOM   1784  NH2 ARG A 109      -2.905 -11.288  -7.093  1.00 96.04           N  
ATOM   1785 HH21 ARG A 109      -3.520 -11.686  -7.788  1.00 96.04           H  
ATOM   1786 HH22 ARG A 109      -1.932 -11.544  -7.016  1.00 96.04           H  
ATOM   1787  CZ  ARG A 109      -3.384 -10.337  -6.363  1.00 96.04           C  
ATOM   1788  N   ARG A 110      -4.949  -4.302  -7.847  1.00 97.14           N  
ATOM   1789  H   ARG A 110      -5.383  -4.106  -6.957  1.00 97.14           H  
ATOM   1790  CA  ARG A 110      -3.863  -3.431  -8.288  1.00 97.14           C  
ATOM   1791  HA  ARG A 110      -3.480  -3.818  -9.232  1.00 97.14           H  
ATOM   1792  C   ARG A 110      -2.707  -3.449  -7.305  1.00 97.14           C  
ATOM   1793  CB  ARG A 110      -4.391  -2.013  -8.546  1.00 97.14           C  
ATOM   1794  HB2 ARG A 110      -3.538  -1.346  -8.675  1.00 97.14           H  
ATOM   1795  HB3 ARG A 110      -4.962  -1.683  -7.679  1.00 97.14           H  
ATOM   1796  O   ARG A 110      -2.896  -3.455  -6.083  1.00 97.14           O  
ATOM   1797  CG  ARG A 110      -5.265  -1.922  -9.806  1.00 97.14           C  
ATOM   1798  HG2 ARG A 110      -4.647  -2.096 -10.686  1.00 97.14           H  
ATOM   1799  HG3 ARG A 110      -6.049  -2.679  -9.775  1.00 97.14           H  
ATOM   1800  CD  ARG A 110      -5.919  -0.541  -9.908  1.00 97.14           C  
ATOM   1801  HD2 ARG A 110      -5.140   0.221  -9.923  1.00 97.14           H  
ATOM   1802  HD3 ARG A 110      -6.546  -0.388  -9.030  1.00 97.14           H  
ATOM   1803  NE  ARG A 110      -6.741  -0.433 -11.123  1.00 97.14           N  
ATOM   1804  HE  ARG A 110      -6.733  -1.196 -11.785  1.00 97.14           H  
ATOM   1805  NH1 ARG A 110      -7.654   1.653 -10.778  1.00 97.14           N  
ATOM   1806 HH11 ARG A 110      -8.289   2.373 -11.091  1.00 97.14           H  
ATOM   1807 HH12 ARG A 110      -7.113   1.756  -9.931  1.00 97.14           H  
ATOM   1808  NH2 ARG A 110      -8.190   0.434 -12.590  1.00 97.14           N  
ATOM   1809 HH21 ARG A 110      -8.783   1.155 -12.975  1.00 97.14           H  
ATOM   1810 HH22 ARG A 110      -8.035  -0.417 -13.112  1.00 97.14           H  
ATOM   1811  CZ  ARG A 110      -7.525   0.560 -11.484  1.00 97.14           C  
ATOM   1812  N   ARG A 111      -1.488  -3.402  -7.836  1.00 97.07           N  
ATOM   1813  H   ARG A 111      -1.429  -3.390  -8.844  1.00 97.07           H  
ATOM   1814  CA  ARG A 111      -0.244  -3.328  -7.063  1.00 97.07           C  
ATOM   1815  HA  ARG A 111      -0.483  -3.099  -6.024  1.00 97.07           H  
ATOM   1816  C   ARG A 111       0.639  -2.204  -7.574  1.00 97.07           C  
ATOM   1817  CB  ARG A 111       0.500  -4.669  -7.121  1.00 97.07           C  
ATOM   1818  HB2 ARG A 111       1.488  -4.550  -6.675  1.00 97.07           H  
ATOM   1819  HB3 ARG A 111       0.643  -4.944  -8.166  1.00 97.07           H  
ATOM   1820  O   ARG A 111       0.720  -1.968  -8.771  1.00 97.07           O  
ATOM   1821  CG  ARG A 111      -0.221  -5.818  -6.404  1.00 97.07           C  
ATOM   1822  HG2 ARG A 111      -1.233  -5.931  -6.793  1.00 97.07           H  
ATOM   1823  HG3 ARG A 111       0.325  -6.733  -6.636  1.00 97.07           H  
ATOM   1824  CD  ARG A 111      -0.286  -5.630  -4.882  1.00 97.07           C  
ATOM   1825  HD2 ARG A 111      -0.991  -4.827  -4.665  1.00 97.07           H  
ATOM   1826  HD3 ARG A 111       0.701  -5.347  -4.516  1.00 97.07           H  
ATOM   1827  NE  ARG A 111      -0.699  -6.877  -4.215  1.00 97.07           N  
ATOM   1828  HE  ARG A 111      -0.361  -7.721  -4.654  1.00 97.07           H  
ATOM   1829  NH1 ARG A 111      -1.632  -5.954  -2.333  1.00 97.07           N  
ATOM   1830 HH11 ARG A 111      -1.296  -5.052  -2.640  1.00 97.07           H  
ATOM   1831 HH12 ARG A 111      -2.211  -6.090  -1.517  1.00 97.07           H  
ATOM   1832  NH2 ARG A 111      -1.838  -8.137  -2.684  1.00 97.07           N  
ATOM   1833 HH21 ARG A 111      -2.414  -8.205  -1.857  1.00 97.07           H  
ATOM   1834 HH22 ARG A 111      -1.576  -8.969  -3.193  1.00 97.07           H  
ATOM   1835  CZ  ARG A 111      -1.381  -6.985  -3.086  1.00 97.07           C  
ATOM   1836  N   ARG A 112       1.324  -1.525  -6.657  1.00 96.41           N  
ATOM   1837  H   ARG A 112       1.206  -1.802  -5.693  1.00 96.41           H  
ATOM   1838  CA  ARG A 112       2.348  -0.523  -6.980  1.00 96.41           C  
ATOM   1839  HA  ARG A 112       2.278  -0.251  -8.033  1.00 96.41           H  
ATOM   1840  C   ARG A 112       3.728  -1.117  -6.759  1.00 96.41           C  
ATOM   1841  CB  ARG A 112       2.137   0.746  -6.150  1.00 96.41           C  
ATOM   1842  HB2 ARG A 112       3.001   1.399  -6.271  1.00 96.41           H  
ATOM   1843  HB3 ARG A 112       2.047   0.480  -5.096  1.00 96.41           H  
ATOM   1844  O   ARG A 112       3.980  -1.692  -5.701  1.00 96.41           O  
ATOM   1845  CG  ARG A 112       0.885   1.511  -6.592  1.00 96.41           C  
ATOM   1846  HG2 ARG A 112       1.001   1.821  -7.630  1.00 96.41           H  
ATOM   1847  HG3 ARG A 112       0.006   0.874  -6.503  1.00 96.41           H  
ATOM   1848  CD  ARG A 112       0.703   2.746  -5.708  1.00 96.41           C  
ATOM   1849  HD2 ARG A 112       0.570   2.425  -4.674  1.00 96.41           H  
ATOM   1850  HD3 ARG A 112       1.599   3.363  -5.777  1.00 96.41           H  
ATOM   1851  NE  ARG A 112      -0.464   3.537  -6.126  1.00 96.41           N  
ATOM   1852  HE  ARG A 112      -0.986   3.212  -6.927  1.00 96.41           H  
ATOM   1853  NH1 ARG A 112      -0.171   5.278  -4.659  1.00 96.41           N  
ATOM   1854 HH11 ARG A 112       0.690   4.862  -4.333  1.00 96.41           H  
ATOM   1855 HH12 ARG A 112      -0.469   6.185  -4.329  1.00 96.41           H  
ATOM   1856  NH2 ARG A 112      -1.914   5.283  -6.059  1.00 96.41           N  
ATOM   1857 HH21 ARG A 112      -2.448   4.885  -6.819  1.00 96.41           H  
ATOM   1858 HH22 ARG A 112      -2.256   6.130  -5.630  1.00 96.41           H  
ATOM   1859  CZ  ARG A 112      -0.843   4.693  -5.613  1.00 96.41           C  
ATOM   1860  N   LEU A 113       4.624  -0.961  -7.725  1.00 96.35           N  
ATOM   1861  H   LEU A 113       4.324  -0.536  -8.590  1.00 96.35           H  
ATOM   1862  CA  LEU A 113       5.991  -1.467  -7.630  1.00 96.35           C  
ATOM   1863  HA  LEU A 113       5.967  -2.429  -7.118  1.00 96.35           H  
ATOM   1864  C   LEU A 113       6.876  -0.520  -6.807  1.00 96.35           C  
ATOM   1865  CB  LEU A 113       6.509  -1.690  -9.056  1.00 96.35           C  
ATOM   1866  HB2 LEU A 113       5.822  -2.368  -9.561  1.00 96.35           H  
ATOM   1867  HB3 LEU A 113       6.506  -0.737  -9.585  1.00 96.35           H  
ATOM   1868  O   LEU A 113       7.384   0.470  -7.327  1.00 96.35           O  
ATOM   1869  CG  LEU A 113       7.920  -2.293  -9.116  1.00 96.35           C  
ATOM   1870  HG  LEU A 113       8.613  -1.699  -8.521  1.00 96.35           H  
ATOM   1871  CD1 LEU A 113       7.917  -3.727  -8.593  1.00 96.35           C  
ATOM   1872 HD11 LEU A 113       8.920  -4.145  -8.684  1.00 96.35           H  
ATOM   1873 HD12 LEU A 113       7.213  -4.338  -9.157  1.00 96.35           H  
ATOM   1874 HD13 LEU A 113       7.655  -3.746  -7.535  1.00 96.35           H  
ATOM   1875  CD2 LEU A 113       8.409  -2.289 -10.560  1.00 96.35           C  
ATOM   1876 HD21 LEU A 113       7.730  -2.870 -11.184  1.00 96.35           H  
ATOM   1877 HD22 LEU A 113       8.454  -1.265 -10.929  1.00 96.35           H  
ATOM   1878 HD23 LEU A 113       9.406  -2.726 -10.608  1.00 96.35           H  
ATOM   1879  N   ALA A 114       7.073  -0.808  -5.521  1.00 93.95           N  
ATOM   1880  H   ALA A 114       6.695  -1.667  -5.148  1.00 93.95           H  
ATOM   1881  CA  ALA A 114       7.934   0.007  -4.658  1.00 93.95           C  
ATOM   1882  HA  ALA A 114       7.735   1.062  -4.846  1.00 93.95           H  
ATOM   1883  C   ALA A 114       9.425  -0.236  -4.942  1.00 93.95           C  
ATOM   1884  CB  ALA A 114       7.579  -0.292  -3.200  1.00 93.95           C  
ATOM   1885  HB1 ALA A 114       8.220   0.292  -2.540  1.00 93.95           H  
ATOM   1886  HB2 ALA A 114       6.540  -0.008  -3.031  1.00 93.95           H  
ATOM   1887  HB3 ALA A 114       7.710  -1.351  -2.981  1.00 93.95           H  
ATOM   1888  O   ALA A 114      10.233   0.696  -4.933  1.00 93.95           O  
ATOM   1889  N   SER A 115       9.786  -1.488  -5.223  1.00 93.33           N  
ATOM   1890  H   SER A 115       9.073  -2.203  -5.205  1.00 93.33           H  
ATOM   1891  CA  SER A 115      11.112  -1.893  -5.690  1.00 93.33           C  
ATOM   1892  HA  SER A 115      11.504  -1.131  -6.363  1.00 93.33           H  
ATOM   1893  C   SER A 115      11.022  -3.213  -6.452  1.00 93.33           C  
ATOM   1894  CB  SER A 115      12.071  -2.047  -4.500  1.00 93.33           C  
ATOM   1895  HB2 SER A 115      13.089  -2.122  -4.880  1.00 93.33           H  
ATOM   1896  HB3 SER A 115      12.011  -1.169  -3.856  1.00 93.33           H  
ATOM   1897  O   SER A 115      10.007  -3.900  -6.379  1.00 93.33           O  
ATOM   1898  OG  SER A 115      11.787  -3.213  -3.750  1.00 93.33           O  
ATOM   1899  HG  SER A 115      11.038  -3.040  -3.175  1.00 93.33           H  
ATOM   1900  N   ALA A 116      12.108  -3.627  -7.103  1.00 94.95           N  
ATOM   1901  H   ALA A 116      12.882  -2.989  -7.215  1.00 94.95           H  
ATOM   1902  CA  ALA A 116      12.206  -4.921  -7.777  1.00 94.95           C  
ATOM   1903  HA  ALA A 116      11.543  -4.917  -8.643  1.00 94.95           H  
ATOM   1904  C   ALA A 116      11.814  -6.137  -6.907  1.00 94.95           C  
ATOM   1905  CB  ALA A 116      13.650  -5.049  -8.263  1.00 94.95           C  
ATOM   1906  HB1 ALA A 116      14.347  -4.903  -7.438  1.00 94.95           H  
ATOM   1907  HB2 ALA A 116      13.835  -4.311  -9.044  1.00 94.95           H  
ATOM   1908  HB3 ALA A 116      13.804  -6.049  -8.669  1.00 94.95           H  
ATOM   1909  O   ALA A 116      11.429  -7.172  -7.451  1.00 94.95           O  
ATOM   1910  N   GLY A 117      11.878  -6.015  -5.575  1.00 94.42           N  
ATOM   1911  H   GLY A 117      12.148  -5.118  -5.195  1.00 94.42           H  
ATOM   1912  CA  GLY A 117      11.499  -7.061  -4.622  1.00 94.42           C  
ATOM   1913  HA2 GLY A 117      11.258  -7.982  -5.152  1.00 94.42           H  
ATOM   1914  HA3 GLY A 117      12.351  -7.265  -3.973  1.00 94.42           H  
ATOM   1915  C   GLY A 117      10.306  -6.725  -3.724  1.00 94.42           C  
ATOM   1916  O   GLY A 117      10.041  -7.479  -2.796  1.00 94.42           O  
ATOM   1917  N   GLU A 118       9.598  -5.611  -3.935  1.00 95.95           N  
ATOM   1918  H   GLU A 118       9.791  -5.039  -4.745  1.00 95.95           H  
ATOM   1919  CA  GLU A 118       8.489  -5.227  -3.056  1.00 95.95           C  
ATOM   1920  HA  GLU A 118       8.077  -6.133  -2.612  1.00 95.95           H  
ATOM   1921  C   GLU A 118       7.345  -4.545  -3.808  1.00 95.95           C  
ATOM   1922  CB  GLU A 118       9.005  -4.359  -1.895  1.00 95.95           C  
ATOM   1923  HB2 GLU A 118       9.363  -3.406  -2.285  1.00 95.95           H  
ATOM   1924  HB3 GLU A 118       9.840  -4.876  -1.423  1.00 95.95           H  
ATOM   1925  O   GLU A 118       7.533  -3.556  -4.523  1.00 95.95           O  
ATOM   1926  CG  GLU A 118       7.925  -4.106  -0.827  1.00 95.95           C  
ATOM   1927  HG2 GLU A 118       7.168  -3.439  -1.237  1.00 95.95           H  
ATOM   1928  HG3 GLU A 118       7.446  -5.055  -0.586  1.00 95.95           H  
ATOM   1929  CD  GLU A 118       8.493  -3.488   0.462  1.00 95.95           C  
ATOM   1930  OE1 GLU A 118       7.934  -3.782   1.547  1.00 95.95           O  
ATOM   1931  OE2 GLU A 118       9.475  -2.718   0.365  1.00 95.95           O  
ATOM   1932  N   LEU A 119       6.138  -5.062  -3.582  1.00 97.35           N  
ATOM   1933  H   LEU A 119       6.079  -5.861  -2.967  1.00 97.35           H  
ATOM   1934  CA  LEU A 119       4.879  -4.487  -4.030  1.00 97.35           C  
ATOM   1935  HA  LEU A 119       5.085  -3.727  -4.783  1.00 97.35           H  
ATOM   1936  C   LEU A 119       4.147  -3.793  -2.876  1.00 97.35           C  
ATOM   1937  CB  LEU A 119       3.992  -5.573  -4.667  1.00 97.35           C  
ATOM   1938  HB2 LEU A 119       3.778  -6.333  -3.916  1.00 97.35           H  
ATOM   1939  HB3 LEU A 119       3.044  -5.121  -4.960  1.00 97.35           H  
ATOM   1940  O   LEU A 119       4.330  -4.093  -1.696  1.00 97.35           O  
ATOM   1941  CG  LEU A 119       4.591  -6.277  -5.893  1.00 97.35           C  
ATOM   1942  HG  LEU A 119       5.532  -6.750  -5.612  1.00 97.35           H  
ATOM   1943  CD1 LEU A 119       3.640  -7.368  -6.363  1.00 97.35           C  
ATOM   1944 HD11 LEU A 119       3.493  -8.098  -5.567  1.00 97.35           H  
ATOM   1945 HD12 LEU A 119       2.673  -6.942  -6.631  1.00 97.35           H  
ATOM   1946 HD13 LEU A 119       4.054  -7.883  -7.230  1.00 97.35           H  
ATOM   1947  CD2 LEU A 119       4.829  -5.308  -7.052  1.00 97.35           C  
ATOM   1948 HD21 LEU A 119       5.184  -5.856  -7.924  1.00 97.35           H  
ATOM   1949 HD22 LEU A 119       5.597  -4.588  -6.769  1.00 97.35           H  
ATOM   1950 HD23 LEU A 119       3.908  -4.785  -7.310  1.00 97.35           H  
ATOM   1951  N   GLN A 120       3.257  -2.881  -3.239  1.00 96.83           N  
ATOM   1952  H   GLN A 120       3.218  -2.639  -4.219  1.00 96.83           H  
ATOM   1953  CA  GLN A 120       2.362  -2.171  -2.331  1.00 96.83           C  
ATOM   1954  HA  GLN A 120       2.385  -2.640  -1.348  1.00 96.83           H  
ATOM   1955  C   GLN A 120       0.916  -2.244  -2.824  1.00 96.83           C  
ATOM   1956  CB  GLN A 120       2.846  -0.727  -2.191  1.00 96.83           C  
ATOM   1957  HB2 GLN A 120       3.021  -0.299  -3.178  1.00 96.83           H  
ATOM   1958  HB3 GLN A 120       2.070  -0.138  -1.701  1.00 96.83           H  
ATOM   1959  O   GLN A 120       0.659  -2.557  -3.989  1.00 96.83           O  
ATOM   1960  CG  GLN A 120       4.140  -0.646  -1.370  1.00 96.83           C  
ATOM   1961  HG2 GLN A 120       4.003  -1.156  -0.416  1.00 96.83           H  
ATOM   1962  HG3 GLN A 120       4.940  -1.158  -1.904  1.00 96.83           H  
ATOM   1963  CD  GLN A 120       4.568   0.790  -1.096  1.00 96.83           C  
ATOM   1964  NE2 GLN A 120       5.728   0.996  -0.512  1.00 96.83           N  
ATOM   1965 HE21 GLN A 120       6.328   0.224  -0.259  1.00 96.83           H  
ATOM   1966 HE22 GLN A 120       5.985   1.960  -0.354  1.00 96.83           H  
ATOM   1967  OE1 GLN A 120       3.871   1.749  -1.384  1.00 96.83           O  
ATOM   1968  N   LYS A 121      -0.045  -1.966  -1.934  1.00 97.05           N  
ATOM   1969  H   LYS A 121       0.231  -1.587  -1.040  1.00 97.05           H  
ATOM   1970  CA  LYS A 121      -1.474  -1.932  -2.282  1.00 97.05           C  
ATOM   1971  HA  LYS A 121      -1.766  -2.876  -2.740  1.00 97.05           H  
ATOM   1972  C   LYS A 121      -1.721  -0.827  -3.315  1.00 97.05           C  
ATOM   1973  CB  LYS A 121      -2.316  -1.709  -1.011  1.00 97.05           C  
ATOM   1974  HB2 LYS A 121      -3.352  -1.539  -1.301  1.00 97.05           H  
ATOM   1975  HB3 LYS A 121      -1.965  -0.813  -0.499  1.00 97.05           H  
ATOM   1976  O   LYS A 121      -1.270   0.298  -3.114  1.00 97.05           O  
ATOM   1977  CG  LYS A 121      -2.270  -2.907  -0.043  1.00 97.05           C  
ATOM   1978  HG2 LYS A 121      -1.237  -3.162   0.191  1.00 97.05           H  
ATOM   1979  HG3 LYS A 121      -2.734  -3.762  -0.535  1.00 97.05           H  
ATOM   1980  CD  LYS A 121      -3.028  -2.625   1.266  1.00 97.05           C  
ATOM   1981  HD2 LYS A 121      -3.305  -3.572   1.730  1.00 97.05           H  
ATOM   1982  HD3 LYS A 121      -3.946  -2.085   1.037  1.00 97.05           H  
ATOM   1983  CE  LYS A 121      -2.183  -1.819   2.267  1.00 97.05           C  
ATOM   1984  HE2 LYS A 121      -1.745  -0.966   1.750  1.00 97.05           H  
ATOM   1985  HE3 LYS A 121      -1.372  -2.445   2.640  1.00 97.05           H  
ATOM   1986  NZ  LYS A 121      -3.009  -1.319   3.394  1.00 97.05           N  
ATOM   1987  HZ1 LYS A 121      -3.614  -0.598   3.027  1.00 97.05           H  
ATOM   1988  HZ2 LYS A 121      -2.471  -0.868   4.121  1.00 97.05           H  
ATOM   1989  HZ3 LYS A 121      -3.599  -2.029   3.802  1.00 97.05           H  
ATOM   1990  N   GLY A 122      -2.407  -1.158  -4.409  1.00 96.08           N  
ATOM   1991  H   GLY A 122      -2.676  -2.121  -4.550  1.00 96.08           H  
ATOM   1992  CA  GLY A 122      -2.759  -0.228  -5.489  1.00 96.08           C  
ATOM   1993  HA2 GLY A 122      -2.211   0.708  -5.376  1.00 96.08           H  
ATOM   1994  HA3 GLY A 122      -2.465  -0.670  -6.441  1.00 96.08           H  
ATOM   1995  C   GLY A 122      -4.252   0.107  -5.578  1.00 96.08           C  
ATOM   1996  O   GLY A 122      -4.636   0.868  -6.459  1.00 96.08           O  
ATOM   1997  N   ASN A 123      -5.085  -0.461  -4.700  1.00 95.96           N  
ATOM   1998  H   ASN A 123      -4.697  -1.059  -3.985  1.00 95.96           H  
ATOM   1999  CA  ASN A 123      -6.518  -0.179  -4.615  1.00 95.96           C  
ATOM   2000  HA  ASN A 123      -6.839   0.354  -5.510  1.00 95.96           H  
ATOM   2001  C   ASN A 123      -6.829   0.707  -3.407  1.00 95.96           C  
ATOM   2002  CB  ASN A 123      -7.309  -1.492  -4.515  1.00 95.96           C  
ATOM   2003  HB2 ASN A 123      -6.998  -2.022  -3.614  1.00 95.96           H  
ATOM   2004  HB3 ASN A 123      -8.372  -1.268  -4.423  1.00 95.96           H  
ATOM   2005  O   ASN A 123      -6.183   0.588  -2.365  1.00 95.96           O  
ATOM   2006  CG  ASN A 123      -7.105  -2.407  -5.698  1.00 95.96           C  
ATOM   2007  ND2 ASN A 123      -7.866  -2.242  -6.757  1.00 95.96           N  
ATOM   2008 HD21 ASN A 123      -7.785  -2.884  -7.532  1.00 95.96           H  
ATOM   2009 HD22 ASN A 123      -8.573  -1.521  -6.777  1.00 95.96           H  
ATOM   2010  OD1 ASN A 123      -6.253  -3.275  -5.665  1.00 95.96           O  
ATOM   2011  N   GLU A 124      -7.874   1.516  -3.539  1.00 92.44           N  
ATOM   2012  H   GLU A 124      -8.367   1.554  -4.420  1.00 92.44           H  
ATOM   2013  CA  GLU A 124      -8.483   2.288  -2.458  1.00 92.44           C  
ATOM   2014  HA  GLU A 124      -7.864   2.232  -1.562  1.00 92.44           H  
ATOM   2015  C   GLU A 124      -9.853   1.704  -2.121  1.00 92.44           C  
ATOM   2016  CB  GLU A 124      -8.601   3.761  -2.865  1.00 92.44           C  
ATOM   2017  HB2 GLU A 124      -9.252   4.279  -2.161  1.00 92.44           H  
ATOM   2018  HB3 GLU A 124      -9.037   3.818  -3.862  1.00 92.44           H  
ATOM   2019  O   GLU A 124     -10.583   1.246  -3.004  1.00 92.44           O  
ATOM   2020  CG  GLU A 124      -7.221   4.429  -2.841  1.00 92.44           C  
ATOM   2021  HG2 GLU A 124      -6.525   3.836  -3.435  1.00 92.44           H  
ATOM   2022  HG3 GLU A 124      -6.875   4.433  -1.807  1.00 92.44           H  
ATOM   2023  CD  GLU A 124      -7.206   5.863  -3.377  1.00 92.44           C  
ATOM   2024  OE1 GLU A 124      -6.152   6.509  -3.187  1.00 92.44           O  
ATOM   2025  OE2 GLU A 124      -8.197   6.270  -4.015  1.00 92.44           O  
ATOM   2026  N   ILE A 125     -10.184   1.697  -0.832  1.00 95.10           N  
ATOM   2027  H   ILE A 125      -9.569   2.152  -0.173  1.00 95.10           H  
ATOM   2028  CA  ILE A 125     -11.526   1.364  -0.363  1.00 95.10           C  
ATOM   2029  HA  ILE A 125     -11.932   0.589  -1.013  1.00 95.10           H  
ATOM   2030  C   ILE A 125     -12.410   2.605  -0.498  1.00 95.10           C  
ATOM   2031  CB  ILE A 125     -11.479   0.781   1.067  1.00 95.10           C  
ATOM   2032  HB  ILE A 125     -10.821  -0.087   1.034  1.00 95.10           H  
ATOM   2033  O   ILE A 125     -12.034   3.689  -0.061  1.00 95.10           O  
ATOM   2034  CG1 ILE A 125     -12.877   0.291   1.501  1.00 95.10           C  
ATOM   2035 HG12 ILE A 125     -13.333  -0.270   0.685  1.00 95.10           H  
ATOM   2036 HG13 ILE A 125     -13.513   1.148   1.721  1.00 95.10           H  
ATOM   2037  CG2 ILE A 125     -10.895   1.774   2.095  1.00 95.10           C  
ATOM   2038 HG21 ILE A 125      -9.926   2.150   1.765  1.00 95.10           H  
ATOM   2039 HG22 ILE A 125     -10.752   1.283   3.058  1.00 95.10           H  
ATOM   2040 HG23 ILE A 125     -11.569   2.618   2.239  1.00 95.10           H  
ATOM   2041  CD1 ILE A 125     -12.833  -0.624   2.733  1.00 95.10           C  
ATOM   2042 HD11 ILE A 125     -13.848  -0.879   3.037  1.00 95.10           H  
ATOM   2043 HD12 ILE A 125     -12.290  -1.538   2.495  1.00 95.10           H  
ATOM   2044 HD13 ILE A 125     -12.353  -0.124   3.575  1.00 95.10           H  
ATOM   2045  N   ALA A 126     -13.588   2.441  -1.091  1.00 93.10           N  
ATOM   2046  H   ALA A 126     -13.848   1.525  -1.429  1.00 93.10           H  
ATOM   2047  CA  ALA A 126     -14.602   3.483  -1.153  1.00 93.10           C  
ATOM   2048  HA  ALA A 126     -14.175   4.440  -0.852  1.00 93.10           H  
ATOM   2049  C   ALA A 126     -15.726   3.128  -0.179  1.00 93.10           C  
ATOM   2050  CB  ALA A 126     -15.088   3.633  -2.598  1.00 93.10           C  
ATOM   2051  HB1 ALA A 126     -15.838   4.423  -2.651  1.00 93.10           H  
ATOM   2052  HB2 ALA A 126     -15.531   2.700  -2.945  1.00 93.10           H  
ATOM   2053  HB3 ALA A 126     -14.250   3.899  -3.242  1.00 93.10           H  
ATOM   2054  O   ALA A 126     -16.314   2.050  -0.275  1.00 93.10           O  
ATOM   2055  N   LEU A 127     -16.010   4.027   0.762  1.00 95.36           N  
ATOM   2056  H   LEU A 127     -15.518   4.908   0.756  1.00 95.36           H  
ATOM   2057  CA  LEU A 127     -17.155   3.899   1.656  1.00 95.36           C  
ATOM   2058  HA  LEU A 127     -17.513   2.870   1.636  1.00 95.36           H  
ATOM   2059  C   LEU A 127     -18.276   4.835   1.199  1.00 95.36           C  
ATOM   2060  CB  LEU A 127     -16.770   4.234   3.100  1.00 95.36           C  
ATOM   2061  HB2 LEU A 127     -16.385   5.254   3.114  1.00 95.36           H  
ATOM   2062  HB3 LEU A 127     -17.672   4.213   3.712  1.00 95.36           H  
ATOM   2063  O   LEU A 127     -17.995   5.992   0.879  1.00 95.36           O  
ATOM   2064  CG  LEU A 127     -15.734   3.299   3.731  1.00 95.36           C  
ATOM   2065  HG  LEU A 127     -14.816   3.336   3.144  1.00 95.36           H  
ATOM   2066  CD1 LEU A 127     -15.429   3.826   5.131  1.00 95.36           C  
ATOM   2067 HD11 LEU A 127     -15.578   4.905   5.189  1.00 95.36           H  
ATOM   2068 HD12 LEU A 127     -16.063   3.348   5.878  1.00 95.36           H  
ATOM   2069 HD13 LEU A 127     -14.373   3.650   5.334  1.00 95.36           H  
ATOM   2070  CD2 LEU A 127     -16.209   1.845   3.824  1.00 95.36           C  
ATOM   2071 HD21 LEU A 127     -15.482   1.256   4.382  1.00 95.36           H  
ATOM   2072 HD22 LEU A 127     -17.176   1.793   4.325  1.00 95.36           H  
ATOM   2073 HD23 LEU A 127     -16.294   1.423   2.822  1.00 95.36           H  
ATOM   2074  N   PRO A 128     -19.541   4.385   1.235  1.00 97.24           N  
ATOM   2075  CA  PRO A 128     -20.691   5.273   1.145  1.00 97.24           C  
ATOM   2076  HA  PRO A 128     -20.757   5.652   0.125  1.00 97.24           H  
ATOM   2077  C   PRO A 128     -20.590   6.446   2.131  1.00 97.24           C  
ATOM   2078  CB  PRO A 128     -21.905   4.386   1.440  1.00 97.24           C  
ATOM   2079  HB2 PRO A 128     -22.095   4.354   2.513  1.00 97.24           H  
ATOM   2080  HB3 PRO A 128     -22.793   4.721   0.904  1.00 97.24           H  
ATOM   2081  O   PRO A 128     -20.201   6.268   3.289  1.00 97.24           O  
ATOM   2082  CG  PRO A 128     -21.453   3.001   0.981  1.00 97.24           C  
ATOM   2083  HG2 PRO A 128     -21.578   2.914  -0.099  1.00 97.24           H  
ATOM   2084  HG3 PRO A 128     -21.991   2.205   1.495  1.00 97.24           H  
ATOM   2085  CD  PRO A 128     -19.967   2.996   1.326  1.00 97.24           C  
ATOM   2086  HD2 PRO A 128     -19.814   2.632   2.342  1.00 97.24           H  
ATOM   2087  HD3 PRO A 128     -19.426   2.368   0.618  1.00 97.24           H  
ATOM   2088  N   SER A 129     -20.985   7.643   1.692  1.00 97.35           N  
ATOM   2089  H   SER A 129     -21.342   7.724   0.751  1.00 97.35           H  
ATOM   2090  CA  SER A 129     -20.890   8.881   2.483  1.00 97.35           C  
ATOM   2091  HA  SER A 129     -19.838   9.097   2.670  1.00 97.35           H  
ATOM   2092  C   SER A 129     -21.586   8.776   3.844  1.00 97.35           C  
ATOM   2093  CB  SER A 129     -21.487  10.048   1.690  1.00 97.35           C  
ATOM   2094  HB2 SER A 129     -21.492  10.945   2.310  1.00 97.35           H  
ATOM   2095  HB3 SER A 129     -20.876  10.233   0.806  1.00 97.35           H  
ATOM   2096  O   SER A 129     -21.049   9.245   4.845  1.00 97.35           O  
ATOM   2097  OG  SER A 129     -22.807   9.731   1.289  1.00 97.35           O  
ATOM   2098  HG  SER A 129     -23.192  10.485   0.837  1.00 97.35           H  
ATOM   2099  N   GLN A 130     -22.727   8.085   3.913  1.00 97.82           N  
ATOM   2100  H   GLN A 130     -23.150   7.802   3.040  1.00 97.82           H  
ATOM   2101  CA  GLN A 130     -23.460   7.840   5.159  1.00 97.82           C  
ATOM   2102  HA  GLN A 130     -23.730   8.806   5.584  1.00 97.82           H  
ATOM   2103  C   GLN A 130     -22.626   7.100   6.219  1.00 97.82           C  
ATOM   2104  CB  GLN A 130     -24.764   7.089   4.841  1.00 97.82           C  
ATOM   2105  HB2 GLN A 130     -25.375   7.054   5.742  1.00 97.82           H  
ATOM   2106  HB3 GLN A 130     -25.311   7.658   4.089  1.00 97.82           H  
ATOM   2107  O   GLN A 130     -22.729   7.410   7.404  1.00 97.82           O  
ATOM   2108  CG  GLN A 130     -24.553   5.648   4.336  1.00 97.82           C  
ATOM   2109  HG2 GLN A 130     -23.880   5.645   3.478  1.00 97.82           H  
ATOM   2110  HG3 GLN A 130     -24.109   5.053   5.134  1.00 97.82           H  
ATOM   2111  CD  GLN A 130     -25.847   4.964   3.917  1.00 97.82           C  
ATOM   2112  NE2 GLN A 130     -25.892   3.652   3.927  1.00 97.82           N  
ATOM   2113 HE21 GLN A 130     -25.123   3.097   4.276  1.00 97.82           H  
ATOM   2114 HE22 GLN A 130     -26.796   3.249   3.723  1.00 97.82           H  
ATOM   2115  OE1 GLN A 130     -26.826   5.596   3.567  1.00 97.82           O  
ATOM   2116  N   PHE A 131     -21.758   6.168   5.809  1.00 98.29           N  
ATOM   2117  H   PHE A 131     -21.641   6.013   4.818  1.00 98.29           H  
ATOM   2118  CA  PHE A 131     -20.882   5.433   6.724  1.00 98.29           C  
ATOM   2119  HA  PHE A 131     -21.441   5.144   7.614  1.00 98.29           H  
ATOM   2120  C   PHE A 131     -19.733   6.306   7.216  1.00 98.29           C  
ATOM   2121  CB  PHE A 131     -20.353   4.163   6.043  1.00 98.29           C  
ATOM   2122  HB2 PHE A 131     -19.815   4.448   5.139  1.00 98.29           H  
ATOM   2123  HB3 PHE A 131     -19.626   3.698   6.711  1.00 98.29           H  
ATOM   2124  O   PHE A 131     -19.357   6.218   8.383  1.00 98.29           O  
ATOM   2125  CG  PHE A 131     -21.387   3.110   5.678  1.00 98.29           C  
ATOM   2126  CD1 PHE A 131     -22.666   3.084   6.271  1.00 98.29           C  
ATOM   2127  HD1 PHE A 131     -22.950   3.806   7.022  1.00 98.29           H  
ATOM   2128  CD2 PHE A 131     -21.053   2.117   4.741  1.00 98.29           C  
ATOM   2129  HD2 PHE A 131     -20.056   2.083   4.326  1.00 98.29           H  
ATOM   2130  CE1 PHE A 131     -23.603   2.106   5.906  1.00 98.29           C  
ATOM   2131  HE1 PHE A 131     -24.574   2.078   6.377  1.00 98.29           H  
ATOM   2132  CE2 PHE A 131     -22.004   1.153   4.364  1.00 98.29           C  
ATOM   2133  HE2 PHE A 131     -21.768   0.396   3.631  1.00 98.29           H  
ATOM   2134  CZ  PHE A 131     -23.276   1.139   4.950  1.00 98.29           C  
ATOM   2135  HZ  PHE A 131     -23.991   0.373   4.688  1.00 98.29           H  
ATOM   2136  N   MET A 132     -19.219   7.194   6.360  1.00 97.15           N  
ATOM   2137  H   MET A 132     -19.589   7.228   5.421  1.00 97.15           H  
ATOM   2138  CA  MET A 132     -18.217   8.179   6.762  1.00 97.15           C  
ATOM   2139  HA  MET A 132     -17.394   7.647   7.239  1.00 97.15           H  
ATOM   2140  C   MET A 132     -18.788   9.161   7.795  1.00 97.15           C  
ATOM   2141  CB  MET A 132     -17.683   8.907   5.519  1.00 97.15           C  
ATOM   2142  HB2 MET A 132     -18.455   9.560   5.113  1.00 97.15           H  
ATOM   2143  HB3 MET A 132     -17.424   8.175   4.754  1.00 97.15           H  
ATOM   2144  O   MET A 132     -18.185   9.363   8.849  1.00 97.15           O  
ATOM   2145  CG  MET A 132     -16.446   9.751   5.845  1.00 97.15           C  
ATOM   2146  HG2 MET A 132     -16.718  10.497   6.591  1.00 97.15           H  
ATOM   2147  HG3 MET A 132     -16.144  10.284   4.943  1.00 97.15           H  
ATOM   2148  SD  MET A 132     -15.014   8.822   6.466  1.00 97.15           S  
ATOM   2149  CE  MET A 132     -14.556   7.884   4.983  1.00 97.15           C  
ATOM   2150  HE1 MET A 132     -14.346   8.572   4.164  1.00 97.15           H  
ATOM   2151  HE2 MET A 132     -13.665   7.292   5.191  1.00 97.15           H  
ATOM   2152  HE3 MET A 132     -15.368   7.215   4.697  1.00 97.15           H  
ATOM   2153  N   THR A 133     -19.980   9.712   7.541  1.00 97.73           N  
ATOM   2154  H   THR A 133     -20.403   9.563   6.636  1.00 97.73           H  
ATOM   2155  CA  THR A 133     -20.684  10.591   8.490  1.00 97.73           C  
ATOM   2156  HA  THR A 133     -20.048  11.449   8.711  1.00 97.73           H  
ATOM   2157  C   THR A 133     -20.965   9.873   9.807  1.00 97.73           C  
ATOM   2158  CB  THR A 133     -21.996  11.113   7.884  1.00 97.73           C  
ATOM   2159  HB  THR A 133     -22.636  10.275   7.610  1.00 97.73           H  
ATOM   2160  O   THR A 133     -20.696  10.420  10.876  1.00 97.73           O  
ATOM   2161  CG2 THR A 133     -22.759  12.044   8.827  1.00 97.73           C  
ATOM   2162 HG21 THR A 133     -22.112  12.858   9.154  1.00 97.73           H  
ATOM   2163 HG22 THR A 133     -23.630  12.456   8.317  1.00 97.73           H  
ATOM   2164 HG23 THR A 133     -23.110  11.492   9.699  1.00 97.73           H  
ATOM   2165  OG1 THR A 133     -21.701  11.860   6.729  1.00 97.73           O  
ATOM   2166  HG1 THR A 133     -22.525  12.209   6.383  1.00 97.73           H  
ATOM   2167  N   PHE A 134     -21.443   8.627   9.747  1.00 98.52           N  
ATOM   2168  H   PHE A 134     -21.677   8.234   8.847  1.00 98.52           H  
ATOM   2169  CA  PHE A 134     -21.673   7.806  10.931  1.00 98.52           C  
ATOM   2170  HA  PHE A 134     -22.373   8.321  11.589  1.00 98.52           H  
ATOM   2171  C   PHE A 134     -20.395   7.590  11.751  1.00 98.52           C  
ATOM   2172  CB  PHE A 134     -22.305   6.479  10.507  1.00 98.52           C  
ATOM   2173  HB2 PHE A 134     -23.307   6.672  10.125  1.00 98.52           H  
ATOM   2174  HB3 PHE A 134     -21.719   6.045   9.697  1.00 98.52           H  
ATOM   2175  O   PHE A 134     -20.404   7.877  12.943  1.00 98.52           O  
ATOM   2176  CG  PHE A 134     -22.389   5.474  11.632  1.00 98.52           C  
ATOM   2177  CD1 PHE A 134     -21.439   4.439  11.717  1.00 98.52           C  
ATOM   2178  HD1 PHE A 134     -20.668   4.343  10.966  1.00 98.52           H  
ATOM   2179  CD2 PHE A 134     -23.391   5.592  12.611  1.00 98.52           C  
ATOM   2180  HD2 PHE A 134     -24.132   6.375  12.544  1.00 98.52           H  
ATOM   2181  CE1 PHE A 134     -21.496   3.521  12.776  1.00 98.52           C  
ATOM   2182  HE1 PHE A 134     -20.782   2.712  12.828  1.00 98.52           H  
ATOM   2183  CE2 PHE A 134     -23.442   4.672  13.671  1.00 98.52           C  
ATOM   2184  HE2 PHE A 134     -24.230   4.737  14.407  1.00 98.52           H  
ATOM   2185  CZ  PHE A 134     -22.495   3.640  13.756  1.00 98.52           C  
ATOM   2186  HZ  PHE A 134     -22.550   2.925  14.563  1.00 98.52           H  
ATOM   2187  N   LEU A 135     -19.284   7.163  11.139  1.00 98.24           N  
ATOM   2188  H   LEU A 135     -19.324   6.957  10.151  1.00 98.24           H  
ATOM   2189  CA  LEU A 135     -18.012   6.964  11.849  1.00 98.24           C  
ATOM   2190  HA  LEU A 135     -18.171   6.273  12.677  1.00 98.24           H  
ATOM   2191  C   LEU A 135     -17.475   8.259  12.463  1.00 98.24           C  
ATOM   2192  CB  LEU A 135     -16.962   6.397  10.882  1.00 98.24           C  
ATOM   2193  HB2 LEU A 135     -15.975   6.534  11.323  1.00 98.24           H  
ATOM   2194  HB3 LEU A 135     -16.990   6.976   9.959  1.00 98.24           H  
ATOM   2195  O   LEU A 135     -16.965   8.251  13.586  1.00 98.24           O  
ATOM   2196  CG  LEU A 135     -17.126   4.908  10.549  1.00 98.24           C  
ATOM   2197  HG  LEU A 135     -18.130   4.720  10.168  1.00 98.24           H  
ATOM   2198  CD1 LEU A 135     -16.100   4.560   9.470  1.00 98.24           C  
ATOM   2199 HD11 LEU A 135     -16.101   3.489   9.269  1.00 98.24           H  
ATOM   2200 HD12 LEU A 135     -16.351   5.091   8.552  1.00 98.24           H  
ATOM   2201 HD13 LEU A 135     -15.109   4.869   9.802  1.00 98.24           H  
ATOM   2202  CD2 LEU A 135     -16.883   4.007  11.766  1.00 98.24           C  
ATOM   2203 HD21 LEU A 135     -16.942   2.962  11.464  1.00 98.24           H  
ATOM   2204 HD22 LEU A 135     -17.649   4.182  12.521  1.00 98.24           H  
ATOM   2205 HD23 LEU A 135     -15.899   4.204  12.191  1.00 98.24           H  
ATOM   2206  N   TYR A 136     -17.611   9.380  11.755  1.00 97.72           N  
ATOM   2207  H   TYR A 136     -18.013   9.325  10.830  1.00 97.72           H  
ATOM   2208  CA  TYR A 136     -17.210  10.686  12.266  1.00 97.72           C  
ATOM   2209  HA  TYR A 136     -16.155  10.651  12.539  1.00 97.72           H  
ATOM   2210  C   TYR A 136     -17.999  11.069  13.525  1.00 97.72           C  
ATOM   2211  CB  TYR A 136     -17.383  11.730  11.162  1.00 97.72           C  
ATOM   2212  HB2 TYR A 136     -16.697  11.501  10.347  1.00 97.72           H  
ATOM   2213  HB3 TYR A 136     -18.395  11.673  10.761  1.00 97.72           H  
ATOM   2214  O   TYR A 136     -17.402  11.457  14.529  1.00 97.72           O  
ATOM   2215  CG  TYR A 136     -17.130  13.142  11.643  1.00 97.72           C  
ATOM   2216  CD1 TYR A 136     -18.212  13.949  12.043  1.00 97.72           C  
ATOM   2217  HD1 TYR A 136     -19.217  13.556  12.000  1.00 97.72           H  
ATOM   2218  CD2 TYR A 136     -15.817  13.643  11.691  1.00 97.72           C  
ATOM   2219  HD2 TYR A 136     -14.994  13.023  11.367  1.00 97.72           H  
ATOM   2220  CE1 TYR A 136     -17.989  15.269  12.471  1.00 97.72           C  
ATOM   2221  HE1 TYR A 136     -18.826  15.889  12.755  1.00 97.72           H  
ATOM   2222  CE2 TYR A 136     -15.591  14.970  12.097  1.00 97.72           C  
ATOM   2223  HE2 TYR A 136     -14.598  15.391  12.049  1.00 97.72           H  
ATOM   2224  OH  TYR A 136     -16.471  17.084  12.823  1.00 97.72           O  
ATOM   2225  HH  TYR A 136     -17.303  17.562  12.863  1.00 97.72           H  
ATOM   2226  CZ  TYR A 136     -16.677  15.785  12.482  1.00 97.72           C  
ATOM   2227  N   LEU A 137     -19.327  10.920  13.505  1.00 97.74           N  
ATOM   2228  H   LEU A 137     -19.761  10.568  12.664  1.00 97.74           H  
ATOM   2229  CA  LEU A 137     -20.176  11.226  14.660  1.00 97.74           C  
ATOM   2230  HA  LEU A 137     -19.892  12.199  15.061  1.00 97.74           H  
ATOM   2231  C   LEU A 137     -19.962  10.220  15.798  1.00 97.74           C  
ATOM   2232  CB  LEU A 137     -21.649  11.271  14.216  1.00 97.74           C  
ATOM   2233  HB2 LEU A 137     -22.274  11.354  15.105  1.00 97.74           H  
ATOM   2234  HB3 LEU A 137     -21.894  10.329  13.726  1.00 97.74           H  
ATOM   2235  O   LEU A 137     -19.796  10.618  16.951  1.00 97.74           O  
ATOM   2236  CG  LEU A 137     -22.012  12.430  13.269  1.00 97.74           C  
ATOM   2237  HG  LEU A 137     -21.403  12.380  12.366  1.00 97.74           H  
ATOM   2238  CD1 LEU A 137     -23.481  12.313  12.868  1.00 97.74           C  
ATOM   2239 HD11 LEU A 137     -24.122  12.350  13.748  1.00 97.74           H  
ATOM   2240 HD12 LEU A 137     -23.751  13.124  12.191  1.00 97.74           H  
ATOM   2241 HD13 LEU A 137     -23.640  11.368  12.349  1.00 97.74           H  
ATOM   2242  CD2 LEU A 137     -21.793  13.802  13.914  1.00 97.74           C  
ATOM   2243 HD21 LEU A 137     -20.729  13.970  14.085  1.00 97.74           H  
ATOM   2244 HD22 LEU A 137     -22.165  14.580  13.248  1.00 97.74           H  
ATOM   2245 HD23 LEU A 137     -22.326  13.852  14.864  1.00 97.74           H  
ATOM   2246  N   ALA A 138     -19.890   8.928  15.479  1.00 98.19           N  
ATOM   2247  H   ALA A 138     -20.041   8.661  14.517  1.00 98.19           H  
ATOM   2248  CA  ALA A 138     -19.693   7.862  16.451  1.00 98.19           C  
ATOM   2249  HA  ALA A 138     -20.462   7.950  17.218  1.00 98.19           H  
ATOM   2250  C   ALA A 138     -18.333   7.969  17.160  1.00 98.19           C  
ATOM   2251  CB  ALA A 138     -19.879   6.514  15.747  1.00 98.19           C  
ATOM   2252  HB1 ALA A 138     -19.119   6.379  14.978  1.00 98.19           H  
ATOM   2253  HB2 ALA A 138     -20.865   6.467  15.284  1.00 98.19           H  
ATOM   2254  HB3 ALA A 138     -19.803   5.713  16.483  1.00 98.19           H  
ATOM   2255  O   ALA A 138     -18.277   7.842  18.375  1.00 98.19           O  
ATOM   2256  N   SER A 139     -17.242   8.307  16.463  1.00 97.87           N  
ATOM   2257  H   SER A 139     -17.320   8.404  15.461  1.00 97.87           H  
ATOM   2258  CA  SER A 139     -15.917   8.488  17.099  1.00 97.87           C  
ATOM   2259  HA  SER A 139     -15.681   7.592  17.675  1.00 97.87           H  
ATOM   2260  C   SER A 139     -15.854   9.658  18.083  1.00 97.87           C  
ATOM   2261  CB  SER A 139     -14.826   8.658  16.044  1.00 97.87           C  
ATOM   2262  HB2 SER A 139     -14.820   7.775  15.406  1.00 97.87           H  
ATOM   2263  HB3 SER A 139     -13.857   8.739  16.537  1.00 97.87           H  
ATOM   2264  O   SER A 139     -14.958   9.723  18.923  1.00 97.87           O  
ATOM   2265  OG  SER A 139     -15.047   9.817  15.261  1.00 97.87           O  
ATOM   2266  HG  SER A 139     -15.799   9.644  14.690  1.00 97.87           H  
ATOM   2267  N   ARG A 140     -16.827  10.570  18.004  1.00 95.98           N  
ATOM   2268  H   ARG A 140     -17.512  10.441  17.272  1.00 95.98           H  
ATOM   2269  CA  ARG A 140     -16.970  11.749  18.860  1.00 95.98           C  
ATOM   2270  HA  ARG A 140     -16.101  11.819  19.515  1.00 95.98           H  
ATOM   2271  C   ARG A 140     -18.182  11.644  19.781  1.00 95.98           C  
ATOM   2272  CB  ARG A 140     -17.011  12.996  17.969  1.00 95.98           C  
ATOM   2273  HB2 ARG A 140     -17.128  13.886  18.587  1.00 95.98           H  
ATOM   2274  HB3 ARG A 140     -17.863  12.929  17.292  1.00 95.98           H  
ATOM   2275  O   ARG A 140     -18.583  12.651  20.362  1.00 95.98           O  
ATOM   2276  CG  ARG A 140     -15.719  13.143  17.160  1.00 95.98           C  
ATOM   2277  HG2 ARG A 140     -14.868  13.202  17.838  1.00 95.98           H  
ATOM   2278  HG3 ARG A 140     -15.589  12.288  16.496  1.00 95.98           H  
ATOM   2279  CD  ARG A 140     -15.787  14.407  16.314  1.00 95.98           C  
ATOM   2280  HD2 ARG A 140     -16.651  14.342  15.653  1.00 95.98           H  
ATOM   2281  HD3 ARG A 140     -15.904  15.262  16.980  1.00 95.98           H  
ATOM   2282  NE  ARG A 140     -14.568  14.547  15.504  1.00 95.98           N  
ATOM   2283  HE  ARG A 140     -14.057  13.695  15.320  1.00 95.98           H  
ATOM   2284  NH1 ARG A 140     -14.787  16.777  15.070  1.00 95.98           N  
ATOM   2285 HH11 ARG A 140     -15.652  16.759  15.591  1.00 95.98           H  
ATOM   2286 HH12 ARG A 140     -14.588  17.556  14.458  1.00 95.98           H  
ATOM   2287  NH2 ARG A 140     -13.072  15.658  14.193  1.00 95.98           N  
ATOM   2288 HH21 ARG A 140     -12.547  14.804  14.070  1.00 95.98           H  
ATOM   2289 HH22 ARG A 140     -12.740  16.525  13.793  1.00 95.98           H  
ATOM   2290  CZ  ARG A 140     -14.148  15.654  14.927  1.00 95.98           C  
ATOM   2291  N   TYR A 141     -18.750  10.451  19.946  1.00 95.30           N  
ATOM   2292  H   TYR A 141     -18.368   9.675  19.425  1.00 95.30           H  
ATOM   2293  CA  TYR A 141     -20.050  10.241  20.580  1.00 95.30           C  
ATOM   2294  HA  TYR A 141     -20.811  10.701  19.949  1.00 95.30           H  
ATOM   2295  C   TYR A 141     -20.176  10.875  21.974  1.00 95.30           C  
ATOM   2296  CB  TYR A 141     -20.317   8.736  20.611  1.00 95.30           C  
ATOM   2297  HB2 TYR A 141     -19.581   8.236  21.241  1.00 95.30           H  
ATOM   2298  HB3 TYR A 141     -20.230   8.344  19.598  1.00 95.30           H  
ATOM   2299  O   TYR A 141     -21.133  11.597  22.235  1.00 95.30           O  
ATOM   2300  CG  TYR A 141     -21.697   8.375  21.070  1.00 95.30           C  
ATOM   2301  CD1 TYR A 141     -21.910   8.003  22.408  1.00 95.30           C  
ATOM   2302  HD1 TYR A 141     -21.087   7.968  23.107  1.00 95.30           H  
ATOM   2303  CD2 TYR A 141     -22.763   8.413  20.151  1.00 95.30           C  
ATOM   2304  HD2 TYR A 141     -22.591   8.715  19.128  1.00 95.30           H  
ATOM   2305  CE1 TYR A 141     -23.210   7.704  22.840  1.00 95.30           C  
ATOM   2306  HE1 TYR A 141     -23.403   7.441  23.870  1.00 95.30           H  
ATOM   2307  CE2 TYR A 141     -24.057   8.058  20.571  1.00 95.30           C  
ATOM   2308  HE2 TYR A 141     -24.893   8.073  19.887  1.00 95.30           H  
ATOM   2309  OH  TYR A 141     -25.518   7.459  22.381  1.00 95.30           O  
ATOM   2310  HH  TYR A 141     -25.849   6.689  21.913  1.00 95.30           H  
ATOM   2311  CZ  TYR A 141     -24.276   7.733  21.925  1.00 95.30           C  
ATOM   2312  N   LYS A 142     -19.159  10.737  22.838  1.00 92.00           N  
ATOM   2313  H   LYS A 142     -18.412  10.108  22.582  1.00 92.00           H  
ATOM   2314  CA  LYS A 142     -19.123  11.381  24.170  1.00 92.00           C  
ATOM   2315  HA  LYS A 142     -19.972  11.030  24.757  1.00 92.00           H  
ATOM   2316  C   LYS A 142     -19.256  12.910  24.116  1.00 92.00           C  
ATOM   2317  CB  LYS A 142     -17.819  10.988  24.891  1.00 92.00           C  
ATOM   2318  HB2 LYS A 142     -16.973  11.178  24.230  1.00 92.00           H  
ATOM   2319  HB3 LYS A 142     -17.702  11.604  25.782  1.00 92.00           H  
ATOM   2320  O   LYS A 142     -19.804  13.518  25.031  1.00 92.00           O  
ATOM   2321  CG  LYS A 142     -17.810   9.513  25.325  1.00 92.00           C  
ATOM   2322  HG2 LYS A 142     -18.576   9.362  26.086  1.00 92.00           H  
ATOM   2323  HG3 LYS A 142     -18.050   8.884  24.467  1.00 92.00           H  
ATOM   2324  CD  LYS A 142     -16.445   9.075  25.882  1.00 92.00           C  
ATOM   2325  HD2 LYS A 142     -15.701   9.201  25.095  1.00 92.00           H  
ATOM   2326  HD3 LYS A 142     -16.167   9.691  26.737  1.00 92.00           H  
ATOM   2327  CE  LYS A 142     -16.503   7.595  26.305  1.00 92.00           C  
ATOM   2328  HE2 LYS A 142     -17.240   7.098  25.675  1.00 92.00           H  
ATOM   2329  HE3 LYS A 142     -16.838   7.517  27.339  1.00 92.00           H  
ATOM   2330  NZ  LYS A 142     -15.214   6.888  26.105  1.00 92.00           N  
ATOM   2331  HZ1 LYS A 142     -15.293   5.901  26.305  1.00 92.00           H  
ATOM   2332  HZ2 LYS A 142     -14.439   7.282  26.619  1.00 92.00           H  
ATOM   2333  HZ3 LYS A 142     -15.011   6.913  25.116  1.00 92.00           H  
ATOM   2334  N   SER A 143     -18.767  13.549  23.051  1.00 90.19           N  
ATOM   2335  H   SER A 143     -18.422  12.989  22.286  1.00 90.19           H  
ATOM   2336  CA  SER A 143     -18.895  15.001  22.861  1.00 90.19           C  
ATOM   2337  HA  SER A 143     -18.760  15.478  23.831  1.00 90.19           H  
ATOM   2338  C   SER A 143     -20.282  15.429  22.367  1.00 90.19           C  
ATOM   2339  CB  SER A 143     -17.786  15.536  21.949  1.00 90.19           C  
ATOM   2340  HB2 SER A 143     -16.825  15.145  22.283  1.00 90.19           H  
ATOM   2341  HB3 SER A 143     -17.762  16.622  22.028  1.00 90.19           H  
ATOM   2342  O   SER A 143     -20.659  16.576  22.591  1.00 90.19           O  
ATOM   2343  OG  SER A 143     -17.981  15.196  20.594  1.00 90.19           O  
ATOM   2344  HG  SER A 143     -18.234  14.273  20.519  1.00 90.19           H  
ATOM   2345  N   LEU A 144     -21.059  14.509  21.779  1.00 89.38           N  
ATOM   2346  H   LEU A 144     -20.713  13.565  21.687  1.00 89.38           H  
ATOM   2347  CA  LEU A 144     -22.436  14.751  21.329  1.00 89.38           C  
ATOM   2348  HA  LEU A 144     -22.474  15.728  20.847  1.00 89.38           H  
ATOM   2349  C   LEU A 144     -23.447  14.798  22.489  1.00 89.38           C  
ATOM   2350  CB  LEU A 144     -22.864  13.683  20.302  1.00 89.38           C  
ATOM   2351  HB2 LEU A 144     -22.927  12.718  20.805  1.00 89.38           H  
ATOM   2352  HB3 LEU A 144     -23.872  13.929  19.966  1.00 89.38           H  
ATOM   2353  O   LEU A 144     -24.569  15.246  22.311  1.00 89.38           O  
ATOM   2354  CG  LEU A 144     -21.970  13.536  19.059  1.00 89.38           C  
ATOM   2355  HG  LEU A 144     -20.963  13.249  19.362  1.00 89.38           H  
ATOM   2356  CD1 LEU A 144     -22.529  12.432  18.162  1.00 89.38           C  
ATOM   2357 HD11 LEU A 144     -23.536  12.689  17.835  1.00 89.38           H  
ATOM   2358 HD12 LEU A 144     -21.882  12.299  17.295  1.00 89.38           H  
ATOM   2359 HD13 LEU A 144     -22.573  11.493  18.714  1.00 89.38           H  
ATOM   2360  CD2 LEU A 144     -21.889  14.831  18.246  1.00 89.38           C  
ATOM   2361 HD21 LEU A 144     -21.333  14.654  17.326  1.00 89.38           H  
ATOM   2362 HD22 LEU A 144     -21.374  15.597  18.825  1.00 89.38           H  
ATOM   2363 HD23 LEU A 144     -22.894  15.181  18.010  1.00 89.38           H  
ATOM   2364  N   GLY A 145     -23.065  14.392  23.701  1.00 79.24           N  
ATOM   2365  H   GLY A 145     -22.163  13.950  23.805  1.00 79.24           H  
ATOM   2366  CA  GLY A 145     -23.909  14.579  24.888  1.00 79.24           C  
ATOM   2367  HA2 GLY A 145     -24.932  14.286  24.656  1.00 79.24           H  
ATOM   2368  HA3 GLY A 145     -23.544  13.934  25.687  1.00 79.24           H  
ATOM   2369  C   GLY A 145     -23.933  16.021  25.416  1.00 79.24           C  
ATOM   2370  O   GLY A 145     -24.638  16.310  26.379  1.00 79.24           O  
ATOM   2371  N   LYS A 146     -23.131  16.928  24.841  1.00 81.92           N  
ATOM   2372  H   LYS A 146     -22.641  16.656  24.000  1.00 81.92           H  
ATOM   2373  CA  LYS A 146     -23.034  18.329  25.279  1.00 81.92           C  
ATOM   2374  HA  LYS A 146     -23.290  18.363  26.338  1.00 81.92           H  
ATOM   2375  C   LYS A 146     -24.050  19.199  24.520  1.00 81.92           C  
ATOM   2376  CB  LYS A 146     -21.593  18.838  25.112  1.00 81.92           C  
ATOM   2377  HB2 LYS A 146     -21.313  18.791  24.060  1.00 81.92           H  
ATOM   2378  HB3 LYS A 146     -21.553  19.880  25.430  1.00 81.92           H  
ATOM   2379  O   LYS A 146     -24.291  18.919  23.350  1.00 81.92           O  
ATOM   2380  CG  LYS A 146     -20.599  18.017  25.951  1.00 81.92           C  
ATOM   2381  HG2 LYS A 146     -20.589  16.984  25.603  1.00 81.92           H  
ATOM   2382  HG3 LYS A 146     -20.917  18.032  26.994  1.00 81.92           H  
ATOM   2383  CD  LYS A 146     -19.178  18.580  25.852  1.00 81.92           C  
ATOM   2384  HD2 LYS A 146     -18.861  18.563  24.809  1.00 81.92           H  
ATOM   2385  HD3 LYS A 146     -19.178  19.609  26.212  1.00 81.92           H  
ATOM   2386  CE  LYS A 146     -18.232  17.726  26.703  1.00 81.92           C  
ATOM   2387  HE2 LYS A 146     -18.245  16.706  26.318  1.00 81.92           H  
ATOM   2388  HE3 LYS A 146     -18.620  17.696  27.722  1.00 81.92           H  
ATOM   2389  NZ  LYS A 146     -16.851  18.269  26.699  1.00 81.92           N  
ATOM   2390  HZ1 LYS A 146     -16.244  17.692  27.264  1.00 81.92           H  
ATOM   2391  HZ2 LYS A 146     -16.845  19.202  27.084  1.00 81.92           H  
ATOM   2392  HZ3 LYS A 146     -16.486  18.308  25.758  1.00 81.92           H  
ATOM   2393  N   PRO A 147     -24.608  20.272  25.114  1.00 75.10           N  
ATOM   2394  CA  PRO A 147     -25.476  21.216  24.393  1.00 75.10           C  
ATOM   2395  HA  PRO A 147     -26.380  20.697  24.076  1.00 75.10           H  
ATOM   2396  C   PRO A 147     -24.749  21.802  23.168  1.00 75.10           C  
ATOM   2397  CB  PRO A 147     -25.826  22.311  25.410  1.00 75.10           C  
ATOM   2398  HB2 PRO A 147     -25.171  23.172  25.275  1.00 75.10           H  
ATOM   2399  HB3 PRO A 147     -26.869  22.617  25.326  1.00 75.10           H  
ATOM   2400  O   PRO A 147     -23.529  21.986  23.262  1.00 75.10           O  
ATOM   2401  CG  PRO A 147     -25.537  21.678  26.772  1.00 75.10           C  
ATOM   2402  HG2 PRO A 147     -25.252  22.424  27.514  1.00 75.10           H  
ATOM   2403  HG3 PRO A 147     -26.414  21.124  27.106  1.00 75.10           H  
ATOM   2404  CD  PRO A 147     -24.402  20.703  26.485  1.00 75.10           C  
ATOM   2405  HD2 PRO A 147     -24.455  19.872  27.189  1.00 75.10           H  
ATOM   2406  HD3 PRO A 147     -23.444  21.216  26.566  1.00 75.10           H  
ATOM   2407  N   PRO A 148     -25.418  22.119  22.036  1.00 81.55           N  
ATOM   2408  CA  PRO A 148     -26.861  22.371  21.818  1.00 81.55           C  
ATOM   2409  HA  PRO A 148     -27.327  22.716  22.741  1.00 81.55           H  
ATOM   2410  C   PRO A 148     -27.693  21.180  21.272  1.00 81.55           C  
ATOM   2411  CB  PRO A 148     -26.847  23.529  20.808  1.00 81.55           C  
ATOM   2412  HB2 PRO A 148     -27.771  23.610  20.235  1.00 81.55           H  
ATOM   2413  HB3 PRO A 148     -26.651  24.465  21.331  1.00 81.55           H  
ATOM   2414  O   PRO A 148     -27.150  20.113  21.017  1.00 81.55           O  
ATOM   2415  CG  PRO A 148     -25.658  23.192  19.911  1.00 81.55           C  
ATOM   2416  HG2 PRO A 148     -25.266  24.074  19.405  1.00 81.55           H  
ATOM   2417  HG3 PRO A 148     -25.945  22.429  19.187  1.00 81.55           H  
ATOM   2418  CD  PRO A 148     -24.654  22.612  20.895  1.00 81.55           C  
ATOM   2419  HD2 PRO A 148     -23.978  23.404  21.218  1.00 81.55           H  
ATOM   2420  HD3 PRO A 148     -24.088  21.809  20.424  1.00 81.55           H  
ATOM   2421  N   GLU A 149     -29.008  21.378  21.054  1.00 82.06           N  
ATOM   2422  H   GLU A 149     -29.388  22.281  21.301  1.00 82.06           H  
ATOM   2423  CA  GLU A 149     -29.999  20.387  20.548  1.00 82.06           C  
ATOM   2424  HA  GLU A 149     -30.192  19.648  21.326  1.00 82.06           H  
ATOM   2425  C   GLU A 149     -29.546  19.617  19.292  1.00 82.06           C  
ATOM   2426  CB  GLU A 149     -31.323  21.128  20.252  1.00 82.06           C  
ATOM   2427  HB2 GLU A 149     -31.122  21.906  19.515  1.00 82.06           H  
ATOM   2428  HB3 GLU A 149     -31.650  21.628  21.164  1.00 82.06           H  
ATOM   2429  O   GLU A 149     -29.808  18.423  19.164  1.00 82.06           O  
ATOM   2430  CG  GLU A 149     -32.489  20.265  19.721  1.00 82.06           C  
ATOM   2431  HG2 GLU A 149     -33.344  20.921  19.558  1.00 82.06           H  
ATOM   2432  HG3 GLU A 149     -32.211  19.858  18.749  1.00 82.06           H  
ATOM   2433  CD  GLU A 149     -32.922  19.120  20.657  1.00 82.06           C  
ATOM   2434  OE1 GLU A 149     -33.397  18.078  20.140  1.00 82.06           O  
ATOM   2435  OE2 GLU A 149     -32.768  19.260  21.893  1.00 82.06           O  
ATOM   2436  N   ASP A 150     -28.794  20.257  18.395  1.00 89.04           N  
ATOM   2437  H   ASP A 150     -28.616  21.241  18.536  1.00 89.04           H  
ATOM   2438  CA  ASP A 150     -28.193  19.605  17.222  1.00 89.04           C  
ATOM   2439  HA  ASP A 150     -28.982  19.234  16.568  1.00 89.04           H  
ATOM   2440  C   ASP A 150     -27.310  18.395  17.607  1.00 89.04           C  
ATOM   2441  CB  ASP A 150     -27.405  20.682  16.464  1.00 89.04           C  
ATOM   2442  HB2 ASP A 150     -28.099  21.445  16.112  1.00 89.04           H  
ATOM   2443  HB3 ASP A 150     -26.709  21.156  17.155  1.00 89.04           H  
ATOM   2444  O   ASP A 150     -27.296  17.370  16.926  1.00 89.04           O  
ATOM   2445  CG  ASP A 150     -26.623  20.142  15.268  1.00 89.04           C  
ATOM   2446  OD1 ASP A 150     -27.164  19.349  14.475  1.00 89.04           O  
ATOM   2447  OD2 ASP A 150     -25.427  20.500  15.173  1.00 89.04           O  
ATOM   2448  N   ASN A 151     -26.636  18.438  18.759  1.00 92.33           N  
ATOM   2449  H   ASN A 151     -26.750  19.239  19.362  1.00 92.33           H  
ATOM   2450  CA  ASN A 151     -25.861  17.301  19.249  1.00 92.33           C  
ATOM   2451  HA  ASN A 151     -25.243  16.920  18.436  1.00 92.33           H  
ATOM   2452  C   ASN A 151     -26.745  16.127  19.697  1.00 92.33           C  
ATOM   2453  CB  ASN A 151     -24.928  17.764  20.364  1.00 92.33           C  
ATOM   2454  HB2 ASN A 151     -25.494  18.231  21.171  1.00 92.33           H  
ATOM   2455  HB3 ASN A 151     -24.428  16.879  20.757  1.00 92.33           H  
ATOM   2456  O   ASN A 151     -26.373  14.976  19.470  1.00 92.33           O  
ATOM   2457  CG  ASN A 151     -23.786  18.646  19.923  1.00 92.33           C  
ATOM   2458  ND2 ASN A 151     -23.177  19.334  20.854  1.00 92.33           N  
ATOM   2459 HD21 ASN A 151     -22.418  19.944  20.588  1.00 92.33           H  
ATOM   2460 HD22 ASN A 151     -23.540  19.280  21.795  1.00 92.33           H  
ATOM   2461  OD1 ASN A 151     -23.371  18.674  18.772  1.00 92.33           O  
ATOM   2462  N   LYS A 152     -27.943  16.396  20.231  1.00 90.01           N  
ATOM   2463  H   LYS A 152     -28.226  17.363  20.294  1.00 90.01           H  
ATOM   2464  CA  LYS A 152     -28.929  15.356  20.560  1.00 90.01           C  
ATOM   2465  HA  LYS A 152     -28.445  14.602  21.182  1.00 90.01           H  
ATOM   2466  C   LYS A 152     -29.428  14.654  19.298  1.00 90.01           C  
ATOM   2467  CB  LYS A 152     -30.083  15.989  21.347  1.00 90.01           C  
ATOM   2468  HB2 LYS A 152     -30.645  16.656  20.692  1.00 90.01           H  
ATOM   2469  HB3 LYS A 152     -29.671  16.579  22.166  1.00 90.01           H  
ATOM   2470  O   LYS A 152     -29.512  13.428  19.277  1.00 90.01           O  
ATOM   2471  CG  LYS A 152     -31.047  14.947  21.926  1.00 90.01           C  
ATOM   2472  HG2 LYS A 152     -30.524  14.319  22.647  1.00 90.01           H  
ATOM   2473  HG3 LYS A 152     -31.452  14.326  21.127  1.00 90.01           H  
ATOM   2474  CD  LYS A 152     -32.193  15.691  22.612  1.00 90.01           C  
ATOM   2475  HD2 LYS A 152     -32.666  16.343  21.878  1.00 90.01           H  
ATOM   2476  HD3 LYS A 152     -31.794  16.313  23.413  1.00 90.01           H  
ATOM   2477  CE  LYS A 152     -33.243  14.736  23.172  1.00 90.01           C  
ATOM   2478  HE2 LYS A 152     -32.802  14.147  23.977  1.00 90.01           H  
ATOM   2479  HE3 LYS A 152     -33.556  14.060  22.376  1.00 90.01           H  
ATOM   2480  NZ  LYS A 152     -34.398  15.526  23.658  1.00 90.01           N  
ATOM   2481  HZ1 LYS A 152     -34.106  16.159  24.388  1.00 90.01           H  
ATOM   2482  HZ2 LYS A 152     -35.146  14.934  23.990  1.00 90.01           H  
ATOM   2483  HZ3 LYS A 152     -34.737  16.105  22.903  1.00 90.01           H  
ATOM   2484  N   GLN A 153     -29.683  15.407  18.226  1.00 92.45           N  
ATOM   2485  H   GLN A 153     -29.615  16.410  18.325  1.00 92.45           H  
ATOM   2486  CA  GLN A 153     -30.058  14.842  16.924  1.00 92.45           C  
ATOM   2487  HA  GLN A 153     -30.903  14.167  17.064  1.00 92.45           H  
ATOM   2488  C   GLN A 153     -28.923  13.999  16.324  1.00 92.45           C  
ATOM   2489  CB  GLN A 153     -30.484  15.963  15.960  1.00 92.45           C  
ATOM   2490  HB2 GLN A 153     -29.655  16.657  15.818  1.00 92.45           H  
ATOM   2491  HB3 GLN A 153     -30.720  15.522  14.991  1.00 92.45           H  
ATOM   2492  O   GLN A 153     -29.150  12.881  15.863  1.00 92.45           O  
ATOM   2493  CG  GLN A 153     -31.709  16.752  16.453  1.00 92.45           C  
ATOM   2494  HG2 GLN A 153     -31.455  17.284  17.369  1.00 92.45           H  
ATOM   2495  HG3 GLN A 153     -31.977  17.498  15.705  1.00 92.45           H  
ATOM   2496  CD  GLN A 153     -32.930  15.871  16.706  1.00 92.45           C  
ATOM   2497  NE2 GLN A 153     -33.702  16.140  17.739  1.00 92.45           N  
ATOM   2498 HE21 GLN A 153     -33.501  16.894  18.380  1.00 92.45           H  
ATOM   2499 HE22 GLN A 153     -34.530  15.569  17.837  1.00 92.45           H  
ATOM   2500  OE1 GLN A 153     -33.200  14.913  15.998  1.00 92.45           O  
ATOM   2501  N   LYS A 154     -27.673  14.473  16.411  1.00 95.45           N  
ATOM   2502  H   LYS A 154     -27.554  15.422  16.735  1.00 95.45           H  
ATOM   2503  CA  LYS A 154     -26.484  13.701  16.008  1.00 95.45           C  
ATOM   2504  HA  LYS A 154     -26.596  13.387  14.970  1.00 95.45           H  
ATOM   2505  C   LYS A 154     -26.304  12.425  16.832  1.00 95.45           C  
ATOM   2506  CB  LYS A 154     -25.239  14.583  16.141  1.00 95.45           C  
ATOM   2507  HB2 LYS A 154     -24.350  13.961  16.039  1.00 95.45           H  
ATOM   2508  HB3 LYS A 154     -25.228  15.027  17.136  1.00 95.45           H  
ATOM   2509  O   LYS A 154     -25.938  11.390  16.278  1.00 95.45           O  
ATOM   2510  CG  LYS A 154     -25.176  15.684  15.077  1.00 95.45           C  
ATOM   2511  HG2 LYS A 154     -26.151  16.156  14.952  1.00 95.45           H  
ATOM   2512  HG3 LYS A 154     -24.881  15.242  14.125  1.00 95.45           H  
ATOM   2513  CD  LYS A 154     -24.158  16.746  15.497  1.00 95.45           C  
ATOM   2514  HD2 LYS A 154     -23.188  16.285  15.682  1.00 95.45           H  
ATOM   2515  HD3 LYS A 154     -24.510  17.224  16.411  1.00 95.45           H  
ATOM   2516  CE  LYS A 154     -24.034  17.803  14.406  1.00 95.45           C  
ATOM   2517  HE2 LYS A 154     -25.035  18.106  14.098  1.00 95.45           H  
ATOM   2518  HE3 LYS A 154     -23.525  17.373  13.544  1.00 95.45           H  
ATOM   2519  NZ  LYS A 154     -23.321  18.992  14.913  1.00 95.45           N  
ATOM   2520  HZ1 LYS A 154     -24.019  19.551  15.382  1.00 95.45           H  
ATOM   2521  HZ2 LYS A 154     -22.589  18.777  15.575  1.00 95.45           H  
ATOM   2522  HZ3 LYS A 154     -23.034  19.601  14.160  1.00 95.45           H  
ATOM   2523  N   GLN A 155     -26.561  12.479  18.138  1.00 94.99           N  
ATOM   2524  H   GLN A 155     -26.793  13.373  18.548  1.00 94.99           H  
ATOM   2525  CA  GLN A 155     -26.506  11.310  19.012  1.00 94.99           C  
ATOM   2526  HA  GLN A 155     -25.536  10.831  18.885  1.00 94.99           H  
ATOM   2527  C   GLN A 155     -27.586  10.289  18.629  1.00 94.99           C  
ATOM   2528  CB  GLN A 155     -26.641  11.758  20.476  1.00 94.99           C  
ATOM   2529  HB2 GLN A 155     -25.942  12.571  20.673  1.00 94.99           H  
ATOM   2530  HB3 GLN A 155     -27.654  12.113  20.666  1.00 94.99           H  
ATOM   2531  O   GLN A 155     -27.274   9.110  18.469  1.00 94.99           O  
ATOM   2532  CG  GLN A 155     -26.315  10.600  21.426  1.00 94.99           C  
ATOM   2533  HG2 GLN A 155     -25.276  10.314  21.263  1.00 94.99           H  
ATOM   2534  HG3 GLN A 155     -26.955   9.745  21.208  1.00 94.99           H  
ATOM   2535  CD  GLN A 155     -26.470  10.942  22.901  1.00 94.99           C  
ATOM   2536  NE2 GLN A 155     -26.208   9.994  23.772  1.00 94.99           N  
ATOM   2537 HE21 GLN A 155     -26.343  10.226  24.746  1.00 94.99           H  
ATOM   2538 HE22 GLN A 155     -25.962   9.070  23.447  1.00 94.99           H  
ATOM   2539  OE1 GLN A 155     -26.822  12.037  23.304  1.00 94.99           O  
ATOM   2540  N   LEU A 156     -28.824  10.745  18.410  1.00 94.96           N  
ATOM   2541  H   LEU A 156     -29.014  11.722  18.582  1.00 94.96           H  
ATOM   2542  CA  LEU A 156     -29.934   9.905  17.956  1.00 94.96           C  
ATOM   2543  HA  LEU A 156     -30.079   9.114  18.692  1.00 94.96           H  
ATOM   2544  C   LEU A 156     -29.626   9.238  16.610  1.00 94.96           C  
ATOM   2545  CB  LEU A 156     -31.209  10.766  17.882  1.00 94.96           C  
ATOM   2546  HB2 LEU A 156     -31.048  11.572  17.166  1.00 94.96           H  
ATOM   2547  HB3 LEU A 156     -31.387  11.218  18.858  1.00 94.96           H  
ATOM   2548  O   LEU A 156     -29.869   8.043  16.455  1.00 94.96           O  
ATOM   2549  CG  LEU A 156     -32.469   9.987  17.457  1.00 94.96           C  
ATOM   2550  HG  LEU A 156     -32.306   9.533  16.480  1.00 94.96           H  
ATOM   2551  CD1 LEU A 156     -32.832   8.891  18.465  1.00 94.96           C  
ATOM   2552 HD11 LEU A 156     -32.067   8.115  18.464  1.00 94.96           H  
ATOM   2553 HD12 LEU A 156     -33.780   8.433  18.181  1.00 94.96           H  
ATOM   2554 HD13 LEU A 156     -32.923   9.316  19.464  1.00 94.96           H  
ATOM   2555  CD2 LEU A 156     -33.652  10.946  17.342  1.00 94.96           C  
ATOM   2556 HD21 LEU A 156     -34.535  10.406  17.000  1.00 94.96           H  
ATOM   2557 HD22 LEU A 156     -33.422  11.726  16.615  1.00 94.96           H  
ATOM   2558 HD23 LEU A 156     -33.859  11.410  18.307  1.00 94.96           H  
ATOM   2559  N   PHE A 157     -29.023   9.973  15.672  1.00 97.11           N  
ATOM   2560  H   PHE A 157     -28.920  10.966  15.831  1.00 97.11           H  
ATOM   2561  CA  PHE A 157     -28.569   9.416  14.400  1.00 97.11           C  
ATOM   2562  HA  PHE A 157     -29.434   9.017  13.869  1.00 97.11           H  
ATOM   2563  C   PHE A 157     -27.583   8.259  14.605  1.00 97.11           C  
ATOM   2564  CB  PHE A 157     -27.942  10.525  13.543  1.00 97.11           C  
ATOM   2565  HB2 PHE A 157     -28.704  11.272  13.322  1.00 97.11           H  
ATOM   2566  HB3 PHE A 157     -27.153  11.023  14.106  1.00 97.11           H  
ATOM   2567  O   PHE A 157     -27.743   7.206  13.993  1.00 97.11           O  
ATOM   2568  CG  PHE A 157     -27.354  10.017  12.240  1.00 97.11           C  
ATOM   2569  CD1 PHE A 157     -26.000   9.634  12.171  1.00 97.11           C  
ATOM   2570  HD1 PHE A 157     -25.370   9.722  13.044  1.00 97.11           H  
ATOM   2571  CD2 PHE A 157     -28.176   9.883  11.107  1.00 97.11           C  
ATOM   2572  HD2 PHE A 157     -29.218  10.163  11.158  1.00 97.11           H  
ATOM   2573  CE1 PHE A 157     -25.472   9.123  10.972  1.00 97.11           C  
ATOM   2574  HE1 PHE A 157     -24.436   8.824  10.919  1.00 97.11           H  
ATOM   2575  CE2 PHE A 157     -27.648   9.368   9.910  1.00 97.11           C  
ATOM   2576  HE2 PHE A 157     -28.288   9.247   9.049  1.00 97.11           H  
ATOM   2577  CZ  PHE A 157     -26.297   8.987   9.842  1.00 97.11           C  
ATOM   2578  HZ  PHE A 157     -25.898   8.579   8.926  1.00 97.11           H  
ATOM   2579  N   VAL A 158     -26.581   8.415  15.478  1.00 97.88           N  
ATOM   2580  H   VAL A 158     -26.504   9.291  15.974  1.00 97.88           H  
ATOM   2581  CA  VAL A 158     -25.622   7.334  15.762  1.00 97.88           C  
ATOM   2582  HA  VAL A 158     -25.210   6.984  14.815  1.00 97.88           H  
ATOM   2583  C   VAL A 158     -26.318   6.131  16.405  1.00 97.88           C  
ATOM   2584  CB  VAL A 158     -24.455   7.834  16.632  1.00 97.88           C  
ATOM   2585  HB  VAL A 158     -24.846   8.309  17.531  1.00 97.88           H  
ATOM   2586  O   VAL A 158     -26.054   4.998  16.013  1.00 97.88           O  
ATOM   2587  CG1 VAL A 158     -23.521   6.690  17.043  1.00 97.88           C  
ATOM   2588 HG11 VAL A 158     -24.028   6.030  17.746  1.00 97.88           H  
ATOM   2589 HG12 VAL A 158     -23.216   6.119  16.166  1.00 97.88           H  
ATOM   2590 HG13 VAL A 158     -22.631   7.094  17.526  1.00 97.88           H  
ATOM   2591  CG2 VAL A 158     -23.597   8.853  15.873  1.00 97.88           C  
ATOM   2592 HG21 VAL A 158     -24.213   9.685  15.530  1.00 97.88           H  
ATOM   2593 HG22 VAL A 158     -23.130   8.379  15.010  1.00 97.88           H  
ATOM   2594 HG23 VAL A 158     -22.825   9.248  16.534  1.00 97.88           H  
ATOM   2595  N   GLU A 159     -27.229   6.357  17.352  1.00 96.84           N  
ATOM   2596  H   GLU A 159     -27.412   7.312  17.627  1.00 96.84           H  
ATOM   2597  CA  GLU A 159     -27.987   5.288  18.013  1.00 96.84           C  
ATOM   2598  HA  GLU A 159     -27.289   4.579  18.460  1.00 96.84           H  
ATOM   2599  C   GLU A 159     -28.839   4.471  17.035  1.00 96.84           C  
ATOM   2600  CB  GLU A 159     -28.868   5.894  19.120  1.00 96.84           C  
ATOM   2601  HB2 GLU A 159     -29.612   5.160  19.428  1.00 96.84           H  
ATOM   2602  HB3 GLU A 159     -29.406   6.759  18.730  1.00 96.84           H  
ATOM   2603  O   GLU A 159     -28.795   3.241  17.058  1.00 96.84           O  
ATOM   2604  CG  GLU A 159     -28.057   6.323  20.351  1.00 96.84           C  
ATOM   2605  HG2 GLU A 159     -28.733   6.758  21.087  1.00 96.84           H  
ATOM   2606  HG3 GLU A 159     -27.333   7.086  20.067  1.00 96.84           H  
ATOM   2607  CD  GLU A 159     -27.329   5.131  20.974  1.00 96.84           C  
ATOM   2608  OE1 GLU A 159     -26.132   5.246  21.322  1.00 96.84           O  
ATOM   2609  OE2 GLU A 159     -27.903   4.026  21.049  1.00 96.84           O  
ATOM   2610  N   GLN A 160     -29.553   5.144  16.130  1.00 97.93           N  
ATOM   2611  H   GLN A 160     -29.537   6.153  16.165  1.00 97.93           H  
ATOM   2612  CA  GLN A 160     -30.410   4.505  15.127  1.00 97.93           C  
ATOM   2613  HA  GLN A 160     -31.084   3.807  15.625  1.00 97.93           H  
ATOM   2614  C   GLN A 160     -29.626   3.695  14.085  1.00 97.93           C  
ATOM   2615  CB  GLN A 160     -31.242   5.589  14.430  1.00 97.93           C  
ATOM   2616  HB2 GLN A 160     -31.711   5.167  13.541  1.00 97.93           H  
ATOM   2617  HB3 GLN A 160     -30.582   6.397  14.116  1.00 97.93           H  
ATOM   2618  O   GLN A 160     -30.162   2.743  13.524  1.00 97.93           O  
ATOM   2619  CG  GLN A 160     -32.351   6.139  15.341  1.00 97.93           C  
ATOM   2620  HG2 GLN A 160     -31.932   6.473  16.290  1.00 97.93           H  
ATOM   2621  HG3 GLN A 160     -33.061   5.339  15.551  1.00 97.93           H  
ATOM   2622  CD  GLN A 160     -33.101   7.309  14.714  1.00 97.93           C  
ATOM   2623  NE2 GLN A 160     -34.244   7.676  15.251  1.00 97.93           N  
ATOM   2624 HE21 GLN A 160     -34.709   8.448  14.794  1.00 97.93           H  
ATOM   2625 HE22 GLN A 160     -34.629   7.180  16.042  1.00 97.93           H  
ATOM   2626  OE1 GLN A 160     -32.688   7.924  13.745  1.00 97.93           O  
ATOM   2627  N   HIS A 161     -28.357   4.037  13.845  1.00 98.27           N  
ATOM   2628  H   HIS A 161     -27.988   4.841  14.332  1.00 98.27           H  
ATOM   2629  CA  HIS A 161     -27.540   3.438  12.787  1.00 98.27           C  
ATOM   2630  HA  HIS A 161     -28.162   2.748  12.215  1.00 98.27           H  
ATOM   2631  C   HIS A 161     -26.379   2.584  13.314  1.00 98.27           C  
ATOM   2632  CB  HIS A 161     -27.089   4.522  11.802  1.00 98.27           C  
ATOM   2633  HB2 HIS A 161     -26.469   5.250  12.326  1.00 98.27           H  
ATOM   2634  HB3 HIS A 161     -26.484   4.061  11.021  1.00 98.27           H  
ATOM   2635  O   HIS A 161     -25.431   2.311  12.582  1.00 98.27           O  
ATOM   2636  CG  HIS A 161     -28.236   5.235  11.136  1.00 98.27           C  
ATOM   2637  CD2 HIS A 161     -28.920   4.845  10.018  1.00 98.27           C  
ATOM   2638  HD2 HIS A 161     -28.745   3.946   9.446  1.00 98.27           H  
ATOM   2639  ND1 HIS A 161     -28.817   6.397  11.574  1.00 98.27           N  
ATOM   2640  HD1 HIS A 161     -28.553   6.895  12.413  1.00 98.27           H  
ATOM   2641  CE1 HIS A 161     -29.822   6.710  10.745  1.00 98.27           C  
ATOM   2642  HE1 HIS A 161     -30.479   7.560  10.856  1.00 98.27           H  
ATOM   2643  NE2 HIS A 161     -29.907   5.802   9.761  1.00 98.27           N  
ATOM   2644  N   LYS A 162     -26.433   2.100  14.563  1.00 97.64           N  
ATOM   2645  H   LYS A 162     -27.200   2.402  15.147  1.00 97.64           H  
ATOM   2646  CA  LYS A 162     -25.395   1.214  15.135  1.00 97.64           C  
ATOM   2647  HA  LYS A 162     -24.457   1.769  15.180  1.00 97.64           H  
ATOM   2648  C   LYS A 162     -25.098  -0.029  14.284  1.00 97.64           C  
ATOM   2649  CB  LYS A 162     -25.798   0.791  16.555  1.00 97.64           C  
ATOM   2650  HB2 LYS A 162     -25.240  -0.102  16.835  1.00 97.64           H  
ATOM   2651  HB3 LYS A 162     -26.862   0.554  16.583  1.00 97.64           H  
ATOM   2652  O   LYS A 162     -23.974  -0.534  14.321  1.00 97.64           O  
ATOM   2653  CG  LYS A 162     -25.479   1.887  17.577  1.00 97.64           C  
ATOM   2654  HG2 LYS A 162     -25.997   2.806  17.301  1.00 97.64           H  
ATOM   2655  HG3 LYS A 162     -24.405   2.071  17.569  1.00 97.64           H  
ATOM   2656  CD  LYS A 162     -25.918   1.481  18.988  1.00 97.64           C  
ATOM   2657  HD2 LYS A 162     -27.006   1.493  19.036  1.00 97.64           H  
ATOM   2658  HD3 LYS A 162     -25.549   0.484  19.229  1.00 97.64           H  
ATOM   2659  CE  LYS A 162     -25.340   2.496  19.973  1.00 97.64           C  
ATOM   2660  HE2 LYS A 162     -24.256   2.383  20.003  1.00 97.64           H  
ATOM   2661  HE3 LYS A 162     -25.563   3.497  19.605  1.00 97.64           H  
ATOM   2662  NZ  LYS A 162     -25.908   2.372  21.331  1.00 97.64           N  
ATOM   2663  HZ1 LYS A 162     -25.594   3.154  21.888  1.00 97.64           H  
ATOM   2664  HZ2 LYS A 162     -26.891   2.597  21.272  1.00 97.64           H  
ATOM   2665  HZ3 LYS A 162     -25.761   1.479  21.779  1.00 97.64           H  
ATOM   2666  N   SER A 163     -26.063  -0.511  13.498  1.00 97.66           N  
ATOM   2667  H   SER A 163     -26.941  -0.013  13.453  1.00 97.66           H  
ATOM   2668  CA  SER A 163     -25.863  -1.612  12.545  1.00 97.66           C  
ATOM   2669  HA  SER A 163     -25.539  -2.495  13.094  1.00 97.66           H  
ATOM   2670  C   SER A 163     -24.791  -1.310  11.494  1.00 97.66           C  
ATOM   2671  CB  SER A 163     -27.178  -1.952  11.838  1.00 97.66           C  
ATOM   2672  HB2 SER A 163     -27.002  -2.717  11.083  1.00 97.66           H  
ATOM   2673  HB3 SER A 163     -27.894  -2.330  12.568  1.00 97.66           H  
ATOM   2674  O   SER A 163     -24.102  -2.238  11.071  1.00 97.66           O  
ATOM   2675  OG  SER A 163     -27.707  -0.794  11.229  1.00 97.66           O  
ATOM   2676  HG  SER A 163     -27.810  -0.955  10.288  1.00 97.66           H  
ATOM   2677  N   TYR A 164     -24.554  -0.036  11.158  1.00 98.66           N  
ATOM   2678  H   TYR A 164     -25.132   0.690  11.555  1.00 98.66           H  
ATOM   2679  CA  TYR A 164     -23.542   0.371  10.181  1.00 98.66           C  
ATOM   2680  HA  TYR A 164     -23.765  -0.105   9.225  1.00 98.66           H  
ATOM   2681  C   TYR A 164     -22.133  -0.083  10.561  1.00 98.66           C  
ATOM   2682  CB  TYR A 164     -23.563   1.895   9.986  1.00 98.66           C  
ATOM   2683  HB2 TYR A 164     -22.667   2.169   9.430  1.00 98.66           H  
ATOM   2684  HB3 TYR A 164     -23.492   2.384  10.958  1.00 98.66           H  
ATOM   2685  O   TYR A 164     -21.319  -0.319   9.674  1.00 98.66           O  
ATOM   2686  CG  TYR A 164     -24.738   2.480   9.218  1.00 98.66           C  
ATOM   2687  CD1 TYR A 164     -25.775   1.672   8.702  1.00 98.66           C  
ATOM   2688  HD1 TYR A 164     -25.793   0.603   8.857  1.00 98.66           H  
ATOM   2689  CD2 TYR A 164     -24.745   3.865   8.956  1.00 98.66           C  
ATOM   2690  HD2 TYR A 164     -23.964   4.486   9.368  1.00 98.66           H  
ATOM   2691  CE1 TYR A 164     -26.789   2.243   7.914  1.00 98.66           C  
ATOM   2692  HE1 TYR A 164     -27.573   1.625   7.503  1.00 98.66           H  
ATOM   2693  CE2 TYR A 164     -25.758   4.441   8.164  1.00 98.66           C  
ATOM   2694  HE2 TYR A 164     -25.765   5.504   7.974  1.00 98.66           H  
ATOM   2695  OH  TYR A 164     -27.757   4.142   6.851  1.00 98.66           O  
ATOM   2696  HH  TYR A 164     -27.750   5.101   6.806  1.00 98.66           H  
ATOM   2697  CZ  TYR A 164     -26.778   3.622   7.633  1.00 98.66           C  
ATOM   2698  N   PHE A 165     -21.826  -0.293  11.847  1.00 98.37           N  
ATOM   2699  H   PHE A 165     -22.522  -0.104  12.554  1.00 98.37           H  
ATOM   2700  CA  PHE A 165     -20.552  -0.908  12.230  1.00 98.37           C  
ATOM   2701  HA  PHE A 165     -19.737  -0.281  11.867  1.00 98.37           H  
ATOM   2702  C   PHE A 165     -20.357  -2.288  11.588  1.00 98.37           C  
ATOM   2703  CB  PHE A 165     -20.460  -1.036  13.755  1.00 98.37           C  
ATOM   2704  HB2 PHE A 165     -19.600  -1.663  13.991  1.00 98.37           H  
ATOM   2705  HB3 PHE A 165     -21.348  -1.551  14.125  1.00 98.37           H  
ATOM   2706  O   PHE A 165     -19.268  -2.592  11.100  1.00 98.37           O  
ATOM   2707  CG  PHE A 165     -20.268   0.262  14.509  1.00 98.37           C  
ATOM   2708  CD1 PHE A 165     -19.200   1.112  14.176  1.00 98.37           C  
ATOM   2709  HD1 PHE A 165     -18.579   0.896  13.318  1.00 98.37           H  
ATOM   2710  CD2 PHE A 165     -21.112   0.597  15.583  1.00 98.37           C  
ATOM   2711  HD2 PHE A 165     -21.939  -0.046  15.845  1.00 98.37           H  
ATOM   2712  CE1 PHE A 165     -18.948   2.266  14.932  1.00 98.37           C  
ATOM   2713  HE1 PHE A 165     -18.135   2.923  14.659  1.00 98.37           H  
ATOM   2714  CE2 PHE A 165     -20.863   1.756  16.339  1.00 98.37           C  
ATOM   2715  HE2 PHE A 165     -21.503   2.005  17.172  1.00 98.37           H  
ATOM   2716  CZ  PHE A 165     -19.770   2.581  16.025  1.00 98.37           C  
ATOM   2717  HZ  PHE A 165     -19.569   3.457  16.622  1.00 98.37           H  
ATOM   2718  N   LYS A 166     -21.408  -3.117  11.554  1.00 98.09           N  
ATOM   2719  H   LYS A 166     -22.309  -2.738  11.809  1.00 98.09           H  
ATOM   2720  CA  LYS A 166     -21.368  -4.447  10.935  1.00 98.09           C  
ATOM   2721  HA  LYS A 166     -20.483  -4.977  11.286  1.00 98.09           H  
ATOM   2722  C   LYS A 166     -21.216  -4.338   9.418  1.00 98.09           C  
ATOM   2723  CB  LYS A 166     -22.630  -5.227  11.334  1.00 98.09           C  
ATOM   2724  HB2 LYS A 166     -22.716  -5.237  12.421  1.00 98.09           H  
ATOM   2725  HB3 LYS A 166     -23.506  -4.727  10.922  1.00 98.09           H  
ATOM   2726  O   LYS A 166     -20.379  -5.042   8.857  1.00 98.09           O  
ATOM   2727  CG  LYS A 166     -22.607  -6.673  10.819  1.00 98.09           C  
ATOM   2728  HG2 LYS A 166     -21.740  -7.194  11.227  1.00 98.09           H  
ATOM   2729  HG3 LYS A 166     -22.537  -6.668   9.732  1.00 98.09           H  
ATOM   2730  CD  LYS A 166     -23.888  -7.410  11.226  1.00 98.09           C  
ATOM   2731  HD2 LYS A 166     -23.899  -7.552  12.307  1.00 98.09           H  
ATOM   2732  HD3 LYS A 166     -24.748  -6.808  10.935  1.00 98.09           H  
ATOM   2733  CE  LYS A 166     -23.956  -8.762  10.510  1.00 98.09           C  
ATOM   2734  HE2 LYS A 166     -23.086  -9.360  10.783  1.00 98.09           H  
ATOM   2735  HE3 LYS A 166     -23.904  -8.572   9.438  1.00 98.09           H  
ATOM   2736  NZ  LYS A 166     -25.211  -9.485  10.828  1.00 98.09           N  
ATOM   2737  HZ1 LYS A 166     -25.281 -10.329  10.277  1.00 98.09           H  
ATOM   2738  HZ2 LYS A 166     -26.007  -8.907  10.597  1.00 98.09           H  
ATOM   2739  HZ3 LYS A 166     -25.259  -9.727  11.807  1.00 98.09           H  
ATOM   2740  N   ASP A 167     -21.951  -3.427   8.789  1.00 98.35           N  
ATOM   2741  H   ASP A 167     -22.670  -2.945   9.310  1.00 98.35           H  
ATOM   2742  CA  ASP A 167     -21.907  -3.219   7.337  1.00 98.35           C  
ATOM   2743  HA  ASP A 167     -22.103  -4.168   6.837  1.00 98.35           H  
ATOM   2744  C   ASP A 167     -20.524  -2.721   6.884  1.00 98.35           C  
ATOM   2745  CB  ASP A 167     -23.011  -2.230   6.924  1.00 98.35           C  
ATOM   2746  HB2 ASP A 167     -22.784  -1.251   7.345  1.00 98.35           H  
ATOM   2747  HB3 ASP A 167     -23.007  -2.136   5.838  1.00 98.35           H  
ATOM   2748  O   ASP A 167     -19.957  -3.213   5.909  1.00 98.35           O  
ATOM   2749  CG  ASP A 167     -24.413  -2.662   7.374  1.00 98.35           C  
ATOM   2750  OD1 ASP A 167     -24.658  -3.887   7.457  1.00 98.35           O  
ATOM   2751  OD2 ASP A 167     -25.210  -1.753   7.698  1.00 98.35           O  
ATOM   2752  N   ILE A 168     -19.910  -1.811   7.649  1.00 98.58           N  
ATOM   2753  H   ILE A 168     -20.434  -1.411   8.414  1.00 98.58           H  
ATOM   2754  CA  ILE A 168     -18.548  -1.320   7.393  1.00 98.58           C  
ATOM   2755  HA  ILE A 168     -18.501  -0.954   6.368  1.00 98.58           H  
ATOM   2756  C   ILE A 168     -17.524  -2.458   7.508  1.00 98.58           C  
ATOM   2757  CB  ILE A 168     -18.216  -0.148   8.344  1.00 98.58           C  
ATOM   2758  HB  ILE A 168     -18.429  -0.463   9.366  1.00 98.58           H  
ATOM   2759  O   ILE A 168     -16.656  -2.591   6.643  1.00 98.58           O  
ATOM   2760  CG1 ILE A 168     -19.080   1.089   8.006  1.00 98.58           C  
ATOM   2761 HG12 ILE A 168     -18.671   1.582   7.124  1.00 98.58           H  
ATOM   2762 HG13 ILE A 168     -20.098   0.789   7.759  1.00 98.58           H  
ATOM   2763  CG2 ILE A 168     -16.723   0.232   8.255  1.00 98.58           C  
ATOM   2764 HG21 ILE A 168     -16.517   1.125   8.844  1.00 98.58           H  
ATOM   2765 HG22 ILE A 168     -16.448   0.421   7.217  1.00 98.58           H  
ATOM   2766 HG23 ILE A 168     -16.103  -0.572   8.651  1.00 98.58           H  
ATOM   2767  CD1 ILE A 168     -19.158   2.093   9.163  1.00 98.58           C  
ATOM   2768 HD11 ILE A 168     -19.507   1.600  10.071  1.00 98.58           H  
ATOM   2769 HD12 ILE A 168     -18.176   2.527   9.347  1.00 98.58           H  
ATOM   2770 HD13 ILE A 168     -19.857   2.891   8.909  1.00 98.58           H  
ATOM   2771  N   ILE A 169     -17.622  -3.306   8.538  1.00 98.35           N  
ATOM   2772  H   ILE A 169     -18.356  -3.155   9.216  1.00 98.35           H  
ATOM   2773  CA  ILE A 169     -16.746  -4.481   8.684  1.00 98.35           C  
ATOM   2774  HA  ILE A 169     -15.710  -4.146   8.635  1.00 98.35           H  
ATOM   2775  C   ILE A 169     -16.926  -5.456   7.518  1.00 98.35           C  
ATOM   2776  CB  ILE A 169     -16.982  -5.168  10.047  1.00 98.35           C  
ATOM   2777  HB  ILE A 169     -18.057  -5.268  10.196  1.00 98.35           H  
ATOM   2778  O   ILE A 169     -15.936  -6.006   7.028  1.00 98.35           O  
ATOM   2779  CG1 ILE A 169     -16.434  -4.315  11.211  1.00 98.35           C  
ATOM   2780 HG12 ILE A 169     -16.756  -4.784  12.141  1.00 98.35           H  
ATOM   2781 HG13 ILE A 169     -16.875  -3.319  11.176  1.00 98.35           H  
ATOM   2782  CG2 ILE A 169     -16.388  -6.589  10.117  1.00 98.35           C  
ATOM   2783 HG21 ILE A 169     -16.953  -7.264   9.474  1.00 98.35           H  
ATOM   2784 HG22 ILE A 169     -15.346  -6.584   9.794  1.00 98.35           H  
ATOM   2785 HG23 ILE A 169     -16.447  -6.968  11.137  1.00 98.35           H  
ATOM   2786  CD1 ILE A 169     -14.910  -4.145  11.276  1.00 98.35           C  
ATOM   2787 HD11 ILE A 169     -14.655  -3.585  12.176  1.00 98.35           H  
ATOM   2788 HD12 ILE A 169     -14.551  -3.591  10.408  1.00 98.35           H  
ATOM   2789 HD13 ILE A 169     -14.412  -5.113  11.328  1.00 98.35           H  
ATOM   2790  N   GLN A 170     -18.156  -5.648   7.036  1.00 98.33           N  
ATOM   2791  H   GLN A 170     -18.936  -5.185   7.479  1.00 98.33           H  
ATOM   2792  CA  GLN A 170     -18.419  -6.479   5.866  1.00 98.33           C  
ATOM   2793  HA  GLN A 170     -17.989  -7.464   6.046  1.00 98.33           H  
ATOM   2794  C   GLN A 170     -17.739  -5.916   4.611  1.00 98.33           C  
ATOM   2795  CB  GLN A 170     -19.931  -6.659   5.691  1.00 98.33           C  
ATOM   2796  HB2 GLN A 170     -20.416  -5.694   5.547  1.00 98.33           H  
ATOM   2797  HB3 GLN A 170     -20.335  -7.125   6.589  1.00 98.33           H  
ATOM   2798  O   GLN A 170     -17.015  -6.655   3.944  1.00 98.33           O  
ATOM   2799  CG  GLN A 170     -20.226  -7.549   4.478  1.00 98.33           C  
ATOM   2800  HG2 GLN A 170     -19.907  -7.037   3.570  1.00 98.33           H  
ATOM   2801  HG3 GLN A 170     -19.666  -8.481   4.558  1.00 98.33           H  
ATOM   2802  CD  GLN A 170     -21.696  -7.895   4.314  1.00 98.33           C  
ATOM   2803  NE2 GLN A 170     -22.034  -8.523   3.214  1.00 98.33           N  
ATOM   2804 HE21 GLN A 170     -21.352  -8.598   2.473  1.00 98.33           H  
ATOM   2805 HE22 GLN A 170     -23.020  -8.659   3.043  1.00 98.33           H  
ATOM   2806  OE1 GLN A 170     -22.535  -7.648   5.166  1.00 98.33           O  
ATOM   2807  N   ILE A 171     -17.863  -4.611   4.343  1.00 98.19           N  
ATOM   2808  H   ILE A 171     -18.498  -4.067   4.908  1.00 98.19           H  
ATOM   2809  CA  ILE A 171     -17.187  -3.960   3.207  1.00 98.19           C  
ATOM   2810  HA  ILE A 171     -17.498  -4.460   2.290  1.00 98.19           H  
ATOM   2811  C   ILE A 171     -15.664  -4.119   3.308  1.00 98.19           C  
ATOM   2812  CB  ILE A 171     -17.595  -2.472   3.110  1.00 98.19           C  
ATOM   2813  HB  ILE A 171     -17.447  -1.999   4.081  1.00 98.19           H  
ATOM   2814  O   ILE A 171     -15.007  -4.462   2.324  1.00 98.19           O  
ATOM   2815  CG1 ILE A 171     -19.081  -2.370   2.714  1.00 98.19           C  
ATOM   2816 HG12 ILE A 171     -19.683  -3.022   3.347  1.00 98.19           H  
ATOM   2817 HG13 ILE A 171     -19.203  -2.715   1.688  1.00 98.19           H  
ATOM   2818  CG2 ILE A 171     -16.744  -1.727   2.061  1.00 98.19           C  
ATOM   2819 HG21 ILE A 171     -15.685  -1.765   2.319  1.00 98.19           H  
ATOM   2820 HG22 ILE A 171     -16.883  -2.182   1.080  1.00 98.19           H  
ATOM   2821 HG23 ILE A 171     -17.024  -0.675   2.005  1.00 98.19           H  
ATOM   2822  CD1 ILE A 171     -19.659  -0.961   2.832  1.00 98.19           C  
ATOM   2823 HD11 ILE A 171     -19.139  -0.255   2.184  1.00 98.19           H  
ATOM   2824 HD12 ILE A 171     -19.605  -0.626   3.868  1.00 98.19           H  
ATOM   2825 HD13 ILE A 171     -20.698  -1.012   2.507  1.00 98.19           H  
ATOM   2826  N   ILE A 172     -15.086  -3.915   4.497  1.00 98.24           N  
ATOM   2827  H   ILE A 172     -15.673  -3.614   5.262  1.00 98.24           H  
ATOM   2828  CA  ILE A 172     -13.645  -4.107   4.734  1.00 98.24           C  
ATOM   2829  HA  ILE A 172     -13.093  -3.494   4.021  1.00 98.24           H  
ATOM   2830  C   ILE A 172     -13.236  -5.564   4.474  1.00 98.24           C  
ATOM   2831  CB  ILE A 172     -13.271  -3.644   6.163  1.00 98.24           C  
ATOM   2832  HB  ILE A 172     -13.979  -4.085   6.865  1.00 98.24           H  
ATOM   2833  O   ILE A 172     -12.190  -5.813   3.867  1.00 98.24           O  
ATOM   2834  CG1 ILE A 172     -13.372  -2.104   6.263  1.00 98.24           C  
ATOM   2835 HG12 ILE A 172     -14.320  -1.771   5.840  1.00 98.24           H  
ATOM   2836 HG13 ILE A 172     -12.574  -1.647   5.677  1.00 98.24           H  
ATOM   2837  CG2 ILE A 172     -11.855  -4.117   6.557  1.00 98.24           C  
ATOM   2838 HG21 ILE A 172     -11.566  -3.700   7.522  1.00 98.24           H  
ATOM   2839 HG22 ILE A 172     -11.833  -5.202   6.655  1.00 98.24           H  
ATOM   2840 HG23 ILE A 172     -11.134  -3.805   5.802  1.00 98.24           H  
ATOM   2841  CD1 ILE A 172     -13.301  -1.570   7.699  1.00 98.24           C  
ATOM   2842 HD11 ILE A 172     -13.565  -0.512   7.702  1.00 98.24           H  
ATOM   2843 HD12 ILE A 172     -14.003  -2.108   8.335  1.00 98.24           H  
ATOM   2844 HD13 ILE A 172     -12.289  -1.667   8.094  1.00 98.24           H  
ATOM   2845  N   SER A 173     -14.051  -6.529   4.906  1.00 98.31           N  
ATOM   2846  H   SER A 173     -14.891  -6.249   5.392  1.00 98.31           H  
ATOM   2847  CA  SER A 173     -13.814  -7.961   4.708  1.00 98.31           C  
ATOM   2848  HA  SER A 173     -12.826  -8.207   5.098  1.00 98.31           H  
ATOM   2849  C   SER A 173     -13.829  -8.341   3.228  1.00 98.31           C  
ATOM   2850  CB  SER A 173     -14.862  -8.758   5.490  1.00 98.31           C  
ATOM   2851  HB2 SER A 173     -14.835  -8.441   6.532  1.00 98.31           H  
ATOM   2852  HB3 SER A 173     -15.856  -8.548   5.093  1.00 98.31           H  
ATOM   2853  O   SER A 173     -12.875  -8.947   2.736  1.00 98.31           O  
ATOM   2854  OG  SER A 173     -14.630 -10.156   5.430  1.00 98.31           O  
ATOM   2855  HG  SER A 173     -15.273 -10.552   6.022  1.00 98.31           H  
ATOM   2856  N   GLU A 174     -14.859  -7.926   2.491  1.00 97.60           N  
ATOM   2857  H   GLU A 174     -15.604  -7.417   2.945  1.00 97.60           H  
ATOM   2858  CA  GLU A 174     -14.995  -8.178   1.054  1.00 97.60           C  
ATOM   2859  HA  GLU A 174     -14.944  -9.250   0.861  1.00 97.60           H  
ATOM   2860  C   GLU A 174     -13.867  -7.515   0.255  1.00 97.60           C  
ATOM   2861  CB  GLU A 174     -16.360  -7.664   0.580  1.00 97.60           C  
ATOM   2862  HB2 GLU A 174     -16.377  -7.678  -0.510  1.00 97.60           H  
ATOM   2863  HB3 GLU A 174     -16.487  -6.635   0.917  1.00 97.60           H  
ATOM   2864  O   GLU A 174     -13.232  -8.155  -0.588  1.00 97.60           O  
ATOM   2865  CG  GLU A 174     -17.520  -8.532   1.100  1.00 97.60           C  
ATOM   2866  HG2 GLU A 174     -17.442  -8.632   2.182  1.00 97.60           H  
ATOM   2867  HG3 GLU A 174     -17.422  -9.529   0.671  1.00 97.60           H  
ATOM   2868  CD  GLU A 174     -18.903  -7.960   0.750  1.00 97.60           C  
ATOM   2869  OE1 GLU A 174     -19.895  -8.516   1.282  1.00 97.60           O  
ATOM   2870  OE2 GLU A 174     -18.954  -6.982  -0.027  1.00 97.60           O  
ATOM   2871  N   PHE A 175     -13.538  -6.258   0.570  1.00 97.46           N  
ATOM   2872  H   PHE A 175     -14.103  -5.771   1.250  1.00 97.46           H  
ATOM   2873  CA  PHE A 175     -12.407  -5.556  -0.034  1.00 97.46           C  
ATOM   2874  HA  PHE A 175     -12.550  -5.530  -1.114  1.00 97.46           H  
ATOM   2875  C   PHE A 175     -11.084  -6.281   0.241  1.00 97.46           C  
ATOM   2876  CB  PHE A 175     -12.373  -4.115   0.491  1.00 97.46           C  
ATOM   2877  HB2 PHE A 175     -13.337  -3.646   0.293  1.00 97.46           H  
ATOM   2878  HB3 PHE A 175     -12.235  -4.126   1.572  1.00 97.46           H  
ATOM   2879  O   PHE A 175     -10.287  -6.507  -0.672  1.00 97.46           O  
ATOM   2880  CG  PHE A 175     -11.291  -3.267  -0.142  1.00 97.46           C  
ATOM   2881  CD1 PHE A 175     -10.051  -3.097   0.502  1.00 97.46           C  
ATOM   2882  HD1 PHE A 175      -9.879  -3.567   1.459  1.00 97.46           H  
ATOM   2883  CD2 PHE A 175     -11.528  -2.641  -1.379  1.00 97.46           C  
ATOM   2884  HD2 PHE A 175     -12.488  -2.748  -1.861  1.00 97.46           H  
ATOM   2885  CE1 PHE A 175      -9.055  -2.296  -0.085  1.00 97.46           C  
ATOM   2886  HE1 PHE A 175      -8.114  -2.134   0.420  1.00 97.46           H  
ATOM   2887  CE2 PHE A 175     -10.532  -1.845  -1.968  1.00 97.46           C  
ATOM   2888  HE2 PHE A 175     -10.727  -1.334  -2.899  1.00 97.46           H  
ATOM   2889  CZ  PHE A 175      -9.299  -1.666  -1.317  1.00 97.46           C  
ATOM   2890  HZ  PHE A 175      -8.547  -1.021  -1.747  1.00 97.46           H  
ATOM   2891  N   SER A 176     -10.856  -6.709   1.485  1.00 97.34           N  
ATOM   2892  H   SER A 176     -11.548  -6.511   2.193  1.00 97.34           H  
ATOM   2893  CA  SER A 176      -9.642  -7.427   1.867  1.00 97.34           C  
ATOM   2894  HA  SER A 176      -8.792  -6.794   1.614  1.00 97.34           H  
ATOM   2895  C   SER A 176      -9.479  -8.745   1.113  1.00 97.34           C  
ATOM   2896  CB  SER A 176      -9.631  -7.676   3.371  1.00 97.34           C  
ATOM   2897  HB2 SER A 176     -10.509  -8.257   3.654  1.00 97.34           H  
ATOM   2898  HB3 SER A 176      -9.660  -6.718   3.890  1.00 97.34           H  
ATOM   2899  O   SER A 176      -8.409  -8.995   0.549  1.00 97.34           O  
ATOM   2900  OG  SER A 176      -8.456  -8.382   3.725  1.00 97.34           O  
ATOM   2901  HG  SER A 176      -8.542  -8.644   4.645  1.00 97.34           H  
ATOM   2902  N   LYS A 177     -10.547  -9.550   1.040  1.00 97.11           N  
ATOM   2903  H   LYS A 177     -11.390  -9.263   1.517  1.00 97.11           H  
ATOM   2904  CA  LYS A 177     -10.568 -10.821   0.301  1.00 97.11           C  
ATOM   2905  HA  LYS A 177      -9.762 -11.466   0.650  1.00 97.11           H  
ATOM   2906  C   LYS A 177     -10.342 -10.626  -1.194  1.00 97.11           C  
ATOM   2907  CB  LYS A 177     -11.909 -11.534   0.520  1.00 97.11           C  
ATOM   2908  HB2 LYS A 177     -12.725 -10.841   0.313  1.00 97.11           H  
ATOM   2909  HB3 LYS A 177     -11.985 -12.368  -0.177  1.00 97.11           H  
ATOM   2910  O   LYS A 177      -9.702 -11.464  -1.815  1.00 97.11           O  
ATOM   2911  CG  LYS A 177     -12.044 -12.084   1.944  1.00 97.11           C  
ATOM   2912  HG2 LYS A 177     -11.920 -11.272   2.660  1.00 97.11           H  
ATOM   2913  HG3 LYS A 177     -11.267 -12.828   2.121  1.00 97.11           H  
ATOM   2914  CD  LYS A 177     -13.421 -12.723   2.146  1.00 97.11           C  
ATOM   2915  HD2 LYS A 177     -14.194 -11.992   1.911  1.00 97.11           H  
ATOM   2916  HD3 LYS A 177     -13.518 -13.577   1.476  1.00 97.11           H  
ATOM   2917  CE  LYS A 177     -13.580 -13.180   3.599  1.00 97.11           C  
ATOM   2918  HE2 LYS A 177     -13.522 -12.303   4.244  1.00 97.11           H  
ATOM   2919  HE3 LYS A 177     -12.751 -13.841   3.852  1.00 97.11           H  
ATOM   2920  NZ  LYS A 177     -14.871 -13.880   3.807  1.00 97.11           N  
ATOM   2921  HZ1 LYS A 177     -15.646 -13.275   3.573  1.00 97.11           H  
ATOM   2922  HZ2 LYS A 177     -14.964 -14.173   4.769  1.00 97.11           H  
ATOM   2923  HZ3 LYS A 177     -14.919 -14.705   3.227  1.00 97.11           H  
ATOM   2924  N   ARG A 178     -10.834  -9.526  -1.769  1.00 96.21           N  
ATOM   2925  H   ARG A 178     -11.428  -8.931  -1.210  1.00 96.21           H  
ATOM   2926  CA  ARG A 178     -10.708  -9.257  -3.205  1.00 96.21           C  
ATOM   2927  HA  ARG A 178     -10.830 -10.200  -3.738  1.00 96.21           H  
ATOM   2928  C   ARG A 178      -9.328  -8.737  -3.603  1.00 96.21           C  
ATOM   2929  CB  ARG A 178     -11.840  -8.316  -3.633  1.00 96.21           C  
ATOM   2930  HB2 ARG A 178     -11.700  -7.343  -3.161  1.00 96.21           H  
ATOM   2931  HB3 ARG A 178     -12.785  -8.734  -3.286  1.00 96.21           H  
ATOM   2932  O   ARG A 178      -8.786  -9.188  -4.606  1.00 96.21           O  
ATOM   2933  CG  ARG A 178     -11.913  -8.155  -5.160  1.00 96.21           C  
ATOM   2934  HG2 ARG A 178     -11.952  -9.143  -5.618  1.00 96.21           H  
ATOM   2935  HG3 ARG A 178     -11.028  -7.642  -5.536  1.00 96.21           H  
ATOM   2936  CD  ARG A 178     -13.168  -7.384  -5.587  1.00 96.21           C  
ATOM   2937  HD2 ARG A 178     -13.203  -7.348  -6.676  1.00 96.21           H  
ATOM   2938  HD3 ARG A 178     -14.044  -7.943  -5.259  1.00 96.21           H  
ATOM   2939  NE  ARG A 178     -13.229  -6.024  -5.012  1.00 96.21           N  
ATOM   2940  HE  ARG A 178     -13.614  -5.958  -4.080  1.00 96.21           H  
ATOM   2941  NH1 ARG A 178     -12.490  -4.847  -6.849  1.00 96.21           N  
ATOM   2942 HH11 ARG A 178     -12.304  -5.708  -7.344  1.00 96.21           H  
ATOM   2943 HH12 ARG A 178     -12.337  -3.971  -7.328  1.00 96.21           H  
ATOM   2944  NH2 ARG A 178     -13.187  -3.754  -5.027  1.00 96.21           N  
ATOM   2945 HH21 ARG A 178     -13.664  -3.749  -4.137  1.00 96.21           H  
ATOM   2946 HH22 ARG A 178     -13.056  -2.886  -5.526  1.00 96.21           H  
ATOM   2947  CZ  ARG A 178     -12.965  -4.888  -5.633  1.00 96.21           C  
ATOM   2948  N   VAL A 179      -8.768  -7.770  -2.866  1.00 96.25           N  
ATOM   2949  H   VAL A 179      -9.292  -7.420  -2.077  1.00 96.25           H  
ATOM   2950  CA  VAL A 179      -7.583  -7.024  -3.349  1.00 96.25           C  
ATOM   2951  HA  VAL A 179      -7.201  -7.533  -4.234  1.00 96.25           H  
ATOM   2952  C   VAL A 179      -6.385  -6.980  -2.400  1.00 96.25           C  
ATOM   2953  CB  VAL A 179      -7.950  -5.607  -3.827  1.00 96.25           C  
ATOM   2954  HB  VAL A 179      -7.044  -5.180  -4.257  1.00 96.25           H  
ATOM   2955  O   VAL A 179      -5.249  -6.849  -2.860  1.00 96.25           O  
ATOM   2956  CG1 VAL A 179      -9.026  -5.616  -4.921  1.00 96.25           C  
ATOM   2957 HG11 VAL A 179      -9.091  -4.630  -5.382  1.00 96.25           H  
ATOM   2958 HG12 VAL A 179      -8.771  -6.344  -5.691  1.00 96.25           H  
ATOM   2959 HG13 VAL A 179      -9.996  -5.867  -4.492  1.00 96.25           H  
ATOM   2960  CG2 VAL A 179      -8.423  -4.670  -2.715  1.00 96.25           C  
ATOM   2961 HG21 VAL A 179      -8.573  -3.674  -3.131  1.00 96.25           H  
ATOM   2962 HG22 VAL A 179      -7.684  -4.603  -1.916  1.00 96.25           H  
ATOM   2963 HG23 VAL A 179      -9.380  -5.002  -2.313  1.00 96.25           H  
ATOM   2964  N   ILE A 180      -6.586  -7.110  -1.086  1.00 96.17           N  
ATOM   2965  H   ILE A 180      -7.525  -7.281  -0.755  1.00 96.17           H  
ATOM   2966  CA  ILE A 180      -5.475  -7.089  -0.117  1.00 96.17           C  
ATOM   2967  HA  ILE A 180      -4.722  -6.380  -0.461  1.00 96.17           H  
ATOM   2968  C   ILE A 180      -4.811  -8.465  -0.073  1.00 96.17           C  
ATOM   2969  CB  ILE A 180      -5.949  -6.621   1.276  1.00 96.17           C  
ATOM   2970  HB  ILE A 180      -6.703  -7.321   1.637  1.00 96.17           H  
ATOM   2971  O   ILE A 180      -3.590  -8.565  -0.219  1.00 96.17           O  
ATOM   2972  CG1 ILE A 180      -6.572  -5.213   1.160  1.00 96.17           C  
ATOM   2973 HG12 ILE A 180      -5.839  -4.516   0.752  1.00 96.17           H  
ATOM   2974 HG13 ILE A 180      -7.421  -5.245   0.478  1.00 96.17           H  
ATOM   2975  CG2 ILE A 180      -4.804  -6.619   2.305  1.00 96.17           C  
ATOM   2976 HG21 ILE A 180      -5.205  -6.451   3.304  1.00 96.17           H  
ATOM   2977 HG22 ILE A 180      -4.295  -7.583   2.317  1.00 96.17           H  
ATOM   2978 HG23 ILE A 180      -4.090  -5.830   2.067  1.00 96.17           H  
ATOM   2979  CD1 ILE A 180      -7.091  -4.661   2.486  1.00 96.17           C  
ATOM   2980 HD11 ILE A 180      -6.258  -4.382   3.131  1.00 96.17           H  
ATOM   2981 HD12 ILE A 180      -7.708  -5.400   2.997  1.00 96.17           H  
ATOM   2982 HD13 ILE A 180      -7.700  -3.783   2.268  1.00 96.17           H  
ATOM   2983  N   LEU A 181      -5.628  -9.514   0.052  1.00 94.81           N  
ATOM   2984  H   LEU A 181      -6.619  -9.323   0.095  1.00 94.81           H  
ATOM   2985  CA  LEU A 181      -5.224 -10.909   0.213  1.00 94.81           C  
ATOM   2986  HA  LEU A 181      -6.138 -11.492   0.326  1.00 94.81           H  
ATOM   2987  C   LEU A 181      -4.420 -11.141   1.496  1.00 94.81           C  
ATOM   2988  CB  LEU A 181      -4.503 -11.437  -1.050  1.00 94.81           C  
ATOM   2989  HB2 LEU A 181      -3.505 -11.001  -1.101  1.00 94.81           H  
ATOM   2990  HB3 LEU A 181      -4.381 -12.514  -0.932  1.00 94.81           H  
ATOM   2991  O   LEU A 181      -3.350 -11.732   1.446  1.00 94.81           O  
ATOM   2992  CG  LEU A 181      -5.200 -11.181  -2.394  1.00 94.81           C  
ATOM   2993  HG  LEU A 181      -5.212 -10.113  -2.608  1.00 94.81           H  
ATOM   2994  CD1 LEU A 181      -4.415 -11.890  -3.492  1.00 94.81           C  
ATOM   2995 HD11 LEU A 181      -4.890 -11.706  -4.455  1.00 94.81           H  
ATOM   2996 HD12 LEU A 181      -4.419 -12.967  -3.318  1.00 94.81           H  
ATOM   2997 HD13 LEU A 181      -3.384 -11.535  -3.516  1.00 94.81           H  
ATOM   2998  CD2 LEU A 181      -6.625 -11.711  -2.409  1.00 94.81           C  
ATOM   2999 HD21 LEU A 181      -7.069 -11.558  -3.392  1.00 94.81           H  
ATOM   3000 HD22 LEU A 181      -7.230 -11.167  -1.684  1.00 94.81           H  
ATOM   3001 HD23 LEU A 181      -6.648 -12.775  -2.176  1.00 94.81           H  
ATOM   3002  N   ALA A 182      -4.885 -10.665   2.652  1.00 96.76           N  
ATOM   3003  H   ALA A 182      -5.777 -10.191   2.644  1.00 96.76           H  
ATOM   3004  CA  ALA A 182      -4.232 -10.872   3.951  1.00 96.76           C  
ATOM   3005  HA  ALA A 182      -3.327 -11.463   3.814  1.00 96.76           H  
ATOM   3006  C   ALA A 182      -5.115 -11.700   4.900  1.00 96.76           C  
ATOM   3007  CB  ALA A 182      -3.807  -9.512   4.519  1.00 96.76           C  
ATOM   3008  HB1 ALA A 182      -3.151  -8.996   3.818  1.00 96.76           H  
ATOM   3009  HB2 ALA A 182      -4.694  -8.901   4.684  1.00 96.76           H  
ATOM   3010  HB3 ALA A 182      -3.282  -9.653   5.464  1.00 96.76           H  
ATOM   3011  O   ALA A 182      -5.570 -11.192   5.919  1.00 96.76           O  
ATOM   3012  N   GLU A 183      -5.357 -12.963   4.540  1.00 97.37           N  
ATOM   3013  H   GLU A 183      -4.976 -13.302   3.668  1.00 97.37           H  
ATOM   3014  CA  GLU A 183      -6.322 -13.863   5.193  1.00 97.37           C  
ATOM   3015  HA  GLU A 183      -7.328 -13.472   5.044  1.00 97.37           H  
ATOM   3016  C   GLU A 183      -6.126 -13.990   6.709  1.00 97.37           C  
ATOM   3017  CB  GLU A 183      -6.250 -15.214   4.480  1.00 97.37           C  
ATOM   3018  HB2 GLU A 183      -6.389 -15.023   3.416  1.00 97.37           H  
ATOM   3019  HB3 GLU A 183      -5.259 -15.642   4.626  1.00 97.37           H  
ATOM   3020  O   GLU A 183      -7.020 -13.601   7.448  1.00 97.37           O  
ATOM   3021  CG  GLU A 183      -7.319 -16.215   4.937  1.00 97.37           C  
ATOM   3022  HG2 GLU A 183      -8.280 -15.702   4.970  1.00 97.37           H  
ATOM   3023  HG3 GLU A 183      -7.070 -16.563   5.940  1.00 97.37           H  
ATOM   3024  CD  GLU A 183      -7.397 -17.402   3.965  1.00 97.37           C  
ATOM   3025  OE1 GLU A 183      -8.507 -17.952   3.808  1.00 97.37           O  
ATOM   3026  OE2 GLU A 183      -6.371 -17.653   3.283  1.00 97.37           O  
ATOM   3027  N   ALA A 184      -4.933 -14.366   7.180  1.00 97.78           N  
ATOM   3028  H   ALA A 184      -4.283 -14.796   6.537  1.00 97.78           H  
ATOM   3029  CA  ALA A 184      -4.653 -14.479   8.618  1.00 97.78           C  
ATOM   3030  HA  ALA A 184      -5.303 -15.245   9.040  1.00 97.78           H  
ATOM   3031  C   ALA A 184      -4.907 -13.169   9.397  1.00 97.78           C  
ATOM   3032  CB  ALA A 184      -3.194 -14.924   8.778  1.00 97.78           C  
ATOM   3033  HB1 ALA A 184      -2.976 -15.058   9.838  1.00 97.78           H  
ATOM   3034  HB2 ALA A 184      -3.045 -15.879   8.274  1.00 97.78           H  
ATOM   3035  HB3 ALA A 184      -2.517 -14.177   8.365  1.00 97.78           H  
ATOM   3036  O   ALA A 184      -5.403 -13.180  10.524  1.00 97.78           O  
ATOM   3037  N   ASN A 185      -4.600 -12.013   8.794  1.00 98.02           N  
ATOM   3038  H   ASN A 185      -4.256 -12.045   7.845  1.00 98.02           H  
ATOM   3039  CA  ASN A 185      -4.903 -10.720   9.409  1.00 98.02           C  
ATOM   3040  HA  ASN A 185      -4.552 -10.728  10.442  1.00 98.02           H  
ATOM   3041  C   ASN A 185      -6.413 -10.476   9.448  1.00 98.02           C  
ATOM   3042  CB  ASN A 185      -4.218  -9.568   8.657  1.00 98.02           C  
ATOM   3043  HB2 ASN A 185      -4.435  -9.637   7.591  1.00 98.02           H  
ATOM   3044  HB3 ASN A 185      -4.651  -8.637   9.022  1.00 98.02           H  
ATOM   3045  O   ASN A 185      -6.920  -9.997  10.456  1.00 98.02           O  
ATOM   3046  CG  ASN A 185      -2.718  -9.487   8.849  1.00 98.02           C  
ATOM   3047  ND2 ASN A 185      -2.182  -8.299   8.715  1.00 98.02           N  
ATOM   3048 HD21 ASN A 185      -2.795  -7.498   8.678  1.00 98.02           H  
ATOM   3049 HD22 ASN A 185      -1.261  -8.195   9.116  1.00 98.02           H  
ATOM   3050  OD1 ASN A 185      -2.019 -10.451   9.094  1.00 98.02           O  
ATOM   3051  N   LEU A 186      -7.121 -10.789   8.359  1.00 98.45           N  
ATOM   3052  H   LEU A 186      -6.649 -11.259   7.599  1.00 98.45           H  
ATOM   3053  CA  LEU A 186      -8.567 -10.629   8.268  1.00 98.45           C  
ATOM   3054  HA  LEU A 186      -8.809  -9.598   8.528  1.00 98.45           H  
ATOM   3055  C   LEU A 186      -9.294 -11.526   9.276  1.00 98.45           C  
ATOM   3056  CB  LEU A 186      -9.022 -10.893   6.823  1.00 98.45           C  
ATOM   3057  HB2 LEU A 186      -8.720 -11.900   6.537  1.00 98.45           H  
ATOM   3058  HB3 LEU A 186      -8.521 -10.187   6.161  1.00 98.45           H  
ATOM   3059  O   LEU A 186     -10.172 -11.038   9.975  1.00 98.45           O  
ATOM   3060  CG  LEU A 186     -10.545 -10.779   6.635  1.00 98.45           C  
ATOM   3061  HG  LEU A 186     -11.050 -11.507   7.270  1.00 98.45           H  
ATOM   3062  CD1 LEU A 186     -11.078  -9.383   6.965  1.00 98.45           C  
ATOM   3063 HD11 LEU A 186     -10.880  -9.136   8.008  1.00 98.45           H  
ATOM   3064 HD12 LEU A 186     -12.161  -9.381   6.841  1.00 98.45           H  
ATOM   3065 HD13 LEU A 186     -10.630  -8.632   6.315  1.00 98.45           H  
ATOM   3066  CD2 LEU A 186     -10.898 -11.099   5.186  1.00 98.45           C  
ATOM   3067 HD21 LEU A 186     -10.372 -10.431   4.505  1.00 98.45           H  
ATOM   3068 HD22 LEU A 186     -11.972 -10.979   5.044  1.00 98.45           H  
ATOM   3069 HD23 LEU A 186     -10.621 -12.130   4.966  1.00 98.45           H  
ATOM   3070  N   GLU A 187      -8.905 -12.792   9.402  1.00 98.26           N  
ATOM   3071  H   GLU A 187      -8.198 -13.150   8.776  1.00 98.26           H  
ATOM   3072  CA  GLU A 187      -9.444 -13.715  10.407  1.00 98.26           C  
ATOM   3073  HA  GLU A 187     -10.508 -13.880  10.237  1.00 98.26           H  
ATOM   3074  C   GLU A 187      -9.277 -13.158  11.822  1.00 98.26           C  
ATOM   3075  CB  GLU A 187      -8.711 -15.054  10.313  1.00 98.26           C  
ATOM   3076  HB2 GLU A 187      -8.965 -15.657  11.186  1.00 98.26           H  
ATOM   3077  HB3 GLU A 187      -7.639 -14.860  10.323  1.00 98.26           H  
ATOM   3078  O   GLU A 187     -10.235 -13.127  12.594  1.00 98.26           O  
ATOM   3079  CG  GLU A 187      -9.090 -15.842   9.054  1.00 98.26           C  
ATOM   3080  HG2 GLU A 187      -8.962 -15.211   8.174  1.00 98.26           H  
ATOM   3081  HG3 GLU A 187     -10.144 -16.109   9.119  1.00 98.26           H  
ATOM   3082  CD  GLU A 187      -8.241 -17.110   8.889  1.00 98.26           C  
ATOM   3083  OE1 GLU A 187      -8.556 -17.870   7.955  1.00 98.26           O  
ATOM   3084  OE2 GLU A 187      -7.277 -17.290   9.670  1.00 98.26           O  
ATOM   3085  N   LYS A 188      -8.087 -12.628  12.135  1.00 98.19           N  
ATOM   3086  H   LYS A 188      -7.339 -12.734  11.465  1.00 98.19           H  
ATOM   3087  CA  LYS A 188      -7.808 -11.972  13.417  1.00 98.19           C  
ATOM   3088  HA  LYS A 188      -8.069 -12.669  14.214  1.00 98.19           H  
ATOM   3089  C   LYS A 188      -8.677 -10.727  13.640  1.00 98.19           C  
ATOM   3090  CB  LYS A 188      -6.305 -11.669  13.495  1.00 98.19           C  
ATOM   3091  HB2 LYS A 188      -6.045 -10.905  12.762  1.00 98.19           H  
ATOM   3092  HB3 LYS A 188      -5.754 -12.578  13.255  1.00 98.19           H  
ATOM   3093  O   LYS A 188      -9.158 -10.510  14.745  1.00 98.19           O  
ATOM   3094  CG  LYS A 188      -5.886 -11.200  14.893  1.00 98.19           C  
ATOM   3095  HG2 LYS A 188      -6.176 -11.956  15.623  1.00 98.19           H  
ATOM   3096  HG3 LYS A 188      -6.394 -10.266  15.132  1.00 98.19           H  
ATOM   3097  CD  LYS A 188      -4.369 -10.975  14.972  1.00 98.19           C  
ATOM   3098  HD2 LYS A 188      -4.085 -10.181  14.282  1.00 98.19           H  
ATOM   3099  HD3 LYS A 188      -3.849 -11.895  14.703  1.00 98.19           H  
ATOM   3100  CE  LYS A 188      -4.024 -10.583  16.410  1.00 98.19           C  
ATOM   3101  HE2 LYS A 188      -4.272 -11.422  17.059  1.00 98.19           H  
ATOM   3102  HE3 LYS A 188      -4.673  -9.753  16.688  1.00 98.19           H  
ATOM   3103  NZ  LYS A 188      -2.599 -10.198  16.595  1.00 98.19           N  
ATOM   3104  HZ1 LYS A 188      -1.979 -10.902  16.221  1.00 98.19           H  
ATOM   3105  HZ2 LYS A 188      -2.400 -10.091  17.580  1.00 98.19           H  
ATOM   3106  HZ3 LYS A 188      -2.393  -9.302  16.178  1.00 98.19           H  
ATOM   3107  N   ILE A 189      -8.896  -9.905  12.612  1.00 98.42           N  
ATOM   3108  H   ILE A 189      -8.459 -10.133  11.731  1.00 98.42           H  
ATOM   3109  CA  ILE A 189      -9.781  -8.727  12.689  1.00 98.42           C  
ATOM   3110  HA  ILE A 189      -9.465  -8.094  13.519  1.00 98.42           H  
ATOM   3111  C   ILE A 189     -11.220  -9.161  12.977  1.00 98.42           C  
ATOM   3112  CB  ILE A 189      -9.707  -7.904  11.380  1.00 98.42           C  
ATOM   3113  HB  ILE A 189      -9.843  -8.582  10.538  1.00 98.42           H  
ATOM   3114  O   ILE A 189     -11.871  -8.602  13.860  1.00 98.42           O  
ATOM   3115  CG1 ILE A 189      -8.333  -7.223  11.245  1.00 98.42           C  
ATOM   3116 HG12 ILE A 189      -8.326  -6.306  11.835  1.00 98.42           H  
ATOM   3117 HG13 ILE A 189      -7.566  -7.887  11.644  1.00 98.42           H  
ATOM   3118  CG2 ILE A 189     -10.806  -6.826  11.299  1.00 98.42           C  
ATOM   3119 HG21 ILE A 189     -10.709  -6.251  10.378  1.00 98.42           H  
ATOM   3120 HG22 ILE A 189     -11.796  -7.280  11.291  1.00 98.42           H  
ATOM   3121 HG23 ILE A 189     -10.732  -6.148  12.149  1.00 98.42           H  
ATOM   3122  CD1 ILE A 189      -7.942  -6.899   9.797  1.00 98.42           C  
ATOM   3123 HD11 ILE A 189      -7.750  -7.821   9.248  1.00 98.42           H  
ATOM   3124 HD12 ILE A 189      -8.739  -6.362   9.282  1.00 98.42           H  
ATOM   3125 HD13 ILE A 189      -7.031  -6.302   9.784  1.00 98.42           H  
ATOM   3126  N   LEU A 190     -11.720 -10.152  12.237  1.00 98.47           N  
ATOM   3127  H   LEU A 190     -11.122 -10.587  11.549  1.00 98.47           H  
ATOM   3128  CA  LEU A 190     -13.095 -10.624  12.359  1.00 98.47           C  
ATOM   3129  HA  LEU A 190     -13.766  -9.766  12.320  1.00 98.47           H  
ATOM   3130  C   LEU A 190     -13.347 -11.290  13.715  1.00 98.47           C  
ATOM   3131  CB  LEU A 190     -13.422 -11.574  11.194  1.00 98.47           C  
ATOM   3132  HB2 LEU A 190     -12.680 -12.372  11.180  1.00 98.47           H  
ATOM   3133  HB3 LEU A 190     -14.394 -12.030  11.385  1.00 98.47           H  
ATOM   3134  O   LEU A 190     -14.390 -11.036  14.313  1.00 98.47           O  
ATOM   3135  CG  LEU A 190     -13.466 -10.907   9.805  1.00 98.47           C  
ATOM   3136  HG  LEU A 190     -12.513 -10.423   9.589  1.00 98.47           H  
ATOM   3137  CD1 LEU A 190     -13.718 -11.972   8.735  1.00 98.47           C  
ATOM   3138 HD11 LEU A 190     -12.933 -12.727   8.790  1.00 98.47           H  
ATOM   3139 HD12 LEU A 190     -13.691 -11.513   7.747  1.00 98.47           H  
ATOM   3140 HD13 LEU A 190     -14.685 -12.447   8.902  1.00 98.47           H  
ATOM   3141  CD2 LEU A 190     -14.556  -9.841   9.687  1.00 98.47           C  
ATOM   3142 HD21 LEU A 190     -15.526 -10.266   9.944  1.00 98.47           H  
ATOM   3143 HD22 LEU A 190     -14.337  -9.008  10.356  1.00 98.47           H  
ATOM   3144 HD23 LEU A 190     -14.586  -9.453   8.669  1.00 98.47           H  
ATOM   3145  N   SER A 191     -12.395 -12.072  14.236  1.00 98.17           N  
ATOM   3146  H   SER A 191     -11.560 -12.260  13.699  1.00 98.17           H  
ATOM   3147  CA  SER A 191     -12.516 -12.688  15.562  1.00 98.17           C  
ATOM   3148  HA  SER A 191     -13.476 -13.202  15.611  1.00 98.17           H  
ATOM   3149  C   SER A 191     -12.510 -11.649  16.684  1.00 98.17           C  
ATOM   3150  CB  SER A 191     -11.426 -13.741  15.774  1.00 98.17           C  
ATOM   3151  HB2 SER A 191     -11.619 -14.270  16.708  1.00 98.17           H  
ATOM   3152  HB3 SER A 191     -11.467 -14.460  14.955  1.00 98.17           H  
ATOM   3153  O   SER A 191     -13.377 -11.690  17.554  1.00 98.17           O  
ATOM   3154  OG  SER A 191     -10.134 -13.170  15.827  1.00 98.17           O  
ATOM   3155  HG  SER A 191      -9.504 -13.872  15.648  1.00 98.17           H  
ATOM   3156  N   LEU A 192     -11.614 -10.657  16.630  1.00 98.10           N  
ATOM   3157  H   LEU A 192     -10.891 -10.712  15.927  1.00 98.10           H  
ATOM   3158  CA  LEU A 192     -11.595  -9.545  17.587  1.00 98.10           C  
ATOM   3159  HA  LEU A 192     -11.516  -9.942  18.599  1.00 98.10           H  
ATOM   3160  C   LEU A 192     -12.891  -8.726  17.538  1.00 98.10           C  
ATOM   3161  CB  LEU A 192     -10.394  -8.635  17.288  1.00 98.10           C  
ATOM   3162  HB2 LEU A 192     -10.403  -8.386  16.227  1.00 98.10           H  
ATOM   3163  HB3 LEU A 192     -10.521  -7.709  17.849  1.00 98.10           H  
ATOM   3164  O   LEU A 192     -13.413  -8.326  18.574  1.00 98.10           O  
ATOM   3165  CG  LEU A 192      -9.024  -9.224  17.660  1.00 98.10           C  
ATOM   3166  HG  LEU A 192      -8.912 -10.224  17.242  1.00 98.10           H  
ATOM   3167  CD1 LEU A 192      -7.926  -8.323  17.087  1.00 98.10           C  
ATOM   3168 HD11 LEU A 192      -8.015  -7.319  17.501  1.00 98.10           H  
ATOM   3169 HD12 LEU A 192      -8.024  -8.281  16.002  1.00 98.10           H  
ATOM   3170 HD13 LEU A 192      -6.951  -8.741  17.339  1.00 98.10           H  
ATOM   3171  CD2 LEU A 192      -8.830  -9.316  19.174  1.00 98.10           C  
ATOM   3172 HD21 LEU A 192      -7.829  -9.684  19.400  1.00 98.10           H  
ATOM   3173 HD22 LEU A 192      -8.961  -8.336  19.633  1.00 98.10           H  
ATOM   3174 HD23 LEU A 192      -9.552 -10.010  19.604  1.00 98.10           H  
ATOM   3175  N   TYR A 193     -13.438  -8.492  16.343  1.00 98.01           N  
ATOM   3176  H   TYR A 193     -12.958  -8.819  15.516  1.00 98.01           H  
ATOM   3177  CA  TYR A 193     -14.711  -7.793  16.201  1.00 98.01           C  
ATOM   3178  HA  TYR A 193     -14.673  -6.890  16.811  1.00 98.01           H  
ATOM   3179  C   TYR A 193     -15.899  -8.620  16.709  1.00 98.01           C  
ATOM   3180  CB  TYR A 193     -14.921  -7.374  14.743  1.00 98.01           C  
ATOM   3181  HB2 TYR A 193     -14.938  -8.262  14.112  1.00 98.01           H  
ATOM   3182  HB3 TYR A 193     -14.078  -6.760  14.425  1.00 98.01           H  
ATOM   3183  O   TYR A 193     -16.842  -8.038  17.240  1.00 98.01           O  
ATOM   3184  CG  TYR A 193     -16.202  -6.586  14.538  1.00 98.01           C  
ATOM   3185  CD1 TYR A 193     -17.359  -7.227  14.050  1.00 98.01           C  
ATOM   3186  HD1 TYR A 193     -17.324  -8.278  13.805  1.00 98.01           H  
ATOM   3187  CD2 TYR A 193     -16.245  -5.218  14.870  1.00 98.01           C  
ATOM   3188  HD2 TYR A 193     -15.356  -4.722  15.232  1.00 98.01           H  
ATOM   3189  CE1 TYR A 193     -18.553  -6.500  13.875  1.00 98.01           C  
ATOM   3190  HE1 TYR A 193     -19.432  -6.994  13.487  1.00 98.01           H  
ATOM   3191  CE2 TYR A 193     -17.439  -4.492  14.700  1.00 98.01           C  
ATOM   3192  HE2 TYR A 193     -17.480  -3.431  14.901  1.00 98.01           H  
ATOM   3193  OH  TYR A 193     -19.736  -4.414  14.061  1.00 98.01           O  
ATOM   3194  HH  TYR A 193     -20.417  -4.880  13.571  1.00 98.01           H  
ATOM   3195  CZ  TYR A 193     -18.590  -5.127  14.196  1.00 98.01           C  
ATOM   3196  N   ALA A 194     -15.891  -9.944  16.546  1.00 97.14           N  
ATOM   3197  H   ALA A 194     -15.116 -10.374  16.062  1.00 97.14           H  
ATOM   3198  CA  ALA A 194     -16.956 -10.819  17.035  1.00 97.14           C  
ATOM   3199  HA  ALA A 194     -17.922 -10.399  16.752  1.00 97.14           H  
ATOM   3200  C   ALA A 194     -16.951 -10.944  18.568  1.00 97.14           C  
ATOM   3201  CB  ALA A 194     -16.816 -12.184  16.354  1.00 97.14           C  
ATOM   3202  HB1 ALA A 194     -15.852 -12.629  16.602  1.00 97.14           H  
ATOM   3203  HB2 ALA A 194     -16.895 -12.074  15.273  1.00 97.14           H  
ATOM   3204  HB3 ALA A 194     -17.606 -12.848  16.706  1.00 97.14           H  
ATOM   3205  O   ALA A 194     -18.014 -10.893  19.176  1.00 97.14           O  
ATOM   3206  N   ASN A 195     -15.765 -11.024  19.177  1.00 96.27           N  
ATOM   3207  H   ASN A 195     -14.942 -11.081  18.594  1.00 96.27           H  
ATOM   3208  CA  ASN A 195     -15.577 -11.272  20.612  1.00 96.27           C  
ATOM   3209  HA  ASN A 195     -16.444 -11.810  20.994  1.00 96.27           H  
ATOM   3210  C   ASN A 195     -15.460  -9.994  21.461  1.00 96.27           C  
ATOM   3211  CB  ASN A 195     -14.343 -12.172  20.788  1.00 96.27           C  
ATOM   3212  HB2 ASN A 195     -14.185 -12.363  21.849  1.00 96.27           H  
ATOM   3213  HB3 ASN A 195     -13.465 -11.655  20.401  1.00 96.27           H  
ATOM   3214  O   ASN A 195     -15.031 -10.047  22.610  1.00 96.27           O  
ATOM   3215  CG  ASN A 195     -14.478 -13.521  20.110  1.00 96.27           C  
ATOM   3216  ND2 ASN A 195     -13.382 -14.109  19.693  1.00 96.27           N  
ATOM   3217 HD21 ASN A 195     -12.487 -13.667  19.847  1.00 96.27           H  
ATOM   3218 HD22 ASN A 195     -13.508 -15.036  19.314  1.00 96.27           H  
ATOM   3219  OD1 ASN A 195     -15.547 -14.079  19.939  1.00 96.27           O  
ATOM   3220  N   LYS A 196     -15.772  -8.824  20.896  1.00 93.81           N  
ATOM   3221  H   LYS A 196     -16.122  -8.836  19.949  1.00 93.81           H  
ATOM   3222  CA  LYS A 196     -15.731  -7.562  21.640  1.00 93.81           C  
ATOM   3223  HA  LYS A 196     -14.785  -7.531  22.181  1.00 93.81           H  
ATOM   3224  C   LYS A 196     -16.848  -7.516  22.686  1.00 93.81           C  
ATOM   3225  CB  LYS A 196     -15.759  -6.370  20.676  1.00 93.81           C  
ATOM   3226  HB2 LYS A 196     -14.956  -6.487  19.947  1.00 93.81           H  
ATOM   3227  HB3 LYS A 196     -15.568  -5.473  21.264  1.00 93.81           H  
ATOM   3228  O   LYS A 196     -18.015  -7.703  22.350  1.00 93.81           O  
ATOM   3229  CG  LYS A 196     -17.099  -6.177  19.955  1.00 93.81           C  
ATOM   3230  HG2 LYS A 196     -17.427  -7.134  19.547  1.00 93.81           H  
ATOM   3231  HG3 LYS A 196     -17.846  -5.828  20.668  1.00 93.81           H  
ATOM   3232  CD  LYS A 196     -16.989  -5.134  18.840  1.00 93.81           C  
ATOM   3233  HD2 LYS A 196     -16.230  -5.443  18.122  1.00 93.81           H  
ATOM   3234  HD3 LYS A 196     -16.683  -4.187  19.286  1.00 93.81           H  
ATOM   3235  CE  LYS A 196     -18.332  -4.942  18.125  1.00 93.81           C  
ATOM   3236  HE2 LYS A 196     -19.073  -4.620  18.856  1.00 93.81           H  
ATOM   3237  HE3 LYS A 196     -18.220  -4.150  17.384  1.00 93.81           H  
ATOM   3238  NZ  LYS A 196     -18.773  -6.193  17.468  1.00 93.81           N  
ATOM   3239  HZ1 LYS A 196     -18.026  -6.581  16.910  1.00 93.81           H  
ATOM   3240  HZ2 LYS A 196     -19.601  -6.062  16.906  1.00 93.81           H  
ATOM   3241  HZ3 LYS A 196     -18.939  -6.905  18.166  1.00 93.81           H  
ATOM   3242  N   GLU A 197     -16.505  -7.178  23.922  1.00 89.80           N  
ATOM   3243  H   GLU A 197     -15.527  -7.064  24.147  1.00 89.80           H  
ATOM   3244  CA  GLU A 197     -17.457  -7.033  25.026  1.00 89.80           C  
ATOM   3245  HA  GLU A 197     -18.477  -7.148  24.658  1.00 89.80           H  
ATOM   3246  C   GLU A 197     -17.339  -5.642  25.651  1.00 89.80           C  
ATOM   3247  CB  GLU A 197     -17.232  -8.117  26.087  1.00 89.80           C  
ATOM   3248  HB2 GLU A 197     -17.877  -7.893  26.937  1.00 89.80           H  
ATOM   3249  HB3 GLU A 197     -16.194  -8.087  26.418  1.00 89.80           H  
ATOM   3250  O   GLU A 197     -16.243  -5.096  25.754  1.00 89.80           O  
ATOM   3251  CG  GLU A 197     -17.571  -9.524  25.569  1.00 89.80           C  
ATOM   3252  HG2 GLU A 197     -16.916  -9.763  24.731  1.00 89.80           H  
ATOM   3253  HG3 GLU A 197     -18.598  -9.520  25.205  1.00 89.80           H  
ATOM   3254  CD  GLU A 197     -17.423 -10.611  26.646  1.00 89.80           C  
ATOM   3255  OE1 GLU A 197     -17.602 -11.795  26.284  1.00 89.80           O  
ATOM   3256  OE2 GLU A 197     -17.156 -10.255  27.817  1.00 89.80           O  
ATOM   3257  N   ASN A 198     -18.471  -5.065  26.067  1.00 91.14           N  
ATOM   3258  H   ASN A 198     -19.320  -5.609  26.014  1.00 91.14           H  
ATOM   3259  CA  ASN A 198     -18.541  -3.813  26.837  1.00 91.14           C  
ATOM   3260  HA  ASN A 198     -19.589  -3.515  26.851  1.00 91.14           H  
ATOM   3261  C   ASN A 198     -17.805  -2.601  26.223  1.00 91.14           C  
ATOM   3262  CB  ASN A 198     -18.149  -4.108  28.297  1.00 91.14           C  
ATOM   3263  HB2 ASN A 198     -17.105  -4.419  28.334  1.00 91.14           H  
ATOM   3264  HB3 ASN A 198     -18.256  -3.205  28.899  1.00 91.14           H  
ATOM   3265  O   ASN A 198     -17.378  -1.704  26.946  1.00 91.14           O  
ATOM   3266  CG  ASN A 198     -19.031  -5.178  28.910  1.00 91.14           C  
ATOM   3267  ND2 ASN A 198     -18.463  -6.123  29.620  1.00 91.14           N  
ATOM   3268 HD21 ASN A 198     -19.058  -6.880  29.924  1.00 91.14           H  
ATOM   3269 HD22 ASN A 198     -17.457  -6.179  29.693  1.00 91.14           H  
ATOM   3270  OD1 ASN A 198     -20.236  -5.195  28.721  1.00 91.14           O  
ATOM   3271  N   ILE A 199     -17.680  -2.543  24.893  1.00 94.71           N  
ATOM   3272  H   ILE A 199     -18.016  -3.330  24.355  1.00 94.71           H  
ATOM   3273  CA  ILE A 199     -17.019  -1.432  24.193  1.00 94.71           C  
ATOM   3274  HA  ILE A 199     -16.229  -1.049  24.840  1.00 94.71           H  
ATOM   3275  C   ILE A 199     -18.005  -0.283  23.958  1.00 94.71           C  
ATOM   3276  CB  ILE A 199     -16.339  -1.910  22.890  1.00 94.71           C  
ATOM   3277  HB  ILE A 199     -17.101  -2.297  22.213  1.00 94.71           H  
ATOM   3278  O   ILE A 199     -19.100  -0.490  23.426  1.00 94.71           O  
ATOM   3279  CG1 ILE A 199     -15.348  -3.052  23.213  1.00 94.71           C  
ATOM   3280 HG12 ILE A 199     -15.922  -3.960  23.397  1.00 94.71           H  
ATOM   3281 HG13 ILE A 199     -14.797  -2.812  24.122  1.00 94.71           H  
ATOM   3282  CG2 ILE A 199     -15.631  -0.740  22.183  1.00 94.71           C  
ATOM   3283 HG21 ILE A 199     -14.855  -0.337  22.834  1.00 94.71           H  
ATOM   3284 HG22 ILE A 199     -15.190  -1.056  21.238  1.00 94.71           H  
ATOM   3285 HG23 ILE A 199     -16.349   0.046  21.948  1.00 94.71           H  
ATOM   3286  CD1 ILE A 199     -14.327  -3.364  22.117  1.00 94.71           C  
ATOM   3287 HD11 ILE A 199     -13.831  -4.309  22.340  1.00 94.71           H  
ATOM   3288 HD12 ILE A 199     -13.569  -2.581  22.094  1.00 94.71           H  
ATOM   3289 HD13 ILE A 199     -14.821  -3.424  21.147  1.00 94.71           H  
ATOM   3290  N   SER A 200     -17.599   0.941  24.303  1.00 96.10           N  
ATOM   3291  H   SER A 200     -16.677   1.049  24.701  1.00 96.10           H  
ATOM   3292  CA  SER A 200     -18.395   2.141  24.026  1.00 96.10           C  
ATOM   3293  HA  SER A 200     -19.414   1.943  24.358  1.00 96.10           H  
ATOM   3294  C   SER A 200     -18.458   2.472  22.526  1.00 96.10           C  
ATOM   3295  CB  SER A 200     -17.877   3.330  24.839  1.00 96.10           C  
ATOM   3296  HB2 SER A 200     -18.530   4.188  24.680  1.00 96.10           H  
ATOM   3297  HB3 SER A 200     -17.881   3.076  25.899  1.00 96.10           H  
ATOM   3298  O   SER A 200     -17.602   2.079  21.733  1.00 96.10           O  
ATOM   3299  OG  SER A 200     -16.571   3.670  24.445  1.00 96.10           O  
ATOM   3300  HG  SER A 200     -15.974   2.983  24.751  1.00 96.10           H  
ATOM   3301  N   VAL A 201     -19.483   3.220  22.106  1.00 97.06           N  
ATOM   3302  H   VAL A 201     -20.151   3.542  22.791  1.00 97.06           H  
ATOM   3303  CA  VAL A 201     -19.689   3.584  20.690  1.00 97.06           C  
ATOM   3304  HA  VAL A 201     -19.812   2.671  20.107  1.00 97.06           H  
ATOM   3305  C   VAL A 201     -18.482   4.323  20.107  1.00 97.06           C  
ATOM   3306  CB  VAL A 201     -20.960   4.441  20.543  1.00 97.06           C  
ATOM   3307  HB  VAL A 201     -20.901   5.287  21.226  1.00 97.06           H  
ATOM   3308  O   VAL A 201     -18.064   4.028  18.985  1.00 97.06           O  
ATOM   3309  CG1 VAL A 201     -21.161   4.984  19.126  1.00 97.06           C  
ATOM   3310 HG11 VAL A 201     -21.175   4.170  18.401  1.00 97.06           H  
ATOM   3311 HG12 VAL A 201     -22.110   5.519  19.092  1.00 97.06           H  
ATOM   3312 HG13 VAL A 201     -20.369   5.690  18.875  1.00 97.06           H  
ATOM   3313  CG2 VAL A 201     -22.203   3.615  20.895  1.00 97.06           C  
ATOM   3314 HG21 VAL A 201     -22.263   2.749  20.236  1.00 97.06           H  
ATOM   3315 HG22 VAL A 201     -22.152   3.278  21.930  1.00 97.06           H  
ATOM   3316 HG23 VAL A 201     -23.093   4.235  20.785  1.00 97.06           H  
ATOM   3317  N   ASP A 202     -17.897   5.251  20.868  1.00 97.30           N  
ATOM   3318  H   ASP A 202     -18.213   5.400  21.815  1.00 97.30           H  
ATOM   3319  CA  ASP A 202     -16.719   5.998  20.440  1.00 97.30           C  
ATOM   3320  HA  ASP A 202     -16.887   6.347  19.421  1.00 97.30           H  
ATOM   3321  C   ASP A 202     -15.468   5.128  20.352  1.00 97.30           C  
ATOM   3322  CB  ASP A 202     -16.502   7.233  21.327  1.00 97.30           C  
ATOM   3323  HB2 ASP A 202     -17.338   7.919  21.190  1.00 97.30           H  
ATOM   3324  HB3 ASP A 202     -15.605   7.751  20.988  1.00 97.30           H  
ATOM   3325  O   ASP A 202     -14.720   5.247  19.383  1.00 97.30           O  
ATOM   3326  CG  ASP A 202     -16.371   6.913  22.818  1.00 97.30           C  
ATOM   3327  OD1 ASP A 202     -17.384   6.485  23.411  1.00 97.30           O  
ATOM   3328  OD2 ASP A 202     -15.299   7.198  23.400  1.00 97.30           O  
ATOM   3329  N   GLU A 203     -15.246   4.209  21.289  1.00 97.26           N  
ATOM   3330  H   GLU A 203     -15.877   4.138  22.074  1.00 97.26           H  
ATOM   3331  CA  GLU A 203     -14.113   3.277  21.222  1.00 97.26           C  
ATOM   3332  HA  GLU A 203     -13.184   3.836  21.101  1.00 97.26           H  
ATOM   3333  C   GLU A 203     -14.227   2.313  20.037  1.00 97.26           C  
ATOM   3334  CB  GLU A 203     -14.034   2.481  22.522  1.00 97.26           C  
ATOM   3335  HB2 GLU A 203     -13.368   1.628  22.389  1.00 97.26           H  
ATOM   3336  HB3 GLU A 203     -15.035   2.110  22.741  1.00 97.26           H  
ATOM   3337  O   GLU A 203     -13.232   2.048  19.352  1.00 97.26           O  
ATOM   3338  CG  GLU A 203     -13.493   3.341  23.673  1.00 97.26           C  
ATOM   3339  HG2 GLU A 203     -12.416   3.448  23.547  1.00 97.26           H  
ATOM   3340  HG3 GLU A 203     -13.929   4.338  23.619  1.00 97.26           H  
ATOM   3341  CD  GLU A 203     -13.808   2.761  25.056  1.00 97.26           C  
ATOM   3342  OE1 GLU A 203     -13.279   3.334  26.032  1.00 97.26           O  
ATOM   3343  OE2 GLU A 203     -14.710   1.890  25.140  1.00 97.26           O  
ATOM   3344  N   LEU A 204     -15.439   1.829  19.744  1.00 98.04           N  
ATOM   3345  H   LEU A 204     -16.203   2.056  20.363  1.00 98.04           H  
ATOM   3346  CA  LEU A 204     -15.692   0.973  18.588  1.00 98.04           C  
ATOM   3347  HA  LEU A 204     -14.984   0.145  18.631  1.00 98.04           H  
ATOM   3348  C   LEU A 204     -15.446   1.724  17.274  1.00 98.04           C  
ATOM   3349  CB  LEU A 204     -17.124   0.416  18.672  1.00 98.04           C  
ATOM   3350  HB2 LEU A 204     -17.234  -0.117  19.616  1.00 98.04           H  
ATOM   3351  HB3 LEU A 204     -17.831   1.247  18.675  1.00 98.04           H  
ATOM   3352  O   LEU A 204     -14.757   1.214  16.388  1.00 98.04           O  
ATOM   3353  CG  LEU A 204     -17.487  -0.534  17.515  1.00 98.04           C  
ATOM   3354  HG  LEU A 204     -17.506   0.016  16.575  1.00 98.04           H  
ATOM   3355  CD1 LEU A 204     -16.486  -1.686  17.396  1.00 98.04           C  
ATOM   3356 HD11 LEU A 204     -15.544  -1.316  16.991  1.00 98.04           H  
ATOM   3357 HD12 LEU A 204     -16.313  -2.119  18.381  1.00 98.04           H  
ATOM   3358 HD13 LEU A 204     -16.871  -2.448  16.719  1.00 98.04           H  
ATOM   3359  CD2 LEU A 204     -18.871  -1.137  17.751  1.00 98.04           C  
ATOM   3360 HD21 LEU A 204     -19.594  -0.330  17.869  1.00 98.04           H  
ATOM   3361 HD22 LEU A 204     -19.165  -1.742  16.894  1.00 98.04           H  
ATOM   3362 HD23 LEU A 204     -18.870  -1.740  18.659  1.00 98.04           H  
ATOM   3363  N   ALA A 205     -15.955   2.952  17.164  1.00 98.30           N  
ATOM   3364  H   ALA A 205     -16.516   3.314  17.922  1.00 98.30           H  
ATOM   3365  CA  ALA A 205     -15.735   3.795  15.996  1.00 98.30           C  
ATOM   3366  HA  ALA A 205     -16.053   3.252  15.106  1.00 98.30           H  
ATOM   3367  C   ALA A 205     -14.253   4.132  15.799  1.00 98.30           C  
ATOM   3368  CB  ALA A 205     -16.589   5.053  16.137  1.00 98.30           C  
ATOM   3369  HB1 ALA A 205     -16.322   5.574  17.056  1.00 98.30           H  
ATOM   3370  HB2 ALA A 205     -16.433   5.706  15.279  1.00 98.30           H  
ATOM   3371  HB3 ALA A 205     -17.641   4.773  16.192  1.00 98.30           H  
ATOM   3372  O   ALA A 205     -13.742   3.969  14.694  1.00 98.30           O  
ATOM   3373  N   ASN A 206     -13.538   4.524  16.856  1.00 97.96           N  
ATOM   3374  H   ASN A 206     -14.008   4.641  17.743  1.00 97.96           H  
ATOM   3375  CA  ASN A 206     -12.101   4.800  16.781  1.00 97.96           C  
ATOM   3376  HA  ASN A 206     -11.923   5.530  15.991  1.00 97.96           H  
ATOM   3377  C   ASN A 206     -11.294   3.548  16.399  1.00 97.96           C  
ATOM   3378  CB  ASN A 206     -11.628   5.412  18.109  1.00 97.96           C  
ATOM   3379  HB2 ASN A 206     -12.024   4.846  18.953  1.00 97.96           H  
ATOM   3380  HB3 ASN A 206     -10.539   5.371  18.154  1.00 97.96           H  
ATOM   3381  O   ASN A 206     -10.369   3.633  15.591  1.00 97.96           O  
ATOM   3382  CG  ASN A 206     -12.013   6.877  18.221  1.00 97.96           C  
ATOM   3383  ND2 ASN A 206     -12.800   7.257  19.196  1.00 97.96           N  
ATOM   3384 HD21 ASN A 206     -13.102   8.220  19.205  1.00 97.96           H  
ATOM   3385 HD22 ASN A 206     -13.290   6.555  19.732  1.00 97.96           H  
ATOM   3386  OD1 ASN A 206     -11.625   7.694  17.405  1.00 97.96           O  
ATOM   3387  N   SER A 207     -11.681   2.369  16.895  1.00 97.93           N  
ATOM   3388  H   SER A 207     -12.427   2.352  17.575  1.00 97.93           H  
ATOM   3389  CA  SER A 207     -11.056   1.101  16.498  1.00 97.93           C  
ATOM   3390  HA  SER A 207      -9.983   1.174  16.675  1.00 97.93           H  
ATOM   3391  C   SER A 207     -11.250   0.812  15.005  1.00 97.93           C  
ATOM   3392  CB  SER A 207     -11.592  -0.055  17.346  1.00 97.93           C  
ATOM   3393  HB2 SER A 207     -12.675  -0.126  17.251  1.00 97.93           H  
ATOM   3394  HB3 SER A 207     -11.147  -0.990  17.004  1.00 97.93           H  
ATOM   3395  O   SER A 207     -10.295   0.444  14.323  1.00 97.93           O  
ATOM   3396  OG  SER A 207     -11.240   0.154  18.698  1.00 97.93           O  
ATOM   3397  HG  SER A 207     -11.859   0.787  19.069  1.00 97.93           H  
ATOM   3398  N   ILE A 208     -12.452   1.032  14.461  1.00 98.05           N  
ATOM   3399  H   ILE A 208     -13.204   1.333  15.064  1.00 98.05           H  
ATOM   3400  CA  ILE A 208     -12.724   0.881  13.020  1.00 98.05           C  
ATOM   3401  HA  ILE A 208     -12.315  -0.074  12.691  1.00 98.05           H  
ATOM   3402  C   ILE A 208     -12.009   1.956  12.189  1.00 98.05           C  
ATOM   3403  CB  ILE A 208     -14.247   0.847  12.766  1.00 98.05           C  
ATOM   3404  HB  ILE A 208     -14.713   1.668  13.310  1.00 98.05           H  
ATOM   3405  O   ILE A 208     -11.500   1.654  11.113  1.00 98.05           O  
ATOM   3406  CG1 ILE A 208     -14.798  -0.496  13.295  1.00 98.05           C  
ATOM   3407 HG12 ILE A 208     -14.400  -0.694  14.290  1.00 98.05           H  
ATOM   3408 HG13 ILE A 208     -14.469  -1.302  12.640  1.00 98.05           H  
ATOM   3409  CG2 ILE A 208     -14.585   1.000  11.269  1.00 98.05           C  
ATOM   3410 HG21 ILE A 208     -14.060   0.247  10.681  1.00 98.05           H  
ATOM   3411 HG22 ILE A 208     -15.657   0.897  11.105  1.00 98.05           H  
ATOM   3412 HG23 ILE A 208     -14.300   1.991  10.915  1.00 98.05           H  
ATOM   3413  CD1 ILE A 208     -16.321  -0.537  13.412  1.00 98.05           C  
ATOM   3414 HD11 ILE A 208     -16.621  -1.496  13.835  1.00 98.05           H  
ATOM   3415 HD12 ILE A 208     -16.797  -0.426  12.438  1.00 98.05           H  
ATOM   3416 HD13 ILE A 208     -16.632   0.257  14.090  1.00 98.05           H  
ATOM   3417  N   ILE A 209     -11.890   3.190  12.685  1.00 97.86           N  
ATOM   3418  H   ILE A 209     -12.358   3.414  13.551  1.00 97.86           H  
ATOM   3419  CA  ILE A 209     -11.108   4.233  12.007  1.00 97.86           C  
ATOM   3420  HA  ILE A 209     -11.500   4.335  10.995  1.00 97.86           H  
ATOM   3421  C   ILE A 209      -9.638   3.804  11.885  1.00 97.86           C  
ATOM   3422  CB  ILE A 209     -11.290   5.601  12.697  1.00 97.86           C  
ATOM   3423  HB  ILE A 209     -11.162   5.471  13.772  1.00 97.86           H  
ATOM   3424  O   ILE A 209      -9.061   3.873  10.799  1.00 97.86           O  
ATOM   3425  CG1 ILE A 209     -12.714   6.130  12.410  1.00 97.86           C  
ATOM   3426 HG12 ILE A 209     -13.445   5.339  12.579  1.00 97.86           H  
ATOM   3427 HG13 ILE A 209     -12.793   6.424  11.364  1.00 97.86           H  
ATOM   3428  CG2 ILE A 209     -10.243   6.621  12.207  1.00 97.86           C  
ATOM   3429 HG21 ILE A 209     -10.298   6.728  11.124  1.00 97.86           H  
ATOM   3430 HG22 ILE A 209     -10.411   7.591  12.674  1.00 97.86           H  
ATOM   3431 HG23 ILE A 209      -9.239   6.305  12.490  1.00 97.86           H  
ATOM   3432  CD1 ILE A 209     -13.110   7.317  13.293  1.00 97.86           C  
ATOM   3433 HD11 ILE A 209     -12.947   7.065  14.341  1.00 97.86           H  
ATOM   3434 HD12 ILE A 209     -12.528   8.202  13.037  1.00 97.86           H  
ATOM   3435 HD13 ILE A 209     -14.165   7.543  13.136  1.00 97.86           H  
ATOM   3436  N   HIS A 210      -9.038   3.283  12.959  1.00 97.49           N  
ATOM   3437  H   HIS A 210      -9.533   3.279  13.839  1.00 97.49           H  
ATOM   3438  CA  HIS A 210      -7.671   2.753  12.917  1.00 97.49           C  
ATOM   3439  HA  HIS A 210      -7.013   3.519  12.510  1.00 97.49           H  
ATOM   3440  C   HIS A 210      -7.530   1.530  11.998  1.00 97.49           C  
ATOM   3441  CB  HIS A 210      -7.207   2.411  14.336  1.00 97.49           C  
ATOM   3442  HB2 HIS A 210      -7.914   1.716  14.789  1.00 97.49           H  
ATOM   3443  HB3 HIS A 210      -6.243   1.907  14.274  1.00 97.49           H  
ATOM   3444  O   HIS A 210      -6.490   1.373  11.346  1.00 97.49           O  
ATOM   3445  CG  HIS A 210      -7.038   3.601  15.247  1.00 97.49           C  
ATOM   3446  CD2 HIS A 210      -6.793   4.903  14.892  1.00 97.49           C  
ATOM   3447  HD2 HIS A 210      -6.703   5.287  13.887  1.00 97.49           H  
ATOM   3448  ND1 HIS A 210      -7.061   3.558  16.621  1.00 97.49           N  
ATOM   3449  HD1 HIS A 210      -7.284   2.748  17.182  1.00 97.49           H  
ATOM   3450  CE1 HIS A 210      -6.841   4.800  17.082  1.00 97.49           C  
ATOM   3451  HE1 HIS A 210      -6.833   5.086  18.123  1.00 97.49           H  
ATOM   3452  NE2 HIS A 210      -6.657   5.652  16.063  1.00 97.49           N  
ATOM   3453  N   LEU A 211      -8.577   0.701  11.889  1.00 97.96           N  
ATOM   3454  H   LEU A 211      -9.378   0.872  12.479  1.00 97.96           H  
ATOM   3455  CA  LEU A 211      -8.623  -0.445  10.980  1.00 97.96           C  
ATOM   3456  HA  LEU A 211      -7.787  -1.096  11.236  1.00 97.96           H  
ATOM   3457  C   LEU A 211      -8.439  -0.043   9.511  1.00 97.96           C  
ATOM   3458  CB  LEU A 211      -9.931  -1.231  11.204  1.00 97.96           C  
ATOM   3459  HB2 LEU A 211     -10.778  -0.568  11.030  1.00 97.96           H  
ATOM   3460  HB3 LEU A 211      -9.966  -1.554  12.244  1.00 97.96           H  
ATOM   3461  O   LEU A 211      -7.885  -0.840   8.758  1.00 97.96           O  
ATOM   3462  CG  LEU A 211     -10.151  -2.448  10.294  1.00 97.96           C  
ATOM   3463  HG  LEU A 211     -10.176  -2.127   9.253  1.00 97.96           H  
ATOM   3464  CD1 LEU A 211      -9.061  -3.502  10.458  1.00 97.96           C  
ATOM   3465 HD11 LEU A 211      -9.036  -3.856  11.488  1.00 97.96           H  
ATOM   3466 HD12 LEU A 211      -8.093  -3.086  10.180  1.00 97.96           H  
ATOM   3467 HD13 LEU A 211      -9.284  -4.330   9.785  1.00 97.96           H  
ATOM   3468  CD2 LEU A 211     -11.496  -3.101  10.616  1.00 97.96           C  
ATOM   3469 HD21 LEU A 211     -12.293  -2.362  10.526  1.00 97.96           H  
ATOM   3470 HD22 LEU A 211     -11.693  -3.917   9.921  1.00 97.96           H  
ATOM   3471 HD23 LEU A 211     -11.488  -3.494  11.633  1.00 97.96           H  
ATOM   3472  N   PHE A 212      -8.776   1.182   9.084  1.00 97.30           N  
ATOM   3473  H   PHE A 212      -9.252   1.815   9.711  1.00 97.30           H  
ATOM   3474  CA  PHE A 212      -8.514   1.603   7.698  1.00 97.30           C  
ATOM   3475  HA  PHE A 212      -8.990   0.863   7.055  1.00 97.30           H  
ATOM   3476  C   PHE A 212      -7.025   1.584   7.322  1.00 97.30           C  
ATOM   3477  CB  PHE A 212      -9.161   2.955   7.373  1.00 97.30           C  
ATOM   3478  HB2 PHE A 212      -8.796   3.297   6.405  1.00 97.30           H  
ATOM   3479  HB3 PHE A 212      -8.863   3.694   8.117  1.00 97.30           H  
ATOM   3480  O   PHE A 212      -6.697   1.428   6.148  1.00 97.30           O  
ATOM   3481  CG  PHE A 212     -10.669   2.862   7.289  1.00 97.30           C  
ATOM   3482  CD1 PHE A 212     -11.280   2.136   6.250  1.00 97.30           C  
ATOM   3483  HD1 PHE A 212     -10.681   1.717   5.455  1.00 97.30           H  
ATOM   3484  CD2 PHE A 212     -11.461   3.438   8.290  1.00 97.30           C  
ATOM   3485  HD2 PHE A 212     -10.988   4.023   9.064  1.00 97.30           H  
ATOM   3486  CE1 PHE A 212     -12.666   1.915   6.263  1.00 97.30           C  
ATOM   3487  HE1 PHE A 212     -13.130   1.329   5.483  1.00 97.30           H  
ATOM   3488  CE2 PHE A 212     -12.847   3.220   8.308  1.00 97.30           C  
ATOM   3489  HE2 PHE A 212     -13.440   3.623   9.116  1.00 97.30           H  
ATOM   3490  CZ  PHE A 212     -13.445   2.432   7.313  1.00 97.30           C  
ATOM   3491  HZ  PHE A 212     -14.506   2.233   7.351  1.00 97.30           H  
ATOM   3492  N   THR A 213      -6.099   1.577   8.290  1.00 97.12           N  
ATOM   3493  H   THR A 213      -6.409   1.706   9.242  1.00 97.12           H  
ATOM   3494  CA  THR A 213      -4.669   1.299   8.038  1.00 97.12           C  
ATOM   3495  HA  THR A 213      -4.270   2.097   7.413  1.00 97.12           H  
ATOM   3496  C   THR A 213      -4.453  -0.035   7.301  1.00 97.12           C  
ATOM   3497  CB  THR A 213      -3.878   1.277   9.355  1.00 97.12           C  
ATOM   3498  HB  THR A 213      -4.156   0.398   9.936  1.00 97.12           H  
ATOM   3499  O   THR A 213      -3.594  -0.148   6.416  1.00 97.12           O  
ATOM   3500  CG2 THR A 213      -2.370   1.260   9.101  1.00 97.12           C  
ATOM   3501 HG21 THR A 213      -2.102   2.054   8.405  1.00 97.12           H  
ATOM   3502 HG22 THR A 213      -1.838   1.426  10.038  1.00 97.12           H  
ATOM   3503 HG23 THR A 213      -2.070   0.294   8.696  1.00 97.12           H  
ATOM   3504  OG1 THR A 213      -4.155   2.424  10.119  1.00 97.12           O  
ATOM   3505  HG1 THR A 213      -4.923   2.224  10.659  1.00 97.12           H  
ATOM   3506  N   PHE A 214      -5.282  -1.042   7.595  1.00 97.48           N  
ATOM   3507  H   PHE A 214      -6.013  -0.873   8.271  1.00 97.48           H  
ATOM   3508  CA  PHE A 214      -5.299  -2.334   6.911  1.00 97.48           C  
ATOM   3509  HA  PHE A 214      -4.320  -2.800   7.013  1.00 97.48           H  
ATOM   3510  C   PHE A 214      -5.626  -2.197   5.422  1.00 97.48           C  
ATOM   3511  CB  PHE A 214      -6.360  -3.219   7.570  1.00 97.48           C  
ATOM   3512  HB2 PHE A 214      -7.334  -2.753   7.422  1.00 97.48           H  
ATOM   3513  HB3 PHE A 214      -6.177  -3.266   8.644  1.00 97.48           H  
ATOM   3514  O   PHE A 214      -4.969  -2.821   4.586  1.00 97.48           O  
ATOM   3515  CG  PHE A 214      -6.458  -4.625   7.032  1.00 97.48           C  
ATOM   3516  CD1 PHE A 214      -7.713  -5.129   6.648  1.00 97.48           C  
ATOM   3517  HD1 PHE A 214      -8.599  -4.518   6.739  1.00 97.48           H  
ATOM   3518  CD2 PHE A 214      -5.315  -5.441   6.947  1.00 97.48           C  
ATOM   3519  HD2 PHE A 214      -4.354  -5.064   7.264  1.00 97.48           H  
ATOM   3520  CE1 PHE A 214      -7.827  -6.451   6.197  1.00 97.48           C  
ATOM   3521  HE1 PHE A 214      -8.806  -6.845   5.965  1.00 97.48           H  
ATOM   3522  CE2 PHE A 214      -5.427  -6.757   6.472  1.00 97.48           C  
ATOM   3523  HE2 PHE A 214      -4.553  -7.389   6.425  1.00 97.48           H  
ATOM   3524  CZ  PHE A 214      -6.684  -7.266   6.104  1.00 97.48           C  
ATOM   3525  HZ  PHE A 214      -6.772  -8.295   5.789  1.00 97.48           H  
ATOM   3526  N   THR A 215      -6.580  -1.330   5.082  1.00 96.62           N  
ATOM   3527  H   THR A 215      -7.035  -0.814   5.821  1.00 96.62           H  
ATOM   3528  CA  THR A 215      -7.122  -1.141   3.729  1.00 96.62           C  
ATOM   3529  HA  THR A 215      -6.944  -2.046   3.149  1.00 96.62           H  
ATOM   3530  C   THR A 215      -6.465  -0.013   2.942  1.00 96.62           C  
ATOM   3531  CB  THR A 215      -8.638  -0.915   3.781  1.00 96.62           C  
ATOM   3532  HB  THR A 215      -9.018  -0.699   2.783  1.00 96.62           H  
ATOM   3533  O   THR A 215      -6.629   0.031   1.729  1.00 96.62           O  
ATOM   3534  CG2 THR A 215      -9.384  -2.119   4.359  1.00 96.62           C  
ATOM   3535 HG21 THR A 215     -10.456  -1.950   4.261  1.00 96.62           H  
ATOM   3536 HG22 THR A 215      -9.124  -3.032   3.824  1.00 96.62           H  
ATOM   3537 HG23 THR A 215      -9.148  -2.239   5.417  1.00 96.62           H  
ATOM   3538  OG1 THR A 215      -8.924   0.155   4.642  1.00 96.62           O  
ATOM   3539  HG1 THR A 215      -8.440   0.942   4.381  1.00 96.62           H  
ATOM   3540  N   ASN A 216      -5.690   0.860   3.595  1.00 95.25           N  
ATOM   3541  H   ASN A 216      -5.731   0.849   4.605  1.00 95.25           H  
ATOM   3542  CA  ASN A 216      -5.093   2.042   2.971  1.00 95.25           C  
ATOM   3543  HA  ASN A 216      -5.904   2.688   2.632  1.00 95.25           H  
ATOM   3544  C   ASN A 216      -4.255   1.696   1.735  1.00 95.25           C  
ATOM   3545  CB  ASN A 216      -4.238   2.812   4.001  1.00 95.25           C  
ATOM   3546  HB2 ASN A 216      -3.526   3.444   3.469  1.00 95.25           H  
ATOM   3547  HB3 ASN A 216      -3.670   2.113   4.615  1.00 95.25           H  
ATOM   3548  O   ASN A 216      -3.548   0.687   1.707  1.00 95.25           O  
ATOM   3549  CG  ASN A 216      -5.043   3.737   4.897  1.00 95.25           C  
ATOM   3550  ND2 ASN A 216      -4.414   4.347   5.874  1.00 95.25           N  
ATOM   3551 HD21 ASN A 216      -4.975   4.977   6.429  1.00 95.25           H  
ATOM   3552 HD22 ASN A 216      -3.419   4.239   6.014  1.00 95.25           H  
ATOM   3553  OD1 ASN A 216      -6.226   3.948   4.715  1.00 95.25           O  
ATOM   3554  N   LEU A 217      -4.284   2.568   0.737  1.00 94.91           N  
ATOM   3555  H   LEU A 217      -4.889   3.373   0.813  1.00 94.91           H  
ATOM   3556  CA  LEU A 217      -3.397   2.500  -0.417  1.00 94.91           C  
ATOM   3557  HA  LEU A 217      -3.563   1.554  -0.932  1.00 94.91           H  
ATOM   3558  C   LEU A 217      -1.921   2.602   0.013  1.00 94.91           C  
ATOM   3559  CB  LEU A 217      -3.805   3.658  -1.329  1.00 94.91           C  
ATOM   3560  HB2 LEU A 217      -3.658   4.577  -0.762  1.00 94.91           H  
ATOM   3561  HB3 LEU A 217      -4.869   3.568  -1.550  1.00 94.91           H  
ATOM   3562  O   LEU A 217      -1.583   3.296   0.969  1.00 94.91           O  
ATOM   3563  CG  LEU A 217      -3.049   3.775  -2.658  1.00 94.91           C  
ATOM   3564  HG  LEU A 217      -1.977   3.687  -2.481  1.00 94.91           H  
ATOM   3565  CD1 LEU A 217      -3.470   2.689  -3.648  1.00 94.91           C  
ATOM   3566 HD11 LEU A 217      -2.857   2.756  -4.547  1.00 94.91           H  
ATOM   3567 HD12 LEU A 217      -3.366   1.705  -3.192  1.00 94.91           H  
ATOM   3568 HD13 LEU A 217      -4.516   2.830  -3.922  1.00 94.91           H  
ATOM   3569  CD2 LEU A 217      -3.303   5.158  -3.254  1.00 94.91           C  
ATOM   3570 HD21 LEU A 217      -3.878   5.100  -4.178  1.00 94.91           H  
ATOM   3571 HD22 LEU A 217      -2.365   5.696  -3.392  1.00 94.91           H  
ATOM   3572 HD23 LEU A 217      -3.895   5.771  -2.575  1.00 94.91           H  
ATOM   3573  N   GLY A 218      -1.025   1.936  -0.719  1.00 95.30           N  
ATOM   3574  H   GLY A 218      -1.348   1.404  -1.514  1.00 95.30           H  
ATOM   3575  CA  GLY A 218       0.418   2.026  -0.499  1.00 95.30           C  
ATOM   3576  HA2 GLY A 218       0.659   3.016  -0.113  1.00 95.30           H  
ATOM   3577  HA3 GLY A 218       0.931   1.921  -1.455  1.00 95.30           H  
ATOM   3578  C   GLY A 218       0.979   0.974   0.459  1.00 95.30           C  
ATOM   3579  O   GLY A 218       0.575  -0.199   0.447  1.00 95.30           O  
ATOM   3580  N   ALA A 219       1.995   1.377   1.224  1.00 95.32           N  
ATOM   3581  H   ALA A 219       2.256   2.352   1.195  1.00 95.32           H  
ATOM   3582  CA  ALA A 219       2.768   0.492   2.083  1.00 95.32           C  
ATOM   3583  HA  ALA A 219       3.145  -0.322   1.464  1.00 95.32           H  
ATOM   3584  C   ALA A 219       1.913  -0.072   3.233  1.00 95.32           C  
ATOM   3585  CB  ALA A 219       3.991   1.240   2.625  1.00 95.32           C  
ATOM   3586  HB1 ALA A 219       4.570   1.667   1.806  1.00 95.32           H  
ATOM   3587  HB2 ALA A 219       3.666   2.047   3.281  1.00 95.32           H  
ATOM   3588  HB3 ALA A 219       4.621   0.555   3.192  1.00 95.32           H  
ATOM   3589  O   ALA A 219       1.287   0.689   3.970  1.00 95.32           O  
ATOM   3590  N   PRO A 220       1.907  -1.398   3.442  1.00 96.26           N  
ATOM   3591  CA  PRO A 220       1.325  -1.995   4.637  1.00 96.26           C  
ATOM   3592  HA  PRO A 220       0.264  -1.749   4.670  1.00 96.26           H  
ATOM   3593  C   PRO A 220       2.013  -1.484   5.913  1.00 96.26           C  
ATOM   3594  CB  PRO A 220       1.495  -3.506   4.443  1.00 96.26           C  
ATOM   3595  HB2 PRO A 220       2.463  -3.830   4.827  1.00 96.26           H  
ATOM   3596  HB3 PRO A 220       0.680  -4.075   4.891  1.00 96.26           H  
ATOM   3597  O   PRO A 220       3.246  -1.456   5.994  1.00 96.26           O  
ATOM   3598  CG  PRO A 220       1.533  -3.651   2.927  1.00 96.26           C  
ATOM   3599  HG2 PRO A 220       2.030  -4.562   2.596  1.00 96.26           H  
ATOM   3600  HG3 PRO A 220       0.518  -3.578   2.538  1.00 96.26           H  
ATOM   3601  CD  PRO A 220       2.327  -2.427   2.509  1.00 96.26           C  
ATOM   3602  HD2 PRO A 220       2.084  -2.170   1.477  1.00 96.26           H  
ATOM   3603  HD3 PRO A 220       3.396  -2.613   2.618  1.00 96.26           H  
ATOM   3604  N   ALA A 221       1.218  -1.138   6.923  1.00 96.88           N  
ATOM   3605  H   ALA A 221       0.216  -1.186   6.801  1.00 96.88           H  
ATOM   3606  CA  ALA A 221       1.674  -0.706   8.241  1.00 96.88           C  
ATOM   3607  HA  ALA A 221       2.749  -0.863   8.328  1.00 96.88           H  
ATOM   3608  C   ALA A 221       0.992  -1.539   9.333  1.00 96.88           C  
ATOM   3609  CB  ALA A 221       1.413   0.795   8.397  1.00 96.88           C  
ATOM   3610  HB1 ALA A 221       1.741   1.130   9.381  1.00 96.88           H  
ATOM   3611  HB2 ALA A 221       0.348   1.002   8.294  1.00 96.88           H  
ATOM   3612  HB3 ALA A 221       1.957   1.349   7.632  1.00 96.88           H  
ATOM   3613  O   ALA A 221      -0.130  -2.010   9.141  1.00 96.88           O  
ATOM   3614  N   ALA A 222       1.702  -1.762  10.441  1.00 97.58           N  
ATOM   3615  H   ALA A 222       2.576  -1.274  10.570  1.00 97.58           H  
ATOM   3616  CA  ALA A 222       1.104  -2.355  11.629  1.00 97.58           C  
ATOM   3617  HA  ALA A 222       0.515  -3.223  11.332  1.00 97.58           H  
ATOM   3618  C   ALA A 222       0.166  -1.332  12.277  1.00 97.58           C  
ATOM   3619  CB  ALA A 222       2.206  -2.819  12.588  1.00 97.58           C  
ATOM   3620  HB1 ALA A 222       2.800  -1.967  12.919  1.00 97.58           H  
ATOM   3621  HB2 ALA A 222       1.753  -3.293  13.459  1.00 97.58           H  
ATOM   3622  HB3 ALA A 222       2.850  -3.546  12.094  1.00 97.58           H  
ATOM   3623  O   ALA A 222       0.411  -0.127  12.198  1.00 97.58           O  
ATOM   3624  N   PHE A 223      -0.902  -1.804  12.906  1.00 97.54           N  
ATOM   3625  H   PHE A 223      -1.049  -2.803  12.947  1.00 97.54           H  
ATOM   3626  CA  PHE A 223      -1.893  -0.942  13.544  1.00 97.54           C  
ATOM   3627  HA  PHE A 223      -1.395  -0.041  13.902  1.00 97.54           H  
ATOM   3628  C   PHE A 223      -2.507  -1.632  14.759  1.00 97.54           C  
ATOM   3629  CB  PHE A 223      -2.960  -0.514  12.524  1.00 97.54           C  
ATOM   3630  HB2 PHE A 223      -2.461  -0.003  11.700  1.00 97.54           H  
ATOM   3631  HB3 PHE A 223      -3.625   0.213  12.991  1.00 97.54           H  
ATOM   3632  O   PHE A 223      -2.436  -2.853  14.906  1.00 97.54           O  
ATOM   3633  CG  PHE A 223      -3.789  -1.649  11.958  1.00 97.54           C  
ATOM   3634  CD1 PHE A 223      -3.267  -2.463  10.934  1.00 97.54           C  
ATOM   3635  HD1 PHE A 223      -2.284  -2.264  10.535  1.00 97.54           H  
ATOM   3636  CD2 PHE A 223      -5.074  -1.904  12.470  1.00 97.54           C  
ATOM   3637  HD2 PHE A 223      -5.492  -1.273  13.240  1.00 97.54           H  
ATOM   3638  CE1 PHE A 223      -4.005  -3.558  10.457  1.00 97.54           C  
ATOM   3639  HE1 PHE A 223      -3.588  -4.201   9.697  1.00 97.54           H  
ATOM   3640  CE2 PHE A 223      -5.819  -2.986  11.975  1.00 97.54           C  
ATOM   3641  HE2 PHE A 223      -6.811  -3.179  12.357  1.00 97.54           H  
ATOM   3642  CZ  PHE A 223      -5.277  -3.825  10.990  1.00 97.54           C  
ATOM   3643  HZ  PHE A 223      -5.850  -4.668  10.634  1.00 97.54           H  
ATOM   3644  N   LYS A 224      -3.100  -0.830  15.642  1.00 97.26           N  
ATOM   3645  H   LYS A 224      -3.162   0.154  15.422  1.00 97.26           H  
ATOM   3646  CA  LYS A 224      -3.838  -1.298  16.814  1.00 97.26           C  
ATOM   3647  HA  LYS A 224      -3.496  -2.297  17.083  1.00 97.26           H  
ATOM   3648  C   LYS A 224      -5.325  -1.411  16.448  1.00 97.26           C  
ATOM   3649  CB  LYS A 224      -3.519  -0.352  17.994  1.00 97.26           C  
ATOM   3650  HB2 LYS A 224      -3.822   0.664  17.742  1.00 97.26           H  
ATOM   3651  HB3 LYS A 224      -2.443  -0.362  18.168  1.00 97.26           H  
ATOM   3652  O   LYS A 224      -5.894  -0.457  15.923  1.00 97.26           O  
ATOM   3653  CG  LYS A 224      -4.226  -0.774  19.286  1.00 97.26           C  
ATOM   3654  HG2 LYS A 224      -5.289  -0.605  19.118  1.00 97.26           H  
ATOM   3655  HG3 LYS A 224      -4.056  -1.840  19.442  1.00 97.26           H  
ATOM   3656  CD  LYS A 224      -3.820  -0.013  20.571  1.00 97.26           C  
ATOM   3657  HD2 LYS A 224      -2.757  -0.150  20.768  1.00 97.26           H  
ATOM   3658  HD3 LYS A 224      -4.052   1.047  20.465  1.00 97.26           H  
ATOM   3659  CE  LYS A 224      -4.658  -0.634  21.704  1.00 97.26           C  
ATOM   3660  HE2 LYS A 224      -5.707  -0.524  21.430  1.00 97.26           H  
ATOM   3661  HE3 LYS A 224      -4.439  -1.702  21.716  1.00 97.26           H  
ATOM   3662  NZ  LYS A 224      -4.519  -0.099  23.081  1.00 97.26           N  
ATOM   3663  HZ1 LYS A 224      -3.603  -0.258  23.475  1.00 97.26           H  
ATOM   3664  HZ2 LYS A 224      -4.791   0.872  23.144  1.00 97.26           H  
ATOM   3665  HZ3 LYS A 224      -5.175  -0.603  23.661  1.00 97.26           H  
ATOM   3666  N   PHE A 225      -5.939  -2.564  16.708  1.00 97.54           N  
ATOM   3667  H   PHE A 225      -5.399  -3.308  17.128  1.00 97.54           H  
ATOM   3668  CA  PHE A 225      -7.379  -2.795  16.572  1.00 97.54           C  
ATOM   3669  HA  PHE A 225      -7.882  -1.848  16.379  1.00 97.54           H  
ATOM   3670  C   PHE A 225      -7.904  -3.358  17.890  1.00 97.54           C  
ATOM   3671  CB  PHE A 225      -7.654  -3.743  15.399  1.00 97.54           C  
ATOM   3672  HB2 PHE A 225      -7.148  -3.343  14.520  1.00 97.54           H  
ATOM   3673  HB3 PHE A 225      -7.220  -4.717  15.623  1.00 97.54           H  
ATOM   3674  O   PHE A 225      -7.488  -4.445  18.302  1.00 97.54           O  
ATOM   3675  CG  PHE A 225      -9.123  -3.905  15.057  1.00 97.54           C  
ATOM   3676  CD1 PHE A 225      -9.743  -5.168  15.096  1.00 97.54           C  
ATOM   3677  HD1 PHE A 225      -9.180  -6.042  15.389  1.00 97.54           H  
ATOM   3678  CD2 PHE A 225      -9.876  -2.776  14.687  1.00 97.54           C  
ATOM   3679  HD2 PHE A 225      -9.400  -1.808  14.644  1.00 97.54           H  
ATOM   3680  CE1 PHE A 225     -11.104  -5.295  14.762  1.00 97.54           C  
ATOM   3681  HE1 PHE A 225     -11.576  -6.266  14.797  1.00 97.54           H  
ATOM   3682  CE2 PHE A 225     -11.240  -2.899  14.371  1.00 97.54           C  
ATOM   3683  HE2 PHE A 225     -11.812  -2.026  14.096  1.00 97.54           H  
ATOM   3684  CZ  PHE A 225     -11.853  -4.162  14.401  1.00 97.54           C  
ATOM   3685  HZ  PHE A 225     -12.899  -4.262  14.152  1.00 97.54           H  
ATOM   3686  N   PHE A 226      -8.741  -2.579  18.583  1.00 95.52           N  
ATOM   3687  H   PHE A 226      -9.083  -1.725  18.166  1.00 95.52           H  
ATOM   3688  CA  PHE A 226      -8.965  -2.741  20.026  1.00 95.52           C  
ATOM   3689  HA  PHE A 226      -9.468  -1.848  20.398  1.00 95.52           H  
ATOM   3690  C   PHE A 226      -7.620  -2.816  20.756  1.00 95.52           C  
ATOM   3691  CB  PHE A 226      -9.896  -3.932  20.282  1.00 95.52           C  
ATOM   3692  HB2 PHE A 226     -10.180  -3.938  21.334  1.00 95.52           H  
ATOM   3693  HB3 PHE A 226      -9.370  -4.864  20.077  1.00 95.52           H  
ATOM   3694  O   PHE A 226      -6.716  -2.072  20.397  1.00 95.52           O  
ATOM   3695  CG  PHE A 226     -11.157  -3.878  19.454  1.00 95.52           C  
ATOM   3696  CD1 PHE A 226     -12.089  -2.851  19.668  1.00 95.52           C  
ATOM   3697  HD1 PHE A 226     -11.909  -2.103  20.426  1.00 95.52           H  
ATOM   3698  CD2 PHE A 226     -11.386  -4.836  18.454  1.00 95.52           C  
ATOM   3699  HD2 PHE A 226     -10.653  -5.608  18.275  1.00 95.52           H  
ATOM   3700  CE1 PHE A 226     -13.262  -2.794  18.898  1.00 95.52           C  
ATOM   3701  HE1 PHE A 226     -13.974  -2.002  19.073  1.00 95.52           H  
ATOM   3702  CE2 PHE A 226     -12.570  -4.796  17.700  1.00 95.52           C  
ATOM   3703  HE2 PHE A 226     -12.754  -5.554  16.953  1.00 95.52           H  
ATOM   3704  CZ  PHE A 226     -13.508  -3.773  17.920  1.00 95.52           C  
ATOM   3705  HZ  PHE A 226     -14.415  -3.736  17.335  1.00 95.52           H  
ATOM   3706  N   ASP A 227      -7.421  -3.721  21.712  1.00 92.89           N  
ATOM   3707  H   ASP A 227      -8.211  -4.252  22.052  1.00 92.89           H  
ATOM   3708  CA  ASP A 227      -6.151  -3.848  22.439  1.00 92.89           C  
ATOM   3709  HA  ASP A 227      -5.665  -2.873  22.412  1.00 92.89           H  
ATOM   3710  C   ASP A 227      -5.110  -4.758  21.788  1.00 92.89           C  
ATOM   3711  CB  ASP A 227      -6.412  -4.114  23.919  1.00 92.89           C  
ATOM   3712  HB2 ASP A 227      -7.067  -4.978  24.033  1.00 92.89           H  
ATOM   3713  HB3 ASP A 227      -5.474  -4.308  24.438  1.00 92.89           H  
ATOM   3714  O   ASP A 227      -4.110  -5.123  22.401  1.00 92.89           O  
ATOM   3715  CG  ASP A 227      -7.041  -2.860  24.520  1.00 92.89           C  
ATOM   3716  OD1 ASP A 227      -6.436  -1.767  24.319  1.00 92.89           O  
ATOM   3717  OD2 ASP A 227      -8.135  -3.001  25.092  1.00 92.89           O  
ATOM   3718  N   THR A 228      -5.294  -5.083  20.508  1.00 96.82           N  
ATOM   3719  H   THR A 228      -6.096  -4.708  20.021  1.00 96.82           H  
ATOM   3720  CA  THR A 228      -4.408  -6.002  19.798  1.00 96.82           C  
ATOM   3721  HA  THR A 228      -3.658  -6.385  20.490  1.00 96.82           H  
ATOM   3722  C   THR A 228      -3.671  -5.318  18.653  1.00 96.82           C  
ATOM   3723  CB  THR A 228      -5.200  -7.213  19.315  1.00 96.82           C  
ATOM   3724  HB  THR A 228      -5.963  -6.901  18.601  1.00 96.82           H  
ATOM   3725  O   THR A 228      -4.272  -4.676  17.792  1.00 96.82           O  
ATOM   3726  CG2 THR A 228      -4.292  -8.263  18.689  1.00 96.82           C  
ATOM   3727 HG21 THR A 228      -3.976  -7.920  17.704  1.00 96.82           H  
ATOM   3728 HG22 THR A 228      -3.428  -8.437  19.329  1.00 96.82           H  
ATOM   3729 HG23 THR A 228      -4.857  -9.192  18.603  1.00 96.82           H  
ATOM   3730  OG1 THR A 228      -5.807  -7.862  20.401  1.00 96.82           O  
ATOM   3731  HG1 THR A 228      -6.303  -7.213  20.905  1.00 96.82           H  
ATOM   3732  N   ILE A 229      -2.350  -5.507  18.595  1.00 97.81           N  
ATOM   3733  H   ILE A 229      -1.902  -6.016  19.344  1.00 97.81           H  
ATOM   3734  CA  ILE A 229      -1.544  -5.106  17.438  1.00 97.81           C  
ATOM   3735  HA  ILE A 229      -1.942  -4.163  17.063  1.00 97.81           H  
ATOM   3736  C   ILE A 229      -1.711  -6.151  16.327  1.00 97.81           C  
ATOM   3737  CB  ILE A 229      -0.068  -4.843  17.818  1.00 97.81           C  
ATOM   3738  HB  ILE A 229       0.348  -5.754  18.247  1.00 97.81           H  
ATOM   3739  O   ILE A 229      -1.568  -7.365  16.533  1.00 97.81           O  
ATOM   3740  CG1 ILE A 229       0.014  -3.711  18.872  1.00 97.81           C  
ATOM   3741 HG12 ILE A 229      -0.369  -2.786  18.443  1.00 97.81           H  
ATOM   3742 HG13 ILE A 229      -0.613  -3.967  19.726  1.00 97.81           H  
ATOM   3743  CG2 ILE A 229       0.752  -4.474  16.564  1.00 97.81           C  
ATOM   3744 HG21 ILE A 229       0.346  -3.576  16.099  1.00 97.81           H  
ATOM   3745 HG22 ILE A 229       0.740  -5.290  15.841  1.00 97.81           H  
ATOM   3746 HG23 ILE A 229       1.795  -4.302  16.828  1.00 97.81           H  
ATOM   3747  CD1 ILE A 229       1.424  -3.457  19.421  1.00 97.81           C  
ATOM   3748 HD11 ILE A 229       1.858  -4.391  19.780  1.00 97.81           H  
ATOM   3749 HD12 ILE A 229       1.364  -2.755  20.252  1.00 97.81           H  
ATOM   3750 HD13 ILE A 229       2.065  -3.025  18.653  1.00 97.81           H  
ATOM   3751  N   ILE A 230      -2.014  -5.669  15.127  1.00 98.00           N  
ATOM   3752  H   ILE A 230      -2.156  -4.673  15.040  1.00 98.00           H  
ATOM   3753  CA  ILE A 230      -2.055  -6.454  13.898  1.00 98.00           C  
ATOM   3754  HA  ILE A 230      -1.967  -7.515  14.132  1.00 98.00           H  
ATOM   3755  C   ILE A 230      -0.840  -6.049  13.070  1.00 98.00           C  
ATOM   3756  CB  ILE A 230      -3.395  -6.248  13.165  1.00 98.00           C  
ATOM   3757  HB  ILE A 230      -3.518  -5.186  12.954  1.00 98.00           H  
ATOM   3758  O   ILE A 230      -0.724  -4.901  12.638  1.00 98.00           O  
ATOM   3759  CG1 ILE A 230      -4.563  -6.722  14.066  1.00 98.00           C  
ATOM   3760 HG12 ILE A 230      -4.522  -7.806  14.170  1.00 98.00           H  
ATOM   3761 HG13 ILE A 230      -4.482  -6.284  15.061  1.00 98.00           H  
ATOM   3762  CG2 ILE A 230      -3.379  -7.028  11.832  1.00 98.00           C  
ATOM   3763 HG21 ILE A 230      -4.298  -6.856  11.272  1.00 98.00           H  
ATOM   3764 HG22 ILE A 230      -2.557  -6.681  11.205  1.00 98.00           H  
ATOM   3765 HG23 ILE A 230      -3.265  -8.097  12.016  1.00 98.00           H  
ATOM   3766  CD1 ILE A 230      -5.934  -6.329  13.526  1.00 98.00           C  
ATOM   3767 HD11 ILE A 230      -6.715  -6.774  14.143  1.00 98.00           H  
ATOM   3768 HD12 ILE A 230      -6.040  -6.674  12.497  1.00 98.00           H  
ATOM   3769 HD13 ILE A 230      -6.032  -5.244  13.546  1.00 98.00           H  
ATOM   3770  N   ASP A 231       0.084  -6.992  12.874  1.00 97.31           N  
ATOM   3771  H   ASP A 231      -0.057  -7.918  13.250  1.00 97.31           H  
ATOM   3772  CA  ASP A 231       1.277  -6.753  12.066  1.00 97.31           C  
ATOM   3773  HA  ASP A 231       1.676  -5.783  12.363  1.00 97.31           H  
ATOM   3774  C   ASP A 231       0.926  -6.665  10.573  1.00 97.31           C  
ATOM   3775  CB  ASP A 231       2.369  -7.800  12.360  1.00 97.31           C  
ATOM   3776  HB2 ASP A 231       2.069  -8.757  11.934  1.00 97.31           H  
ATOM   3777  HB3 ASP A 231       2.456  -7.920  13.440  1.00 97.31           H  
ATOM   3778  O   ASP A 231      -0.097  -7.164  10.099  1.00 97.31           O  
ATOM   3779  CG  ASP A 231       3.753  -7.399  11.812  1.00 97.31           C  
ATOM   3780  OD1 ASP A 231       3.947  -6.203  11.474  1.00 97.31           O  
ATOM   3781  OD2 ASP A 231       4.617  -8.288  11.685  1.00 97.31           O  
ATOM   3782  N   ARG A 232       1.785  -6.009   9.803  1.00 95.50           N  
ATOM   3783  H   ARG A 232       2.657  -5.752  10.243  1.00 95.50           H  
ATOM   3784  CA  ARG A 232       1.595  -5.789   8.373  1.00 95.50           C  
ATOM   3785  HA  ARG A 232       0.549  -5.524   8.222  1.00 95.50           H  
ATOM   3786  C   ARG A 232       1.882  -7.043   7.546  1.00 95.50           C  
ATOM   3787  CB  ARG A 232       2.452  -4.603   7.929  1.00 95.50           C  
ATOM   3788  HB2 ARG A 232       2.089  -3.712   8.443  1.00 95.50           H  
ATOM   3789  HB3 ARG A 232       2.302  -4.462   6.858  1.00 95.50           H  
ATOM   3790  O   ARG A 232       2.958  -7.629   7.634  1.00 95.50           O  
ATOM   3791  CG  ARG A 232       3.956  -4.751   8.208  1.00 95.50           C  
ATOM   3792  HG2 ARG A 232       4.362  -5.636   7.719  1.00 95.50           H  
ATOM   3793  HG3 ARG A 232       4.128  -4.819   9.282  1.00 95.50           H  
ATOM   3794  CD  ARG A 232       4.684  -3.530   7.666  1.00 95.50           C  
ATOM   3795  HD2 ARG A 232       4.566  -3.509   6.583  1.00 95.50           H  
ATOM   3796  HD3 ARG A 232       4.230  -2.636   8.093  1.00 95.50           H  
ATOM   3797  NE  ARG A 232       6.113  -3.555   8.006  1.00 95.50           N  
ATOM   3798  HE  ARG A 232       6.390  -4.197   8.735  1.00 95.50           H  
ATOM   3799  NH1 ARG A 232       6.630  -1.656   6.837  1.00 95.50           N  
ATOM   3800 HH11 ARG A 232       7.296  -0.977   6.497  1.00 95.50           H  
ATOM   3801 HH12 ARG A 232       5.656  -1.560   6.588  1.00 95.50           H  
ATOM   3802  NH2 ARG A 232       8.241  -2.743   7.935  1.00 95.50           N  
ATOM   3803 HH21 ARG A 232       8.534  -3.455   8.589  1.00 95.50           H  
ATOM   3804 HH22 ARG A 232       8.860  -1.980   7.700  1.00 95.50           H  
ATOM   3805  CZ  ARG A 232       6.988  -2.659   7.589  1.00 95.50           C  
ATOM   3806  N   LYS A 233       0.999  -7.365   6.596  1.00 95.88           N  
ATOM   3807  H   LYS A 233       0.106  -6.895   6.590  1.00 95.88           H  
ATOM   3808  CA  LYS A 233       1.337  -8.285   5.499  1.00 95.88           C  
ATOM   3809  HA  LYS A 233       1.929  -9.103   5.911  1.00 95.88           H  
ATOM   3810  C   LYS A 233       2.190  -7.558   4.460  1.00 95.88           C  
ATOM   3811  CB  LYS A 233       0.069  -8.899   4.884  1.00 95.88           C  
ATOM   3812  HB2 LYS A 233      -0.584  -8.116   4.498  1.00 95.88           H  
ATOM   3813  HB3 LYS A 233      -0.463  -9.454   5.657  1.00 95.88           H  
ATOM   3814  O   LYS A 233       1.681  -6.688   3.759  1.00 95.88           O  
ATOM   3815  CG  LYS A 233       0.461  -9.855   3.743  1.00 95.88           C  
ATOM   3816  HG2 LYS A 233       0.842  -9.281   2.898  1.00 95.88           H  
ATOM   3817  HG3 LYS A 233       1.255 -10.511   4.100  1.00 95.88           H  
ATOM   3818  CD  LYS A 233      -0.697 -10.727   3.252  1.00 95.88           C  
ATOM   3819  HD2 LYS A 233      -1.100 -11.281   4.100  1.00 95.88           H  
ATOM   3820  HD3 LYS A 233      -1.469 -10.104   2.802  1.00 95.88           H  
ATOM   3821  CE  LYS A 233      -0.150 -11.701   2.200  1.00 95.88           C  
ATOM   3822  HE2 LYS A 233       0.822 -12.058   2.540  1.00 95.88           H  
ATOM   3823  HE3 LYS A 233       0.002 -11.157   1.268  1.00 95.88           H  
ATOM   3824  NZ  LYS A 233      -1.034 -12.869   1.976  1.00 95.88           N  
ATOM   3825  HZ1 LYS A 233      -1.930 -12.569   1.619  1.00 95.88           H  
ATOM   3826  HZ2 LYS A 233      -1.208 -13.377   2.832  1.00 95.88           H  
ATOM   3827  HZ3 LYS A 233      -0.647 -13.509   1.297  1.00 95.88           H  
ATOM   3828  N   ARG A 234       3.472  -7.912   4.344  1.00 95.17           N  
ATOM   3829  H   ARG A 234       3.812  -8.640   4.956  1.00 95.17           H  
ATOM   3830  CA  ARG A 234       4.359  -7.393   3.285  1.00 95.17           C  
ATOM   3831  HA  ARG A 234       4.068  -6.367   3.060  1.00 95.17           H  
ATOM   3832  C   ARG A 234       4.194  -8.195   1.993  1.00 95.17           C  
ATOM   3833  CB  ARG A 234       5.829  -7.384   3.732  1.00 95.17           C  
ATOM   3834  HB2 ARG A 234       6.167  -8.411   3.871  1.00 95.17           H  
ATOM   3835  HB3 ARG A 234       6.420  -6.932   2.936  1.00 95.17           H  
ATOM   3836  O   ARG A 234       3.970  -9.402   2.040  1.00 95.17           O  
ATOM   3837  CG  ARG A 234       6.074  -6.598   5.027  1.00 95.17           C  
ATOM   3838  HG2 ARG A 234       5.628  -7.141   5.861  1.00 95.17           H  
ATOM   3839  HG3 ARG A 234       5.619  -5.610   4.960  1.00 95.17           H  
ATOM   3840  CD  ARG A 234       7.581  -6.447   5.262  1.00 95.17           C  
ATOM   3841  HD2 ARG A 234       7.959  -5.673   4.594  1.00 95.17           H  
ATOM   3842  HD3 ARG A 234       8.072  -7.389   5.019  1.00 95.17           H  
ATOM   3843  NE  ARG A 234       7.877  -6.114   6.669  1.00 95.17           N  
ATOM   3844  HE  ARG A 234       7.139  -6.303   7.331  1.00 95.17           H  
ATOM   3845  NH1 ARG A 234      10.098  -5.606   6.385  1.00 95.17           N  
ATOM   3846 HH11 ARG A 234       9.974  -5.683   5.385  1.00 95.17           H  
ATOM   3847 HH12 ARG A 234      11.013  -5.409   6.766  1.00 95.17           H  
ATOM   3848  NH2 ARG A 234       9.226  -5.648   8.445  1.00 95.17           N  
ATOM   3849 HH21 ARG A 234       8.530  -6.038   9.063  1.00 95.17           H  
ATOM   3850 HH22 ARG A 234      10.163  -5.564   8.813  1.00 95.17           H  
ATOM   3851  CZ  ARG A 234       9.062  -5.790   7.155  1.00 95.17           C  
ATOM   3852  N   TYR A 235       4.367  -7.537   0.848  1.00 96.00           N  
ATOM   3853  H   TYR A 235       4.566  -6.548   0.880  1.00 96.00           H  
ATOM   3854  CA  TYR A 235       4.311  -8.168  -0.475  1.00 96.00           C  
ATOM   3855  HA  TYR A 235       3.974  -9.199  -0.373  1.00 96.00           H  
ATOM   3856  C   TYR A 235       5.715  -8.212  -1.087  1.00 96.00           C  
ATOM   3857  CB  TYR A 235       3.286  -7.456  -1.367  1.00 96.00           C  
ATOM   3858  HB2 TYR A 235       3.674  -6.472  -1.628  1.00 96.00           H  
ATOM   3859  HB3 TYR A 235       3.171  -8.022  -2.291  1.00 96.00           H  
ATOM   3860  O   TYR A 235       6.045  -7.460  -1.998  1.00 96.00           O  
ATOM   3861  CG  TYR A 235       1.925  -7.276  -0.732  1.00 96.00           C  
ATOM   3862  CD1 TYR A 235       1.007  -8.344  -0.707  1.00 96.00           C  
ATOM   3863  HD1 TYR A 235       1.261  -9.282  -1.178  1.00 96.00           H  
ATOM   3864  CD2 TYR A 235       1.595  -6.043  -0.140  1.00 96.00           C  
ATOM   3865  HD2 TYR A 235       2.301  -5.226  -0.175  1.00 96.00           H  
ATOM   3866  CE1 TYR A 235      -0.233  -8.187  -0.060  1.00 96.00           C  
ATOM   3867  HE1 TYR A 235      -0.948  -8.996  -0.021  1.00 96.00           H  
ATOM   3868  CE2 TYR A 235       0.350  -5.881   0.489  1.00 96.00           C  
ATOM   3869  HE2 TYR A 235       0.084  -4.931   0.929  1.00 96.00           H  
ATOM   3870  OH  TYR A 235      -1.749  -6.788   1.159  1.00 96.00           O  
ATOM   3871  HH  TYR A 235      -1.797  -5.969   1.658  1.00 96.00           H  
ATOM   3872  CZ  TYR A 235      -0.556  -6.956   0.543  1.00 96.00           C  
ATOM   3873  N   THR A 236       6.567  -9.082  -0.546  1.00 94.80           N  
ATOM   3874  H   THR A 236       6.244  -9.684   0.198  1.00 94.80           H  
ATOM   3875  CA  THR A 236       8.001  -9.188  -0.889  1.00 94.80           C  
ATOM   3876  HA  THR A 236       8.382  -8.189  -1.103  1.00 94.80           H  
ATOM   3877  C   THR A 236       8.289 -10.033  -2.138  1.00 94.80           C  
ATOM   3878  CB  THR A 236       8.791  -9.741   0.303  1.00 94.80           C  
ATOM   3879  HB  THR A 236       9.829  -9.914   0.018  1.00 94.80           H  
ATOM   3880  O   THR A 236       9.432 -10.393  -2.411  1.00 94.80           O  
ATOM   3881  CG2 THR A 236       8.763  -8.790   1.500  1.00 94.80           C  
ATOM   3882 HG21 THR A 236       7.745  -8.689   1.876  1.00 94.80           H  
ATOM   3883 HG22 THR A 236       9.402  -9.182   2.291  1.00 94.80           H  
ATOM   3884 HG23 THR A 236       9.136  -7.812   1.195  1.00 94.80           H  
ATOM   3885  OG1 THR A 236       8.201 -10.951   0.729  1.00 94.80           O  
ATOM   3886  HG1 THR A 236       8.876 -11.460   1.184  1.00 94.80           H  
ATOM   3887  N   SER A 237       7.252 -10.390  -2.898  1.00 94.49           N  
ATOM   3888  H   SER A 237       6.349 -10.004  -2.663  1.00 94.49           H  
ATOM   3889  CA  SER A 237       7.368 -11.092  -4.175  1.00 94.49           C  
ATOM   3890  HA  SER A 237       8.417 -11.240  -4.429  1.00 94.49           H  
ATOM   3891  C   SER A 237       6.718 -10.250  -5.259  1.00 94.49           C  
ATOM   3892  CB  SER A 237       6.704 -12.467  -4.097  1.00 94.49           C  
ATOM   3893  HB2 SER A 237       7.227 -13.081  -3.363  1.00 94.49           H  
ATOM   3894  HB3 SER A 237       5.669 -12.344  -3.779  1.00 94.49           H  
ATOM   3895  O   SER A 237       5.524  -9.970  -5.201  1.00 94.49           O  
ATOM   3896  OG  SER A 237       6.727 -13.113  -5.362  1.00 94.49           O  
ATOM   3897  HG  SER A 237       5.911 -13.615  -5.423  1.00 94.49           H  
ATOM   3898  N   THR A 238       7.495  -9.890  -6.274  1.00 96.22           N  
ATOM   3899  H   THR A 238       8.485 -10.086  -6.233  1.00 96.22           H  
ATOM   3900  CA  THR A 238       7.031  -9.155  -7.458  1.00 96.22           C  
ATOM   3901  HA  THR A 238       6.159  -8.559  -7.190  1.00 96.22           H  
ATOM   3902  C   THR A 238       6.593 -10.075  -8.596  1.00 96.22           C  
ATOM   3903  CB  THR A 238       8.117  -8.192  -7.941  1.00 96.22           C  
ATOM   3904  HB  THR A 238       7.819  -7.775  -8.903  1.00 96.22           H  
ATOM   3905  O   THR A 238       6.230  -9.606  -9.669  1.00 96.22           O  
ATOM   3906  CG2 THR A 238       8.325  -7.048  -6.952  1.00 96.22           C  
ATOM   3907 HG21 THR A 238       9.032  -6.329  -7.367  1.00 96.22           H  
ATOM   3908 HG22 THR A 238       7.386  -6.517  -6.793  1.00 96.22           H  
ATOM   3909 HG23 THR A 238       8.696  -7.427  -5.999  1.00 96.22           H  
ATOM   3910  OG1 THR A 238       9.339  -8.890  -8.060  1.00 96.22           O  
ATOM   3911  HG1 THR A 238      10.052  -8.252  -7.981  1.00 96.22           H  
ATOM   3912  N   LYS A 239       6.582 -11.398  -8.383  1.00 95.29           N  
ATOM   3913  H   LYS A 239       6.866 -11.730  -7.472  1.00 95.29           H  
ATOM   3914  CA  LYS A 239       6.230 -12.368  -9.431  1.00 95.29           C  
ATOM   3915  HA  LYS A 239       6.904 -12.229 -10.277  1.00 95.29           H  
ATOM   3916  C   LYS A 239       4.821 -12.163  -9.987  1.00 95.29           C  
ATOM   3917  CB  LYS A 239       6.366 -13.802  -8.910  1.00 95.29           C  
ATOM   3918  HB2 LYS A 239       5.748 -13.922  -8.020  1.00 95.29           H  
ATOM   3919  HB3 LYS A 239       5.991 -14.479  -9.677  1.00 95.29           H  
ATOM   3920  O   LYS A 239       4.615 -12.385 -11.174  1.00 95.29           O  
ATOM   3921  CG  LYS A 239       7.817 -14.185  -8.592  1.00 95.29           C  
ATOM   3922  HG2 LYS A 239       8.201 -13.553  -7.792  1.00 95.29           H  
ATOM   3923  HG3 LYS A 239       8.433 -14.052  -9.481  1.00 95.29           H  
ATOM   3924  CD  LYS A 239       7.864 -15.652  -8.150  1.00 95.29           C  
ATOM   3925  HD2 LYS A 239       7.494 -16.280  -8.961  1.00 95.29           H  
ATOM   3926  HD3 LYS A 239       7.218 -15.779  -7.281  1.00 95.29           H  
ATOM   3927  CE  LYS A 239       9.292 -16.062  -7.791  1.00 95.29           C  
ATOM   3928  HE2 LYS A 239       9.656 -15.392  -7.012  1.00 95.29           H  
ATOM   3929  HE3 LYS A 239       9.925 -15.931  -8.669  1.00 95.29           H  
ATOM   3930  NZ  LYS A 239       9.333 -17.469  -7.319  1.00 95.29           N  
ATOM   3931  HZ1 LYS A 239      10.272 -17.735  -7.061  1.00 95.29           H  
ATOM   3932  HZ2 LYS A 239       8.738 -17.583  -6.511  1.00 95.29           H  
ATOM   3933  HZ3 LYS A 239       9.000 -18.092  -8.041  1.00 95.29           H  
ATOM   3934  N   GLU A 240       3.877 -11.735  -9.146  1.00 94.52           N  
ATOM   3935  H   GLU A 240       4.130 -11.523  -8.191  1.00 94.52           H  
ATOM   3936  CA  GLU A 240       2.474 -11.571  -9.548  1.00 94.52           C  
ATOM   3937  HA  GLU A 240       2.147 -12.498 -10.019  1.00 94.52           H  
ATOM   3938  C   GLU A 240       2.276 -10.488 -10.616  1.00 94.52           C  
ATOM   3939  CB  GLU A 240       1.567 -11.358  -8.319  1.00 94.52           C  
ATOM   3940  HB2 GLU A 240       1.681 -12.222  -7.664  1.00 94.52           H  
ATOM   3941  HB3 GLU A 240       0.536 -11.350  -8.672  1.00 94.52           H  
ATOM   3942  O   GLU A 240       1.390 -10.623 -11.451  1.00 94.52           O  
ATOM   3943  CG  GLU A 240       1.812 -10.082  -7.482  1.00 94.52           C  
ATOM   3944  HG2 GLU A 240       1.781  -9.213  -8.139  1.00 94.52           H  
ATOM   3945  HG3 GLU A 240       2.810 -10.143  -7.049  1.00 94.52           H  
ATOM   3946  CD  GLU A 240       0.774  -9.888  -6.349  1.00 94.52           C  
ATOM   3947  OE1 GLU A 240       0.832  -8.884  -5.597  1.00 94.52           O  
ATOM   3948  OE2 GLU A 240      -0.133 -10.734  -6.186  1.00 94.52           O  
ATOM   3949  N   VAL A 241       3.135  -9.463 -10.657  1.00 96.00           N  
ATOM   3950  H   VAL A 241       3.899  -9.427  -9.997  1.00 96.00           H  
ATOM   3951  CA  VAL A 241       3.008  -8.374 -11.640  1.00 96.00           C  
ATOM   3952  HA  VAL A 241       1.951  -8.283 -11.892  1.00 96.00           H  
ATOM   3953  C   VAL A 241       3.722  -8.649 -12.965  1.00 96.00           C  
ATOM   3954  CB  VAL A 241       3.430  -7.010 -11.072  1.00 96.00           C  
ATOM   3955  HB  VAL A 241       3.287  -6.265 -11.855  1.00 96.00           H  
ATOM   3956  O   VAL A 241       3.599  -7.882 -13.914  1.00 96.00           O  
ATOM   3957  CG1 VAL A 241       2.549  -6.604  -9.885  1.00 96.00           C  
ATOM   3958 HG11 VAL A 241       1.506  -6.603 -10.202  1.00 96.00           H  
ATOM   3959 HG12 VAL A 241       2.818  -5.599  -9.560  1.00 96.00           H  
ATOM   3960 HG13 VAL A 241       2.669  -7.304  -9.058  1.00 96.00           H  
ATOM   3961  CG2 VAL A 241       4.897  -6.944 -10.638  1.00 96.00           C  
ATOM   3962 HG21 VAL A 241       5.032  -7.483  -9.700  1.00 96.00           H  
ATOM   3963 HG22 VAL A 241       5.175  -5.901 -10.490  1.00 96.00           H  
ATOM   3964 HG23 VAL A 241       5.541  -7.366 -11.409  1.00 96.00           H  
ATOM   3965  N   LEU A 242       4.489  -9.739 -13.074  1.00 94.77           N  
ATOM   3966  H   LEU A 242       4.547 -10.375 -12.292  1.00 94.77           H  
ATOM   3967  CA  LEU A 242       5.245 -10.016 -14.300  1.00 94.77           C  
ATOM   3968  HA  LEU A 242       5.799  -9.120 -14.579  1.00 94.77           H  
ATOM   3969  C   LEU A 242       4.331 -10.332 -15.488  1.00 94.77           C  
ATOM   3970  CB  LEU A 242       6.228 -11.170 -14.064  1.00 94.77           C  
ATOM   3971  HB2 LEU A 242       6.684 -11.435 -15.017  1.00 94.77           H  
ATOM   3972  HB3 LEU A 242       5.665 -12.036 -13.714  1.00 94.77           H  
ATOM   3973  O   LEU A 242       4.705 -10.058 -16.623  1.00 94.77           O  
ATOM   3974  CG  LEU A 242       7.348 -10.858 -13.059  1.00 94.77           C  
ATOM   3975  HG  LEU A 242       6.918 -10.581 -12.097  1.00 94.77           H  
ATOM   3976  CD1 LEU A 242       8.177 -12.126 -12.869  1.00 94.77           C  
ATOM   3977 HD11 LEU A 242       7.550 -12.909 -12.442  1.00 94.77           H  
ATOM   3978 HD12 LEU A 242       9.016 -11.931 -12.202  1.00 94.77           H  
ATOM   3979 HD13 LEU A 242       8.550 -12.466 -13.835  1.00 94.77           H  
ATOM   3980  CD2 LEU A 242       8.275  -9.735 -13.530  1.00 94.77           C  
ATOM   3981 HD21 LEU A 242       7.733  -8.790 -13.564  1.00 94.77           H  
ATOM   3982 HD22 LEU A 242       9.099  -9.629 -12.825  1.00 94.77           H  
ATOM   3983 HD23 LEU A 242       8.678  -9.962 -14.517  1.00 94.77           H  
ATOM   3984  N   ASN A 243       3.156 -10.909 -15.244  1.00 92.09           N  
ATOM   3985  H   ASN A 243       2.887 -11.043 -14.279  1.00 92.09           H  
ATOM   3986  CA  ASN A 243       2.182 -11.266 -16.281  1.00 92.09           C  
ATOM   3987  HA  ASN A 243       2.608 -11.079 -17.267  1.00 92.09           H  
ATOM   3988  C   ASN A 243       0.921 -10.394 -16.225  1.00 92.09           C  
ATOM   3989  CB  ASN A 243       1.876 -12.768 -16.179  1.00 92.09           C  
ATOM   3990  HB2 ASN A 243       1.115 -13.034 -16.913  1.00 92.09           H  
ATOM   3991  HB3 ASN A 243       1.475 -12.983 -15.189  1.00 92.09           H  
ATOM   3992  O   ASN A 243      -0.105 -10.773 -16.779  1.00 92.09           O  
ATOM   3993  CG  ASN A 243       3.084 -13.645 -16.447  1.00 92.09           C  
ATOM   3994  ND2 ASN A 243       3.100 -14.823 -15.867  1.00 92.09           N  
ATOM   3995 HD21 ASN A 243       2.297 -15.121 -15.332  1.00 92.09           H  
ATOM   3996 HD22 ASN A 243       3.858 -15.445 -16.109  1.00 92.09           H  
ATOM   3997  OD1 ASN A 243       4.021 -13.302 -17.165  1.00 92.09           O  
ATOM   3998  N   SER A 244       0.986  -9.263 -15.528  1.00 94.70           N  
ATOM   3999  H   SER A 244       1.876  -8.950 -15.167  1.00 94.70           H  
ATOM   4000  CA  SER A 244      -0.144  -8.357 -15.349  1.00 94.70           C  
ATOM   4001  HA  SER A 244      -1.074  -8.893 -15.534  1.00 94.70           H  
ATOM   4002  C   SER A 244      -0.084  -7.191 -16.340  1.00 94.70           C  
ATOM   4003  CB  SER A 244      -0.165  -7.906 -13.889  1.00 94.70           C  
ATOM   4004  HB2 SER A 244      -1.130  -7.461 -13.646  1.00 94.70           H  
ATOM   4005  HB3 SER A 244      -0.032  -8.774 -13.243  1.00 94.70           H  
ATOM   4006  O   SER A 244       0.910  -7.006 -17.045  1.00 94.70           O  
ATOM   4007  OG  SER A 244       0.850  -6.968 -13.631  1.00 94.70           O  
ATOM   4008  HG  SER A 244       0.692  -6.203 -14.188  1.00 94.70           H  
ATOM   4009  N   THR A 245      -1.122  -6.358 -16.356  1.00 95.43           N  
ATOM   4010  H   THR A 245      -1.916  -6.534 -15.756  1.00 95.43           H  
ATOM   4011  CA  THR A 245      -1.174  -5.170 -17.217  1.00 95.43           C  
ATOM   4012  HA  THR A 245      -0.647  -5.382 -18.147  1.00 95.43           H  
ATOM   4013  C   THR A 245      -0.493  -3.994 -16.522  1.00 95.43           C  
ATOM   4014  CB  THR A 245      -2.625  -4.837 -17.587  1.00 95.43           C  
ATOM   4015  HB  THR A 245      -3.189  -4.596 -16.685  1.00 95.43           H  
ATOM   4016  O   THR A 245      -0.839  -3.660 -15.388  1.00 95.43           O  
ATOM   4017  CG2 THR A 245      -2.729  -3.682 -18.580  1.00 95.43           C  
ATOM   4018 HG21 THR A 245      -3.777  -3.500 -18.821  1.00 95.43           H  
ATOM   4019 HG22 THR A 245      -2.188  -3.923 -19.495  1.00 95.43           H  
ATOM   4020 HG23 THR A 245      -2.316  -2.771 -18.148  1.00 95.43           H  
ATOM   4021  OG1 THR A 245      -3.201  -5.961 -18.210  1.00 95.43           O  
ATOM   4022  HG1 THR A 245      -4.138  -5.783 -18.323  1.00 95.43           H  
ATOM   4023  N   LEU A 246       0.480  -3.358 -17.179  1.00 94.20           N  
ATOM   4024  H   LEU A 246       0.710  -3.664 -18.114  1.00 94.20           H  
ATOM   4025  CA  LEU A 246       1.051  -2.089 -16.720  1.00 94.20           C  
ATOM   4026  HA  LEU A 246       1.196  -2.135 -15.640  1.00 94.20           H  
ATOM   4027  C   LEU A 246       0.066  -0.958 -17.036  1.00 94.20           C  
ATOM   4028  CB  LEU A 246       2.420  -1.863 -17.390  1.00 94.20           C  
ATOM   4029  HB2 LEU A 246       3.086  -2.680 -17.113  1.00 94.20           H  
ATOM   4030  HB3 LEU A 246       2.279  -1.896 -18.470  1.00 94.20           H  
ATOM   4031  O   LEU A 246      -0.289  -0.748 -18.192  1.00 94.20           O  
ATOM   4032  CG  LEU A 246       3.097  -0.521 -17.039  1.00 94.20           C  
ATOM   4033  HG  LEU A 246       2.435   0.308 -17.289  1.00 94.20           H  
ATOM   4034  CD1 LEU A 246       3.472  -0.424 -15.558  1.00 94.20           C  
ATOM   4035 HD11 LEU A 246       2.568  -0.425 -14.949  1.00 94.20           H  
ATOM   4036 HD12 LEU A 246       4.002   0.512 -15.379  1.00 94.20           H  
ATOM   4037 HD13 LEU A 246       4.102  -1.267 -15.275  1.00 94.20           H  
ATOM   4038  CD2 LEU A 246       4.383  -0.369 -17.851  1.00 94.20           C  
ATOM   4039 HD21 LEU A 246       5.063  -1.196 -17.647  1.00 94.20           H  
ATOM   4040 HD22 LEU A 246       4.134  -0.363 -18.912  1.00 94.20           H  
ATOM   4041 HD23 LEU A 246       4.864   0.580 -17.610  1.00 94.20           H  
ATOM   4042  N   ILE A 247      -0.355  -0.222 -16.011  1.00 92.23           N  
ATOM   4043  H   ILE A 247       0.006  -0.426 -15.090  1.00 92.23           H  
ATOM   4044  CA  ILE A 247      -1.210   0.952 -16.159  1.00 92.23           C  
ATOM   4045  HA  ILE A 247      -1.730   0.902 -17.115  1.00 92.23           H  
ATOM   4046  C   ILE A 247      -0.320   2.190 -16.172  1.00 92.23           C  
ATOM   4047  CB  ILE A 247      -2.281   1.012 -15.050  1.00 92.23           C  
ATOM   4048  HB  ILE A 247      -1.770   1.124 -14.094  1.00 92.23           H  
ATOM   4049  O   ILE A 247       0.286   2.553 -15.159  1.00 92.23           O  
ATOM   4050  CG1 ILE A 247      -3.131  -0.276 -14.951  1.00 92.23           C  
ATOM   4051 HG12 ILE A 247      -3.832  -0.166 -14.124  1.00 92.23           H  
ATOM   4052 HG13 ILE A 247      -2.482  -1.117 -14.706  1.00 92.23           H  
ATOM   4053  CG2 ILE A 247      -3.186   2.244 -15.246  1.00 92.23           C  
ATOM   4054 HG21 ILE A 247      -3.618   2.246 -16.246  1.00 92.23           H  
ATOM   4055 HG22 ILE A 247      -3.992   2.236 -14.513  1.00 92.23           H  
ATOM   4056 HG23 ILE A 247      -2.611   3.161 -15.117  1.00 92.23           H  
ATOM   4057  CD1 ILE A 247      -3.931  -0.634 -16.212  1.00 92.23           C  
ATOM   4058 HD11 ILE A 247      -3.262  -0.780 -17.059  1.00 92.23           H  
ATOM   4059 HD12 ILE A 247      -4.478  -1.561 -16.039  1.00 92.23           H  
ATOM   4060 HD13 ILE A 247      -4.650   0.151 -16.445  1.00 92.23           H  
ATOM   4061  N   HIS A 248      -0.266   2.857 -17.320  1.00 83.76           N  
ATOM   4062  H   HIS A 248      -0.773   2.502 -18.118  1.00 83.76           H  
ATOM   4063  CA  HIS A 248       0.382   4.154 -17.444  1.00 83.76           C  
ATOM   4064  HA  HIS A 248       1.330   4.135 -16.906  1.00 83.76           H  
ATOM   4065  C   HIS A 248      -0.508   5.216 -16.796  1.00 83.76           C  
ATOM   4066  CB  HIS A 248       0.695   4.435 -18.919  1.00 83.76           C  
ATOM   4067  HB2 HIS A 248      -0.202   4.301 -19.523  1.00 83.76           H  
ATOM   4068  HB3 HIS A 248       1.014   5.472 -19.021  1.00 83.76           H  
ATOM   4069  O   HIS A 248      -1.500   5.653 -17.369  1.00 83.76           O  
ATOM   4070  CG  HIS A 248       1.796   3.544 -19.435  1.00 83.76           C  
ATOM   4071  CD2 HIS A 248       1.660   2.326 -20.047  1.00 83.76           C  
ATOM   4072  HD2 HIS A 248       0.729   1.825 -20.271  1.00 83.76           H  
ATOM   4073  ND1 HIS A 248       3.144   3.797 -19.330  1.00 83.76           N  
ATOM   4074  HD1 HIS A 248       3.558   4.663 -19.016  1.00 83.76           H  
ATOM   4075  CE1 HIS A 248       3.804   2.760 -19.871  1.00 83.76           C  
ATOM   4076  HE1 HIS A 248       4.877   2.690 -19.972  1.00 83.76           H  
ATOM   4077  NE2 HIS A 248       2.943   1.832 -20.308  1.00 83.76           N  
ATOM   4078  N   GLN A 249      -0.179   5.593 -15.561  1.00 70.66           N  
ATOM   4079  H   GLN A 249       0.623   5.164 -15.122  1.00 70.66           H  
ATOM   4080  CA  GLN A 249      -0.790   6.751 -14.918  1.00 70.66           C  
ATOM   4081  HA  GLN A 249      -1.827   6.841 -15.239  1.00 70.66           H  
ATOM   4082  C   GLN A 249      -0.038   7.995 -15.375  1.00 70.66           C  
ATOM   4083  CB  GLN A 249      -0.773   6.615 -13.388  1.00 70.66           C  
ATOM   4084  HB2 GLN A 249      -1.256   7.495 -12.964  1.00 70.66           H  
ATOM   4085  HB3 GLN A 249       0.256   6.582 -13.030  1.00 70.66           H  
ATOM   4086  O   GLN A 249       1.188   8.049 -15.257  1.00 70.66           O  
ATOM   4087  CG  GLN A 249      -1.513   5.359 -12.912  1.00 70.66           C  
ATOM   4088  HG2 GLN A 249      -0.923   4.471 -13.137  1.00 70.66           H  
ATOM   4089  HG3 GLN A 249      -2.461   5.282 -13.445  1.00 70.66           H  
ATOM   4090  CD  GLN A 249      -1.786   5.398 -11.413  1.00 70.66           C  
ATOM   4091  NE2 GLN A 249      -3.038   5.391 -11.013  1.00 70.66           N  
ATOM   4092 HE21 GLN A 249      -3.770   5.466 -11.704  1.00 70.66           H  
ATOM   4093 HE22 GLN A 249      -3.195   5.610 -10.040  1.00 70.66           H  
ATOM   4094  OE1 GLN A 249      -0.909   5.434 -10.566  1.00 70.66           O  
ATOM   4095  N   SER A 250      -0.754   8.994 -15.883  1.00 62.14           N  
ATOM   4096  H   SER A 250      -1.758   8.925 -15.964  1.00 62.14           H  
ATOM   4097  CA  SER A 250      -0.141  10.298 -16.092  1.00 62.14           C  
ATOM   4098  HA  SER A 250       0.752  10.172 -16.703  1.00 62.14           H  
ATOM   4099  C   SER A 250       0.265  10.902 -14.748  1.00 62.14           C  
ATOM   4100  CB  SER A 250      -1.086  11.231 -16.831  1.00 62.14           C  
ATOM   4101  HB2 SER A 250      -0.571  12.155 -17.094  1.00 62.14           H  
ATOM   4102  HB3 SER A 250      -1.443  10.754 -17.744  1.00 62.14           H  
ATOM   4103  O   SER A 250      -0.329  10.624 -13.701  1.00 62.14           O  
ATOM   4104  OG  SER A 250      -2.164  11.521 -15.983  1.00 62.14           O  
ATOM   4105  HG  SER A 250      -2.761  12.013 -16.552  1.00 62.14           H  
ATOM   4106  N   ILE A 251       1.282  11.760 -14.781  1.00 55.44           N  
ATOM   4107  H   ILE A 251       1.718  11.949 -15.673  1.00 55.44           H  
ATOM   4108  CA  ILE A 251       1.763  12.486 -13.598  1.00 55.44           C  
ATOM   4109  HA  ILE A 251       2.031  11.764 -12.827  1.00 55.44           H  
ATOM   4110  C   ILE A 251       0.646  13.373 -13.018  1.00 55.44           C  
ATOM   4111  CB  ILE A 251       3.023  13.297 -13.986  1.00 55.44           C  
ATOM   4112  HB  ILE A 251       2.764  13.955 -14.815  1.00 55.44           H  
ATOM   4113  O   ILE A 251       0.595  13.599 -11.811  1.00 55.44           O  
ATOM   4114  CG1 ILE A 251       4.156  12.344 -14.448  1.00 55.44           C  
ATOM   4115 HG12 ILE A 251       4.500  11.751 -13.600  1.00 55.44           H  
ATOM   4116 HG13 ILE A 251       3.777  11.654 -15.201  1.00 55.44           H  
ATOM   4117  CG2 ILE A 251       3.510  14.173 -12.816  1.00 55.44           C  
ATOM   4118 HG21 ILE A 251       3.727  13.554 -11.945  1.00 55.44           H  
ATOM   4119 HG22 ILE A 251       2.749  14.907 -12.550  1.00 55.44           H  
ATOM   4120 HG23 ILE A 251       4.401  14.734 -13.099  1.00 55.44           H  
ATOM   4121  CD1 ILE A 251       5.357  13.056 -15.081  1.00 55.44           C  
ATOM   4122 HD11 ILE A 251       6.044  12.312 -15.483  1.00 55.44           H  
ATOM   4123 HD12 ILE A 251       5.891  13.651 -14.340  1.00 55.44           H  
ATOM   4124 HD13 ILE A 251       5.021  13.699 -15.894  1.00 55.44           H  
ATOM   4125  N   THR A 252      -0.268  13.839 -13.871  1.00 64.18           N  
ATOM   4126  H   THR A 252      -0.187  13.592 -14.847  1.00 64.18           H  
ATOM   4127  CA  THR A 252      -1.402  14.706 -13.527  1.00 64.18           C  
ATOM   4128  HA  THR A 252      -1.125  15.349 -12.692  1.00 64.18           H  
ATOM   4129  C   THR A 252      -2.658  13.938 -13.102  1.00 64.18           C  
ATOM   4130  CB  THR A 252      -1.736  15.600 -14.732  1.00 64.18           C  
ATOM   4131  HB  THR A 252      -2.608  16.214 -14.507  1.00 64.18           H  
ATOM   4132  O   THR A 252      -3.618  14.554 -12.648  1.00 64.18           O  
ATOM   4133  CG2 THR A 252      -0.570  16.514 -15.114  1.00 64.18           C  
ATOM   4134 HG21 THR A 252       0.279  15.930 -15.470  1.00 64.18           H  
ATOM   4135 HG22 THR A 252      -0.885  17.190 -15.909  1.00 64.18           H  
ATOM   4136 HG23 THR A 252      -0.268  17.106 -14.251  1.00 64.18           H  
ATOM   4137  OG1 THR A 252      -2.012  14.774 -15.841  1.00 64.18           O  
ATOM   4138  HG1 THR A 252      -1.869  15.277 -16.646  1.00 64.18           H  
ATOM   4139  N   GLY A 253      -2.696  12.609 -13.263  1.00 55.27           N  
ATOM   4140  H   GLY A 253      -1.885  12.152 -13.654  1.00 55.27           H  
ATOM   4141  CA  GLY A 253      -3.913  11.801 -13.107  1.00 55.27           C  
ATOM   4142  HA2 GLY A 253      -4.403  12.069 -12.171  1.00 55.27           H  
ATOM   4143  HA3 GLY A 253      -3.628  10.750 -13.064  1.00 55.27           H  
ATOM   4144  C   GLY A 253      -4.940  11.965 -14.241  1.00 55.27           C  
ATOM   4145  O   GLY A 253      -5.948  11.263 -14.248  1.00 55.27           O  
ATOM   4146  N   LEU A 254      -4.686  12.851 -15.209  1.00 50.07           N  
ATOM   4147  H   LEU A 254      -3.826  13.377 -15.144  1.00 50.07           H  
ATOM   4148  CA  LEU A 254      -5.479  13.041 -16.424  1.00 50.07           C  
ATOM   4149  HA  LEU A 254      -6.494  12.674 -16.274  1.00 50.07           H  
ATOM   4150  C   LEU A 254      -4.834  12.250 -17.564  1.00 50.07           C  
ATOM   4151  CB  LEU A 254      -5.522  14.546 -16.753  1.00 50.07           C  
ATOM   4152  HB2 LEU A 254      -4.500  14.897 -16.897  1.00 50.07           H  
ATOM   4153  HB3 LEU A 254      -6.047  14.687 -17.698  1.00 50.07           H  
ATOM   4154  O   LEU A 254      -3.655  12.458 -17.824  1.00 50.07           O  
ATOM   4155  CG  LEU A 254      -6.194  15.410 -15.671  1.00 50.07           C  
ATOM   4156  HG  LEU A 254      -5.767  15.189 -14.693  1.00 50.07           H  
ATOM   4157  CD1 LEU A 254      -5.952  16.890 -15.960  1.00 50.07           C  
ATOM   4158 HD11 LEU A 254      -6.361  17.153 -16.936  1.00 50.07           H  
ATOM   4159 HD12 LEU A 254      -4.881  17.093 -15.956  1.00 50.07           H  
ATOM   4160 HD13 LEU A 254      -6.426  17.499 -15.191  1.00 50.07           H  
ATOM   4161  CD2 LEU A 254      -7.703  15.159 -15.621  1.00 50.07           C  
ATOM   4162 HD21 LEU A 254      -8.158  15.819 -14.883  1.00 50.07           H  
ATOM   4163 HD22 LEU A 254      -7.901  14.128 -15.327  1.00 50.07           H  
ATOM   4164 HD23 LEU A 254      -8.148  15.352 -16.597  1.00 50.07           H  
ATOM   4165  N   TYR A 255      -5.559  11.334 -18.212  1.00 46.18           N  
ATOM   4166  H   TYR A 255      -6.534  11.231 -17.971  1.00 46.18           H  
ATOM   4167  CA  TYR A 255      -5.066  10.634 -19.408  1.00 46.18           C  
ATOM   4168  HA  TYR A 255      -4.290   9.921 -19.128  1.00 46.18           H  
ATOM   4169  C   TYR A 255      -4.460  11.651 -20.389  1.00 46.18           C  
ATOM   4170  CB  TYR A 255      -6.225   9.875 -20.090  1.00 46.18           C  
ATOM   4171  HB2 TYR A 255      -6.130   9.993 -21.169  1.00 46.18           H  
ATOM   4172  HB3 TYR A 255      -7.178  10.332 -19.823  1.00 46.18           H  
ATOM   4173  O   TYR A 255      -5.174  12.521 -20.880  1.00 46.18           O  
ATOM   4174  CG  TYR A 255      -6.288   8.385 -19.812  1.00 46.18           C  
ATOM   4175  CD1 TYR A 255      -5.718   7.487 -20.736  1.00 46.18           C  
ATOM   4176  HD1 TYR A 255      -5.212   7.863 -21.613  1.00 46.18           H  
ATOM   4177  CD2 TYR A 255      -6.951   7.891 -18.671  1.00 46.18           C  
ATOM   4178  HD2 TYR A 255      -7.397   8.583 -17.971  1.00 46.18           H  
ATOM   4179  CE1 TYR A 255      -5.815   6.099 -20.527  1.00 46.18           C  
ATOM   4180  HE1 TYR A 255      -5.385   5.408 -21.238  1.00 46.18           H  
ATOM   4181  CE2 TYR A 255      -7.053   6.501 -18.459  1.00 46.18           C  
ATOM   4182  HE2 TYR A 255      -7.573   6.126 -17.591  1.00 46.18           H  
ATOM   4183  OH  TYR A 255      -6.589   4.261 -19.198  1.00 46.18           O  
ATOM   4184  HH  TYR A 255      -7.127   4.054 -18.431  1.00 46.18           H  
ATOM   4185  CZ  TYR A 255      -6.485   5.603 -19.392  1.00 46.18           C  
ATOM   4186  N   GLU A 256      -3.159  11.553 -20.657  1.00 43.18           N  
ATOM   4187  H   GLU A 256      -2.614  10.818 -20.228  1.00 43.18           H  
ATOM   4188  CA  GLU A 256      -2.573  12.201 -21.828  1.00 43.18           C  
ATOM   4189  HA  GLU A 256      -3.119  13.115 -22.064  1.00 43.18           H  
ATOM   4190  C   GLU A 256      -2.780  11.223 -22.987  1.00 43.18           C  
ATOM   4191  CB  GLU A 256      -1.104  12.599 -21.588  1.00 43.18           C  
ATOM   4192  HB2 GLU A 256      -0.551  11.747 -21.193  1.00 43.18           H  
ATOM   4193  HB3 GLU A 256      -0.667  12.895 -22.542  1.00 43.18           H  
ATOM   4194  O   GLU A 256      -2.272  10.100 -22.954  1.00 43.18           O  
ATOM   4195  CG  GLU A 256      -1.008  13.787 -20.609  1.00 43.18           C  
ATOM   4196  HG2 GLU A 256      -1.430  13.482 -19.651  1.00 43.18           H  
ATOM   4197  HG3 GLU A 256      -1.618  14.603 -20.995  1.00 43.18           H  
ATOM   4198  CD  GLU A 256       0.419  14.314 -20.366  1.00 43.18           C  
ATOM   4199  OE1 GLU A 256       0.551  15.202 -19.488  1.00 43.18           O  
ATOM   4200  OE2 GLU A 256       1.381  13.800 -20.980  1.00 43.18           O  
ATOM   4201  N   THR A 257      -3.653  11.613 -23.915  1.00 40.61           N  
ATOM   4202  H   THR A 257      -4.044  12.541 -23.837  1.00 40.61           H  
ATOM   4203  CA  THR A 257      -3.902  10.938 -25.197  1.00 40.61           C  
ATOM   4204  HA  THR A 257      -4.080   9.874 -25.040  1.00 40.61           H  
ATOM   4205  C   THR A 257      -2.706  11.053 -26.121  1.00 40.61           C  
ATOM   4206  CB  THR A 257      -5.090  11.567 -25.922  1.00 40.61           C  
ATOM   4207  HB  THR A 257      -5.132  11.188 -26.943  1.00 40.61           H  
ATOM   4208  O   THR A 257      -2.178  12.186 -26.205  1.00 40.61           O  
ATOM   4209  CG2 THR A 257      -6.421  11.269 -25.234  1.00 40.61           C  
ATOM   4210 HG21 THR A 257      -7.228  11.733 -25.800  1.00 40.61           H  
ATOM   4211 HG22 THR A 257      -6.579  10.191 -25.202  1.00 40.61           H  
ATOM   4212 HG23 THR A 257      -6.415  11.667 -24.220  1.00 40.61           H  
ATOM   4213  OG1 THR A 257      -4.881  12.960 -25.949  1.00 40.61           O  
ATOM   4214  HG1 THR A 257      -3.942  13.035 -26.132  1.00 40.61           H  
ATOM   4215  OXT THR A 257      -2.428  10.037 -26.787  1.00 40.61           O  
TER    4216      THR A 257                                                       
END   
