# Supplementary material for: Computational design of novel Cas9 PAM-interacting domains using evolution-based modelling and structural quality assessment
Source: PLoS Comput Biol. 2023 Nov 17;19(11):e1011621. doi: 10.1371/journal.pcbi.1011621 (PMC10729993; doi:10.1371/journal.pcbi.1011621)
Supplement: S1 File — This file contains the experimentally tested sequences in a zip format. It includes Fasta files, AlphaFold Prediction with PDB file, pLDDT, and more. (ZIP) [file pcbi.1011621.s001.zip › pdb/dgfx_6_relaxed_rank_1_model_3.pdb]

ATOM      1  N   THR A   1      -3.403   5.413 -24.343  1.00 42.51           N  
ATOM      2  H   THR A   1      -3.730   6.368 -24.305  1.00 42.51           H  
ATOM      3  H2  THR A   1      -3.521   4.983 -23.437  1.00 42.51           H  
ATOM      4  H3  THR A   1      -3.955   4.931 -25.038  1.00 42.51           H  
ATOM      5  CA  THR A   1      -1.980   5.449 -24.748  1.00 42.51           C  
ATOM      6  HA  THR A   1      -1.588   4.439 -24.870  1.00 42.51           H  
ATOM      7  C   THR A   1      -1.189   6.147 -23.652  1.00 42.51           C  
ATOM      8  CB  THR A   1      -1.841   6.197 -26.081  1.00 42.51           C  
ATOM      9  HB  THR A   1      -0.824   6.568 -26.206  1.00 42.51           H  
ATOM     10  O   THR A   1      -1.365   7.336 -23.451  1.00 42.51           O  
ATOM     11  CG2 THR A   1      -2.209   5.290 -27.253  1.00 42.51           C  
ATOM     12 HG21 THR A   1      -1.553   4.420 -27.271  1.00 42.51           H  
ATOM     13 HG22 THR A   1      -2.075   5.836 -28.187  1.00 42.51           H  
ATOM     14 HG23 THR A   1      -3.247   4.964 -27.187  1.00 42.51           H  
ATOM     15  OG1 THR A   1      -2.764   7.256 -26.103  1.00 42.51           O  
ATOM     16  HG1 THR A   1      -2.478   7.901 -26.754  1.00 42.51           H  
ATOM     17  N   GLY A   2      -0.416   5.413 -22.845  1.00 57.87           N  
ATOM     18  H   GLY A   2      -0.248   4.439 -23.052  1.00 57.87           H  
ATOM     19  CA  GLY A   2       0.454   6.030 -21.831  1.00 57.87           C  
ATOM     20  HA2 GLY A   2      -0.061   6.859 -21.346  1.00 57.87           H  
ATOM     21  HA3 GLY A   2       0.720   5.297 -21.070  1.00 57.87           H  
ATOM     22  C   GLY A   2       1.742   6.545 -22.475  1.00 57.87           C  
ATOM     23  O   GLY A   2       2.272   5.877 -23.362  1.00 57.87           O  
ATOM     24  N   GLY A   3       2.234   7.713 -22.058  1.00 74.65           N  
ATOM     25  H   GLY A   3       1.723   8.253 -21.375  1.00 74.65           H  
ATOM     26  CA  GLY A   3       3.481   8.279 -22.579  1.00 74.65           C  
ATOM     27  HA2 GLY A   3       3.358   8.483 -23.643  1.00 74.65           H  
ATOM     28  HA3 GLY A   3       3.694   9.223 -22.077  1.00 74.65           H  
ATOM     29  C   GLY A   3       4.679   7.340 -22.381  1.00 74.65           C  
ATOM     30  O   GLY A   3       4.789   6.663 -21.355  1.00 74.65           O  
ATOM     31  N   PHE A   4       5.598   7.311 -23.353  1.00 81.04           N  
ATOM     32  H   PHE A   4       5.421   7.850 -24.189  1.00 81.04           H  
ATOM     33  CA  PHE A   4       6.827   6.499 -23.309  1.00 81.04           C  
ATOM     34  HA  PHE A   4       6.556   5.449 -23.204  1.00 81.04           H  
ATOM     35  C   PHE A   4       7.749   6.856 -22.135  1.00 81.04           C  
ATOM     36  CB  PHE A   4       7.599   6.685 -24.623  1.00 81.04           C  
ATOM     37  HB2 PHE A   4       7.817   7.744 -24.764  1.00 81.04           H  
ATOM     38  HB3 PHE A   4       8.555   6.167 -24.545  1.00 81.04           H  
ATOM     39  O   PHE A   4       8.551   6.032 -21.691  1.00 81.04           O  
ATOM     40  CG  PHE A   4       6.879   6.148 -25.842  1.00 81.04           C  
ATOM     41  CD1 PHE A   4       6.775   4.760 -26.026  1.00 81.04           C  
ATOM     42  HD1 PHE A   4       7.248   4.093 -25.320  1.00 81.04           H  
ATOM     43  CD2 PHE A   4       6.325   7.022 -26.796  1.00 81.04           C  
ATOM     44  HD2 PHE A   4       6.419   8.091 -26.677  1.00 81.04           H  
ATOM     45  CE1 PHE A   4       6.089   4.240 -27.139  1.00 81.04           C  
ATOM     46  HE1 PHE A   4       6.019   3.174 -27.292  1.00 81.04           H  
ATOM     47  CE2 PHE A   4       5.651   6.503 -27.915  1.00 81.04           C  
ATOM     48  HE2 PHE A   4       5.230   7.173 -28.650  1.00 81.04           H  
ATOM     49  CZ  PHE A   4       5.524   5.113 -28.081  1.00 81.04           C  
ATOM     50  HZ  PHE A   4       5.009   4.718 -28.945  1.00 81.04           H  
ATOM     51  N   SER A   5       7.618   8.075 -21.624  1.00 82.42           N  
ATOM     52  H   SER A   5       6.932   8.691 -22.036  1.00 82.42           H  
ATOM     53  CA  SER A   5       8.370   8.626 -20.506  1.00 82.42           C  
ATOM     54  HA  SER A   5       8.732   7.818 -19.870  1.00 82.42           H  
ATOM     55  C   SER A   5       7.482   9.522 -19.658  1.00 82.42           C  
ATOM     56  CB  SER A   5       9.568   9.419 -21.034  1.00 82.42           C  
ATOM     57  HB2 SER A   5      10.120   9.861 -20.205  1.00 82.42           H  
ATOM     58  HB3 SER A   5      10.219   8.723 -21.563  1.00 82.42           H  
ATOM     59  O   SER A   5       6.451  10.008 -20.121  1.00 82.42           O  
ATOM     60  OG  SER A   5       9.184  10.433 -21.943  1.00 82.42           O  
ATOM     61  HG  SER A   5       8.663  11.104 -21.495  1.00 82.42           H  
ATOM     62  N   LYS A   6       7.917   9.803 -18.432  1.00 80.19           N  
ATOM     63  H   LYS A   6       8.776   9.372 -18.119  1.00 80.19           H  
ATOM     64  CA  LYS A   6       7.334  10.891 -17.645  1.00 80.19           C  
ATOM     65  HA  LYS A   6       6.256  10.744 -17.576  1.00 80.19           H  
ATOM     66  C   LYS A   6       7.594  12.218 -18.354  1.00 80.19           C  
ATOM     67  CB  LYS A   6       7.937  10.916 -16.246  1.00 80.19           C  
ATOM     68  HB2 LYS A   6       7.530  11.774 -15.711  1.00 80.19           H  
ATOM     69  HB3 LYS A   6       9.015  11.045 -16.337  1.00 80.19           H  
ATOM     70  O   LYS A   6       8.744  12.555 -18.623  1.00 80.19           O  
ATOM     71  CG  LYS A   6       7.648   9.638 -15.450  1.00 80.19           C  
ATOM     72  HG2 LYS A   6       6.575   9.457 -15.389  1.00 80.19           H  
ATOM     73  HG3 LYS A   6       8.143   8.788 -15.919  1.00 80.19           H  
ATOM     74  CD  LYS A   6       8.219   9.861 -14.055  1.00 80.19           C  
ATOM     75  HD2 LYS A   6       7.613  10.594 -13.522  1.00 80.19           H  
ATOM     76  HD3 LYS A   6       9.221  10.272 -14.179  1.00 80.19           H  
ATOM     77  CE  LYS A   6       8.326   8.578 -13.243  1.00 80.19           C  
ATOM     78  HE2 LYS A   6       8.771   7.812 -13.878  1.00 80.19           H  
ATOM     79  HE3 LYS A   6       7.333   8.254 -12.931  1.00 80.19           H  
ATOM     80  NZ  LYS A   6       9.209   8.848 -12.089  1.00 80.19           N  
ATOM     81  HZ1 LYS A   6      10.069   9.245 -12.440  1.00 80.19           H  
ATOM     82  HZ2 LYS A   6       8.802   9.549 -11.486  1.00 80.19           H  
ATOM     83  HZ3 LYS A   6       9.417   8.006 -11.573  1.00 80.19           H  
ATOM     84  N   GLU A   7       6.532  12.962 -18.636  1.00 81.13           N  
ATOM     85  H   GLU A   7       5.615  12.575 -18.464  1.00 81.13           H  
ATOM     86  CA  GLU A   7       6.585  14.173 -19.469  1.00 81.13           C  
ATOM     87  HA  GLU A   7       7.165  13.959 -20.368  1.00 81.13           H  
ATOM     88  C   GLU A   7       7.271  15.366 -18.791  1.00 81.13           C  
ATOM     89  CB  GLU A   7       5.166  14.545 -19.911  1.00 81.13           C  
ATOM     90  HB2 GLU A   7       5.208  15.479 -20.472  1.00 81.13           H  
ATOM     91  HB3 GLU A   7       4.543  14.688 -19.028  1.00 81.13           H  
ATOM     92  O   GLU A   7       7.595  16.352 -19.451  1.00 81.13           O  
ATOM     93  CG  GLU A   7       4.560  13.457 -20.811  1.00 81.13           C  
ATOM     94  HG2 GLU A   7       4.487  12.526 -20.249  1.00 81.13           H  
ATOM     95  HG3 GLU A   7       5.232  13.290 -21.653  1.00 81.13           H  
ATOM     96  CD  GLU A   7       3.166  13.818 -21.340  1.00 81.13           C  
ATOM     97  OE1 GLU A   7       2.674  13.030 -22.178  1.00 81.13           O  
ATOM     98  OE2 GLU A   7       2.606  14.836 -20.881  1.00 81.13           O  
ATOM     99  N   SER A   8       7.553  15.277 -17.488  1.00 84.44           N  
ATOM    100  H   SER A   8       7.248  14.458 -16.981  1.00 84.44           H  
ATOM    101  CA  SER A   8       8.337  16.282 -16.774  1.00 84.44           C  
ATOM    102  HA  SER A   8       7.811  17.235 -16.838  1.00 84.44           H  
ATOM    103  C   SER A   8       9.721  16.443 -17.407  1.00 84.44           C  
ATOM    104  CB  SER A   8       8.484  15.913 -15.297  1.00 84.44           C  
ATOM    105  HB2 SER A   8       9.090  15.011 -15.206  1.00 84.44           H  
ATOM    106  HB3 SER A   8       8.983  16.725 -14.769  1.00 84.44           H  
ATOM    107  O   SER A   8      10.539  15.517 -17.405  1.00 84.44           O  
ATOM    108  OG  SER A   8       7.217  15.673 -14.711  1.00 84.44           O  
ATOM    109  HG  SER A   8       6.666  16.451 -14.821  1.00 84.44           H  
ATOM    110  N   ILE A   9       9.986  17.644 -17.923  1.00 83.47           N  
ATOM    111  H   ILE A   9       9.245  18.330 -17.940  1.00 83.47           H  
ATOM    112  CA  ILE A   9      11.291  18.028 -18.457  1.00 83.47           C  
ATOM    113  HA  ILE A   9      11.732  17.164 -18.954  1.00 83.47           H  
ATOM    114  C   ILE A   9      12.180  18.419 -17.284  1.00 83.47           C  
ATOM    115  CB  ILE A   9      11.175  19.164 -19.495  1.00 83.47           C  
ATOM    116  HB  ILE A   9      10.721  20.030 -19.014  1.00 83.47           H  
ATOM    117  O   ILE A   9      11.888  19.363 -16.551  1.00 83.47           O  
ATOM    118  CG1 ILE A   9      10.276  18.727 -20.675  1.00 83.47           C  
ATOM    119 HG12 ILE A   9       9.323  18.359 -20.293  1.00 83.47           H  
ATOM    120 HG13 ILE A   9      10.754  17.911 -21.217  1.00 83.47           H  
ATOM    121  CG2 ILE A   9      12.580  19.559 -19.995  1.00 83.47           C  
ATOM    122 HG21 ILE A   9      12.515  20.365 -20.726  1.00 83.47           H  
ATOM    123 HG22 ILE A   9      13.076  18.694 -20.437  1.00 83.47           H  
ATOM    124 HG23 ILE A   9      13.188  19.927 -19.168  1.00 83.47           H  
ATOM    125  CD1 ILE A   9       9.945  19.857 -21.657  1.00 83.47           C  
ATOM    126 HD11 ILE A   9       9.214  19.498 -22.381  1.00 83.47           H  
ATOM    127 HD12 ILE A   9       9.519  20.704 -21.118  1.00 83.47           H  
ATOM    128 HD13 ILE A   9      10.838  20.176 -22.194  1.00 83.47           H  
ATOM    129  N   LEU A  10      13.279  17.694 -17.120  1.00 86.33           N  
ATOM    130  H   LEU A  10      13.466  16.950 -17.778  1.00 86.33           H  
ATOM    131  CA  LEU A  10      14.281  17.980 -16.110  1.00 86.33           C  
ATOM    132  HA  LEU A  10      13.835  18.637 -15.364  1.00 86.33           H  
ATOM    133  C   LEU A  10      15.473  18.726 -16.715  1.00 86.33           C  
ATOM    134  CB  LEU A  10      14.699  16.679 -15.419  1.00 86.33           C  
ATOM    135  HB2 LEU A  10      15.053  15.988 -16.184  1.00 86.33           H  
ATOM    136  HB3 LEU A  10      15.529  16.895 -14.747  1.00 86.33           H  
ATOM    137  O   LEU A  10      15.831  18.486 -17.875  1.00 86.33           O  
ATOM    138  CG  LEU A  10      13.570  16.000 -14.626  1.00 86.33           C  
ATOM    139  HG  LEU A  10      12.827  15.598 -15.314  1.00 86.33           H  
ATOM    140  CD1 LEU A  10      14.187  14.859 -13.828  1.00 86.33           C  
ATOM    141 HD11 LEU A  10      14.641  14.145 -14.514  1.00 86.33           H  
ATOM    142 HD12 LEU A  10      14.934  15.251 -13.137  1.00 86.33           H  
ATOM    143 HD13 LEU A  10      13.404  14.360 -13.258  1.00 86.33           H  
ATOM    144  CD2 LEU A  10      12.875  16.917 -13.617  1.00 86.33           C  
ATOM    145 HD21 LEU A  10      12.180  16.340 -13.007  1.00 86.33           H  
ATOM    146 HD22 LEU A  10      13.607  17.403 -12.972  1.00 86.33           H  
ATOM    147 HD23 LEU A  10      12.294  17.674 -14.144  1.00 86.33           H  
ATOM    148  N   PRO A  11      16.114  19.612 -15.933  1.00 86.85           N  
ATOM    149  CA  PRO A  11      17.307  20.318 -16.374  1.00 86.85           C  
ATOM    150  HA  PRO A  11      17.095  20.862 -17.294  1.00 86.85           H  
ATOM    151  C   PRO A  11      18.463  19.346 -16.632  1.00 86.85           C  
ATOM    152  CB  PRO A  11      17.626  21.315 -15.254  1.00 86.85           C  
ATOM    153  HB2 PRO A  11      18.694  21.517 -15.164  1.00 86.85           H  
ATOM    154  HB3 PRO A  11      17.080  22.242 -15.427  1.00 86.85           H  
ATOM    155  O   PRO A  11      18.469  18.201 -16.167  1.00 86.85           O  
ATOM    156  CG  PRO A  11      17.075  20.627 -14.006  1.00 86.85           C  
ATOM    157  HG2 PRO A  11      17.789  19.884 -13.651  1.00 86.85           H  
ATOM    158  HG3 PRO A  11      16.838  21.342 -13.219  1.00 86.85           H  
ATOM    159  CD  PRO A  11      15.826  19.929 -14.537  1.00 86.85           C  
ATOM    160  HD2 PRO A  11      14.977  20.611 -14.490  1.00 86.85           H  
ATOM    161  HD3 PRO A  11      15.624  19.037 -13.945  1.00 86.85           H  
ATOM    162  N   LYS A  12      19.474  19.828 -17.365  1.00 86.10           N  
ATOM    163  H   LYS A  12      19.404  20.776 -17.705  1.00 86.10           H  
ATOM    164  CA  LYS A  12      20.701  19.075 -17.636  1.00 86.10           C  
ATOM    165  HA  LYS A  12      20.434  18.194 -18.221  1.00 86.10           H  
ATOM    166  C   LYS A  12      21.323  18.576 -16.329  1.00 86.10           C  
ATOM    167  CB  LYS A  12      21.672  19.912 -18.488  1.00 86.10           C  
ATOM    168  HB2 LYS A  12      22.457  19.248 -18.850  1.00 86.10           H  
ATOM    169  HB3 LYS A  12      21.139  20.298 -19.357  1.00 86.10           H  
ATOM    170  O   LYS A  12      21.527  19.340 -15.387  1.00 86.10           O  
ATOM    171  CG  LYS A  12      22.335  21.084 -17.743  1.00 86.10           C  
ATOM    172  HG2 LYS A  12      22.943  20.698 -16.924  1.00 86.10           H  
ATOM    173  HG3 LYS A  12      21.566  21.741 -17.338  1.00 86.10           H  
ATOM    174  CD  LYS A  12      23.259  21.889 -18.659  1.00 86.10           C  
ATOM    175  HD2 LYS A  12      22.671  22.333 -19.463  1.00 86.10           H  
ATOM    176  HD3 LYS A  12      24.009  21.225 -19.088  1.00 86.10           H  
ATOM    177  CE  LYS A  12      23.941  22.993 -17.840  1.00 86.10           C  
ATOM    178  HE2 LYS A  12      24.490  22.528 -17.021  1.00 86.10           H  
ATOM    179  HE3 LYS A  12      23.171  23.629 -17.405  1.00 86.10           H  
ATOM    180  NZ  LYS A  12      24.861  23.805 -18.675  1.00 86.10           N  
ATOM    181  HZ1 LYS A  12      25.593  23.227 -19.063  1.00 86.10           H  
ATOM    182  HZ2 LYS A  12      25.289  24.537 -18.125  1.00 86.10           H  
ATOM    183  HZ3 LYS A  12      24.358  24.235 -19.438  1.00 86.10           H  
ATOM    184  N   ARG A  13      21.628  17.285 -16.272  1.00 82.40           N  
ATOM    185  H   ARG A  13      21.415  16.717 -17.080  1.00 82.40           H  
ATOM    186  CA  ARG A  13      22.383  16.663 -15.180  1.00 82.40           C  
ATOM    187  HA  ARG A  13      23.121  17.382 -14.824  1.00 82.40           H  
ATOM    188  C   ARG A  13      23.143  15.468 -15.723  1.00 82.40           C  
ATOM    189  CB  ARG A  13      21.472  16.291 -13.987  1.00 82.40           C  
ATOM    190  HB2 ARG A  13      21.072  17.208 -13.555  1.00 82.40           H  
ATOM    191  HB3 ARG A  13      22.082  15.807 -13.225  1.00 82.40           H  
ATOM    192  O   ARG A  13      22.730  14.869 -16.714  1.00 82.40           O  
ATOM    193  CG  ARG A  13      20.295  15.366 -14.340  1.00 82.40           C  
ATOM    194  HG2 ARG A  13      19.614  15.915 -14.990  1.00 82.40           H  
ATOM    195  HG3 ARG A  13      20.667  14.487 -14.865  1.00 82.40           H  
ATOM    196  CD  ARG A  13      19.507  14.924 -13.098  1.00 82.40           C  
ATOM    197  HD2 ARG A  13      19.060  15.809 -12.645  1.00 82.40           H  
ATOM    198  HD3 ARG A  13      20.196  14.473 -12.383  1.00 82.40           H  
ATOM    199  NE  ARG A  13      18.454  13.941 -13.443  1.00 82.40           N  
ATOM    200  HE  ARG A  13      18.508  13.524 -14.361  1.00 82.40           H  
ATOM    201  NH1 ARG A  13      17.180  14.116 -11.536  1.00 82.40           N  
ATOM    202 HH11 ARG A  13      17.810  14.819 -11.178  1.00 82.40           H  
ATOM    203 HH12 ARG A  13      16.328  13.884 -11.045  1.00 82.40           H  
ATOM    204  NH2 ARG A  13      16.533  12.734 -13.175  1.00 82.40           N  
ATOM    205 HH21 ARG A  13      15.615  12.622 -12.770  1.00 82.40           H  
ATOM    206 HH22 ARG A  13      16.625  12.352 -14.106  1.00 82.40           H  
ATOM    207  CZ  ARG A  13      17.399  13.601 -12.716  1.00 82.40           C  
ATOM    208  N   ASN A  14      24.226  15.097 -15.048  1.00 80.75           N  
ATOM    209  H   ASN A  14      24.512  15.638 -14.245  1.00 80.75           H  
ATOM    210  CA  ASN A  14      24.965  13.884 -15.373  1.00 80.75           C  
ATOM    211  HA  ASN A  14      25.078  13.833 -16.456  1.00 80.75           H  
ATOM    212  C   ASN A  14      24.162  12.648 -14.929  1.00 80.75           C  
ATOM    213  CB  ASN A  14      26.371  13.965 -14.757  1.00 80.75           C  
ATOM    214  HB2 ASN A  14      26.313  13.859 -13.674  1.00 80.75           H  
ATOM    215  HB3 ASN A  14      26.820  14.931 -14.988  1.00 80.75           H  
ATOM    216  O   ASN A  14      24.388  12.091 -13.859  1.00 80.75           O  
ATOM    217  CG  ASN A  14      27.287  12.892 -15.323  1.00 80.75           C  
ATOM    218  ND2 ASN A  14      28.371  12.597 -14.648  1.00 80.75           N  
ATOM    219 HD21 ASN A  14      28.984  11.902 -15.051  1.00 80.75           H  
ATOM    220 HD22 ASN A  14      28.577  13.048 -13.768  1.00 80.75           H  
ATOM    221  OD1 ASN A  14      27.060  12.338 -16.391  1.00 80.75           O  
ATOM    222  N   SER A  15      23.142  12.285 -15.706  1.00 78.84           N  
ATOM    223  H   SER A  15      22.953  12.833 -16.532  1.00 78.84           H  
ATOM    224  CA  SER A  15      22.272  11.147 -15.434  1.00 78.84           C  
ATOM    225  HA  SER A  15      22.785  10.452 -14.769  1.00 78.84           H  
ATOM    226  C   SER A  15      21.936  10.427 -16.728  1.00 78.84           C  
ATOM    227  CB  SER A  15      20.979  11.616 -14.764  1.00 78.84           C  
ATOM    228  HB2 SER A  15      20.421  12.248 -15.455  1.00 78.84           H  
ATOM    229  HB3 SER A  15      21.224  12.196 -13.874  1.00 78.84           H  
ATOM    230  O   SER A  15      21.305  11.005 -17.608  1.00 78.84           O  
ATOM    231  OG  SER A  15      20.182  10.506 -14.391  1.00 78.84           O  
ATOM    232  HG  SER A  15      20.697   9.992 -13.765  1.00 78.84           H  
ATOM    233  N   ASP A  16      22.268   9.142 -16.791  1.00 75.70           N  
ATOM    234  H   ASP A  16      22.907   8.760 -16.109  1.00 75.70           H  
ATOM    235  CA  ASP A  16      21.930   8.280 -17.932  1.00 75.70           C  
ATOM    236  HA  ASP A  16      22.129   8.830 -18.852  1.00 75.70           H  
ATOM    237  C   ASP A  16      20.436   7.890 -17.959  1.00 75.70           C  
ATOM    238  CB  ASP A  16      22.851   7.049 -17.929  1.00 75.70           C  
ATOM    239  HB2 ASP A  16      22.569   6.406 -17.095  1.00 75.70           H  
ATOM    240  HB3 ASP A  16      22.699   6.488 -18.851  1.00 75.70           H  
ATOM    241  O   ASP A  16      19.996   7.144 -18.824  1.00 75.70           O  
ATOM    242  CG  ASP A  16      24.340   7.411 -17.813  1.00 75.70           C  
ATOM    243  OD1 ASP A  16      24.797   8.388 -18.461  1.00 75.70           O  
ATOM    244  OD2 ASP A  16      25.005   6.773 -16.973  1.00 75.70           O  
ATOM    245  N   LYS A  17      19.635   8.384 -17.000  1.00 77.29           N  
ATOM    246  H   LYS A  17      20.052   9.026 -16.341  1.00 77.29           H  
ATOM    247  CA  LYS A  17      18.179   8.162 -16.951  1.00 77.29           C  
ATOM    248  HA  LYS A  17      17.954   7.180 -17.366  1.00 77.29           H  
ATOM    249  C   LYS A  17      17.388   9.154 -17.797  1.00 77.29           C  
ATOM    250  CB  LYS A  17      17.668   8.236 -15.509  1.00 77.29           C  
ATOM    251  HB2 LYS A  17      16.582   8.138 -15.525  1.00 77.29           H  
ATOM    252  HB3 LYS A  17      17.909   9.214 -15.091  1.00 77.29           H  
ATOM    253  O   LYS A  17      16.244   8.859 -18.132  1.00 77.29           O  
ATOM    254  CG  LYS A  17      18.242   7.131 -14.617  1.00 77.29           C  
ATOM    255  HG2 LYS A  17      18.001   6.157 -15.043  1.00 77.29           H  
ATOM    256  HG3 LYS A  17      19.325   7.236 -14.547  1.00 77.29           H  
ATOM    257  CD  LYS A  17      17.627   7.250 -13.222  1.00 77.29           C  
ATOM    258  HD2 LYS A  17      16.545   7.149 -13.297  1.00 77.29           H  
ATOM    259  HD3 LYS A  17      17.864   8.235 -12.818  1.00 77.29           H  
ATOM    260  CE  LYS A  17      18.188   6.166 -12.302  1.00 77.29           C  
ATOM    261  HE2 LYS A  17      19.276   6.231 -12.317  1.00 77.29           H  
ATOM    262  HE3 LYS A  17      17.906   5.191 -12.701  1.00 77.29           H  
ATOM    263  NZ  LYS A  17      17.680   6.342 -10.921  1.00 77.29           N  
ATOM    264  HZ1 LYS A  17      17.931   7.258 -10.579  1.00 77.29           H  
ATOM    265  HZ2 LYS A  17      18.081   5.656 -10.298  1.00 77.29           H  
ATOM    266  HZ3 LYS A  17      16.672   6.272 -10.905  1.00 77.29           H  
ATOM    267  N   LEU A  18      17.968  10.325 -18.076  1.00 84.14           N  
ATOM    268  H   LEU A  18      18.956  10.428 -17.894  1.00 84.14           H  
ATOM    269  CA  LEU A  18      17.293  11.355 -18.852  1.00 84.14           C  
ATOM    270  HA  LEU A  18      16.297  11.509 -18.437  1.00 84.14           H  
ATOM    271  C   LEU A  18      17.126  10.892 -20.295  1.00 84.14           C  
ATOM    272  CB  LEU A  18      18.077  12.673 -18.828  1.00 84.14           C  
ATOM    273  HB2 LEU A  18      17.635  13.322 -19.584  1.00 84.14           H  
ATOM    274  HB3 LEU A  18      19.107  12.464 -19.116  1.00 84.14           H  
ATOM    275  O   LEU A  18      18.076  10.429 -20.920  1.00 84.14           O  
ATOM    276  CG  LEU A  18      18.084  13.451 -17.509  1.00 84.14           C  
ATOM    277  HG  LEU A  18      18.552  12.854 -16.725  1.00 84.14           H  
ATOM    278  CD1 LEU A  18      18.901  14.728 -17.717  1.00 84.14           C  
ATOM    279 HD11 LEU A  18      18.565  15.241 -18.617  1.00 84.14           H  
ATOM    280 HD12 LEU A  18      18.768  15.412 -16.879  1.00 84.14           H  
ATOM    281 HD13 LEU A  18      19.956  14.477 -17.832  1.00 84.14           H  
ATOM    282  CD2 LEU A  18      16.682  13.844 -17.047  1.00 84.14           C  
ATOM    283 HD21 LEU A  18      16.090  12.954 -16.830  1.00 84.14           H  
ATOM    284 HD22 LEU A  18      16.179  14.414 -17.828  1.00 84.14           H  
ATOM    285 HD23 LEU A  18      16.747  14.452 -16.144  1.00 84.14           H  
ATOM    286  N   ILE A  19      15.929  11.082 -20.836  1.00 85.05           N  
ATOM    287  H   ILE A  19      15.196  11.465 -20.255  1.00 85.05           H  
ATOM    288  CA  ILE A  19      15.632  10.757 -22.228  1.00 85.05           C  
ATOM    289  HA  ILE A  19      16.378  10.054 -22.598  1.00 85.05           H  
ATOM    290  C   ILE A  19      15.732  12.028 -23.060  1.00 85.05           C  
ATOM    291  CB  ILE A  19      14.267  10.066 -22.355  1.00 85.05           C  
ATOM    292  HB  ILE A  19      13.511  10.733 -21.940  1.00 85.05           H  
ATOM    293  O   ILE A  19      15.164  13.068 -22.710  1.00 85.05           O  
ATOM    294  CG1 ILE A  19      14.260   8.753 -21.549  1.00 85.05           C  
ATOM    295 HG12 ILE A  19      14.737   8.883 -20.578  1.00 85.05           H  
ATOM    296 HG13 ILE A  19      14.814   7.988 -22.093  1.00 85.05           H  
ATOM    297  CG2 ILE A  19      13.919   9.789 -23.831  1.00 85.05           C  
ATOM    298 HG21 ILE A  19      14.678   9.153 -24.287  1.00 85.05           H  
ATOM    299 HG22 ILE A  19      12.950   9.298 -23.920  1.00 85.05           H  
ATOM    300 HG23 ILE A  19      13.848  10.721 -24.391  1.00 85.05           H  
ATOM    301  CD1 ILE A  19      12.843   8.264 -21.278  1.00 85.05           C  
ATOM    302 HD11 ILE A  19      12.343   8.953 -20.598  1.00 85.05           H  
ATOM    303 HD12 ILE A  19      12.274   8.160 -22.201  1.00 85.05           H  
ATOM    304 HD13 ILE A  19      12.919   7.280 -20.815  1.00 85.05           H  
ATOM    305  N   ALA A  20      16.452  11.936 -24.173  1.00 86.56           N  
ATOM    306  H   ALA A  20      16.878  11.051 -24.406  1.00 86.56           H  
ATOM    307  CA  ALA A  20      16.607  13.033 -25.112  1.00 86.56           C  
ATOM    308  HA  ALA A  20      17.098  13.864 -24.605  1.00 86.56           H  
ATOM    309  C   ALA A  20      15.246  13.513 -25.623  1.00 86.56           C  
ATOM    310  CB  ALA A  20      17.506  12.563 -26.255  1.00 86.56           C  
ATOM    311  HB1 ALA A  20      17.017  11.767 -26.817  1.00 86.56           H  
ATOM    312  HB2 ALA A  20      18.455  12.197 -25.866  1.00 86.56           H  
ATOM    313  HB3 ALA A  20      17.703  13.399 -26.927  1.00 86.56           H  
ATOM    314  O   ALA A  20      14.402  12.724 -26.041  1.00 86.56           O  
ATOM    315  N   ARG A  21      15.040  14.834 -25.620  1.00 84.57           N  
ATOM    316  H   ARG A  21      15.762  15.419 -25.225  1.00 84.57           H  
ATOM    317  CA  ARG A  21      13.804  15.448 -26.136  1.00 84.57           C  
ATOM    318  HA  ARG A  21      12.944  14.923 -25.721  1.00 84.57           H  
ATOM    319  C   ARG A  21      13.678  15.323 -27.655  1.00 84.57           C  
ATOM    320  CB  ARG A  21      13.747  16.925 -25.734  1.00 84.57           C  
ATOM    321  HB2 ARG A  21      14.654  17.424 -26.075  1.00 84.57           H  
ATOM    322  HB3 ARG A  21      12.895  17.388 -26.231  1.00 84.57           H  
ATOM    323  O   ARG A  21      12.575  15.393 -28.186  1.00 84.57           O  
ATOM    324  CG  ARG A  21      13.595  17.111 -24.218  1.00 84.57           C  
ATOM    325  HG2 ARG A  21      14.380  16.554 -23.706  1.00 84.57           H  
ATOM    326  HG3 ARG A  21      12.629  16.726 -23.892  1.00 84.57           H  
ATOM    327  CD  ARG A  21      13.729  18.585 -23.821  1.00 84.57           C  
ATOM    328  HD2 ARG A  21      14.711  18.939 -24.134  1.00 84.57           H  
ATOM    329  HD3 ARG A  21      13.672  18.654 -22.735  1.00 84.57           H  
ATOM    330  NE  ARG A  21      12.668  19.417 -24.420  1.00 84.57           N  
ATOM    331  HE  ARG A  21      11.849  18.930 -24.755  1.00 84.57           H  
ATOM    332  NH1 ARG A  21      13.627  21.463 -24.015  1.00 84.57           N  
ATOM    333 HH11 ARG A  21      14.401  21.004 -23.556  1.00 84.57           H  
ATOM    334 HH12 ARG A  21      13.576  22.472 -24.029  1.00 84.57           H  
ATOM    335  NH2 ARG A  21      11.640  21.356 -25.029  1.00 84.57           N  
ATOM    336 HH21 ARG A  21      10.833  20.836 -25.340  1.00 84.57           H  
ATOM    337 HH22 ARG A  21      11.604  22.366 -25.028  1.00 84.57           H  
ATOM    338  CZ  ARG A  21      12.652  20.737 -24.488  1.00 84.57           C  
ATOM    339  N   LYS A  22      14.812  15.206 -28.344  1.00 82.73           N  
ATOM    340  H   LYS A  22      15.662  15.083 -27.812  1.00 82.73           H  
ATOM    341  CA  LYS A  22      14.936  15.072 -29.795  1.00 82.73           C  
ATOM    342  HA  LYS A  22      14.001  14.690 -30.206  1.00 82.73           H  
ATOM    343  C   LYS A  22      16.028  14.058 -30.106  1.00 82.73           C  
ATOM    344  CB  LYS A  22      15.264  16.430 -30.440  1.00 82.73           C  
ATOM    345  HB2 LYS A  22      16.152  16.849 -29.967  1.00 82.73           H  
ATOM    346  HB3 LYS A  22      15.487  16.271 -31.495  1.00 82.73           H  
ATOM    347  O   LYS A  22      16.933  13.857 -29.296  1.00 82.73           O  
ATOM    348  CG  LYS A  22      14.105  17.432 -30.330  1.00 82.73           C  
ATOM    349  HG2 LYS A  22      13.930  17.679 -29.283  1.00 82.73           H  
ATOM    350  HG3 LYS A  22      13.203  16.981 -30.744  1.00 82.73           H  
ATOM    351  CD  LYS A  22      14.420  18.720 -31.098  1.00 82.73           C  
ATOM    352  HD2 LYS A  22      14.636  18.470 -32.136  1.00 82.73           H  
ATOM    353  HD3 LYS A  22      15.298  19.193 -30.656  1.00 82.73           H  
ATOM    354  CE  LYS A  22      13.226  19.679 -31.036  1.00 82.73           C  
ATOM    355  HE2 LYS A  22      13.041  19.939 -29.994  1.00 82.73           H  
ATOM    356  HE3 LYS A  22      12.346  19.157 -31.412  1.00 82.73           H  
ATOM    357  NZ  LYS A  22      13.470  20.904 -31.839  1.00 82.73           N  
ATOM    358  HZ1 LYS A  22      14.282  21.401 -31.501  1.00 82.73           H  
ATOM    359  HZ2 LYS A  22      13.631  20.663 -32.807  1.00 82.73           H  
ATOM    360  HZ3 LYS A  22      12.672  21.523 -31.807  1.00 82.73           H  
ATOM    361  N   LYS A  23      15.950  13.448 -31.287  1.00 83.36           N  
ATOM    362  H   LYS A  23      15.194  13.698 -31.908  1.00 83.36           H  
ATOM    363  CA  LYS A  23      17.024  12.601 -31.808  1.00 83.36           C  
ATOM    364  HA  LYS A  23      17.144  11.746 -31.143  1.00 83.36           H  
ATOM    365  C   LYS A  23      18.341  13.393 -31.808  1.00 83.36           C  
ATOM    366  CB  LYS A  23      16.632  12.105 -33.207  1.00 83.36           C  
ATOM    367  HB2 LYS A  23      15.582  11.811 -33.210  1.00 83.36           H  
ATOM    368  HB3 LYS A  23      16.770  12.915 -33.924  1.00 83.36           H  
ATOM    369  O   LYS A  23      18.333  14.591 -32.090  1.00 83.36           O  
ATOM    370  CG  LYS A  23      17.467  10.893 -33.629  1.00 83.36           C  
ATOM    371  HG2 LYS A  23      18.526  11.133 -33.542  1.00 83.36           H  
ATOM    372  HG3 LYS A  23      17.248  10.053 -32.969  1.00 83.36           H  
ATOM    373  CD  LYS A  23      17.162  10.497 -35.076  1.00 83.36           C  
ATOM    374  HD2 LYS A  23      17.292  11.369 -35.716  1.00 83.36           H  
ATOM    375  HD3 LYS A  23      16.138  10.132 -35.151  1.00 83.36           H  
ATOM    376  CE  LYS A  23      18.153   9.413 -35.502  1.00 83.36           C  
ATOM    377  HE2 LYS A  23      18.051   8.554 -34.839  1.00 83.36           H  
ATOM    378  HE3 LYS A  23      19.158   9.814 -35.370  1.00 83.36           H  
ATOM    379  NZ  LYS A  23      17.948   9.013 -36.915  1.00 83.36           N  
ATOM    380  HZ1 LYS A  23      17.022   8.638 -37.061  1.00 83.36           H  
ATOM    381  HZ2 LYS A  23      18.636   8.321 -37.178  1.00 83.36           H  
ATOM    382  HZ3 LYS A  23      18.085   9.817 -37.511  1.00 83.36           H  
ATOM    383  N   ASP A  24      19.430  12.735 -31.422  1.00 84.14           N  
ATOM    384  H   ASP A  24      19.359  11.734 -31.307  1.00 84.14           H  
ATOM    385  CA  ASP A  24      20.795  13.286 -31.393  1.00 84.14           C  
ATOM    386  HA  ASP A  24      21.435  12.478 -31.039  1.00 84.14           H  
ATOM    387  C   ASP A  24      21.032  14.443 -30.397  1.00 84.14           C  
ATOM    388  CB  ASP A  24      21.267  13.582 -32.831  1.00 84.14           C  
ATOM    389  HB2 ASP A  24      20.786  14.492 -33.191  1.00 84.14           H  
ATOM    390  HB3 ASP A  24      22.344  13.747 -32.828  1.00 84.14           H  
ATOM    391  O   ASP A  24      22.096  15.061 -30.388  1.00 84.14           O  
ATOM    392  CG  ASP A  24      20.942  12.416 -33.777  1.00 84.14           C  
ATOM    393  OD1 ASP A  24      21.267  11.265 -33.408  1.00 84.14           O  
ATOM    394  OD2 ASP A  24      20.249  12.639 -34.796  1.00 84.14           O  
ATOM    395  N   TRP A  25      20.074  14.732 -29.506  1.00 87.35           N  
ATOM    396  H   TRP A  25      19.207  14.215 -29.543  1.00 87.35           H  
ATOM    397  CA  TRP A  25      20.275  15.681 -28.409  1.00 87.35           C  
ATOM    398  HA  TRP A  25      21.016  16.424 -28.707  1.00 87.35           H  
ATOM    399  C   TRP A  25      20.808  14.971 -27.173  1.00 87.35           C  
ATOM    400  CB  TRP A  25      18.985  16.437 -28.082  1.00 87.35           C  
ATOM    401  HB2 TRP A  25      18.144  15.744 -28.064  1.00 87.35           H  
ATOM    402  HB3 TRP A  25      19.084  16.849 -27.078  1.00 87.35           H  
ATOM    403  O   TRP A  25      20.122  14.143 -26.585  1.00 87.35           O  
ATOM    404  CG  TRP A  25      18.670  17.579 -28.992  1.00 87.35           C  
ATOM    405  CD1 TRP A  25      18.954  17.653 -30.313  1.00 87.35           C  
ATOM    406  HD1 TRP A  25      19.436  16.878 -30.890  1.00 87.35           H  
ATOM    407  CD2 TRP A  25      18.037  18.847 -28.648  1.00 87.35           C  
ATOM    408  CE2 TRP A  25      17.996  19.660 -29.820  1.00 87.35           C  
ATOM    409  CE3 TRP A  25      17.506  19.394 -27.460  1.00 87.35           C  
ATOM    410  HE3 TRP A  25      17.551  18.812 -26.551  1.00 87.35           H  
ATOM    411  NE1 TRP A  25      18.572  18.884 -30.802  1.00 87.35           N  
ATOM    412  HE1 TRP A  25      18.772  19.174 -31.749  1.00 87.35           H  
ATOM    413  CH2 TRP A  25      16.945  21.475 -28.612  1.00 87.35           C  
ATOM    414  HH2 TRP A  25      16.568  22.487 -28.579  1.00 87.35           H  
ATOM    415  CZ2 TRP A  25      17.462  20.957 -29.812  1.00 87.35           C  
ATOM    416  HZ2 TRP A  25      17.494  21.560 -30.707  1.00 87.35           H  
ATOM    417  CZ3 TRP A  25      16.964  20.694 -27.441  1.00 87.35           C  
ATOM    418  HZ3 TRP A  25      16.598  21.110 -26.514  1.00 87.35           H  
ATOM    419  N   ASP A  26      21.999  15.357 -26.727  1.00 86.29           N  
ATOM    420  H   ASP A  26      22.550  15.982 -27.298  1.00 86.29           H  
ATOM    421  CA  ASP A  26      22.575  14.847 -25.486  1.00 86.29           C  
ATOM    422  HA  ASP A  26      22.508  13.759 -25.497  1.00 86.29           H  
ATOM    423  C   ASP A  26      21.822  15.411 -24.259  1.00 86.29           C  
ATOM    424  CB  ASP A  26      24.070  15.178 -25.451  1.00 86.29           C  
ATOM    425  HB2 ASP A  26      24.548  14.736 -26.325  1.00 86.29           H  
ATOM    426  HB3 ASP A  26      24.196  16.259 -25.509  1.00 86.29           H  
ATOM    427  O   ASP A  26      21.899  16.620 -23.987  1.00 86.29           O  
ATOM    428  CG  ASP A  26      24.780  14.663 -24.194  1.00 86.29           C  
ATOM    429  OD1 ASP A  26      24.123  14.021 -23.341  1.00 86.29           O  
ATOM    430  OD2 ASP A  26      25.975  15.003 -24.059  1.00 86.29           O  
ATOM    431  N   PRO A  27      21.126  14.574 -23.465  1.00 87.19           N  
ATOM    432  CA  PRO A  27      20.418  15.031 -22.273  1.00 87.19           C  
ATOM    433  HA  PRO A  27      19.695  15.788 -22.578  1.00 87.19           H  
ATOM    434  C   PRO A  27      21.345  15.624 -21.205  1.00 87.19           C  
ATOM    435  CB  PRO A  27      19.682  13.805 -21.729  1.00 87.19           C  
ATOM    436  HB2 PRO A  27      18.671  14.067 -21.417  1.00 87.19           H  
ATOM    437  HB3 PRO A  27      20.245  13.365 -20.905  1.00 87.19           H  
ATOM    438  O   PRO A  27      20.911  16.444 -20.391  1.00 87.19           O  
ATOM    439  CG  PRO A  27      19.659  12.820 -22.891  1.00 87.19           C  
ATOM    440  HG2 PRO A  27      18.806  13.044 -23.531  1.00 87.19           H  
ATOM    441  HG3 PRO A  27      19.639  11.783 -22.557  1.00 87.19           H  
ATOM    442  CD  PRO A  27      20.937  13.143 -23.643  1.00 87.19           C  
ATOM    443  HD2 PRO A  27      21.776  12.610 -23.195  1.00 87.19           H  
ATOM    444  HD3 PRO A  27      20.826  12.848 -24.686  1.00 87.19           H  
ATOM    445  N   LYS A  28      22.638  15.270 -21.215  1.00 89.28           N  
ATOM    446  H   LYS A  28      22.962  14.635 -21.930  1.00 89.28           H  
ATOM    447  CA  LYS A  28      23.644  15.861 -20.320  1.00 89.28           C  
ATOM    448  HA  LYS A  28      23.252  15.862 -19.303  1.00 89.28           H  
ATOM    449  C   LYS A  28      23.939  17.319 -20.672  1.00 89.28           C  
ATOM    450  CB  LYS A  28      24.937  15.026 -20.339  1.00 89.28           C  
ATOM    451  HB2 LYS A  28      25.666  15.494 -19.676  1.00 89.28           H  
ATOM    452  HB3 LYS A  28      25.359  15.012 -21.344  1.00 89.28           H  
ATOM    453  O   LYS A  28      24.373  18.072 -19.802  1.00 89.28           O  
ATOM    454  CG  LYS A  28      24.691  13.590 -19.857  1.00 89.28           C  
ATOM    455  HG2 LYS A  28      24.256  13.628 -18.858  1.00 89.28           H  
ATOM    456  HG3 LYS A  28      23.978  13.103 -20.523  1.00 89.28           H  
ATOM    457  CD  LYS A  28      25.967  12.737 -19.812  1.00 89.28           C  
ATOM    458  HD2 LYS A  28      26.390  12.659 -20.814  1.00 89.28           H  
ATOM    459  HD3 LYS A  28      26.692  13.185 -19.133  1.00 89.28           H  
ATOM    460  CE  LYS A  28      25.540  11.353 -19.304  1.00 89.28           C  
ATOM    461  HE2 LYS A  28      24.817  10.935 -20.005  1.00 89.28           H  
ATOM    462  HE3 LYS A  28      25.024  11.476 -18.351  1.00 89.28           H  
ATOM    463  NZ  LYS A  28      26.644  10.388 -19.116  1.00 89.28           N  
ATOM    464  HZ1 LYS A  28      26.219   9.514 -18.841  1.00 89.28           H  
ATOM    465  HZ2 LYS A  28      27.149  10.226 -19.976  1.00 89.28           H  
ATOM    466  HZ3 LYS A  28      27.258  10.684 -18.371  1.00 89.28           H  
ATOM    467  N   LYS A  29      23.663  17.743 -21.911  1.00 88.66           N  
ATOM    468  H   LYS A  29      23.322  17.054 -22.566  1.00 88.66           H  
ATOM    469  CA  LYS A  29      23.799  19.136 -22.365  1.00 88.66           C  
ATOM    470  HA  LYS A  29      24.508  19.656 -21.720  1.00 88.66           H  
ATOM    471  C   LYS A  29      22.492  19.917 -22.264  1.00 88.66           C  
ATOM    472  CB  LYS A  29      24.351  19.170 -23.799  1.00 88.66           C  
ATOM    473  HB2 LYS A  29      24.338  20.199 -24.156  1.00 88.66           H  
ATOM    474  HB3 LYS A  29      23.713  18.573 -24.451  1.00 88.66           H  
ATOM    475  O   LYS A  29      22.515  21.065 -21.826  1.00 88.66           O  
ATOM    476  CG  LYS A  29      25.790  18.642 -23.867  1.00 88.66           C  
ATOM    477  HG2 LYS A  29      25.811  17.601 -23.544  1.00 88.66           H  
ATOM    478  HG3 LYS A  29      26.422  19.228 -23.199  1.00 88.66           H  
ATOM    479  CD  LYS A  29      26.344  18.735 -25.293  1.00 88.66           C  
ATOM    480  HD2 LYS A  29      25.676  18.203 -25.970  1.00 88.66           H  
ATOM    481  HD3 LYS A  29      26.400  19.781 -25.593  1.00 88.66           H  
ATOM    482  CE  LYS A  29      27.734  18.094 -25.342  1.00 88.66           C  
ATOM    483  HE2 LYS A  29      27.638  17.060 -25.013  1.00 88.66           H  
ATOM    484  HE3 LYS A  29      28.387  18.609 -24.637  1.00 88.66           H  
ATOM    485  NZ  LYS A  29      28.310  18.140 -26.710  1.00 88.66           N  
ATOM    486  HZ1 LYS A  29      29.217  17.695 -26.724  1.00 88.66           H  
ATOM    487  HZ2 LYS A  29      27.714  17.636 -27.351  1.00 88.66           H  
ATOM    488  HZ3 LYS A  29      28.407  19.091 -27.035  1.00 88.66           H  
ATOM    489  N   TYR A  30      21.367  19.300 -22.624  1.00 89.93           N  
ATOM    490  H   TYR A  30      21.454  18.371 -23.011  1.00 89.93           H  
ATOM    491  CA  TYR A  30      20.092  20.007 -22.823  1.00 89.93           C  
ATOM    492  HA  TYR A  30      20.260  21.079 -22.718  1.00 89.93           H  
ATOM    493  C   TYR A  30      18.994  19.664 -21.812  1.00 89.93           C  
ATOM    494  CB  TYR A  30      19.620  19.767 -24.262  1.00 89.93           C  
ATOM    495  HB2 TYR A  30      19.416  18.705 -24.397  1.00 89.93           H  
ATOM    496  HB3 TYR A  30      18.689  20.308 -24.431  1.00 89.93           H  
ATOM    497  O   TYR A  30      17.898  20.221 -21.884  1.00 89.93           O  
ATOM    498  CG  TYR A  30      20.627  20.228 -25.295  1.00 89.93           C  
ATOM    499  CD1 TYR A  30      20.840  21.606 -25.498  1.00 89.93           C  
ATOM    500  HD1 TYR A  30      20.265  22.330 -24.940  1.00 89.93           H  
ATOM    501  CD2 TYR A  30      21.377  19.284 -26.021  1.00 89.93           C  
ATOM    502  HD2 TYR A  30      21.215  18.227 -25.868  1.00 89.93           H  
ATOM    503  CE1 TYR A  30      21.801  22.043 -26.429  1.00 89.93           C  
ATOM    504  HE1 TYR A  30      21.962  23.099 -26.588  1.00 89.93           H  
ATOM    505  CE2 TYR A  30      22.343  19.717 -26.948  1.00 89.93           C  
ATOM    506  HE2 TYR A  30      22.916  19.002 -27.520  1.00 89.93           H  
ATOM    507  OH  TYR A  30      23.495  21.501 -28.046  1.00 89.93           O  
ATOM    508  HH  TYR A  30      23.497  22.453 -28.169  1.00 89.93           H  
ATOM    509  CZ  TYR A  30      22.555  21.095 -27.155  1.00 89.93           C  
ATOM    510  N   GLY A  31      19.263  18.758 -20.872  1.00 87.16           N  
ATOM    511  H   GLY A  31      20.149  18.273 -20.900  1.00 87.16           H  
ATOM    512  CA  GLY A  31      18.202  18.150 -20.081  1.00 87.16           C  
ATOM    513  HA2 GLY A  31      18.626  17.595 -19.244  1.00 87.16           H  
ATOM    514  HA3 GLY A  31      17.548  18.927 -19.684  1.00 87.16           H  
ATOM    515  C   GLY A  31      17.366  17.185 -20.918  1.00 87.16           C  
ATOM    516  O   GLY A  31      17.637  16.931 -22.093  1.00 87.16           O  
ATOM    517  N   GLY A  32      16.340  16.620 -20.301  1.00 89.22           N  
ATOM    518  H   GLY A  32      16.088  16.925 -19.372  1.00 89.22           H  
ATOM    519  CA  GLY A  32      15.565  15.552 -20.918  1.00 89.22           C  
ATOM    520  HA2 GLY A  32      15.312  15.816 -21.945  1.00 89.22           H  
ATOM    521  HA3 GLY A  32      16.167  14.645 -20.946  1.00 89.22           H  
ATOM    522  C   GLY A  32      14.285  15.248 -20.165  1.00 89.22           C  
ATOM    523  O   GLY A  32      14.028  15.819 -19.106  1.00 89.22           O  
ATOM    524  N   PHE A  33      13.491  14.332 -20.704  1.00 88.27           N  
ATOM    525  H   PHE A  33      13.795  13.866 -21.547  1.00 88.27           H  
ATOM    526  CA  PHE A  33      12.394  13.739 -19.945  1.00 88.27           C  
ATOM    527  HA  PHE A  33      11.782  14.536 -19.520  1.00 88.27           H  
ATOM    528  C   PHE A  33      12.962  12.912 -18.783  1.00 88.27           C  
ATOM    529  CB  PHE A  33      11.512  12.906 -20.876  1.00 88.27           C  
ATOM    530  HB2 PHE A  33      12.094  12.080 -21.285  1.00 88.27           H  
ATOM    531  HB3 PHE A  33      10.704  12.466 -20.291  1.00 88.27           H  
ATOM    532  O   PHE A  33      14.019  12.295 -18.934  1.00 88.27           O  
ATOM    533  CG  PHE A  33      10.898  13.694 -22.014  1.00 88.27           C  
ATOM    534  CD1 PHE A  33       9.903  14.647 -21.729  1.00 88.27           C  
ATOM    535  HD1 PHE A  33       9.593  14.819 -20.709  1.00 88.27           H  
ATOM    536  CD2 PHE A  33      11.291  13.466 -23.348  1.00 88.27           C  
ATOM    537  HD2 PHE A  33      12.042  12.724 -23.577  1.00 88.27           H  
ATOM    538  CE1 PHE A  33       9.290  15.360 -22.772  1.00 88.27           C  
ATOM    539  HE1 PHE A  33       8.505  16.067 -22.546  1.00 88.27           H  
ATOM    540  CE2 PHE A  33      10.668  14.173 -24.393  1.00 88.27           C  
ATOM    541  HE2 PHE A  33      10.926  13.957 -25.419  1.00 88.27           H  
ATOM    542  CZ  PHE A  33       9.669  15.120 -24.105  1.00 88.27           C  
ATOM    543  HZ  PHE A  33       9.168  15.639 -24.909  1.00 88.27           H  
ATOM    544  N   ASP A  34      12.291  12.920 -17.626  1.00 82.91           N  
ATOM    545  H   ASP A  34      11.461  13.492 -17.571  1.00 82.91           H  
ATOM    546  CA  ASP A  34      12.840  12.375 -16.371  1.00 82.91           C  
ATOM    547  HA  ASP A  34      13.731  12.947 -16.112  1.00 82.91           H  
ATOM    548  C   ASP A  34      13.275  10.909 -16.473  1.00 82.91           C  
ATOM    549  CB  ASP A  34      11.816  12.529 -15.225  1.00 82.91           C  
ATOM    550  HB2 ASP A  34      11.684  13.586 -14.995  1.00 82.91           H  
ATOM    551  HB3 ASP A  34      10.852  12.148 -15.563  1.00 82.91           H  
ATOM    552  O   ASP A  34      14.420  10.566 -16.174  1.00 82.91           O  
ATOM    553  CG  ASP A  34      12.226  11.772 -13.943  1.00 82.91           C  
ATOM    554  OD1 ASP A  34      13.402  11.875 -13.516  1.00 82.91           O  
ATOM    555  OD2 ASP A  34      11.375  11.014 -13.410  1.00 82.91           O  
ATOM    556  N   SER A  35      12.331  10.040 -16.830  1.00 81.07           N  
ATOM    557  H   SER A  35      11.426  10.392 -17.107  1.00 81.07           H  
ATOM    558  CA  SER A  35      12.546   8.599 -16.852  1.00 81.07           C  
ATOM    559  HA  SER A  35      13.553   8.430 -17.235  1.00 81.07           H  
ATOM    560  C   SER A  35      11.556   7.898 -17.781  1.00 81.07           C  
ATOM    561  CB  SER A  35      12.474   8.016 -15.428  1.00 81.07           C  
ATOM    562  HB2 SER A  35      13.378   8.308 -14.894  1.00 81.07           H  
ATOM    563  HB3 SER A  35      12.455   6.928 -15.489  1.00 81.07           H  
ATOM    564  O   SER A  35      10.425   8.372 -17.951  1.00 81.07           O  
ATOM    565  OG  SER A  35      11.352   8.457 -14.671  1.00 81.07           O  
ATOM    566  HG  SER A  35      11.497   9.380 -14.450  1.00 81.07           H  
ATOM    567  N   PRO A  36      11.956   6.767 -18.387  1.00 85.62           N  
ATOM    568  CA  PRO A  36      11.058   5.963 -19.202  1.00 85.62           C  
ATOM    569  HA  PRO A  36      10.633   6.566 -20.004  1.00 85.62           H  
ATOM    570  C   PRO A  36       9.931   5.377 -18.352  1.00 85.62           C  
ATOM    571  CB  PRO A  36      11.926   4.862 -19.807  1.00 85.62           C  
ATOM    572  HB2 PRO A  36      12.329   5.178 -20.769  1.00 85.62           H  
ATOM    573  HB3 PRO A  36      11.362   3.937 -19.930  1.00 85.62           H  
ATOM    574  O   PRO A  36      10.126   4.997 -17.194  1.00 85.62           O  
ATOM    575  CG  PRO A  36      13.080   4.715 -18.819  1.00 85.62           C  
ATOM    576  HG2 PRO A  36      12.782   4.059 -18.001  1.00 85.62           H  
ATOM    577  HG3 PRO A  36      13.983   4.342 -19.303  1.00 85.62           H  
ATOM    578  CD  PRO A  36      13.267   6.131 -18.288  1.00 85.62           C  
ATOM    579  HD2 PRO A  36      13.622   6.090 -17.258  1.00 85.62           H  
ATOM    580  HD3 PRO A  36      13.987   6.668 -18.906  1.00 85.62           H  
ATOM    581  N   THR A  37       8.753   5.252 -18.950  1.00 87.13           N  
ATOM    582  H   THR A  37       8.653   5.569 -19.904  1.00 87.13           H  
ATOM    583  CA  THR A  37       7.622   4.561 -18.338  1.00 87.13           C  
ATOM    584  HA  THR A  37       7.553   4.859 -17.291  1.00 87.13           H  
ATOM    585  C   THR A  37       7.864   3.057 -18.418  1.00 87.13           C  
ATOM    586  CB  THR A  37       6.305   4.954 -19.016  1.00 87.13           C  
ATOM    587  HB  THR A  37       6.334   4.649 -20.062  1.00 87.13           H  
ATOM    588  O   THR A  37       8.105   2.509 -19.496  1.00 87.13           O  
ATOM    589  CG2 THR A  37       5.089   4.330 -18.332  1.00 87.13           C  
ATOM    590 HG21 THR A  37       4.181   4.695 -18.813  1.00 87.13           H  
ATOM    591 HG22 THR A  37       5.069   4.602 -17.276  1.00 87.13           H  
ATOM    592 HG23 THR A  37       5.116   3.245 -18.432  1.00 87.13           H  
ATOM    593  OG1 THR A  37       6.142   6.351 -18.946  1.00 87.13           O  
ATOM    594  HG1 THR A  37       5.593   6.596 -19.695  1.00 87.13           H  
ATOM    595  N   VAL A  38       7.807   2.374 -17.274  1.00 88.40           N  
ATOM    596  H   VAL A  38       7.622   2.882 -16.421  1.00 88.40           H  
ATOM    597  CA  VAL A  38       7.865   0.907 -17.212  1.00 88.40           C  
ATOM    598  HA  VAL A  38       8.649   0.551 -17.880  1.00 88.40           H  
ATOM    599  C   VAL A  38       6.530   0.340 -17.695  1.00 88.40           C  
ATOM    600  CB  VAL A  38       8.247   0.409 -15.807  1.00 88.40           C  
ATOM    601  HB  VAL A  38       7.529   0.784 -15.078  1.00 88.40           H  
ATOM    602  O   VAL A  38       5.488   0.686 -17.142  1.00 88.40           O  
ATOM    603  CG1 VAL A  38       8.275  -1.122 -15.731  1.00 88.40           C  
ATOM    604 HG11 VAL A  38       8.604  -1.444 -14.743  1.00 88.40           H  
ATOM    605 HG12 VAL A  38       7.276  -1.526 -15.901  1.00 88.40           H  
ATOM    606 HG13 VAL A  38       8.953  -1.526 -16.483  1.00 88.40           H  
ATOM    607  CG2 VAL A  38       9.649   0.912 -15.425  1.00 88.40           C  
ATOM    608 HG21 VAL A  38       9.912   0.552 -14.430  1.00 88.40           H  
ATOM    609 HG22 VAL A  38      10.383   0.550 -16.144  1.00 88.40           H  
ATOM    610 HG23 VAL A  38       9.672   2.002 -15.415  1.00 88.40           H  
ATOM    611  N   ALA A  39       6.562  -0.515 -18.718  1.00 90.21           N  
ATOM    612  H   ALA A  39       7.460  -0.813 -19.072  1.00 90.21           H  
ATOM    613  CA  ALA A  39       5.387  -1.209 -19.237  1.00 90.21           C  
ATOM    614  HA  ALA A  39       4.549  -0.514 -19.301  1.00 90.21           H  
ATOM    615  C   ALA A  39       4.968  -2.354 -18.307  1.00 90.21           C  
ATOM    616  CB  ALA A  39       5.705  -1.729 -20.648  1.00 90.21           C  
ATOM    617  HB1 ALA A  39       6.637  -2.293 -20.651  1.00 90.21           H  
ATOM    618  HB2 ALA A  39       4.901  -2.382 -20.987  1.00 90.21           H  
ATOM    619  HB3 ALA A  39       5.796  -0.893 -21.343  1.00 90.21           H  
ATOM    620  O   ALA A  39       3.818  -2.433 -17.883  1.00 90.21           O  
ATOM    621  N   TYR A  40       5.913  -3.230 -17.975  1.00 93.96           N  
ATOM    622  H   TYR A  40       6.840  -3.103 -18.353  1.00 93.96           H  
ATOM    623  CA  TYR A  40       5.717  -4.363 -17.074  1.00 93.96           C  
ATOM    624  HA  TYR A  40       5.069  -4.062 -16.251  1.00 93.96           H  
ATOM    625  C   TYR A  40       7.060  -4.786 -16.474  1.00 93.96           C  
ATOM    626  CB  TYR A  40       5.026  -5.518 -17.823  1.00 93.96           C  
ATOM    627  HB2 TYR A  40       4.008  -5.213 -18.062  1.00 93.96           H  
ATOM    628  HB3 TYR A  40       4.941  -6.382 -17.165  1.00 93.96           H  
ATOM    629  O   TYR A  40       8.112  -4.248 -16.823  1.00 93.96           O  
ATOM    630  CG  TYR A  40       5.711  -5.965 -19.098  1.00 93.96           C  
ATOM    631  CD1 TYR A  40       5.239  -5.505 -20.342  1.00 93.96           C  
ATOM    632  HD1 TYR A  40       4.383  -4.849 -20.385  1.00 93.96           H  
ATOM    633  CD2 TYR A  40       6.805  -6.850 -19.042  1.00 93.96           C  
ATOM    634  HD2 TYR A  40       7.151  -7.223 -18.089  1.00 93.96           H  
ATOM    635  CE1 TYR A  40       5.874  -5.916 -21.528  1.00 93.96           C  
ATOM    636  HE1 TYR A  40       5.520  -5.589 -22.495  1.00 93.96           H  
ATOM    637  CE2 TYR A  40       7.451  -7.249 -20.226  1.00 93.96           C  
ATOM    638  HE2 TYR A  40       8.299  -7.916 -20.189  1.00 93.96           H  
ATOM    639  OH  TYR A  40       7.616  -7.139 -22.610  1.00 93.96           O  
ATOM    640  HH  TYR A  40       8.444  -7.595 -22.443  1.00 93.96           H  
ATOM    641  CZ  TYR A  40       6.987  -6.775 -21.469  1.00 93.96           C  
ATOM    642  N   SER A  41       7.032  -5.731 -15.539  1.00 96.66           N  
ATOM    643  H   SER A  41       6.161  -6.208 -15.356  1.00 96.66           H  
ATOM    644  CA  SER A  41       8.251  -6.347 -15.006  1.00 96.66           C  
ATOM    645  HA  SER A  41       9.128  -5.827 -15.392  1.00 96.66           H  
ATOM    646  C   SER A  41       8.354  -7.794 -15.468  1.00 96.66           C  
ATOM    647  CB  SER A  41       8.291  -6.231 -13.484  1.00 96.66           C  
ATOM    648  HB2 SER A  41       7.450  -6.787 -13.068  1.00 96.66           H  
ATOM    649  HB3 SER A  41       9.226  -6.639 -13.102  1.00 96.66           H  
ATOM    650  O   SER A  41       7.350  -8.410 -15.813  1.00 96.66           O  
ATOM    651  OG  SER A  41       8.179  -4.862 -13.133  1.00 96.66           O  
ATOM    652  HG  SER A  41       7.427  -4.538 -13.635  1.00 96.66           H  
ATOM    653  N   VAL A  42       9.562  -8.340 -15.486  1.00 96.93           N  
ATOM    654  H   VAL A  42      10.365  -7.762 -15.284  1.00 96.93           H  
ATOM    655  CA  VAL A  42       9.809  -9.751 -15.788  1.00 96.93           C  
ATOM    656  HA  VAL A  42       8.853 -10.273 -15.811  1.00 96.93           H  
ATOM    657  C   VAL A  42      10.624 -10.376 -14.672  1.00 96.93           C  
ATOM    658  CB  VAL A  42      10.467  -9.958 -17.166  1.00 96.93           C  
ATOM    659  HB  VAL A  42      10.660 -11.022 -17.301  1.00 96.93           H  
ATOM    660  O   VAL A  42      11.581  -9.765 -14.202  1.00 96.93           O  
ATOM    661  CG1 VAL A  42       9.512  -9.502 -18.268  1.00 96.93           C  
ATOM    662 HG11 VAL A  42       9.273  -8.446 -18.147  1.00 96.93           H  
ATOM    663 HG12 VAL A  42       8.600 -10.099 -18.222  1.00 96.93           H  
ATOM    664 HG13 VAL A  42       9.977  -9.651 -19.242  1.00 96.93           H  
ATOM    665  CG2 VAL A  42      11.779  -9.198 -17.367  1.00 96.93           C  
ATOM    666 HG21 VAL A  42      11.613  -8.121 -17.321  1.00 96.93           H  
ATOM    667 HG22 VAL A  42      12.208  -9.451 -18.337  1.00 96.93           H  
ATOM    668 HG23 VAL A  42      12.491  -9.489 -16.595  1.00 96.93           H  
ATOM    669  N   LEU A  43      10.243 -11.574 -14.233  1.00 97.41           N  
ATOM    670  H   LEU A  43       9.448 -12.014 -14.674  1.00 97.41           H  
ATOM    671  CA  LEU A  43      11.105 -12.402 -13.397  1.00 97.41           C  
ATOM    672  HA  LEU A  43      11.589 -11.777 -12.647  1.00 97.41           H  
ATOM    673  C   LEU A  43      12.193 -13.006 -14.280  1.00 97.41           C  
ATOM    674  CB  LEU A  43      10.271 -13.486 -12.696  1.00 97.41           C  
ATOM    675  HB2 LEU A  43       9.842 -14.126 -13.466  1.00 97.41           H  
ATOM    676  HB3 LEU A  43       9.454 -13.016 -12.147  1.00 97.41           H  
ATOM    677  O   LEU A  43      11.884 -13.592 -15.314  1.00 97.41           O  
ATOM    678  CG  LEU A  43      11.084 -14.372 -11.734  1.00 97.41           C  
ATOM    679  HG  LEU A  43      11.955 -14.780 -12.247  1.00 97.41           H  
ATOM    680  CD1 LEU A  43      11.558 -13.599 -10.501  1.00 97.41           C  
ATOM    681 HD11 LEU A  43      12.269 -12.826 -10.793  1.00 97.41           H  
ATOM    682 HD12 LEU A  43      12.057 -14.281  -9.813  1.00 97.41           H  
ATOM    683 HD13 LEU A  43      10.706 -13.140  -9.998  1.00 97.41           H  
ATOM    684  CD2 LEU A  43      10.225 -15.543 -11.265  1.00 97.41           C  
ATOM    685 HD21 LEU A  43       9.327 -15.181 -10.765  1.00 97.41           H  
ATOM    686 HD22 LEU A  43       9.942 -16.147 -12.127  1.00 97.41           H  
ATOM    687 HD23 LEU A  43      10.794 -16.174 -10.581  1.00 97.41           H  
ATOM    688  N   VAL A  44      13.448 -12.858 -13.870  1.00 97.37           N  
ATOM    689  H   VAL A  44      13.622 -12.307 -13.041  1.00 97.37           H  
ATOM    690  CA  VAL A  44      14.615 -13.372 -14.587  1.00 97.37           C  
ATOM    691  HA  VAL A  44      14.284 -13.992 -15.420  1.00 97.37           H  
ATOM    692  C   VAL A  44      15.433 -14.240 -13.646  1.00 97.37           C  
ATOM    693  CB  VAL A  44      15.466 -12.224 -15.167  1.00 97.37           C  
ATOM    694  HB  VAL A  44      15.799 -11.574 -14.357  1.00 97.37           H  
ATOM    695  O   VAL A  44      15.806 -13.806 -12.555  1.00 97.37           O  
ATOM    696  CG1 VAL A  44      16.702 -12.748 -15.909  1.00 97.37           C  
ATOM    697 HG11 VAL A  44      17.249 -11.914 -16.349  1.00 97.37           H  
ATOM    698 HG12 VAL A  44      16.403 -13.437 -16.699  1.00 97.37           H  
ATOM    699 HG13 VAL A  44      17.373 -13.255 -15.215  1.00 97.37           H  
ATOM    700  CG2 VAL A  44      14.643 -11.391 -16.154  1.00 97.37           C  
ATOM    701 HG21 VAL A  44      15.268 -10.616 -16.599  1.00 97.37           H  
ATOM    702 HG22 VAL A  44      13.827 -10.908 -15.615  1.00 97.37           H  
ATOM    703 HG23 VAL A  44      14.236 -12.027 -16.939  1.00 97.37           H  
ATOM    704  N   VAL A  45      15.737 -15.458 -14.099  1.00 97.26           N  
ATOM    705  H   VAL A  45      15.366 -15.737 -14.995  1.00 97.26           H  
ATOM    706  CA  VAL A  45      16.717 -16.354 -13.479  1.00 97.26           C  
ATOM    707  HA  VAL A  45      17.056 -15.912 -12.542  1.00 97.26           H  
ATOM    708  C   VAL A  45      17.911 -16.464 -14.423  1.00 97.26           C  
ATOM    709  CB  VAL A  45      16.113 -17.728 -13.142  1.00 97.26           C  
ATOM    710  HB  VAL A  45      15.776 -18.216 -14.057  1.00 97.26           H  
ATOM    711  O   VAL A  45      17.774 -16.926 -15.554  1.00 97.26           O  
ATOM    712  CG1 VAL A  45      17.151 -18.624 -12.451  1.00 97.26           C  
ATOM    713 HG11 VAL A  45      16.694 -19.577 -12.185  1.00 97.26           H  
ATOM    714 HG12 VAL A  45      17.524 -18.138 -11.550  1.00 97.26           H  
ATOM    715 HG13 VAL A  45      17.984 -18.822 -13.126  1.00 97.26           H  
ATOM    716  CG2 VAL A  45      14.909 -17.590 -12.202  1.00 97.26           C  
ATOM    717 HG21 VAL A  45      14.111 -17.033 -12.693  1.00 97.26           H  
ATOM    718 HG22 VAL A  45      15.209 -17.070 -11.292  1.00 97.26           H  
ATOM    719 HG23 VAL A  45      14.522 -18.577 -11.948  1.00 97.26           H  
ATOM    720  N   ALA A  46      19.071 -15.989 -13.983  1.00 97.50           N  
ATOM    721  H   ALA A  46      19.127 -15.663 -13.029  1.00 97.50           H  
ATOM    722  CA  ALA A  46      20.273 -15.887 -14.811  1.00 97.50           C  
ATOM    723  HA  ALA A  46      20.361 -16.760 -15.458  1.00 97.50           H  
ATOM    724  C   ALA A  46      21.529 -15.814 -13.932  1.00 97.50           C  
ATOM    725  CB  ALA A  46      20.133 -14.629 -15.683  1.00 97.50           C  
ATOM    726  HB1 ALA A  46      19.235 -14.699 -16.296  1.00 97.50           H  
ATOM    727  HB2 ALA A  46      20.058 -13.748 -15.045  1.00 97.50           H  
ATOM    728  HB3 ALA A  46      20.992 -14.528 -16.348  1.00 97.50           H  
ATOM    729  O   ALA A  46      21.450 -15.895 -12.706  1.00 97.50           O  
ATOM    730  N   LYS A  47      22.693 -15.611 -14.544  1.00 97.34           N  
ATOM    731  H   LYS A  47      22.698 -15.613 -15.554  1.00 97.34           H  
ATOM    732  CA  LYS A  47      23.924 -15.194 -13.873  1.00 97.34           C  
ATOM    733  HA  LYS A  47      23.755 -15.222 -12.796  1.00 97.34           H  
ATOM    734  C   LYS A  47      24.274 -13.755 -14.238  1.00 97.34           C  
ATOM    735  CB  LYS A  47      25.071 -16.154 -14.203  1.00 97.34           C  
ATOM    736  HB2 LYS A  47      25.215 -16.184 -15.283  1.00 97.34           H  
ATOM    737  HB3 LYS A  47      25.982 -15.769 -13.744  1.00 97.34           H  
ATOM    738  O   LYS A  47      24.004 -13.303 -15.345  1.00 97.34           O  
ATOM    739  CG  LYS A  47      24.818 -17.575 -13.679  1.00 97.34           C  
ATOM    740  HG2 LYS A  47      24.635 -17.548 -12.605  1.00 97.34           H  
ATOM    741  HG3 LYS A  47      23.950 -18.003 -14.181  1.00 97.34           H  
ATOM    742  CD  LYS A  47      26.043 -18.447 -13.962  1.00 97.34           C  
ATOM    743  HD2 LYS A  47      26.270 -18.367 -15.025  1.00 97.34           H  
ATOM    744  HD3 LYS A  47      26.899 -18.081 -13.395  1.00 97.34           H  
ATOM    745  CE  LYS A  47      25.794 -19.913 -13.603  1.00 97.34           C  
ATOM    746  HE2 LYS A  47      24.821 -20.197 -14.005  1.00 97.34           H  
ATOM    747  HE3 LYS A  47      25.779 -20.034 -12.520  1.00 97.34           H  
ATOM    748  NZ  LYS A  47      26.820 -20.777 -14.234  1.00 97.34           N  
ATOM    749  HZ1 LYS A  47      26.716 -20.669 -15.233  1.00 97.34           H  
ATOM    750  HZ2 LYS A  47      26.643 -21.761 -14.086  1.00 97.34           H  
ATOM    751  HZ3 LYS A  47      27.772 -20.511 -14.027  1.00 97.34           H  
ATOM    752  N   VAL A  48      24.904 -13.041 -13.312  1.00 95.74           N  
ATOM    753  H   VAL A  48      25.038 -13.463 -12.404  1.00 95.74           H  
ATOM    754  CA  VAL A  48      25.452 -11.694 -13.539  1.00 95.74           C  
ATOM    755  HA  VAL A  48      25.570 -11.530 -14.610  1.00 95.74           H  
ATOM    756  C   VAL A  48      26.835 -11.578 -12.917  1.00 95.74           C  
ATOM    757  CB  VAL A  48      24.533 -10.577 -13.005  1.00 95.74           C  
ATOM    758  HB  VAL A  48      25.058  -9.626 -13.087  1.00 95.74           H  
ATOM    759  O   VAL A  48      27.114 -12.182 -11.876  1.00 95.74           O  
ATOM    760  CG1 VAL A  48      23.242 -10.470 -13.815  1.00 95.74           C  
ATOM    761 HG11 VAL A  48      22.635  -9.641 -13.451  1.00 95.74           H  
ATOM    762 HG12 VAL A  48      23.484 -10.278 -14.860  1.00 95.74           H  
ATOM    763 HG13 VAL A  48      22.670 -11.395 -13.742  1.00 95.74           H  
ATOM    764  CG2 VAL A  48      24.142 -10.785 -11.540  1.00 95.74           C  
ATOM    765 HG21 VAL A  48      23.582 -11.717 -11.455  1.00 95.74           H  
ATOM    766 HG22 VAL A  48      23.511  -9.955 -11.224  1.00 95.74           H  
ATOM    767 HG23 VAL A  48      25.034 -10.850 -10.918  1.00 95.74           H  
ATOM    768  N   GLU A  49      27.706 -10.791 -13.541  1.00 93.90           N  
ATOM    769  H   GLU A  49      27.434 -10.334 -14.400  1.00 93.90           H  
ATOM    770  CA  GLU A  49      29.011 -10.460 -12.973  1.00 93.90           C  
ATOM    771  HA  GLU A  49      29.506 -11.377 -12.655  1.00 93.90           H  
ATOM    772  C   GLU A  49      28.829  -9.550 -11.749  1.00 93.90           C  
ATOM    773  CB  GLU A  49      29.911  -9.779 -14.014  1.00 93.90           C  
ATOM    774  HB2 GLU A  49      30.830  -9.479 -13.512  1.00 93.90           H  
ATOM    775  HB3 GLU A  49      29.413  -8.885 -14.390  1.00 93.90           H  
ATOM    776  O   GLU A  49      28.264  -8.459 -11.843  1.00 93.90           O  
ATOM    777  CG  GLU A  49      30.270 -10.695 -15.194  1.00 93.90           C  
ATOM    778  HG2 GLU A  49      29.360 -10.938 -15.743  1.00 93.90           H  
ATOM    779  HG3 GLU A  49      30.683 -11.624 -14.799  1.00 93.90           H  
ATOM    780  CD  GLU A  49      31.285 -10.056 -16.160  1.00 93.90           C  
ATOM    781  OE1 GLU A  49      31.751 -10.784 -17.059  1.00 93.90           O  
ATOM    782  OE2 GLU A  49      31.611  -8.851 -15.999  1.00 93.90           O  
ATOM    783  N   LYS A  50      29.302  -9.986 -10.574  1.00 87.50           N  
ATOM    784  H   LYS A  50      29.703 -10.912 -10.542  1.00 87.50           H  
ATOM    785  CA  LYS A  50      29.242  -9.188  -9.337  1.00 87.50           C  
ATOM    786  HA  LYS A  50      28.994  -8.163  -9.613  1.00 87.50           H  
ATOM    787  C   LYS A  50      30.596  -9.112  -8.634  1.00 87.50           C  
ATOM    788  CB  LYS A  50      28.125  -9.701  -8.401  1.00 87.50           C  
ATOM    789  HB2 LYS A  50      28.309  -9.323  -7.395  1.00 87.50           H  
ATOM    790  HB3 LYS A  50      28.146 -10.790  -8.370  1.00 87.50           H  
ATOM    791  O   LYS A  50      31.312 -10.103  -8.495  1.00 87.50           O  
ATOM    792  CG  LYS A  50      26.731  -9.216  -8.842  1.00 87.50           C  
ATOM    793  HG2 LYS A  50      26.748  -8.128  -8.908  1.00 87.50           H  
ATOM    794  HG3 LYS A  50      26.521  -9.611  -9.836  1.00 87.50           H  
ATOM    795  CD  LYS A  50      25.596  -9.627  -7.881  1.00 87.50           C  
ATOM    796  HD2 LYS A  50      25.814  -9.260  -6.878  1.00 87.50           H  
ATOM    797  HD3 LYS A  50      25.522 -10.714  -7.866  1.00 87.50           H  
ATOM    798  CE  LYS A  50      24.270  -9.021  -8.377  1.00 87.50           C  
ATOM    799  HE2 LYS A  50      24.353  -7.934  -8.369  1.00 87.50           H  
ATOM    800  HE3 LYS A  50      24.139  -9.316  -9.418  1.00 87.50           H  
ATOM    801  NZ  LYS A  50      23.071  -9.445  -7.601  1.00 87.50           N  
ATOM    802  HZ1 LYS A  50      22.965 -10.449  -7.623  1.00 87.50           H  
ATOM    803  HZ2 LYS A  50      23.096  -9.119  -6.645  1.00 87.50           H  
ATOM    804  HZ3 LYS A  50      22.238  -9.078  -8.037  1.00 87.50           H  
ATOM    805  N   GLY A  51      30.887  -7.930  -8.086  1.00 85.20           N  
ATOM    806  H   GLY A  51      30.275  -7.159  -8.311  1.00 85.20           H  
ATOM    807  CA  GLY A  51      32.094  -7.645  -7.306  1.00 85.20           C  
ATOM    808  HA2 GLY A  51      31.895  -6.800  -6.646  1.00 85.20           H  
ATOM    809  HA3 GLY A  51      32.338  -8.507  -6.685  1.00 85.20           H  
ATOM    810  C   GLY A  51      33.320  -7.306  -8.159  1.00 85.20           C  
ATOM    811  O   GLY A  51      33.282  -7.365  -9.384  1.00 85.20           O  
ATOM    812  N   LYS A  52      34.430  -6.957  -7.493  1.00 84.59           N  
ATOM    813  H   LYS A  52      34.389  -6.918  -6.485  1.00 84.59           H  
ATOM    814  CA  LYS A  52      35.675  -6.520  -8.157  1.00 84.59           C  
ATOM    815  HA  LYS A  52      35.462  -5.653  -8.783  1.00 84.59           H  
ATOM    816  C   LYS A  52      36.258  -7.569  -9.110  1.00 84.59           C  
ATOM    817  CB  LYS A  52      36.738  -6.131  -7.114  1.00 84.59           C  
ATOM    818  HB2 LYS A  52      37.673  -5.945  -7.642  1.00 84.59           H  
ATOM    819  HB3 LYS A  52      36.901  -6.963  -6.429  1.00 84.59           H  
ATOM    820  O   LYS A  52      36.804  -7.214 -10.142  1.00 84.59           O  
ATOM    821  CG  LYS A  52      36.385  -4.866  -6.313  1.00 84.59           C  
ATOM    822  HG2 LYS A  52      36.161  -4.055  -7.006  1.00 84.59           H  
ATOM    823  HG3 LYS A  52      35.508  -5.055  -5.694  1.00 84.59           H  
ATOM    824  CD  LYS A  52      37.564  -4.448  -5.417  1.00 84.59           C  
ATOM    825  HD2 LYS A  52      38.439  -4.277  -6.044  1.00 84.59           H  
ATOM    826  HD3 LYS A  52      37.787  -5.255  -4.718  1.00 84.59           H  
ATOM    827  CE  LYS A  52      37.247  -3.165  -4.635  1.00 84.59           C  
ATOM    828  HE2 LYS A  52      36.972  -2.385  -5.346  1.00 84.59           H  
ATOM    829  HE3 LYS A  52      36.385  -3.347  -3.993  1.00 84.59           H  
ATOM    830  NZ  LYS A  52      38.405  -2.711  -3.818  1.00 84.59           N  
ATOM    831  HZ1 LYS A  52      39.205  -2.517  -4.402  1.00 84.59           H  
ATOM    832  HZ2 LYS A  52      38.183  -1.862  -3.317  1.00 84.59           H  
ATOM    833  HZ3 LYS A  52      38.675  -3.409  -3.140  1.00 84.59           H  
ATOM    834  N   SER A  53      36.117  -8.851  -8.775  1.00 86.68           N  
ATOM    835  H   SER A  53      35.630  -9.079  -7.920  1.00 86.68           H  
ATOM    836  CA  SER A  53      36.605  -9.977  -9.580  1.00 86.68           C  
ATOM    837  HA  SER A  53      37.521  -9.671 -10.086  1.00 86.68           H  
ATOM    838  C   SER A  53      35.645 -10.418 -10.688  1.00 86.68           C  
ATOM    839  CB  SER A  53      36.963 -11.148  -8.658  1.00 86.68           C  
ATOM    840  HB2 SER A  53      37.198 -12.036  -9.246  1.00 86.68           H  
ATOM    841  HB3 SER A  53      37.851 -10.873  -8.090  1.00 86.68           H  
ATOM    842  O   SER A  53      35.918 -11.426 -11.329  1.00 86.68           O  
ATOM    843  OG  SER A  53      35.909 -11.430  -7.744  1.00 86.68           O  
ATOM    844  HG  SER A  53      36.315 -11.771  -6.944  1.00 86.68           H  
ATOM    845  N   LYS A  54      34.520  -9.710 -10.894  1.00 87.55           N  
ATOM    846  H   LYS A  54      34.385  -8.863 -10.360  1.00 87.55           H  
ATOM    847  CA  LYS A  54      33.515 -10.007 -11.932  1.00 87.55           C  
ATOM    848  HA  LYS A  54      32.615  -9.435 -11.709  1.00 87.55           H  
ATOM    849  C   LYS A  54      33.058 -11.473 -11.964  1.00 87.55           C  
ATOM    850  CB  LYS A  54      34.022  -9.535 -13.303  1.00 87.55           C  
ATOM    851  HB2 LYS A  54      33.303  -9.840 -14.064  1.00 87.55           H  
ATOM    852  HB3 LYS A  54      34.971 -10.020 -13.531  1.00 87.55           H  
ATOM    853  O   LYS A  54      32.738 -12.023 -13.010  1.00 87.55           O  
ATOM    854  CG  LYS A  54      34.180  -8.014 -13.395  1.00 87.55           C  
ATOM    855  HG2 LYS A  54      34.931  -7.659 -12.690  1.00 87.55           H  
ATOM    856  HG3 LYS A  54      33.221  -7.543 -13.177  1.00 87.55           H  
ATOM    857  CD  LYS A  54      34.607  -7.670 -14.824  1.00 87.55           C  
ATOM    858  HD2 LYS A  54      33.963  -8.208 -15.519  1.00 87.55           H  
ATOM    859  HD3 LYS A  54      35.631  -8.004 -14.989  1.00 87.55           H  
ATOM    860  CE  LYS A  54      34.492  -6.174 -15.106  1.00 87.55           C  
ATOM    861  HE2 LYS A  54      35.315  -5.648 -14.623  1.00 87.55           H  
ATOM    862  HE3 LYS A  54      33.550  -5.821 -14.686  1.00 87.55           H  
ATOM    863  NZ  LYS A  54      34.489  -5.954 -16.571  1.00 87.55           N  
ATOM    864  HZ1 LYS A  54      34.362  -4.981 -16.807  1.00 87.55           H  
ATOM    865  HZ2 LYS A  54      33.728  -6.484 -16.971  1.00 87.55           H  
ATOM    866  HZ3 LYS A  54      35.341  -6.301 -16.990  1.00 87.55           H  
ATOM    867  N   LYS A  55      33.003 -12.131 -10.803  1.00 91.33           N  
ATOM    868  H   LYS A  55      33.234 -11.624  -9.961  1.00 91.33           H  
ATOM    869  CA  LYS A  55      32.555 -13.527 -10.729  1.00 91.33           C  
ATOM    870  HA  LYS A  55      33.099 -14.094 -11.484  1.00 91.33           H  
ATOM    871  C   LYS A  55      31.073 -13.612 -11.088  1.00 91.33           C  
ATOM    872  CB  LYS A  55      32.847 -14.136  -9.351  1.00 91.33           C  
ATOM    873  HB2 LYS A  55      32.342 -15.100  -9.285  1.00 91.33           H  
ATOM    874  HB3 LYS A  55      32.453 -13.484  -8.572  1.00 91.33           H  
ATOM    875  O   LYS A  55      30.265 -12.854 -10.544  1.00 91.33           O  
ATOM    876  CG  LYS A  55      34.353 -14.357  -9.142  1.00 91.33           C  
ATOM    877  HG2 LYS A  55      34.733 -14.984  -9.948  1.00 91.33           H  
ATOM    878  HG3 LYS A  55      34.870 -13.398  -9.178  1.00 91.33           H  
ATOM    879  CD  LYS A  55      34.641 -15.046  -7.799  1.00 91.33           C  
ATOM    880  HD2 LYS A  55      34.286 -14.416  -6.984  1.00 91.33           H  
ATOM    881  HD3 LYS A  55      34.115 -16.000  -7.776  1.00 91.33           H  
ATOM    882  CE  LYS A  55      36.150 -15.289  -7.653  1.00 91.33           C  
ATOM    883  HE2 LYS A  55      36.661 -14.326  -7.617  1.00 91.33           H  
ATOM    884  HE3 LYS A  55      36.497 -15.803  -8.549  1.00 91.33           H  
ATOM    885  NZ  LYS A  55      36.483 -16.106  -6.455  1.00 91.33           N  
ATOM    886  HZ1 LYS A  55      37.479 -16.269  -6.408  1.00 91.33           H  
ATOM    887  HZ2 LYS A  55      36.045 -17.014  -6.516  1.00 91.33           H  
ATOM    888  HZ3 LYS A  55      36.191 -15.660  -5.598  1.00 91.33           H  
ATOM    889  N   LEU A  56      30.729 -14.559 -11.957  1.00 94.31           N  
ATOM    890  H   LEU A  56      31.460 -15.092 -12.408  1.00 94.31           H  
ATOM    891  CA  LEU A  56      29.345 -14.876 -12.291  1.00 94.31           C  
ATOM    892  HA  LEU A  56      28.833 -13.957 -12.574  1.00 94.31           H  
ATOM    893  C   LEU A  56      28.632 -15.449 -11.064  1.00 94.31           C  
ATOM    894  CB  LEU A  56      29.296 -15.865 -13.471  1.00 94.31           C  
ATOM    895  HB2 LEU A  56      28.278 -16.244 -13.560  1.00 94.31           H  
ATOM    896  HB3 LEU A  56      29.942 -16.713 -13.243  1.00 94.31           H  
ATOM    897  O   LEU A  56      29.068 -16.446 -10.487  1.00 94.31           O  
ATOM    898  CG  LEU A  56      29.700 -15.277 -14.834  1.00 94.31           C  
ATOM    899  HG  LEU A  56      30.701 -14.853 -14.765  1.00 94.31           H  
ATOM    900  CD1 LEU A  56      29.709 -16.390 -15.880  1.00 94.31           C  
ATOM    901 HD11 LEU A  56      30.017 -15.985 -16.844  1.00 94.31           H  
ATOM    902 HD12 LEU A  56      30.419 -17.167 -15.597  1.00 94.31           H  
ATOM    903 HD13 LEU A  56      28.718 -16.832 -15.987  1.00 94.31           H  
ATOM    904  CD2 LEU A  56      28.725 -14.192 -15.300  1.00 94.31           C  
ATOM    905 HD21 LEU A  56      28.758 -13.333 -14.631  1.00 94.31           H  
ATOM    906 HD22 LEU A  56      29.026 -13.844 -16.288  1.00 94.31           H  
ATOM    907 HD23 LEU A  56      27.710 -14.586 -15.356  1.00 94.31           H  
ATOM    908  N   LYS A  57      27.528 -14.818 -10.665  1.00 95.64           N  
ATOM    909  H   LYS A  57      27.268 -13.972 -11.152  1.00 95.64           H  
ATOM    910  CA  LYS A  57      26.658 -15.291  -9.585  1.00 95.64           C  
ATOM    911  HA  LYS A  57      27.002 -16.265  -9.239  1.00 95.64           H  
ATOM    912  C   LYS A  57      25.239 -15.464 -10.091  1.00 95.64           C  
ATOM    913  CB  LYS A  57      26.671 -14.316  -8.402  1.00 95.64           C  
ATOM    914  HB2 LYS A  57      26.376 -13.324  -8.743  1.00 95.64           H  
ATOM    915  HB3 LYS A  57      25.934 -14.661  -7.676  1.00 95.64           H  
ATOM    916  O   LYS A  57      24.733 -14.580 -10.779  1.00 95.64           O  
ATOM    917  CG  LYS A  57      28.042 -14.236  -7.720  1.00 95.64           C  
ATOM    918  HG2 LYS A  57      28.426 -15.243  -7.556  1.00 95.64           H  
ATOM    919  HG3 LYS A  57      28.737 -13.689  -8.356  1.00 95.64           H  
ATOM    920  CD  LYS A  57      27.909 -13.528  -6.367  1.00 95.64           C  
ATOM    921  HD2 LYS A  57      27.244 -14.116  -5.734  1.00 95.64           H  
ATOM    922  HD3 LYS A  57      27.479 -12.538  -6.515  1.00 95.64           H  
ATOM    923  CE  LYS A  57      29.280 -13.406  -5.697  1.00 95.64           C  
ATOM    924  HE2 LYS A  57      29.768 -14.380  -5.735  1.00 95.64           H  
ATOM    925  HE3 LYS A  57      29.885 -12.707  -6.275  1.00 95.64           H  
ATOM    926  NZ  LYS A  57      29.152 -12.957  -4.287  1.00 95.64           N  
ATOM    927  HZ1 LYS A  57      30.060 -12.883  -3.849  1.00 95.64           H  
ATOM    928  HZ2 LYS A  57      28.610 -13.625  -3.759  1.00 95.64           H  
ATOM    929  HZ3 LYS A  57      28.688 -12.061  -4.232  1.00 95.64           H  
ATOM    930  N   SER A  58      24.602 -16.561  -9.696  1.00 95.79           N  
ATOM    931  H   SER A  58      25.100 -17.276  -9.184  1.00 95.79           H  
ATOM    932  CA  SER A  58      23.184 -16.794  -9.960  1.00 95.79           C  
ATOM    933  HA  SER A  58      23.023 -16.748 -11.037  1.00 95.79           H  
ATOM    934  C   SER A  58      22.326 -15.723  -9.289  1.00 95.79           C  
ATOM    935  CB  SER A  58      22.753 -18.183  -9.487  1.00 95.79           C  
ATOM    936  HB2 SER A  58      22.811 -18.237  -8.400  1.00 95.79           H  
ATOM    937  HB3 SER A  58      21.724 -18.363  -9.799  1.00 95.79           H  
ATOM    938  O   SER A  58      22.572 -15.334  -8.145  1.00 95.79           O  
ATOM    939  OG  SER A  58      23.599 -19.167 -10.055  1.00 95.79           O  
ATOM    940  HG  SER A  58      23.203 -20.029  -9.905  1.00 95.79           H  
ATOM    941  N   VAL A  59      21.318 -15.252 -10.010  1.00 95.40           N  
ATOM    942  H   VAL A  59      21.200 -15.602 -10.950  1.00 95.40           H  
ATOM    943  CA  VAL A  59      20.336 -14.270  -9.562  1.00 95.40           C  
ATOM    944  HA  VAL A  59      20.352 -14.236  -8.472  1.00 95.40           H  
ATOM    945  C   VAL A  59      18.935 -14.705  -9.969  1.00 95.40           C  
ATOM    946  CB  VAL A  59      20.634 -12.849 -10.082  1.00 95.40           C  
ATOM    947  HB  VAL A  59      19.802 -12.208  -9.791  1.00 95.40           H  
ATOM    948  O   VAL A  59      18.741 -15.333 -11.008  1.00 95.40           O  
ATOM    949  CG1 VAL A  59      21.889 -12.292  -9.399  1.00 95.40           C  
ATOM    950 HG11 VAL A  59      22.764 -12.871  -9.695  1.00 95.40           H  
ATOM    951 HG12 VAL A  59      22.006 -11.249  -9.691  1.00 95.40           H  
ATOM    952 HG13 VAL A  59      21.764 -12.359  -8.318  1.00 95.40           H  
ATOM    953  CG2 VAL A  59      20.789 -12.751 -11.606  1.00 95.40           C  
ATOM    954 HG21 VAL A  59      20.910 -11.706 -11.891  1.00 95.40           H  
ATOM    955 HG22 VAL A  59      21.657 -13.317 -11.941  1.00 95.40           H  
ATOM    956 HG23 VAL A  59      19.897 -13.135 -12.101  1.00 95.40           H  
ATOM    957  N   LYS A  60      17.972 -14.345  -9.123  1.00 95.75           N  
ATOM    958  H   LYS A  60      18.251 -13.851  -8.287  1.00 95.75           H  
ATOM    959  CA  LYS A  60      16.531 -14.425  -9.350  1.00 95.75           C  
ATOM    960  HA  LYS A  60      16.320 -14.640 -10.397  1.00 95.75           H  
ATOM    961  C   LYS A  60      15.990 -13.046  -8.999  1.00 95.75           C  
ATOM    962  CB  LYS A  60      15.950 -15.549  -8.476  1.00 95.75           C  
ATOM    963  HB2 LYS A  60      16.394 -16.493  -8.791  1.00 95.75           H  
ATOM    964  HB3 LYS A  60      16.233 -15.373  -7.438  1.00 95.75           H  
ATOM    965  O   LYS A  60      15.981 -12.681  -7.828  1.00 95.75           O  
ATOM    966  CG  LYS A  60      14.419 -15.674  -8.554  1.00 95.75           C  
ATOM    967  HG2 LYS A  60      14.116 -15.881  -9.581  1.00 95.75           H  
ATOM    968  HG3 LYS A  60      13.961 -14.739  -8.230  1.00 95.75           H  
ATOM    969  CD  LYS A  60      13.940 -16.806  -7.630  1.00 95.75           C  
ATOM    970  HD2 LYS A  60      14.279 -16.595  -6.616  1.00 95.75           H  
ATOM    971  HD3 LYS A  60      14.378 -17.750  -7.954  1.00 95.75           H  
ATOM    972  CE  LYS A  60      12.414 -16.932  -7.618  1.00 95.75           C  
ATOM    973  HE2 LYS A  60      11.988 -15.952  -7.404  1.00 95.75           H  
ATOM    974  HE3 LYS A  60      12.063 -17.240  -8.603  1.00 95.75           H  
ATOM    975  NZ  LYS A  60      11.941 -17.886  -6.578  1.00 95.75           N  
ATOM    976  HZ1 LYS A  60      10.950 -17.757  -6.434  1.00 95.75           H  
ATOM    977  HZ2 LYS A  60      12.139 -18.856  -6.777  1.00 95.75           H  
ATOM    978  HZ3 LYS A  60      12.293 -17.685  -5.653  1.00 95.75           H  
ATOM    979  N   GLU A  61      15.649 -12.241  -9.995  1.00 95.81           N  
ATOM    980  H   GLU A  61      15.681 -12.588 -10.943  1.00 95.81           H  
ATOM    981  CA  GLU A  61      15.283 -10.839  -9.774  1.00 95.81           C  
ATOM    982  HA  GLU A  61      14.813 -10.763  -8.793  1.00 95.81           H  
ATOM    983  C   GLU A  61      14.242 -10.343 -10.772  1.00 95.81           C  
ATOM    984  CB  GLU A  61      16.535  -9.940  -9.735  1.00 95.81           C  
ATOM    985  HB2 GLU A  61      16.230  -8.925  -9.480  1.00 95.81           H  
ATOM    986  HB3 GLU A  61      17.175 -10.299  -8.930  1.00 95.81           H  
ATOM    987  O   GLU A  61      13.964 -10.983 -11.785  1.00 95.81           O  
ATOM    988  CG  GLU A  61      17.352  -9.893 -11.036  1.00 95.81           C  
ATOM    989  HG2 GLU A  61      17.646 -10.906 -11.312  1.00 95.81           H  
ATOM    990  HG3 GLU A  61      16.723  -9.492 -11.831  1.00 95.81           H  
ATOM    991  CD  GLU A  61      18.621  -9.034 -10.893  1.00 95.81           C  
ATOM    992  OE1 GLU A  61      18.988  -8.380 -11.892  1.00 95.81           O  
ATOM    993  OE2 GLU A  61      19.264  -9.042  -9.814  1.00 95.81           O  
ATOM    994  N   LEU A  62      13.640  -9.198 -10.456  1.00 97.19           N  
ATOM    995  H   LEU A  62      13.973  -8.682  -9.654  1.00 97.19           H  
ATOM    996  CA  LEU A  62      12.689  -8.537 -11.335  1.00 97.19           C  
ATOM    997  HA  LEU A  62      12.271  -9.276 -12.018  1.00 97.19           H  
ATOM    998  C   LEU A  62      13.401  -7.481 -12.169  1.00 97.19           C  
ATOM    999  CB  LEU A  62      11.536  -7.931 -10.526  1.00 97.19           C  
ATOM   1000  HB2 LEU A  62      10.895  -7.361 -11.198  1.00 97.19           H  
ATOM   1001  HB3 LEU A  62      11.958  -7.243  -9.793  1.00 97.19           H  
ATOM   1002  O   LEU A  62      14.105  -6.622 -11.637  1.00 97.19           O  
ATOM   1003  CG  LEU A  62      10.686  -8.989  -9.810  1.00 97.19           C  
ATOM   1004  HG  LEU A  62      11.327  -9.645  -9.222  1.00 97.19           H  
ATOM   1005  CD1 LEU A  62       9.721  -8.302  -8.863  1.00 97.19           C  
ATOM   1006 HD11 LEU A  62       9.330  -9.063  -8.187  1.00 97.19           H  
ATOM   1007 HD12 LEU A  62       8.906  -7.848  -9.426  1.00 97.19           H  
ATOM   1008 HD13 LEU A  62      10.242  -7.534  -8.292  1.00 97.19           H  
ATOM   1009  CD2 LEU A  62       9.849  -9.822 -10.777  1.00 97.19           C  
ATOM   1010 HD21 LEU A  62       9.208 -10.504 -10.218  1.00 97.19           H  
ATOM   1011 HD22 LEU A  62       9.238  -9.172 -11.403  1.00 97.19           H  
ATOM   1012 HD23 LEU A  62      10.505 -10.418 -11.411  1.00 97.19           H  
ATOM   1013  N   VAL A  63      13.149  -7.502 -13.472  1.00 96.53           N  
ATOM   1014  H   VAL A  63      12.607  -8.273 -13.834  1.00 96.53           H  
ATOM   1015  CA  VAL A  63      13.645  -6.503 -14.417  1.00 96.53           C  
ATOM   1016  HA  VAL A  63      14.304  -5.811 -13.893  1.00 96.53           H  
ATOM   1017  C   VAL A  63      12.460  -5.719 -14.957  1.00 96.53           C  
ATOM   1018  CB  VAL A  63      14.481  -7.151 -15.535  1.00 96.53           C  
ATOM   1019  HB  VAL A  63      13.847  -7.800 -16.140  1.00 96.53           H  
ATOM   1020  O   VAL A  63      11.500  -6.291 -15.464  1.00 96.53           O  
ATOM   1021  CG1 VAL A  63      15.092  -6.087 -16.456  1.00 96.53           C  
ATOM   1022 HG11 VAL A  63      15.686  -6.580 -17.225  1.00 96.53           H  
ATOM   1023 HG12 VAL A  63      15.738  -5.422 -15.882  1.00 96.53           H  
ATOM   1024 HG13 VAL A  63      14.306  -5.514 -16.948  1.00 96.53           H  
ATOM   1025  CG2 VAL A  63      15.617  -7.992 -14.945  1.00 96.53           C  
ATOM   1026 HG21 VAL A  63      16.269  -8.358 -15.738  1.00 96.53           H  
ATOM   1027 HG22 VAL A  63      15.216  -8.857 -14.416  1.00 96.53           H  
ATOM   1028 HG23 VAL A  63      16.202  -7.394 -14.247  1.00 96.53           H  
ATOM   1029  N   GLY A  64      12.504  -4.395 -14.833  1.00 96.12           N  
ATOM   1030  H   GLY A  64      13.335  -3.979 -14.437  1.00 96.12           H  
ATOM   1031  CA  GLY A  64      11.510  -3.524 -15.456  1.00 96.12           C  
ATOM   1032  HA2 GLY A  64      10.508  -3.920 -15.289  1.00 96.12           H  
ATOM   1033  HA3 GLY A  64      11.565  -2.525 -15.024  1.00 96.12           H  
ATOM   1034  C   GLY A  64      11.776  -3.418 -16.953  1.00 96.12           C  
ATOM   1035  O   GLY A  64      12.890  -3.071 -17.346  1.00 96.12           O  
ATOM   1036  N   ILE A  65      10.759  -3.692 -17.766  1.00 95.59           N  
ATOM   1037  H   ILE A  65       9.878  -3.981 -17.365  1.00 95.59           H  
ATOM   1038  CA  ILE A  65      10.785  -3.479 -19.212  1.00 95.59           C  
ATOM   1039  HA  ILE A  65      11.814  -3.345 -19.546  1.00 95.59           H  
ATOM   1040  C   ILE A  65      10.031  -2.190 -19.499  1.00 95.59           C  
ATOM   1041  CB  ILE A  65      10.194  -4.686 -19.969  1.00 95.59           C  
ATOM   1042  HB  ILE A  65       9.139  -4.773 -19.708  1.00 95.59           H  
ATOM   1043  O   ILE A  65       8.848  -2.056 -19.179  1.00 95.59           O  
ATOM   1044  CG1 ILE A  65      10.871  -6.022 -19.585  1.00 95.59           C  
ATOM   1045 HG12 ILE A  65      10.441  -6.820 -20.189  1.00 95.59           H  
ATOM   1046 HG13 ILE A  65      10.639  -6.249 -18.544  1.00 95.59           H  
ATOM   1047  CG2 ILE A  65      10.279  -4.459 -21.489  1.00 95.59           C  
ATOM   1048 HG21 ILE A  65       9.928  -5.345 -22.018  1.00 95.59           H  
ATOM   1049 HG22 ILE A  65      11.305  -4.254 -21.796  1.00 95.59           H  
ATOM   1050 HG23 ILE A  65       9.649  -3.620 -21.783  1.00 95.59           H  
ATOM   1051  CD1 ILE A  65      12.396  -6.066 -19.761  1.00 95.59           C  
ATOM   1052 HD11 ILE A  65      12.663  -5.867 -20.799  1.00 95.59           H  
ATOM   1053 HD12 ILE A  65      12.881  -5.337 -19.111  1.00 95.59           H  
ATOM   1054 HD13 ILE A  65      12.758  -7.060 -19.497  1.00 95.59           H  
ATOM   1055  N   THR A  66      10.722  -1.206 -20.058  1.00 92.78           N  
ATOM   1056  H   THR A  66      11.697  -1.356 -20.277  1.00 92.78           H  
ATOM   1057  CA  THR A  66      10.106   0.071 -20.428  1.00 92.78           C  
ATOM   1058  HA  THR A  66       9.417   0.372 -19.639  1.00 92.78           H  
ATOM   1059  C   THR A  66       9.271  -0.053 -21.695  1.00 92.78           C  
ATOM   1060  CB  THR A  66      11.139   1.186 -20.553  1.00 92.78           C  
ATOM   1061  HB  THR A  66      10.616   2.116 -20.776  1.00 92.78           H  
ATOM   1062  O   THR A  66       9.446  -0.986 -22.474  1.00 92.78           O  
ATOM   1063  CG2 THR A  66      11.969   1.366 -19.279  1.00 92.78           C  
ATOM   1064 HG21 THR A  66      12.799   2.042 -19.484  1.00 92.78           H  
ATOM   1065 HG22 THR A  66      12.389   0.419 -18.941  1.00 92.78           H  
ATOM   1066 HG23 THR A  66      11.341   1.782 -18.491  1.00 92.78           H  
ATOM   1067  OG1 THR A  66      12.013   0.916 -21.606  1.00 92.78           O  
ATOM   1068  HG1 THR A  66      12.607   0.234 -21.284  1.00 92.78           H  
ATOM   1069  N   ILE A  67       8.365   0.900 -21.937  1.00 89.93           N  
ATOM   1070  H   ILE A  67       8.215   1.622 -21.247  1.00 89.93           H  
ATOM   1071  CA  ILE A  67       7.577   0.910 -23.180  1.00 89.93           C  
ATOM   1072  HA  ILE A  67       7.026  -0.029 -23.241  1.00 89.93           H  
ATOM   1073  C   ILE A  67       8.507   0.950 -24.410  1.00 89.93           C  
ATOM   1074  CB  ILE A  67       6.548   2.067 -23.189  1.00 89.93           C  
ATOM   1075  HB  ILE A  67       7.090   3.012 -23.157  1.00 89.93           H  
ATOM   1076  O   ILE A  67       8.241   0.265 -25.393  1.00 89.93           O  
ATOM   1077  CG1 ILE A  67       5.584   2.001 -21.980  1.00 89.93           C  
ATOM   1078 HG12 ILE A  67       4.994   1.086 -22.035  1.00 89.93           H  
ATOM   1079 HG13 ILE A  67       6.157   1.975 -21.053  1.00 89.93           H  
ATOM   1080  CG2 ILE A  67       5.706   2.012 -24.478  1.00 89.93           C  
ATOM   1081 HG21 ILE A  67       5.075   2.896 -24.564  1.00 89.93           H  
ATOM   1082 HG22 ILE A  67       5.076   1.123 -24.477  1.00 89.93           H  
ATOM   1083 HG23 ILE A  67       6.338   1.973 -25.365  1.00 89.93           H  
ATOM   1084  CD1 ILE A  67       4.614   3.185 -21.881  1.00 89.93           C  
ATOM   1085 HD11 ILE A  67       5.165   4.123 -21.945  1.00 89.93           H  
ATOM   1086 HD12 ILE A  67       4.090   3.143 -20.926  1.00 89.93           H  
ATOM   1087 HD13 ILE A  67       3.871   3.146 -22.678  1.00 89.93           H  
ATOM   1088  N   MET A  68       9.627   1.680 -24.335  1.00 87.84           N  
ATOM   1089  H   MET A  68       9.822   2.175 -23.476  1.00 87.84           H  
ATOM   1090  CA  MET A  68      10.622   1.750 -25.417  1.00 87.84           C  
ATOM   1091  HA  MET A  68      10.112   1.961 -26.356  1.00 87.84           H  
ATOM   1092  C   MET A  68      11.394   0.436 -25.620  1.00 87.84           C  
ATOM   1093  CB  MET A  68      11.620   2.882 -25.138  1.00 87.84           C  
ATOM   1094  HB2 MET A  68      12.101   2.712 -24.175  1.00 87.84           H  
ATOM   1095  HB3 MET A  68      12.387   2.864 -25.912  1.00 87.84           H  
ATOM   1096  O   MET A  68      11.775   0.115 -26.739  1.00 87.84           O  
ATOM   1097  CG  MET A  68      10.963   4.267 -25.153  1.00 87.84           C  
ATOM   1098  HG2 MET A  68      10.370   4.355 -26.064  1.00 87.84           H  
ATOM   1099  HG3 MET A  68      10.291   4.362 -24.300  1.00 87.84           H  
ATOM   1100  SD  MET A  68      12.142   5.645 -25.132  1.00 87.84           S  
ATOM   1101  CE  MET A  68      12.808   5.483 -23.462  1.00 87.84           C  
ATOM   1102  HE1 MET A  68      13.573   6.244 -23.305  1.00 87.84           H  
ATOM   1103  HE2 MET A  68      11.988   5.636 -22.761  1.00 87.84           H  
ATOM   1104  HE3 MET A  68      13.251   4.497 -23.322  1.00 87.84           H  
ATOM   1105  N   GLU A  69      11.610  -0.334 -24.554  1.00 94.15           N  
ATOM   1106  H   GLU A  69      11.287  -0.013 -23.652  1.00 94.15           H  
ATOM   1107  CA  GLU A  69      12.311  -1.625 -24.596  1.00 94.15           C  
ATOM   1108  HA  GLU A  69      13.095  -1.607 -25.354  1.00 94.15           H  
ATOM   1109  C   GLU A  69      11.389  -2.802 -24.927  1.00 94.15           C  
ATOM   1110  CB  GLU A  69      12.943  -1.878 -23.229  1.00 94.15           C  
ATOM   1111  HB2 GLU A  69      12.157  -1.752 -22.484  1.00 94.15           H  
ATOM   1112  HB3 GLU A  69      13.277  -2.914 -23.172  1.00 94.15           H  
ATOM   1113  O   GLU A  69      11.869  -3.887 -25.243  1.00 94.15           O  
ATOM   1114  CG  GLU A  69      14.139  -0.960 -22.919  1.00 94.15           C  
ATOM   1115  HG2 GLU A  69      14.987  -1.264 -23.532  1.00 94.15           H  
ATOM   1116  HG3 GLU A  69      13.901   0.072 -23.176  1.00 94.15           H  
ATOM   1117  CD  GLU A  69      14.511  -1.029 -21.433  1.00 94.15           C  
ATOM   1118  OE1 GLU A  69      15.706  -0.949 -21.083  1.00 94.15           O  
ATOM   1119  OE2 GLU A  69      13.598  -1.205 -20.593  1.00 94.15           O  
ATOM   1120  N   LYS A  70      10.067  -2.616 -24.848  1.00 93.96           N  
ATOM   1121  H   LYS A  70       9.741  -1.717 -24.521  1.00 93.96           H  
ATOM   1122  CA  LYS A  70       9.092  -3.695 -25.028  1.00 93.96           C  
ATOM   1123  HA  LYS A  70       9.239  -4.432 -24.238  1.00 93.96           H  
ATOM   1124  C   LYS A  70       9.314  -4.445 -26.342  1.00 93.96           C  
ATOM   1125  CB  LYS A  70       7.670  -3.125 -24.912  1.00 93.96           C  
ATOM   1126  HB2 LYS A  70       7.542  -2.682 -23.925  1.00 93.96           H  
ATOM   1127  HB3 LYS A  70       7.523  -2.352 -25.667  1.00 93.96           H  
ATOM   1128  O   LYS A  70       9.407  -5.665 -26.324  1.00 93.96           O  
ATOM   1129  CG  LYS A  70       6.625  -4.230 -25.113  1.00 93.96           C  
ATOM   1130  HG2 LYS A  70       6.743  -4.650 -26.112  1.00 93.96           H  
ATOM   1131  HG3 LYS A  70       6.799  -5.023 -24.385  1.00 93.96           H  
ATOM   1132  CD  LYS A  70       5.185  -3.728 -24.987  1.00 93.96           C  
ATOM   1133  HD2 LYS A  70       4.991  -3.407 -23.964  1.00 93.96           H  
ATOM   1134  HD3 LYS A  70       5.028  -2.900 -25.678  1.00 93.96           H  
ATOM   1135  CE  LYS A  70       4.281  -4.907 -25.367  1.00 93.96           C  
ATOM   1136  HE2 LYS A  70       4.587  -5.268 -26.349  1.00 93.96           H  
ATOM   1137  HE3 LYS A  70       4.463  -5.738 -24.685  1.00 93.96           H  
ATOM   1138  NZ  LYS A  70       2.841  -4.562 -25.399  1.00 93.96           N  
ATOM   1139  HZ1 LYS A  70       2.510  -4.281 -24.486  1.00 93.96           H  
ATOM   1140  HZ2 LYS A  70       2.666  -3.841 -26.084  1.00 93.96           H  
ATOM   1141  HZ3 LYS A  70       2.331  -5.385 -25.684  1.00 93.96           H  
ATOM   1142  N   MET A  71       9.444  -3.730 -27.460  1.00 94.60           N  
ATOM   1143  H   MET A  71       9.414  -2.723 -27.391  1.00 94.60           H  
ATOM   1144  CA  MET A  71       9.598  -4.366 -28.775  1.00 94.60           C  
ATOM   1145  HA  MET A  71       8.772  -5.061 -28.930  1.00 94.60           H  
ATOM   1146  C   MET A  71      10.889  -5.184 -28.888  1.00 94.60           C  
ATOM   1147  CB  MET A  71       9.574  -3.320 -29.895  1.00 94.60           C  
ATOM   1148  HB2 MET A  71      10.339  -2.568 -29.702  1.00 94.60           H  
ATOM   1149  HB3 MET A  71       9.809  -3.817 -30.836  1.00 94.60           H  
ATOM   1150  O   MET A  71      10.861  -6.280 -29.440  1.00 94.60           O  
ATOM   1151  CG  MET A  71       8.211  -2.641 -30.051  1.00 94.60           C  
ATOM   1152  HG2 MET A  71       7.444  -3.413 -30.110  1.00 94.60           H  
ATOM   1153  HG3 MET A  71       8.011  -2.029 -29.171  1.00 94.60           H  
ATOM   1154  SD  MET A  71       8.068  -1.602 -31.531  1.00 94.60           S  
ATOM   1155  CE  MET A  71       9.368  -0.374 -31.229  1.00 94.60           C  
ATOM   1156  HE1 MET A  71       9.329   0.388 -32.008  1.00 94.60           H  
ATOM   1157  HE2 MET A  71       9.214   0.096 -30.258  1.00 94.60           H  
ATOM   1158  HE3 MET A  71      10.347  -0.853 -31.254  1.00 94.60           H  
ATOM   1159  N   SER A  72      12.014  -4.678 -28.370  1.00 96.38           N  
ATOM   1160  H   SER A  72      11.985  -3.830 -27.823  1.00 96.38           H  
ATOM   1161  CA  SER A  72      13.286  -5.405 -28.431  1.00 96.38           C  
ATOM   1162  HA  SER A  72      13.421  -5.789 -29.442  1.00 96.38           H  
ATOM   1163  C   SER A  72      13.281  -6.618 -27.506  1.00 96.38           C  
ATOM   1164  CB  SER A  72      14.474  -4.486 -28.132  1.00 96.38           C  
ATOM   1165  HB2 SER A  72      15.381  -5.088 -28.068  1.00 96.38           H  
ATOM   1166  HB3 SER A  72      14.587  -3.780 -28.955  1.00 96.38           H  
ATOM   1167  O   SER A  72      13.661  -7.703 -27.937  1.00 96.38           O  
ATOM   1168  OG  SER A  72      14.301  -3.759 -26.932  1.00 96.38           O  
ATOM   1169  HG  SER A  72      15.137  -3.337 -26.720  1.00 96.38           H  
ATOM   1170  N   PHE A  73      12.767  -6.468 -26.283  1.00 96.86           N  
ATOM   1171  H   PHE A  73      12.494  -5.543 -25.983  1.00 96.86           H  
ATOM   1172  CA  PHE A  73      12.620  -7.583 -25.352  1.00 96.86           C  
ATOM   1173  HA  PHE A  73      13.593  -8.052 -25.207  1.00 96.86           H  
ATOM   1174  C   PHE A  73      11.679  -8.669 -25.885  1.00 96.86           C  
ATOM   1175  CB  PHE A  73      12.116  -7.058 -24.003  1.00 96.86           C  
ATOM   1176  HB2 PHE A  73      11.197  -6.493 -24.158  1.00 96.86           H  
ATOM   1177  HB3 PHE A  73      12.859  -6.376 -23.588  1.00 96.86           H  
ATOM   1178  O   PHE A  73      11.957  -9.848 -25.727  1.00 96.86           O  
ATOM   1179  CG  PHE A  73      11.851  -8.170 -23.007  1.00 96.86           C  
ATOM   1180  CD1 PHE A  73      10.555  -8.694 -22.854  1.00 96.86           C  
ATOM   1181  HD1 PHE A  73       9.757  -8.307 -23.469  1.00 96.86           H  
ATOM   1182  CD2 PHE A  73      12.922  -8.757 -22.313  1.00 96.86           C  
ATOM   1183  HD2 PHE A  73      13.929  -8.411 -22.490  1.00 96.86           H  
ATOM   1184  CE1 PHE A  73      10.332  -9.773 -21.978  1.00 96.86           C  
ATOM   1185  HE1 PHE A  73       9.346 -10.201 -21.871  1.00 96.86           H  
ATOM   1186  CE2 PHE A  73      12.704  -9.833 -21.441  1.00 96.86           C  
ATOM   1187  HE2 PHE A  73      13.541 -10.295 -20.937  1.00 96.86           H  
ATOM   1188  CZ  PHE A  73      11.407 -10.342 -21.274  1.00 96.86           C  
ATOM   1189  HZ  PHE A  73      11.246 -11.190 -20.625  1.00 96.86           H  
ATOM   1190  N   GLU A  74      10.549  -8.306 -26.496  1.00 95.29           N  
ATOM   1191  H   GLU A  74      10.326  -7.324 -26.578  1.00 95.29           H  
ATOM   1192  CA  GLU A  74       9.588  -9.291 -27.009  1.00 95.29           C  
ATOM   1193  HA  GLU A  74       9.476 -10.083 -26.269  1.00 95.29           H  
ATOM   1194  C   GLU A  74      10.068  -9.999 -28.277  1.00 95.29           C  
ATOM   1195  CB  GLU A  74       8.213  -8.637 -27.227  1.00 95.29           C  
ATOM   1196  HB2 GLU A  74       8.318  -7.743 -27.842  1.00 95.29           H  
ATOM   1197  HB3 GLU A  74       7.561  -9.344 -27.739  1.00 95.29           H  
ATOM   1198  O   GLU A  74       9.685 -11.147 -28.494  1.00 95.29           O  
ATOM   1199  CG  GLU A  74       7.577  -8.288 -25.875  1.00 95.29           C  
ATOM   1200  HG2 GLU A  74       8.184  -7.553 -25.345  1.00 95.29           H  
ATOM   1201  HG3 GLU A  74       7.598  -9.191 -25.265  1.00 95.29           H  
ATOM   1202  CD  GLU A  74       6.134  -7.772 -25.956  1.00 95.29           C  
ATOM   1203  OE1 GLU A  74       5.402  -8.043 -24.970  1.00 95.29           O  
ATOM   1204  OE2 GLU A  74       5.748  -7.100 -26.934  1.00 95.29           O  
ATOM   1205  N   LYS A  75      10.922  -9.349 -29.079  1.00 96.92           N  
ATOM   1206  H   LYS A  75      11.168  -8.399 -28.841  1.00 96.92           H  
ATOM   1207  CA  LYS A  75      11.556  -9.961 -30.251  1.00 96.92           C  
ATOM   1208  HA  LYS A  75      10.787 -10.450 -30.849  1.00 96.92           H  
ATOM   1209  C   LYS A  75      12.544 -11.056 -29.848  1.00 96.92           C  
ATOM   1210  CB  LYS A  75      12.228  -8.864 -31.090  1.00 96.92           C  
ATOM   1211  HB2 LYS A  75      13.009  -8.384 -30.499  1.00 96.92           H  
ATOM   1212  HB3 LYS A  75      11.483  -8.114 -31.354  1.00 96.92           H  
ATOM   1213  O   LYS A  75      12.477 -12.154 -30.392  1.00 96.92           O  
ATOM   1214  CG  LYS A  75      12.840  -9.428 -32.379  1.00 96.92           C  
ATOM   1215  HG2 LYS A  75      12.050  -9.865 -32.990  1.00 96.92           H  
ATOM   1216  HG3 LYS A  75      13.566 -10.204 -32.134  1.00 96.92           H  
ATOM   1217  CD  LYS A  75      13.557  -8.333 -33.172  1.00 96.92           C  
ATOM   1218  HD2 LYS A  75      12.844  -7.558 -33.454  1.00 96.92           H  
ATOM   1219  HD3 LYS A  75      14.338  -7.901 -32.547  1.00 96.92           H  
ATOM   1220  CE  LYS A  75      14.179  -8.963 -34.421  1.00 96.92           C  
ATOM   1221  HE2 LYS A  75      13.381  -9.352 -35.053  1.00 96.92           H  
ATOM   1222  HE3 LYS A  75      14.790  -9.809 -34.105  1.00 96.92           H  
ATOM   1223  NZ  LYS A  75      15.014  -7.993 -35.169  1.00 96.92           N  
ATOM   1224  HZ1 LYS A  75      14.463  -7.202 -35.471  1.00 96.92           H  
ATOM   1225  HZ2 LYS A  75      15.768  -7.670 -34.580  1.00 96.92           H  
ATOM   1226  HZ3 LYS A  75      15.423  -8.440 -35.976  1.00 96.92           H  
ATOM   1227  N   ASP A  76      13.444 -10.756 -28.913  1.00 96.82           N  
ATOM   1228  H   ASP A  76      13.456  -9.822 -28.528  1.00 96.82           H  
ATOM   1229  CA  ASP A  76      14.383 -11.730 -28.357  1.00 96.82           C  
ATOM   1230  HA  ASP A  76      13.930 -12.720 -28.408  1.00 96.82           H  
ATOM   1231  C   ASP A  76      14.697 -11.406 -26.883  1.00 96.82           C  
ATOM   1232  CB  ASP A  76      15.657 -11.813 -29.209  1.00 96.82           C  
ATOM   1233  HB2 ASP A  76      15.371 -11.892 -30.258  1.00 96.82           H  
ATOM   1234  HB3 ASP A  76      16.249 -10.905 -29.094  1.00 96.82           H  
ATOM   1235  O   ASP A  76      15.554 -10.565 -26.587  1.00 96.82           O  
ATOM   1236  CG  ASP A  76      16.492 -13.049 -28.839  1.00 96.82           C  
ATOM   1237  OD1 ASP A  76      16.404 -13.517 -27.672  1.00 96.82           O  
ATOM   1238  OD2 ASP A  76      17.155 -13.576 -29.754  1.00 96.82           O  
ATOM   1239  N   PRO A  77      14.011 -12.070 -25.931  1.00 96.79           N  
ATOM   1240  CA  PRO A  77      14.238 -11.841 -24.510  1.00 96.79           C  
ATOM   1241  HA  PRO A  77      14.015 -10.798 -24.283  1.00 96.79           H  
ATOM   1242  C   PRO A  77      15.665 -12.156 -24.058  1.00 96.79           C  
ATOM   1243  CB  PRO A  77      13.240 -12.752 -23.788  1.00 96.79           C  
ATOM   1244  HB2 PRO A  77      13.696 -13.721 -23.586  1.00 96.79           H  
ATOM   1245  HB3 PRO A  77      12.884 -12.305 -22.860  1.00 96.79           H  
ATOM   1246  O   PRO A  77      16.131 -11.560 -23.089  1.00 96.79           O  
ATOM   1247  CG  PRO A  77      12.109 -12.940 -24.796  1.00 96.79           C  
ATOM   1248  HG2 PRO A  77      11.589 -13.886 -24.646  1.00 96.79           H  
ATOM   1249  HG3 PRO A  77      11.408 -12.108 -24.724  1.00 96.79           H  
ATOM   1250  CD  PRO A  77      12.835 -12.905 -26.138  1.00 96.79           C  
ATOM   1251  HD2 PRO A  77      12.179 -12.489 -26.902  1.00 96.79           H  
ATOM   1252  HD3 PRO A  77      13.154 -13.909 -26.419  1.00 96.79           H  
ATOM   1253  N   ILE A  78      16.341 -13.108 -24.712  1.00 97.36           N  
ATOM   1254  H   ILE A  78      16.022 -13.387 -25.628  1.00 97.36           H  
ATOM   1255  CA  ILE A  78      17.670 -13.563 -24.298  1.00 97.36           C  
ATOM   1256  HA  ILE A  78      17.719 -13.570 -23.209  1.00 97.36           H  
ATOM   1257  C   ILE A  78      18.708 -12.549 -24.742  1.00 97.36           C  
ATOM   1258  CB  ILE A  78      17.970 -14.988 -24.811  1.00 97.36           C  
ATOM   1259  HB  ILE A  78      17.944 -14.974 -25.900  1.00 97.36           H  
ATOM   1260  O   ILE A  78      19.406 -12.023 -23.882  1.00 97.36           O  
ATOM   1261  CG1 ILE A  78      16.909 -16.006 -24.333  1.00 97.36           C  
ATOM   1262 HG12 ILE A  78      15.934 -15.705 -24.717  1.00 97.36           H  
ATOM   1263 HG13 ILE A  78      17.135 -16.979 -24.769  1.00 97.36           H  
ATOM   1264  CG2 ILE A  78      19.378 -15.440 -24.386  1.00 97.36           C  
ATOM   1265 HG21 ILE A  78      19.511 -15.347 -23.308  1.00 97.36           H  
ATOM   1266 HG22 ILE A  78      20.135 -14.830 -24.878  1.00 97.36           H  
ATOM   1267 HG23 ILE A  78      19.549 -16.474 -24.685  1.00 97.36           H  
ATOM   1268  CD1 ILE A  78      16.799 -16.171 -22.811  1.00 97.36           C  
ATOM   1269 HD11 ILE A  78      16.756 -15.204 -22.310  1.00 97.36           H  
ATOM   1270 HD12 ILE A  78      15.872 -16.693 -22.572  1.00 97.36           H  
ATOM   1271 HD13 ILE A  78      17.643 -16.751 -22.438  1.00 97.36           H  
ATOM   1272  N   ASP A  79      18.731 -12.195 -26.028  1.00 97.29           N  
ATOM   1273  H   ASP A  79      18.108 -12.654 -26.676  1.00 97.29           H  
ATOM   1274  CA  ASP A  79      19.649 -11.178 -26.560  1.00 97.29           C  
ATOM   1275  HA  ASP A  79      20.677 -11.517 -26.434  1.00 97.29           H  
ATOM   1276  C   ASP A  79      19.497  -9.839 -25.817  1.00 97.29           C  
ATOM   1277  CB  ASP A  79      19.381 -11.009 -28.060  1.00 97.29           C  
ATOM   1278  HB2 ASP A  79      19.507 -11.970 -28.557  1.00 97.29           H  
ATOM   1279  HB3 ASP A  79      18.351 -10.682 -28.202  1.00 97.29           H  
ATOM   1280  O   ASP A  79      20.477  -9.245 -25.363  1.00 97.29           O  
ATOM   1281  CG  ASP A  79      20.331  -9.992 -28.698  1.00 97.29           C  
ATOM   1282  OD1 ASP A  79      21.551 -10.259 -28.703  1.00 97.29           O  
ATOM   1283  OD2 ASP A  79      19.825  -8.943 -29.165  1.00 97.29           O  
ATOM   1284  N   PHE A  80      18.255  -9.413 -25.555  1.00 97.58           N  
ATOM   1285  H   PHE A  80      17.482  -9.925 -25.955  1.00 97.58           H  
ATOM   1286  CA  PHE A  80      17.992  -8.203 -24.776  1.00 97.58           C  
ATOM   1287  HA  PHE A  80      18.449  -7.358 -25.290  1.00 97.58           H  
ATOM   1288  C   PHE A  80      18.588  -8.258 -23.359  1.00 97.58           C  
ATOM   1289  CB  PHE A  80      16.478  -7.980 -24.700  1.00 97.58           C  
ATOM   1290  HB2 PHE A  80      16.087  -7.870 -25.711  1.00 97.58           H  
ATOM   1291  HB3 PHE A  80      16.007  -8.860 -24.262  1.00 97.58           H  
ATOM   1292  O   PHE A  80      19.164  -7.277 -22.879  1.00 97.58           O  
ATOM   1293  CG  PHE A  80      16.099  -6.762 -23.883  1.00 97.58           C  
ATOM   1294  CD1 PHE A  80      15.924  -6.863 -22.489  1.00 97.58           C  
ATOM   1295  HD1 PHE A  80      16.071  -7.815 -22.001  1.00 97.58           H  
ATOM   1296  CD2 PHE A  80      15.950  -5.518 -24.514  1.00 97.58           C  
ATOM   1297  HD2 PHE A  80      16.107  -5.439 -25.580  1.00 97.58           H  
ATOM   1298  CE1 PHE A  80      15.538  -5.742 -21.739  1.00 97.58           C  
ATOM   1299  HE1 PHE A  80      15.360  -5.847 -20.679  1.00 97.58           H  
ATOM   1300  CE2 PHE A  80      15.590  -4.388 -23.763  1.00 97.58           C  
ATOM   1301  HE2 PHE A  80      15.463  -3.436 -24.259  1.00 97.58           H  
ATOM   1302  CZ  PHE A  80      15.362  -4.505 -22.382  1.00 97.58           C  
ATOM   1303  HZ  PHE A  80      15.039  -3.641 -21.820  1.00 97.58           H  
ATOM   1304  N   LEU A  81      18.422  -9.381 -22.652  1.00 97.46           N  
ATOM   1305  H   LEU A  81      18.008 -10.179 -23.113  1.00 97.46           H  
ATOM   1306  CA  LEU A  81      18.958  -9.547 -21.300  1.00 97.46           C  
ATOM   1307  HA  LEU A  81      18.757  -8.638 -20.733  1.00 97.46           H  
ATOM   1308  C   LEU A  81      20.487  -9.698 -21.328  1.00 97.46           C  
ATOM   1309  CB  LEU A  81      18.257 -10.733 -20.608  1.00 97.46           C  
ATOM   1310  HB2 LEU A  81      18.815 -11.001 -19.711  1.00 97.46           H  
ATOM   1311  HB3 LEU A  81      18.286 -11.588 -21.283  1.00 97.46           H  
ATOM   1312  O   LEU A  81      21.175  -9.132 -20.478  1.00 97.46           O  
ATOM   1313  CG  LEU A  81      16.794 -10.461 -20.199  1.00 97.46           C  
ATOM   1314  HG  LEU A  81      16.235 -10.057 -21.042  1.00 97.46           H  
ATOM   1315  CD1 LEU A  81      16.127 -11.760 -19.744  1.00 97.46           C  
ATOM   1316 HD11 LEU A  81      16.095 -12.451 -20.586  1.00 97.46           H  
ATOM   1317 HD12 LEU A  81      16.694 -12.206 -18.927  1.00 97.46           H  
ATOM   1318 HD13 LEU A  81      15.105 -11.566 -19.421  1.00 97.46           H  
ATOM   1319  CD2 LEU A  81      16.685  -9.460 -19.043  1.00 97.46           C  
ATOM   1320 HD21 LEU A  81      15.638  -9.328 -18.772  1.00 97.46           H  
ATOM   1321 HD22 LEU A  81      17.090  -8.495 -19.346  1.00 97.46           H  
ATOM   1322 HD23 LEU A  81      17.240  -9.829 -18.180  1.00 97.46           H  
ATOM   1323  N   GLU A  82      21.051 -10.373 -22.322  1.00 96.41           N  
ATOM   1324  H   GLU A  82      20.466 -10.818 -23.015  1.00 96.41           H  
ATOM   1325  CA  GLU A  82      22.500 -10.481 -22.481  1.00 96.41           C  
ATOM   1326  HA  GLU A  82      22.919 -10.825 -21.535  1.00 96.41           H  
ATOM   1327  C   GLU A  82      23.161  -9.130 -22.757  1.00 96.41           C  
ATOM   1328  CB  GLU A  82      22.860 -11.504 -23.559  1.00 96.41           C  
ATOM   1329  HB2 GLU A  82      22.317 -11.286 -24.479  1.00 96.41           H  
ATOM   1330  HB3 GLU A  82      23.930 -11.420 -23.750  1.00 96.41           H  
ATOM   1331  O   GLU A  82      24.190  -8.816 -22.149  1.00 96.41           O  
ATOM   1332  CG  GLU A  82      22.560 -12.937 -23.090  1.00 96.41           C  
ATOM   1333  HG2 GLU A  82      23.004 -13.074 -22.104  1.00 96.41           H  
ATOM   1334  HG3 GLU A  82      21.486 -13.086 -22.983  1.00 96.41           H  
ATOM   1335  CD  GLU A  82      23.138 -14.010 -24.018  1.00 96.41           C  
ATOM   1336  OE1 GLU A  82      23.144 -15.178 -23.564  1.00 96.41           O  
ATOM   1337  OE2 GLU A  82      23.685 -13.656 -25.083  1.00 96.41           O  
ATOM   1338  N   ALA A  83      22.520  -8.281 -23.566  1.00 96.11           N  
ATOM   1339  H   ALA A  83      21.737  -8.632 -24.099  1.00 96.11           H  
ATOM   1340  CA  ALA A  83      22.924  -6.894 -23.777  1.00 96.11           C  
ATOM   1341  HA  ALA A  83      23.958  -6.883 -24.123  1.00 96.11           H  
ATOM   1342  C   ALA A  83      22.853  -6.053 -22.487  1.00 96.11           C  
ATOM   1343  CB  ALA A  83      22.040  -6.303 -24.881  1.00 96.11           C  
ATOM   1344  HB1 ALA A  83      22.357  -5.284 -25.102  1.00 96.11           H  
ATOM   1345  HB2 ALA A  83      20.996  -6.297 -24.566  1.00 96.11           H  
ATOM   1346  HB3 ALA A  83      22.129  -6.905 -25.786  1.00 96.11           H  
ATOM   1347  O   ALA A  83      23.628  -5.111 -22.314  1.00 96.11           O  
ATOM   1348  N   LYS A  84      21.973  -6.414 -21.540  1.00 94.05           N  
ATOM   1349  H   LYS A  84      21.353  -7.179 -21.764  1.00 94.05           H  
ATOM   1350  CA  LYS A  84      21.916  -5.826 -20.188  1.00 94.05           C  
ATOM   1351  HA  LYS A  84      22.217  -4.781 -20.267  1.00 94.05           H  
ATOM   1352  C   LYS A  84      22.926  -6.424 -19.198  1.00 94.05           C  
ATOM   1353  CB  LYS A  84      20.477  -5.867 -19.641  1.00 94.05           C  
ATOM   1354  HB2 LYS A  84      20.500  -5.672 -18.569  1.00 94.05           H  
ATOM   1355  HB3 LYS A  84      20.039  -6.853 -19.799  1.00 94.05           H  
ATOM   1356  O   LYS A  84      22.961  -5.993 -18.046  1.00 94.05           O  
ATOM   1357  CG  LYS A  84      19.601  -4.797 -20.303  1.00 94.05           C  
ATOM   1358  HG2 LYS A  84      20.139  -3.850 -20.290  1.00 94.05           H  
ATOM   1359  HG3 LYS A  84      19.403  -5.070 -21.339  1.00 94.05           H  
ATOM   1360  CD  LYS A  84      18.274  -4.609 -19.554  1.00 94.05           C  
ATOM   1361  HD2 LYS A  84      18.474  -4.426 -18.498  1.00 94.05           H  
ATOM   1362  HD3 LYS A  84      17.665  -5.507 -19.663  1.00 94.05           H  
ATOM   1363  CE  LYS A  84      17.563  -3.396 -20.163  1.00 94.05           C  
ATOM   1364  HE2 LYS A  84      17.342  -3.614 -21.208  1.00 94.05           H  
ATOM   1365  HE3 LYS A  84      18.253  -2.552 -20.162  1.00 94.05           H  
ATOM   1366  NZ  LYS A  84      16.321  -3.011 -19.450  1.00 94.05           N  
ATOM   1367  HZ1 LYS A  84      15.955  -2.185 -19.902  1.00 94.05           H  
ATOM   1368  HZ2 LYS A  84      16.488  -2.778 -18.481  1.00 94.05           H  
ATOM   1369  HZ3 LYS A  84      15.604  -3.718 -19.530  1.00 94.05           H  
ATOM   1370  N   GLY A  85      23.761  -7.372 -19.624  1.00 95.50           N  
ATOM   1371  H   GLY A  85      23.681  -7.679 -20.583  1.00 95.50           H  
ATOM   1372  CA  GLY A  85      24.812  -7.978 -18.803  1.00 95.50           C  
ATOM   1373  HA2 GLY A  85      25.646  -8.235 -19.457  1.00 95.50           H  
ATOM   1374  HA3 GLY A  85      25.167  -7.257 -18.066  1.00 95.50           H  
ATOM   1375  C   GLY A  85      24.400  -9.253 -18.064  1.00 95.50           C  
ATOM   1376  O   GLY A  85      25.175  -9.753 -17.244  1.00 95.50           O  
ATOM   1377  N   TYR A  86      23.215  -9.800 -18.345  1.00 97.03           N  
ATOM   1378  H   TYR A  86      22.638  -9.378 -19.059  1.00 97.03           H  
ATOM   1379  CA  TYR A  86      22.856 -11.141 -17.890  1.00 97.03           C  
ATOM   1380  HA  TYR A  86      23.196 -11.260 -16.861  1.00 97.03           H  
ATOM   1381  C   TYR A  86      23.587 -12.198 -18.729  1.00 97.03           C  
ATOM   1382  CB  TYR A  86      21.333 -11.329 -17.888  1.00 97.03           C  
ATOM   1383  HB2 TYR A  86      21.117 -12.353 -17.581  1.00 97.03           H  
ATOM   1384  HB3 TYR A  86      20.958 -11.212 -18.905  1.00 97.03           H  
ATOM   1385  O   TYR A  86      23.945 -11.975 -19.882  1.00 97.03           O  
ATOM   1386  CG  TYR A  86      20.591 -10.390 -16.948  1.00 97.03           C  
ATOM   1387  CD1 TYR A  86      20.449 -10.723 -15.588  1.00 97.03           C  
ATOM   1388  HD1 TYR A  86      20.848 -11.657 -15.223  1.00 97.03           H  
ATOM   1389  CD2 TYR A  86      20.072  -9.166 -17.413  1.00 97.03           C  
ATOM   1390  HD2 TYR A  86      20.156  -8.898 -18.455  1.00 97.03           H  
ATOM   1391  CE1 TYR A  86      19.830  -9.824 -14.696  1.00 97.03           C  
ATOM   1392  HE1 TYR A  86      19.742 -10.065 -13.647  1.00 97.03           H  
ATOM   1393  CE2 TYR A  86      19.457  -8.264 -16.530  1.00 97.03           C  
ATOM   1394  HE2 TYR A  86      19.088  -7.314 -16.886  1.00 97.03           H  
ATOM   1395  OH  TYR A  86      18.803  -7.669 -14.325  1.00 97.03           O  
ATOM   1396  HH  TYR A  86      18.867  -7.953 -13.410  1.00 97.03           H  
ATOM   1397  CZ  TYR A  86      19.349  -8.583 -15.166  1.00 97.03           C  
ATOM   1398  N   LYS A  87      23.851 -13.356 -18.136  1.00 96.30           N  
ATOM   1399  H   LYS A  87      23.603 -13.449 -17.161  1.00 96.30           H  
ATOM   1400  CA  LYS A  87      24.480 -14.517 -18.775  1.00 96.30           C  
ATOM   1401  HA  LYS A  87      24.375 -14.441 -19.857  1.00 96.30           H  
ATOM   1402  C   LYS A  87      23.740 -15.775 -18.357  1.00 96.30           C  
ATOM   1403  CB  LYS A  87      25.971 -14.598 -18.383  1.00 96.30           C  
ATOM   1404  HB2 LYS A  87      26.039 -14.673 -17.297  1.00 96.30           H  
ATOM   1405  HB3 LYS A  87      26.400 -15.508 -18.803  1.00 96.30           H  
ATOM   1406  O   LYS A  87      23.171 -15.806 -17.269  1.00 96.30           O  
ATOM   1407  CG  LYS A  87      26.825 -13.400 -18.837  1.00 96.30           C  
ATOM   1408  HG2 LYS A  87      26.410 -12.478 -18.430  1.00 96.30           H  
ATOM   1409  HG3 LYS A  87      27.833 -13.517 -18.438  1.00 96.30           H  
ATOM   1410  CD  LYS A  87      26.916 -13.297 -20.367  1.00 96.30           C  
ATOM   1411  HD2 LYS A  87      25.913 -13.307 -20.796  1.00 96.30           H  
ATOM   1412  HD3 LYS A  87      27.460 -14.156 -20.758  1.00 96.30           H  
ATOM   1413  CE  LYS A  87      27.606 -12.003 -20.805  1.00 96.30           C  
ATOM   1414  HE2 LYS A  87      27.182 -11.180 -20.230  1.00 96.30           H  
ATOM   1415  HE3 LYS A  87      28.671 -12.068 -20.583  1.00 96.30           H  
ATOM   1416  NZ  LYS A  87      27.372 -11.764 -22.253  1.00 96.30           N  
ATOM   1417  HZ1 LYS A  87      27.709 -12.531 -22.817  1.00 96.30           H  
ATOM   1418  HZ2 LYS A  87      26.381 -11.688 -22.433  1.00 96.30           H  
ATOM   1419  HZ3 LYS A  87      27.800 -10.904 -22.566  1.00 96.30           H  
ATOM   1420  N   GLU A  88      23.764 -16.807 -19.197  1.00 96.05           N  
ATOM   1421  H   GLU A  88      24.227 -16.695 -20.087  1.00 96.05           H  
ATOM   1422  CA  GLU A  88      23.092 -18.088 -18.917  1.00 96.05           C  
ATOM   1423  HA  GLU A  88      23.072 -18.666 -19.841  1.00 96.05           H  
ATOM   1424  C   GLU A  88      21.618 -17.895 -18.503  1.00 96.05           C  
ATOM   1425  CB  GLU A  88      23.884 -18.908 -17.884  1.00 96.05           C  
ATOM   1426  HB2 GLU A  88      23.342 -19.839 -17.718  1.00 96.05           H  
ATOM   1427  HB3 GLU A  88      23.918 -18.363 -16.940  1.00 96.05           H  
ATOM   1428  O   GLU A  88      21.154 -18.412 -17.483  1.00 96.05           O  
ATOM   1429  CG  GLU A  88      25.321 -19.260 -18.300  1.00 96.05           C  
ATOM   1430  HG2 GLU A  88      25.878 -18.344 -18.492  1.00 96.05           H  
ATOM   1431  HG3 GLU A  88      25.296 -19.853 -19.215  1.00 96.05           H  
ATOM   1432  CD  GLU A  88      26.016 -20.057 -17.186  1.00 96.05           C  
ATOM   1433  OE1 GLU A  88      27.206 -19.819 -16.880  1.00 96.05           O  
ATOM   1434  OE2 GLU A  88      25.354 -20.841 -16.471  1.00 96.05           O  
ATOM   1435  N   VAL A  89      20.886 -17.073 -19.260  1.00 97.04           N  
ATOM   1436  H   VAL A  89      21.294 -16.691 -20.101  1.00 97.04           H  
ATOM   1437  CA  VAL A  89      19.490 -16.749 -18.952  1.00 97.04           C  
ATOM   1438  HA  VAL A  89      19.435 -16.444 -17.907  1.00 97.04           H  
ATOM   1439  C   VAL A  89      18.614 -17.990 -19.130  1.00 97.04           C  
ATOM   1440  CB  VAL A  89      18.977 -15.583 -19.815  1.00 97.04           C  
ATOM   1441  HB  VAL A  89      19.024 -15.868 -20.866  1.00 97.04           H  
ATOM   1442  O   VAL A  89      18.573 -18.603 -20.196  1.00 97.04           O  
ATOM   1443  CG1 VAL A  89      17.529 -15.237 -19.450  1.00 97.04           C  
ATOM   1444 HG11 VAL A  89      17.201 -14.391 -20.055  1.00 97.04           H  
ATOM   1445 HG12 VAL A  89      17.454 -14.978 -18.393  1.00 97.04           H  
ATOM   1446 HG13 VAL A  89      16.869 -16.077 -19.666  1.00 97.04           H  
ATOM   1447  CG2 VAL A  89      19.819 -14.314 -19.630  1.00 97.04           C  
ATOM   1448 HG21 VAL A  89      19.775 -13.982 -18.593  1.00 97.04           H  
ATOM   1449 HG22 VAL A  89      19.438 -13.527 -20.280  1.00 97.04           H  
ATOM   1450 HG23 VAL A  89      20.856 -14.498 -19.914  1.00 97.04           H  
ATOM   1451  N   ARG A  90      17.856 -18.344 -18.091  1.00 95.61           N  
ATOM   1452  H   ARG A  90      17.933 -17.801 -17.243  1.00 95.61           H  
ATOM   1453  CA  ARG A  90      16.893 -19.450 -18.113  1.00 95.61           C  
ATOM   1454  HA  ARG A  90      17.287 -20.273 -18.709  1.00 95.61           H  
ATOM   1455  C   ARG A  90      15.599 -19.014 -18.790  1.00 95.61           C  
ATOM   1456  CB  ARG A  90      16.657 -19.937 -16.676  1.00 95.61           C  
ATOM   1457  HB2 ARG A  90      15.817 -20.631 -16.667  1.00 95.61           H  
ATOM   1458  HB3 ARG A  90      16.370 -19.084 -16.060  1.00 95.61           H  
ATOM   1459  O   ARG A  90      14.680 -18.540 -18.126  1.00 95.61           O  
ATOM   1460  CG  ARG A  90      17.894 -20.606 -16.052  1.00 95.61           C  
ATOM   1461  HG2 ARG A  90      18.745 -19.926 -16.092  1.00 95.61           H  
ATOM   1462  HG3 ARG A  90      17.681 -20.815 -15.004  1.00 95.61           H  
ATOM   1463  CD  ARG A  90      18.263 -21.921 -16.753  1.00 95.61           C  
ATOM   1464  HD2 ARG A  90      19.136 -22.354 -16.266  1.00 95.61           H  
ATOM   1465  HD3 ARG A  90      18.544 -21.717 -17.786  1.00 95.61           H  
ATOM   1466  NE  ARG A  90      17.126 -22.865 -16.735  1.00 95.61           N  
ATOM   1467  HE  ARG A  90      16.415 -22.756 -17.444  1.00 95.61           H  
ATOM   1468  NH1 ARG A  90      17.656 -23.988 -14.804  1.00 95.61           N  
ATOM   1469 HH11 ARG A  90      18.553 -23.524 -14.801  1.00 95.61           H  
ATOM   1470 HH12 ARG A  90      17.417 -24.697 -14.126  1.00 95.61           H  
ATOM   1471  NH2 ARG A  90      15.725 -24.411 -15.857  1.00 95.61           N  
ATOM   1472 HH21 ARG A  90      15.470 -25.121 -15.185  1.00 95.61           H  
ATOM   1473 HH22 ARG A  90      15.028 -24.160 -16.544  1.00 95.61           H  
ATOM   1474  CZ  ARG A  90      16.845 -23.753 -15.803  1.00 95.61           C  
ATOM   1475  N   LYS A  91      15.541 -19.154 -20.120  1.00 94.16           N  
ATOM   1476  H   LYS A  91      16.385 -19.471 -20.574  1.00 94.16           H  
ATOM   1477  CA  LYS A  91      14.395 -18.743 -20.958  1.00 94.16           C  
ATOM   1478  HA  LYS A  91      14.309 -17.657 -20.915  1.00 94.16           H  
ATOM   1479  C   LYS A  91      13.059 -19.308 -20.467  1.00 94.16           C  
ATOM   1480  CB  LYS A  91      14.649 -19.176 -22.413  1.00 94.16           C  
ATOM   1481  HB2 LYS A  91      15.655 -18.881 -22.709  1.00 94.16           H  
ATOM   1482  HB3 LYS A  91      14.593 -20.263 -22.484  1.00 94.16           H  
ATOM   1483  O   LYS A  91      12.060 -18.598 -20.467  1.00 94.16           O  
ATOM   1484  CG  LYS A  91      13.628 -18.552 -23.382  1.00 94.16           C  
ATOM   1485  HG2 LYS A  91      12.637 -18.959 -23.179  1.00 94.16           H  
ATOM   1486  HG3 LYS A  91      13.600 -17.473 -23.232  1.00 94.16           H  
ATOM   1487  CD  LYS A  91      13.994 -18.841 -24.844  1.00 94.16           C  
ATOM   1488  HD2 LYS A  91      14.044 -19.919 -24.997  1.00 94.16           H  
ATOM   1489  HD3 LYS A  91      14.972 -18.408 -25.053  1.00 94.16           H  
ATOM   1490  CE  LYS A  91      12.949 -18.232 -25.788  1.00 94.16           C  
ATOM   1491  HE2 LYS A  91      12.832 -17.177 -25.538  1.00 94.16           H  
ATOM   1492  HE3 LYS A  91      11.993 -18.725 -25.614  1.00 94.16           H  
ATOM   1493  NZ  LYS A  91      13.349 -18.366 -27.213  1.00 94.16           N  
ATOM   1494  HZ1 LYS A  91      12.647 -17.972 -27.824  1.00 94.16           H  
ATOM   1495  HZ2 LYS A  91      14.210 -17.868 -27.388  1.00 94.16           H  
ATOM   1496  HZ3 LYS A  91      13.487 -19.334 -27.465  1.00 94.16           H  
ATOM   1497  N   ASP A  92      13.068 -20.564 -20.029  1.00 94.74           N  
ATOM   1498  H   ASP A  92      13.959 -21.035 -19.963  1.00 94.74           H  
ATOM   1499  CA  ASP A  92      11.925 -21.314 -19.499  1.00 94.74           C  
ATOM   1500  HA  ASP A  92      11.113 -21.283 -20.226  1.00 94.74           H  
ATOM   1501  C   ASP A  92      11.364 -20.746 -18.184  1.00 94.74           C  
ATOM   1502  CB  ASP A  92      12.360 -22.785 -19.324  1.00 94.74           C  
ATOM   1503  HB2 ASP A  92      12.605 -23.190 -20.306  1.00 94.74           H  
ATOM   1504  HB3 ASP A  92      11.516 -23.355 -18.938  1.00 94.74           H  
ATOM   1505  O   ASP A  92      10.219 -21.014 -17.835  1.00 94.74           O  
ATOM   1506  CG  ASP A  92      13.581 -22.991 -18.399  1.00 94.74           C  
ATOM   1507  OD1 ASP A  92      14.656 -22.388 -18.646  1.00 94.74           O  
ATOM   1508  OD2 ASP A  92      13.503 -23.771 -17.425  1.00 94.74           O  
ATOM   1509  N   LEU A  93      12.150 -19.935 -17.471  1.00 94.18           N  
ATOM   1510  H   LEU A  93      13.070 -19.731 -17.835  1.00 94.18           H  
ATOM   1511  CA  LEU A  93      11.788 -19.336 -16.184  1.00 94.18           C  
ATOM   1512  HA  LEU A  93      10.852 -19.777 -15.840  1.00 94.18           H  
ATOM   1513  C   LEU A  93      11.514 -17.828 -16.280  1.00 94.18           C  
ATOM   1514  CB  LEU A  93      12.880 -19.660 -15.149  1.00 94.18           C  
ATOM   1515  HB2 LEU A  93      13.803 -19.170 -15.460  1.00 94.18           H  
ATOM   1516  HB3 LEU A  93      12.582 -19.235 -14.190  1.00 94.18           H  
ATOM   1517  O   LEU A  93      11.365 -17.164 -15.252  1.00 94.18           O  
ATOM   1518  CG  LEU A  93      13.160 -21.160 -14.948  1.00 94.18           C  
ATOM   1519  HG  LEU A  93      13.546 -21.585 -15.874  1.00 94.18           H  
ATOM   1520  CD1 LEU A  93      14.235 -21.330 -13.872  1.00 94.18           C  
ATOM   1521 HD11 LEU A  93      15.135 -20.789 -14.166  1.00 94.18           H  
ATOM   1522 HD12 LEU A  93      13.871 -20.946 -12.919  1.00 94.18           H  
ATOM   1523 HD13 LEU A  93      14.475 -22.388 -13.769  1.00 94.18           H  
ATOM   1524  CD2 LEU A  93      11.919 -21.941 -14.511  1.00 94.18           C  
ATOM   1525 HD21 LEU A  93      11.485 -21.501 -13.613  1.00 94.18           H  
ATOM   1526 HD22 LEU A  93      12.187 -22.981 -14.322  1.00 94.18           H  
ATOM   1527 HD23 LEU A  93      11.181 -21.938 -15.312  1.00 94.18           H  
ATOM   1528  N   ILE A  94      11.455 -17.271 -17.495  1.00 95.84           N  
ATOM   1529  H   ILE A  94      11.549 -17.869 -18.303  1.00 95.84           H  
ATOM   1530  CA  ILE A  94      11.083 -15.870 -17.696  1.00 95.84           C  
ATOM   1531  HA  ILE A  94      11.554 -15.284 -16.907  1.00 95.84           H  
ATOM   1532  C   ILE A  94       9.567 -15.735 -17.555  1.00 95.84           C  
ATOM   1533  CB  ILE A  94      11.593 -15.311 -19.042  1.00 95.84           C  
ATOM   1534  HB  ILE A  94      11.183 -15.917 -19.850  1.00 95.84           H  
ATOM   1535  O   ILE A  94       8.809 -16.230 -18.386  1.00 95.84           O  
ATOM   1536  CG1 ILE A  94      13.136 -15.375 -19.106  1.00 95.84           C  
ATOM   1537 HG12 ILE A  94      13.563 -14.778 -18.300  1.00 95.84           H  
ATOM   1538 HG13 ILE A  94      13.452 -16.409 -18.960  1.00 95.84           H  
ATOM   1539  CG2 ILE A  94      11.112 -13.855 -19.226  1.00 95.84           C  
ATOM   1540 HG21 ILE A  94      10.023 -13.805 -19.212  1.00 95.84           H  
ATOM   1541 HG22 ILE A  94      11.436 -13.479 -20.196  1.00 95.84           H  
ATOM   1542 HG23 ILE A  94      11.517 -13.227 -18.433  1.00 95.84           H  
ATOM   1543  CD1 ILE A  94      13.727 -14.906 -20.442  1.00 95.84           C  
ATOM   1544 HD11 ILE A  94      13.225 -15.409 -21.269  1.00 95.84           H  
ATOM   1545 HD12 ILE A  94      13.625 -13.826 -20.550  1.00 95.84           H  
ATOM   1546 HD13 ILE A  94      14.788 -15.153 -20.473  1.00 95.84           H  
ATOM   1547  N   ILE A  95       9.121 -14.998 -16.537  1.00 94.80           N  
ATOM   1548  H   ILE A  95       9.807 -14.632 -15.892  1.00 94.80           H  
ATOM   1549  CA  ILE A  95       7.693 -14.749 -16.292  1.00 94.80           C  
ATOM   1550  HA  ILE A  95       7.102 -15.308 -17.018  1.00 94.80           H  
ATOM   1551  C   ILE A  95       7.403 -13.266 -16.499  1.00 94.80           C  
ATOM   1552  CB  ILE A  95       7.257 -15.247 -14.894  1.00 94.80           C  
ATOM   1553  HB  ILE A  95       7.760 -14.647 -14.135  1.00 94.80           H  
ATOM   1554  O   ILE A  95       7.953 -12.424 -15.787  1.00 94.80           O  
ATOM   1555  CG1 ILE A  95       7.655 -16.729 -14.687  1.00 94.80           C  
ATOM   1556 HG12 ILE A  95       8.737 -16.826 -14.780  1.00 94.80           H  
ATOM   1557 HG13 ILE A  95       7.196 -17.342 -15.462  1.00 94.80           H  
ATOM   1558  CG2 ILE A  95       5.738 -15.052 -14.721  1.00 94.80           C  
ATOM   1559 HG21 ILE A  95       5.196 -15.671 -15.435  1.00 94.80           H  
ATOM   1560 HG22 ILE A  95       5.457 -14.008 -14.865  1.00 94.80           H  
ATOM   1561 HG23 ILE A  95       5.432 -15.330 -13.712  1.00 94.80           H  
ATOM   1562  CD1 ILE A  95       7.282 -17.302 -13.316  1.00 94.80           C  
ATOM   1563 HD11 ILE A  95       6.203 -17.437 -13.242  1.00 94.80           H  
ATOM   1564 HD12 ILE A  95       7.759 -18.273 -13.190  1.00 94.80           H  
ATOM   1565 HD13 ILE A  95       7.619 -16.632 -12.524  1.00 94.80           H  
ATOM   1566  N   LYS A  96       6.524 -12.932 -17.454  1.00 94.77           N  
ATOM   1567  H   LYS A  96       6.088 -13.682 -17.971  1.00 94.77           H  
ATOM   1568  CA  LYS A  96       6.001 -11.567 -17.620  1.00 94.77           C  
ATOM   1569  HA  LYS A  96       6.816 -10.857 -17.478  1.00 94.77           H  
ATOM   1570  C   LYS A  96       4.974 -11.272 -16.530  1.00 94.77           C  
ATOM   1571  CB  LYS A  96       5.390 -11.345 -19.014  1.00 94.77           C  
ATOM   1572  HB2 LYS A  96       4.873 -10.386 -19.003  1.00 94.77           H  
ATOM   1573  HB3 LYS A  96       4.646 -12.120 -19.203  1.00 94.77           H  
ATOM   1574  O   LYS A  96       4.020 -12.019 -16.352  1.00 94.77           O  
ATOM   1575  CG  LYS A  96       6.408 -11.324 -20.169  1.00 94.77           C  
ATOM   1576  HG2 LYS A  96       6.880 -12.303 -20.261  1.00 94.77           H  
ATOM   1577  HG3 LYS A  96       7.173 -10.574 -19.969  1.00 94.77           H  
ATOM   1578  CD  LYS A  96       5.695 -10.966 -21.486  1.00 94.77           C  
ATOM   1579  HD2 LYS A  96       4.900 -11.691 -21.661  1.00 94.77           H  
ATOM   1580  HD3 LYS A  96       5.247  -9.978 -21.387  1.00 94.77           H  
ATOM   1581  CE  LYS A  96       6.641 -10.963 -22.696  1.00 94.77           C  
ATOM   1582  HE2 LYS A  96       7.078 -11.957 -22.796  1.00 94.77           H  
ATOM   1583  HE3 LYS A  96       7.444 -10.249 -22.515  1.00 94.77           H  
ATOM   1584  NZ  LYS A  96       5.931 -10.592 -23.951  1.00 94.77           N  
ATOM   1585  HZ1 LYS A  96       5.093 -11.136 -24.093  1.00 94.77           H  
ATOM   1586  HZ2 LYS A  96       6.524 -10.714 -24.760  1.00 94.77           H  
ATOM   1587  HZ3 LYS A  96       5.666  -9.618 -23.982  1.00 94.77           H  
ATOM   1588  N   LEU A  97       5.168 -10.162 -15.830  1.00 94.67           N  
ATOM   1589  H   LEU A  97       5.992  -9.612 -16.027  1.00 94.67           H  
ATOM   1590  CA  LEU A  97       4.342  -9.725 -14.712  1.00 94.67           C  
ATOM   1591  HA  LEU A  97       3.510 -10.413 -14.562  1.00 94.67           H  
ATOM   1592  C   LEU A  97       3.781  -8.332 -15.024  1.00 94.67           C  
ATOM   1593  CB  LEU A  97       5.183  -9.741 -13.427  1.00 94.67           C  
ATOM   1594  HB2 LEU A  97       4.575  -9.338 -12.616  1.00 94.67           H  
ATOM   1595  HB3 LEU A  97       6.043  -9.087 -13.563  1.00 94.67           H  
ATOM   1596  O   LEU A  97       4.502  -7.331 -14.885  1.00 94.67           O  
ATOM   1597  CG  LEU A  97       5.676 -11.141 -13.020  1.00 94.67           C  
ATOM   1598  HG  LEU A  97       6.132 -11.646 -13.872  1.00 94.67           H  
ATOM   1599  CD1 LEU A  97       6.752 -11.000 -11.948  1.00 94.67           C  
ATOM   1600 HD11 LEU A  97       7.615 -10.499 -12.387  1.00 94.67           H  
ATOM   1601 HD12 LEU A  97       6.376 -10.422 -11.104  1.00 94.67           H  
ATOM   1602 HD13 LEU A  97       7.063 -11.988 -11.608  1.00 94.67           H  
ATOM   1603  CD2 LEU A  97       4.537 -12.010 -12.488  1.00 94.67           C  
ATOM   1604 HD21 LEU A  97       3.999 -11.496 -11.692  1.00 94.67           H  
ATOM   1605 HD22 LEU A  97       4.938 -12.951 -12.112  1.00 94.67           H  
ATOM   1606 HD23 LEU A  97       3.841 -12.240 -13.294  1.00 94.67           H  
ATOM   1607  N   PRO A  98       2.510  -8.246 -15.456  1.00 91.88           N  
ATOM   1608  CA  PRO A  98       1.809  -6.979 -15.604  1.00 91.88           C  
ATOM   1609  HA  PRO A  98       2.270  -6.419 -16.417  1.00 91.88           H  
ATOM   1610  C   PRO A  98       1.847  -6.150 -14.319  1.00 91.88           C  
ATOM   1611  CB  PRO A  98       0.368  -7.335 -15.988  1.00 91.88           C  
ATOM   1612  HB2 PRO A  98      -0.063  -6.604 -16.671  1.00 91.88           H  
ATOM   1613  HB3 PRO A  98      -0.248  -7.427 -15.093  1.00 91.88           H  
ATOM   1614  O   PRO A  98       2.012  -6.669 -13.206  1.00 91.88           O  
ATOM   1615  CG  PRO A  98       0.503  -8.707 -16.642  1.00 91.88           C  
ATOM   1616  HG2 PRO A  98      -0.418  -9.285 -16.568  1.00 91.88           H  
ATOM   1617  HG3 PRO A  98       0.803  -8.591 -17.683  1.00 91.88           H  
ATOM   1618  CD  PRO A  98       1.638  -9.348 -15.849  1.00 91.88           C  
ATOM   1619  HD2 PRO A  98       2.162 -10.073 -16.471  1.00 91.88           H  
ATOM   1620  HD3 PRO A  98       1.235  -9.838 -14.962  1.00 91.88           H  
ATOM   1621  N   LYS A  99       1.668  -4.837 -14.467  1.00 90.14           N  
ATOM   1622  H   LYS A  99       1.459  -4.481 -15.388  1.00 90.14           H  
ATOM   1623  CA  LYS A  99       1.575  -3.940 -13.318  1.00 90.14           C  
ATOM   1624  HA  LYS A  99       2.506  -4.022 -12.756  1.00 90.14           H  
ATOM   1625  C   LYS A  99       0.428  -4.382 -12.404  1.00 90.14           C  
ATOM   1626  CB  LYS A  99       1.402  -2.499 -13.806  1.00 90.14           C  
ATOM   1627  HB2 LYS A  99       0.382  -2.354 -14.161  1.00 90.14           H  
ATOM   1628  HB3 LYS A  99       2.089  -2.318 -14.633  1.00 90.14           H  
ATOM   1629  O   LYS A  99      -0.659  -4.689 -12.871  1.00 90.14           O  
ATOM   1630  CG  LYS A  99       1.719  -1.504 -12.686  1.00 90.14           C  
ATOM   1631  HG2 LYS A  99       1.056  -1.670 -11.836  1.00 90.14           H  
ATOM   1632  HG3 LYS A  99       2.750  -1.652 -12.364  1.00 90.14           H  
ATOM   1633  CD  LYS A  99       1.544  -0.073 -13.192  1.00 90.14           C  
ATOM   1634  HD2 LYS A  99       0.496   0.081 -13.449  1.00 90.14           H  
ATOM   1635  HD3 LYS A  99       2.159   0.078 -14.080  1.00 90.14           H  
ATOM   1636  CE  LYS A  99       1.968   0.906 -12.100  1.00 90.14           C  
ATOM   1637  HE2 LYS A  99       1.459   0.631 -11.176  1.00 90.14           H  
ATOM   1638  HE3 LYS A  99       3.040   0.800 -11.933  1.00 90.14           H  
ATOM   1639  NZ  LYS A  99       1.619   2.295 -12.478  1.00 90.14           N  
ATOM   1640  HZ1 LYS A  99       0.615   2.373 -12.558  1.00 90.14           H  
ATOM   1641  HZ2 LYS A  99       2.036   2.536 -13.366  1.00 90.14           H  
ATOM   1642  HZ3 LYS A  99       1.923   2.944 -11.767  1.00 90.14           H  
ATOM   1643  N   TYR A 100       0.702  -4.389 -11.106  1.00 92.31           N  
ATOM   1644  H   TYR A 100       1.649  -4.156 -10.841  1.00 92.31           H  
ATOM   1645  CA  TYR A 100      -0.179  -4.844 -10.031  1.00 92.31           C  
ATOM   1646  HA  TYR A 100       0.387  -4.674  -9.115  1.00 92.31           H  
ATOM   1647  C   TYR A 100      -0.485  -6.348 -10.008  1.00 92.31           C  
ATOM   1648  CB  TYR A 100      -1.434  -3.968  -9.931  1.00 92.31           C  
ATOM   1649  HB2 TYR A 100      -1.960  -4.200  -9.005  1.00 92.31           H  
ATOM   1650  HB3 TYR A 100      -2.098  -4.231 -10.755  1.00 92.31           H  
ATOM   1651  O   TYR A 100      -1.420  -6.754  -9.324  1.00 92.31           O  
ATOM   1652  CG  TYR A 100      -1.169  -2.479  -9.963  1.00 92.31           C  
ATOM   1653  CD1 TYR A 100      -0.425  -1.886  -8.928  1.00 92.31           C  
ATOM   1654  HD1 TYR A 100      -0.063  -2.492  -8.111  1.00 92.31           H  
ATOM   1655  CD2 TYR A 100      -1.676  -1.691 -11.015  1.00 92.31           C  
ATOM   1656  HD2 TYR A 100      -2.260  -2.154 -11.796  1.00 92.31           H  
ATOM   1657  CE1 TYR A 100      -0.195  -0.500  -8.935  1.00 92.31           C  
ATOM   1658  HE1 TYR A 100       0.356  -0.047  -8.124  1.00 92.31           H  
ATOM   1659  CE2 TYR A 100      -1.445  -0.303 -11.028  1.00 92.31           C  
ATOM   1660  HE2 TYR A 100      -1.867   0.308 -11.812  1.00 92.31           H  
ATOM   1661  OH  TYR A 100      -0.478   1.632  -9.984  1.00 92.31           O  
ATOM   1662  HH  TYR A 100      -0.281   1.925  -9.091  1.00 92.31           H  
ATOM   1663  CZ  TYR A 100      -0.714   0.293  -9.980  1.00 92.31           C  
ATOM   1664  N   SER A 101       0.347  -7.182 -10.648  1.00 93.79           N  
ATOM   1665  H   SER A 101       1.043  -6.796 -11.270  1.00 93.79           H  
ATOM   1666  CA  SER A 101       0.320  -8.641 -10.438  1.00 93.79           C  
ATOM   1667  HA  SER A 101      -0.578  -9.049 -10.900  1.00 93.79           H  
ATOM   1668  C   SER A 101       0.305  -8.972  -8.941  1.00 93.79           C  
ATOM   1669  CB  SER A 101       1.541  -9.322 -11.060  1.00 93.79           C  
ATOM   1670  HB2 SER A 101       1.524 -10.382 -10.807  1.00 93.79           H  
ATOM   1671  HB3 SER A 101       2.454  -8.884 -10.657  1.00 93.79           H  
ATOM   1672  O   SER A 101       1.110  -8.422  -8.179  1.00 93.79           O  
ATOM   1673  OG  SER A 101       1.541  -9.194 -12.464  1.00 93.79           O  
ATOM   1674  HG  SER A 101       1.637  -8.269 -12.702  1.00 93.79           H  
ATOM   1675  N   LEU A 102      -0.617  -9.841  -8.527  1.00 94.82           N  
ATOM   1676  H   LEU A 102      -1.221 -10.269  -9.215  1.00 94.82           H  
ATOM   1677  CA  LEU A 102      -0.902 -10.130  -7.125  1.00 94.82           C  
ATOM   1678  HA  LEU A 102      -0.609  -9.263  -6.532  1.00 94.82           H  
ATOM   1679  C   LEU A 102      -0.107 -11.344  -6.636  1.00 94.82           C  
ATOM   1680  CB  LEU A 102      -2.420 -10.332  -6.970  1.00 94.82           C  
ATOM   1681  HB2 LEU A 102      -2.937  -9.476  -7.403  1.00 94.82           H  
ATOM   1682  HB3 LEU A 102      -2.708 -11.211  -7.548  1.00 94.82           H  
ATOM   1683  O   LEU A 102      -0.150 -12.411  -7.235  1.00 94.82           O  
ATOM   1684  CG  LEU A 102      -2.898 -10.512  -5.517  1.00 94.82           C  
ATOM   1685  HG  LEU A 102      -2.345 -11.322  -5.041  1.00 94.82           H  
ATOM   1686  CD1 LEU A 102      -2.713  -9.233  -4.695  1.00 94.82           C  
ATOM   1687 HD11 LEU A 102      -3.150  -8.391  -5.232  1.00 94.82           H  
ATOM   1688 HD12 LEU A 102      -1.652  -9.047  -4.526  1.00 94.82           H  
ATOM   1689 HD13 LEU A 102      -3.223  -9.327  -3.737  1.00 94.82           H  
ATOM   1690  CD2 LEU A 102      -4.382 -10.878  -5.500  1.00 94.82           C  
ATOM   1691 HD21 LEU A 102      -4.720 -11.063  -4.481  1.00 94.82           H  
ATOM   1692 HD22 LEU A 102      -4.547 -11.775  -6.097  1.00 94.82           H  
ATOM   1693 HD23 LEU A 102      -4.968 -10.069  -5.936  1.00 94.82           H  
ATOM   1694  N   PHE A 103       0.565 -11.203  -5.499  1.00 96.01           N  
ATOM   1695  H   PHE A 103       0.593 -10.285  -5.079  1.00 96.01           H  
ATOM   1696  CA  PHE A 103       1.334 -12.260  -4.852  1.00 96.01           C  
ATOM   1697  HA  PHE A 103       1.280 -13.173  -5.446  1.00 96.01           H  
ATOM   1698  C   PHE A 103       0.763 -12.552  -3.470  1.00 96.01           C  
ATOM   1699  CB  PHE A 103       2.807 -11.848  -4.765  1.00 96.01           C  
ATOM   1700  HB2 PHE A 103       3.340 -12.576  -4.154  1.00 96.01           H  
ATOM   1701  HB3 PHE A 103       2.883 -10.882  -4.264  1.00 96.01           H  
ATOM   1702  O   PHE A 103       0.488 -11.618  -2.713  1.00 96.01           O  
ATOM   1703  CG  PHE A 103       3.482 -11.763  -6.117  1.00 96.01           C  
ATOM   1704  CD1 PHE A 103       4.210 -12.864  -6.606  1.00 96.01           C  
ATOM   1705  HD1 PHE A 103       4.308 -13.764  -6.017  1.00 96.01           H  
ATOM   1706  CD2 PHE A 103       3.355 -10.602  -6.903  1.00 96.01           C  
ATOM   1707  HD2 PHE A 103       2.779  -9.762  -6.542  1.00 96.01           H  
ATOM   1708  CE1 PHE A 103       4.822 -12.797  -7.867  1.00 96.01           C  
ATOM   1709  HE1 PHE A 103       5.387 -13.642  -8.233  1.00 96.01           H  
ATOM   1710  CE2 PHE A 103       3.944 -10.548  -8.178  1.00 96.01           C  
ATOM   1711  HE2 PHE A 103       3.812  -9.675  -8.800  1.00 96.01           H  
ATOM   1712  CZ  PHE A 103       4.687 -11.642  -8.653  1.00 96.01           C  
ATOM   1713  HZ  PHE A 103       5.144 -11.609  -9.631  1.00 96.01           H  
ATOM   1714  N   LYS A 104       0.615 -13.835  -3.128  1.00 96.30           N  
ATOM   1715  H   LYS A 104       0.877 -14.525  -3.818  1.00 96.30           H  
ATOM   1716  CA  LYS A 104       0.299 -14.317  -1.779  1.00 96.30           C  
ATOM   1717  HA  LYS A 104      -0.105 -13.493  -1.190  1.00 96.30           H  
ATOM   1718  C   LYS A 104       1.573 -14.803  -1.097  1.00 96.30           C  
ATOM   1719  CB  LYS A 104      -0.766 -15.416  -1.849  1.00 96.30           C  
ATOM   1720  HB2 LYS A 104      -1.641 -14.995  -2.344  1.00 96.30           H  
ATOM   1721  HB3 LYS A 104      -0.388 -16.244  -2.449  1.00 96.30           H  
ATOM   1722  O   LYS A 104       2.241 -15.709  -1.587  1.00 96.30           O  
ATOM   1723  CG  LYS A 104      -1.203 -15.938  -0.470  1.00 96.30           C  
ATOM   1724  HG2 LYS A 104      -1.632 -15.121   0.111  1.00 96.30           H  
ATOM   1725  HG3 LYS A 104      -0.337 -16.335   0.059  1.00 96.30           H  
ATOM   1726  CD  LYS A 104      -2.237 -17.063  -0.627  1.00 96.30           C  
ATOM   1727  HD2 LYS A 104      -1.799 -17.850  -1.242  1.00 96.30           H  
ATOM   1728  HD3 LYS A 104      -3.125 -16.677  -1.128  1.00 96.30           H  
ATOM   1729  CE  LYS A 104      -2.618 -17.644   0.741  1.00 96.30           C  
ATOM   1730  HE2 LYS A 104      -1.698 -17.901   1.266  1.00 96.30           H  
ATOM   1731  HE3 LYS A 104      -3.131 -16.878   1.322  1.00 96.30           H  
ATOM   1732  NZ  LYS A 104      -3.471 -18.856   0.608  1.00 96.30           N  
ATOM   1733  HZ1 LYS A 104      -2.980 -19.572   0.091  1.00 96.30           H  
ATOM   1734  HZ2 LYS A 104      -3.695 -19.244   1.513  1.00 96.30           H  
ATOM   1735  HZ3 LYS A 104      -4.332 -18.656   0.119  1.00 96.30           H  
ATOM   1736  N   LEU A 105       1.861 -14.186   0.036  1.00 95.71           N  
ATOM   1737  H   LEU A 105       1.200 -13.494   0.359  1.00 95.71           H  
ATOM   1738  CA  LEU A 105       2.954 -14.473   0.949  1.00 95.71           C  
ATOM   1739  HA  LEU A 105       3.708 -15.086   0.454  1.00 95.71           H  
ATOM   1740  C   LEU A 105       2.425 -15.274   2.154  1.00 95.71           C  
ATOM   1741  CB  LEU A 105       3.608 -13.137   1.368  1.00 95.71           C  
ATOM   1742  HB2 LEU A 105       4.408 -13.373   2.068  1.00 95.71           H  
ATOM   1743  HB3 LEU A 105       2.884 -12.522   1.902  1.00 95.71           H  
ATOM   1744  O   LEU A 105       1.256 -15.683   2.195  1.00 95.71           O  
ATOM   1745  CG  LEU A 105       4.239 -12.321   0.226  1.00 95.71           C  
ATOM   1746  HG  LEU A 105       4.653 -12.996  -0.523  1.00 95.71           H  
ATOM   1747  CD1 LEU A 105       3.240 -11.368  -0.441  1.00 95.71           C  
ATOM   1748 HD11 LEU A 105       3.769 -10.718  -1.138  1.00 95.71           H  
ATOM   1749 HD12 LEU A 105       2.504 -11.936  -1.010  1.00 95.71           H  
ATOM   1750 HD13 LEU A 105       2.733 -10.774   0.319  1.00 95.71           H  
ATOM   1751  CD2 LEU A 105       5.367 -11.444   0.757  1.00 95.71           C  
ATOM   1752 HD21 LEU A 105       4.975 -10.681   1.429  1.00 95.71           H  
ATOM   1753 HD22 LEU A 105       5.872 -10.974  -0.087  1.00 95.71           H  
ATOM   1754 HD23 LEU A 105       6.095 -12.065   1.279  1.00 95.71           H  
ATOM   1755  N   GLU A 106       3.280 -15.487   3.151  1.00 91.55           N  
ATOM   1756  H   GLU A 106       4.218 -15.121   3.076  1.00 91.55           H  
ATOM   1757  CA  GLU A 106       2.928 -16.125   4.417  1.00 91.55           C  
ATOM   1758  HA  GLU A 106       2.609 -17.140   4.179  1.00 91.55           H  
ATOM   1759  C   GLU A 106       1.746 -15.436   5.127  1.00 91.55           C  
ATOM   1760  CB  GLU A 106       4.167 -16.256   5.325  1.00 91.55           C  
ATOM   1761  HB2 GLU A 106       3.892 -16.910   6.153  1.00 91.55           H  
ATOM   1762  HB3 GLU A 106       4.959 -16.763   4.774  1.00 91.55           H  
ATOM   1763  O   GLU A 106       1.452 -14.255   4.923  1.00 91.55           O  
ATOM   1764  CG  GLU A 106       4.724 -14.956   5.935  1.00 91.55           C  
ATOM   1765  HG2 GLU A 106       3.930 -14.465   6.496  1.00 91.55           H  
ATOM   1766  HG3 GLU A 106       5.500 -15.228   6.650  1.00 91.55           H  
ATOM   1767  CD  GLU A 106       5.326 -13.970   4.925  1.00 91.55           C  
ATOM   1768  OE1 GLU A 106       5.303 -12.754   5.220  1.00 91.55           O  
ATOM   1769  OE2 GLU A 106       5.736 -14.374   3.818  1.00 91.55           O  
ATOM   1770  N   ASN A 107       1.022 -16.190   5.961  1.00 88.29           N  
ATOM   1771  H   ASN A 107       1.359 -17.120   6.167  1.00 88.29           H  
ATOM   1772  CA  ASN A 107      -0.104 -15.700   6.774  1.00 88.29           C  
ATOM   1773  HA  ASN A 107      -0.555 -16.575   7.241  1.00 88.29           H  
ATOM   1774  C   ASN A 107      -1.252 -15.034   5.979  1.00 88.29           C  
ATOM   1775  CB  ASN A 107       0.454 -14.828   7.916  1.00 88.29           C  
ATOM   1776  HB2 ASN A 107       0.909 -13.928   7.503  1.00 88.29           H  
ATOM   1777  HB3 ASN A 107      -0.354 -14.530   8.584  1.00 88.29           H  
ATOM   1778  O   ASN A 107      -2.040 -14.253   6.522  1.00 88.29           O  
ATOM   1779  CG  ASN A 107       1.480 -15.580   8.744  1.00 88.29           C  
ATOM   1780  ND2 ASN A 107       2.501 -14.919   9.231  1.00 88.29           N  
ATOM   1781 HD21 ASN A 107       3.163 -15.461   9.767  1.00 88.29           H  
ATOM   1782 HD22 ASN A 107       2.638 -13.937   9.037  1.00 88.29           H  
ATOM   1783  OD1 ASN A 107       1.380 -16.777   8.940  1.00 88.29           O  
ATOM   1784  N   GLY A 108      -1.350 -15.326   4.675  1.00 91.50           N  
ATOM   1785  H   GLY A 108      -0.609 -15.884   4.274  1.00 91.50           H  
ATOM   1786  CA  GLY A 108      -2.339 -14.728   3.774  1.00 91.50           C  
ATOM   1787  HA2 GLY A 108      -3.325 -14.774   4.238  1.00 91.50           H  
ATOM   1788  HA3 GLY A 108      -2.357 -15.304   2.849  1.00 91.50           H  
ATOM   1789  C   GLY A 108      -2.045 -13.270   3.408  1.00 91.50           C  
ATOM   1790  O   GLY A 108      -2.909 -12.595   2.838  1.00 91.50           O  
ATOM   1791  N   ARG A 109      -0.843 -12.771   3.721  1.00 95.12           N  
ATOM   1792  H   ARG A 109      -0.170 -13.386   4.154  1.00 95.12           H  
ATOM   1793  CA  ARG A 109      -0.373 -11.446   3.316  1.00 95.12           C  
ATOM   1794  HA  ARG A 109      -1.099 -10.704   3.647  1.00 95.12           H  
ATOM   1795  C   ARG A 109      -0.284 -11.390   1.793  1.00 95.12           C  
ATOM   1796  CB  ARG A 109       0.963 -11.181   4.028  1.00 95.12           C  
ATOM   1797  HB2 ARG A 109       0.805 -11.346   5.094  1.00 95.12           H  
ATOM   1798  HB3 ARG A 109       1.705 -11.906   3.693  1.00 95.12           H  
ATOM   1799  O   ARG A 109       0.129 -12.342   1.143  1.00 95.12           O  
ATOM   1800  CG  ARG A 109       1.523  -9.766   3.840  1.00 95.12           C  
ATOM   1801  HG2 ARG A 109       1.915  -9.647   2.830  1.00 95.12           H  
ATOM   1802  HG3 ARG A 109       0.722  -9.044   3.999  1.00 95.12           H  
ATOM   1803  CD  ARG A 109       2.630  -9.494   4.875  1.00 95.12           C  
ATOM   1804  HD2 ARG A 109       2.257  -9.739   5.870  1.00 95.12           H  
ATOM   1805  HD3 ARG A 109       2.843  -8.425   4.871  1.00 95.12           H  
ATOM   1806  NE  ARG A 109       3.872 -10.267   4.630  1.00 95.12           N  
ATOM   1807  HE  ARG A 109       3.882 -11.263   4.795  1.00 95.12           H  
ATOM   1808  NH1 ARG A 109       5.304  -8.528   4.229  1.00 95.12           N  
ATOM   1809 HH11 ARG A 109       6.150  -8.295   3.729  1.00 95.12           H  
ATOM   1810 HH12 ARG A 109       4.754  -7.921   4.820  1.00 95.12           H  
ATOM   1811  NH2 ARG A 109       6.013 -10.564   3.897  1.00 95.12           N  
ATOM   1812 HH21 ARG A 109       6.825 -10.173   3.442  1.00 95.12           H  
ATOM   1813 HH22 ARG A 109       5.944 -11.546   4.124  1.00 95.12           H  
ATOM   1814  CZ  ARG A 109       5.044  -9.795   4.259  1.00 95.12           C  
ATOM   1815  N   LYS A 110      -0.715 -10.280   1.209  1.00 95.86           N  
ATOM   1816  H   LYS A 110      -1.077  -9.551   1.806  1.00 95.86           H  
ATOM   1817  CA  LYS A 110      -0.773 -10.058  -0.232  1.00 95.86           C  
ATOM   1818  HA  LYS A 110      -0.263 -10.890  -0.718  1.00 95.86           H  
ATOM   1819  C   LYS A 110      -0.024  -8.787  -0.608  1.00 95.86           C  
ATOM   1820  CB  LYS A 110      -2.224 -10.031  -0.740  1.00 95.86           C  
ATOM   1821  HB2 LYS A 110      -2.780  -9.290  -0.166  1.00 95.86           H  
ATOM   1822  HB3 LYS A 110      -2.209  -9.709  -1.781  1.00 95.86           H  
ATOM   1823  O   LYS A 110      -0.093  -7.762   0.089  1.00 95.86           O  
ATOM   1824  CG  LYS A 110      -2.962 -11.380  -0.669  1.00 95.86           C  
ATOM   1825  HG2 LYS A 110      -2.447 -12.110  -1.292  1.00 95.86           H  
ATOM   1826  HG3 LYS A 110      -2.976 -11.736   0.361  1.00 95.86           H  
ATOM   1827  CD  LYS A 110      -4.409 -11.205  -1.162  1.00 95.86           C  
ATOM   1828  HD2 LYS A 110      -4.386 -10.859  -2.196  1.00 95.86           H  
ATOM   1829  HD3 LYS A 110      -4.894 -10.437  -0.559  1.00 95.86           H  
ATOM   1830  CE  LYS A 110      -5.232 -12.499  -1.079  1.00 95.86           C  
ATOM   1831  HE2 LYS A 110      -5.247 -12.835  -0.042  1.00 95.86           H  
ATOM   1832  HE3 LYS A 110      -4.737 -13.263  -1.679  1.00 95.86           H  
ATOM   1833  NZ  LYS A 110      -6.623 -12.290  -1.572  1.00 95.86           N  
ATOM   1834  HZ1 LYS A 110      -7.176 -13.133  -1.512  1.00 95.86           H  
ATOM   1835  HZ2 LYS A 110      -6.623 -12.006  -2.541  1.00 95.86           H  
ATOM   1836  HZ3 LYS A 110      -7.098 -11.564  -1.054  1.00 95.86           H  
ATOM   1837  N   ARG A 111       0.668  -8.840  -1.743  1.00 95.99           N  
ATOM   1838  H   ARG A 111       0.671  -9.718  -2.242  1.00 95.99           H  
ATOM   1839  CA  ARG A 111       1.388  -7.711  -2.341  1.00 95.99           C  
ATOM   1840  HA  ARG A 111       1.051  -6.782  -1.883  1.00 95.99           H  
ATOM   1841  C   ARG A 111       1.076  -7.607  -3.822  1.00 95.99           C  
ATOM   1842  CB  ARG A 111       2.900  -7.867  -2.129  1.00 95.99           C  
ATOM   1843  HB2 ARG A 111       3.423  -7.089  -2.685  1.00 95.99           H  
ATOM   1844  HB3 ARG A 111       3.214  -8.828  -2.535  1.00 95.99           H  
ATOM   1845  O   ARG A 111       0.966  -8.619  -4.498  1.00 95.99           O  
ATOM   1846  CG  ARG A 111       3.325  -7.791  -0.658  1.00 95.99           C  
ATOM   1847  HG2 ARG A 111       4.379  -8.064  -0.605  1.00 95.99           H  
ATOM   1848  HG3 ARG A 111       2.765  -8.515  -0.066  1.00 95.99           H  
ATOM   1849  CD  ARG A 111       3.125  -6.395  -0.059  1.00 95.99           C  
ATOM   1850  HD2 ARG A 111       2.072  -6.116  -0.114  1.00 95.99           H  
ATOM   1851  HD3 ARG A 111       3.699  -5.679  -0.646  1.00 95.99           H  
ATOM   1852  NE  ARG A 111       3.610  -6.361   1.326  1.00 95.99           N  
ATOM   1853  HE  ARG A 111       4.589  -6.596   1.413  1.00 95.99           H  
ATOM   1854  NH1 ARG A 111       1.623  -5.933   2.422  1.00 95.99           N  
ATOM   1855 HH11 ARG A 111       1.174  -5.879   3.325  1.00 95.99           H  
ATOM   1856 HH12 ARG A 111       1.119  -6.245   1.603  1.00 95.99           H  
ATOM   1857  NH2 ARG A 111       3.494  -6.085   3.579  1.00 95.99           N  
ATOM   1858 HH21 ARG A 111       4.494  -6.230   3.586  1.00 95.99           H  
ATOM   1859 HH22 ARG A 111       2.949  -5.922   4.414  1.00 95.99           H  
ATOM   1860  CZ  ARG A 111       2.913  -6.111   2.420  1.00 95.99           C  
ATOM   1861  N   MET A 112       0.955  -6.383  -4.314  1.00 95.61           N  
ATOM   1862  H   MET A 112       1.082  -5.605  -3.683  1.00 95.61           H  
ATOM   1863  CA  MET A 112       0.825  -6.091  -5.739  1.00 95.61           C  
ATOM   1864  HA  MET A 112       0.569  -6.998  -6.287  1.00 95.61           H  
ATOM   1865  C   MET A 112       2.151  -5.554  -6.263  1.00 95.61           C  
ATOM   1866  CB  MET A 112      -0.287  -5.070  -5.976  1.00 95.61           C  
ATOM   1867  HB2 MET A 112      -0.048  -4.162  -5.421  1.00 95.61           H  
ATOM   1868  HB3 MET A 112      -0.328  -4.828  -7.038  1.00 95.61           H  
ATOM   1869  O   MET A 112       2.747  -4.673  -5.641  1.00 95.61           O  
ATOM   1870  CG  MET A 112      -1.664  -5.577  -5.549  1.00 95.61           C  
ATOM   1871  HG2 MET A 112      -1.653  -5.807  -4.484  1.00 95.61           H  
ATOM   1872  HG3 MET A 112      -1.882  -6.493  -6.098  1.00 95.61           H  
ATOM   1873  SD  MET A 112      -3.001  -4.399  -5.868  1.00 95.61           S  
ATOM   1874  CE  MET A 112      -2.439  -2.937  -4.960  1.00 95.61           C  
ATOM   1875  HE1 MET A 112      -2.171  -3.215  -3.941  1.00 95.61           H  
ATOM   1876  HE2 MET A 112      -1.579  -2.495  -5.463  1.00 95.61           H  
ATOM   1877  HE3 MET A 112      -3.243  -2.200  -4.947  1.00 95.61           H  
ATOM   1878  N   LEU A 113       2.607  -6.045  -7.410  1.00 95.61           N  
ATOM   1879  H   LEU A 113       2.104  -6.807  -7.841  1.00 95.61           H  
ATOM   1880  CA  LEU A 113       3.847  -5.584  -8.028  1.00 95.61           C  
ATOM   1881  HA  LEU A 113       4.578  -5.416  -7.237  1.00 95.61           H  
ATOM   1882  C   LEU A 113       3.639  -4.258  -8.772  1.00 95.61           C  
ATOM   1883  CB  LEU A 113       4.370  -6.704  -8.938  1.00 95.61           C  
ATOM   1884  HB2 LEU A 113       3.619  -6.928  -9.696  1.00 95.61           H  
ATOM   1885  HB3 LEU A 113       4.519  -7.595  -8.329  1.00 95.61           H  
ATOM   1886  O   LEU A 113       3.179  -4.248  -9.910  1.00 95.61           O  
ATOM   1887  CG  LEU A 113       5.693  -6.359  -9.639  1.00 95.61           C  
ATOM   1888  HG  LEU A 113       5.575  -5.476 -10.267  1.00 95.61           H  
ATOM   1889  CD1 LEU A 113       6.798  -6.096  -8.623  1.00 95.61           C  
ATOM   1890 HD11 LEU A 113       6.589  -5.185  -8.062  1.00 95.61           H  
ATOM   1891 HD12 LEU A 113       7.750  -5.968  -9.137  1.00 95.61           H  
ATOM   1892 HD13 LEU A 113       6.868  -6.930  -7.924  1.00 95.61           H  
ATOM   1893  CD2 LEU A 113       6.114  -7.524 -10.524  1.00 95.61           C  
ATOM   1894 HD21 LEU A 113       6.188  -8.433  -9.928  1.00 95.61           H  
ATOM   1895 HD22 LEU A 113       7.083  -7.316 -10.977  1.00 95.61           H  
ATOM   1896 HD23 LEU A 113       5.373  -7.659 -11.312  1.00 95.61           H  
ATOM   1897  N   ALA A 114       3.986  -3.125  -8.162  1.00 93.40           N  
ATOM   1898  H   ALA A 114       4.422  -3.170  -7.252  1.00 93.40           H  
ATOM   1899  CA  ALA A 114       3.856  -1.819  -8.815  1.00 93.40           C  
ATOM   1900  HA  ALA A 114       2.919  -1.796  -9.371  1.00 93.40           H  
ATOM   1901  C   ALA A 114       4.986  -1.554  -9.824  1.00 93.40           C  
ATOM   1902  CB  ALA A 114       3.787  -0.734  -7.738  1.00 93.40           C  
ATOM   1903  HB1 ALA A 114       4.686  -0.746  -7.122  1.00 93.40           H  
ATOM   1904  HB2 ALA A 114       3.688   0.245  -8.207  1.00 93.40           H  
ATOM   1905  HB3 ALA A 114       2.912  -0.919  -7.115  1.00 93.40           H  
ATOM   1906  O   ALA A 114       4.764  -0.909 -10.851  1.00 93.40           O  
ATOM   1907  N   SER A 115       6.191  -2.049  -9.537  1.00 93.53           N  
ATOM   1908  H   SER A 115       6.303  -2.528  -8.655  1.00 93.53           H  
ATOM   1909  CA  SER A 115       7.339  -2.078 -10.448  1.00 93.53           C  
ATOM   1910  HA  SER A 115       7.001  -2.357 -11.446  1.00 93.53           H  
ATOM   1911  C   SER A 115       8.362  -3.104  -9.966  1.00 93.53           C  
ATOM   1912  CB  SER A 115       8.011  -0.697 -10.506  1.00 93.53           C  
ATOM   1913  HB2 SER A 115       7.262   0.075 -10.680  1.00 93.53           H  
ATOM   1914  HB3 SER A 115       8.711  -0.685 -11.342  1.00 93.53           H  
ATOM   1915  O   SER A 115       8.307  -3.525  -8.816  1.00 93.53           O  
ATOM   1916  OG  SER A 115       8.729  -0.414  -9.317  1.00 93.53           O  
ATOM   1917  HG  SER A 115       8.098  -0.211  -8.623  1.00 93.53           H  
ATOM   1918  N   ALA A 116       9.378  -3.406 -10.773  1.00 95.28           N  
ATOM   1919  H   ALA A 116       9.310  -3.151 -11.748  1.00 95.28           H  
ATOM   1920  CA  ALA A 116      10.509  -4.255 -10.389  1.00 95.28           C  
ATOM   1921  HA  ALA A 116      10.140  -5.268 -10.228  1.00 95.28           H  
ATOM   1922  C   ALA A 116      11.249  -3.840  -9.094  1.00 95.28           C  
ATOM   1923  CB  ALA A 116      11.477  -4.267 -11.576  1.00 95.28           C  
ATOM   1924  HB1 ALA A 116      12.351  -4.867 -11.323  1.00 95.28           H  
ATOM   1925  HB2 ALA A 116      10.987  -4.711 -12.443  1.00 95.28           H  
ATOM   1926  HB3 ALA A 116      11.802  -3.254 -11.813  1.00 95.28           H  
ATOM   1927  O   ALA A 116      12.115  -4.573  -8.631  1.00 95.28           O  
ATOM   1928  N   ARG A 117      10.946  -2.666  -8.518  1.00 94.46           N  
ATOM   1929  H   ARG A 117      10.195  -2.132  -8.931  1.00 94.46           H  
ATOM   1930  CA  ARG A 117      11.539  -2.153  -7.273  1.00 94.46           C  
ATOM   1931  HA  ARG A 117      12.113  -2.945  -6.792  1.00 94.46           H  
ATOM   1932  C   ARG A 117      10.513  -1.708  -6.233  1.00 94.46           C  
ATOM   1933  CB  ARG A 117      12.478  -0.987  -7.603  1.00 94.46           C  
ATOM   1934  HB2 ARG A 117      12.920  -0.617  -6.678  1.00 94.46           H  
ATOM   1935  HB3 ARG A 117      11.901  -0.182  -8.058  1.00 94.46           H  
ATOM   1936  O   ARG A 117      10.895  -1.136  -5.220  1.00 94.46           O  
ATOM   1937  CG  ARG A 117      13.609  -1.402  -8.544  1.00 94.46           C  
ATOM   1938  HG2 ARG A 117      14.168  -2.227  -8.101  1.00 94.46           H  
ATOM   1939  HG3 ARG A 117      13.204  -1.717  -9.506  1.00 94.46           H  
ATOM   1940  CD  ARG A 117      14.535  -0.211  -8.761  1.00 94.46           C  
ATOM   1941  HD2 ARG A 117      13.955   0.615  -9.173  1.00 94.46           H  
ATOM   1942  HD3 ARG A 117      14.950   0.086  -7.797  1.00 94.46           H  
ATOM   1943  NE  ARG A 117      15.622  -0.566  -9.684  1.00 94.46           N  
ATOM   1944  HE  ARG A 117      15.625  -1.516 -10.026  1.00 94.46           H  
ATOM   1945  NH1 ARG A 117      16.714   1.443  -9.627  1.00 94.46           N  
ATOM   1946 HH11 ARG A 117      16.037   1.744  -8.941  1.00 94.46           H  
ATOM   1947 HH12 ARG A 117      17.563   1.960  -9.807  1.00 94.46           H  
ATOM   1948  NH2 ARG A 117      17.536  -0.232 -10.862  1.00 94.46           N  
ATOM   1949 HH21 ARG A 117      18.313   0.342 -11.157  1.00 94.46           H  
ATOM   1950 HH22 ARG A 117      17.497  -1.190 -11.179  1.00 94.46           H  
ATOM   1951  CZ  ARG A 117      16.614   0.216 -10.058  1.00 94.46           C  
ATOM   1952  N   GLU A 118       9.221  -1.892  -6.482  1.00 95.52           N  
ATOM   1953  H   GLU A 118       8.938  -2.453  -7.272  1.00 95.52           H  
ATOM   1954  CA  GLU A 118       8.195  -1.414  -5.558  1.00 95.52           C  
ATOM   1955  HA  GLU A 118       8.619  -1.402  -4.554  1.00 95.52           H  
ATOM   1956  C   GLU A 118       6.995  -2.353  -5.528  1.00 95.52           C  
ATOM   1957  CB  GLU A 118       7.796   0.034  -5.898  1.00 95.52           C  
ATOM   1958  HB2 GLU A 118       7.268   0.048  -6.851  1.00 95.52           H  
ATOM   1959  HB3 GLU A 118       8.707   0.624  -6.002  1.00 95.52           H  
ATOM   1960  O   GLU A 118       6.407  -2.687  -6.561  1.00 95.52           O  
ATOM   1961  CG  GLU A 118       6.923   0.691  -4.811  1.00 95.52           C  
ATOM   1962  HG2 GLU A 118       5.940   0.219  -4.810  1.00 95.52           H  
ATOM   1963  HG3 GLU A 118       7.385   0.519  -3.839  1.00 95.52           H  
ATOM   1964  CD  GLU A 118       6.755   2.210  -5.021  1.00 95.52           C  
ATOM   1965  OE1 GLU A 118       6.657   2.962  -4.016  1.00 95.52           O  
ATOM   1966  OE2 GLU A 118       6.735   2.645  -6.193  1.00 95.52           O  
ATOM   1967  N   LEU A 119       6.613  -2.732  -4.312  1.00 96.49           N  
ATOM   1968  H   LEU A 119       7.140  -2.382  -3.524  1.00 96.49           H  
ATOM   1969  CA  LEU A 119       5.377  -3.434  -4.017  1.00 96.49           C  
ATOM   1970  HA  LEU A 119       4.958  -3.822  -4.946  1.00 96.49           H  
ATOM   1971  C   LEU A 119       4.348  -2.472  -3.419  1.00 96.49           C  
ATOM   1972  CB  LEU A 119       5.642  -4.626  -3.079  1.00 96.49           C  
ATOM   1973  HB2 LEU A 119       5.988  -4.249  -2.116  1.00 96.49           H  
ATOM   1974  HB3 LEU A 119       4.698  -5.144  -2.908  1.00 96.49           H  
ATOM   1975  O   LEU A 119       4.672  -1.435  -2.837  1.00 96.49           O  
ATOM   1976  CG  LEU A 119       6.677  -5.644  -3.573  1.00 96.49           C  
ATOM   1977  HG  LEU A 119       7.632  -5.145  -3.735  1.00 96.49           H  
ATOM   1978  CD1 LEU A 119       6.876  -6.710  -2.502  1.00 96.49           C  
ATOM   1979 HD11 LEU A 119       5.934  -7.210  -2.279  1.00 96.49           H  
ATOM   1980 HD12 LEU A 119       7.254  -6.248  -1.590  1.00 96.49           H  
ATOM   1981 HD13 LEU A 119       7.605  -7.449  -2.835  1.00 96.49           H  
ATOM   1982  CD2 LEU A 119       6.234  -6.317  -4.869  1.00 96.49           C  
ATOM   1983 HD21 LEU A 119       6.975  -7.064  -5.154  1.00 96.49           H  
ATOM   1984 HD22 LEU A 119       6.182  -5.574  -5.665  1.00 96.49           H  
ATOM   1985 HD23 LEU A 119       5.263  -6.796  -4.742  1.00 96.49           H  
ATOM   1986  N   GLN A 120       3.084  -2.856  -3.519  1.00 95.60           N  
ATOM   1987  H   GLN A 120       2.892  -3.685  -4.062  1.00 95.60           H  
ATOM   1988  CA  GLN A 120       1.963  -2.217  -2.839  1.00 95.60           C  
ATOM   1989  HA  GLN A 120       2.335  -1.454  -2.154  1.00 95.60           H  
ATOM   1990  C   GLN A 120       1.211  -3.238  -1.991  1.00 95.60           C  
ATOM   1991  CB  GLN A 120       1.056  -1.532  -3.865  1.00 95.60           C  
ATOM   1992  HB2 GLN A 120       0.123  -1.243  -3.382  1.00 95.60           H  
ATOM   1993  HB3 GLN A 120       0.830  -2.219  -4.680  1.00 95.60           H  
ATOM   1994  O   GLN A 120       1.257  -4.441  -2.257  1.00 95.60           O  
ATOM   1995  CG  GLN A 120       1.742  -0.279  -4.424  1.00 95.60           C  
ATOM   1996  HG2 GLN A 120       2.668  -0.558  -4.928  1.00 95.60           H  
ATOM   1997  HG3 GLN A 120       2.002   0.383  -3.598  1.00 95.60           H  
ATOM   1998  CD  GLN A 120       0.867   0.502  -5.392  1.00 95.60           C  
ATOM   1999  NE2 GLN A 120       1.395   1.539  -6.005  1.00 95.60           N  
ATOM   2000 HE21 GLN A 120       0.753   2.113  -6.533  1.00 95.60           H  
ATOM   2001 HE22 GLN A 120       2.357   1.796  -5.835  1.00 95.60           H  
ATOM   2002  OE1 GLN A 120      -0.302   0.234  -5.601  1.00 95.60           O  
ATOM   2003  N   LYS A 121       0.514  -2.777  -0.949  1.00 95.13           N  
ATOM   2004  H   LYS A 121       0.431  -1.777  -0.831  1.00 95.13           H  
ATOM   2005  CA  LYS A 121      -0.294  -3.666  -0.104  1.00 95.13           C  
ATOM   2006  HA  LYS A 121       0.327  -4.506   0.207  1.00 95.13           H  
ATOM   2007  C   LYS A 121      -1.471  -4.205  -0.914  1.00 95.13           C  
ATOM   2008  CB  LYS A 121      -0.766  -2.904   1.140  1.00 95.13           C  
ATOM   2009  HB2 LYS A 121      -1.425  -2.094   0.829  1.00 95.13           H  
ATOM   2010  HB3 LYS A 121       0.100  -2.476   1.645  1.00 95.13           H  
ATOM   2011  O   LYS A 121      -2.176  -3.404  -1.512  1.00 95.13           O  
ATOM   2012  CG  LYS A 121      -1.499  -3.839   2.120  1.00 95.13           C  
ATOM   2013  HG2 LYS A 121      -2.372  -4.278   1.637  1.00 95.13           H  
ATOM   2014  HG3 LYS A 121      -0.830  -4.651   2.403  1.00 95.13           H  
ATOM   2015  CD  LYS A 121      -1.935  -3.111   3.396  1.00 95.13           C  
ATOM   2016  HD2 LYS A 121      -2.361  -3.832   4.094  1.00 95.13           H  
ATOM   2017  HD3 LYS A 121      -1.054  -2.663   3.856  1.00 95.13           H  
ATOM   2018  CE  LYS A 121      -2.954  -2.013   3.122  1.00 95.13           C  
ATOM   2019  HE2 LYS A 121      -3.168  -1.465   4.040  1.00 95.13           H  
ATOM   2020  HE3 LYS A 121      -2.525  -1.298   2.420  1.00 95.13           H  
ATOM   2021  NZ  LYS A 121      -4.201  -2.551   2.563  1.00 95.13           N  
ATOM   2022  HZ1 LYS A 121      -4.654  -1.838   2.009  1.00 95.13           H  
ATOM   2023  HZ2 LYS A 121      -4.126  -3.381   1.992  1.00 95.13           H  
ATOM   2024  HZ3 LYS A 121      -4.892  -2.741   3.275  1.00 95.13           H  
ATOM   2025  N   GLY A 122      -1.684  -5.523  -0.887  1.00 94.29           N  
ATOM   2026  H   GLY A 122      -1.022  -6.110  -0.399  1.00 94.29           H  
ATOM   2027  CA  GLY A 122      -2.747  -6.213  -1.631  1.00 94.29           C  
ATOM   2028  HA2 GLY A 122      -2.303  -7.034  -2.194  1.00 94.29           H  
ATOM   2029  HA3 GLY A 122      -3.198  -5.535  -2.355  1.00 94.29           H  
ATOM   2030  C   GLY A 122      -3.880  -6.804  -0.776  1.00 94.29           C  
ATOM   2031  O   GLY A 122      -4.757  -7.464  -1.316  1.00 94.29           O  
ATOM   2032  N   ASN A 123      -3.852  -6.649   0.550  1.00 94.84           N  
ATOM   2033  H   ASN A 123      -3.086  -6.131   0.955  1.00 94.84           H  
ATOM   2034  CA  ASN A 123      -4.978  -7.017   1.427  1.00 94.84           C  
ATOM   2035  HA  ASN A 123      -5.603  -7.772   0.951  1.00 94.84           H  
ATOM   2036  C   ASN A 123      -5.841  -5.793   1.720  1.00 94.84           C  
ATOM   2037  CB  ASN A 123      -4.457  -7.546   2.765  1.00 94.84           C  
ATOM   2038  HB2 ASN A 123      -5.295  -7.806   3.411  1.00 94.84           H  
ATOM   2039  HB3 ASN A 123      -3.911  -6.726   3.233  1.00 94.84           H  
ATOM   2040  O   ASN A 123      -5.319  -4.686   1.679  1.00 94.84           O  
ATOM   2041  CG  ASN A 123      -3.539  -8.734   2.647  1.00 94.84           C  
ATOM   2042  ND2 ASN A 123      -4.072  -9.935   2.683  1.00 94.84           N  
ATOM   2043 HD21 ASN A 123      -3.472 -10.747   2.671  1.00 94.84           H  
ATOM   2044 HD22 ASN A 123      -5.064 -10.037   2.844  1.00 94.84           H  
ATOM   2045  OD1 ASN A 123      -2.339  -8.574   2.528  1.00 94.84           O  
ATOM   2046  N   GLU A 124      -7.072  -5.993   2.164  1.00 92.41           N  
ATOM   2047  H   GLU A 124      -7.462  -6.925   2.187  1.00 92.41           H  
ATOM   2048  CA  GLU A 124      -7.926  -4.959   2.757  1.00 92.41           C  
ATOM   2049  HA  GLU A 124      -7.362  -4.039   2.913  1.00 92.41           H  
ATOM   2050  C   GLU A 124      -8.405  -5.426   4.130  1.00 92.41           C  
ATOM   2051  CB  GLU A 124      -9.094  -4.628   1.824  1.00 92.41           C  
ATOM   2052  HB2 GLU A 124      -9.771  -3.939   2.331  1.00 92.41           H  
ATOM   2053  HB3 GLU A 124      -9.630  -5.544   1.574  1.00 92.41           H  
ATOM   2054  O   GLU A 124      -8.474  -6.633   4.388  1.00 92.41           O  
ATOM   2055  CG  GLU A 124      -8.552  -3.956   0.557  1.00 92.41           C  
ATOM   2056  HG2 GLU A 124      -7.892  -4.646   0.031  1.00 92.41           H  
ATOM   2057  HG3 GLU A 124      -7.959  -3.093   0.857  1.00 92.41           H  
ATOM   2058  CD  GLU A 124      -9.646  -3.511  -0.411  1.00 92.41           C  
ATOM   2059  OE1 GLU A 124      -9.353  -2.528  -1.129  1.00 92.41           O  
ATOM   2060  OE2 GLU A 124     -10.700  -4.177  -0.447  1.00 92.41           O  
ATOM   2061  N   LEU A 125      -8.664  -4.474   5.027  1.00 95.87           N  
ATOM   2062  H   LEU A 125      -8.684  -3.513   4.720  1.00 95.87           H  
ATOM   2063  CA  LEU A 125      -9.318  -4.774   6.294  1.00 95.87           C  
ATOM   2064  HA  LEU A 125      -8.919  -5.706   6.694  1.00 95.87           H  
ATOM   2065  C   LEU A 125     -10.810  -4.953   6.020  1.00 95.87           C  
ATOM   2066  CB  LEU A 125      -9.048  -3.648   7.304  1.00 95.87           C  
ATOM   2067  HB2 LEU A 125      -9.351  -2.705   6.849  1.00 95.87           H  
ATOM   2068  HB3 LEU A 125      -7.978  -3.612   7.509  1.00 95.87           H  
ATOM   2069  O   LEU A 125     -11.438  -4.072   5.443  1.00 95.87           O  
ATOM   2070  CG  LEU A 125      -9.804  -3.805   8.639  1.00 95.87           C  
ATOM   2071  HG  LEU A 125     -10.874  -3.900   8.456  1.00 95.87           H  
ATOM   2072  CD1 LEU A 125      -9.318  -5.019   9.432  1.00 95.87           C  
ATOM   2073 HD11 LEU A 125      -8.251  -4.934   9.636  1.00 95.87           H  
ATOM   2074 HD12 LEU A 125      -9.854  -5.065  10.380  1.00 95.87           H  
ATOM   2075 HD13 LEU A 125      -9.529  -5.941   8.890  1.00 95.87           H  
ATOM   2076  CD2 LEU A 125      -9.575  -2.563   9.492  1.00 95.87           C  
ATOM   2077 HD21 LEU A 125      -8.517  -2.461   9.732  1.00 95.87           H  
ATOM   2078 HD22 LEU A 125     -10.133  -2.658  10.424  1.00 95.87           H  
ATOM   2079 HD23 LEU A 125      -9.937  -1.680   8.965  1.00 95.87           H  
ATOM   2080  N   VAL A 126     -11.366  -6.074   6.465  1.00 94.62           N  
ATOM   2081  H   VAL A 126     -10.798  -6.740   6.968  1.00 94.62           H  
ATOM   2082  CA  VAL A 126     -12.805  -6.329   6.417  1.00 94.62           C  
ATOM   2083  HA  VAL A 126     -13.303  -5.558   5.829  1.00 94.62           H  
ATOM   2084  C   VAL A 126     -13.324  -6.262   7.840  1.00 94.62           C  
ATOM   2085  CB  VAL A 126     -13.118  -7.684   5.761  1.00 94.62           C  
ATOM   2086  HB  VAL A 126     -12.661  -8.485   6.342  1.00 94.62           H  
ATOM   2087  O   VAL A 126     -12.902  -7.052   8.683  1.00 94.62           O  
ATOM   2088  CG1 VAL A 126     -14.631  -7.923   5.695  1.00 94.62           C  
ATOM   2089 HG11 VAL A 126     -15.055  -7.967   6.698  1.00 94.62           H  
ATOM   2090 HG12 VAL A 126     -14.836  -8.873   5.200  1.00 94.62           H  
ATOM   2091 HG13 VAL A 126     -15.116  -7.121   5.138  1.00 94.62           H  
ATOM   2092  CG2 VAL A 126     -12.559  -7.745   4.333  1.00 94.62           C  
ATOM   2093 HG21 VAL A 126     -12.821  -8.699   3.874  1.00 94.62           H  
ATOM   2094 HG22 VAL A 126     -11.473  -7.652   4.343  1.00 94.62           H  
ATOM   2095 HG23 VAL A 126     -12.979  -6.936   3.735  1.00 94.62           H  
ATOM   2096  N   LEU A 127     -14.217  -5.311   8.099  1.00 96.09           N  
ATOM   2097  H   LEU A 127     -14.536  -4.719   7.346  1.00 96.09           H  
ATOM   2098  CA  LEU A 127     -14.883  -5.188   9.387  1.00 96.09           C  
ATOM   2099  HA  LEU A 127     -14.249  -5.633  10.153  1.00 96.09           H  
ATOM   2100  C   LEU A 127     -16.226  -5.928   9.373  1.00 96.09           C  
ATOM   2101  CB  LEU A 127     -15.090  -3.710   9.742  1.00 96.09           C  
ATOM   2102  HB2 LEU A 127     -15.610  -3.216   8.920  1.00 96.09           H  
ATOM   2103  HB3 LEU A 127     -15.739  -3.666  10.616  1.00 96.09           H  
ATOM   2104  O   LEU A 127     -16.960  -5.838   8.387  1.00 96.09           O  
ATOM   2105  CG  LEU A 127     -13.802  -2.936  10.059  1.00 96.09           C  
ATOM   2106  HG  LEU A 127     -13.167  -2.881   9.175  1.00 96.09           H  
ATOM   2107  CD1 LEU A 127     -14.192  -1.525  10.476  1.00 96.09           C  
ATOM   2108 HD11 LEU A 127     -14.939  -1.551  11.269  1.00 96.09           H  
ATOM   2109 HD12 LEU A 127     -14.587  -0.978   9.620  1.00 96.09           H  
ATOM   2110 HD13 LEU A 127     -13.307  -1.021  10.864  1.00 96.09           H  
ATOM   2111  CD2 LEU A 127     -12.999  -3.545  11.210  1.00 96.09           C  
ATOM   2112 HD21 LEU A 127     -12.189  -2.880  11.510  1.00 96.09           H  
ATOM   2113 HD22 LEU A 127     -12.556  -4.492  10.902  1.00 96.09           H  
ATOM   2114 HD23 LEU A 127     -13.644  -3.716  12.072  1.00 96.09           H  
ATOM   2115  N   PRO A 128     -16.591  -6.611  10.472  1.00 97.85           N  
ATOM   2116  CA  PRO A 128     -17.958  -7.069  10.691  1.00 97.85           C  
ATOM   2117  HA  PRO A 128     -18.172  -7.860   9.973  1.00 97.85           H  
ATOM   2118  C   PRO A 128     -18.994  -5.945  10.536  1.00 97.85           C  
ATOM   2119  CB  PRO A 128     -17.959  -7.654  12.105  1.00 97.85           C  
ATOM   2120  HB2 PRO A 128     -18.689  -8.457  12.209  1.00 97.85           H  
ATOM   2121  HB3 PRO A 128     -18.148  -6.870  12.837  1.00 97.85           H  
ATOM   2122  O   PRO A 128     -18.761  -4.808  10.954  1.00 97.85           O  
ATOM   2123  CG  PRO A 128     -16.527  -8.164  12.264  1.00 97.85           C  
ATOM   2124  HG2 PRO A 128     -16.441  -9.144  11.795  1.00 97.85           H  
ATOM   2125  HG3 PRO A 128     -16.223  -8.226  13.309  1.00 97.85           H  
ATOM   2126  CD  PRO A 128     -15.689  -7.158  11.478  1.00 97.85           C  
ATOM   2127  HD2 PRO A 128     -15.296  -6.375  12.127  1.00 97.85           H  
ATOM   2128  HD3 PRO A 128     -14.853  -7.673  11.004  1.00 97.85           H  
ATOM   2129  N   SER A 129     -20.169  -6.282   9.997  1.00 97.83           N  
ATOM   2130  H   SER A 129     -20.321  -7.243   9.723  1.00 97.83           H  
ATOM   2131  CA  SER A 129     -21.250  -5.330   9.691  1.00 97.83           C  
ATOM   2132  HA  SER A 129     -20.907  -4.653   8.908  1.00 97.83           H  
ATOM   2133  C   SER A 129     -21.669  -4.469  10.886  1.00 97.83           C  
ATOM   2134  CB  SER A 129     -22.476  -6.085   9.167  1.00 97.83           C  
ATOM   2135  HB2 SER A 129     -22.236  -6.543   8.207  1.00 97.83           H  
ATOM   2136  HB3 SER A 129     -23.300  -5.385   9.026  1.00 97.83           H  
ATOM   2137  O   SER A 129     -21.929  -3.282  10.712  1.00 97.83           O  
ATOM   2138  OG  SER A 129     -22.853  -7.094  10.088  1.00 97.83           O  
ATOM   2139  HG  SER A 129     -23.727  -7.413   9.851  1.00 97.83           H  
ATOM   2140  N   LYS A 130     -21.656  -5.025  12.106  1.00 98.19           N  
ATOM   2141  H   LYS A 130     -21.507  -6.022  12.150  1.00 98.19           H  
ATOM   2142  CA  LYS A 130     -21.976  -4.290  13.342  1.00 98.19           C  
ATOM   2143  HA  LYS A 130     -22.989  -3.899  13.247  1.00 98.19           H  
ATOM   2144  C   LYS A 130     -21.084  -3.061  13.561  1.00 98.19           C  
ATOM   2145  CB  LYS A 130     -21.959  -5.241  14.557  1.00 98.19           C  
ATOM   2146  HB2 LYS A 130     -22.375  -4.704  15.409  1.00 98.19           H  
ATOM   2147  HB3 LYS A 130     -22.612  -6.090  14.353  1.00 98.19           H  
ATOM   2148  O   LYS A 130     -21.573  -2.021  13.990  1.00 98.19           O  
ATOM   2149  CG  LYS A 130     -20.561  -5.761  14.944  1.00 98.19           C  
ATOM   2150  HG2 LYS A 130     -20.138  -6.333  14.118  1.00 98.19           H  
ATOM   2151  HG3 LYS A 130     -19.915  -4.909  15.152  1.00 98.19           H  
ATOM   2152  CD  LYS A 130     -20.589  -6.632  16.209  1.00 98.19           C  
ATOM   2153  HD2 LYS A 130     -21.082  -7.584  16.010  1.00 98.19           H  
ATOM   2154  HD3 LYS A 130     -21.140  -6.098  16.983  1.00 98.19           H  
ATOM   2155  CE  LYS A 130     -19.143  -6.857  16.669  1.00 98.19           C  
ATOM   2156  HE2 LYS A 130     -18.613  -5.924  16.477  1.00 98.19           H  
ATOM   2157  HE3 LYS A 130     -18.674  -7.634  16.064  1.00 98.19           H  
ATOM   2158  NZ  LYS A 130     -19.004  -7.154  18.118  1.00 98.19           N  
ATOM   2159  HZ1 LYS A 130     -19.395  -8.049  18.377  1.00 98.19           H  
ATOM   2160  HZ2 LYS A 130     -18.031  -7.122  18.386  1.00 98.19           H  
ATOM   2161  HZ3 LYS A 130     -19.444  -6.430  18.668  1.00 98.19           H  
ATOM   2162  N   TYR A 131     -19.796  -3.154  13.221  1.00 98.51           N  
ATOM   2163  H   TYR A 131     -19.470  -4.005  12.786  1.00 98.51           H  
ATOM   2164  CA  TYR A 131     -18.854  -2.045  13.372  1.00 98.51           C  
ATOM   2165  HA  TYR A 131     -19.032  -1.545  14.324  1.00 98.51           H  
ATOM   2166  C   TYR A 131     -19.023  -1.010  12.268  1.00 98.51           C  
ATOM   2167  CB  TYR A 131     -17.418  -2.564  13.351  1.00 98.51           C  
ATOM   2168  HB2 TYR A 131     -17.234  -3.037  12.386  1.00 98.51           H  
ATOM   2169  HB3 TYR A 131     -16.742  -1.712  13.420  1.00 98.51           H  
ATOM   2170  O   TYR A 131     -18.899   0.181  12.528  1.00 98.51           O  
ATOM   2171  CG  TYR A 131     -17.079  -3.531  14.461  1.00 98.51           C  
ATOM   2172  CD1 TYR A 131     -17.252  -3.175  15.810  1.00 98.51           C  
ATOM   2173  HD1 TYR A 131     -17.636  -2.200  16.071  1.00 98.51           H  
ATOM   2174  CD2 TYR A 131     -16.592  -4.802  14.130  1.00 98.51           C  
ATOM   2175  HD2 TYR A 131     -16.496  -5.062  13.086  1.00 98.51           H  
ATOM   2176  CE1 TYR A 131     -16.892  -4.075  16.830  1.00 98.51           C  
ATOM   2177  HE1 TYR A 131     -17.009  -3.794  17.867  1.00 98.51           H  
ATOM   2178  CE2 TYR A 131     -16.269  -5.718  15.145  1.00 98.51           C  
ATOM   2179  HE2 TYR A 131     -15.948  -6.722  14.911  1.00 98.51           H  
ATOM   2180  OH  TYR A 131     -16.087  -6.263  17.446  1.00 98.51           O  
ATOM   2181  HH  TYR A 131     -16.088  -5.862  18.319  1.00 98.51           H  
ATOM   2182  CZ  TYR A 131     -16.373  -5.342  16.496  1.00 98.51           C  
ATOM   2183  N   VAL A 132     -19.336  -1.457  11.048  1.00 98.02           N  
ATOM   2184  H   VAL A 132     -19.428  -2.453  10.909  1.00 98.02           H  
ATOM   2185  CA  VAL A 132     -19.648  -0.558   9.931  1.00 98.02           C  
ATOM   2186  HA  VAL A 132     -18.828   0.150   9.811  1.00 98.02           H  
ATOM   2187  C   VAL A 132     -20.901   0.259  10.252  1.00 98.02           C  
ATOM   2188  CB  VAL A 132     -19.807  -1.341   8.613  1.00 98.02           C  
ATOM   2189  HB  VAL A 132     -20.627  -2.052   8.708  1.00 98.02           H  
ATOM   2190  O   VAL A 132     -20.870   1.480  10.123  1.00 98.02           O  
ATOM   2191  CG1 VAL A 132     -20.114  -0.404   7.439  1.00 98.02           C  
ATOM   2192 HG11 VAL A 132     -21.071   0.094   7.590  1.00 98.02           H  
ATOM   2193 HG12 VAL A 132     -19.332   0.350   7.345  1.00 98.02           H  
ATOM   2194 HG13 VAL A 132     -20.176  -0.976   6.513  1.00 98.02           H  
ATOM   2195  CG2 VAL A 132     -18.528  -2.121   8.273  1.00 98.02           C  
ATOM   2196 HG21 VAL A 132     -17.682  -1.437   8.200  1.00 98.02           H  
ATOM   2197 HG22 VAL A 132     -18.653  -2.639   7.322  1.00 98.02           H  
ATOM   2198 HG23 VAL A 132     -18.322  -2.869   9.038  1.00 98.02           H  
ATOM   2199  N   ASN A 133     -21.961  -0.393  10.747  1.00 98.08           N  
ATOM   2200  H   ASN A 133     -21.927  -1.400  10.809  1.00 98.08           H  
ATOM   2201  CA  ASN A 133     -23.188   0.279  11.176  1.00 98.08           C  
ATOM   2202  HA  ASN A 133     -23.584   0.855  10.340  1.00 98.08           H  
ATOM   2203  C   ASN A 133     -22.923   1.270  12.318  1.00 98.08           C  
ATOM   2204  CB  ASN A 133     -24.232  -0.772  11.592  1.00 98.08           C  
ATOM   2205  HB2 ASN A 133     -24.357  -1.504  10.794  1.00 98.08           H  
ATOM   2206  HB3 ASN A 133     -23.916  -1.288  12.498  1.00 98.08           H  
ATOM   2207  O   ASN A 133     -23.304   2.432  12.234  1.00 98.08           O  
ATOM   2208  CG  ASN A 133     -25.579  -0.105  11.816  1.00 98.08           C  
ATOM   2209  ND2 ASN A 133     -26.198  -0.255  12.964  1.00 98.08           N  
ATOM   2210 HD21 ASN A 133     -25.804  -0.760  13.745  1.00 98.08           H  
ATOM   2211 HD22 ASN A 133     -27.059   0.264  13.059  1.00 98.08           H  
ATOM   2212  OD1 ASN A 133     -26.075   0.574  10.940  1.00 98.08           O  
ATOM   2213  N   PHE A 134     -22.196   0.835  13.351  1.00 98.63           N  
ATOM   2214  H   PHE A 134     -21.931  -0.139  13.392  1.00 98.63           H  
ATOM   2215  CA  PHE A 134     -21.813   1.702  14.462  1.00 98.63           C  
ATOM   2216  HA  PHE A 134     -22.715   2.081  14.942  1.00 98.63           H  
ATOM   2217  C   PHE A 134     -21.022   2.934  14.004  1.00 98.63           C  
ATOM   2218  CB  PHE A 134     -21.026   0.882  15.485  1.00 98.63           C  
ATOM   2219  HB2 PHE A 134     -21.700   0.160  15.947  1.00 98.63           H  
ATOM   2220  HB3 PHE A 134     -20.241   0.326  14.972  1.00 98.63           H  
ATOM   2221  O   PHE A 134     -21.371   4.042  14.390  1.00 98.63           O  
ATOM   2222  CG  PHE A 134     -20.389   1.728  16.564  1.00 98.63           C  
ATOM   2223  CD1 PHE A 134     -19.034   2.094  16.455  1.00 98.63           C  
ATOM   2224  HD1 PHE A 134     -18.445   1.754  15.617  1.00 98.63           H  
ATOM   2225  CD2 PHE A 134     -21.160   2.192  17.645  1.00 98.63           C  
ATOM   2226  HD2 PHE A 134     -22.203   1.924  17.729  1.00 98.63           H  
ATOM   2227  CE1 PHE A 134     -18.450   2.917  17.431  1.00 98.63           C  
ATOM   2228  HE1 PHE A 134     -17.410   3.195  17.347  1.00 98.63           H  
ATOM   2229  CE2 PHE A 134     -20.572   3.015  18.619  1.00 98.63           C  
ATOM   2230  HE2 PHE A 134     -21.160   3.366  19.455  1.00 98.63           H  
ATOM   2231  CZ  PHE A 134     -19.219   3.373  18.514  1.00 98.63           C  
ATOM   2232  HZ  PHE A 134     -18.770   3.996  19.274  1.00 98.63           H  
ATOM   2233  N   LEU A 135     -19.996   2.779  13.159  1.00 98.35           N  
ATOM   2234  H   LEU A 135     -19.756   1.847  12.851  1.00 98.35           H  
ATOM   2235  CA  LEU A 135     -19.212   3.914  12.657  1.00 98.35           C  
ATOM   2236  HA  LEU A 135     -18.861   4.506  13.503  1.00 98.35           H  
ATOM   2237  C   LEU A 135     -20.044   4.863  11.794  1.00 98.35           C  
ATOM   2238  CB  LEU A 135     -18.018   3.409  11.837  1.00 98.35           C  
ATOM   2239  HB2 LEU A 135     -18.373   2.650  11.139  1.00 98.35           H  
ATOM   2240  HB3 LEU A 135     -17.628   4.240  11.249  1.00 98.35           H  
ATOM   2241  O   LEU A 135     -19.844   6.077  11.859  1.00 98.35           O  
ATOM   2242  CG  LEU A 135     -16.861   2.838  12.666  1.00 98.35           C  
ATOM   2243  HG  LEU A 135     -17.218   2.029  13.302  1.00 98.35           H  
ATOM   2244  CD1 LEU A 135     -15.821   2.295  11.689  1.00 98.35           C  
ATOM   2245 HD11 LEU A 135     -15.494   3.105  11.036  1.00 98.35           H  
ATOM   2246 HD12 LEU A 135     -14.962   1.908  12.237  1.00 98.35           H  
ATOM   2247 HD13 LEU A 135     -16.261   1.493  11.095  1.00 98.35           H  
ATOM   2248  CD2 LEU A 135     -16.179   3.898  13.538  1.00 98.35           C  
ATOM   2249 HD21 LEU A 135     -15.855   4.740  12.928  1.00 98.35           H  
ATOM   2250 HD22 LEU A 135     -15.315   3.465  14.043  1.00 98.35           H  
ATOM   2251 HD23 LEU A 135     -16.867   4.254  14.305  1.00 98.35           H  
ATOM   2252  N   TYR A 136     -20.974   4.331  10.999  1.00 97.73           N  
ATOM   2253  H   TYR A 136     -21.092   3.328  10.980  1.00 97.73           H  
ATOM   2254  CA  TYR A 136     -21.900   5.151  10.230  1.00 97.73           C  
ATOM   2255  HA  TYR A 136     -21.328   5.831   9.599  1.00 97.73           H  
ATOM   2256  C   TYR A 136     -22.763   6.016  11.156  1.00 97.73           C  
ATOM   2257  CB  TYR A 136     -22.749   4.264   9.313  1.00 97.73           C  
ATOM   2258  HB2 TYR A 136     -22.097   3.763   8.598  1.00 97.73           H  
ATOM   2259  HB3 TYR A 136     -23.247   3.494   9.902  1.00 97.73           H  
ATOM   2260  O   TYR A 136     -22.725   7.239  11.035  1.00 97.73           O  
ATOM   2261  CG  TYR A 136     -23.793   5.056   8.559  1.00 97.73           C  
ATOM   2262  CD1 TYR A 136     -25.126   5.074   9.014  1.00 97.73           C  
ATOM   2263  HD1 TYR A 136     -25.419   4.491   9.875  1.00 97.73           H  
ATOM   2264  CD2 TYR A 136     -23.415   5.827   7.443  1.00 97.73           C  
ATOM   2265  HD2 TYR A 136     -22.388   5.824   7.110  1.00 97.73           H  
ATOM   2266  CE1 TYR A 136     -26.084   5.862   8.352  1.00 97.73           C  
ATOM   2267  HE1 TYR A 136     -27.106   5.886   8.700  1.00 97.73           H  
ATOM   2268  CE2 TYR A 136     -24.372   6.616   6.778  1.00 97.73           C  
ATOM   2269  HE2 TYR A 136     -24.082   7.220   5.931  1.00 97.73           H  
ATOM   2270  OH  TYR A 136     -26.628   7.397   6.589  1.00 97.73           O  
ATOM   2271  HH  TYR A 136     -26.226   7.898   5.875  1.00 97.73           H  
ATOM   2272  CZ  TYR A 136     -25.709   6.634   7.234  1.00 97.73           C  
ATOM   2273  N   LEU A 137     -23.451   5.409  12.128  1.00 98.03           N  
ATOM   2274  H   LEU A 137     -23.412   4.402  12.197  1.00 98.03           H  
ATOM   2275  CA  LEU A 137     -24.319   6.135  13.062  1.00 98.03           C  
ATOM   2276  HA  LEU A 137     -25.021   6.744  12.494  1.00 98.03           H  
ATOM   2277  C   LEU A 137     -23.520   7.104  13.943  1.00 98.03           C  
ATOM   2278  CB  LEU A 137     -25.111   5.131  13.920  1.00 98.03           C  
ATOM   2279  HB2 LEU A 137     -24.408   4.480  14.441  1.00 98.03           H  
ATOM   2280  HB3 LEU A 137     -25.667   5.691  14.672  1.00 98.03           H  
ATOM   2281  O   LEU A 137     -23.873   8.275  14.059  1.00 98.03           O  
ATOM   2282  CG  LEU A 137     -26.115   4.257  13.144  1.00 98.03           C  
ATOM   2283  HG  LEU A 137     -25.592   3.693  12.372  1.00 98.03           H  
ATOM   2284  CD1 LEU A 137     -26.762   3.263  14.106  1.00 98.03           C  
ATOM   2285 HD11 LEU A 137     -26.006   2.595  14.519  1.00 98.03           H  
ATOM   2286 HD12 LEU A 137     -27.271   3.796  14.909  1.00 98.03           H  
ATOM   2287 HD13 LEU A 137     -27.511   2.676  13.573  1.00 98.03           H  
ATOM   2288  CD2 LEU A 137     -27.202   5.093  12.472  1.00 98.03           C  
ATOM   2289 HD21 LEU A 137     -27.699   5.727  13.206  1.00 98.03           H  
ATOM   2290 HD22 LEU A 137     -26.788   5.713  11.677  1.00 98.03           H  
ATOM   2291 HD23 LEU A 137     -27.961   4.439  12.041  1.00 98.03           H  
ATOM   2292  N   ALA A 138     -22.387   6.659  14.488  1.00 98.28           N  
ATOM   2293  H   ALA A 138     -22.150   5.684  14.370  1.00 98.28           H  
ATOM   2294  CA  ALA A 138     -21.520   7.480  15.326  1.00 98.28           C  
ATOM   2295  HA  ALA A 138     -22.111   7.867  16.156  1.00 98.28           H  
ATOM   2296  C   ALA A 138     -20.958   8.695  14.568  1.00 98.28           C  
ATOM   2297  CB  ALA A 138     -20.408   6.594  15.897  1.00 98.28           C  
ATOM   2298  HB1 ALA A 138     -19.820   6.159  15.089  1.00 98.28           H  
ATOM   2299  HB2 ALA A 138     -20.845   5.793  16.493  1.00 98.28           H  
ATOM   2300  HB3 ALA A 138     -19.755   7.192  16.533  1.00 98.28           H  
ATOM   2301  O   ALA A 138     -20.955   9.796  15.106  1.00 98.28           O  
ATOM   2302  N   SER A 139     -20.542   8.551  13.303  1.00 97.92           N  
ATOM   2303  H   SER A 139     -20.591   7.636  12.879  1.00 97.92           H  
ATOM   2304  CA  SER A 139     -20.053   9.691  12.499  1.00 97.92           C  
ATOM   2305  HA  SER A 139     -19.343  10.249  13.110  1.00 97.92           H  
ATOM   2306  C   SER A 139     -21.149  10.691  12.100  1.00 97.92           C  
ATOM   2307  CB  SER A 139     -19.289   9.216  11.262  1.00 97.92           C  
ATOM   2308  HB2 SER A 139     -18.423   8.637  11.583  1.00 97.92           H  
ATOM   2309  HB3 SER A 139     -18.934  10.085  10.708  1.00 97.92           H  
ATOM   2310  O   SER A 139     -20.843  11.810  11.687  1.00 97.92           O  
ATOM   2311  OG  SER A 139     -20.094   8.417  10.418  1.00 97.92           O  
ATOM   2312  HG  SER A 139     -20.202   7.571  10.858  1.00 97.92           H  
ATOM   2313  N   HIS A 140     -22.421  10.325  12.271  1.00 97.24           N  
ATOM   2314  H   HIS A 140     -22.610   9.391  12.606  1.00 97.24           H  
ATOM   2315  CA  HIS A 140     -23.581  11.171  11.997  1.00 97.24           C  
ATOM   2316  HA  HIS A 140     -23.238  12.124  11.593  1.00 97.24           H  
ATOM   2317  C   HIS A 140     -24.373  11.524  13.264  1.00 97.24           C  
ATOM   2318  CB  HIS A 140     -24.458  10.511  10.920  1.00 97.24           C  
ATOM   2319  HB2 HIS A 140     -24.756   9.520  11.262  1.00 97.24           H  
ATOM   2320  HB3 HIS A 140     -25.363  11.100  10.773  1.00 97.24           H  
ATOM   2321  O   HIS A 140     -25.483  12.023  13.137  1.00 97.24           O  
ATOM   2322  CG  HIS A 140     -23.762  10.383   9.591  1.00 97.24           C  
ATOM   2323  CD2 HIS A 140     -23.923  11.178   8.490  1.00 97.24           C  
ATOM   2324  HD2 HIS A 140     -24.597  12.019   8.418  1.00 97.24           H  
ATOM   2325  ND1 HIS A 140     -22.822   9.439   9.269  1.00 97.24           N  
ATOM   2326  HD1 HIS A 140     -22.507   8.700   9.881  1.00 97.24           H  
ATOM   2327  CE1 HIS A 140     -22.412   9.663   8.014  1.00 97.24           C  
ATOM   2328  HE1 HIS A 140     -21.664   9.075   7.503  1.00 97.24           H  
ATOM   2329  NE2 HIS A 140     -23.062  10.716   7.484  1.00 97.24           N  
ATOM   2330  N   TYR A 141     -23.813  11.322  14.462  1.00 96.63           N  
ATOM   2331  H   TYR A 141     -22.896  10.900  14.479  1.00 96.63           H  
ATOM   2332  CA  TYR A 141     -24.537  11.330  15.741  1.00 96.63           C  
ATOM   2333  HA  TYR A 141     -25.163  10.438  15.775  1.00 96.63           H  
ATOM   2334  C   TYR A 141     -25.475  12.537  15.964  1.00 96.63           C  
ATOM   2335  CB  TYR A 141     -23.495  11.219  16.862  1.00 96.63           C  
ATOM   2336  HB2 TYR A 141     -22.833  10.381  16.642  1.00 96.63           H  
ATOM   2337  HB3 TYR A 141     -22.889  12.125  16.886  1.00 96.63           H  
ATOM   2338  O   TYR A 141     -26.647  12.359  16.291  1.00 96.63           O  
ATOM   2339  CG  TYR A 141     -24.081  10.966  18.230  1.00 96.63           C  
ATOM   2340  CD1 TYR A 141     -24.152  12.004  19.178  1.00 96.63           C  
ATOM   2341  HD1 TYR A 141     -23.774  12.987  18.940  1.00 96.63           H  
ATOM   2342  CD2 TYR A 141     -24.562   9.682  18.550  1.00 96.63           C  
ATOM   2343  HD2 TYR A 141     -24.527   8.889  17.818  1.00 96.63           H  
ATOM   2344  CE1 TYR A 141     -24.733  11.769  20.438  1.00 96.63           C  
ATOM   2345  HE1 TYR A 141     -24.815  12.571  21.157  1.00 96.63           H  
ATOM   2346  CE2 TYR A 141     -25.124   9.441  19.816  1.00 96.63           C  
ATOM   2347  HE2 TYR A 141     -25.510   8.469  20.086  1.00 96.63           H  
ATOM   2348  OH  TYR A 141     -25.838  10.255  21.940  1.00 96.63           O  
ATOM   2349  HH  TYR A 141     -25.795  11.007  22.536  1.00 96.63           H  
ATOM   2350  CZ  TYR A 141     -25.230  10.486  20.752  1.00 96.63           C  
ATOM   2351  N   GLU A 142     -25.008  13.769  15.724  1.00 93.42           N  
ATOM   2352  H   GLU A 142     -24.012  13.885  15.603  1.00 93.42           H  
ATOM   2353  CA  GLU A 142     -25.824  14.995  15.848  1.00 93.42           C  
ATOM   2354  HA  GLU A 142     -26.622  14.805  16.565  1.00 93.42           H  
ATOM   2355  C   GLU A 142     -26.515  15.420  14.534  1.00 93.42           C  
ATOM   2356  CB  GLU A 142     -24.993  16.172  16.398  1.00 93.42           C  
ATOM   2357  HB2 GLU A 142     -25.688  16.977  16.637  1.00 93.42           H  
ATOM   2358  HB3 GLU A 142     -24.330  16.554  15.622  1.00 93.42           H  
ATOM   2359  O   GLU A 142     -27.132  16.481  14.463  1.00 93.42           O  
ATOM   2360  CG  GLU A 142     -24.192  15.880  17.682  1.00 93.42           C  
ATOM   2361  HG2 GLU A 142     -24.813  15.300  18.365  1.00 93.42           H  
ATOM   2362  HG3 GLU A 142     -23.973  16.834  18.160  1.00 93.42           H  
ATOM   2363  CD  GLU A 142     -22.859  15.156  17.435  1.00 93.42           C  
ATOM   2364  OE1 GLU A 142     -22.165  14.829  18.421  1.00 93.42           O  
ATOM   2365  OE2 GLU A 142     -22.504  14.956  16.248  1.00 93.42           O  
ATOM   2366  N   LYS A 143     -26.361  14.641  13.458  1.00 91.76           N  
ATOM   2367  H   LYS A 143     -25.910  13.750  13.612  1.00 91.76           H  
ATOM   2368  CA  LYS A 143     -26.830  14.942  12.092  1.00 91.76           C  
ATOM   2369  HA  LYS A 143     -27.518  15.786  12.139  1.00 91.76           H  
ATOM   2370  C   LYS A 143     -27.645  13.800  11.475  1.00 91.76           C  
ATOM   2371  CB  LYS A 143     -25.643  15.312  11.191  1.00 91.76           C  
ATOM   2372  HB2 LYS A 143     -26.002  15.457  10.172  1.00 91.76           H  
ATOM   2373  HB3 LYS A 143     -24.935  14.483  11.189  1.00 91.76           H  
ATOM   2374  O   LYS A 143     -27.740  13.719  10.245  1.00 91.76           O  
ATOM   2375  CG  LYS A 143     -24.928  16.598  11.612  1.00 91.76           C  
ATOM   2376  HG2 LYS A 143     -24.514  16.489  12.614  1.00 91.76           H  
ATOM   2377  HG3 LYS A 143     -25.634  17.429  11.599  1.00 91.76           H  
ATOM   2378  CD  LYS A 143     -23.794  16.861  10.619  1.00 91.76           C  
ATOM   2379  HD2 LYS A 143     -24.199  16.911   9.609  1.00 91.76           H  
ATOM   2380  HD3 LYS A 143     -23.084  16.036  10.680  1.00 91.76           H  
ATOM   2381  CE  LYS A 143     -23.091  18.173  10.952  1.00 91.76           C  
ATOM   2382  HE2 LYS A 143     -22.818  18.158  12.007  1.00 91.76           H  
ATOM   2383  HE3 LYS A 143     -23.794  18.993  10.801  1.00 91.76           H  
ATOM   2384  NZ  LYS A 143     -21.887  18.339  10.104  1.00 91.76           N  
ATOM   2385  HZ1 LYS A 143     -21.224  17.608  10.317  1.00 91.76           H  
ATOM   2386  HZ2 LYS A 143     -22.135  18.264   9.128  1.00 91.76           H  
ATOM   2387  HZ3 LYS A 143     -21.454  19.237  10.268  1.00 91.76           H  
ATOM   2388  N   LEU A 144     -28.202  12.916  12.301  1.00 90.65           N  
ATOM   2389  H   LEU A 144     -28.051  13.020  13.294  1.00 90.65           H  
ATOM   2390  CA  LEU A 144     -29.110  11.869  11.846  1.00 90.65           C  
ATOM   2391  HA  LEU A 144     -28.595  11.268  11.097  1.00 90.65           H  
ATOM   2392  C   LEU A 144     -30.333  12.509  11.168  1.00 90.65           C  
ATOM   2393  CB  LEU A 144     -29.503  10.953  13.016  1.00 90.65           C  
ATOM   2394  HB2 LEU A 144     -29.987  11.559  13.782  1.00 90.65           H  
ATOM   2395  HB3 LEU A 144     -30.230  10.227  12.654  1.00 90.65           H  
ATOM   2396  O   LEU A 144     -30.778  13.594  11.545  1.00 90.65           O  
ATOM   2397  CG  LEU A 144     -28.344  10.163  13.654  1.00 90.65           C  
ATOM   2398  HG  LEU A 144     -27.552  10.851  13.948  1.00 90.65           H  
ATOM   2399  CD1 LEU A 144     -28.840   9.468  14.914  1.00 90.65           C  
ATOM   2400 HD11 LEU A 144     -29.233  10.208  15.611  1.00 90.65           H  
ATOM   2401 HD12 LEU A 144     -28.026   8.924  15.393  1.00 90.65           H  
ATOM   2402 HD13 LEU A 144     -29.637   8.770  14.658  1.00 90.65           H  
ATOM   2403  CD2 LEU A 144     -27.773   9.102  12.707  1.00 90.65           C  
ATOM   2404 HD21 LEU A 144     -28.555   8.396  12.430  1.00 90.65           H  
ATOM   2405 HD22 LEU A 144     -26.979   8.557  13.218  1.00 90.65           H  
ATOM   2406 HD23 LEU A 144     -27.356   9.570  11.815  1.00 90.65           H  
ATOM   2407  N   LYS A 145     -30.818  11.873  10.099  1.00 89.93           N  
ATOM   2408  H   LYS A 145     -30.447  10.954   9.903  1.00 89.93           H  
ATOM   2409  CA  LYS A 145     -31.880  12.406   9.223  1.00 89.93           C  
ATOM   2410  HA  LYS A 145     -32.172  13.392   9.584  1.00 89.93           H  
ATOM   2411  C   LYS A 145     -33.176  11.588   9.281  1.00 89.93           C  
ATOM   2412  CB  LYS A 145     -31.369  12.553   7.779  1.00 89.93           C  
ATOM   2413  HB2 LYS A 145     -32.196  12.881   7.149  1.00 89.93           H  
ATOM   2414  HB3 LYS A 145     -31.036  11.579   7.419  1.00 89.93           H  
ATOM   2415  O   LYS A 145     -34.026  11.764   8.411  1.00 89.93           O  
ATOM   2416  CG  LYS A 145     -30.235  13.573   7.626  1.00 89.93           C  
ATOM   2417  HG2 LYS A 145     -29.350  13.224   8.159  1.00 89.93           H  
ATOM   2418  HG3 LYS A 145     -30.550  14.532   8.037  1.00 89.93           H  
ATOM   2419  CD  LYS A 145     -29.904  13.735   6.139  1.00 89.93           C  
ATOM   2420  HD2 LYS A 145     -30.801  14.056   5.609  1.00 89.93           H  
ATOM   2421  HD3 LYS A 145     -29.581  12.771   5.744  1.00 89.93           H  
ATOM   2422  CE  LYS A 145     -28.797  14.771   5.950  1.00 89.93           C  
ATOM   2423  HE2 LYS A 145     -29.134  15.714   6.379  1.00 89.93           H  
ATOM   2424  HE3 LYS A 145     -27.922  14.442   6.510  1.00 89.93           H  
ATOM   2425  NZ  LYS A 145     -28.476  14.931   4.512  1.00 89.93           N  
ATOM   2426  HZ1 LYS A 145     -29.303  15.221   4.010  1.00 89.93           H  
ATOM   2427  HZ2 LYS A 145     -28.167  14.047   4.134  1.00 89.93           H  
ATOM   2428  HZ3 LYS A 145     -27.750  15.621   4.385  1.00 89.93           H  
ATOM   2429  N   GLY A 146     -33.299  10.676  10.244  1.00 89.71           N  
ATOM   2430  H   GLY A 146     -32.615  10.643  10.987  1.00 89.71           H  
ATOM   2431  CA  GLY A 146     -34.505   9.883  10.464  1.00 89.71           C  
ATOM   2432  HA2 GLY A 146     -34.261   9.030  11.097  1.00 89.71           H  
ATOM   2433  HA3 GLY A 146     -34.888   9.507   9.516  1.00 89.71           H  
ATOM   2434  C   GLY A 146     -35.605  10.684  11.157  1.00 89.71           C  
ATOM   2435  O   GLY A 146     -35.431  11.866  11.483  1.00 89.71           O  
ATOM   2436  N   VAL A 147     -36.744  10.031  11.391  1.00 94.10           N  
ATOM   2437  H   VAL A 147     -36.783   9.042  11.190  1.00 94.10           H  
ATOM   2438  CA  VAL A 147     -37.775  10.570  12.290  1.00 94.10           C  
ATOM   2439  HA  VAL A 147     -37.988  11.589  11.967  1.00 94.10           H  
ATOM   2440  C   VAL A 147     -37.230  10.640  13.727  1.00 94.10           C  
ATOM   2441  CB  VAL A 147     -39.093   9.773  12.213  1.00 94.10           C  
ATOM   2442  HB  VAL A 147     -39.793  10.188  12.938  1.00 94.10           H  
ATOM   2443  O   VAL A 147     -36.287   9.912  14.045  1.00 94.10           O  
ATOM   2444  CG1 VAL A 147     -39.726   9.924  10.822  1.00 94.10           C  
ATOM   2445 HG11 VAL A 147     -39.884  10.980  10.603  1.00 94.10           H  
ATOM   2446 HG12 VAL A 147     -39.082   9.483  10.062  1.00 94.10           H  
ATOM   2447 HG13 VAL A 147     -40.689   9.413  10.811  1.00 94.10           H  
ATOM   2448  CG2 VAL A 147     -38.922   8.286  12.509  1.00 94.10           C  
ATOM   2449 HG21 VAL A 147     -39.897   7.801  12.546  1.00 94.10           H  
ATOM   2450 HG22 VAL A 147     -38.324   7.810  11.732  1.00 94.10           H  
ATOM   2451 HG23 VAL A 147     -38.446   8.144  13.479  1.00 94.10           H  
ATOM   2452  N   PRO A 148     -37.749  11.532  14.593  1.00 92.29           N  
ATOM   2453  CA  PRO A 148     -37.207  11.732  15.939  1.00 92.29           C  
ATOM   2454  HA  PRO A 148     -36.225  12.197  15.852  1.00 92.29           H  
ATOM   2455  C   PRO A 148     -37.058  10.444  16.755  1.00 92.29           C  
ATOM   2456  CB  PRO A 148     -38.168  12.712  16.619  1.00 92.29           C  
ATOM   2457  HB2 PRO A 148     -38.988  12.172  17.092  1.00 92.29           H  
ATOM   2458  HB3 PRO A 148     -37.655  13.339  17.348  1.00 92.29           H  
ATOM   2459  O   PRO A 148     -36.021  10.252  17.384  1.00 92.29           O  
ATOM   2460  CG  PRO A 148     -38.712  13.525  15.448  1.00 92.29           C  
ATOM   2461  HG2 PRO A 148     -39.679  13.972  15.681  1.00 92.29           H  
ATOM   2462  HG3 PRO A 148     -37.989  14.289  15.162  1.00 92.29           H  
ATOM   2463  CD  PRO A 148     -38.825  12.481  14.342  1.00 92.29           C  
ATOM   2464  HD2 PRO A 148     -38.734  12.964  13.369  1.00 92.29           H  
ATOM   2465  HD3 PRO A 148     -39.783  11.967  14.425  1.00 92.29           H  
ATOM   2466  N   GLU A 149     -38.045   9.551  16.689  1.00 93.39           N  
ATOM   2467  H   GLU A 149     -38.870   9.774  16.151  1.00 93.39           H  
ATOM   2468  CA  GLU A 149     -38.057   8.278  17.411  1.00 93.39           C  
ATOM   2469  HA  GLU A 149     -37.895   8.465  18.472  1.00 93.39           H  
ATOM   2470  C   GLU A 149     -36.935   7.338  16.937  1.00 93.39           C  
ATOM   2471  CB  GLU A 149     -39.425   7.590  17.227  1.00 93.39           C  
ATOM   2472  HB2 GLU A 149     -39.580   7.351  16.176  1.00 93.39           H  
ATOM   2473  HB3 GLU A 149     -39.387   6.645  17.768  1.00 93.39           H  
ATOM   2474  O   GLU A 149     -36.251   6.726  17.757  1.00 93.39           O  
ATOM   2475  CG  GLU A 149     -40.640   8.376  17.763  1.00 93.39           C  
ATOM   2476  HG2 GLU A 149     -41.471   7.677  17.851  1.00 93.39           H  
ATOM   2477  HG3 GLU A 149     -40.408   8.729  18.769  1.00 93.39           H  
ATOM   2478  CD  GLU A 149     -41.109   9.563  16.894  1.00 93.39           C  
ATOM   2479  OE1 GLU A 149     -41.924  10.364  17.403  1.00 93.39           O  
ATOM   2480  OE2 GLU A 149     -40.658   9.693  15.729  1.00 93.39           O  
ATOM   2481  N   ASP A 150     -36.702   7.267  15.623  1.00 94.65           N  
ATOM   2482  H   ASP A 150     -37.299   7.794  15.002  1.00 94.65           H  
ATOM   2483  CA  ASP A 150     -35.619   6.469  15.035  1.00 94.65           C  
ATOM   2484  HA  ASP A 150     -35.663   5.453  15.427  1.00 94.65           H  
ATOM   2485  C   ASP A 150     -34.250   7.057  15.405  1.00 94.65           C  
ATOM   2486  CB  ASP A 150     -35.751   6.407  13.501  1.00 94.65           C  
ATOM   2487  HB2 ASP A 150     -34.834   5.975  13.101  1.00 94.65           H  
ATOM   2488  HB3 ASP A 150     -35.830   7.420  13.106  1.00 94.65           H  
ATOM   2489  O   ASP A 150     -33.337   6.328  15.786  1.00 94.65           O  
ATOM   2490  CG  ASP A 150     -36.920   5.570  12.965  1.00 94.65           C  
ATOM   2491  OD1 ASP A 150     -37.594   4.870  13.752  1.00 94.65           O  
ATOM   2492  OD2 ASP A 150     -37.138   5.652  11.731  1.00 94.65           O  
ATOM   2493  N   ASN A 151     -34.112   8.388  15.365  1.00 95.55           N  
ATOM   2494  H   ASN A 151     -34.908   8.935  15.071  1.00 95.55           H  
ATOM   2495  CA  ASN A 151     -32.866   9.056  15.746  1.00 95.55           C  
ATOM   2496  HA  ASN A 151     -32.054   8.637  15.151  1.00 95.55           H  
ATOM   2497  C   ASN A 151     -32.524   8.814  17.225  1.00 95.55           C  
ATOM   2498  CB  ASN A 151     -32.967  10.565  15.477  1.00 95.55           C  
ATOM   2499  HB2 ASN A 151     -33.816  10.958  16.036  1.00 95.55           H  
ATOM   2500  HB3 ASN A 151     -32.065  11.047  15.854  1.00 95.55           H  
ATOM   2501  O   ASN A 151     -31.352   8.638  17.553  1.00 95.55           O  
ATOM   2502  CG  ASN A 151     -33.114  10.951  14.016  1.00 95.55           C  
ATOM   2503  ND2 ASN A 151     -33.702  12.095  13.770  1.00 95.55           N  
ATOM   2504 HD21 ASN A 151     -34.133  12.580  14.544  1.00 95.55           H  
ATOM   2505 HD22 ASN A 151     -34.049  12.211  12.828  1.00 95.55           H  
ATOM   2506  OD1 ASN A 151     -32.679  10.293  13.083  1.00 95.55           O  
ATOM   2507  N   GLU A 152     -33.519   8.799  18.118  1.00 95.22           N  
ATOM   2508  H   GLU A 152     -34.461   8.977  17.801  1.00 95.22           H  
ATOM   2509  CA  GLU A 152     -33.316   8.509  19.542  1.00 95.22           C  
ATOM   2510  HA  GLU A 152     -32.529   9.162  19.920  1.00 95.22           H  
ATOM   2511  C   GLU A 152     -32.852   7.058  19.754  1.00 95.22           C  
ATOM   2512  CB  GLU A 152     -34.611   8.820  20.316  1.00 95.22           C  
ATOM   2513  HB2 GLU A 152     -35.373   8.087  20.053  1.00 95.22           H  
ATOM   2514  HB3 GLU A 152     -34.961   9.810  20.022  1.00 95.22           H  
ATOM   2515  O   GLU A 152     -31.920   6.809  20.524  1.00 95.22           O  
ATOM   2516  CG  GLU A 152     -34.393   8.822  21.839  1.00 95.22           C  
ATOM   2517  HG2 GLU A 152     -33.594   9.526  22.071  1.00 95.22           H  
ATOM   2518  HG3 GLU A 152     -34.065   7.830  22.149  1.00 95.22           H  
ATOM   2519  CD  GLU A 152     -35.647   9.201  22.650  1.00 95.22           C  
ATOM   2520  OE1 GLU A 152     -35.481   9.451  23.868  1.00 95.22           O  
ATOM   2521  OE2 GLU A 152     -36.760   9.223  22.080  1.00 95.22           O  
ATOM   2522  N   GLN A 153     -33.427   6.102  19.016  1.00 96.81           N  
ATOM   2523  H   GLN A 153     -34.173   6.366  18.388  1.00 96.81           H  
ATOM   2524  CA  GLN A 153     -32.987   4.702  19.032  1.00 96.81           C  
ATOM   2525  HA  GLN A 153     -32.981   4.349  20.064  1.00 96.81           H  
ATOM   2526  C   GLN A 153     -31.563   4.531  18.488  1.00 96.81           C  
ATOM   2527  CB  GLN A 153     -33.959   3.834  18.223  1.00 96.81           C  
ATOM   2528  HB2 GLN A 153     -33.521   2.844  18.097  1.00 96.81           H  
ATOM   2529  HB3 GLN A 153     -34.106   4.269  17.234  1.00 96.81           H  
ATOM   2530  O   GLN A 153     -30.751   3.831  19.099  1.00 96.81           O  
ATOM   2531  CG  GLN A 153     -35.316   3.678  18.918  1.00 96.81           C  
ATOM   2532  HG2 GLN A 153     -35.172   3.200  19.887  1.00 96.81           H  
ATOM   2533  HG3 GLN A 153     -35.757   4.659  19.093  1.00 96.81           H  
ATOM   2534  CD  GLN A 153     -36.298   2.838  18.108  1.00 96.81           C  
ATOM   2535  NE2 GLN A 153     -37.561   2.851  18.463  1.00 96.81           N  
ATOM   2536 HE21 GLN A 153     -38.173   2.427  17.781  1.00 96.81           H  
ATOM   2537 HE22 GLN A 153     -37.872   3.574  19.096  1.00 96.81           H  
ATOM   2538  OE1 GLN A 153     -35.967   2.112  17.186  1.00 96.81           O  
ATOM   2539  N   ASP A 154     -31.232   5.196  17.382  1.00 97.19           N  
ATOM   2540  H   ASP A 154     -31.963   5.685  16.886  1.00 97.19           H  
ATOM   2541  CA  ASP A 154     -29.894   5.178  16.785  1.00 97.19           C  
ATOM   2542  HA  ASP A 154     -29.596   4.148  16.593  1.00 97.19           H  
ATOM   2543  C   ASP A 154     -28.845   5.797  17.722  1.00 97.19           C  
ATOM   2544  CB  ASP A 154     -29.917   5.953  15.458  1.00 97.19           C  
ATOM   2545  HB2 ASP A 154     -28.896   6.250  15.219  1.00 97.19           H  
ATOM   2546  HB3 ASP A 154     -30.502   6.864  15.587  1.00 97.19           H  
ATOM   2547  O   ASP A 154     -27.743   5.260  17.884  1.00 97.19           O  
ATOM   2548  CG  ASP A 154     -30.454   5.168  14.255  1.00 97.19           C  
ATOM   2549  OD1 ASP A 154     -30.482   3.917  14.324  1.00 97.19           O  
ATOM   2550  OD2 ASP A 154     -30.678   5.829  13.215  1.00 97.19           O  
ATOM   2551  N   GLN A 155     -29.184   6.903  18.390  1.00 97.48           N  
ATOM   2552  H   GLN A 155     -30.089   7.313  18.206  1.00 97.48           H  
ATOM   2553  CA  GLN A 155     -28.320   7.524  19.393  1.00 97.48           C  
ATOM   2554  HA  GLN A 155     -27.338   7.686  18.950  1.00 97.48           H  
ATOM   2555  C   GLN A 155     -28.121   6.605  20.599  1.00 97.48           C  
ATOM   2556  CB  GLN A 155     -28.892   8.879  19.828  1.00 97.48           C  
ATOM   2557  HB2 GLN A 155     -28.396   9.203  20.743  1.00 97.48           H  
ATOM   2558  HB3 GLN A 155     -29.959   8.782  20.028  1.00 97.48           H  
ATOM   2559  O   GLN A 155     -26.982   6.392  21.019  1.00 97.48           O  
ATOM   2560  CG  GLN A 155     -28.650   9.941  18.748  1.00 97.48           C  
ATOM   2561  HG2 GLN A 155     -29.056   9.596  17.797  1.00 97.48           H  
ATOM   2562  HG3 GLN A 155     -27.577  10.078  18.617  1.00 97.48           H  
ATOM   2563  CD  GLN A 155     -29.272  11.293  19.069  1.00 97.48           C  
ATOM   2564  NE2 GLN A 155     -28.874  12.330  18.363  1.00 97.48           N  
ATOM   2565 HE21 GLN A 155     -29.330  13.204  18.585  1.00 97.48           H  
ATOM   2566 HE22 GLN A 155     -28.178  12.219  17.640  1.00 97.48           H  
ATOM   2567  OE1 GLN A 155     -30.095  11.472  19.950  1.00 97.48           O  
ATOM   2568  N   LEU A 156     -29.192   5.990  21.109  1.00 97.76           N  
ATOM   2569  H   LEU A 156     -30.103   6.216  20.735  1.00 97.76           H  
ATOM   2570  CA  LEU A 156     -29.111   5.013  22.195  1.00 97.76           C  
ATOM   2571  HA  LEU A 156     -28.653   5.508  23.052  1.00 97.76           H  
ATOM   2572  C   LEU A 156     -28.223   3.819  21.814  1.00 97.76           C  
ATOM   2573  CB  LEU A 156     -30.536   4.570  22.570  1.00 97.76           C  
ATOM   2574  HB2 LEU A 156     -31.121   5.452  22.829  1.00 97.76           H  
ATOM   2575  HB3 LEU A 156     -31.001   4.111  21.698  1.00 97.76           H  
ATOM   2576  O   LEU A 156     -27.399   3.382  22.622  1.00 97.76           O  
ATOM   2577  CG  LEU A 156     -30.595   3.572  23.739  1.00 97.76           C  
ATOM   2578  HG  LEU A 156     -30.012   2.684  23.492  1.00 97.76           H  
ATOM   2579  CD1 LEU A 156     -30.057   4.174  25.041  1.00 97.76           C  
ATOM   2580 HD11 LEU A 156     -30.572   5.111  25.250  1.00 97.76           H  
ATOM   2581 HD12 LEU A 156     -28.987   4.362  24.948  1.00 97.76           H  
ATOM   2582 HD13 LEU A 156     -30.221   3.483  25.867  1.00 97.76           H  
ATOM   2583  CD2 LEU A 156     -32.038   3.130  23.974  1.00 97.76           C  
ATOM   2584 HD21 LEU A 156     -32.429   2.668  23.067  1.00 97.76           H  
ATOM   2585 HD22 LEU A 156     -32.085   2.407  24.789  1.00 97.76           H  
ATOM   2586 HD23 LEU A 156     -32.654   3.995  24.218  1.00 97.76           H  
ATOM   2587  N   PHE A 157     -28.333   3.322  20.578  1.00 98.32           N  
ATOM   2588  H   PHE A 157     -29.051   3.696  19.974  1.00 98.32           H  
ATOM   2589  CA  PHE A 157     -27.466   2.265  20.063  1.00 98.32           C  
ATOM   2590  HA  PHE A 157     -27.567   1.394  20.711  1.00 98.32           H  
ATOM   2591  C   PHE A 157     -25.991   2.684  20.083  1.00 98.32           C  
ATOM   2592  CB  PHE A 157     -27.907   1.865  18.646  1.00 98.32           C  
ATOM   2593  HB2 PHE A 157     -27.970   2.753  18.017  1.00 98.32           H  
ATOM   2594  HB3 PHE A 157     -28.908   1.437  18.695  1.00 98.32           H  
ATOM   2595  O   PHE A 157     -25.147   1.921  20.560  1.00 98.32           O  
ATOM   2596  CG  PHE A 157     -26.970   0.872  17.985  1.00 98.32           C  
ATOM   2597  CD1 PHE A 157     -25.922   1.325  17.161  1.00 98.32           C  
ATOM   2598  HD1 PHE A 157     -25.815   2.383  16.970  1.00 98.32           H  
ATOM   2599  CD2 PHE A 157     -27.114  -0.505  18.233  1.00 98.32           C  
ATOM   2600  HD2 PHE A 157     -27.918  -0.853  18.864  1.00 98.32           H  
ATOM   2601  CE1 PHE A 157     -25.018   0.408  16.595  1.00 98.32           C  
ATOM   2602  HE1 PHE A 157     -24.216   0.766  15.967  1.00 98.32           H  
ATOM   2603  CE2 PHE A 157     -26.209  -1.423  17.670  1.00 98.32           C  
ATOM   2604  HE2 PHE A 157     -26.316  -2.477  17.881  1.00 98.32           H  
ATOM   2605  CZ  PHE A 157     -25.158  -0.967  16.855  1.00 98.32           C  
ATOM   2606  HZ  PHE A 157     -24.454  -1.672  16.437  1.00 98.32           H  
ATOM   2607  N   VAL A 158     -25.660   3.888  19.606  1.00 98.36           N  
ATOM   2608  H   VAL A 158     -26.396   4.471  19.232  1.00 98.36           H  
ATOM   2609  CA  VAL A 158     -24.281   4.404  19.629  1.00 98.36           C  
ATOM   2610  HA  VAL A 158     -23.635   3.689  19.121  1.00 98.36           H  
ATOM   2611  C   VAL A 158     -23.763   4.524  21.065  1.00 98.36           C  
ATOM   2612  CB  VAL A 158     -24.188   5.749  18.882  1.00 98.36           C  
ATOM   2613  HB  VAL A 158     -24.976   6.415  19.234  1.00 98.36           H  
ATOM   2614  O   VAL A 158     -22.649   4.083  21.351  1.00 98.36           O  
ATOM   2615  CG1 VAL A 158     -22.836   6.445  19.089  1.00 98.36           C  
ATOM   2616 HG11 VAL A 158     -22.020   5.766  18.844  1.00 98.36           H  
ATOM   2617 HG12 VAL A 158     -22.773   7.331  18.457  1.00 98.36           H  
ATOM   2618 HG13 VAL A 158     -22.749   6.773  20.125  1.00 98.36           H  
ATOM   2619  CG2 VAL A 158     -24.361   5.541  17.374  1.00 98.36           C  
ATOM   2620 HG21 VAL A 158     -25.306   5.037  17.171  1.00 98.36           H  
ATOM   2621 HG22 VAL A 158     -24.382   6.507  16.869  1.00 98.36           H  
ATOM   2622 HG23 VAL A 158     -23.544   4.938  16.977  1.00 98.36           H  
ATOM   2623  N   GLU A 159     -24.570   5.061  21.978  1.00 98.01           N  
ATOM   2624  H   GLU A 159     -25.468   5.411  21.674  1.00 98.01           H  
ATOM   2625  CA  GLU A 159     -24.217   5.233  23.390  1.00 98.01           C  
ATOM   2626  HA  GLU A 159     -23.300   5.819  23.458  1.00 98.01           H  
ATOM   2627  C   GLU A 159     -23.922   3.896  24.087  1.00 98.01           C  
ATOM   2628  CB  GLU A 159     -25.347   6.007  24.094  1.00 98.01           C  
ATOM   2629  HB2 GLU A 159     -26.309   5.570  23.825  1.00 98.01           H  
ATOM   2630  HB3 GLU A 159     -25.237   5.905  25.173  1.00 98.01           H  
ATOM   2631  O   GLU A 159     -22.889   3.751  24.746  1.00 98.01           O  
ATOM   2632  CG  GLU A 159     -25.350   7.503  23.722  1.00 98.01           C  
ATOM   2633  HG2 GLU A 159     -25.429   7.608  22.640  1.00 98.01           H  
ATOM   2634  HG3 GLU A 159     -26.219   7.976  24.180  1.00 98.01           H  
ATOM   2635  CD  GLU A 159     -24.079   8.211  24.207  1.00 98.01           C  
ATOM   2636  OE1 GLU A 159     -23.475   9.053  23.501  1.00 98.01           O  
ATOM   2637  OE2 GLU A 159     -23.571   7.845  25.292  1.00 98.01           O  
ATOM   2638  N   GLN A 160     -24.760   2.879  23.866  1.00 98.34           N  
ATOM   2639  H   GLN A 160     -25.584   3.059  23.311  1.00 98.34           H  
ATOM   2640  CA  GLN A 160     -24.569   1.531  24.417  1.00 98.34           C  
ATOM   2641  HA  GLN A 160     -24.431   1.606  25.496  1.00 98.34           H  
ATOM   2642  C   GLN A 160     -23.329   0.816  23.852  1.00 98.34           C  
ATOM   2643  CB  GLN A 160     -25.830   0.702  24.134  1.00 98.34           C  
ATOM   2644  HB2 GLN A 160     -25.624  -0.346  24.352  1.00 98.34           H  
ATOM   2645  HB3 GLN A 160     -26.083   0.788  23.078  1.00 98.34           H  
ATOM   2646  O   GLN A 160     -22.720  -0.019  24.527  1.00 98.34           O  
ATOM   2647  CG  GLN A 160     -27.025   1.146  24.994  1.00 98.34           C  
ATOM   2648  HG2 GLN A 160     -26.793   0.960  26.043  1.00 98.34           H  
ATOM   2649  HG3 GLN A 160     -27.202   2.215  24.876  1.00 98.34           H  
ATOM   2650  CD  GLN A 160     -28.312   0.407  24.642  1.00 98.34           C  
ATOM   2651  NE2 GLN A 160     -29.365   0.593  25.407  1.00 98.34           N  
ATOM   2652 HE21 GLN A 160     -29.348   1.284  26.143  1.00 98.34           H  
ATOM   2653 HE22 GLN A 160     -30.211   0.139  25.094  1.00 98.34           H  
ATOM   2654  OE1 GLN A 160     -28.402  -0.364  23.700  1.00 98.34           O  
ATOM   2655  N   HIS A 161     -22.914   1.157  22.629  1.00 98.48           N  
ATOM   2656  H   HIS A 161     -23.462   1.836  22.121  1.00 98.48           H  
ATOM   2657  CA  HIS A 161     -21.842   0.466  21.910  1.00 98.48           C  
ATOM   2658  HA  HIS A 161     -21.551  -0.408  22.494  1.00 98.48           H  
ATOM   2659  C   HIS A 161     -20.551   1.280  21.765  1.00 98.48           C  
ATOM   2660  CB  HIS A 161     -22.370  -0.095  20.585  1.00 98.48           C  
ATOM   2661  HB2 HIS A 161     -22.737   0.724  19.966  1.00 98.48           H  
ATOM   2662  HB3 HIS A 161     -21.558  -0.586  20.049  1.00 98.48           H  
ATOM   2663  O   HIS A 161     -19.687   0.905  20.977  1.00 98.48           O  
ATOM   2664  CG  HIS A 161     -23.470  -1.103  20.788  1.00 98.48           C  
ATOM   2665  CD2 HIS A 161     -23.330  -2.431  21.083  1.00 98.48           C  
ATOM   2666  HD2 HIS A 161     -22.393  -2.952  21.207  1.00 98.48           H  
ATOM   2667  ND1 HIS A 161     -24.813  -0.835  20.778  1.00 98.48           N  
ATOM   2668  HD1 HIS A 161     -25.220   0.078  20.633  1.00 98.48           H  
ATOM   2669  CE1 HIS A 161     -25.475  -1.969  21.052  1.00 98.48           C  
ATOM   2670  HE1 HIS A 161     -26.548  -2.052  21.139  1.00 98.48           H  
ATOM   2671  NE2 HIS A 161     -24.607  -2.982  21.230  1.00 98.48           N  
ATOM   2672  N   LYS A 162     -20.333   2.335  22.564  1.00 98.03           N  
ATOM   2673  H   LYS A 162     -21.113   2.663  23.115  1.00 98.03           H  
ATOM   2674  CA  LYS A 162     -19.087   3.141  22.540  1.00 98.03           C  
ATOM   2675  HA  LYS A 162     -19.047   3.681  21.594  1.00 98.03           H  
ATOM   2676  C   LYS A 162     -17.795   2.315  22.605  1.00 98.03           C  
ATOM   2677  CB  LYS A 162     -19.111   4.158  23.693  1.00 98.03           C  
ATOM   2678  HB2 LYS A 162     -18.100   4.528  23.866  1.00 98.03           H  
ATOM   2679  HB3 LYS A 162     -19.467   3.681  24.606  1.00 98.03           H  
ATOM   2680  O   LYS A 162     -16.792   2.681  21.993  1.00 98.03           O  
ATOM   2681  CG  LYS A 162     -19.999   5.355  23.346  1.00 98.03           C  
ATOM   2682  HG2 LYS A 162     -19.603   5.829  22.448  1.00 98.03           H  
ATOM   2683  HG3 LYS A 162     -21.012   5.011  23.137  1.00 98.03           H  
ATOM   2684  CD  LYS A 162     -20.054   6.387  24.478  1.00 98.03           C  
ATOM   2685  HD2 LYS A 162     -20.646   5.983  25.299  1.00 98.03           H  
ATOM   2686  HD3 LYS A 162     -19.050   6.631  24.824  1.00 98.03           H  
ATOM   2687  CE  LYS A 162     -20.725   7.639  23.912  1.00 98.03           C  
ATOM   2688  HE2 LYS A 162     -21.629   7.332  23.385  1.00 98.03           H  
ATOM   2689  HE3 LYS A 162     -20.067   8.108  23.180  1.00 98.03           H  
ATOM   2690  NZ  LYS A 162     -21.126   8.614  24.944  1.00 98.03           N  
ATOM   2691  HZ1 LYS A 162     -21.721   9.297  24.498  1.00 98.03           H  
ATOM   2692  HZ2 LYS A 162     -20.376   9.027  25.480  1.00 98.03           H  
ATOM   2693  HZ3 LYS A 162     -21.834   8.187  25.524  1.00 98.03           H  
ATOM   2694  N   HIS A 163     -17.819   1.176  23.301  1.00 97.75           N  
ATOM   2695  H   HIS A 163     -18.695   0.915  23.730  1.00 97.75           H  
ATOM   2696  CA  HIS A 163     -16.690   0.245  23.391  1.00 97.75           C  
ATOM   2697  HA  HIS A 163     -15.839   0.790  23.799  1.00 97.75           H  
ATOM   2698  C   HIS A 163     -16.240  -0.312  22.024  1.00 97.75           C  
ATOM   2699  CB  HIS A 163     -17.039  -0.880  24.377  1.00 97.75           C  
ATOM   2700  HB2 HIS A 163     -16.157  -1.507  24.511  1.00 97.75           H  
ATOM   2701  HB3 HIS A 163     -17.282  -0.444  25.346  1.00 97.75           H  
ATOM   2702  O   HIS A 163     -15.065  -0.650  21.869  1.00 97.75           O  
ATOM   2703  CG  HIS A 163     -18.186  -1.758  23.940  1.00 97.75           C  
ATOM   2704  CD2 HIS A 163     -18.079  -2.993  23.359  1.00 97.75           C  
ATOM   2705  HD2 HIS A 163     -17.158  -3.509  23.131  1.00 97.75           H  
ATOM   2706  ND1 HIS A 163     -19.535  -1.499  24.090  1.00 97.75           N  
ATOM   2707  HD1 HIS A 163     -19.971  -0.746  24.604  1.00 97.75           H  
ATOM   2708  CE1 HIS A 163     -20.216  -2.545  23.598  1.00 97.75           C  
ATOM   2709  HE1 HIS A 163     -21.291  -2.645  23.617  1.00 97.75           H  
ATOM   2710  NE2 HIS A 163     -19.372  -3.478  23.139  1.00 97.75           N  
ATOM   2711  N   TYR A 164     -17.111  -0.321  21.007  1.00 98.68           N  
ATOM   2712  H   TYR A 164     -18.060  -0.015  21.169  1.00 98.68           H  
ATOM   2713  CA  TYR A 164     -16.769  -0.730  19.642  1.00 98.68           C  
ATOM   2714  HA  TYR A 164     -16.399  -1.755  19.662  1.00 98.68           H  
ATOM   2715  C   TYR A 164     -15.650   0.111  19.028  1.00 98.68           C  
ATOM   2716  CB  TYR A 164     -18.009  -0.675  18.734  1.00 98.68           C  
ATOM   2717  HB2 TYR A 164     -17.662  -0.689  17.701  1.00 98.68           H  
ATOM   2718  HB3 TYR A 164     -18.517   0.280  18.868  1.00 98.68           H  
ATOM   2719  O   TYR A 164     -14.890  -0.421  18.224  1.00 98.68           O  
ATOM   2720  CG  TYR A 164     -19.017  -1.806  18.875  1.00 98.68           C  
ATOM   2721  CD1 TYR A 164     -18.907  -2.784  19.886  1.00 98.68           C  
ATOM   2722  HD1 TYR A 164     -18.110  -2.761  20.614  1.00 98.68           H  
ATOM   2723  CD2 TYR A 164     -20.072  -1.896  17.945  1.00 98.68           C  
ATOM   2724  HD2 TYR A 164     -20.172  -1.141  17.180  1.00 98.68           H  
ATOM   2725  CE1 TYR A 164     -19.848  -3.820  19.982  1.00 98.68           C  
ATOM   2726  HE1 TYR A 164     -19.751  -4.543  20.779  1.00 98.68           H  
ATOM   2727  CE2 TYR A 164     -21.009  -2.944  18.027  1.00 98.68           C  
ATOM   2728  HE2 TYR A 164     -21.841  -2.991  17.339  1.00 98.68           H  
ATOM   2729  OH  TYR A 164     -21.807  -4.907  19.163  1.00 98.68           O  
ATOM   2730  HH  TYR A 164     -21.870  -5.220  20.068  1.00 98.68           H  
ATOM   2731  CZ  TYR A 164     -20.903  -3.899  19.058  1.00 98.68           C  
ATOM   2732  N   LEU A 165     -15.474   1.378  19.425  1.00 98.21           N  
ATOM   2733  H   LEU A 165     -16.112   1.769  20.104  1.00 98.21           H  
ATOM   2734  CA  LEU A 165     -14.323   2.176  18.986  1.00 98.21           C  
ATOM   2735  HA  LEU A 165     -14.363   2.313  17.905  1.00 98.21           H  
ATOM   2736  C   LEU A 165     -12.998   1.473  19.313  1.00 98.21           C  
ATOM   2737  CB  LEU A 165     -14.329   3.543  19.684  1.00 98.21           C  
ATOM   2738  HB2 LEU A 165     -14.344   3.377  20.761  1.00 98.21           H  
ATOM   2739  HB3 LEU A 165     -13.391   4.042  19.439  1.00 98.21           H  
ATOM   2740  O   LEU A 165     -12.123   1.355  18.455  1.00 98.21           O  
ATOM   2741  CG  LEU A 165     -15.467   4.507  19.326  1.00 98.21           C  
ATOM   2742  HG  LEU A 165     -16.432   4.021  19.465  1.00 98.21           H  
ATOM   2743  CD1 LEU A 165     -15.356   5.692  20.280  1.00 98.21           C  
ATOM   2744 HD11 LEU A 165     -15.689   5.396  21.274  1.00 98.21           H  
ATOM   2745 HD12 LEU A 165     -15.960   6.530  19.932  1.00 98.21           H  
ATOM   2746 HD13 LEU A 165     -14.319   6.026  20.335  1.00 98.21           H  
ATOM   2747  CD2 LEU A 165     -15.363   5.040  17.896  1.00 98.21           C  
ATOM   2748 HD21 LEU A 165     -15.353   4.214  17.184  1.00 98.21           H  
ATOM   2749 HD22 LEU A 165     -16.224   5.672  17.683  1.00 98.21           H  
ATOM   2750 HD23 LEU A 165     -14.457   5.637  17.791  1.00 98.21           H  
ATOM   2751  N   LYS A 166     -12.867   0.959  20.542  1.00 97.77           N  
ATOM   2752  H   LYS A 166     -13.677   0.977  21.145  1.00 97.77           H  
ATOM   2753  CA  LYS A 166     -11.662   0.260  21.000  1.00 97.77           C  
ATOM   2754  HA  LYS A 166     -10.793   0.869  20.749  1.00 97.77           H  
ATOM   2755  C   LYS A 166     -11.478  -1.067  20.264  1.00 97.77           C  
ATOM   2756  CB  LYS A 166     -11.724   0.087  22.523  1.00 97.77           C  
ATOM   2757  HB2 LYS A 166     -11.864   1.063  22.987  1.00 97.77           H  
ATOM   2758  HB3 LYS A 166     -12.570  -0.549  22.783  1.00 97.77           H  
ATOM   2759  O   LYS A 166     -10.381  -1.330  19.783  1.00 97.77           O  
ATOM   2760  CG  LYS A 166     -10.436  -0.545  23.063  1.00 97.77           C  
ATOM   2761  HG2 LYS A 166     -10.314  -1.535  22.623  1.00 97.77           H  
ATOM   2762  HG3 LYS A 166      -9.581   0.072  22.788  1.00 97.77           H  
ATOM   2763  CD  LYS A 166     -10.494  -0.691  24.585  1.00 97.77           C  
ATOM   2764  HD2 LYS A 166     -11.390  -1.252  24.851  1.00 97.77           H  
ATOM   2765  HD3 LYS A 166     -10.525   0.294  25.050  1.00 97.77           H  
ATOM   2766  CE  LYS A 166      -9.255  -1.460  25.041  1.00 97.77           C  
ATOM   2767  HE2 LYS A 166      -8.360  -0.888  24.796  1.00 97.77           H  
ATOM   2768  HE3 LYS A 166      -9.213  -2.388  24.471  1.00 97.77           H  
ATOM   2769  NZ  LYS A 166      -9.309  -1.782  26.484  1.00 97.77           N  
ATOM   2770  HZ1 LYS A 166     -10.140  -2.329  26.664  1.00 97.77           H  
ATOM   2771  HZ2 LYS A 166      -9.324  -0.943  27.045  1.00 97.77           H  
ATOM   2772  HZ3 LYS A 166      -8.512  -2.353  26.727  1.00 97.77           H  
ATOM   2773  N   GLU A 167     -12.547  -1.844  20.101  1.00 98.47           N  
ATOM   2774  H   GLU A 167     -13.414  -1.569  20.540  1.00 98.47           H  
ATOM   2775  CA  GLU A 167     -12.505  -3.109  19.353  1.00 98.47           C  
ATOM   2776  HA  GLU A 167     -11.777  -3.777  19.814  1.00 98.47           H  
ATOM   2777  C   GLU A 167     -12.081  -2.897  17.887  1.00 98.47           C  
ATOM   2778  CB  GLU A 167     -13.882  -3.792  19.385  1.00 98.47           C  
ATOM   2779  HB2 GLU A 167     -14.622  -3.126  18.941  1.00 98.47           H  
ATOM   2780  HB3 GLU A 167     -13.823  -4.691  18.771  1.00 98.47           H  
ATOM   2781  O   GLU A 167     -11.295  -3.668  17.338  1.00 98.47           O  
ATOM   2782  CG  GLU A 167     -14.342  -4.195  20.796  1.00 98.47           C  
ATOM   2783  HG2 GLU A 167     -14.446  -3.297  21.404  1.00 98.47           H  
ATOM   2784  HG3 GLU A 167     -13.571  -4.821  21.245  1.00 98.47           H  
ATOM   2785  CD  GLU A 167     -15.678  -4.960  20.808  1.00 98.47           C  
ATOM   2786  OE1 GLU A 167     -16.158  -5.280  21.911  1.00 98.47           O  
ATOM   2787  OE2 GLU A 167     -16.251  -5.237  19.723  1.00 98.47           O  
ATOM   2788  N   ILE A 168     -12.545  -1.820  17.241  1.00 98.53           N  
ATOM   2789  H   ILE A 168     -13.221  -1.235  17.710  1.00 98.53           H  
ATOM   2790  CA  ILE A 168     -12.146  -1.475  15.868  1.00 98.53           C  
ATOM   2791  HA  ILE A 168     -12.283  -2.353  15.237  1.00 98.53           H  
ATOM   2792  C   ILE A 168     -10.656  -1.111  15.809  1.00 98.53           C  
ATOM   2793  CB  ILE A 168     -13.038  -0.341  15.316  1.00 98.53           C  
ATOM   2794  HB  ILE A 168     -13.028   0.484  16.028  1.00 98.53           H  
ATOM   2795  O   ILE A 168      -9.947  -1.569  14.909  1.00 98.53           O  
ATOM   2796  CG1 ILE A 168     -14.492  -0.831  15.130  1.00 98.53           C  
ATOM   2797 HG12 ILE A 168     -14.564  -1.410  14.209  1.00 98.53           H  
ATOM   2798 HG13 ILE A 168     -14.778  -1.494  15.946  1.00 98.53           H  
ATOM   2799  CG2 ILE A 168     -12.500   0.174  13.965  1.00 98.53           C  
ATOM   2800 HG21 ILE A 168     -13.201   0.879  13.519  1.00 98.53           H  
ATOM   2801 HG22 ILE A 168     -11.554   0.696  14.111  1.00 98.53           H  
ATOM   2802 HG23 ILE A 168     -12.352  -0.661  13.280  1.00 98.53           H  
ATOM   2803  CD1 ILE A 168     -15.502   0.324  15.092  1.00 98.53           C  
ATOM   2804 HD11 ILE A 168     -16.517  -0.074  15.067  1.00 98.53           H  
ATOM   2805 HD12 ILE A 168     -15.337   0.934  14.204  1.00 98.53           H  
ATOM   2806 HD13 ILE A 168     -15.396   0.949  15.979  1.00 98.53           H  
ATOM   2807  N   ILE A 169     -10.156  -0.323  16.767  1.00 98.22           N  
ATOM   2808  H   ILE A 169     -10.785   0.023  17.478  1.00 98.22           H  
ATOM   2809  CA  ILE A 169      -8.724   0.004  16.869  1.00 98.22           C  
ATOM   2810  HA  ILE A 169      -8.399   0.424  15.917  1.00 98.22           H  
ATOM   2811  C   ILE A 169      -7.881  -1.259  17.085  1.00 98.22           C  
ATOM   2812  CB  ILE A 169      -8.489   1.055  17.979  1.00 98.22           C  
ATOM   2813  HB  ILE A 169      -9.006   0.722  18.879  1.00 98.22           H  
ATOM   2814  O   ILE A 169      -6.818  -1.395  16.475  1.00 98.22           O  
ATOM   2815  CG1 ILE A 169      -9.073   2.435  17.602  1.00 98.22           C  
ATOM   2816 HG12 ILE A 169      -9.001   3.085  18.474  1.00 98.22           H  
ATOM   2817 HG13 ILE A 169     -10.131   2.331  17.366  1.00 98.22           H  
ATOM   2818  CG2 ILE A 169      -7.000   1.203  18.347  1.00 98.22           C  
ATOM   2819 HG21 ILE A 169      -6.398   1.357  17.452  1.00 98.22           H  
ATOM   2820 HG22 ILE A 169      -6.870   2.048  19.024  1.00 98.22           H  
ATOM   2821 HG23 ILE A 169      -6.653   0.306  18.861  1.00 98.22           H  
ATOM   2822  CD1 ILE A 169      -8.408   3.148  16.418  1.00 98.22           C  
ATOM   2823 HD11 ILE A 169      -7.348   3.314  16.611  1.00 98.22           H  
ATOM   2824 HD12 ILE A 169      -8.532   2.570  15.502  1.00 98.22           H  
ATOM   2825 HD13 ILE A 169      -8.885   4.119  16.285  1.00 98.22           H  
ATOM   2826  N   GLU A 170      -8.356  -2.208  17.891  1.00 98.22           N  
ATOM   2827  H   GLU A 170      -9.214  -2.030  18.394  1.00 98.22           H  
ATOM   2828  CA  GLU A 170      -7.707  -3.506  18.092  1.00 98.22           C  
ATOM   2829  HA  GLU A 170      -6.676  -3.342  18.407  1.00 98.22           H  
ATOM   2830  C   GLU A 170      -7.640  -4.307  16.783  1.00 98.22           C  
ATOM   2831  CB  GLU A 170      -8.416  -4.281  19.213  1.00 98.22           C  
ATOM   2832  HB2 GLU A 170      -8.080  -5.318  19.199  1.00 98.22           H  
ATOM   2833  HB3 GLU A 170      -9.492  -4.261  19.037  1.00 98.22           H  
ATOM   2834  O   GLU A 170      -6.557  -4.757  16.406  1.00 98.22           O  
ATOM   2835  CG  GLU A 170      -8.095  -3.680  20.594  1.00 98.22           C  
ATOM   2836  HG2 GLU A 170      -8.198  -2.595  20.552  1.00 98.22           H  
ATOM   2837  HG3 GLU A 170      -7.050  -3.890  20.822  1.00 98.22           H  
ATOM   2838  CD  GLU A 170      -8.981  -4.207  21.736  1.00 98.22           C  
ATOM   2839  OE1 GLU A 170      -8.781  -3.716  22.876  1.00 98.22           O  
ATOM   2840  OE2 GLU A 170      -9.850  -5.066  21.483  1.00 98.22           O  
ATOM   2841  N   GLN A 171      -8.726  -4.376  16.006  1.00 98.31           N  
ATOM   2842  H   GLN A 171      -9.597  -4.013  16.368  1.00 98.31           H  
ATOM   2843  CA  GLN A 171      -8.713  -5.037  14.692  1.00 98.31           C  
ATOM   2844  HA  GLN A 171      -8.356  -6.058  14.826  1.00 98.31           H  
ATOM   2845  C   GLN A 171      -7.765  -4.361  13.691  1.00 98.31           C  
ATOM   2846  CB  GLN A 171     -10.125  -5.087  14.100  1.00 98.31           C  
ATOM   2847  HB2 GLN A 171     -10.052  -5.436  13.069  1.00 98.31           H  
ATOM   2848  HB3 GLN A 171     -10.573  -4.094  14.100  1.00 98.31           H  
ATOM   2849  O   GLN A 171      -7.053  -5.040  12.943  1.00 98.31           O  
ATOM   2850  CG  GLN A 171     -11.013  -6.059  14.881  1.00 98.31           C  
ATOM   2851  HG2 GLN A 171     -10.509  -7.022  14.967  1.00 98.31           H  
ATOM   2852  HG3 GLN A 171     -11.175  -5.682  15.890  1.00 98.31           H  
ATOM   2853  CD  GLN A 171     -12.363  -6.297  14.224  1.00 98.31           C  
ATOM   2854  NE2 GLN A 171     -13.321  -6.774  14.977  1.00 98.31           N  
ATOM   2855 HE21 GLN A 171     -13.171  -6.885  15.970  1.00 98.31           H  
ATOM   2856 HE22 GLN A 171     -14.225  -6.882  14.539  1.00 98.31           H  
ATOM   2857  OE1 GLN A 171     -12.586  -6.106  13.037  1.00 98.31           O  
ATOM   2858  N   ILE A 172      -7.701  -3.025  13.681  1.00 98.05           N  
ATOM   2859  H   ILE A 172      -8.332  -2.521  14.287  1.00 98.05           H  
ATOM   2860  CA  ILE A 172      -6.733  -2.277  12.865  1.00 98.05           C  
ATOM   2861  HA  ILE A 172      -6.824  -2.610  11.831  1.00 98.05           H  
ATOM   2862  C   ILE A 172      -5.298  -2.591  13.314  1.00 98.05           C  
ATOM   2863  CB  ILE A 172      -7.039  -0.760  12.911  1.00 98.05           C  
ATOM   2864  HB  ILE A 172      -7.130  -0.455  13.954  1.00 98.05           H  
ATOM   2865  O   ILE A 172      -4.415  -2.775  12.470  1.00 98.05           O  
ATOM   2866  CG1 ILE A 172      -8.371  -0.455  12.186  1.00 98.05           C  
ATOM   2867 HG12 ILE A 172      -8.234  -0.576  11.111  1.00 98.05           H  
ATOM   2868 HG13 ILE A 172      -9.135  -1.165  12.503  1.00 98.05           H  
ATOM   2869  CG2 ILE A 172      -5.900   0.058  12.266  1.00 98.05           C  
ATOM   2870 HG21 ILE A 172      -5.721  -0.287  11.248  1.00 98.05           H  
ATOM   2871 HG22 ILE A 172      -6.158   1.117  12.246  1.00 98.05           H  
ATOM   2872 HG23 ILE A 172      -4.986  -0.038  12.852  1.00 98.05           H  
ATOM   2873  CD1 ILE A 172      -8.916   0.953  12.451  1.00 98.05           C  
ATOM   2874 HD11 ILE A 172      -8.948   1.146  13.523  1.00 98.05           H  
ATOM   2875 HD12 ILE A 172      -8.297   1.701  11.955  1.00 98.05           H  
ATOM   2876 HD13 ILE A 172      -9.927   1.030  12.053  1.00 98.05           H  
ATOM   2877  N   SER A 173      -5.060  -2.688  14.624  1.00 98.10           N  
ATOM   2878  H   SER A 173      -5.834  -2.526  15.252  1.00 98.10           H  
ATOM   2879  CA  SER A 173      -3.759  -3.018  15.215  1.00 98.10           C  
ATOM   2880  HA  SER A 173      -3.018  -2.314  14.836  1.00 98.10           H  
ATOM   2881  C   SER A 173      -3.300  -4.423  14.828  1.00 98.10           C  
ATOM   2882  CB  SER A 173      -3.846  -2.858  16.738  1.00 98.10           C  
ATOM   2883  HB2 SER A 173      -4.199  -1.852  16.963  1.00 98.10           H  
ATOM   2884  HB3 SER A 173      -4.563  -3.570  17.146  1.00 98.10           H  
ATOM   2885  O   SER A 173      -2.196  -4.590  14.301  1.00 98.10           O  
ATOM   2886  OG  SER A 173      -2.596  -3.055  17.378  1.00 98.10           O  
ATOM   2887  HG  SER A 173      -2.729  -2.759  18.282  1.00 98.10           H  
ATOM   2888  N   GLU A 174      -4.160  -5.429  14.984  1.00 97.44           N  
ATOM   2889  H   GLU A 174      -5.048  -5.240  15.426  1.00 97.44           H  
ATOM   2890  CA  GLU A 174      -3.887  -6.809  14.572  1.00 97.44           C  
ATOM   2891  HA  GLU A 174      -3.003  -7.182  15.089  1.00 97.44           H  
ATOM   2892  C   GLU A 174      -3.631  -6.918  13.067  1.00 97.44           C  
ATOM   2893  CB  GLU A 174      -5.078  -7.699  14.929  1.00 97.44           C  
ATOM   2894  HB2 GLU A 174      -4.931  -8.664  14.443  1.00 97.44           H  
ATOM   2895  HB3 GLU A 174      -5.992  -7.249  14.543  1.00 97.44           H  
ATOM   2896  O   GLU A 174      -2.659  -7.544  12.629  1.00 97.44           O  
ATOM   2897  CG  GLU A 174      -5.207  -7.933  16.438  1.00 97.44           C  
ATOM   2898  HG2 GLU A 174      -4.264  -8.341  16.801  1.00 97.44           H  
ATOM   2899  HG3 GLU A 174      -5.376  -6.984  16.947  1.00 97.44           H  
ATOM   2900  CD  GLU A 174      -6.343  -8.910  16.770  1.00 97.44           C  
ATOM   2901  OE1 GLU A 174      -6.406  -9.300  17.953  1.00 97.44           O  
ATOM   2902  OE2 GLU A 174      -7.074  -9.307  15.831  1.00 97.44           O  
ATOM   2903  N   PHE A 175      -4.457  -6.256  12.251  1.00 97.07           N  
ATOM   2904  H   PHE A 175      -5.257  -5.788  12.652  1.00 97.07           H  
ATOM   2905  CA  PHE A 175      -4.259  -6.209  10.806  1.00 97.07           C  
ATOM   2906  HA  PHE A 175      -4.243  -7.230  10.426  1.00 97.07           H  
ATOM   2907  C   PHE A 175      -2.919  -5.559  10.444  1.00 97.07           C  
ATOM   2908  CB  PHE A 175      -5.429  -5.466  10.158  1.00 97.07           C  
ATOM   2909  HB2 PHE A 175      -5.465  -4.442  10.530  1.00 97.07           H  
ATOM   2910  HB3 PHE A 175      -6.354  -5.957  10.461  1.00 97.07           H  
ATOM   2911  O   PHE A 175      -2.180  -6.081   9.604  1.00 97.07           O  
ATOM   2912  CG  PHE A 175      -5.360  -5.445   8.645  1.00 97.07           C  
ATOM   2913  CD1 PHE A 175      -4.661  -4.421   7.979  1.00 97.07           C  
ATOM   2914  HD1 PHE A 175      -4.181  -3.643   8.553  1.00 97.07           H  
ATOM   2915  CD2 PHE A 175      -5.990  -6.458   7.902  1.00 97.07           C  
ATOM   2916  HD2 PHE A 175      -6.550  -7.229   8.411  1.00 97.07           H  
ATOM   2917  CE1 PHE A 175      -4.602  -4.403   6.574  1.00 97.07           C  
ATOM   2918  HE1 PHE A 175      -4.088  -3.598   6.071  1.00 97.07           H  
ATOM   2919  CE2 PHE A 175      -5.932  -6.443   6.498  1.00 97.07           C  
ATOM   2920  HE2 PHE A 175      -6.459  -7.196   5.933  1.00 97.07           H  
ATOM   2921  CZ  PHE A 175      -5.246  -5.411   5.834  1.00 97.07           C  
ATOM   2922  HZ  PHE A 175      -5.250  -5.375   4.754  1.00 97.07           H  
ATOM   2923  N   SER A 176      -2.567  -4.447  11.092  1.00 97.11           N  
ATOM   2924  H   SER A 176      -3.211  -4.070  11.772  1.00 97.11           H  
ATOM   2925  CA  SER A 176      -1.299  -3.752  10.870  1.00 97.11           C  
ATOM   2926  HA  SER A 176      -1.241  -3.483   9.815  1.00 97.11           H  
ATOM   2927  C   SER A 176      -0.100  -4.647  11.193  1.00 97.11           C  
ATOM   2928  CB  SER A 176      -1.255  -2.459  11.685  1.00 97.11           C  
ATOM   2929  HB2 SER A 176      -1.256  -2.693  12.750  1.00 97.11           H  
ATOM   2930  HB3 SER A 176      -2.132  -1.854  11.457  1.00 97.11           H  
ATOM   2931  O   SER A 176       0.795  -4.796  10.352  1.00 97.11           O  
ATOM   2932  OG  SER A 176      -0.088  -1.731  11.350  1.00 97.11           O  
ATOM   2933  HG  SER A 176      -0.008  -1.005  11.972  1.00 97.11           H  
ATOM   2934  N   LYS A 177      -0.123  -5.324  12.349  1.00 96.76           N  
ATOM   2935  H   LYS A 177      -0.902  -5.160  12.972  1.00 96.76           H  
ATOM   2936  CA  LYS A 177       0.925  -6.259  12.794  1.00 96.76           C  
ATOM   2937  HA  LYS A 177       1.894  -5.760  12.785  1.00 96.76           H  
ATOM   2938  C   LYS A 177       1.062  -7.482  11.893  1.00 96.76           C  
ATOM   2939  CB  LYS A 177       0.629  -6.727  14.226  1.00 96.76           C  
ATOM   2940  HB2 LYS A 177      -0.398  -7.091  14.279  1.00 96.76           H  
ATOM   2941  HB3 LYS A 177       1.296  -7.552  14.476  1.00 96.76           H  
ATOM   2942  O   LYS A 177       2.168  -7.963  11.696  1.00 96.76           O  
ATOM   2943  CG  LYS A 177       0.838  -5.615  15.260  1.00 96.76           C  
ATOM   2944  HG2 LYS A 177       0.250  -4.740  14.983  1.00 96.76           H  
ATOM   2945  HG3 LYS A 177       1.891  -5.334  15.284  1.00 96.76           H  
ATOM   2946  CD  LYS A 177       0.400  -6.090  16.650  1.00 96.76           C  
ATOM   2947  HD2 LYS A 177      -0.633  -6.434  16.599  1.00 96.76           H  
ATOM   2948  HD3 LYS A 177       1.039  -6.915  16.966  1.00 96.76           H  
ATOM   2949  CE  LYS A 177       0.497  -4.939  17.656  1.00 96.76           C  
ATOM   2950  HE2 LYS A 177      -0.133  -4.123  17.303  1.00 96.76           H  
ATOM   2951  HE3 LYS A 177       1.526  -4.582  17.690  1.00 96.76           H  
ATOM   2952  NZ  LYS A 177       0.051  -5.358  19.007  1.00 96.76           N  
ATOM   2953  HZ1 LYS A 177      -0.913  -5.659  18.982  1.00 96.76           H  
ATOM   2954  HZ2 LYS A 177       0.125  -4.587  19.656  1.00 96.76           H  
ATOM   2955  HZ3 LYS A 177       0.619  -6.118  19.353  1.00 96.76           H  
ATOM   2956  N   ARG A 178      -0.035  -7.978  11.317  1.00 95.78           N  
ATOM   2957  H   ARG A 178      -0.923  -7.605  11.622  1.00 95.78           H  
ATOM   2958  CA  ARG A 178      -0.016  -9.169  10.451  1.00 95.78           C  
ATOM   2959  HA  ARG A 178       0.762  -9.843  10.809  1.00 95.78           H  
ATOM   2960  C   ARG A 178       0.333  -8.862   8.993  1.00 95.78           C  
ATOM   2961  CB  ARG A 178      -1.369  -9.875  10.600  1.00 95.78           C  
ATOM   2962  HB2 ARG A 178      -2.160  -9.213  10.246  1.00 95.78           H  
ATOM   2963  HB3 ARG A 178      -1.538 -10.073  11.658  1.00 95.78           H  
ATOM   2964  O   ARG A 178       0.968  -9.671   8.323  1.00 95.78           O  
ATOM   2965  CG  ARG A 178      -1.426 -11.206   9.836  1.00 95.78           C  
ATOM   2966  HG2 ARG A 178      -0.558 -11.808  10.102  1.00 95.78           H  
ATOM   2967  HG3 ARG A 178      -1.408 -11.023   8.762  1.00 95.78           H  
ATOM   2968  CD  ARG A 178      -2.689 -11.999  10.190  1.00 95.78           C  
ATOM   2969  HD2 ARG A 178      -2.648 -12.969   9.696  1.00 95.78           H  
ATOM   2970  HD3 ARG A 178      -2.692 -12.186  11.264  1.00 95.78           H  
ATOM   2971  NE  ARG A 178      -3.925 -11.275   9.829  1.00 95.78           N  
ATOM   2972  HE  ARG A 178      -4.252 -10.604  10.509  1.00 95.78           H  
ATOM   2973  NH1 ARG A 178      -4.427 -12.395   7.877  1.00 95.78           N  
ATOM   2974 HH11 ARG A 178      -5.089 -12.611   7.145  1.00 95.78           H  
ATOM   2975 HH12 ARG A 178      -3.568 -12.923   7.942  1.00 95.78           H  
ATOM   2976  NH2 ARG A 178      -5.832 -10.850   8.674  1.00 95.78           N  
ATOM   2977 HH21 ARG A 178      -6.494 -11.088   7.949  1.00 95.78           H  
ATOM   2978 HH22 ARG A 178      -6.135 -10.251   9.429  1.00 95.78           H  
ATOM   2979  CZ  ARG A 178      -4.714 -11.511   8.796  1.00 95.78           C  
ATOM   2980  N   VAL A 179      -0.117  -7.722   8.468  1.00 95.65           N  
ATOM   2981  H   VAL A 179      -0.666  -7.131   9.075  1.00 95.65           H  
ATOM   2982  CA  VAL A 179      -0.129  -7.450   7.018  1.00 95.65           C  
ATOM   2983  HA  VAL A 179       0.250  -8.317   6.478  1.00 95.65           H  
ATOM   2984  C   VAL A 179       0.750  -6.266   6.621  1.00 95.65           C  
ATOM   2985  CB  VAL A 179      -1.580  -7.218   6.557  1.00 95.65           C  
ATOM   2986  HB  VAL A 179      -2.025  -6.416   7.146  1.00 95.65           H  
ATOM   2987  O   VAL A 179       1.441  -6.316   5.593  1.00 95.65           O  
ATOM   2988  CG1 VAL A 179      -1.643  -6.776   5.098  1.00 95.65           C  
ATOM   2989 HG11 VAL A 179      -2.697  -6.641   4.855  1.00 95.65           H  
ATOM   2990 HG12 VAL A 179      -1.182  -7.529   4.458  1.00 95.65           H  
ATOM   2991 HG13 VAL A 179      -1.153  -5.812   4.960  1.00 95.65           H  
ATOM   2992  CG2 VAL A 179      -2.439  -8.482   6.714  1.00 95.65           C  
ATOM   2993 HG21 VAL A 179      -3.453  -8.287   6.367  1.00 95.65           H  
ATOM   2994 HG22 VAL A 179      -2.009  -9.305   6.143  1.00 95.65           H  
ATOM   2995 HG23 VAL A 179      -2.495  -8.764   7.766  1.00 95.65           H  
ATOM   2996  N   ILE A 180       0.694  -5.171   7.381  1.00 95.88           N  
ATOM   2997  H   ILE A 180       0.187  -5.215   8.253  1.00 95.88           H  
ATOM   2998  CA  ILE A 180       1.375  -3.918   7.033  1.00 95.88           C  
ATOM   2999  HA  ILE A 180       1.366  -3.811   5.948  1.00 95.88           H  
ATOM   3000  C   ILE A 180       2.845  -3.992   7.459  1.00 95.88           C  
ATOM   3001  CB  ILE A 180       0.631  -2.693   7.620  1.00 95.88           C  
ATOM   3002  HB  ILE A 180       0.656  -2.752   8.708  1.00 95.88           H  
ATOM   3003  O   ILE A 180       3.736  -3.701   6.660  1.00 95.88           O  
ATOM   3004  CG1 ILE A 180      -0.845  -2.688   7.150  1.00 95.88           C  
ATOM   3005 HG12 ILE A 180      -0.869  -2.702   6.060  1.00 95.88           H  
ATOM   3006 HG13 ILE A 180      -1.343  -3.589   7.506  1.00 95.88           H  
ATOM   3007  CG2 ILE A 180       1.337  -1.389   7.203  1.00 95.88           C  
ATOM   3008 HG21 ILE A 180       0.898  -0.544   7.733  1.00 95.88           H  
ATOM   3009 HG22 ILE A 180       1.245  -1.233   6.128  1.00 95.88           H  
ATOM   3010 HG23 ILE A 180       2.393  -1.422   7.472  1.00 95.88           H  
ATOM   3011  CD1 ILE A 180      -1.675  -1.495   7.633  1.00 95.88           C  
ATOM   3012 HD11 ILE A 180      -1.319  -0.576   7.167  1.00 95.88           H  
ATOM   3013 HD12 ILE A 180      -2.717  -1.643   7.350  1.00 95.88           H  
ATOM   3014 HD13 ILE A 180      -1.610  -1.405   8.717  1.00 95.88           H  
ATOM   3015  N   LEU A 181       3.114  -4.484   8.671  1.00 94.35           N  
ATOM   3016  H   LEU A 181       2.331  -4.729   9.261  1.00 94.35           H  
ATOM   3017  CA  LEU A 181       4.455  -4.614   9.251  1.00 94.35           C  
ATOM   3018  HA  LEU A 181       4.329  -5.002  10.262  1.00 94.35           H  
ATOM   3019  C   LEU A 181       5.151  -3.248   9.405  1.00 94.35           C  
ATOM   3020  CB  LEU A 181       5.303  -5.650   8.472  1.00 94.35           C  
ATOM   3021  HB2 LEU A 181       5.639  -5.199   7.538  1.00 94.35           H  
ATOM   3022  HB3 LEU A 181       6.188  -5.869   9.069  1.00 94.35           H  
ATOM   3023  O   LEU A 181       6.259  -3.044   8.905  1.00 94.35           O  
ATOM   3024  CG  LEU A 181       4.625  -6.977   8.098  1.00 94.35           C  
ATOM   3025  HG  LEU A 181       3.801  -6.788   7.411  1.00 94.35           H  
ATOM   3026  CD1 LEU A 181       5.634  -7.878   7.391  1.00 94.35           C  
ATOM   3027 HD11 LEU A 181       5.148  -8.802   7.079  1.00 94.35           H  
ATOM   3028 HD12 LEU A 181       6.073  -7.370   6.532  1.00 94.35           H  
ATOM   3029 HD13 LEU A 181       6.434  -8.142   8.083  1.00 94.35           H  
ATOM   3030  CD2 LEU A 181       4.095  -7.703   9.317  1.00 94.35           C  
ATOM   3031 HD21 LEU A 181       4.886  -7.872  10.048  1.00 94.35           H  
ATOM   3032 HD22 LEU A 181       3.663  -8.663   9.033  1.00 94.35           H  
ATOM   3033 HD23 LEU A 181       3.311  -7.097   9.772  1.00 94.35           H  
ATOM   3034  N   ALA A 182       4.471  -2.277  10.013  1.00 95.77           N  
ATOM   3035  H   ALA A 182       3.574  -2.506  10.417  1.00 95.77           H  
ATOM   3036  CA  ALA A 182       4.969  -0.915  10.214  1.00 95.77           C  
ATOM   3037  HA  ALA A 182       6.040  -0.881  10.016  1.00 95.77           H  
ATOM   3038  C   ALA A 182       4.774  -0.477  11.673  1.00 95.77           C  
ATOM   3039  CB  ALA A 182       4.268   0.020   9.218  1.00 95.77           C  
ATOM   3040  HB1 ALA A 182       3.213   0.115   9.475  1.00 95.77           H  
ATOM   3041  HB2 ALA A 182       4.339  -0.395   8.213  1.00 95.77           H  
ATOM   3042  HB3 ALA A 182       4.734   1.005   9.248  1.00 95.77           H  
ATOM   3043  O   ALA A 182       3.943   0.384  11.950  1.00 95.77           O  
ATOM   3044  N   GLU A 183       5.515  -1.098  12.593  1.00 96.54           N  
ATOM   3045  H   GLU A 183       6.168  -1.812  12.305  1.00 96.54           H  
ATOM   3046  CA  GLU A 183       5.344  -0.929  14.048  1.00 96.54           C  
ATOM   3047  HA  GLU A 183       4.369  -1.312  14.348  1.00 96.54           H  
ATOM   3048  C   GLU A 183       5.375   0.540  14.475  1.00 96.54           C  
ATOM   3049  CB  GLU A 183       6.410  -1.745  14.790  1.00 96.54           C  
ATOM   3050  HB2 GLU A 183       6.357  -1.514  15.854  1.00 96.54           H  
ATOM   3051  HB3 GLU A 183       7.395  -1.468  14.412  1.00 96.54           H  
ATOM   3052  O   GLU A 183       4.388   1.024  15.013  1.00 96.54           O  
ATOM   3053  CG  GLU A 183       6.175  -3.251  14.593  1.00 96.54           C  
ATOM   3054  HG2 GLU A 183       6.148  -3.470  13.526  1.00 96.54           H  
ATOM   3055  HG3 GLU A 183       5.199  -3.508  15.007  1.00 96.54           H  
ATOM   3056  CD  GLU A 183       7.252  -4.132  15.237  1.00 96.54           C  
ATOM   3057  OE1 GLU A 183       7.105  -5.365  15.088  1.00 96.54           O  
ATOM   3058  OE2 GLU A 183       8.230  -3.580  15.782  1.00 96.54           O  
ATOM   3059  N   GLY A 184       6.395   1.306  14.077  1.00 97.25           N  
ATOM   3060  H   GLY A 184       7.221   0.849  13.718  1.00 97.25           H  
ATOM   3061  CA  GLY A 184       6.466   2.730  14.430  1.00 97.25           C  
ATOM   3062  HA2 GLY A 184       6.478   2.815  15.517  1.00 97.25           H  
ATOM   3063  HA3 GLY A 184       7.397   3.146  14.044  1.00 97.25           H  
ATOM   3064  C   GLY A 184       5.302   3.586  13.904  1.00 97.25           C  
ATOM   3065  O   GLY A 184       4.981   4.617  14.490  1.00 97.25           O  
ATOM   3066  N   ASN A 185       4.628   3.177  12.821  1.00 96.84           N  
ATOM   3067  H   ASN A 185       4.838   2.260  12.453  1.00 96.84           H  
ATOM   3068  CA  ASN A 185       3.426   3.875  12.348  1.00 96.84           C  
ATOM   3069  HA  ASN A 185       3.549   4.946  12.513  1.00 96.84           H  
ATOM   3070  C   ASN A 185       2.192   3.452  13.149  1.00 96.84           C  
ATOM   3071  CB  ASN A 185       3.223   3.652  10.839  1.00 96.84           C  
ATOM   3072  HB2 ASN A 185       2.293   4.131  10.535  1.00 96.84           H  
ATOM   3073  HB3 ASN A 185       3.139   2.584  10.636  1.00 96.84           H  
ATOM   3074  O   ASN A 185       1.323   4.282  13.401  1.00 96.84           O  
ATOM   3075  CG  ASN A 185       4.342   4.229   9.993  1.00 96.84           C  
ATOM   3076  ND2 ASN A 185       4.315   4.026   8.704  1.00 96.84           N  
ATOM   3077 HD21 ASN A 185       5.028   4.562   8.231  1.00 96.84           H  
ATOM   3078 HD22 ASN A 185       3.402   3.987   8.272  1.00 96.84           H  
ATOM   3079  OD1 ASN A 185       5.261   4.890  10.442  1.00 96.84           O  
ATOM   3080  N   LEU A 186       2.126   2.186  13.567  1.00 98.07           N  
ATOM   3081  H   LEU A 186       2.921   1.584  13.406  1.00 98.07           H  
ATOM   3082  CA  LEU A 186       1.092   1.700  14.474  1.00 98.07           C  
ATOM   3083  HA  LEU A 186       0.121   1.973  14.060  1.00 98.07           H  
ATOM   3084  C   LEU A 186       1.201   2.375  15.847  1.00 98.07           C  
ATOM   3085  CB  LEU A 186       1.188   0.169  14.566  1.00 98.07           C  
ATOM   3086  HB2 LEU A 186       1.054  -0.250  13.568  1.00 98.07           H  
ATOM   3087  HB3 LEU A 186       2.183  -0.105  14.916  1.00 98.07           H  
ATOM   3088  O   LEU A 186       0.186   2.820  16.371  1.00 98.07           O  
ATOM   3089  CG  LEU A 186       0.171  -0.465  15.527  1.00 98.07           C  
ATOM   3090  HG  LEU A 186       0.347  -0.108  16.542  1.00 98.07           H  
ATOM   3091  CD1 LEU A 186      -1.276  -0.158  15.137  1.00 98.07           C  
ATOM   3092 HD11 LEU A 186      -1.493  -0.518  14.131  1.00 98.07           H  
ATOM   3093 HD12 LEU A 186      -1.944  -0.635  15.854  1.00 98.07           H  
ATOM   3094 HD13 LEU A 186      -1.465   0.914  15.196  1.00 98.07           H  
ATOM   3095  CD2 LEU A 186       0.371  -1.978  15.509  1.00 98.07           C  
ATOM   3096 HD21 LEU A 186      -0.371  -2.441  16.160  1.00 98.07           H  
ATOM   3097 HD22 LEU A 186       1.369  -2.214  15.878  1.00 98.07           H  
ATOM   3098 HD23 LEU A 186       0.252  -2.367  14.497  1.00 98.07           H  
ATOM   3099  N   ASP A 187       2.408   2.544  16.382  1.00 98.10           N  
ATOM   3100  H   ASP A 187       3.194   2.059  15.973  1.00 98.10           H  
ATOM   3101  CA  ASP A 187       2.626   3.221  17.665  1.00 98.10           C  
ATOM   3102  HA  ASP A 187       2.079   2.692  18.445  1.00 98.10           H  
ATOM   3103  C   ASP A 187       2.117   4.666  17.627  1.00 98.10           C  
ATOM   3104  CB  ASP A 187       4.118   3.195  18.025  1.00 98.10           C  
ATOM   3105  HB2 ASP A 187       4.686   3.681  17.231  1.00 98.10           H  
ATOM   3106  HB3 ASP A 187       4.267   3.764  18.942  1.00 98.10           H  
ATOM   3107  O   ASP A 187       1.437   5.114  18.553  1.00 98.10           O  
ATOM   3108  CG  ASP A 187       4.659   1.780  18.246  1.00 98.10           C  
ATOM   3109  OD1 ASP A 187       3.855   0.896  18.622  1.00 98.10           O  
ATOM   3110  OD2 ASP A 187       5.873   1.609  18.004  1.00 98.10           O  
ATOM   3111  N   LYS A 188       2.357   5.381  16.518  1.00 98.19           N  
ATOM   3112  H   LYS A 188       2.933   4.952  15.808  1.00 98.19           H  
ATOM   3113  CA  LYS A 188       1.808   6.729  16.294  1.00 98.19           C  
ATOM   3114  HA  LYS A 188       2.099   7.374  17.123  1.00 98.19           H  
ATOM   3115  C   LYS A 188       0.280   6.732  16.270  1.00 98.19           C  
ATOM   3116  CB  LYS A 188       2.336   7.321  14.983  1.00 98.19           C  
ATOM   3117  HB2 LYS A 188       2.185   6.599  14.180  1.00 98.19           H  
ATOM   3118  HB3 LYS A 188       1.756   8.215  14.757  1.00 98.19           H  
ATOM   3119  O   LYS A 188      -0.325   7.614  16.867  1.00 98.19           O  
ATOM   3120  CG  LYS A 188       3.811   7.731  15.036  1.00 98.19           C  
ATOM   3121  HG2 LYS A 188       3.932   8.550  15.745  1.00 98.19           H  
ATOM   3122  HG3 LYS A 188       4.426   6.892  15.364  1.00 98.19           H  
ATOM   3123  CD  LYS A 188       4.250   8.188  13.640  1.00 98.19           C  
ATOM   3124  HD2 LYS A 188       4.092   7.372  12.935  1.00 98.19           H  
ATOM   3125  HD3 LYS A 188       3.643   9.041  13.337  1.00 98.19           H  
ATOM   3126  CE  LYS A 188       5.729   8.578  13.636  1.00 98.19           C  
ATOM   3127  HE2 LYS A 188       6.314   7.712  13.947  1.00 98.19           H  
ATOM   3128  HE3 LYS A 188       5.880   9.369  14.370  1.00 98.19           H  
ATOM   3129  NZ  LYS A 188       6.149   9.034  12.287  1.00 98.19           N  
ATOM   3130  HZ1 LYS A 188       6.039   8.288  11.615  1.00 98.19           H  
ATOM   3131  HZ2 LYS A 188       5.579   9.810  11.982  1.00 98.19           H  
ATOM   3132  HZ3 LYS A 188       7.116   9.324  12.290  1.00 98.19           H  
ATOM   3133  N   VAL A 189      -0.343   5.752  15.611  1.00 98.17           N  
ATOM   3134  H   VAL A 189       0.226   5.051  15.160  1.00 98.17           H  
ATOM   3135  CA  VAL A 189      -1.809   5.607  15.572  1.00 98.17           C  
ATOM   3136  HA  VAL A 189      -2.250   6.537  15.213  1.00 98.17           H  
ATOM   3137  C   VAL A 189      -2.374   5.368  16.971  1.00 98.17           C  
ATOM   3138  CB  VAL A 189      -2.216   4.476  14.608  1.00 98.17           C  
ATOM   3139  HB  VAL A 189      -1.606   3.594  14.798  1.00 98.17           H  
ATOM   3140  O   VAL A 189      -3.303   6.061  17.378  1.00 98.17           O  
ATOM   3141  CG1 VAL A 189      -3.686   4.059  14.734  1.00 98.17           C  
ATOM   3142 HG11 VAL A 189      -3.883   3.635  15.719  1.00 98.17           H  
ATOM   3143 HG12 VAL A 189      -4.336   4.919  14.577  1.00 98.17           H  
ATOM   3144 HG13 VAL A 189      -3.912   3.290  13.995  1.00 98.17           H  
ATOM   3145  CG2 VAL A 189      -1.979   4.918  13.160  1.00 98.17           C  
ATOM   3146 HG21 VAL A 189      -2.660   5.729  12.902  1.00 98.17           H  
ATOM   3147 HG22 VAL A 189      -0.954   5.267  13.029  1.00 98.17           H  
ATOM   3148 HG23 VAL A 189      -2.144   4.071  12.495  1.00 98.17           H  
ATOM   3149  N   LEU A 190      -1.805   4.429  17.729  1.00 98.26           N  
ATOM   3150  H   LEU A 190      -1.030   3.902  17.351  1.00 98.26           H  
ATOM   3151  CA  LEU A 190      -2.273   4.118  19.082  1.00 98.26           C  
ATOM   3152  HA  LEU A 190      -3.346   3.929  19.055  1.00 98.26           H  
ATOM   3153  C   LEU A 190      -2.079   5.309  20.031  1.00 98.26           C  
ATOM   3154  CB  LEU A 190      -1.552   2.859  19.598  1.00 98.26           C  
ATOM   3155  HB2 LEU A 190      -1.845   2.698  20.635  1.00 98.26           H  
ATOM   3156  HB3 LEU A 190      -0.477   3.040  19.582  1.00 98.26           H  
ATOM   3157  O   LEU A 190      -2.978   5.640  20.799  1.00 98.26           O  
ATOM   3158  CG  LEU A 190      -1.847   1.570  18.803  1.00 98.26           C  
ATOM   3159  HG  LEU A 190      -1.536   1.694  17.766  1.00 98.26           H  
ATOM   3160  CD1 LEU A 190      -1.058   0.403  19.398  1.00 98.26           C  
ATOM   3161 HD11 LEU A 190      -1.367   0.230  20.429  1.00 98.26           H  
ATOM   3162 HD12 LEU A 190      -1.229  -0.496  18.805  1.00 98.26           H  
ATOM   3163 HD13 LEU A 190       0.006   0.636  19.376  1.00 98.26           H  
ATOM   3164  CD2 LEU A 190      -3.331   1.199  18.802  1.00 98.26           C  
ATOM   3165 HD21 LEU A 190      -3.700   1.118  19.824  1.00 98.26           H  
ATOM   3166 HD22 LEU A 190      -3.906   1.957  18.271  1.00 98.26           H  
ATOM   3167 HD23 LEU A 190      -3.476   0.248  18.288  1.00 98.26           H  
ATOM   3168  N   SER A 191      -0.946   6.006  19.921  1.00 98.17           N  
ATOM   3169  H   SER A 191      -0.243   5.670  19.279  1.00 98.17           H  
ATOM   3170  CA  SER A 191      -0.658   7.215  20.702  1.00 98.17           C  
ATOM   3171  HA  SER A 191      -0.758   6.987  21.764  1.00 98.17           H  
ATOM   3172  C   SER A 191      -1.632   8.349  20.375  1.00 98.17           C  
ATOM   3173  CB  SER A 191       0.776   7.685  20.446  1.00 98.17           C  
ATOM   3174  HB2 SER A 191       0.989   8.558  21.063  1.00 98.17           H  
ATOM   3175  HB3 SER A 191       0.893   7.957  19.397  1.00 98.17           H  
ATOM   3176  O   SER A 191      -2.164   8.984  21.283  1.00 98.17           O  
ATOM   3177  OG  SER A 191       1.694   6.661  20.765  1.00 98.17           O  
ATOM   3178  HG  SER A 191       1.654   5.998  20.072  1.00 98.17           H  
ATOM   3179  N   ALA A 192      -1.911   8.576  19.087  1.00 97.98           N  
ATOM   3180  H   ALA A 192      -1.439   8.033  18.378  1.00 97.98           H  
ATOM   3181  CA  ALA A 192      -2.863   9.587  18.641  1.00 97.98           C  
ATOM   3182  HA  ALA A 192      -2.580  10.549  19.070  1.00 97.98           H  
ATOM   3183  C   ALA A 192      -4.288   9.276  19.115  1.00 97.98           C  
ATOM   3184  CB  ALA A 192      -2.790   9.704  17.115  1.00 97.98           C  
ATOM   3185  HB1 ALA A 192      -3.500  10.454  16.767  1.00 97.98           H  
ATOM   3186  HB2 ALA A 192      -3.025   8.743  16.657  1.00 97.98           H  
ATOM   3187  HB3 ALA A 192      -1.787  10.008  16.818  1.00 97.98           H  
ATOM   3188  O   ALA A 192      -4.974  10.187  19.563  1.00 97.98           O  
ATOM   3189  N   TYR A 193      -4.713   8.009  19.079  1.00 98.00           N  
ATOM   3190  H   TYR A 193      -4.102   7.302  18.697  1.00 98.00           H  
ATOM   3191  CA  TYR A 193      -6.016   7.602  19.608  1.00 98.00           C  
ATOM   3192  HA  TYR A 193      -6.792   8.209  19.142  1.00 98.00           H  
ATOM   3193  C   TYR A 193      -6.112   7.833  21.121  1.00 98.00           C  
ATOM   3194  CB  TYR A 193      -6.274   6.131  19.261  1.00 98.00           C  
ATOM   3195  HB2 TYR A 193      -5.491   5.516  19.703  1.00 98.00           H  
ATOM   3196  HB3 TYR A 193      -6.210   6.004  18.180  1.00 98.00           H  
ATOM   3197  O   TYR A 193      -7.056   8.463  21.584  1.00 98.00           O  
ATOM   3198  CG  TYR A 193      -7.625   5.630  19.732  1.00 98.00           C  
ATOM   3199  CD1 TYR A 193      -7.710   4.797  20.866  1.00 98.00           C  
ATOM   3200  HD1 TYR A 193      -6.816   4.517  21.404  1.00 98.00           H  
ATOM   3201  CD2 TYR A 193      -8.800   6.029  19.064  1.00 98.00           C  
ATOM   3202  HD2 TYR A 193      -8.754   6.700  18.218  1.00 98.00           H  
ATOM   3203  CE1 TYR A 193      -8.965   4.347  21.318  1.00 98.00           C  
ATOM   3204  HE1 TYR A 193      -9.028   3.713  22.190  1.00 98.00           H  
ATOM   3205  CE2 TYR A 193     -10.055   5.576  19.511  1.00 98.00           C  
ATOM   3206  HE2 TYR A 193     -10.963   5.884  19.013  1.00 98.00           H  
ATOM   3207  OH  TYR A 193     -11.352   4.303  21.069  1.00 98.00           O  
ATOM   3208  HH  TYR A 193     -11.290   3.794  21.881  1.00 98.00           H  
ATOM   3209  CZ  TYR A 193     -10.140   4.733  20.637  1.00 98.00           C  
ATOM   3210  N   ASN A 194      -5.108   7.398  21.890  1.00 97.31           N  
ATOM   3211  H   ASN A 194      -4.356   6.882  21.457  1.00 97.31           H  
ATOM   3212  CA  ASN A 194      -5.104   7.546  23.349  1.00 97.31           C  
ATOM   3213  HA  ASN A 194      -6.017   7.109  23.752  1.00 97.31           H  
ATOM   3214  C   ASN A 194      -5.089   9.011  23.807  1.00 97.31           C  
ATOM   3215  CB  ASN A 194      -3.893   6.793  23.923  1.00 97.31           C  
ATOM   3216  HB2 ASN A 194      -2.992   7.098  23.392  1.00 97.31           H  
ATOM   3217  HB3 ASN A 194      -3.776   7.062  24.973  1.00 97.31           H  
ATOM   3218  O   ASN A 194      -5.687   9.324  24.828  1.00 97.31           O  
ATOM   3219  CG  ASN A 194      -4.033   5.284  23.863  1.00 97.31           C  
ATOM   3220  ND2 ASN A 194      -2.932   4.572  23.909  1.00 97.31           N  
ATOM   3221 HD21 ASN A 194      -2.032   5.029  23.941  1.00 97.31           H  
ATOM   3222 HD22 ASN A 194      -3.050   3.569  23.876  1.00 97.31           H  
ATOM   3223  OD1 ASN A 194      -5.111   4.716  23.805  1.00 97.31           O  
ATOM   3224  N   LYS A 195      -4.432   9.907  23.059  1.00 97.63           N  
ATOM   3225  H   LYS A 195      -3.918   9.566  22.259  1.00 97.63           H  
ATOM   3226  CA  LYS A 195      -4.404  11.354  23.343  1.00 97.63           C  
ATOM   3227  HA  LYS A 195      -4.147  11.505  24.391  1.00 97.63           H  
ATOM   3228  C   LYS A 195      -5.767  12.037  23.148  1.00 97.63           C  
ATOM   3229  CB  LYS A 195      -3.318  11.992  22.454  1.00 97.63           C  
ATOM   3230  HB2 LYS A 195      -2.365  11.505  22.661  1.00 97.63           H  
ATOM   3231  HB3 LYS A 195      -3.572  11.810  21.409  1.00 97.63           H  
ATOM   3232  O   LYS A 195      -5.972  13.122  23.676  1.00 97.63           O  
ATOM   3233  CG  LYS A 195      -3.150  13.507  22.665  1.00 97.63           C  
ATOM   3234  HG2 LYS A 195      -2.882  13.707  23.702  1.00 97.63           H  
ATOM   3235  HG3 LYS A 195      -4.089  14.010  22.435  1.00 97.63           H  
ATOM   3236  CD  LYS A 195      -2.096  14.108  21.731  1.00 97.63           C  
ATOM   3237  HD2 LYS A 195      -1.105  13.741  21.998  1.00 97.63           H  
ATOM   3238  HD3 LYS A 195      -2.327  13.811  20.708  1.00 97.63           H  
ATOM   3239  CE  LYS A 195      -2.154  15.636  21.842  1.00 97.63           C  
ATOM   3240  HE2 LYS A 195      -1.696  15.939  22.784  1.00 97.63           H  
ATOM   3241  HE3 LYS A 195      -3.202  15.934  21.870  1.00 97.63           H  
ATOM   3242  NZ  LYS A 195      -1.499  16.305  20.690  1.00 97.63           N  
ATOM   3243  HZ1 LYS A 195      -1.497  17.309  20.798  1.00 97.63           H  
ATOM   3244  HZ2 LYS A 195      -0.561  15.968  20.523  1.00 97.63           H  
ATOM   3245  HZ3 LYS A 195      -2.019  16.170  19.835  1.00 97.63           H  
ATOM   3246  N   HIS A 196      -6.651  11.438  22.357  1.00 97.25           N  
ATOM   3247  H   HIS A 196      -6.423  10.523  21.996  1.00 97.25           H  
ATOM   3248  CA  HIS A 196      -7.870  12.068  21.850  1.00 97.25           C  
ATOM   3249  HA  HIS A 196      -7.985  13.065  22.277  1.00 97.25           H  
ATOM   3250  C   HIS A 196      -9.147  11.306  22.216  1.00 97.25           C  
ATOM   3251  CB  HIS A 196      -7.712  12.178  20.328  1.00 97.25           C  
ATOM   3252  HB2 HIS A 196      -7.414  11.205  19.936  1.00 97.25           H  
ATOM   3253  HB3 HIS A 196      -8.669  12.394  19.853  1.00 97.25           H  
ATOM   3254  O   HIS A 196     -10.215  11.650  21.718  1.00 97.25           O  
ATOM   3255  CG  HIS A 196      -6.707  13.209  19.895  1.00 97.25           C  
ATOM   3256  CD2 HIS A 196      -6.770  14.566  20.043  1.00 97.25           C  
ATOM   3257  HD2 HIS A 196      -7.556  15.103  20.554  1.00 97.25           H  
ATOM   3258  ND1 HIS A 196      -5.481  12.924  19.366  1.00 97.25           N  
ATOM   3259  HD1 HIS A 196      -5.132  11.987  19.226  1.00 97.25           H  
ATOM   3260  CE1 HIS A 196      -4.825  14.075  19.180  1.00 97.25           C  
ATOM   3261  HE1 HIS A 196      -3.806  14.144  18.828  1.00 97.25           H  
ATOM   3262  NE2 HIS A 196      -5.579  15.118  19.559  1.00 97.25           N  
ATOM   3263  N   ASN A 197      -9.050  10.249  23.026  1.00 94.30           N  
ATOM   3264  H   ASN A 197      -8.168  10.083  23.488  1.00 94.30           H  
ATOM   3265  CA  ASN A 197     -10.156   9.330  23.314  1.00 94.30           C  
ATOM   3266  HA  ASN A 197     -10.618   9.058  22.364  1.00 94.30           H  
ATOM   3267  C   ASN A 197     -11.283   9.942  24.169  1.00 94.30           C  
ATOM   3268  CB  ASN A 197      -9.592   8.040  23.934  1.00 94.30           C  
ATOM   3269  HB2 ASN A 197     -10.406   7.324  24.041  1.00 94.30           H  
ATOM   3270  HB3 ASN A 197      -8.851   7.610  23.260  1.00 94.30           H  
ATOM   3271  O   ASN A 197     -12.327   9.315  24.327  1.00 94.30           O  
ATOM   3272  CG  ASN A 197      -8.957   8.232  25.303  1.00 94.30           C  
ATOM   3273  ND2 ASN A 197      -8.379   7.194  25.856  1.00 94.30           N  
ATOM   3274 HD21 ASN A 197      -7.928   7.396  26.737  1.00 94.30           H  
ATOM   3275 HD22 ASN A 197      -8.326   6.310  25.371  1.00 94.30           H  
ATOM   3276  OD1 ASN A 197      -8.945   9.288  25.901  1.00 94.30           O  
ATOM   3277  N   ASP A 198     -11.078  11.149  24.690  1.00 95.56           N  
ATOM   3278  H   ASP A 198     -10.181  11.588  24.544  1.00 95.56           H  
ATOM   3279  CA  ASP A 198     -12.033  11.972  25.431  1.00 95.56           C  
ATOM   3280  HA  ASP A 198     -12.710  11.318  25.980  1.00 95.56           H  
ATOM   3281  C   ASP A 198     -12.899  12.864  24.522  1.00 95.56           C  
ATOM   3282  CB  ASP A 198     -11.242  12.812  26.451  1.00 95.56           C  
ATOM   3283  HB2 ASP A 198     -10.665  12.142  27.088  1.00 95.56           H  
ATOM   3284  HB3 ASP A 198     -11.952  13.338  27.089  1.00 95.56           H  
ATOM   3285  O   ASP A 198     -13.839  13.509  24.988  1.00 95.56           O  
ATOM   3286  CG  ASP A 198     -10.284  13.833  25.810  1.00 95.56           C  
ATOM   3287  OD1 ASP A 198      -9.643  13.494  24.783  1.00 95.56           O  
ATOM   3288  OD2 ASP A 198     -10.190  14.954  26.355  1.00 95.56           O  
ATOM   3289  N   LYS A 199     -12.607  12.903  23.216  1.00 96.85           N  
ATOM   3290  H   LYS A 199     -11.807  12.372  22.906  1.00 96.85           H  
ATOM   3291  CA  LYS A 199     -13.366  13.689  22.238  1.00 96.85           C  
ATOM   3292  HA  LYS A 199     -13.444  14.697  22.645  1.00 96.85           H  
ATOM   3293  C   LYS A 199     -14.798  13.175  22.030  1.00 96.85           C  
ATOM   3294  CB  LYS A 199     -12.606  13.732  20.909  1.00 96.85           C  
ATOM   3295  HB2 LYS A 199     -13.268  14.082  20.116  1.00 96.85           H  
ATOM   3296  HB3 LYS A 199     -12.265  12.732  20.641  1.00 96.85           H  
ATOM   3297  O   LYS A 199     -15.084  12.003  22.278  1.00 96.85           O  
ATOM   3298  CG  LYS A 199     -11.428  14.702  21.014  1.00 96.85           C  
ATOM   3299  HG2 LYS A 199     -10.753  14.402  21.815  1.00 96.85           H  
ATOM   3300  HG3 LYS A 199     -11.819  15.695  21.235  1.00 96.85           H  
ATOM   3301  CD  LYS A 199     -10.662  14.730  19.694  1.00 96.85           C  
ATOM   3302  HD2 LYS A 199     -10.064  13.822  19.625  1.00 96.85           H  
ATOM   3303  HD3 LYS A 199     -11.354  14.701  18.853  1.00 96.85           H  
ATOM   3304  CE  LYS A 199      -9.754  15.955  19.609  1.00 96.85           C  
ATOM   3305  HE2 LYS A 199      -9.258  16.086  20.571  1.00 96.85           H  
ATOM   3306  HE3 LYS A 199      -9.005  15.780  18.836  1.00 96.85           H  
ATOM   3307  NZ  LYS A 199     -10.545  17.154  19.270  1.00 96.85           N  
ATOM   3308  HZ1 LYS A 199     -10.960  17.017  18.360  1.00 96.85           H  
ATOM   3309  HZ2 LYS A 199     -11.352  17.235  19.871  1.00 96.85           H  
ATOM   3310  HZ3 LYS A 199     -10.000  18.005  19.260  1.00 96.85           H  
ATOM   3311  N   PRO A 200     -15.703  14.024  21.499  1.00 97.47           N  
ATOM   3312  CA  PRO A 200     -17.054  13.607  21.137  1.00 97.47           C  
ATOM   3313  HA  PRO A 200     -17.592  13.370  22.054  1.00 97.47           H  
ATOM   3314  C   PRO A 200     -17.070  12.387  20.207  1.00 97.47           C  
ATOM   3315  CB  PRO A 200     -17.702  14.825  20.472  1.00 97.47           C  
ATOM   3316  HB2 PRO A 200     -18.772  14.876  20.676  1.00 97.47           H  
ATOM   3317  HB3 PRO A 200     -17.521  14.809  19.397  1.00 97.47           H  
ATOM   3318  O   PRO A 200     -16.234  12.259  19.308  1.00 97.47           O  
ATOM   3319  CG  PRO A 200     -16.950  16.001  21.090  1.00 97.47           C  
ATOM   3320  HG2 PRO A 200     -16.973  16.881  20.447  1.00 97.47           H  
ATOM   3321  HG3 PRO A 200     -17.366  16.228  22.071  1.00 97.47           H  
ATOM   3322  CD  PRO A 200     -15.535  15.451  21.246  1.00 97.47           C  
ATOM   3323  HD2 PRO A 200     -15.037  15.956  22.074  1.00 97.47           H  
ATOM   3324  HD3 PRO A 200     -14.980  15.598  20.320  1.00 97.47           H  
ATOM   3325  N   ILE A 201     -18.072  11.521  20.387  1.00 97.63           N  
ATOM   3326  H   ILE A 201     -18.731  11.717  21.126  1.00 97.63           H  
ATOM   3327  CA  ILE A 201     -18.220  10.241  19.673  1.00 97.63           C  
ATOM   3328  HA  ILE A 201     -17.379   9.611  19.963  1.00 97.63           H  
ATOM   3329  C   ILE A 201     -18.159  10.394  18.150  1.00 97.63           C  
ATOM   3330  CB  ILE A 201     -19.531   9.559  20.135  1.00 97.63           C  
ATOM   3331  HB  ILE A 201     -19.491   9.505  21.223  1.00 97.63           H  
ATOM   3332  O   ILE A 201     -17.516   9.595  17.466  1.00 97.63           O  
ATOM   3333  CG1 ILE A 201     -19.720   8.120  19.627  1.00 97.63           C  
ATOM   3334 HG12 ILE A 201     -19.951   8.130  18.561  1.00 97.63           H  
ATOM   3335 HG13 ILE A 201     -20.572   7.693  20.155  1.00 97.63           H  
ATOM   3336  CG2 ILE A 201     -20.799  10.351  19.767  1.00 97.63           C  
ATOM   3337 HG21 ILE A 201     -20.742  11.383  20.113  1.00 97.63           H  
ATOM   3338 HG22 ILE A 201     -21.669   9.896  20.241  1.00 97.63           H  
ATOM   3339 HG23 ILE A 201     -20.972  10.344  18.691  1.00 97.63           H  
ATOM   3340  CD1 ILE A 201     -18.524   7.205  19.870  1.00 97.63           C  
ATOM   3341 HD11 ILE A 201     -18.150   7.333  20.886  1.00 97.63           H  
ATOM   3342 HD12 ILE A 201     -17.747   7.445  19.145  1.00 97.63           H  
ATOM   3343 HD13 ILE A 201     -18.832   6.170  19.728  1.00 97.63           H  
ATOM   3344  N   ARG A 202     -18.746  11.475  17.629  1.00 97.87           N  
ATOM   3345  H   ARG A 202     -19.297  12.058  18.242  1.00 97.87           H  
ATOM   3346  CA  ARG A 202     -18.696  11.806  16.210  1.00 97.87           C  
ATOM   3347  HA  ARG A 202     -19.041  10.942  15.642  1.00 97.87           H  
ATOM   3348  C   ARG A 202     -17.283  12.066  15.712  1.00 97.87           C  
ATOM   3349  CB  ARG A 202     -19.644  12.978  15.946  1.00 97.87           C  
ATOM   3350  HB2 ARG A 202     -20.663  12.671  16.182  1.00 97.87           H  
ATOM   3351  HB3 ARG A 202     -19.378  13.828  16.574  1.00 97.87           H  
ATOM   3352  O   ARG A 202     -16.896  11.519  14.684  1.00 97.87           O  
ATOM   3353  CG  ARG A 202     -19.559  13.382  14.475  1.00 97.87           C  
ATOM   3354  HG2 ARG A 202     -18.584  13.827  14.276  1.00 97.87           H  
ATOM   3355  HG3 ARG A 202     -19.684  12.503  13.843  1.00 97.87           H  
ATOM   3356  CD  ARG A 202     -20.631  14.401  14.143  1.00 97.87           C  
ATOM   3357  HD2 ARG A 202     -21.607  13.916  14.159  1.00 97.87           H  
ATOM   3358  HD3 ARG A 202     -20.586  15.169  14.915  1.00 97.87           H  
ATOM   3359  NE  ARG A 202     -20.366  14.979  12.826  1.00 97.87           N  
ATOM   3360  HE  ARG A 202     -19.835  14.391  12.199  1.00 97.87           H  
ATOM   3361  NH1 ARG A 202     -20.957  17.117  13.366  1.00 97.87           N  
ATOM   3362 HH11 ARG A 202     -21.424  16.699  14.158  1.00 97.87           H  
ATOM   3363 HH12 ARG A 202     -20.682  18.088  13.418  1.00 97.87           H  
ATOM   3364  NH2 ARG A 202     -19.649  16.668  11.565  1.00 97.87           N  
ATOM   3365 HH21 ARG A 202     -19.104  15.894  11.212  1.00 97.87           H  
ATOM   3366 HH22 ARG A 202     -19.075  17.483  11.726  1.00 97.87           H  
ATOM   3367  CZ  ARG A 202     -20.346  16.260  12.587  1.00 97.87           C  
ATOM   3368  N   GLU A 203     -16.503  12.859  16.441  1.00 97.95           N  
ATOM   3369  H   GLU A 203     -16.839  13.166  17.342  1.00 97.95           H  
ATOM   3370  CA  GLU A 203     -15.129  13.179  16.050  1.00 97.95           C  
ATOM   3371  HA  GLU A 203     -15.138  13.522  15.016  1.00 97.95           H  
ATOM   3372  C   GLU A 203     -14.231  11.932  16.112  1.00 97.95           C  
ATOM   3373  CB  GLU A 203     -14.590  14.318  16.935  1.00 97.95           C  
ATOM   3374  HB2 GLU A 203     -14.443  13.956  17.953  1.00 97.95           H  
ATOM   3375  HB3 GLU A 203     -15.317  15.130  16.950  1.00 97.95           H  
ATOM   3376  O   GLU A 203     -13.391  11.727  15.232  1.00 97.95           O  
ATOM   3377  CG  GLU A 203     -13.262  14.853  16.377  1.00 97.95           C  
ATOM   3378  HG2 GLU A 203     -12.536  14.040  16.367  1.00 97.95           H  
ATOM   3379  HG3 GLU A 203     -13.419  15.172  15.347  1.00 97.95           H  
ATOM   3380  CD  GLU A 203     -12.649  16.019  17.165  1.00 97.95           C  
ATOM   3381  OE1 GLU A 203     -11.477  16.357  16.873  1.00 97.95           O  
ATOM   3382  OE2 GLU A 203     -13.226  16.530  18.148  1.00 97.95           O  
ATOM   3383  N   LEU A 204     -14.438  11.063  17.109  1.00 98.30           N  
ATOM   3384  H   LEU A 204     -15.128  11.299  17.808  1.00 98.30           H  
ATOM   3385  CA  LEU A 204     -13.751   9.773  17.203  1.00 98.30           C  
ATOM   3386  HA  LEU A 204     -12.675   9.943  17.190  1.00 98.30           H  
ATOM   3387  C   LEU A 204     -14.069   8.880  15.995  1.00 98.30           C  
ATOM   3388  CB  LEU A 204     -14.143   9.067  18.516  1.00 98.30           C  
ATOM   3389  HB2 LEU A 204     -13.738   8.055  18.502  1.00 98.30           H  
ATOM   3390  HB3 LEU A 204     -15.229   8.986  18.562  1.00 98.30           H  
ATOM   3391  O   LEU A 204     -13.153   8.359  15.357  1.00 98.30           O  
ATOM   3392  CG  LEU A 204     -13.649   9.769  19.792  1.00 98.30           C  
ATOM   3393  HG  LEU A 204     -14.001  10.800  19.809  1.00 98.30           H  
ATOM   3394  CD1 LEU A 204     -14.180   9.052  21.031  1.00 98.30           C  
ATOM   3395 HD11 LEU A 204     -13.910   9.622  21.920  1.00 98.30           H  
ATOM   3396 HD12 LEU A 204     -13.748   8.055  21.116  1.00 98.30           H  
ATOM   3397 HD13 LEU A 204     -15.268   8.992  20.991  1.00 98.30           H  
ATOM   3398  CD2 LEU A 204     -12.126   9.758  19.867  1.00 98.30           C  
ATOM   3399 HD21 LEU A 204     -11.736   8.751  19.714  1.00 98.30           H  
ATOM   3400 HD22 LEU A 204     -11.841  10.104  20.860  1.00 98.30           H  
ATOM   3401 HD23 LEU A 204     -11.708  10.451  19.137  1.00 98.30           H  
ATOM   3402  N   ALA A 205     -15.351   8.735  15.649  1.00 98.30           N  
ATOM   3403  H   ALA A 205     -16.057   9.190  16.209  1.00 98.30           H  
ATOM   3404  CA  ALA A 205     -15.789   7.914  14.525  1.00 98.30           C  
ATOM   3405  HA  ALA A 205     -15.376   6.913  14.647  1.00 98.30           H  
ATOM   3406  C   ALA A 205     -15.291   8.453  13.173  1.00 98.30           C  
ATOM   3407  CB  ALA A 205     -17.314   7.807  14.570  1.00 98.30           C  
ATOM   3408  HB1 ALA A 205     -17.763   8.798  14.491  1.00 98.30           H  
ATOM   3409  HB2 ALA A 205     -17.668   7.183  13.750  1.00 98.30           H  
ATOM   3410  HB3 ALA A 205     -17.614   7.358  15.517  1.00 98.30           H  
ATOM   3411  O   ALA A 205     -14.751   7.682  12.379  1.00 98.30           O  
ATOM   3412  N   GLU A 206     -15.397   9.765  12.926  1.00 97.98           N  
ATOM   3413  H   GLU A 206     -15.858  10.347  13.611  1.00 97.98           H  
ATOM   3414  CA  GLU A 206     -14.874  10.416  11.713  1.00 97.98           C  
ATOM   3415  HA  GLU A 206     -15.363   9.990  10.837  1.00 97.98           H  
ATOM   3416  C   GLU A 206     -13.361  10.152  11.554  1.00 97.98           C  
ATOM   3417  CB  GLU A 206     -15.175  11.936  11.747  1.00 97.98           C  
ATOM   3418  HB2 GLU A 206     -14.551  12.421  10.996  1.00 97.98           H  
ATOM   3419  HB3 GLU A 206     -14.886  12.324  12.723  1.00 97.98           H  
ATOM   3420  O   GLU A 206     -12.894   9.771  10.477  1.00 97.98           O  
ATOM   3421  CG  GLU A 206     -16.649  12.321  11.451  1.00 97.98           C  
ATOM   3422  HG2 GLU A 206     -17.306  11.771  12.124  1.00 97.98           H  
ATOM   3423  HG3 GLU A 206     -16.884  11.997  10.437  1.00 97.98           H  
ATOM   3424  CD  GLU A 206     -16.957  13.840  11.577  1.00 97.98           C  
ATOM   3425  OE1 GLU A 206     -18.092  14.289  11.244  1.00 97.98           O  
ATOM   3426  OE2 GLU A 206     -16.073  14.607  12.012  1.00 97.98           O  
ATOM   3427  N   ASN A 207     -12.583  10.252  12.638  1.00 98.14           N  
ATOM   3428  H   ASN A 207     -13.001  10.546  13.509  1.00 98.14           H  
ATOM   3429  CA  ASN A 207     -11.146   9.976  12.590  1.00 98.14           C  
ATOM   3430  HA  ASN A 207     -10.735  10.483  11.717  1.00 98.14           H  
ATOM   3431  C   ASN A 207     -10.818   8.489  12.390  1.00 98.14           C  
ATOM   3432  CB  ASN A 207     -10.458  10.566  13.828  1.00 98.14           C  
ATOM   3433  HB2 ASN A 207     -11.061  10.394  14.720  1.00 98.14           H  
ATOM   3434  HB3 ASN A 207      -9.490  10.088  13.977  1.00 98.14           H  
ATOM   3435  O   ASN A 207      -9.886   8.180  11.644  1.00 98.14           O  
ATOM   3436  CG  ASN A 207     -10.197  12.044  13.637  1.00 98.14           C  
ATOM   3437  ND2 ASN A 207     -11.051  12.898  14.144  1.00 98.14           N  
ATOM   3438 HD21 ASN A 207     -11.877  12.554  14.612  1.00 98.14           H  
ATOM   3439 HD22 ASN A 207     -10.902  13.887  13.999  1.00 98.14           H  
ATOM   3440  OD1 ASN A 207      -9.241  12.435  12.982  1.00 98.14           O  
ATOM   3441  N   ILE A 208     -11.573   7.556  12.981  1.00 98.03           N  
ATOM   3442  H   ILE A 208     -12.307   7.852  13.608  1.00 98.03           H  
ATOM   3443  CA  ILE A 208     -11.407   6.118  12.697  1.00 98.03           C  
ATOM   3444  HA  ILE A 208     -10.358   5.859  12.840  1.00 98.03           H  
ATOM   3445  C   ILE A 208     -11.730   5.808  11.229  1.00 98.03           C  
ATOM   3446  CB  ILE A 208     -12.239   5.252  13.669  1.00 98.03           C  
ATOM   3447  HB  ILE A 208     -13.256   5.644  13.709  1.00 98.03           H  
ATOM   3448  O   ILE A 208     -11.004   5.044  10.594  1.00 98.03           O  
ATOM   3449  CG1 ILE A 208     -11.611   5.330  15.078  1.00 98.03           C  
ATOM   3450 HG12 ILE A 208     -11.593   6.369  15.408  1.00 98.03           H  
ATOM   3451 HG13 ILE A 208     -10.579   4.982  15.034  1.00 98.03           H  
ATOM   3452  CG2 ILE A 208     -12.310   3.782  13.200  1.00 98.03           C  
ATOM   3453 HG21 ILE A 208     -12.820   3.706  12.240  1.00 98.03           H  
ATOM   3454 HG22 ILE A 208     -12.887   3.187  13.907  1.00 98.03           H  
ATOM   3455 HG23 ILE A 208     -11.307   3.366  13.111  1.00 98.03           H  
ATOM   3456  CD1 ILE A 208     -12.362   4.514  16.134  1.00 98.03           C  
ATOM   3457 HD11 ILE A 208     -13.434   4.655  15.996  1.00 98.03           H  
ATOM   3458 HD12 ILE A 208     -12.070   4.845  17.130  1.00 98.03           H  
ATOM   3459 HD13 ILE A 208     -12.121   3.455  16.038  1.00 98.03           H  
ATOM   3460  N   ILE A 209     -12.757   6.438  10.651  1.00 97.80           N  
ATOM   3461  H   ILE A 209     -13.340   7.038  11.217  1.00 97.80           H  
ATOM   3462  CA  ILE A 209     -13.061   6.297   9.221  1.00 97.80           C  
ATOM   3463  HA  ILE A 209     -13.198   5.237   9.009  1.00 97.80           H  
ATOM   3464  C   ILE A 209     -11.870   6.767   8.372  1.00 97.80           C  
ATOM   3465  CB  ILE A 209     -14.381   7.019   8.865  1.00 97.80           C  
ATOM   3466  HB  ILE A 209     -14.348   8.032   9.267  1.00 97.80           H  
ATOM   3467  O   ILE A 209     -11.447   6.064   7.452  1.00 97.80           O  
ATOM   3468  CG1 ILE A 209     -15.578   6.270   9.494  1.00 97.80           C  
ATOM   3469 HG12 ILE A 209     -15.751   5.337   8.957  1.00 97.80           H  
ATOM   3470 HG13 ILE A 209     -15.351   6.009  10.528  1.00 97.80           H  
ATOM   3471  CG2 ILE A 209     -14.567   7.117   7.337  1.00 97.80           C  
ATOM   3472 HG21 ILE A 209     -15.525   7.581   7.101  1.00 97.80           H  
ATOM   3473 HG22 ILE A 209     -14.531   6.123   6.890  1.00 97.80           H  
ATOM   3474 HG23 ILE A 209     -13.791   7.743   6.898  1.00 97.80           H  
ATOM   3475  CD1 ILE A 209     -16.874   7.089   9.506  1.00 97.80           C  
ATOM   3476 HD11 ILE A 209     -17.247   7.248   8.494  1.00 97.80           H  
ATOM   3477 HD12 ILE A 209     -16.697   8.052   9.985  1.00 97.80           H  
ATOM   3478 HD13 ILE A 209     -17.635   6.549  10.070  1.00 97.80           H  
ATOM   3479  N   HIS A 210     -11.260   7.907   8.709  1.00 96.91           N  
ATOM   3480  H   HIS A 210     -11.668   8.476   9.437  1.00 96.91           H  
ATOM   3481  CA  HIS A 210     -10.042   8.373   8.037  1.00 96.91           C  
ATOM   3482  HA  HIS A 210     -10.239   8.402   6.965  1.00 96.91           H  
ATOM   3483  C   HIS A 210      -8.845   7.426   8.230  1.00 96.91           C  
ATOM   3484  CB  HIS A 210      -9.706   9.795   8.502  1.00 96.91           C  
ATOM   3485  HB2 HIS A 210      -8.715  10.063   8.135  1.00 96.91           H  
ATOM   3486  HB3 HIS A 210      -9.677   9.830   9.591  1.00 96.91           H  
ATOM   3487  O   HIS A 210      -8.046   7.252   7.300  1.00 96.91           O  
ATOM   3488  CG  HIS A 210     -10.678  10.826   7.990  1.00 96.91           C  
ATOM   3489  CD2 HIS A 210     -11.339  11.775   8.725  1.00 96.91           C  
ATOM   3490  HD2 HIS A 210     -11.273  11.915   9.794  1.00 96.91           H  
ATOM   3491  ND1 HIS A 210     -11.058  10.996   6.677  1.00 96.91           N  
ATOM   3492  HD1 HIS A 210     -10.782  10.418   5.896  1.00 96.91           H  
ATOM   3493  CE1 HIS A 210     -11.929  12.016   6.624  1.00 96.91           C  
ATOM   3494  HE1 HIS A 210     -12.423  12.371   5.731  1.00 96.91           H  
ATOM   3495  NE2 HIS A 210     -12.116  12.533   7.843  1.00 96.91           N  
ATOM   3496  N   LEU A 211      -8.739   6.760   9.386  1.00 97.77           N  
ATOM   3497  H   LEU A 211      -9.414   6.966  10.109  1.00 97.77           H  
ATOM   3498  CA  LEU A 211      -7.687   5.787   9.687  1.00 97.77           C  
ATOM   3499  HA  LEU A 211      -6.733   6.287   9.524  1.00 97.77           H  
ATOM   3500  C   LEU A 211      -7.712   4.566   8.759  1.00 97.77           C  
ATOM   3501  CB  LEU A 211      -7.770   5.375  11.168  1.00 97.77           C  
ATOM   3502  HB2 LEU A 211      -7.711   6.275  11.781  1.00 97.77           H  
ATOM   3503  HB3 LEU A 211      -8.738   4.909  11.353  1.00 97.77           H  
ATOM   3504  O   LEU A 211      -6.650   3.991   8.513  1.00 97.77           O  
ATOM   3505  CG  LEU A 211      -6.697   4.380  11.641  1.00 97.77           C  
ATOM   3506  HG  LEU A 211      -6.783   3.452  11.075  1.00 97.77           H  
ATOM   3507  CD1 LEU A 211      -5.279   4.928  11.473  1.00 97.77           C  
ATOM   3508 HD11 LEU A 211      -5.183   5.870  12.013  1.00 97.77           H  
ATOM   3509 HD12 LEU A 211      -5.064   5.084  10.416  1.00 97.77           H  
ATOM   3510 HD13 LEU A 211      -4.566   4.204  11.870  1.00 97.77           H  
ATOM   3511  CD2 LEU A 211      -6.920   4.043  13.113  1.00 97.77           C  
ATOM   3512 HD21 LEU A 211      -6.747   4.925  13.729  1.00 97.77           H  
ATOM   3513 HD22 LEU A 211      -6.247   3.244  13.426  1.00 97.77           H  
ATOM   3514 HD23 LEU A 211      -7.948   3.714  13.267  1.00 97.77           H  
ATOM   3515  N   PHE A 212      -8.850   4.205   8.152  1.00 96.76           N  
ATOM   3516  H   PHE A 212      -9.711   4.667   8.405  1.00 96.76           H  
ATOM   3517  CA  PHE A 212      -8.883   3.139   7.138  1.00 96.76           C  
ATOM   3518  HA  PHE A 212      -8.473   2.237   7.592  1.00 96.76           H  
ATOM   3519  C   PHE A 212      -7.991   3.426   5.925  1.00 96.76           C  
ATOM   3520  CB  PHE A 212     -10.316   2.839   6.691  1.00 96.76           C  
ATOM   3521  HB2 PHE A 212     -10.287   2.091   5.899  1.00 96.76           H  
ATOM   3522  HB3 PHE A 212     -10.752   3.745   6.271  1.00 96.76           H  
ATOM   3523  O   PHE A 212      -7.570   2.499   5.236  1.00 96.76           O  
ATOM   3524  CG  PHE A 212     -11.203   2.301   7.792  1.00 96.76           C  
ATOM   3525  CD1 PHE A 212     -10.779   1.218   8.587  1.00 96.76           C  
ATOM   3526  HD1 PHE A 212      -9.826   0.745   8.404  1.00 96.76           H  
ATOM   3527  CD2 PHE A 212     -12.454   2.893   8.026  1.00 96.76           C  
ATOM   3528  HD2 PHE A 212     -12.792   3.708   7.403  1.00 96.76           H  
ATOM   3529  CE1 PHE A 212     -11.577   0.775   9.653  1.00 96.76           C  
ATOM   3530  HE1 PHE A 212     -11.239  -0.027  10.293  1.00 96.76           H  
ATOM   3531  CE2 PHE A 212     -13.255   2.445   9.085  1.00 96.76           C  
ATOM   3532  HE2 PHE A 212     -14.208   2.918   9.269  1.00 96.76           H  
ATOM   3533  CZ  PHE A 212     -12.802   1.410   9.915  1.00 96.76           C  
ATOM   3534  HZ  PHE A 212     -13.401   1.118  10.765  1.00 96.76           H  
ATOM   3535  N   THR A 213      -7.554   4.673   5.724  1.00 96.08           N  
ATOM   3536  H   THR A 213      -7.928   5.409   6.306  1.00 96.08           H  
ATOM   3537  CA  THR A 213      -6.480   4.994   4.772  1.00 96.08           C  
ATOM   3538  HA  THR A 213      -6.843   4.763   3.770  1.00 96.08           H  
ATOM   3539  C   THR A 213      -5.217   4.153   5.019  1.00 96.08           C  
ATOM   3540  CB  THR A 213      -6.140   6.491   4.820  1.00 96.08           C  
ATOM   3541  HB  THR A 213      -5.700   6.742   5.785  1.00 96.08           H  
ATOM   3542  O   THR A 213      -4.567   3.728   4.063  1.00 96.08           O  
ATOM   3543  CG2 THR A 213      -5.184   6.902   3.701  1.00 96.08           C  
ATOM   3544 HG21 THR A 213      -5.464   6.418   2.766  1.00 96.08           H  
ATOM   3545 HG22 THR A 213      -5.229   7.983   3.566  1.00 96.08           H  
ATOM   3546 HG23 THR A 213      -4.165   6.636   3.981  1.00 96.08           H  
ATOM   3547  OG1 THR A 213      -7.305   7.255   4.643  1.00 96.08           O  
ATOM   3548  HG1 THR A 213      -7.686   7.378   5.515  1.00 96.08           H  
ATOM   3549  N   LEU A 214      -4.896   3.822   6.277  1.00 96.37           N  
ATOM   3550  H   LEU A 214      -5.504   4.141   7.017  1.00 96.37           H  
ATOM   3551  CA  LEU A 214      -3.795   2.926   6.651  1.00 96.37           C  
ATOM   3552  HA  LEU A 214      -2.866   3.344   6.264  1.00 96.37           H  
ATOM   3553  C   LEU A 214      -3.972   1.509   6.080  1.00 96.37           C  
ATOM   3554  CB  LEU A 214      -3.732   2.864   8.191  1.00 96.37           C  
ATOM   3555  HB2 LEU A 214      -3.697   3.878   8.589  1.00 96.37           H  
ATOM   3556  HB3 LEU A 214      -4.653   2.406   8.553  1.00 96.37           H  
ATOM   3557  O   LEU A 214      -3.013   0.900   5.593  1.00 96.37           O  
ATOM   3558  CG  LEU A 214      -2.553   2.065   8.768  1.00 96.37           C  
ATOM   3559  HG  LEU A 214      -2.563   1.056   8.354  1.00 96.37           H  
ATOM   3560  CD1 LEU A 214      -1.201   2.716   8.457  1.00 96.37           C  
ATOM   3561 HD11 LEU A 214      -1.026   2.718   7.381  1.00 96.37           H  
ATOM   3562 HD12 LEU A 214      -0.406   2.150   8.942  1.00 96.37           H  
ATOM   3563 HD13 LEU A 214      -1.190   3.738   8.835  1.00 96.37           H  
ATOM   3564  CD2 LEU A 214      -2.703   1.945  10.281  1.00 96.37           C  
ATOM   3565 HD21 LEU A 214      -1.869   1.384  10.703  1.00 96.37           H  
ATOM   3566 HD22 LEU A 214      -3.632   1.429  10.521  1.00 96.37           H  
ATOM   3567 HD23 LEU A 214      -2.734   2.942  10.722  1.00 96.37           H  
ATOM   3568  N   THR A 215      -5.197   0.985   6.140  1.00 95.50           N  
ATOM   3569  H   THR A 215      -5.952   1.569   6.470  1.00 95.50           H  
ATOM   3570  CA  THR A 215      -5.545  -0.400   5.797  1.00 95.50           C  
ATOM   3571  HA  THR A 215      -4.637  -1.001   5.840  1.00 95.50           H  
ATOM   3572  C   THR A 215      -6.101  -0.559   4.381  1.00 95.50           C  
ATOM   3573  CB  THR A 215      -6.518  -1.010   6.812  1.00 95.50           C  
ATOM   3574  HB  THR A 215      -6.695  -2.052   6.544  1.00 95.50           H  
ATOM   3575  O   THR A 215      -6.246  -1.699   3.935  1.00 95.50           O  
ATOM   3576  CG2 THR A 215      -5.984  -0.948   8.243  1.00 95.50           C  
ATOM   3577 HG21 THR A 215      -5.963   0.083   8.595  1.00 95.50           H  
ATOM   3578 HG22 THR A 215      -4.977  -1.364   8.287  1.00 95.50           H  
ATOM   3579 HG23 THR A 215      -6.631  -1.528   8.900  1.00 95.50           H  
ATOM   3580  OG1 THR A 215      -7.725  -0.302   6.772  1.00 95.50           O  
ATOM   3581  HG1 THR A 215      -8.389  -0.773   7.279  1.00 95.50           H  
ATOM   3582  N   ASN A 216      -6.296   0.530   3.633  1.00 94.27           N  
ATOM   3583  H   ASN A 216      -6.365   1.406   4.131  1.00 94.27           H  
ATOM   3584  CA  ASN A 216      -6.682   0.536   2.218  1.00 94.27           C  
ATOM   3585  HA  ASN A 216      -7.592  -0.053   2.104  1.00 94.27           H  
ATOM   3586  C   ASN A 216      -5.623  -0.094   1.316  1.00 94.27           C  
ATOM   3587  CB  ASN A 216      -6.961   1.980   1.761  1.00 94.27           C  
ATOM   3588  HB2 ASN A 216      -6.901   2.039   0.674  1.00 94.27           H  
ATOM   3589  HB3 ASN A 216      -6.223   2.661   2.186  1.00 94.27           H  
ATOM   3590  O   ASN A 216      -4.420  -0.036   1.601  1.00 94.27           O  
ATOM   3591  CG  ASN A 216      -8.352   2.448   2.141  1.00 94.27           C  
ATOM   3592  ND2 ASN A 216      -8.685   3.688   1.874  1.00 94.27           N  
ATOM   3593 HD21 ASN A 216      -9.627   3.938   2.140  1.00 94.27           H  
ATOM   3594 HD22 ASN A 216      -8.052   4.340   1.433  1.00 94.27           H  
ATOM   3595  OD1 ASN A 216      -9.166   1.704   2.645  1.00 94.27           O  
ATOM   3596  N   ILE A 217      -6.039  -0.733   0.225  1.00 93.04           N  
ATOM   3597  H   ILE A 217      -7.029  -0.774   0.030  1.00 93.04           H  
ATOM   3598  CA  ILE A 217      -5.133  -1.266  -0.800  1.00 93.04           C  
ATOM   3599  HA  ILE A 217      -4.405  -1.906  -0.302  1.00 93.04           H  
ATOM   3600  C   ILE A 217      -4.342  -0.132  -1.495  1.00 93.04           C  
ATOM   3601  CB  ILE A 217      -5.951  -2.166  -1.760  1.00 93.04           C  
ATOM   3602  HB  ILE A 217      -6.659  -2.730  -1.153  1.00 93.04           H  
ATOM   3603  O   ILE A 217      -4.666   1.053  -1.377  1.00 93.04           O  
ATOM   3604  CG1 ILE A 217      -5.053  -3.217  -2.435  1.00 93.04           C  
ATOM   3605 HG12 ILE A 217      -4.611  -3.818  -1.641  1.00 93.04           H  
ATOM   3606 HG13 ILE A 217      -4.266  -2.719  -3.001  1.00 93.04           H  
ATOM   3607  CG2 ILE A 217      -6.773  -1.342  -2.759  1.00 93.04           C  
ATOM   3608 HG21 ILE A 217      -6.136  -0.869  -3.507  1.00 93.04           H  
ATOM   3609 HG22 ILE A 217      -7.353  -0.583  -2.234  1.00 93.04           H  
ATOM   3610 HG23 ILE A 217      -7.494  -1.989  -3.259  1.00 93.04           H  
ATOM   3611  CD1 ILE A 217      -5.770  -4.189  -3.376  1.00 93.04           C  
ATOM   3612 HD11 ILE A 217      -5.080  -4.971  -3.691  1.00 93.04           H  
ATOM   3613 HD12 ILE A 217      -6.130  -3.663  -4.260  1.00 93.04           H  
ATOM   3614 HD13 ILE A 217      -6.613  -4.648  -2.859  1.00 93.04           H  
ATOM   3615  N   GLY A 218      -3.246  -0.466  -2.178  1.00 89.25           N  
ATOM   3616  H   GLY A 218      -2.980  -1.440  -2.202  1.00 89.25           H  
ATOM   3617  CA  GLY A 218      -2.590   0.455  -3.112  1.00 89.25           C  
ATOM   3618  HA2 GLY A 218      -3.327   1.167  -3.483  1.00 89.25           H  
ATOM   3619  HA3 GLY A 218      -2.251  -0.115  -3.977  1.00 89.25           H  
ATOM   3620  C   GLY A 218      -1.387   1.237  -2.573  1.00 89.25           C  
ATOM   3621  O   GLY A 218      -0.626   0.753  -1.728  1.00 89.25           O  
ATOM   3622  N   ALA A 219      -1.170   2.421  -3.154  1.00 89.52           N  
ATOM   3623  H   ALA A 219      -1.867   2.756  -3.804  1.00 89.52           H  
ATOM   3624  CA  ALA A 219       0.059   3.204  -3.031  1.00 89.52           C  
ATOM   3625  HA  ALA A 219       0.893   2.521  -3.190  1.00 89.52           H  
ATOM   3626  C   ALA A 219       0.230   3.868  -1.653  1.00 89.52           C  
ATOM   3627  CB  ALA A 219       0.081   4.257  -4.148  1.00 89.52           C  
ATOM   3628  HB1 ALA A 219      -0.040   3.780  -5.121  1.00 89.52           H  
ATOM   3629  HB2 ALA A 219      -0.732   4.967  -3.998  1.00 89.52           H  
ATOM   3630  HB3 ALA A 219       1.024   4.803  -4.131  1.00 89.52           H  
ATOM   3631  O   ALA A 219      -0.759   4.262  -1.036  1.00 89.52           O  
ATOM   3632  N   PRO A 220       1.472   4.048  -1.172  1.00 92.29           N  
ATOM   3633  CA  PRO A 220       1.723   4.782   0.059  1.00 92.29           C  
ATOM   3634  HA  PRO A 220       1.117   4.363   0.862  1.00 92.29           H  
ATOM   3635  C   PRO A 220       1.392   6.270  -0.116  1.00 92.29           C  
ATOM   3636  CB  PRO A 220       3.204   4.562   0.368  1.00 92.29           C  
ATOM   3637  HB2 PRO A 220       3.644   5.399   0.911  1.00 92.29           H  
ATOM   3638  HB3 PRO A 220       3.323   3.637   0.932  1.00 92.29           H  
ATOM   3639  O   PRO A 220       1.814   6.899  -1.085  1.00 92.29           O  
ATOM   3640  CG  PRO A 220       3.812   4.397  -1.023  1.00 92.29           C  
ATOM   3641  HG2 PRO A 220       4.730   3.810  -0.984  1.00 92.29           H  
ATOM   3642  HG3 PRO A 220       3.996   5.372  -1.472  1.00 92.29           H  
ATOM   3643  CD  PRO A 220       2.727   3.659  -1.800  1.00 92.29           C  
ATOM   3644  HD2 PRO A 220       2.866   2.583  -1.694  1.00 92.29           H  
ATOM   3645  HD3 PRO A 220       2.764   3.946  -2.851  1.00 92.29           H  
ATOM   3646  N   ALA A 221       0.675   6.829   0.852  1.00 93.02           N  
ATOM   3647  H   ALA A 221       0.371   6.257   1.626  1.00 93.02           H  
ATOM   3648  CA  ALA A 221       0.399   8.253   0.979  1.00 93.02           C  
ATOM   3649  HA  ALA A 221       1.195   8.825   0.502  1.00 93.02           H  
ATOM   3650  C   ALA A 221       0.363   8.617   2.467  1.00 93.02           C  
ATOM   3651  CB  ALA A 221      -0.928   8.580   0.285  1.00 93.02           C  
ATOM   3652  HB1 ALA A 221      -0.869   8.323  -0.772  1.00 93.02           H  
ATOM   3653  HB2 ALA A 221      -1.137   9.646   0.377  1.00 93.02           H  
ATOM   3654  HB3 ALA A 221      -1.743   8.023   0.749  1.00 93.02           H  
ATOM   3655  O   ALA A 221      -0.059   7.798   3.291  1.00 93.02           O  
ATOM   3656  N   THR A 222       0.817   9.821   2.798  1.00 96.42           N  
ATOM   3657  H   THR A 222       1.195  10.432   2.088  1.00 96.42           H  
ATOM   3658  CA  THR A 222       0.628  10.407   4.126  1.00 96.42           C  
ATOM   3659  HA  THR A 222       0.866   9.665   4.887  1.00 96.42           H  
ATOM   3660  C   THR A 222      -0.829  10.823   4.269  1.00 96.42           C  
ATOM   3661  CB  THR A 222       1.540  11.622   4.336  1.00 96.42           C  
ATOM   3662  HB  THR A 222       1.193  12.434   3.696  1.00 96.42           H  
ATOM   3663  O   THR A 222      -1.402  11.400   3.346  1.00 96.42           O  
ATOM   3664  CG2 THR A 222       1.553  12.112   5.784  1.00 96.42           C  
ATOM   3665 HG21 THR A 222       1.812  11.292   6.454  1.00 96.42           H  
ATOM   3666 HG22 THR A 222       0.576  12.509   6.059  1.00 96.42           H  
ATOM   3667 HG23 THR A 222       2.295  12.904   5.889  1.00 96.42           H  
ATOM   3668  OG1 THR A 222       2.854  11.298   3.941  1.00 96.42           O  
ATOM   3669  HG1 THR A 222       3.326  10.944   4.699  1.00 96.42           H  
ATOM   3670  N   PHE A 223      -1.429  10.533   5.415  1.00 96.87           N  
ATOM   3671  H   PHE A 223      -0.910  10.054   6.137  1.00 96.87           H  
ATOM   3672  CA  PHE A 223      -2.775  10.981   5.752  1.00 96.87           C  
ATOM   3673  HA  PHE A 223      -3.055  11.799   5.089  1.00 96.87           H  
ATOM   3674  C   PHE A 223      -2.796  11.531   7.175  1.00 96.87           C  
ATOM   3675  CB  PHE A 223      -3.785   9.845   5.538  1.00 96.87           C  
ATOM   3676  HB2 PHE A 223      -3.665   9.459   4.526  1.00 96.87           H  
ATOM   3677  HB3 PHE A 223      -4.792  10.255   5.608  1.00 96.87           H  
ATOM   3678  O   PHE A 223      -1.895  11.265   7.974  1.00 96.87           O  
ATOM   3679  CG  PHE A 223      -3.657   8.700   6.523  1.00 96.87           C  
ATOM   3680  CD1 PHE A 223      -2.678   7.707   6.330  1.00 96.87           C  
ATOM   3681  HD1 PHE A 223      -2.019   7.761   5.476  1.00 96.87           H  
ATOM   3682  CD2 PHE A 223      -4.494   8.648   7.653  1.00 96.87           C  
ATOM   3683  HD2 PHE A 223      -5.252   9.401   7.811  1.00 96.87           H  
ATOM   3684  CE1 PHE A 223      -2.521   6.678   7.275  1.00 96.87           C  
ATOM   3685  HE1 PHE A 223      -1.740   5.942   7.151  1.00 96.87           H  
ATOM   3686  CE2 PHE A 223      -4.332   7.624   8.599  1.00 96.87           C  
ATOM   3687  HE2 PHE A 223      -4.958   7.603   9.478  1.00 96.87           H  
ATOM   3688  CZ  PHE A 223      -3.339   6.649   8.418  1.00 96.87           C  
ATOM   3689  HZ  PHE A 223      -3.185   5.901   9.181  1.00 96.87           H  
ATOM   3690  N   LYS A 224      -3.823  12.321   7.478  1.00 97.40           N  
ATOM   3691  H   LYS A 224      -4.561  12.439   6.799  1.00 97.40           H  
ATOM   3692  CA  LYS A 224      -4.015  12.920   8.795  1.00 97.40           C  
ATOM   3693  HA  LYS A 224      -3.056  12.962   9.311  1.00 97.40           H  
ATOM   3694  C   LYS A 224      -4.950  12.042   9.627  1.00 97.40           C  
ATOM   3695  CB  LYS A 224      -4.509  14.359   8.601  1.00 97.40           C  
ATOM   3696  HB2 LYS A 224      -3.854  14.856   7.885  1.00 97.40           H  
ATOM   3697  HB3 LYS A 224      -5.522  14.348   8.199  1.00 97.40           H  
ATOM   3698  O   LYS A 224      -5.990  11.618   9.132  1.00 97.40           O  
ATOM   3699  CG  LYS A 224      -4.484  15.155   9.908  1.00 97.40           C  
ATOM   3700  HG2 LYS A 224      -5.223  14.725  10.585  1.00 97.40           H  
ATOM   3701  HG3 LYS A 224      -3.496  15.082  10.362  1.00 97.40           H  
ATOM   3702  CD  LYS A 224      -4.817  16.632   9.654  1.00 97.40           C  
ATOM   3703  HD2 LYS A 224      -5.816  16.703   9.224  1.00 97.40           H  
ATOM   3704  HD3 LYS A 224      -4.090  17.048   8.956  1.00 97.40           H  
ATOM   3705  CE  LYS A 224      -4.766  17.409  10.973  1.00 97.40           C  
ATOM   3706  HE2 LYS A 224      -3.785  17.275  11.427  1.00 97.40           H  
ATOM   3707  HE3 LYS A 224      -5.505  16.973  11.645  1.00 97.40           H  
ATOM   3708  NZ  LYS A 224      -5.077  18.846  10.799  1.00 97.40           N  
ATOM   3709  HZ1 LYS A 224      -6.011  18.951  10.429  1.00 97.40           H  
ATOM   3710  HZ2 LYS A 224      -4.412  19.285  10.179  1.00 97.40           H  
ATOM   3711  HZ3 LYS A 224      -5.047  19.307  11.697  1.00 97.40           H  
ATOM   3712  N   TYR A 225      -4.567  11.778  10.870  1.00 97.72           N  
ATOM   3713  H   TYR A 225      -3.672  12.133  11.176  1.00 97.72           H  
ATOM   3714  CA  TYR A 225      -5.368  11.088  11.876  1.00 97.72           C  
ATOM   3715  HA  TYR A 225      -6.400  11.003  11.538  1.00 97.72           H  
ATOM   3716  C   TYR A 225      -5.340  11.934  13.148  1.00 97.72           C  
ATOM   3717  CB  TYR A 225      -4.795   9.683  12.096  1.00 97.72           C  
ATOM   3718  HB2 TYR A 225      -4.834   9.143  11.150  1.00 97.72           H  
ATOM   3719  HB3 TYR A 225      -3.747   9.772  12.382  1.00 97.72           H  
ATOM   3720  O   TYR A 225      -4.281  12.102  13.756  1.00 97.72           O  
ATOM   3721  CG  TYR A 225      -5.531   8.863  13.136  1.00 97.72           C  
ATOM   3722  CD1 TYR A 225      -4.833   8.320  14.233  1.00 97.72           C  
ATOM   3723  HD1 TYR A 225      -3.777   8.515  14.351  1.00 97.72           H  
ATOM   3724  CD2 TYR A 225      -6.914   8.637  13.005  1.00 97.72           C  
ATOM   3725  HD2 TYR A 225      -7.464   9.046  12.170  1.00 97.72           H  
ATOM   3726  CE1 TYR A 225      -5.514   7.538  15.185  1.00 97.72           C  
ATOM   3727  HE1 TYR A 225      -4.988   7.130  16.035  1.00 97.72           H  
ATOM   3728  CE2 TYR A 225      -7.593   7.858  13.958  1.00 97.72           C  
ATOM   3729  HE2 TYR A 225      -8.652   7.665  13.868  1.00 97.72           H  
ATOM   3730  OH  TYR A 225      -7.555   6.507  15.922  1.00 97.72           O  
ATOM   3731  HH  TYR A 225      -6.980   6.154  16.605  1.00 97.72           H  
ATOM   3732  CZ  TYR A 225      -6.894   7.294  15.038  1.00 97.72           C  
ATOM   3733  N   PHE A 226      -6.474  12.541  13.494  1.00 96.91           N  
ATOM   3734  H   PHE A 226      -7.326  12.321  12.998  1.00 96.91           H  
ATOM   3735  CA  PHE A 226      -6.559  13.661  14.433  1.00 96.91           C  
ATOM   3736  HA  PHE A 226      -7.566  14.071  14.357  1.00 96.91           H  
ATOM   3737  C   PHE A 226      -5.614  14.807  14.038  1.00 96.91           C  
ATOM   3738  CB  PHE A 226      -6.398  13.166  15.879  1.00 96.91           C  
ATOM   3739  HB2 PHE A 226      -6.467  14.020  16.553  1.00 96.91           H  
ATOM   3740  HB3 PHE A 226      -5.411  12.723  16.019  1.00 96.91           H  
ATOM   3741  O   PHE A 226      -5.706  15.342  12.937  1.00 96.91           O  
ATOM   3742  CG  PHE A 226      -7.453  12.173  16.301  1.00 96.91           C  
ATOM   3743  CD1 PHE A 226      -8.727  12.636  16.675  1.00 96.91           C  
ATOM   3744  HD1 PHE A 226      -8.958  13.691  16.640  1.00 96.91           H  
ATOM   3745  CD2 PHE A 226      -7.162  10.797  16.345  1.00 96.91           C  
ATOM   3746  HD2 PHE A 226      -6.183  10.437  16.065  1.00 96.91           H  
ATOM   3747  CE1 PHE A 226      -9.711  11.728  17.098  1.00 96.91           C  
ATOM   3748  HE1 PHE A 226     -10.691  12.083  17.382  1.00 96.91           H  
ATOM   3749  CE2 PHE A 226      -8.144   9.896  16.788  1.00 96.91           C  
ATOM   3750  HE2 PHE A 226      -7.921   8.842  16.874  1.00 96.91           H  
ATOM   3751  CZ  PHE A 226      -9.417  10.356  17.157  1.00 96.91           C  
ATOM   3752  HZ  PHE A 226     -10.166   9.656  17.494  1.00 96.91           H  
ATOM   3753  N   ASP A 227      -4.691  15.198  14.912  1.00 95.65           N  
ATOM   3754  H   ASP A 227      -4.627  14.708  15.792  1.00 95.65           H  
ATOM   3755  CA  ASP A 227      -3.655  16.209  14.681  1.00 95.65           C  
ATOM   3756  HA  ASP A 227      -4.011  16.905  13.921  1.00 95.65           H  
ATOM   3757  C   ASP A 227      -2.332  15.612  14.157  1.00 95.65           C  
ATOM   3758  CB  ASP A 227      -3.455  17.014  15.981  1.00 95.65           C  
ATOM   3759  HB2 ASP A 227      -4.413  17.432  16.291  1.00 95.65           H  
ATOM   3760  HB3 ASP A 227      -2.783  17.848  15.776  1.00 95.65           H  
ATOM   3761  O   ASP A 227      -1.360  16.339  13.959  1.00 95.65           O  
ATOM   3762  CG  ASP A 227      -2.875  16.182  17.138  1.00 95.65           C  
ATOM   3763  OD1 ASP A 227      -2.788  14.940  16.991  1.00 95.65           O  
ATOM   3764  OD2 ASP A 227      -2.487  16.768  18.179  1.00 95.65           O  
ATOM   3765  N   THR A 228      -2.285  14.299  13.904  1.00 97.44           N  
ATOM   3766  H   THR A 228      -3.125  13.759  14.056  1.00 97.44           H  
ATOM   3767  CA  THR A 228      -1.052  13.554  13.630  1.00 97.44           C  
ATOM   3768  HA  THR A 228      -0.200  14.200  13.838  1.00 97.44           H  
ATOM   3769  C   THR A 228      -0.967  13.111  12.164  1.00 97.44           C  
ATOM   3770  CB  THR A 228      -0.947  12.365  14.598  1.00 97.44           C  
ATOM   3771  HB  THR A 228      -1.795  11.694  14.457  1.00 97.44           H  
ATOM   3772  O   THR A 228      -1.896  12.517  11.619  1.00 97.44           O  
ATOM   3773  CG2 THR A 228       0.355  11.580  14.418  1.00 97.44           C  
ATOM   3774 HG21 THR A 228       1.209  12.244  14.554  1.00 97.44           H  
ATOM   3775 HG22 THR A 228       0.398  10.786  15.163  1.00 97.44           H  
ATOM   3776 HG23 THR A 228       0.391  11.130  13.426  1.00 97.44           H  
ATOM   3777  OG1 THR A 228      -0.926  12.826  15.933  1.00 97.44           O  
ATOM   3778  HG1 THR A 228      -1.639  13.450  16.085  1.00 97.44           H  
ATOM   3779  N   ASN A 229       0.176  13.356  11.514  1.00 97.76           N  
ATOM   3780  H   ASN A 229       0.912  13.838  12.010  1.00 97.76           H  
ATOM   3781  CA  ASN A 229       0.468  12.819  10.181  1.00 97.76           C  
ATOM   3782  HA  ASN A 229      -0.451  12.794   9.597  1.00 97.76           H  
ATOM   3783  C   ASN A 229       0.988  11.379  10.284  1.00 97.76           C  
ATOM   3784  CB  ASN A 229       1.474  13.723   9.450  1.00 97.76           C  
ATOM   3785  HB2 ASN A 229       1.848  13.204   8.567  1.00 97.76           H  
ATOM   3786  HB3 ASN A 229       2.323  13.924  10.103  1.00 97.76           H  
ATOM   3787  O   ASN A 229       1.976  11.112  10.974  1.00 97.76           O  
ATOM   3788  CG  ASN A 229       0.863  15.028   8.973  1.00 97.76           C  
ATOM   3789  ND2 ASN A 229       1.612  16.104   9.000  1.00 97.76           N  
ATOM   3790 HD21 ASN A 229       2.560  16.068   9.346  1.00 97.76           H  
ATOM   3791 HD22 ASN A 229       1.175  16.957   8.679  1.00 97.76           H  
ATOM   3792  OD1 ASN A 229      -0.278  15.102   8.551  1.00 97.76           O  
ATOM   3793  N   ILE A 230       0.349  10.463   9.558  1.00 97.67           N  
ATOM   3794  H   ILE A 230      -0.459  10.755   9.026  1.00 97.67           H  
ATOM   3795  CA  ILE A 230       0.721   9.052   9.486  1.00 97.67           C  
ATOM   3796  HA  ILE A 230       1.587   8.873  10.124  1.00 97.67           H  
ATOM   3797  C   ILE A 230       1.115   8.713   8.050  1.00 97.67           C  
ATOM   3798  CB  ILE A 230      -0.427   8.151   9.990  1.00 97.67           C  
ATOM   3799  HB  ILE A 230      -1.268   8.278   9.307  1.00 97.67           H  
ATOM   3800  O   ILE A 230       0.320   8.833   7.117  1.00 97.67           O  
ATOM   3801  CG1 ILE A 230      -0.946   8.522  11.399  1.00 97.67           C  
ATOM   3802 HG12 ILE A 230      -1.299   9.554  11.397  1.00 97.67           H  
ATOM   3803 HG13 ILE A 230      -1.811   7.898  11.623  1.00 97.67           H  
ATOM   3804  CG2 ILE A 230       0.001   6.669   9.953  1.00 97.67           C  
ATOM   3805 HG21 ILE A 230      -0.788   6.052  10.384  1.00 97.67           H  
ATOM   3806 HG22 ILE A 230       0.162   6.350   8.923  1.00 97.67           H  
ATOM   3807 HG23 ILE A 230       0.919   6.521  10.522  1.00 97.67           H  
ATOM   3808  CD1 ILE A 230       0.067   8.355  12.538  1.00 97.67           C  
ATOM   3809 HD11 ILE A 230       0.359   7.310  12.637  1.00 97.67           H  
ATOM   3810 HD12 ILE A 230      -0.398   8.670  13.473  1.00 97.67           H  
ATOM   3811 HD13 ILE A 230       0.951   8.967  12.359  1.00 97.67           H  
ATOM   3812  N   ASP A 231       2.346   8.243   7.868  1.00 96.08           N  
ATOM   3813  H   ASP A 231       2.982   8.220   8.653  1.00 96.08           H  
ATOM   3814  CA  ASP A 231       2.821   7.758   6.576  1.00 96.08           C  
ATOM   3815  HA  ASP A 231       2.388   8.369   5.783  1.00 96.08           H  
ATOM   3816  C   ASP A 231       2.383   6.308   6.359  1.00 96.08           C  
ATOM   3817  CB  ASP A 231       4.345   7.899   6.482  1.00 96.08           C  
ATOM   3818  HB2 ASP A 231       4.678   7.488   5.529  1.00 96.08           H  
ATOM   3819  HB3 ASP A 231       4.811   7.324   7.282  1.00 96.08           H  
ATOM   3820  O   ASP A 231       2.619   5.435   7.194  1.00 96.08           O  
ATOM   3821  CG  ASP A 231       4.785   9.360   6.566  1.00 96.08           C  
ATOM   3822  OD1 ASP A 231       4.181  10.176   5.837  1.00 96.08           O  
ATOM   3823  OD2 ASP A 231       5.711   9.633   7.357  1.00 96.08           O  
ATOM   3824  N   ARG A 232       1.784   5.986   5.211  1.00 95.90           N  
ATOM   3825  H   ARG A 232       1.516   6.725   4.576  1.00 95.90           H  
ATOM   3826  CA  ARG A 232       1.603   4.576   4.832  1.00 95.90           C  
ATOM   3827  HA  ARG A 232       1.232   4.033   5.701  1.00 95.90           H  
ATOM   3828  C   ARG A 232       2.947   3.967   4.440  1.00 95.90           C  
ATOM   3829  CB  ARG A 232       0.581   4.440   3.708  1.00 95.90           C  
ATOM   3830  HB2 ARG A 232       0.850   5.140   2.917  1.00 95.90           H  
ATOM   3831  HB3 ARG A 232       0.616   3.427   3.307  1.00 95.90           H  
ATOM   3832  O   ARG A 232       3.702   4.554   3.664  1.00 95.90           O  
ATOM   3833  CG  ARG A 232      -0.841   4.735   4.198  1.00 95.90           C  
ATOM   3834  HG2 ARG A 232      -0.866   5.705   4.694  1.00 95.90           H  
ATOM   3835  HG3 ARG A 232      -1.155   3.974   4.912  1.00 95.90           H  
ATOM   3836  CD  ARG A 232      -1.814   4.775   3.020  1.00 95.90           C  
ATOM   3837  HD2 ARG A 232      -2.760   5.179   3.379  1.00 95.90           H  
ATOM   3838  HD3 ARG A 232      -1.429   5.463   2.267  1.00 95.90           H  
ATOM   3839  NE  ARG A 232      -2.054   3.443   2.426  1.00 95.90           N  
ATOM   3840  HE  ARG A 232      -1.912   2.638   3.020  1.00 95.90           H  
ATOM   3841  NH1 ARG A 232      -3.129   4.203   0.546  1.00 95.90           N  
ATOM   3842 HH11 ARG A 232      -3.012   5.152   0.869  1.00 95.90           H  
ATOM   3843 HH12 ARG A 232      -3.511   4.014  -0.370  1.00 95.90           H  
ATOM   3844  NH2 ARG A 232      -2.869   2.034   0.816  1.00 95.90           N  
ATOM   3845 HH21 ARG A 232      -2.952   1.273   1.475  1.00 95.90           H  
ATOM   3846 HH22 ARG A 232      -3.419   1.930  -0.025  1.00 95.90           H  
ATOM   3847  CZ  ARG A 232      -2.668   3.231   1.274  1.00 95.90           C  
ATOM   3848  N   LYS A 233       3.229   2.755   4.931  1.00 95.59           N  
ATOM   3849  H   LYS A 233       2.571   2.343   5.577  1.00 95.59           H  
ATOM   3850  CA  LYS A 233       4.475   2.041   4.623  1.00 95.59           C  
ATOM   3851  HA  LYS A 233       5.300   2.651   4.993  1.00 95.59           H  
ATOM   3852  C   LYS A 233       4.655   1.870   3.114  1.00 95.59           C  
ATOM   3853  CB  LYS A 233       4.518   0.692   5.352  1.00 95.59           C  
ATOM   3854  HB2 LYS A 233       4.441   0.891   6.421  1.00 95.59           H  
ATOM   3855  HB3 LYS A 233       3.670   0.079   5.046  1.00 95.59           H  
ATOM   3856  O   LYS A 233       3.795   1.312   2.434  1.00 95.59           O  
ATOM   3857  CG  LYS A 233       5.828  -0.069   5.071  1.00 95.59           C  
ATOM   3858  HG2 LYS A 233       5.863  -0.360   4.021  1.00 95.59           H  
ATOM   3859  HG3 LYS A 233       6.680   0.574   5.292  1.00 95.59           H  
ATOM   3860  CD  LYS A 233       5.918  -1.329   5.930  1.00 95.59           C  
ATOM   3861  HD2 LYS A 233       5.981  -1.043   6.980  1.00 95.59           H  
ATOM   3862  HD3 LYS A 233       5.014  -1.913   5.760  1.00 95.59           H  
ATOM   3863  CE  LYS A 233       7.149  -2.169   5.585  1.00 95.59           C  
ATOM   3864  HE2 LYS A 233       8.040  -1.560   5.735  1.00 95.59           H  
ATOM   3865  HE3 LYS A 233       7.099  -2.449   4.533  1.00 95.59           H  
ATOM   3866  NZ  LYS A 233       7.210  -3.374   6.441  1.00 95.59           N  
ATOM   3867  HZ1 LYS A 233       8.020  -3.948   6.256  1.00 95.59           H  
ATOM   3868  HZ2 LYS A 233       7.234  -3.108   7.415  1.00 95.59           H  
ATOM   3869  HZ3 LYS A 233       6.360  -3.913   6.361  1.00 95.59           H  
ATOM   3870  N   ARG A 234       5.811   2.307   2.617  1.00 95.26           N  
ATOM   3871  H   ARG A 234       6.443   2.770   3.255  1.00 95.26           H  
ATOM   3872  CA  ARG A 234       6.280   2.055   1.252  1.00 95.26           C  
ATOM   3873  HA  ARG A 234       5.417   1.910   0.603  1.00 95.26           H  
ATOM   3874  C   ARG A 234       7.117   0.777   1.228  1.00 95.26           C  
ATOM   3875  CB  ARG A 234       7.057   3.286   0.769  1.00 95.26           C  
ATOM   3876  HB2 ARG A 234       7.940   3.421   1.394  1.00 95.26           H  
ATOM   3877  HB3 ARG A 234       6.420   4.164   0.883  1.00 95.26           H  
ATOM   3878  O   ARG A 234       8.012   0.612   2.052  1.00 95.26           O  
ATOM   3879  CG  ARG A 234       7.494   3.168  -0.699  1.00 95.26           C  
ATOM   3880  HG2 ARG A 234       8.128   2.290  -0.817  1.00 95.26           H  
ATOM   3881  HG3 ARG A 234       6.635   3.022  -1.353  1.00 95.26           H  
ATOM   3882  CD  ARG A 234       8.281   4.402  -1.153  1.00 95.26           C  
ATOM   3883  HD2 ARG A 234       8.681   4.202  -2.147  1.00 95.26           H  
ATOM   3884  HD3 ARG A 234       9.131   4.540  -0.485  1.00 95.26           H  
ATOM   3885  NE  ARG A 234       7.467   5.636  -1.161  1.00 95.26           N  
ATOM   3886  HE  ARG A 234       7.321   6.094  -0.272  1.00 95.26           H  
ATOM   3887  NH1 ARG A 234       7.125   5.756  -3.430  1.00 95.26           N  
ATOM   3888 HH11 ARG A 234       6.738   6.233  -4.232  1.00 95.26           H  
ATOM   3889 HH12 ARG A 234       7.222   4.755  -3.525  1.00 95.26           H  
ATOM   3890  NH2 ARG A 234       6.453   7.434  -2.116  1.00 95.26           N  
ATOM   3891 HH21 ARG A 234       6.071   7.898  -2.928  1.00 95.26           H  
ATOM   3892 HH22 ARG A 234       6.330   7.856  -1.206  1.00 95.26           H  
ATOM   3893  CZ  ARG A 234       7.025   6.267  -2.234  1.00 95.26           C  
ATOM   3894  N   TYR A 235       6.851  -0.109   0.273  1.00 95.41           N  
ATOM   3895  H   TYR A 235       6.111   0.088  -0.385  1.00 95.41           H  
ATOM   3896  CA  TYR A 235       7.562  -1.380   0.124  1.00 95.41           C  
ATOM   3897  HA  TYR A 235       8.141  -1.589   1.024  1.00 95.41           H  
ATOM   3898  C   TYR A 235       8.541  -1.282  -1.050  1.00 95.41           C  
ATOM   3899  CB  TYR A 235       6.553  -2.524  -0.037  1.00 95.41           C  
ATOM   3900  HB2 TYR A 235       7.092  -3.471  -0.064  1.00 95.41           H  
ATOM   3901  HB3 TYR A 235       6.051  -2.398  -0.997  1.00 95.41           H  
ATOM   3902  O   TYR A 235       8.214  -1.627  -2.180  1.00 95.41           O  
ATOM   3903  CG  TYR A 235       5.485  -2.587   1.034  1.00 95.41           C  
ATOM   3904  CD1 TYR A 235       5.713  -3.301   2.225  1.00 95.41           C  
ATOM   3905  HD1 TYR A 235       6.639  -3.841   2.357  1.00 95.41           H  
ATOM   3906  CD2 TYR A 235       4.268  -1.907   0.836  1.00 95.41           C  
ATOM   3907  HD2 TYR A 235       4.103  -1.358  -0.079  1.00 95.41           H  
ATOM   3908  CE1 TYR A 235       4.724  -3.316   3.227  1.00 95.41           C  
ATOM   3909  HE1 TYR A 235       4.876  -3.847   4.156  1.00 95.41           H  
ATOM   3910  CE2 TYR A 235       3.279  -1.924   1.833  1.00 95.41           C  
ATOM   3911  HE2 TYR A 235       2.361  -1.372   1.688  1.00 95.41           H  
ATOM   3912  OH  TYR A 235       2.542  -2.664   3.980  1.00 95.41           O  
ATOM   3913  HH  TYR A 235       1.836  -2.046   3.777  1.00 95.41           H  
ATOM   3914  CZ  TYR A 235       3.505  -2.636   3.027  1.00 95.41           C  
ATOM   3915  N   THR A 236       9.741  -0.764  -0.788  1.00 94.31           N  
ATOM   3916  H   THR A 236       9.957  -0.475   0.155  1.00 94.31           H  
ATOM   3917  CA  THR A 236      10.785  -0.508  -1.804  1.00 94.31           C  
ATOM   3918  HA  THR A 236      10.308  -0.238  -2.746  1.00 94.31           H  
ATOM   3919  C   THR A 236      11.675  -1.716  -2.114  1.00 94.31           C  
ATOM   3920  CB  THR A 236      11.677   0.664  -1.372  1.00 94.31           C  
ATOM   3921  HB  THR A 236      12.499   0.785  -2.078  1.00 94.31           H  
ATOM   3922  O   THR A 236      12.643  -1.595  -2.863  1.00 94.31           O  
ATOM   3923  CG2 THR A 236      10.911   1.981  -1.283  1.00 94.31           C  
ATOM   3924 HG21 THR A 236      11.620   2.804  -1.190  1.00 94.31           H  
ATOM   3925 HG22 THR A 236      10.316   2.124  -2.185  1.00 94.31           H  
ATOM   3926 HG23 THR A 236      10.268   1.971  -0.403  1.00 94.31           H  
ATOM   3927  OG1 THR A 236      12.181   0.403  -0.082  1.00 94.31           O  
ATOM   3928  HG1 THR A 236      12.954   0.957   0.056  1.00 94.31           H  
ATOM   3929  N   SER A 237      11.371  -2.880  -1.534  1.00 94.38           N  
ATOM   3930  H   SER A 237      10.536  -2.922  -0.969  1.00 94.38           H  
ATOM   3931  CA  SER A 237      12.003  -4.152  -1.877  1.00 94.38           C  
ATOM   3932  HA  SER A 237      12.764  -3.991  -2.641  1.00 94.38           H  
ATOM   3933  C   SER A 237      10.959  -5.107  -2.433  1.00 94.38           C  
ATOM   3934  CB  SER A 237      12.692  -4.793  -0.672  1.00 94.38           C  
ATOM   3935  HB2 SER A 237      11.953  -5.046   0.088  1.00 94.38           H  
ATOM   3936  HB3 SER A 237      13.432  -4.109  -0.255  1.00 94.38           H  
ATOM   3937  O   SER A 237       9.894  -5.281  -1.843  1.00 94.38           O  
ATOM   3938  OG  SER A 237      13.330  -5.964  -1.140  1.00 94.38           O  
ATOM   3939  HG  SER A 237      13.428  -6.613  -0.438  1.00 94.38           H  
ATOM   3940  N   THR A 238      11.285  -5.755  -3.548  1.00 96.07           N  
ATOM   3941  H   THR A 238      12.160  -5.534  -4.001  1.00 96.07           H  
ATOM   3942  CA  THR A 238      10.473  -6.811  -4.164  1.00 96.07           C  
ATOM   3943  HA  THR A 238       9.449  -6.738  -3.799  1.00 96.07           H  
ATOM   3944  C   THR A 238      10.967  -8.212  -3.812  1.00 96.07           C  
ATOM   3945  CB  THR A 238      10.435  -6.647  -5.683  1.00 96.07           C  
ATOM   3946  HB  THR A 238       9.870  -7.471  -6.119  1.00 96.07           H  
ATOM   3947  O   THR A 238      10.470  -9.189  -4.359  1.00 96.07           O  
ATOM   3948  CG2 THR A 238       9.789  -5.335  -6.118  1.00 96.07           C  
ATOM   3949 HG21 THR A 238       8.773  -5.267  -5.730  1.00 96.07           H  
ATOM   3950 HG22 THR A 238       9.742  -5.303  -7.207  1.00 96.07           H  
ATOM   3951 HG23 THR A 238      10.376  -4.491  -5.755  1.00 96.07           H  
ATOM   3952  OG1 THR A 238      11.758  -6.657  -6.170  1.00 96.07           O  
ATOM   3953  HG1 THR A 238      11.901  -7.500  -6.606  1.00 96.07           H  
ATOM   3954  N   THR A 239      11.951  -8.341  -2.917  1.00 95.12           N  
ATOM   3955  H   THR A 239      12.328  -7.518  -2.471  1.00 95.12           H  
ATOM   3956  CA  THR A 239      12.536  -9.644  -2.567  1.00 95.12           C  
ATOM   3957  HA  THR A 239      12.920 -10.114  -3.472  1.00 95.12           H  
ATOM   3958  C   THR A 239      11.505 -10.602  -1.980  1.00 95.12           C  
ATOM   3959  CB  THR A 239      13.701  -9.487  -1.580  1.00 95.12           C  
ATOM   3960  HB  THR A 239      14.033 -10.474  -1.259  1.00 95.12           H  
ATOM   3961  O   THR A 239      11.534 -11.785  -2.295  1.00 95.12           O  
ATOM   3962  CG2 THR A 239      14.887  -8.771  -2.229  1.00 95.12           C  
ATOM   3963 HG21 THR A 239      15.687  -8.660  -1.498  1.00 95.12           H  
ATOM   3964 HG22 THR A 239      14.595  -7.787  -2.595  1.00 95.12           H  
ATOM   3965 HG23 THR A 239      15.256  -9.366  -3.065  1.00 95.12           H  
ATOM   3966  OG1 THR A 239      13.309  -8.742  -0.441  1.00 95.12           O  
ATOM   3967  HG1 THR A 239      13.187  -9.372   0.272  1.00 95.12           H  
ATOM   3968  N   GLU A 240      10.556 -10.092  -1.186  1.00 94.51           N  
ATOM   3969  H   GLU A 240      10.581  -9.103  -0.984  1.00 94.51           H  
ATOM   3970  CA  GLU A 240       9.556 -10.918  -0.496  1.00 94.51           C  
ATOM   3971  HA  GLU A 240      10.084 -11.700   0.049  1.00 94.51           H  
ATOM   3972  C   GLU A 240       8.598 -11.660  -1.438  1.00 94.51           C  
ATOM   3973  CB  GLU A 240       8.790 -10.078   0.549  1.00 94.51           C  
ATOM   3974  HB2 GLU A 240       8.150 -10.755   1.116  1.00 94.51           H  
ATOM   3975  HB3 GLU A 240       9.518  -9.662   1.246  1.00 94.51           H  
ATOM   3976  O   GLU A 240       8.016 -12.663  -1.042  1.00 94.51           O  
ATOM   3977  CG  GLU A 240       7.925  -8.918   0.005  1.00 94.51           C  
ATOM   3978  HG2 GLU A 240       7.252  -9.299  -0.764  1.00 94.51           H  
ATOM   3979  HG3 GLU A 240       8.585  -8.189  -0.466  1.00 94.51           H  
ATOM   3980  CD  GLU A 240       7.085  -8.207   1.098  1.00 94.51           C  
ATOM   3981  OE1 GLU A 240       6.263  -7.311   0.780  1.00 94.51           O  
ATOM   3982  OE2 GLU A 240       7.232  -8.517   2.305  1.00 94.51           O  
ATOM   3983  N   ILE A 241       8.439 -11.207  -2.687  1.00 96.36           N  
ATOM   3984  H   ILE A 241       8.995 -10.423  -2.997  1.00 96.36           H  
ATOM   3985  CA  ILE A 241       7.551 -11.875  -3.648  1.00 96.36           C  
ATOM   3986  HA  ILE A 241       6.808 -12.438  -3.083  1.00 96.36           H  
ATOM   3987  C   ILE A 241       8.258 -12.907  -4.526  1.00 96.36           C  
ATOM   3988  CB  ILE A 241       6.759 -10.878  -4.508  1.00 96.36           C  
ATOM   3989  HB  ILE A 241       6.132 -11.461  -5.183  1.00 96.36           H  
ATOM   3990  O   ILE A 241       7.587 -13.624  -5.262  1.00 96.36           O  
ATOM   3991  CG1 ILE A 241       7.677  -9.986  -5.357  1.00 96.36           C  
ATOM   3992 HG12 ILE A 241       8.549 -10.544  -5.698  1.00 96.36           H  
ATOM   3993 HG13 ILE A 241       8.012  -9.146  -4.749  1.00 96.36           H  
ATOM   3994  CG2 ILE A 241       5.825 -10.038  -3.622  1.00 96.36           C  
ATOM   3995 HG21 ILE A 241       6.405  -9.445  -2.915  1.00 96.36           H  
ATOM   3996 HG22 ILE A 241       5.207  -9.383  -4.235  1.00 96.36           H  
ATOM   3997 HG23 ILE A 241       5.173 -10.708  -3.061  1.00 96.36           H  
ATOM   3998  CD1 ILE A 241       6.963  -9.449  -6.592  1.00 96.36           C  
ATOM   3999 HD11 ILE A 241       6.001  -9.007  -6.332  1.00 96.36           H  
ATOM   4000 HD12 ILE A 241       7.594  -8.679  -7.035  1.00 96.36           H  
ATOM   4001 HD13 ILE A 241       6.812 -10.254  -7.311  1.00 96.36           H  
ATOM   4002  N   LEU A 242       9.593 -12.994  -4.480  1.00 95.31           N  
ATOM   4003  H   LEU A 242      10.099 -12.444  -3.800  1.00 95.31           H  
ATOM   4004  CA  LEU A 242      10.339 -13.904  -5.354  1.00 95.31           C  
ATOM   4005  HA  LEU A 242      10.026 -13.734  -6.384  1.00 95.31           H  
ATOM   4006  C   LEU A 242      10.015 -15.370  -5.054  1.00 95.31           C  
ATOM   4007  CB  LEU A 242      11.847 -13.634  -5.228  1.00 95.31           C  
ATOM   4008  HB2 LEU A 242      12.385 -14.391  -5.798  1.00 95.31           H  
ATOM   4009  HB3 LEU A 242      12.132 -13.749  -4.183  1.00 95.31           H  
ATOM   4010  O   LEU A 242       9.967 -16.175  -5.980  1.00 95.31           O  
ATOM   4011  CG  LEU A 242      12.287 -12.245  -5.723  1.00 95.31           C  
ATOM   4012  HG  LEU A 242      11.743 -11.471  -5.182  1.00 95.31           H  
ATOM   4013  CD1 LEU A 242      13.777 -12.067  -5.440  1.00 95.31           C  
ATOM   4014 HD11 LEU A 242      14.119 -11.096  -5.801  1.00 95.31           H  
ATOM   4015 HD12 LEU A 242      13.950 -12.130  -4.366  1.00 95.31           H  
ATOM   4016 HD13 LEU A 242      14.345 -12.859  -5.928  1.00 95.31           H  
ATOM   4017  CD2 LEU A 242      12.054 -12.047  -7.224  1.00 95.31           C  
ATOM   4018 HD21 LEU A 242      12.442 -11.074  -7.527  1.00 95.31           H  
ATOM   4019 HD22 LEU A 242      10.988 -12.076  -7.447  1.00 95.31           H  
ATOM   4020 HD23 LEU A 242      12.570 -12.826  -7.785  1.00 95.31           H  
ATOM   4021  N   ASP A 243       9.750 -15.699  -3.792  1.00 92.54           N  
ATOM   4022  H   ASP A 243       9.848 -14.987  -3.082  1.00 92.54           H  
ATOM   4023  CA  ASP A 243       9.380 -17.048  -3.343  1.00 92.54           C  
ATOM   4024  HA  ASP A 243       9.520 -17.748  -4.166  1.00 92.54           H  
ATOM   4025  C   ASP A 243       7.889 -17.153  -2.970  1.00 92.54           C  
ATOM   4026  CB  ASP A 243      10.340 -17.484  -2.226  1.00 92.54           C  
ATOM   4027  HB2 ASP A 243      10.112 -18.509  -1.935  1.00 92.54           H  
ATOM   4028  HB3 ASP A 243      10.195 -16.838  -1.360  1.00 92.54           H  
ATOM   4029  O   ASP A 243       7.448 -18.131  -2.373  1.00 92.54           O  
ATOM   4030  CG  ASP A 243      11.805 -17.419  -2.684  1.00 92.54           C  
ATOM   4031  OD1 ASP A 243      12.091 -17.814  -3.849  1.00 92.54           O  
ATOM   4032  OD2 ASP A 243      12.635 -16.906  -1.904  1.00 92.54           O  
ATOM   4033  N   ALA A 244       7.097 -16.141  -3.335  1.00 95.48           N  
ATOM   4034  H   ALA A 244       7.496 -15.415  -3.913  1.00 95.48           H  
ATOM   4035  CA  ALA A 244       5.664 -16.096  -3.083  1.00 95.48           C  
ATOM   4036  HA  ALA A 244       5.461 -16.601  -2.138  1.00 95.48           H  
ATOM   4037  C   ALA A 244       4.860 -16.816  -4.177  1.00 95.48           C  
ATOM   4038  CB  ALA A 244       5.250 -14.631  -2.929  1.00 95.48           C  
ATOM   4039  HB1 ALA A 244       4.194 -14.558  -2.668  1.00 95.48           H  
ATOM   4040  HB2 ALA A 244       5.417 -14.101  -3.867  1.00 95.48           H  
ATOM   4041  HB3 ALA A 244       5.842 -14.178  -2.133  1.00 95.48           H  
ATOM   4042  O   ALA A 244       5.346 -17.097  -5.272  1.00 95.48           O  
ATOM   4043  N   THR A 245       3.580 -17.069  -3.900  1.00 95.61           N  
ATOM   4044  H   THR A 245       3.209 -16.759  -3.013  1.00 95.61           H  
ATOM   4045  CA  THR A 245       2.651 -17.610  -4.901  1.00 95.61           C  
ATOM   4046  HA  THR A 245       3.185 -18.296  -5.558  1.00 95.61           H  
ATOM   4047  C   THR A 245       2.072 -16.478  -5.745  1.00 95.61           C  
ATOM   4048  CB  THR A 245       1.527 -18.399  -4.222  1.00 95.61           C  
ATOM   4049  HB  THR A 245       0.949 -17.728  -3.587  1.00 95.61           H  
ATOM   4050  O   THR A 245       1.402 -15.592  -5.208  1.00 95.61           O  
ATOM   4051  CG2 THR A 245       0.588 -19.078  -5.218  1.00 95.61           C  
ATOM   4052 HG21 THR A 245       0.044 -18.332  -5.797  1.00 95.61           H  
ATOM   4053 HG22 THR A 245      -0.132 -19.693  -4.678  1.00 95.61           H  
ATOM   4054 HG23 THR A 245       1.158 -19.714  -5.895  1.00 95.61           H  
ATOM   4055  OG1 THR A 245       2.076 -19.414  -3.416  1.00 95.61           O  
ATOM   4056  HG1 THR A 245       2.996 -19.195  -3.248  1.00 95.61           H  
ATOM   4057  N   LEU A 246       2.291 -16.513  -7.061  1.00 94.28           N  
ATOM   4058  H   LEU A 246       2.857 -17.259  -7.439  1.00 94.28           H  
ATOM   4059  CA  LEU A 246       1.605 -15.634  -8.010  1.00 94.28           C  
ATOM   4060  HA  LEU A 246       1.670 -14.608  -7.647  1.00 94.28           H  
ATOM   4061  C   LEU A 246       0.125 -16.033  -8.094  1.00 94.28           C  
ATOM   4062  CB  LEU A 246       2.308 -15.716  -9.379  1.00 94.28           C  
ATOM   4063  HB2 LEU A 246       3.344 -15.402  -9.256  1.00 94.28           H  
ATOM   4064  HB3 LEU A 246       2.308 -16.757  -9.702  1.00 94.28           H  
ATOM   4065  O   LEU A 246      -0.202 -17.183  -8.381  1.00 94.28           O  
ATOM   4066  CG  LEU A 246       1.662 -14.873 -10.498  1.00 94.28           C  
ATOM   4067  HG  LEU A 246       0.633 -15.193 -10.656  1.00 94.28           H  
ATOM   4068  CD1 LEU A 246       1.672 -13.374 -10.189  1.00 94.28           C  
ATOM   4069 HD11 LEU A 246       2.690 -13.039  -9.989  1.00 94.28           H  
ATOM   4070 HD12 LEU A 246       1.267 -12.826 -11.040  1.00 94.28           H  
ATOM   4071 HD13 LEU A 246       1.042 -13.167  -9.324  1.00 94.28           H  
ATOM   4072  CD2 LEU A 246       2.442 -15.080 -11.796  1.00 94.28           C  
ATOM   4073 HD21 LEU A 246       1.982 -14.505 -12.601  1.00 94.28           H  
ATOM   4074 HD22 LEU A 246       3.479 -14.771 -11.668  1.00 94.28           H  
ATOM   4075 HD23 LEU A 246       2.417 -16.135 -12.066  1.00 94.28           H  
ATOM   4076  N   ILE A 247      -0.772 -15.084  -7.840  1.00 91.20           N  
ATOM   4077  H   ILE A 247      -0.441 -14.149  -7.650  1.00 91.20           H  
ATOM   4078  CA  ILE A 247      -2.210 -15.264  -8.021  1.00 91.20           C  
ATOM   4079  HA  ILE A 247      -2.447 -16.327  -7.983  1.00 91.20           H  
ATOM   4080  C   ILE A 247      -2.575 -14.746  -9.411  1.00 91.20           C  
ATOM   4081  CB  ILE A 247      -3.023 -14.571  -6.904  1.00 91.20           C  
ATOM   4082  HB  ILE A 247      -2.774 -13.510  -6.891  1.00 91.20           H  
ATOM   4083  O   ILE A 247      -2.530 -13.544  -9.670  1.00 91.20           O  
ATOM   4084  CG1 ILE A 247      -2.707 -15.177  -5.518  1.00 91.20           C  
ATOM   4085 HG12 ILE A 247      -1.629 -15.228  -5.367  1.00 91.20           H  
ATOM   4086 HG13 ILE A 247      -3.092 -16.196  -5.488  1.00 91.20           H  
ATOM   4087  CG2 ILE A 247      -4.528 -14.734  -7.211  1.00 91.20           C  
ATOM   4088 HG21 ILE A 247      -4.769 -14.258  -8.161  1.00 91.20           H  
ATOM   4089 HG22 ILE A 247      -5.158 -14.247  -6.467  1.00 91.20           H  
ATOM   4090 HG23 ILE A 247      -4.795 -15.790  -7.267  1.00 91.20           H  
ATOM   4091  CD1 ILE A 247      -3.303 -14.385  -4.344  1.00 91.20           C  
ATOM   4092 HD11 ILE A 247      -3.418 -15.049  -3.487  1.00 91.20           H  
ATOM   4093 HD12 ILE A 247      -2.644 -13.555  -4.090  1.00 91.20           H  
ATOM   4094 HD13 ILE A 247      -4.292 -13.987  -4.571  1.00 91.20           H  
ATOM   4095  N   HIS A 248      -2.995 -15.659 -10.282  1.00 81.39           N  
ATOM   4096  H   HIS A 248      -2.960 -16.633 -10.017  1.00 81.39           H  
ATOM   4097  CA  HIS A 248      -3.579 -15.334 -11.581  1.00 81.39           C  
ATOM   4098  HA  HIS A 248      -3.061 -14.471 -12.000  1.00 81.39           H  
ATOM   4099  C   HIS A 248      -5.052 -14.942 -11.409  1.00 81.39           C  
ATOM   4100  CB  HIS A 248      -3.378 -16.510 -12.544  1.00 81.39           C  
ATOM   4101  HB2 HIS A 248      -3.903 -16.296 -13.475  1.00 81.39           H  
ATOM   4102  HB3 HIS A 248      -3.813 -17.414 -12.118  1.00 81.39           H  
ATOM   4103  O   HIS A 248      -5.957 -15.711 -11.710  1.00 81.39           O  
ATOM   4104  CG  HIS A 248      -1.928 -16.756 -12.867  1.00 81.39           C  
ATOM   4105  CD2 HIS A 248      -1.096 -17.667 -12.274  1.00 81.39           C  
ATOM   4106  HD2 HIS A 248      -1.359 -18.349 -11.480  1.00 81.39           H  
ATOM   4107  ND1 HIS A 248      -1.195 -16.098 -13.826  1.00 81.39           N  
ATOM   4108  HD1 HIS A 248      -1.550 -15.412 -14.479  1.00 81.39           H  
ATOM   4109  CE1 HIS A 248       0.047 -16.607 -13.820  1.00 81.39           C  
ATOM   4110  HE1 HIS A 248       0.843 -16.311 -14.486  1.00 81.39           H  
ATOM   4111  NE2 HIS A 248       0.158 -17.559 -12.882  1.00 81.39           N  
ATOM   4112  N   GLN A 249      -5.290 -13.753 -10.863  1.00 67.13           N  
ATOM   4113  H   GLN A 249      -4.498 -13.181 -10.608  1.00 67.13           H  
ATOM   4114  CA  GLN A 249      -6.599 -13.105 -10.862  1.00 67.13           C  
ATOM   4115  HA  GLN A 249      -7.286 -13.649 -11.511  1.00 67.13           H  
ATOM   4116  C   GLN A 249      -6.422 -11.712 -11.444  1.00 67.13           C  
ATOM   4117  CB  GLN A 249      -7.199 -13.045  -9.446  1.00 67.13           C  
ATOM   4118  HB2 GLN A 249      -6.452 -12.670  -8.747  1.00 67.13           H  
ATOM   4119  HB3 GLN A 249      -8.040 -12.352  -9.450  1.00 67.13           H  
ATOM   4120  O   GLN A 249      -5.427 -11.044 -11.149  1.00 67.13           O  
ATOM   4121  CG  GLN A 249      -7.715 -14.419  -8.991  1.00 67.13           C  
ATOM   4122  HG2 GLN A 249      -6.903 -15.145  -9.008  1.00 67.13           H  
ATOM   4123  HG3 GLN A 249      -8.474 -14.753  -9.698  1.00 67.13           H  
ATOM   4124  CD  GLN A 249      -8.324 -14.416  -7.590  1.00 67.13           C  
ATOM   4125  NE2 GLN A 249      -9.158 -15.386  -7.286  1.00 67.13           N  
ATOM   4126 HE21 GLN A 249      -9.442 -16.043  -7.999  1.00 67.13           H  
ATOM   4127 HE22 GLN A 249      -9.636 -15.313  -6.399  1.00 67.13           H  
ATOM   4128  OE1 GLN A 249      -8.046 -13.593  -6.730  1.00 67.13           O  
ATOM   4129  N   SER A 250      -7.376 -11.254 -12.253  1.00 59.94           N  
ATOM   4130  H   SER A 250      -8.198 -11.805 -12.451  1.00 59.94           H  
ATOM   4131  CA  SER A 250      -7.413  -9.827 -12.547  1.00 59.94           C  
ATOM   4132  HA  SER A 250      -6.439  -9.526 -12.933  1.00 59.94           H  
ATOM   4133  C   SER A 250      -7.693  -9.052 -11.264  1.00 59.94           C  
ATOM   4134  CB  SER A 250      -8.448  -9.482 -13.602  1.00 59.94           C  
ATOM   4135  HB2 SER A 250      -8.354 -10.170 -14.442  1.00 59.94           H  
ATOM   4136  HB3 SER A 250      -8.288  -8.465 -13.962  1.00 59.94           H  
ATOM   4137  O   SER A 250      -8.267  -9.563 -10.298  1.00 59.94           O  
ATOM   4138  OG  SER A 250      -9.715  -9.566 -13.010  1.00 59.94           O  
ATOM   4139  HG  SER A 250     -10.248  -9.978 -13.694  1.00 59.94           H  
ATOM   4140  N   ILE A 251      -7.314  -7.781 -11.276  1.00 55.04           N  
ATOM   4141  H   ILE A 251      -6.860  -7.427 -12.106  1.00 55.04           H  
ATOM   4142  CA  ILE A 251      -7.585  -6.857 -10.174  1.00 55.04           C  
ATOM   4143  HA  ILE A 251      -7.172  -7.274  -9.256  1.00 55.04           H  
ATOM   4144  C   ILE A 251      -9.107  -6.704  -9.968  1.00 55.04           C  
ATOM   4145  CB  ILE A 251      -6.890  -5.508 -10.468  1.00 55.04           C  
ATOM   4146  HB  ILE A 251      -7.375  -5.075 -11.344  1.00 55.04           H  
ATOM   4147  O   ILE A 251      -9.546  -6.426  -8.857  1.00 55.04           O  
ATOM   4148  CG1 ILE A 251      -5.379  -5.680 -10.782  1.00 55.04           C  
ATOM   4149 HG12 ILE A 251      -5.216  -6.511 -11.467  1.00 55.04           H  
ATOM   4150 HG13 ILE A 251      -4.828  -5.897  -9.866  1.00 55.04           H  
ATOM   4151  CG2 ILE A 251      -7.055  -4.527  -9.294  1.00 55.04           C  
ATOM   4152 HG21 ILE A 251      -8.110  -4.312  -9.122  1.00 55.04           H  
ATOM   4153 HG22 ILE A 251      -6.560  -3.580  -9.512  1.00 55.04           H  
ATOM   4154 HG23 ILE A 251      -6.631  -4.955  -8.385  1.00 55.04           H  
ATOM   4155  CD1 ILE A 251      -4.778  -4.450 -11.468  1.00 55.04           C  
ATOM   4156 HD11 ILE A 251      -3.834  -4.731 -11.936  1.00 55.04           H  
ATOM   4157 HD12 ILE A 251      -5.446  -4.094 -12.253  1.00 55.04           H  
ATOM   4158 HD13 ILE A 251      -4.606  -3.653 -10.745  1.00 55.04           H  
ATOM   4159  N   THR A 252      -9.914  -6.933 -11.013  1.00 61.55           N  
ATOM   4160  H   THR A 252      -9.506  -7.236 -11.886  1.00 61.55           H  
ATOM   4161  CA  THR A 252     -11.385  -6.897 -10.974  1.00 61.55           C  
ATOM   4162  HA  THR A 252     -11.700  -6.185 -10.211  1.00 61.55           H  
ATOM   4163  C   THR A 252     -12.026  -8.239 -10.601  1.00 61.55           C  
ATOM   4164  CB  THR A 252     -11.956  -6.419 -12.322  1.00 61.55           C  
ATOM   4165  HB  THR A 252     -13.044  -6.384 -12.262  1.00 61.55           H  
ATOM   4166  O   THR A 252     -13.243  -8.309 -10.465  1.00 61.55           O  
ATOM   4167  CG2 THR A 252     -11.444  -5.033 -12.716  1.00 61.55           C  
ATOM   4168 HG21 THR A 252     -10.372  -5.061 -12.912  1.00 61.55           H  
ATOM   4169 HG22 THR A 252     -11.962  -4.695 -13.614  1.00 61.55           H  
ATOM   4170 HG23 THR A 252     -11.646  -4.328 -11.909  1.00 61.55           H  
ATOM   4171  OG1 THR A 252     -11.576  -7.301 -13.351  1.00 61.55           O  
ATOM   4172  HG1 THR A 252     -11.848  -6.924 -14.190  1.00 61.55           H  
ATOM   4173  N   GLY A 253     -11.249  -9.318 -10.453  1.00 53.51           N  
ATOM   4174  H   GLY A 253     -10.253  -9.210 -10.583  1.00 53.51           H  
ATOM   4175  CA  GLY A 253     -11.760 -10.679 -10.253  1.00 53.51           C  
ATOM   4176  HA2 GLY A 253     -10.951 -11.301  -9.871  1.00 53.51           H  
ATOM   4177  HA3 GLY A 253     -12.555 -10.655  -9.507  1.00 53.51           H  
ATOM   4178  C   GLY A 253     -12.320 -11.353 -11.516  1.00 53.51           C  
ATOM   4179  O   GLY A 253     -12.668 -12.530 -11.467  1.00 53.51           O  
ATOM   4180  N   LEU A 254     -12.372 -10.656 -12.654  1.00 48.14           N  
ATOM   4181  H   LEU A 254     -12.053  -9.699 -12.626  1.00 48.14           H  
ATOM   4182  CA  LEU A 254     -12.766 -11.207 -13.954  1.00 48.14           C  
ATOM   4183  HA  LEU A 254     -13.493 -12.008 -13.814  1.00 48.14           H  
ATOM   4184  C   LEU A 254     -11.544 -11.794 -14.664  1.00 48.14           C  
ATOM   4185  CB  LEU A 254     -13.406 -10.084 -14.794  1.00 48.14           C  
ATOM   4186  HB2 LEU A 254     -12.668  -9.295 -14.932  1.00 48.14           H  
ATOM   4187  HB3 LEU A 254     -13.650 -10.477 -15.781  1.00 48.14           H  
ATOM   4188  O   LEU A 254     -10.572 -11.077 -14.857  1.00 48.14           O  
ATOM   4189  CG  LEU A 254     -14.675  -9.472 -14.172  1.00 48.14           C  
ATOM   4190  HG  LEU A 254     -14.466  -9.128 -13.159  1.00 48.14           H  
ATOM   4191  CD1 LEU A 254     -15.124  -8.262 -14.989  1.00 48.14           C  
ATOM   4192 HD11 LEU A 254     -16.016  -7.826 -14.539  1.00 48.14           H  
ATOM   4193 HD12 LEU A 254     -15.348  -8.565 -16.012  1.00 48.14           H  
ATOM   4194 HD13 LEU A 254     -14.333  -7.512 -15.000  1.00 48.14           H  
ATOM   4195  CD2 LEU A 254     -15.825 -10.480 -14.126  1.00 48.14           C  
ATOM   4196 HD21 LEU A 254     -15.576 -11.304 -13.457  1.00 48.14           H  
ATOM   4197 HD22 LEU A 254     -16.027 -10.867 -15.125  1.00 48.14           H  
ATOM   4198 HD23 LEU A 254     -16.722  -9.994 -13.742  1.00 48.14           H  
ATOM   4199  N   TYR A 255     -11.548 -13.065 -15.064  1.00 45.73           N  
ATOM   4200  H   TYR A 255     -12.377 -13.624 -14.925  1.00 45.73           H  
ATOM   4201  CA  TYR A 255     -10.488 -13.583 -15.941  1.00 45.73           C  
ATOM   4202  HA  TYR A 255      -9.530 -13.537 -15.421  1.00 45.73           H  
ATOM   4203  C   TYR A 255     -10.393 -12.691 -17.191  1.00 45.73           C  
ATOM   4204  CB  TYR A 255     -10.775 -15.049 -16.321  1.00 45.73           C  
ATOM   4205  HB2 TYR A 255     -11.829 -15.277 -16.164  1.00 45.73           H  
ATOM   4206  HB3 TYR A 255     -10.593 -15.176 -17.388  1.00 45.73           H  
ATOM   4207  O   TYR A 255     -11.363 -12.589 -17.938  1.00 45.73           O  
ATOM   4208  CG  TYR A 255      -9.928 -16.072 -15.586  1.00 45.73           C  
ATOM   4209  CD1 TYR A 255      -8.781 -16.600 -16.211  1.00 45.73           C  
ATOM   4210  HD1 TYR A 255      -8.507 -16.263 -17.200  1.00 45.73           H  
ATOM   4211  CD2 TYR A 255     -10.292 -16.514 -14.298  1.00 45.73           C  
ATOM   4212  HD2 TYR A 255     -11.174 -16.115 -13.820  1.00 45.73           H  
ATOM   4213  CE1 TYR A 255      -8.003 -17.578 -15.561  1.00 45.73           C  
ATOM   4214  HE1 TYR A 255      -7.133 -17.984 -16.054  1.00 45.73           H  
ATOM   4215  CE2 TYR A 255      -9.514 -17.490 -13.643  1.00 45.73           C  
ATOM   4216  HE2 TYR A 255      -9.788 -17.846 -12.660  1.00 45.73           H  
ATOM   4217  OH  TYR A 255      -7.637 -18.978 -13.641  1.00 45.73           O  
ATOM   4218  HH  TYR A 255      -6.907 -19.278 -14.188  1.00 45.73           H  
ATOM   4219  CZ  TYR A 255      -8.372 -18.026 -14.273  1.00 45.73           C  
ATOM   4220  N   GLU A 256      -9.256 -12.024 -17.403  1.00 43.62           N  
ATOM   4221  H   GLU A 256      -8.492 -12.114 -16.750  1.00 43.62           H  
ATOM   4222  CA  GLU A 256      -8.967 -11.425 -18.707  1.00 43.62           C  
ATOM   4223  HA  GLU A 256      -9.861 -10.942 -19.101  1.00 43.62           H  
ATOM   4224  C   GLU A 256      -8.614 -12.587 -19.642  1.00 43.62           C  
ATOM   4225  CB  GLU A 256      -7.859 -10.353 -18.624  1.00 43.62           C  
ATOM   4226  HB2 GLU A 256      -6.995 -10.756 -18.095  1.00 43.62           H  
ATOM   4227  HB3 GLU A 256      -7.560 -10.104 -19.642  1.00 43.62           H  
ATOM   4228  O   GLU A 256      -7.574 -13.227 -19.475  1.00 43.62           O  
ATOM   4229  CG  GLU A 256      -8.335  -9.060 -17.929  1.00 43.62           C  
ATOM   4230  HG2 GLU A 256      -9.260  -8.734 -18.404  1.00 43.62           H  
ATOM   4231  HG3 GLU A 256      -8.561  -9.290 -16.888  1.00 43.62           H  
ATOM   4232  CD  GLU A 256      -7.323  -7.894 -17.975  1.00 43.62           C  
ATOM   4233  OE1 GLU A 256      -7.622  -6.852 -17.344  1.00 43.62           O  
ATOM   4234  OE2 GLU A 256      -6.237  -8.033 -18.585  1.00 43.62           O  
ATOM   4235  N   THR A 257      -9.548 -12.926 -20.533  1.00 39.40           N  
ATOM   4236  H   THR A 257     -10.409 -12.397 -20.546  1.00 39.40           H  
ATOM   4237  CA  THR A 257      -9.350 -13.844 -21.665  1.00 39.40           C  
ATOM   4238  HA  THR A 257      -8.758 -14.704 -21.352  1.00 39.40           H  
ATOM   4239  C   THR A 257      -8.581 -13.165 -22.782  1.00 39.40           C  
ATOM   4240  CB  THR A 257     -10.681 -14.321 -22.241  1.00 39.40           C  
ATOM   4241  HB  THR A 257     -10.494 -14.881 -23.157  1.00 39.40           H  
ATOM   4242  O   THR A 257      -8.946 -12.004 -23.085  1.00 39.40           O  
ATOM   4243  CG2 THR A 257     -11.454 -15.214 -21.271  1.00 39.40           C  
ATOM   4244 HG21 THR A 257     -11.683 -14.663 -20.359  1.00 39.40           H  
ATOM   4245 HG22 THR A 257     -12.384 -15.534 -21.741  1.00 39.40           H  
ATOM   4246 HG23 THR A 257     -10.854 -16.089 -21.026  1.00 39.40           H  
ATOM   4247  OG1 THR A 257     -11.448 -13.179 -22.543  1.00 39.40           O  
ATOM   4248  HG1 THR A 257     -10.796 -12.556 -22.873  1.00 39.40           H  
ATOM   4249  OXT THR A 257      -7.714 -13.852 -23.355  1.00 39.40           O  
TER    4250      THR A 257                                                       
END   
