# Supplementary material for: Computational design of novel Cas9 PAM-interacting domains using evolution-based modelling and structural quality assessment
Source: PLoS Comput Biol. 2023 Nov 17;19(11):e1011621. doi: 10.1371/journal.pcbi.1011621 (PMC10729993; doi:10.1371/journal.pcbi.1011621)
Supplement: S1 File — This file contains the experimentally tested sequences in a zip format. It includes Fasta files, AlphaFold Prediction with PDB file, pLDDT, and more. (ZIP) [file pcbi.1011621.s001.zip › pdb/dgfx_23_relaxed_rank_1_model_3.pdb]

ATOM      1  N   THR A   1      -2.287   7.283 -25.032  1.00 43.27           N  
ATOM      2  H   THR A   1      -2.753   8.159 -24.841  1.00 43.27           H  
ATOM      3  H2  THR A   1      -2.293   6.712 -24.199  1.00 43.27           H  
ATOM      4  H3  THR A   1      -2.796   6.827 -25.776  1.00 43.27           H  
ATOM      5  CA  THR A   1      -0.910   7.601 -25.467  1.00 43.27           C  
ATOM      6  HA  THR A   1      -0.381   6.696 -25.769  1.00 43.27           H  
ATOM      7  C   THR A   1      -0.167   8.224 -24.296  1.00 43.27           C  
ATOM      8  CB  THR A   1      -0.956   8.564 -26.662  1.00 43.27           C  
ATOM      9  HB  THR A   1      -0.017   9.111 -26.750  1.00 43.27           H  
ATOM     10  O   THR A   1      -0.392   9.380 -23.982  1.00 43.27           O  
ATOM     11  CG2 THR A   1      -1.236   7.806 -27.958  1.00 43.27           C  
ATOM     12 HG21 THR A   1      -2.206   7.311 -27.923  1.00 43.27           H  
ATOM     13 HG22 THR A   1      -1.233   8.507 -28.793  1.00 43.27           H  
ATOM     14 HG23 THR A   1      -0.454   7.067 -28.132  1.00 43.27           H  
ATOM     15  OG1 THR A   1      -2.034   9.449 -26.484  1.00 43.27           O  
ATOM     16  HG1 THR A   1      -1.888  10.223 -27.034  1.00 43.27           H  
ATOM     17  N   GLY A   2       0.623   7.445 -23.552  1.00 58.24           N  
ATOM     18  H   GLY A   2       0.842   6.508 -23.858  1.00 58.24           H  
ATOM     19  CA  GLY A   2       1.471   7.997 -22.484  1.00 58.24           C  
ATOM     20  HA2 GLY A   2       0.936   8.777 -21.942  1.00 58.24           H  
ATOM     21  HA3 GLY A   2       1.745   7.212 -21.779  1.00 58.24           H  
ATOM     22  C   GLY A   2       2.753   8.582 -23.077  1.00 58.24           C  
ATOM     23  O   GLY A   2       3.270   8.023 -24.044  1.00 58.24           O  
ATOM     24  N   GLY A   3       3.257   9.690 -22.529  1.00 75.43           N  
ATOM     25  H   GLY A   3       2.763  10.142 -21.773  1.00 75.43           H  
ATOM     26  CA  GLY A   3       4.515  10.293 -22.979  1.00 75.43           C  
ATOM     27  HA2 GLY A   3       4.742  11.170 -22.374  1.00 75.43           H  
ATOM     28  HA3 GLY A   3       4.402  10.616 -24.014  1.00 75.43           H  
ATOM     29  C   GLY A   3       5.692   9.315 -22.882  1.00 75.43           C  
ATOM     30  O   GLY A   3       5.778   8.524 -21.940  1.00 75.43           O  
ATOM     31  N   PHE A   4       6.612   9.368 -23.851  1.00 81.46           N  
ATOM     32  H   PHE A   4       6.452  10.005 -24.619  1.00 81.46           H  
ATOM     33  CA  PHE A   4       7.808   8.510 -23.915  1.00 81.46           C  
ATOM     34  HA  PHE A   4       7.499   7.465 -23.930  1.00 81.46           H  
ATOM     35  C   PHE A   4       8.754   8.693 -22.722  1.00 81.46           C  
ATOM     36  CB  PHE A   4       8.577   8.823 -25.205  1.00 81.46           C  
ATOM     37  HB2 PHE A   4       9.504   8.250 -25.210  1.00 81.46           H  
ATOM     38  HB3 PHE A   4       8.848   9.878 -25.214  1.00 81.46           H  
ATOM     39  O   PHE A   4       9.510   7.785 -22.371  1.00 81.46           O  
ATOM     40  CG  PHE A   4       7.815   8.486 -26.467  1.00 81.46           C  
ATOM     41  CD1 PHE A   4       7.676   7.142 -26.852  1.00 81.46           C  
ATOM     42  HD1 PHE A   4       8.144   6.365 -26.266  1.00 81.46           H  
ATOM     43  CD2 PHE A   4       7.247   9.504 -27.256  1.00 81.46           C  
ATOM     44  HD2 PHE A   4       7.366  10.541 -26.980  1.00 81.46           H  
ATOM     45  CE1 PHE A   4       6.951   6.809 -28.009  1.00 81.46           C  
ATOM     46  HE1 PHE A   4       6.851   5.777 -28.313  1.00 81.46           H  
ATOM     47  CE2 PHE A   4       6.529   9.172 -28.418  1.00 81.46           C  
ATOM     48  HE2 PHE A   4       6.097   9.951 -29.028  1.00 81.46           H  
ATOM     49  CZ  PHE A   4       6.375   7.825 -28.791  1.00 81.46           C  
ATOM     50  HZ  PHE A   4       5.829   7.572 -29.688  1.00 81.46           H  
ATOM     51  N   SER A   5       8.700   9.861 -22.093  1.00 82.15           N  
ATOM     52  H   SER A   5       8.056  10.561 -22.434  1.00 82.15           H  
ATOM     53  CA  SER A   5       9.478  10.249 -20.927  1.00 82.15           C  
ATOM     54  HA  SER A   5       9.823   9.359 -20.400  1.00 82.15           H  
ATOM     55  C   SER A   5       8.612  11.049 -19.965  1.00 82.15           C  
ATOM     56  CB  SER A   5      10.696  11.069 -21.366  1.00 82.15           C  
ATOM     57  HB2 SER A   5      11.260  11.387 -20.489  1.00 82.15           H  
ATOM     58  HB3 SER A   5      11.329  10.443 -21.994  1.00 82.15           H  
ATOM     59  O   SER A   5       7.554  11.567 -20.325  1.00 82.15           O  
ATOM     60  OG  SER A   5      10.298  12.203 -22.111  1.00 82.15           O  
ATOM     61  HG  SER A   5      11.004  12.853 -22.138  1.00 82.15           H  
ATOM     62  N   LYS A   6       9.079  11.179 -18.725  1.00 79.72           N  
ATOM     63  H   LYS A   6       9.942  10.709 -18.490  1.00 79.72           H  
ATOM     64  CA  LYS A   6       8.539  12.185 -17.813  1.00 79.72           C  
ATOM     65  HA  LYS A   6       7.453  12.103 -17.787  1.00 79.72           H  
ATOM     66  C   LYS A   6       8.911  13.569 -18.335  1.00 79.72           C  
ATOM     67  CB  LYS A   6       9.102  11.982 -16.416  1.00 79.72           C  
ATOM     68  HB2 LYS A   6       8.775  12.810 -15.785  1.00 79.72           H  
ATOM     69  HB3 LYS A   6      10.189  12.011 -16.489  1.00 79.72           H  
ATOM     70  O   LYS A   6      10.091  13.882 -18.476  1.00 79.72           O  
ATOM     71  CG  LYS A   6       8.663  10.659 -15.775  1.00 79.72           C  
ATOM     72  HG2 LYS A   6       7.583  10.639 -15.631  1.00 79.72           H  
ATOM     73  HG3 LYS A   6       8.977   9.816 -16.390  1.00 79.72           H  
ATOM     74  CD  LYS A   6       9.382  10.612 -14.437  1.00 79.72           C  
ATOM     75  HD2 LYS A   6       9.018  11.411 -13.791  1.00 79.72           H  
ATOM     76  HD3 LYS A   6      10.432  10.798 -14.661  1.00 79.72           H  
ATOM     77  CE  LYS A   6       9.308   9.280 -13.711  1.00 79.72           C  
ATOM     78  HE2 LYS A   6       8.311   9.138 -13.294  1.00 79.72           H  
ATOM     79  HE3 LYS A   6       9.521   8.486 -14.427  1.00 79.72           H  
ATOM     80  NZ  LYS A   6      10.352   9.312 -12.664  1.00 79.72           N  
ATOM     81  HZ1 LYS A   6      10.429   8.437 -12.167  1.00 79.72           H  
ATOM     82  HZ2 LYS A   6      10.210  10.095 -12.043  1.00 79.72           H  
ATOM     83  HZ3 LYS A   6      11.231   9.519 -13.116  1.00 79.72           H  
ATOM     84  N   GLU A   7       7.902  14.397 -18.573  1.00 80.71           N  
ATOM     85  H   GLU A   7       6.964  14.026 -18.525  1.00 80.71           H  
ATOM     86  CA  GLU A   7       8.054  15.704 -19.228  1.00 80.71           C  
ATOM     87  HA  GLU A   7       8.644  15.576 -20.136  1.00 80.71           H  
ATOM     88  C   GLU A   7       8.786  16.751 -18.375  1.00 80.71           C  
ATOM     89  CB  GLU A   7       6.671  16.221 -19.639  1.00 80.71           C  
ATOM     90  HB2 GLU A   7       6.039  16.284 -18.753  1.00 80.71           H  
ATOM     91  HB3 GLU A   7       6.782  17.218 -20.066  1.00 80.71           H  
ATOM     92  O   GLU A   7       9.175  17.802 -18.880  1.00 80.71           O  
ATOM     93  CG  GLU A   7       6.016  15.307 -20.687  1.00 80.71           C  
ATOM     94  HG2 GLU A   7       6.684  15.231 -21.545  1.00 80.71           H  
ATOM     95  HG3 GLU A   7       5.893  14.310 -20.266  1.00 80.71           H  
ATOM     96  CD  GLU A   7       4.645  15.812 -21.153  1.00 80.71           C  
ATOM     97  OE1 GLU A   7       4.107  15.174 -22.084  1.00 80.71           O  
ATOM     98  OE2 GLU A   7       4.142  16.790 -20.558  1.00 80.71           O  
ATOM     99  N   SER A   8       9.030  16.465 -17.093  1.00 84.00           N  
ATOM    100  H   SER A   8       8.698  15.585 -16.724  1.00 84.00           H  
ATOM    101  CA  SER A   8       9.854  17.314 -16.236  1.00 84.00           C  
ATOM    102  HA  SER A   8       9.396  18.302 -16.192  1.00 84.00           H  
ATOM    103  C   SER A   8      11.266  17.457 -16.810  1.00 84.00           C  
ATOM    104  CB  SER A   8       9.927  16.755 -14.814  1.00 84.00           C  
ATOM    105  HB2 SER A   8      10.475  17.453 -14.181  1.00 84.00           H  
ATOM    106  HB3 SER A   8      10.454  15.801 -14.821  1.00 84.00           H  
ATOM    107  O   SER A   8      12.011  16.481 -16.930  1.00 84.00           O  
ATOM    108  OG  SER A   8       8.626  16.561 -14.287  1.00 84.00           O  
ATOM    109  HG  SER A   8       8.100  17.346 -14.458  1.00 84.00           H  
ATOM    110  N   ILE A   9      11.637  18.696 -17.136  1.00 82.75           N  
ATOM    111  H   ILE A   9      10.953  19.435 -17.065  1.00 82.75           H  
ATOM    112  CA  ILE A   9      12.981  19.045 -17.591  1.00 82.75           C  
ATOM    113  HA  ILE A   9      13.373  18.219 -18.186  1.00 82.75           H  
ATOM    114  C   ILE A   9      13.867  19.218 -16.363  1.00 82.75           C  
ATOM    115  CB  ILE A   9      12.970  20.304 -18.484  1.00 82.75           C  
ATOM    116  HB  ILE A   9      12.555  21.134 -17.912  1.00 82.75           H  
ATOM    117  O   ILE A   9      13.626  20.087 -15.525  1.00 82.75           O  
ATOM    118  CG1 ILE A   9      12.085  20.071 -19.732  1.00 82.75           C  
ATOM    119 HG12 ILE A   9      12.534  19.302 -20.359  1.00 82.75           H  
ATOM    120 HG13 ILE A   9      11.102  19.716 -19.423  1.00 82.75           H  
ATOM    121  CG2 ILE A   9      14.413  20.665 -18.899  1.00 82.75           C  
ATOM    122 HG21 ILE A   9      15.013  20.894 -18.018  1.00 82.75           H  
ATOM    123 HG22 ILE A   9      14.870  19.827 -19.425  1.00 82.75           H  
ATOM    124 HG23 ILE A   9      14.421  21.553 -19.531  1.00 82.75           H  
ATOM    125  CD1 ILE A   9      11.848  21.332 -20.572  1.00 82.75           C  
ATOM    126 HD11 ILE A   9      12.777  21.671 -21.030  1.00 82.75           H  
ATOM    127 HD12 ILE A   9      11.134  21.104 -21.364  1.00 82.75           H  
ATOM    128 HD13 ILE A   9      11.438  22.124 -19.945  1.00 82.75           H  
ATOM    129  N   LEU A  10      14.904  18.394 -16.269  1.00 85.67           N  
ATOM    130  H   LEU A  10      15.055  17.726 -17.012  1.00 85.67           H  
ATOM    131  CA  LEU A  10      15.910  18.490 -15.225  1.00 85.67           C  
ATOM    132  HA  LEU A  10      15.490  19.070 -14.403  1.00 85.67           H  
ATOM    133  C   LEU A  10      17.148  19.241 -15.727  1.00 85.67           C  
ATOM    134  CB  LEU A  10      16.255  17.092 -14.697  1.00 85.67           C  
ATOM    135  HB2 LEU A  10      17.079  17.183 -13.990  1.00 85.67           H  
ATOM    136  HB3 LEU A  10      16.600  16.489 -15.537  1.00 85.67           H  
ATOM    137  O   LEU A  10      17.513  19.124 -16.903  1.00 85.67           O  
ATOM    138  CG  LEU A  10      15.090  16.356 -14.012  1.00 85.67           C  
ATOM    139  HG  LEU A  10      14.343  16.085 -14.758  1.00 85.67           H  
ATOM    140  CD1 LEU A  10      15.636  15.087 -13.362  1.00 85.67           C  
ATOM    141 HD11 LEU A  10      16.384  15.336 -12.610  1.00 85.67           H  
ATOM    142 HD12 LEU A  10      16.084  14.440 -14.116  1.00 85.67           H  
ATOM    143 HD13 LEU A  10      14.822  14.542 -12.884  1.00 85.67           H  
ATOM    144  CD2 LEU A  10      14.415  17.174 -12.906  1.00 85.67           C  
ATOM    145 HD21 LEU A  10      15.156  17.529 -12.189  1.00 85.67           H  
ATOM    146 HD22 LEU A  10      13.678  16.556 -12.392  1.00 85.67           H  
ATOM    147 HD23 LEU A  10      13.886  18.022 -13.341  1.00 85.67           H  
ATOM    148  N   PRO A  11      17.820  20.002 -14.842  1.00 85.79           N  
ATOM    149  CA  PRO A  11      19.062  20.679 -15.184  1.00 85.79           C  
ATOM    150  HA  PRO A  11      18.906  21.323 -16.049  1.00 85.79           H  
ATOM    151  C   PRO A  11      20.170  19.670 -15.511  1.00 85.79           C  
ATOM    152  CB  PRO A  11      19.403  21.536 -13.960  1.00 85.79           C  
ATOM    153  HB2 PRO A  11      20.477  21.673 -13.831  1.00 85.79           H  
ATOM    154  HB3 PRO A  11      18.906  22.503 -14.045  1.00 85.79           H  
ATOM    155  O   PRO A  11      20.091  18.488 -15.166  1.00 85.79           O  
ATOM    156  CG  PRO A  11      18.790  20.751 -12.802  1.00 85.79           C  
ATOM    157  HG2 PRO A  11      19.458  19.939 -12.514  1.00 85.79           H  
ATOM    158  HG3 PRO A  11      18.569  21.391 -11.948  1.00 85.79           H  
ATOM    159  CD  PRO A  11      17.521  20.176 -13.424  1.00 85.79           C  
ATOM    160  HD2 PRO A  11      16.701  20.886 -13.313  1.00 85.79           H  
ATOM    161  HD3 PRO A  11      17.268  19.233 -12.940  1.00 85.79           H  
ATOM    162  N   LYS A  12      21.235  20.157 -16.157  1.00 85.35           N  
ATOM    163  H   LYS A  12      21.231  21.134 -16.413  1.00 85.35           H  
ATOM    164  CA  LYS A  12      22.411  19.347 -16.491  1.00 85.35           C  
ATOM    165  HA  LYS A  12      22.095  18.579 -17.197  1.00 85.35           H  
ATOM    166  C   LYS A  12      22.950  18.623 -15.253  1.00 85.35           C  
ATOM    167  CB  LYS A  12      23.479  20.203 -17.194  1.00 85.35           C  
ATOM    168  HB2 LYS A  12      23.019  20.726 -18.033  1.00 85.35           H  
ATOM    169  HB3 LYS A  12      24.232  19.527 -17.599  1.00 85.35           H  
ATOM    170  O   LYS A  12      23.188  19.230 -14.208  1.00 85.35           O  
ATOM    171  CG  LYS A  12      24.188  21.227 -16.290  1.00 85.35           C  
ATOM    172  HG2 LYS A  12      23.454  21.913 -15.868  1.00 85.35           H  
ATOM    173  HG3 LYS A  12      24.701  20.708 -15.479  1.00 85.35           H  
ATOM    174  CD  LYS A  12      25.245  22.023 -17.059  1.00 85.35           C  
ATOM    175  HD2 LYS A  12      25.949  21.331 -17.521  1.00 85.35           H  
ATOM    176  HD3 LYS A  12      24.757  22.609 -17.837  1.00 85.35           H  
ATOM    177  CE  LYS A  12      25.985  22.953 -16.089  1.00 85.35           C  
ATOM    178  HE2 LYS A  12      26.433  22.348 -15.300  1.00 85.35           H  
ATOM    179  HE3 LYS A  12      25.258  23.619 -15.625  1.00 85.35           H  
ATOM    180  NZ  LYS A  12      27.032  23.744 -16.782  1.00 85.35           N  
ATOM    181  HZ1 LYS A  12      27.728  23.134 -17.187  1.00 85.35           H  
ATOM    182  HZ2 LYS A  12      27.492  24.372 -16.139  1.00 85.35           H  
ATOM    183  HZ3 LYS A  12      26.624  24.294 -17.524  1.00 85.35           H  
ATOM    184  N   ARG A  13      23.163  17.317 -15.375  1.00 81.58           N  
ATOM    185  H   ARG A  13      22.911  16.877 -16.249  1.00 81.58           H  
ATOM    186  CA  ARG A  13      23.823  16.495 -14.359  1.00 81.58           C  
ATOM    187  HA  ARG A  13      24.568  17.108 -13.852  1.00 81.58           H  
ATOM    188  C   ARG A  13      24.537  15.349 -15.053  1.00 81.58           C  
ATOM    189  CB  ARG A  13      22.786  16.005 -13.329  1.00 81.58           C  
ATOM    190  HB2 ARG A  13      22.062  15.357 -13.824  1.00 81.58           H  
ATOM    191  HB3 ARG A  13      22.253  16.868 -12.931  1.00 81.58           H  
ATOM    192  O   ARG A  13      24.091  14.879 -16.095  1.00 81.58           O  
ATOM    193  CG  ARG A  13      23.432  15.246 -12.158  1.00 81.58           C  
ATOM    194  HG2 ARG A  13      24.204  15.870 -11.708  1.00 81.58           H  
ATOM    195  HG3 ARG A  13      23.883  14.324 -12.525  1.00 81.58           H  
ATOM    196  CD  ARG A  13      22.408  14.871 -11.085  1.00 81.58           C  
ATOM    197  HD2 ARG A  13      21.628  14.262 -11.542  1.00 81.58           H  
ATOM    198  HD3 ARG A  13      21.962  15.784 -10.693  1.00 81.58           H  
ATOM    199  NE  ARG A  13      23.051  14.119  -9.990  1.00 81.58           N  
ATOM    200  HE  ARG A  13      24.049  13.979 -10.058  1.00 81.58           H  
ATOM    201  NH1 ARG A  13      21.165  13.737  -8.740  1.00 81.58           N  
ATOM    202 HH11 ARG A  13      20.729  13.393  -7.897  1.00 81.58           H  
ATOM    203 HH12 ARG A  13      20.618  14.223  -9.437  1.00 81.58           H  
ATOM    204  NH2 ARG A  13      23.147  13.032  -7.991  1.00 81.58           N  
ATOM    205 HH21 ARG A  13      22.703  12.724  -7.138  1.00 81.58           H  
ATOM    206 HH22 ARG A  13      24.146  12.922  -8.096  1.00 81.58           H  
ATOM    207  CZ  ARG A  13      22.453  13.633  -8.917  1.00 81.58           C  
ATOM    208  N   ASN A  14      25.615  14.864 -14.442  1.00 79.73           N  
ATOM    209  H   ASN A  14      25.954  15.325 -13.610  1.00 79.73           H  
ATOM    210  CA  ASN A  14      26.247  13.617 -14.849  1.00 79.73           C  
ATOM    211  HA  ASN A  14      26.367  13.633 -15.932  1.00 79.73           H  
ATOM    212  C   ASN A  14      25.327  12.430 -14.495  1.00 79.73           C  
ATOM    213  CB  ASN A  14      27.645  13.541 -14.210  1.00 79.73           C  
ATOM    214  HB2 ASN A  14      28.158  14.496 -14.328  1.00 79.73           H  
ATOM    215  HB3 ASN A  14      27.562  13.318 -13.146  1.00 79.73           H  
ATOM    216  O   ASN A  14      25.442  11.835 -13.426  1.00 79.73           O  
ATOM    217  CG  ASN A  14      28.514  12.488 -14.876  1.00 79.73           C  
ATOM    218  ND2 ASN A  14      29.592  12.094 -14.242  1.00 79.73           N  
ATOM    219 HD21 ASN A  14      30.158  11.396 -14.703  1.00 79.73           H  
ATOM    220 HD22 ASN A  14      29.832  12.459 -13.332  1.00 79.73           H  
ATOM    221  OD1 ASN A  14      28.257  12.042 -15.986  1.00 79.73           O  
ATOM    222  N   SER A  15      24.330  12.180 -15.342  1.00 78.08           N  
ATOM    223  H   SER A  15      24.237  12.780 -16.149  1.00 78.08           H  
ATOM    224  CA  SER A  15      23.340  11.114 -15.206  1.00 78.08           C  
ATOM    225  HA  SER A  15      23.734  10.311 -14.583  1.00 78.08           H  
ATOM    226  C   SER A  15      23.021  10.569 -16.588  1.00 78.08           C  
ATOM    227  CB  SER A  15      22.056  11.659 -14.570  1.00 78.08           C  
ATOM    228  HB2 SER A  15      22.269  11.988 -13.553  1.00 78.08           H  
ATOM    229  HB3 SER A  15      21.710  12.515 -15.149  1.00 78.08           H  
ATOM    230  O   SER A  15      22.512  11.301 -17.433  1.00 78.08           O  
ATOM    231  OG  SER A  15      21.038  10.671 -14.542  1.00 78.08           O  
ATOM    232  HG  SER A  15      20.212  11.100 -14.779  1.00 78.08           H  
ATOM    233  N   ASP A  16      23.247   9.275 -16.789  1.00 75.94           N  
ATOM    234  H   ASP A  16      23.765   8.746 -16.102  1.00 75.94           H  
ATOM    235  CA  ASP A  16      22.906   8.588 -18.041  1.00 75.94           C  
ATOM    236  HA  ASP A  16      23.197   9.222 -18.878  1.00 75.94           H  
ATOM    237  C   ASP A  16      21.389   8.337 -18.181  1.00 75.94           C  
ATOM    238  CB  ASP A  16      23.719   7.288 -18.145  1.00 75.94           C  
ATOM    239  HB2 ASP A  16      23.381   6.602 -17.369  1.00 75.94           H  
ATOM    240  HB3 ASP A  16      23.532   6.826 -19.114  1.00 75.94           H  
ATOM    241  O   ASP A  16      20.933   7.784 -19.175  1.00 75.94           O  
ATOM    242  CG  ASP A  16      25.229   7.523 -17.998  1.00 75.94           C  
ATOM    243  OD1 ASP A  16      25.756   8.519 -18.556  1.00 75.94           O  
ATOM    244  OD2 ASP A  16      25.849   6.767 -17.226  1.00 75.94           O  
ATOM    245  N   LYS A  17      20.586   8.745 -17.184  1.00 76.76           N  
ATOM    246  H   LYS A  17      21.029   9.200 -16.398  1.00 76.76           H  
ATOM    247  CA  LYS A  17      19.118   8.627 -17.212  1.00 76.76           C  
ATOM    248  HA  LYS A  17      18.851   7.727 -17.765  1.00 76.76           H  
ATOM    249  C   LYS A  17      18.423   9.772 -17.948  1.00 76.76           C  
ATOM    250  CB  LYS A  17      18.551   8.527 -15.790  1.00 76.76           C  
ATOM    251  HB2 LYS A  17      18.802   9.429 -15.231  1.00 76.76           H  
ATOM    252  HB3 LYS A  17      17.465   8.470 -15.858  1.00 76.76           H  
ATOM    253  O   LYS A  17      17.272   9.604 -18.343  1.00 76.76           O  
ATOM    254  CG  LYS A  17      19.059   7.291 -15.041  1.00 76.76           C  
ATOM    255  HG2 LYS A  17      20.139   7.355 -14.911  1.00 76.76           H  
ATOM    256  HG3 LYS A  17      18.823   6.400 -15.622  1.00 76.76           H  
ATOM    257  CD  LYS A  17      18.391   7.194 -13.667  1.00 76.76           C  
ATOM    258  HD2 LYS A  17      17.310   7.151 -13.797  1.00 76.76           H  
ATOM    259  HD3 LYS A  17      18.650   8.075 -13.080  1.00 76.76           H  
ATOM    260  CE  LYS A  17      18.884   5.927 -12.965  1.00 76.76           C  
ATOM    261  HE2 LYS A  17      19.968   5.982 -12.869  1.00 76.76           H  
ATOM    262  HE3 LYS A  17      18.654   5.072 -13.600  1.00 76.76           H  
ATOM    263  NZ  LYS A  17      18.251   5.762 -11.635  1.00 76.76           N  
ATOM    264  HZ1 LYS A  17      18.475   6.549 -11.042  1.00 76.76           H  
ATOM    265  HZ2 LYS A  17      18.584   4.915 -11.198  1.00 76.76           H  
ATOM    266  HZ3 LYS A  17      17.248   5.699 -11.737  1.00 76.76           H  
ATOM    267  N   LEU A  18      19.092  10.922 -18.079  1.00 83.57           N  
ATOM    268  H   LEU A  18      20.082  10.927 -17.880  1.00 83.57           H  
ATOM    269  CA  LEU A  18      18.503  12.094 -18.717  1.00 83.57           C  
ATOM    270  HA  LEU A  18      17.508  12.252 -18.302  1.00 83.57           H  
ATOM    271  C   LEU A  18      18.345  11.845 -20.215  1.00 83.57           C  
ATOM    272  CB  LEU A  18      19.363  13.346 -18.481  1.00 83.57           C  
ATOM    273  HB2 LEU A  18      20.380  13.126 -18.805  1.00 83.57           H  
ATOM    274  HB3 LEU A  18      18.965  14.143 -19.109  1.00 83.57           H  
ATOM    275  O   LEU A  18      19.284  11.414 -20.880  1.00 83.57           O  
ATOM    276  CG  LEU A  18      19.412  13.875 -17.043  1.00 83.57           C  
ATOM    277  HG  LEU A  18      19.812  13.105 -16.383  1.00 83.57           H  
ATOM    278  CD1 LEU A  18      20.340  15.093 -16.985  1.00 83.57           C  
ATOM    279 HD11 LEU A  18      21.359  14.787 -17.222  1.00 83.57           H  
ATOM    280 HD12 LEU A  18      20.017  15.840 -17.710  1.00 83.57           H  
ATOM    281 HD13 LEU A  18      20.320  15.537 -15.990  1.00 83.57           H  
ATOM    282  CD2 LEU A  18      18.034  14.289 -16.532  1.00 83.57           C  
ATOM    283 HD21 LEU A  18      17.388  13.415 -16.447  1.00 83.57           H  
ATOM    284 HD22 LEU A  18      17.575  15.006 -17.213  1.00 83.57           H  
ATOM    285 HD23 LEU A  18      18.132  14.732 -15.541  1.00 83.57           H  
ATOM    286  N   ILE A  19      17.175  12.170 -20.753  1.00 84.50           N  
ATOM    287  H   ILE A  19      16.449  12.515 -20.141  1.00 84.50           H  
ATOM    288  CA  ILE A  19      16.900  12.040 -22.185  1.00 84.50           C  
ATOM    289  HA  ILE A  19      17.609  11.336 -22.619  1.00 84.50           H  
ATOM    290  C   ILE A  19      17.111  13.389 -22.859  1.00 84.50           C  
ATOM    291  CB  ILE A  19      15.497  11.466 -22.438  1.00 84.50           C  
ATOM    292  HB  ILE A  19      14.772  12.126 -21.962  1.00 84.50           H  
ATOM    293  O   ILE A  19      16.603  14.418 -22.403  1.00 84.50           O  
ATOM    294  CG1 ILE A  19      15.369  10.066 -21.812  1.00 84.50           C  
ATOM    295 HG12 ILE A  19      15.909   9.343 -22.423  1.00 84.50           H  
ATOM    296 HG13 ILE A  19      15.798  10.045 -20.810  1.00 84.50           H  
ATOM    297  CG2 ILE A  19      15.183  11.405 -23.947  1.00 84.50           C  
ATOM    298 HG21 ILE A  19      15.191  12.404 -24.384  1.00 84.50           H  
ATOM    299 HG22 ILE A  19      14.188  10.997 -24.128  1.00 84.50           H  
ATOM    300 HG23 ILE A  19      15.915  10.783 -24.462  1.00 84.50           H  
ATOM    301  CD1 ILE A  19      13.914   9.631 -21.679  1.00 84.50           C  
ATOM    302 HD11 ILE A  19      13.411  10.254 -20.939  1.00 84.50           H  
ATOM    303 HD12 ILE A  19      13.389   9.672 -22.633  1.00 84.50           H  
ATOM    304 HD13 ILE A  19      13.917   8.592 -21.349  1.00 84.50           H  
ATOM    305  N   ALA A  20      17.845  13.376 -23.967  1.00 86.01           N  
ATOM    306  H   ALA A  20      18.219  12.495 -24.291  1.00 86.01           H  
ATOM    307  CA  ALA A  20      18.101  14.558 -24.772  1.00 86.01           C  
ATOM    308  HA  ALA A  20      18.647  15.284 -24.170  1.00 86.01           H  
ATOM    309  C   ALA A  20      16.792  15.203 -25.237  1.00 86.01           C  
ATOM    310  CB  ALA A  20      18.979  14.152 -25.955  1.00 86.01           C  
ATOM    311  HB1 ALA A  20      19.237  15.037 -26.536  1.00 86.01           H  
ATOM    312  HB2 ALA A  20      18.446  13.452 -26.599  1.00 86.01           H  
ATOM    313  HB3 ALA A  20      19.899  13.685 -25.603  1.00 86.01           H  
ATOM    314  O   ALA A  20      15.894  14.539 -25.750  1.00 86.01           O  
ATOM    315  N   ARG A  21      16.690  16.527 -25.080  1.00 84.12           N  
ATOM    316  H   ARG A  21      17.450  17.003 -24.616  1.00 84.12           H  
ATOM    317  CA  ARG A  21      15.515  17.294 -25.531  1.00 84.12           C  
ATOM    318  HA  ARG A  21      14.609  16.783 -25.207  1.00 84.12           H  
ATOM    319  C   ARG A  21      15.421  17.388 -27.053  1.00 84.12           C  
ATOM    320  CB  ARG A  21      15.551  18.703 -24.932  1.00 84.12           C  
ATOM    321  HB2 ARG A  21      14.753  19.292 -25.384  1.00 84.12           H  
ATOM    322  HB3 ARG A  21      16.504  19.173 -25.175  1.00 84.12           H  
ATOM    323  O   ARG A  21      14.341  17.606 -27.589  1.00 84.12           O  
ATOM    324  CG  ARG A  21      15.354  18.691 -23.410  1.00 84.12           C  
ATOM    325  HG2 ARG A  21      16.084  18.019 -22.958  1.00 84.12           H  
ATOM    326  HG3 ARG A  21      14.354  18.331 -23.168  1.00 84.12           H  
ATOM    327  CD  ARG A  21      15.563  20.087 -22.813  1.00 84.12           C  
ATOM    328  HD2 ARG A  21      16.578  20.411 -23.039  1.00 84.12           H  
ATOM    329  HD3 ARG A  21      15.459  20.015 -21.730  1.00 84.12           H  
ATOM    330  NE  ARG A  21      14.584  21.061 -23.335  1.00 84.12           N  
ATOM    331  HE  ARG A  21      13.753  20.677 -23.762  1.00 84.12           H  
ATOM    332  NH1 ARG A  21      15.651  22.965 -22.627  1.00 84.12           N  
ATOM    333 HH11 ARG A  21      15.670  23.968 -22.511  1.00 84.12           H  
ATOM    334 HH12 ARG A  21      16.372  22.395 -22.210  1.00 84.12           H  
ATOM    335  NH2 ARG A  21      13.713  23.128 -23.728  1.00 84.12           N  
ATOM    336 HH21 ARG A  21      13.738  24.128 -23.594  1.00 84.12           H  
ATOM    337 HH22 ARG A  21      12.892  22.707 -24.139  1.00 84.12           H  
ATOM    338  CZ  ARG A  21      14.655  22.376 -23.231  1.00 84.12           C  
ATOM    339  N   LYS A  22      16.565  17.291 -27.729  1.00 82.15           N  
ATOM    340  H   LYS A  22      17.389  17.036 -27.204  1.00 82.15           H  
ATOM    341  CA  LYS A  22      16.720  17.353 -29.182  1.00 82.15           C  
ATOM    342  HA  LYS A  22      15.775  17.095 -29.660  1.00 82.15           H  
ATOM    343  C   LYS A  22      17.754  16.319 -29.609  1.00 82.15           C  
ATOM    344  CB  LYS A  22      17.152  18.763 -29.622  1.00 82.15           C  
ATOM    345  HB2 LYS A  22      17.385  18.738 -30.687  1.00 82.15           H  
ATOM    346  HB3 LYS A  22      18.057  19.047 -29.086  1.00 82.15           H  
ATOM    347  O   LYS A  22      18.609  15.936 -28.812  1.00 82.15           O  
ATOM    348  CG  LYS A  22      16.064  19.820 -29.383  1.00 82.15           C  
ATOM    349  HG2 LYS A  22      15.138  19.494 -29.859  1.00 82.15           H  
ATOM    350  HG3 LYS A  22      15.891  19.936 -28.313  1.00 82.15           H  
ATOM    351  CD  LYS A  22      16.480  21.175 -29.968  1.00 82.15           C  
ATOM    352  HD2 LYS A  22      17.387  21.516 -29.470  1.00 82.15           H  
ATOM    353  HD3 LYS A  22      16.684  21.053 -31.032  1.00 82.15           H  
ATOM    354  CE  LYS A  22      15.359  22.203 -29.774  1.00 82.15           C  
ATOM    355  HE2 LYS A  22      14.444  21.799 -30.206  1.00 82.15           H  
ATOM    356  HE3 LYS A  22      15.193  22.340 -28.705  1.00 82.15           H  
ATOM    357  NZ  LYS A  22      15.692  23.500 -30.417  1.00 82.15           N  
ATOM    358  HZ1 LYS A  22      15.832  23.374 -31.409  1.00 82.15           H  
ATOM    359  HZ2 LYS A  22      16.540  23.887 -30.028  1.00 82.15           H  
ATOM    360  HZ3 LYS A  22      14.944  24.167 -30.296  1.00 82.15           H  
ATOM    361  N   LYS A  23      17.686  15.896 -30.870  1.00 83.60           N  
ATOM    362  H   LYS A  23      16.974  16.285 -31.471  1.00 83.60           H  
ATOM    363  CA  LYS A  23      18.721  15.054 -31.474  1.00 83.60           C  
ATOM    364  HA  LYS A  23      18.752  14.106 -30.937  1.00 83.60           H  
ATOM    365  C   LYS A  23      20.090  15.735 -31.318  1.00 83.60           C  
ATOM    366  CB  LYS A  23      18.358  14.793 -32.942  1.00 83.60           C  
ATOM    367  HB2 LYS A  23      18.577  15.687 -33.527  1.00 83.60           H  
ATOM    368  HB3 LYS A  23      17.294  14.574 -33.023  1.00 83.60           H  
ATOM    369  O   LYS A  23      20.178  16.957 -31.425  1.00 83.60           O  
ATOM    370  CG  LYS A  23      19.135  13.600 -33.507  1.00 83.60           C  
ATOM    371  HG2 LYS A  23      20.201  13.742 -33.328  1.00 83.60           H  
ATOM    372  HG3 LYS A  23      18.821  12.689 -32.999  1.00 83.60           H  
ATOM    373  CD  LYS A  23      18.898  13.455 -35.012  1.00 83.60           C  
ATOM    374  HD2 LYS A  23      19.116  14.405 -35.498  1.00 83.60           H  
ATOM    375  HD3 LYS A  23      17.861  13.173 -35.197  1.00 83.60           H  
ATOM    376  CE  LYS A  23      19.853  12.389 -35.551  1.00 83.60           C  
ATOM    377  HE2 LYS A  23      20.868  12.700 -35.303  1.00 83.60           H  
ATOM    378  HE3 LYS A  23      19.663  11.446 -35.038  1.00 83.60           H  
ATOM    379  NZ  LYS A  23      19.716  12.226 -37.017  1.00 83.60           N  
ATOM    380  HZ1 LYS A  23      19.934  13.102 -37.470  1.00 83.60           H  
ATOM    381  HZ2 LYS A  23      18.781  11.938 -37.271  1.00 83.60           H  
ATOM    382  HZ3 LYS A  23      20.380  11.541 -37.348  1.00 83.60           H  
ATOM    383  N   ASP A  24      21.114  14.948 -31.000  1.00 83.41           N  
ATOM    384  H   ASP A  24      20.969  13.949 -31.030  1.00 83.41           H  
ATOM    385  CA  ASP A  24      22.511  15.386 -30.849  1.00 83.41           C  
ATOM    386  HA  ASP A  24      23.077  14.495 -30.577  1.00 83.41           H  
ATOM    387  C   ASP A  24      22.776  16.387 -29.701  1.00 83.41           C  
ATOM    388  CB  ASP A  24      23.069  15.823 -32.218  1.00 83.41           C  
ATOM    389  HB2 ASP A  24      22.657  16.796 -32.485  1.00 83.41           H  
ATOM    390  HB3 ASP A  24      24.152  15.921 -32.150  1.00 83.41           H  
ATOM    391  O   ASP A  24      23.869  16.939 -29.581  1.00 83.41           O  
ATOM    392  CG  ASP A  24      22.729  14.801 -33.314  1.00 83.41           C  
ATOM    393  OD1 ASP A  24      22.966  13.596 -33.073  1.00 83.41           O  
ATOM    394  OD2 ASP A  24      22.109  15.187 -34.332  1.00 83.41           O  
ATOM    395  N   TRP A  25      21.803  16.609 -28.807  1.00 86.65           N  
ATOM    396  H   TRP A  25      20.912  16.151 -28.938  1.00 86.65           H  
ATOM    397  CA  TRP A  25      22.007  17.397 -27.590  1.00 86.65           C  
ATOM    398  HA  TRP A  25      22.810  18.116 -27.754  1.00 86.65           H  
ATOM    399  C   TRP A  25      22.420  16.504 -26.431  1.00 86.65           C  
ATOM    400  CB  TRP A  25      20.754  18.199 -27.231  1.00 86.65           C  
ATOM    401  HB2 TRP A  25      20.816  18.462 -26.175  1.00 86.65           H  
ATOM    402  HB3 TRP A  25      19.865  17.580 -27.355  1.00 86.65           H  
ATOM    403  O   TRP A  25      21.618  15.724 -25.927  1.00 86.65           O  
ATOM    404  CG  TRP A  25      20.581  19.476 -27.986  1.00 86.65           C  
ATOM    405  CD1 TRP A  25      20.908  19.690 -29.282  1.00 86.65           C  
ATOM    406  HD1 TRP A  25      21.326  18.950 -29.949  1.00 86.65           H  
ATOM    407  CD2 TRP A  25      20.075  20.747 -27.485  1.00 86.65           C  
ATOM    408  CE2 TRP A  25      20.148  21.706 -28.539  1.00 86.65           C  
ATOM    409  CE3 TRP A  25      19.576  21.188 -26.240  1.00 86.65           C  
ATOM    410  HE3 TRP A  25      19.539  20.492 -25.415  1.00 86.65           H  
ATOM    411  NE1 TRP A  25      20.666  21.008 -29.609  1.00 86.65           N  
ATOM    412  HE1 TRP A  25      20.924  21.397 -30.504  1.00 86.65           H  
ATOM    413  CH2 TRP A  25      19.262  23.448 -27.113  1.00 86.65           C  
ATOM    414  HH2 TRP A  25      18.991  24.481 -26.951  1.00 86.65           H  
ATOM    415  CZ2 TRP A  25      19.750  23.039 -28.366  1.00 86.65           C  
ATOM    416  HZ2 TRP A  25      19.864  23.746 -29.174  1.00 86.65           H  
ATOM    417  CZ3 TRP A  25      19.172  22.525 -26.055  1.00 86.65           C  
ATOM    418  HZ3 TRP A  25      18.829  22.853 -25.085  1.00 86.65           H  
ATOM    419  N   ASP A  26      23.650  16.674 -25.955  1.00 85.62           N  
ATOM    420  H   ASP A  26      24.287  17.266 -26.468  1.00 85.62           H  
ATOM    421  CA  ASP A  26      24.140  15.964 -24.777  1.00 85.62           C  
ATOM    422  HA  ASP A  26      23.988  14.896 -24.936  1.00 85.62           H  
ATOM    423  C   ASP A  26      23.393  16.425 -23.502  1.00 85.62           C  
ATOM    424  CB  ASP A  26      25.655  16.160 -24.663  1.00 85.62           C  
ATOM    425  HB2 ASP A  26      26.126  15.795 -25.576  1.00 85.62           H  
ATOM    426  HB3 ASP A  26      25.870  17.225 -24.577  1.00 85.62           H  
ATOM    427  O   ASP A  26      23.554  17.578 -23.071  1.00 85.62           O  
ATOM    428  CG  ASP A  26      26.277  15.430 -23.468  1.00 85.62           C  
ATOM    429  OD1 ASP A  26      25.543  14.738 -22.724  1.00 85.62           O  
ATOM    430  OD2 ASP A  26      27.489  15.653 -23.255  1.00 85.62           O  
ATOM    431  N   PRO A  27      22.611  15.548 -22.844  1.00 86.04           N  
ATOM    432  CA  PRO A  27      21.899  15.890 -21.615  1.00 86.04           C  
ATOM    433  HA  PRO A  27      21.228  16.723 -21.827  1.00 86.04           H  
ATOM    434  C   PRO A  27      22.834  16.274 -20.463  1.00 86.04           C  
ATOM    435  CB  PRO A  27      21.083  14.648 -21.248  1.00 86.04           C  
ATOM    436  HB2 PRO A  27      21.604  14.072 -20.484  1.00 86.04           H  
ATOM    437  HB3 PRO A  27      20.081  14.923 -20.917  1.00 86.04           H  
ATOM    438  O   PRO A  27      22.443  17.031 -19.569  1.00 86.04           O  
ATOM    439  CG  PRO A  27      21.032  13.827 -22.529  1.00 86.04           C  
ATOM    440  HG2 PRO A  27      20.948  12.757 -22.336  1.00 86.04           H  
ATOM    441  HG3 PRO A  27      20.207  14.182 -23.146  1.00 86.04           H  
ATOM    442  CD  PRO A  27      22.338  14.169 -23.217  1.00 86.04           C  
ATOM    443  HD2 PRO A  27      23.134  13.527 -22.840  1.00 86.04           H  
ATOM    444  HD3 PRO A  27      22.224  14.029 -24.292  1.00 86.04           H  
ATOM    445  N   LYS A  28      24.092  15.812 -20.484  1.00 88.70           N  
ATOM    446  H   LYS A  28      24.386  15.241 -21.263  1.00 88.70           H  
ATOM    447  CA  LYS A  28      25.108  16.193 -19.492  1.00 88.70           C  
ATOM    448  HA  LYS A  28      24.677  16.097 -18.496  1.00 88.70           H  
ATOM    449  C   LYS A  28      25.539  17.651 -19.643  1.00 88.70           C  
ATOM    450  CB  LYS A  28      26.327  15.258 -19.584  1.00 88.70           C  
ATOM    451  HB2 LYS A  28      26.784  15.336 -20.571  1.00 88.70           H  
ATOM    452  HB3 LYS A  28      27.065  15.574 -18.847  1.00 88.70           H  
ATOM    453  O   LYS A  28      26.001  18.245 -18.669  1.00 88.70           O  
ATOM    454  CG  LYS A  28      25.951  13.797 -19.300  1.00 88.70           C  
ATOM    455  HG2 LYS A  28      25.480  13.741 -18.319  1.00 88.70           H  
ATOM    456  HG3 LYS A  28      25.234  13.455 -20.047  1.00 88.70           H  
ATOM    457  CD  LYS A  28      27.165  12.859 -19.326  1.00 88.70           C  
ATOM    458  HD2 LYS A  28      27.892  13.171 -18.577  1.00 88.70           H  
ATOM    459  HD3 LYS A  28      27.620  12.876 -20.316  1.00 88.70           H  
ATOM    460  CE  LYS A  28      26.644  11.452 -19.008  1.00 88.70           C  
ATOM    461  HE2 LYS A  28      25.933  11.160 -19.781  1.00 88.70           H  
ATOM    462  HE3 LYS A  28      26.092  11.484 -18.068  1.00 88.70           H  
ATOM    463  NZ  LYS A  28      27.693  10.416 -18.902  1.00 88.70           N  
ATOM    464  HZ1 LYS A  28      28.221  10.324 -19.758  1.00 88.70           H  
ATOM    465  HZ2 LYS A  28      28.291  10.582 -18.104  1.00 88.70           H  
ATOM    466  HZ3 LYS A  28      27.213   9.541 -18.749  1.00 88.70           H  
ATOM    467  N   LYS A  29      25.351  18.251 -20.824  1.00 88.11           N  
ATOM    468  H   LYS A  29      24.974  17.686 -21.571  1.00 88.11           H  
ATOM    469  CA  LYS A  29      25.629  19.672 -21.091  1.00 88.11           C  
ATOM    470  HA  LYS A  29      26.359  20.037 -20.369  1.00 88.11           H  
ATOM    471  C   LYS A  29      24.395  20.554 -20.918  1.00 88.11           C  
ATOM    472  CB  LYS A  29      26.228  19.836 -22.496  1.00 88.11           C  
ATOM    473  HB2 LYS A  29      25.576  19.364 -23.231  1.00 88.11           H  
ATOM    474  HB3 LYS A  29      26.293  20.899 -22.730  1.00 88.11           H  
ATOM    475  O   LYS A  29      24.507  21.626 -20.326  1.00 88.11           O  
ATOM    476  CG  LYS A  29      27.634  19.227 -22.588  1.00 88.11           C  
ATOM    477  HG2 LYS A  29      28.279  19.694 -21.845  1.00 88.11           H  
ATOM    478  HG3 LYS A  29      27.580  18.157 -22.383  1.00 88.11           H  
ATOM    479  CD  LYS A  29      28.234  19.442 -23.982  1.00 88.11           C  
ATOM    480  HD2 LYS A  29      28.340  20.510 -24.172  1.00 88.11           H  
ATOM    481  HD3 LYS A  29      27.566  19.010 -24.728  1.00 88.11           H  
ATOM    482  CE  LYS A  29      29.600  18.753 -24.063  1.00 88.11           C  
ATOM    483  HE2 LYS A  29      30.254  19.173 -23.300  1.00 88.11           H  
ATOM    484  HE3 LYS A  29      29.456  17.697 -23.836  1.00 88.11           H  
ATOM    485  NZ  LYS A  29      30.209  18.903 -25.409  1.00 88.11           N  
ATOM    486  HZ1 LYS A  29      30.343  19.876 -25.645  1.00 88.11           H  
ATOM    487  HZ2 LYS A  29      31.102  18.431 -25.446  1.00 88.11           H  
ATOM    488  HZ3 LYS A  29      29.613  18.479 -26.105  1.00 88.11           H  
ATOM    489  N   TYR A  30      23.234  20.102 -21.390  1.00 89.14           N  
ATOM    490  H   TYR A  30      23.249  19.229 -21.897  1.00 89.14           H  
ATOM    491  CA  TYR A  30      22.036  20.947 -21.520  1.00 89.14           C  
ATOM    492  HA  TYR A  30      22.297  21.975 -21.270  1.00 89.14           H  
ATOM    493  C   TYR A  30      20.880  20.579 -20.586  1.00 89.14           C  
ATOM    494  CB  TYR A  30      21.592  20.942 -22.987  1.00 89.14           C  
ATOM    495  HB2 TYR A  30      21.304  19.929 -23.269  1.00 89.14           H  
ATOM    496  HB3 TYR A  30      20.716  21.580 -23.101  1.00 89.14           H  
ATOM    497  O   TYR A  30      19.846  21.248 -20.596  1.00 89.14           O  
ATOM    498  CG  TYR A  30      22.669  21.447 -23.925  1.00 89.14           C  
ATOM    499  CD1 TYR A  30      22.995  22.817 -23.941  1.00 89.14           C  
ATOM    500  HD1 TYR A  30      22.457  23.508 -23.309  1.00 89.14           H  
ATOM    501  CD2 TYR A  30      23.370  20.544 -24.746  1.00 89.14           C  
ATOM    502  HD2 TYR A  30      23.121  19.494 -24.737  1.00 89.14           H  
ATOM    503  CE1 TYR A  30      24.021  23.290 -24.781  1.00 89.14           C  
ATOM    504  HE1 TYR A  30      24.268  24.341 -24.797  1.00 89.14           H  
ATOM    505  CE2 TYR A  30      24.400  21.012 -25.583  1.00 89.14           C  
ATOM    506  HE2 TYR A  30      24.936  20.332 -26.228  1.00 89.14           H  
ATOM    507  OH  TYR A  30      25.727  22.822 -26.408  1.00 89.14           O  
ATOM    508  HH  TYR A  30      25.804  23.779 -26.411  1.00 89.14           H  
ATOM    509  CZ  TYR A  30      24.726  22.384 -25.603  1.00 89.14           C  
ATOM    510  N   GLY A  31      21.035  19.531 -19.777  1.00 86.20           N  
ATOM    511  H   GLY A  31      21.872  18.972 -19.858  1.00 86.20           H  
ATOM    512  CA  GLY A  31      19.900  18.918 -19.102  1.00 86.20           C  
ATOM    513  HA2 GLY A  31      20.251  18.225 -18.337  1.00 86.20           H  
ATOM    514  HA3 GLY A  31      19.295  19.687 -18.621  1.00 86.20           H  
ATOM    515  C   GLY A  31      19.021  18.142 -20.079  1.00 86.20           C  
ATOM    516  O   GLY A  31      19.282  18.065 -21.282  1.00 86.20           O  
ATOM    517  N   GLY A  32      17.965  17.542 -19.553  1.00 88.48           N  
ATOM    518  H   GLY A  32      17.725  17.716 -18.587  1.00 88.48           H  
ATOM    519  CA  GLY A  32      17.140  16.614 -20.313  1.00 88.48           C  
ATOM    520  HA2 GLY A  32      17.673  15.670 -20.422  1.00 88.48           H  
ATOM    521  HA3 GLY A  32      16.951  17.009 -21.312  1.00 88.48           H  
ATOM    522  C   GLY A  32      15.811  16.335 -19.641  1.00 88.48           C  
ATOM    523  O   GLY A  32      15.547  16.821 -18.542  1.00 88.48           O  
ATOM    524  N   PHE A  33      14.976  15.538 -20.297  1.00 87.69           N  
ATOM    525  H   PHE A  33      15.286  15.133 -21.169  1.00 87.69           H  
ATOM    526  CA  PHE A  33      13.820  14.946 -19.630  1.00 87.69           C  
ATOM    527  HA  PHE A  33      13.249  15.732 -19.136  1.00 87.69           H  
ATOM    528  C   PHE A  33      14.299  13.962 -18.554  1.00 87.69           C  
ATOM    529  CB  PHE A  33      12.912  14.270 -20.658  1.00 87.69           C  
ATOM    530  HB2 PHE A  33      12.062  13.833 -20.133  1.00 87.69           H  
ATOM    531  HB3 PHE A  33      13.449  13.448 -21.130  1.00 87.69           H  
ATOM    532  O   PHE A  33      15.302  13.277 -18.763  1.00 87.69           O  
ATOM    533  CG  PHE A  33      12.380  15.202 -21.725  1.00 87.69           C  
ATOM    534  CD1 PHE A  33      11.416  16.162 -21.371  1.00 87.69           C  
ATOM    535  HD1 PHE A  33      11.073  16.236 -20.350  1.00 87.69           H  
ATOM    536  CD2 PHE A  33      12.818  15.102 -23.061  1.00 87.69           C  
ATOM    537  HD2 PHE A  33      13.555  14.365 -23.343  1.00 87.69           H  
ATOM    538  CE1 PHE A  33      10.875  17.012 -22.349  1.00 87.69           C  
ATOM    539  HE1 PHE A  33      10.113  17.726 -22.074  1.00 87.69           H  
ATOM    540  CE2 PHE A  33      12.265  15.946 -24.043  1.00 87.69           C  
ATOM    541  HE2 PHE A  33      12.559  15.837 -25.076  1.00 87.69           H  
ATOM    542  CZ  PHE A  33      11.294  16.899 -23.686  1.00 87.69           C  
ATOM    543  HZ  PHE A  33      10.847  17.525 -24.445  1.00 87.69           H  
ATOM    544  N   ASP A  34      13.598  13.906 -17.417  1.00 83.39           N  
ATOM    545  H   ASP A  34      12.818  14.541 -17.321  1.00 83.39           H  
ATOM    546  CA  ASP A  34      14.030  13.177 -16.211  1.00 83.39           C  
ATOM    547  HA  ASP A  34      14.929  13.652 -15.819  1.00 83.39           H  
ATOM    548  C   ASP A  34      14.395  11.711 -16.487  1.00 83.39           C  
ATOM    549  CB  ASP A  34      12.920  13.273 -15.136  1.00 83.39           C  
ATOM    550  HB2 ASP A  34      11.968  13.006 -15.595  1.00 83.39           H  
ATOM    551  HB3 ASP A  34      12.837  14.307 -14.800  1.00 83.39           H  
ATOM    552  O   ASP A  34      15.508  11.263 -16.209  1.00 83.39           O  
ATOM    553  CG  ASP A  34      13.137  12.366 -13.907  1.00 83.39           C  
ATOM    554  OD1 ASP A  34      14.295  12.134 -13.512  1.00 83.39           O  
ATOM    555  OD2 ASP A  34      12.140  11.809 -13.384  1.00 83.39           O  
ATOM    556  N   SER A  35      13.438  10.950 -17.013  1.00 81.10           N  
ATOM    557  H   SER A  35      12.568  11.383 -17.287  1.00 81.10           H  
ATOM    558  CA  SER A  35      13.605   9.520 -17.253  1.00 81.10           C  
ATOM    559  HA  SER A  35      14.605   9.369 -17.658  1.00 81.10           H  
ATOM    560  C   SER A  35      12.595   9.003 -18.278  1.00 81.10           C  
ATOM    561  CB  SER A  35      13.495   8.730 -15.935  1.00 81.10           C  
ATOM    562  HB2 SER A  35      14.441   8.829 -15.402  1.00 81.10           H  
ATOM    563  HB3 SER A  35      13.340   7.673 -16.151  1.00 81.10           H  
ATOM    564  O   SER A  35      11.512   9.584 -18.420  1.00 81.10           O  
ATOM    565  OG  SER A  35      12.458   9.187 -15.075  1.00 81.10           O  
ATOM    566  HG  SER A  35      12.690  10.091 -14.848  1.00 81.10           H  
ATOM    567  N   PRO A  36      12.923   7.915 -18.996  1.00 85.48           N  
ATOM    568  CA  PRO A  36      11.977   7.268 -19.892  1.00 85.48           C  
ATOM    569  HA  PRO A  36      11.603   7.981 -20.627  1.00 85.48           H  
ATOM    570  C   PRO A  36      10.802   6.685 -19.108  1.00 85.48           C  
ATOM    571  CB  PRO A  36      12.765   6.174 -20.611  1.00 85.48           C  
ATOM    572  HB2 PRO A  36      13.193   6.564 -21.534  1.00 85.48           H  
ATOM    573  HB3 PRO A  36      12.139   5.310 -20.831  1.00 85.48           H  
ATOM    574  O   PRO A  36      10.956   6.190 -17.988  1.00 85.48           O  
ATOM    575  CG  PRO A  36      13.898   5.842 -19.642  1.00 85.48           C  
ATOM    576  HG2 PRO A  36      13.547   5.122 -18.902  1.00 85.48           H  
ATOM    577  HG3 PRO A  36      14.777   5.459 -20.162  1.00 85.48           H  
ATOM    578  CD  PRO A  36      14.182   7.176 -18.956  1.00 85.48           C  
ATOM    579  HD2 PRO A  36      14.520   6.996 -17.936  1.00 85.48           H  
ATOM    580  HD3 PRO A  36      14.948   7.721 -19.507  1.00 85.48           H  
ATOM    581  N   THR A  37       9.625   6.700 -19.720  1.00 86.96           N  
ATOM    582  H   THR A  37       9.555   7.114 -20.639  1.00 86.96           H  
ATOM    583  CA  THR A  37       8.444   6.033 -19.180  1.00 86.96           C  
ATOM    584  HA  THR A  37       8.394   6.222 -18.107  1.00 86.96           H  
ATOM    585  C   THR A  37       8.578   4.531 -19.416  1.00 86.96           C  
ATOM    586  CB  THR A  37       7.163   6.590 -19.806  1.00 86.96           C  
ATOM    587  HB  THR A  37       7.179   6.406 -20.881  1.00 86.96           H  
ATOM    588  O   THR A  37       8.778   4.080 -20.546  1.00 86.96           O  
ATOM    589  CG2 THR A  37       5.899   5.991 -19.190  1.00 86.96           C  
ATOM    590 HG21 THR A  37       5.844   4.923 -19.400  1.00 86.96           H  
ATOM    591 HG22 THR A  37       5.023   6.473 -19.624  1.00 86.96           H  
ATOM    592 HG23 THR A  37       5.897   6.155 -18.112  1.00 86.96           H  
ATOM    593  OG1 THR A  37       7.098   7.976 -19.579  1.00 86.96           O  
ATOM    594  HG1 THR A  37       6.584   8.336 -20.305  1.00 86.96           H  
ATOM    595  N   VAL A  38       8.471   3.746 -18.344  1.00 88.31           N  
ATOM    596  H   VAL A  38       8.321   4.182 -17.445  1.00 88.31           H  
ATOM    597  CA  VAL A  38       8.421   2.280 -18.416  1.00 88.31           C  
ATOM    598  HA  VAL A  38       9.167   1.929 -19.129  1.00 88.31           H  
ATOM    599  C   VAL A  38       7.041   1.861 -18.920  1.00 88.31           C  
ATOM    600  CB  VAL A  38       8.780   1.635 -17.066  1.00 88.31           C  
ATOM    601  HB  VAL A  38       8.103   2.004 -16.296  1.00 88.31           H  
ATOM    602  O   VAL A  38       6.034   2.256 -18.337  1.00 88.31           O  
ATOM    603  CG1 VAL A  38       8.683   0.106 -17.118  1.00 88.31           C  
ATOM    604 HG11 VAL A  38       9.317  -0.284 -17.914  1.00 88.31           H  
ATOM    605 HG12 VAL A  38       8.999  -0.322 -16.167  1.00 88.31           H  
ATOM    606 HG13 VAL A  38       7.653  -0.200 -17.301  1.00 88.31           H  
ATOM    607  CG2 VAL A  38      10.221   1.991 -16.669  1.00 88.31           C  
ATOM    608 HG21 VAL A  38      10.917   1.633 -17.428  1.00 88.31           H  
ATOM    609 HG22 VAL A  38      10.333   3.071 -16.569  1.00 88.31           H  
ATOM    610 HG23 VAL A  38      10.467   1.529 -15.714  1.00 88.31           H  
ATOM    611  N   ALA A  39       6.997   1.078 -19.997  1.00 89.30           N  
ATOM    612  H   ALA A  39       7.865   0.731 -20.379  1.00 89.30           H  
ATOM    613  CA  ALA A  39       5.765   0.537 -20.562  1.00 89.30           C  
ATOM    614  HA  ALA A  39       4.988   1.301 -20.539  1.00 89.30           H  
ATOM    615  C   ALA A  39       5.265  -0.664 -19.746  1.00 89.30           C  
ATOM    616  CB  ALA A  39       6.033   0.149 -22.024  1.00 89.30           C  
ATOM    617  HB1 ALA A  39       6.388   1.017 -22.580  1.00 89.30           H  
ATOM    618  HB2 ALA A  39       6.790  -0.634 -22.078  1.00 89.30           H  
ATOM    619  HB3 ALA A  39       5.113  -0.216 -22.480  1.00 89.30           H  
ATOM    620  O   ALA A  39       4.111  -0.708 -19.331  1.00 89.30           O  
ATOM    621  N   PHE A  40       6.153  -1.624 -19.494  1.00 92.01           N  
ATOM    622  H   PHE A  40       7.089  -1.516 -19.858  1.00 92.01           H  
ATOM    623  CA  PHE A  40       5.897  -2.816 -18.687  1.00 92.01           C  
ATOM    624  HA  PHE A  40       5.259  -2.552 -17.844  1.00 92.01           H  
ATOM    625  C   PHE A  40       7.214  -3.347 -18.123  1.00 92.01           C  
ATOM    626  CB  PHE A  40       5.163  -3.879 -19.523  1.00 92.01           C  
ATOM    627  HB2 PHE A  40       5.035  -4.784 -18.930  1.00 92.01           H  
ATOM    628  HB3 PHE A  40       4.161  -3.511 -19.740  1.00 92.01           H  
ATOM    629  O   PHE A  40       8.291  -2.834 -18.428  1.00 92.01           O  
ATOM    630  CG  PHE A  40       5.832  -4.253 -20.830  1.00 92.01           C  
ATOM    631  CD1 PHE A  40       5.435  -3.617 -22.019  1.00 92.01           C  
ATOM    632  HD1 PHE A  40       4.656  -2.869 -21.996  1.00 92.01           H  
ATOM    633  CD2 PHE A  40       6.824  -5.251 -20.869  1.00 92.01           C  
ATOM    634  HD2 PHE A  40       7.125  -5.755 -19.963  1.00 92.01           H  
ATOM    635  CE1 PHE A  40       6.025  -3.974 -23.241  1.00 92.01           C  
ATOM    636  HE1 PHE A  40       5.690  -3.511 -24.157  1.00 92.01           H  
ATOM    637  CE2 PHE A  40       7.423  -5.599 -22.093  1.00 92.01           C  
ATOM    638  HE2 PHE A  40       8.192  -6.357 -22.124  1.00 92.01           H  
ATOM    639  CZ  PHE A  40       7.024  -4.959 -23.279  1.00 92.01           C  
ATOM    640  HZ  PHE A  40       7.472  -5.226 -24.225  1.00 92.01           H  
ATOM    641  N   SER A  41       7.140  -4.353 -17.259  1.00 95.50           N  
ATOM    642  H   SER A  41       6.247  -4.797 -17.101  1.00 95.50           H  
ATOM    643  CA  SER A  41       8.323  -5.061 -16.768  1.00 95.50           C  
ATOM    644  HA  SER A  41       9.224  -4.575 -17.141  1.00 95.50           H  
ATOM    645  C   SER A  41       8.343  -6.486 -17.303  1.00 95.50           C  
ATOM    646  CB  SER A  41       8.371  -5.003 -15.242  1.00 95.50           C  
ATOM    647  HB2 SER A  41       7.460  -5.452 -14.847  1.00 95.50           H  
ATOM    648  HB3 SER A  41       9.243  -5.541 -14.871  1.00 95.50           H  
ATOM    649  O   SER A  41       7.317  -7.010 -17.725  1.00 95.50           O  
ATOM    650  OG  SER A  41       8.441  -3.642 -14.847  1.00 95.50           O  
ATOM    651  HG  SER A  41       7.861  -3.174 -15.452  1.00 95.50           H  
ATOM    652  N   VAL A  42       9.510  -7.113 -17.318  1.00 94.99           N  
ATOM    653  H   VAL A  42      10.341  -6.607 -17.047  1.00 94.99           H  
ATOM    654  CA  VAL A  42       9.680  -8.507 -17.732  1.00 94.99           C  
ATOM    655  HA  VAL A  42       8.700  -8.983 -17.765  1.00 94.99           H  
ATOM    656  C   VAL A  42      10.491  -9.247 -16.684  1.00 94.99           C  
ATOM    657  CB  VAL A  42      10.291  -8.632 -19.141  1.00 94.99           C  
ATOM    658  HB  VAL A  42      10.375  -9.690 -19.388  1.00 94.99           H  
ATOM    659  O   VAL A  42      11.457  -8.695 -16.159  1.00 94.99           O  
ATOM    660  CG1 VAL A  42       9.368  -7.974 -20.168  1.00 94.99           C  
ATOM    661 HG11 VAL A  42       9.291  -6.903 -19.979  1.00 94.99           H  
ATOM    662 HG12 VAL A  42       8.378  -8.427 -20.121  1.00 94.99           H  
ATOM    663 HG13 VAL A  42       9.776  -8.118 -21.169  1.00 94.99           H  
ATOM    664  CG2 VAL A  42      11.671  -7.986 -19.301  1.00 94.99           C  
ATOM    665 HG21 VAL A  42      11.624  -6.918 -19.088  1.00 94.99           H  
ATOM    666 HG22 VAL A  42      12.374  -8.466 -18.620  1.00 94.99           H  
ATOM    667 HG23 VAL A  42      12.032  -8.131 -20.320  1.00 94.99           H  
ATOM    668  N   LEU A  43      10.092 -10.476 -16.360  1.00 94.77           N  
ATOM    669  H   LEU A  43       9.292 -10.867 -16.836  1.00 94.77           H  
ATOM    670  CA  LEU A  43      10.912 -11.366 -15.545  1.00 94.77           C  
ATOM    671  HA  LEU A  43      11.420 -10.775 -14.782  1.00 94.77           H  
ATOM    672  C   LEU A  43      11.977 -11.998 -16.440  1.00 94.77           C  
ATOM    673  CB  LEU A  43      10.027 -12.411 -14.846  1.00 94.77           C  
ATOM    674  HB2 LEU A  43       9.527 -12.998 -15.616  1.00 94.77           H  
ATOM    675  HB3 LEU A  43       9.265 -11.900 -14.257  1.00 94.77           H  
ATOM    676  O   LEU A  43      11.652 -12.714 -17.386  1.00 94.77           O  
ATOM    677  CG  LEU A  43      10.804 -13.379 -13.932  1.00 94.77           C  
ATOM    678  HG  LEU A  43      11.593 -13.869 -14.502  1.00 94.77           H  
ATOM    679  CD1 LEU A  43      11.434 -12.678 -12.726  1.00 94.77           C  
ATOM    680 HD11 LEU A  43      11.919 -13.416 -12.087  1.00 94.77           H  
ATOM    681 HD12 LEU A  43      10.665 -12.161 -12.152  1.00 94.77           H  
ATOM    682 HD13 LEU A  43      12.189 -11.965 -13.057  1.00 94.77           H  
ATOM    683  CD2 LEU A  43       9.859 -14.458 -13.408  1.00 94.77           C  
ATOM    684 HD21 LEU A  43      10.400 -15.150 -12.761  1.00 94.77           H  
ATOM    685 HD22 LEU A  43       9.455 -15.022 -14.249  1.00 94.77           H  
ATOM    686 HD23 LEU A  43       9.039 -14.008 -12.848  1.00 94.77           H  
ATOM    687  N   VAL A  44      13.241 -11.720 -16.133  1.00 92.84           N  
ATOM    688  H   VAL A  44      13.420 -11.106 -15.352  1.00 92.84           H  
ATOM    689  CA  VAL A  44      14.403 -12.245 -16.852  1.00 92.84           C  
ATOM    690  HA  VAL A  44      14.066 -12.743 -17.761  1.00 92.84           H  
ATOM    691  C   VAL A  44      15.101 -13.267 -15.970  1.00 92.84           C  
ATOM    692  CB  VAL A  44      15.374 -11.124 -17.272  1.00 92.84           C  
ATOM    693  HB  VAL A  44      15.796 -10.655 -16.383  1.00 92.84           H  
ATOM    694  O   VAL A  44      15.534 -12.951 -14.861  1.00 92.84           O  
ATOM    695  CG1 VAL A  44      16.522 -11.682 -18.123  1.00 92.84           C  
ATOM    696 HG11 VAL A  44      16.128 -12.191 -19.003  1.00 92.84           H  
ATOM    697 HG12 VAL A  44      17.172 -10.868 -18.444  1.00 92.84           H  
ATOM    698 HG13 VAL A  44      17.121 -12.378 -17.536  1.00 92.84           H  
ATOM    699  CG2 VAL A  44      14.661 -10.043 -18.091  1.00 92.84           C  
ATOM    700 HG21 VAL A  44      15.383  -9.301 -18.434  1.00 92.84           H  
ATOM    701 HG22 VAL A  44      14.158 -10.487 -18.950  1.00 92.84           H  
ATOM    702 HG23 VAL A  44      13.934  -9.537 -17.455  1.00 92.84           H  
ATOM    703  N   VAL A  45      15.237 -14.488 -16.485  1.00 92.40           N  
ATOM    704  H   VAL A  45      14.824 -14.673 -17.388  1.00 92.40           H  
ATOM    705  CA  VAL A  45      16.091 -15.533 -15.916  1.00 92.40           C  
ATOM    706  HA  VAL A  45      16.552 -15.169 -14.998  1.00 92.40           H  
ATOM    707  C   VAL A  45      17.184 -15.821 -16.935  1.00 92.40           C  
ATOM    708  CB  VAL A  45      15.288 -16.792 -15.562  1.00 92.40           C  
ATOM    709  HB  VAL A  45      14.801 -17.155 -16.467  1.00 92.40           H  
ATOM    710  O   VAL A  45      16.915 -16.350 -18.010  1.00 92.40           O  
ATOM    711  CG1 VAL A  45      16.197 -17.888 -14.987  1.00 92.40           C  
ATOM    712 HG11 VAL A  45      16.730 -17.511 -14.114  1.00 92.40           H  
ATOM    713 HG12 VAL A  45      16.918 -18.210 -15.739  1.00 92.40           H  
ATOM    714 HG13 VAL A  45      15.597 -18.752 -14.700  1.00 92.40           H  
ATOM    715  CG2 VAL A  45      14.195 -16.501 -14.532  1.00 92.40           C  
ATOM    716 HG21 VAL A  45      13.637 -17.412 -14.317  1.00 92.40           H  
ATOM    717 HG22 VAL A  45      13.497 -15.759 -14.920  1.00 92.40           H  
ATOM    718 HG23 VAL A  45      14.655 -16.128 -13.617  1.00 92.40           H  
ATOM    719  N   ALA A  46      18.407 -15.411 -16.624  1.00 93.22           N  
ATOM    720  H   ALA A  46      18.570 -15.037 -15.700  1.00 93.22           H  
ATOM    721  CA  ALA A  46      19.526 -15.449 -17.561  1.00 93.22           C  
ATOM    722  HA  ALA A  46      19.456 -16.335 -18.192  1.00 93.22           H  
ATOM    723  C   ALA A  46      20.858 -15.506 -16.809  1.00 93.22           C  
ATOM    724  CB  ALA A  46      19.432 -14.201 -18.455  1.00 93.22           C  
ATOM    725  HB1 ALA A  46      18.473 -14.191 -18.973  1.00 93.22           H  
ATOM    726  HB2 ALA A  46      20.222 -14.211 -19.207  1.00 93.22           H  
ATOM    727  HB3 ALA A  46      19.517 -13.301 -17.847  1.00 93.22           H  
ATOM    728  O   ALA A  46      20.899 -15.569 -15.577  1.00 93.22           O  
ATOM    729  N   LYS A  47      21.968 -15.448 -17.541  1.00 91.84           N  
ATOM    730  H   LYS A  47      21.876 -15.459 -18.547  1.00 91.84           H  
ATOM    731  CA  LYS A  47      23.296 -15.213 -16.977  1.00 91.84           C  
ATOM    732  HA  LYS A  47      23.233 -15.254 -15.890  1.00 91.84           H  
ATOM    733  C   LYS A  47      23.800 -13.820 -17.340  1.00 91.84           C  
ATOM    734  CB  LYS A  47      24.253 -16.309 -17.439  1.00 91.84           C  
ATOM    735  HB2 LYS A  47      25.246 -16.018 -17.097  1.00 91.84           H  
ATOM    736  HB3 LYS A  47      24.259 -16.356 -18.528  1.00 91.84           H  
ATOM    737  O   LYS A  47      23.563 -13.345 -18.442  1.00 91.84           O  
ATOM    738  CG  LYS A  47      23.898 -17.689 -16.860  1.00 91.84           C  
ATOM    739  HG2 LYS A  47      22.933 -18.006 -17.254  1.00 91.84           H  
ATOM    740  HG3 LYS A  47      23.838 -17.631 -15.773  1.00 91.84           H  
ATOM    741  CD  LYS A  47      24.961 -18.721 -17.251  1.00 91.84           C  
ATOM    742  HD2 LYS A  47      25.904 -18.496 -16.753  1.00 91.84           H  
ATOM    743  HD3 LYS A  47      25.108 -18.655 -18.329  1.00 91.84           H  
ATOM    744  CE  LYS A  47      24.539 -20.145 -16.879  1.00 91.84           C  
ATOM    745  HE2 LYS A  47      23.494 -20.267 -17.163  1.00 91.84           H  
ATOM    746  HE3 LYS A  47      24.633 -20.294 -15.803  1.00 91.84           H  
ATOM    747  NZ  LYS A  47      25.334 -21.137 -17.641  1.00 91.84           N  
ATOM    748  HZ1 LYS A  47      25.135 -20.972 -18.618  1.00 91.84           H  
ATOM    749  HZ2 LYS A  47      26.334 -21.035 -17.546  1.00 91.84           H  
ATOM    750  HZ3 LYS A  47      25.016 -22.084 -17.493  1.00 91.84           H  
ATOM    751  N   VAL A  48      24.531 -13.175 -16.434  1.00 89.23           N  
ATOM    752  H   VAL A  48      24.631 -13.599 -15.523  1.00 89.23           H  
ATOM    753  CA  VAL A  48      25.195 -11.883 -16.690  1.00 89.23           C  
ATOM    754  HA  VAL A  48      25.112 -11.641 -17.749  1.00 89.23           H  
ATOM    755  C   VAL A  48      26.682 -12.002 -16.371  1.00 89.23           C  
ATOM    756  CB  VAL A  48      24.521 -10.729 -15.919  1.00 89.23           C  
ATOM    757  HB  VAL A  48      24.548 -10.948 -14.852  1.00 89.23           H  
ATOM    758  O   VAL A  48      27.074 -12.643 -15.388  1.00 89.23           O  
ATOM    759  CG1 VAL A  48      25.210  -9.380 -16.165  1.00 89.23           C  
ATOM    760 HG11 VAL A  48      24.650  -8.585 -15.673  1.00 89.23           H  
ATOM    761 HG12 VAL A  48      26.221  -9.381 -15.756  1.00 89.23           H  
ATOM    762 HG13 VAL A  48      25.248  -9.166 -17.233  1.00 89.23           H  
ATOM    763  CG2 VAL A  48      23.063 -10.564 -16.354  1.00 89.23           C  
ATOM    764 HG21 VAL A  48      23.018 -10.294 -17.409  1.00 89.23           H  
ATOM    765 HG22 VAL A  48      22.511 -11.492 -16.205  1.00 89.23           H  
ATOM    766 HG23 VAL A  48      22.582  -9.777 -15.772  1.00 89.23           H  
ATOM    767  N   GLY A  49      27.524 -11.399 -17.211  1.00 81.65           N  
ATOM    768  H   GLY A  49      27.135 -10.874 -17.980  1.00 81.65           H  
ATOM    769  CA  GLY A  49      28.965 -11.332 -16.988  1.00 81.65           C  
ATOM    770  HA2 GLY A  49      29.345 -12.321 -16.733  1.00 81.65           H  
ATOM    771  HA3 GLY A  49      29.457 -10.999 -17.902  1.00 81.65           H  
ATOM    772  C   GLY A  49      29.317 -10.350 -15.871  1.00 81.65           C  
ATOM    773  O   GLY A  49      28.953  -9.180 -15.925  1.00 81.65           O  
ATOM    774  N   LYS A  50      30.066 -10.799 -14.857  1.00 68.66           N  
ATOM    775  H   LYS A  50      30.301 -11.781 -14.837  1.00 68.66           H  
ATOM    776  CA  LYS A  50      30.752  -9.878 -13.939  1.00 68.66           C  
ATOM    777  HA  LYS A  50      30.144  -8.985 -13.793  1.00 68.66           H  
ATOM    778  C   LYS A  50      32.070  -9.436 -14.572  1.00 68.66           C  
ATOM    779  CB  LYS A  50      31.000 -10.550 -12.580  1.00 68.66           C  
ATOM    780  HB2 LYS A  50      31.167 -11.617 -12.732  1.00 68.66           H  
ATOM    781  HB3 LYS A  50      31.906 -10.123 -12.151  1.00 68.66           H  
ATOM    782  O   LYS A  50      32.974 -10.267 -14.683  1.00 68.66           O  
ATOM    783  CG  LYS A  50      29.862 -10.351 -11.571  1.00 68.66           C  
ATOM    784  HG2 LYS A  50      29.635  -9.288 -11.490  1.00 68.66           H  
ATOM    785  HG3 LYS A  50      28.973 -10.886 -11.904  1.00 68.66           H  
ATOM    786  CD  LYS A  50      30.316 -10.876 -10.200  1.00 68.66           C  
ATOM    787  HD2 LYS A  50      31.258 -10.396  -9.936  1.00 68.66           H  
ATOM    788  HD3 LYS A  50      30.483 -11.951 -10.273  1.00 68.66           H  
ATOM    789  CE  LYS A  50      29.283 -10.580  -9.110  1.00 68.66           C  
ATOM    790  HE2 LYS A  50      29.073  -9.511  -9.117  1.00 68.66           H  
ATOM    791  HE3 LYS A  50      28.360 -11.106  -9.354  1.00 68.66           H  
ATOM    792  NZ  LYS A  50      29.796 -10.994  -7.777  1.00 68.66           N  
ATOM    793  HZ1 LYS A  50      29.145 -10.763  -7.040  1.00 68.66           H  
ATOM    794  HZ2 LYS A  50      30.664 -10.518  -7.580  1.00 68.66           H  
ATOM    795  HZ3 LYS A  50      29.986 -11.986  -7.758  1.00 68.66           H  
ATOM    796  N   GLU A  51      32.210  -8.142 -14.877  1.00 62.66           N  
ATOM    797  H   GLU A  51      31.387  -7.556 -14.874  1.00 62.66           H  
ATOM    798  CA  GLU A  51      33.462  -7.530 -15.375  1.00 62.66           C  
ATOM    799  HA  GLU A  51      33.614  -7.780 -16.425  1.00 62.66           H  
ATOM    800  C   GLU A  51      34.697  -8.012 -14.598  1.00 62.66           C  
ATOM    801  CB  GLU A  51      33.401  -6.001 -15.230  1.00 62.66           C  
ATOM    802  HB2 GLU A  51      33.020  -5.765 -14.236  1.00 62.66           H  
ATOM    803  HB3 GLU A  51      34.414  -5.607 -15.307  1.00 62.66           H  
ATOM    804  O   GLU A  51      35.714  -8.362 -15.187  1.00 62.66           O  
ATOM    805  CG  GLU A  51      32.553  -5.301 -16.300  1.00 62.66           C  
ATOM    806  HG2 GLU A  51      32.948  -5.561 -17.282  1.00 62.66           H  
ATOM    807  HG3 GLU A  51      31.530  -5.673 -16.232  1.00 62.66           H  
ATOM    808  CD  GLU A  51      32.555  -3.774 -16.116  1.00 62.66           C  
ATOM    809  OE1 GLU A  51      32.369  -3.072 -17.129  1.00 62.66           O  
ATOM    810  OE2 GLU A  51      32.724  -3.337 -14.951  1.00 62.66           O  
ATOM    811  N   LYS A  52      34.589  -8.108 -13.264  1.00 60.63           N  
ATOM    812  H   LYS A  52      33.732  -7.764 -12.855  1.00 60.63           H  
ATOM    813  CA  LYS A  52      35.723  -8.446 -12.390  1.00 60.63           C  
ATOM    814  HA  LYS A  52      36.608  -7.949 -12.787  1.00 60.63           H  
ATOM    815  C   LYS A  52      36.112  -9.924 -12.347  1.00 60.63           C  
ATOM    816  CB  LYS A  52      35.477  -7.919 -10.968  1.00 60.63           C  
ATOM    817  HB2 LYS A  52      34.536  -8.312 -10.582  1.00 60.63           H  
ATOM    818  HB3 LYS A  52      36.286  -8.270 -10.328  1.00 60.63           H  
ATOM    819  O   LYS A  52      37.217 -10.219 -11.914  1.00 60.63           O  
ATOM    820  CG  LYS A  52      35.463  -6.385 -10.925  1.00 60.63           C  
ATOM    821  HG2 LYS A  52      34.570  -6.011 -11.426  1.00 60.63           H  
ATOM    822  HG3 LYS A  52      36.341  -6.007 -11.448  1.00 60.63           H  
ATOM    823  CD  LYS A  52      35.494  -5.869  -9.480  1.00 60.63           C  
ATOM    824  HD2 LYS A  52      36.385  -6.255  -8.985  1.00 60.63           H  
ATOM    825  HD3 LYS A  52      34.605  -6.211  -8.949  1.00 60.63           H  
ATOM    826  CE  LYS A  52      35.539  -4.336  -9.496  1.00 60.63           C  
ATOM    827  HE2 LYS A  52      34.625  -3.960  -9.955  1.00 60.63           H  
ATOM    828  HE3 LYS A  52      36.368  -4.026 -10.133  1.00 60.63           H  
ATOM    829  NZ  LYS A  52      35.714  -3.763  -8.137  1.00 60.63           N  
ATOM    830  HZ1 LYS A  52      35.761  -2.756  -8.195  1.00 60.63           H  
ATOM    831  HZ2 LYS A  52      34.945  -4.011  -7.530  1.00 60.63           H  
ATOM    832  HZ3 LYS A  52      36.580  -4.082  -7.727  1.00 60.63           H  
ATOM    833  N   SER A  53      35.236 -10.862 -12.716  1.00 61.32           N  
ATOM    834  H   SER A  53      34.367 -10.571 -13.141  1.00 61.32           H  
ATOM    835  CA  SER A  53      35.500 -12.293 -12.479  1.00 61.32           C  
ATOM    836  HA  SER A  53      36.524 -12.403 -12.120  1.00 61.32           H  
ATOM    837  C   SER A  53      35.483 -13.179 -13.718  1.00 61.32           C  
ATOM    838  CB  SER A  53      34.626 -12.846 -11.338  1.00 61.32           C  
ATOM    839  HB2 SER A  53      34.838 -13.905 -11.193  1.00 61.32           H  
ATOM    840  HB3 SER A  53      34.903 -12.327 -10.420  1.00 61.32           H  
ATOM    841  O   SER A  53      35.674 -14.378 -13.552  1.00 61.32           O  
ATOM    842  OG  SER A  53      33.233 -12.668 -11.545  1.00 61.32           O  
ATOM    843  HG  SER A  53      32.951 -13.183 -12.304  1.00 61.32           H  
ATOM    844  N   LYS A  54      35.211 -12.657 -14.929  1.00 67.85           N  
ATOM    845  H   LYS A  54      35.081 -11.657 -14.983  1.00 67.85           H  
ATOM    846  CA  LYS A  54      35.000 -13.438 -16.180  1.00 67.85           C  
ATOM    847  HA  LYS A  54      34.548 -12.768 -16.911  1.00 67.85           H  
ATOM    848  C   LYS A  54      33.988 -14.602 -16.073  1.00 67.85           C  
ATOM    849  CB  LYS A  54      36.344 -13.916 -16.777  1.00 67.85           C  
ATOM    850  HB2 LYS A  54      36.928 -14.423 -16.009  1.00 67.85           H  
ATOM    851  HB3 LYS A  54      36.137 -14.643 -17.563  1.00 67.85           H  
ATOM    852  O   LYS A  54      33.759 -15.320 -17.037  1.00 67.85           O  
ATOM    853  CG  LYS A  54      37.184 -12.793 -17.408  1.00 67.85           C  
ATOM    854  HG2 LYS A  54      37.499 -12.093 -16.633  1.00 67.85           H  
ATOM    855  HG3 LYS A  54      36.576 -12.260 -18.139  1.00 67.85           H  
ATOM    856  CD  LYS A  54      38.424 -13.371 -18.114  1.00 67.85           C  
ATOM    857  HD2 LYS A  54      38.101 -14.098 -18.860  1.00 67.85           H  
ATOM    858  HD3 LYS A  54      39.049 -13.876 -17.378  1.00 67.85           H  
ATOM    859  CE  LYS A  54      39.235 -12.265 -18.806  1.00 67.85           C  
ATOM    860  HE2 LYS A  54      38.583 -11.747 -19.510  1.00 67.85           H  
ATOM    861  HE3 LYS A  54      39.550 -11.541 -18.055  1.00 67.85           H  
ATOM    862  NZ  LYS A  54      40.421 -12.804 -19.524  1.00 67.85           N  
ATOM    863  HZ1 LYS A  54      40.932 -12.059 -19.975  1.00 67.85           H  
ATOM    864  HZ2 LYS A  54      40.143 -13.460 -20.240  1.00 67.85           H  
ATOM    865  HZ3 LYS A  54      41.051 -13.272 -18.888  1.00 67.85           H  
ATOM    866  N   LYS A  55      33.356 -14.785 -14.913  1.00 78.12           N  
ATOM    867  H   LYS A  55      33.670 -14.195 -14.156  1.00 78.12           H  
ATOM    868  CA  LYS A  55      32.359 -15.809 -14.616  1.00 78.12           C  
ATOM    869  HA  LYS A  55      32.489 -16.632 -15.319  1.00 78.12           H  
ATOM    870  C   LYS A  55      30.970 -15.233 -14.839  1.00 78.12           C  
ATOM    871  CB  LYS A  55      32.537 -16.362 -13.189  1.00 78.12           C  
ATOM    872  HB2 LYS A  55      32.591 -15.535 -12.481  1.00 78.12           H  
ATOM    873  HB3 LYS A  55      31.665 -16.968 -12.941  1.00 78.12           H  
ATOM    874  O   LYS A  55      30.657 -14.137 -14.364  1.00 78.12           O  
ATOM    875  CG  LYS A  55      33.792 -17.244 -13.057  1.00 78.12           C  
ATOM    876  HG2 LYS A  55      34.680 -16.661 -13.302  1.00 78.12           H  
ATOM    877  HG3 LYS A  55      33.720 -18.066 -13.768  1.00 78.12           H  
ATOM    878  CD  LYS A  55      33.951 -17.823 -11.642  1.00 78.12           C  
ATOM    879  HD2 LYS A  55      33.993 -17.007 -10.920  1.00 78.12           H  
ATOM    880  HD3 LYS A  55      33.093 -18.458 -11.421  1.00 78.12           H  
ATOM    881  CE  LYS A  55      35.245 -18.648 -11.565  1.00 78.12           C  
ATOM    882  HE2 LYS A  55      36.091 -17.986 -11.749  1.00 78.12           H  
ATOM    883  HE3 LYS A  55      35.230 -19.384 -12.369  1.00 78.12           H  
ATOM    884  NZ  LYS A  55      35.410 -19.341 -10.259  1.00 78.12           N  
ATOM    885  HZ1 LYS A  55      35.452 -18.683  -9.494  1.00 78.12           H  
ATOM    886  HZ2 LYS A  55      36.267 -19.876 -10.255  1.00 78.12           H  
ATOM    887  HZ3 LYS A  55      34.653 -19.989 -10.098  1.00 78.12           H  
ATOM    888  N   LEU A  56      30.154 -16.012 -15.534  1.00 84.76           N  
ATOM    889  H   LEU A  56      30.521 -16.882 -15.893  1.00 84.76           H  
ATOM    890  CA  LEU A  56      28.729 -15.783 -15.690  1.00 84.76           C  
ATOM    891  HA  LEU A  56      28.546 -14.736 -15.932  1.00 84.76           H  
ATOM    892  C   LEU A  56      28.012 -16.101 -14.373  1.00 84.76           C  
ATOM    893  CB  LEU A  56      28.234 -16.677 -16.837  1.00 84.76           C  
ATOM    894  HB2 LEU A  56      27.144 -16.682 -16.810  1.00 84.76           H  
ATOM    895  HB3 LEU A  56      28.562 -17.700 -16.653  1.00 84.76           H  
ATOM    896  O   LEU A  56      28.228 -17.161 -13.786  1.00 84.76           O  
ATOM    897  CG  LEU A  56      28.678 -16.259 -18.252  1.00 84.76           C  
ATOM    898  HG  LEU A  56      29.767 -16.241 -18.297  1.00 84.76           H  
ATOM    899  CD1 LEU A  56      28.166 -17.278 -19.266  1.00 84.76           C  
ATOM    900 HD11 LEU A  56      27.076 -17.299 -19.281  1.00 84.76           H  
ATOM    901 HD12 LEU A  56      28.520 -17.020 -20.264  1.00 84.76           H  
ATOM    902 HD13 LEU A  56      28.535 -18.275 -19.026  1.00 84.76           H  
ATOM    903  CD2 LEU A  56      28.141 -14.882 -18.649  1.00 84.76           C  
ATOM    904 HD21 LEU A  56      27.055 -14.858 -18.563  1.00 84.76           H  
ATOM    905 HD22 LEU A  56      28.415 -14.672 -19.682  1.00 84.76           H  
ATOM    906 HD23 LEU A  56      28.580 -14.106 -18.021  1.00 84.76           H  
ATOM    907  N   LYS A  57      27.165 -15.185 -13.901  1.00 89.92           N  
ATOM    908  H   LYS A  57      27.046 -14.332 -14.429  1.00 89.92           H  
ATOM    909  CA  LYS A  57      26.310 -15.391 -12.726  1.00 89.92           C  
ATOM    910  HA  LYS A  57      26.594 -16.319 -12.228  1.00 89.92           H  
ATOM    911  C   LYS A  57      24.863 -15.531 -13.179  1.00 89.92           C  
ATOM    912  CB  LYS A  57      26.498 -14.226 -11.737  1.00 89.92           C  
ATOM    913  HB2 LYS A  57      27.554 -14.139 -11.480  1.00 89.92           H  
ATOM    914  HB3 LYS A  57      26.177 -13.300 -12.214  1.00 89.92           H  
ATOM    915  O   LYS A  57      24.383 -14.664 -13.903  1.00 89.92           O  
ATOM    916  CG  LYS A  57      25.683 -14.454 -10.456  1.00 89.92           C  
ATOM    917  HG2 LYS A  57      26.054 -15.343  -9.947  1.00 89.92           H  
ATOM    918  HG3 LYS A  57      24.643 -14.623 -10.733  1.00 89.92           H  
ATOM    919  CD  LYS A  57      25.703 -13.264  -9.491  1.00 89.92           C  
ATOM    920  HD2 LYS A  57      26.713 -13.110  -9.110  1.00 89.92           H  
ATOM    921  HD3 LYS A  57      25.359 -12.376 -10.021  1.00 89.92           H  
ATOM    922  CE  LYS A  57      24.733 -13.600  -8.349  1.00 89.92           C  
ATOM    923  HE2 LYS A  57      23.797 -13.929  -8.800  1.00 89.92           H  
ATOM    924  HE3 LYS A  57      25.124 -14.446  -7.784  1.00 89.92           H  
ATOM    925  NZ  LYS A  57      24.464 -12.448  -7.455  1.00 89.92           N  
ATOM    926  HZ1 LYS A  57      24.115 -11.669  -7.996  1.00 89.92           H  
ATOM    927  HZ2 LYS A  57      25.284 -12.180  -6.930  1.00 89.92           H  
ATOM    928  HZ3 LYS A  57      23.737 -12.705  -6.804  1.00 89.92           H  
ATOM    929  N   SER A  58      24.171 -16.566 -12.706  1.00 91.12           N  
ATOM    930  H   SER A  58      24.641 -17.303 -12.201  1.00 91.12           H  
ATOM    931  CA  SER A  58      22.722 -16.687 -12.881  1.00 91.12           C  
ATOM    932  HA  SER A  58      22.496 -16.624 -13.946  1.00 91.12           H  
ATOM    933  C   SER A  58      22.001 -15.550 -12.159  1.00 91.12           C  
ATOM    934  CB  SER A  58      22.205 -18.036 -12.378  1.00 91.12           C  
ATOM    935  HB2 SER A  58      21.150 -18.133 -12.638  1.00 91.12           H  
ATOM    936  HB3 SER A  58      22.311 -18.094 -11.295  1.00 91.12           H  
ATOM    937  O   SER A  58      22.278 -15.261 -10.989  1.00 91.12           O  
ATOM    938  OG  SER A  58      22.939 -19.087 -12.979  1.00 91.12           O  
ATOM    939  HG  SER A  58      22.450 -19.905 -12.856  1.00 91.12           H  
ATOM    940  N   VAL A  59      21.082 -14.904 -12.863  1.00 91.52           N  
ATOM    941  H   VAL A  59      20.911 -15.195 -13.815  1.00 91.52           H  
ATOM    942  CA  VAL A  59      20.241 -13.822 -12.360  1.00 91.52           C  
ATOM    943  HA  VAL A  59      20.366 -13.753 -11.279  1.00 91.52           H  
ATOM    944  C   VAL A  59      18.775 -14.153 -12.615  1.00 91.52           C  
ATOM    945  CB  VAL A  59      20.625 -12.449 -12.950  1.00 91.52           C  
ATOM    946  HB  VAL A  59      19.966 -11.704 -12.504  1.00 91.52           H  
ATOM    947  O   VAL A  59      18.432 -14.778 -13.617  1.00 91.52           O  
ATOM    948  CG1 VAL A  59      22.067 -12.074 -12.577  1.00 91.52           C  
ATOM    949 HG11 VAL A  59      22.770 -12.756 -13.054  1.00 91.52           H  
ATOM    950 HG12 VAL A  59      22.271 -11.060 -12.921  1.00 91.52           H  
ATOM    951 HG13 VAL A  59      22.188 -12.115 -11.494  1.00 91.52           H  
ATOM    952  CG2 VAL A  59      20.471 -12.362 -14.471  1.00 91.52           C  
ATOM    953 HG21 VAL A  59      19.451 -12.608 -14.767  1.00 91.52           H  
ATOM    954 HG22 VAL A  59      20.666 -11.338 -14.788  1.00 91.52           H  
ATOM    955 HG23 VAL A  59      21.167 -13.039 -14.967  1.00 91.52           H  
ATOM    956  N   LYS A  60      17.930 -13.728 -11.680  1.00 92.63           N  
ATOM    957  H   LYS A  60      18.316 -13.226 -10.892  1.00 92.63           H  
ATOM    958  CA  LYS A  60      16.472 -13.728 -11.768  1.00 92.63           C  
ATOM    959  HA  LYS A  60      16.157 -13.884 -12.799  1.00 92.63           H  
ATOM    960  C   LYS A  60      16.036 -12.344 -11.315  1.00 92.63           C  
ATOM    961  CB  LYS A  60      15.904 -14.861 -10.899  1.00 92.63           C  
ATOM    962  HB2 LYS A  60      16.268 -15.809 -11.293  1.00 92.63           H  
ATOM    963  HB3 LYS A  60      16.264 -14.753  -9.876  1.00 92.63           H  
ATOM    964  O   LYS A  60      16.225 -12.008 -10.148  1.00 92.63           O  
ATOM    965  CG  LYS A  60      14.368 -14.884 -10.884  1.00 92.63           C  
ATOM    966  HG2 LYS A  60      13.995 -13.985 -10.395  1.00 92.63           H  
ATOM    967  HG3 LYS A  60      13.988 -14.904 -11.906  1.00 92.63           H  
ATOM    968  CD  LYS A  60      13.859 -16.114 -10.121  1.00 92.63           C  
ATOM    969  HD2 LYS A  60      14.172 -16.043  -9.079  1.00 92.63           H  
ATOM    970  HD3 LYS A  60      14.278 -17.021 -10.556  1.00 92.63           H  
ATOM    971  CE  LYS A  60      12.335 -16.182 -10.188  1.00 92.63           C  
ATOM    972  HE2 LYS A  60      12.013 -16.347 -11.216  1.00 92.63           H  
ATOM    973  HE3 LYS A  60      11.941 -15.216  -9.869  1.00 92.63           H  
ATOM    974  NZ  LYS A  60      11.781 -17.232  -9.298  1.00 92.63           N  
ATOM    975  HZ1 LYS A  60      12.183 -17.192  -8.373  1.00 92.63           H  
ATOM    976  HZ2 LYS A  60      10.808 -17.030  -9.119  1.00 92.63           H  
ATOM    977  HZ3 LYS A  60      11.889 -18.175  -9.644  1.00 92.63           H  
ATOM    978  N   GLU A  61      15.561 -11.515 -12.232  1.00 93.32           N  
ATOM    979  H   GLU A  61      15.464 -11.833 -13.186  1.00 93.32           H  
ATOM    980  CA  GLU A  61      15.257 -10.115 -11.933  1.00 93.32           C  
ATOM    981  HA  GLU A  61      14.881 -10.060 -10.911  1.00 93.32           H  
ATOM    982  C   GLU A  61      14.158  -9.549 -12.825  1.00 93.32           C  
ATOM    983  CB  GLU A  61      16.532  -9.253 -11.989  1.00 93.32           C  
ATOM    984  HB2 GLU A  61      16.286  -8.246 -11.654  1.00 93.32           H  
ATOM    985  HB3 GLU A  61      17.244  -9.670 -11.277  1.00 93.32           H  
ATOM    986  O   GLU A  61      13.845 -10.090 -13.884  1.00 93.32           O  
ATOM    987  CG  GLU A  61      17.197  -9.166 -13.372  1.00 93.32           C  
ATOM    988  HG2 GLU A  61      17.407 -10.173 -13.734  1.00 93.32           H  
ATOM    989  HG3 GLU A  61      16.507  -8.690 -14.068  1.00 93.32           H  
ATOM    990  CD  GLU A  61      18.515  -8.377 -13.332  1.00 93.32           C  
ATOM    991  OE1 GLU A  61      18.956  -7.948 -14.419  1.00 93.32           O  
ATOM    992  OE2 GLU A  61      19.114  -8.233 -12.240  1.00 93.32           O  
ATOM    993  N   LEU A  62      13.564  -8.446 -12.374  1.00 95.28           N  
ATOM    994  H   LEU A  62      13.919  -8.015 -11.532  1.00 95.28           H  
ATOM    995  CA  LEU A  62      12.611  -7.686 -13.165  1.00 95.28           C  
ATOM    996  HA  LEU A  62      12.139  -8.347 -13.892  1.00 95.28           H  
ATOM    997  C   LEU A  62      13.353  -6.600 -13.939  1.00 95.28           C  
ATOM    998  CB  LEU A  62      11.514  -7.103 -12.263  1.00 95.28           C  
ATOM    999  HB2 LEU A  62      11.979  -6.455 -11.520  1.00 95.28           H  
ATOM   1000  HB3 LEU A  62      10.852  -6.493 -12.878  1.00 95.28           H  
ATOM   1001  O   LEU A  62      14.035  -5.766 -13.344  1.00 95.28           O  
ATOM   1002  CG  LEU A  62      10.673  -8.170 -11.541  1.00 95.28           C  
ATOM   1003  HG  LEU A  62      11.311  -8.763 -10.886  1.00 95.28           H  
ATOM   1004  CD1 LEU A  62       9.614  -7.488 -10.690  1.00 95.28           C  
ATOM   1005 HD11 LEU A  62      10.062  -6.675 -10.119  1.00 95.28           H  
ATOM   1006 HD12 LEU A  62       8.838  -7.089 -11.343  1.00 95.28           H  
ATOM   1007 HD13 LEU A  62       9.168  -8.214 -10.010  1.00 95.28           H  
ATOM   1008  CD2 LEU A  62       9.943  -9.087 -12.518  1.00 95.28           C  
ATOM   1009 HD21 LEU A  62      10.663  -9.737 -13.014  1.00 95.28           H  
ATOM   1010 HD22 LEU A  62       9.234  -9.719 -11.981  1.00 95.28           H  
ATOM   1011 HD23 LEU A  62       9.417  -8.492 -13.264  1.00 95.28           H  
ATOM   1012  N   LEU A  63      13.171  -6.579 -15.254  1.00 94.95           N  
ATOM   1013  H   LEU A  63      12.635  -7.329 -15.668  1.00 94.95           H  
ATOM   1014  CA  LEU A  63      13.675  -5.530 -16.130  1.00 94.95           C  
ATOM   1015  HA  LEU A  63      14.372  -4.906 -15.572  1.00 94.95           H  
ATOM   1016  C   LEU A  63      12.512  -4.659 -16.604  1.00 94.95           C  
ATOM   1017  CB  LEU A  63      14.446  -6.175 -17.291  1.00 94.95           C  
ATOM   1018  HB2 LEU A  63      13.772  -6.852 -17.816  1.00 94.95           H  
ATOM   1019  HB3 LEU A  63      15.267  -6.768 -16.891  1.00 94.95           H  
ATOM   1020  O   LEU A  63      11.521  -5.161 -17.124  1.00 94.95           O  
ATOM   1021  CG  LEU A  63      15.003  -5.159 -18.303  1.00 94.95           C  
ATOM   1022  HG  LEU A  63      14.205  -4.503 -18.649  1.00 94.95           H  
ATOM   1023  CD1 LEU A  63      16.122  -4.303 -17.705  1.00 94.95           C  
ATOM   1024 HD11 LEU A  63      15.740  -3.698 -16.883  1.00 94.95           H  
ATOM   1025 HD12 LEU A  63      16.918  -4.949 -17.335  1.00 94.95           H  
ATOM   1026 HD13 LEU A  63      16.528  -3.638 -18.468  1.00 94.95           H  
ATOM   1027  CD2 LEU A  63      15.552  -5.893 -19.520  1.00 94.95           C  
ATOM   1028 HD21 LEU A  63      14.751  -6.470 -19.982  1.00 94.95           H  
ATOM   1029 HD22 LEU A  63      15.932  -5.178 -20.250  1.00 94.95           H  
ATOM   1030 HD23 LEU A  63      16.349  -6.570 -19.216  1.00 94.95           H  
ATOM   1031  N   GLY A  64      12.631  -3.342 -16.446  1.00 94.86           N  
ATOM   1032  H   GLY A  64      13.487  -2.984 -16.048  1.00 94.86           H  
ATOM   1033  CA  GLY A  64      11.682  -2.398 -17.034  1.00 94.86           C  
ATOM   1034  HA2 GLY A  64      11.779  -1.427 -16.548  1.00 94.86           H  
ATOM   1035  HA3 GLY A  64      10.662  -2.755 -16.891  1.00 94.86           H  
ATOM   1036  C   GLY A  64      11.960  -2.220 -18.524  1.00 94.86           C  
ATOM   1037  O   GLY A  64      13.081  -1.874 -18.892  1.00 94.86           O  
ATOM   1038  N   ILE A  65      10.945  -2.420 -19.361  1.00 94.58           N  
ATOM   1039  H   ILE A  65      10.052  -2.702 -18.981  1.00 94.58           H  
ATOM   1040  CA  ILE A  65      10.984  -2.106 -20.790  1.00 94.58           C  
ATOM   1041  HA  ILE A  65      12.020  -2.030 -21.122  1.00 94.58           H  
ATOM   1042  C   ILE A  65      10.333  -0.743 -20.982  1.00 94.58           C  
ATOM   1043  CB  ILE A  65      10.295  -3.207 -21.624  1.00 94.58           C  
ATOM   1044  HB  ILE A  65       9.244  -3.245 -21.339  1.00 94.58           H  
ATOM   1045  O   ILE A  65       9.163  -0.543 -20.645  1.00 94.58           O  
ATOM   1046  CG1 ILE A  65      10.891  -4.610 -21.361  1.00 94.58           C  
ATOM   1047 HG12 ILE A  65      10.684  -4.896 -20.330  1.00 94.58           H  
ATOM   1048 HG13 ILE A  65      10.382  -5.331 -22.001  1.00 94.58           H  
ATOM   1049  CG2 ILE A  65      10.358  -2.871 -23.125  1.00 94.58           C  
ATOM   1050 HG21 ILE A  65       9.785  -1.968 -23.337  1.00 94.58           H  
ATOM   1051 HG22 ILE A  65      11.388  -2.719 -23.448  1.00 94.58           H  
ATOM   1052 HG23 ILE A  65       9.926  -3.687 -23.705  1.00 94.58           H  
ATOM   1053  CD1 ILE A  65      12.401  -4.746 -21.605  1.00 94.58           C  
ATOM   1054 HD11 ILE A  65      12.699  -5.779 -21.423  1.00 94.58           H  
ATOM   1055 HD12 ILE A  65      12.960  -4.099 -20.929  1.00 94.58           H  
ATOM   1056 HD13 ILE A  65      12.642  -4.496 -22.638  1.00 94.58           H  
ATOM   1057  N   THR A  66      11.095   0.225 -21.478  1.00 92.15           N  
ATOM   1058  H   THR A  66      12.052   0.013 -21.723  1.00 92.15           H  
ATOM   1059  CA  THR A  66      10.583   1.576 -21.735  1.00 92.15           C  
ATOM   1060  HA  THR A  66       9.961   1.879 -20.893  1.00 92.15           H  
ATOM   1061  C   THR A  66       9.686   1.619 -22.968  1.00 92.15           C  
ATOM   1062  CB  THR A  66      11.708   2.603 -21.837  1.00 92.15           C  
ATOM   1063  HB  THR A  66      11.265   3.591 -21.965  1.00 92.15           H  
ATOM   1064  O   THR A  66       9.745   0.736 -23.821  1.00 92.15           O  
ATOM   1065  CG2 THR A  66      12.608   2.620 -20.601  1.00 92.15           C  
ATOM   1066 HG21 THR A  66      13.452   3.285 -20.780  1.00 92.15           H  
ATOM   1067 HG22 THR A  66      13.003   1.627 -20.386  1.00 92.15           H  
ATOM   1068 HG23 THR A  66      12.040   2.971 -19.740  1.00 92.15           H  
ATOM   1069  OG1 THR A  66      12.504   2.332 -22.952  1.00 92.15           O  
ATOM   1070  HG1 THR A  66      13.039   1.572 -22.713  1.00 92.15           H  
ATOM   1071  N   ILE A  67       8.864   2.665 -23.103  1.00 89.21           N  
ATOM   1072  H   ILE A  67       8.805   3.340 -22.355  1.00 89.21           H  
ATOM   1073  CA  ILE A  67       8.037   2.850 -24.310  1.00 89.21           C  
ATOM   1074  HA  ILE A  67       7.390   1.980 -24.423  1.00 89.21           H  
ATOM   1075  C   ILE A  67       8.918   2.895 -25.572  1.00 89.21           C  
ATOM   1076  CB  ILE A  67       7.138   4.104 -24.184  1.00 89.21           C  
ATOM   1077  HB  ILE A  67       7.776   4.974 -24.025  1.00 89.21           H  
ATOM   1078  O   ILE A  67       8.536   2.338 -26.596  1.00 89.21           O  
ATOM   1079  CG1 ILE A  67       6.165   3.970 -22.987  1.00 89.21           C  
ATOM   1080 HG12 ILE A  67       5.518   3.107 -23.141  1.00 89.21           H  
ATOM   1081 HG13 ILE A  67       6.733   3.803 -22.072  1.00 89.21           H  
ATOM   1082  CG2 ILE A  67       6.319   4.324 -25.471  1.00 89.21           C  
ATOM   1083 HG21 ILE A  67       5.771   5.265 -25.423  1.00 89.21           H  
ATOM   1084 HG22 ILE A  67       5.617   3.503 -25.614  1.00 89.21           H  
ATOM   1085 HG23 ILE A  67       6.964   4.376 -26.348  1.00 89.21           H  
ATOM   1086  CD1 ILE A  67       5.280   5.199 -22.756  1.00 89.21           C  
ATOM   1087 HD11 ILE A  67       4.532   5.290 -23.543  1.00 89.21           H  
ATOM   1088 HD12 ILE A  67       5.898   6.097 -22.738  1.00 89.21           H  
ATOM   1089 HD13 ILE A  67       4.760   5.098 -21.803  1.00 89.21           H  
ATOM   1090  N   MET A  68      10.112   3.493 -25.490  1.00 87.56           N  
ATOM   1091  H   MET A  68      10.399   3.874 -24.600  1.00 87.56           H  
ATOM   1092  CA  MET A  68      11.061   3.563 -26.611  1.00 87.56           C  
ATOM   1093  HA  MET A  68      10.532   3.893 -27.505  1.00 87.56           H  
ATOM   1094  C   MET A  68      11.700   2.207 -26.950  1.00 87.56           C  
ATOM   1095  CB  MET A  68      12.165   4.580 -26.293  1.00 87.56           C  
ATOM   1096  HB2 MET A  68      12.888   4.579 -27.108  1.00 87.56           H  
ATOM   1097  HB3 MET A  68      12.678   4.277 -25.380  1.00 87.56           H  
ATOM   1098  O   MET A  68      12.024   1.952 -28.104  1.00 87.56           O  
ATOM   1099  CG  MET A  68      11.625   6.007 -26.133  1.00 87.56           C  
ATOM   1100  HG2 MET A  68      10.956   6.046 -25.272  1.00 87.56           H  
ATOM   1101  HG3 MET A  68      11.046   6.257 -27.021  1.00 87.56           H  
ATOM   1102  SD  MET A  68      12.901   7.281 -25.925  1.00 87.56           S  
ATOM   1103  CE  MET A  68      13.620   6.771 -24.346  1.00 87.56           C  
ATOM   1104  HE1 MET A  68      14.322   7.531 -24.003  1.00 87.56           H  
ATOM   1105  HE2 MET A  68      12.815   6.656 -23.620  1.00 87.56           H  
ATOM   1106  HE3 MET A  68      14.147   5.825 -24.464  1.00 87.56           H  
ATOM   1107  N   GLU A  69      11.872   1.330 -25.960  1.00 93.62           N  
ATOM   1108  H   GLU A  69      11.604   1.598 -25.024  1.00 93.62           H  
ATOM   1109  CA  GLU A  69      12.439  -0.015 -26.137  1.00 93.62           C  
ATOM   1110  HA  GLU A  69      13.187  -0.010 -26.930  1.00 93.62           H  
ATOM   1111  C   GLU A  69      11.388  -1.062 -26.515  1.00 93.62           C  
ATOM   1112  CB  GLU A  69      13.103  -0.443 -24.829  1.00 93.62           C  
ATOM   1113  HB2 GLU A  69      12.368  -0.312 -24.035  1.00 93.62           H  
ATOM   1114  HB3 GLU A  69      13.349  -1.504 -24.875  1.00 93.62           H  
ATOM   1115  O   GLU A  69      11.736  -2.173 -26.904  1.00 93.62           O  
ATOM   1116  CG  GLU A  69      14.390   0.339 -24.517  1.00 93.62           C  
ATOM   1117  HG2 GLU A  69      14.236   1.405 -24.686  1.00 93.62           H  
ATOM   1118  HG3 GLU A  69      15.176   0.006 -25.194  1.00 93.62           H  
ATOM   1119  CD  GLU A  69      14.822   0.126 -23.062  1.00 93.62           C  
ATOM   1120  OE1 GLU A  69      16.037   0.055 -22.780  1.00 93.62           O  
ATOM   1121  OE2 GLU A  69      13.932   0.007 -22.189  1.00 93.62           O  
ATOM   1122  N   ARG A  70      10.098  -0.735 -26.392  1.00 93.15           N  
ATOM   1123  H   ARG A  70       9.882   0.179 -26.020  1.00 93.15           H  
ATOM   1124  CA  ARG A  70       9.007  -1.689 -26.597  1.00 93.15           C  
ATOM   1125  HA  ARG A  70       9.102  -2.485 -25.859  1.00 93.15           H  
ATOM   1126  C   ARG A  70       9.089  -2.370 -27.959  1.00 93.15           C  
ATOM   1127  CB  ARG A  70       7.669  -0.974 -26.392  1.00 93.15           C  
ATOM   1128  HB2 ARG A  70       7.591  -0.129 -27.076  1.00 93.15           H  
ATOM   1129  HB3 ARG A  70       7.614  -0.607 -25.367  1.00 93.15           H  
ATOM   1130  O   ARG A  70       9.051  -3.593 -28.013  1.00 93.15           O  
ATOM   1131  CG  ARG A  70       6.509  -1.937 -26.655  1.00 93.15           C  
ATOM   1132  HG2 ARG A  70       6.500  -2.227 -27.706  1.00 93.15           H  
ATOM   1133  HG3 ARG A  70       6.638  -2.832 -26.048  1.00 93.15           H  
ATOM   1134  CD  ARG A  70       5.170  -1.285 -26.337  1.00 93.15           C  
ATOM   1135  HD2 ARG A  70       5.047  -0.408 -26.972  1.00 93.15           H  
ATOM   1136  HD3 ARG A  70       5.156  -0.987 -25.289  1.00 93.15           H  
ATOM   1137  NE  ARG A  70       4.095  -2.246 -26.598  1.00 93.15           N  
ATOM   1138  HE  ARG A  70       4.379  -3.171 -26.889  1.00 93.15           H  
ATOM   1139  NH1 ARG A  70       2.295  -0.882 -26.185  1.00 93.15           N  
ATOM   1140 HH11 ARG A  70       2.931  -0.119 -26.008  1.00 93.15           H  
ATOM   1141 HH12 ARG A  70       1.292  -0.766 -26.172  1.00 93.15           H  
ATOM   1142  NH2 ARG A  70       1.998  -3.015 -26.819  1.00 93.15           N  
ATOM   1143 HH21 ARG A  70       0.993  -2.918 -26.820  1.00 93.15           H  
ATOM   1144 HH22 ARG A  70       2.428  -3.881 -27.114  1.00 93.15           H  
ATOM   1145  CZ  ARG A  70       2.800  -2.037 -26.532  1.00 93.15           C  
ATOM   1146  N   SER A  71       9.229  -1.599 -29.037  1.00 94.12           N  
ATOM   1147  H   SER A  71       9.208  -0.595 -28.923  1.00 94.12           H  
ATOM   1148  CA  SER A  71       9.228  -2.148 -30.397  1.00 94.12           C  
ATOM   1149  HA  SER A  71       8.333  -2.758 -30.527  1.00 94.12           H  
ATOM   1150  C   SER A  71      10.438  -3.041 -30.671  1.00 94.12           C  
ATOM   1151  CB  SER A  71       9.190  -1.023 -31.436  1.00 94.12           C  
ATOM   1152  HB2 SER A  71      10.126  -0.466 -31.408  1.00 94.12           H  
ATOM   1153  HB3 SER A  71       9.066  -1.461 -32.426  1.00 94.12           H  
ATOM   1154  O   SER A  71      10.302  -4.055 -31.350  1.00 94.12           O  
ATOM   1155  OG  SER A  71       8.115  -0.141 -31.173  1.00 94.12           O  
ATOM   1156  HG  SER A  71       7.922   0.358 -31.970  1.00 94.12           H  
ATOM   1157  N   SER A  72      11.619  -2.698 -30.144  1.00 95.29           N  
ATOM   1158  H   SER A  72      11.676  -1.922 -29.500  1.00 95.29           H  
ATOM   1159  CA  SER A  72      12.818  -3.528 -30.313  1.00 95.29           C  
ATOM   1160  HA  SER A  72      12.879  -3.842 -31.355  1.00 95.29           H  
ATOM   1161  C   SER A  72      12.737  -4.804 -29.480  1.00 95.29           C  
ATOM   1162  CB  SER A  72      14.095  -2.741 -30.001  1.00 95.29           C  
ATOM   1163  HB2 SER A  72      14.229  -1.973 -30.763  1.00 95.29           H  
ATOM   1164  HB3 SER A  72      14.948  -3.419 -30.039  1.00 95.29           H  
ATOM   1165  O   SER A  72      13.020  -5.879 -30.001  1.00 95.29           O  
ATOM   1166  OG  SER A  72      14.042  -2.119 -28.733  1.00 95.29           O  
ATOM   1167  HG  SER A  72      14.903  -1.738 -28.547  1.00 95.29           H  
ATOM   1168  N   PHE A  73      12.272  -4.704 -28.234  1.00 95.39           N  
ATOM   1169  H   PHE A  73      12.097  -3.785 -27.855  1.00 95.39           H  
ATOM   1170  CA  PHE A  73      12.047  -5.863 -27.376  1.00 95.39           C  
ATOM   1171  HA  PHE A  73      12.970  -6.440 -27.312  1.00 95.39           H  
ATOM   1172  C   PHE A  73      10.970  -6.806 -27.931  1.00 95.39           C  
ATOM   1173  CB  PHE A  73      11.669  -5.379 -25.972  1.00 95.39           C  
ATOM   1174  HB2 PHE A  73      10.807  -4.716 -26.040  1.00 95.39           H  
ATOM   1175  HB3 PHE A  73      12.499  -4.805 -25.559  1.00 95.39           H  
ATOM   1176  O   PHE A  73      11.136  -8.017 -27.887  1.00 95.39           O  
ATOM   1177  CG  PHE A  73      11.345  -6.521 -25.033  1.00 95.39           C  
ATOM   1178  CD1 PHE A  73      10.008  -6.856 -24.756  1.00 95.39           C  
ATOM   1179  HD1 PHE A  73       9.211  -6.275 -25.195  1.00 95.39           H  
ATOM   1180  CD2 PHE A  73      12.384  -7.301 -24.499  1.00 95.39           C  
ATOM   1181  HD2 PHE A  73      13.409  -7.082 -24.761  1.00 95.39           H  
ATOM   1182  CE1 PHE A  73       9.721  -7.958 -23.933  1.00 95.39           C  
ATOM   1183  HE1 PHE A  73       8.698  -8.205 -23.687  1.00 95.39           H  
ATOM   1184  CE2 PHE A  73      12.100  -8.404 -23.681  1.00 95.39           C  
ATOM   1185  HE2 PHE A  73      12.905  -9.014 -23.298  1.00 95.39           H  
ATOM   1186  CZ  PHE A  73      10.765  -8.737 -23.408  1.00 95.39           C  
ATOM   1187  HZ  PHE A  73      10.542  -9.590 -22.785  1.00 95.39           H  
ATOM   1188  N   GLU A  74       9.857  -6.284 -28.453  1.00 93.66           N  
ATOM   1189  H   GLU A  74       9.736  -5.281 -28.436  1.00 93.66           H  
ATOM   1190  CA  GLU A  74       8.777  -7.111 -29.007  1.00 93.66           C  
ATOM   1191  HA  GLU A  74       8.574  -7.927 -28.314  1.00 93.66           H  
ATOM   1192  C   GLU A  74       9.163  -7.787 -30.328  1.00 93.66           C  
ATOM   1193  CB  GLU A  74       7.489  -6.279 -29.167  1.00 93.66           C  
ATOM   1194  HB2 GLU A  74       7.725  -5.343 -29.672  1.00 93.66           H  
ATOM   1195  HB3 GLU A  74       6.782  -6.836 -29.782  1.00 93.66           H  
ATOM   1196  O   GLU A  74       8.684  -8.892 -30.586  1.00 93.66           O  
ATOM   1197  CG  GLU A  74       6.820  -6.001 -27.808  1.00 93.66           C  
ATOM   1198  HG2 GLU A  74       7.535  -5.530 -27.134  1.00 93.66           H  
ATOM   1199  HG3 GLU A  74       6.554  -6.961 -27.365  1.00 93.66           H  
ATOM   1200  CD  GLU A  74       5.555  -5.123 -27.876  1.00 93.66           C  
ATOM   1201  OE1 GLU A  74       4.867  -5.020 -26.830  1.00 93.66           O  
ATOM   1202  OE2 GLU A  74       5.255  -4.509 -28.915  1.00 93.66           O  
ATOM   1203  N   LYS A  75      10.041  -7.165 -31.131  1.00 95.59           N  
ATOM   1204  H   LYS A  75      10.371  -6.252 -30.854  1.00 95.59           H  
ATOM   1205  CA  LYS A  75      10.568  -7.753 -32.370  1.00 95.59           C  
ATOM   1206  HA  LYS A  75       9.729  -8.096 -32.974  1.00 95.59           H  
ATOM   1207  C   LYS A  75      11.421  -8.990 -32.086  1.00 95.59           C  
ATOM   1208  CB  LYS A  75      11.349  -6.684 -33.153  1.00 95.59           C  
ATOM   1209  HB2 LYS A  75      12.192  -6.340 -32.554  1.00 95.59           H  
ATOM   1210  HB3 LYS A  75      10.690  -5.837 -33.344  1.00 95.59           H  
ATOM   1211  O   LYS A  75      11.180 -10.035 -32.683  1.00 95.59           O  
ATOM   1212  CG  LYS A  75      11.865  -7.221 -34.496  1.00 95.59           C  
ATOM   1213  HG2 LYS A  75      12.508  -8.084 -34.323  1.00 95.59           H  
ATOM   1214  HG3 LYS A  75      11.017  -7.532 -35.107  1.00 95.59           H  
ATOM   1215  CD  LYS A  75      12.676  -6.162 -35.249  1.00 95.59           C  
ATOM   1216  HD2 LYS A  75      13.511  -5.847 -34.624  1.00 95.59           H  
ATOM   1217  HD3 LYS A  75      12.040  -5.305 -35.470  1.00 95.59           H  
ATOM   1218  CE  LYS A  75      13.202  -6.782 -36.548  1.00 95.59           C  
ATOM   1219  HE2 LYS A  75      13.743  -7.693 -36.293  1.00 95.59           H  
ATOM   1220  HE3 LYS A  75      12.353  -7.068 -37.168  1.00 95.59           H  
ATOM   1221  NZ  LYS A  75      14.098  -5.857 -37.283  1.00 95.59           N  
ATOM   1222  HZ1 LYS A  75      13.611  -5.008 -37.536  1.00 95.59           H  
ATOM   1223  HZ2 LYS A  75      14.899  -5.630 -36.711  1.00 95.59           H  
ATOM   1224  HZ3 LYS A  75      14.437  -6.304 -38.123  1.00 95.59           H  
ATOM   1225  N   ASP A  76      12.393  -8.869 -31.182  1.00 95.06           N  
ATOM   1226  H   ASP A  76      12.540  -7.975 -30.737  1.00 95.06           H  
ATOM   1227  CA  ASP A  76      13.210  -9.996 -30.730  1.00 95.06           C  
ATOM   1228  HA  ASP A  76      12.616 -10.906 -30.814  1.00 95.06           H  
ATOM   1229  C   ASP A  76      13.639  -9.823 -29.258  1.00 95.06           C  
ATOM   1230  CB  ASP A  76      14.414 -10.210 -31.655  1.00 95.06           C  
ATOM   1231  HB2 ASP A  76      14.080 -10.138 -32.690  1.00 95.06           H  
ATOM   1232  HB3 ASP A  76      15.161  -9.434 -31.492  1.00 95.06           H  
ATOM   1233  O   ASP A  76      14.606  -9.112 -28.960  1.00 95.06           O  
ATOM   1234  CG  ASP A  76      15.005 -11.609 -31.428  1.00 95.06           C  
ATOM   1235  OD1 ASP A  76      14.945 -12.102 -30.269  1.00 95.06           O  
ATOM   1236  OD2 ASP A  76      15.374 -12.230 -32.441  1.00 95.06           O  
ATOM   1237  N   PRO A  77      12.925 -10.468 -28.314  1.00 94.75           N  
ATOM   1238  CA  PRO A  77      13.245 -10.377 -26.894  1.00 94.75           C  
ATOM   1239  HA  PRO A  77      13.173  -9.334 -26.586  1.00 94.75           H  
ATOM   1240  C   PRO A  77      14.633 -10.912 -26.532  1.00 94.75           C  
ATOM   1241  CB  PRO A  77      12.165 -11.200 -26.183  1.00 94.75           C  
ATOM   1242  HB2 PRO A  77      11.913 -10.783 -25.208  1.00 94.75           H  
ATOM   1243  HB3 PRO A  77      12.496 -12.233 -26.076  1.00 94.75           H  
ATOM   1244  O   PRO A  77      15.223 -10.433 -25.564  1.00 94.75           O  
ATOM   1245  CG  PRO A  77      10.975 -11.165 -27.137  1.00 94.75           C  
ATOM   1246  HG2 PRO A  77      10.398 -10.255 -26.975  1.00 94.75           H  
ATOM   1247  HG3 PRO A  77      10.340 -12.043 -27.020  1.00 94.75           H  
ATOM   1248  CD  PRO A  77      11.644 -11.134 -28.509  1.00 94.75           C  
ATOM   1249  HD2 PRO A  77      11.821 -12.149 -28.864  1.00 94.75           H  
ATOM   1250  HD3 PRO A  77      11.014 -10.589 -29.212  1.00 94.75           H  
ATOM   1251  N   VAL A  78      15.137 -11.915 -27.262  1.00 94.74           N  
ATOM   1252  H   VAL A  78      14.736 -12.105 -28.169  1.00 94.74           H  
ATOM   1253  CA  VAL A  78      16.422 -12.557 -26.955  1.00 94.74           C  
ATOM   1254  HA  VAL A  78      16.508 -12.692 -25.877  1.00 94.74           H  
ATOM   1255  C   VAL A  78      17.547 -11.622 -27.370  1.00 94.74           C  
ATOM   1256  CB  VAL A  78      16.546 -13.943 -27.615  1.00 94.74           C  
ATOM   1257  HB  VAL A  78      16.366 -13.857 -28.686  1.00 94.74           H  
ATOM   1258  O   VAL A  78      18.314 -11.210 -26.503  1.00 94.74           O  
ATOM   1259  CG1 VAL A  78      17.931 -14.566 -27.403  1.00 94.74           C  
ATOM   1260 HG11 VAL A  78      18.173 -14.620 -26.341  1.00 94.74           H  
ATOM   1261 HG12 VAL A  78      18.693 -13.975 -27.912  1.00 94.74           H  
ATOM   1262 HG13 VAL A  78      17.960 -15.568 -27.828  1.00 94.74           H  
ATOM   1263  CG2 VAL A  78      15.505 -14.904 -27.019  1.00 94.74           C  
ATOM   1264 HG21 VAL A  78      14.501 -14.519 -27.195  1.00 94.74           H  
ATOM   1265 HG22 VAL A  78      15.601 -15.875 -27.503  1.00 94.74           H  
ATOM   1266 HG23 VAL A  78      15.674 -15.019 -25.948  1.00 94.74           H  
ATOM   1267  N   ASP A  79      17.565 -11.187 -28.631  1.00 95.13           N  
ATOM   1268  H   ASP A  79      16.916 -11.583 -29.295  1.00 95.13           H  
ATOM   1269  CA  ASP A  79      18.565 -10.240 -29.146  1.00 95.13           C  
ATOM   1270  HA  ASP A  79      19.556 -10.693 -29.088  1.00 95.13           H  
ATOM   1271  C   ASP A  79      18.600  -8.944 -28.326  1.00 95.13           C  
ATOM   1272  CB  ASP A  79      18.254  -9.899 -30.615  1.00 95.13           C  
ATOM   1273  HB2 ASP A  79      17.185 -10.007 -30.798  1.00 95.13           H  
ATOM   1274  HB3 ASP A  79      18.503  -8.852 -30.789  1.00 95.13           H  
ATOM   1275  O   ASP A  79      19.671  -8.440 -27.981  1.00 95.13           O  
ATOM   1276  CG  ASP A  79      19.034 -10.730 -31.636  1.00 95.13           C  
ATOM   1277  OD1 ASP A  79      19.467 -11.848 -31.285  1.00 95.13           O  
ATOM   1278  OD2 ASP A  79      19.226 -10.191 -32.751  1.00 95.13           O  
ATOM   1279  N   PHE A  80      17.431  -8.413 -27.945  1.00 95.94           N  
ATOM   1280  H   PHE A  80      16.580  -8.845 -28.276  1.00 95.94           H  
ATOM   1281  CA  PHE A  80      17.353  -7.221 -27.100  1.00 95.94           C  
ATOM   1282  HA  PHE A  80      17.875  -6.406 -27.602  1.00 95.94           H  
ATOM   1283  C   PHE A  80      18.032  -7.425 -25.736  1.00 95.94           C  
ATOM   1284  CB  PHE A  80      15.884  -6.827 -26.913  1.00 95.94           C  
ATOM   1285  HB2 PHE A  80      15.449  -6.616 -27.890  1.00 95.94           H  
ATOM   1286  HB3 PHE A  80      15.338  -7.669 -26.488  1.00 95.94           H  
ATOM   1287  O   PHE A  80      18.767  -6.553 -25.262  1.00 95.94           O  
ATOM   1288  CG  PHE A  80      15.701  -5.618 -26.015  1.00 95.94           C  
ATOM   1289  CD1 PHE A  80      15.602  -5.777 -24.619  1.00 95.94           C  
ATOM   1290  HD1 PHE A  80      15.657  -6.765 -24.187  1.00 95.94           H  
ATOM   1291  CD2 PHE A  80      15.655  -4.330 -26.573  1.00 95.94           C  
ATOM   1292  HD2 PHE A  80      15.741  -4.207 -27.643  1.00 95.94           H  
ATOM   1293  CE1 PHE A  80      15.415  -4.660 -23.789  1.00 95.94           C  
ATOM   1294  HE1 PHE A  80      15.300  -4.801 -22.724  1.00 95.94           H  
ATOM   1295  CE2 PHE A  80      15.487  -3.209 -25.742  1.00 95.94           C  
ATOM   1296  HE2 PHE A  80      15.437  -2.221 -26.176  1.00 95.94           H  
ATOM   1297  CZ  PHE A  80      15.353  -3.376 -24.354  1.00 95.94           C  
ATOM   1298  HZ  PHE A  80      15.190  -2.513 -23.725  1.00 95.94           H  
ATOM   1299  N   LEU A  81      17.780  -8.560 -25.077  1.00 95.01           N  
ATOM   1300  H   LEU A  81      17.236  -9.273 -25.542  1.00 95.01           H  
ATOM   1301  CA  LEU A  81      18.381  -8.872 -23.781  1.00 95.01           C  
ATOM   1302  HA  LEU A  81      18.318  -7.988 -23.146  1.00 95.01           H  
ATOM   1303  C   LEU A  81      19.879  -9.181 -23.927  1.00 95.01           C  
ATOM   1304  CB  LEU A  81      17.601 -10.024 -23.120  1.00 95.01           C  
ATOM   1305  HB2 LEU A  81      18.171 -10.395 -22.269  1.00 95.01           H  
ATOM   1306  HB3 LEU A  81      17.510 -10.837 -23.840  1.00 95.01           H  
ATOM   1307  O   LEU A  81      20.681  -8.737 -23.104  1.00 95.01           O  
ATOM   1308  CG  LEU A  81      16.195  -9.637 -22.619  1.00 95.01           C  
ATOM   1309  HG  LEU A  81      15.629  -9.149 -23.413  1.00 95.01           H  
ATOM   1310  CD1 LEU A  81      15.432 -10.880 -22.161  1.00 95.01           C  
ATOM   1311 HD11 LEU A  81      16.015 -11.435 -21.426  1.00 95.01           H  
ATOM   1312 HD12 LEU A  81      15.242 -11.508 -23.032  1.00 95.01           H  
ATOM   1313 HD13 LEU A  81      14.471 -10.597 -21.733  1.00 95.01           H  
ATOM   1314  CD2 LEU A  81      16.246  -8.679 -21.429  1.00 95.01           C  
ATOM   1315 HD21 LEU A  81      16.700  -7.733 -21.727  1.00 95.01           H  
ATOM   1316 HD22 LEU A  81      16.824  -9.124 -20.619  1.00 95.01           H  
ATOM   1317 HD23 LEU A  81      15.232  -8.484 -21.081  1.00 95.01           H  
ATOM   1318  N   GLU A  82      20.293  -9.857 -24.994  1.00 93.70           N  
ATOM   1319  H   GLU A  82      19.614 -10.215 -25.651  1.00 93.70           H  
ATOM   1320  CA  GLU A  82      21.709 -10.106 -25.256  1.00 93.70           C  
ATOM   1321  HA  GLU A  82      22.142 -10.551 -24.361  1.00 93.70           H  
ATOM   1322  C   GLU A  82      22.498  -8.821 -25.509  1.00 93.70           C  
ATOM   1323  CB  GLU A  82      21.897 -11.089 -26.410  1.00 93.70           C  
ATOM   1324  HB2 GLU A  82      21.367 -10.741 -27.296  1.00 93.70           H  
ATOM   1325  HB3 GLU A  82      22.965 -11.115 -26.624  1.00 93.70           H  
ATOM   1326  O   GLU A  82      23.604  -8.665 -24.978  1.00 93.70           O  
ATOM   1327  CG  GLU A  82      21.432 -12.505 -26.033  1.00 93.70           C  
ATOM   1328  HG2 GLU A  82      21.760 -12.716 -25.015  1.00 93.70           H  
ATOM   1329  HG3 GLU A  82      20.343 -12.562 -26.042  1.00 93.70           H  
ATOM   1330  CD  GLU A  82      22.013 -13.584 -26.950  1.00 93.70           C  
ATOM   1331  OE1 GLU A  82      21.941 -14.759 -26.521  1.00 93.70           O  
ATOM   1332  OE2 GLU A  82      22.692 -13.230 -27.938  1.00 93.70           O  
ATOM   1333  N   ALA A  83      21.903  -7.862 -26.224  1.00 93.73           N  
ATOM   1334  H   ALA A  83      21.037  -8.088 -26.694  1.00 93.73           H  
ATOM   1335  CA  ALA A  83      22.452  -6.522 -26.408  1.00 93.73           C  
ATOM   1336  HA  ALA A  83      23.458  -6.614 -26.818  1.00 93.73           H  
ATOM   1337  C   ALA A  83      22.560  -5.742 -25.084  1.00 93.73           C  
ATOM   1338  CB  ALA A  83      21.581  -5.781 -27.428  1.00 93.73           C  
ATOM   1339  HB1 ALA A  83      21.999  -4.792 -27.617  1.00 93.73           H  
ATOM   1340  HB2 ALA A  83      21.555  -6.339 -28.364  1.00 93.73           H  
ATOM   1341  HB3 ALA A  83      20.564  -5.677 -27.050  1.00 93.73           H  
ATOM   1342  O   ALA A  83      23.459  -4.917 -24.925  1.00 93.73           O  
ATOM   1343  N   LYS A  84      21.693  -6.033 -24.101  1.00 91.63           N  
ATOM   1344  H   LYS A  84      20.961  -6.694 -24.315  1.00 91.63           H  
ATOM   1345  CA  LYS A  84      21.797  -5.513 -22.724  1.00 91.63           C  
ATOM   1346  HA  LYS A  84      22.199  -4.501 -22.780  1.00 91.63           H  
ATOM   1347  C   LYS A  84      22.812  -6.257 -21.844  1.00 91.63           C  
ATOM   1348  CB  LYS A  84      20.407  -5.440 -22.064  1.00 91.63           C  
ATOM   1349  HB2 LYS A  84      19.850  -6.359 -22.243  1.00 91.63           H  
ATOM   1350  HB3 LYS A  84      20.534  -5.324 -20.988  1.00 91.63           H  
ATOM   1351  O   LYS A  84      22.988  -5.887 -20.685  1.00 91.63           O  
ATOM   1352  CG  LYS A  84      19.612  -4.236 -22.583  1.00 91.63           C  
ATOM   1353  HG2 LYS A  84      19.264  -4.432 -23.597  1.00 91.63           H  
ATOM   1354  HG3 LYS A  84      20.269  -3.366 -22.605  1.00 91.63           H  
ATOM   1355  CD  LYS A  84      18.418  -3.909 -21.676  1.00 91.63           C  
ATOM   1356  HD2 LYS A  84      17.683  -4.712 -21.747  1.00 91.63           H  
ATOM   1357  HD3 LYS A  84      18.759  -3.810 -20.645  1.00 91.63           H  
ATOM   1358  CE  LYS A  84      17.815  -2.582 -22.152  1.00 91.63           C  
ATOM   1359  HE2 LYS A  84      17.411  -2.725 -23.154  1.00 91.63           H  
ATOM   1360  HE3 LYS A  84      18.618  -1.850 -22.242  1.00 91.63           H  
ATOM   1361  NZ  LYS A  84      16.768  -2.041 -21.251  1.00 91.63           N  
ATOM   1362  HZ1 LYS A  84      17.125  -1.840 -20.328  1.00 91.63           H  
ATOM   1363  HZ2 LYS A  84      15.960  -2.646 -21.202  1.00 91.63           H  
ATOM   1364  HZ3 LYS A  84      16.440  -1.173 -21.649  1.00 91.63           H  
ATOM   1365  N   GLY A  85      23.501  -7.271 -22.369  1.00 92.35           N  
ATOM   1366  H   GLY A  85      23.312  -7.526 -23.328  1.00 92.35           H  
ATOM   1367  CA  GLY A  85      24.540  -8.017 -21.656  1.00 92.35           C  
ATOM   1368  HA2 GLY A  85      25.016  -7.371 -20.918  1.00 92.35           H  
ATOM   1369  HA3 GLY A  85      25.296  -8.320 -22.381  1.00 92.35           H  
ATOM   1370  C   GLY A  85      24.053  -9.280 -20.940  1.00 92.35           C  
ATOM   1371  O   GLY A  85      24.851  -9.931 -20.258  1.00 92.35           O  
ATOM   1372  N   TYR A  86      22.783  -9.659 -21.107  1.00 93.56           N  
ATOM   1373  H   TYR A  86      22.186  -9.118 -21.717  1.00 93.56           H  
ATOM   1374  CA  TYR A  86      22.309 -10.977 -20.692  1.00 93.56           C  
ATOM   1375  HA  TYR A  86      22.707 -11.187 -19.699  1.00 93.56           H  
ATOM   1376  C   TYR A  86      22.853 -12.058 -21.641  1.00 93.56           C  
ATOM   1377  CB  TYR A  86      20.779 -11.005 -20.580  1.00 93.56           C  
ATOM   1378  HB2 TYR A  86      20.476 -12.008 -20.279  1.00 93.56           H  
ATOM   1379  HB3 TYR A  86      20.351 -10.821 -21.565  1.00 93.56           H  
ATOM   1380  O   TYR A  86      23.197 -11.804 -22.793  1.00 93.56           O  
ATOM   1381  CG  TYR A  86      20.201 -10.022 -19.573  1.00 93.56           C  
ATOM   1382  CD1 TYR A  86      20.194 -10.332 -18.198  1.00 93.56           C  
ATOM   1383  HD1 TYR A  86      20.598 -11.274 -17.857  1.00 93.56           H  
ATOM   1384  CD2 TYR A  86      19.671  -8.791 -20.002  1.00 93.56           C  
ATOM   1385  HD2 TYR A  86      19.648  -8.544 -21.053  1.00 93.56           H  
ATOM   1386  CE1 TYR A  86      19.676  -9.409 -17.265  1.00 93.56           C  
ATOM   1387  HE1 TYR A  86      19.670  -9.633 -16.208  1.00 93.56           H  
ATOM   1388  CE2 TYR A  86      19.162  -7.866 -19.078  1.00 93.56           C  
ATOM   1389  HE2 TYR A  86      18.770  -6.916 -19.411  1.00 93.56           H  
ATOM   1390  OH  TYR A  86      18.667  -7.252 -16.839  1.00 93.56           O  
ATOM   1391  HH  TYR A  86      18.784  -7.525 -15.926  1.00 93.56           H  
ATOM   1392  CZ  TYR A  86      19.164  -8.169 -17.706  1.00 93.56           C  
ATOM   1393  N   LYS A  87      22.992 -13.279 -21.135  1.00 91.79           N  
ATOM   1394  H   LYS A  87      22.775 -13.405 -20.157  1.00 91.79           H  
ATOM   1395  CA  LYS A  87      23.490 -14.451 -21.860  1.00 91.79           C  
ATOM   1396  HA  LYS A  87      23.352 -14.296 -22.930  1.00 91.79           H  
ATOM   1397  C   LYS A  87      22.652 -15.665 -21.500  1.00 91.79           C  
ATOM   1398  CB  LYS A  87      24.981 -14.694 -21.531  1.00 91.79           C  
ATOM   1399  HB2 LYS A  87      25.307 -15.614 -22.016  1.00 91.79           H  
ATOM   1400  HB3 LYS A  87      25.079 -14.836 -20.455  1.00 91.79           H  
ATOM   1401  O   LYS A  87      22.106 -15.724 -20.397  1.00 91.79           O  
ATOM   1402  CG  LYS A  87      25.928 -13.556 -21.957  1.00 91.79           C  
ATOM   1403  HG2 LYS A  87      25.604 -12.621 -21.501  1.00 91.79           H  
ATOM   1404  HG3 LYS A  87      26.931 -13.774 -21.590  1.00 91.79           H  
ATOM   1405  CD  LYS A  87      25.986 -13.400 -23.485  1.00 91.79           C  
ATOM   1406  HD2 LYS A  87      26.519 -14.246 -23.918  1.00 91.79           H  
ATOM   1407  HD3 LYS A  87      24.974 -13.401 -23.889  1.00 91.79           H  
ATOM   1408  CE  LYS A  87      26.652 -12.090 -23.914  1.00 91.79           C  
ATOM   1409  HE2 LYS A  87      26.265 -11.292 -23.281  1.00 91.79           H  
ATOM   1410  HE3 LYS A  87      27.730 -12.162 -23.773  1.00 91.79           H  
ATOM   1411  NZ  LYS A  87      26.309 -11.791 -25.330  1.00 91.79           N  
ATOM   1412  HZ1 LYS A  87      25.309 -11.683 -25.423  1.00 91.79           H  
ATOM   1413  HZ2 LYS A  87      26.561 -12.545 -25.953  1.00 91.79           H  
ATOM   1414  HZ3 LYS A  87      26.721 -10.928 -25.655  1.00 91.79           H  
ATOM   1415  N   GLU A  88      22.589 -16.628 -22.419  1.00 89.45           N  
ATOM   1416  H   GLU A  88      23.037 -16.471 -23.311  1.00 89.45           H  
ATOM   1417  CA  GLU A  88      21.772 -17.842 -22.274  1.00 89.45           C  
ATOM   1418  HA  GLU A  88      21.766 -18.356 -23.235  1.00 89.45           H  
ATOM   1419  C   GLU A  88      20.299 -17.510 -21.972  1.00 89.45           C  
ATOM   1420  CB  GLU A  88      22.389 -18.811 -21.248  1.00 89.45           C  
ATOM   1421  HB2 GLU A  88      22.390 -18.341 -20.264  1.00 89.45           H  
ATOM   1422  HB3 GLU A  88      21.758 -19.698 -21.200  1.00 89.45           H  
ATOM   1423  O   GLU A  88      19.650 -18.131 -21.128  1.00 89.45           O  
ATOM   1424  CG  GLU A  88      23.820 -19.265 -21.583  1.00 89.45           C  
ATOM   1425  HG2 GLU A  88      24.462 -18.390 -21.685  1.00 89.45           H  
ATOM   1426  HG3 GLU A  88      23.813 -19.802 -22.532  1.00 89.45           H  
ATOM   1427  CD  GLU A  88      24.388 -20.172 -20.481  1.00 89.45           C  
ATOM   1428  OE1 GLU A  88      25.622 -20.212 -20.269  1.00 89.45           O  
ATOM   1429  OE2 GLU A  88      23.625 -20.767 -19.688  1.00 89.45           O  
ATOM   1430  N   VAL A  89      19.780 -16.471 -22.632  1.00 88.41           N  
ATOM   1431  H   VAL A  89      20.325 -16.041 -23.365  1.00 88.41           H  
ATOM   1432  CA  VAL A  89      18.392 -16.042 -22.479  1.00 88.41           C  
ATOM   1433  HA  VAL A  89      18.140 -16.017 -21.419  1.00 88.41           H  
ATOM   1434  C   VAL A  89      17.500 -17.061 -23.179  1.00 88.41           C  
ATOM   1435  CB  VAL A  89      18.179 -14.636 -23.064  1.00 88.41           C  
ATOM   1436  HB  VAL A  89      18.439 -14.648 -24.122  1.00 88.41           H  
ATOM   1437  O   VAL A  89      17.607 -17.276 -24.383  1.00 88.41           O  
ATOM   1438  CG1 VAL A  89      16.723 -14.184 -22.918  1.00 88.41           C  
ATOM   1439 HG11 VAL A  89      16.621 -13.207 -23.391  1.00 88.41           H  
ATOM   1440 HG12 VAL A  89      16.053 -14.871 -23.435  1.00 88.41           H  
ATOM   1441 HG13 VAL A  89      16.444 -14.120 -21.867  1.00 88.41           H  
ATOM   1442  CG2 VAL A  89      19.065 -13.593 -22.370  1.00 88.41           C  
ATOM   1443 HG21 VAL A  89      18.804 -13.516 -21.314  1.00 88.41           H  
ATOM   1444 HG22 VAL A  89      20.116 -13.861 -22.473  1.00 88.41           H  
ATOM   1445 HG23 VAL A  89      18.924 -12.626 -22.854  1.00 88.41           H  
ATOM   1446  N   ARG A  90      16.590 -17.679 -22.429  1.00 85.95           N  
ATOM   1447  H   ARG A  90      16.554 -17.459 -21.444  1.00 85.95           H  
ATOM   1448  CA  ARG A  90      15.582 -18.580 -22.991  1.00 85.95           C  
ATOM   1449  HA  ARG A  90      15.923 -18.957 -23.955  1.00 85.95           H  
ATOM   1450  C   ARG A  90      14.291 -17.808 -23.240  1.00 85.95           C  
ATOM   1451  CB  ARG A  90      15.390 -19.783 -22.066  1.00 85.95           C  
ATOM   1452  HB2 ARG A  90      14.539 -20.367 -22.416  1.00 85.95           H  
ATOM   1453  HB3 ARG A  90      15.175 -19.424 -21.060  1.00 85.95           H  
ATOM   1454  O   ARG A  90      13.767 -17.173 -22.330  1.00 85.95           O  
ATOM   1455  CG  ARG A  90      16.621 -20.697 -22.012  1.00 85.95           C  
ATOM   1456  HG2 ARG A  90      16.948 -20.920 -23.028  1.00 85.95           H  
ATOM   1457  HG3 ARG A  90      17.434 -20.198 -21.485  1.00 85.95           H  
ATOM   1458  CD  ARG A  90      16.284 -22.019 -21.311  1.00 85.95           C  
ATOM   1459  HD2 ARG A  90      15.499 -22.515 -21.883  1.00 85.95           H  
ATOM   1460  HD3 ARG A  90      17.172 -22.651 -21.317  1.00 85.95           H  
ATOM   1461  NE  ARG A  90      15.833 -21.813 -19.922  1.00 85.95           N  
ATOM   1462  HE  ARG A  90      15.897 -20.868 -19.571  1.00 85.95           H  
ATOM   1463  NH1 ARG A  90      15.129 -23.954 -19.516  1.00 85.95           N  
ATOM   1464 HH11 ARG A  90      14.580 -24.604 -18.974  1.00 85.95           H  
ATOM   1465 HH12 ARG A  90      15.358 -24.179 -20.474  1.00 85.95           H  
ATOM   1466  NH2 ARG A  90      14.804 -22.386 -17.967  1.00 85.95           N  
ATOM   1467 HH21 ARG A  90      14.299 -23.074 -17.428  1.00 85.95           H  
ATOM   1468 HH22 ARG A  90      14.798 -21.414 -17.691  1.00 85.95           H  
ATOM   1469  CZ  ARG A  90      15.260 -22.713 -19.144  1.00 85.95           C  
ATOM   1470  N   LYS A  91      13.786 -17.827 -24.474  1.00 84.97           N  
ATOM   1471  H   LYS A  91      14.268 -18.379 -25.169  1.00 84.97           H  
ATOM   1472  CA  LYS A  91      12.608 -17.039 -24.876  1.00 84.97           C  
ATOM   1473  HA  LYS A  91      12.767 -16.003 -24.575  1.00 84.97           H  
ATOM   1474  C   LYS A  91      11.322 -17.501 -24.181  1.00 84.97           C  
ATOM   1475  CB  LYS A  91      12.481 -17.098 -26.405  1.00 84.97           C  
ATOM   1476  HB2 LYS A  91      13.447 -16.845 -26.843  1.00 84.97           H  
ATOM   1477  HB3 LYS A  91      12.229 -18.114 -26.706  1.00 84.97           H  
ATOM   1478  O   LYS A  91      10.494 -16.672 -23.822  1.00 84.97           O  
ATOM   1479  CG  LYS A  91      11.424 -16.127 -26.955  1.00 84.97           C  
ATOM   1480  HG2 LYS A  91      11.635 -15.120 -26.595  1.00 84.97           H  
ATOM   1481  HG3 LYS A  91      10.433 -16.429 -26.614  1.00 84.97           H  
ATOM   1482  CD  LYS A  91      11.457 -16.133 -28.489  1.00 84.97           C  
ATOM   1483  HD2 LYS A  91      12.451 -15.830 -28.816  1.00 84.97           H  
ATOM   1484  HD3 LYS A  91      11.262 -17.143 -28.849  1.00 84.97           H  
ATOM   1485  CE  LYS A  91      10.418 -15.171 -29.076  1.00 84.97           C  
ATOM   1486  HE2 LYS A  91       9.420 -15.535 -28.830  1.00 84.97           H  
ATOM   1487  HE3 LYS A  91      10.549 -14.195 -28.607  1.00 84.97           H  
ATOM   1488  NZ  LYS A  91      10.582 -15.043 -30.548  1.00 84.97           N  
ATOM   1489  HZ1 LYS A  91       9.923 -14.385 -30.939  1.00 84.97           H  
ATOM   1490  HZ2 LYS A  91      11.508 -14.705 -30.770  1.00 84.97           H  
ATOM   1491  HZ3 LYS A  91      10.465 -15.935 -31.007  1.00 84.97           H  
ATOM   1492  N   ASP A  92      11.183 -18.806 -23.972  1.00 85.45           N  
ATOM   1493  H   ASP A  92      11.957 -19.413 -24.203  1.00 85.45           H  
ATOM   1494  CA  ASP A  92      10.026 -19.491 -23.378  1.00 85.45           C  
ATOM   1495  HA  ASP A  92       9.124 -19.176 -23.902  1.00 85.45           H  
ATOM   1496  C   ASP A  92       9.802 -19.176 -21.891  1.00 85.45           C  
ATOM   1497  CB  ASP A  92      10.194 -21.009 -23.594  1.00 85.45           C  
ATOM   1498  HB2 ASP A  92       9.354 -21.532 -23.136  1.00 85.45           H  
ATOM   1499  HB3 ASP A  92      10.166 -21.213 -24.664  1.00 85.45           H  
ATOM   1500  O   ASP A  92       8.701 -19.374 -21.386  1.00 85.45           O  
ATOM   1501  CG  ASP A  92      11.515 -21.554 -23.029  1.00 85.45           C  
ATOM   1502  OD1 ASP A  92      12.574 -21.113 -23.538  1.00 85.45           O  
ATOM   1503  OD2 ASP A  92      11.490 -22.363 -22.078  1.00 85.45           O  
ATOM   1504  N   ILE A  93      10.808 -18.636 -21.197  1.00 83.92           N  
ATOM   1505  H   ILE A  93      11.692 -18.513 -21.669  1.00 83.92           H  
ATOM   1506  CA  ILE A  93      10.709 -18.270 -19.773  1.00 83.92           C  
ATOM   1507  HA  ILE A  93       9.784 -18.691 -19.378  1.00 83.92           H  
ATOM   1508  C   ILE A  93      10.589 -16.760 -19.536  1.00 83.92           C  
ATOM   1509  CB  ILE A  93      11.851 -18.899 -18.952  1.00 83.92           C  
ATOM   1510  HB  ILE A  93      11.644 -18.710 -17.899  1.00 83.92           H  
ATOM   1511  O   ILE A  93      10.560 -16.321 -18.386  1.00 83.92           O  
ATOM   1512  CG1 ILE A  93      13.203 -18.249 -19.297  1.00 83.92           C  
ATOM   1513 HG12 ILE A  93      13.165 -17.178 -19.097  1.00 83.92           H  
ATOM   1514 HG13 ILE A  93      13.389 -18.405 -20.360  1.00 83.92           H  
ATOM   1515  CG2 ILE A  93      11.878 -20.426 -19.148  1.00 83.92           C  
ATOM   1516 HG21 ILE A  93      12.464 -20.903 -18.362  1.00 83.92           H  
ATOM   1517 HG22 ILE A  93      10.863 -20.821 -19.098  1.00 83.92           H  
ATOM   1518 HG23 ILE A  93      12.289 -20.683 -20.125  1.00 83.92           H  
ATOM   1519  CD1 ILE A  93      14.377 -18.837 -18.520  1.00 83.92           C  
ATOM   1520 HD11 ILE A  93      15.266 -18.225 -18.674  1.00 83.92           H  
ATOM   1521 HD12 ILE A  93      14.576 -19.846 -18.883  1.00 83.92           H  
ATOM   1522 HD13 ILE A  93      14.128 -18.903 -17.461  1.00 83.92           H  
ATOM   1523  N   ILE A  94      10.543 -15.951 -20.600  1.00 88.81           N  
ATOM   1524  H   ILE A  94      10.513 -16.367 -21.519  1.00 88.81           H  
ATOM   1525  CA  ILE A  94      10.363 -14.501 -20.483  1.00 88.81           C  
ATOM   1526  HA  ILE A  94      10.946 -14.144 -19.634  1.00 88.81           H  
ATOM   1527  C   ILE A  94       8.889 -14.219 -20.206  1.00 88.81           C  
ATOM   1528  CB  ILE A  94      10.855 -13.751 -21.739  1.00 88.81           C  
ATOM   1529  HB  ILE A  94      10.297 -14.113 -22.602  1.00 88.81           H  
ATOM   1530  O   ILE A  94       8.039 -14.339 -21.087  1.00 88.81           O  
ATOM   1531  CG1 ILE A  94      12.358 -14.004 -21.983  1.00 88.81           C  
ATOM   1532 HG12 ILE A  94      12.943 -13.592 -21.161  1.00 88.81           H  
ATOM   1533 HG13 ILE A  94      12.528 -15.080 -22.012  1.00 88.81           H  
ATOM   1534  CG2 ILE A  94      10.600 -12.238 -21.586  1.00 88.81           C  
ATOM   1535 HG21 ILE A  94      11.149 -11.852 -20.727  1.00 88.81           H  
ATOM   1536 HG22 ILE A  94       9.536 -12.036 -21.459  1.00 88.81           H  
ATOM   1537 HG23 ILE A  94      10.925 -11.724 -22.490  1.00 88.81           H  
ATOM   1538  CD1 ILE A  94      12.875 -13.433 -23.310  1.00 88.81           C  
ATOM   1539 HD11 ILE A  94      12.916 -12.345 -23.272  1.00 88.81           H  
ATOM   1540 HD12 ILE A  94      12.225 -13.747 -24.126  1.00 88.81           H  
ATOM   1541 HD13 ILE A  94      13.881 -13.809 -23.497  1.00 88.81           H  
ATOM   1542  N   ILE A  95       8.588 -13.774 -18.989  1.00 91.14           N  
ATOM   1543  H   ILE A  95       9.329 -13.732 -18.304  1.00 91.14           H  
ATOM   1544  CA  ILE A  95       7.224 -13.415 -18.593  1.00 91.14           C  
ATOM   1545  HA  ILE A  95       6.522 -13.872 -19.290  1.00 91.14           H  
ATOM   1546  C   ILE A  95       7.066 -11.899 -18.690  1.00 91.14           C  
ATOM   1547  CB  ILE A  95       6.874 -13.973 -17.197  1.00 91.14           C  
ATOM   1548  HB  ILE A  95       7.505 -13.485 -16.454  1.00 91.14           H  
ATOM   1549  O   ILE A  95       7.743 -11.154 -17.977  1.00 91.14           O  
ATOM   1550  CG1 ILE A  95       7.139 -15.497 -17.141  1.00 91.14           C  
ATOM   1551 HG12 ILE A  95       6.551 -15.999 -17.910  1.00 91.14           H  
ATOM   1552 HG13 ILE A  95       8.193 -15.687 -17.345  1.00 91.14           H  
ATOM   1553  CG2 ILE A  95       5.406 -13.649 -16.861  1.00 91.14           C  
ATOM   1554 HG21 ILE A  95       4.739 -14.155 -17.559  1.00 91.14           H  
ATOM   1555 HG22 ILE A  95       5.169 -13.978 -15.849  1.00 91.14           H  
ATOM   1556 HG23 ILE A  95       5.221 -12.575 -16.901  1.00 91.14           H  
ATOM   1557  CD1 ILE A  95       6.837 -16.146 -15.786  1.00 91.14           C  
ATOM   1558 HD11 ILE A  95       5.761 -16.187 -15.618  1.00 91.14           H  
ATOM   1559 HD12 ILE A  95       7.226 -17.164 -15.781  1.00 91.14           H  
ATOM   1560 HD13 ILE A  95       7.309 -15.579 -14.984  1.00 91.14           H  
ATOM   1561  N   LYS A  96       6.163 -11.431 -19.562  1.00 92.64           N  
ATOM   1562  H   LYS A  96       5.632 -12.108 -20.092  1.00 92.64           H  
ATOM   1563  CA  LYS A  96       5.754 -10.020 -19.605  1.00 92.64           C  
ATOM   1564  HA  LYS A  96       6.635  -9.397 -19.453  1.00 92.64           H  
ATOM   1565  C   LYS A  96       4.801  -9.729 -18.449  1.00 92.64           C  
ATOM   1566  CB  LYS A  96       5.110  -9.640 -20.948  1.00 92.64           C  
ATOM   1567  HB2 LYS A  96       4.744  -8.617 -20.867  1.00 92.64           H  
ATOM   1568  HB3 LYS A  96       4.252 -10.289 -21.126  1.00 92.64           H  
ATOM   1569  O   LYS A  96       3.810 -10.426 -18.266  1.00 92.64           O  
ATOM   1570  CG  LYS A  96       6.064  -9.718 -22.152  1.00 92.64           C  
ATOM   1571  HG2 LYS A  96       6.953  -9.118 -21.958  1.00 92.64           H  
ATOM   1572  HG3 LYS A  96       6.362 -10.754 -22.312  1.00 92.64           H  
ATOM   1573  CD  LYS A  96       5.359  -9.185 -23.412  1.00 92.64           C  
ATOM   1574  HD2 LYS A  96       5.156  -8.123 -23.278  1.00 92.64           H  
ATOM   1575  HD3 LYS A  96       4.410  -9.708 -23.530  1.00 92.64           H  
ATOM   1576  CE  LYS A  96       6.198  -9.390 -24.681  1.00 92.64           C  
ATOM   1577  HE2 LYS A  96       6.387 -10.456 -24.803  1.00 92.64           H  
ATOM   1578  HE3 LYS A  96       7.160  -8.893 -24.560  1.00 92.64           H  
ATOM   1579  NZ  LYS A  96       5.510  -8.854 -25.885  1.00 92.64           N  
ATOM   1580  HZ1 LYS A  96       4.616  -9.305 -26.023  1.00 92.64           H  
ATOM   1581  HZ2 LYS A  96       6.064  -9.002 -26.717  1.00 92.64           H  
ATOM   1582  HZ3 LYS A  96       5.347  -7.861 -25.807  1.00 92.64           H  
ATOM   1583  N   LEU A  97       5.098  -8.676 -17.700  1.00 93.78           N  
ATOM   1584  H   LEU A  97       5.940  -8.162 -17.916  1.00 93.78           H  
ATOM   1585  CA  LEU A  97       4.367  -8.255 -16.512  1.00 93.78           C  
ATOM   1586  HA  LEU A  97       3.512  -8.909 -16.339  1.00 93.78           H  
ATOM   1587  C   LEU A  97       3.857  -6.824 -16.724  1.00 93.78           C  
ATOM   1588  CB  LEU A  97       5.288  -8.373 -15.287  1.00 93.78           C  
ATOM   1589  HB2 LEU A  97       4.767  -7.967 -14.420  1.00 93.78           H  
ATOM   1590  HB3 LEU A  97       6.177  -7.766 -15.458  1.00 93.78           H  
ATOM   1591  O   LEU A  97       4.624  -5.860 -16.570  1.00 93.78           O  
ATOM   1592  CG  LEU A  97       5.718  -9.817 -14.973  1.00 93.78           C  
ATOM   1593  HG  LEU A  97       6.071 -10.313 -15.877  1.00 93.78           H  
ATOM   1594  CD1 LEU A  97       6.881  -9.786 -13.989  1.00 93.78           C  
ATOM   1595 HD11 LEU A  97       7.128 -10.801 -13.679  1.00 93.78           H  
ATOM   1596 HD12 LEU A  97       6.626  -9.187 -13.114  1.00 93.78           H  
ATOM   1597 HD13 LEU A  97       7.747  -9.358 -14.493  1.00 93.78           H  
ATOM   1598  CD2 LEU A  97       4.572 -10.634 -14.383  1.00 93.78           C  
ATOM   1599 HD21 LEU A  97       4.150 -10.135 -13.512  1.00 93.78           H  
ATOM   1600 HD22 LEU A  97       3.788 -10.772 -15.128  1.00 93.78           H  
ATOM   1601 HD23 LEU A  97       4.940 -11.618 -14.093  1.00 93.78           H  
ATOM   1602  N   PRO A  98       2.575  -6.660 -17.094  1.00 90.59           N  
ATOM   1603  CA  PRO A  98       1.922  -5.361 -17.114  1.00 90.59           C  
ATOM   1604  HA  PRO A  98       2.388  -4.748 -17.885  1.00 90.59           H  
ATOM   1605  C   PRO A  98       2.021  -4.651 -15.761  1.00 90.59           C  
ATOM   1606  CB  PRO A  98       0.461  -5.629 -17.493  1.00 90.59           C  
ATOM   1607  HB2 PRO A  98      -0.143  -5.758 -16.594  1.00 90.59           H  
ATOM   1608  HB3 PRO A  98       0.049  -4.832 -18.113  1.00 90.59           H  
ATOM   1609  O   PRO A  98       2.213  -5.270 -14.706  1.00 90.59           O  
ATOM   1610  CG  PRO A  98       0.522  -6.956 -18.246  1.00 90.59           C  
ATOM   1611  HG2 PRO A  98      -0.421  -7.499 -18.189  1.00 90.59           H  
ATOM   1612  HG3 PRO A  98       0.802  -6.777 -19.284  1.00 90.59           H  
ATOM   1613  CD  PRO A  98       1.647  -7.696 -17.529  1.00 90.59           C  
ATOM   1614  HD2 PRO A  98       2.119  -8.402 -18.213  1.00 90.59           H  
ATOM   1615  HD3 PRO A  98       1.246  -8.225 -16.664  1.00 90.59           H  
ATOM   1616  N   LYS A  99       1.856  -3.328 -15.781  1.00 89.98           N  
ATOM   1617  H   LYS A  99       1.623  -2.887 -16.660  1.00 89.98           H  
ATOM   1618  CA  LYS A  99       1.779  -2.543 -14.549  1.00 89.98           C  
ATOM   1619  HA  LYS A  99       2.711  -2.684 -14.002  1.00 89.98           H  
ATOM   1620  C   LYS A  99       0.631  -3.064 -13.677  1.00 89.98           C  
ATOM   1621  CB  LYS A  99       1.607  -1.062 -14.895  1.00 89.98           C  
ATOM   1622  HB2 LYS A  99       0.591  -0.887 -15.248  1.00 89.98           H  
ATOM   1623  HB3 LYS A  99       2.304  -0.800 -15.692  1.00 89.98           H  
ATOM   1624  O   LYS A  99      -0.455  -3.326 -14.175  1.00 89.98           O  
ATOM   1625  CG  LYS A  99       1.903  -0.177 -13.681  1.00 89.98           C  
ATOM   1626  HG2 LYS A  99       1.246  -0.441 -12.852  1.00 89.98           H  
ATOM   1627  HG3 LYS A  99       2.938  -0.329 -13.376  1.00 89.98           H  
ATOM   1628  CD  LYS A  99       1.684   1.290 -14.045  1.00 89.98           C  
ATOM   1629  HD2 LYS A  99       0.627   1.439 -14.264  1.00 89.98           H  
ATOM   1630  HD3 LYS A  99       2.274   1.542 -14.927  1.00 89.98           H  
ATOM   1631  CE  LYS A  99       2.110   2.172 -12.874  1.00 89.98           C  
ATOM   1632  HE2 LYS A  99       3.194   2.112 -12.771  1.00 89.98           H  
ATOM   1633  HE3 LYS A  99       1.664   1.771 -11.963  1.00 89.98           H  
ATOM   1634  NZ  LYS A  99       1.664   3.567 -13.085  1.00 89.98           N  
ATOM   1635  HZ1 LYS A  99       0.654   3.591 -13.070  1.00 89.98           H  
ATOM   1636  HZ2 LYS A  99       1.996   4.166 -12.343  1.00 89.98           H  
ATOM   1637  HZ3 LYS A  99       1.985   3.912 -13.979  1.00 89.98           H  
ATOM   1638  N   TYR A 100       0.900  -3.183 -12.384  1.00 92.47           N  
ATOM   1639  H   TYR A 100       1.844  -2.970 -12.093  1.00 92.47           H  
ATOM   1640  CA  TYR A 100       0.014  -3.735 -11.360  1.00 92.47           C  
ATOM   1641  HA  TYR A 100       0.564  -3.623 -10.425  1.00 92.47           H  
ATOM   1642  C   TYR A 100      -0.252  -5.244 -11.447  1.00 92.47           C  
ATOM   1643  CB  TYR A 100      -1.262  -2.893 -11.206  1.00 92.47           C  
ATOM   1644  HB2 TYR A 100      -1.934  -3.109 -12.036  1.00 92.47           H  
ATOM   1645  HB3 TYR A 100      -1.775  -3.198 -10.294  1.00 92.47           H  
ATOM   1646  O   TYR A 100      -1.173  -5.722 -10.793  1.00 92.47           O  
ATOM   1647  CG  TYR A 100      -1.018  -1.400 -11.125  1.00 92.47           C  
ATOM   1648  CD1 TYR A 100      -0.240  -0.878 -10.075  1.00 92.47           C  
ATOM   1649  HD1 TYR A 100       0.163  -1.543  -9.325  1.00 92.47           H  
ATOM   1650  CD2 TYR A 100      -1.578  -0.536 -12.085  1.00 92.47           C  
ATOM   1651  HD2 TYR A 100      -2.186  -0.944 -12.879  1.00 92.47           H  
ATOM   1652  CE1 TYR A 100      -0.037   0.508  -9.971  1.00 92.47           C  
ATOM   1653  HE1 TYR A 100       0.533   0.902  -9.143  1.00 92.47           H  
ATOM   1654  CE2 TYR A 100      -1.372   0.854 -11.990  1.00 92.47           C  
ATOM   1655  HE2 TYR A 100      -1.839   1.518 -12.702  1.00 92.47           H  
ATOM   1656  OH  TYR A 100      -0.415   2.716 -10.809  1.00 92.47           O  
ATOM   1657  HH  TYR A 100      -0.273   2.931  -9.884  1.00 92.47           H  
ATOM   1658  CZ  TYR A 100      -0.614   1.375 -10.922  1.00 92.47           C  
ATOM   1659  N   SER A 101       0.597  -6.006 -12.153  1.00 93.84           N  
ATOM   1660  H   SER A 101       1.287  -5.559 -12.739  1.00 93.84           H  
ATOM   1661  CA  SER A 101       0.608  -7.477 -12.045  1.00 93.84           C  
ATOM   1662  HA  SER A 101      -0.297  -7.873 -12.506  1.00 93.84           H  
ATOM   1663  C   SER A 101       0.643  -7.908 -10.575  1.00 93.84           C  
ATOM   1664  CB  SER A 101       1.821  -8.088 -12.751  1.00 93.84           C  
ATOM   1665  HB2 SER A 101       1.823  -9.165 -12.586  1.00 93.84           H  
ATOM   1666  HB3 SER A 101       2.738  -7.672 -12.333  1.00 93.84           H  
ATOM   1667  O   SER A 101       1.456  -7.385  -9.802  1.00 93.84           O  
ATOM   1668  OG  SER A 101       1.783  -7.844 -14.140  1.00 93.84           O  
ATOM   1669  HG  SER A 101       1.860  -6.900 -14.299  1.00 93.84           H  
ATOM   1670  N   LEU A 102      -0.249  -8.826 -10.200  1.00 95.21           N  
ATOM   1671  H   LEU A 102      -0.853  -9.230 -10.901  1.00 95.21           H  
ATOM   1672  CA  LEU A 102      -0.501  -9.219  -8.817  1.00 95.21           C  
ATOM   1673  HA  LEU A 102      -0.187  -8.404  -8.165  1.00 95.21           H  
ATOM   1674  C   LEU A 102       0.296 -10.471  -8.449  1.00 95.21           C  
ATOM   1675  CB  LEU A 102      -2.015  -9.426  -8.641  1.00 95.21           C  
ATOM   1676  HB2 LEU A 102      -2.534  -8.540  -9.008  1.00 95.21           H  
ATOM   1677  HB3 LEU A 102      -2.321 -10.263  -9.269  1.00 95.21           H  
ATOM   1678  O   LEU A 102       0.219 -11.490  -9.128  1.00 95.21           O  
ATOM   1679  CG  LEU A 102      -2.473  -9.698  -7.196  1.00 95.21           C  
ATOM   1680  HG  LEU A 102      -1.935 -10.553  -6.785  1.00 95.21           H  
ATOM   1681  CD1 LEU A 102      -2.241  -8.484  -6.291  1.00 95.21           C  
ATOM   1682 HD11 LEU A 102      -2.665  -7.595  -6.759  1.00 95.21           H  
ATOM   1683 HD12 LEU A 102      -1.173  -8.347  -6.118  1.00 95.21           H  
ATOM   1684 HD13 LEU A 102      -2.744  -8.635  -5.336  1.00 95.21           H  
ATOM   1685  CD2 LEU A 102      -3.968 -10.019  -7.201  1.00 95.21           C  
ATOM   1686 HD21 LEU A 102      -4.520  -9.226  -7.705  1.00 95.21           H  
ATOM   1687 HD22 LEU A 102      -4.139 -10.953  -7.737  1.00 95.21           H  
ATOM   1688 HD23 LEU A 102      -4.352 -10.123  -6.187  1.00 95.21           H  
ATOM   1689  N   PHE A 103       1.025 -10.398  -7.344  1.00 96.04           N  
ATOM   1690  H   PHE A 103       1.059  -9.518  -6.848  1.00 96.04           H  
ATOM   1691  CA  PHE A 103       1.801 -11.499  -6.791  1.00 96.04           C  
ATOM   1692  HA  PHE A 103       1.724 -12.371  -7.441  1.00 96.04           H  
ATOM   1693  C   PHE A 103       1.258 -11.867  -5.419  1.00 96.04           C  
ATOM   1694  CB  PHE A 103       3.274 -11.097  -6.704  1.00 96.04           C  
ATOM   1695  HB2 PHE A 103       3.363 -10.184  -6.115  1.00 96.04           H  
ATOM   1696  HB3 PHE A 103       3.819 -11.881  -6.178  1.00 96.04           H  
ATOM   1697  O   PHE A 103       1.065 -10.978  -4.588  1.00 96.04           O  
ATOM   1698  CG  PHE A 103       3.916 -10.883  -8.055  1.00 96.04           C  
ATOM   1699  CD1 PHE A 103       4.606 -11.941  -8.675  1.00 96.04           C  
ATOM   1700  HD1 PHE A 103       4.683 -12.902  -8.189  1.00 96.04           H  
ATOM   1701  CD2 PHE A 103       3.805  -9.640  -8.707  1.00 96.04           C  
ATOM   1702  HD2 PHE A 103       3.243  -8.839  -8.250  1.00 96.04           H  
ATOM   1703  CE1 PHE A 103       5.207 -11.750  -9.929  1.00 96.04           C  
ATOM   1704  HE1 PHE A 103       5.742 -12.565 -10.392  1.00 96.04           H  
ATOM   1705  CE2 PHE A 103       4.375  -9.463  -9.979  1.00 96.04           C  
ATOM   1706  HE2 PHE A 103       4.234  -8.536 -10.514  1.00 96.04           H  
ATOM   1707  CZ  PHE A 103       5.090 -10.512 -10.580  1.00 96.04           C  
ATOM   1708  HZ  PHE A 103       5.527 -10.385 -11.560  1.00 96.04           H  
ATOM   1709  N   GLU A 104       1.055 -13.156  -5.174  1.00 96.54           N  
ATOM   1710  H   GLU A 104       1.240 -13.819  -5.913  1.00 96.54           H  
ATOM   1711  CA  GLU A 104       0.758 -13.709  -3.856  1.00 96.54           C  
ATOM   1712  HA  GLU A 104       0.462 -12.894  -3.195  1.00 96.54           H  
ATOM   1713  C   GLU A 104       2.008 -14.345  -3.248  1.00 96.54           C  
ATOM   1714  CB  GLU A 104      -0.449 -14.646  -3.926  1.00 96.54           C  
ATOM   1715  HB2 GLU A 104      -0.282 -15.434  -4.661  1.00 96.54           H  
ATOM   1716  HB3 GLU A 104      -1.277 -14.014  -4.244  1.00 96.54           H  
ATOM   1717  O   GLU A 104       2.660 -15.206  -3.840  1.00 96.54           O  
ATOM   1718  CG  GLU A 104      -0.800 -15.263  -2.563  1.00 96.54           C  
ATOM   1719  HG2 GLU A 104      -0.725 -14.482  -1.806  1.00 96.54           H  
ATOM   1720  HG3 GLU A 104      -0.067 -16.035  -2.329  1.00 96.54           H  
ATOM   1721  CD  GLU A 104      -2.216 -15.856  -2.488  1.00 96.54           C  
ATOM   1722  OE1 GLU A 104      -2.513 -16.495  -1.458  1.00 96.54           O  
ATOM   1723  OE2 GLU A 104      -3.065 -15.513  -3.343  1.00 96.54           O  
ATOM   1724  N   LEU A 105       2.340 -13.845  -2.064  1.00 95.67           N  
ATOM   1725  H   LEU A 105       1.684 -13.201  -1.645  1.00 95.67           H  
ATOM   1726  CA  LEU A 105       3.426 -14.254  -1.193  1.00 95.67           C  
ATOM   1727  HA  LEU A 105       4.129 -14.879  -1.744  1.00 95.67           H  
ATOM   1728  C   LEU A 105       2.855 -15.093  -0.036  1.00 95.67           C  
ATOM   1729  CB  LEU A 105       4.167 -12.997  -0.680  1.00 95.67           C  
ATOM   1730  HB2 LEU A 105       3.515 -12.433  -0.013  1.00 95.67           H  
ATOM   1731  HB3 LEU A 105       5.008 -13.351  -0.083  1.00 95.67           H  
ATOM   1732  O   LEU A 105       1.674 -15.445  -0.012  1.00 95.67           O  
ATOM   1733  CG  LEU A 105       4.739 -12.061  -1.759  1.00 95.67           C  
ATOM   1734  HG  LEU A 105       5.005 -12.637  -2.646  1.00 95.67           H  
ATOM   1735  CD1 LEU A 105       3.769 -10.940  -2.151  1.00 95.67           C  
ATOM   1736 HD11 LEU A 105       2.880 -11.368  -2.615  1.00 95.67           H  
ATOM   1737 HD12 LEU A 105       3.473 -10.382  -1.263  1.00 95.67           H  
ATOM   1738 HD13 LEU A 105       4.247 -10.281  -2.875  1.00 95.67           H  
ATOM   1739  CD2 LEU A 105       5.997 -11.366  -1.244  1.00 95.67           C  
ATOM   1740 HD21 LEU A 105       6.427 -10.766  -2.047  1.00 95.67           H  
ATOM   1741 HD22 LEU A 105       6.729 -12.117  -0.951  1.00 95.67           H  
ATOM   1742 HD23 LEU A 105       5.759 -10.734  -0.389  1.00 95.67           H  
ATOM   1743  N   GLU A 106       3.685 -15.396   0.958  1.00 91.66           N  
ATOM   1744  H   GLU A 106       4.639 -15.068   0.921  1.00 91.66           H  
ATOM   1745  CA  GLU A 106       3.276 -16.138   2.145  1.00 91.66           C  
ATOM   1746  HA  GLU A 106       2.927 -17.111   1.798  1.00 91.66           H  
ATOM   1747  C   GLU A 106       2.095 -15.489   2.900  1.00 91.66           C  
ATOM   1748  CB  GLU A 106       4.491 -16.400   3.055  1.00 91.66           C  
ATOM   1749  HB2 GLU A 106       4.174 -17.107   3.821  1.00 91.66           H  
ATOM   1750  HB3 GLU A 106       5.271 -16.894   2.476  1.00 91.66           H  
ATOM   1751  O   GLU A 106       1.903 -14.271   2.893  1.00 91.66           O  
ATOM   1752  CG  GLU A 106       5.094 -15.182   3.780  1.00 91.66           C  
ATOM   1753  HG2 GLU A 106       4.306 -14.678   4.341  1.00 91.66           H  
ATOM   1754  HG3 GLU A 106       5.811 -15.556   4.511  1.00 91.66           H  
ATOM   1755  CD  GLU A 106       5.820 -14.165   2.888  1.00 91.66           C  
ATOM   1756  OE1 GLU A 106       5.980 -13.014   3.350  1.00 91.66           O  
ATOM   1757  OE2 GLU A 106       6.198 -14.476   1.739  1.00 91.66           O  
ATOM   1758  N   ASN A 107       1.293 -16.312   3.587  1.00 88.86           N  
ATOM   1759  H   ASN A 107       1.520 -17.296   3.590  1.00 88.86           H  
ATOM   1760  CA  ASN A 107       0.164 -15.884   4.432  1.00 88.86           C  
ATOM   1761  HA  ASN A 107      -0.329 -16.794   4.772  1.00 88.86           H  
ATOM   1762  C   ASN A 107      -0.935 -15.077   3.701  1.00 88.86           C  
ATOM   1763  CB  ASN A 107       0.712 -15.177   5.687  1.00 88.86           C  
ATOM   1764  HB2 ASN A 107       1.161 -14.226   5.400  1.00 88.86           H  
ATOM   1765  HB3 ASN A 107      -0.106 -14.972   6.378  1.00 88.86           H  
ATOM   1766  O   ASN A 107      -1.639 -14.263   4.316  1.00 88.86           O  
ATOM   1767  CG  ASN A 107       1.734 -16.018   6.426  1.00 88.86           C  
ATOM   1768  ND2 ASN A 107       2.797 -15.423   6.912  1.00 88.86           N  
ATOM   1769 HD21 ASN A 107       2.968 -14.443   6.737  1.00 88.86           H  
ATOM   1770 HD22 ASN A 107       3.465 -16.023   7.375  1.00 88.86           H  
ATOM   1771  OD1 ASN A 107       1.596 -17.219   6.565  1.00 88.86           O  
ATOM   1772  N   GLY A 108      -1.071 -15.268   2.383  1.00 91.94           N  
ATOM   1773  H   GLY A 108      -0.449 -15.916   1.923  1.00 91.94           H  
ATOM   1774  CA  GLY A 108      -2.020 -14.538   1.536  1.00 91.94           C  
ATOM   1775  HA2 GLY A 108      -3.019 -14.605   1.966  1.00 91.94           H  
ATOM   1776  HA3 GLY A 108      -2.034 -15.011   0.554  1.00 91.94           H  
ATOM   1777  C   GLY A 108      -1.661 -13.059   1.343  1.00 91.94           C  
ATOM   1778  O   GLY A 108      -2.509 -12.261   0.920  1.00 91.94           O  
ATOM   1779  N   ARG A 109      -0.426 -12.667   1.687  1.00 95.78           N  
ATOM   1780  H   ARG A 109       0.219 -13.381   1.996  1.00 95.78           H  
ATOM   1781  CA  ARG A 109       0.117 -11.326   1.459  1.00 95.78           C  
ATOM   1782  HA  ARG A 109      -0.585 -10.587   1.844  1.00 95.78           H  
ATOM   1783  C   ARG A 109       0.281 -11.116  -0.038  1.00 95.78           C  
ATOM   1784  CB  ARG A 109       1.450 -11.206   2.211  1.00 95.78           C  
ATOM   1785  HB2 ARG A 109       1.262 -11.445   3.258  1.00 95.78           H  
ATOM   1786  HB3 ARG A 109       2.153 -11.942   1.821  1.00 95.78           H  
ATOM   1787  O   ARG A 109       0.866 -11.940  -0.724  1.00 95.78           O  
ATOM   1788  CG  ARG A 109       2.099  -9.820   2.126  1.00 95.78           C  
ATOM   1789  HG2 ARG A 109       1.341  -9.061   2.325  1.00 95.78           H  
ATOM   1790  HG3 ARG A 109       2.511  -9.652   1.131  1.00 95.78           H  
ATOM   1791  CD  ARG A 109       3.205  -9.701   3.189  1.00 95.78           C  
ATOM   1792  HD2 ARG A 109       3.434  -8.646   3.337  1.00 95.78           H  
ATOM   1793  HD3 ARG A 109       2.820 -10.068   4.140  1.00 95.78           H  
ATOM   1794  NE  ARG A 109       4.431 -10.468   2.862  1.00 95.78           N  
ATOM   1795  HE  ARG A 109       4.448 -11.463   3.032  1.00 95.78           H  
ATOM   1796  NH1 ARG A 109       5.752  -8.707   2.306  1.00 95.78           N  
ATOM   1797 HH11 ARG A 109       6.544  -8.475   1.723  1.00 95.78           H  
ATOM   1798 HH12 ARG A 109       4.923  -8.136   2.382  1.00 95.78           H  
ATOM   1799  NH2 ARG A 109       6.616 -10.713   2.218  1.00 95.78           N  
ATOM   1800 HH21 ARG A 109       6.556 -11.695   2.446  1.00 95.78           H  
ATOM   1801 HH22 ARG A 109       7.428 -10.322   1.762  1.00 95.78           H  
ATOM   1802  CZ  ARG A 109       5.591  -9.976   2.485  1.00 95.78           C  
ATOM   1803  N   LYS A 110      -0.225 -10.006  -0.557  1.00 96.64           N  
ATOM   1804  H   LYS A 110      -0.677  -9.356   0.070  1.00 96.64           H  
ATOM   1805  CA  LYS A 110      -0.224  -9.697  -1.982  1.00 96.64           C  
ATOM   1806  HA  LYS A 110       0.329 -10.486  -2.491  1.00 96.64           H  
ATOM   1807  C   LYS A 110       0.511  -8.395  -2.268  1.00 96.64           C  
ATOM   1808  CB  LYS A 110      -1.650  -9.708  -2.552  1.00 96.64           C  
ATOM   1809  HB2 LYS A 110      -2.252  -8.964  -2.030  1.00 96.64           H  
ATOM   1810  HB3 LYS A 110      -1.584  -9.437  -3.605  1.00 96.64           H  
ATOM   1811  O   LYS A 110       0.407  -7.413  -1.524  1.00 96.64           O  
ATOM   1812  CG  LYS A 110      -2.348 -11.075  -2.444  1.00 96.64           C  
ATOM   1813  HG2 LYS A 110      -1.683 -11.850  -2.826  1.00 96.64           H  
ATOM   1814  HG3 LYS A 110      -2.571 -11.284  -1.398  1.00 96.64           H  
ATOM   1815  CD  LYS A 110      -3.654 -11.098  -3.250  1.00 96.64           C  
ATOM   1816  HD2 LYS A 110      -3.401 -10.865  -4.285  1.00 96.64           H  
ATOM   1817  HD3 LYS A 110      -4.344 -10.336  -2.887  1.00 96.64           H  
ATOM   1818  CE  LYS A 110      -4.321 -12.481  -3.249  1.00 96.64           C  
ATOM   1819  HE2 LYS A 110      -3.557 -13.240  -3.415  1.00 96.64           H  
ATOM   1820  HE3 LYS A 110      -5.003 -12.543  -4.098  1.00 96.64           H  
ATOM   1821  NZ  LYS A 110      -5.058 -12.792  -2.004  1.00 96.64           N  
ATOM   1822  HZ1 LYS A 110      -5.867 -12.199  -1.891  1.00 96.64           H  
ATOM   1823  HZ2 LYS A 110      -5.349 -13.758  -2.061  1.00 96.64           H  
ATOM   1824  HZ3 LYS A 110      -4.434 -12.733  -1.212  1.00 96.64           H  
ATOM   1825  N   ARG A 111       1.232  -8.363  -3.386  1.00 96.77           N  
ATOM   1826  H   ARG A 111       1.257  -9.211  -3.935  1.00 96.77           H  
ATOM   1827  CA  ARG A 111       1.933  -7.180  -3.899  1.00 96.77           C  
ATOM   1828  HA  ARG A 111       1.598  -6.300  -3.351  1.00 96.77           H  
ATOM   1829  C   ARG A 111       1.590  -6.949  -5.360  1.00 96.77           C  
ATOM   1830  CB  ARG A 111       3.450  -7.341  -3.726  1.00 96.77           C  
ATOM   1831  HB2 ARG A 111       3.958  -6.545  -4.270  1.00 96.77           H  
ATOM   1832  HB3 ARG A 111       3.752  -8.288  -4.174  1.00 96.77           H  
ATOM   1833  O   ARG A 111       1.539  -7.889  -6.141  1.00 96.77           O  
ATOM   1834  CG  ARG A 111       3.926  -7.314  -2.267  1.00 96.77           C  
ATOM   1835  HG2 ARG A 111       3.400  -8.071  -1.684  1.00 96.77           H  
ATOM   1836  HG3 ARG A 111       4.986  -7.567  -2.263  1.00 96.77           H  
ATOM   1837  CD  ARG A 111       3.724  -5.944  -1.610  1.00 96.77           C  
ATOM   1838  HD2 ARG A 111       4.099  -5.169  -2.279  1.00 96.77           H  
ATOM   1839  HD3 ARG A 111       2.656  -5.794  -1.453  1.00 96.77           H  
ATOM   1840  NE  ARG A 111       4.456  -5.867  -0.336  1.00 96.77           N  
ATOM   1841  HE  ARG A 111       5.350  -6.336  -0.334  1.00 96.77           H  
ATOM   1842  NH1 ARG A 111       3.057  -4.421   0.755  1.00 96.77           N  
ATOM   1843 HH11 ARG A 111       2.529  -4.340  -0.103  1.00 96.77           H  
ATOM   1844 HH12 ARG A 111       2.744  -4.013   1.624  1.00 96.77           H  
ATOM   1845  NH2 ARG A 111       4.729  -5.387   1.873  1.00 96.77           N  
ATOM   1846 HH21 ARG A 111       4.378  -4.987   2.731  1.00 96.77           H  
ATOM   1847 HH22 ARG A 111       5.574  -5.941   1.855  1.00 96.77           H  
ATOM   1848  CZ  ARG A 111       4.082  -5.225   0.754  1.00 96.77           C  
ATOM   1849  N   MET A 112       1.401  -5.689  -5.732  1.00 96.31           N  
ATOM   1850  H   MET A 112       1.480  -4.971  -5.027  1.00 96.31           H  
ATOM   1851  CA  MET A 112       1.237  -5.286  -7.130  1.00 96.31           C  
ATOM   1852  HA  MET A 112       0.994  -6.156  -7.739  1.00 96.31           H  
ATOM   1853  C   MET A 112       2.536  -4.682  -7.653  1.00 96.31           C  
ATOM   1854  CB  MET A 112       0.088  -4.289  -7.279  1.00 96.31           C  
ATOM   1855  HB2 MET A 112       0.050  -3.938  -8.311  1.00 96.31           H  
ATOM   1856  HB3 MET A 112       0.277  -3.436  -6.628  1.00 96.31           H  
ATOM   1857  O   MET A 112       3.148  -3.845  -6.985  1.00 96.31           O  
ATOM   1858  CG  MET A 112      -1.266  -4.912  -6.940  1.00 96.31           C  
ATOM   1859  HG2 MET A 112      -1.255  -5.255  -5.905  1.00 96.31           H  
ATOM   1860  HG3 MET A 112      -1.422  -5.776  -7.585  1.00 96.31           H  
ATOM   1861  SD  MET A 112      -2.675  -3.795  -7.153  1.00 96.31           S  
ATOM   1862  CE  MET A 112      -2.147  -2.379  -6.165  1.00 96.31           C  
ATOM   1863  HE1 MET A 112      -1.597  -2.729  -5.291  1.00 96.31           H  
ATOM   1864  HE2 MET A 112      -1.497  -1.742  -6.766  1.00 96.31           H  
ATOM   1865  HE3 MET A 112      -3.020  -1.805  -5.856  1.00 96.31           H  
ATOM   1866  N   LEU A 113       2.947  -5.064  -8.858  1.00 95.78           N  
ATOM   1867  H   LEU A 113       2.437  -5.800  -9.325  1.00 95.78           H  
ATOM   1868  CA  LEU A 113       4.162  -4.551  -9.482  1.00 95.78           C  
ATOM   1869  HA  LEU A 113       4.927  -4.458  -8.712  1.00 95.78           H  
ATOM   1870  C   LEU A 113       3.936  -3.164 -10.098  1.00 95.78           C  
ATOM   1871  CB  LEU A 113       4.635  -5.583 -10.512  1.00 95.78           C  
ATOM   1872  HB2 LEU A 113       4.763  -6.534  -9.994  1.00 95.78           H  
ATOM   1873  HB3 LEU A 113       3.865  -5.705 -11.273  1.00 95.78           H  
ATOM   1874  O   LEU A 113       3.385  -3.045 -11.189  1.00 95.78           O  
ATOM   1875  CG  LEU A 113       5.963  -5.222 -11.193  1.00 95.78           C  
ATOM   1876  HG  LEU A 113       5.905  -4.229 -11.639  1.00 95.78           H  
ATOM   1877  CD1 LEU A 113       7.113  -5.248 -10.189  1.00 95.78           C  
ATOM   1878 HD11 LEU A 113       7.157  -6.216  -9.689  1.00 95.78           H  
ATOM   1879 HD12 LEU A 113       8.053  -5.062 -10.708  1.00 95.78           H  
ATOM   1880 HD13 LEU A 113       6.988  -4.461  -9.446  1.00 95.78           H  
ATOM   1881  CD2 LEU A 113       6.250  -6.228 -12.300  1.00 95.78           C  
ATOM   1882 HD21 LEU A 113       5.484  -6.148 -13.072  1.00 95.78           H  
ATOM   1883 HD22 LEU A 113       6.247  -7.239 -11.891  1.00 95.78           H  
ATOM   1884 HD23 LEU A 113       7.225  -6.024 -12.742  1.00 95.78           H  
ATOM   1885  N   ALA A 114       4.382  -2.098  -9.434  1.00 93.67           N  
ATOM   1886  H   ALA A 114       4.884  -2.233  -8.569  1.00 93.67           H  
ATOM   1887  CA  ALA A 114       4.275  -0.744  -9.986  1.00 93.67           C  
ATOM   1888  HA  ALA A 114       3.319  -0.648 -10.500  1.00 93.67           H  
ATOM   1889  C   ALA A 114       5.373  -0.443 -11.016  1.00 93.67           C  
ATOM   1890  CB  ALA A 114       4.289   0.261  -8.835  1.00 93.67           C  
ATOM   1891  HB1 ALA A 114       3.415   0.072  -8.212  1.00 93.67           H  
ATOM   1892  HB2 ALA A 114       5.197   0.157  -8.241  1.00 93.67           H  
ATOM   1893  HB3 ALA A 114       4.231   1.275  -9.231  1.00 93.67           H  
ATOM   1894  O   ALA A 114       5.133   0.282 -11.983  1.00 93.67           O  
ATOM   1895  N   SER A 115       6.571  -0.990 -10.803  1.00 93.02           N  
ATOM   1896  H   SER A 115       6.692  -1.542  -9.967  1.00 93.02           H  
ATOM   1897  CA  SER A 115       7.689  -0.989 -11.749  1.00 93.02           C  
ATOM   1898  HA  SER A 115       7.313  -1.190 -12.752  1.00 93.02           H  
ATOM   1899  C   SER A 115       8.692  -2.081 -11.371  1.00 93.02           C  
ATOM   1900  CB  SER A 115       8.397   0.374 -11.739  1.00 93.02           C  
ATOM   1901  HB2 SER A 115       9.087   0.418 -12.583  1.00 93.02           H  
ATOM   1902  HB3 SER A 115       7.666   1.173 -11.857  1.00 93.02           H  
ATOM   1903  O   SER A 115       8.646  -2.595 -10.257  1.00 93.02           O  
ATOM   1904  OG  SER A 115       9.134   0.570 -10.545  1.00 93.02           O  
ATOM   1905  HG  SER A 115       8.515   0.661  -9.817  1.00 93.02           H  
ATOM   1906  N   ALA A 116       9.669  -2.360 -12.233  1.00 94.13           N  
ATOM   1907  H   ALA A 116       9.600  -2.008 -13.177  1.00 94.13           H  
ATOM   1908  CA  ALA A 116      10.770  -3.285 -11.949  1.00 94.13           C  
ATOM   1909  HA  ALA A 116      10.373  -4.299 -11.914  1.00 94.13           H  
ATOM   1910  C   ALA A 116      11.508  -3.039 -10.610  1.00 94.13           C  
ATOM   1911  CB  ALA A 116      11.744  -3.181 -13.124  1.00 94.13           C  
ATOM   1912  HB1 ALA A 116      12.072  -2.150 -13.259  1.00 94.13           H  
ATOM   1913  HB2 ALA A 116      12.619  -3.799 -12.923  1.00 94.13           H  
ATOM   1914  HB3 ALA A 116      11.258  -3.538 -14.032  1.00 94.13           H  
ATOM   1915  O   ALA A 116      12.117  -3.964 -10.075  1.00 94.13           O  
ATOM   1916  N   GLY A 117      11.440  -1.821 -10.054  1.00 93.92           N  
ATOM   1917  H   GLY A 117      10.874  -1.124 -10.516  1.00 93.92           H  
ATOM   1918  CA  GLY A 117      12.046  -1.460  -8.768  1.00 93.92           C  
ATOM   1919  HA2 GLY A 117      12.639  -2.292  -8.388  1.00 93.92           H  
ATOM   1920  HA3 GLY A 117      12.719  -0.618  -8.928  1.00 93.92           H  
ATOM   1921  C   GLY A 117      11.061  -1.062  -7.665  1.00 93.92           C  
ATOM   1922  O   GLY A 117      11.508  -0.606  -6.617  1.00 93.92           O  
ATOM   1923  N   GLU A 118       9.745  -1.178  -7.867  1.00 95.85           N  
ATOM   1924  H   GLU A 118       9.407  -1.637  -8.701  1.00 95.85           H  
ATOM   1925  CA  GLU A 118       8.763  -0.750  -6.863  1.00 95.85           C  
ATOM   1926  HA  GLU A 118       9.225  -0.847  -5.880  1.00 95.85           H  
ATOM   1927  C   GLU A 118       7.508  -1.626  -6.851  1.00 95.85           C  
ATOM   1928  CB  GLU A 118       8.418   0.740  -7.054  1.00 95.85           C  
ATOM   1929  HB2 GLU A 118       9.349   1.304  -7.098  1.00 95.85           H  
ATOM   1930  HB3 GLU A 118       7.889   0.873  -7.997  1.00 95.85           H  
ATOM   1931  O   GLU A 118       6.873  -1.859  -7.883  1.00 95.85           O  
ATOM   1932  CG  GLU A 118       7.566   1.308  -5.902  1.00 95.85           C  
ATOM   1933  HG2 GLU A 118       8.011   0.996  -4.957  1.00 95.85           H  
ATOM   1934  HG3 GLU A 118       6.563   0.884  -5.961  1.00 95.85           H  
ATOM   1935  CD  GLU A 118       7.462   2.846  -5.916  1.00 95.85           C  
ATOM   1936  OE1 GLU A 118       7.277   3.436  -4.821  1.00 95.85           O  
ATOM   1937  OE2 GLU A 118       7.569   3.447  -7.010  1.00 95.85           O  
ATOM   1938  N   LEU A 119       7.126  -2.055  -5.648  1.00 97.23           N  
ATOM   1939  H   LEU A 119       7.704  -1.809  -4.857  1.00 97.23           H  
ATOM   1940  CA  LEU A 119       5.889  -2.771  -5.358  1.00 97.23           C  
ATOM   1941  HA  LEU A 119       5.437  -3.099  -6.294  1.00 97.23           H  
ATOM   1942  C   LEU A 119       4.868  -1.864  -4.659  1.00 97.23           C  
ATOM   1943  CB  LEU A 119       6.189  -4.017  -4.504  1.00 97.23           C  
ATOM   1944  HB2 LEU A 119       6.610  -3.695  -3.552  1.00 97.23           H  
ATOM   1945  HB3 LEU A 119       5.249  -4.528  -4.292  1.00 97.23           H  
ATOM   1946  O   LEU A 119       5.196  -0.830  -4.073  1.00 97.23           O  
ATOM   1947  CG  LEU A 119       7.156  -5.030  -5.133  1.00 97.23           C  
ATOM   1948  HG  LEU A 119       8.102  -4.537  -5.356  1.00 97.23           H  
ATOM   1949  CD1 LEU A 119       7.437  -6.146  -4.137  1.00 97.23           C  
ATOM   1950 HD11 LEU A 119       8.113  -6.882  -4.571  1.00 97.23           H  
ATOM   1951 HD12 LEU A 119       7.904  -5.735  -3.242  1.00 97.23           H  
ATOM   1952 HD13 LEU A 119       6.510  -6.642  -3.850  1.00 97.23           H  
ATOM   1953  CD2 LEU A 119       6.583  -5.638  -6.413  1.00 97.23           C  
ATOM   1954 HD21 LEU A 119       7.260  -6.401  -6.795  1.00 97.23           H  
ATOM   1955 HD22 LEU A 119       5.610  -6.090  -6.219  1.00 97.23           H  
ATOM   1956 HD23 LEU A 119       6.484  -4.862  -7.172  1.00 97.23           H  
ATOM   1957  N   GLN A 120       3.612  -2.290  -4.690  1.00 96.68           N  
ATOM   1958  H   GLN A 120       3.417  -3.111  -5.246  1.00 96.68           H  
ATOM   1959  CA  GLN A 120       2.484  -1.671  -4.000  1.00 96.68           C  
ATOM   1960  HA  GLN A 120       2.853  -0.949  -3.271  1.00 96.68           H  
ATOM   1961  C   GLN A 120       1.681  -2.709  -3.215  1.00 96.68           C  
ATOM   1962  CB  GLN A 120       1.614  -0.928  -5.020  1.00 96.68           C  
ATOM   1963  HB2 GLN A 120       1.398  -1.575  -5.870  1.00 96.68           H  
ATOM   1964  HB3 GLN A 120       0.670  -0.649  -4.552  1.00 96.68           H  
ATOM   1965  O   GLN A 120       1.834  -3.914  -3.420  1.00 96.68           O  
ATOM   1966  CG  GLN A 120       2.330   0.338  -5.503  1.00 96.68           C  
ATOM   1967  HG2 GLN A 120       3.243   0.060  -6.030  1.00 96.68           H  
ATOM   1968  HG3 GLN A 120       2.622   0.938  -4.641  1.00 96.68           H  
ATOM   1969  CD  GLN A 120       1.475   1.206  -6.415  1.00 96.68           C  
ATOM   1970  NE2 GLN A 120       2.045   2.240  -6.992  1.00 96.68           N  
ATOM   1971 HE21 GLN A 120       1.430   2.852  -7.509  1.00 96.68           H  
ATOM   1972 HE22 GLN A 120       3.027   2.425  -6.846  1.00 96.68           H  
ATOM   1973  OE1 GLN A 120       0.288   1.014  -6.605  1.00 96.68           O  
ATOM   1974  N   LYS A 121       0.840  -2.245  -2.286  1.00 96.76           N  
ATOM   1975  H   LYS A 121       0.662  -1.251  -2.254  1.00 96.76           H  
ATOM   1976  CA  LYS A 121      -0.017  -3.106  -1.459  1.00 96.76           C  
ATOM   1977  HA  LYS A 121       0.573  -3.884  -0.975  1.00 96.76           H  
ATOM   1978  C   LYS A 121      -1.059  -3.786  -2.346  1.00 96.76           C  
ATOM   1979  CB  LYS A 121      -0.721  -2.251  -0.389  1.00 96.76           C  
ATOM   1980  HB2 LYS A 121      -1.387  -2.892   0.188  1.00 96.76           H  
ATOM   1981  HB3 LYS A 121      -1.332  -1.493  -0.878  1.00 96.76           H  
ATOM   1982  O   LYS A 121      -1.792  -3.078  -3.020  1.00 96.76           O  
ATOM   1983  CG  LYS A 121       0.260  -1.561   0.572  1.00 96.76           C  
ATOM   1984  HG2 LYS A 121       0.971  -0.952   0.014  1.00 96.76           H  
ATOM   1985  HG3 LYS A 121       0.808  -2.329   1.119  1.00 96.76           H  
ATOM   1986  CD  LYS A 121      -0.472  -0.664   1.579  1.00 96.76           C  
ATOM   1987  HD2 LYS A 121       0.181  -0.511   2.439  1.00 96.76           H  
ATOM   1988  HD3 LYS A 121      -1.378  -1.174   1.903  1.00 96.76           H  
ATOM   1989  CE  LYS A 121      -0.849   0.717   1.029  1.00 96.76           C  
ATOM   1990  HE2 LYS A 121       0.055   1.313   0.904  1.00 96.76           H  
ATOM   1991  HE3 LYS A 121      -1.319   0.594   0.053  1.00 96.76           H  
ATOM   1992  NZ  LYS A 121      -1.804   1.396   1.942  1.00 96.76           N  
ATOM   1993  HZ1 LYS A 121      -1.951   2.374   1.736  1.00 96.76           H  
ATOM   1994  HZ2 LYS A 121      -2.703   0.956   1.807  1.00 96.76           H  
ATOM   1995  HZ3 LYS A 121      -1.577   1.275   2.918  1.00 96.76           H  
ATOM   1996  N   GLY A 122      -1.119  -5.116  -2.351  1.00 95.51           N  
ATOM   1997  H   GLY A 122      -0.459  -5.650  -1.803  1.00 95.51           H  
ATOM   1998  CA  GLY A 122      -2.131  -5.885  -3.088  1.00 95.51           C  
ATOM   1999  HA2 GLY A 122      -2.591  -5.267  -3.859  1.00 95.51           H  
ATOM   2000  HA3 GLY A 122      -1.648  -6.729  -3.581  1.00 95.51           H  
ATOM   2001  C   GLY A 122      -3.257  -6.438  -2.210  1.00 95.51           C  
ATOM   2002  O   GLY A 122      -4.112  -7.156  -2.712  1.00 95.51           O  
ATOM   2003  N   ASN A 123      -3.244  -6.154  -0.905  1.00 95.54           N  
ATOM   2004  H   ASN A 123      -2.531  -5.528  -0.558  1.00 95.54           H  
ATOM   2005  CA  ASN A 123      -4.328  -6.486   0.017  1.00 95.54           C  
ATOM   2006  HA  ASN A 123      -5.026  -7.173  -0.462  1.00 95.54           H  
ATOM   2007  C   ASN A 123      -5.101  -5.222   0.394  1.00 95.54           C  
ATOM   2008  CB  ASN A 123      -3.775  -7.146   1.290  1.00 95.54           C  
ATOM   2009  HB2 ASN A 123      -3.123  -6.435   1.796  1.00 95.54           H  
ATOM   2010  HB3 ASN A 123      -4.602  -7.379   1.961  1.00 95.54           H  
ATOM   2011  O   ASN A 123      -4.523  -4.135   0.447  1.00 95.54           O  
ATOM   2012  CG  ASN A 123      -2.987  -8.410   1.043  1.00 95.54           C  
ATOM   2013  ND2 ASN A 123      -3.634  -9.549   0.928  1.00 95.54           N  
ATOM   2014 HD21 ASN A 123      -4.641  -9.565   0.992  1.00 95.54           H  
ATOM   2015 HD22 ASN A 123      -3.099 -10.402   0.849  1.00 95.54           H  
ATOM   2016  OD1 ASN A 123      -1.774  -8.375   0.983  1.00 95.54           O  
ATOM   2017  N   GLU A 124      -6.366  -5.407   0.750  1.00 91.30           N  
ATOM   2018  H   GLU A 124      -6.777  -6.327   0.686  1.00 91.30           H  
ATOM   2019  CA  GLU A 124      -7.233  -4.387   1.328  1.00 91.30           C  
ATOM   2020  HA  GLU A 124      -6.652  -3.490   1.545  1.00 91.30           H  
ATOM   2021  C   GLU A 124      -7.826  -4.907   2.640  1.00 91.30           C  
ATOM   2022  CB  GLU A 124      -8.312  -4.023   0.307  1.00 91.30           C  
ATOM   2023  HB2 GLU A 124      -7.814  -3.792  -0.635  1.00 91.30           H  
ATOM   2024  HB3 GLU A 124      -8.971  -4.877   0.148  1.00 91.30           H  
ATOM   2025  O   GLU A 124      -8.084  -6.107   2.778  1.00 91.30           O  
ATOM   2026  CG  GLU A 124      -9.137  -2.807   0.744  1.00 91.30           C  
ATOM   2027  HG2 GLU A 124      -8.455  -2.050   1.130  1.00 91.30           H  
ATOM   2028  HG3 GLU A 124      -9.809  -3.102   1.550  1.00 91.30           H  
ATOM   2029  CD  GLU A 124      -9.945  -2.205  -0.414  1.00 91.30           C  
ATOM   2030  OE1 GLU A 124     -10.329  -1.025  -0.270  1.00 91.30           O  
ATOM   2031  OE2 GLU A 124     -10.092  -2.884  -1.454  1.00 91.30           O  
ATOM   2032  N   LEU A 125      -7.984  -4.020   3.622  1.00 96.23           N  
ATOM   2033  H   LEU A 125      -7.829  -3.043   3.418  1.00 96.23           H  
ATOM   2034  CA  LEU A 125      -8.638  -4.356   4.882  1.00 96.23           C  
ATOM   2035  HA  LEU A 125      -8.324  -5.354   5.188  1.00 96.23           H  
ATOM   2036  C   LEU A 125     -10.153  -4.360   4.668  1.00 96.23           C  
ATOM   2037  CB  LEU A 125      -8.213  -3.355   5.972  1.00 96.23           C  
ATOM   2038  HB2 LEU A 125      -8.421  -2.348   5.610  1.00 96.23           H  
ATOM   2039  HB3 LEU A 125      -7.140  -3.451   6.136  1.00 96.23           H  
ATOM   2040  O   LEU A 125     -10.731  -3.326   4.349  1.00 96.23           O  
ATOM   2041  CG  LEU A 125      -8.943  -3.544   7.318  1.00 96.23           C  
ATOM   2042  HG  LEU A 125     -10.022  -3.508   7.167  1.00 96.23           H  
ATOM   2043  CD1 LEU A 125      -8.577  -4.865   7.992  1.00 96.23           C  
ATOM   2044 HD11 LEU A 125      -9.088  -4.938   8.952  1.00 96.23           H  
ATOM   2045 HD12 LEU A 125      -8.896  -5.708   7.380  1.00 96.23           H  
ATOM   2046 HD13 LEU A 125      -7.501  -4.914   8.161  1.00 96.23           H  
ATOM   2047  CD2 LEU A 125      -8.562  -2.411   8.265  1.00 96.23           C  
ATOM   2048 HD21 LEU A 125      -8.778  -1.449   7.800  1.00 96.23           H  
ATOM   2049 HD22 LEU A 125      -9.145  -2.495   9.183  1.00 96.23           H  
ATOM   2050 HD23 LEU A 125      -7.504  -2.478   8.516  1.00 96.23           H  
ATOM   2051  N   ALA A 126     -10.790  -5.502   4.907  1.00 94.69           N  
ATOM   2052  H   ALA A 126     -10.253  -6.321   5.152  1.00 94.69           H  
ATOM   2053  CA  ALA A 126     -12.241  -5.614   4.946  1.00 94.69           C  
ATOM   2054  HA  ALA A 126     -12.695  -4.744   4.472  1.00 94.69           H  
ATOM   2055  C   ALA A 126     -12.705  -5.666   6.405  1.00 94.69           C  
ATOM   2056  CB  ALA A 126     -12.666  -6.846   4.142  1.00 94.69           C  
ATOM   2057  HB1 ALA A 126     -12.333  -6.744   3.109  1.00 94.69           H  
ATOM   2058  HB2 ALA A 126     -13.752  -6.933   4.156  1.00 94.69           H  
ATOM   2059  HB3 ALA A 126     -12.232  -7.747   4.575  1.00 94.69           H  
ATOM   2060  O   ALA A 126     -12.413  -6.628   7.116  1.00 94.69           O  
ATOM   2061  N   LEU A 127     -13.421  -4.632   6.848  1.00 96.63           N  
ATOM   2062  H   LEU A 127     -13.644  -3.884   6.207  1.00 96.63           H  
ATOM   2063  CA  LEU A 127     -14.031  -4.610   8.175  1.00 96.63           C  
ATOM   2064  HA  LEU A 127     -13.411  -5.200   8.849  1.00 96.63           H  
ATOM   2065  C   LEU A 127     -15.438  -5.225   8.140  1.00 96.63           C  
ATOM   2066  CB  LEU A 127     -14.095  -3.176   8.721  1.00 96.63           C  
ATOM   2067  HB2 LEU A 127     -14.702  -3.191   9.626  1.00 96.63           H  
ATOM   2068  HB3 LEU A 127     -14.603  -2.544   7.993  1.00 96.63           H  
ATOM   2069  O   LEU A 127     -16.201  -4.947   7.212  1.00 96.63           O  
ATOM   2070  CG  LEU A 127     -12.736  -2.548   9.070  1.00 96.63           C  
ATOM   2071  HG  LEU A 127     -12.127  -2.452   8.171  1.00 96.63           H  
ATOM   2072  CD1 LEU A 127     -12.989  -1.161   9.649  1.00 96.63           C  
ATOM   2073 HD11 LEU A 127     -13.441  -0.521   8.891  1.00 96.63           H  
ATOM   2074 HD12 LEU A 127     -12.037  -0.738   9.969  1.00 96.63           H  
ATOM   2075 HD13 LEU A 127     -13.645  -1.226  10.516  1.00 96.63           H  
ATOM   2076  CD2 LEU A 127     -11.961  -3.342  10.121  1.00 96.63           C  
ATOM   2077 HD21 LEU A 127     -11.082  -2.788  10.451  1.00 96.63           H  
ATOM   2078 HD22 LEU A 127     -11.622  -4.291   9.707  1.00 96.63           H  
ATOM   2079 HD23 LEU A 127     -12.590  -3.539  10.989  1.00 96.63           H  
ATOM   2080  N   PRO A 128     -15.831  -5.993   9.172  1.00 97.96           N  
ATOM   2081  CA  PRO A 128     -17.223  -6.378   9.381  1.00 97.96           C  
ATOM   2082  HA  PRO A 128     -17.497  -7.086   8.599  1.00 97.96           H  
ATOM   2083  C   PRO A 128     -18.194  -5.188   9.352  1.00 97.96           C  
ATOM   2084  CB  PRO A 128     -17.238  -7.092  10.735  1.00 97.96           C  
ATOM   2085  HB2 PRO A 128     -17.344  -6.366  11.542  1.00 97.96           H  
ATOM   2086  HB3 PRO A 128     -18.027  -7.842  10.788  1.00 97.96           H  
ATOM   2087  O   PRO A 128     -17.895  -4.106   9.865  1.00 97.96           O  
ATOM   2088  CG  PRO A 128     -15.848  -7.725  10.802  1.00 97.96           C  
ATOM   2089  HG2 PRO A 128     -15.853  -8.663  10.248  1.00 97.96           H  
ATOM   2090  HG3 PRO A 128     -15.525  -7.900  11.828  1.00 97.96           H  
ATOM   2091  CD  PRO A 128     -14.950  -6.722  10.078  1.00 97.96           C  
ATOM   2092  HD2 PRO A 128     -14.457  -6.052  10.782  1.00 97.96           H  
ATOM   2093  HD3 PRO A 128     -14.186  -7.260   9.517  1.00 97.96           H  
ATOM   2094  N   SER A 129     -19.397  -5.410   8.815  1.00 97.95           N  
ATOM   2095  H   SER A 129     -19.599  -6.331   8.452  1.00 97.95           H  
ATOM   2096  CA  SER A 129     -20.423  -4.372   8.616  1.00 97.95           C  
ATOM   2097  HA  SER A 129     -20.046  -3.650   7.892  1.00 97.95           H  
ATOM   2098  C   SER A 129     -20.776  -3.600   9.892  1.00 97.95           C  
ATOM   2099  CB  SER A 129     -21.695  -5.005   8.040  1.00 97.95           C  
ATOM   2100  HB2 SER A 129     -22.466  -4.241   7.938  1.00 97.95           H  
ATOM   2101  HB3 SER A 129     -21.478  -5.419   7.056  1.00 97.95           H  
ATOM   2102  O   SER A 129     -21.001  -2.392   9.827  1.00 97.95           O  
ATOM   2103  OG  SER A 129     -22.151  -6.039   8.894  1.00 97.95           O  
ATOM   2104  HG  SER A 129     -22.982  -6.379   8.553  1.00 97.95           H  
ATOM   2105  N   LYS A 130     -20.753  -4.258  11.061  1.00 98.25           N  
ATOM   2106  H   LYS A 130     -20.625  -5.259  11.017  1.00 98.25           H  
ATOM   2107  CA  LYS A 130     -20.992  -3.621  12.367  1.00 98.25           C  
ATOM   2108  HA  LYS A 130     -21.981  -3.164  12.339  1.00 98.25           H  
ATOM   2109  C   LYS A 130     -20.017  -2.473  12.658  1.00 98.25           C  
ATOM   2110  CB  LYS A 130     -21.002  -4.671  13.499  1.00 98.25           C  
ATOM   2111  HB2 LYS A 130     -21.761  -5.422  13.277  1.00 98.25           H  
ATOM   2112  HB3 LYS A 130     -21.303  -4.165  14.416  1.00 98.25           H  
ATOM   2113  O   LYS A 130     -20.437  -1.431  13.154  1.00 98.25           O  
ATOM   2114  CG  LYS A 130     -19.658  -5.384  13.756  1.00 98.25           C  
ATOM   2115  HG2 LYS A 130     -18.879  -4.639  13.917  1.00 98.25           H  
ATOM   2116  HG3 LYS A 130     -19.393  -5.991  12.891  1.00 98.25           H  
ATOM   2117  CD  LYS A 130     -19.702  -6.272  15.012  1.00 98.25           C  
ATOM   2118  HD2 LYS A 130     -20.406  -7.093  14.875  1.00 98.25           H  
ATOM   2119  HD3 LYS A 130     -20.034  -5.657  15.848  1.00 98.25           H  
ATOM   2120  CE  LYS A 130     -18.297  -6.819  15.306  1.00 98.25           C  
ATOM   2121  HE2 LYS A 130     -17.587  -6.080  14.934  1.00 98.25           H  
ATOM   2122  HE3 LYS A 130     -18.135  -7.739  14.744  1.00 98.25           H  
ATOM   2123  NZ  LYS A 130     -18.021  -7.035  16.754  1.00 98.25           N  
ATOM   2124  HZ1 LYS A 130     -17.041  -7.233  16.901  1.00 98.25           H  
ATOM   2125  HZ2 LYS A 130     -18.571  -7.776  17.163  1.00 98.25           H  
ATOM   2126  HZ3 LYS A 130     -18.165  -6.187  17.285  1.00 98.25           H  
ATOM   2127  N   TYR A 131     -18.743  -2.629  12.293  1.00 98.58           N  
ATOM   2128  H   TYR A 131     -18.477  -3.473  11.806  1.00 98.58           H  
ATOM   2129  CA  TYR A 131     -17.718  -1.608  12.507  1.00 98.58           C  
ATOM   2130  HA  TYR A 131     -17.835  -1.177  13.501  1.00 98.58           H  
ATOM   2131  C   TYR A 131     -17.828  -0.477  11.496  1.00 98.58           C  
ATOM   2132  CB  TYR A 131     -16.327  -2.227  12.402  1.00 98.58           C  
ATOM   2133  HB2 TYR A 131     -16.196  -2.623  11.395  1.00 98.58           H  
ATOM   2134  HB3 TYR A 131     -15.587  -1.436  12.526  1.00 98.58           H  
ATOM   2135  O   TYR A 131     -17.656   0.681  11.860  1.00 98.58           O  
ATOM   2136  CG  TYR A 131     -16.043  -3.314  13.412  1.00 98.58           C  
ATOM   2137  CD1 TYR A 131     -16.242  -3.102  14.789  1.00 98.58           C  
ATOM   2138  HD1 TYR A 131     -16.596  -2.149  15.152  1.00 98.58           H  
ATOM   2139  CD2 TYR A 131     -15.564  -4.548  12.957  1.00 98.58           C  
ATOM   2140  HD2 TYR A 131     -15.414  -4.690  11.897  1.00 98.58           H  
ATOM   2141  CE1 TYR A 131     -15.926  -4.117  15.711  1.00 98.58           C  
ATOM   2142  HE1 TYR A 131     -16.045  -3.940  16.769  1.00 98.58           H  
ATOM   2143  CE2 TYR A 131     -15.277  -5.573  13.871  1.00 98.58           C  
ATOM   2144  HE2 TYR A 131     -14.928  -6.536  13.529  1.00 98.58           H  
ATOM   2145  OH  TYR A 131     -15.171  -6.377  16.099  1.00 98.58           O  
ATOM   2146  HH  TYR A 131     -15.155  -6.065  17.006  1.00 98.58           H  
ATOM   2147  CZ  TYR A 131     -15.419  -5.351  15.251  1.00 98.58           C  
ATOM   2148  N   VAL A 132     -18.160  -0.799  10.243  1.00 98.11           N  
ATOM   2149  H   VAL A 132     -18.264  -1.776  10.009  1.00 98.11           H  
ATOM   2150  CA  VAL A 132     -18.409   0.212   9.206  1.00 98.11           C  
ATOM   2151  HA  VAL A 132     -17.536   0.860   9.131  1.00 98.11           H  
ATOM   2152  C   VAL A 132     -19.595   1.094   9.606  1.00 98.11           C  
ATOM   2153  CB  VAL A 132     -18.638  -0.448   7.832  1.00 98.11           C  
ATOM   2154  HB  VAL A 132     -19.508  -1.103   7.884  1.00 98.11           H  
ATOM   2155  O   VAL A 132     -19.483   2.319   9.574  1.00 98.11           O  
ATOM   2156  CG1 VAL A 132     -18.885   0.603   6.744  1.00 98.11           C  
ATOM   2157 HG11 VAL A 132     -19.803   1.154   6.946  1.00 98.11           H  
ATOM   2158 HG12 VAL A 132     -18.990   0.115   5.775  1.00 98.11           H  
ATOM   2159 HG13 VAL A 132     -18.050   1.302   6.701  1.00 98.11           H  
ATOM   2160  CG2 VAL A 132     -17.424  -1.288   7.409  1.00 98.11           C  
ATOM   2161 HG21 VAL A 132     -16.530  -0.664   7.369  1.00 98.11           H  
ATOM   2162 HG22 VAL A 132     -17.259  -2.106   8.109  1.00 98.11           H  
ATOM   2163 HG23 VAL A 132     -17.598  -1.723   6.425  1.00 98.11           H  
ATOM   2164  N   ASN A 133     -20.699   0.487  10.058  1.00 98.22           N  
ATOM   2165  H   ASN A 133     -20.735  -0.522  10.047  1.00 98.22           H  
ATOM   2166  CA  ASN A 133     -21.868   1.214  10.554  1.00 98.22           C  
ATOM   2167  HA  ASN A 133     -22.214   1.897   9.777  1.00 98.22           H  
ATOM   2168  C   ASN A 133     -21.529   2.067  11.787  1.00 98.22           C  
ATOM   2169  CB  ASN A 133     -22.990   0.210  10.862  1.00 98.22           C  
ATOM   2170  HB2 ASN A 133     -22.676  -0.464  11.658  1.00 98.22           H  
ATOM   2171  HB3 ASN A 133     -23.211  -0.381   9.973  1.00 98.22           H  
ATOM   2172  O   ASN A 133     -21.864   3.249  11.833  1.00 98.22           O  
ATOM   2173  CG  ASN A 133     -24.266   0.929  11.270  1.00 98.22           C  
ATOM   2174  ND2 ASN A 133     -24.860   0.575  12.386  1.00 98.22           N  
ATOM   2175 HD21 ASN A 133     -24.480  -0.140  12.990  1.00 98.22           H  
ATOM   2176 HD22 ASN A 133     -25.686   1.098  12.638  1.00 98.22           H  
ATOM   2177  OD1 ASN A 133     -24.732   1.829  10.596  1.00 98.22           O  
ATOM   2178  N   PHE A 134     -20.812   1.496  12.758  1.00 98.70           N  
ATOM   2179  H   PHE A 134     -20.581   0.515  12.690  1.00 98.70           H  
ATOM   2180  CA  PHE A 134     -20.358   2.227  13.938  1.00 98.70           C  
ATOM   2181  HA  PHE A 134     -21.226   2.627  14.463  1.00 98.70           H  
ATOM   2182  C   PHE A 134     -19.483   3.433  13.578  1.00 98.70           C  
ATOM   2183  CB  PHE A 134     -19.630   1.267  14.880  1.00 98.70           C  
ATOM   2184  HB2 PHE A 134     -20.351   0.557  15.283  1.00 98.70           H  
ATOM   2185  HB3 PHE A 134     -18.887   0.704  14.314  1.00 98.70           H  
ATOM   2186  O   PHE A 134     -19.779   4.535  14.025  1.00 98.70           O  
ATOM   2187  CG  PHE A 134     -18.933   1.970  16.023  1.00 98.70           C  
ATOM   2188  CD1 PHE A 134     -17.552   2.232  15.945  1.00 98.70           C  
ATOM   2189  HD1 PHE A 134     -16.983   1.912  15.084  1.00 98.70           H  
ATOM   2190  CD2 PHE A 134     -19.668   2.391  17.147  1.00 98.70           C  
ATOM   2191  HD2 PHE A 134     -20.726   2.189  17.217  1.00 98.70           H  
ATOM   2192  CE1 PHE A 134     -16.904   2.899  16.996  1.00 98.70           C  
ATOM   2193  HE1 PHE A 134     -15.839   3.073  16.950  1.00 98.70           H  
ATOM   2194  CE2 PHE A 134     -19.017   3.063  18.195  1.00 98.70           C  
ATOM   2195  HE2 PHE A 134     -19.569   3.360  19.074  1.00 98.70           H  
ATOM   2196  CZ  PHE A 134     -17.636   3.308  18.122  1.00 98.70           C  
ATOM   2197  HZ  PHE A 134     -17.129   3.783  18.949  1.00 98.70           H  
ATOM   2198  N   LEU A 135     -18.458   3.269  12.731  1.00 98.45           N  
ATOM   2199  H   LEU A 135     -18.265   2.342  12.382  1.00 98.45           H  
ATOM   2200  CA  LEU A 135     -17.592   4.375  12.307  1.00 98.45           C  
ATOM   2201  HA  LEU A 135     -17.165   4.848  13.192  1.00 98.45           H  
ATOM   2202  C   LEU A 135     -18.371   5.463  11.567  1.00 98.45           C  
ATOM   2203  CB  LEU A 135     -16.468   3.855  11.395  1.00 98.45           C  
ATOM   2204  HB2 LEU A 135     -16.904   3.193  10.647  1.00 98.45           H  
ATOM   2205  HB3 LEU A 135     -16.030   4.703  10.867  1.00 98.45           H  
ATOM   2206  O   LEU A 135     -18.113   6.650  11.777  1.00 98.45           O  
ATOM   2207  CG  LEU A 135     -15.334   3.121  12.122  1.00 98.45           C  
ATOM   2208  HG  LEU A 135     -15.746   2.293  12.698  1.00 98.45           H  
ATOM   2209  CD1 LEU A 135     -14.366   2.577  11.072  1.00 98.45           C  
ATOM   2210 HD11 LEU A 135     -13.539   2.061  11.560  1.00 98.45           H  
ATOM   2211 HD12 LEU A 135     -14.886   1.869  10.426  1.00 98.45           H  
ATOM   2212 HD13 LEU A 135     -13.968   3.398  10.475  1.00 98.45           H  
ATOM   2213  CD2 LEU A 135     -14.550   4.042  13.063  1.00 98.45           C  
ATOM   2214 HD21 LEU A 135     -13.712   3.495  13.494  1.00 98.45           H  
ATOM   2215 HD22 LEU A 135     -14.173   4.909  12.520  1.00 98.45           H  
ATOM   2216 HD23 LEU A 135     -15.184   4.372  13.886  1.00 98.45           H  
ATOM   2217  N   TYR A 136     -19.331   5.080  10.723  1.00 98.09           N  
ATOM   2218  H   TYR A 136     -19.482   4.093  10.570  1.00 98.09           H  
ATOM   2219  CA  TYR A 136     -20.199   6.034  10.040  1.00 98.09           C  
ATOM   2220  HA  TYR A 136     -19.577   6.727   9.473  1.00 98.09           H  
ATOM   2221  C   TYR A 136     -21.009   6.868  11.041  1.00 98.09           C  
ATOM   2222  CB  TYR A 136     -21.110   5.301   9.050  1.00 98.09           C  
ATOM   2223  HB2 TYR A 136     -20.495   4.823   8.288  1.00 98.09           H  
ATOM   2224  HB3 TYR A 136     -21.661   4.516   9.568  1.00 98.09           H  
ATOM   2225  O   TYR A 136     -20.927   8.096  11.011  1.00 98.09           O  
ATOM   2226  CG  TYR A 136     -22.096   6.234   8.378  1.00 98.09           C  
ATOM   2227  CD1 TYR A 136     -23.423   6.314   8.844  1.00 98.09           C  
ATOM   2228  HD1 TYR A 136     -23.752   5.674   9.650  1.00 98.09           H  
ATOM   2229  CD2 TYR A 136     -21.665   7.065   7.328  1.00 98.09           C  
ATOM   2230  HD2 TYR A 136     -20.644   7.006   6.981  1.00 98.09           H  
ATOM   2231  CE1 TYR A 136     -24.320   7.230   8.261  1.00 98.09           C  
ATOM   2232  HE1 TYR A 136     -25.339   7.297   8.612  1.00 98.09           H  
ATOM   2233  CE2 TYR A 136     -22.559   7.980   6.740  1.00 98.09           C  
ATOM   2234  HE2 TYR A 136     -22.222   8.622   5.940  1.00 98.09           H  
ATOM   2235  OH  TYR A 136     -24.746   8.950   6.640  1.00 98.09           O  
ATOM   2236  HH  TYR A 136     -24.304   9.439   5.942  1.00 98.09           H  
ATOM   2237  CZ  TYR A 136     -23.888   8.064   7.209  1.00 98.09           C  
ATOM   2238  N   LEU A 137     -21.728   6.223  11.965  1.00 98.35           N  
ATOM   2239  H   LEU A 137     -21.724   5.213  11.962  1.00 98.35           H  
ATOM   2240  CA  LEU A 137     -22.546   6.917  12.964  1.00 98.35           C  
ATOM   2241  HA  LEU A 137     -23.200   7.624  12.453  1.00 98.35           H  
ATOM   2242  C   LEU A 137     -21.690   7.751  13.927  1.00 98.35           C  
ATOM   2243  CB  LEU A 137     -23.405   5.894  13.728  1.00 98.35           C  
ATOM   2244  HB2 LEU A 137     -23.915   6.413  14.540  1.00 98.35           H  
ATOM   2245  HB3 LEU A 137     -22.745   5.149  14.173  1.00 98.35           H  
ATOM   2246  O   LEU A 137     -21.986   8.921  14.157  1.00 98.35           O  
ATOM   2247  CG  LEU A 137     -24.467   5.169  12.881  1.00 98.35           C  
ATOM   2248  HG  LEU A 137     -23.992   4.656  12.044  1.00 98.35           H  
ATOM   2249  CD1 LEU A 137     -25.179   4.130  13.746  1.00 98.35           C  
ATOM   2250 HD11 LEU A 137     -25.946   3.624  13.159  1.00 98.35           H  
ATOM   2251 HD12 LEU A 137     -25.639   4.605  14.612  1.00 98.35           H  
ATOM   2252 HD13 LEU A 137     -24.456   3.387  14.082  1.00 98.35           H  
ATOM   2253  CD2 LEU A 137     -25.517   6.128  12.316  1.00 98.35           C  
ATOM   2254 HD21 LEU A 137     -25.989   6.676  13.132  1.00 98.35           H  
ATOM   2255 HD22 LEU A 137     -25.053   6.829  11.622  1.00 98.35           H  
ATOM   2256 HD23 LEU A 137     -26.272   5.558  11.775  1.00 98.35           H  
ATOM   2257  N   ALA A 138     -20.591   7.188  14.429  1.00 98.49           N  
ATOM   2258  H   ALA A 138     -20.403   6.221  14.207  1.00 98.49           H  
ATOM   2259  CA  ALA A 138     -19.674   7.862  15.340  1.00 98.49           C  
ATOM   2260  HA  ALA A 138     -20.234   8.206  16.210  1.00 98.49           H  
ATOM   2261  C   ALA A 138     -19.024   9.097  14.695  1.00 98.49           C  
ATOM   2262  CB  ALA A 138     -18.629   6.844  15.808  1.00 98.49           C  
ATOM   2263  HB1 ALA A 138     -17.913   7.330  16.471  1.00 98.49           H  
ATOM   2264  HB2 ALA A 138     -19.115   6.031  16.347  1.00 98.49           H  
ATOM   2265  HB3 ALA A 138     -18.095   6.432  14.952  1.00 98.49           H  
ATOM   2266  O   ALA A 138     -18.969  10.157  15.309  1.00 98.49           O  
ATOM   2267  N   SER A 139     -18.591   9.023  13.431  1.00 98.15           N  
ATOM   2268  H   SER A 139     -18.669   8.139  12.948  1.00 98.15           H  
ATOM   2269  CA  SER A 139     -18.006  10.179  12.722  1.00 98.15           C  
ATOM   2270  HA  SER A 139     -17.255  10.624  13.374  1.00 98.15           H  
ATOM   2271  C   SER A 139     -19.013  11.293  12.399  1.00 98.15           C  
ATOM   2272  CB  SER A 139     -17.287   9.734  11.447  1.00 98.15           C  
ATOM   2273  HB2 SER A 139     -16.858  10.606  10.954  1.00 98.15           H  
ATOM   2274  HB3 SER A 139     -16.478   9.055  11.714  1.00 98.15           H  
ATOM   2275  O   SER A 139     -18.610  12.422  12.106  1.00 98.15           O  
ATOM   2276  OG  SER A 139     -18.168   9.081  10.558  1.00 98.15           O  
ATOM   2277  HG  SER A 139     -18.292   8.193  10.899  1.00 98.15           H  
ATOM   2278  N   HIS A 140     -20.313  11.009  12.500  1.00 97.76           N  
ATOM   2279  H   HIS A 140     -20.574  10.062  12.735  1.00 97.76           H  
ATOM   2280  CA  HIS A 140     -21.403  11.960  12.281  1.00 97.76           C  
ATOM   2281  HA  HIS A 140     -20.983  12.914  11.961  1.00 97.76           H  
ATOM   2282  C   HIS A 140     -22.193  12.260  13.562  1.00 97.76           C  
ATOM   2283  CB  HIS A 140     -22.307  11.457  11.143  1.00 97.76           C  
ATOM   2284  HB2 HIS A 140     -23.166  12.119  11.038  1.00 97.76           H  
ATOM   2285  HB3 HIS A 140     -22.679  10.463  11.392  1.00 97.76           H  
ATOM   2286  O   HIS A 140     -23.292  12.794  13.464  1.00 97.76           O  
ATOM   2287  CG  HIS A 140     -21.603  11.401   9.814  1.00 97.76           C  
ATOM   2288  CD2 HIS A 140     -21.705  12.300   8.789  1.00 97.76           C  
ATOM   2289  HD2 HIS A 140     -22.327  13.183   8.787  1.00 97.76           H  
ATOM   2290  ND1 HIS A 140     -20.713  10.436   9.415  1.00 97.76           N  
ATOM   2291  HD1 HIS A 140     -20.444   9.628   9.958  1.00 97.76           H  
ATOM   2292  CE1 HIS A 140     -20.277  10.748   8.187  1.00 97.76           C  
ATOM   2293  HE1 HIS A 140     -19.559  10.168   7.627  1.00 97.76           H  
ATOM   2294  NE2 HIS A 140     -20.862  11.880   7.753  1.00 97.76           N  
ATOM   2295  N   TYR A 141     -21.649  11.954  14.744  1.00 97.20           N  
ATOM   2296  H   TYR A 141     -20.749  11.496  14.738  1.00 97.20           H  
ATOM   2297  CA  TYR A 141     -22.386  11.893  16.013  1.00 97.20           C  
ATOM   2298  HA  TYR A 141     -23.045  11.026  15.969  1.00 97.20           H  
ATOM   2299  C   TYR A 141     -23.277  13.113  16.327  1.00 97.20           C  
ATOM   2300  CB  TYR A 141     -21.367  11.652  17.133  1.00 97.20           C  
ATOM   2301  HB2 TYR A 141     -20.732  10.810  16.858  1.00 97.20           H  
ATOM   2302  HB3 TYR A 141     -20.732  12.530  17.245  1.00 97.20           H  
ATOM   2303  O   TYR A 141     -24.443  12.943  16.682  1.00 97.20           O  
ATOM   2304  CG  TYR A 141     -21.990  11.300  18.460  1.00 97.20           C  
ATOM   2305  CD1 TYR A 141     -22.012  12.243  19.505  1.00 97.20           C  
ATOM   2306  HD1 TYR A 141     -21.570  13.219  19.368  1.00 97.20           H  
ATOM   2307  CD2 TYR A 141     -22.547  10.021  18.643  1.00 97.20           C  
ATOM   2308  HD2 TYR A 141     -22.531   9.298  17.841  1.00 97.20           H  
ATOM   2309  CE1 TYR A 141     -22.615  11.912  20.734  1.00 97.20           C  
ATOM   2310  HE1 TYR A 141     -22.653  12.634  21.536  1.00 97.20           H  
ATOM   2311  CE2 TYR A 141     -23.140   9.687  19.874  1.00 97.20           C  
ATOM   2312  HE2 TYR A 141     -23.572   8.713  20.050  1.00 97.20           H  
ATOM   2313  OH  TYR A 141     -23.818  10.311  22.068  1.00 97.20           O  
ATOM   2314  HH  TYR A 141     -23.670  10.949  22.770  1.00 97.20           H  
ATOM   2315  CZ  TYR A 141     -23.189  10.634  20.913  1.00 97.20           C  
ATOM   2316  N   GLU A 142     -22.788  14.348  16.136  1.00 94.44           N  
ATOM   2317  H   GLU A 142     -21.805  14.456  15.931  1.00 94.44           H  
ATOM   2318  CA  GLU A 142     -23.588  15.571  16.370  1.00 94.44           C  
ATOM   2319  HA  GLU A 142     -24.358  15.336  17.104  1.00 94.44           H  
ATOM   2320  C   GLU A 142     -24.334  16.076  15.119  1.00 94.44           C  
ATOM   2321  CB  GLU A 142     -22.752  16.718  16.972  1.00 94.44           C  
ATOM   2322  HB2 GLU A 142     -22.209  17.237  16.183  1.00 94.44           H  
ATOM   2323  HB3 GLU A 142     -23.455  17.444  17.383  1.00 94.44           H  
ATOM   2324  O   GLU A 142     -24.997  17.109  15.159  1.00 94.44           O  
ATOM   2325  CG  GLU A 142     -21.796  16.325  18.114  1.00 94.44           C  
ATOM   2326  HG2 GLU A 142     -22.310  15.650  18.798  1.00 94.44           H  
ATOM   2327  HG3 GLU A 142     -21.536  17.230  18.663  1.00 94.44           H  
ATOM   2328  CD  GLU A 142     -20.497  15.686  17.611  1.00 94.44           C  
ATOM   2329  OE1 GLU A 142     -19.773  15.053  18.405  1.00 94.44           O  
ATOM   2330  OE2 GLU A 142     -20.202  15.858  16.402  1.00 94.44           O  
ATOM   2331  N   LYS A 143     -24.199  15.388  13.981  1.00 93.54           N  
ATOM   2332  H   LYS A 143     -23.703  14.511  14.042  1.00 93.54           H  
ATOM   2333  CA  LYS A 143     -24.794  15.746  12.678  1.00 93.54           C  
ATOM   2334  HA  LYS A 143     -25.541  16.523  12.842  1.00 93.54           H  
ATOM   2335  C   LYS A 143     -25.566  14.579  12.058  1.00 93.54           C  
ATOM   2336  CB  LYS A 143     -23.723  16.294  11.723  1.00 93.54           C  
ATOM   2337  HB2 LYS A 143     -22.965  15.527  11.560  1.00 93.54           H  
ATOM   2338  HB3 LYS A 143     -24.194  16.522  10.767  1.00 93.54           H  
ATOM   2339  O   LYS A 143     -25.627  14.449  10.831  1.00 93.54           O  
ATOM   2340  CG  LYS A 143     -23.058  17.572  12.243  1.00 93.54           C  
ATOM   2341  HG2 LYS A 143     -22.481  17.351  13.141  1.00 93.54           H  
ATOM   2342  HG3 LYS A 143     -23.826  18.308  12.482  1.00 93.54           H  
ATOM   2343  CD  LYS A 143     -22.127  18.139  11.168  1.00 93.54           C  
ATOM   2344  HD2 LYS A 143     -21.365  17.399  10.925  1.00 93.54           H  
ATOM   2345  HD3 LYS A 143     -22.712  18.364  10.276  1.00 93.54           H  
ATOM   2346  CE  LYS A 143     -21.469  19.416  11.691  1.00 93.54           C  
ATOM   2347  HE2 LYS A 143     -22.255  20.091  12.030  1.00 93.54           H  
ATOM   2348  HE3 LYS A 143     -20.860  19.160  12.558  1.00 93.54           H  
ATOM   2349  NZ  LYS A 143     -20.651  20.066  10.640  1.00 93.54           N  
ATOM   2350  HZ1 LYS A 143     -20.233  20.914  10.995  1.00 93.54           H  
ATOM   2351  HZ2 LYS A 143     -19.929  19.440  10.313  1.00 93.54           H  
ATOM   2352  HZ3 LYS A 143     -21.240  20.314   9.858  1.00 93.54           H  
ATOM   2353  N   LEU A 144     -26.124  13.716  12.903  1.00 94.17           N  
ATOM   2354  H   LEU A 144     -26.009  13.878  13.894  1.00 94.17           H  
ATOM   2355  CA  LEU A 144     -26.966  12.608  12.472  1.00 94.17           C  
ATOM   2356  HA  LEU A 144     -26.404  12.016  11.749  1.00 94.17           H  
ATOM   2357  C   LEU A 144     -28.216  13.137  11.759  1.00 94.17           C  
ATOM   2358  CB  LEU A 144     -27.319  11.716  13.675  1.00 94.17           C  
ATOM   2359  HB2 LEU A 144     -28.072  10.988  13.374  1.00 94.17           H  
ATOM   2360  HB3 LEU A 144     -27.764  12.345  14.446  1.00 94.17           H  
ATOM   2361  O   LEU A 144     -28.711  14.229  12.040  1.00 94.17           O  
ATOM   2362  CG  LEU A 144     -26.113  10.962  14.268  1.00 94.17           C  
ATOM   2363  HG  LEU A 144     -25.303  11.663  14.469  1.00 94.17           H  
ATOM   2364  CD1 LEU A 144     -26.521  10.339  15.593  1.00 94.17           C  
ATOM   2365 HD11 LEU A 144     -25.688   9.781  16.022  1.00 94.17           H  
ATOM   2366 HD12 LEU A 144     -27.382   9.684  15.462  1.00 94.17           H  
ATOM   2367 HD13 LEU A 144     -26.788  11.142  16.280  1.00 94.17           H  
ATOM   2368  CD2 LEU A 144     -25.596   9.856  13.342  1.00 94.17           C  
ATOM   2369 HD21 LEU A 144     -24.787   9.323  13.841  1.00 94.17           H  
ATOM   2370 HD22 LEU A 144     -25.194  10.291  12.426  1.00 94.17           H  
ATOM   2371 HD23 LEU A 144     -26.398   9.156  13.107  1.00 94.17           H  
ATOM   2372  N   LYS A 145     -28.704  12.357  10.794  1.00 93.08           N  
ATOM   2373  H   LYS A 145     -28.277  11.451  10.670  1.00 93.08           H  
ATOM   2374  CA  LYS A 145     -29.916  12.656  10.024  1.00 93.08           C  
ATOM   2375  HA  LYS A 145     -30.285  13.644  10.299  1.00 93.08           H  
ATOM   2376  C   LYS A 145     -31.002  11.646  10.381  1.00 93.08           C  
ATOM   2377  CB  LYS A 145     -29.616  12.641   8.517  1.00 93.08           C  
ATOM   2378  HB2 LYS A 145     -29.220  11.664   8.241  1.00 93.08           H  
ATOM   2379  HB3 LYS A 145     -30.555  12.789   7.983  1.00 93.08           H  
ATOM   2380  O   LYS A 145     -30.726  10.443  10.404  1.00 93.08           O  
ATOM   2381  CG  LYS A 145     -28.625  13.732   8.080  1.00 93.08           C  
ATOM   2382  HG2 LYS A 145     -27.657  13.564   8.552  1.00 93.08           H  
ATOM   2383  HG3 LYS A 145     -29.005  14.707   8.386  1.00 93.08           H  
ATOM   2384  CD  LYS A 145     -28.460  13.703   6.556  1.00 93.08           C  
ATOM   2385  HD2 LYS A 145     -29.435  13.852   6.092  1.00 93.08           H  
ATOM   2386  HD3 LYS A 145     -28.072  12.728   6.260  1.00 93.08           H  
ATOM   2387  CE  LYS A 145     -27.501  14.803   6.095  1.00 93.08           C  
ATOM   2388  HE2 LYS A 145     -26.532  14.636   6.567  1.00 93.08           H  
ATOM   2389  HE3 LYS A 145     -27.882  15.761   6.447  1.00 93.08           H  
ATOM   2390  NZ  LYS A 145     -27.367  14.810   4.617  1.00 93.08           N  
ATOM   2391  HZ1 LYS A 145     -26.736  15.540   4.319  1.00 93.08           H  
ATOM   2392  HZ2 LYS A 145     -27.014  13.921   4.293  1.00 93.08           H  
ATOM   2393  HZ3 LYS A 145     -28.268  14.969   4.187  1.00 93.08           H  
ATOM   2394  N   GLY A 146     -32.225  12.121  10.590  1.00 93.71           N  
ATOM   2395  H   GLY A 146     -32.354  13.121  10.643  1.00 93.71           H  
ATOM   2396  CA  GLY A 146     -33.381  11.307  10.974  1.00 93.71           C  
ATOM   2397  HA2 GLY A 146     -33.919  10.977  10.085  1.00 93.71           H  
ATOM   2398  HA3 GLY A 146     -33.056  10.429  11.531  1.00 93.71           H  
ATOM   2399  C   GLY A 146     -34.343  12.085  11.868  1.00 93.71           C  
ATOM   2400  O   GLY A 146     -34.087  13.257  12.160  1.00 93.71           O  
ATOM   2401  N   SER A 147     -35.424  11.427  12.294  1.00 96.44           N  
ATOM   2402  H   SER A 147     -35.534  10.449  12.070  1.00 96.44           H  
ATOM   2403  CA  SER A 147     -36.283  11.944  13.366  1.00 96.44           C  
ATOM   2404  HA  SER A 147     -36.650  12.926  13.069  1.00 96.44           H  
ATOM   2405  C   SER A 147     -35.494  12.086  14.684  1.00 96.44           C  
ATOM   2406  CB  SER A 147     -37.495  11.022  13.565  1.00 96.44           C  
ATOM   2407  HB2 SER A 147     -38.039  10.911  12.626  1.00 96.44           H  
ATOM   2408  HB3 SER A 147     -38.166  11.458  14.305  1.00 96.44           H  
ATOM   2409  O   SER A 147     -34.427  11.474  14.821  1.00 96.44           O  
ATOM   2410  OG  SER A 147     -37.078   9.758  14.023  1.00 96.44           O  
ATOM   2411  HG  SER A 147     -36.908   9.168  13.285  1.00 96.44           H  
ATOM   2412  N   PRO A 148     -35.963  12.900  15.649  1.00 95.09           N  
ATOM   2413  CA  PRO A 148     -35.356  12.976  16.979  1.00 95.09           C  
ATOM   2414  HA  PRO A 148     -34.378  13.451  16.895  1.00 95.09           H  
ATOM   2415  C   PRO A 148     -35.178  11.598  17.630  1.00 95.09           C  
ATOM   2416  CB  PRO A 148     -36.286  13.877  17.799  1.00 95.09           C  
ATOM   2417  HB2 PRO A 148     -35.735  14.455  18.541  1.00 95.09           H  
ATOM   2418  HB3 PRO A 148     -37.064  13.285  18.282  1.00 95.09           H  
ATOM   2419  O   PRO A 148     -34.085  11.287  18.098  1.00 95.09           O  
ATOM   2420  CG  PRO A 148     -36.925  14.772  16.740  1.00 95.09           C  
ATOM   2421  HG2 PRO A 148     -37.884  15.169  17.072  1.00 95.09           H  
ATOM   2422  HG3 PRO A 148     -36.240  15.578  16.476  1.00 95.09           H  
ATOM   2423  CD  PRO A 148     -37.088  13.821  15.557  1.00 95.09           C  
ATOM   2424  HD2 PRO A 148     -38.020  13.267  15.664  1.00 95.09           H  
ATOM   2425  HD3 PRO A 148     -37.082  14.383  14.623  1.00 95.09           H  
ATOM   2426  N   GLU A 149     -36.202  10.748  17.555  1.00 95.40           N  
ATOM   2427  H   GLU A 149     -37.070  11.067  17.147  1.00 95.40           H  
ATOM   2428  CA  GLU A 149     -36.206   9.391  18.100  1.00 95.40           C  
ATOM   2429  HA  GLU A 149     -35.942   9.427  19.157  1.00 95.40           H  
ATOM   2430  C   GLU A 149     -35.171   8.502  17.390  1.00 95.40           C  
ATOM   2431  CB  GLU A 149     -37.615   8.778  17.963  1.00 95.40           C  
ATOM   2432  HB2 GLU A 149     -37.567   7.764  18.359  1.00 95.40           H  
ATOM   2433  HB3 GLU A 149     -37.880   8.697  16.909  1.00 95.40           H  
ATOM   2434  O   GLU A 149     -34.387   7.810  18.041  1.00 95.40           O  
ATOM   2435  CG  GLU A 149     -38.740   9.515  18.721  1.00 95.40           C  
ATOM   2436  HG2 GLU A 149     -38.408   9.689  19.745  1.00 95.40           H  
ATOM   2437  HG3 GLU A 149     -39.598   8.846  18.767  1.00 95.40           H  
ATOM   2438  CD  GLU A 149     -39.207  10.846  18.093  1.00 95.40           C  
ATOM   2439  OE1 GLU A 149     -39.884  11.619  18.805  1.00 95.40           O  
ATOM   2440  OE2 GLU A 149     -38.876  11.120  16.913  1.00 95.40           O  
ATOM   2441  N   ASP A 150     -35.086   8.566  16.054  1.00 96.68           N  
ATOM   2442  H   ASP A 150     -35.773   9.117  15.559  1.00 96.68           H  
ATOM   2443  CA  ASP A 150     -34.068   7.823  15.297  1.00 96.68           C  
ATOM   2444  HA  ASP A 150     -34.169   6.758  15.509  1.00 96.68           H  
ATOM   2445  C   ASP A 150     -32.646   8.261  15.662  1.00 96.68           C  
ATOM   2446  CB  ASP A 150     -34.194   8.054  13.785  1.00 96.68           C  
ATOM   2447  HB2 ASP A 150     -33.338   7.589  13.297  1.00 96.68           H  
ATOM   2448  HB3 ASP A 150     -34.135   9.123  13.581  1.00 96.68           H  
ATOM   2449  O   ASP A 150     -31.714   7.451  15.660  1.00 96.68           O  
ATOM   2450  CG  ASP A 150     -35.441   7.480  13.132  1.00 96.68           C  
ATOM   2451  OD1 ASP A 150     -35.840   6.358  13.493  1.00 96.68           O  
ATOM   2452  OD2 ASP A 150     -35.919   8.173  12.199  1.00 96.68           O  
ATOM   2453  N   ASN A 151     -32.444   9.559  15.895  1.00 97.20           N  
ATOM   2454  H   ASN A 151     -33.249  10.168  15.900  1.00 97.20           H  
ATOM   2455  CA  ASN A 151     -31.137  10.101  16.245  1.00 97.20           C  
ATOM   2456  HA  ASN A 151     -30.388   9.675  15.577  1.00 97.20           H  
ATOM   2457  C   ASN A 151     -30.732   9.680  17.660  1.00 97.20           C  
ATOM   2458  CB  ASN A 151     -31.132  11.622  16.055  1.00 97.20           C  
ATOM   2459  HB2 ASN A 151     -31.958  12.050  16.623  1.00 97.20           H  
ATOM   2460  HB3 ASN A 151     -30.203  12.031  16.451  1.00 97.20           H  
ATOM   2461  O   ASN A 151     -29.579   9.297  17.846  1.00 97.20           O  
ATOM   2462  CG  ASN A 151     -31.246  12.046  14.600  1.00 97.20           C  
ATOM   2463  ND2 ASN A 151     -31.722  13.248  14.377  1.00 97.20           N  
ATOM   2464 HD21 ASN A 151     -32.098  13.757  15.164  1.00 97.20           H  
ATOM   2465 HD22 ASN A 151     -32.032  13.452  13.438  1.00 97.20           H  
ATOM   2466  OD1 ASN A 151     -30.895  11.337  13.658  1.00 97.20           O  
ATOM   2467  N   GLU A 152     -31.667   9.661  18.612  1.00 96.38           N  
ATOM   2468  H   GLU A 152     -32.593  10.005  18.402  1.00 96.38           H  
ATOM   2469  CA  GLU A 152     -31.434   9.146  19.964  1.00 96.38           C  
ATOM   2470  HA  GLU A 152     -30.619   9.708  20.421  1.00 96.38           H  
ATOM   2471  C   GLU A 152     -31.019   7.667  19.932  1.00 96.38           C  
ATOM   2472  CB  GLU A 152     -32.698   9.365  20.810  1.00 96.38           C  
ATOM   2473  HB2 GLU A 152     -32.978  10.416  20.748  1.00 96.38           H  
ATOM   2474  HB3 GLU A 152     -33.510   8.760  20.408  1.00 96.38           H  
ATOM   2475  O   GLU A 152     -30.012   7.297  20.534  1.00 96.38           O  
ATOM   2476  CG  GLU A 152     -32.470   9.004  22.286  1.00 96.38           C  
ATOM   2477  HG2 GLU A 152     -31.621   9.579  22.655  1.00 96.38           H  
ATOM   2478  HG3 GLU A 152     -32.217   7.946  22.357  1.00 96.38           H  
ATOM   2479  CD  GLU A 152     -33.694   9.277  23.175  1.00 96.38           C  
ATOM   2480  OE1 GLU A 152     -33.515   9.226  24.412  1.00 96.38           O  
ATOM   2481  OE2 GLU A 152     -34.795   9.504  22.625  1.00 96.38           O  
ATOM   2482  N   GLN A 153     -31.699   6.830  19.138  1.00 97.65           N  
ATOM   2483  H   GLN A 153     -32.536   7.175  18.691  1.00 97.65           H  
ATOM   2484  CA  GLN A 153     -31.327   5.417  18.978  1.00 97.65           C  
ATOM   2485  HA  GLN A 153     -31.272   4.961  19.967  1.00 97.65           H  
ATOM   2486  C   GLN A 153     -29.940   5.236  18.342  1.00 97.65           C  
ATOM   2487  CB  GLN A 153     -32.390   4.680  18.145  1.00 97.65           C  
ATOM   2488  HB2 GLN A 153     -32.529   5.196  17.195  1.00 97.65           H  
ATOM   2489  HB3 GLN A 153     -32.033   3.673  17.932  1.00 97.65           H  
ATOM   2490  O   GLN A 153     -29.146   4.404  18.786  1.00 97.65           O  
ATOM   2491  CG  GLN A 153     -33.748   4.571  18.853  1.00 97.65           C  
ATOM   2492  HG2 GLN A 153     -34.440   4.013  18.221  1.00 97.65           H  
ATOM   2493  HG3 GLN A 153     -34.166   5.568  18.997  1.00 97.65           H  
ATOM   2494  CD  GLN A 153     -33.667   3.879  20.209  1.00 97.65           C  
ATOM   2495  NE2 GLN A 153     -34.427   4.327  21.182  1.00 97.65           N  
ATOM   2496 HE21 GLN A 153     -34.301   3.904  22.091  1.00 97.65           H  
ATOM   2497 HE22 GLN A 153     -34.989   5.156  21.050  1.00 97.65           H  
ATOM   2498  OE1 GLN A 153     -32.915   2.940  20.419  1.00 97.65           O  
ATOM   2499  N   LYS A 154     -29.605   6.032  17.319  1.00 98.08           N  
ATOM   2500  H   LYS A 154     -30.302   6.685  16.991  1.00 98.08           H  
ATOM   2501  CA  LYS A 154     -28.267   6.020  16.697  1.00 98.08           C  
ATOM   2502  HA  LYS A 154     -28.018   5.002  16.398  1.00 98.08           H  
ATOM   2503  C   LYS A 154     -27.177   6.462  17.676  1.00 98.08           C  
ATOM   2504  CB  LYS A 154     -28.258   6.935  15.469  1.00 98.08           C  
ATOM   2505  HB2 LYS A 154     -27.228   7.127  15.168  1.00 98.08           H  
ATOM   2506  HB3 LYS A 154     -28.712   7.884  15.758  1.00 98.08           H  
ATOM   2507  O   LYS A 154     -26.092   5.882  17.668  1.00 98.08           O  
ATOM   2508  CG  LYS A 154     -29.014   6.346  14.273  1.00 98.08           C  
ATOM   2509  HG2 LYS A 154     -29.950   5.902  14.611  1.00 98.08           H  
ATOM   2510  HG3 LYS A 154     -28.412   5.567  13.804  1.00 98.08           H  
ATOM   2511  CD  LYS A 154     -29.319   7.458  13.261  1.00 98.08           C  
ATOM   2512  HD2 LYS A 154     -29.800   8.278  13.793  1.00 98.08           H  
ATOM   2513  HD3 LYS A 154     -28.398   7.824  12.808  1.00 98.08           H  
ATOM   2514  CE  LYS A 154     -30.271   6.941  12.183  1.00 98.08           C  
ATOM   2515  HE2 LYS A 154     -29.702   6.461  11.387  1.00 98.08           H  
ATOM   2516  HE3 LYS A 154     -30.916   6.191  12.641  1.00 98.08           H  
ATOM   2517  NZ  LYS A 154     -31.119   8.037  11.663  1.00 98.08           N  
ATOM   2518  HZ1 LYS A 154     -30.601   8.773  11.204  1.00 98.08           H  
ATOM   2519  HZ2 LYS A 154     -31.831   7.690  11.037  1.00 98.08           H  
ATOM   2520  HZ3 LYS A 154     -31.600   8.477  12.435  1.00 98.08           H  
ATOM   2521  N   GLN A 155     -27.447   7.468  18.506  1.00 97.92           N  
ATOM   2522  H   GLN A 155     -28.355   7.908  18.456  1.00 97.92           H  
ATOM   2523  CA  GLN A 155     -26.514   7.930  19.534  1.00 97.92           C  
ATOM   2524  HA  GLN A 155     -25.537   8.089  19.078  1.00 97.92           H  
ATOM   2525  C   GLN A 155     -26.330   6.874  20.620  1.00 97.92           C  
ATOM   2526  CB  GLN A 155     -26.990   9.257  20.139  1.00 97.92           C  
ATOM   2527  HB2 GLN A 155     -26.423   9.464  21.047  1.00 97.92           H  
ATOM   2528  HB3 GLN A 155     -28.047   9.188  20.397  1.00 97.92           H  
ATOM   2529  O   GLN A 155     -25.192   6.529  20.930  1.00 97.92           O  
ATOM   2530  CG  GLN A 155     -26.761  10.405  19.153  1.00 97.92           C  
ATOM   2531  HG2 GLN A 155     -25.694  10.494  18.947  1.00 97.92           H  
ATOM   2532  HG3 GLN A 155     -27.272  10.179  18.217  1.00 97.92           H  
ATOM   2533  CD  GLN A 155     -27.278  11.748  19.645  1.00 97.92           C  
ATOM   2534  NE2 GLN A 155     -26.795  12.836  19.082  1.00 97.92           N  
ATOM   2535 HE21 GLN A 155     -27.162  13.703  19.448  1.00 97.92           H  
ATOM   2536 HE22 GLN A 155     -26.066  12.778  18.386  1.00 97.92           H  
ATOM   2537  OE1 GLN A 155     -28.119  11.866  20.516  1.00 97.92           O  
ATOM   2538  N   LEU A 156     -27.421   6.284  21.113  1.00 98.04           N  
ATOM   2539  H   LEU A 156     -28.328   6.636  20.839  1.00 98.04           H  
ATOM   2540  CA  LEU A 156     -27.381   5.191  22.079  1.00 98.04           C  
ATOM   2541  HA  LEU A 156     -26.893   5.561  22.981  1.00 98.04           H  
ATOM   2542  C   LEU A 156     -26.561   4.005  21.553  1.00 98.04           C  
ATOM   2543  CB  LEU A 156     -28.825   4.782  22.416  1.00 98.04           C  
ATOM   2544  HB2 LEU A 156     -29.315   4.437  21.505  1.00 98.04           H  
ATOM   2545  HB3 LEU A 156     -29.366   5.659  22.771  1.00 98.04           H  
ATOM   2546  O   LEU A 156     -25.721   3.471  22.276  1.00 98.04           O  
ATOM   2547  CG  LEU A 156     -28.928   3.674  23.478  1.00 98.04           C  
ATOM   2548  HG  LEU A 156     -28.397   2.786  23.132  1.00 98.04           H  
ATOM   2549  CD1 LEU A 156     -28.342   4.111  24.824  1.00 98.04           C  
ATOM   2550 HD11 LEU A 156     -28.538   3.348  25.578  1.00 98.04           H  
ATOM   2551 HD12 LEU A 156     -28.801   5.048  25.139  1.00 98.04           H  
ATOM   2552 HD13 LEU A 156     -27.263   4.245  24.738  1.00 98.04           H  
ATOM   2553  CD2 LEU A 156     -30.393   3.294  23.686  1.00 98.04           C  
ATOM   2554 HD21 LEU A 156     -30.471   2.485  24.412  1.00 98.04           H  
ATOM   2555 HD22 LEU A 156     -30.955   4.157  24.042  1.00 98.04           H  
ATOM   2556 HD23 LEU A 156     -30.823   2.961  22.741  1.00 98.04           H  
ATOM   2557  N   PHE A 157     -26.735   3.642  20.278  1.00 98.45           N  
ATOM   2558  H   PHE A 157     -27.487   4.071  19.757  1.00 98.45           H  
ATOM   2559  CA  PHE A 157     -25.922   2.613  19.632  1.00 98.45           C  
ATOM   2560  HA  PHE A 157     -26.053   1.681  20.183  1.00 98.45           H  
ATOM   2561  C   PHE A 157     -24.426   2.957  19.667  1.00 98.45           C  
ATOM   2562  CB  PHE A 157     -26.401   2.395  18.189  1.00 98.45           C  
ATOM   2563  HB2 PHE A 157     -26.409   3.348  17.660  1.00 98.45           H  
ATOM   2564  HB3 PHE A 157     -27.427   2.027  18.211  1.00 98.45           H  
ATOM   2565  O   PHE A 157     -23.616   2.105  20.028  1.00 98.45           O  
ATOM   2566  CG  PHE A 157     -25.540   1.416  17.412  1.00 98.45           C  
ATOM   2567  CD1 PHE A 157     -24.465   1.881  16.628  1.00 98.45           C  
ATOM   2568  HD1 PHE A 157     -24.270   2.941  16.559  1.00 98.45           H  
ATOM   2569  CD2 PHE A 157     -25.777   0.034  17.518  1.00 98.45           C  
ATOM   2570  HD2 PHE A 157     -26.590  -0.327  18.131  1.00 98.45           H  
ATOM   2571  CE1 PHE A 157     -23.632   0.966  15.959  1.00 98.45           C  
ATOM   2572  HE1 PHE A 157     -22.799   1.325  15.372  1.00 98.45           H  
ATOM   2573  CE2 PHE A 157     -24.940  -0.880  16.853  1.00 98.45           C  
ATOM   2574  HE2 PHE A 157     -25.109  -1.940  16.967  1.00 98.45           H  
ATOM   2575  CZ  PHE A 157     -23.865  -0.415  16.077  1.00 98.45           C  
ATOM   2576  HZ  PHE A 157     -23.205  -1.120  15.593  1.00 98.45           H  
ATOM   2577  N   VAL A 158     -24.036   4.187  19.318  1.00 98.48           N  
ATOM   2578  H   VAL A 158     -24.744   4.863  19.070  1.00 98.48           H  
ATOM   2579  CA  VAL A 158     -22.625   4.612  19.367  1.00 98.48           C  
ATOM   2580  HA  VAL A 158     -22.027   3.905  18.792  1.00 98.48           H  
ATOM   2581  C   VAL A 158     -22.086   4.574  20.799  1.00 98.48           C  
ATOM   2582  CB  VAL A 158     -22.451   6.009  18.740  1.00 98.48           C  
ATOM   2583  HB  VAL A 158     -23.187   6.689  19.168  1.00 98.48           H  
ATOM   2584  O   VAL A 158     -20.987   4.069  21.025  1.00 98.48           O  
ATOM   2585  CG1 VAL A 158     -21.053   6.598  18.974  1.00 98.48           C  
ATOM   2586 HG11 VAL A 158     -20.920   6.819  20.033  1.00 98.48           H  
ATOM   2587 HG12 VAL A 158     -20.287   5.893  18.649  1.00 98.48           H  
ATOM   2588 HG13 VAL A 158     -20.942   7.533  18.426  1.00 98.48           H  
ATOM   2589  CG2 VAL A 158     -22.670   5.951  17.223  1.00 98.48           C  
ATOM   2590 HG21 VAL A 158     -21.902   5.332  16.759  1.00 98.48           H  
ATOM   2591 HG22 VAL A 158     -22.627   6.958  16.808  1.00 98.48           H  
ATOM   2592 HG23 VAL A 158     -23.650   5.529  17.001  1.00 98.48           H  
ATOM   2593  N   GLU A 159     -22.858   5.057  21.770  1.00 98.11           N  
ATOM   2594  H   GLU A 159     -23.748   5.462  21.518  1.00 98.11           H  
ATOM   2595  CA  GLU A 159     -22.471   5.098  23.182  1.00 98.11           C  
ATOM   2596  HA  GLU A 159     -21.516   5.615  23.272  1.00 98.11           H  
ATOM   2597  C   GLU A 159     -22.252   3.695  23.770  1.00 98.11           C  
ATOM   2598  CB  GLU A 159     -23.530   5.890  23.968  1.00 98.11           C  
ATOM   2599  HB2 GLU A 159     -24.522   5.514  23.717  1.00 98.11           H  
ATOM   2600  HB3 GLU A 159     -23.381   5.726  25.036  1.00 98.11           H  
ATOM   2601  O   GLU A 159     -21.242   3.455  24.433  1.00 98.11           O  
ATOM   2602  CG  GLU A 159     -23.476   7.403  23.673  1.00 98.11           C  
ATOM   2603  HG2 GLU A 159     -24.312   7.888  24.177  1.00 98.11           H  
ATOM   2604  HG3 GLU A 159     -23.583   7.570  22.601  1.00 98.11           H  
ATOM   2605  CD  GLU A 159     -22.165   8.034  24.158  1.00 98.11           C  
ATOM   2606  OE1 GLU A 159     -21.487   8.793  23.428  1.00 98.11           O  
ATOM   2607  OE2 GLU A 159     -21.711   7.687  25.269  1.00 98.11           O  
ATOM   2608  N   GLN A 160     -23.131   2.740  23.454  1.00 98.39           N  
ATOM   2609  H   GLN A 160     -23.941   3.003  22.913  1.00 98.39           H  
ATOM   2610  CA  GLN A 160     -23.013   1.343  23.893  1.00 98.39           C  
ATOM   2611  HA  GLN A 160     -22.855   1.320  24.971  1.00 98.39           H  
ATOM   2612  C   GLN A 160     -21.828   0.601  23.251  1.00 98.39           C  
ATOM   2613  CB  GLN A 160     -24.325   0.615  23.568  1.00 98.39           C  
ATOM   2614  HB2 GLN A 160     -24.591   0.807  22.528  1.00 98.39           H  
ATOM   2615  HB3 GLN A 160     -24.178  -0.459  23.689  1.00 98.39           H  
ATOM   2616  O   GLN A 160     -21.290  -0.340  23.837  1.00 98.39           O  
ATOM   2617  CG  GLN A 160     -25.474   1.049  24.492  1.00 98.39           C  
ATOM   2618  HG2 GLN A 160     -25.587   2.133  24.474  1.00 98.39           H  
ATOM   2619  HG3 GLN A 160     -25.233   0.755  25.513  1.00 98.39           H  
ATOM   2620  CD  GLN A 160     -26.811   0.424  24.104  1.00 98.39           C  
ATOM   2621  NE2 GLN A 160     -27.808   0.511  24.956  1.00 98.39           N  
ATOM   2622 HE21 GLN A 160     -28.686   0.122  24.642  1.00 98.39           H  
ATOM   2623 HE22 GLN A 160     -27.705   1.016  25.825  1.00 98.39           H  
ATOM   2624  OE1 GLN A 160     -26.993  -0.156  23.045  1.00 98.39           O  
ATOM   2625  N   HIS A 161     -21.389   1.028  22.065  1.00 98.53           N  
ATOM   2626  H   HIS A 161     -21.876   1.800  21.634  1.00 98.53           H  
ATOM   2627  CA  HIS A 161     -20.373   0.328  21.276  1.00 98.53           C  
ATOM   2628  HA  HIS A 161     -20.125  -0.604  21.784  1.00 98.53           H  
ATOM   2629  C   HIS A 161     -19.040   1.078  21.169  1.00 98.53           C  
ATOM   2630  CB  HIS A 161     -20.953  -0.089  19.919  1.00 98.53           C  
ATOM   2631  HB2 HIS A 161     -20.183  -0.602  19.341  1.00 98.53           H  
ATOM   2632  HB3 HIS A 161     -21.255   0.799  19.365  1.00 98.53           H  
ATOM   2633  O   HIS A 161     -18.244   0.773  20.288  1.00 98.53           O  
ATOM   2634  CG  HIS A 161     -22.129  -1.022  20.048  1.00 98.53           C  
ATOM   2635  CD2 HIS A 161     -22.096  -2.377  20.228  1.00 98.53           C  
ATOM   2636  HD2 HIS A 161     -21.204  -2.981  20.305  1.00 98.53           H  
ATOM   2637  ND1 HIS A 161     -23.448  -0.651  20.063  1.00 98.53           N  
ATOM   2638  HD1 HIS A 161     -23.778   0.303  20.013  1.00 98.53           H  
ATOM   2639  CE1 HIS A 161     -24.198  -1.747  20.244  1.00 98.53           C  
ATOM   2640  HE1 HIS A 161     -25.275  -1.754  20.334  1.00 98.53           H  
ATOM   2641  NE2 HIS A 161     -23.415  -2.834  20.329  1.00 98.53           N  
ATOM   2642  N   LYS A 162     -18.727   2.016  22.077  1.00 98.14           N  
ATOM   2643  H   LYS A 162     -19.447   2.297  22.727  1.00 98.14           H  
ATOM   2644  CA  LYS A 162     -17.437   2.747  22.067  1.00 98.14           C  
ATOM   2645  HA  LYS A 162     -17.390   3.350  21.160  1.00 98.14           H  
ATOM   2646  C   LYS A 162     -16.202   1.839  22.019  1.00 98.14           C  
ATOM   2647  CB  LYS A 162     -17.341   3.679  23.283  1.00 98.14           C  
ATOM   2648  HB2 LYS A 162     -16.310   4.020  23.385  1.00 98.14           H  
ATOM   2649  HB3 LYS A 162     -17.620   3.141  24.189  1.00 98.14           H  
ATOM   2650  O   LYS A 162     -15.218   2.189  21.372  1.00 98.14           O  
ATOM   2651  CG  LYS A 162     -18.233   4.910  23.106  1.00 98.14           C  
ATOM   2652  HG2 LYS A 162     -17.949   5.425  22.189  1.00 98.14           H  
ATOM   2653  HG3 LYS A 162     -19.273   4.596  23.023  1.00 98.14           H  
ATOM   2654  CD  LYS A 162     -18.092   5.874  24.289  1.00 98.14           C  
ATOM   2655  HD2 LYS A 162     -18.453   5.385  25.194  1.00 98.14           H  
ATOM   2656  HD3 LYS A 162     -17.050   6.170  24.414  1.00 98.14           H  
ATOM   2657  CE  LYS A 162     -18.949   7.096  23.972  1.00 98.14           C  
ATOM   2658  HE2 LYS A 162     -18.531   7.639  23.124  1.00 98.14           H  
ATOM   2659  HE3 LYS A 162     -19.935   6.744  23.668  1.00 98.14           H  
ATOM   2660  NZ  LYS A 162     -19.142   8.000  25.123  1.00 98.14           N  
ATOM   2661  HZ1 LYS A 162     -18.329   8.539  25.386  1.00 98.14           H  
ATOM   2662  HZ2 LYS A 162     -19.924   8.589  24.876  1.00 98.14           H  
ATOM   2663  HZ3 LYS A 162     -19.557   7.492  25.891  1.00 98.14           H  
ATOM   2664  N   HIS A 163     -16.272   0.660  22.640  1.00 98.01           N  
ATOM   2665  H   HIS A 163     -17.133   0.432  23.116  1.00 98.01           H  
ATOM   2666  CA  HIS A 163     -15.212  -0.355  22.613  1.00 98.01           C  
ATOM   2667  HA  HIS A 163     -14.301   0.088  23.015  1.00 98.01           H  
ATOM   2668  C   HIS A 163     -14.873  -0.851  21.193  1.00 98.01           C  
ATOM   2669  CB  HIS A 163     -15.611  -1.523  23.527  1.00 98.01           C  
ATOM   2670  HB2 HIS A 163     -15.795  -1.147  24.533  1.00 98.01           H  
ATOM   2671  HB3 HIS A 163     -14.771  -2.216  23.586  1.00 98.01           H  
ATOM   2672  O   HIS A 163     -13.762  -1.321  20.963  1.00 98.01           O  
ATOM   2673  CG  HIS A 163     -16.828  -2.286  23.059  1.00 98.01           C  
ATOM   2674  CD2 HIS A 163     -16.825  -3.457  22.347  1.00 98.01           C  
ATOM   2675  HD2 HIS A 163     -15.949  -4.001  22.025  1.00 98.01           H  
ATOM   2676  ND1 HIS A 163     -18.149  -1.954  23.286  1.00 98.01           N  
ATOM   2677  HD1 HIS A 163     -18.506  -1.240  23.905  1.00 98.01           H  
ATOM   2678  CE1 HIS A 163     -18.917  -2.893  22.713  1.00 98.01           C  
ATOM   2679  HE1 HIS A 163     -19.995  -2.924  22.764  1.00 98.01           H  
ATOM   2680  NE2 HIS A 163     -18.158  -3.823  22.122  1.00 98.01           N  
ATOM   2681  N   TYR A 164     -15.765  -0.681  20.209  1.00 98.72           N  
ATOM   2682  H   TYR A 164     -16.671  -0.287  20.419  1.00 98.72           H  
ATOM   2683  CA  TYR A 164     -15.469  -0.996  18.809  1.00 98.72           C  
ATOM   2684  HA  TYR A 164     -15.167  -2.041  18.739  1.00 98.72           H  
ATOM   2685  C   TYR A 164     -14.300  -0.184  18.250  1.00 98.72           C  
ATOM   2686  CB  TYR A 164     -16.709  -0.783  17.927  1.00 98.72           C  
ATOM   2687  HB2 TYR A 164     -16.373  -0.747  16.891  1.00 98.72           H  
ATOM   2688  HB3 TYR A 164     -17.141   0.196  18.138  1.00 98.72           H  
ATOM   2689  O   TYR A 164     -13.645  -0.661  17.329  1.00 98.72           O  
ATOM   2690  CG  TYR A 164     -17.801  -1.839  17.996  1.00 98.72           C  
ATOM   2691  CD1 TYR A 164     -17.752  -2.906  18.917  1.00 98.72           C  
ATOM   2692  HD1 TYR A 164     -16.940  -3.011  19.621  1.00 98.72           H  
ATOM   2693  CD2 TYR A 164     -18.873  -1.766  17.086  1.00 98.72           C  
ATOM   2694  HD2 TYR A 164     -18.918  -0.945  16.386  1.00 98.72           H  
ATOM   2695  CE1 TYR A 164     -18.769  -3.872  18.945  1.00 98.72           C  
ATOM   2696  HE1 TYR A 164     -18.714  -4.666  19.675  1.00 98.72           H  
ATOM   2697  CE2 TYR A 164     -19.890  -2.739  17.100  1.00 98.72           C  
ATOM   2698  HE2 TYR A 164     -20.732  -2.666  16.427  1.00 98.72           H  
ATOM   2699  OH  TYR A 164     -20.827  -4.721  18.080  1.00 98.72           O  
ATOM   2700  HH  TYR A 164     -20.839  -5.174  18.927  1.00 98.72           H  
ATOM   2701  CZ  TYR A 164     -19.843  -3.787  18.042  1.00 98.72           C  
ATOM   2702  N   LEU A 165     -13.992   1.001  18.792  1.00 98.47           N  
ATOM   2703  H   LEU A 165     -14.532   1.334  19.578  1.00 98.47           H  
ATOM   2704  CA  LEU A 165     -12.774   1.725  18.416  1.00 98.47           C  
ATOM   2705  HA  LEU A 165     -12.798   1.955  17.351  1.00 98.47           H  
ATOM   2706  C   LEU A 165     -11.519   0.876  18.669  1.00 98.47           C  
ATOM   2707  CB  LEU A 165     -12.664   3.025  19.225  1.00 98.47           C  
ATOM   2708  HB2 LEU A 165     -11.687   3.462  19.020  1.00 98.47           H  
ATOM   2709  HB3 LEU A 165     -12.689   2.769  20.284  1.00 98.47           H  
ATOM   2710  O   LEU A 165     -10.665   0.770  17.789  1.00 98.47           O  
ATOM   2711  CG  LEU A 165     -13.722   4.103  18.956  1.00 98.47           C  
ATOM   2712  HG  LEU A 165     -14.724   3.690  19.067  1.00 98.47           H  
ATOM   2713  CD1 LEU A 165     -13.514   5.200  19.997  1.00 98.47           C  
ATOM   2714 HD11 LEU A 165     -12.453   5.431  20.083  1.00 98.47           H  
ATOM   2715 HD12 LEU A 165     -13.869   4.852  20.967  1.00 98.47           H  
ATOM   2716 HD13 LEU A 165     -14.035   6.117  19.722  1.00 98.47           H  
ATOM   2717  CD2 LEU A 165     -13.588   4.735  17.569  1.00 98.47           C  
ATOM   2718 HD21 LEU A 165     -12.625   5.241  17.496  1.00 98.47           H  
ATOM   2719 HD22 LEU A 165     -14.387   5.463  17.423  1.00 98.47           H  
ATOM   2720 HD23 LEU A 165     -13.666   3.965  16.802  1.00 98.47           H  
ATOM   2721  N   ASP A 166     -11.439   0.235  19.838  1.00 98.32           N  
ATOM   2722  H   ASP A 166     -12.228   0.276  20.467  1.00 98.32           H  
ATOM   2723  CA  ASP A 166     -10.309  -0.609  20.224  1.00 98.32           C  
ATOM   2724  HA  ASP A 166      -9.383  -0.061  20.050  1.00 98.32           H  
ATOM   2725  C   ASP A 166     -10.229  -1.865  19.350  1.00 98.32           C  
ATOM   2726  CB  ASP A 166     -10.403  -0.958  21.723  1.00 98.32           C  
ATOM   2727  HB2 ASP A 166      -9.701  -1.765  21.935  1.00 98.32           H  
ATOM   2728  HB3 ASP A 166     -11.404  -1.315  21.965  1.00 98.32           H  
ATOM   2729  O   ASP A 166      -9.162  -2.167  18.815  1.00 98.32           O  
ATOM   2730  CG  ASP A 166     -10.036   0.221  22.626  1.00 98.32           C  
ATOM   2731  OD1 ASP A 166      -9.104   0.972  22.262  1.00 98.32           O  
ATOM   2732  OD2 ASP A 166     -10.563   0.375  23.745  1.00 98.32           O  
ATOM   2733  N   GLU A 167     -11.364  -2.530  19.113  1.00 98.62           N  
ATOM   2734  H   GLU A 167     -12.193  -2.247  19.614  1.00 98.62           H  
ATOM   2735  CA  GLU A 167     -11.434  -3.706  18.233  1.00 98.62           C  
ATOM   2736  HA  GLU A 167     -10.753  -4.472  18.605  1.00 98.62           H  
ATOM   2737  C   GLU A 167     -11.009  -3.374  16.790  1.00 98.62           C  
ATOM   2738  CB  GLU A 167     -12.864  -4.277  18.220  1.00 98.62           C  
ATOM   2739  HB2 GLU A 167     -12.890  -5.100  17.506  1.00 98.62           H  
ATOM   2740  HB3 GLU A 167     -13.552  -3.506  17.871  1.00 98.62           H  
ATOM   2741  O   GLU A 167     -10.297  -4.143  16.144  1.00 98.62           O  
ATOM   2742  CG  GLU A 167     -13.347  -4.801  19.584  1.00 98.62           C  
ATOM   2743  HG2 GLU A 167     -12.635  -5.546  19.941  1.00 98.62           H  
ATOM   2744  HG3 GLU A 167     -13.360  -3.974  20.294  1.00 98.62           H  
ATOM   2745  CD  GLU A 167     -14.751  -5.436  19.542  1.00 98.62           C  
ATOM   2746  OE1 GLU A 167     -15.263  -5.813  20.611  1.00 98.62           O  
ATOM   2747  OE2 GLU A 167     -15.360  -5.556  18.447  1.00 98.62           O  
ATOM   2748  N   ILE A 168     -11.401  -2.207  16.266  1.00 98.65           N  
ATOM   2749  H   ILE A 168     -11.994  -1.610  16.825  1.00 98.65           H  
ATOM   2750  CA  ILE A 168     -11.004  -1.765  14.921  1.00 98.65           C  
ATOM   2751  HA  ILE A 168     -11.213  -2.571  14.218  1.00 98.65           H  
ATOM   2752  C   ILE A 168      -9.496  -1.498  14.857  1.00 98.65           C  
ATOM   2753  CB  ILE A 168     -11.820  -0.525  14.495  1.00 98.65           C  
ATOM   2754  HB  ILE A 168     -11.754   0.220  15.288  1.00 98.65           H  
ATOM   2755  O   ILE A 168      -8.844  -1.883  13.883  1.00 98.65           O  
ATOM   2756  CG1 ILE A 168     -13.302  -0.903  14.276  1.00 98.65           C  
ATOM   2757 HG12 ILE A 168     -13.631  -1.605  15.041  1.00 98.65           H  
ATOM   2758 HG13 ILE A 168     -13.406  -1.412  13.317  1.00 98.65           H  
ATOM   2759  CG2 ILE A 168     -11.260   0.092  13.197  1.00 98.65           C  
ATOM   2760 HG21 ILE A 168     -11.916   0.884  12.835  1.00 98.65           H  
ATOM   2761 HG22 ILE A 168     -10.281   0.532  13.385  1.00 98.65           H  
ATOM   2762 HG23 ILE A 168     -11.170  -0.676  12.429  1.00 98.65           H  
ATOM   2763  CD1 ILE A 168     -14.233   0.316  14.320  1.00 98.65           C  
ATOM   2764 HD11 ILE A 168     -14.074   0.930  13.434  1.00 98.65           H  
ATOM   2765 HD12 ILE A 168     -15.272  -0.015  14.341  1.00 98.65           H  
ATOM   2766 HD13 ILE A 168     -14.040   0.912  15.212  1.00 98.65           H  
ATOM   2767  N   ILE A 169      -8.921  -0.856  15.879  1.00 98.46           N  
ATOM   2768  H   ILE A 169      -9.498  -0.587  16.663  1.00 98.46           H  
ATOM   2769  CA  ILE A 169      -7.474  -0.615  15.950  1.00 98.46           C  
ATOM   2770  HA  ILE A 169      -7.158  -0.145  15.019  1.00 98.46           H  
ATOM   2771  C   ILE A 169      -6.697  -1.929  16.034  1.00 98.46           C  
ATOM   2772  CB  ILE A 169      -7.148   0.333  17.124  1.00 98.46           C  
ATOM   2773  HB  ILE A 169      -7.678  -0.019  18.008  1.00 98.46           H  
ATOM   2774  O   ILE A 169      -5.652  -2.056  15.391  1.00 98.46           O  
ATOM   2775  CG1 ILE A 169      -7.642   1.764  16.823  1.00 98.46           C  
ATOM   2776 HG12 ILE A 169      -7.527   2.360  17.728  1.00 98.46           H  
ATOM   2777 HG13 ILE A 169      -8.706   1.742  16.587  1.00 98.46           H  
ATOM   2778  CG2 ILE A 169      -5.646   0.352  17.471  1.00 98.46           C  
ATOM   2779 HG21 ILE A 169      -5.447   1.144  18.194  1.00 98.46           H  
ATOM   2780 HG22 ILE A 169      -5.048   0.512  16.574  1.00 98.46           H  
ATOM   2781 HG23 ILE A 169      -5.363  -0.597  17.926  1.00 98.46           H  
ATOM   2782  CD1 ILE A 169      -6.931   2.503  15.683  1.00 98.46           C  
ATOM   2783 HD11 ILE A 169      -7.072   1.984  14.735  1.00 98.46           H  
ATOM   2784 HD12 ILE A 169      -7.366   3.499  15.598  1.00 98.46           H  
ATOM   2785 HD13 ILE A 169      -5.867   2.610  15.895  1.00 98.46           H  
ATOM   2786  N   GLU A 170      -7.212  -2.918  16.760  1.00 98.49           N  
ATOM   2787  H   GLU A 170      -8.045  -2.746  17.305  1.00 98.49           H  
ATOM   2788  CA  GLU A 170      -6.638  -4.260  16.808  1.00 98.49           C  
ATOM   2789  HA  GLU A 170      -5.596  -4.178  17.118  1.00 98.49           H  
ATOM   2790  C   GLU A 170      -6.644  -4.922  15.423  1.00 98.49           C  
ATOM   2791  CB  GLU A 170      -7.366  -5.079  17.876  1.00 98.49           C  
ATOM   2792  HB2 GLU A 170      -8.414  -5.204  17.604  1.00 98.49           H  
ATOM   2793  HB3 GLU A 170      -7.311  -4.524  18.813  1.00 98.49           H  
ATOM   2794  O   GLU A 170      -5.585  -5.335  14.947  1.00 98.49           O  
ATOM   2795  CG  GLU A 170      -6.723  -6.456  18.081  1.00 98.49           C  
ATOM   2796  HG2 GLU A 170      -5.640  -6.333  18.091  1.00 98.49           H  
ATOM   2797  HG3 GLU A 170      -6.984  -7.101  17.243  1.00 98.49           H  
ATOM   2798  CD  GLU A 170      -7.172  -7.100  19.401  1.00 98.49           C  
ATOM   2799  OE1 GLU A 170      -6.327  -7.798  20.006  1.00 98.49           O  
ATOM   2800  OE2 GLU A 170      -8.318  -6.835  19.828  1.00 98.49           O  
ATOM   2801  N   GLN A 171      -7.767  -4.891  14.696  1.00 98.46           N  
ATOM   2802  H   GLN A 171      -8.612  -4.557  15.138  1.00 98.46           H  
ATOM   2803  CA  GLN A 171      -7.833  -5.426  13.328  1.00 98.46           C  
ATOM   2804  HA  GLN A 171      -7.525  -6.471  13.356  1.00 98.46           H  
ATOM   2805  C   GLN A 171      -6.883  -4.709  12.358  1.00 98.46           C  
ATOM   2806  CB  GLN A 171      -9.268  -5.352  12.789  1.00 98.46           C  
ATOM   2807  HB2 GLN A 171      -9.662  -4.342  12.893  1.00 98.46           H  
ATOM   2808  HB3 GLN A 171      -9.252  -5.615  11.731  1.00 98.46           H  
ATOM   2809  O   GLN A 171      -6.228  -5.349  11.529  1.00 98.46           O  
ATOM   2810  CG  GLN A 171     -10.174  -6.344  13.522  1.00 98.46           C  
ATOM   2811  HG2 GLN A 171      -9.706  -7.329  13.510  1.00 98.46           H  
ATOM   2812  HG3 GLN A 171     -10.284  -6.048  14.565  1.00 98.46           H  
ATOM   2813  CD  GLN A 171     -11.557  -6.488  12.908  1.00 98.46           C  
ATOM   2814  NE2 GLN A 171     -12.437  -7.175  13.595  1.00 98.46           N  
ATOM   2815 HE21 GLN A 171     -12.198  -7.494  14.523  1.00 98.46           H  
ATOM   2816 HE22 GLN A 171     -13.338  -7.330  13.165  1.00 98.46           H  
ATOM   2817  OE1 GLN A 171     -11.873  -6.054  11.808  1.00 98.46           O  
ATOM   2818  N   ILE A 172      -6.755  -3.381  12.463  1.00 98.28           N  
ATOM   2819  H   ILE A 172      -7.341  -2.905  13.135  1.00 98.28           H  
ATOM   2820  CA  ILE A 172      -5.782  -2.607  11.676  1.00 98.28           C  
ATOM   2821  HA  ILE A 172      -5.926  -2.844  10.622  1.00 98.28           H  
ATOM   2822  C   ILE A 172      -4.347  -3.022  12.034  1.00 98.28           C  
ATOM   2823  CB  ILE A 172      -6.008  -1.088  11.868  1.00 98.28           C  
ATOM   2824  HB  ILE A 172      -6.068  -0.878  12.936  1.00 98.28           H  
ATOM   2825  O   ILE A 172      -3.503  -3.146  11.142  1.00 98.28           O  
ATOM   2826  CG1 ILE A 172      -7.334  -0.655  11.200  1.00 98.28           C  
ATOM   2827 HG12 ILE A 172      -7.223  -0.696  10.116  1.00 98.28           H  
ATOM   2828 HG13 ILE A 172      -8.128  -1.348  11.476  1.00 98.28           H  
ATOM   2829  CG2 ILE A 172      -4.839  -0.269  11.280  1.00 98.28           C  
ATOM   2830 HG21 ILE A 172      -4.677  -0.546  10.238  1.00 98.28           H  
ATOM   2831 HG22 ILE A 172      -5.054   0.798  11.337  1.00 98.28           H  
ATOM   2832 HG23 ILE A 172      -3.928  -0.448  11.853  1.00 98.28           H  
ATOM   2833  CD1 ILE A 172      -7.798   0.754  11.588  1.00 98.28           C  
ATOM   2834 HD11 ILE A 172      -8.819   0.906  11.238  1.00 98.28           H  
ATOM   2835 HD12 ILE A 172      -7.778   0.870  12.671  1.00 98.28           H  
ATOM   2836 HD13 ILE A 172      -7.163   1.507  11.119  1.00 98.28           H  
ATOM   2837  N   SER A 173      -4.060  -3.249  13.317  1.00 98.36           N  
ATOM   2838  H   SER A 173      -4.807  -3.146  13.990  1.00 98.36           H  
ATOM   2839  CA  SER A 173      -2.749  -3.678  13.814  1.00 98.36           C  
ATOM   2840  HA  SER A 173      -1.996  -2.975  13.460  1.00 98.36           H  
ATOM   2841  C   SER A 173      -2.372  -5.061  13.287  1.00 98.36           C  
ATOM   2842  CB  SER A 173      -2.761  -3.656  15.346  1.00 98.36           C  
ATOM   2843  HB2 SER A 173      -3.487  -4.378  15.719  1.00 98.36           H  
ATOM   2844  HB3 SER A 173      -3.068  -2.664  15.680  1.00 98.36           H  
ATOM   2845  O   SER A 173      -1.296  -5.223  12.705  1.00 98.36           O  
ATOM   2846  OG  SER A 173      -1.497  -3.954  15.917  1.00 98.36           O  
ATOM   2847  HG  SER A 173      -1.652  -3.929  16.863  1.00 98.36           H  
ATOM   2848  N   GLU A 174      -3.271  -6.038  13.401  1.00 97.81           N  
ATOM   2849  H   GLU A 174      -4.133  -5.848  13.892  1.00 97.81           H  
ATOM   2850  CA  GLU A 174      -3.082  -7.390  12.872  1.00 97.81           C  
ATOM   2851  HA  GLU A 174      -2.200  -7.846  13.322  1.00 97.81           H  
ATOM   2852  C   GLU A 174      -2.889  -7.387  11.355  1.00 97.81           C  
ATOM   2853  CB  GLU A 174      -4.301  -8.251  13.204  1.00 97.81           C  
ATOM   2854  HB2 GLU A 174      -5.202  -7.738  12.870  1.00 97.81           H  
ATOM   2855  HB3 GLU A 174      -4.208  -9.187  12.654  1.00 97.81           H  
ATOM   2856  O   GLU A 174      -1.940  -7.983  10.837  1.00 97.81           O  
ATOM   2857  CG  GLU A 174      -4.412  -8.579  14.696  1.00 97.81           C  
ATOM   2858  HG2 GLU A 174      -3.475  -9.034  15.015  1.00 97.81           H  
ATOM   2859  HG3 GLU A 174      -4.551  -7.662  15.270  1.00 97.81           H  
ATOM   2860  CD  GLU A 174      -5.571  -9.547  14.969  1.00 97.81           C  
ATOM   2861  OE1 GLU A 174      -5.549 -10.143  16.063  1.00 97.81           O  
ATOM   2862  OE2 GLU A 174      -6.401  -9.749  14.050  1.00 97.81           O  
ATOM   2863  N   PHE A 175      -3.737  -6.658  10.624  1.00 97.57           N  
ATOM   2864  H   PHE A 175      -4.514  -6.214  11.092  1.00 97.57           H  
ATOM   2865  CA  PHE A 175      -3.610  -6.516   9.177  1.00 97.57           C  
ATOM   2866  HA  PHE A 175      -3.637  -7.508   8.726  1.00 97.57           H  
ATOM   2867  C   PHE A 175      -2.276  -5.865   8.790  1.00 97.57           C  
ATOM   2868  CB  PHE A 175      -4.801  -5.709   8.656  1.00 97.57           C  
ATOM   2869  HB2 PHE A 175      -5.717  -6.197   8.990  1.00 97.57           H  
ATOM   2870  HB3 PHE A 175      -4.786  -4.711   9.094  1.00 97.57           H  
ATOM   2871  O   PHE A 175      -1.576  -6.346   7.895  1.00 97.57           O  
ATOM   2872  CG  PHE A 175      -4.845  -5.594   7.148  1.00 97.57           C  
ATOM   2873  CD1 PHE A 175      -4.295  -4.470   6.506  1.00 97.57           C  
ATOM   2874  HD1 PHE A 175      -3.837  -3.687   7.092  1.00 97.57           H  
ATOM   2875  CD2 PHE A 175      -5.468  -6.601   6.389  1.00 97.57           C  
ATOM   2876  HD2 PHE A 175      -5.927  -7.443   6.886  1.00 97.57           H  
ATOM   2877  CE1 PHE A 175      -4.386  -4.349   5.109  1.00 97.57           C  
ATOM   2878  HE1 PHE A 175      -4.040  -3.455   4.612  1.00 97.57           H  
ATOM   2879  CE2 PHE A 175      -5.536  -6.490   4.989  1.00 97.57           C  
ATOM   2880  HE2 PHE A 175      -6.054  -7.238   4.408  1.00 97.57           H  
ATOM   2881  CZ  PHE A 175      -4.991  -5.363   4.352  1.00 97.57           C  
ATOM   2882  HZ  PHE A 175      -5.079  -5.249   3.282  1.00 97.57           H  
ATOM   2883  N   SER A 176      -1.876  -4.804   9.494  1.00 97.34           N  
ATOM   2884  H   SER A 176      -2.482  -4.463  10.227  1.00 97.34           H  
ATOM   2885  CA  SER A 176      -0.613  -4.111   9.248  1.00 97.34           C  
ATOM   2886  HA  SER A 176      -0.623  -3.773   8.212  1.00 97.34           H  
ATOM   2887  C   SER A 176       0.593  -5.037   9.438  1.00 97.34           C  
ATOM   2888  CB  SER A 176      -0.503  -2.875  10.140  1.00 97.34           C  
ATOM   2889  HB2 SER A 176      -0.485  -3.183  11.186  1.00 97.34           H  
ATOM   2890  HB3 SER A 176      -1.370  -2.233   9.980  1.00 97.34           H  
ATOM   2891  O   SER A 176       1.445  -5.123   8.547  1.00 97.34           O  
ATOM   2892  OG  SER A 176       0.672  -2.147   9.829  1.00 97.34           O  
ATOM   2893  HG  SER A 176       0.899  -1.633  10.608  1.00 97.34           H  
ATOM   2894  N   LYS A 177       0.625  -5.791  10.544  1.00 97.12           N  
ATOM   2895  H   LYS A 177      -0.123  -5.682  11.214  1.00 97.12           H  
ATOM   2896  CA  LYS A 177       1.684  -6.768  10.848  1.00 97.12           C  
ATOM   2897  HA  LYS A 177       2.661  -6.290  10.784  1.00 97.12           H  
ATOM   2898  C   LYS A 177       1.708  -7.940   9.872  1.00 97.12           C  
ATOM   2899  CB  LYS A 177       1.491  -7.317  12.268  1.00 97.12           C  
ATOM   2900  HB2 LYS A 177       0.466  -7.668  12.379  1.00 97.12           H  
ATOM   2901  HB3 LYS A 177       2.160  -8.165  12.414  1.00 97.12           H  
ATOM   2902  O   LYS A 177       2.778  -8.452   9.573  1.00 97.12           O  
ATOM   2903  CG  LYS A 177       1.803  -6.275  13.347  1.00 97.12           C  
ATOM   2904  HG2 LYS A 177       1.213  -5.376  13.167  1.00 97.12           H  
ATOM   2905  HG3 LYS A 177       2.861  -6.015  13.312  1.00 97.12           H  
ATOM   2906  CD  LYS A 177       1.450  -6.835  14.728  1.00 97.12           C  
ATOM   2907  HD2 LYS A 177       2.067  -7.710  14.931  1.00 97.12           H  
ATOM   2908  HD3 LYS A 177       0.401  -7.130  14.728  1.00 97.12           H  
ATOM   2909  CE  LYS A 177       1.671  -5.777  15.812  1.00 97.12           C  
ATOM   2910  HE2 LYS A 177       2.725  -5.501  15.833  1.00 97.12           H  
ATOM   2911  HE3 LYS A 177       1.093  -4.892  15.547  1.00 97.12           H  
ATOM   2912  NZ  LYS A 177       1.231  -6.275  17.138  1.00 97.12           N  
ATOM   2913  HZ1 LYS A 177       1.332  -5.557  17.841  1.00 97.12           H  
ATOM   2914  HZ2 LYS A 177       1.770  -7.082  17.418  1.00 97.12           H  
ATOM   2915  HZ3 LYS A 177       0.258  -6.544  17.101  1.00 97.12           H  
ATOM   2916  N   ARG A 178       0.550  -8.368   9.364  1.00 96.35           N  
ATOM   2917  H   ARG A 178      -0.300  -7.973   9.740  1.00 96.35           H  
ATOM   2918  CA  ARG A 178       0.462  -9.521   8.460  1.00 96.35           C  
ATOM   2919  HA  ARG A 178       1.188 -10.265   8.789  1.00 96.35           H  
ATOM   2920  C   ARG A 178       0.841  -9.183   7.022  1.00 96.35           C  
ATOM   2921  CB  ARG A 178      -0.937 -10.138   8.572  1.00 96.35           C  
ATOM   2922  HB2 ARG A 178      -1.678  -9.427   8.205  1.00 96.35           H  
ATOM   2923  HB3 ARG A 178      -1.142 -10.338   9.624  1.00 96.35           H  
ATOM   2924  O   ARG A 178       1.551  -9.959   6.390  1.00 96.35           O  
ATOM   2925  CG  ARG A 178      -1.047 -11.460   7.795  1.00 96.35           C  
ATOM   2926  HG2 ARG A 178      -0.970 -11.280   6.723  1.00 96.35           H  
ATOM   2927  HG3 ARG A 178      -0.227 -12.114   8.091  1.00 96.35           H  
ATOM   2928  CD  ARG A 178      -2.365 -12.182   8.096  1.00 96.35           C  
ATOM   2929  HD2 ARG A 178      -2.402 -12.401   9.163  1.00 96.35           H  
ATOM   2930  HD3 ARG A 178      -2.376 -13.138   7.572  1.00 96.35           H  
ATOM   2931  NE  ARG A 178      -3.549 -11.377   7.737  1.00 96.35           N  
ATOM   2932  HE  ARG A 178      -3.923 -10.798   8.476  1.00 96.35           H  
ATOM   2933  NH1 ARG A 178      -3.896 -12.185   5.602  1.00 96.35           N  
ATOM   2934 HH11 ARG A 178      -3.075 -12.770   5.661  1.00 96.35           H  
ATOM   2935 HH12 ARG A 178      -4.471 -12.248   4.774  1.00 96.35           H  
ATOM   2936  NH2 ARG A 178      -5.319 -10.705   6.492  1.00 96.35           N  
ATOM   2937 HH21 ARG A 178      -5.915 -10.815   5.683  1.00 96.35           H  
ATOM   2938 HH22 ARG A 178      -5.654 -10.179   7.286  1.00 96.35           H  
ATOM   2939  CZ  ARG A 178      -4.240 -11.428   6.612  1.00 96.35           C  
ATOM   2940  N   VAL A 179       0.355  -8.062   6.478  1.00 96.13           N  
ATOM   2941  H   VAL A 179      -0.257  -7.493   7.046  1.00 96.13           H  
ATOM   2942  CA  VAL A 179       0.473  -7.788   5.031  1.00 96.13           C  
ATOM   2943  HA  VAL A 179       1.133  -8.539   4.596  1.00 96.13           H  
ATOM   2944  C   VAL A 179       1.135  -6.459   4.666  1.00 96.13           C  
ATOM   2945  CB  VAL A 179      -0.872  -7.964   4.299  1.00 96.13           C  
ATOM   2946  HB  VAL A 179      -0.671  -7.836   3.236  1.00 96.13           H  
ATOM   2947  O   VAL A 179       1.732  -6.347   3.591  1.00 96.13           O  
ATOM   2948  CG1 VAL A 179      -1.465  -9.366   4.500  1.00 96.13           C  
ATOM   2949 HG11 VAL A 179      -1.836  -9.476   5.519  1.00 96.13           H  
ATOM   2950 HG12 VAL A 179      -0.706 -10.124   4.308  1.00 96.13           H  
ATOM   2951 HG13 VAL A 179      -2.293  -9.516   3.807  1.00 96.13           H  
ATOM   2952  CG2 VAL A 179      -1.944  -6.947   4.692  1.00 96.13           C  
ATOM   2953 HG21 VAL A 179      -1.577  -5.926   4.580  1.00 96.13           H  
ATOM   2954 HG22 VAL A 179      -2.277  -7.113   5.717  1.00 96.13           H  
ATOM   2955 HG23 VAL A 179      -2.810  -7.075   4.043  1.00 96.13           H  
ATOM   2956  N   ILE A 180       1.090  -5.446   5.537  1.00 96.15           N  
ATOM   2957  H   ILE A 180       0.657  -5.599   6.437  1.00 96.15           H  
ATOM   2958  CA  ILE A 180       1.658  -4.121   5.235  1.00 96.15           C  
ATOM   2959  HA  ILE A 180       1.554  -3.942   4.165  1.00 96.15           H  
ATOM   2960  C   ILE A 180       3.160  -4.088   5.530  1.00 96.15           C  
ATOM   2961  CB  ILE A 180       0.886  -2.998   5.963  1.00 96.15           C  
ATOM   2962  HB  ILE A 180       1.026  -3.132   7.036  1.00 96.15           H  
ATOM   2963  O   ILE A 180       3.925  -3.619   4.681  1.00 96.15           O  
ATOM   2964  CG1 ILE A 180      -0.633  -3.042   5.668  1.00 96.15           C  
ATOM   2965 HG12 ILE A 180      -1.134  -2.313   6.306  1.00 96.15           H  
ATOM   2966 HG13 ILE A 180      -1.036  -4.019   5.934  1.00 96.15           H  
ATOM   2967  CG2 ILE A 180       1.453  -1.607   5.628  1.00 96.15           C  
ATOM   2968 HG21 ILE A 180       0.846  -0.843   6.113  1.00 96.15           H  
ATOM   2969 HG22 ILE A 180       2.472  -1.522   6.005  1.00 96.15           H  
ATOM   2970 HG23 ILE A 180       1.449  -1.438   4.551  1.00 96.15           H  
ATOM   2971  CD1 ILE A 180      -1.006  -2.737   4.216  1.00 96.15           C  
ATOM   2972 HD11 ILE A 180      -0.815  -1.679   4.036  1.00 96.15           H  
ATOM   2973 HD12 ILE A 180      -0.445  -3.359   3.518  1.00 96.15           H  
ATOM   2974 HD13 ILE A 180      -2.070  -2.913   4.060  1.00 96.15           H  
ATOM   2975  N   LEU A 181       3.585  -4.628   6.676  1.00 95.32           N  
ATOM   2976  H   LEU A 181       2.883  -4.996   7.302  1.00 95.32           H  
ATOM   2977  CA  LEU A 181       4.979  -4.678   7.142  1.00 95.32           C  
ATOM   2978  HA  LEU A 181       4.957  -5.077   8.156  1.00 95.32           H  
ATOM   2979  C   LEU A 181       5.612  -3.280   7.264  1.00 95.32           C  
ATOM   2980  CB  LEU A 181       5.816  -5.660   6.299  1.00 95.32           C  
ATOM   2981  HB2 LEU A 181       6.767  -5.800   6.814  1.00 95.32           H  
ATOM   2982  HB3 LEU A 181       6.029  -5.205   5.332  1.00 95.32           H  
ATOM   2983  O   LEU A 181       6.622  -2.946   6.631  1.00 95.32           O  
ATOM   2984  CG  LEU A 181       5.192  -7.044   6.046  1.00 95.32           C  
ATOM   2985  HG  LEU A 181       4.342  -6.941   5.372  1.00 95.32           H  
ATOM   2986  CD1 LEU A 181       6.235  -7.931   5.377  1.00 95.32           C  
ATOM   2987 HD11 LEU A 181       6.617  -7.455   4.474  1.00 95.32           H  
ATOM   2988 HD12 LEU A 181       5.791  -8.896   5.134  1.00 95.32           H  
ATOM   2989 HD13 LEU A 181       7.064  -8.108   6.062  1.00 95.32           H  
ATOM   2990  CD2 LEU A 181       4.737  -7.736   7.321  1.00 95.32           C  
ATOM   2991 HD21 LEU A 181       5.561  -7.830   8.029  1.00 95.32           H  
ATOM   2992 HD22 LEU A 181       4.349  -8.729   7.096  1.00 95.32           H  
ATOM   2993 HD23 LEU A 181       3.935  -7.163   7.788  1.00 95.32           H  
ATOM   2994  N   ALA A 182       4.958  -2.422   8.046  1.00 96.35           N  
ATOM   2995  H   ALA A 182       4.169  -2.781   8.565  1.00 96.35           H  
ATOM   2996  CA  ALA A 182       5.384  -1.052   8.316  1.00 96.35           C  
ATOM   2997  HA  ALA A 182       6.408  -0.927   7.964  1.00 96.35           H  
ATOM   2998  C   ALA A 182       5.425  -0.774   9.828  1.00 96.35           C  
ATOM   2999  CB  ALA A 182       4.496  -0.079   7.525  1.00 96.35           C  
ATOM   3000  HB1 ALA A 182       4.868   0.939   7.648  1.00 96.35           H  
ATOM   3001  HB2 ALA A 182       3.473  -0.133   7.896  1.00 96.35           H  
ATOM   3002  HB3 ALA A 182       4.509  -0.341   6.467  1.00 96.35           H  
ATOM   3003  O   ALA A 182       4.800   0.176  10.291  1.00 96.35           O  
ATOM   3004  N   ASP A 183       6.165  -1.587  10.583  1.00 97.47           N  
ATOM   3005  H   ASP A 183       6.511  -2.438  10.165  1.00 97.47           H  
ATOM   3006  CA  ASP A 183       6.147  -1.606  12.058  1.00 97.47           C  
ATOM   3007  HA  ASP A 183       5.166  -1.949  12.387  1.00 97.47           H  
ATOM   3008  C   ASP A 183       6.375  -0.225  12.682  1.00 97.47           C  
ATOM   3009  CB  ASP A 183       7.179  -2.622  12.573  1.00 97.47           C  
ATOM   3010  HB2 ASP A 183       7.106  -2.679  13.659  1.00 97.47           H  
ATOM   3011  HB3 ASP A 183       8.178  -2.272  12.315  1.00 97.47           H  
ATOM   3012  O   ASP A 183       5.546   0.246  13.447  1.00 97.47           O  
ATOM   3013  CG  ASP A 183       6.969  -4.023  11.988  1.00 97.47           C  
ATOM   3014  OD1 ASP A 183       5.835  -4.303  11.532  1.00 97.47           O  
ATOM   3015  OD2 ASP A 183       7.981  -4.740  11.858  1.00 97.47           O  
ATOM   3016  N   ALA A 184       7.386   0.519  12.224  1.00 97.75           N  
ATOM   3017  H   ALA A 184       8.078   0.061  11.649  1.00 97.75           H  
ATOM   3018  CA  ALA A 184       7.641   1.878  12.715  1.00 97.75           C  
ATOM   3019  HA  ALA A 184       7.804   1.822  13.792  1.00 97.75           H  
ATOM   3020  C   ALA A 184       6.476   2.865  12.475  1.00 97.75           C  
ATOM   3021  CB  ALA A 184       8.919   2.392  12.041  1.00 97.75           C  
ATOM   3022  HB1 ALA A 184       9.742   1.708  12.250  1.00 97.75           H  
ATOM   3023  HB2 ALA A 184       8.770   2.471  10.964  1.00 97.75           H  
ATOM   3024  HB3 ALA A 184       9.170   3.372  12.447  1.00 97.75           H  
ATOM   3025  O   ALA A 184       6.337   3.855  13.195  1.00 97.75           O  
ATOM   3026  N   ASN A 185       5.653   2.644  11.443  1.00 97.95           N  
ATOM   3027  H   ASN A 185       5.727   1.751  10.977  1.00 97.95           H  
ATOM   3028  CA  ASN A 185       4.429   3.420  11.243  1.00 97.95           C  
ATOM   3029  HA  ASN A 185       4.611   4.466  11.493  1.00 97.95           H  
ATOM   3030  C   ASN A 185       3.315   2.933  12.170  1.00 97.95           C  
ATOM   3031  CB  ASN A 185       3.952   3.336   9.786  1.00 97.95           C  
ATOM   3032  HB2 ASN A 185       3.917   2.297   9.457  1.00 97.95           H  
ATOM   3033  HB3 ASN A 185       2.931   3.714   9.748  1.00 97.95           H  
ATOM   3034  O   ASN A 185       2.584   3.761  12.705  1.00 97.95           O  
ATOM   3035  CG  ASN A 185       4.755   4.146   8.794  1.00 97.95           C  
ATOM   3036  ND2 ASN A 185       4.322   4.103   7.558  1.00 97.95           N  
ATOM   3037 HD21 ASN A 185       3.466   3.595   7.382  1.00 97.95           H  
ATOM   3038 HD22 ASN A 185       4.574   4.902   6.995  1.00 97.95           H  
ATOM   3039  OD1 ASN A 185       5.702   4.860   9.091  1.00 97.95           O  
ATOM   3040  N   LEU A 186       3.188   1.617  12.354  1.00 98.30           N  
ATOM   3041  H   LEU A 186       3.874   0.998  11.947  1.00 98.30           H  
ATOM   3042  CA  LEU A 186       2.203   1.030  13.257  1.00 98.30           C  
ATOM   3043  HA  LEU A 186       1.220   1.397  12.961  1.00 98.30           H  
ATOM   3044  C   LEU A 186       2.440   1.478  14.705  1.00 98.30           C  
ATOM   3045  CB  LEU A 186       2.232  -0.499  13.107  1.00 98.30           C  
ATOM   3046  HB2 LEU A 186       3.229  -0.861  13.359  1.00 98.30           H  
ATOM   3047  HB3 LEU A 186       2.031  -0.755  12.066  1.00 98.30           H  
ATOM   3048  O   LEU A 186       1.494   1.902  15.358  1.00 98.30           O  
ATOM   3049  CG  LEU A 186       1.224  -1.225  14.013  1.00 98.30           C  
ATOM   3050  HG  LEU A 186       1.456  -1.021  15.059  1.00 98.30           H  
ATOM   3051  CD1 LEU A 186      -0.223  -0.807  13.740  1.00 98.30           C  
ATOM   3052 HD11 LEU A 186      -0.506  -1.028  12.710  1.00 98.30           H  
ATOM   3053 HD12 LEU A 186      -0.360   0.254  13.946  1.00 98.30           H  
ATOM   3054 HD13 LEU A 186      -0.880  -1.346  14.423  1.00 98.30           H  
ATOM   3055  CD2 LEU A 186       1.349  -2.727  13.782  1.00 98.30           C  
ATOM   3056 HD21 LEU A 186       1.203  -2.968  12.729  1.00 98.30           H  
ATOM   3057 HD22 LEU A 186       2.340  -3.059  14.091  1.00 98.30           H  
ATOM   3058 HD23 LEU A 186       0.595  -3.247  14.372  1.00 98.30           H  
ATOM   3059  N   ASP A 187       3.688   1.504  15.170  1.00 98.31           N  
ATOM   3060  H   ASP A 187       4.407   1.032  14.640  1.00 98.31           H  
ATOM   3061  CA  ASP A 187       4.044   1.978  16.513  1.00 98.31           C  
ATOM   3062  HA  ASP A 187       3.556   1.350  17.259  1.00 98.31           H  
ATOM   3063  C   ASP A 187       3.595   3.428  16.740  1.00 98.31           C  
ATOM   3064  CB  ASP A 187       5.564   1.883  16.708  1.00 98.31           C  
ATOM   3065  HB2 ASP A 187       5.818   2.323  17.672  1.00 98.31           H  
ATOM   3066  HB3 ASP A 187       6.058   2.469  15.932  1.00 98.31           H  
ATOM   3067  O   ASP A 187       3.025   3.767  17.779  1.00 98.31           O  
ATOM   3068  CG  ASP A 187       6.106   0.451  16.682  1.00 98.31           C  
ATOM   3069  OD1 ASP A 187       5.328  -0.476  17.000  1.00 98.31           O  
ATOM   3070  OD2 ASP A 187       7.302   0.323  16.337  1.00 98.31           O  
ATOM   3071  N   LYS A 188       3.784   4.293  15.733  1.00 98.38           N  
ATOM   3072  H   LYS A 188       4.238   3.937  14.903  1.00 98.38           H  
ATOM   3073  CA  LYS A 188       3.306   5.683  15.769  1.00 98.38           C  
ATOM   3074  HA  LYS A 188       3.658   6.156  16.686  1.00 98.38           H  
ATOM   3075  C   LYS A 188       1.784   5.763  15.811  1.00 98.38           C  
ATOM   3076  CB  LYS A 188       3.823   6.467  14.561  1.00 98.38           C  
ATOM   3077  HB2 LYS A 188       3.605   5.910  13.650  1.00 98.38           H  
ATOM   3078  HB3 LYS A 188       3.303   7.424  14.517  1.00 98.38           H  
ATOM   3079  O   LYS A 188       1.255   6.580  16.556  1.00 98.38           O  
ATOM   3080  CG  LYS A 188       5.323   6.741  14.648  1.00 98.38           C  
ATOM   3081  HG2 LYS A 188       5.523   7.391  15.499  1.00 98.38           H  
ATOM   3082  HG3 LYS A 188       5.868   5.806  14.785  1.00 98.38           H  
ATOM   3083  CD  LYS A 188       5.782   7.423  13.359  1.00 98.38           C  
ATOM   3084  HD2 LYS A 188       5.544   6.782  12.510  1.00 98.38           H  
ATOM   3085  HD3 LYS A 188       5.267   8.377  13.253  1.00 98.38           H  
ATOM   3086  CE  LYS A 188       7.291   7.639  13.432  1.00 98.38           C  
ATOM   3087  HE2 LYS A 188       7.515   8.217  14.329  1.00 98.38           H  
ATOM   3088  HE3 LYS A 188       7.770   6.665  13.535  1.00 98.38           H  
ATOM   3089  NZ  LYS A 188       7.780   8.341  12.226  1.00 98.38           N  
ATOM   3090  HZ1 LYS A 188       7.304   9.227  12.134  1.00 98.38           H  
ATOM   3091  HZ2 LYS A 188       8.774   8.505  12.305  1.00 98.38           H  
ATOM   3092  HZ3 LYS A 188       7.596   7.773  11.412  1.00 98.38           H  
ATOM   3093  N   VAL A 189       1.092   4.930  15.035  1.00 98.39           N  
ATOM   3094  H   VAL A 189       1.609   4.273  14.468  1.00 98.39           H  
ATOM   3095  CA  VAL A 189      -0.377   4.857  15.027  1.00 98.39           C  
ATOM   3096  HA  VAL A 189      -0.783   5.849  14.833  1.00 98.39           H  
ATOM   3097  C   VAL A 189      -0.904   4.432  16.396  1.00 98.39           C  
ATOM   3098  CB  VAL A 189      -0.864   3.911  13.913  1.00 98.39           C  
ATOM   3099  HB  VAL A 189      -0.277   2.992  13.930  1.00 98.39           H  
ATOM   3100  O   VAL A 189      -1.765   5.113  16.945  1.00 98.39           O  
ATOM   3101  CG1 VAL A 189      -2.339   3.519  14.045  1.00 98.39           C  
ATOM   3102 HG11 VAL A 189      -2.618   2.867  13.217  1.00 98.39           H  
ATOM   3103 HG12 VAL A 189      -2.511   2.959  14.964  1.00 98.39           H  
ATOM   3104 HG13 VAL A 189      -2.970   4.407  14.041  1.00 98.39           H  
ATOM   3105  CG2 VAL A 189      -0.670   4.579  12.545  1.00 98.39           C  
ATOM   3106 HG21 VAL A 189      -0.916   3.868  11.757  1.00 98.39           H  
ATOM   3107 HG22 VAL A 189      -1.318   5.452  12.464  1.00 98.39           H  
ATOM   3108 HG23 VAL A 189       0.365   4.898  12.418  1.00 98.39           H  
ATOM   3109  N   LEU A 190      -0.363   3.361  16.979  1.00 98.48           N  
ATOM   3110  H   LEU A 190       0.351   2.848  16.481  1.00 98.48           H  
ATOM   3111  CA  LEU A 190      -0.788   2.864  18.289  1.00 98.48           C  
ATOM   3112  HA  LEU A 190      -1.869   2.726  18.284  1.00 98.48           H  
ATOM   3113  C   LEU A 190      -0.490   3.881  19.401  1.00 98.48           C  
ATOM   3114  CB  LEU A 190      -0.106   1.511  18.567  1.00 98.48           C  
ATOM   3115  HB2 LEU A 190       0.973   1.649  18.508  1.00 98.48           H  
ATOM   3116  HB3 LEU A 190      -0.347   1.208  19.586  1.00 98.48           H  
ATOM   3117  O   LEU A 190      -1.338   4.129  20.257  1.00 98.48           O  
ATOM   3118  CG  LEU A 190      -0.509   0.368  17.614  1.00 98.48           C  
ATOM   3119  HG  LEU A 190      -0.289   0.647  16.584  1.00 98.48           H  
ATOM   3120  CD1 LEU A 190       0.293  -0.890  17.951  1.00 98.48           C  
ATOM   3121 HD11 LEU A 190       1.358  -0.679  17.855  1.00 98.48           H  
ATOM   3122 HD12 LEU A 190       0.033  -1.686  17.253  1.00 98.48           H  
ATOM   3123 HD13 LEU A 190       0.077  -1.211  18.969  1.00 98.48           H  
ATOM   3124  CD2 LEU A 190      -1.998   0.028  17.696  1.00 98.48           C  
ATOM   3125 HD21 LEU A 190      -2.276  -0.219  18.720  1.00 98.48           H  
ATOM   3126 HD22 LEU A 190      -2.220  -0.823  17.052  1.00 98.48           H  
ATOM   3127 HD23 LEU A 190      -2.597   0.871  17.352  1.00 98.48           H  
ATOM   3128  N   SER A 191       0.680   4.528  19.360  1.00 98.35           N  
ATOM   3129  H   SER A 191       1.354   4.250  18.662  1.00 98.35           H  
ATOM   3130  CA  SER A 191       1.034   5.604  20.294  1.00 98.35           C  
ATOM   3131  HA  SER A 191       0.958   5.218  21.311  1.00 98.35           H  
ATOM   3132  C   SER A 191       0.086   6.803  20.177  1.00 98.35           C  
ATOM   3133  CB  SER A 191       2.479   6.051  20.049  1.00 98.35           C  
ATOM   3134  HB2 SER A 191       3.130   5.177  20.033  1.00 98.35           H  
ATOM   3135  HB3 SER A 191       2.547   6.550  19.082  1.00 98.35           H  
ATOM   3136  O   SER A 191      -0.413   7.287  21.191  1.00 98.35           O  
ATOM   3137  OG  SER A 191       2.912   6.933  21.072  1.00 98.35           O  
ATOM   3138  HG  SER A 191       3.087   6.393  21.847  1.00 98.35           H  
ATOM   3139  N   ALA A 192      -0.201   7.260  18.953  1.00 98.25           N  
ATOM   3140  H   ALA A 192       0.231   6.824  18.151  1.00 98.25           H  
ATOM   3141  CA  ALA A 192      -1.112   8.375  18.706  1.00 98.25           C  
ATOM   3142  HA  ALA A 192      -0.775   9.240  19.277  1.00 98.25           H  
ATOM   3143  C   ALA A 192      -2.540   8.053  19.161  1.00 98.25           C  
ATOM   3144  CB  ALA A 192      -1.066   8.733  17.218  1.00 98.25           C  
ATOM   3145  HB1 ALA A 192      -1.359   7.869  16.622  1.00 98.25           H  
ATOM   3146  HB2 ALA A 192      -0.055   9.034  16.943  1.00 98.25           H  
ATOM   3147  HB3 ALA A 192      -1.746   9.561  17.017  1.00 98.25           H  
ATOM   3148  O   ALA A 192      -3.157   8.881  19.821  1.00 98.25           O  
ATOM   3149  N   TYR A 193      -3.032   6.844  18.878  1.00 98.29           N  
ATOM   3150  H   TYR A 193      -2.471   6.205  18.333  1.00 98.29           H  
ATOM   3151  CA  TYR A 193      -4.349   6.397  19.328  1.00 98.29           C  
ATOM   3152  HA  TYR A 193      -5.102   7.092  18.957  1.00 98.29           H  
ATOM   3153  C   TYR A 193      -4.452   6.399  20.858  1.00 98.29           C  
ATOM   3154  CB  TYR A 193      -4.630   5.006  18.751  1.00 98.29           C  
ATOM   3155  HB2 TYR A 193      -3.826   4.329  19.041  1.00 98.29           H  
ATOM   3156  HB3 TYR A 193      -4.628   5.060  17.662  1.00 98.29           H  
ATOM   3157  O   TYR A 193      -5.352   7.024  21.411  1.00 98.29           O  
ATOM   3158  CG  TYR A 193      -5.954   4.430  19.200  1.00 98.29           C  
ATOM   3159  CD1 TYR A 193      -5.975   3.277  20.006  1.00 98.29           C  
ATOM   3160  HD1 TYR A 193      -5.055   2.784  20.284  1.00 98.29           H  
ATOM   3161  CD2 TYR A 193      -7.161   5.064  18.841  1.00 98.29           C  
ATOM   3162  HD2 TYR A 193      -7.158   5.965  18.246  1.00 98.29           H  
ATOM   3163  CE1 TYR A 193      -7.205   2.750  20.438  1.00 98.29           C  
ATOM   3164  HE1 TYR A 193      -7.235   1.837  21.015  1.00 98.29           H  
ATOM   3165  CE2 TYR A 193      -8.390   4.546  19.294  1.00 98.29           C  
ATOM   3166  HE2 TYR A 193      -9.323   5.037  19.058  1.00 98.29           H  
ATOM   3167  OH  TYR A 193      -9.595   2.899  20.547  1.00 98.29           O  
ATOM   3168  HH  TYR A 193      -9.463   2.170  21.157  1.00 98.29           H  
ATOM   3169  CZ  TYR A 193      -8.415   3.389  20.098  1.00 98.29           C  
ATOM   3170  N   ASN A 194      -3.481   5.796  21.554  1.00 97.77           N  
ATOM   3171  H   ASN A 194      -2.759   5.304  21.048  1.00 97.77           H  
ATOM   3172  CA  ASN A 194      -3.485   5.738  23.018  1.00 97.77           C  
ATOM   3173  HA  ASN A 194      -4.426   5.293  23.342  1.00 97.77           H  
ATOM   3174  C   ASN A 194      -3.429   7.124  23.681  1.00 97.77           C  
ATOM   3175  CB  ASN A 194      -2.332   4.837  23.487  1.00 97.77           C  
ATOM   3176  HB2 ASN A 194      -1.414   5.115  22.968  1.00 97.77           H  
ATOM   3177  HB3 ASN A 194      -2.178   4.981  24.557  1.00 97.77           H  
ATOM   3178  O   ASN A 194      -4.059   7.318  24.716  1.00 97.77           O  
ATOM   3179  CG  ASN A 194      -2.619   3.360  23.276  1.00 97.77           C  
ATOM   3180  ND2 ASN A 194      -1.598   2.558  23.085  1.00 97.77           N  
ATOM   3181 HD21 ASN A 194      -1.814   1.578  22.970  1.00 97.77           H  
ATOM   3182 HD22 ASN A 194      -0.661   2.929  23.021  1.00 97.77           H  
ATOM   3183  OD1 ASN A 194      -3.752   2.898  23.309  1.00 97.77           O  
ATOM   3184  N   LYS A 195      -2.723   8.091  23.081  1.00 97.97           N  
ATOM   3185  H   LYS A 195      -2.222   7.852  22.237  1.00 97.97           H  
ATOM   3186  CA  LYS A 195      -2.652   9.480  23.570  1.00 97.97           C  
ATOM   3187  HA  LYS A 195      -2.450   9.479  24.641  1.00 97.97           H  
ATOM   3188  C   LYS A 195      -3.949  10.280  23.410  1.00 97.97           C  
ATOM   3189  CB  LYS A 195      -1.530  10.227  22.839  1.00 97.97           C  
ATOM   3190  HB2 LYS A 195      -1.626  10.054  21.768  1.00 97.97           H  
ATOM   3191  HB3 LYS A 195      -1.639  11.297  23.015  1.00 97.97           H  
ATOM   3192  O   LYS A 195      -4.064  11.319  24.042  1.00 97.97           O  
ATOM   3193  CG  LYS A 195      -0.134   9.813  23.314  1.00 97.97           C  
ATOM   3194  HG2 LYS A 195      -0.009  10.092  24.360  1.00 97.97           H  
ATOM   3195  HG3 LYS A 195      -0.001   8.736  23.219  1.00 97.97           H  
ATOM   3196  CD  LYS A 195       0.901  10.545  22.458  1.00 97.97           C  
ATOM   3197  HD2 LYS A 195       0.723  10.314  21.408  1.00 97.97           H  
ATOM   3198  HD3 LYS A 195       0.788  11.618  22.609  1.00 97.97           H  
ATOM   3199  CE  LYS A 195       2.313  10.108  22.838  1.00 97.97           C  
ATOM   3200  HE2 LYS A 195       2.411   9.043  22.632  1.00 97.97           H  
ATOM   3201  HE3 LYS A 195       2.451  10.269  23.907  1.00 97.97           H  
ATOM   3202  NZ  LYS A 195       3.308  10.882  22.061  1.00 97.97           N  
ATOM   3203  HZ1 LYS A 195       3.161  10.724  21.075  1.00 97.97           H  
ATOM   3204  HZ2 LYS A 195       4.247  10.608  22.311  1.00 97.97           H  
ATOM   3205  HZ3 LYS A 195       3.186  11.868  22.240  1.00 97.97           H  
ATOM   3206  N   HIS A 196      -4.872   9.833  22.560  1.00 97.59           N  
ATOM   3207  H   HIS A 196      -4.704   8.958  22.083  1.00 97.59           H  
ATOM   3208  CA  HIS A 196      -6.085  10.573  22.190  1.00 97.59           C  
ATOM   3209  HA  HIS A 196      -6.132  11.495  22.770  1.00 97.59           H  
ATOM   3210  C   HIS A 196      -7.377   9.812  22.535  1.00 97.59           C  
ATOM   3211  CB  HIS A 196      -6.006  10.955  20.701  1.00 97.59           C  
ATOM   3212  HB2 HIS A 196      -6.951  11.399  20.391  1.00 97.59           H  
ATOM   3213  HB3 HIS A 196      -5.861  10.053  20.106  1.00 97.59           H  
ATOM   3214  O   HIS A 196      -8.442  10.134  22.007  1.00 97.59           O  
ATOM   3215  CG  HIS A 196      -4.911  11.941  20.383  1.00 97.59           C  
ATOM   3216  CD2 HIS A 196      -5.026  13.300  20.340  1.00 97.59           C  
ATOM   3217  HD2 HIS A 196      -5.932  13.857  20.532  1.00 97.59           H  
ATOM   3218  ND1 HIS A 196      -3.612  11.641  20.061  1.00 97.59           N  
ATOM   3219  HD1 HIS A 196      -3.246  10.703  19.980  1.00 97.59           H  
ATOM   3220  CE1 HIS A 196      -2.954  12.793  19.846  1.00 97.59           C  
ATOM   3221  HE1 HIS A 196      -1.908  12.877  19.592  1.00 97.59           H  
ATOM   3222  NE2 HIS A 196      -3.786  13.838  19.989  1.00 97.59           N  
ATOM   3223  N   ARG A 197      -7.305   8.800  23.414  1.00 95.57           N  
ATOM   3224  H   ARG A 197      -6.402   8.604  23.822  1.00 95.57           H  
ATOM   3225  CA  ARG A 197      -8.460   7.977  23.833  1.00 95.57           C  
ATOM   3226  HA  ARG A 197      -8.929   7.531  22.956  1.00 95.57           H  
ATOM   3227  C   ARG A 197      -9.568   8.781  24.524  1.00 95.57           C  
ATOM   3228  CB  ARG A 197      -7.978   6.864  24.782  1.00 95.57           C  
ATOM   3229  HB2 ARG A 197      -7.274   7.281  25.502  1.00 95.57           H  
ATOM   3230  HB3 ARG A 197      -8.835   6.481  25.336  1.00 95.57           H  
ATOM   3231  O   ARG A 197     -10.723   8.367  24.509  1.00 95.57           O  
ATOM   3232  CG  ARG A 197      -7.332   5.678  24.052  1.00 95.57           C  
ATOM   3233  HG2 ARG A 197      -6.497   6.031  23.447  1.00 95.57           H  
ATOM   3234  HG3 ARG A 197      -8.071   5.211  23.402  1.00 95.57           H  
ATOM   3235  CD  ARG A 197      -6.820   4.653  25.076  1.00 95.57           C  
ATOM   3236  HD2 ARG A 197      -5.975   5.092  25.606  1.00 95.57           H  
ATOM   3237  HD3 ARG A 197      -7.602   4.455  25.809  1.00 95.57           H  
ATOM   3238  NE  ARG A 197      -6.386   3.393  24.439  1.00 95.57           N  
ATOM   3239  HE  ARG A 197      -5.453   3.360  24.053  1.00 95.57           H  
ATOM   3240  NH1 ARG A 197      -8.319   2.157  24.712  1.00 95.57           N  
ATOM   3241 HH11 ARG A 197      -8.785   2.930  25.165  1.00 95.57           H  
ATOM   3242 HH12 ARG A 197      -8.910   1.439  24.318  1.00 95.57           H  
ATOM   3243  NH2 ARG A 197      -6.632   1.334  23.538  1.00 95.57           N  
ATOM   3244 HH21 ARG A 197      -5.719   1.428  23.116  1.00 95.57           H  
ATOM   3245 HH22 ARG A 197      -7.341   0.728  23.150  1.00 95.57           H  
ATOM   3246  CZ  ARG A 197      -7.111   2.305  24.249  1.00 95.57           C  
ATOM   3247  N   ASP A 198      -9.223   9.913  25.127  1.00 95.54           N  
ATOM   3248  H   ASP A 198      -8.263  10.221  25.070  1.00 95.54           H  
ATOM   3249  CA  ASP A 198     -10.122  10.830  25.835  1.00 95.54           C  
ATOM   3250  HA  ASP A 198     -10.912  10.250  26.311  1.00 95.54           H  
ATOM   3251  C   ASP A 198     -10.812  11.851  24.913  1.00 95.54           C  
ATOM   3252  CB  ASP A 198      -9.318  11.535  26.943  1.00 95.54           C  
ATOM   3253  HB2 ASP A 198      -8.863  10.783  27.587  1.00 95.54           H  
ATOM   3254  HB3 ASP A 198     -10.005  12.120  27.554  1.00 95.54           H  
ATOM   3255  O   ASP A 198     -11.701  12.586  25.348  1.00 95.54           O  
ATOM   3256  CG  ASP A 198      -8.215  12.452  26.392  1.00 95.54           C  
ATOM   3257  OD1 ASP A 198      -7.483  11.998  25.478  1.00 95.54           O  
ATOM   3258  OD2 ASP A 198      -8.119  13.603  26.869  1.00 95.54           O  
ATOM   3259  N   LYS A 199     -10.443  11.900  23.626  1.00 97.09           N  
ATOM   3260  H   LYS A 199      -9.722  11.262  23.319  1.00 97.09           H  
ATOM   3261  CA  LYS A 199     -11.072  12.795  22.648  1.00 97.09           C  
ATOM   3262  HA  LYS A 199     -11.053  13.795  23.081  1.00 97.09           H  
ATOM   3263  C   LYS A 199     -12.545  12.441  22.403  1.00 97.09           C  
ATOM   3264  CB  LYS A 199     -10.287  12.774  21.327  1.00 97.09           C  
ATOM   3265  HB2 LYS A 199     -10.860  13.290  20.556  1.00 97.09           H  
ATOM   3266  HB3 LYS A 199     -10.170  11.742  20.997  1.00 97.09           H  
ATOM   3267  O   LYS A 199     -12.935  11.281  22.543  1.00 97.09           O  
ATOM   3268  CG  LYS A 199      -8.907  13.436  21.412  1.00 97.09           C  
ATOM   3269  HG2 LYS A 199      -8.424  13.312  20.443  1.00 97.09           H  
ATOM   3270  HG3 LYS A 199      -8.295  12.949  22.172  1.00 97.09           H  
ATOM   3271  CD  LYS A 199      -9.024  14.931  21.721  1.00 97.09           C  
ATOM   3272  HD2 LYS A 199      -9.276  15.072  22.772  1.00 97.09           H  
ATOM   3273  HD3 LYS A 199      -9.809  15.359  21.098  1.00 97.09           H  
ATOM   3274  CE  LYS A 199      -7.704  15.627  21.415  1.00 97.09           C  
ATOM   3275  HE2 LYS A 199      -6.955  15.314  22.142  1.00 97.09           H  
ATOM   3276  HE3 LYS A 199      -7.387  15.318  20.419  1.00 97.09           H  
ATOM   3277  NZ  LYS A 199      -7.893  17.089  21.425  1.00 97.09           N  
ATOM   3278  HZ1 LYS A 199      -8.233  17.387  22.328  1.00 97.09           H  
ATOM   3279  HZ2 LYS A 199      -8.577  17.310  20.716  1.00 97.09           H  
ATOM   3280  HZ3 LYS A 199      -7.024  17.554  21.203  1.00 97.09           H  
ATOM   3281  N   PRO A 200     -13.376  13.399  21.947  1.00 97.64           N  
ATOM   3282  CA  PRO A 200     -14.756  13.114  21.561  1.00 97.64           C  
ATOM   3283  HA  PRO A 200     -15.314  12.858  22.462  1.00 97.64           H  
ATOM   3284  C   PRO A 200     -14.862  11.966  20.547  1.00 97.64           C  
ATOM   3285  CB  PRO A 200     -15.299  14.426  20.987  1.00 97.64           C  
ATOM   3286  HB2 PRO A 200     -15.113  14.472  19.913  1.00 97.64           H  
ATOM   3287  HB3 PRO A 200     -16.361  14.550  21.195  1.00 97.64           H  
ATOM   3288  O   PRO A 200     -14.039  11.852  19.636  1.00 97.64           O  
ATOM   3289  CG  PRO A 200     -14.455  15.491  21.687  1.00 97.64           C  
ATOM   3290  HG2 PRO A 200     -14.856  15.681  22.682  1.00 97.64           H  
ATOM   3291  HG3 PRO A 200     -14.403  16.413  21.109  1.00 97.64           H  
ATOM   3292  CD  PRO A 200     -13.089  14.820  21.803  1.00 97.64           C  
ATOM   3293  HD2 PRO A 200     -12.558  15.218  22.667  1.00 97.64           H  
ATOM   3294  HD3 PRO A 200     -12.516  14.988  20.891  1.00 97.64           H  
ATOM   3295  N   ILE A 201     -15.909  11.143  20.669  1.00 97.68           N  
ATOM   3296  H   ILE A 201     -16.543  11.299  21.439  1.00 97.68           H  
ATOM   3297  CA  ILE A 201     -16.117   9.929  19.855  1.00 97.68           C  
ATOM   3298  HA  ILE A 201     -15.302   9.245  20.088  1.00 97.68           H  
ATOM   3299  C   ILE A 201     -16.056  10.205  18.347  1.00 97.68           C  
ATOM   3300  CB  ILE A 201     -17.452   9.261  20.268  1.00 97.68           C  
ATOM   3301  HB  ILE A 201     -17.405   9.098  21.345  1.00 97.68           H  
ATOM   3302  O   ILE A 201     -15.450   9.447  17.588  1.00 97.68           O  
ATOM   3303  CG1 ILE A 201     -17.710   7.890  19.620  1.00 97.68           C  
ATOM   3304 HG12 ILE A 201     -18.578   7.444  20.106  1.00 97.68           H  
ATOM   3305 HG13 ILE A 201     -17.944   8.021  18.564  1.00 97.68           H  
ATOM   3306  CG2 ILE A 201     -18.689  10.139  19.993  1.00 97.68           C  
ATOM   3307 HG21 ILE A 201     -19.572   9.671  20.428  1.00 97.68           H  
ATOM   3308 HG22 ILE A 201     -18.587  11.124  20.446  1.00 97.68           H  
ATOM   3309 HG23 ILE A 201     -18.867  10.248  18.923  1.00 97.68           H  
ATOM   3310  CD1 ILE A 201     -16.553   6.907  19.753  1.00 97.68           C  
ATOM   3311 HD11 ILE A 201     -16.891   5.914  19.457  1.00 97.68           H  
ATOM   3312 HD12 ILE A 201     -15.752   7.216  19.081  1.00 97.68           H  
ATOM   3313 HD13 ILE A 201     -16.197   6.874  20.783  1.00 97.68           H  
ATOM   3314  N   ARG A 202     -16.595  11.350  17.917  1.00 98.01           N  
ATOM   3315  H   ARG A 202     -17.115  11.904  18.583  1.00 98.01           H  
ATOM   3316  CA  ARG A 202     -16.519  11.803  16.530  1.00 98.01           C  
ATOM   3317  HA  ARG A 202     -16.904  11.014  15.884  1.00 98.01           H  
ATOM   3318  C   ARG A 202     -15.096  12.051  16.056  1.00 98.01           C  
ATOM   3319  CB  ARG A 202     -17.392  13.050  16.376  1.00 98.01           C  
ATOM   3320  HB2 ARG A 202     -17.133  13.776  17.146  1.00 98.01           H  
ATOM   3321  HB3 ARG A 202     -18.438  12.769  16.501  1.00 98.01           H  
ATOM   3322  O   ARG A 202     -14.762  11.686  14.930  1.00 98.01           O  
ATOM   3323  CG  ARG A 202     -17.189  13.684  14.994  1.00 98.01           C  
ATOM   3324  HG2 ARG A 202     -17.396  12.953  14.213  1.00 98.01           H  
ATOM   3325  HG3 ARG A 202     -16.166  14.048  14.895  1.00 98.01           H  
ATOM   3326  CD  ARG A 202     -18.114  14.868  14.866  1.00 98.01           C  
ATOM   3327  HD2 ARG A 202     -19.135  14.502  14.755  1.00 98.01           H  
ATOM   3328  HD3 ARG A 202     -18.014  15.425  15.798  1.00 98.01           H  
ATOM   3329  NE  ARG A 202     -17.764  15.743  13.739  1.00 98.01           N  
ATOM   3330  HE  ARG A 202     -17.327  15.301  12.943  1.00 98.01           H  
ATOM   3331  NH1 ARG A 202     -18.627  17.621  14.715  1.00 98.01           N  
ATOM   3332 HH11 ARG A 202     -18.665  18.617  14.880  1.00 98.01           H  
ATOM   3333 HH12 ARG A 202     -19.104  17.007  15.360  1.00 98.01           H  
ATOM   3334  NH2 ARG A 202     -17.369  17.793  12.854  1.00 98.01           N  
ATOM   3335 HH21 ARG A 202     -16.740  17.336  12.210  1.00 98.01           H  
ATOM   3336 HH22 ARG A 202     -17.296  18.785  13.030  1.00 98.01           H  
ATOM   3337  CZ  ARG A 202     -17.928  17.049  13.770  1.00 98.01           C  
ATOM   3338  N   GLU A 203     -14.270  12.689  16.879  1.00 98.16           N  
ATOM   3339  H   GLU A 203     -14.569  12.841  17.832  1.00 98.16           H  
ATOM   3340  CA  GLU A 203     -12.875  12.969  16.538  1.00 98.16           C  
ATOM   3341  HA  GLU A 203     -12.842  13.451  15.561  1.00 98.16           H  
ATOM   3342  C   GLU A 203     -12.084  11.662  16.429  1.00 98.16           C  
ATOM   3343  CB  GLU A 203     -12.267  13.936  17.570  1.00 98.16           C  
ATOM   3344  HB2 GLU A 203     -12.205  13.443  18.540  1.00 98.16           H  
ATOM   3345  HB3 GLU A 203     -12.931  14.796  17.659  1.00 98.16           H  
ATOM   3346  O   GLU A 203     -11.337  11.481  15.466  1.00 98.16           O  
ATOM   3347  CG  GLU A 203     -10.867  14.428  17.162  1.00 98.16           C  
ATOM   3348  HG2 GLU A 203     -10.205  13.566  17.074  1.00 98.16           H  
ATOM   3349  HG3 GLU A 203     -10.933  14.899  16.181  1.00 98.16           H  
ATOM   3350  CD  GLU A 203     -10.253  15.429  18.161  1.00 98.16           C  
ATOM   3351  OE1 GLU A 203      -9.006  15.535  18.203  1.00 98.16           O  
ATOM   3352  OE2 GLU A 203     -11.010  16.102  18.894  1.00 98.16           O  
ATOM   3353  N   GLN A 204     -12.310  10.719  17.350  1.00 98.35           N  
ATOM   3354  H   GLN A 204     -12.936  10.930  18.114  1.00 98.35           H  
ATOM   3355  CA  GLN A 204     -11.693   9.392  17.297  1.00 98.35           C  
ATOM   3356  HA  GLN A 204     -10.611   9.517  17.263  1.00 98.35           H  
ATOM   3357  C   GLN A 204     -12.096   8.637  16.020  1.00 98.35           C  
ATOM   3358  CB  GLN A 204     -12.041   8.585  18.559  1.00 98.35           C  
ATOM   3359  HB2 GLN A 204     -11.601   7.593  18.456  1.00 98.35           H  
ATOM   3360  HB3 GLN A 204     -13.122   8.471  18.645  1.00 98.35           H  
ATOM   3361  O   GLN A 204     -11.230   8.230  15.243  1.00 98.35           O  
ATOM   3362  CG  GLN A 204     -11.499   9.229  19.846  1.00 98.35           C  
ATOM   3363  HG2 GLN A 204     -10.442   9.462  19.721  1.00 98.35           H  
ATOM   3364  HG3 GLN A 204     -12.033  10.158  20.049  1.00 98.35           H  
ATOM   3365  CD  GLN A 204     -11.631   8.295  21.045  1.00 98.35           C  
ATOM   3366  NE2 GLN A 204     -12.417   8.618  22.042  1.00 98.35           N  
ATOM   3367 HE21 GLN A 204     -12.751   9.567  22.128  1.00 98.35           H  
ATOM   3368 HE22 GLN A 204     -12.244   8.090  22.886  1.00 98.35           H  
ATOM   3369  OE1 GLN A 204     -11.012   7.249  21.099  1.00 98.35           O  
ATOM   3370  N   ALA A 205     -13.398   8.527  15.738  1.00 98.39           N  
ATOM   3371  H   ALA A 205     -14.068   8.877  16.408  1.00 98.39           H  
ATOM   3372  CA  ALA A 205     -13.906   7.832  14.554  1.00 98.39           C  
ATOM   3373  HA  ALA A 205     -13.535   6.807  14.568  1.00 98.39           H  
ATOM   3374  C   ALA A 205     -13.433   8.476  13.240  1.00 98.39           C  
ATOM   3375  CB  ALA A 205     -15.433   7.791  14.637  1.00 98.39           C  
ATOM   3376  HB1 ALA A 205     -15.727   7.256  15.540  1.00 98.39           H  
ATOM   3377  HB2 ALA A 205     -15.838   8.802  14.674  1.00 98.39           H  
ATOM   3378  HB3 ALA A 205     -15.838   7.269  13.769  1.00 98.39           H  
ATOM   3379  O   ALA A 205     -12.996   7.773  12.329  1.00 98.39           O  
ATOM   3380  N   SER A 206     -13.452   9.812  13.142  1.00 98.05           N  
ATOM   3381  H   SER A 206     -13.821  10.346  13.915  1.00 98.05           H  
ATOM   3382  CA  SER A 206     -12.956  10.525  11.958  1.00 98.05           C  
ATOM   3383  HA  SER A 206     -13.511  10.179  11.085  1.00 98.05           H  
ATOM   3384  C   SER A 206     -11.469  10.267  11.709  1.00 98.05           C  
ATOM   3385  CB  SER A 206     -13.183  12.030  12.109  1.00 98.05           C  
ATOM   3386  HB2 SER A 206     -14.236  12.220  12.314  1.00 98.05           H  
ATOM   3387  HB3 SER A 206     -12.591  12.405  12.944  1.00 98.05           H  
ATOM   3388  O   SER A 206     -11.057  10.133  10.557  1.00 98.05           O  
ATOM   3389  OG  SER A 206     -12.815  12.710  10.920  1.00 98.05           O  
ATOM   3390  HG  SER A 206     -12.183  12.179  10.430  1.00 98.05           H  
ATOM   3391  N   ASN A 207     -10.656  10.180  12.765  1.00 98.27           N  
ATOM   3392  H   ASN A 207     -11.034  10.298  13.694  1.00 98.27           H  
ATOM   3393  CA  ASN A 207      -9.238   9.868  12.622  1.00 98.27           C  
ATOM   3394  HA  ASN A 207      -8.834  10.456  11.798  1.00 98.27           H  
ATOM   3395  C   ASN A 207      -9.010   8.404  12.226  1.00 98.27           C  
ATOM   3396  CB  ASN A 207      -8.485  10.272  13.896  1.00 98.27           C  
ATOM   3397  HB2 ASN A 207      -9.063  10.021  14.785  1.00 98.27           H  
ATOM   3398  HB3 ASN A 207      -7.538   9.737  13.952  1.00 98.27           H  
ATOM   3399  O   ASN A 207      -8.156   8.149  11.378  1.00 98.27           O  
ATOM   3400  CG  ASN A 207      -8.156  11.749  13.872  1.00 98.27           C  
ATOM   3401  ND2 ASN A 207      -8.885  12.566  14.588  1.00 98.27           N  
ATOM   3402 HD21 ASN A 207      -8.629  13.542  14.628  1.00 98.27           H  
ATOM   3403 HD22 ASN A 207      -9.653  12.193  15.129  1.00 98.27           H  
ATOM   3404  OD1 ASN A 207      -7.267  12.183  13.153  1.00 98.27           O  
ATOM   3405  N   ILE A 208      -9.787   7.451  12.753  1.00 98.16           N  
ATOM   3406  H   ILE A 208     -10.440   7.700  13.481  1.00 98.16           H  
ATOM   3407  CA  ILE A 208      -9.727   6.047  12.305  1.00 98.16           C  
ATOM   3408  HA  ILE A 208      -8.696   5.704  12.387  1.00 98.16           H  
ATOM   3409  C   ILE A 208     -10.108   5.924  10.823  1.00 98.16           C  
ATOM   3410  CB  ILE A 208     -10.591   5.136  13.204  1.00 98.16           C  
ATOM   3411  HB  ILE A 208     -11.590   5.563  13.287  1.00 98.16           H  
ATOM   3412  O   ILE A 208      -9.444   5.208  10.078  1.00 98.16           O  
ATOM   3413  CG1 ILE A 208      -9.957   5.064  14.612  1.00 98.16           C  
ATOM   3414 HG12 ILE A 208      -8.939   4.685  14.529  1.00 98.16           H  
ATOM   3415 HG13 ILE A 208      -9.901   6.067  15.035  1.00 98.16           H  
ATOM   3416  CG2 ILE A 208     -10.722   3.721  12.604  1.00 98.16           C  
ATOM   3417 HG21 ILE A 208     -11.325   3.090  13.257  1.00 98.16           H  
ATOM   3418 HG22 ILE A 208      -9.737   3.269  12.484  1.00 98.16           H  
ATOM   3419 HG23 ILE A 208     -11.227   3.748  11.639  1.00 98.16           H  
ATOM   3420  CD1 ILE A 208     -10.732   4.186  15.600  1.00 98.16           C  
ATOM   3421 HD11 ILE A 208     -11.797   4.396  15.506  1.00 98.16           H  
ATOM   3422 HD12 ILE A 208     -10.400   4.400  16.616  1.00 98.16           H  
ATOM   3423 HD13 ILE A 208     -10.552   3.131  15.395  1.00 98.16           H  
ATOM   3424  N   ILE A 209     -11.104   6.676  10.347  1.00 97.89           N  
ATOM   3425  H   ILE A 209     -11.662   7.210  10.998  1.00 97.89           H  
ATOM   3426  CA  ILE A 209     -11.437   6.709   8.914  1.00 97.89           C  
ATOM   3427  HA  ILE A 209     -11.639   5.687   8.592  1.00 97.89           H  
ATOM   3428  C   ILE A 209     -10.236   7.195   8.084  1.00 97.89           C  
ATOM   3429  CB  ILE A 209     -12.715   7.539   8.667  1.00 97.89           C  
ATOM   3430  HB  ILE A 209     -12.610   8.500   9.170  1.00 97.89           H  
ATOM   3431  O   ILE A 209      -9.906   6.594   7.062  1.00 97.89           O  
ATOM   3432  CG1 ILE A 209     -13.941   6.797   9.250  1.00 97.89           C  
ATOM   3433 HG12 ILE A 209     -13.713   6.432  10.251  1.00 97.89           H  
ATOM   3434 HG13 ILE A 209     -14.169   5.928   8.633  1.00 97.89           H  
ATOM   3435  CG2 ILE A 209     -12.931   7.804   7.164  1.00 97.89           C  
ATOM   3436 HG21 ILE A 209     -12.979   6.860   6.620  1.00 97.89           H  
ATOM   3437 HG22 ILE A 209     -13.856   8.357   7.001  1.00 97.89           H  
ATOM   3438 HG23 ILE A 209     -12.121   8.411   6.760  1.00 97.89           H  
ATOM   3439  CD1 ILE A 209     -15.192   7.677   9.359  1.00 97.89           C  
ATOM   3440 HD11 ILE A 209     -14.956   8.585   9.914  1.00 97.89           H  
ATOM   3441 HD12 ILE A 209     -15.969   7.129   9.891  1.00 97.89           H  
ATOM   3442 HD13 ILE A 209     -15.570   7.939   8.371  1.00 97.89           H  
ATOM   3443  N   HIS A 210      -9.525   8.236   8.528  1.00 96.90           N  
ATOM   3444  H   HIS A 210      -9.837   8.719   9.358  1.00 96.90           H  
ATOM   3445  CA  HIS A 210      -8.303   8.689   7.850  1.00 96.90           C  
ATOM   3446  HA  HIS A 210      -8.526   8.827   6.792  1.00 96.90           H  
ATOM   3447  C   HIS A 210      -7.155   7.665   7.922  1.00 96.90           C  
ATOM   3448  CB  HIS A 210      -7.852  10.034   8.435  1.00 96.90           C  
ATOM   3449  HB2 HIS A 210      -7.706   9.927   9.510  1.00 96.90           H  
ATOM   3450  HB3 HIS A 210      -6.886  10.292   8.000  1.00 96.90           H  
ATOM   3451  O   HIS A 210      -6.361   7.563   6.977  1.00 96.90           O  
ATOM   3452  CG  HIS A 210      -8.783  11.195   8.184  1.00 96.90           C  
ATOM   3453  CD2 HIS A 210      -9.802  11.277   7.271  1.00 96.90           C  
ATOM   3454  HD2 HIS A 210     -10.120  10.497   6.595  1.00 96.90           H  
ATOM   3455  ND1 HIS A 210      -8.717  12.410   8.824  1.00 96.90           N  
ATOM   3456  HD1 HIS A 210      -8.111  12.636   9.599  1.00 96.90           H  
ATOM   3457  CE1 HIS A 210      -9.671  13.204   8.311  1.00 96.90           C  
ATOM   3458  HE1 HIS A 210      -9.888  14.209   8.641  1.00 96.90           H  
ATOM   3459  NE2 HIS A 210     -10.352  12.560   7.352  1.00 96.90           N  
ATOM   3460  N   LEU A 211      -7.078   6.880   9.003  1.00 97.84           N  
ATOM   3461  H   LEU A 211      -7.751   7.028   9.742  1.00 97.84           H  
ATOM   3462  CA  LEU A 211      -6.083   5.822   9.192  1.00 97.84           C  
ATOM   3463  HA  LEU A 211      -5.098   6.277   9.092  1.00 97.84           H  
ATOM   3464  C   LEU A 211      -6.177   4.726   8.124  1.00 97.84           C  
ATOM   3465  CB  LEU A 211      -6.209   5.252  10.617  1.00 97.84           C  
ATOM   3466  HB2 LEU A 211      -7.226   4.889  10.768  1.00 97.84           H  
ATOM   3467  HB3 LEU A 211      -6.035   6.061  11.327  1.00 97.84           H  
ATOM   3468  O   LEU A 211      -5.148   4.128   7.806  1.00 97.84           O  
ATOM   3469  CG  LEU A 211      -5.283   4.076  10.963  1.00 97.84           C  
ATOM   3470  HG  LEU A 211      -5.496   3.233  10.306  1.00 97.84           H  
ATOM   3471  CD1 LEU A 211      -3.807   4.448  10.830  1.00 97.84           C  
ATOM   3472 HD11 LEU A 211      -3.201   3.581  11.096  1.00 97.84           H  
ATOM   3473 HD12 LEU A 211      -3.583   4.718   9.798  1.00 97.84           H  
ATOM   3474 HD13 LEU A 211      -3.579   5.282  11.494  1.00 97.84           H  
ATOM   3475  CD2 LEU A 211      -5.546   3.633  12.401  1.00 97.84           C  
ATOM   3476 HD21 LEU A 211      -5.294   4.434  13.096  1.00 97.84           H  
ATOM   3477 HD22 LEU A 211      -4.957   2.747  12.641  1.00 97.84           H  
ATOM   3478 HD23 LEU A 211      -6.601   3.389  12.526  1.00 97.84           H  
ATOM   3479  N   PHE A 212      -7.331   4.521   7.479  1.00 97.13           N  
ATOM   3480  H   PHE A 212      -8.166   4.993   7.795  1.00 97.13           H  
ATOM   3481  CA  PHE A 212      -7.436   3.574   6.361  1.00 97.13           C  
ATOM   3482  HA  PHE A 212      -7.102   2.604   6.728  1.00 97.13           H  
ATOM   3483  C   PHE A 212      -6.504   3.904   5.187  1.00 97.13           C  
ATOM   3484  CB  PHE A 212      -8.890   3.424   5.899  1.00 97.13           C  
ATOM   3485  HB2 PHE A 212      -8.912   2.762   5.034  1.00 97.13           H  
ATOM   3486  HB3 PHE A 212      -9.261   4.397   5.577  1.00 97.13           H  
ATOM   3487  O   PHE A 212      -6.140   3.013   4.425  1.00 97.13           O  
ATOM   3488  CG  PHE A 212      -9.818   2.836   6.945  1.00 97.13           C  
ATOM   3489  CD1 PHE A 212      -9.470   1.654   7.630  1.00 97.13           C  
ATOM   3490  HD1 PHE A 212      -8.544   1.142   7.413  1.00 97.13           H  
ATOM   3491  CD2 PHE A 212     -11.042   3.467   7.228  1.00 97.13           C  
ATOM   3492  HD2 PHE A 212     -11.325   4.359   6.688  1.00 97.13           H  
ATOM   3493  CE1 PHE A 212     -10.317   1.137   8.623  1.00 97.13           C  
ATOM   3494  HE1 PHE A 212     -10.036   0.247   9.166  1.00 97.13           H  
ATOM   3495  CE2 PHE A 212     -11.892   2.947   8.216  1.00 97.13           C  
ATOM   3496  HE2 PHE A 212     -12.827   3.442   8.437  1.00 97.13           H  
ATOM   3497  CZ  PHE A 212     -11.519   1.797   8.926  1.00 97.13           C  
ATOM   3498  HZ  PHE A 212     -12.161   1.430   9.713  1.00 97.13           H  
ATOM   3499  N   THR A 213      -5.952   5.121   5.104  1.00 96.69           N  
ATOM   3500  H   THR A 213      -6.268   5.828   5.753  1.00 96.69           H  
ATOM   3501  CA  THR A 213      -4.835   5.430   4.188  1.00 96.69           C  
ATOM   3502  HA  THR A 213      -5.205   5.345   3.166  1.00 96.69           H  
ATOM   3503  C   THR A 213      -3.649   4.454   4.345  1.00 96.69           C  
ATOM   3504  CB  THR A 213      -4.337   6.868   4.406  1.00 96.69           C  
ATOM   3505  HB  THR A 213      -3.853   6.948   5.379  1.00 96.69           H  
ATOM   3506  O   THR A 213      -2.983   4.096   3.364  1.00 96.69           O  
ATOM   3507  CG2 THR A 213      -3.351   7.281   3.313  1.00 96.69           C  
ATOM   3508 HG21 THR A 213      -2.397   6.775   3.460  1.00 96.69           H  
ATOM   3509 HG22 THR A 213      -3.189   8.358   3.345  1.00 96.69           H  
ATOM   3510 HG23 THR A 213      -3.758   7.025   2.335  1.00 96.69           H  
ATOM   3511  OG1 THR A 213      -5.399   7.791   4.359  1.00 96.69           O  
ATOM   3512  HG1 THR A 213      -5.818   7.796   5.222  1.00 96.69           H  
ATOM   3513  N   LEU A 214      -3.398   3.963   5.566  1.00 96.88           N  
ATOM   3514  H   LEU A 214      -4.012   4.238   6.320  1.00 96.88           H  
ATOM   3515  CA  LEU A 214      -2.394   2.938   5.862  1.00 96.88           C  
ATOM   3516  HA  LEU A 214      -1.437   3.273   5.462  1.00 96.88           H  
ATOM   3517  C   LEU A 214      -2.736   1.588   5.218  1.00 96.88           C  
ATOM   3518  CB  LEU A 214      -2.280   2.778   7.390  1.00 96.88           C  
ATOM   3519  HB2 LEU A 214      -2.074   3.752   7.834  1.00 96.88           H  
ATOM   3520  HB3 LEU A 214      -3.242   2.440   7.773  1.00 96.88           H  
ATOM   3521  O   LEU A 214      -1.843   0.940   4.666  1.00 96.88           O  
ATOM   3522  CG  LEU A 214      -1.212   1.774   7.866  1.00 96.88           C  
ATOM   3523  HG  LEU A 214      -1.404   0.795   7.429  1.00 96.88           H  
ATOM   3524  CD1 LEU A 214       0.207   2.214   7.488  1.00 96.88           C  
ATOM   3525 HD11 LEU A 214       0.400   3.213   7.881  1.00 96.88           H  
ATOM   3526 HD12 LEU A 214       0.318   2.210   6.404  1.00 96.88           H  
ATOM   3527 HD13 LEU A 214       0.923   1.511   7.913  1.00 96.88           H  
ATOM   3528  CD2 LEU A 214      -1.278   1.632   9.385  1.00 96.88           C  
ATOM   3529 HD21 LEU A 214      -0.556   0.889   9.723  1.00 96.88           H  
ATOM   3530 HD22 LEU A 214      -2.273   1.300   9.680  1.00 96.88           H  
ATOM   3531 HD23 LEU A 214      -1.067   2.589   9.862  1.00 96.88           H  
ATOM   3532  N   THR A 215      -4.006   1.184   5.248  1.00 96.30           N  
ATOM   3533  H   THR A 215      -4.700   1.802   5.643  1.00 96.30           H  
ATOM   3534  CA  THR A 215      -4.482  -0.157   4.869  1.00 96.30           C  
ATOM   3535  HA  THR A 215      -3.647  -0.855   4.915  1.00 96.30           H  
ATOM   3536  C   THR A 215      -5.037  -0.247   3.448  1.00 96.30           C  
ATOM   3537  CB  THR A 215      -5.536  -0.660   5.865  1.00 96.30           C  
ATOM   3538  HB  THR A 215      -5.887  -1.647   5.561  1.00 96.30           H  
ATOM   3539  O   THR A 215      -5.182  -1.355   2.945  1.00 96.30           O  
ATOM   3540  CG2 THR A 215      -4.961  -0.744   7.281  1.00 96.30           C  
ATOM   3541 HG21 THR A 215      -4.033  -1.315   7.279  1.00 96.30           H  
ATOM   3542 HG22 THR A 215      -4.775   0.255   7.676  1.00 96.30           H  
ATOM   3543 HG23 THR A 215      -5.681  -1.241   7.931  1.00 96.30           H  
ATOM   3544  OG1 THR A 215      -6.617   0.236   5.917  1.00 96.30           O  
ATOM   3545  HG1 THR A 215      -7.283  -0.024   5.275  1.00 96.30           H  
ATOM   3546  N   ASN A 216      -5.283   0.886   2.781  1.00 95.24           N  
ATOM   3547  H   ASN A 216      -5.360   1.730   3.331  1.00 95.24           H  
ATOM   3548  CA  ASN A 216      -5.792   0.941   1.407  1.00 95.24           C  
ATOM   3549  HA  ASN A 216      -6.789   0.500   1.388  1.00 95.24           H  
ATOM   3550  C   ASN A 216      -4.922   0.145   0.427  1.00 95.24           C  
ATOM   3551  CB  ASN A 216      -5.889   2.413   0.951  1.00 95.24           C  
ATOM   3552  HB2 ASN A 216      -5.971   2.443  -0.136  1.00 95.24           H  
ATOM   3553  HB3 ASN A 216      -4.990   2.956   1.242  1.00 95.24           H  
ATOM   3554  O   ASN A 216      -3.691   0.149   0.532  1.00 95.24           O  
ATOM   3555  CG  ASN A 216      -7.106   3.137   1.500  1.00 95.24           C  
ATOM   3556  ND2 ASN A 216      -7.238   4.415   1.234  1.00 95.24           N  
ATOM   3557 HD21 ASN A 216      -6.607   4.891   0.604  1.00 95.24           H  
ATOM   3558 HD22 ASN A 216      -8.093   4.824   1.581  1.00 95.24           H  
ATOM   3559  OD1 ASN A 216      -7.953   2.580   2.166  1.00 95.24           O  
ATOM   3560  N   LEU A 217      -5.545  -0.469  -0.573  1.00 95.05           N  
ATOM   3561  H   LEU A 217      -6.554  -0.447  -0.610  1.00 95.05           H  
ATOM   3562  CA  LEU A 217      -4.839  -1.101  -1.683  1.00 95.05           C  
ATOM   3563  HA  LEU A 217      -4.115  -1.801  -1.266  1.00 95.05           H  
ATOM   3564  C   LEU A 217      -4.067  -0.056  -2.515  1.00 95.05           C  
ATOM   3565  CB  LEU A 217      -5.874  -1.920  -2.470  1.00 95.05           C  
ATOM   3566  HB2 LEU A 217      -6.314  -2.626  -1.765  1.00 95.05           H  
ATOM   3567  HB3 LEU A 217      -6.682  -1.269  -2.806  1.00 95.05           H  
ATOM   3568  O   LEU A 217      -4.452   1.109  -2.615  1.00 95.05           O  
ATOM   3569  CG  LEU A 217      -5.317  -2.716  -3.664  1.00 95.05           C  
ATOM   3570  HG  LEU A 217      -4.239  -2.838  -3.554  1.00 95.05           H  
ATOM   3571  CD1 LEU A 217      -5.928  -4.113  -3.728  1.00 95.05           C  
ATOM   3572 HD11 LEU A 217      -7.010  -4.038  -3.833  1.00 95.05           H  
ATOM   3573 HD12 LEU A 217      -5.524  -4.662  -4.579  1.00 95.05           H  
ATOM   3574 HD13 LEU A 217      -5.703  -4.662  -2.814  1.00 95.05           H  
ATOM   3575  CD2 LEU A 217      -5.603  -1.996  -4.983  1.00 95.05           C  
ATOM   3576 HD21 LEU A 217      -5.208  -2.578  -5.816  1.00 95.05           H  
ATOM   3577 HD22 LEU A 217      -5.158  -1.001  -4.982  1.00 95.05           H  
ATOM   3578 HD23 LEU A 217      -6.681  -1.899  -5.117  1.00 95.05           H  
ATOM   3579  N   GLY A 218      -2.942  -0.461  -3.108  1.00 95.38           N  
ATOM   3580  H   GLY A 218      -2.683  -1.433  -3.015  1.00 95.38           H  
ATOM   3581  CA  GLY A 218      -2.145   0.386  -3.995  1.00 95.38           C  
ATOM   3582  HA2 GLY A 218      -2.802   1.110  -4.477  1.00 95.38           H  
ATOM   3583  HA3 GLY A 218      -1.715  -0.226  -4.788  1.00 95.38           H  
ATOM   3584  C   GLY A 218      -0.991   1.133  -3.326  1.00 95.38           C  
ATOM   3585  O   GLY A 218      -0.286   0.614  -2.448  1.00 95.38           O  
ATOM   3586  N   ALA A 219      -0.721   2.334  -3.840  1.00 95.34           N  
ATOM   3587  H   ALA A 219      -1.358   2.702  -4.531  1.00 95.34           H  
ATOM   3588  CA  ALA A 219       0.449   3.126  -3.487  1.00 95.34           C  
ATOM   3589  HA  ALA A 219       1.324   2.490  -3.615  1.00 95.34           H  
ATOM   3590  C   ALA A 219       0.373   3.637  -2.036  1.00 95.34           C  
ATOM   3591  CB  ALA A 219       0.598   4.290  -4.472  1.00 95.34           C  
ATOM   3592  HB1 ALA A 219      -0.228   4.989  -4.342  1.00 95.34           H  
ATOM   3593  HB2 ALA A 219       0.583   3.922  -5.498  1.00 95.34           H  
ATOM   3594  HB3 ALA A 219       1.538   4.811  -4.287  1.00 95.34           H  
ATOM   3595  O   ALA A 219      -0.599   4.291  -1.662  1.00 95.34           O  
ATOM   3596  N   PRO A 220       1.412   3.417  -1.214  1.00 95.78           N  
ATOM   3597  CA  PRO A 220       1.490   4.004   0.119  1.00 95.78           C  
ATOM   3598  HA  PRO A 220       0.622   3.674   0.690  1.00 95.78           H  
ATOM   3599  C   PRO A 220       1.512   5.540   0.065  1.00 95.78           C  
ATOM   3600  CB  PRO A 220       2.758   3.410   0.746  1.00 95.78           C  
ATOM   3601  HB2 PRO A 220       3.628   4.022   0.510  1.00 95.78           H  
ATOM   3602  HB3 PRO A 220       2.657   3.269   1.822  1.00 95.78           H  
ATOM   3603  O   PRO A 220       2.362   6.139  -0.604  1.00 95.78           O  
ATOM   3604  CG  PRO A 220       2.896   2.082   0.006  1.00 95.78           C  
ATOM   3605  HG2 PRO A 220       3.912   1.686  -0.003  1.00 95.78           H  
ATOM   3606  HG3 PRO A 220       2.197   1.358   0.425  1.00 95.78           H  
ATOM   3607  CD  PRO A 220       2.473   2.445  -1.404  1.00 95.78           C  
ATOM   3608  HD2 PRO A 220       2.127   1.549  -1.918  1.00 95.78           H  
ATOM   3609  HD3 PRO A 220       3.303   2.902  -1.943  1.00 95.78           H  
ATOM   3610  N   ALA A 221       0.618   6.174   0.822  1.00 96.42           N  
ATOM   3611  H   ALA A 221      -0.064   5.630   1.331  1.00 96.42           H  
ATOM   3612  CA  ALA A 221       0.533   7.623   0.977  1.00 96.42           C  
ATOM   3613  HA  ALA A 221       1.246   8.101   0.305  1.00 96.42           H  
ATOM   3614  C   ALA A 221       0.896   8.045   2.408  1.00 96.42           C  
ATOM   3615  CB  ALA A 221      -0.863   8.089   0.552  1.00 96.42           C  
ATOM   3616  HB1 ALA A 221      -1.620   7.601   1.166  1.00 96.42           H  
ATOM   3617  HB2 ALA A 221      -0.955   9.168   0.675  1.00 96.42           H  
ATOM   3618  HB3 ALA A 221      -1.040   7.832  -0.492  1.00 96.42           H  
ATOM   3619  O   ALA A 221       0.752   7.269   3.351  1.00 96.42           O  
ATOM   3620  N   ALA A 222       1.427   9.261   2.551  1.00 97.19           N  
ATOM   3621  H   ALA A 222       1.375   9.889   1.762  1.00 97.19           H  
ATOM   3622  CA  ALA A 222       1.592   9.881   3.860  1.00 97.19           C  
ATOM   3623  HA  ALA A 222       1.855   9.117   4.591  1.00 97.19           H  
ATOM   3624  C   ALA A 222       0.259  10.506   4.281  1.00 97.19           C  
ATOM   3625  CB  ALA A 222       2.723  10.915   3.803  1.00 97.19           C  
ATOM   3626  HB1 ALA A 222       2.469  11.706   3.098  1.00 97.19           H  
ATOM   3627  HB2 ALA A 222       3.652  10.432   3.499  1.00 97.19           H  
ATOM   3628  HB3 ALA A 222       2.857  11.354   4.792  1.00 97.19           H  
ATOM   3629  O   ALA A 222      -0.481  10.992   3.426  1.00 97.19           O  
ATOM   3630  N   PHE A 223      -0.034  10.504   5.575  1.00 97.47           N  
ATOM   3631  H   PHE A 223       0.628  10.120   6.234  1.00 97.47           H  
ATOM   3632  CA  PHE A 223      -1.291  11.020   6.113  1.00 97.47           C  
ATOM   3633  HA  PHE A 223      -1.628  11.849   5.490  1.00 97.47           H  
ATOM   3634  C   PHE A 223      -1.095  11.567   7.527  1.00 97.47           C  
ATOM   3635  CB  PHE A 223      -2.374   9.929   6.060  1.00 97.47           C  
ATOM   3636  HB2 PHE A 223      -3.323  10.359   6.381  1.00 97.47           H  
ATOM   3637  HB3 PHE A 223      -2.508   9.630   5.020  1.00 97.47           H  
ATOM   3638  O   PHE A 223      -0.078  11.307   8.176  1.00 97.47           O  
ATOM   3639  CG  PHE A 223      -2.094   8.690   6.890  1.00 97.47           C  
ATOM   3640  CD1 PHE A 223      -1.232   7.687   6.403  1.00 97.47           C  
ATOM   3641  HD1 PHE A 223      -0.776   7.791   5.429  1.00 97.47           H  
ATOM   3642  CD2 PHE A 223      -2.714   8.525   8.142  1.00 97.47           C  
ATOM   3643  HD2 PHE A 223      -3.409   9.266   8.511  1.00 97.47           H  
ATOM   3644  CE1 PHE A 223      -0.966   6.544   7.177  1.00 97.47           C  
ATOM   3645  HE1 PHE A 223      -0.304   5.777   6.801  1.00 97.47           H  
ATOM   3646  CE2 PHE A 223      -2.450   7.381   8.912  1.00 97.47           C  
ATOM   3647  HE2 PHE A 223      -2.941   7.243   9.864  1.00 97.47           H  
ATOM   3648  CZ  PHE A 223      -1.566   6.399   8.439  1.00 97.47           C  
ATOM   3649  HZ  PHE A 223      -1.364   5.530   9.047  1.00 97.47           H  
ATOM   3650  N   LYS A 224      -2.069  12.347   7.995  1.00 97.63           N  
ATOM   3651  H   LYS A 224      -2.905  12.446   7.438  1.00 97.63           H  
ATOM   3652  CA  LYS A 224      -2.157  12.774   9.393  1.00 97.63           C  
ATOM   3653  HA  LYS A 224      -1.188  12.668   9.880  1.00 97.63           H  
ATOM   3654  C   LYS A 224      -3.128  11.866  10.136  1.00 97.63           C  
ATOM   3655  CB  LYS A 224      -2.588  14.241   9.500  1.00 97.63           C  
ATOM   3656  HB2 LYS A 224      -3.508  14.397   8.937  1.00 97.63           H  
ATOM   3657  HB3 LYS A 224      -2.793  14.454  10.549  1.00 97.63           H  
ATOM   3658  O   LYS A 224      -4.182  11.534   9.601  1.00 97.63           O  
ATOM   3659  CG  LYS A 224      -1.500  15.206   9.007  1.00 97.63           C  
ATOM   3660  HG2 LYS A 224      -1.371  15.104   7.929  1.00 97.63           H  
ATOM   3661  HG3 LYS A 224      -0.559  14.969   9.504  1.00 97.63           H  
ATOM   3662  CD  LYS A 224      -1.899  16.646   9.349  1.00 97.63           C  
ATOM   3663  HD2 LYS A 224      -2.816  16.902   8.818  1.00 97.63           H  
ATOM   3664  HD3 LYS A 224      -2.087  16.708  10.421  1.00 97.63           H  
ATOM   3665  CE  LYS A 224      -0.786  17.630   8.977  1.00 97.63           C  
ATOM   3666  HE2 LYS A 224      -0.653  17.620   7.895  1.00 97.63           H  
ATOM   3667  HE3 LYS A 224       0.141  17.287   9.436  1.00 97.63           H  
ATOM   3668  NZ  LYS A 224      -1.111  18.999   9.453  1.00 97.63           N  
ATOM   3669  HZ1 LYS A 224      -1.973  19.327   9.042  1.00 97.63           H  
ATOM   3670  HZ2 LYS A 224      -1.230  18.996  10.456  1.00 97.63           H  
ATOM   3671  HZ3 LYS A 224      -0.371  19.649   9.228  1.00 97.63           H  
ATOM   3672  N   TYR A 225      -2.759  11.489  11.350  1.00 97.90           N  
ATOM   3673  H   TYR A 225      -1.870  11.810  11.706  1.00 97.90           H  
ATOM   3674  CA  TYR A 225      -3.580  10.726  12.276  1.00 97.90           C  
ATOM   3675  HA  TYR A 225      -4.618  10.726  11.944  1.00 97.90           H  
ATOM   3676  C   TYR A 225      -3.502  11.421  13.631  1.00 97.90           C  
ATOM   3677  CB  TYR A 225      -3.066   9.285  12.318  1.00 97.90           C  
ATOM   3678  HB2 TYR A 225      -2.029   9.280  12.655  1.00 97.90           H  
ATOM   3679  HB3 TYR A 225      -3.088   8.889  11.303  1.00 97.90           H  
ATOM   3680  O   TYR A 225      -2.444  11.427  14.262  1.00 97.90           O  
ATOM   3681  CG  TYR A 225      -3.894   8.372  13.193  1.00 97.90           C  
ATOM   3682  CD1 TYR A 225      -3.309   7.716  14.292  1.00 97.90           C  
ATOM   3683  HD1 TYR A 225      -2.267   7.879  14.524  1.00 97.90           H  
ATOM   3684  CD2 TYR A 225      -5.257   8.181  12.904  1.00 97.90           C  
ATOM   3685  HD2 TYR A 225      -5.716   8.672  12.058  1.00 97.90           H  
ATOM   3686  CE1 TYR A 225      -4.086   6.865  15.102  1.00 97.90           C  
ATOM   3687  HE1 TYR A 225      -3.645   6.370  15.954  1.00 97.90           H  
ATOM   3688  CE2 TYR A 225      -6.031   7.333  13.715  1.00 97.90           C  
ATOM   3689  HE2 TYR A 225      -7.076   7.158  13.509  1.00 97.90           H  
ATOM   3690  OH  TYR A 225      -6.227   5.853  15.560  1.00 97.90           O  
ATOM   3691  HH  TYR A 225      -5.750   5.398  16.259  1.00 97.90           H  
ATOM   3692  CZ  TYR A 225      -5.451   6.670  14.807  1.00 97.90           C  
ATOM   3693  N   PHE A 226      -4.589  12.088  14.014  1.00 97.19           N  
ATOM   3694  H   PHE A 226      -5.434  12.004  13.468  1.00 97.19           H  
ATOM   3695  CA  PHE A 226      -4.597  13.122  15.048  1.00 97.19           C  
ATOM   3696  HA  PHE A 226      -5.564  13.624  15.007  1.00 97.19           H  
ATOM   3697  C   PHE A 226      -3.547  14.213  14.755  1.00 97.19           C  
ATOM   3698  CB  PHE A 226      -4.499  12.471  16.441  1.00 97.19           C  
ATOM   3699  HB2 PHE A 226      -3.541  11.964  16.555  1.00 97.19           H  
ATOM   3700  HB3 PHE A 226      -4.537  13.257  17.196  1.00 97.19           H  
ATOM   3701  O   PHE A 226      -3.478  14.747  13.644  1.00 97.19           O  
ATOM   3702  CG  PHE A 226      -5.614  11.497  16.747  1.00 97.19           C  
ATOM   3703  CD1 PHE A 226      -6.841  11.980  17.239  1.00 97.19           C  
ATOM   3704  HD1 PHE A 226      -6.988  13.039  17.392  1.00 97.19           H  
ATOM   3705  CD2 PHE A 226      -5.424  10.113  16.574  1.00 97.19           C  
ATOM   3706  HD2 PHE A 226      -4.481   9.736  16.208  1.00 97.19           H  
ATOM   3707  CE1 PHE A 226      -7.872  11.084  17.567  1.00 97.19           C  
ATOM   3708  HE1 PHE A 226      -8.802  11.456  17.972  1.00 97.19           H  
ATOM   3709  CE2 PHE A 226      -6.455   9.219  16.913  1.00 97.19           C  
ATOM   3710  HE2 PHE A 226      -6.306   8.153  16.824  1.00 97.19           H  
ATOM   3711  CZ  PHE A 226      -7.676   9.702  17.411  1.00 97.19           C  
ATOM   3712  HZ  PHE A 226      -8.450   9.006  17.699  1.00 97.19           H  
ATOM   3713  N   ASP A 227      -2.708  14.536  15.734  1.00 96.17           N  
ATOM   3714  H   ASP A 227      -2.772  14.033  16.607  1.00 96.17           H  
ATOM   3715  CA  ASP A 227      -1.581  15.465  15.629  1.00 96.17           C  
ATOM   3716  HA  ASP A 227      -1.874  16.297  14.989  1.00 96.17           H  
ATOM   3717  C   ASP A 227      -0.317  14.831  15.011  1.00 96.17           C  
ATOM   3718  CB  ASP A 227      -1.304  16.025  17.033  1.00 96.17           C  
ATOM   3719  HB2 ASP A 227      -0.569  16.825  16.945  1.00 96.17           H  
ATOM   3720  HB3 ASP A 227      -2.221  16.461  17.429  1.00 96.17           H  
ATOM   3721  O   ASP A 227       0.689  15.508  14.785  1.00 96.17           O  
ATOM   3722  CG  ASP A 227      -0.778  14.976  18.027  1.00 96.17           C  
ATOM   3723  OD1 ASP A 227      -0.810  13.759  17.702  1.00 96.17           O  
ATOM   3724  OD2 ASP A 227      -0.294  15.400  19.095  1.00 96.17           O  
ATOM   3725  N   THR A 228      -0.355  13.534  14.694  1.00 97.66           N  
ATOM   3726  H   THR A 228      -1.211  13.032  14.882  1.00 97.66           H  
ATOM   3727  CA  THR A 228       0.818  12.761  14.290  1.00 97.66           C  
ATOM   3728  HA  THR A 228       1.709  13.311  14.593  1.00 97.66           H  
ATOM   3729  C   THR A 228       0.867  12.575  12.773  1.00 97.66           C  
ATOM   3730  CB  THR A 228       0.855  11.432  15.054  1.00 97.66           C  
ATOM   3731  HB  THR A 228      -0.048  10.856  14.854  1.00 97.66           H  
ATOM   3732  O   THR A 228      -0.079  12.113  12.136  1.00 97.66           O  
ATOM   3733  CG2 THR A 228       2.083  10.591  14.690  1.00 97.66           C  
ATOM   3734 HG21 THR A 228       2.994  11.158  14.883  1.00 97.66           H  
ATOM   3735 HG22 THR A 228       2.039  10.300  13.640  1.00 97.66           H  
ATOM   3736 HG23 THR A 228       2.084   9.689  15.301  1.00 97.66           H  
ATOM   3737  OG1 THR A 228       0.964  11.686  16.439  1.00 97.66           O  
ATOM   3738  HG1 THR A 228       0.292  12.314  16.714  1.00 97.66           H  
ATOM   3739  N   THR A 229       2.007  12.903  12.157  1.00 97.63           N  
ATOM   3740  H   THR A 229       2.767  13.251  12.724  1.00 97.63           H  
ATOM   3741  CA  THR A 229       2.234  12.649  10.723  1.00 97.63           C  
ATOM   3742  HA  THR A 229       1.276  12.679  10.204  1.00 97.63           H  
ATOM   3743  C   THR A 229       2.832  11.261  10.509  1.00 97.63           C  
ATOM   3744  CB  THR A 229       3.109  13.733  10.084  1.00 97.63           C  
ATOM   3745  HB  THR A 229       4.071  13.779  10.595  1.00 97.63           H  
ATOM   3746  O   THR A 229       3.930  10.959  10.988  1.00 97.63           O  
ATOM   3747  CG2 THR A 229       3.338  13.500   8.589  1.00 97.63           C  
ATOM   3748 HG21 THR A 229       2.381  13.368   8.084  1.00 97.63           H  
ATOM   3749 HG22 THR A 229       3.853  14.362   8.164  1.00 97.63           H  
ATOM   3750 HG23 THR A 229       3.956  12.614   8.436  1.00 97.63           H  
ATOM   3751  OG1 THR A 229       2.459  14.979  10.206  1.00 97.63           O  
ATOM   3752  HG1 THR A 229       2.249  15.102  11.135  1.00 97.63           H  
ATOM   3753  N   ILE A 230       2.140  10.428   9.733  1.00 97.99           N  
ATOM   3754  H   ILE A 230       1.259  10.744   9.354  1.00 97.99           H  
ATOM   3755  CA  ILE A 230       2.582   9.085   9.360  1.00 97.99           C  
ATOM   3756  HA  ILE A 230       3.383   8.779  10.032  1.00 97.99           H  
ATOM   3757  C   ILE A 230       3.145   9.125   7.938  1.00 97.99           C  
ATOM   3758  CB  ILE A 230       1.439   8.060   9.525  1.00 97.99           C  
ATOM   3759  HB  ILE A 230       0.669   8.292   8.790  1.00 97.99           H  
ATOM   3760  O   ILE A 230       2.458   9.462   6.973  1.00 97.99           O  
ATOM   3761  CG1 ILE A 230       0.766   8.109  10.919  1.00 97.99           C  
ATOM   3762 HG12 ILE A 230       0.317   9.091  11.071  1.00 97.99           H  
ATOM   3763 HG13 ILE A 230      -0.051   7.388  10.935  1.00 97.99           H  
ATOM   3764  CG2 ILE A 230       1.969   6.641   9.237  1.00 97.99           C  
ATOM   3765 HG21 ILE A 230       2.843   6.423   9.851  1.00 97.99           H  
ATOM   3766 HG22 ILE A 230       1.192   5.911   9.460  1.00 97.99           H  
ATOM   3767 HG23 ILE A 230       2.231   6.548   8.184  1.00 97.99           H  
ATOM   3768  CD1 ILE A 230       1.690   7.807  12.106  1.00 97.99           C  
ATOM   3769 HD11 ILE A 230       2.071   6.788  12.034  1.00 97.99           H  
ATOM   3770 HD12 ILE A 230       1.121   7.897  13.031  1.00 97.99           H  
ATOM   3771 HD13 ILE A 230       2.523   8.508  12.135  1.00 97.99           H  
ATOM   3772  N   GLY A 231       4.430   8.798   7.803  1.00 97.00           N  
ATOM   3773  H   GLY A 231       4.928   8.490   8.626  1.00 97.00           H  
ATOM   3774  CA  GLY A 231       5.103   8.744   6.506  1.00 97.00           C  
ATOM   3775  HA2 GLY A 231       6.182   8.703   6.655  1.00 97.00           H  
ATOM   3776  HA3 GLY A 231       4.865   9.647   5.945  1.00 97.00           H  
ATOM   3777  C   GLY A 231       4.680   7.524   5.685  1.00 97.00           C  
ATOM   3778  O   GLY A 231       4.224   6.518   6.219  1.00 97.00           O  
ATOM   3779  N   ARG A 232       4.888   7.564   4.366  1.00 95.11           N  
ATOM   3780  H   ARG A 232       5.269   8.410   3.967  1.00 95.11           H  
ATOM   3781  CA  ARG A 232       4.659   6.388   3.510  1.00 95.11           C  
ATOM   3782  HA  ARG A 232       3.752   5.899   3.865  1.00 95.11           H  
ATOM   3783  C   ARG A 232       5.800   5.370   3.626  1.00 95.11           C  
ATOM   3784  CB  ARG A 232       4.389   6.806   2.059  1.00 95.11           C  
ATOM   3785  HB2 ARG A 232       4.178   5.908   1.479  1.00 95.11           H  
ATOM   3786  HB3 ARG A 232       3.499   7.435   2.037  1.00 95.11           H  
ATOM   3787  O   ARG A 232       6.965   5.724   3.451  1.00 95.11           O  
ATOM   3788  CG  ARG A 232       5.540   7.564   1.387  1.00 95.11           C  
ATOM   3789  HG2 ARG A 232       5.694   8.512   1.901  1.00 95.11           H  
ATOM   3790  HG3 ARG A 232       6.461   6.982   1.419  1.00 95.11           H  
ATOM   3791  CD  ARG A 232       5.206   7.826  -0.077  1.00 95.11           C  
ATOM   3792  HD2 ARG A 232       5.167   6.877  -0.612  1.00 95.11           H  
ATOM   3793  HD3 ARG A 232       4.222   8.291  -0.129  1.00 95.11           H  
ATOM   3794  NE  ARG A 232       6.217   8.714  -0.677  1.00 95.11           N  
ATOM   3795  HE  ARG A 232       6.999   8.965  -0.089  1.00 95.11           H  
ATOM   3796  NH1 ARG A 232       5.070   9.152  -2.609  1.00 95.11           N  
ATOM   3797 HH11 ARG A 232       4.844   9.772  -3.374  1.00 95.11           H  
ATOM   3798 HH12 ARG A 232       4.397   8.442  -2.360  1.00 95.11           H  
ATOM   3799  NH2 ARG A 232       6.858  10.377  -2.083  1.00 95.11           N  
ATOM   3800 HH21 ARG A 232       6.614  11.010  -2.832  1.00 95.11           H  
ATOM   3801 HH22 ARG A 232       7.549  10.680  -1.412  1.00 95.11           H  
ATOM   3802  CZ  ARG A 232       6.043   9.408  -1.782  1.00 95.11           C  
ATOM   3803  N   LYS A 233       5.476   4.089   3.819  1.00 95.29           N  
ATOM   3804  H   LYS A 233       4.506   3.864   3.987  1.00 95.29           H  
ATOM   3805  CA  LYS A 233       6.428   2.976   3.663  1.00 95.29           C  
ATOM   3806  HA  LYS A 233       7.413   3.291   4.009  1.00 95.29           H  
ATOM   3807  C   LYS A 233       6.517   2.606   2.185  1.00 95.29           C  
ATOM   3808  CB  LYS A 233       5.966   1.783   4.522  1.00 95.29           C  
ATOM   3809  HB2 LYS A 233       4.945   1.523   4.244  1.00 95.29           H  
ATOM   3810  HB3 LYS A 233       5.953   2.083   5.570  1.00 95.29           H  
ATOM   3811  O   LYS A 233       5.572   2.053   1.645  1.00 95.29           O  
ATOM   3812  CG  LYS A 233       6.827   0.513   4.377  1.00 95.29           C  
ATOM   3813  HG2 LYS A 233       6.869   0.206   3.332  1.00 95.29           H  
ATOM   3814  HG3 LYS A 233       6.332  -0.286   4.929  1.00 95.29           H  
ATOM   3815  CD  LYS A 233       8.255   0.661   4.924  1.00 95.29           C  
ATOM   3816  HD2 LYS A 233       8.814   1.375   4.319  1.00 95.29           H  
ATOM   3817  HD3 LYS A 233       8.204   1.012   5.955  1.00 95.29           H  
ATOM   3818  CE  LYS A 233       8.940  -0.711   4.881  1.00 95.29           C  
ATOM   3819  HE2 LYS A 233       9.026  -1.030   3.843  1.00 95.29           H  
ATOM   3820  HE3 LYS A 233       8.294  -1.429   5.387  1.00 95.29           H  
ATOM   3821  NZ  LYS A 233      10.273  -0.703   5.535  1.00 95.29           N  
ATOM   3822  HZ1 LYS A 233      10.641  -1.643   5.562  1.00 95.29           H  
ATOM   3823  HZ2 LYS A 233      10.188  -0.402   6.496  1.00 95.29           H  
ATOM   3824  HZ3 LYS A 233      10.925  -0.108   5.045  1.00 95.29           H  
ATOM   3825  N   ARG A 234       7.626   2.921   1.513  1.00 94.69           N  
ATOM   3826  H   ARG A 234       8.376   3.374   2.016  1.00 94.69           H  
ATOM   3827  CA  ARG A 234       7.844   2.506   0.116  1.00 94.69           C  
ATOM   3828  HA  ARG A 234       6.888   2.497  -0.409  1.00 94.69           H  
ATOM   3829  C   ARG A 234       8.391   1.080   0.043  1.00 94.69           C  
ATOM   3830  CB  ARG A 234       8.779   3.479  -0.605  1.00 94.69           C  
ATOM   3831  HB2 ARG A 234       9.008   3.053  -1.582  1.00 94.69           H  
ATOM   3832  HB3 ARG A 234       9.706   3.579  -0.041  1.00 94.69           H  
ATOM   3833  O   ARG A 234       9.255   0.718   0.841  1.00 94.69           O  
ATOM   3834  CG  ARG A 234       8.158   4.861  -0.841  1.00 94.69           C  
ATOM   3835  HG2 ARG A 234       7.904   5.334   0.107  1.00 94.69           H  
ATOM   3836  HG3 ARG A 234       7.258   4.744  -1.446  1.00 94.69           H  
ATOM   3837  CD  ARG A 234       9.178   5.717  -1.598  1.00 94.69           C  
ATOM   3838  HD2 ARG A 234       9.599   5.113  -2.402  1.00 94.69           H  
ATOM   3839  HD3 ARG A 234       9.979   5.997  -0.914  1.00 94.69           H  
ATOM   3840  NE  ARG A 234       8.569   6.915  -2.201  1.00 94.69           N  
ATOM   3841  HE  ARG A 234       7.563   6.902  -2.288  1.00 94.69           H  
ATOM   3842  NH1 ARG A 234      10.525   7.781  -3.036  1.00 94.69           N  
ATOM   3843 HH11 ARG A 234      11.036   7.058  -2.549  1.00 94.69           H  
ATOM   3844 HH12 ARG A 234      11.013   8.397  -3.670  1.00 94.69           H  
ATOM   3845  NH2 ARG A 234       8.604   8.699  -3.624  1.00 94.69           N  
ATOM   3846 HH21 ARG A 234       7.602   8.629  -3.731  1.00 94.69           H  
ATOM   3847 HH22 ARG A 234       9.130   9.304  -4.238  1.00 94.69           H  
ATOM   3848  CZ  ARG A 234       9.229   7.792  -2.938  1.00 94.69           C  
ATOM   3849  N   TYR A 235       7.947   0.316  -0.952  1.00 95.87           N  
ATOM   3850  H   TYR A 235       7.233   0.679  -1.566  1.00 95.87           H  
ATOM   3851  CA  TYR A 235       8.420  -1.045  -1.223  1.00 95.87           C  
ATOM   3852  HA  TYR A 235       8.999  -1.404  -0.371  1.00 95.87           H  
ATOM   3853  C   TYR A 235       9.351  -1.042  -2.439  1.00 95.87           C  
ATOM   3854  CB  TYR A 235       7.228  -1.997  -1.385  1.00 95.87           C  
ATOM   3855  HB2 TYR A 235       7.602  -3.017  -1.468  1.00 95.87           H  
ATOM   3856  HB3 TYR A 235       6.712  -1.756  -2.314  1.00 95.87           H  
ATOM   3857  O   TYR A 235       8.999  -1.496  -3.523  1.00 95.87           O  
ATOM   3858  CG  TYR A 235       6.228  -1.934  -0.252  1.00 95.87           C  
ATOM   3859  CD1 TYR A 235       6.517  -2.555   0.977  1.00 95.87           C  
ATOM   3860  HD1 TYR A 235       7.436  -3.108   1.099  1.00 95.87           H  
ATOM   3861  CD2 TYR A 235       5.021  -1.231  -0.426  1.00 95.87           C  
ATOM   3862  HD2 TYR A 235       4.799  -0.764  -1.374  1.00 95.87           H  
ATOM   3863  CE1 TYR A 235       5.603  -2.465   2.044  1.00 95.87           C  
ATOM   3864  HE1 TYR A 235       5.818  -2.939   2.990  1.00 95.87           H  
ATOM   3865  CE2 TYR A 235       4.096  -1.166   0.630  1.00 95.87           C  
ATOM   3866  HE2 TYR A 235       3.149  -0.663   0.505  1.00 95.87           H  
ATOM   3867  OH  TYR A 235       3.449  -1.764   2.843  1.00 95.87           O  
ATOM   3868  HH  TYR A 235       3.715  -2.291   3.600  1.00 95.87           H  
ATOM   3869  CZ  TYR A 235       4.382  -1.783   1.862  1.00 95.87           C  
ATOM   3870  N   THR A 236      10.548  -0.478  -2.273  1.00 94.47           N  
ATOM   3871  H   THR A 236      10.794  -0.119  -1.361  1.00 94.47           H  
ATOM   3872  CA  THR A 236      11.518  -0.249  -3.364  1.00 94.47           C  
ATOM   3873  HA  THR A 236      10.963  -0.023  -4.274  1.00 94.47           H  
ATOM   3874  C   THR A 236      12.393  -1.467  -3.688  1.00 94.47           C  
ATOM   3875  CB  THR A 236      12.408   0.963  -3.058  1.00 94.47           C  
ATOM   3876  HB  THR A 236      13.099   1.132  -3.884  1.00 94.47           H  
ATOM   3877  O   THR A 236      13.460  -1.332  -4.282  1.00 94.47           O  
ATOM   3878  CG2 THR A 236      11.602   2.242  -2.838  1.00 94.47           C  
ATOM   3879 HG21 THR A 236      12.284   3.092  -2.809  1.00 94.47           H  
ATOM   3880 HG22 THR A 236      10.894   2.378  -3.655  1.00 94.47           H  
ATOM   3881 HG23 THR A 236      11.069   2.179  -1.890  1.00 94.47           H  
ATOM   3882  OG1 THR A 236      13.131   0.725  -1.871  1.00 94.47           O  
ATOM   3883  HG1 THR A 236      13.869   0.160  -2.114  1.00 94.47           H  
ATOM   3884  N   SER A 237      12.003  -2.656  -3.227  1.00 94.20           N  
ATOM   3885  H   SER A 237      11.082  -2.717  -2.815  1.00 94.20           H  
ATOM   3886  CA  SER A 237      12.675  -3.919  -3.526  1.00 94.20           C  
ATOM   3887  HA  SER A 237      13.444  -3.767  -4.283  1.00 94.20           H  
ATOM   3888  C   SER A 237      11.642  -4.887  -4.070  1.00 94.20           C  
ATOM   3889  CB  SER A 237      13.348  -4.493  -2.276  1.00 94.20           C  
ATOM   3890  HB2 SER A 237      14.163  -3.835  -1.973  1.00 94.20           H  
ATOM   3891  HB3 SER A 237      12.621  -4.548  -1.466  1.00 94.20           H  
ATOM   3892  O   SER A 237      10.707  -5.252  -3.366  1.00 94.20           O  
ATOM   3893  OG  SER A 237      13.858  -5.792  -2.530  1.00 94.20           O  
ATOM   3894  HG  SER A 237      13.349  -6.399  -1.987  1.00 94.20           H  
ATOM   3895  N   THR A 238      11.841  -5.328  -5.306  1.00 95.52           N  
ATOM   3896  H   THR A 238      12.594  -4.945  -5.859  1.00 95.52           H  
ATOM   3897  CA  THR A 238      11.000  -6.324  -5.981  1.00 95.52           C  
ATOM   3898  HA  THR A 238       9.983  -6.258  -5.592  1.00 95.52           H  
ATOM   3899  C   THR A 238      11.459  -7.759  -5.731  1.00 95.52           C  
ATOM   3900  CB  THR A 238      10.942  -6.030  -7.483  1.00 95.52           C  
ATOM   3901  HB  THR A 238      10.478  -6.868  -8.004  1.00 95.52           H  
ATOM   3902  O   THR A 238      10.873  -8.695  -6.257  1.00 95.52           O  
ATOM   3903  CG2 THR A 238      10.134  -4.761  -7.752  1.00 95.52           C  
ATOM   3904 HG21 THR A 238       9.140  -4.856  -7.315  1.00 95.52           H  
ATOM   3905 HG22 THR A 238      10.635  -3.890  -7.331  1.00 95.52           H  
ATOM   3906 HG23 THR A 238       9.999  -4.630  -8.826  1.00 95.52           H  
ATOM   3907  OG1 THR A 238      12.250  -5.811  -7.968  1.00 95.52           O  
ATOM   3908  HG1 THR A 238      12.180  -5.330  -8.796  1.00 95.52           H  
ATOM   3909  N   LYS A 239      12.487  -7.962  -4.896  1.00 94.97           N  
ATOM   3910  H   LYS A 239      12.932  -7.151  -4.492  1.00 94.97           H  
ATOM   3911  CA  LYS A 239      13.031  -9.298  -4.610  1.00 94.97           C  
ATOM   3912  HA  LYS A 239      13.369  -9.749  -5.543  1.00 94.97           H  
ATOM   3913  C   LYS A 239      11.985 -10.260  -4.047  1.00 94.97           C  
ATOM   3914  CB  LYS A 239      14.212  -9.207  -3.640  1.00 94.97           C  
ATOM   3915  HB2 LYS A 239      13.897  -8.690  -2.733  1.00 94.97           H  
ATOM   3916  HB3 LYS A 239      14.508 -10.220  -3.368  1.00 94.97           H  
ATOM   3917  O   LYS A 239      12.014 -11.430  -4.397  1.00 94.97           O  
ATOM   3918  CG  LYS A 239      15.421  -8.494  -4.257  1.00 94.97           C  
ATOM   3919  HG2 LYS A 239      15.159  -7.468  -4.513  1.00 94.97           H  
ATOM   3920  HG3 LYS A 239      15.730  -9.021  -5.159  1.00 94.97           H  
ATOM   3921  CD  LYS A 239      16.569  -8.490  -3.246  1.00 94.97           C  
ATOM   3922  HD2 LYS A 239      16.244  -7.972  -2.343  1.00 94.97           H  
ATOM   3923  HD3 LYS A 239      16.825  -9.519  -2.993  1.00 94.97           H  
ATOM   3924  CE  LYS A 239      17.790  -7.783  -3.833  1.00 94.97           C  
ATOM   3925  HE2 LYS A 239      17.503  -6.769  -4.112  1.00 94.97           H  
ATOM   3926  HE3 LYS A 239      18.091  -8.308  -4.740  1.00 94.97           H  
ATOM   3927  NZ  LYS A 239      18.900  -7.759  -2.850  1.00 94.97           N  
ATOM   3928  HZ1 LYS A 239      19.152  -8.702  -2.591  1.00 94.97           H  
ATOM   3929  HZ2 LYS A 239      19.708  -7.291  -3.236  1.00 94.97           H  
ATOM   3930  HZ3 LYS A 239      18.610  -7.273  -2.014  1.00 94.97           H  
ATOM   3931  N   GLU A 240      11.066  -9.764  -3.216  1.00 94.39           N  
ATOM   3932  H   GLU A 240      11.061  -8.773  -3.021  1.00 94.39           H  
ATOM   3933  CA  GLU A 240      10.058 -10.607  -2.557  1.00 94.39           C  
ATOM   3934  HA  GLU A 240      10.571 -11.442  -2.080  1.00 94.39           H  
ATOM   3935  C   GLU A 240       9.067 -11.251  -3.535  1.00 94.39           C  
ATOM   3936  CB  GLU A 240       9.341  -9.823  -1.435  1.00 94.39           C  
ATOM   3937  HB2 GLU A 240      10.096  -9.455  -0.741  1.00 94.39           H  
ATOM   3938  HB3 GLU A 240       8.713 -10.527  -0.890  1.00 94.39           H  
ATOM   3939  O   GLU A 240       8.516 -12.298  -3.228  1.00 94.39           O  
ATOM   3940  CG  GLU A 240       8.473  -8.626  -1.886  1.00 94.39           C  
ATOM   3941  HG2 GLU A 240       7.768  -8.960  -2.646  1.00 94.39           H  
ATOM   3942  HG3 GLU A 240       9.128  -7.883  -2.342  1.00 94.39           H  
ATOM   3943  CD  GLU A 240       7.677  -7.962  -0.734  1.00 94.39           C  
ATOM   3944  OE1 GLU A 240       7.033  -6.906  -0.950  1.00 94.39           O  
ATOM   3945  OE2 GLU A 240       7.688  -8.465   0.412  1.00 94.39           O  
ATOM   3946  N   VAL A 241       8.867 -10.672  -4.726  1.00 95.80           N  
ATOM   3947  H   VAL A 241       9.399  -9.850  -4.975  1.00 95.80           H  
ATOM   3948  CA  VAL A 241       7.930 -11.226  -5.717  1.00 95.80           C  
ATOM   3949  HA  VAL A 241       7.202 -11.839  -5.185  1.00 95.80           H  
ATOM   3950  C   VAL A 241       8.585 -12.166  -6.725  1.00 95.80           C  
ATOM   3951  CB  VAL A 241       7.112 -10.142  -6.437  1.00 95.80           C  
ATOM   3952  HB  VAL A 241       6.445 -10.639  -7.141  1.00 95.80           H  
ATOM   3953  O   VAL A 241       7.883 -12.768  -7.529  1.00 95.80           O  
ATOM   3954  CG1 VAL A 241       6.234  -9.371  -5.447  1.00 95.80           C  
ATOM   3955 HG11 VAL A 241       6.851  -8.843  -4.720  1.00 95.80           H  
ATOM   3956 HG12 VAL A 241       5.608  -8.662  -5.989  1.00 95.80           H  
ATOM   3957 HG13 VAL A 241       5.592 -10.075  -4.919  1.00 95.80           H  
ATOM   3958  CG2 VAL A 241       7.958  -9.147  -7.236  1.00 95.80           C  
ATOM   3959 HG21 VAL A 241       7.304  -8.585  -7.901  1.00 95.80           H  
ATOM   3960 HG22 VAL A 241       8.693  -9.677  -7.842  1.00 95.80           H  
ATOM   3961 HG23 VAL A 241       8.458  -8.456  -6.557  1.00 95.80           H  
ATOM   3962  N   LEU A 242       9.916 -12.306  -6.714  1.00 94.38           N  
ATOM   3963  H   LEU A 242      10.450 -11.858  -5.983  1.00 94.38           H  
ATOM   3964  CA  LEU A 242      10.607 -13.137  -7.704  1.00 94.38           C  
ATOM   3965  HA  LEU A 242      10.279 -12.839  -8.700  1.00 94.38           H  
ATOM   3966  C   LEU A 242      10.231 -14.614  -7.562  1.00 94.38           C  
ATOM   3967  CB  LEU A 242      12.128 -12.946  -7.589  1.00 94.38           C  
ATOM   3968  HB2 LEU A 242      12.617 -13.661  -8.251  1.00 94.38           H  
ATOM   3969  HB3 LEU A 242      12.429 -13.186  -6.569  1.00 94.38           H  
ATOM   3970  O   LEU A 242      10.074 -15.292  -8.573  1.00 94.38           O  
ATOM   3971  CG  LEU A 242      12.623 -11.534  -7.943  1.00 94.38           C  
ATOM   3972  HG  LEU A 242      12.138 -10.802  -7.297  1.00 94.38           H  
ATOM   3973  CD1 LEU A 242      14.129 -11.467  -7.693  1.00 94.38           C  
ATOM   3974 HD11 LEU A 242      14.628 -12.246  -8.269  1.00 94.38           H  
ATOM   3975 HD12 LEU A 242      14.518 -10.491  -7.979  1.00 94.38           H  
ATOM   3976 HD13 LEU A 242      14.325 -11.645  -6.635  1.00 94.38           H  
ATOM   3977  CD2 LEU A 242      12.358 -11.150  -9.401  1.00 94.38           C  
ATOM   3978 HD21 LEU A 242      12.815 -11.878 -10.072  1.00 94.38           H  
ATOM   3979 HD22 LEU A 242      11.285 -11.105  -9.588  1.00 94.38           H  
ATOM   3980 HD23 LEU A 242      12.778 -10.164  -9.598  1.00 94.38           H  
ATOM   3981  N   ASP A 243      10.063 -15.099  -6.335  1.00 92.62           N  
ATOM   3982  H   ASP A 243      10.217 -14.483  -5.550  1.00 92.62           H  
ATOM   3983  CA  ASP A 243       9.689 -16.487  -6.031  1.00 92.62           C  
ATOM   3984  HA  ASP A 243       9.787 -17.091  -6.933  1.00 92.62           H  
ATOM   3985  C   ASP A 243       8.212 -16.625  -5.615  1.00 92.62           C  
ATOM   3986  CB  ASP A 243      10.679 -17.060  -5.003  1.00 92.62           C  
ATOM   3987  HB2 ASP A 243      10.432 -18.103  -4.806  1.00 92.62           H  
ATOM   3988  HB3 ASP A 243      10.587 -16.503  -4.070  1.00 92.62           H  
ATOM   3989  O   ASP A 243       7.793 -17.675  -5.138  1.00 92.62           O  
ATOM   3990  CG  ASP A 243      12.127 -16.992  -5.508  1.00 92.62           C  
ATOM   3991  OD1 ASP A 243      12.365 -17.365  -6.687  1.00 92.62           O  
ATOM   3992  OD2 ASP A 243      12.999 -16.500  -4.760  1.00 92.62           O  
ATOM   3993  N   ALA A 244       7.421 -15.566  -5.803  1.00 95.17           N  
ATOM   3994  H   ALA A 244       7.801 -14.772  -6.298  1.00 95.17           H  
ATOM   3995  CA  ALA A 244       6.001 -15.530  -5.473  1.00 95.17           C  
ATOM   3996  HA  ALA A 244       5.836 -16.113  -4.566  1.00 95.17           H  
ATOM   3997  C   ALA A 244       5.129 -16.141  -6.582  1.00 95.17           C  
ATOM   3998  CB  ALA A 244       5.627 -14.075  -5.177  1.00 95.17           C  
ATOM   3999  HB1 ALA A 244       4.580 -14.004  -4.882  1.00 95.17           H  
ATOM   4000  HB2 ALA A 244       6.247 -13.705  -4.360  1.00 95.17           H  
ATOM   4001  HB3 ALA A 244       5.780 -13.468  -6.069  1.00 95.17           H  
ATOM   4002  O   ALA A 244       5.564 -16.323  -7.722  1.00 95.17           O  
ATOM   4003  N   THR A 245       3.860 -16.401  -6.262  1.00 95.24           N  
ATOM   4004  H   THR A 245       3.531 -16.146  -5.342  1.00 95.24           H  
ATOM   4005  CA  THR A 245       2.877 -16.873  -7.245  1.00 95.24           C  
ATOM   4006  HA  THR A 245       3.373 -17.539  -7.950  1.00 95.24           H  
ATOM   4007  C   THR A 245       2.305 -15.685  -8.013  1.00 95.24           C  
ATOM   4008  CB  THR A 245       1.761 -17.680  -6.570  1.00 95.24           C  
ATOM   4009  HB  THR A 245       1.237 -17.060  -5.842  1.00 95.24           H  
ATOM   4010  O   THR A 245       1.736 -14.774  -7.414  1.00 95.24           O  
ATOM   4011  CG2 THR A 245       0.757 -18.241  -7.576  1.00 95.24           C  
ATOM   4012 HG21 THR A 245       0.040 -18.873  -7.053  1.00 95.24           H  
ATOM   4013 HG22 THR A 245       0.210 -17.431  -8.060  1.00 95.24           H  
ATOM   4014 HG23 THR A 245       1.273 -18.836  -8.330  1.00 95.24           H  
ATOM   4015  OG1 THR A 245       2.334 -18.787  -5.913  1.00 95.24           O  
ATOM   4016  HG1 THR A 245       2.728 -18.472  -5.097  1.00 95.24           H  
ATOM   4017  N   LEU A 246       2.436 -15.685  -9.342  1.00 93.82           N  
ATOM   4018  H   LEU A 246       2.904 -16.467  -9.779  1.00 93.82           H  
ATOM   4019  CA  LEU A 246       1.789 -14.700 -10.210  1.00 93.82           C  
ATOM   4020  HA  LEU A 246       1.875 -13.716  -9.748  1.00 93.82           H  
ATOM   4021  C   LEU A 246       0.300 -15.041 -10.355  1.00 93.82           C  
ATOM   4022  CB  LEU A 246       2.515 -14.670 -11.566  1.00 93.82           C  
ATOM   4023  HB2 LEU A 246       3.556 -14.397 -11.393  1.00 93.82           H  
ATOM   4024  HB3 LEU A 246       2.497 -15.675 -11.987  1.00 93.82           H  
ATOM   4025  O   LEU A 246      -0.050 -16.118 -10.833  1.00 93.82           O  
ATOM   4026  CG  LEU A 246       1.914 -13.706 -12.610  1.00 93.82           C  
ATOM   4027  HG  LEU A 246       0.885 -13.989 -12.831  1.00 93.82           H  
ATOM   4028  CD1 LEU A 246       1.943 -12.246 -12.155  1.00 93.82           C  
ATOM   4029 HD11 LEU A 246       1.603 -11.604 -12.967  1.00 93.82           H  
ATOM   4030 HD12 LEU A 246       1.262 -12.112 -11.314  1.00 93.82           H  
ATOM   4031 HD13 LEU A 246       2.952 -11.963 -11.855  1.00 93.82           H  
ATOM   4032  CD2 LEU A 246       2.735 -13.800 -13.895  1.00 93.82           C  
ATOM   4033 HD21 LEU A 246       2.318 -13.138 -14.654  1.00 93.82           H  
ATOM   4034 HD22 LEU A 246       2.705 -14.824 -14.267  1.00 93.82           H  
ATOM   4035 HD23 LEU A 246       3.773 -13.533 -13.695  1.00 93.82           H  
ATOM   4036  N   ILE A 247      -0.575 -14.114  -9.969  1.00 91.13           N  
ATOM   4037  H   ILE A 247      -0.228 -13.237  -9.610  1.00 91.13           H  
ATOM   4038  CA  ILE A 247      -2.022 -14.267 -10.125  1.00 91.13           C  
ATOM   4039  HA  ILE A 247      -2.265 -15.330 -10.123  1.00 91.13           H  
ATOM   4040  C   ILE A 247      -2.435 -13.695 -11.481  1.00 91.13           C  
ATOM   4041  CB  ILE A 247      -2.790 -13.634  -8.944  1.00 91.13           C  
ATOM   4042  HB  ILE A 247      -2.511 -12.584  -8.862  1.00 91.13           H  
ATOM   4043  O   ILE A 247      -2.398 -12.484 -11.702  1.00 91.13           O  
ATOM   4044  CG1 ILE A 247      -2.431 -14.354  -7.627  1.00 91.13           C  
ATOM   4045 HG12 ILE A 247      -2.770 -15.388  -7.685  1.00 91.13           H  
ATOM   4046 HG13 ILE A 247      -1.350 -14.366  -7.489  1.00 91.13           H  
ATOM   4047  CG2 ILE A 247      -4.308 -13.730  -9.209  1.00 91.13           C  
ATOM   4048 HG21 ILE A 247      -4.887 -13.261  -8.414  1.00 91.13           H  
ATOM   4049 HG22 ILE A 247      -4.615 -14.772  -9.301  1.00 91.13           H  
ATOM   4050 HG23 ILE A 247      -4.568 -13.192 -10.120  1.00 91.13           H  
ATOM   4051  CD1 ILE A 247      -3.042 -13.711  -6.378  1.00 91.13           C  
ATOM   4052 HD11 ILE A 247      -2.898 -14.399  -5.544  1.00 91.13           H  
ATOM   4053 HD12 ILE A 247      -2.553 -12.760  -6.165  1.00 91.13           H  
ATOM   4054 HD13 ILE A 247      -4.117 -13.563  -6.473  1.00 91.13           H  
ATOM   4055  N   HIS A 248      -2.885 -14.574 -12.376  1.00 81.20           N  
ATOM   4056  H   HIS A 248      -2.837 -15.553 -12.135  1.00 81.20           H  
ATOM   4057  CA  HIS A 248      -3.447 -14.221 -13.683  1.00 81.20           C  
ATOM   4058  HA  HIS A 248      -2.981 -13.297 -14.025  1.00 81.20           H  
ATOM   4059  C   HIS A 248      -4.953 -13.940 -13.600  1.00 81.20           C  
ATOM   4060  CB  HIS A 248      -3.114 -15.313 -14.706  1.00 81.20           C  
ATOM   4061  HB2 HIS A 248      -3.453 -16.281 -14.335  1.00 81.20           H  
ATOM   4062  HB3 HIS A 248      -3.646 -15.108 -15.636  1.00 81.20           H  
ATOM   4063  O   HIS A 248      -5.752 -14.555 -14.302  1.00 81.20           O  
ATOM   4064  CG  HIS A 248      -1.652 -15.385 -15.036  1.00 81.20           C  
ATOM   4065  CD2 HIS A 248      -0.747 -16.298 -14.568  1.00 81.20           C  
ATOM   4066  HD2 HIS A 248      -0.947 -17.095 -13.867  1.00 81.20           H  
ATOM   4067  ND1 HIS A 248      -0.988 -14.556 -15.909  1.00 81.20           N  
ATOM   4068  HD1 HIS A 248      -1.400 -13.807 -16.447  1.00 81.20           H  
ATOM   4069  CE1 HIS A 248       0.286 -14.969 -15.980  1.00 81.20           C  
ATOM   4070  HE1 HIS A 248       1.050 -14.528 -16.602  1.00 81.20           H  
ATOM   4071  NE2 HIS A 248       0.481 -16.026 -15.179  1.00 81.20           N  
ATOM   4072  N   GLN A 249      -5.344 -13.020 -12.723  1.00 66.46           N  
ATOM   4073  H   GLN A 249      -4.633 -12.520 -12.209  1.00 66.46           H  
ATOM   4074  CA  GLN A 249      -6.701 -12.483 -12.671  1.00 66.46           C  
ATOM   4075  HA  GLN A 249      -7.302 -12.901 -13.479  1.00 66.46           H  
ATOM   4076  C   GLN A 249      -6.617 -10.982 -12.896  1.00 66.46           C  
ATOM   4077  CB  GLN A 249      -7.391 -12.824 -11.343  1.00 66.46           C  
ATOM   4078  HB2 GLN A 249      -8.342 -12.292 -11.294  1.00 66.46           H  
ATOM   4079  HB3 GLN A 249      -6.771 -12.489 -10.511  1.00 66.46           H  
ATOM   4080  O   GLN A 249      -5.695 -10.325 -12.406  1.00 66.46           O  
ATOM   4081  CG  GLN A 249      -7.672 -14.330 -11.224  1.00 66.46           C  
ATOM   4082  HG2 GLN A 249      -6.737 -14.888 -11.270  1.00 66.46           H  
ATOM   4083  HG3 GLN A 249      -8.293 -14.638 -12.065  1.00 66.46           H  
ATOM   4084  CD  GLN A 249      -8.381 -14.704  -9.926  1.00 66.46           C  
ATOM   4085  NE2 GLN A 249      -9.103 -15.803  -9.905  1.00 66.46           N  
ATOM   4086 HE21 GLN A 249      -9.216 -16.364 -10.737  1.00 66.46           H  
ATOM   4087 HE22 GLN A 249      -9.567 -16.010  -9.032  1.00 66.46           H  
ATOM   4088  OE1 GLN A 249      -8.285 -14.043  -8.905  1.00 66.46           O  
ATOM   4089  N   SER A 250      -7.564 -10.426 -13.644  1.00 60.81           N  
ATOM   4090  H   SER A 250      -8.343 -10.976 -13.978  1.00 60.81           H  
ATOM   4091  CA  SER A 250      -7.692  -8.977 -13.649  1.00 60.81           C  
ATOM   4092  HA  SER A 250      -6.728  -8.544 -13.916  1.00 60.81           H  
ATOM   4093  C   SER A 250      -8.068  -8.504 -12.246  1.00 60.81           C  
ATOM   4094  CB  SER A 250      -8.708  -8.518 -14.676  1.00 60.81           C  
ATOM   4095  HB2 SER A 250      -8.652  -7.436 -14.798  1.00 60.81           H  
ATOM   4096  HB3 SER A 250      -8.503  -8.996 -15.634  1.00 60.81           H  
ATOM   4097  O   SER A 250      -8.715  -9.215 -11.474  1.00 60.81           O  
ATOM   4098  OG  SER A 250      -9.981  -8.864 -14.223  1.00 60.81           O  
ATOM   4099  HG  SER A 250     -10.535  -8.779 -15.002  1.00 60.81           H  
ATOM   4100  N   ILE A 251      -7.683  -7.271 -11.923  1.00 55.38           N  
ATOM   4101  H   ILE A 251      -7.133  -6.748 -12.589  1.00 55.38           H  
ATOM   4102  CA  ILE A 251      -8.038  -6.638 -10.647  1.00 55.38           C  
ATOM   4103  HA  ILE A 251      -7.665  -7.260  -9.833  1.00 55.38           H  
ATOM   4104  C   ILE A 251      -9.572  -6.568 -10.486  1.00 55.38           C  
ATOM   4105  CB  ILE A 251      -7.355  -5.250 -10.562  1.00 55.38           C  
ATOM   4106  HB  ILE A 251      -7.691  -4.654 -11.411  1.00 55.38           H  
ATOM   4107  O   ILE A 251     -10.075  -6.563  -9.368  1.00 55.38           O  
ATOM   4108  CG1 ILE A 251      -5.811  -5.392 -10.642  1.00 55.38           C  
ATOM   4109 HG12 ILE A 251      -5.538  -6.014 -11.494  1.00 55.38           H  
ATOM   4110 HG13 ILE A 251      -5.447  -5.889  -9.743  1.00 55.38           H  
ATOM   4111  CG2 ILE A 251      -7.746  -4.507  -9.272  1.00 55.38           C  
ATOM   4112 HG21 ILE A 251      -7.250  -3.538  -9.212  1.00 55.38           H  
ATOM   4113 HG22 ILE A 251      -7.481  -5.104  -8.400  1.00 55.38           H  
ATOM   4114 HG23 ILE A 251      -8.819  -4.316  -9.252  1.00 55.38           H  
ATOM   4115  CD1 ILE A 251      -5.059  -4.067 -10.819  1.00 55.38           C  
ATOM   4116 HD11 ILE A 251      -4.005  -4.280 -10.997  1.00 55.38           H  
ATOM   4117 HD12 ILE A 251      -5.137  -3.454  -9.921  1.00 55.38           H  
ATOM   4118 HD13 ILE A 251      -5.458  -3.522 -11.675  1.00 55.38           H  
ATOM   4119  N   THR A 252     -10.318  -6.561 -11.596  1.00 61.13           N  
ATOM   4120  H   THR A 252      -9.854  -6.633 -12.491  1.00 61.13           H  
ATOM   4121  CA  THR A 252     -11.787  -6.537 -11.640  1.00 61.13           C  
ATOM   4122  HA  THR A 252     -12.164  -6.060 -10.735  1.00 61.13           H  
ATOM   4123  C   THR A 252     -12.436  -7.926 -11.703  1.00 61.13           C  
ATOM   4124  CB  THR A 252     -12.261  -5.710 -12.848  1.00 61.13           C  
ATOM   4125  HB  THR A 252     -13.350  -5.720 -12.894  1.00 61.13           H  
ATOM   4126  O   THR A 252     -13.659  -8.013 -11.697  1.00 61.13           O  
ATOM   4127  CG2 THR A 252     -11.785  -4.257 -12.780  1.00 61.13           C  
ATOM   4128 HG21 THR A 252     -12.105  -3.813 -11.837  1.00 61.13           H  
ATOM   4129 HG22 THR A 252     -12.225  -3.692 -13.601  1.00 61.13           H  
ATOM   4130 HG23 THR A 252     -10.699  -4.206 -12.854  1.00 61.13           H  
ATOM   4131  OG1 THR A 252     -11.736  -6.261 -14.035  1.00 61.13           O  
ATOM   4132  HG1 THR A 252     -12.043  -5.732 -14.776  1.00 61.13           H  
ATOM   4133  N   GLY A 253     -11.664  -9.013 -11.812  1.00 55.21           N  
ATOM   4134  H   GLY A 253     -10.661  -8.895 -11.802  1.00 55.21           H  
ATOM   4135  CA  GLY A 253     -12.174 -10.366 -12.083  1.00 55.21           C  
ATOM   4136  HA2 GLY A 253     -11.381 -11.084 -11.872  1.00 55.21           H  
ATOM   4137  HA3 GLY A 253     -13.008 -10.571 -11.412  1.00 55.21           H  
ATOM   4138  C   GLY A 253     -12.657 -10.609 -13.525  1.00 55.21           C  
ATOM   4139  O   GLY A 253     -12.949 -11.746 -13.885  1.00 55.21           O  
ATOM   4140  N   LEU A 254     -12.711  -9.577 -14.372  1.00 49.89           N  
ATOM   4141  H   LEU A 254     -12.447  -8.672 -14.009  1.00 49.89           H  
ATOM   4142  CA  LEU A 254     -13.033  -9.674 -15.798  1.00 49.89           C  
ATOM   4143  HA  LEU A 254     -13.664 -10.545 -15.976  1.00 49.89           H  
ATOM   4144  C   LEU A 254     -11.753  -9.835 -16.625  1.00 49.89           C  
ATOM   4145  CB  LEU A 254     -13.801  -8.405 -16.217  1.00 49.89           C  
ATOM   4146  HB2 LEU A 254     -13.156  -7.542 -16.056  1.00 49.89           H  
ATOM   4147  HB3 LEU A 254     -14.011  -8.461 -17.285  1.00 49.89           H  
ATOM   4148  O   LEU A 254     -10.924  -8.927 -16.627  1.00 49.89           O  
ATOM   4149  CG  LEU A 254     -15.122  -8.180 -15.459  1.00 49.89           C  
ATOM   4150  HG  LEU A 254     -14.942  -8.185 -14.383  1.00 49.89           H  
ATOM   4151  CD1 LEU A 254     -15.699  -6.813 -15.824  1.00 49.89           C  
ATOM   4152 HD11 LEU A 254     -14.988  -6.031 -15.561  1.00 49.89           H  
ATOM   4153 HD12 LEU A 254     -15.906  -6.770 -16.894  1.00 49.89           H  
ATOM   4154 HD13 LEU A 254     -16.624  -6.647 -15.271  1.00 49.89           H  
ATOM   4155  CD2 LEU A 254     -16.156  -9.255 -15.795  1.00 49.89           C  
ATOM   4156 HD21 LEU A 254     -15.812 -10.228 -15.443  1.00 49.89           H  
ATOM   4157 HD22 LEU A 254     -17.096  -9.028 -15.291  1.00 49.89           H  
ATOM   4158 HD23 LEU A 254     -16.324  -9.294 -16.871  1.00 49.89           H  
ATOM   4159  N   TYR A 255     -11.564 -10.957 -17.321  1.00 48.21           N  
ATOM   4160  H   TYR A 255     -12.273 -11.676 -17.300  1.00 48.21           H  
ATOM   4161  CA  TYR A 255     -10.499 -11.052 -18.325  1.00 48.21           C  
ATOM   4162  HA  TYR A 255      -9.533 -10.891 -17.846  1.00 48.21           H  
ATOM   4163  C   TYR A 255     -10.706  -9.949 -19.371  1.00 48.21           C  
ATOM   4164  CB  TYR A 255     -10.489 -12.441 -18.991  1.00 48.21           C  
ATOM   4165  HB2 TYR A 255      -9.994 -12.353 -19.958  1.00 48.21           H  
ATOM   4166  HB3 TYR A 255     -11.512 -12.758 -19.191  1.00 48.21           H  
ATOM   4167  O   TYR A 255     -11.753  -9.903 -20.013  1.00 48.21           O  
ATOM   4168  CG  TYR A 255      -9.762 -13.515 -18.200  1.00 48.21           C  
ATOM   4169  CD1 TYR A 255      -8.374 -13.686 -18.375  1.00 48.21           C  
ATOM   4170  HD1 TYR A 255      -7.843 -13.062 -19.079  1.00 48.21           H  
ATOM   4171  CD2 TYR A 255     -10.461 -14.340 -17.298  1.00 48.21           C  
ATOM   4172  HD2 TYR A 255     -11.526 -14.218 -17.168  1.00 48.21           H  
ATOM   4173  CE1 TYR A 255      -7.679 -14.661 -17.632  1.00 48.21           C  
ATOM   4174  HE1 TYR A 255      -6.613 -14.782 -17.758  1.00 48.21           H  
ATOM   4175  CE2 TYR A 255      -9.773 -15.328 -16.567  1.00 48.21           C  
ATOM   4176  HE2 TYR A 255     -10.300 -15.963 -15.870  1.00 48.21           H  
ATOM   4177  OH  TYR A 255      -7.718 -16.400 -15.971  1.00 48.21           O  
ATOM   4178  HH  TYR A 255      -6.769 -16.254 -15.996  1.00 48.21           H  
ATOM   4179  CZ  TYR A 255      -8.381 -15.482 -16.722  1.00 48.21           C  
ATOM   4180  N   GLU A 256      -9.722  -9.066 -19.547  1.00 44.86           N  
ATOM   4181  H   GLU A 256      -8.896  -9.115 -18.968  1.00 44.86           H  
ATOM   4182  CA  GLU A 256      -9.625  -8.299 -20.789  1.00 44.86           C  
ATOM   4183  HA  GLU A 256     -10.610  -7.936 -21.083  1.00 44.86           H  
ATOM   4184  C   GLU A 256      -9.146  -9.285 -21.860  1.00 44.86           C  
ATOM   4185  CB  GLU A 256      -8.699  -7.075 -20.642  1.00 44.86           C  
ATOM   4186  HB2 GLU A 256      -7.747  -7.384 -20.208  1.00 44.86           H  
ATOM   4187  HB3 GLU A 256      -8.514  -6.674 -21.638  1.00 44.86           H  
ATOM   4188  O   GLU A 256      -7.996  -9.730 -21.831  1.00 44.86           O  
ATOM   4189  CG  GLU A 256      -9.323  -5.963 -19.776  1.00 44.86           C  
ATOM   4190  HG2 GLU A 256      -9.440  -6.340 -18.760  1.00 44.86           H  
ATOM   4191  HG3 GLU A 256     -10.317  -5.741 -20.165  1.00 44.86           H  
ATOM   4192  CD  GLU A 256      -8.507  -4.653 -19.734  1.00 44.86           C  
ATOM   4193  OE1 GLU A 256      -8.948  -3.725 -19.014  1.00 44.86           O  
ATOM   4194  OE2 GLU A 256      -7.434  -4.568 -20.375  1.00 44.86           O  
ATOM   4195  N   THR A 257     -10.073  -9.715 -22.717  1.00 40.36           N  
ATOM   4196  H   THR A 257     -11.014  -9.362 -22.618  1.00 40.36           H  
ATOM   4197  CA  THR A 257      -9.790 -10.443 -23.963  1.00 40.36           C  
ATOM   4198  HA  THR A 257      -9.022 -11.197 -23.792  1.00 40.36           H  
ATOM   4199  C   THR A 257      -9.253  -9.502 -25.024  1.00 40.36           C  
ATOM   4200  CB  THR A 257     -11.045 -11.109 -24.522  1.00 40.36           C  
ATOM   4201  HB  THR A 257     -10.826 -11.511 -25.511  1.00 40.36           H  
ATOM   4202  O   THR A 257      -9.857  -8.412 -25.160  1.00 40.36           O  
ATOM   4203  CG2 THR A 257     -11.549 -12.246 -23.633  1.00 40.36           C  
ATOM   4204 HG21 THR A 257     -12.425 -12.702 -24.095  1.00 40.36           H  
ATOM   4205 HG22 THR A 257     -11.821 -11.859 -22.651  1.00 40.36           H  
ATOM   4206 HG23 THR A 257     -10.766 -12.997 -23.523  1.00 40.36           H  
ATOM   4207  OG1 THR A 257     -12.042 -10.121 -24.631  1.00 40.36           O  
ATOM   4208  HG1 THR A 257     -11.554  -9.344 -24.912  1.00 40.36           H  
ATOM   4209  OXT THR A 257      -8.313  -9.930 -25.722  1.00 40.36           O  
TER    4210      THR A 257                                                       
END   
