# Supplementary material for: Computational design of novel Cas9 PAM-interacting domains using evolution-based modelling and structural quality assessment
Source: PLoS Comput Biol. 2023 Nov 17;19(11):e1011621. doi: 10.1371/journal.pcbi.1011621 (PMC10729993; doi:10.1371/journal.pcbi.1011621)
Supplement: S1 File — This file contains the experimentally tested sequences in a zip format. It includes Fasta files, AlphaFold Prediction with PDB file, pLDDT, and more. (ZIP) [file pcbi.1011621.s001.zip › pdb/dgfx_17_relaxed_rank_1_model_3.pdb]

ATOM      1  N   THR A   1      -6.312   0.779 -24.591  1.00 41.39           N  
ATOM      2  H   THR A   1      -6.147   0.365 -23.684  1.00 41.39           H  
ATOM      3  H2  THR A   1      -6.920   1.579 -24.490  1.00 41.39           H  
ATOM      4  H3  THR A   1      -6.780   0.122 -25.200  1.00 41.39           H  
ATOM      5  CA  THR A   1      -5.057   1.249 -25.215  1.00 41.39           C  
ATOM      6  HA  THR A   1      -4.355   0.426 -25.349  1.00 41.39           H  
ATOM      7  C   THR A   1      -4.426   2.283 -24.296  1.00 41.39           C  
ATOM      8  CB  THR A   1      -5.367   1.862 -26.587  1.00 41.39           C  
ATOM      9  HB  THR A   1      -4.553   2.510 -26.912  1.00 41.39           H  
ATOM     10  O   THR A   1      -4.908   3.401 -24.237  1.00 41.39           O  
ATOM     11  CG2 THR A   1      -5.605   0.767 -27.626  1.00 41.39           C  
ATOM     12 HG21 THR A   1      -6.472   0.160 -27.367  1.00 41.39           H  
ATOM     13 HG22 THR A   1      -4.722   0.133 -27.709  1.00 41.39           H  
ATOM     14 HG23 THR A   1      -5.785   1.230 -28.596  1.00 41.39           H  
ATOM     15  OG1 THR A   1      -6.572   2.580 -26.498  1.00 41.39           O  
ATOM     16  HG1 THR A   1      -6.433   3.456 -26.866  1.00 41.39           H  
ATOM     17  N   GLY A   2      -3.441   1.903 -23.476  1.00 54.40           N  
ATOM     18  H   GLY A   2      -3.022   0.990 -23.573  1.00 54.40           H  
ATOM     19  CA  GLY A   2      -2.681   2.887 -22.689  1.00 54.40           C  
ATOM     20  HA2 GLY A   2      -2.112   2.388 -21.905  1.00 54.40           H  
ATOM     21  HA3 GLY A   2      -3.359   3.603 -22.224  1.00 54.40           H  
ATOM     22  C   GLY A   2      -1.702   3.636 -23.594  1.00 54.40           C  
ATOM     23  O   GLY A   2      -1.215   3.040 -24.556  1.00 54.40           O  
ATOM     24  N   GLY A   3      -1.438   4.915 -23.314  1.00 63.31           N  
ATOM     25  H   GLY A   3      -1.897   5.365 -22.535  1.00 63.31           H  
ATOM     26  CA  GLY A   3      -0.418   5.685 -24.030  1.00 63.31           C  
ATOM     27  HA2 GLY A   3      -0.315   6.674 -23.584  1.00 63.31           H  
ATOM     28  HA3 GLY A   3      -0.724   5.809 -25.069  1.00 63.31           H  
ATOM     29  C   GLY A   3       0.945   4.984 -23.984  1.00 63.31           C  
ATOM     30  O   GLY A   3       1.253   4.271 -23.031  1.00 63.31           O  
ATOM     31  N   PHE A   4       1.755   5.153 -25.032  1.00 70.60           N  
ATOM     32  H   PHE A   4       1.436   5.729 -25.798  1.00 70.60           H  
ATOM     33  CA  PHE A   4       3.105   4.572 -25.104  1.00 70.60           C  
ATOM     34  HA  PHE A   4       3.047   3.509 -24.873  1.00 70.60           H  
ATOM     35  C   PHE A   4       4.077   5.199 -24.094  1.00 70.60           C  
ATOM     36  CB  PHE A   4       3.647   4.735 -26.531  1.00 70.60           C  
ATOM     37  HB2 PHE A   4       3.601   5.786 -26.818  1.00 70.60           H  
ATOM     38  HB3 PHE A   4       4.697   4.445 -26.542  1.00 70.60           H  
ATOM     39  O   PHE A   4       5.101   4.601 -23.757  1.00 70.60           O  
ATOM     40  CG  PHE A   4       2.918   3.892 -27.558  1.00 70.60           C  
ATOM     41  CD1 PHE A   4       3.229   2.526 -27.676  1.00 70.60           C  
ATOM     42  HD1 PHE A   4       4.008   2.106 -27.057  1.00 70.60           H  
ATOM     43  CD2 PHE A   4       1.934   4.457 -28.390  1.00 70.60           C  
ATOM     44  HD2 PHE A   4       1.697   5.508 -28.315  1.00 70.60           H  
ATOM     45  CE1 PHE A   4       2.544   1.719 -28.601  1.00 70.60           C  
ATOM     46  HE1 PHE A   4       2.788   0.671 -28.694  1.00 70.60           H  
ATOM     47  CE2 PHE A   4       1.254   3.652 -29.323  1.00 70.60           C  
ATOM     48  HE2 PHE A   4       0.499   4.088 -29.959  1.00 70.60           H  
ATOM     49  CZ  PHE A   4       1.554   2.282 -29.423  1.00 70.60           C  
ATOM     50  HZ  PHE A   4       1.030   1.668 -30.141  1.00 70.60           H  
ATOM     51  N   SER A   5       3.754   6.397 -23.620  1.00 72.85           N  
ATOM     52  H   SER A   5       2.874   6.808 -23.899  1.00 72.85           H  
ATOM     53  CA  SER A   5       4.549   7.207 -22.710  1.00 72.85           C  
ATOM     54  HA  SER A   5       5.122   6.564 -22.043  1.00 72.85           H  
ATOM     55  C   SER A   5       3.650   8.083 -21.852  1.00 72.85           C  
ATOM     56  CB  SER A   5       5.514   8.066 -23.526  1.00 72.85           C  
ATOM     57  HB2 SER A   5       6.145   8.657 -22.863  1.00 72.85           H  
ATOM     58  HB3 SER A   5       6.135   7.377 -24.098  1.00 72.85           H  
ATOM     59  O   SER A   5       2.486   8.298 -22.189  1.00 72.85           O  
ATOM     60  OG  SER A   5       4.848   8.918 -24.441  1.00 72.85           O  
ATOM     61  HG  SER A   5       4.383   9.598 -23.949  1.00 72.85           H  
ATOM     62  N   ASP A   6       4.208   8.624 -20.771  1.00 67.93           N  
ATOM     63  H   ASP A   6       5.167   8.401 -20.550  1.00 67.93           H  
ATOM     64  CA  ASP A   6       3.596   9.764 -20.091  1.00 67.93           C  
ATOM     65  HA  ASP A   6       2.600   9.483 -19.748  1.00 67.93           H  
ATOM     66  C   ASP A   6       3.465  10.920 -21.095  1.00 67.93           C  
ATOM     67  CB  ASP A   6       4.441  10.144 -18.866  1.00 67.93           C  
ATOM     68  HB2 ASP A   6       4.671   9.234 -18.311  1.00 67.93           H  
ATOM     69  HB3 ASP A   6       5.382  10.580 -19.198  1.00 67.93           H  
ATOM     70  O   ASP A   6       4.457  11.370 -21.674  1.00 67.93           O  
ATOM     71  CG  ASP A   6       3.730  11.120 -17.919  1.00 67.93           C  
ATOM     72  OD1 ASP A   6       2.892  11.925 -18.391  1.00 67.93           O  
ATOM     73  OD2 ASP A   6       4.020  11.048 -16.707  1.00 67.93           O  
ATOM     74  N   GLU A   7       2.233  11.356 -21.358  1.00 69.58           N  
ATOM     75  H   GLU A   7       1.460  10.942 -20.857  1.00 69.58           H  
ATOM     76  CA  GLU A   7       1.929  12.391 -22.353  1.00 69.58           C  
ATOM     77  HA  GLU A   7       2.460  12.153 -23.275  1.00 69.58           H  
ATOM     78  C   GLU A   7       2.415  13.782 -21.922  1.00 69.58           C  
ATOM     79  CB  GLU A   7       0.425  12.399 -22.666  1.00 69.58           C  
ATOM     80  HB2 GLU A   7      -0.134  12.544 -21.742  1.00 69.58           H  
ATOM     81  HB3 GLU A   7       0.214  13.229 -23.340  1.00 69.58           H  
ATOM     82  O   GLU A   7       2.415  14.719 -22.724  1.00 69.58           O  
ATOM     83  CG  GLU A   7      -0.020  11.093 -23.347  1.00 69.58           C  
ATOM     84  HG2 GLU A   7       0.595  10.939 -24.234  1.00 69.58           H  
ATOM     85  HG3 GLU A   7       0.155  10.259 -22.668  1.00 69.58           H  
ATOM     86  CD  GLU A   7      -1.501  11.084 -23.758  1.00 69.58           C  
ATOM     87  OE1 GLU A   7      -1.894  10.089 -24.412  1.00 69.58           O  
ATOM     88  OE2 GLU A   7      -2.228  12.045 -23.420  1.00 69.58           O  
ATOM     89  N   SER A   8       2.893  13.913 -20.680  1.00 76.51           N  
ATOM     90  H   SER A   8       2.852  13.112 -20.067  1.00 76.51           H  
ATOM     91  CA  SER A   8       3.566  15.110 -20.191  1.00 76.51           C  
ATOM     92  HA  SER A   8       2.870  15.946 -20.250  1.00 76.51           H  
ATOM     93  C   SER A   8       4.798  15.420 -21.046  1.00 76.51           C  
ATOM     94  CB  SER A   8       3.968  14.936 -18.724  1.00 76.51           C  
ATOM     95  HB2 SER A   8       4.400  15.868 -18.359  1.00 76.51           H  
ATOM     96  HB3 SER A   8       4.711  14.144 -18.635  1.00 76.51           H  
ATOM     97  O   SER A   8       5.814  14.720 -21.007  1.00 76.51           O  
ATOM     98  OG  SER A   8       2.841  14.604 -17.939  1.00 76.51           O  
ATOM     99  HG  SER A   8       2.745  13.650 -17.991  1.00 76.51           H  
ATOM    100  N   ILE A   9       4.718  16.506 -21.819  1.00 76.63           N  
ATOM    101  H   ILE A   9       3.831  16.987 -21.864  1.00 76.63           H  
ATOM    102  CA  ILE A   9       5.849  17.019 -22.593  1.00 76.63           C  
ATOM    103  HA  ILE A   9       6.390  16.172 -23.013  1.00 76.63           H  
ATOM    104  C   ILE A   9       6.777  17.758 -21.637  1.00 76.63           C  
ATOM    105  CB  ILE A   9       5.400  17.920 -23.762  1.00 76.63           C  
ATOM    106  HB  ILE A   9       4.823  18.752 -23.360  1.00 76.63           H  
ATOM    107  O   ILE A   9       6.421  18.793 -21.072  1.00 76.63           O  
ATOM    108  CG1 ILE A   9       4.509  17.126 -24.745  1.00 76.63           C  
ATOM    109 HG12 ILE A   9       3.731  16.600 -24.192  1.00 76.63           H  
ATOM    110 HG13 ILE A   9       5.110  16.379 -25.262  1.00 76.63           H  
ATOM    111  CG2 ILE A   9       6.640  18.483 -24.493  1.00 76.63           C  
ATOM    112 HG21 ILE A   9       7.211  19.127 -23.823  1.00 76.63           H  
ATOM    113 HG22 ILE A   9       7.283  17.665 -24.820  1.00 76.63           H  
ATOM    114 HG23 ILE A   9       6.345  19.091 -25.348  1.00 76.63           H  
ATOM    115  CD1 ILE A   9       3.796  18.009 -25.775  1.00 76.63           C  
ATOM    116 HD11 ILE A   9       3.134  17.389 -26.379  1.00 76.63           H  
ATOM    117 HD12 ILE A   9       4.515  18.498 -26.432  1.00 76.63           H  
ATOM    118 HD13 ILE A   9       3.199  18.765 -25.263  1.00 76.63           H  
ATOM    119  N   LEU A  10       7.989  17.242 -21.494  1.00 79.98           N  
ATOM    120  H   LEU A  10       8.218  16.398 -21.999  1.00 79.98           H  
ATOM    121  CA  LEU A  10       9.034  17.890 -20.727  1.00 79.98           C  
ATOM    122  HA  LEU A  10       8.557  18.554 -20.007  1.00 79.98           H  
ATOM    123  C   LEU A  10       9.925  18.757 -21.616  1.00 79.98           C  
ATOM    124  CB  LEU A  10       9.835  16.842 -19.958  1.00 79.98           C  
ATOM    125  HB2 LEU A  10      10.189  16.095 -20.668  1.00 79.98           H  
ATOM    126  HB3 LEU A  10      10.702  17.329 -19.513  1.00 79.98           H  
ATOM    127  O   LEU A  10      10.167  18.420 -22.782  1.00 79.98           O  
ATOM    128  CG  LEU A  10       9.029  16.133 -18.860  1.00 79.98           C  
ATOM    129  HG  LEU A  10       8.301  15.461 -19.313  1.00 79.98           H  
ATOM    130  CD1 LEU A  10      10.027  15.339 -18.038  1.00 79.98           C  
ATOM    131 HD11 LEU A  10       9.499  14.843 -17.224  1.00 79.98           H  
ATOM    132 HD12 LEU A  10      10.779  16.006 -17.616  1.00 79.98           H  
ATOM    133 HD13 LEU A  10      10.495  14.593 -18.680  1.00 79.98           H  
ATOM    134  CD2 LEU A  10       8.313  17.069 -17.882  1.00 79.98           C  
ATOM    135 HD21 LEU A  10       7.874  16.487 -17.073  1.00 79.98           H  
ATOM    136 HD22 LEU A  10       7.493  17.575 -18.392  1.00 79.98           H  
ATOM    137 HD23 LEU A  10       9.006  17.805 -17.474  1.00 79.98           H  
ATOM    138  N   PRO A  11      10.446  19.871 -21.068  1.00 81.68           N  
ATOM    139  CA  PRO A  11      11.387  20.717 -21.781  1.00 81.68           C  
ATOM    140  HA  PRO A  11      10.941  21.060 -22.714  1.00 81.68           H  
ATOM    141  C   PRO A  11      12.677  19.953 -22.098  1.00 81.68           C  
ATOM    142  CB  PRO A  11      11.635  21.916 -20.859  1.00 81.68           C  
ATOM    143  HB2 PRO A  11      12.638  22.328 -20.971  1.00 81.68           H  
ATOM    144  HB3 PRO A  11      10.886  22.683 -21.054  1.00 81.68           H  
ATOM    145  O   PRO A  11      13.002  18.941 -21.469  1.00 81.68           O  
ATOM    146  CG  PRO A  11      11.416  21.336 -19.463  1.00 81.68           C  
ATOM    147  HG2 PRO A  11      11.134  22.105 -18.743  1.00 81.68           H  
ATOM    148  HG3 PRO A  11      12.314  20.811 -19.138  1.00 81.68           H  
ATOM    149  CD  PRO A  11      10.289  20.334 -19.692  1.00 81.68           C  
ATOM    150  HD2 PRO A  11       9.325  20.831 -19.588  1.00 81.68           H  
ATOM    151  HD3 PRO A  11      10.371  19.520 -18.972  1.00 81.68           H  
ATOM    152  N   LYS A  12      13.436  20.471 -23.069  1.00 81.25           N  
ATOM    153  H   LYS A  12      13.103  21.298 -23.543  1.00 81.25           H  
ATOM    154  CA  LYS A  12      14.751  19.938 -23.429  1.00 81.25           C  
ATOM    155  HA  LYS A  12      14.615  18.931 -23.822  1.00 81.25           H  
ATOM    156  C   LYS A  12      15.647  19.817 -22.191  1.00 81.25           C  
ATOM    157  CB  LYS A  12      15.390  20.785 -24.541  1.00 81.25           C  
ATOM    158  HB2 LYS A  12      14.706  20.840 -25.387  1.00 81.25           H  
ATOM    159  HB3 LYS A  12      16.288  20.261 -24.869  1.00 81.25           H  
ATOM    160  O   LYS A  12      15.792  20.764 -21.419  1.00 81.25           O  
ATOM    161  CG  LYS A  12      15.791  22.209 -24.120  1.00 81.25           C  
ATOM    162  HG2 LYS A  12      16.522  22.161 -23.312  1.00 81.25           H  
ATOM    163  HG3 LYS A  12      14.912  22.753 -23.776  1.00 81.25           H  
ATOM    164  CD  LYS A  12      16.442  22.971 -25.276  1.00 81.25           C  
ATOM    165  HD2 LYS A  12      15.718  23.095 -26.081  1.00 81.25           H  
ATOM    166  HD3 LYS A  12      17.294  22.400 -25.645  1.00 81.25           H  
ATOM    167  CE  LYS A  12      16.909  24.339 -24.767  1.00 81.25           C  
ATOM    168  HE2 LYS A  12      16.043  24.889 -24.400  1.00 81.25           H  
ATOM    169  HE3 LYS A  12      17.586  24.182 -23.927  1.00 81.25           H  
ATOM    170  NZ  LYS A  12      17.594  25.108 -25.833  1.00 81.25           N  
ATOM    171  HZ1 LYS A  12      17.892  26.010 -25.489  1.00 81.25           H  
ATOM    172  HZ2 LYS A  12      16.976  25.247 -26.621  1.00 81.25           H  
ATOM    173  HZ3 LYS A  12      18.408  24.604 -26.154  1.00 81.25           H  
ATOM    174  N   ARG A  13      16.245  18.645 -22.005  1.00 76.56           N  
ATOM    175  H   ARG A  13      16.064  17.911 -22.675  1.00 76.56           H  
ATOM    176  CA  ARG A  13      17.271  18.386 -20.991  1.00 76.56           C  
ATOM    177  HA  ARG A  13      17.890  19.277 -20.892  1.00 76.56           H  
ATOM    178  C   ARG A  13      18.178  17.269 -21.483  1.00 76.56           C  
ATOM    179  CB  ARG A  13      16.645  18.079 -19.608  1.00 76.56           C  
ATOM    180  HB2 ARG A  13      17.450  17.848 -18.911  1.00 76.56           H  
ATOM    181  HB3 ARG A  13      16.146  18.978 -19.247  1.00 76.56           H  
ATOM    182  O   ARG A  13      17.744  16.424 -22.263  1.00 76.56           O  
ATOM    183  CG  ARG A  13      15.629  16.923 -19.594  1.00 76.56           C  
ATOM    184  HG2 ARG A  13      14.758  17.226 -20.175  1.00 76.56           H  
ATOM    185  HG3 ARG A  13      16.080  16.044 -20.055  1.00 76.56           H  
ATOM    186  CD  ARG A  13      15.146  16.563 -18.178  1.00 76.56           C  
ATOM    187  HD2 ARG A  13      14.575  17.406 -17.788  1.00 76.56           H  
ATOM    188  HD3 ARG A  13      16.015  16.400 -17.541  1.00 76.56           H  
ATOM    189  NE  ARG A  13      14.312  15.336 -18.182  1.00 76.56           N  
ATOM    190  HE  ARG A  13      14.374  14.755 -19.006  1.00 76.56           H  
ATOM    191  NH1 ARG A  13      13.246  15.590 -16.158  1.00 76.56           N  
ATOM    192 HH11 ARG A  13      13.718  16.472 -16.019  1.00 76.56           H  
ATOM    193 HH12 ARG A  13      12.517  15.267 -15.538  1.00 76.56           H  
ATOM    194  NH2 ARG A  13      12.777  13.818 -17.444  1.00 76.56           N  
ATOM    195 HH21 ARG A  13      12.860  13.297 -18.305  1.00 76.56           H  
ATOM    196 HH22 ARG A  13      11.931  13.585 -16.944  1.00 76.56           H  
ATOM    197  CZ  ARG A  13      13.453  14.923 -17.260  1.00 76.56           C  
ATOM    198  N   GLU A  14      19.406  17.245 -20.981  1.00 74.35           N  
ATOM    199  H   GLU A  14      19.706  18.000 -20.380  1.00 74.35           H  
ATOM    200  CA  GLU A  14      20.324  16.117 -21.148  1.00 74.35           C  
ATOM    201  HA  GLU A  14      20.374  15.834 -22.200  1.00 74.35           H  
ATOM    202  C   GLU A  14      19.778  14.911 -20.372  1.00 74.35           C  
ATOM    203  CB  GLU A  14      21.735  16.512 -20.679  1.00 74.35           C  
ATOM    204  HB2 GLU A  14      22.343  15.613 -20.575  1.00 74.35           H  
ATOM    205  HB3 GLU A  14      21.670  16.982 -19.698  1.00 74.35           H  
ATOM    206  O   GLU A  14      20.095  14.685 -19.205  1.00 74.35           O  
ATOM    207  CG  GLU A  14      22.444  17.474 -21.644  1.00 74.35           C  
ATOM    208  HG2 GLU A  14      21.861  18.393 -21.714  1.00 74.35           H  
ATOM    209  HG3 GLU A  14      23.416  17.730 -21.222  1.00 74.35           H  
ATOM    210  CD  GLU A  14      22.650  16.873 -23.046  1.00 74.35           C  
ATOM    211  OE1 GLU A  14      22.575  17.649 -24.019  1.00 74.35           O  
ATOM    212  OE2 GLU A  14      22.807  15.628 -23.158  1.00 74.35           O  
ATOM    213  N   SER A  15      18.851  14.182 -20.989  1.00 73.89           N  
ATOM    214  H   SER A  15      18.537  14.481 -21.901  1.00 73.89           H  
ATOM    215  CA  SER A  15      18.251  12.987 -20.415  1.00 73.89           C  
ATOM    216  HA  SER A  15      18.964  12.525 -19.733  1.00 73.89           H  
ATOM    217  C   SER A  15      17.912  11.997 -21.514  1.00 73.89           C  
ATOM    218  CB  SER A  15      16.985  13.351 -19.637  1.00 73.89           C  
ATOM    219  HB2 SER A  15      16.234  13.740 -20.325  1.00 73.89           H  
ATOM    220  HB3 SER A  15      17.225  14.122 -18.904  1.00 73.89           H  
ATOM    221  O   SER A  15      17.027  12.247 -22.328  1.00 73.89           O  
ATOM    222  OG  SER A  15      16.475  12.216 -18.963  1.00 73.89           O  
ATOM    223  HG  SER A  15      17.159  11.926 -18.355  1.00 73.89           H  
ATOM    224  N   ASP A  16      18.542  10.829 -21.456  1.00 70.24           N  
ATOM    225  H   ASP A  16      19.365  10.746 -20.876  1.00 70.24           H  
ATOM    226  CA  ASP A  16      18.269   9.716 -22.373  1.00 70.24           C  
ATOM    227  HA  ASP A  16      18.251  10.102 -23.392  1.00 70.24           H  
ATOM    228  C   ASP A  16      16.900   9.052 -22.111  1.00 70.24           C  
ATOM    229  CB  ASP A  16      19.411   8.692 -22.279  1.00 70.24           C  
ATOM    230  HB2 ASP A  16      19.359   8.205 -21.305  1.00 70.24           H  
ATOM    231  HB3 ASP A  16      19.269   7.930 -23.045  1.00 70.24           H  
ATOM    232  O   ASP A  16      16.519   8.104 -22.789  1.00 70.24           O  
ATOM    233  CG  ASP A  16      20.806   9.310 -22.458  1.00 70.24           C  
ATOM    234  OD1 ASP A  16      20.952  10.278 -23.245  1.00 70.24           O  
ATOM    235  OD2 ASP A  16      21.708   8.859 -21.721  1.00 70.24           O  
ATOM    236  N   LYS A  17      16.150   9.536 -21.108  1.00 71.68           N  
ATOM    237  H   LYS A  17      16.507  10.346 -20.623  1.00 71.68           H  
ATOM    238  CA  LYS A  17      14.791   9.068 -20.797  1.00 71.68           C  
ATOM    239  HA  LYS A  17      14.717   8.005 -21.029  1.00 71.68           H  
ATOM    240  C   LYS A  17      13.718   9.744 -21.643  1.00 71.68           C  
ATOM    241  CB  LYS A  17      14.467   9.288 -19.316  1.00 71.68           C  
ATOM    242  HB2 LYS A  17      14.533  10.351 -19.082  1.00 71.68           H  
ATOM    243  HB3 LYS A  17      13.440   8.969 -19.141  1.00 71.68           H  
ATOM    244  O   LYS A  17      12.637   9.180 -21.784  1.00 71.68           O  
ATOM    245  CG  LYS A  17      15.396   8.491 -18.397  1.00 71.68           C  
ATOM    246  HG2 LYS A  17      16.419   8.853 -18.496  1.00 71.68           H  
ATOM    247  HG3 LYS A  17      15.360   7.437 -18.675  1.00 71.68           H  
ATOM    248  CD  LYS A  17      14.940   8.649 -16.947  1.00 71.68           C  
ATOM    249  HD2 LYS A  17      13.909   8.307 -16.858  1.00 71.68           H  
ATOM    250  HD3 LYS A  17      14.993   9.701 -16.666  1.00 71.68           H  
ATOM    251  CE  LYS A  17      15.845   7.814 -16.042  1.00 71.68           C  
ATOM    252  HE2 LYS A  17      16.870   8.168 -16.149  1.00 71.68           H  
ATOM    253  HE3 LYS A  17      15.813   6.780 -16.386  1.00 71.68           H  
ATOM    254  NZ  LYS A  17      15.402   7.903 -14.632  1.00 71.68           N  
ATOM    255  HZ1 LYS A  17      14.450   7.575 -14.556  1.00 71.68           H  
ATOM    256  HZ2 LYS A  17      15.997   7.339 -14.043  1.00 71.68           H  
ATOM    257  HZ3 LYS A  17      15.435   8.864 -14.322  1.00 71.68           H  
ATOM    258  N   LEU A  18      14.007  10.941 -22.163  1.00 79.29           N  
ATOM    259  H   LEU A  18      14.962  11.268 -22.127  1.00 79.29           H  
ATOM    260  CA  LEU A  18      13.045  11.683 -22.965  1.00 79.29           C  
ATOM    261  HA  LEU A  18      12.102  11.727 -22.420  1.00 79.29           H  
ATOM    262  C   LEU A  18      12.788  10.951 -24.278  1.00 79.29           C  
ATOM    263  CB  LEU A  18      13.544  13.103 -23.257  1.00 79.29           C  
ATOM    264  HB2 LEU A  18      12.891  13.518 -24.024  1.00 79.29           H  
ATOM    265  HB3 LEU A  18      14.553  13.035 -23.663  1.00 79.29           H  
ATOM    266  O   LEU A  18      13.720  10.617 -25.007  1.00 79.29           O  
ATOM    267  CG  LEU A  18      13.550  14.091 -22.089  1.00 79.29           C  
ATOM    268  HG  LEU A  18      14.209  13.733 -21.298  1.00 79.29           H  
ATOM    269  CD1 LEU A  18      14.072  15.434 -22.606  1.00 79.29           C  
ATOM    270 HD11 LEU A  18      13.913  16.218 -21.866  1.00 79.29           H  
ATOM    271 HD12 LEU A  18      15.134  15.350 -22.836  1.00 79.29           H  
ATOM    272 HD13 LEU A  18      13.538  15.718 -23.513  1.00 79.29           H  
ATOM    273  CD2 LEU A  18      12.159  14.310 -21.497  1.00 79.29           C  
ATOM    274 HD21 LEU A  18      11.468  14.638 -22.273  1.00 79.29           H  
ATOM    275 HD22 LEU A  18      12.210  15.066 -20.713  1.00 79.29           H  
ATOM    276 HD23 LEU A  18      11.783  13.384 -21.062  1.00 79.29           H  
ATOM    277  N   ILE A  19      11.517  10.766 -24.610  1.00 80.37           N  
ATOM    278  H   ILE A  19      10.804  11.045 -23.952  1.00 80.37           H  
ATOM    279  CA  ILE A  19      11.125  10.158 -25.879  1.00 80.37           C  
ATOM    280  HA  ILE A  19      11.951   9.547 -26.244  1.00 80.37           H  
ATOM    281  C   ILE A  19      10.850  11.254 -26.891  1.00 80.37           C  
ATOM    282  CB  ILE A  19       9.919   9.228 -25.729  1.00 80.37           C  
ATOM    283  HB  ILE A  19       9.056   9.845 -25.478  1.00 80.37           H  
ATOM    284  O   ILE A  19      10.117  12.211 -26.624  1.00 80.37           O  
ATOM    285  CG1 ILE A  19      10.154   8.221 -24.590  1.00 80.37           C  
ATOM    286 HG12 ILE A  19      11.005   7.576 -24.809  1.00 80.37           H  
ATOM    287 HG13 ILE A  19      10.341   8.749 -23.654  1.00 80.37           H  
ATOM    288  CG2 ILE A  19       9.608   8.506 -27.057  1.00 80.37           C  
ATOM    289 HG21 ILE A  19       8.701   7.908 -26.969  1.00 80.37           H  
ATOM    290 HG22 ILE A  19       9.427   9.223 -27.858  1.00 80.37           H  
ATOM    291 HG23 ILE A  19      10.437   7.854 -27.333  1.00 80.37           H  
ATOM    292  CD1 ILE A  19       8.904   7.388 -24.385  1.00 80.37           C  
ATOM    293 HD11 ILE A  19       8.936   6.963 -23.382  1.00 80.37           H  
ATOM    294 HD12 ILE A  19       8.034   8.039 -24.468  1.00 80.37           H  
ATOM    295 HD13 ILE A  19       8.848   6.583 -25.118  1.00 80.37           H  
ATOM    296  N   ALA A  20      11.417  11.086 -28.080  1.00 82.42           N  
ATOM    297  H   ALA A  20      12.006  10.278 -28.223  1.00 82.42           H  
ATOM    298  CA  ALA A  20      11.196  11.977 -29.200  1.00 82.42           C  
ATOM    299  HA  ALA A  20      11.579  12.966 -28.948  1.00 82.42           H  
ATOM    300  C   ALA A  20       9.702  12.092 -29.518  1.00 82.42           C  
ATOM    301  CB  ALA A  20      11.984  11.437 -30.390  1.00 82.42           C  
ATOM    302  HB1 ALA A  20      11.892  12.129 -31.227  1.00 82.42           H  
ATOM    303  HB2 ALA A  20      11.596  10.464 -30.692  1.00 82.42           H  
ATOM    304  HB3 ALA A  20      13.038  11.338 -30.131  1.00 82.42           H  
ATOM    305  O   ALA A  20       9.010  11.096 -29.724  1.00 82.42           O  
ATOM    306  N   ARG A  21       9.206  13.330 -29.606  1.00 80.86           N  
ATOM    307  H   ARG A  21       9.816  14.096 -29.363  1.00 80.86           H  
ATOM    308  CA  ARG A  21       7.803  13.601 -29.965  1.00 80.86           C  
ATOM    309  HA  ARG A  21       7.153  13.017 -29.313  1.00 80.86           H  
ATOM    310  C   ARG A  21       7.465  13.175 -31.394  1.00 80.86           C  
ATOM    311  CB  ARG A  21       7.501  15.092 -29.792  1.00 80.86           C  
ATOM    312  HB2 ARG A  21       6.502  15.287 -30.181  1.00 80.86           H  
ATOM    313  HB3 ARG A  21       8.216  15.673 -30.375  1.00 80.86           H  
ATOM    314  O   ARG A  21       6.303  12.944 -31.712  1.00 80.86           O  
ATOM    315  CG  ARG A  21       7.555  15.533 -28.322  1.00 80.86           C  
ATOM    316  HG2 ARG A  21       8.523  15.265 -27.899  1.00 80.86           H  
ATOM    317  HG3 ARG A  21       6.775  15.025 -27.755  1.00 80.86           H  
ATOM    318  CD  ARG A  21       7.387  17.049 -28.194  1.00 80.86           C  
ATOM    319  HD2 ARG A  21       8.211  17.534 -28.717  1.00 80.86           H  
ATOM    320  HD3 ARG A  21       7.449  17.313 -27.138  1.00 80.86           H  
ATOM    321  NE  ARG A  21       6.094  17.506 -28.741  1.00 80.86           N  
ATOM    322  HE  ARG A  21       5.392  16.794 -28.882  1.00 80.86           H  
ATOM    323  NH1 ARG A  21       6.549  19.753 -28.729  1.00 80.86           N  
ATOM    324 HH11 ARG A  21       6.249  20.710 -28.853  1.00 80.86           H  
ATOM    325 HH12 ARG A  21       7.446  19.557 -28.309  1.00 80.86           H  
ATOM    326  NH2 ARG A  21       4.565  19.029 -29.462  1.00 80.86           N  
ATOM    327 HH21 ARG A  21       4.278  19.991 -29.578  1.00 80.86           H  
ATOM    328 HH22 ARG A  21       3.882  18.293 -29.562  1.00 80.86           H  
ATOM    329  CZ  ARG A  21       5.745  18.756 -28.979  1.00 80.86           C  
ATOM    330  N   LYS A  22       8.475  13.139 -32.263  1.00 77.71           N  
ATOM    331  H   LYS A  22       9.403  13.278 -31.890  1.00 77.71           H  
ATOM    332  CA  LYS A  22       8.394  12.747 -33.670  1.00 77.71           C  
ATOM    333  HA  LYS A  22       7.513  12.123 -33.822  1.00 77.71           H  
ATOM    334  C   LYS A  22       9.620  11.917 -34.023  1.00 77.71           C  
ATOM    335  CB  LYS A  22       8.307  13.989 -34.574  1.00 77.71           C  
ATOM    336  HB2 LYS A  22       8.392  13.673 -35.613  1.00 77.71           H  
ATOM    337  HB3 LYS A  22       9.142  14.655 -34.354  1.00 77.71           H  
ATOM    338  O   LYS A  22      10.667  12.060 -33.396  1.00 77.71           O  
ATOM    339  CG  LYS A  22       6.986  14.752 -34.398  1.00 77.71           C  
ATOM    340  HG2 LYS A  22       6.927  15.158 -33.388  1.00 77.71           H  
ATOM    341  HG3 LYS A  22       6.154  14.065 -34.555  1.00 77.71           H  
ATOM    342  CD  LYS A  22       6.883  15.905 -35.401  1.00 77.71           C  
ATOM    343  HD2 LYS A  22       7.694  16.611 -35.216  1.00 77.71           H  
ATOM    344  HD3 LYS A  22       6.979  15.509 -36.412  1.00 77.71           H  
ATOM    345  CE  LYS A  22       5.532  16.611 -35.247  1.00 77.71           C  
ATOM    346  HE2 LYS A  22       5.461  17.009 -34.235  1.00 77.71           H  
ATOM    347  HE3 LYS A  22       4.740  15.871 -35.371  1.00 77.71           H  
ATOM    348  NZ  LYS A  22       5.372  17.699 -36.244  1.00 77.71           N  
ATOM    349  HZ1 LYS A  22       4.474  18.152 -36.143  1.00 77.71           H  
ATOM    350  HZ2 LYS A  22       5.428  17.328 -37.182  1.00 77.71           H  
ATOM    351  HZ3 LYS A  22       6.099  18.391 -36.135  1.00 77.71           H  
ATOM    352  N   LYS A  23       9.490  11.074 -35.046  1.00 78.74           N  
ATOM    353  H   LYS A  23       8.606  11.043 -35.534  1.00 78.74           H  
ATOM    354  CA  LYS A  23      10.632  10.361 -35.622  1.00 78.74           C  
ATOM    355  HA  LYS A  23      11.040   9.694 -34.864  1.00 78.74           H  
ATOM    356  C   LYS A  23      11.723  11.373 -36.005  1.00 78.74           C  
ATOM    357  CB  LYS A  23      10.151   9.537 -36.824  1.00 78.74           C  
ATOM    358  HB2 LYS A  23       9.989  10.205 -37.670  1.00 78.74           H  
ATOM    359  HB3 LYS A  23       9.208   9.047 -36.580  1.00 78.74           H  
ATOM    360  O   LYS A  23      11.405  12.456 -36.495  1.00 78.74           O  
ATOM    361  CG  LYS A  23      11.169   8.458 -37.200  1.00 78.74           C  
ATOM    362  HG2 LYS A  23      12.152   8.912 -37.321  1.00 78.74           H  
ATOM    363  HG3 LYS A  23      11.227   7.719 -36.401  1.00 78.74           H  
ATOM    364  CD  LYS A  23      10.775   7.770 -38.508  1.00 78.74           C  
ATOM    365  HD2 LYS A  23       9.855   7.203 -38.369  1.00 78.74           H  
ATOM    366  HD3 LYS A  23      10.630   8.531 -39.275  1.00 78.74           H  
ATOM    367  CE  LYS A  23      11.922   6.850 -38.927  1.00 78.74           C  
ATOM    368  HE2 LYS A  23      12.067   6.085 -38.164  1.00 78.74           H  
ATOM    369  HE3 LYS A  23      12.829   7.453 -38.968  1.00 78.74           H  
ATOM    370  NZ  LYS A  23      11.666   6.238 -40.251  1.00 78.74           N  
ATOM    371  HZ1 LYS A  23      11.588   6.975 -40.938  1.00 78.74           H  
ATOM    372  HZ2 LYS A  23      12.452   5.663 -40.518  1.00 78.74           H  
ATOM    373  HZ3 LYS A  23      10.820   5.687 -40.248  1.00 78.74           H  
ATOM    374  N   ASP A  24      12.976  11.031 -35.718  1.00 80.76           N  
ATOM    375  H   ASP A  24      13.148  10.089 -35.395  1.00 80.76           H  
ATOM    376  CA  ASP A  24      14.170  11.829 -36.033  1.00 80.76           C  
ATOM    377  HA  ASP A  24      15.020  11.254 -35.666  1.00 80.76           H  
ATOM    378  C   ASP A  24      14.271  13.189 -35.305  1.00 80.76           C  
ATOM    379  CB  ASP A  24      14.357  11.909 -37.563  1.00 80.76           C  
ATOM    380  HB2 ASP A  24      15.359  12.277 -37.782  1.00 80.76           H  
ATOM    381  HB3 ASP A  24      13.640  12.617 -37.979  1.00 80.76           H  
ATOM    382  O   ASP A  24      15.132  14.010 -35.621  1.00 80.76           O  
ATOM    383  CG  ASP A  24      14.173  10.537 -38.230  1.00 80.76           C  
ATOM    384  OD1 ASP A  24      14.791   9.564 -37.743  1.00 80.76           O  
ATOM    385  OD2 ASP A  24      13.320  10.411 -39.140  1.00 80.76           O  
ATOM    386  N   TRP A  25      13.427  13.442 -34.296  1.00 83.10           N  
ATOM    387  H   TRP A  25      12.725  12.753 -34.065  1.00 83.10           H  
ATOM    388  CA  TRP A  25      13.568  14.606 -33.419  1.00 83.10           C  
ATOM    389  HA  TRP A  25      14.076  15.405 -33.960  1.00 83.10           H  
ATOM    390  C   TRP A  25      14.416  14.264 -32.206  1.00 83.10           C  
ATOM    391  CB  TRP A  25      12.206  15.152 -32.987  1.00 83.10           C  
ATOM    392  HB2 TRP A  25      12.357  15.761 -32.096  1.00 83.10           H  
ATOM    393  HB3 TRP A  25      11.546  14.332 -32.706  1.00 83.10           H  
ATOM    394  O   TRP A  25      14.039  13.428 -31.393  1.00 83.10           O  
ATOM    395  CG  TRP A  25      11.524  16.020 -33.995  1.00 83.10           C  
ATOM    396  CD1 TRP A  25      11.592  15.890 -35.340  1.00 83.10           C  
ATOM    397  HD1 TRP A  25      12.141  15.121 -35.863  1.00 83.10           H  
ATOM    398  CD2 TRP A  25      10.697  17.194 -33.747  1.00 83.10           C  
ATOM    399  CE2 TRP A  25      10.318  17.749 -35.006  1.00 83.10           C  
ATOM    400  CE3 TRP A  25      10.243  17.853 -32.584  1.00 83.10           C  
ATOM    401  HE3 TRP A  25      10.540  17.473 -31.618  1.00 83.10           H  
ATOM    402  NE1 TRP A  25      10.893  16.915 -35.941  1.00 83.10           N  
ATOM    403  HE1 TRP A  25      10.895  17.055 -36.941  1.00 83.10           H  
ATOM    404  CH2 TRP A  25       9.103  19.544 -33.931  1.00 83.10           C  
ATOM    405  HH2 TRP A  25       8.536  20.462 -33.989  1.00 83.10           H  
ATOM    406  CZ2 TRP A  25       9.534  18.907 -35.108  1.00 83.10           C  
ATOM    407  HZ2 TRP A  25       9.310  19.326 -36.078  1.00 83.10           H  
ATOM    408  CZ3 TRP A  25       9.453  19.015 -32.674  1.00 83.10           C  
ATOM    409  HZ3 TRP A  25       9.149  19.527 -31.773  1.00 83.10           H  
ATOM    410  N   ASP A  26      15.529  14.969 -32.043  1.00 81.99           N  
ATOM    411  H   ASP A  26      15.823  15.594 -32.780  1.00 81.99           H  
ATOM    412  CA  ASP A  26      16.379  14.831 -30.866  1.00 81.99           C  
ATOM    413  HA  ASP A  26      16.579  13.772 -30.705  1.00 81.99           H  
ATOM    414  C   ASP A  26      15.690  15.441 -29.623  1.00 81.99           C  
ATOM    415  CB  ASP A  26      17.733  15.479 -31.163  1.00 81.99           C  
ATOM    416  HB2 ASP A  26      17.582  16.537 -31.380  1.00 81.99           H  
ATOM    417  HB3 ASP A  26      18.160  15.012 -32.050  1.00 81.99           H  
ATOM    418  O   ASP A  26      15.496  16.666 -29.565  1.00 81.99           O  
ATOM    419  CG  ASP A  26      18.734  15.347 -30.015  1.00 81.99           C  
ATOM    420  OD1 ASP A  26      18.374  14.770 -28.963  1.00 81.99           O  
ATOM    421  OD2 ASP A  26      19.836  15.908 -30.192  1.00 81.99           O  
ATOM    422  N   PRO A  27      15.338  14.639 -28.601  1.00 82.98           N  
ATOM    423  CA  PRO A  27      14.712  15.144 -27.382  1.00 82.98           C  
ATOM    424  HA  PRO A  27      13.782  15.642 -27.656  1.00 82.98           H  
ATOM    425  C   PRO A  27      15.601  16.126 -26.611  1.00 82.98           C  
ATOM    426  CB  PRO A  27      14.403  13.913 -26.529  1.00 82.98           C  
ATOM    427  HB2 PRO A  27      13.404  13.985 -26.100  1.00 82.98           H  
ATOM    428  HB3 PRO A  27      15.158  13.795 -25.751  1.00 82.98           H  
ATOM    429  O   PRO A  27      15.093  16.986 -25.887  1.00 82.98           O  
ATOM    430  CG  PRO A  27      14.498  12.736 -27.490  1.00 82.98           C  
ATOM    431  HG2 PRO A  27      14.822  11.820 -26.996  1.00 82.98           H  
ATOM    432  HG3 PRO A  27      13.535  12.598 -27.982  1.00 82.98           H  
ATOM    433  CD  PRO A  27      15.511  13.197 -28.519  1.00 82.98           C  
ATOM    434  HD2 PRO A  27      15.321  12.688 -29.464  1.00 82.98           H  
ATOM    435  HD3 PRO A  27      16.519  12.973 -28.171  1.00 82.98           H  
ATOM    436  N   LYS A  28      16.926  16.062 -26.800  1.00 84.46           N  
ATOM    437  H   LYS A  28      17.296  15.372 -27.438  1.00 84.46           H  
ATOM    438  CA  LYS A  28      17.877  17.014 -26.210  1.00 84.46           C  
ATOM    439  HA  LYS A  28      17.667  17.120 -25.146  1.00 84.46           H  
ATOM    440  C   LYS A  28      17.762  18.407 -26.830  1.00 84.46           C  
ATOM    441  CB  LYS A  28      19.311  16.491 -26.367  1.00 84.46           C  
ATOM    442  HB2 LYS A  28      19.989  17.201 -25.892  1.00 84.46           H  
ATOM    443  HB3 LYS A  28      19.575  16.437 -27.423  1.00 84.46           H  
ATOM    444  O   LYS A  28      18.094  19.398 -26.183  1.00 84.46           O  
ATOM    445  CG  LYS A  28      19.507  15.117 -25.714  1.00 84.46           C  
ATOM    446  HG2 LYS A  28      19.222  15.178 -24.664  1.00 84.46           H  
ATOM    447  HG3 LYS A  28      18.886  14.370 -26.209  1.00 84.46           H  
ATOM    448  CD  LYS A  28      20.972  14.690 -25.819  1.00 84.46           C  
ATOM    449  HD2 LYS A  28      21.592  15.476 -25.388  1.00 84.46           H  
ATOM    450  HD3 LYS A  28      21.248  14.562 -26.866  1.00 84.46           H  
ATOM    451  CE  LYS A  28      21.173  13.376 -25.058  1.00 84.46           C  
ATOM    452  HE2 LYS A  28      20.504  13.363 -24.198  1.00 84.46           H  
ATOM    453  HE3 LYS A  28      20.902  12.537 -25.698  1.00 84.46           H  
ATOM    454  NZ  LYS A  28      22.561  13.244 -24.573  1.00 84.46           N  
ATOM    455  HZ1 LYS A  28      22.642  12.407 -24.014  1.00 84.46           H  
ATOM    456  HZ2 LYS A  28      23.219  13.226 -25.339  1.00 84.46           H  
ATOM    457  HZ3 LYS A  28      22.774  14.046 -23.998  1.00 84.46           H  
ATOM    458  N   LYS A  29      17.240  18.512 -28.057  1.00 84.33           N  
ATOM    459  H   LYS A  29      16.996  17.651 -28.526  1.00 84.33           H  
ATOM    460  CA  LYS A  29      16.986  19.792 -28.739  1.00 84.33           C  
ATOM    461  HA  LYS A  29      17.646  20.554 -28.325  1.00 84.33           H  
ATOM    462  C   LYS A  29      15.568  20.304 -28.517  1.00 84.33           C  
ATOM    463  CB  LYS A  29      17.297  19.659 -30.236  1.00 84.33           C  
ATOM    464  HB2 LYS A  29      16.740  18.820 -30.655  1.00 84.33           H  
ATOM    465  HB3 LYS A  29      16.981  20.570 -30.745  1.00 84.33           H  
ATOM    466  O   LYS A  29      15.388  21.501 -28.299  1.00 84.33           O  
ATOM    467  CG  LYS A  29      18.798  19.453 -30.476  1.00 84.33           C  
ATOM    468  HG2 LYS A  29      19.118  18.526 -30.000  1.00 84.33           H  
ATOM    469  HG3 LYS A  29      19.350  20.282 -30.034  1.00 84.33           H  
ATOM    470  CD  LYS A  29      19.111  19.381 -31.973  1.00 84.33           C  
ATOM    471  HD2 LYS A  29      18.847  20.326 -32.448  1.00 84.33           H  
ATOM    472  HD3 LYS A  29      18.530  18.575 -32.421  1.00 84.33           H  
ATOM    473  CE  LYS A  29      20.604  19.096 -32.149  1.00 84.33           C  
ATOM    474  HE2 LYS A  29      21.176  19.894 -31.676  1.00 84.33           H  
ATOM    475  HE3 LYS A  29      20.833  18.169 -31.623  1.00 84.33           H  
ATOM    476  NZ  LYS A  29      20.972  18.969 -33.581  1.00 84.33           N  
ATOM    477  HZ1 LYS A  29      21.958  18.769 -33.668  1.00 84.33           H  
ATOM    478  HZ2 LYS A  29      20.759  19.815 -34.089  1.00 84.33           H  
ATOM    479  HZ3 LYS A  29      20.467  18.198 -33.993  1.00 84.33           H  
ATOM    480  N   TYR A  30      14.577  19.414 -28.547  1.00 85.86           N  
ATOM    481  H   TYR A  30      14.821  18.459 -28.765  1.00 85.86           H  
ATOM    482  CA  TYR A  30      13.159  19.796 -28.621  1.00 85.86           C  
ATOM    483  HA  TYR A  30      13.088  20.879 -28.724  1.00 85.86           H  
ATOM    484  C   TYR A  30      12.330  19.448 -27.382  1.00 85.86           C  
ATOM    485  CB  TYR A  30      12.555  19.185 -29.890  1.00 85.86           C  
ATOM    486  HB2 TYR A  30      11.510  19.481 -29.969  1.00 85.86           H  
ATOM    487  HB3 TYR A  30      12.586  18.098 -29.810  1.00 85.86           H  
ATOM    488  O   TYR A  30      11.133  19.741 -27.346  1.00 85.86           O  
ATOM    489  CG  TYR A  30      13.268  19.624 -31.153  1.00 85.86           C  
ATOM    490  CD1 TYR A  30      13.135  20.951 -31.606  1.00 85.86           C  
ATOM    491  HD1 TYR A  30      12.505  21.644 -31.068  1.00 85.86           H  
ATOM    492  CD2 TYR A  30      14.094  18.721 -31.849  1.00 85.86           C  
ATOM    493  HD2 TYR A  30      14.199  17.704 -31.501  1.00 85.86           H  
ATOM    494  CE1 TYR A  30      13.826  21.379 -32.755  1.00 85.86           C  
ATOM    495  HE1 TYR A  30      13.723  22.396 -33.102  1.00 85.86           H  
ATOM    496  CE2 TYR A  30      14.790  19.145 -32.995  1.00 85.86           C  
ATOM    497  HE2 TYR A  30      15.419  18.459 -33.542  1.00 85.86           H  
ATOM    498  OH  TYR A  30      15.341  20.876 -34.552  1.00 85.86           O  
ATOM    499  HH  TYR A  30      15.124  21.777 -34.805  1.00 85.86           H  
ATOM    500  CZ  TYR A  30      14.657  20.473 -33.450  1.00 85.86           C  
ATOM    501  N   GLY A  31      12.941  18.829 -26.372  1.00 82.00           N  
ATOM    502  H   GLY A  31      13.904  18.547 -26.483  1.00 82.00           H  
ATOM    503  CA  GLY A  31      12.183  18.165 -25.321  1.00 82.00           C  
ATOM    504  HA2 GLY A  31      12.846  17.888 -24.501  1.00 82.00           H  
ATOM    505  HA3 GLY A  31      11.417  18.837 -24.935  1.00 82.00           H  
ATOM    506  C   GLY A  31      11.510  16.895 -25.835  1.00 82.00           C  
ATOM    507  O   GLY A  31      11.616  16.518 -27.006  1.00 82.00           O  
ATOM    508  N   GLY A  32      10.807  16.218 -24.942  1.00 83.37           N  
ATOM    509  H   GLY A  32      10.654  16.615 -24.026  1.00 83.37           H  
ATOM    510  CA  GLY A  32      10.234  14.912 -25.226  1.00 83.37           C  
ATOM    511  HA2 GLY A  32      11.019  14.156 -25.184  1.00 83.37           H  
ATOM    512  HA3 GLY A  32       9.806  14.894 -26.229  1.00 83.37           H  
ATOM    513  C   GLY A  32       9.156  14.532 -24.232  1.00 83.37           C  
ATOM    514  O   GLY A  32       8.923  15.244 -23.258  1.00 83.37           O  
ATOM    515  N   PHE A  33       8.507  13.403 -24.477  1.00 82.76           N  
ATOM    516  H   PHE A  33       8.791  12.848 -25.271  1.00 82.76           H  
ATOM    517  CA  PHE A  33       7.665  12.772 -23.464  1.00 82.76           C  
ATOM    518  HA  PHE A  33       6.973  13.509 -23.054  1.00 82.76           H  
ATOM    519  C   PHE A  33       8.546  12.265 -22.313  1.00 82.76           C  
ATOM    520  CB  PHE A  33       6.851  11.659 -24.122  1.00 82.76           C  
ATOM    521  HB2 PHE A  33       6.248  11.169 -23.357  1.00 82.76           H  
ATOM    522  HB3 PHE A  33       7.526  10.901 -24.519  1.00 82.76           H  
ATOM    523  O   PHE A  33       9.670  11.826 -22.568  1.00 82.76           O  
ATOM    524  CG  PHE A  33       5.931  12.152 -25.222  1.00 82.76           C  
ATOM    525  CD1 PHE A  33       4.841  12.975 -24.887  1.00 82.76           C  
ATOM    526  HD1 PHE A  33       4.665  13.244 -23.856  1.00 82.76           H  
ATOM    527  CD2 PHE A  33       6.145  11.785 -26.566  1.00 82.76           C  
ATOM    528  HD2 PHE A  33       6.969  11.137 -26.826  1.00 82.76           H  
ATOM    529  CE1 PHE A  33       3.959  13.422 -25.885  1.00 82.76           C  
ATOM    530  HE1 PHE A  33       3.106  14.024 -25.607  1.00 82.76           H  
ATOM    531  CE2 PHE A  33       5.253  12.221 -27.563  1.00 82.76           C  
ATOM    532  HE2 PHE A  33       5.379  11.888 -28.583  1.00 82.76           H  
ATOM    533  CZ  PHE A  33       4.162  13.041 -27.223  1.00 82.76           C  
ATOM    534  HZ  PHE A  33       3.454  13.345 -27.981  1.00 82.76           H  
ATOM    535  N   ASP A  34       8.074  12.362 -21.064  1.00 73.28           N  
ATOM    536  H   ASP A  34       7.152  12.752 -20.928  1.00 73.28           H  
ATOM    537  CA  ASP A  34       8.919  12.144 -19.875  1.00 73.28           C  
ATOM    538  HA  ASP A  34       9.740  12.860 -19.903  1.00 73.28           H  
ATOM    539  C   ASP A  34       9.546  10.750 -19.829  1.00 73.28           C  
ATOM    540  CB  ASP A  34       8.120  12.381 -18.580  1.00 73.28           C  
ATOM    541  HB2 ASP A  34       7.268  11.702 -18.560  1.00 73.28           H  
ATOM    542  HB3 ASP A  34       7.727  13.398 -18.577  1.00 73.28           H  
ATOM    543  O   ASP A  34      10.766  10.609 -19.711  1.00 73.28           O  
ATOM    544  CG  ASP A  34       8.960  12.164 -17.301  1.00 73.28           C  
ATOM    545  OD1 ASP A  34      10.183  12.472 -17.287  1.00 73.28           O  
ATOM    546  OD2 ASP A  34       8.385  11.687 -16.302  1.00 73.28           O  
ATOM    547  N   SER A  35       8.705   9.718 -19.900  1.00 73.98           N  
ATOM    548  H   SER A  35       7.718   9.899 -20.014  1.00 73.98           H  
ATOM    549  CA  SER A  35       9.155   8.338 -19.806  1.00 73.98           C  
ATOM    550  HA  SER A  35      10.115   8.283 -20.319  1.00 73.98           H  
ATOM    551  C   SER A  35       8.190   7.366 -20.486  1.00 73.98           C  
ATOM    552  CB  SER A  35       9.386   7.951 -18.339  1.00 73.98           C  
ATOM    553  HB2 SER A  35      10.180   8.577 -17.931  1.00 73.98           H  
ATOM    554  HB3 SER A  35       9.712   6.912 -18.291  1.00 73.98           H  
ATOM    555  O   SER A  35       6.979   7.608 -20.531  1.00 73.98           O  
ATOM    556  OG  SER A  35       8.232   8.103 -17.537  1.00 73.98           O  
ATOM    557  HG  SER A  35       8.025   9.037 -17.456  1.00 73.98           H  
ATOM    558  N   PRO A  36       8.710   6.259 -21.039  1.00 80.83           N  
ATOM    559  CA  PRO A  36       7.879   5.252 -21.678  1.00 80.83           C  
ATOM    560  HA  PRO A  36       7.208   5.718 -22.399  1.00 80.83           H  
ATOM    561  C   PRO A  36       7.051   4.520 -20.629  1.00 80.83           C  
ATOM    562  CB  PRO A  36       8.840   4.324 -22.419  1.00 80.83           C  
ATOM    563  HB2 PRO A  36       8.476   3.297 -22.428  1.00 80.83           H  
ATOM    564  HB3 PRO A  36       8.986   4.670 -23.442  1.00 80.83           H  
ATOM    565  O   PRO A  36       7.528   4.195 -19.539  1.00 80.83           O  
ATOM    566  CG  PRO A  36      10.145   4.467 -21.635  1.00 80.83           C  
ATOM    567  HG2 PRO A  36      10.127   3.811 -20.764  1.00 80.83           H  
ATOM    568  HG3 PRO A  36      11.018   4.263 -22.256  1.00 80.83           H  
ATOM    569  CD  PRO A  36      10.121   5.909 -21.147  1.00 80.83           C  
ATOM    570  HD2 PRO A  36      10.608   6.555 -21.877  1.00 80.83           H  
ATOM    571  HD3 PRO A  36      10.629   5.983 -20.186  1.00 80.83           H  
ATOM    572  N   THR A  37       5.810   4.209 -20.975  1.00 84.21           N  
ATOM    573  H   THR A  37       5.466   4.477 -21.886  1.00 84.21           H  
ATOM    574  CA  THR A  37       4.938   3.434 -20.103  1.00 84.21           C  
ATOM    575  HA  THR A  37       4.995   3.860 -19.101  1.00 84.21           H  
ATOM    576  C   THR A  37       5.439   1.994 -20.051  1.00 84.21           C  
ATOM    577  CB  THR A  37       3.483   3.531 -20.569  1.00 84.21           C  
ATOM    578  HB  THR A  37       3.405   3.125 -21.578  1.00 84.21           H  
ATOM    579  O   THR A  37       5.634   1.338 -21.079  1.00 84.21           O  
ATOM    580  CG2 THR A  37       2.513   2.796 -19.646  1.00 84.21           C  
ATOM    581 HG21 THR A  37       2.615   3.157 -18.623  1.00 84.21           H  
ATOM    582 HG22 THR A  37       2.707   1.724 -19.679  1.00 84.21           H  
ATOM    583 HG23 THR A  37       1.495   2.972 -19.995  1.00 84.21           H  
ATOM    584  OG1 THR A  37       3.103   4.887 -20.594  1.00 84.21           O  
ATOM    585  HG1 THR A  37       3.085   5.247 -19.705  1.00 84.21           H  
ATOM    586  N   VAL A  38       5.661   1.491 -18.837  1.00 86.67           N  
ATOM    587  H   VAL A  38       5.539   2.097 -18.038  1.00 86.67           H  
ATOM    588  CA  VAL A  38       6.004   0.085 -18.601  1.00 86.67           C  
ATOM    589  HA  VAL A  38       6.781  -0.214 -19.304  1.00 86.67           H  
ATOM    590  C   VAL A  38       4.765  -0.770 -18.862  1.00 86.67           C  
ATOM    591  CB  VAL A  38       6.595  -0.131 -17.198  1.00 86.67           C  
ATOM    592  HB  VAL A  38       5.887   0.212 -16.444  1.00 86.67           H  
ATOM    593  O   VAL A  38       3.731  -0.564 -18.232  1.00 86.67           O  
ATOM    594  CG1 VAL A  38       6.916  -1.608 -16.941  1.00 86.67           C  
ATOM    595 HG11 VAL A  38       7.584  -1.989 -17.714  1.00 86.67           H  
ATOM    596 HG12 VAL A  38       5.998  -2.196 -16.940  1.00 86.67           H  
ATOM    597 HG13 VAL A  38       7.389  -1.725 -15.966  1.00 86.67           H  
ATOM    598  CG2 VAL A  38       7.906   0.655 -17.044  1.00 86.67           C  
ATOM    599 HG21 VAL A  38       7.727   1.722 -17.169  1.00 86.67           H  
ATOM    600 HG22 VAL A  38       8.629   0.331 -17.793  1.00 86.67           H  
ATOM    601 HG23 VAL A  38       8.322   0.493 -16.049  1.00 86.67           H  
ATOM    602  N   ALA A  39       4.868  -1.721 -19.791  1.00 88.79           N  
ATOM    603  H   ALA A  39       5.769  -1.888 -20.216  1.00 88.79           H  
ATOM    604  CA  ALA A  39       3.796  -2.661 -20.102  1.00 88.79           C  
ATOM    605  HA  ALA A  39       2.850  -2.123 -20.161  1.00 88.79           H  
ATOM    606  C   ALA A  39       3.668  -3.727 -19.007  1.00 88.79           C  
ATOM    607  CB  ALA A  39       4.092  -3.303 -21.465  1.00 88.79           C  
ATOM    608  HB1 ALA A  39       3.276  -3.971 -21.739  1.00 88.79           H  
ATOM    609  HB2 ALA A  39       5.021  -3.872 -21.425  1.00 88.79           H  
ATOM    610  HB3 ALA A  39       4.190  -2.528 -22.225  1.00 88.79           H  
ATOM    611  O   ALA A  39       2.573  -4.019 -18.533  1.00 88.79           O  
ATOM    612  N   TYR A  40       4.798  -4.308 -18.612  1.00 93.07           N  
ATOM    613  H   TYR A  40       5.661  -4.020 -19.051  1.00 93.07           H  
ATOM    614  CA  TYR A  40       4.912  -5.291 -17.538  1.00 93.07           C  
ATOM    615  HA  TYR A  40       4.295  -4.980 -16.695  1.00 93.07           H  
ATOM    616  C   TYR A  40       6.362  -5.357 -17.058  1.00 93.07           C  
ATOM    617  CB  TYR A  40       4.417  -6.664 -18.023  1.00 93.07           C  
ATOM    618  HB2 TYR A  40       4.583  -7.408 -17.244  1.00 93.07           H  
ATOM    619  HB3 TYR A  40       3.337  -6.610 -18.165  1.00 93.07           H  
ATOM    620  O   TYR A  40       7.259  -4.750 -17.645  1.00 93.07           O  
ATOM    621  CG  TYR A  40       5.045  -7.167 -19.308  1.00 93.07           C  
ATOM    622  CD1 TYR A  40       4.379  -6.971 -20.534  1.00 93.07           C  
ATOM    623  HD1 TYR A  40       3.446  -6.426 -20.552  1.00 93.07           H  
ATOM    624  CD2 TYR A  40       6.271  -7.859 -19.276  1.00 93.07           C  
ATOM    625  HD2 TYR A  40       6.788  -8.008 -18.339  1.00 93.07           H  
ATOM    626  CE1 TYR A  40       4.916  -7.501 -21.722  1.00 93.07           C  
ATOM    627  HE1 TYR A  40       4.400  -7.379 -22.663  1.00 93.07           H  
ATOM    628  CE2 TYR A  40       6.814  -8.384 -20.463  1.00 93.07           C  
ATOM    629  HE2 TYR A  40       7.742  -8.937 -20.450  1.00 93.07           H  
ATOM    630  OH  TYR A  40       6.586  -8.842 -22.793  1.00 93.07           O  
ATOM    631  HH  TYR A  40       5.965  -8.855 -23.526  1.00 93.07           H  
ATOM    632  CZ  TYR A  40       6.127  -8.222 -21.682  1.00 93.07           C  
ATOM    633  N   SER A  41       6.601  -6.095 -15.983  1.00 96.29           N  
ATOM    634  H   SER A  41       5.846  -6.623 -15.568  1.00 96.29           H  
ATOM    635  CA  SER A  41       7.949  -6.397 -15.517  1.00 96.29           C  
ATOM    636  HA  SER A  41       8.671  -5.822 -16.097  1.00 96.29           H  
ATOM    637  C   SER A  41       8.282  -7.861 -15.760  1.00 96.29           C  
ATOM    638  CB  SER A  41       8.096  -5.991 -14.053  1.00 96.29           C  
ATOM    639  HB2 SER A  41       7.258  -6.394 -13.485  1.00 96.29           H  
ATOM    640  HB3 SER A  41       9.034  -6.377 -13.652  1.00 96.29           H  
ATOM    641  O   SER A  41       7.396  -8.688 -15.959  1.00 96.29           O  
ATOM    642  OG  SER A  41       8.101  -4.575 -13.974  1.00 96.29           O  
ATOM    643  HG  SER A  41       8.677  -4.277 -14.682  1.00 96.29           H  
ATOM    644  N   ILE A  42       9.567  -8.181 -15.771  1.00 96.79           N  
ATOM    645  H   ILE A  42      10.254  -7.446 -15.691  1.00 96.79           H  
ATOM    646  CA  ILE A  42      10.065  -9.550 -15.849  1.00 96.79           C  
ATOM    647  HA  ILE A  42       9.228 -10.230 -15.691  1.00 96.79           H  
ATOM    648  C   ILE A  42      11.056  -9.790 -14.717  1.00 96.79           C  
ATOM    649  CB  ILE A  42      10.671  -9.866 -17.234  1.00 96.79           C  
ATOM    650  HB  ILE A  42      11.052 -10.886 -17.202  1.00 96.79           H  
ATOM    651  O   ILE A  42      11.808  -8.883 -14.365  1.00 96.79           O  
ATOM    652  CG1 ILE A  42      11.835  -8.918 -17.584  1.00 96.79           C  
ATOM    653 HG12 ILE A  42      11.458  -7.906 -17.734  1.00 96.79           H  
ATOM    654 HG13 ILE A  42      12.538  -8.895 -16.751  1.00 96.79           H  
ATOM    655  CG2 ILE A  42       9.584  -9.798 -18.320  1.00 96.79           C  
ATOM    656 HG21 ILE A  42       8.741 -10.430 -18.040  1.00 96.79           H  
ATOM    657 HG22 ILE A  42       9.241  -8.772 -18.451  1.00 96.79           H  
ATOM    658 HG23 ILE A  42       9.978 -10.167 -19.267  1.00 96.79           H  
ATOM    659  CD1 ILE A  42      12.621  -9.330 -18.825  1.00 96.79           C  
ATOM    660 HD11 ILE A  42      12.936 -10.370 -18.750  1.00 96.79           H  
ATOM    661 HD12 ILE A  42      12.000  -9.192 -19.710  1.00 96.79           H  
ATOM    662 HD13 ILE A  42      13.498  -8.688 -18.915  1.00 96.79           H  
ATOM    663  N   LEU A  43      11.068 -10.993 -14.155  1.00 97.18           N  
ATOM    664  H   LEU A  43      10.403 -11.677 -14.487  1.00 97.18           H  
ATOM    665  CA  LEU A  43      12.188 -11.469 -13.348  1.00 97.18           C  
ATOM    666  HA  LEU A  43      12.580 -10.643 -12.755  1.00 97.18           H  
ATOM    667  C   LEU A  43      13.287 -11.956 -14.292  1.00 97.18           C  
ATOM    668  CB  LEU A  43      11.705 -12.585 -12.409  1.00 97.18           C  
ATOM    669  HB2 LEU A  43      10.883 -12.213 -11.798  1.00 97.18           H  
ATOM    670  HB3 LEU A  43      11.329 -13.401 -13.027  1.00 97.18           H  
ATOM    671  O   LEU A  43      13.011 -12.746 -15.192  1.00 97.18           O  
ATOM    672  CG  LEU A  43      12.802 -13.153 -11.489  1.00 97.18           C  
ATOM    673  HG  LEU A  43      13.666 -13.457 -12.081  1.00 97.18           H  
ATOM    674  CD1 LEU A  43      13.258 -12.139 -10.439  1.00 97.18           C  
ATOM    675 HD11 LEU A  43      13.979 -12.608  -9.769  1.00 97.18           H  
ATOM    676 HD12 LEU A  43      12.402 -11.794  -9.859  1.00 97.18           H  
ATOM    677 HD13 LEU A  43      13.740 -11.289 -10.923  1.00 97.18           H  
ATOM    678  CD2 LEU A  43      12.275 -14.388 -10.763  1.00 97.18           C  
ATOM    679 HD21 LEU A  43      13.046 -14.798 -10.111  1.00 97.18           H  
ATOM    680 HD22 LEU A  43      12.011 -15.149 -11.496  1.00 97.18           H  
ATOM    681 HD23 LEU A  43      11.394 -14.136 -10.172  1.00 97.18           H  
ATOM    682  N   VAL A  44      14.520 -11.500 -14.082  1.00 97.26           N  
ATOM    683  H   VAL A  44      14.658 -10.803 -13.364  1.00 97.26           H  
ATOM    684  CA  VAL A  44      15.693 -11.912 -14.861  1.00 97.26           C  
ATOM    685  HA  VAL A  44      15.403 -12.697 -15.559  1.00 97.26           H  
ATOM    686  C   VAL A  44      16.747 -12.482 -13.926  1.00 97.26           C  
ATOM    687  CB  VAL A  44      16.266 -10.744 -15.689  1.00 97.26           C  
ATOM    688  HB  VAL A  44      16.560  -9.935 -15.020  1.00 97.26           H  
ATOM    689  O   VAL A  44      17.126 -11.840 -12.945  1.00 97.26           O  
ATOM    690  CG1 VAL A  44      17.490 -11.167 -16.512  1.00 97.26           C  
ATOM    691 HG11 VAL A  44      17.237 -12.003 -17.163  1.00 97.26           H  
ATOM    692 HG12 VAL A  44      17.831 -10.330 -17.121  1.00 97.26           H  
ATOM    693 HG13 VAL A  44      18.309 -11.452 -15.851  1.00 97.26           H  
ATOM    694  CG2 VAL A  44      15.215 -10.210 -16.665  1.00 97.26           C  
ATOM    695 HG21 VAL A  44      15.646  -9.425 -17.286  1.00 97.26           H  
ATOM    696 HG22 VAL A  44      14.390  -9.784 -16.094  1.00 97.26           H  
ATOM    697 HG23 VAL A  44      14.847 -11.017 -17.299  1.00 97.26           H  
ATOM    698  N   VAL A  45      17.245 -13.673 -14.265  1.00 97.21           N  
ATOM    699  H   VAL A  45      16.851 -14.141 -15.069  1.00 97.21           H  
ATOM    700  CA  VAL A  45      18.442 -14.276 -13.669  1.00 97.21           C  
ATOM    701  HA  VAL A  45      18.791 -13.636 -12.859  1.00 97.21           H  
ATOM    702  C   VAL A  45      19.525 -14.335 -14.742  1.00 97.21           C  
ATOM    703  CB  VAL A  45      18.151 -15.660 -13.060  1.00 97.21           C  
ATOM    704  HB  VAL A  45      17.813 -16.341 -13.841  1.00 97.21           H  
ATOM    705  O   VAL A  45      19.360 -14.998 -15.764  1.00 97.21           O  
ATOM    706  CG1 VAL A  45      19.411 -16.240 -12.402  1.00 97.21           C  
ATOM    707 HG11 VAL A  45      20.182 -16.409 -13.153  1.00 97.21           H  
ATOM    708 HG12 VAL A  45      19.174 -17.197 -11.937  1.00 97.21           H  
ATOM    709 HG13 VAL A  45      19.787 -15.553 -11.643  1.00 97.21           H  
ATOM    710  CG2 VAL A  45      17.057 -15.579 -11.987  1.00 97.21           C  
ATOM    711 HG21 VAL A  45      16.891 -16.565 -11.554  1.00 97.21           H  
ATOM    712 HG22 VAL A  45      17.357 -14.881 -11.206  1.00 97.21           H  
ATOM    713 HG23 VAL A  45      16.119 -15.246 -12.432  1.00 97.21           H  
ATOM    714  N   ALA A  46      20.614 -13.601 -14.540  1.00 97.54           N  
ATOM    715  H   ALA A  46      20.707 -13.113 -13.661  1.00 97.54           H  
ATOM    716  CA  ALA A  46      21.680 -13.437 -15.529  1.00 97.54           C  
ATOM    717  HA  ALA A  46      21.861 -14.379 -16.048  1.00 97.54           H  
ATOM    718  C   ALA A  46      22.987 -13.006 -14.851  1.00 97.54           C  
ATOM    719  CB  ALA A  46      21.208 -12.387 -16.549  1.00 97.54           C  
ATOM    720  HB1 ALA A  46      20.278 -12.712 -17.015  1.00 97.54           H  
ATOM    721  HB2 ALA A  46      21.035 -11.438 -16.043  1.00 97.54           H  
ATOM    722  HB3 ALA A  46      21.953 -12.254 -17.334  1.00 97.54           H  
ATOM    723  O   ALA A  46      23.063 -12.902 -13.625  1.00 97.54           O  
ATOM    724  N   LYS A  47      24.017 -12.705 -15.638  1.00 97.39           N  
ATOM    725  H   LYS A  47      23.912 -12.870 -16.629  1.00 97.39           H  
ATOM    726  CA  LYS A  47      25.206 -11.968 -15.207  1.00 97.39           C  
ATOM    727  HA  LYS A  47      25.160 -11.841 -14.126  1.00 97.39           H  
ATOM    728  C   LYS A  47      25.224 -10.573 -15.824  1.00 97.39           C  
ATOM    729  CB  LYS A  47      26.480 -12.750 -15.546  1.00 97.39           C  
ATOM    730  HB2 LYS A  47      26.514 -12.934 -16.620  1.00 97.39           H  
ATOM    731  HB3 LYS A  47      27.340 -12.138 -15.274  1.00 97.39           H  
ATOM    732  O   LYS A  47      24.753 -10.369 -16.935  1.00 97.39           O  
ATOM    733  CG  LYS A  47      26.570 -14.088 -14.794  1.00 97.39           C  
ATOM    734  HG2 LYS A  47      25.757 -14.741 -15.111  1.00 97.39           H  
ATOM    735  HG3 LYS A  47      26.497 -13.916 -13.721  1.00 97.39           H  
ATOM    736  CD  LYS A  47      27.908 -14.761 -15.108  1.00 97.39           C  
ATOM    737  HD2 LYS A  47      28.007 -14.818 -16.192  1.00 97.39           H  
ATOM    738  HD3 LYS A  47      28.728 -14.160 -14.715  1.00 97.39           H  
ATOM    739  CE  LYS A  47      27.991 -16.170 -14.514  1.00 97.39           C  
ATOM    740  HE2 LYS A  47      27.056 -16.683 -14.735  1.00 97.39           H  
ATOM    741  HE3 LYS A  47      28.116 -16.111 -13.433  1.00 97.39           H  
ATOM    742  NZ  LYS A  47      29.092 -16.930 -15.151  1.00 97.39           N  
ATOM    743  HZ1 LYS A  47      29.991 -16.470 -15.116  1.00 97.39           H  
ATOM    744  HZ2 LYS A  47      29.129 -17.892 -14.844  1.00 97.39           H  
ATOM    745  HZ3 LYS A  47      28.864 -17.008 -16.132  1.00 97.39           H  
ATOM    746  N   VAL A  48      25.797  -9.614 -15.106  1.00 95.79           N  
ATOM    747  H   VAL A  48      26.108  -9.848 -14.174  1.00 95.79           H  
ATOM    748  CA  VAL A  48      26.048  -8.250 -15.599  1.00 95.79           C  
ATOM    749  HA  VAL A  48      26.017  -8.251 -16.688  1.00 95.79           H  
ATOM    750  C   VAL A  48      27.442  -7.798 -15.192  1.00 95.79           C  
ATOM    751  CB  VAL A  48      24.998  -7.230 -15.110  1.00 95.79           C  
ATOM    752  HB  VAL A  48      25.341  -6.228 -15.366  1.00 95.79           H  
ATOM    753  O   VAL A  48      27.933  -8.155 -14.115  1.00 95.79           O  
ATOM    754  CG1 VAL A  48      23.646  -7.445 -15.789  1.00 95.79           C  
ATOM    755 HG11 VAL A  48      23.764  -7.340 -16.868  1.00 95.79           H  
ATOM    756 HG12 VAL A  48      22.931  -6.693 -15.456  1.00 95.79           H  
ATOM    757 HG13 VAL A  48      23.256  -8.438 -15.565  1.00 95.79           H  
ATOM    758  CG2 VAL A  48      24.784  -7.284 -13.595  1.00 95.79           C  
ATOM    759 HG21 VAL A  48      24.423  -8.278 -13.328  1.00 95.79           H  
ATOM    760 HG22 VAL A  48      25.722  -7.092 -13.075  1.00 95.79           H  
ATOM    761 HG23 VAL A  48      24.033  -6.545 -13.316  1.00 95.79           H  
ATOM    762  N   GLU A  49      28.081  -6.999 -16.039  1.00 93.85           N  
ATOM    763  H   GLU A  49      27.642  -6.748 -16.913  1.00 93.85           H  
ATOM    764  CA  GLU A  49      29.348  -6.353 -15.703  1.00 93.85           C  
ATOM    765  HA  GLU A  49      30.046  -7.103 -15.331  1.00 93.85           H  
ATOM    766  C   GLU A  49      29.121  -5.303 -14.606  1.00 93.85           C  
ATOM    767  CB  GLU A  49      29.978  -5.702 -16.941  1.00 93.85           C  
ATOM    768  HB2 GLU A  49      29.278  -4.982 -17.365  1.00 93.85           H  
ATOM    769  HB3 GLU A  49      30.870  -5.166 -16.615  1.00 93.85           H  
ATOM    770  O   GLU A  49      28.323  -4.378 -14.762  1.00 93.85           O  
ATOM    771  CG  GLU A  49      30.379  -6.719 -18.020  1.00 93.85           C  
ATOM    772  HG2 GLU A  49      30.989  -7.495 -17.558  1.00 93.85           H  
ATOM    773  HG3 GLU A  49      29.478  -7.190 -18.414  1.00 93.85           H  
ATOM    774  CD  GLU A  49      31.160  -6.077 -19.181  1.00 93.85           C  
ATOM    775  OE1 GLU A  49      31.675  -6.850 -20.015  1.00 93.85           O  
ATOM    776  OE2 GLU A  49      31.263  -4.824 -19.231  1.00 93.85           O  
ATOM    777  N   LYS A  50      29.815  -5.433 -13.468  1.00 88.07           N  
ATOM    778  H   LYS A  50      30.405  -6.246 -13.367  1.00 88.07           H  
ATOM    779  CA  LYS A  50      29.714  -4.477 -12.353  1.00 88.07           C  
ATOM    780  HA  LYS A  50      29.232  -3.575 -12.731  1.00 88.07           H  
ATOM    781  C   LYS A  50      31.084  -4.031 -11.846  1.00 88.07           C  
ATOM    782  CB  LYS A  50      28.825  -5.048 -11.226  1.00 88.07           C  
ATOM    783  HB2 LYS A  50      29.054  -4.530 -10.294  1.00 88.07           H  
ATOM    784  HB3 LYS A  50      29.039  -6.109 -11.095  1.00 88.07           H  
ATOM    785  O   LYS A  50      31.993  -4.836 -11.645  1.00 88.07           O  
ATOM    786  CG  LYS A  50      27.329  -4.850 -11.528  1.00 88.07           C  
ATOM    787  HG2 LYS A  50      27.149  -3.788 -11.688  1.00 88.07           H  
ATOM    788  HG3 LYS A  50      27.083  -5.377 -12.450  1.00 88.07           H  
ATOM    789  CD  LYS A  50      26.391  -5.339 -10.407  1.00 88.07           C  
ATOM    790  HD2 LYS A  50      26.484  -6.421 -10.317  1.00 88.07           H  
ATOM    791  HD3 LYS A  50      26.657  -4.862  -9.464  1.00 88.07           H  
ATOM    792  CE  LYS A  50      24.946  -4.968 -10.792  1.00 88.07           C  
ATOM    793  HE2 LYS A  50      24.773  -5.315 -11.810  1.00 88.07           H  
ATOM    794  HE3 LYS A  50      24.855  -3.882 -10.816  1.00 88.07           H  
ATOM    795  NZ  LYS A  50      23.905  -5.549  -9.902  1.00 88.07           N  
ATOM    796  HZ1 LYS A  50      23.959  -5.189  -8.960  1.00 88.07           H  
ATOM    797  HZ2 LYS A  50      23.964  -6.557  -9.902  1.00 88.07           H  
ATOM    798  HZ3 LYS A  50      22.991  -5.339 -10.275  1.00 88.07           H  
ATOM    799  N   GLY A  51      31.181  -2.739 -11.526  1.00 85.36           N  
ATOM    800  H   GLY A  51      30.412  -2.143 -11.797  1.00 85.36           H  
ATOM    801  CA  GLY A  51      32.375  -2.104 -10.962  1.00 85.36           C  
ATOM    802  HA2 GLY A  51      32.074  -1.207 -10.421  1.00 85.36           H  
ATOM    803  HA3 GLY A  51      32.847  -2.784 -10.253  1.00 85.36           H  
ATOM    804  C   GLY A  51      33.417  -1.705 -12.010  1.00 85.36           C  
ATOM    805  O   GLY A  51      33.269  -1.988 -13.195  1.00 85.36           O  
ATOM    806  N   LYS A  52      34.498  -1.051 -11.561  1.00 85.30           N  
ATOM    807  H   LYS A  52      34.551  -0.836 -10.576  1.00 85.30           H  
ATOM    808  CA  LYS A  52      35.558  -0.529 -12.447  1.00 85.30           C  
ATOM    809  HA  LYS A  52      35.118   0.163 -13.165  1.00 85.30           H  
ATOM    810  C   LYS A  52      36.233  -1.612 -13.296  1.00 85.30           C  
ATOM    811  CB  LYS A  52      36.630   0.216 -11.631  1.00 85.30           C  
ATOM    812  HB2 LYS A  52      37.453   0.459 -12.302  1.00 85.30           H  
ATOM    813  HB3 LYS A  52      37.017  -0.439 -10.850  1.00 85.30           H  
ATOM    814  O   LYS A  52      36.599  -1.353 -14.431  1.00 85.30           O  
ATOM    815  CG  LYS A  52      36.128   1.526 -11.001  1.00 85.30           C  
ATOM    816  HG2 LYS A  52      35.376   1.305 -10.244  1.00 85.30           H  
ATOM    817  HG3 LYS A  52      35.678   2.145 -11.778  1.00 85.30           H  
ATOM    818  CD  LYS A  52      37.294   2.297 -10.359  1.00 85.30           C  
ATOM    819  HD2 LYS A  52      38.048   2.491 -11.121  1.00 85.30           H  
ATOM    820  HD3 LYS A  52      37.739   1.686  -9.574  1.00 85.30           H  
ATOM    821  CE  LYS A  52      36.822   3.633  -9.767  1.00 85.30           C  
ATOM    822  HE2 LYS A  52      36.326   4.203 -10.553  1.00 85.30           H  
ATOM    823  HE3 LYS A  52      36.086   3.433  -8.987  1.00 85.30           H  
ATOM    824  NZ  LYS A  52      37.952   4.426  -9.212  1.00 85.30           N  
ATOM    825  HZ1 LYS A  52      37.626   5.306  -8.839  1.00 85.30           H  
ATOM    826  HZ2 LYS A  52      38.631   4.636  -9.930  1.00 85.30           H  
ATOM    827  HZ3 LYS A  52      38.424   3.929  -8.470  1.00 85.30           H  
ATOM    828  N   SER A  53      36.372  -2.821 -12.754  1.00 87.31           N  
ATOM    829  H   SER A  53      36.020  -2.978 -11.820  1.00 87.31           H  
ATOM    830  CA  SER A  53      36.977  -3.969 -13.440  1.00 87.31           C  
ATOM    831  HA  SER A  53      37.772  -3.605 -14.092  1.00 87.31           H  
ATOM    832  C   SER A  53      36.011  -4.735 -14.347  1.00 87.31           C  
ATOM    833  CB  SER A  53      37.621  -4.901 -12.408  1.00 87.31           C  
ATOM    834  HB2 SER A  53      38.487  -4.393 -11.985  1.00 87.31           H  
ATOM    835  HB3 SER A  53      37.966  -5.816 -12.889  1.00 87.31           H  
ATOM    836  O   SER A  53      36.409  -5.764 -14.882  1.00 87.31           O  
ATOM    837  OG  SER A  53      36.717  -5.212 -11.355  1.00 87.31           O  
ATOM    838  HG  SER A  53      37.243  -5.359 -10.565  1.00 87.31           H  
ATOM    839  N   LYS A  54      34.754  -4.280 -14.491  1.00 88.01           N  
ATOM    840  H   LYS A  54      34.513  -3.399 -14.060  1.00 88.01           H  
ATOM    841  CA  LYS A  54      33.722  -4.907 -15.337  1.00 88.01           C  
ATOM    842  HA  LYS A  54      32.756  -4.476 -15.073  1.00 88.01           H  
ATOM    843  C   LYS A  54      33.556  -6.418 -15.113  1.00 88.01           C  
ATOM    844  CB  LYS A  54      33.979  -4.567 -16.813  1.00 88.01           C  
ATOM    845  HB2 LYS A  54      34.982  -4.888 -17.096  1.00 88.01           H  
ATOM    846  HB3 LYS A  54      33.269  -5.119 -17.429  1.00 88.01           H  
ATOM    847  O   LYS A  54      33.206  -7.165 -16.017  1.00 88.01           O  
ATOM    848  CG  LYS A  54      33.803  -3.076 -17.124  1.00 88.01           C  
ATOM    849  HG2 LYS A  54      34.522  -2.477 -16.565  1.00 88.01           H  
ATOM    850  HG3 LYS A  54      32.791  -2.775 -16.855  1.00 88.01           H  
ATOM    851  CD  LYS A  54      34.017  -2.873 -18.625  1.00 88.01           C  
ATOM    852  HD2 LYS A  54      33.444  -3.627 -19.164  1.00 88.01           H  
ATOM    853  HD3 LYS A  54      35.071  -3.014 -18.867  1.00 88.01           H  
ATOM    854  CE  LYS A  54      33.556  -1.490 -19.081  1.00 88.01           C  
ATOM    855  HE2 LYS A  54      32.601  -1.277 -18.602  1.00 88.01           H  
ATOM    856  HE3 LYS A  54      34.283  -0.741 -18.767  1.00 88.01           H  
ATOM    857  NZ  LYS A  54      33.377  -1.491 -20.551  1.00 88.01           N  
ATOM    858  HZ1 LYS A  54      34.244  -1.707 -21.022  1.00 88.01           H  
ATOM    859  HZ2 LYS A  54      32.720  -2.220 -20.792  1.00 88.01           H  
ATOM    860  HZ3 LYS A  54      33.014  -0.611 -20.888  1.00 88.01           H  
ATOM    861  N   LYS A  55      33.787  -6.895 -13.887  1.00 91.84           N  
ATOM    862  H   LYS A  55      34.042  -6.236 -13.165  1.00 91.84           H  
ATOM    863  CA  LYS A  55      33.633  -8.320 -13.571  1.00 91.84           C  
ATOM    864  HA  LYS A  55      34.188  -8.889 -14.316  1.00 91.84           H  
ATOM    865  C   LYS A  55      32.167  -8.722 -13.702  1.00 91.84           C  
ATOM    866  CB  LYS A  55      34.191  -8.651 -12.180  1.00 91.84           C  
ATOM    867  HB2 LYS A  55      33.891  -9.666 -11.920  1.00 91.84           H  
ATOM    868  HB3 LYS A  55      33.769  -7.966 -11.445  1.00 91.84           H  
ATOM    869  O   LYS A  55      31.292  -8.042 -13.157  1.00 91.84           O  
ATOM    870  CG  LYS A  55      35.724  -8.572 -12.155  1.00 91.84           C  
ATOM    871  HG2 LYS A  55      36.041  -7.554 -12.383  1.00 91.84           H  
ATOM    872  HG3 LYS A  55      36.125  -9.237 -12.921  1.00 91.84           H  
ATOM    873  CD  LYS A  55      36.287  -8.992 -10.789  1.00 91.84           C  
ATOM    874  HD2 LYS A  55      35.905  -8.323 -10.018  1.00 91.84           H  
ATOM    875  HD3 LYS A  55      35.964 -10.011 -10.576  1.00 91.84           H  
ATOM    876  CE  LYS A  55      37.820  -8.935 -10.820  1.00 91.84           C  
ATOM    877  HE2 LYS A  55      38.132  -7.901 -10.970  1.00 91.84           H  
ATOM    878  HE3 LYS A  55      38.162  -9.502 -11.686  1.00 91.84           H  
ATOM    879  NZ  LYS A  55      38.437  -9.496  -9.588  1.00 91.84           N  
ATOM    880  HZ1 LYS A  55      38.158  -8.990  -8.759  1.00 91.84           H  
ATOM    881  HZ2 LYS A  55      39.445  -9.466  -9.656  1.00 91.84           H  
ATOM    882  HZ3 LYS A  55      38.184 -10.467  -9.478  1.00 91.84           H  
ATOM    883  N   LEU A  56      31.922  -9.844 -14.374  1.00 94.55           N  
ATOM    884  H   LEU A  56      32.687 -10.302 -14.848  1.00 94.55           H  
ATOM    885  CA  LEU A  56      30.599 -10.451 -14.463  1.00 94.55           C  
ATOM    886  HA  LEU A  56      29.889  -9.697 -14.804  1.00 94.55           H  
ATOM    887  C   LEU A  56      30.150 -10.923 -13.078  1.00 94.55           C  
ATOM    888  CB  LEU A  56      30.617 -11.617 -15.468  1.00 94.55           C  
ATOM    889  HB2 LEU A  56      29.686 -12.175 -15.366  1.00 94.55           H  
ATOM    890  HB3 LEU A  56      31.434 -12.291 -15.208  1.00 94.55           H  
ATOM    891  O   LEU A  56      30.833 -11.712 -12.424  1.00 94.55           O  
ATOM    892  CG  LEU A  56      30.756 -11.202 -16.944  1.00 94.55           C  
ATOM    893  HG  LEU A  56      31.658 -10.603 -17.069  1.00 94.55           H  
ATOM    894  CD1 LEU A  56      30.876 -12.456 -17.809  1.00 94.55           C  
ATOM    895 HD11 LEU A  56      29.984 -13.075 -17.721  1.00 94.55           H  
ATOM    896 HD12 LEU A  56      31.001 -12.169 -18.853  1.00 94.55           H  
ATOM    897 HD13 LEU A  56      31.748 -13.038 -17.511  1.00 94.55           H  
ATOM    898  CD2 LEU A  56      29.546 -10.401 -17.427  1.00 94.55           C  
ATOM    899 HD21 LEU A  56      29.480  -9.448 -16.902  1.00 94.55           H  
ATOM    900 HD22 LEU A  56      29.667 -10.176 -18.487  1.00 94.55           H  
ATOM    901 HD23 LEU A  56      28.626 -10.970 -17.288  1.00 94.55           H  
ATOM    902  N   LYS A  57      28.994 -10.436 -12.629  1.00 95.83           N  
ATOM    903  H   LYS A  57      28.522  -9.746 -13.196  1.00 95.83           H  
ATOM    904  CA  LYS A  57      28.357 -10.855 -11.377  1.00 95.83           C  
ATOM    905  HA  LYS A  57      28.917 -11.682 -10.942  1.00 95.83           H  
ATOM    906  C   LYS A  57      26.951 -11.353 -11.648  1.00 95.83           C  
ATOM    907  CB  LYS A  57      28.317  -9.699 -10.371  1.00 95.83           C  
ATOM    908  HB2 LYS A  57      27.725 -10.018  -9.514  1.00 95.83           H  
ATOM    909  HB3 LYS A  57      27.828  -8.837 -10.825  1.00 95.83           H  
ATOM    910  O   LYS A  57      26.208 -10.696 -12.373  1.00 95.83           O  
ATOM    911  CG  LYS A  57      29.717  -9.301  -9.888  1.00 95.83           C  
ATOM    912  HG2 LYS A  57      30.256  -8.803 -10.694  1.00 95.83           H  
ATOM    913  HG3 LYS A  57      30.264 -10.197  -9.596  1.00 95.83           H  
ATOM    914  CD  LYS A  57      29.613  -8.365  -8.680  1.00 95.83           C  
ATOM    915  HD2 LYS A  57      29.081  -7.458  -8.967  1.00 95.83           H  
ATOM    916  HD3 LYS A  57      29.061  -8.873  -7.890  1.00 95.83           H  
ATOM    917  CE  LYS A  57      31.016  -8.013  -8.180  1.00 95.83           C  
ATOM    918  HE2 LYS A  57      31.520  -7.423  -8.946  1.00 95.83           H  
ATOM    919  HE3 LYS A  57      31.574  -8.941  -8.055  1.00 95.83           H  
ATOM    920  NZ  LYS A  57      30.966  -7.277  -6.891  1.00 95.83           N  
ATOM    921  HZ1 LYS A  57      31.899  -7.070  -6.563  1.00 95.83           H  
ATOM    922  HZ2 LYS A  57      30.513  -7.842  -6.187  1.00 95.83           H  
ATOM    923  HZ3 LYS A  57      30.455  -6.411  -6.990  1.00 95.83           H  
ATOM    924  N   SER A  58      26.587 -12.463 -11.013  1.00 95.88           N  
ATOM    925  H   SER A  58      27.271 -12.992 -10.490  1.00 95.88           H  
ATOM    926  CA  SER A  58      25.222 -12.981 -11.042  1.00 95.88           C  
ATOM    927  HA  SER A  58      24.942 -13.150 -12.082  1.00 95.88           H  
ATOM    928  C   SER A  58      24.249 -11.975 -10.430  1.00 95.88           C  
ATOM    929  CB  SER A  58      25.120 -14.322 -10.314  1.00 95.88           C  
ATOM    930  HB2 SER A  58      24.122 -14.734 -10.460  1.00 95.88           H  
ATOM    931  HB3 SER A  58      25.293 -14.177  -9.247  1.00 95.88           H  
ATOM    932  O   SER A  58      24.533 -11.357  -9.399  1.00 95.88           O  
ATOM    933  OG  SER A  58      26.085 -15.223 -10.829  1.00 95.88           O  
ATOM    934  HG  SER A  58      25.866 -16.107 -10.526  1.00 95.88           H  
ATOM    935  N   VAL A  59      23.100 -11.818 -11.071  1.00 95.42           N  
ATOM    936  H   VAL A  59      22.954 -12.340 -11.923  1.00 95.42           H  
ATOM    937  CA  VAL A  59      21.996 -10.964 -10.644  1.00 95.42           C  
ATOM    938  HA  VAL A  59      22.124 -10.734  -9.586  1.00 95.42           H  
ATOM    939  C   VAL A  59      20.676 -11.708 -10.778  1.00 95.42           C  
ATOM    940  CB  VAL A  59      21.943  -9.629 -11.414  1.00 95.42           C  
ATOM    941  HB  VAL A  59      21.025  -9.117 -11.127  1.00 95.42           H  
ATOM    942  O   VAL A  59      20.491 -12.518 -11.682  1.00 95.42           O  
ATOM    943  CG1 VAL A  59      23.109  -8.732 -10.982  1.00 95.42           C  
ATOM    944 HG11 VAL A  59      23.087  -8.617  -9.898  1.00 95.42           H  
ATOM    945 HG12 VAL A  59      22.984  -7.761 -11.460  1.00 95.42           H  
ATOM    946 HG13 VAL A  59      24.056  -9.184 -11.277  1.00 95.42           H  
ATOM    947  CG2 VAL A  59      21.939  -9.776 -12.941  1.00 95.42           C  
ATOM    948 HG21 VAL A  59      21.109 -10.408 -13.256  1.00 95.42           H  
ATOM    949 HG22 VAL A  59      21.809  -8.796 -13.401  1.00 95.42           H  
ATOM    950 HG23 VAL A  59      22.875 -10.214 -13.289  1.00 95.42           H  
ATOM    951  N   LYS A  60      19.772 -11.398  -9.851  1.00 95.76           N  
ATOM    952  H   LYS A  60      20.045 -10.733  -9.142  1.00 95.76           H  
ATOM    953  CA  LYS A  60      18.354 -11.749  -9.854  1.00 95.76           C  
ATOM    954  HA  LYS A  60      18.066 -12.160 -10.822  1.00 95.76           H  
ATOM    955  C   LYS A  60      17.616 -10.438  -9.618  1.00 95.76           C  
ATOM    956  CB  LYS A  60      18.097 -12.804  -8.764  1.00 95.76           C  
ATOM    957  HB2 LYS A  60      18.680 -13.694  -9.001  1.00 95.76           H  
ATOM    958  HB3 LYS A  60      18.442 -12.418  -7.805  1.00 95.76           H  
ATOM    959  O   LYS A  60      17.770  -9.851  -8.548  1.00 95.76           O  
ATOM    960  CG  LYS A  60      16.619 -13.209  -8.629  1.00 95.76           C  
ATOM    961  HG2 LYS A  60      16.027 -12.332  -8.369  1.00 95.76           H  
ATOM    962  HG3 LYS A  60      16.259 -13.611  -9.576  1.00 95.76           H  
ATOM    963  CD  LYS A  60      16.454 -14.266  -7.522  1.00 95.76           C  
ATOM    964  HD2 LYS A  60      17.028 -15.156  -7.779  1.00 95.76           H  
ATOM    965  HD3 LYS A  60      16.837 -13.859  -6.587  1.00 95.76           H  
ATOM    966  CE  LYS A  60      14.984 -14.650  -7.324  1.00 95.76           C  
ATOM    967  HE2 LYS A  60      14.607 -15.146  -8.219  1.00 95.76           H  
ATOM    968  HE3 LYS A  60      14.405 -13.737  -7.183  1.00 95.76           H  
ATOM    969  NZ  LYS A  60      14.778 -15.515  -6.131  1.00 95.76           N  
ATOM    970  HZ1 LYS A  60      13.799 -15.513  -5.883  1.00 95.76           H  
ATOM    971  HZ2 LYS A  60      15.103 -16.466  -6.237  1.00 95.76           H  
ATOM    972  HZ3 LYS A  60      15.185 -15.140  -5.286  1.00 95.76           H  
ATOM    973  N   GLU A  61      16.922  -9.917 -10.621  1.00 95.65           N  
ATOM    974  H   GLU A  61      16.856 -10.425 -11.492  1.00 95.65           H  
ATOM    975  CA  GLU A  61      16.301  -8.590 -10.538  1.00 95.65           C  
ATOM    976  HA  GLU A  61      15.968  -8.439  -9.511  1.00 95.65           H  
ATOM    977  C   GLU A  61      15.049  -8.469 -11.404  1.00 95.65           C  
ATOM    978  CB  GLU A  61      17.327  -7.478 -10.843  1.00 95.65           C  
ATOM    979  HB2 GLU A  61      18.124  -7.560 -10.104  1.00 95.65           H  
ATOM    980  HB3 GLU A  61      16.849  -6.510 -10.698  1.00 95.65           H  
ATOM    981  O   GLU A  61      14.819  -9.271 -12.308  1.00 95.65           O  
ATOM    982  CG  GLU A  61      17.949  -7.516 -12.249  1.00 95.65           C  
ATOM    983  HG2 GLU A  61      17.163  -7.350 -12.985  1.00 95.65           H  
ATOM    984  HG3 GLU A  61      18.377  -8.503 -12.426  1.00 95.65           H  
ATOM    985  CD  GLU A  61      19.063  -6.467 -12.428  1.00 95.65           C  
ATOM    986  OE1 GLU A  61      19.238  -6.006 -13.575  1.00 95.65           O  
ATOM    987  OE2 GLU A  61      19.789  -6.154 -11.449  1.00 95.65           O  
ATOM    988  N   LEU A  62      14.226  -7.465 -11.099  1.00 96.84           N  
ATOM    989  H   LEU A  62      14.508  -6.802 -10.392  1.00 96.84           H  
ATOM    990  CA  LEU A  62      13.069  -7.120 -11.913  1.00 96.84           C  
ATOM    991  HA  LEU A  62      12.736  -8.019 -12.432  1.00 96.84           H  
ATOM    992  C   LEU A  62      13.464  -6.091 -12.970  1.00 96.84           C  
ATOM    993  CB  LEU A  62      11.903  -6.618 -11.045  1.00 96.84           C  
ATOM    994  HB2 LEU A  62      11.079  -6.356 -11.709  1.00 96.84           H  
ATOM    995  HB3 LEU A  62      12.215  -5.714 -10.523  1.00 96.84           H  
ATOM    996  O   LEU A  62      14.073  -5.070 -12.651  1.00 96.84           O  
ATOM    997  CG  LEU A  62      11.389  -7.636 -10.012  1.00 96.84           C  
ATOM    998  HG  LEU A  62      12.158  -7.810  -9.260  1.00 96.84           H  
ATOM    999  CD1 LEU A  62      10.154  -7.078  -9.318  1.00 96.84           C  
ATOM   1000 HD11 LEU A  62      10.324  -6.048  -9.004  1.00 96.84           H  
ATOM   1001 HD12 LEU A  62       9.310  -7.106 -10.009  1.00 96.84           H  
ATOM   1002 HD13 LEU A  62       9.918  -7.688  -8.446  1.00 96.84           H  
ATOM   1003  CD2 LEU A  62      10.987  -8.965 -10.648  1.00 96.84           C  
ATOM   1004 HD21 LEU A  62      11.883  -9.500 -10.964  1.00 96.84           H  
ATOM   1005 HD22 LEU A  62      10.462  -9.587  -9.923  1.00 96.84           H  
ATOM   1006 HD23 LEU A  62      10.350  -8.788 -11.514  1.00 96.84           H  
ATOM   1007  N   VAL A  63      13.057  -6.328 -14.212  1.00 96.18           N  
ATOM   1008  H   VAL A  63      12.604  -7.212 -14.393  1.00 96.18           H  
ATOM   1009  CA  VAL A  63      13.272  -5.416 -15.340  1.00 96.18           C  
ATOM   1010  HA  VAL A  63      13.801  -4.531 -14.987  1.00 96.18           H  
ATOM   1011  C   VAL A  63      11.921  -4.975 -15.882  1.00 96.18           C  
ATOM   1012  CB  VAL A  63      14.150  -6.062 -16.428  1.00 96.18           C  
ATOM   1013  HB  VAL A  63      13.637  -6.931 -16.840  1.00 96.18           H  
ATOM   1014  O   VAL A  63      11.037  -5.793 -16.118  1.00 96.18           O  
ATOM   1015  CG1 VAL A  63      14.432  -5.086 -17.578  1.00 96.18           C  
ATOM   1016 HG11 VAL A  63      14.926  -4.191 -17.197  1.00 96.18           H  
ATOM   1017 HG12 VAL A  63      13.505  -4.816 -18.083  1.00 96.18           H  
ATOM   1018 HG13 VAL A  63      15.085  -5.568 -18.306  1.00 96.18           H  
ATOM   1019  CG2 VAL A  63      15.490  -6.524 -15.847  1.00 96.18           C  
ATOM   1020 HG21 VAL A  63      15.996  -5.693 -15.355  1.00 96.18           H  
ATOM   1021 HG22 VAL A  63      15.337  -7.324 -15.122  1.00 96.18           H  
ATOM   1022 HG23 VAL A  63      16.129  -6.912 -16.640  1.00 96.18           H  
ATOM   1023  N   GLY A  64      11.729  -3.670 -16.061  1.00 95.47           N  
ATOM   1024  H   GLY A  64      12.507  -3.048 -15.893  1.00 95.47           H  
ATOM   1025  CA  GLY A  64      10.548  -3.135 -16.736  1.00 95.47           C  
ATOM   1026  HA2 GLY A  64       9.650  -3.652 -16.396  1.00 95.47           H  
ATOM   1027  HA3 GLY A  64      10.443  -2.074 -16.513  1.00 95.47           H  
ATOM   1028  C   GLY A  64      10.680  -3.293 -18.247  1.00 95.47           C  
ATOM   1029  O   GLY A  64      11.681  -2.863 -18.815  1.00 95.47           O  
ATOM   1030  N   ILE A  65       9.667  -3.877 -18.883  1.00 94.98           N  
ATOM   1031  H   ILE A  65       8.885  -4.222 -18.346  1.00 94.98           H  
ATOM   1032  CA  ILE A  65       9.524  -3.910 -20.337  1.00 94.98           C  
ATOM   1033  HA  ILE A  65      10.471  -3.649 -20.809  1.00 94.98           H  
ATOM   1034  C   ILE A  65       8.510  -2.843 -20.719  1.00 94.98           C  
ATOM   1035  CB  ILE A  65       9.115  -5.314 -20.829  1.00 94.98           C  
ATOM   1036  HB  ILE A  65       8.145  -5.563 -20.398  1.00 94.98           H  
ATOM   1037  O   ILE A  65       7.343  -2.897 -20.325  1.00 94.98           O  
ATOM   1038  CG1 ILE A  65      10.112  -6.407 -20.379  1.00 94.98           C  
ATOM   1039 HG12 ILE A  65      10.076  -6.497 -19.294  1.00 94.98           H  
ATOM   1040 HG13 ILE A  65       9.792  -7.365 -20.789  1.00 94.98           H  
ATOM   1041  CG2 ILE A  65       8.960  -5.328 -22.361  1.00 94.98           C  
ATOM   1042 HG21 ILE A  65       8.127  -4.693 -22.663  1.00 94.98           H  
ATOM   1043 HG22 ILE A  65       8.755  -6.343 -22.700  1.00 94.98           H  
ATOM   1044 HG23 ILE A  65       9.869  -4.971 -22.846  1.00 94.98           H  
ATOM   1045  CD1 ILE A  65      11.571  -6.168 -20.797  1.00 94.98           C  
ATOM   1046 HD11 ILE A  65      11.647  -6.089 -21.882  1.00 94.98           H  
ATOM   1047 HD12 ILE A  65      11.962  -5.263 -20.334  1.00 94.98           H  
ATOM   1048 HD13 ILE A  65      12.184  -7.009 -20.474  1.00 94.98           H  
ATOM   1049  N   THR A  66       8.960  -1.836 -21.456  1.00 91.64           N  
ATOM   1050  H   THR A  66       9.930  -1.828 -21.734  1.00 91.64           H  
ATOM   1051  CA  THR A  66       8.082  -0.761 -21.926  1.00 91.64           C  
ATOM   1052  HA  THR A  66       7.435  -0.445 -21.108  1.00 91.64           H  
ATOM   1053  C   THR A  66       7.165  -1.232 -23.047  1.00 91.64           C  
ATOM   1054  CB  THR A  66       8.873   0.469 -22.354  1.00 91.64           C  
ATOM   1055  HB  THR A  66       8.167   1.237 -22.667  1.00 91.64           H  
ATOM   1056  O   THR A  66       7.430  -2.238 -23.704  1.00 91.64           O  
ATOM   1057  CG2 THR A  66       9.763   1.017 -21.238  1.00 91.64           C  
ATOM   1058 HG21 THR A  66      10.338   0.225 -20.757  1.00 91.64           H  
ATOM   1059 HG22 THR A  66       9.143   1.515 -20.492  1.00 91.64           H  
ATOM   1060 HG23 THR A  66      10.470   1.729 -21.662  1.00 91.64           H  
ATOM   1061  OG1 THR A  66       9.684   0.149 -23.444  1.00 91.64           O  
ATOM   1062  HG1 THR A  66      10.442  -0.310 -23.075  1.00 91.64           H  
ATOM   1063  N   ILE A  67       6.081  -0.497 -23.308  1.00 87.80           N  
ATOM   1064  H   ILE A  67       5.867   0.290 -22.712  1.00 87.80           H  
ATOM   1065  CA  ILE A  67       5.194  -0.805 -24.440  1.00 87.80           C  
ATOM   1066  HA  ILE A  67       4.820  -1.822 -24.319  1.00 87.80           H  
ATOM   1067  C   ILE A  67       5.979  -0.788 -25.765  1.00 87.80           C  
ATOM   1068  CB  ILE A  67       3.979   0.152 -24.466  1.00 87.80           C  
ATOM   1069  HB  ILE A  67       4.343   1.176 -24.549  1.00 87.80           H  
ATOM   1070  O   ILE A  67       5.743  -1.636 -26.623  1.00 87.80           O  
ATOM   1071  CG1 ILE A  67       3.134   0.016 -23.176  1.00 87.80           C  
ATOM   1072 HG12 ILE A  67       2.690  -0.978 -23.132  1.00 87.80           H  
ATOM   1073 HG13 ILE A  67       3.772   0.134 -22.300  1.00 87.80           H  
ATOM   1074  CG2 ILE A  67       3.077  -0.158 -25.676  1.00 87.80           C  
ATOM   1075 HG21 ILE A  67       3.640  -0.115 -26.608  1.00 87.80           H  
ATOM   1076 HG22 ILE A  67       2.272   0.574 -25.748  1.00 87.80           H  
ATOM   1077 HG23 ILE A  67       2.648  -1.155 -25.580  1.00 87.80           H  
ATOM   1078  CD1 ILE A  67       2.014   1.053 -23.060  1.00 87.80           C  
ATOM   1079 HD11 ILE A  67       1.584   1.014 -22.059  1.00 87.80           H  
ATOM   1080 HD12 ILE A  67       1.223   0.857 -23.784  1.00 87.80           H  
ATOM   1081 HD13 ILE A  67       2.428   2.046 -23.234  1.00 87.80           H  
ATOM   1082  N   MET A  68       6.952   0.119 -25.907  1.00 86.57           N  
ATOM   1083  H   MET A  68       7.128   0.757 -25.144  1.00 86.57           H  
ATOM   1084  CA  MET A  68       7.814   0.209 -27.093  1.00 86.57           C  
ATOM   1085  HA  MET A  68       7.189   0.214 -27.986  1.00 86.57           H  
ATOM   1086  C   MET A  68       8.776  -0.982 -27.227  1.00 86.57           C  
ATOM   1087  CB  MET A  68       8.612   1.520 -27.049  1.00 86.57           C  
ATOM   1088  HB2 MET A  68       9.298   1.530 -27.896  1.00 86.57           H  
ATOM   1089  HB3 MET A  68       9.199   1.563 -26.132  1.00 86.57           H  
ATOM   1090  O   MET A  68       9.031  -1.445 -28.335  1.00 86.57           O  
ATOM   1091  CG  MET A  68       7.708   2.756 -27.129  1.00 86.57           C  
ATOM   1092  HG2 MET A  68       7.051   2.770 -26.260  1.00 86.57           H  
ATOM   1093  HG3 MET A  68       7.085   2.686 -28.021  1.00 86.57           H  
ATOM   1094  SD  MET A  68       8.598   4.335 -27.171  1.00 86.57           S  
ATOM   1095  CE  MET A  68       9.362   4.259 -28.814  1.00 86.57           C  
ATOM   1096  HE1 MET A  68       8.592   4.108 -29.571  1.00 86.57           H  
ATOM   1097  HE2 MET A  68       9.880   5.197 -29.011  1.00 86.57           H  
ATOM   1098  HE3 MET A  68      10.083   3.442 -28.854  1.00 86.57           H  
ATOM   1099  N   GLU A  69       9.283  -1.504 -26.110  1.00 92.86           N  
ATOM   1100  H   GLU A  69       9.072  -1.055 -25.230  1.00 92.86           H  
ATOM   1101  CA  GLU A  69      10.205  -2.648 -26.079  1.00 92.86           C  
ATOM   1102  HA  GLU A  69      10.897  -2.601 -26.919  1.00 92.86           H  
ATOM   1103  C   GLU A  69       9.495  -4.001 -26.148  1.00 92.86           C  
ATOM   1104  CB  GLU A  69      10.995  -2.598 -24.776  1.00 92.86           C  
ATOM   1105  HB2 GLU A  69      10.275  -2.516 -23.963  1.00 92.86           H  
ATOM   1106  HB3 GLU A  69      11.530  -3.538 -24.645  1.00 92.86           H  
ATOM   1107  O   GLU A  69      10.114  -5.010 -26.472  1.00 92.86           O  
ATOM   1108  CG  GLU A  69      12.009  -1.442 -24.734  1.00 92.86           C  
ATOM   1109  HG2 GLU A  69      11.555  -0.522 -25.101  1.00 92.86           H  
ATOM   1110  HG3 GLU A  69      12.841  -1.682 -25.397  1.00 92.86           H  
ATOM   1111  CD  GLU A  69      12.522  -1.211 -23.310  1.00 92.86           C  
ATOM   1112  OE1 GLU A  69      13.694  -0.821 -23.138  1.00 92.86           O  
ATOM   1113  OE2 GLU A  69      11.765  -1.468 -22.346  1.00 92.86           O  
ATOM   1114  N   ARG A  70       8.192  -4.047 -25.852  1.00 93.32           N  
ATOM   1115  H   ARG A  70       7.770  -3.196 -25.508  1.00 93.32           H  
ATOM   1116  CA  ARG A  70       7.428  -5.295 -25.774  1.00 93.32           C  
ATOM   1117  HA  ARG A  70       7.801  -5.881 -24.934  1.00 93.32           H  
ATOM   1118  C   ARG A  70       7.615  -6.169 -27.012  1.00 93.32           C  
ATOM   1119  CB  ARG A  70       5.952  -4.954 -25.539  1.00 93.32           C  
ATOM   1120  HB2 ARG A  70       5.591  -4.316 -26.346  1.00 93.32           H  
ATOM   1121  HB3 ARG A  70       5.853  -4.419 -24.595  1.00 93.32           H  
ATOM   1122  O   ARG A  70       7.849  -7.362 -26.874  1.00 93.32           O  
ATOM   1123  CG  ARG A  70       5.109  -6.229 -25.492  1.00 93.32           C  
ATOM   1124  HG2 ARG A  70       5.180  -6.754 -26.445  1.00 93.32           H  
ATOM   1125  HG3 ARG A  70       5.486  -6.880 -24.703  1.00 93.32           H  
ATOM   1126  CD  ARG A  70       3.638  -5.920 -25.246  1.00 93.32           C  
ATOM   1127  HD2 ARG A  70       3.297  -5.206 -25.996  1.00 93.32           H  
ATOM   1128  HD3 ARG A  70       3.524  -5.488 -24.252  1.00 93.32           H  
ATOM   1129  NE  ARG A  70       2.863  -7.161 -25.359  1.00 93.32           N  
ATOM   1130  HE  ARG A  70       3.383  -7.989 -25.612  1.00 93.32           H  
ATOM   1131  NH1 ARG A  70       0.777  -6.297 -24.932  1.00 93.32           N  
ATOM   1132 HH11 ARG A  70       1.183  -5.378 -24.836  1.00 93.32           H  
ATOM   1133 HH12 ARG A  70      -0.219  -6.446 -24.844  1.00 93.32           H  
ATOM   1134  NH2 ARG A  70       1.036  -8.475 -25.403  1.00 93.32           N  
ATOM   1135 HH21 ARG A  70       1.646  -9.205 -25.740  1.00 93.32           H  
ATOM   1136 HH22 ARG A  70       0.037  -8.623 -25.385  1.00 93.32           H  
ATOM   1137  CZ  ARG A  70       1.561  -7.299 -25.231  1.00 93.32           C  
ATOM   1138  N   LYS A  71       7.525  -5.584 -28.211  1.00 94.57           N  
ATOM   1139  H   LYS A  71       7.387  -4.583 -28.227  1.00 94.57           H  
ATOM   1140  CA  LYS A  71       7.621  -6.336 -29.470  1.00 94.57           C  
ATOM   1141  HA  LYS A  71       6.944  -7.188 -29.410  1.00 94.57           H  
ATOM   1142  C   LYS A  71       9.015  -6.931 -29.688  1.00 94.57           C  
ATOM   1143  CB  LYS A  71       7.191  -5.442 -30.644  1.00 94.57           C  
ATOM   1144  HB2 LYS A  71       6.208  -5.025 -30.426  1.00 94.57           H  
ATOM   1145  HB3 LYS A  71       7.900  -4.621 -30.752  1.00 94.57           H  
ATOM   1146  O   LYS A  71       9.110  -8.046 -30.189  1.00 94.57           O  
ATOM   1147  CG  LYS A  71       7.112  -6.229 -31.964  1.00 94.57           C  
ATOM   1148  HG2 LYS A  71       6.412  -7.056 -31.845  1.00 94.57           H  
ATOM   1149  HG3 LYS A  71       8.094  -6.633 -32.210  1.00 94.57           H  
ATOM   1150  CD  LYS A  71       6.652  -5.343 -33.128  1.00 94.57           C  
ATOM   1151  HD2 LYS A  71       7.352  -4.515 -33.244  1.00 94.57           H  
ATOM   1152  HD3 LYS A  71       5.661  -4.947 -32.907  1.00 94.57           H  
ATOM   1153  CE  LYS A  71       6.608  -6.175 -34.416  1.00 94.57           C  
ATOM   1154  HE2 LYS A  71       7.598  -6.594 -34.592  1.00 94.57           H  
ATOM   1155  HE3 LYS A  71       5.922  -7.008 -34.264  1.00 94.57           H  
ATOM   1156  NZ  LYS A  71       6.177  -5.366 -35.584  1.00 94.57           N  
ATOM   1157  HZ1 LYS A  71       5.252  -4.990 -35.431  1.00 94.57           H  
ATOM   1158  HZ2 LYS A  71       6.815  -4.600 -35.746  1.00 94.57           H  
ATOM   1159  HZ3 LYS A  71       6.144  -5.937 -36.416  1.00 94.57           H  
ATOM   1160  N   SER A  72      10.082  -6.203 -29.351  1.00 95.83           N  
ATOM   1161  H   SER A  72       9.963  -5.343 -28.835  1.00 95.83           H  
ATOM   1162  CA  SER A  72      11.449  -6.715 -29.497  1.00 95.83           C  
ATOM   1163  HA  SER A  72      11.539  -7.211 -30.464  1.00 95.83           H  
ATOM   1164  C   SER A  72      11.757  -7.773 -28.443  1.00 95.83           C  
ATOM   1165  CB  SER A  72      12.487  -5.588 -29.471  1.00 95.83           C  
ATOM   1166  HB2 SER A  72      12.415  -5.020 -30.399  1.00 95.83           H  
ATOM   1167  HB3 SER A  72      13.484  -6.023 -29.410  1.00 95.83           H  
ATOM   1168  O   SER A  72      12.258  -8.835 -28.797  1.00 95.83           O  
ATOM   1169  OG  SER A  72      12.284  -4.708 -28.386  1.00 95.83           O  
ATOM   1170  HG  SER A  72      13.089  -4.204 -28.249  1.00 95.83           H  
ATOM   1171  N   PHE A  73      11.366  -7.537 -27.188  1.00 96.56           N  
ATOM   1172  H   PHE A  73      10.992  -6.628 -26.960  1.00 96.56           H  
ATOM   1173  CA  PHE A  73      11.517  -8.516 -26.115  1.00 96.56           C  
ATOM   1174  HA  PHE A  73      12.568  -8.794 -26.038  1.00 96.56           H  
ATOM   1175  C   PHE A  73      10.740  -9.814 -26.387  1.00 96.56           C  
ATOM   1176  CB  PHE A  73      11.083  -7.882 -24.788  1.00 96.56           C  
ATOM   1177  HB2 PHE A  73      11.761  -7.064 -24.544  1.00 96.56           H  
ATOM   1178  HB3 PHE A  73      10.083  -7.464 -24.901  1.00 96.56           H  
ATOM   1179  O   PHE A  73      11.293 -10.894 -26.232  1.00 96.56           O  
ATOM   1180  CG  PHE A  73      11.077  -8.879 -23.648  1.00 96.56           C  
ATOM   1181  CD1 PHE A  73       9.865  -9.440 -23.209  1.00 96.56           C  
ATOM   1182  HD1 PHE A  73       8.937  -9.131 -23.666  1.00 96.56           H  
ATOM   1183  CD2 PHE A  73      12.291  -9.328 -23.099  1.00 96.56           C  
ATOM   1184  HD2 PHE A  73      13.229  -8.944 -23.474  1.00 96.56           H  
ATOM   1185  CE1 PHE A  73       9.864 -10.438 -22.220  1.00 96.56           C  
ATOM   1186  HE1 PHE A  73       8.932 -10.884 -21.905  1.00 96.56           H  
ATOM   1187  CE2 PHE A  73      12.294 -10.321 -22.108  1.00 96.56           C  
ATOM   1188  HE2 PHE A  73      13.232 -10.675 -21.707  1.00 96.56           H  
ATOM   1189  CZ  PHE A  73      11.080 -10.879 -21.672  1.00 96.56           C  
ATOM   1190  HZ  PHE A  73      11.083 -11.660 -20.925  1.00 96.56           H  
ATOM   1191  N   GLU A  74       9.476  -9.738 -26.819  1.00 95.24           N  
ATOM   1192  H   GLU A  74       9.040  -8.831 -26.900  1.00 95.24           H  
ATOM   1193  CA  GLU A  74       8.657 -10.934 -27.090  1.00 95.24           C  
ATOM   1194  HA  GLU A  74       8.779 -11.628 -26.259  1.00 95.24           H  
ATOM   1195  C   GLU A  74       9.133 -11.710 -28.334  1.00 95.24           C  
ATOM   1196  CB  GLU A  74       7.154 -10.562 -27.178  1.00 95.24           C  
ATOM   1197  HB2 GLU A  74       7.024  -9.732 -27.872  1.00 95.24           H  
ATOM   1198  HB3 GLU A  74       6.595 -11.417 -27.558  1.00 95.24           H  
ATOM   1199  O   GLU A  74       8.875 -12.907 -28.428  1.00 95.24           O  
ATOM   1200  CG  GLU A  74       6.578 -10.192 -25.792  1.00 95.24           C  
ATOM   1201  HG2 GLU A  74       6.677 -11.062 -25.144  1.00 95.24           H  
ATOM   1202  HG3 GLU A  74       7.198  -9.406 -25.361  1.00 95.24           H  
ATOM   1203  CD  GLU A  74       5.108  -9.709 -25.728  1.00 95.24           C  
ATOM   1204  OE1 GLU A  74       4.615  -9.489 -24.584  1.00 95.24           O  
ATOM   1205  OE2 GLU A  74       4.443  -9.430 -26.748  1.00 95.24           O  
ATOM   1206  N   LYS A  75       9.853 -11.063 -29.267  1.00 96.82           N  
ATOM   1207  H   LYS A  75      10.055 -10.086 -29.108  1.00 96.82           H  
ATOM   1208  CA  LYS A  75      10.460 -11.726 -30.433  1.00 96.82           C  
ATOM   1209  HA  LYS A  75       9.729 -12.416 -30.856  1.00 96.82           H  
ATOM   1210  C   LYS A  75      11.664 -12.582 -30.034  1.00 96.82           C  
ATOM   1211  CB  LYS A  75      10.839 -10.678 -31.493  1.00 96.82           C  
ATOM   1212  HB2 LYS A  75       9.955 -10.095 -31.750  1.00 96.82           H  
ATOM   1213  HB3 LYS A  75      11.590 -10.006 -31.078  1.00 96.82           H  
ATOM   1214  O   LYS A  75      11.738 -13.738 -30.440  1.00 96.82           O  
ATOM   1215  CG  LYS A  75      11.395 -11.328 -32.771  1.00 96.82           C  
ATOM   1216  HG2 LYS A  75      10.609 -11.916 -33.245  1.00 96.82           H  
ATOM   1217  HG3 LYS A  75      12.222 -11.990 -32.517  1.00 96.82           H  
ATOM   1218  CD  LYS A  75      11.920 -10.280 -33.758  1.00 96.82           C  
ATOM   1219  HD2 LYS A  75      12.694  -9.694 -33.261  1.00 96.82           H  
ATOM   1220  HD3 LYS A  75      11.108  -9.624 -34.071  1.00 96.82           H  
ATOM   1221  CE  LYS A  75      12.520 -11.008 -34.967  1.00 96.82           C  
ATOM   1222  HE2 LYS A  75      13.178 -11.792 -34.592  1.00 96.82           H  
ATOM   1223  HE3 LYS A  75      11.719 -11.494 -35.523  1.00 96.82           H  
ATOM   1224  NZ  LYS A  75      13.296 -10.095 -35.841  1.00 96.82           N  
ATOM   1225  HZ1 LYS A  75      14.060  -9.696 -35.315  1.00 96.82           H  
ATOM   1226  HZ2 LYS A  75      13.705 -10.615 -36.604  1.00 96.82           H  
ATOM   1227  HZ3 LYS A  75      12.719  -9.353 -36.211  1.00 96.82           H  
ATOM   1228  N   ASP A  76      12.596 -12.010 -29.275  1.00 96.69           N  
ATOM   1229  H   ASP A  76      12.470 -11.050 -28.989  1.00 96.69           H  
ATOM   1230  CA  ASP A  76      13.752 -12.726 -28.735  1.00 96.69           C  
ATOM   1231  HA  ASP A  76      13.481 -13.773 -28.595  1.00 96.69           H  
ATOM   1232  C   ASP A  76      14.163 -12.133 -27.374  1.00 96.69           C  
ATOM   1233  CB  ASP A  76      14.921 -12.729 -29.730  1.00 96.69           C  
ATOM   1234  HB2 ASP A  76      15.349 -11.730 -29.813  1.00 96.69           H  
ATOM   1235  HB3 ASP A  76      14.542 -13.010 -30.713  1.00 96.69           H  
ATOM   1236  O   ASP A  76      14.872 -11.122 -27.314  1.00 96.69           O  
ATOM   1237  CG  ASP A  76      16.000 -13.743 -29.317  1.00 96.69           C  
ATOM   1238  OD1 ASP A  76      16.124 -14.038 -28.097  1.00 96.69           O  
ATOM   1239  OD2 ASP A  76      16.639 -14.289 -30.237  1.00 96.69           O  
ATOM   1240  N   PRO A  77      13.724 -12.752 -26.260  1.00 96.62           N  
ATOM   1241  CA  PRO A  77      14.048 -12.272 -24.922  1.00 96.62           C  
ATOM   1242  HA  PRO A  77      13.631 -11.273 -24.800  1.00 96.62           H  
ATOM   1243  C   PRO A  77      15.548 -12.231 -24.625  1.00 96.62           C  
ATOM   1244  CB  PRO A  77      13.345 -13.247 -23.971  1.00 96.62           C  
ATOM   1245  HB2 PRO A  77      13.995 -14.095 -23.754  1.00 96.62           H  
ATOM   1246  HB3 PRO A  77      13.040 -12.765 -23.042  1.00 96.62           H  
ATOM   1247  O   PRO A  77      15.978 -11.401 -23.825  1.00 96.62           O  
ATOM   1248  CG  PRO A  77      12.145 -13.733 -24.777  1.00 96.62           C  
ATOM   1249  HG2 PRO A  77      11.800 -14.711 -24.440  1.00 96.62           H  
ATOM   1250  HG3 PRO A  77      11.340 -13.001 -24.717  1.00 96.62           H  
ATOM   1251  CD  PRO A  77      12.703 -13.789 -26.197  1.00 96.62           C  
ATOM   1252  HD2 PRO A  77      11.902 -13.605 -26.913  1.00 96.62           H  
ATOM   1253  HD3 PRO A  77      13.163 -14.759 -26.382  1.00 96.62           H  
ATOM   1254  N   ILE A  78      16.337 -13.132 -25.222  1.00 97.31           N  
ATOM   1255  H   ILE A  78      15.988 -13.618 -26.036  1.00 97.31           H  
ATOM   1256  CA  ILE A  78      17.765 -13.256 -24.920  1.00 97.31           C  
ATOM   1257  HA  ILE A  78      17.920 -13.058 -23.860  1.00 97.31           H  
ATOM   1258  C   ILE A  78      18.531 -12.164 -25.642  1.00 97.31           C  
ATOM   1259  CB  ILE A  78      18.296 -14.669 -25.241  1.00 97.31           C  
ATOM   1260  HB  ILE A  78      18.140 -14.863 -26.302  1.00 97.31           H  
ATOM   1261  O   ILE A  78      19.200 -11.387 -24.969  1.00 97.31           O  
ATOM   1262  CG1 ILE A  78      17.531 -15.755 -24.450  1.00 97.31           C  
ATOM   1263 HG12 ILE A  78      17.886 -16.736 -24.768  1.00 97.31           H  
ATOM   1264 HG13 ILE A  78      16.473 -15.700 -24.707  1.00 97.31           H  
ATOM   1265  CG2 ILE A  78      19.807 -14.772 -24.965  1.00 97.31           C  
ATOM   1266 HG21 ILE A  78      20.361 -14.134 -25.654  1.00 97.31           H  
ATOM   1267 HG22 ILE A  78      20.151 -15.794 -25.119  1.00 97.31           H  
ATOM   1268 HG23 ILE A  78      20.040 -14.460 -23.947  1.00 97.31           H  
ATOM   1269  CD1 ILE A  78      17.666 -15.662 -22.924  1.00 97.31           C  
ATOM   1270 HD11 ILE A  78      18.627 -16.070 -22.611  1.00 97.31           H  
ATOM   1271 HD12 ILE A  78      17.565 -14.635 -22.575  1.00 97.31           H  
ATOM   1272 HD13 ILE A  78      16.862 -16.228 -22.453  1.00 97.31           H  
ATOM   1273  N   ASP A  79      18.350 -12.033 -26.956  1.00 97.28           N  
ATOM   1274  H   ASP A  79      17.765 -12.698 -27.441  1.00 97.28           H  
ATOM   1275  CA  ASP A  79      18.986 -10.970 -27.745  1.00 97.28           C  
ATOM   1276  HA  ASP A  79      20.068 -11.090 -27.711  1.00 97.28           H  
ATOM   1277  C   ASP A  79      18.645  -9.576 -27.188  1.00 97.28           C  
ATOM   1278  CB  ASP A  79      18.533 -11.111 -29.203  1.00 97.28           C  
ATOM   1279  HB2 ASP A  79      17.449 -10.997 -29.249  1.00 97.28           H  
ATOM   1280  HB3 ASP A  79      18.786 -12.108 -29.562  1.00 97.28           H  
ATOM   1281  O   ASP A  79      19.526  -8.744 -26.965  1.00 97.28           O  
ATOM   1282  CG  ASP A  79      19.192 -10.076 -30.117  1.00 97.28           C  
ATOM   1283  OD1 ASP A  79      20.437 -10.102 -30.222  1.00 97.28           O  
ATOM   1284  OD2 ASP A  79      18.440  -9.262 -30.707  1.00 97.28           O  
ATOM   1285  N   PHE A  80      17.377  -9.348 -26.824  1.00 97.44           N  
ATOM   1286  H   PHE A  80      16.687 -10.057 -27.030  1.00 97.44           H  
ATOM   1287  CA  PHE A  80      16.952  -8.097 -26.195  1.00 97.44           C  
ATOM   1288  HA  PHE A  80      17.178  -7.277 -26.877  1.00 97.44           H  
ATOM   1289  C   PHE A  80      17.687  -7.807 -24.874  1.00 97.44           C  
ATOM   1290  CB  PHE A  80      15.439  -8.146 -25.958  1.00 97.44           C  
ATOM   1291  HB2 PHE A  80      15.198  -9.021 -25.356  1.00 97.44           H  
ATOM   1292  HB3 PHE A  80      14.935  -8.261 -26.918  1.00 97.44           H  
ATOM   1293  O   PHE A  80      18.111  -6.674 -24.626  1.00 97.44           O  
ATOM   1294  CG  PHE A  80      14.907  -6.910 -25.262  1.00 97.44           C  
ATOM   1295  CD1 PHE A  80      14.840  -6.859 -23.857  1.00 97.44           C  
ATOM   1296  HD1 PHE A  80      15.168  -7.707 -23.274  1.00 97.44           H  
ATOM   1297  CD2 PHE A  80      14.519  -5.793 -26.020  1.00 97.44           C  
ATOM   1298  HD2 PHE A  80      14.600  -5.827 -27.096  1.00 97.44           H  
ATOM   1299  CE1 PHE A  80      14.346  -5.714 -23.212  1.00 97.44           C  
ATOM   1300  HE1 PHE A  80      14.270  -5.701 -22.135  1.00 97.44           H  
ATOM   1301  CE2 PHE A  80      14.038  -4.640 -25.377  1.00 97.44           C  
ATOM   1302  HE2 PHE A  80      13.735  -3.785 -25.962  1.00 97.44           H  
ATOM   1303  CZ  PHE A  80      13.937  -4.609 -23.976  1.00 97.44           C  
ATOM   1304  HZ  PHE A  80      13.535  -3.733 -23.489  1.00 97.44           H  
ATOM   1305  N   LEU A  81      17.819  -8.808 -23.997  1.00 97.39           N  
ATOM   1306  H   LEU A  81      17.515  -9.731 -24.273  1.00 97.39           H  
ATOM   1307  CA  LEU A  81      18.506  -8.650 -22.714  1.00 97.39           C  
ATOM   1308  HA  LEU A  81      18.185  -7.711 -22.263  1.00 97.39           H  
ATOM   1309  C   LEU A  81      20.025  -8.523 -22.904  1.00 97.39           C  
ATOM   1310  CB  LEU A  81      18.125  -9.814 -21.779  1.00 97.39           C  
ATOM   1311  HB2 LEU A  81      18.821  -9.841 -20.940  1.00 97.39           H  
ATOM   1312  HB3 LEU A  81      18.235 -10.748 -22.330  1.00 97.39           H  
ATOM   1313  O   LEU A  81      20.662  -7.718 -22.225  1.00 97.39           O  
ATOM   1314  CG  LEU A  81      16.696  -9.725 -21.209  1.00 97.39           C  
ATOM   1315  HG  LEU A  81      15.978  -9.563 -22.013  1.00 97.39           H  
ATOM   1316  CD1 LEU A  81      16.333 -11.021 -20.483  1.00 97.39           C  
ATOM   1317 HD11 LEU A  81      17.052 -11.220 -19.689  1.00 97.39           H  
ATOM   1318 HD12 LEU A  81      15.331 -10.944 -20.060  1.00 97.39           H  
ATOM   1319 HD13 LEU A  81      16.340 -11.839 -21.203  1.00 97.39           H  
ATOM   1320  CD2 LEU A  81      16.551  -8.580 -20.202  1.00 97.39           C  
ATOM   1321 HD21 LEU A  81      15.538  -8.574 -19.800  1.00 97.39           H  
ATOM   1322 HD22 LEU A  81      17.261  -8.709 -19.386  1.00 97.39           H  
ATOM   1323 HD23 LEU A  81      16.730  -7.622 -20.690  1.00 97.39           H  
ATOM   1324  N   GLU A  82      20.613  -9.235 -23.860  1.00 96.27           N  
ATOM   1325  H   GLU A  82      20.062  -9.882 -24.405  1.00 96.27           H  
ATOM   1326  CA  GLU A  82      22.032  -9.106 -24.182  1.00 96.27           C  
ATOM   1327  HA  GLU A  82      22.598  -9.203 -23.255  1.00 96.27           H  
ATOM   1328  C   GLU A  82      22.384  -7.726 -24.735  1.00 96.27           C  
ATOM   1329  CB  GLU A  82      22.486 -10.214 -25.135  1.00 96.27           C  
ATOM   1330  HB2 GLU A  82      21.825 -10.257 -26.000  1.00 96.27           H  
ATOM   1331  HB3 GLU A  82      23.493  -9.966 -25.471  1.00 96.27           H  
ATOM   1332  O   GLU A  82      23.395  -7.144 -24.325  1.00 96.27           O  
ATOM   1333  CG  GLU A  82      22.532 -11.578 -24.429  1.00 96.27           C  
ATOM   1334  HG2 GLU A  82      23.080 -11.462 -23.495  1.00 96.27           H  
ATOM   1335  HG3 GLU A  82      21.525 -11.908 -24.173  1.00 96.27           H  
ATOM   1336  CD  GLU A  82      23.234 -12.660 -25.255  1.00 96.27           C  
ATOM   1337  OE1 GLU A  82      23.525 -13.714 -24.642  1.00 96.27           O  
ATOM   1338  OE2 GLU A  82      23.597 -12.391 -26.419  1.00 96.27           O  
ATOM   1339  N   ALA A  83      21.511  -7.152 -25.567  1.00 95.91           N  
ATOM   1340  H   ALA A  83      20.757  -7.717 -25.932  1.00 95.91           H  
ATOM   1341  CA  ALA A  83      21.612  -5.770 -26.026  1.00 95.91           C  
ATOM   1342  HA  ALA A  83      22.584  -5.632 -26.498  1.00 95.91           H  
ATOM   1343  C   ALA A  83      21.507  -4.755 -24.870  1.00 95.91           C  
ATOM   1344  CB  ALA A  83      20.525  -5.536 -27.081  1.00 95.91           C  
ATOM   1345  HB1 ALA A  83      20.647  -6.247 -27.898  1.00 95.91           H  
ATOM   1346  HB2 ALA A  83      20.609  -4.524 -27.477  1.00 95.91           H  
ATOM   1347  HB3 ALA A  83      19.537  -5.671 -26.641  1.00 95.91           H  
ATOM   1348  O   ALA A  83      22.111  -3.684 -24.928  1.00 95.91           O  
ATOM   1349  N   LYS A  84      20.798  -5.100 -23.784  1.00 93.71           N  
ATOM   1350  H   LYS A  84      20.307  -5.981 -23.821  1.00 93.71           H  
ATOM   1351  CA  LYS A  84      20.756  -4.317 -22.533  1.00 93.71           C  
ATOM   1352  HA  LYS A  84      20.834  -3.262 -22.797  1.00 93.71           H  
ATOM   1353  C   LYS A  84      21.952  -4.555 -21.600  1.00 93.71           C  
ATOM   1354  CB  LYS A  84      19.413  -4.532 -21.812  1.00 93.71           C  
ATOM   1355  HB2 LYS A  84      19.503  -4.176 -20.786  1.00 93.71           H  
ATOM   1356  HB3 LYS A  84      19.164  -5.593 -21.782  1.00 93.71           H  
ATOM   1357  O   LYS A  84      22.009  -3.950 -20.530  1.00 93.71           O  
ATOM   1358  CG  LYS A  84      18.279  -3.752 -22.488  1.00 93.71           C  
ATOM   1359  HG2 LYS A  84      18.033  -4.209 -23.447  1.00 93.71           H  
ATOM   1360  HG3 LYS A  84      18.616  -2.730 -22.665  1.00 93.71           H  
ATOM   1361  CD  LYS A  84      17.030  -3.705 -21.597  1.00 93.71           C  
ATOM   1362  HD2 LYS A  84      17.309  -3.359 -20.602  1.00 93.71           H  
ATOM   1363  HD3 LYS A  84      16.596  -4.702 -21.528  1.00 93.71           H  
ATOM   1364  CE  LYS A  84      16.030  -2.724 -22.216  1.00 93.71           C  
ATOM   1365  HE2 LYS A  84      15.717  -3.109 -23.186  1.00 93.71           H  
ATOM   1366  HE3 LYS A  84      16.540  -1.779 -22.406  1.00 93.71           H  
ATOM   1367  NZ  LYS A  84      14.846  -2.469 -21.357  1.00 93.71           N  
ATOM   1368  HZ1 LYS A  84      14.279  -3.295 -21.231  1.00 93.71           H  
ATOM   1369  HZ2 LYS A  84      15.101  -2.071 -20.465  1.00 93.71           H  
ATOM   1370  HZ3 LYS A  84      14.266  -1.791 -21.830  1.00 93.71           H  
ATOM   1371  N   GLY A  85      22.914  -5.393 -21.986  1.00 95.28           N  
ATOM   1372  H   GLY A  85      22.809  -5.856 -22.878  1.00 95.28           H  
ATOM   1373  CA  GLY A  85      24.135  -5.656 -21.221  1.00 95.28           C  
ATOM   1374  HA2 GLY A  85      24.412  -4.768 -20.652  1.00 95.28           H  
ATOM   1375  HA3 GLY A  85      24.937  -5.871 -21.927  1.00 95.28           H  
ATOM   1376  C   GLY A  85      24.050  -6.835 -20.249  1.00 95.28           C  
ATOM   1377  O   GLY A  85      24.995  -7.061 -19.489  1.00 95.28           O  
ATOM   1378  N   TYR A  86      22.960  -7.606 -20.272  1.00 97.02           N  
ATOM   1379  H   TYR A  86      22.235  -7.408 -20.947  1.00 97.02           H  
ATOM   1380  CA  TYR A  86      22.914  -8.893 -19.584  1.00 97.02           C  
ATOM   1381  HA  TYR A  86      23.368  -8.777 -18.600  1.00 97.02           H  
ATOM   1382  C   TYR A  86      23.746  -9.931 -20.349  1.00 97.02           C  
ATOM   1383  CB  TYR A  86      21.465  -9.344 -19.365  1.00 97.02           C  
ATOM   1384  HB2 TYR A  86      20.977  -9.464 -20.332  1.00 97.02           H  
ATOM   1385  HB3 TYR A  86      21.483 -10.323 -18.887  1.00 97.02           H  
ATOM   1386  O   TYR A  86      23.920  -9.853 -21.561  1.00 97.02           O  
ATOM   1387  CG  TYR A  86      20.652  -8.407 -18.485  1.00 97.02           C  
ATOM   1388  CD1 TYR A  86      20.717  -8.535 -17.085  1.00 97.02           C  
ATOM   1389  HD1 TYR A  86      21.331  -9.307 -16.645  1.00 97.02           H  
ATOM   1390  CD2 TYR A  86      19.861  -7.388 -19.049  1.00 97.02           C  
ATOM   1391  HD2 TYR A  86      19.797  -7.279 -20.122  1.00 97.02           H  
ATOM   1392  CE1 TYR A  86      20.018  -7.636 -16.256  1.00 97.02           C  
ATOM   1393  HE1 TYR A  86      20.081  -7.720 -15.182  1.00 97.02           H  
ATOM   1394  CE2 TYR A  86      19.164  -6.485 -18.228  1.00 97.02           C  
ATOM   1395  HE2 TYR A  86      18.580  -5.686 -18.660  1.00 97.02           H  
ATOM   1396  OH  TYR A  86      18.622  -5.684 -16.048  1.00 97.02           O  
ATOM   1397  HH  TYR A  86      18.838  -5.808 -15.121  1.00 97.02           H  
ATOM   1398  CZ  TYR A  86      19.254  -6.597 -16.828  1.00 97.02           C  
ATOM   1399  N   LYS A  87      24.306 -10.902 -19.636  1.00 96.28           N  
ATOM   1400  H   LYS A  87      24.193 -10.870 -18.632  1.00 96.28           H  
ATOM   1401  CA  LYS A  87      25.088 -12.016 -20.184  1.00 96.28           C  
ATOM   1402  HA  LYS A  87      24.851 -12.143 -21.240  1.00 96.28           H  
ATOM   1403  C   LYS A  87      24.672 -13.302 -19.493  1.00 96.28           C  
ATOM   1404  CB  LYS A  87      26.597 -11.751 -19.999  1.00 96.28           C  
ATOM   1405  HB2 LYS A  87      26.799 -11.630 -18.935  1.00 96.28           H  
ATOM   1406  HB3 LYS A  87      27.156 -12.621 -20.343  1.00 96.28           H  
ATOM   1407  O   LYS A  87      24.238 -13.256 -18.344  1.00 96.28           O  
ATOM   1408  CG  LYS A  87      27.130 -10.507 -20.735  1.00 96.28           C  
ATOM   1409  HG2 LYS A  87      26.582  -9.624 -20.405  1.00 96.28           H  
ATOM   1410  HG3 LYS A  87      28.178 -10.366 -20.471  1.00 96.28           H  
ATOM   1411  CD  LYS A  87      27.026 -10.642 -22.262  1.00 96.28           C  
ATOM   1412  HD2 LYS A  87      26.009 -10.920 -22.538  1.00 96.28           H  
ATOM   1413  HD3 LYS A  87      27.697 -11.430 -22.605  1.00 96.28           H  
ATOM   1414  CE  LYS A  87      27.368  -9.327 -22.967  1.00 96.28           C  
ATOM   1415  HE2 LYS A  87      26.862  -8.518 -22.441  1.00 96.28           H  
ATOM   1416  HE3 LYS A  87      28.443  -9.156 -22.913  1.00 96.28           H  
ATOM   1417  NZ  LYS A  87      26.899  -9.364 -24.377  1.00 96.28           N  
ATOM   1418  HZ1 LYS A  87      27.096  -8.500 -24.862  1.00 96.28           H  
ATOM   1419  HZ2 LYS A  87      25.898  -9.496 -24.402  1.00 96.28           H  
ATOM   1420  HZ3 LYS A  87      27.304 -10.136 -24.887  1.00 96.28           H  
ATOM   1421  N   GLU A  88      24.819 -14.437 -20.172  1.00 96.00           N  
ATOM   1422  H   GLU A  88      25.156 -14.392 -21.123  1.00 96.00           H  
ATOM   1423  CA  GLU A  88      24.447 -15.755 -19.627  1.00 96.00           C  
ATOM   1424  HA  GLU A  88      24.445 -16.470 -20.450  1.00 96.00           H  
ATOM   1425  C   GLU A  88      23.015 -15.764 -19.053  1.00 96.00           C  
ATOM   1426  CB  GLU A  88      25.490 -16.240 -18.604  1.00 96.00           C  
ATOM   1427  HB2 GLU A  88      25.165 -17.215 -18.240  1.00 96.00           H  
ATOM   1428  HB3 GLU A  88      25.514 -15.554 -17.758  1.00 96.00           H  
ATOM   1429  O   GLU A  88      22.770 -16.180 -17.917  1.00 96.00           O  
ATOM   1430  CG  GLU A  88      26.917 -16.391 -19.156  1.00 96.00           C  
ATOM   1431  HG2 GLU A  88      26.913 -17.118 -19.969  1.00 96.00           H  
ATOM   1432  HG3 GLU A  88      27.257 -15.433 -19.548  1.00 96.00           H  
ATOM   1433  CD  GLU A  88      27.871 -16.858 -18.047  1.00 96.00           C  
ATOM   1434  OE1 GLU A  88      29.012 -16.358 -17.935  1.00 96.00           O  
ATOM   1435  OE2 GLU A  88      27.460 -17.628 -17.150  1.00 96.00           O  
ATOM   1436  N   VAL A  89      22.062 -15.220 -19.816  1.00 97.10           N  
ATOM   1437  H   VAL A  89      22.301 -14.916 -20.749  1.00 97.10           H  
ATOM   1438  CA  VAL A  89      20.670 -15.093 -19.376  1.00 97.10           C  
ATOM   1439  HA  VAL A  89      20.665 -14.626 -18.392  1.00 97.10           H  
ATOM   1440  C   VAL A  89      20.033 -16.477 -19.248  1.00 97.10           C  
ATOM   1441  CB  VAL A  89      19.856 -14.200 -20.329  1.00 97.10           C  
ATOM   1442  HB  VAL A  89      19.858 -14.644 -21.324  1.00 97.10           H  
ATOM   1443  O   VAL A  89      20.001 -17.261 -20.196  1.00 97.10           O  
ATOM   1444  CG1 VAL A  89      18.409 -14.059 -19.839  1.00 97.10           C  
ATOM   1445 HG11 VAL A  89      18.386 -13.641 -18.833  1.00 97.10           H  
ATOM   1446 HG12 VAL A  89      17.906 -15.026 -19.845  1.00 97.10           H  
ATOM   1447 HG13 VAL A  89      17.868 -13.399 -20.518  1.00 97.10           H  
ATOM   1448  CG2 VAL A  89      20.449 -12.789 -20.438  1.00 97.10           C  
ATOM   1449 HG21 VAL A  89      20.429 -12.300 -19.465  1.00 97.10           H  
ATOM   1450 HG22 VAL A  89      19.865 -12.204 -21.150  1.00 97.10           H  
ATOM   1451 HG23 VAL A  89      21.473 -12.831 -20.809  1.00 97.10           H  
ATOM   1452  N   ARG A  90      19.464 -16.768 -18.078  1.00 95.82           N  
ATOM   1453  H   ARG A  90      19.518 -16.083 -17.338  1.00 95.82           H  
ATOM   1454  CA  ARG A  90      18.722 -18.005 -17.812  1.00 95.82           C  
ATOM   1455  HA  ARG A  90      19.183 -18.836 -18.347  1.00 95.82           H  
ATOM   1456  C   ARG A  90      17.301 -17.897 -18.351  1.00 95.82           C  
ATOM   1457  CB  ARG A  90      18.755 -18.297 -16.305  1.00 95.82           C  
ATOM   1458  HB2 ARG A  90      18.393 -17.421 -15.767  1.00 95.82           H  
ATOM   1459  HB3 ARG A  90      18.066 -19.113 -16.084  1.00 95.82           H  
ATOM   1460  O   ARG A  90      16.390 -17.503 -17.627  1.00 95.82           O  
ATOM   1461  CG  ARG A  90      20.162 -18.652 -15.792  1.00 95.82           C  
ATOM   1462  HG2 ARG A  90      20.117 -18.755 -14.708  1.00 95.82           H  
ATOM   1463  HG3 ARG A  90      20.855 -17.843 -16.024  1.00 95.82           H  
ATOM   1464  CD  ARG A  90      20.692 -19.962 -16.397  1.00 95.82           C  
ATOM   1465  HD2 ARG A  90      21.677 -20.175 -15.981  1.00 95.82           H  
ATOM   1466  HD3 ARG A  90      20.821 -19.840 -17.472  1.00 95.82           H  
ATOM   1467  NE  ARG A  90      19.761 -21.081 -16.141  1.00 95.82           N  
ATOM   1468  HE  ARG A  90      18.991 -21.209 -16.783  1.00 95.82           H  
ATOM   1469  NH1 ARG A  90      20.608 -21.756 -14.118  1.00 95.82           N  
ATOM   1470 HH11 ARG A  90      20.516 -22.333 -13.294  1.00 95.82           H  
ATOM   1471 HH12 ARG A  90      21.414 -21.167 -14.277  1.00 95.82           H  
ATOM   1472  NH2 ARG A  90      18.737 -22.683 -14.912  1.00 95.82           N  
ATOM   1473 HH21 ARG A  90      18.674 -23.320 -14.131  1.00 95.82           H  
ATOM   1474 HH22 ARG A  90      17.948 -22.663 -15.541  1.00 95.82           H  
ATOM   1475  CZ  ARG A  90      19.710 -21.837 -15.064  1.00 95.82           C  
ATOM   1476  N   LYS A  91      17.125 -18.223 -19.638  1.00 94.06           N  
ATOM   1477  H   LYS A  91      17.959 -18.454 -20.159  1.00 94.06           H  
ATOM   1478  CA  LYS A  91      15.838 -18.135 -20.356  1.00 94.06           C  
ATOM   1479  HA  LYS A  91      15.555 -17.085 -20.429  1.00 94.06           H  
ATOM   1480  C   LYS A  91      14.696 -18.849 -19.629  1.00 94.06           C  
ATOM   1481  CB  LYS A  91      15.993 -18.726 -21.770  1.00 94.06           C  
ATOM   1482  HB2 LYS A  91      16.065 -19.811 -21.708  1.00 94.06           H  
ATOM   1483  HB3 LYS A  91      16.918 -18.367 -22.222  1.00 94.06           H  
ATOM   1484  O   LYS A  91      13.590 -18.328 -19.570  1.00 94.06           O  
ATOM   1485  CG  LYS A  91      14.799 -18.347 -22.667  1.00 94.06           C  
ATOM   1486  HG2 LYS A  91      14.658 -17.267 -22.645  1.00 94.06           H  
ATOM   1487  HG3 LYS A  91      13.895 -18.826 -22.291  1.00 94.06           H  
ATOM   1488  CD  LYS A  91      15.026 -18.788 -24.118  1.00 94.06           C  
ATOM   1489  HD2 LYS A  91      15.928 -18.306 -24.496  1.00 94.06           H  
ATOM   1490  HD3 LYS A  91      15.164 -19.868 -24.148  1.00 94.06           H  
ATOM   1491  CE  LYS A  91      13.824 -18.397 -24.987  1.00 94.06           C  
ATOM   1492  HE2 LYS A  91      13.614 -17.338 -24.833  1.00 94.06           H  
ATOM   1493  HE3 LYS A  91      12.954 -18.960 -24.648  1.00 94.06           H  
ATOM   1494  NZ  LYS A  91      14.080 -18.651 -26.429  1.00 94.06           N  
ATOM   1495  HZ1 LYS A  91      13.282 -18.391 -26.991  1.00 94.06           H  
ATOM   1496  HZ2 LYS A  91      14.863 -18.102 -26.755  1.00 94.06           H  
ATOM   1497  HZ3 LYS A  91      14.288 -19.625 -26.597  1.00 94.06           H  
ATOM   1498  N   ASP A  92      14.991 -20.018 -19.069  1.00 94.67           N  
ATOM   1499  H   ASP A  92      15.956 -20.315 -19.075  1.00 94.67           H  
ATOM   1500  CA  ASP A  92      14.076 -20.882 -18.317  1.00 94.67           C  
ATOM   1501  HA  ASP A  92      13.199 -21.090 -18.930  1.00 94.67           H  
ATOM   1502  C   ASP A  92      13.566 -20.256 -17.009  1.00 94.67           C  
ATOM   1503  CB  ASP A  92      14.802 -22.215 -18.043  1.00 94.67           C  
ATOM   1504  HB2 ASP A  92      15.017 -22.695 -18.998  1.00 94.67           H  
ATOM   1505  HB3 ASP A  92      14.129 -22.873 -17.492  1.00 94.67           H  
ATOM   1506  O   ASP A  92      12.535 -20.670 -16.490  1.00 94.67           O  
ATOM   1507  CG  ASP A  92      16.129 -22.074 -17.264  1.00 94.67           C  
ATOM   1508  OD1 ASP A  92      17.040 -21.331 -17.711  1.00 94.67           O  
ATOM   1509  OD2 ASP A  92      16.299 -22.720 -16.208  1.00 94.67           O  
ATOM   1510  N   LEU A  93      14.261 -19.237 -16.495  1.00 94.43           N  
ATOM   1511  H   LEU A  93      15.083 -18.926 -16.993  1.00 94.43           H  
ATOM   1512  CA  LEU A  93      13.921 -18.536 -15.255  1.00 94.43           C  
ATOM   1513  HA  LEU A  93      13.139 -19.093 -14.737  1.00 94.43           H  
ATOM   1514  C   LEU A  93      13.331 -17.140 -15.499  1.00 94.43           C  
ATOM   1515  CB  LEU A  93      15.160 -18.484 -14.343  1.00 94.43           C  
ATOM   1516  HB2 LEU A  93      15.921 -17.876 -14.832  1.00 94.43           H  
ATOM   1517  HB3 LEU A  93      14.881 -17.987 -13.414  1.00 94.43           H  
ATOM   1518  O   LEU A  93      13.130 -16.386 -14.544  1.00 94.43           O  
ATOM   1519  CG  LEU A  93      15.768 -19.854 -13.994  1.00 94.43           C  
ATOM   1520  HG  LEU A  93      16.130 -20.336 -14.902  1.00 94.43           H  
ATOM   1521  CD1 LEU A  93      16.967 -19.646 -13.064  1.00 94.43           C  
ATOM   1522 HD11 LEU A  93      17.432 -20.610 -12.858  1.00 94.43           H  
ATOM   1523 HD12 LEU A  93      16.636 -19.196 -12.128  1.00 94.43           H  
ATOM   1524 HD13 LEU A  93      17.695 -18.994 -13.547  1.00 94.43           H  
ATOM   1525  CD2 LEU A  93      14.772 -20.778 -13.292  1.00 94.43           C  
ATOM   1526 HD21 LEU A  93      15.268 -21.707 -13.007  1.00 94.43           H  
ATOM   1527 HD22 LEU A  93      14.356 -20.295 -12.408  1.00 94.43           H  
ATOM   1528 HD23 LEU A  93      13.966 -21.038 -13.978  1.00 94.43           H  
ATOM   1529  N   ILE A  94      13.067 -16.770 -16.757  1.00 95.93           N  
ATOM   1530  H   ILE A  94      13.212 -17.441 -17.499  1.00 95.93           H  
ATOM   1531  CA  ILE A  94      12.394 -15.510 -17.073  1.00 95.93           C  
ATOM   1532  HA  ILE A  94      12.812 -14.739 -16.427  1.00 95.93           H  
ATOM   1533  C   ILE A  94      10.907 -15.652 -16.746  1.00 95.93           C  
ATOM   1534  CB  ILE A  94      12.631 -15.061 -18.531  1.00 95.93           C  
ATOM   1535  HB  ILE A  94      12.276 -15.843 -19.201  1.00 95.93           H  
ATOM   1536  O   ILE A  94      10.184 -16.397 -17.402  1.00 95.93           O  
ATOM   1537  CG1 ILE A  94      14.138 -14.827 -18.787  1.00 95.93           C  
ATOM   1538 HG12 ILE A  94      14.679 -15.746 -18.560  1.00 95.93           H  
ATOM   1539 HG13 ILE A  94      14.507 -14.048 -18.120  1.00 95.93           H  
ATOM   1540  CG2 ILE A  94      11.837 -13.769 -18.821  1.00 95.93           C  
ATOM   1541 HG21 ILE A  94      10.769 -13.932 -18.676  1.00 95.93           H  
ATOM   1542 HG22 ILE A  94      11.976 -13.474 -19.861  1.00 95.93           H  
ATOM   1543 HG23 ILE A  94      12.176 -12.968 -18.163  1.00 95.93           H  
ATOM   1544  CD1 ILE A  94      14.477 -14.447 -20.234  1.00 95.93           C  
ATOM   1545 HD11 ILE A  94      14.012 -15.152 -20.924  1.00 95.93           H  
ATOM   1546 HD12 ILE A  94      15.558 -14.482 -20.372  1.00 95.93           H  
ATOM   1547 HD13 ILE A  94      14.137 -13.435 -20.457  1.00 95.93           H  
ATOM   1548  N   ILE A  95      10.435 -14.883 -15.764  1.00 94.73           N  
ATOM   1549  H   ILE A  95      11.097 -14.309 -15.263  1.00 94.73           H  
ATOM   1550  CA  ILE A  95       9.022 -14.866 -15.364  1.00 94.73           C  
ATOM   1551  HA  ILE A  95       8.485 -15.642 -15.911  1.00 94.73           H  
ATOM   1552  C   ILE A  95       8.418 -13.521 -15.744  1.00 94.73           C  
ATOM   1553  CB  ILE A  95       8.842 -15.179 -13.862  1.00 94.73           C  
ATOM   1554  HB  ILE A  95       9.311 -14.386 -13.279  1.00 94.73           H  
ATOM   1555  O   ILE A  95       8.890 -12.480 -15.290  1.00 94.73           O  
ATOM   1556  CG1 ILE A  95       9.523 -16.520 -13.501  1.00 94.73           C  
ATOM   1557 HG12 ILE A  95       9.082 -17.324 -14.090  1.00 94.73           H  
ATOM   1558 HG13 ILE A  95      10.583 -16.464 -13.749  1.00 94.73           H  
ATOM   1559  CG2 ILE A  95       7.342 -15.205 -13.506  1.00 94.73           C  
ATOM   1560 HG21 ILE A  95       7.209 -15.366 -12.436  1.00 94.73           H  
ATOM   1561 HG22 ILE A  95       6.840 -16.008 -14.045  1.00 94.73           H  
ATOM   1562 HG23 ILE A  95       6.862 -14.255 -13.745  1.00 94.73           H  
ATOM   1563  CD1 ILE A  95       9.440 -16.890 -12.016  1.00 94.73           C  
ATOM   1564 HD11 ILE A  95       9.757 -16.048 -11.401  1.00 94.73           H  
ATOM   1565 HD12 ILE A  95       8.421 -17.172 -11.751  1.00 94.73           H  
ATOM   1566 HD13 ILE A  95      10.093 -17.740 -11.821  1.00 94.73           H  
ATOM   1567  N   LYS A  96       7.355 -13.533 -16.554  1.00 94.44           N  
ATOM   1568  H   LYS A  96       7.008 -14.431 -16.858  1.00 94.44           H  
ATOM   1569  CA  LYS A  96       6.574 -12.333 -16.874  1.00 94.44           C  
ATOM   1570  HA  LYS A  96       7.263 -11.494 -16.971  1.00 94.44           H  
ATOM   1571  C   LYS A  96       5.628 -12.004 -15.725  1.00 94.44           C  
ATOM   1572  CB  LYS A  96       5.858 -12.526 -18.218  1.00 94.44           C  
ATOM   1573  HB2 LYS A  96       5.181 -13.377 -18.147  1.00 94.44           H  
ATOM   1574  HB3 LYS A  96       6.612 -12.750 -18.972  1.00 94.44           H  
ATOM   1575  O   LYS A  96       4.837 -12.838 -15.304  1.00 94.44           O  
ATOM   1576  CG  LYS A  96       5.063 -11.288 -18.665  1.00 94.44           C  
ATOM   1577  HG2 LYS A  96       5.697 -10.405 -18.590  1.00 94.44           H  
ATOM   1578  HG3 LYS A  96       4.194 -11.160 -18.018  1.00 94.44           H  
ATOM   1579  CD  LYS A  96       4.602 -11.466 -20.119  1.00 94.44           C  
ATOM   1580  HD2 LYS A  96       4.078 -12.417 -20.215  1.00 94.44           H  
ATOM   1581  HD3 LYS A  96       5.484 -11.488 -20.760  1.00 94.44           H  
ATOM   1582  CE  LYS A  96       3.674 -10.337 -20.573  1.00 94.44           C  
ATOM   1583  HE2 LYS A  96       2.751 -10.400 -19.996  1.00 94.44           H  
ATOM   1584  HE3 LYS A  96       4.154  -9.386 -20.339  1.00 94.44           H  
ATOM   1585  NZ  LYS A  96       3.382 -10.427 -22.031  1.00 94.44           N  
ATOM   1586  HZ1 LYS A  96       4.197 -10.254 -22.602  1.00 94.44           H  
ATOM   1587  HZ2 LYS A  96       2.692  -9.745 -22.313  1.00 94.44           H  
ATOM   1588  HZ3 LYS A  96       3.042 -11.346 -22.274  1.00 94.44           H  
ATOM   1589  N   LEU A  97       5.705 -10.768 -15.251  1.00 94.44           N  
ATOM   1590  H   LEU A  97       6.396 -10.152 -15.656  1.00 94.44           H  
ATOM   1591  CA  LEU A  97       4.968 -10.249 -14.107  1.00 94.44           C  
ATOM   1592  HA  LEU A  97       4.299 -11.010 -13.704  1.00 94.44           H  
ATOM   1593  C   LEU A  97       4.129  -9.049 -14.565  1.00 94.44           C  
ATOM   1594  CB  LEU A  97       5.967  -9.877 -12.999  1.00 94.44           C  
ATOM   1595  HB2 LEU A  97       5.421  -9.406 -12.182  1.00 94.44           H  
ATOM   1596  HB3 LEU A  97       6.671  -9.146 -13.397  1.00 94.44           H  
ATOM   1597  O   LEU A  97       4.649  -7.928 -14.675  1.00 94.44           O  
ATOM   1598  CG  LEU A  97       6.756 -11.074 -12.440  1.00 94.44           C  
ATOM   1599  HG  LEU A  97       7.172 -11.668 -13.254  1.00 94.44           H  
ATOM   1600  CD1 LEU A  97       7.928 -10.555 -11.612  1.00 94.44           C  
ATOM   1601 HD11 LEU A  97       8.619 -10.035 -12.276  1.00 94.44           H  
ATOM   1602 HD12 LEU A  97       7.577  -9.872 -10.839  1.00 94.44           H  
ATOM   1603 HD13 LEU A  97       8.454 -11.392 -11.153  1.00 94.44           H  
ATOM   1604  CD2 LEU A  97       5.880 -11.979 -11.576  1.00 94.44           C  
ATOM   1605 HD21 LEU A  97       5.391 -11.404 -10.789  1.00 94.44           H  
ATOM   1606 HD22 LEU A  97       5.119 -12.460 -12.191  1.00 94.44           H  
ATOM   1607 HD23 LEU A  97       6.493 -12.759 -11.125  1.00 94.44           H  
ATOM   1608  N   PRO A  98       2.836  -9.258 -14.870  1.00 91.69           N  
ATOM   1609  CA  PRO A  98       1.902  -8.171 -15.117  1.00 91.69           C  
ATOM   1610  HA  PRO A  98       2.190  -7.664 -16.038  1.00 91.69           H  
ATOM   1611  C   PRO A  98       1.877  -7.163 -13.964  1.00 91.69           C  
ATOM   1612  CB  PRO A  98       0.531  -8.830 -15.308  1.00 91.69           C  
ATOM   1613  HB2 PRO A  98       0.003  -8.881 -14.356  1.00 91.69           H  
ATOM   1614  HB3 PRO A  98      -0.073  -8.304 -16.048  1.00 91.69           H  
ATOM   1615  O   PRO A  98       2.233  -7.471 -12.819  1.00 91.69           O  
ATOM   1616  CG  PRO A  98       0.874 -10.247 -15.763  1.00 91.69           C  
ATOM   1617  HG2 PRO A  98       1.075 -10.252 -16.834  1.00 91.69           H  
ATOM   1618  HG3 PRO A  98       0.084 -10.956 -15.515  1.00 91.69           H  
ATOM   1619  CD  PRO A  98       2.160 -10.543 -14.998  1.00 91.69           C  
ATOM   1620  HD2 PRO A  98       2.762 -11.264 -15.552  1.00 91.69           H  
ATOM   1621  HD3 PRO A  98       1.919 -10.937 -14.011  1.00 91.69           H  
ATOM   1622  N   LYS A  99       1.420  -5.944 -14.259  1.00 89.96           N  
ATOM   1623  H   LYS A  99       1.077  -5.772 -15.193  1.00 89.96           H  
ATOM   1624  CA  LYS A  99       1.196  -4.934 -13.224  1.00 89.96           C  
ATOM   1625  HA  LYS A  99       2.152  -4.724 -12.744  1.00 89.96           H  
ATOM   1626  C   LYS A  99       0.239  -5.490 -12.166  1.00 89.96           C  
ATOM   1627  CB  LYS A  99       0.654  -3.653 -13.867  1.00 89.96           C  
ATOM   1628  HB2 LYS A  99       1.243  -3.428 -14.756  1.00 89.96           H  
ATOM   1629  HB3 LYS A  99      -0.382  -3.807 -14.166  1.00 89.96           H  
ATOM   1630  O   LYS A  99      -0.762  -6.107 -12.504  1.00 89.96           O  
ATOM   1631  CG  LYS A  99       0.751  -2.462 -12.908  1.00 89.96           C  
ATOM   1632  HG2 LYS A  99       1.797  -2.303 -12.645  1.00 89.96           H  
ATOM   1633  HG3 LYS A  99       0.183  -2.661 -11.998  1.00 89.96           H  
ATOM   1634  CD  LYS A  99       0.196  -1.208 -13.584  1.00 89.96           C  
ATOM   1635  HD2 LYS A  99       0.695  -1.060 -14.541  1.00 89.96           H  
ATOM   1636  HD3 LYS A  99      -0.872  -1.345 -13.753  1.00 89.96           H  
ATOM   1637  CE  LYS A  99       0.434   0.010 -12.693  1.00 89.96           C  
ATOM   1638  HE2 LYS A  99       1.510   0.162 -12.599  1.00 89.96           H  
ATOM   1639  HE3 LYS A  99       0.035  -0.204 -11.701  1.00 89.96           H  
ATOM   1640  NZ  LYS A  99      -0.223   1.210 -13.262  1.00 89.96           N  
ATOM   1641  HZ1 LYS A  99      -0.023   2.029 -12.706  1.00 89.96           H  
ATOM   1642  HZ2 LYS A  99       0.089   1.367 -14.210  1.00 89.96           H  
ATOM   1643  HZ3 LYS A  99      -1.223   1.072 -13.270  1.00 89.96           H  
ATOM   1644  N   TYR A 100       0.569  -5.244 -10.904  1.00 92.06           N  
ATOM   1645  H   TYR A 100       1.441  -4.759 -10.746  1.00 92.06           H  
ATOM   1646  CA  TYR A 100      -0.127  -5.737  -9.717  1.00 92.06           C  
ATOM   1647  HA  TYR A 100       0.394  -5.283  -8.875  1.00 92.06           H  
ATOM   1648  C   TYR A 100      -0.011  -7.244  -9.448  1.00 92.06           C  
ATOM   1649  CB  TYR A 100      -1.569  -5.211  -9.663  1.00 92.06           C  
ATOM   1650  HB2 TYR A 100      -1.991  -5.429  -8.682  1.00 92.06           H  
ATOM   1651  HB3 TYR A 100      -2.171  -5.755 -10.390  1.00 92.06           H  
ATOM   1652  O   TYR A 100      -0.757  -7.758  -8.621  1.00 92.06           O  
ATOM   1653  CG  TYR A 100      -1.701  -3.722  -9.911  1.00 92.06           C  
ATOM   1654  CD1 TYR A 100      -1.026  -2.812  -9.075  1.00 92.06           C  
ATOM   1655  HD1 TYR A 100      -0.440  -3.181  -8.247  1.00 92.06           H  
ATOM   1656  CD2 TYR A 100      -2.502  -3.249 -10.967  1.00 92.06           C  
ATOM   1657  HD2 TYR A 100      -3.028  -3.954 -11.594  1.00 92.06           H  
ATOM   1658  CE1 TYR A 100      -1.162  -1.430  -9.285  1.00 92.06           C  
ATOM   1659  HE1 TYR A 100      -0.664  -0.739  -8.621  1.00 92.06           H  
ATOM   1660  CE2 TYR A 100      -2.638  -1.865 -11.185  1.00 92.06           C  
ATOM   1661  HE2 TYR A 100      -3.282  -1.502 -11.972  1.00 92.06           H  
ATOM   1662  OH  TYR A 100      -2.107   0.384 -10.526  1.00 92.06           O  
ATOM   1663  HH  TYR A 100      -1.959   0.841  -9.695  1.00 92.06           H  
ATOM   1664  CZ  TYR A 100      -1.977  -0.956 -10.334  1.00 92.06           C  
ATOM   1665  N   SER A 101       0.974  -7.931 -10.046  1.00 93.73           N  
ATOM   1666  H   SER A 101       1.508  -7.487 -10.778  1.00 93.73           H  
ATOM   1667  CA  SER A 101       1.354  -9.289  -9.614  1.00 93.73           C  
ATOM   1668  HA  SER A 101       0.553  -9.980  -9.875  1.00 93.73           H  
ATOM   1669  C   SER A 101       1.567  -9.329  -8.097  1.00 93.73           C  
ATOM   1670  CB  SER A 101       2.643  -9.762 -10.291  1.00 93.73           C  
ATOM   1671  HB2 SER A 101       3.451  -9.061 -10.077  1.00 93.73           H  
ATOM   1672  HB3 SER A 101       2.916 -10.739  -9.892  1.00 93.73           H  
ATOM   1673  O   SER A 101       2.274  -8.471  -7.553  1.00 93.73           O  
ATOM   1674  OG  SER A 101       2.475  -9.873 -11.687  1.00 93.73           O  
ATOM   1675  HG  SER A 101       2.312  -9.000 -12.053  1.00 93.73           H  
ATOM   1676  N   LEU A 102       0.934 -10.295  -7.431  1.00 95.22           N  
ATOM   1677  H   LEU A 102       0.400 -10.974  -7.955  1.00 95.22           H  
ATOM   1678  CA  LEU A 102       0.852 -10.382  -5.977  1.00 95.22           C  
ATOM   1679  HA  LEU A 102       1.005  -9.386  -5.562  1.00 95.22           H  
ATOM   1680  C   LEU A 102       1.932 -11.311  -5.420  1.00 95.22           C  
ATOM   1681  CB  LEU A 102      -0.564 -10.854  -5.603  1.00 95.22           C  
ATOM   1682  HB2 LEU A 102      -1.291 -10.208  -6.094  1.00 95.22           H  
ATOM   1683  HB3 LEU A 102      -0.703 -11.860  -5.998  1.00 95.22           H  
ATOM   1684  O   LEU A 102       2.064 -12.454  -5.845  1.00 95.22           O  
ATOM   1685  CG  LEU A 102      -0.861 -10.870  -4.092  1.00 95.22           C  
ATOM   1686  HG  LEU A 102      -0.116 -11.468  -3.568  1.00 95.22           H  
ATOM   1687  CD1 LEU A 102      -0.868  -9.453  -3.506  1.00 95.22           C  
ATOM   1688 HD11 LEU A 102      -1.295  -9.473  -2.503  1.00 95.22           H  
ATOM   1689 HD12 LEU A 102       0.150  -9.066  -3.460  1.00 95.22           H  
ATOM   1690 HD13 LEU A 102      -1.487  -8.805  -4.127  1.00 95.22           H  
ATOM   1691  CD2 LEU A 102      -2.234 -11.497  -3.858  1.00 95.22           C  
ATOM   1692 HD21 LEU A 102      -3.006 -10.909  -4.355  1.00 95.22           H  
ATOM   1693 HD22 LEU A 102      -2.456 -11.553  -2.792  1.00 95.22           H  
ATOM   1694 HD23 LEU A 102      -2.253 -12.506  -4.267  1.00 95.22           H  
ATOM   1695  N   PHE A 103       2.668 -10.825  -4.431  1.00 96.28           N  
ATOM   1696  H   PHE A 103       2.521  -9.868  -4.146  1.00 96.28           H  
ATOM   1697  CA  PHE A 103       3.695 -11.571  -3.717  1.00 96.28           C  
ATOM   1698  HA  PHE A 103       3.802 -12.566  -4.149  1.00 96.28           H  
ATOM   1699  C   PHE A 103       3.291 -11.716  -2.258  1.00 96.28           C  
ATOM   1700  CB  PHE A 103       5.040 -10.849  -3.845  1.00 96.28           C  
ATOM   1701  HB2 PHE A 103       5.771 -11.362  -3.220  1.00 96.28           H  
ATOM   1702  HB3 PHE A 103       4.940  -9.832  -3.465  1.00 96.28           H  
ATOM   1703  O   PHE A 103       2.910 -10.724  -1.633  1.00 96.28           O  
ATOM   1704  CG  PHE A 103       5.559 -10.802  -5.265  1.00 96.28           C  
ATOM   1705  CD1 PHE A 103       6.449 -11.792  -5.718  1.00 96.28           C  
ATOM   1706  HD1 PHE A 103       6.780 -12.575  -5.051  1.00 96.28           H  
ATOM   1707  CD2 PHE A 103       5.120  -9.797  -6.150  1.00 96.28           C  
ATOM   1708  HD2 PHE A 103       4.405  -9.059  -5.818  1.00 96.28           H  
ATOM   1709  CE1 PHE A 103       6.920 -11.766  -7.040  1.00 96.28           C  
ATOM   1710  HE1 PHE A 103       7.610 -12.526  -7.374  1.00 96.28           H  
ATOM   1711  CE2 PHE A 103       5.560  -9.799  -7.484  1.00 96.28           C  
ATOM   1712  HE2 PHE A 103       5.162  -9.084  -8.188  1.00 96.28           H  
ATOM   1713  CZ  PHE A 103       6.474 -10.771  -7.923  1.00 96.28           C  
ATOM   1714  HZ  PHE A 103       6.811 -10.781  -8.949  1.00 96.28           H  
ATOM   1715  N   GLU A 104       3.406 -12.922  -1.714  1.00 96.73           N  
ATOM   1716  H   GLU A 104       3.722 -13.682  -2.299  1.00 96.73           H  
ATOM   1717  CA  GLU A 104       3.317 -13.190  -0.281  1.00 96.73           C  
ATOM   1718  HA  GLU A 104       2.879 -12.321   0.209  1.00 96.73           H  
ATOM   1719  C   GLU A 104       4.711 -13.382   0.312  1.00 96.73           C  
ATOM   1720  CB  GLU A 104       2.361 -14.351  -0.003  1.00 96.73           C  
ATOM   1721  HB2 GLU A 104       2.660 -15.240  -0.558  1.00 96.73           H  
ATOM   1722  HB3 GLU A 104       1.390 -14.005  -0.356  1.00 96.73           H  
ATOM   1723  O   GLU A 104       5.501 -14.219  -0.128  1.00 96.73           O  
ATOM   1724  CG  GLU A 104       2.252 -14.677   1.495  1.00 96.73           C  
ATOM   1725  HG2 GLU A 104       2.212 -13.739   2.048  1.00 96.73           H  
ATOM   1726  HG3 GLU A 104       3.146 -15.217   1.806  1.00 96.73           H  
ATOM   1727  CD  GLU A 104       1.000 -15.486   1.867  1.00 96.73           C  
ATOM   1728  OE1 GLU A 104       0.934 -15.947   3.022  1.00 96.73           O  
ATOM   1729  OE2 GLU A 104      -0.008 -15.433   1.122  1.00 96.73           O  
ATOM   1730  N   LEU A 105       4.989 -12.541   1.297  1.00 95.80           N  
ATOM   1731  H   LEU A 105       4.234 -11.957   1.625  1.00 95.80           H  
ATOM   1732  CA  LEU A 105       6.201 -12.463   2.089  1.00 95.80           C  
ATOM   1733  HA  LEU A 105       6.999 -13.030   1.610  1.00 95.80           H  
ATOM   1734  C   LEU A 105       5.941 -13.088   3.469  1.00 95.80           C  
ATOM   1735  CB  LEU A 105       6.631 -10.984   2.197  1.00 95.80           C  
ATOM   1736  HB2 LEU A 105       5.886 -10.418   2.756  1.00 95.80           H  
ATOM   1737  HB3 LEU A 105       7.554 -10.963   2.777  1.00 95.80           H  
ATOM   1738  O   LEU A 105       4.893 -13.685   3.723  1.00 95.80           O  
ATOM   1739  CG  LEU A 105       6.920 -10.294   0.856  1.00 95.80           C  
ATOM   1740  HG  LEU A 105       7.296 -11.026   0.141  1.00 95.80           H  
ATOM   1741  CD1 LEU A 105       5.692  -9.590   0.265  1.00 95.80           C  
ATOM   1742 HD11 LEU A 105       5.980  -9.046  -0.634  1.00 95.80           H  
ATOM   1743 HD12 LEU A 105       4.941 -10.329  -0.010  1.00 95.80           H  
ATOM   1744 HD13 LEU A 105       5.268  -8.910   1.004  1.00 95.80           H  
ATOM   1745  CD2 LEU A 105       7.981  -9.218   1.033  1.00 95.80           C  
ATOM   1746 HD21 LEU A 105       8.867  -9.649   1.501  1.00 95.80           H  
ATOM   1747 HD22 LEU A 105       8.264  -8.863   0.042  1.00 95.80           H  
ATOM   1748 HD23 LEU A 105       7.600  -8.396   1.638  1.00 95.80           H  
ATOM   1749  N   GLU A 106       6.889 -12.932   4.387  1.00 91.97           N  
ATOM   1750  H   GLU A 106       7.718 -12.403   4.156  1.00 91.97           H  
ATOM   1751  CA  GLU A 106       6.769 -13.430   5.752  1.00 91.97           C  
ATOM   1752  HA  GLU A 106       6.658 -14.511   5.678  1.00 91.97           H  
ATOM   1753  C   GLU A 106       5.516 -12.905   6.484  1.00 91.97           C  
ATOM   1754  CB  GLU A 106       8.069 -13.169   6.534  1.00 91.97           C  
ATOM   1755  HB2 GLU A 106       8.910 -13.581   5.976  1.00 91.97           H  
ATOM   1756  HB3 GLU A 106       8.004 -13.731   7.466  1.00 91.97           H  
ATOM   1757  O   GLU A 106       5.014 -11.807   6.226  1.00 91.97           O  
ATOM   1758  CG  GLU A 106       8.373 -11.706   6.904  1.00 91.97           C  
ATOM   1759  HG2 GLU A 106       9.228 -11.706   7.580  1.00 91.97           H  
ATOM   1760  HG3 GLU A 106       7.529 -11.303   7.463  1.00 91.97           H  
ATOM   1761  CD  GLU A 106       8.699 -10.778   5.726  1.00 91.97           C  
ATOM   1762  OE1 GLU A 106       8.506  -9.554   5.892  1.00 91.97           O  
ATOM   1763  OE2 GLU A 106       9.101 -11.240   4.638  1.00 91.97           O  
ATOM   1764  N   ASN A 107       4.997 -13.697   7.429  1.00 89.09           N  
ATOM   1765  H   ASN A 107       5.475 -14.563   7.633  1.00 89.09           H  
ATOM   1766  CA  ASN A 107       3.851 -13.348   8.285  1.00 89.09           C  
ATOM   1767  HA  ASN A 107       3.616 -14.240   8.867  1.00 89.09           H  
ATOM   1768  C   ASN A 107       2.547 -13.007   7.526  1.00 89.09           C  
ATOM   1769  CB  ASN A 107       4.285 -12.261   9.287  1.00 89.09           C  
ATOM   1770  HB2 ASN A 107       3.486 -12.087  10.008  1.00 89.09           H  
ATOM   1771  HB3 ASN A 107       4.472 -11.330   8.753  1.00 89.09           H  
ATOM   1772  O   ASN A 107       1.699 -12.255   8.025  1.00 89.09           O  
ATOM   1773  CG  ASN A 107       5.526 -12.659  10.061  1.00 89.09           C  
ATOM   1774  ND2 ASN A 107       6.445 -11.749  10.278  1.00 89.09           N  
ATOM   1775 HD21 ASN A 107       6.361 -10.824   9.881  1.00 89.09           H  
ATOM   1776 HD22 ASN A 107       7.272 -12.062  10.766  1.00 89.09           H  
ATOM   1777  OD1 ASN A 107       5.691 -13.796  10.467  1.00 89.09           O  
ATOM   1778  N   GLY A 108       2.390 -13.531   6.304  1.00 92.33           N  
ATOM   1779  H   GLY A 108       3.137 -14.092   5.922  1.00 92.33           H  
ATOM   1780  CA  GLY A 108       1.238 -13.269   5.437  1.00 92.33           C  
ATOM   1781  HA2 GLY A 108       1.287 -13.957   4.593  1.00 92.33           H  
ATOM   1782  HA3 GLY A 108       0.318 -13.464   5.987  1.00 92.33           H  
ATOM   1783  C   GLY A 108       1.197 -11.839   4.884  1.00 92.33           C  
ATOM   1784  O   GLY A 108       0.158 -11.399   4.371  1.00 92.33           O  
ATOM   1785  N   ARG A 109       2.301 -11.088   5.007  1.00 95.95           N  
ATOM   1786  H   ARG A 109       3.120 -11.527   5.403  1.00 95.95           H  
ATOM   1787  CA  ARG A 109       2.475  -9.758   4.417  1.00 95.95           C  
ATOM   1788  HA  ARG A 109       1.633  -9.128   4.705  1.00 95.95           H  
ATOM   1789  C   ARG A 109       2.488  -9.897   2.902  1.00 95.95           C  
ATOM   1790  CB  ARG A 109       3.775  -9.147   4.964  1.00 95.95           C  
ATOM   1791  HB2 ARG A 109       3.709  -9.143   6.052  1.00 95.95           H  
ATOM   1792  HB3 ARG A 109       4.619  -9.776   4.682  1.00 95.95           H  
ATOM   1793  O   ARG A 109       3.187 -10.735   2.354  1.00 95.95           O  
ATOM   1794  CG  ARG A 109       4.048  -7.717   4.481  1.00 95.95           C  
ATOM   1795  HG2 ARG A 109       4.354  -7.726   3.435  1.00 95.95           H  
ATOM   1796  HG3 ARG A 109       3.135  -7.130   4.574  1.00 95.95           H  
ATOM   1797  CD  ARG A 109       5.141  -7.061   5.344  1.00 95.95           C  
ATOM   1798  HD2 ARG A 109       5.117  -5.987   5.160  1.00 95.95           H  
ATOM   1799  HD3 ARG A 109       4.905  -7.208   6.398  1.00 95.95           H  
ATOM   1800  NE  ARG A 109       6.493  -7.606   5.085  1.00 95.95           N  
ATOM   1801  HE  ARG A 109       6.737  -8.521   5.437  1.00 95.95           H  
ATOM   1802  NH1 ARG A 109       7.400  -5.780   4.067  1.00 95.95           N  
ATOM   1803 HH11 ARG A 109       8.054  -5.517   3.344  1.00 95.95           H  
ATOM   1804 HH12 ARG A 109       6.717  -5.194   4.524  1.00 95.95           H  
ATOM   1805  NH2 ARG A 109       8.531  -7.647   4.062  1.00 95.95           N  
ATOM   1806 HH21 ARG A 109       9.117  -7.267   3.333  1.00 95.95           H  
ATOM   1807 HH22 ARG A 109       8.704  -8.549   4.482  1.00 95.95           H  
ATOM   1808  CZ  ARG A 109       7.467  -7.021   4.425  1.00 95.95           C  
ATOM   1809  N   LYS A 110       1.708  -9.078   2.210  1.00 96.70           N  
ATOM   1810  H   LYS A 110       1.172  -8.390   2.720  1.00 96.70           H  
ATOM   1811  CA  LYS A 110       1.535  -9.139   0.763  1.00 96.70           C  
ATOM   1812  HA  LYS A 110       2.206  -9.905   0.372  1.00 96.70           H  
ATOM   1813  C   LYS A 110       1.940  -7.823   0.118  1.00 96.70           C  
ATOM   1814  CB  LYS A 110       0.101  -9.557   0.408  1.00 96.70           C  
ATOM   1815  HB2 LYS A 110      -0.599  -8.908   0.934  1.00 96.70           H  
ATOM   1816  HB3 LYS A 110      -0.034  -9.426  -0.666  1.00 96.70           H  
ATOM   1817  O   LYS A 110       1.619  -6.738   0.616  1.00 96.70           O  
ATOM   1818  CG  LYS A 110      -0.209 -11.021   0.754  1.00 96.70           C  
ATOM   1819  HG2 LYS A 110       0.467 -11.666   0.193  1.00 96.70           H  
ATOM   1820  HG3 LYS A 110      -0.048 -11.189   1.819  1.00 96.70           H  
ATOM   1821  CD  LYS A 110      -1.663 -11.379   0.405  1.00 96.70           C  
ATOM   1822  HD2 LYS A 110      -1.864 -11.055  -0.616  1.00 96.70           H  
ATOM   1823  HD3 LYS A 110      -2.351 -10.852   1.066  1.00 96.70           H  
ATOM   1824  CE  LYS A 110      -1.912 -12.892   0.475  1.00 96.70           C  
ATOM   1825  HE2 LYS A 110      -1.163 -13.377  -0.151  1.00 96.70           H  
ATOM   1826  HE3 LYS A 110      -2.886 -13.127   0.045  1.00 96.70           H  
ATOM   1827  NZ  LYS A 110      -1.802 -13.463   1.836  1.00 96.70           N  
ATOM   1828  HZ1 LYS A 110      -1.137 -12.957   2.402  1.00 96.70           H  
ATOM   1829  HZ2 LYS A 110      -2.693 -13.573   2.299  1.00 96.70           H  
ATOM   1830  HZ3 LYS A 110      -1.382 -14.376   1.735  1.00 96.70           H  
ATOM   1831  N   ARG A 111       2.618  -7.907  -1.024  1.00 96.77           N  
ATOM   1832  H   ARG A 111       2.824  -8.834  -1.368  1.00 96.77           H  
ATOM   1833  CA  ARG A 111       2.996  -6.756  -1.852  1.00 96.77           C  
ATOM   1834  HA  ARG A 111       2.457  -5.876  -1.499  1.00 96.77           H  
ATOM   1835  C   ARG A 111       2.567  -6.980  -3.291  1.00 96.77           C  
ATOM   1836  CB  ARG A 111       4.509  -6.489  -1.772  1.00 96.77           C  
ATOM   1837  HB2 ARG A 111       5.040  -7.402  -2.040  1.00 96.77           H  
ATOM   1838  HB3 ARG A 111       4.773  -5.735  -2.513  1.00 96.77           H  
ATOM   1839  O   ARG A 111       2.697  -8.075  -3.818  1.00 96.77           O  
ATOM   1840  CG  ARG A 111       5.009  -6.012  -0.398  1.00 96.77           C  
ATOM   1841  HG2 ARG A 111       6.096  -5.945  -0.436  1.00 96.77           H  
ATOM   1842  HG3 ARG A 111       4.742  -6.741   0.367  1.00 96.77           H  
ATOM   1843  CD  ARG A 111       4.441  -4.644  -0.004  1.00 96.77           C  
ATOM   1844  HD2 ARG A 111       4.620  -3.938  -0.815  1.00 96.77           H  
ATOM   1845  HD3 ARG A 111       3.368  -4.747   0.153  1.00 96.77           H  
ATOM   1846  NE  ARG A 111       5.083  -4.144   1.225  1.00 96.77           N  
ATOM   1847  HE  ARG A 111       5.986  -4.540   1.442  1.00 96.77           H  
ATOM   1848  NH1 ARG A 111       3.482  -2.616   1.808  1.00 96.77           N  
ATOM   1849 HH11 ARG A 111       3.004  -2.834   0.946  1.00 96.77           H  
ATOM   1850 HH12 ARG A 111       3.132  -1.955   2.487  1.00 96.77           H  
ATOM   1851  NH2 ARG A 111       5.215  -2.972   3.171  1.00 96.77           N  
ATOM   1852 HH21 ARG A 111       4.809  -2.362   3.867  1.00 96.77           H  
ATOM   1853 HH22 ARG A 111       6.135  -3.359   3.321  1.00 96.77           H  
ATOM   1854  CZ  ARG A 111       4.590  -3.251   2.063  1.00 96.77           C  
ATOM   1855  N   MET A 112       2.091  -5.923  -3.932  1.00 96.07           N  
ATOM   1856  H   MET A 112       2.021  -5.053  -3.423  1.00 96.07           H  
ATOM   1857  CA  MET A 112       1.807  -5.925  -5.365  1.00 96.07           C  
ATOM   1858  HA  MET A 112       1.731  -6.947  -5.734  1.00 96.07           H  
ATOM   1859  C   MET A 112       2.909  -5.211  -6.132  1.00 96.07           C  
ATOM   1860  CB  MET A 112       0.488  -5.223  -5.642  1.00 96.07           C  
ATOM   1861  HB2 MET A 112       0.415  -5.027  -6.712  1.00 96.07           H  
ATOM   1862  HB3 MET A 112       0.485  -4.268  -5.116  1.00 96.07           H  
ATOM   1863  O   MET A 112       3.351  -4.135  -5.724  1.00 96.07           O  
ATOM   1864  CG  MET A 112      -0.729  -6.037  -5.231  1.00 96.07           C  
ATOM   1865  HG2 MET A 112      -0.776  -6.133  -4.146  1.00 96.07           H  
ATOM   1866  HG3 MET A 112      -0.662  -7.030  -5.676  1.00 96.07           H  
ATOM   1867  SD  MET A 112      -2.226  -5.244  -5.844  1.00 96.07           S  
ATOM   1868  CE  MET A 112      -2.240  -3.716  -4.880  1.00 96.07           C  
ATOM   1869  HE1 MET A 112      -1.350  -3.122  -5.088  1.00 96.07           H  
ATOM   1870  HE2 MET A 112      -2.303  -3.965  -3.821  1.00 96.07           H  
ATOM   1871  HE3 MET A 112      -3.119  -3.135  -5.161  1.00 96.07           H  
ATOM   1872  N   LEU A 113       3.299  -5.753  -7.280  1.00 95.54           N  
ATOM   1873  H   LEU A 113       2.933  -6.661  -7.529  1.00 95.54           H  
ATOM   1874  CA  LEU A 113       4.289  -5.134  -8.153  1.00 95.54           C  
ATOM   1875  HA  LEU A 113       5.066  -4.693  -7.528  1.00 95.54           H  
ATOM   1876  C   LEU A 113       3.669  -4.019  -9.002  1.00 95.54           C  
ATOM   1877  CB  LEU A 113       4.918  -6.241  -9.002  1.00 95.54           C  
ATOM   1878  HB2 LEU A 113       4.149  -6.692  -9.629  1.00 95.54           H  
ATOM   1879  HB3 LEU A 113       5.300  -7.001  -8.321  1.00 95.54           H  
ATOM   1880  O   LEU A 113       2.998  -4.286  -9.995  1.00 95.54           O  
ATOM   1881  CG  LEU A 113       6.081  -5.768  -9.884  1.00 95.54           C  
ATOM   1882  HG  LEU A 113       5.775  -4.924 -10.502  1.00 95.54           H  
ATOM   1883  CD1 LEU A 113       7.276  -5.357  -9.027  1.00 95.54           C  
ATOM   1884 HD11 LEU A 113       7.036  -4.473  -8.436  1.00 95.54           H  
ATOM   1885 HD12 LEU A 113       8.117  -5.103  -9.673  1.00 95.54           H  
ATOM   1886 HD13 LEU A 113       7.562  -6.170  -8.360  1.00 95.54           H  
ATOM   1887  CD2 LEU A 113       6.505  -6.912 -10.797  1.00 95.54           C  
ATOM   1888 HD21 LEU A 113       6.720  -7.800 -10.202  1.00 95.54           H  
ATOM   1889 HD22 LEU A 113       5.703  -7.131 -11.502  1.00 95.54           H  
ATOM   1890 HD23 LEU A 113       7.402  -6.629 -11.348  1.00 95.54           H  
ATOM   1891  N   ALA A 114       3.905  -2.754  -8.652  1.00 93.30           N  
ATOM   1892  H   ALA A 114       4.500  -2.566  -7.858  1.00 93.30           H  
ATOM   1893  CA  ALA A 114       3.444  -1.630  -9.472  1.00 93.30           C  
ATOM   1894  HA  ALA A 114       2.470  -1.877  -9.896  1.00 93.30           H  
ATOM   1895  C   ALA A 114       4.386  -1.344 -10.648  1.00 93.30           C  
ATOM   1896  CB  ALA A 114       3.264  -0.404  -8.579  1.00 93.30           C  
ATOM   1897  HB1 ALA A 114       4.204  -0.133  -8.098  1.00 93.30           H  
ATOM   1898  HB2 ALA A 114       2.517  -0.650  -7.824  1.00 93.30           H  
ATOM   1899  HB3 ALA A 114       2.909   0.435  -9.177  1.00 93.30           H  
ATOM   1900  O   ALA A 114       3.935  -0.937 -11.719  1.00 93.30           O  
ATOM   1901  N   SER A 115       5.687  -1.546 -10.439  1.00 92.60           N  
ATOM   1902  H   SER A 115       5.973  -1.846  -9.518  1.00 92.60           H  
ATOM   1903  CA  SER A 115       6.734  -1.522 -11.463  1.00 92.60           C  
ATOM   1904  HA  SER A 115       6.375  -2.018 -12.364  1.00 92.60           H  
ATOM   1905  C   SER A 115       7.970  -2.259 -10.947  1.00 92.60           C  
ATOM   1906  CB  SER A 115       7.119  -0.073 -11.798  1.00 92.60           C  
ATOM   1907  HB2 SER A 115       7.764  -0.072 -12.677  1.00 92.60           H  
ATOM   1908  HB3 SER A 115       6.225   0.505 -12.032  1.00 92.60           H  
ATOM   1909  O   SER A 115       8.083  -2.499  -9.748  1.00 92.60           O  
ATOM   1910  OG  SER A 115       7.817   0.532 -10.723  1.00 92.60           O  
ATOM   1911  HG  SER A 115       7.199   0.660  -9.999  1.00 92.60           H  
ATOM   1912  N   ALA A 116       8.956  -2.498 -11.811  1.00 94.23           N  
ATOM   1913  H   ALA A 116       8.777  -2.373 -12.797  1.00 94.23           H  
ATOM   1914  CA  ALA A 116      10.261  -3.039 -11.420  1.00 94.23           C  
ATOM   1915  HA  ALA A 116      10.118  -4.053 -11.047  1.00 94.23           H  
ATOM   1916  C   ALA A 116      10.987  -2.250 -10.304  1.00 94.23           C  
ATOM   1917  CB  ALA A 116      11.128  -3.101 -12.682  1.00 94.23           C  
ATOM   1918  HB1 ALA A 116      10.693  -3.801 -13.395  1.00 94.23           H  
ATOM   1919  HB2 ALA A 116      11.215  -2.113 -13.133  1.00 94.23           H  
ATOM   1920  HB3 ALA A 116      12.125  -3.450 -12.416  1.00 94.23           H  
ATOM   1921  O   ALA A 116      11.953  -2.762  -9.751  1.00 94.23           O  
ATOM   1922  N   GLY A 117      10.550  -1.022  -9.979  1.00 93.98           N  
ATOM   1923  H   GLY A 117       9.730  -0.677 -10.458  1.00 93.98           H  
ATOM   1924  CA  GLY A 117      11.123  -0.167  -8.934  1.00 93.98           C  
ATOM   1925  HA2 GLY A 117      12.002  -0.640  -8.495  1.00 93.98           H  
ATOM   1926  HA3 GLY A 117      11.458   0.758  -9.404  1.00 93.98           H  
ATOM   1927  C   GLY A 117      10.173   0.225  -7.792  1.00 93.98           C  
ATOM   1928  O   GLY A 117      10.595   0.951  -6.891  1.00 93.98           O  
ATOM   1929  N   GLU A 118       8.899  -0.186  -7.815  1.00 95.79           N  
ATOM   1930  H   GLU A 118       8.619  -0.871  -8.502  1.00 95.79           H  
ATOM   1931  CA  GLU A 118       7.922   0.200  -6.784  1.00 95.79           C  
ATOM   1932  HA  GLU A 118       8.464   0.371  -5.854  1.00 95.79           H  
ATOM   1933  C   GLU A 118       6.905  -0.916  -6.505  1.00 95.79           C  
ATOM   1934  CB  GLU A 118       7.240   1.538  -7.167  1.00 95.79           C  
ATOM   1935  HB2 GLU A 118       6.619   1.387  -8.049  1.00 95.79           H  
ATOM   1936  HB3 GLU A 118       8.028   2.245  -7.427  1.00 95.79           H  
ATOM   1937  O   GLU A 118       6.290  -1.473  -7.418  1.00 95.79           O  
ATOM   1938  CG  GLU A 118       6.385   2.181  -6.045  1.00 95.79           C  
ATOM   1939  HG2 GLU A 118       6.943   2.117  -5.111  1.00 95.79           H  
ATOM   1940  HG3 GLU A 118       5.468   1.604  -5.929  1.00 95.79           H  
ATOM   1941  CD  GLU A 118       6.021   3.673  -6.291  1.00 95.79           C  
ATOM   1942  OE1 GLU A 118       5.674   4.411  -5.325  1.00 95.79           O  
ATOM   1943  OE2 GLU A 118       6.129   4.152  -7.438  1.00 95.79           O  
ATOM   1944  N   LEU A 119       6.706  -1.196  -5.218  1.00 96.99           N  
ATOM   1945  H   LEU A 119       7.263  -0.698  -4.539  1.00 96.99           H  
ATOM   1946  CA  LEU A 119       5.700  -2.102  -4.679  1.00 96.99           C  
ATOM   1947  HA  LEU A 119       5.302  -2.711  -5.491  1.00 96.99           H  
ATOM   1948  C   LEU A 119       4.529  -1.321  -4.068  1.00 96.99           C  
ATOM   1949  CB  LEU A 119       6.336  -3.041  -3.633  1.00 96.99           C  
ATOM   1950  HB2 LEU A 119       6.708  -2.437  -2.806  1.00 96.99           H  
ATOM   1951  HB3 LEU A 119       5.563  -3.700  -3.238  1.00 96.99           H  
ATOM   1952  O   LEU A 119       4.628  -0.138  -3.731  1.00 96.99           O  
ATOM   1953  CG  LEU A 119       7.499  -3.905  -4.143  1.00 96.99           C  
ATOM   1954  HG  LEU A 119       8.268  -3.248  -4.549  1.00 96.99           H  
ATOM   1955  CD1 LEU A 119       8.121  -4.676  -2.989  1.00 96.99           C  
ATOM   1956 HD11 LEU A 119       8.520  -3.977  -2.254  1.00 96.99           H  
ATOM   1957 HD12 LEU A 119       8.946  -5.291  -3.350  1.00 96.99           H  
ATOM   1958 HD13 LEU A 119       7.381  -5.316  -2.509  1.00 96.99           H  
ATOM   1959  CD2 LEU A 119       7.053  -4.892  -5.219  1.00 96.99           C  
ATOM   1960 HD21 LEU A 119       7.890  -5.529  -5.506  1.00 96.99           H  
ATOM   1961 HD22 LEU A 119       6.239  -5.517  -4.851  1.00 96.99           H  
ATOM   1962 HD23 LEU A 119       6.727  -4.341  -6.102  1.00 96.99           H  
ATOM   1963  N   GLN A 120       3.406  -2.008  -3.891  1.00 96.43           N  
ATOM   1964  H   GLN A 120       3.387  -2.955  -4.242  1.00 96.43           H  
ATOM   1965  CA  GLN A 120       2.189  -1.496  -3.263  1.00 96.43           C  
ATOM   1966  HA  GLN A 120       2.410  -0.559  -2.752  1.00 96.43           H  
ATOM   1967  C   GLN A 120       1.670  -2.455  -2.190  1.00 96.43           C  
ATOM   1968  CB  GLN A 120       1.142  -1.217  -4.346  1.00 96.43           C  
ATOM   1969  HB2 GLN A 120       1.048  -2.078  -5.007  1.00 96.43           H  
ATOM   1970  HB3 GLN A 120       0.176  -1.035  -3.875  1.00 96.43           H  
ATOM   1971  O   GLN A 120       2.094  -3.608  -2.117  1.00 96.43           O  
ATOM   1972  CG  GLN A 120       1.542   0.016  -5.166  1.00 96.43           C  
ATOM   1973  HG2 GLN A 120       1.717   0.855  -4.493  1.00 96.43           H  
ATOM   1974  HG3 GLN A 120       2.478  -0.184  -5.688  1.00 96.43           H  
ATOM   1975  CD  GLN A 120       0.486   0.434  -6.179  1.00 96.43           C  
ATOM   1976  NE2 GLN A 120       0.794   1.383  -7.035  1.00 96.43           N  
ATOM   1977 HE21 GLN A 120       1.725   1.773  -7.049  1.00 96.43           H  
ATOM   1978 HE22 GLN A 120       0.052   1.680  -7.652  1.00 96.43           H  
ATOM   1979  OE1 GLN A 120      -0.637  -0.033  -6.207  1.00 96.43           O  
ATOM   1980  N   LYS A 121       0.777  -1.968  -1.322  1.00 96.60           N  
ATOM   1981  H   LYS A 121       0.361  -1.068  -1.515  1.00 96.60           H  
ATOM   1982  CA  LYS A 121       0.186  -2.759  -0.234  1.00 96.60           C  
ATOM   1983  HA  LYS A 121       0.966  -3.251   0.348  1.00 96.60           H  
ATOM   1984  C   LYS A 121      -0.710  -3.847  -0.823  1.00 96.60           C  
ATOM   1985  CB  LYS A 121      -0.633  -1.838   0.690  1.00 96.60           C  
ATOM   1986  HB2 LYS A 121      -1.113  -2.448   1.456  1.00 96.60           H  
ATOM   1987  HB3 LYS A 121      -1.419  -1.354   0.110  1.00 96.60           H  
ATOM   1988  O   LYS A 121      -1.611  -3.517  -1.583  1.00 96.60           O  
ATOM   1989  CG  LYS A 121       0.226  -0.764   1.379  1.00 96.60           C  
ATOM   1990  HG2 LYS A 121       0.759  -0.175   0.632  1.00 96.60           H  
ATOM   1991  HG3 LYS A 121       0.954  -1.261   2.020  1.00 96.60           H  
ATOM   1992  CD  LYS A 121      -0.621   0.181   2.242  1.00 96.60           C  
ATOM   1993  HD2 LYS A 121      -1.366  -0.409   2.776  1.00 96.60           H  
ATOM   1994  HD3 LYS A 121       0.028   0.668   2.970  1.00 96.60           H  
ATOM   1995  CE  LYS A 121      -1.330   1.279   1.445  1.00 96.60           C  
ATOM   1996  HE2 LYS A 121      -0.594   2.002   1.095  1.00 96.60           H  
ATOM   1997  HE3 LYS A 121      -1.816   0.832   0.577  1.00 96.60           H  
ATOM   1998  NZ  LYS A 121      -2.353   1.940   2.289  1.00 96.60           N  
ATOM   1999  HZ1 LYS A 121      -2.031   2.111   3.231  1.00 96.60           H  
ATOM   2000  HZ2 LYS A 121      -2.737   2.786   1.893  1.00 96.60           H  
ATOM   2001  HZ3 LYS A 121      -3.129   1.298   2.365  1.00 96.60           H  
ATOM   2002  N   GLY A 122      -0.458  -5.109  -0.480  1.00 95.39           N  
ATOM   2003  H   GLY A 122       0.338  -5.318   0.106  1.00 95.39           H  
ATOM   2004  CA  GLY A 122      -1.264  -6.257  -0.908  1.00 95.39           C  
ATOM   2005  HA2 GLY A 122      -0.597  -7.057  -1.226  1.00 95.39           H  
ATOM   2006  HA3 GLY A 122      -1.880  -5.981  -1.764  1.00 95.39           H  
ATOM   2007  C   GLY A 122      -2.181  -6.820   0.184  1.00 95.39           C  
ATOM   2008  O   GLY A 122      -2.843  -7.824  -0.047  1.00 95.39           O  
ATOM   2009  N   ASN A 123      -2.198  -6.223   1.378  1.00 95.58           N  
ATOM   2010  H   ASN A 123      -1.646  -5.386   1.505  1.00 95.58           H  
ATOM   2011  CA  ASN A 123      -3.105  -6.591   2.465  1.00 95.58           C  
ATOM   2012  HA  ASN A 123      -3.588  -7.541   2.233  1.00 95.58           H  
ATOM   2013  C   ASN A 123      -4.202  -5.538   2.618  1.00 95.58           C  
ATOM   2014  CB  ASN A 123      -2.336  -6.744   3.786  1.00 95.58           C  
ATOM   2015  HB2 ASN A 123      -1.887  -5.786   4.050  1.00 95.58           H  
ATOM   2016  HB3 ASN A 123      -3.032  -7.018   4.579  1.00 95.58           H  
ATOM   2017  O   ASN A 123      -3.957  -4.351   2.402  1.00 95.58           O  
ATOM   2018  CG  ASN A 123      -1.238  -7.780   3.734  1.00 95.58           C  
ATOM   2019  ND2 ASN A 123      -1.541  -9.035   3.986  1.00 95.58           N  
ATOM   2020 HD21 ASN A 123      -0.804  -9.725   3.996  1.00 95.58           H  
ATOM   2021 HD22 ASN A 123      -2.500  -9.300   4.162  1.00 95.58           H  
ATOM   2022  OD1 ASN A 123      -0.094  -7.454   3.480  1.00 95.58           O  
ATOM   2023  N   GLU A 124      -5.369  -5.979   3.075  1.00 91.04           N  
ATOM   2024  H   GLU A 124      -5.508  -6.968   3.221  1.00 91.04           H  
ATOM   2025  CA  GLU A 124      -6.494  -5.127   3.442  1.00 91.04           C  
ATOM   2026  HA  GLU A 124      -6.227  -4.081   3.286  1.00 91.04           H  
ATOM   2027  C   GLU A 124      -6.827  -5.312   4.927  1.00 91.04           C  
ATOM   2028  CB  GLU A 124      -7.674  -5.448   2.520  1.00 91.04           C  
ATOM   2029  HB2 GLU A 124      -7.324  -5.356   1.492  1.00 91.04           H  
ATOM   2030  HB3 GLU A 124      -8.000  -6.474   2.690  1.00 91.04           H  
ATOM   2031  O   GLU A 124      -6.717  -6.416   5.471  1.00 91.04           O  
ATOM   2032  CG  GLU A 124      -8.851  -4.487   2.727  1.00 91.04           C  
ATOM   2033  HG2 GLU A 124      -8.464  -3.469   2.747  1.00 91.04           H  
ATOM   2034  HG3 GLU A 124      -9.314  -4.693   3.692  1.00 91.04           H  
ATOM   2035  CD  GLU A 124      -9.904  -4.605   1.616  1.00 91.04           C  
ATOM   2036  OE1 GLU A 124     -10.683  -3.637   1.483  1.00 91.04           O  
ATOM   2037  OE2 GLU A 124      -9.884  -5.622   0.890  1.00 91.04           O  
ATOM   2038  N   LEU A 125      -7.184  -4.217   5.599  1.00 95.63           N  
ATOM   2039  H   LEU A 125      -7.314  -3.358   5.084  1.00 95.63           H  
ATOM   2040  CA  LEU A 125      -7.647  -4.253   6.980  1.00 95.63           C  
ATOM   2041  HA  LEU A 125      -7.087  -5.012   7.525  1.00 95.63           H  
ATOM   2042  C   LEU A 125      -9.131  -4.630   6.997  1.00 95.63           C  
ATOM   2043  CB  LEU A 125      -7.386  -2.887   7.640  1.00 95.63           C  
ATOM   2044  HB2 LEU A 125      -7.867  -2.119   7.035  1.00 95.63           H  
ATOM   2045  HB3 LEU A 125      -6.311  -2.704   7.642  1.00 95.63           H  
ATOM   2046  O   LEU A 125      -9.977  -3.826   6.615  1.00 95.63           O  
ATOM   2047  CG  LEU A 125      -7.913  -2.779   9.084  1.00 95.63           C  
ATOM   2048  HG  LEU A 125      -8.953  -3.101   9.130  1.00 95.63           H  
ATOM   2049  CD1 LEU A 125      -7.093  -3.631  10.053  1.00 95.63           C  
ATOM   2050 HD11 LEU A 125      -7.179  -4.686   9.792  1.00 95.63           H  
ATOM   2051 HD12 LEU A 125      -7.467  -3.499  11.068  1.00 95.63           H  
ATOM   2052 HD13 LEU A 125      -6.047  -3.326  10.021  1.00 95.63           H  
ATOM   2053  CD2 LEU A 125      -7.848  -1.325   9.550  1.00 95.63           C  
ATOM   2054 HD21 LEU A 125      -6.818  -0.970   9.537  1.00 95.63           H  
ATOM   2055 HD22 LEU A 125      -8.233  -1.246  10.567  1.00 95.63           H  
ATOM   2056 HD23 LEU A 125      -8.472  -0.708   8.903  1.00 95.63           H  
ATOM   2057  N   ALA A 126      -9.446  -5.822   7.496  1.00 93.80           N  
ATOM   2058  H   ALA A 126      -8.704  -6.459   7.746  1.00 93.80           H  
ATOM   2059  CA  ALA A 126     -10.820  -6.236   7.744  1.00 93.80           C  
ATOM   2060  HA  ALA A 126     -11.482  -5.722   7.047  1.00 93.80           H  
ATOM   2061  C   ALA A 126     -11.232  -5.857   9.174  1.00 93.80           C  
ATOM   2062  CB  ALA A 126     -10.946  -7.737   7.468  1.00 93.80           C  
ATOM   2063  HB1 ALA A 126     -10.647  -7.948   6.441  1.00 93.80           H  
ATOM   2064  HB2 ALA A 126     -11.982  -8.047   7.602  1.00 93.80           H  
ATOM   2065  HB3 ALA A 126     -10.313  -8.301   8.153  1.00 93.80           H  
ATOM   2066  O   ALA A 126     -10.626  -6.319  10.145  1.00 93.80           O  
ATOM   2067  N   LEU A 127     -12.267  -5.024   9.307  1.00 95.06           N  
ATOM   2068  H   LEU A 127     -12.736  -4.699   8.473  1.00 95.06           H  
ATOM   2069  CA  LEU A 127     -12.822  -4.629  10.601  1.00 95.06           C  
ATOM   2070  HA  LEU A 127     -12.110  -4.911  11.377  1.00 95.06           H  
ATOM   2071  C   LEU A 127     -14.146  -5.358  10.865  1.00 95.06           C  
ATOM   2072  CB  LEU A 127     -13.005  -3.101  10.675  1.00 95.06           C  
ATOM   2073  HB2 LEU A 127     -13.634  -2.789   9.841  1.00 95.06           H  
ATOM   2074  HB3 LEU A 127     -13.531  -2.853  11.597  1.00 95.06           H  
ATOM   2075  O   LEU A 127     -15.016  -5.363   9.994  1.00 95.06           O  
ATOM   2076  CG  LEU A 127     -11.687  -2.307  10.636  1.00 95.06           C  
ATOM   2077  HG  LEU A 127     -11.126  -2.603   9.750  1.00 95.06           H  
ATOM   2078  CD1 LEU A 127     -11.990  -0.813  10.516  1.00 95.06           C  
ATOM   2079 HD11 LEU A 127     -12.599  -0.482  11.358  1.00 95.06           H  
ATOM   2080 HD12 LEU A 127     -11.057  -0.250  10.499  1.00 95.06           H  
ATOM   2081 HD13 LEU A 127     -12.530  -0.623   9.588  1.00 95.06           H  
ATOM   2082  CD2 LEU A 127     -10.807  -2.541  11.876  1.00 95.06           C  
ATOM   2083 HD21 LEU A 127     -10.786  -1.653  12.508  1.00 95.06           H  
ATOM   2084 HD22 LEU A 127      -9.788  -2.761  11.557  1.00 95.06           H  
ATOM   2085 HD23 LEU A 127     -11.170  -3.372  12.481  1.00 95.06           H  
ATOM   2086  N   PRO A 128     -14.344  -5.931  12.066  1.00 96.95           N  
ATOM   2087  CA  PRO A 128     -15.646  -6.436  12.488  1.00 96.95           C  
ATOM   2088  HA  PRO A 128     -15.899  -7.291  11.862  1.00 96.95           H  
ATOM   2089  C   PRO A 128     -16.759  -5.385  12.388  1.00 96.95           C  
ATOM   2090  CB  PRO A 128     -15.449  -6.907  13.931  1.00 96.95           C  
ATOM   2091  HB2 PRO A 128     -16.112  -7.735  14.181  1.00 96.95           H  
ATOM   2092  HB3 PRO A 128     -15.595  -6.076  14.621  1.00 96.95           H  
ATOM   2093  O   PRO A 128     -16.535  -4.197  12.638  1.00 96.95           O  
ATOM   2094  CG  PRO A 128     -13.981  -7.327  13.954  1.00 96.95           C  
ATOM   2095  HG2 PRO A 128     -13.561  -7.293  14.960  1.00 96.95           H  
ATOM   2096  HG3 PRO A 128     -13.886  -8.330  13.540  1.00 96.95           H  
ATOM   2097  CD  PRO A 128     -13.310  -6.326  13.014  1.00 96.95           C  
ATOM   2098  HD2 PRO A 128     -12.944  -5.459  13.564  1.00 96.95           H  
ATOM   2099  HD3 PRO A 128     -12.479  -6.809  12.501  1.00 96.95           H  
ATOM   2100  N   SER A 129     -17.982  -5.841  12.109  1.00 97.16           N  
ATOM   2101  H   SER A 129     -18.107  -6.833  11.962  1.00 97.16           H  
ATOM   2102  CA  SER A 129     -19.163  -4.988  11.902  1.00 97.16           C  
ATOM   2103  HA  SER A 129     -19.007  -4.393  11.003  1.00 97.16           H  
ATOM   2104  C   SER A 129     -19.434  -4.012  13.052  1.00 97.16           C  
ATOM   2105  CB  SER A 129     -20.402  -5.863  11.685  1.00 97.16           C  
ATOM   2106  HB2 SER A 129     -21.283  -5.228  11.591  1.00 97.16           H  
ATOM   2107  HB3 SER A 129     -20.282  -6.438  10.767  1.00 97.16           H  
ATOM   2108  O   SER A 129     -19.869  -2.893  12.791  1.00 97.16           O  
ATOM   2109  OG  SER A 129     -20.560  -6.748  12.781  1.00 97.16           O  
ATOM   2110  HG  SER A 129     -21.386  -7.225  12.675  1.00 97.16           H  
ATOM   2111  N   LYS A 130     -19.111  -4.379  14.304  1.00 97.32           N  
ATOM   2112  H   LYS A 130     -18.831  -5.340  14.442  1.00 97.32           H  
ATOM   2113  CA  LYS A 130     -19.258  -3.491  15.473  1.00 97.32           C  
ATOM   2114  HA  LYS A 130     -20.312  -3.223  15.550  1.00 97.32           H  
ATOM   2115  C   LYS A 130     -18.519  -2.160  15.302  1.00 97.32           C  
ATOM   2116  CB  LYS A 130     -18.873  -4.206  16.792  1.00 97.32           C  
ATOM   2117  HB2 LYS A 130     -19.431  -5.139  16.865  1.00 97.32           H  
ATOM   2118  HB3 LYS A 130     -19.203  -3.567  17.611  1.00 97.32           H  
ATOM   2119  O   LYS A 130     -19.066  -1.115  15.633  1.00 97.32           O  
ATOM   2120  CG  LYS A 130     -17.370  -4.505  17.000  1.00 97.32           C  
ATOM   2121  HG2 LYS A 130     -16.801  -3.589  16.845  1.00 97.32           H  
ATOM   2122  HG3 LYS A 130     -17.044  -5.247  16.271  1.00 97.32           H  
ATOM   2123  CD  LYS A 130     -17.042  -5.003  18.425  1.00 97.32           C  
ATOM   2124  HD2 LYS A 130     -17.456  -5.999  18.584  1.00 97.32           H  
ATOM   2125  HD3 LYS A 130     -17.490  -4.314  19.141  1.00 97.32           H  
ATOM   2126  CE  LYS A 130     -15.515  -5.013  18.637  1.00 97.32           C  
ATOM   2127  HE2 LYS A 130     -15.138  -4.100  18.175  1.00 97.32           H  
ATOM   2128  HE3 LYS A 130     -15.069  -5.856  18.110  1.00 97.32           H  
ATOM   2129  NZ  LYS A 130     -15.074  -4.992  20.066  1.00 97.32           N  
ATOM   2130  HZ1 LYS A 130     -15.212  -5.865  20.555  1.00 97.32           H  
ATOM   2131  HZ2 LYS A 130     -14.105  -4.723  20.159  1.00 97.32           H  
ATOM   2132  HZ3 LYS A 130     -15.525  -4.255  20.589  1.00 97.32           H  
ATOM   2133  N   TYR A 131     -17.312  -2.183  14.731  1.00 97.83           N  
ATOM   2134  H   TYR A 131     -16.955  -3.060  14.380  1.00 97.83           H  
ATOM   2135  CA  TYR A 131     -16.512  -0.975  14.540  1.00 97.83           C  
ATOM   2136  HA  TYR A 131     -16.544  -0.371  15.447  1.00 97.83           H  
ATOM   2137  C   TYR A 131     -17.042  -0.122  13.393  1.00 97.83           C  
ATOM   2138  CB  TYR A 131     -15.060  -1.339  14.247  1.00 97.83           C  
ATOM   2139  HB2 TYR A 131     -15.007  -1.881  13.303  1.00 97.83           H  
ATOM   2140  HB3 TYR A 131     -14.524  -0.399  14.118  1.00 97.83           H  
ATOM   2141  O   TYR A 131     -17.058   1.099  13.495  1.00 97.83           O  
ATOM   2142  CG  TYR A 131     -14.363  -2.132  15.327  1.00 97.83           C  
ATOM   2143  CD1 TYR A 131     -14.041  -1.528  16.557  1.00 97.83           C  
ATOM   2144  HD1 TYR A 131     -14.299  -0.496  16.744  1.00 97.83           H  
ATOM   2145  CD2 TYR A 131     -14.027  -3.474  15.092  1.00 97.83           C  
ATOM   2146  HD2 TYR A 131     -14.304  -3.924  14.150  1.00 97.83           H  
ATOM   2147  CE1 TYR A 131     -13.364  -2.263  17.547  1.00 97.83           C  
ATOM   2148  HE1 TYR A 131     -13.114  -1.800  18.490  1.00 97.83           H  
ATOM   2149  CE2 TYR A 131     -13.348  -4.212  16.080  1.00 97.83           C  
ATOM   2150  HE2 TYR A 131     -13.099  -5.250  15.918  1.00 97.83           H  
ATOM   2151  OH  TYR A 131     -12.439  -4.362  18.276  1.00 97.83           O  
ATOM   2152  HH  TYR A 131     -12.382  -3.895  19.113  1.00 97.83           H  
ATOM   2153  CZ  TYR A 131     -13.010  -3.604  17.306  1.00 97.83           C  
ATOM   2154  N   VAL A 132     -17.495  -0.767  12.314  1.00 96.96           N  
ATOM   2155  H   VAL A 132     -17.457  -1.776  12.307  1.00 96.96           H  
ATOM   2156  CA  VAL A 132     -18.094  -0.079  11.163  1.00 96.96           C  
ATOM   2157  HA  VAL A 132     -17.407   0.694  10.818  1.00 96.96           H  
ATOM   2158  C   VAL A 132     -19.385   0.623  11.585  1.00 96.96           C  
ATOM   2159  CB  VAL A 132     -18.340  -1.064  10.004  1.00 96.96           C  
ATOM   2160  HB  VAL A 132     -19.023  -1.846  10.333  1.00 96.96           H  
ATOM   2161  O   VAL A 132     -19.560   1.802  11.289  1.00 96.96           O  
ATOM   2162  CG1 VAL A 132     -18.955  -0.364   8.787  1.00 96.96           C  
ATOM   2163 HG11 VAL A 132     -19.927   0.060   9.040  1.00 96.96           H  
ATOM   2164 HG12 VAL A 132     -18.298   0.434   8.440  1.00 96.96           H  
ATOM   2165 HG13 VAL A 132     -19.101  -1.083   7.980  1.00 96.96           H  
ATOM   2166  CG2 VAL A 132     -17.027  -1.726   9.557  1.00 96.96           C  
ATOM   2167 HG21 VAL A 132     -16.608  -2.332  10.361  1.00 96.96           H  
ATOM   2168 HG22 VAL A 132     -17.212  -2.379   8.705  1.00 96.96           H  
ATOM   2169 HG23 VAL A 132     -16.304  -0.962   9.269  1.00 96.96           H  
ATOM   2170  N   ASN A 133     -20.250  -0.067  12.336  1.00 97.66           N  
ATOM   2171  H   ASN A 133     -20.051  -1.036  12.539  1.00 97.66           H  
ATOM   2172  CA  ASN A 133     -21.480   0.508  12.878  1.00 97.66           C  
ATOM   2173  HA  ASN A 133     -22.078   0.907  12.059  1.00 97.66           H  
ATOM   2174  C   ASN A 133     -21.192   1.673  13.836  1.00 97.66           C  
ATOM   2175  CB  ASN A 133     -22.280  -0.602  13.578  1.00 97.66           C  
ATOM   2176  HB2 ASN A 133     -21.706  -1.005  14.412  1.00 97.66           H  
ATOM   2177  HB3 ASN A 133     -22.484  -1.408  12.873  1.00 97.66           H  
ATOM   2178  O   ASN A 133     -21.781   2.742  13.701  1.00 97.66           O  
ATOM   2179  CG  ASN A 133     -23.612  -0.073  14.078  1.00 97.66           C  
ATOM   2180  ND2 ASN A 133     -23.889  -0.172  15.358  1.00 97.66           N  
ATOM   2181 HD21 ASN A 133     -23.219  -0.531  16.023  1.00 97.66           H  
ATOM   2182 HD22 ASN A 133     -24.766   0.231  15.655  1.00 97.66           H  
ATOM   2183  OD1 ASN A 133     -24.408   0.448  13.320  1.00 97.66           O  
ATOM   2184  N   PHE A 134     -20.249   1.489  14.765  1.00 98.40           N  
ATOM   2185  H   PHE A 134     -19.814   0.583  14.859  1.00 98.40           H  
ATOM   2186  CA  PHE A 134     -19.837   2.545  15.685  1.00 98.40           C  
ATOM   2187  HA  PHE A 134     -20.705   2.877  16.254  1.00 98.40           H  
ATOM   2188  C   PHE A 134     -19.300   3.779  14.947  1.00 98.40           C  
ATOM   2189  CB  PHE A 134     -18.807   1.983  16.667  1.00 98.40           C  
ATOM   2190  HB2 PHE A 134     -18.021   1.470  16.113  1.00 98.40           H  
ATOM   2191  HB3 PHE A 134     -19.295   1.250  17.310  1.00 98.40           H  
ATOM   2192  O   PHE A 134     -19.783   4.879  15.200  1.00 98.40           O  
ATOM   2193  CG  PHE A 134     -18.175   3.054  17.526  1.00 98.40           C  
ATOM   2194  CD1 PHE A 134     -16.901   3.550  17.195  1.00 98.40           C  
ATOM   2195  HD1 PHE A 134     -16.360   3.148  16.351  1.00 98.40           H  
ATOM   2196  CD2 PHE A 134     -18.880   3.593  18.619  1.00 98.40           C  
ATOM   2197  HD2 PHE A 134     -19.859   3.219  18.878  1.00 98.40           H  
ATOM   2198  CE1 PHE A 134     -16.330   4.575  17.962  1.00 98.40           C  
ATOM   2199  HE1 PHE A 134     -15.346   4.944  17.714  1.00 98.40           H  
ATOM   2200  CE2 PHE A 134     -18.306   4.624  19.382  1.00 98.40           C  
ATOM   2201  HE2 PHE A 134     -18.837   5.030  20.230  1.00 98.40           H  
ATOM   2202  CZ  PHE A 134     -17.030   5.111  19.055  1.00 98.40           C  
ATOM   2203  HZ  PHE A 134     -16.583   5.890  19.655  1.00 98.40           H  
ATOM   2204  N   LEU A 135     -18.364   3.615  14.002  1.00 97.96           N  
ATOM   2205  H   LEU A 135     -18.014   2.684  13.824  1.00 97.96           H  
ATOM   2206  CA  LEU A 135     -17.811   4.732  13.227  1.00 97.96           C  
ATOM   2207  HA  LEU A 135     -17.399   5.467  13.919  1.00 97.96           H  
ATOM   2208  C   LEU A 135     -18.885   5.466  12.425  1.00 97.96           C  
ATOM   2209  CB  LEU A 135     -16.711   4.235  12.272  1.00 97.96           C  
ATOM   2210  HB2 LEU A 135     -16.563   4.985  11.495  1.00 97.96           H  
ATOM   2211  HB3 LEU A 135     -17.057   3.325  11.783  1.00 97.96           H  
ATOM   2212  O   LEU A 135     -18.870   6.693  12.387  1.00 97.96           O  
ATOM   2213  CG  LEU A 135     -15.348   3.975  12.932  1.00 97.96           C  
ATOM   2214  HG  LEU A 135     -15.468   3.268  13.753  1.00 97.96           H  
ATOM   2215  CD1 LEU A 135     -14.400   3.374  11.890  1.00 97.96           C  
ATOM   2216 HD11 LEU A 135     -14.265   4.071  11.064  1.00 97.96           H  
ATOM   2217 HD12 LEU A 135     -14.820   2.441  11.515  1.00 97.96           H  
ATOM   2218 HD13 LEU A 135     -13.432   3.163  12.346  1.00 97.96           H  
ATOM   2219  CD2 LEU A 135     -14.715   5.263  13.472  1.00 97.96           C  
ATOM   2220 HD21 LEU A 135     -15.297   5.648  14.309  1.00 97.96           H  
ATOM   2221 HD22 LEU A 135     -13.707   5.063  13.834  1.00 97.96           H  
ATOM   2222 HD23 LEU A 135     -14.669   6.020  12.688  1.00 97.96           H  
ATOM   2223  N   TYR A 136     -19.824   4.733  11.821  1.00 97.57           N  
ATOM   2224  H   TYR A 136     -19.766   3.726  11.875  1.00 97.57           H  
ATOM   2225  CA  TYR A 136     -20.945   5.327  11.097  1.00 97.57           C  
ATOM   2226  HA  TYR A 136     -20.556   5.979  10.316  1.00 97.57           H  
ATOM   2227  C   TYR A 136     -21.815   6.194  12.018  1.00 97.57           C  
ATOM   2228  CB  TYR A 136     -21.762   4.210  10.435  1.00 97.57           C  
ATOM   2229  HB2 TYR A 136     -22.046   3.474  11.187  1.00 97.57           H  
ATOM   2230  HB3 TYR A 136     -21.135   3.701   9.703  1.00 97.57           H  
ATOM   2231  O   TYR A 136     -22.047   7.367  11.727  1.00 97.57           O  
ATOM   2232  CG  TYR A 136     -23.014   4.708   9.744  1.00 97.57           C  
ATOM   2233  CD1 TYR A 136     -24.261   4.615  10.392  1.00 97.57           C  
ATOM   2234  HD1 TYR A 136     -24.326   4.160  11.369  1.00 97.57           H  
ATOM   2235  CD2 TYR A 136     -22.923   5.305   8.472  1.00 97.57           C  
ATOM   2236  HD2 TYR A 136     -21.962   5.407   7.991  1.00 97.57           H  
ATOM   2237  CE1 TYR A 136     -25.419   5.116   9.768  1.00 97.57           C  
ATOM   2238  HE1 TYR A 136     -26.372   5.040  10.271  1.00 97.57           H  
ATOM   2239  CE2 TYR A 136     -24.080   5.803   7.843  1.00 97.57           C  
ATOM   2240  HE2 TYR A 136     -24.013   6.284   6.879  1.00 97.57           H  
ATOM   2241  OH  TYR A 136     -26.449   6.191   7.889  1.00 97.57           O  
ATOM   2242  HH  TYR A 136     -27.219   6.023   8.438  1.00 97.57           H  
ATOM   2243  CZ  TYR A 136     -25.329   5.710   8.490  1.00 97.57           C  
ATOM   2244  N   LEU A 137     -22.260   5.656  13.158  1.00 98.09           N  
ATOM   2245  H   LEU A 137     -22.007   4.703  13.379  1.00 98.09           H  
ATOM   2246  CA  LEU A 137     -23.096   6.405  14.101  1.00 98.09           C  
ATOM   2247  HA  LEU A 137     -23.939   6.835  13.561  1.00 98.09           H  
ATOM   2248  C   LEU A 137     -22.342   7.592  14.718  1.00 98.09           C  
ATOM   2249  CB  LEU A 137     -23.627   5.459  15.192  1.00 98.09           C  
ATOM   2250  HB2 LEU A 137     -22.777   4.979  15.679  1.00 98.09           H  
ATOM   2251  HB3 LEU A 137     -24.145   6.060  15.940  1.00 98.09           H  
ATOM   2252  O   LEU A 137     -22.898   8.683  14.813  1.00 98.09           O  
ATOM   2253  CG  LEU A 137     -24.598   4.371  14.700  1.00 98.09           C  
ATOM   2254  HG  LEU A 137     -24.119   3.761  13.934  1.00 98.09           H  
ATOM   2255  CD1 LEU A 137     -24.972   3.467  15.875  1.00 98.09           C  
ATOM   2256 HD11 LEU A 137     -24.077   2.956  16.231  1.00 98.09           H  
ATOM   2257 HD12 LEU A 137     -25.399   4.055  16.687  1.00 98.09           H  
ATOM   2258 HD13 LEU A 137     -25.692   2.716  15.551  1.00 98.09           H  
ATOM   2259  CD2 LEU A 137     -25.884   4.955  14.106  1.00 98.09           C  
ATOM   2260 HD21 LEU A 137     -26.556   4.141  13.835  1.00 98.09           H  
ATOM   2261 HD22 LEU A 137     -25.653   5.524  13.206  1.00 98.09           H  
ATOM   2262 HD23 LEU A 137     -26.367   5.602  14.838  1.00 98.09           H  
ATOM   2263  N   ALA A 138     -21.068   7.408  15.072  1.00 98.18           N  
ATOM   2264  H   ALA A 138     -20.674   6.483  14.978  1.00 98.18           H  
ATOM   2265  CA  ALA A 138     -20.217   8.453  15.630  1.00 98.18           C  
ATOM   2266  HA  ALA A 138     -20.719   8.890  16.493  1.00 98.18           H  
ATOM   2267  C   ALA A 138     -19.954   9.592  14.629  1.00 98.18           C  
ATOM   2268  CB  ALA A 138     -18.918   7.797  16.107  1.00 98.18           C  
ATOM   2269  HB1 ALA A 138     -18.429   7.287  15.277  1.00 98.18           H  
ATOM   2270  HB2 ALA A 138     -18.245   8.559  16.502  1.00 98.18           H  
ATOM   2271  HB3 ALA A 138     -19.133   7.073  16.893  1.00 98.18           H  
ATOM   2272  O   ALA A 138     -20.031  10.760  14.998  1.00 98.18           O  
ATOM   2273  N   GLN A 139     -19.715   9.289  13.348  1.00 97.76           N  
ATOM   2274  H   GLN A 139     -19.641   8.317  13.084  1.00 97.76           H  
ATOM   2275  CA  GLN A 139     -19.558  10.305  12.297  1.00 97.76           C  
ATOM   2276  HA  GLN A 139     -18.761  10.990  12.587  1.00 97.76           H  
ATOM   2277  C   GLN A 139     -20.835  11.137  12.090  1.00 97.76           C  
ATOM   2278  CB  GLN A 139     -19.158   9.600  10.989  1.00 97.76           C  
ATOM   2279  HB2 GLN A 139     -18.204   9.095  11.140  1.00 97.76           H  
ATOM   2280  HB3 GLN A 139     -19.912   8.855  10.734  1.00 97.76           H  
ATOM   2281  O   GLN A 139     -20.774  12.302  11.695  1.00 97.76           O  
ATOM   2282  CG  GLN A 139     -19.019  10.591   9.824  1.00 97.76           C  
ATOM   2283  HG2 GLN A 139     -18.330  11.382  10.116  1.00 97.76           H  
ATOM   2284  HG3 GLN A 139     -19.985  11.044   9.602  1.00 97.76           H  
ATOM   2285  CD  GLN A 139     -18.538   9.963   8.526  1.00 97.76           C  
ATOM   2286  NE2 GLN A 139     -17.909  10.737   7.669  1.00 97.76           N  
ATOM   2287 HE21 GLN A 139     -17.604  10.288   6.817  1.00 97.76           H  
ATOM   2288 HE22 GLN A 139     -17.714  11.697   7.911  1.00 97.76           H  
ATOM   2289  OE1 GLN A 139     -18.729   8.798   8.227  1.00 97.76           O  
ATOM   2290  N   HIS A 140     -22.000  10.545  12.344  1.00 97.23           N  
ATOM   2291  H   HIS A 140     -21.988   9.577  12.634  1.00 97.23           H  
ATOM   2292  CA  HIS A 140     -23.300  11.182  12.159  1.00 97.23           C  
ATOM   2293  HA  HIS A 140     -23.163  12.089  11.570  1.00 97.23           H  
ATOM   2294  C   HIS A 140     -23.938  11.660  13.468  1.00 97.23           C  
ATOM   2295  CB  HIS A 140     -24.200  10.245  11.340  1.00 97.23           C  
ATOM   2296  HB2 HIS A 140     -25.206  10.662  11.281  1.00 97.23           H  
ATOM   2297  HB3 HIS A 140     -24.264   9.278  11.839  1.00 97.23           H  
ATOM   2298  O   HIS A 140     -25.119  11.987  13.451  1.00 97.23           O  
ATOM   2299  CG  HIS A 140     -23.700  10.057   9.929  1.00 97.23           C  
ATOM   2300  CD2 HIS A 140     -23.308   8.889   9.331  1.00 97.23           C  
ATOM   2301  HD2 HIS A 140     -23.326   7.905   9.778  1.00 97.23           H  
ATOM   2302  ND1 HIS A 140     -23.538  11.057   8.999  1.00 97.23           N  
ATOM   2303  HD1 HIS A 140     -23.670  12.043   9.176  1.00 97.23           H  
ATOM   2304  CE1 HIS A 140     -23.053  10.508   7.875  1.00 97.23           C  
ATOM   2305  HE1 HIS A 140     -22.785  11.051   6.980  1.00 97.23           H  
ATOM   2306  NE2 HIS A 140     -22.910   9.187   8.022  1.00 97.23           N  
ATOM   2307  N   TYR A 141     -23.184  11.744  14.568  1.00 97.07           N  
ATOM   2308  H   TYR A 141     -22.214  11.472  14.492  1.00 97.07           H  
ATOM   2309  CA  TYR A 141     -23.700  11.908  15.932  1.00 97.07           C  
ATOM   2310  HA  TYR A 141     -24.202  10.982  16.213  1.00 97.07           H  
ATOM   2311  C   TYR A 141     -24.727  13.046  16.117  1.00 97.07           C  
ATOM   2312  CB  TYR A 141     -22.495  12.092  16.862  1.00 97.07           C  
ATOM   2313  HB2 TYR A 141     -21.989  13.029  16.628  1.00 97.07           H  
ATOM   2314  HB3 TYR A 141     -21.790  11.280  16.686  1.00 97.07           H  
ATOM   2315  O   TYR A 141     -25.788  12.834  16.704  1.00 97.07           O  
ATOM   2316  CG  TYR A 141     -22.846  12.055  18.330  1.00 97.07           C  
ATOM   2317  CD1 TYR A 141     -22.870  13.241  19.088  1.00 97.07           C  
ATOM   2318  HD1 TYR A 141     -22.616  14.185  18.629  1.00 97.07           H  
ATOM   2319  CD2 TYR A 141     -23.153  10.821  18.932  1.00 97.07           C  
ATOM   2320  HD2 TYR A 141     -23.136   9.912  18.348  1.00 97.07           H  
ATOM   2321  CE1 TYR A 141     -23.225  13.196  20.450  1.00 97.07           C  
ATOM   2322  HE1 TYR A 141     -23.264  14.104  21.032  1.00 97.07           H  
ATOM   2323  CE2 TYR A 141     -23.496  10.774  20.294  1.00 97.07           C  
ATOM   2324  HE2 TYR A 141     -23.729   9.842  20.788  1.00 97.07           H  
ATOM   2325  OH  TYR A 141     -23.942  11.896  22.344  1.00 97.07           O  
ATOM   2326  HH  TYR A 141     -23.768  12.707  22.828  1.00 97.07           H  
ATOM   2327  CZ  TYR A 141     -23.551  11.960  21.049  1.00 97.07           C  
ATOM   2328  N   GLU A 142     -24.470  14.237  15.562  1.00 94.69           N  
ATOM   2329  H   GLU A 142     -23.540  14.406  15.207  1.00 94.69           H  
ATOM   2330  CA  GLU A 142     -25.385  15.392  15.641  1.00 94.69           C  
ATOM   2331  HA  GLU A 142     -25.964  15.313  16.562  1.00 94.69           H  
ATOM   2332  C   GLU A 142     -26.404  15.455  14.487  1.00 94.69           C  
ATOM   2333  CB  GLU A 142     -24.607  16.723  15.707  1.00 94.69           C  
ATOM   2334  HB2 GLU A 142     -24.185  16.954  14.729  1.00 94.69           H  
ATOM   2335  HB3 GLU A 142     -25.328  17.510  15.927  1.00 94.69           H  
ATOM   2336  O   GLU A 142     -27.243  16.353  14.440  1.00 94.69           O  
ATOM   2337  CG  GLU A 142     -23.514  16.799  16.789  1.00 94.69           C  
ATOM   2338  HG2 GLU A 142     -23.903  16.383  17.718  1.00 94.69           H  
ATOM   2339  HG3 GLU A 142     -23.292  17.852  16.963  1.00 94.69           H  
ATOM   2340  CD  GLU A 142     -22.205  16.094  16.402  1.00 94.69           C  
ATOM   2341  OE1 GLU A 142     -21.309  15.984  17.263  1.00 94.69           O  
ATOM   2342  OE2 GLU A 142     -22.088  15.684  15.222  1.00 94.69           O  
ATOM   2343  N   LYS A 143     -26.317  14.544  13.512  1.00 94.10           N  
ATOM   2344  H   LYS A 143     -25.661  13.790  13.660  1.00 94.10           H  
ATOM   2345  CA  LYS A 143     -27.145  14.509  12.290  1.00 94.10           C  
ATOM   2346  HA  LYS A 143     -28.014  15.147  12.447  1.00 94.10           H  
ATOM   2347  C   LYS A 143     -27.722  13.116  12.026  1.00 94.10           C  
ATOM   2348  CB  LYS A 143     -26.360  15.046  11.082  1.00 94.10           C  
ATOM   2349  HB2 LYS A 143     -25.474  14.430  10.930  1.00 94.10           H  
ATOM   2350  HB3 LYS A 143     -26.991  14.972  10.196  1.00 94.10           H  
ATOM   2351  O   LYS A 143     -27.842  12.692  10.871  1.00 94.10           O  
ATOM   2352  CG  LYS A 143     -25.946  16.511  11.246  1.00 94.10           C  
ATOM   2353  HG2 LYS A 143     -25.234  16.604  12.067  1.00 94.10           H  
ATOM   2354  HG3 LYS A 143     -26.826  17.114  11.466  1.00 94.10           H  
ATOM   2355  CD  LYS A 143     -25.294  17.013   9.956  1.00 94.10           C  
ATOM   2356  HD2 LYS A 143     -26.011  16.935   9.139  1.00 94.10           H  
ATOM   2357  HD3 LYS A 143     -24.420  16.401   9.734  1.00 94.10           H  
ATOM   2358  CE  LYS A 143     -24.875  18.471  10.144  1.00 94.10           C  
ATOM   2359  HE2 LYS A 143     -24.164  18.520  10.969  1.00 94.10           H  
ATOM   2360  HE3 LYS A 143     -25.753  19.047  10.435  1.00 94.10           H  
ATOM   2361  NZ  LYS A 143     -24.279  19.025   8.905  1.00 94.10           N  
ATOM   2362  HZ1 LYS A 143     -24.009  19.987   9.052  1.00 94.10           H  
ATOM   2363  HZ2 LYS A 143     -23.466  18.488   8.638  1.00 94.10           H  
ATOM   2364  HZ3 LYS A 143     -24.955  18.996   8.155  1.00 94.10           H  
ATOM   2365  N   LEU A 144     -28.048  12.397  13.096  1.00 94.30           N  
ATOM   2366  H   LEU A 144     -27.883  12.800  14.008  1.00 94.30           H  
ATOM   2367  CA  LEU A 144     -28.676  11.085  13.017  1.00 94.30           C  
ATOM   2368  HA  LEU A 144     -28.053  10.449  12.388  1.00 94.30           H  
ATOM   2369  C   LEU A 144     -30.052  11.187  12.347  1.00 94.30           C  
ATOM   2370  CB  LEU A 144     -28.768  10.460  14.417  1.00 94.30           C  
ATOM   2371  HB2 LEU A 144     -29.382   9.560  14.373  1.00 94.30           H  
ATOM   2372  HB3 LEU A 144     -29.274  11.168  15.073  1.00 94.30           H  
ATOM   2373  O   LEU A 144     -30.729  12.214  12.400  1.00 94.30           O  
ATOM   2374  CG  LEU A 144     -27.402  10.091  15.025  1.00 94.30           C  
ATOM   2375  HG  LEU A 144     -26.732  10.949  14.972  1.00 94.30           H  
ATOM   2376  CD1 LEU A 144     -27.597   9.766  16.494  1.00 94.30           C  
ATOM   2377 HD11 LEU A 144     -28.350   8.987  16.616  1.00 94.30           H  
ATOM   2378 HD12 LEU A 144     -27.942  10.668  16.998  1.00 94.30           H  
ATOM   2379 HD13 LEU A 144     -26.654   9.455  16.943  1.00 94.30           H  
ATOM   2380  CD2 LEU A 144     -26.748   8.891  14.331  1.00 94.30           C  
ATOM   2381 HD21 LEU A 144     -25.810   8.658  14.836  1.00 94.30           H  
ATOM   2382 HD22 LEU A 144     -27.406   8.024  14.375  1.00 94.30           H  
ATOM   2383 HD23 LEU A 144     -26.515   9.140  13.296  1.00 94.30           H  
ATOM   2384  N   LYS A 145     -30.449  10.102  11.682  1.00 93.47           N  
ATOM   2385  H   LYS A 145     -29.866   9.281  11.746  1.00 93.47           H  
ATOM   2386  CA  LYS A 145     -31.756   9.966  11.033  1.00 93.47           C  
ATOM   2387  HA  LYS A 145     -32.291  10.914  11.094  1.00 93.47           H  
ATOM   2388  C   LYS A 145     -32.581   8.926  11.788  1.00 93.47           C  
ATOM   2389  CB  LYS A 145     -31.586   9.593   9.551  1.00 93.47           C  
ATOM   2390  HB2 LYS A 145     -32.576   9.431   9.125  1.00 93.47           H  
ATOM   2391  HB3 LYS A 145     -31.030   8.658   9.481  1.00 93.47           H  
ATOM   2392  O   LYS A 145     -32.087   7.820  12.027  1.00 93.47           O  
ATOM   2393  CG  LYS A 145     -30.867  10.675   8.728  1.00 93.47           C  
ATOM   2394  HG2 LYS A 145     -29.857  10.822   9.111  1.00 93.47           H  
ATOM   2395  HG3 LYS A 145     -31.417  11.613   8.808  1.00 93.47           H  
ATOM   2396  CD  LYS A 145     -30.792  10.249   7.255  1.00 93.47           C  
ATOM   2397  HD2 LYS A 145     -31.803  10.090   6.882  1.00 93.47           H  
ATOM   2398  HD3 LYS A 145     -30.237   9.314   7.187  1.00 93.47           H  
ATOM   2399  CE  LYS A 145     -30.097  11.323   6.413  1.00 93.47           C  
ATOM   2400  HE2 LYS A 145     -29.094  11.478   6.812  1.00 93.47           H  
ATOM   2401  HE3 LYS A 145     -30.648  12.257   6.522  1.00 93.47           H  
ATOM   2402  NZ  LYS A 145     -30.033  10.921   4.985  1.00 93.47           N  
ATOM   2403  HZ1 LYS A 145     -29.512  10.061   4.889  1.00 93.47           H  
ATOM   2404  HZ2 LYS A 145     -29.581  11.637   4.434  1.00 93.47           H  
ATOM   2405  HZ3 LYS A 145     -30.964  10.773   4.622  1.00 93.47           H  
ATOM   2406  N   GLY A 146     -33.826   9.260  12.115  1.00 94.10           N  
ATOM   2407  H   GLY A 146     -34.127  10.213  11.965  1.00 94.10           H  
ATOM   2408  CA  GLY A 146     -34.748   8.418  12.886  1.00 94.10           C  
ATOM   2409  HA2 GLY A 146     -34.194   7.801  13.592  1.00 94.10           H  
ATOM   2410  HA3 GLY A 146     -35.309   7.764  12.218  1.00 94.10           H  
ATOM   2411  C   GLY A 146     -35.737   9.259  13.689  1.00 94.10           C  
ATOM   2412  O   GLY A 146     -35.674  10.492  13.622  1.00 94.10           O  
ATOM   2413  N   SER A 147     -36.628   8.600  14.438  1.00 96.77           N  
ATOM   2414  H   SER A 147     -36.590   7.593  14.503  1.00 96.77           H  
ATOM   2415  CA  SER A 147     -37.448   9.289  15.442  1.00 96.77           C  
ATOM   2416  HA  SER A 147     -37.978  10.096  14.936  1.00 96.77           H  
ATOM   2417  C   SER A 147     -36.560   9.904  16.542  1.00 96.77           C  
ATOM   2418  CB  SER A 147     -38.506   8.344  16.041  1.00 96.77           C  
ATOM   2419  HB2 SER A 147     -39.355   8.934  16.385  1.00 96.77           H  
ATOM   2420  HB3 SER A 147     -38.860   7.651  15.278  1.00 96.77           H  
ATOM   2421  O   SER A 147     -35.386   9.529  16.662  1.00 96.77           O  
ATOM   2422  OG  SER A 147     -38.002   7.623  17.143  1.00 96.77           O  
ATOM   2423  HG  SER A 147     -38.541   7.851  17.904  1.00 96.77           H  
ATOM   2424  N   PRO A 148     -37.070  10.856  17.344  1.00 95.55           N  
ATOM   2425  CA  PRO A 148     -36.341  11.380  18.498  1.00 95.55           C  
ATOM   2426  HA  PRO A 148     -35.490  11.962  18.144  1.00 95.55           H  
ATOM   2427  C   PRO A 148     -35.823  10.275  19.432  1.00 95.55           C  
ATOM   2428  CB  PRO A 148     -37.328  12.314  19.206  1.00 95.55           C  
ATOM   2429  HB2 PRO A 148     -37.919  11.762  19.937  1.00 95.55           H  
ATOM   2430  HB3 PRO A 148     -36.819  13.150  19.685  1.00 95.55           H  
ATOM   2431  O   PRO A 148     -34.647  10.285  19.786  1.00 95.55           O  
ATOM   2432  CG  PRO A 148     -38.242  12.777  18.072  1.00 95.55           C  
ATOM   2433  HG2 PRO A 148     -39.215  13.100  18.443  1.00 95.55           H  
ATOM   2434  HG3 PRO A 148     -37.756  13.574  17.509  1.00 95.55           H  
ATOM   2435  CD  PRO A 148     -38.354  11.526  17.207  1.00 95.55           C  
ATOM   2436  HD2 PRO A 148     -38.563  11.803  16.174  1.00 95.55           H  
ATOM   2437  HD3 PRO A 148     -39.143  10.883  17.599  1.00 95.55           H  
ATOM   2438  N   GLU A 149     -36.661   9.283  19.737  1.00 95.87           N  
ATOM   2439  H   GLU A 149     -37.609   9.332  19.394  1.00 95.87           H  
ATOM   2440  CA  GLU A 149     -36.331   8.144  20.600  1.00 95.87           C  
ATOM   2441  HA  GLU A 149     -35.938   8.516  21.546  1.00 95.87           H  
ATOM   2442  C   GLU A 149     -35.252   7.250  19.968  1.00 95.87           C  
ATOM   2443  CB  GLU A 149     -37.589   7.298  20.888  1.00 95.87           C  
ATOM   2444  HB2 GLU A 149     -37.299   6.522  21.597  1.00 95.87           H  
ATOM   2445  HB3 GLU A 149     -37.908   6.790  19.979  1.00 95.87           H  
ATOM   2446  O   GLU A 149     -34.283   6.873  20.630  1.00 95.87           O  
ATOM   2447  CG  GLU A 149     -38.786   8.055  21.497  1.00 95.87           C  
ATOM   2448  HG2 GLU A 149     -38.428   8.653  22.336  1.00 95.87           H  
ATOM   2449  HG3 GLU A 149     -39.482   7.315  21.892  1.00 95.87           H  
ATOM   2450  CD  GLU A 149     -39.552   8.952  20.505  1.00 95.87           C  
ATOM   2451  OE1 GLU A 149     -40.300   9.835  20.975  1.00 95.87           O  
ATOM   2452  OE2 GLU A 149     -39.364   8.788  19.268  1.00 95.87           O  
ATOM   2453  N   ASP A 150     -35.360   6.958  18.666  1.00 96.89           N  
ATOM   2454  H   ASP A 150     -36.199   7.235  18.176  1.00 96.89           H  
ATOM   2455  CA  ASP A 150     -34.337   6.195  17.940  1.00 96.89           C  
ATOM   2456  HA  ASP A 150     -34.221   5.210  18.392  1.00 96.89           H  
ATOM   2457  C   ASP A 150     -32.981   6.913  17.948  1.00 96.89           C  
ATOM   2458  CB  ASP A 150     -34.711   6.044  16.459  1.00 96.89           C  
ATOM   2459  HB2 ASP A 150     -33.836   5.665  15.932  1.00 96.89           H  
ATOM   2460  HB3 ASP A 150     -34.929   7.028  16.043  1.00 96.89           H  
ATOM   2461  O   ASP A 150     -31.922   6.281  17.995  1.00 96.89           O  
ATOM   2462  CG  ASP A 150     -35.855   5.097  16.123  1.00 96.89           C  
ATOM   2463  OD1 ASP A 150     -36.147   4.187  16.923  1.00 96.89           O  
ATOM   2464  OD2 ASP A 150     -36.308   5.240  14.960  1.00 96.89           O  
ATOM   2465  N   ASN A 151     -32.992   8.241  17.814  1.00 97.52           N  
ATOM   2466  H   ASN A 151     -33.889   8.705  17.788  1.00 97.52           H  
ATOM   2467  CA  ASN A 151     -31.772   9.041  17.795  1.00 97.52           C  
ATOM   2468  HA  ASN A 151     -31.045   8.559  17.141  1.00 97.52           H  
ATOM   2469  C   ASN A 151     -31.129   9.090  19.183  1.00 97.52           C  
ATOM   2470  CB  ASN A 151     -32.067  10.435  17.230  1.00 97.52           C  
ATOM   2471  HB2 ASN A 151     -31.181  11.062  17.339  1.00 97.52           H  
ATOM   2472  HB3 ASN A 151     -32.872  10.888  17.809  1.00 97.52           H  
ATOM   2473  O   ASN A 151     -29.913   8.937  19.271  1.00 97.52           O  
ATOM   2474  CG  ASN A 151     -32.448  10.417  15.759  1.00 97.52           C  
ATOM   2475  ND2 ASN A 151     -33.169  11.425  15.330  1.00 97.52           N  
ATOM   2476 HD21 ASN A 151     -33.643  11.300  14.447  1.00 97.52           H  
ATOM   2477 HD22 ASN A 151     -33.528  12.075  16.015  1.00 97.52           H  
ATOM   2478  OD1 ASN A 151     -32.091   9.536  14.979  1.00 97.52           O  
ATOM   2479  N   GLU A 152     -31.924   9.209  20.249  1.00 96.61           N  
ATOM   2480  H   GLU A 152     -32.915   9.349  20.112  1.00 96.61           H  
ATOM   2481  CA  GLU A 152     -31.445   9.118  21.630  1.00 96.61           C  
ATOM   2482  HA  GLU A 152     -30.697   9.893  21.798  1.00 96.61           H  
ATOM   2483  C   GLU A 152     -30.777   7.760  21.899  1.00 96.61           C  
ATOM   2484  CB  GLU A 152     -32.622   9.375  22.583  1.00 96.61           C  
ATOM   2485  HB2 GLU A 152     -33.362   8.583  22.465  1.00 96.61           H  
ATOM   2486  HB3 GLU A 152     -33.081  10.327  22.316  1.00 96.61           H  
ATOM   2487  O   GLU A 152     -29.647   7.712  22.383  1.00 96.61           O  
ATOM   2488  CG  GLU A 152     -32.172   9.440  24.050  1.00 96.61           C  
ATOM   2489  HG2 GLU A 152     -31.747   8.477  24.332  1.00 96.61           H  
ATOM   2490  HG3 GLU A 152     -31.388  10.192  24.137  1.00 96.61           H  
ATOM   2491  CD  GLU A 152     -33.314   9.779  25.021  1.00 96.61           C  
ATOM   2492  OE1 GLU A 152     -32.987  10.079  26.192  1.00 96.61           O  
ATOM   2493  OE2 GLU A 152     -34.493   9.720  24.608  1.00 96.61           O  
ATOM   2494  N   GLN A 153     -31.394   6.649  21.482  1.00 97.58           N  
ATOM   2495  H   GLN A 153     -32.331   6.735  21.113  1.00 97.58           H  
ATOM   2496  CA  GLN A 153     -30.797   5.313  21.613  1.00 97.58           C  
ATOM   2497  HA  GLN A 153     -30.583   5.123  22.665  1.00 97.58           H  
ATOM   2498  C   GLN A 153     -29.473   5.172  20.848  1.00 97.58           C  
ATOM   2499  CB  GLN A 153     -31.782   4.253  21.111  1.00 97.58           C  
ATOM   2500  HB2 GLN A 153     -32.146   4.535  20.123  1.00 97.58           H  
ATOM   2501  HB3 GLN A 153     -31.257   3.302  21.025  1.00 97.58           H  
ATOM   2502  O   GLN A 153     -28.505   4.609  21.364  1.00 97.58           O  
ATOM   2503  CG  GLN A 153     -32.971   4.056  22.059  1.00 97.58           C  
ATOM   2504  HG2 GLN A 153     -32.601   3.754  23.038  1.00 97.58           H  
ATOM   2505  HG3 GLN A 153     -33.517   4.992  22.179  1.00 97.58           H  
ATOM   2506  CD  GLN A 153     -33.937   2.989  21.556  1.00 97.58           C  
ATOM   2507  NE2 GLN A 153     -34.942   2.649  22.330  1.00 97.58           N  
ATOM   2508 HE21 GLN A 153     -35.135   3.184  23.164  1.00 97.58           H  
ATOM   2509 HE22 GLN A 153     -35.607   2.014  21.913  1.00 97.58           H  
ATOM   2510  OE1 GLN A 153     -33.797   2.411  20.490  1.00 97.58           O  
ATOM   2511  N   LYS A 154     -29.396   5.702  19.620  1.00 97.92           N  
ATOM   2512  H   LYS A 154     -30.231   6.132  19.248  1.00 97.92           H  
ATOM   2513  CA  LYS A 154     -28.155   5.711  18.824  1.00 97.92           C  
ATOM   2514  HA  LYS A 154     -27.761   4.697  18.759  1.00 97.92           H  
ATOM   2515  C   LYS A 154     -27.063   6.561  19.479  1.00 97.92           C  
ATOM   2516  CB  LYS A 154     -28.452   6.240  17.418  1.00 97.92           C  
ATOM   2517  HB2 LYS A 154     -29.050   7.144  17.531  1.00 97.92           H  
ATOM   2518  HB3 LYS A 154     -27.518   6.501  16.921  1.00 97.92           H  
ATOM   2519  O   LYS A 154     -25.898   6.170  19.437  1.00 97.92           O  
ATOM   2520  CG  LYS A 154     -29.212   5.240  16.537  1.00 97.92           C  
ATOM   2521  HG2 LYS A 154     -28.533   4.458  16.196  1.00 97.92           H  
ATOM   2522  HG3 LYS A 154     -30.012   4.777  17.115  1.00 97.92           H  
ATOM   2523  CD  LYS A 154     -29.819   5.974  15.333  1.00 97.92           C  
ATOM   2524  HD2 LYS A 154     -29.031   6.309  14.658  1.00 97.92           H  
ATOM   2525  HD3 LYS A 154     -30.360   6.844  15.703  1.00 97.92           H  
ATOM   2526  CE  LYS A 154     -30.798   5.062  14.591  1.00 97.92           C  
ATOM   2527  HE2 LYS A 154     -30.263   4.466  13.852  1.00 97.92           H  
ATOM   2528  HE3 LYS A 154     -31.238   4.384  15.322  1.00 97.92           H  
ATOM   2529  NZ  LYS A 154     -31.890   5.850  13.970  1.00 97.92           N  
ATOM   2530  HZ1 LYS A 154     -32.615   5.252  13.602  1.00 97.92           H  
ATOM   2531  HZ2 LYS A 154     -32.330   6.417  14.680  1.00 97.92           H  
ATOM   2532  HZ3 LYS A 154     -31.583   6.488  13.250  1.00 97.92           H  
ATOM   2533  N   GLN A 155     -27.417   7.695  20.083  1.00 97.87           N  
ATOM   2534  H   GLN A 155     -28.389   7.969  20.073  1.00 97.87           H  
ATOM   2535  CA  GLN A 155     -26.467   8.541  20.809  1.00 97.87           C  
ATOM   2536  HA  GLN A 155     -25.597   8.711  20.175  1.00 97.87           H  
ATOM   2537  C   GLN A 155     -25.963   7.847  22.073  1.00 97.87           C  
ATOM   2538  CB  GLN A 155     -27.095   9.900  21.143  1.00 97.87           C  
ATOM   2539  HB2 GLN A 155     -26.465  10.421  21.864  1.00 97.87           H  
ATOM   2540  HB3 GLN A 155     -28.081   9.754  21.583  1.00 97.87           H  
ATOM   2541  O   GLN A 155     -24.752   7.759  22.263  1.00 97.87           O  
ATOM   2542  CG  GLN A 155     -27.201  10.760  19.881  1.00 97.87           C  
ATOM   2543  HG2 GLN A 155     -27.770  10.211  19.131  1.00 97.87           H  
ATOM   2544  HG3 GLN A 155     -26.202  10.945  19.486  1.00 97.87           H  
ATOM   2545  CD  GLN A 155     -27.898  12.094  20.095  1.00 97.87           C  
ATOM   2546  NE2 GLN A 155     -27.670  13.053  19.224  1.00 97.87           N  
ATOM   2547 HE21 GLN A 155     -27.018  12.917  18.465  1.00 97.87           H  
ATOM   2548 HE22 GLN A 155     -28.140  13.927  19.413  1.00 97.87           H  
ATOM   2549  OE1 GLN A 155     -28.667  12.308  21.015  1.00 97.87           O  
ATOM   2550  N   LEU A 156     -26.861   7.260  22.871  1.00 97.85           N  
ATOM   2551  H   LEU A 156     -27.841   7.397  22.670  1.00 97.85           H  
ATOM   2552  CA  LEU A 156     -26.506   6.455  24.043  1.00 97.85           C  
ATOM   2553  HA  LEU A 156     -25.969   7.083  24.754  1.00 97.85           H  
ATOM   2554  C   LEU A 156     -25.564   5.302  23.676  1.00 97.85           C  
ATOM   2555  CB  LEU A 156     -27.789   5.912  24.697  1.00 97.85           C  
ATOM   2556  HB2 LEU A 156     -28.407   5.455  23.924  1.00 97.85           H  
ATOM   2557  HB3 LEU A 156     -27.517   5.127  25.404  1.00 97.85           H  
ATOM   2558  O   LEU A 156     -24.577   5.072  24.372  1.00 97.85           O  
ATOM   2559  CG  LEU A 156     -28.624   6.965  25.448  1.00 97.85           C  
ATOM   2560  HG  LEU A 156     -28.806   7.828  24.807  1.00 97.85           H  
ATOM   2561  CD1 LEU A 156     -29.967   6.353  25.846  1.00 97.85           C  
ATOM   2562 HD11 LEU A 156     -30.568   7.101  26.363  1.00 97.85           H  
ATOM   2563 HD12 LEU A 156     -29.819   5.492  26.497  1.00 97.85           H  
ATOM   2564 HD13 LEU A 156     -30.510   6.052  24.950  1.00 97.85           H  
ATOM   2565  CD2 LEU A 156     -27.919   7.447  26.718  1.00 97.85           C  
ATOM   2566 HD21 LEU A 156     -27.693   6.602  27.369  1.00 97.85           H  
ATOM   2567 HD22 LEU A 156     -28.570   8.143  27.246  1.00 97.85           H  
ATOM   2568 HD23 LEU A 156     -26.999   7.973  26.463  1.00 97.85           H  
ATOM   2569  N   TYR A 157     -25.811   4.625  22.550  1.00 98.15           N  
ATOM   2570  H   TYR A 157     -26.674   4.811  22.060  1.00 98.15           H  
ATOM   2571  CA  TYR A 157     -24.903   3.601  22.033  1.00 98.15           C  
ATOM   2572  HA  TYR A 157     -24.788   2.827  22.791  1.00 98.15           H  
ATOM   2573  C   TYR A 157     -23.505   4.168  21.746  1.00 98.15           C  
ATOM   2574  CB  TYR A 157     -25.510   2.961  20.776  1.00 98.15           C  
ATOM   2575  HB2 TYR A 157     -25.734   3.736  20.043  1.00 98.15           H  
ATOM   2576  HB3 TYR A 157     -26.455   2.491  21.049  1.00 98.15           H  
ATOM   2577  O   TYR A 157     -22.506   3.611  22.196  1.00 98.15           O  
ATOM   2578  CG  TYR A 157     -24.612   1.928  20.125  1.00 98.15           C  
ATOM   2579  CD1 TYR A 157     -23.696   2.308  19.123  1.00 98.15           C  
ATOM   2580  HD1 TYR A 157     -23.643   3.341  18.811  1.00 98.15           H  
ATOM   2581  CD2 TYR A 157     -24.673   0.588  20.550  1.00 98.15           C  
ATOM   2582  HD2 TYR A 157     -25.365   0.306  21.329  1.00 98.15           H  
ATOM   2583  CE1 TYR A 157     -22.846   1.348  18.541  1.00 98.15           C  
ATOM   2584  HE1 TYR A 157     -22.137   1.633  17.778  1.00 98.15           H  
ATOM   2585  CE2 TYR A 157     -23.822  -0.374  19.977  1.00 98.15           C  
ATOM   2586  HE2 TYR A 157     -23.867  -1.398  20.318  1.00 98.15           H  
ATOM   2587  OH  TYR A 157     -22.105  -0.929  18.398  1.00 98.15           O  
ATOM   2588  HH  TYR A 157     -22.183  -1.758  18.876  1.00 98.15           H  
ATOM   2589  CZ  TYR A 157     -22.909   0.006  18.969  1.00 98.15           C  
ATOM   2590  N   VAL A 158     -23.406   5.287  21.022  1.00 98.22           N  
ATOM   2591  H   VAL A 158     -24.254   5.744  20.717  1.00 98.22           H  
ATOM   2592  CA  VAL A 158     -22.105   5.909  20.724  1.00 98.22           C  
ATOM   2593  HA  VAL A 158     -21.475   5.173  20.224  1.00 98.22           H  
ATOM   2594  C   VAL A 158     -21.375   6.302  22.010  1.00 98.22           C  
ATOM   2595  CB  VAL A 158     -22.272   7.114  19.780  1.00 98.22           C  
ATOM   2596  HB  VAL A 158     -23.058   7.766  20.160  1.00 98.22           H  
ATOM   2597  O   VAL A 158     -20.188   6.013  22.139  1.00 98.22           O  
ATOM   2598  CG1 VAL A 158     -20.983   7.933  19.639  1.00 98.22           C  
ATOM   2599 HG11 VAL A 158     -20.151   7.284  19.365  1.00 98.22           H  
ATOM   2600 HG12 VAL A 158     -21.108   8.703  18.878  1.00 98.22           H  
ATOM   2601 HG13 VAL A 158     -20.766   8.432  20.583  1.00 98.22           H  
ATOM   2602  CG2 VAL A 158     -22.666   6.642  18.376  1.00 98.22           C  
ATOM   2603 HG21 VAL A 158     -21.861   6.049  17.941  1.00 98.22           H  
ATOM   2604 HG22 VAL A 158     -22.862   7.506  17.741  1.00 98.22           H  
ATOM   2605 HG23 VAL A 158     -23.570   6.036  18.423  1.00 98.22           H  
ATOM   2606  N   GLU A 159     -22.077   6.901  22.970  1.00 97.74           N  
ATOM   2607  H   GLU A 159     -23.050   7.104  22.793  1.00 97.74           H  
ATOM   2608  CA  GLU A 159     -21.532   7.304  24.269  1.00 97.74           C  
ATOM   2609  HA  GLU A 159     -20.676   7.961  24.114  1.00 97.74           H  
ATOM   2610  C   GLU A 159     -21.010   6.107  25.079  1.00 97.74           C  
ATOM   2611  CB  GLU A 159     -22.616   8.080  25.038  1.00 97.74           C  
ATOM   2612  HB2 GLU A 159     -22.321   8.175  26.083  1.00 97.74           H  
ATOM   2613  HB3 GLU A 159     -23.548   7.515  25.016  1.00 97.74           H  
ATOM   2614  O   GLU A 159     -19.875   6.127  25.561  1.00 97.74           O  
ATOM   2615  CG  GLU A 159     -22.870   9.485  24.452  1.00 97.74           C  
ATOM   2616  HG2 GLU A 159     -23.700   9.943  24.990  1.00 97.74           H  
ATOM   2617  HG3 GLU A 159     -23.151   9.397  23.402  1.00 97.74           H  
ATOM   2618  CD  GLU A 159     -21.636  10.385  24.572  1.00 97.74           C  
ATOM   2619  OE1 GLU A 159     -21.314  11.187  23.662  1.00 97.74           O  
ATOM   2620  OE2 GLU A 159     -20.878  10.229  25.556  1.00 97.74           O  
ATOM   2621  N   GLN A 160     -21.786   5.022  25.152  1.00 98.03           N  
ATOM   2622  H   GLN A 160     -22.707   5.070  24.740  1.00 98.03           H  
ATOM   2623  CA  GLN A 160     -21.412   3.791  25.851  1.00 98.03           C  
ATOM   2624  HA  GLN A 160     -21.166   4.038  26.883  1.00 98.03           H  
ATOM   2625  C   GLN A 160     -20.183   3.104  25.228  1.00 98.03           C  
ATOM   2626  CB  GLN A 160     -22.637   2.862  25.841  1.00 98.03           C  
ATOM   2627  HB2 GLN A 160     -22.909   2.633  24.810  1.00 98.03           H  
ATOM   2628  HB3 GLN A 160     -23.473   3.384  26.308  1.00 98.03           H  
ATOM   2629  O   GLN A 160     -19.362   2.513  25.935  1.00 98.03           O  
ATOM   2630  CG  GLN A 160     -22.397   1.548  26.597  1.00 98.03           C  
ATOM   2631  HG2 GLN A 160     -22.108   1.772  27.624  1.00 98.03           H  
ATOM   2632  HG3 GLN A 160     -21.585   0.998  26.122  1.00 98.03           H  
ATOM   2633  CD  GLN A 160     -23.618   0.636  26.625  1.00 98.03           C  
ATOM   2634  NE2 GLN A 160     -23.464  -0.588  27.080  1.00 98.03           N  
ATOM   2635 HE21 GLN A 160     -24.311  -1.136  27.132  1.00 98.03           H  
ATOM   2636 HE22 GLN A 160     -22.565  -0.900  27.417  1.00 98.03           H  
ATOM   2637  OE1 GLN A 160     -24.726   0.975  26.250  1.00 98.03           O  
ATOM   2638  N   PHE A 161     -20.036   3.178  23.904  1.00 98.13           N  
ATOM   2639  H   PHE A 161     -20.756   3.654  23.380  1.00 98.13           H  
ATOM   2640  CA  PHE A 161     -19.002   2.459  23.158  1.00 98.13           C  
ATOM   2641  HA  PHE A 161     -18.530   1.749  23.837  1.00 98.13           H  
ATOM   2642  C   PHE A 161     -17.836   3.342  22.684  1.00 98.13           C  
ATOM   2643  CB  PHE A 161     -19.656   1.600  22.065  1.00 98.13           C  
ATOM   2644  HB2 PHE A 161     -20.305   2.223  21.450  1.00 98.13           H  
ATOM   2645  HB3 PHE A 161     -18.879   1.199  21.414  1.00 98.13           H  
ATOM   2646  O   PHE A 161     -17.064   2.920  21.825  1.00 98.13           O  
ATOM   2647  CG  PHE A 161     -20.436   0.417  22.619  1.00 98.13           C  
ATOM   2648  CD1 PHE A 161     -19.753  -0.727  23.073  1.00 98.13           C  
ATOM   2649  HD1 PHE A 161     -18.677  -0.778  22.992  1.00 98.13           H  
ATOM   2650  CD2 PHE A 161     -21.839   0.456  22.705  1.00 98.13           C  
ATOM   2651  HD2 PHE A 161     -22.387   1.310  22.336  1.00 98.13           H  
ATOM   2652  CE1 PHE A 161     -20.466  -1.802  23.637  1.00 98.13           C  
ATOM   2653  HE1 PHE A 161     -19.934  -2.667  24.002  1.00 98.13           H  
ATOM   2654  CE2 PHE A 161     -22.554  -0.610  23.273  1.00 98.13           C  
ATOM   2655  HE2 PHE A 161     -23.629  -0.549  23.362  1.00 98.13           H  
ATOM   2656  CZ  PHE A 161     -21.867  -1.740  23.743  1.00 98.13           C  
ATOM   2657  HZ  PHE A 161     -22.416  -2.555  24.193  1.00 98.13           H  
ATOM   2658  N   LYS A 162     -17.624   4.526  23.281  1.00 97.39           N  
ATOM   2659  H   LYS A 162     -18.334   4.859  23.916  1.00 97.39           H  
ATOM   2660  CA  LYS A 162     -16.491   5.423  22.954  1.00 97.39           C  
ATOM   2661  HA  LYS A 162     -16.614   5.771  21.928  1.00 97.39           H  
ATOM   2662  C   LYS A 162     -15.113   4.749  22.993  1.00 97.39           C  
ATOM   2663  CB  LYS A 162     -16.496   6.641  23.892  1.00 97.39           C  
ATOM   2664  HB2 LYS A 162     -15.512   7.108  23.876  1.00 97.39           H  
ATOM   2665  HB3 LYS A 162     -16.712   6.327  24.914  1.00 97.39           H  
ATOM   2666  O   LYS A 162     -14.257   5.078  22.177  1.00 97.39           O  
ATOM   2667  CG  LYS A 162     -17.520   7.682  23.434  1.00 97.39           C  
ATOM   2668  HG2 LYS A 162     -18.516   7.240  23.450  1.00 97.39           H  
ATOM   2669  HG3 LYS A 162     -17.282   7.980  22.413  1.00 97.39           H  
ATOM   2670  CD  LYS A 162     -17.530   8.922  24.333  1.00 97.39           C  
ATOM   2671  HD2 LYS A 162     -17.963   8.656  25.298  1.00 97.39           H  
ATOM   2672  HD3 LYS A 162     -16.517   9.298  24.472  1.00 97.39           H  
ATOM   2673  CE  LYS A 162     -18.388   9.985  23.647  1.00 97.39           C  
ATOM   2674  HE2 LYS A 162     -19.335   9.527  23.362  1.00 97.39           H  
ATOM   2675  HE3 LYS A 162     -17.893  10.319  22.735  1.00 97.39           H  
ATOM   2676  NZ  LYS A 162     -18.688  11.133  24.525  1.00 97.39           N  
ATOM   2677  HZ1 LYS A 162     -19.430  11.669  24.096  1.00 97.39           H  
ATOM   2678  HZ2 LYS A 162     -19.211  10.788  25.317  1.00 97.39           H  
ATOM   2679  HZ3 LYS A 162     -17.894  11.691  24.806  1.00 97.39           H  
ATOM   2680  N   HIS A 163     -14.914   3.773  23.882  1.00 97.22           N  
ATOM   2681  H   HIS A 163     -15.678   3.542  24.501  1.00 97.22           H  
ATOM   2682  CA  HIS A 163     -13.675   2.987  23.978  1.00 97.22           C  
ATOM   2683  HA  HIS A 163     -12.850   3.665  24.194  1.00 97.22           H  
ATOM   2684  C   HIS A 163     -13.318   2.241  22.678  1.00 97.22           C  
ATOM   2685  CB  HIS A 163     -13.794   1.991  25.142  1.00 97.22           C  
ATOM   2686  HB2 HIS A 163     -14.015   2.536  26.060  1.00 97.22           H  
ATOM   2687  HB3 HIS A 163     -12.831   1.498  25.277  1.00 97.22           H  
ATOM   2688  O   HIS A 163     -12.152   1.921  22.453  1.00 97.22           O  
ATOM   2689  CG  HIS A 163     -14.849   0.932  24.928  1.00 97.22           C  
ATOM   2690  CD2 HIS A 163     -14.670  -0.303  24.354  1.00 97.22           C  
ATOM   2691  HD2 HIS A 163     -13.741  -0.704  23.978  1.00 97.22           H  
ATOM   2692  ND1 HIS A 163     -16.183   1.032  25.265  1.00 97.22           N  
ATOM   2693  HD1 HIS A 163     -16.624   1.763  25.804  1.00 97.22           H  
ATOM   2694  CE1 HIS A 163     -16.785  -0.112  24.911  1.00 97.22           C  
ATOM   2695  HE1 HIS A 163     -17.822  -0.343  25.104  1.00 97.22           H  
ATOM   2696  NE2 HIS A 163     -15.914  -0.948  24.331  1.00 97.22           N  
ATOM   2697  N   LEU A 164     -14.284   2.003  21.779  1.00 98.34           N  
ATOM   2698  H   LEU A 164     -15.230   2.289  21.986  1.00 98.34           H  
ATOM   2699  CA  LEU A 164     -14.019   1.393  20.475  1.00 98.34           C  
ATOM   2700  HA  LEU A 164     -13.482   0.460  20.642  1.00 98.34           H  
ATOM   2701  C   LEU A 164     -13.110   2.256  19.586  1.00 98.34           C  
ATOM   2702  CB  LEU A 164     -15.337   1.087  19.742  1.00 98.34           C  
ATOM   2703  HB2 LEU A 164     -15.895   2.017  19.627  1.00 98.34           H  
ATOM   2704  HB3 LEU A 164     -15.088   0.733  18.741  1.00 98.34           H  
ATOM   2705  O   LEU A 164     -12.494   1.710  18.672  1.00 98.34           O  
ATOM   2706  CG  LEU A 164     -16.250   0.038  20.403  1.00 98.34           C  
ATOM   2707  HG  LEU A 164     -16.599   0.403  21.370  1.00 98.34           H  
ATOM   2708  CD1 LEU A 164     -17.458  -0.206  19.493  1.00 98.34           C  
ATOM   2709 HD11 LEU A 164     -18.154  -0.890  19.980  1.00 98.34           H  
ATOM   2710 HD12 LEU A 164     -17.970   0.741  19.325  1.00 98.34           H  
ATOM   2711 HD13 LEU A 164     -17.140  -0.615  18.534  1.00 98.34           H  
ATOM   2712  CD2 LEU A 164     -15.572  -1.315  20.616  1.00 98.34           C  
ATOM   2713 HD21 LEU A 164     -14.765  -1.206  21.340  1.00 98.34           H  
ATOM   2714 HD22 LEU A 164     -16.290  -2.013  21.046  1.00 98.34           H  
ATOM   2715 HD23 LEU A 164     -15.176  -1.698  19.675  1.00 98.34           H  
ATOM   2716  N   LEU A 165     -12.988   3.567  19.842  1.00 98.02           N  
ATOM   2717  H   LEU A 165     -13.513   3.960  20.610  1.00 98.02           H  
ATOM   2718  CA  LEU A 165     -11.973   4.410  19.199  1.00 98.02           C  
ATOM   2719  HA  LEU A 165     -12.084   4.357  18.115  1.00 98.02           H  
ATOM   2720  C   LEU A 165     -10.557   3.929  19.539  1.00 98.02           C  
ATOM   2721  CB  LEU A 165     -12.115   5.868  19.661  1.00 98.02           C  
ATOM   2722  HB2 LEU A 165     -12.040   5.889  20.748  1.00 98.02           H  
ATOM   2723  HB3 LEU A 165     -11.265   6.428  19.271  1.00 98.02           H  
ATOM   2724  O   LEU A 165      -9.729   3.776  18.643  1.00 98.02           O  
ATOM   2725  CG  LEU A 165     -13.392   6.608  19.245  1.00 98.02           C  
ATOM   2726  HG  LEU A 165     -14.271   6.039  19.548  1.00 98.02           H  
ATOM   2727  CD1 LEU A 165     -13.395   7.949  19.968  1.00 98.02           C  
ATOM   2728 HD11 LEU A 165     -14.162   8.610  19.564  1.00 98.02           H  
ATOM   2729 HD12 LEU A 165     -13.570   7.791  21.032  1.00 98.02           H  
ATOM   2730 HD13 LEU A 165     -12.428   8.435  19.843  1.00 98.02           H  
ATOM   2731  CD2 LEU A 165     -13.460   6.888  17.742  1.00 98.02           C  
ATOM   2732 HD21 LEU A 165     -13.392   5.953  17.186  1.00 98.02           H  
ATOM   2733 HD22 LEU A 165     -14.406   7.374  17.506  1.00 98.02           H  
ATOM   2734 HD23 LEU A 165     -12.642   7.552  17.461  1.00 98.02           H  
ATOM   2735  N   ASP A 166     -10.293   3.637  20.815  1.00 97.88           N  
ATOM   2736  H   ASP A 166     -11.037   3.703  21.494  1.00 97.88           H  
ATOM   2737  CA  ASP A 166      -8.988   3.157  21.271  1.00 97.88           C  
ATOM   2738  HA  ASP A 166      -8.215   3.828  20.896  1.00 97.88           H  
ATOM   2739  C   ASP A 166      -8.680   1.770  20.694  1.00 97.88           C  
ATOM   2740  CB  ASP A 166      -8.930   3.153  22.809  1.00 97.88           C  
ATOM   2741  HB2 ASP A 166      -8.039   2.607  23.118  1.00 97.88           H  
ATOM   2742  HB3 ASP A 166      -9.796   2.631  23.215  1.00 97.88           H  
ATOM   2743  O   ASP A 166      -7.601   1.564  20.137  1.00 97.88           O  
ATOM   2744  CG  ASP A 166      -8.841   4.557  23.407  1.00 97.88           C  
ATOM   2745  OD1 ASP A 166      -8.104   5.397  22.841  1.00 97.88           O  
ATOM   2746  OD2 ASP A 166      -9.403   4.816  24.487  1.00 97.88           O  
ATOM   2747  N   GLU A 167      -9.658   0.855  20.718  1.00 98.25           N  
ATOM   2748  H   GLU A 167     -10.503   1.079  21.224  1.00 98.25           H  
ATOM   2749  CA  GLU A 167      -9.527  -0.466  20.083  1.00 98.25           C  
ATOM   2750  HA  GLU A 167      -8.700  -1.009  20.540  1.00 98.25           H  
ATOM   2751  C   GLU A 167      -9.245  -0.360  18.573  1.00 98.25           C  
ATOM   2752  CB  GLU A 167     -10.821  -1.283  20.242  1.00 98.25           C  
ATOM   2753  HB2 GLU A 167     -11.662  -0.685  19.891  1.00 98.25           H  
ATOM   2754  HB3 GLU A 167     -10.732  -2.149  19.585  1.00 98.25           H  
ATOM   2755  O   GLU A 167      -8.474  -1.144  18.014  1.00 98.25           O  
ATOM   2756  CG  GLU A 167     -11.133  -1.799  21.653  1.00 98.25           C  
ATOM   2757  HG2 GLU A 167     -10.266  -2.343  22.028  1.00 98.25           H  
ATOM   2758  HG3 GLU A 167     -11.318  -0.947  22.307  1.00 98.25           H  
ATOM   2759  CD  GLU A 167     -12.359  -2.742  21.666  1.00 98.25           C  
ATOM   2760  OE1 GLU A 167     -13.037  -2.835  22.704  1.00 98.25           O  
ATOM   2761  OE2 GLU A 167     -12.682  -3.392  20.628  1.00 98.25           O  
ATOM   2762  N   LEU A 168      -9.871   0.599  17.881  1.00 98.13           N  
ATOM   2763  H   LEU A 168     -10.505   1.207  18.379  1.00 98.13           H  
ATOM   2764  CA  LEU A 168      -9.640   0.841  16.456  1.00 98.13           C  
ATOM   2765  HA  LEU A 168      -9.783  -0.095  15.916  1.00 98.13           H  
ATOM   2766  C   LEU A 168      -8.203   1.282  16.183  1.00 98.13           C  
ATOM   2767  CB  LEU A 168     -10.633   1.901  15.946  1.00 98.13           C  
ATOM   2768  HB2 LEU A 168     -10.183   2.460  15.125  1.00 98.13           H  
ATOM   2769  HB3 LEU A 168     -10.835   2.618  16.741  1.00 98.13           H  
ATOM   2770  O   LEU A 168      -7.571   0.771  15.256  1.00 98.13           O  
ATOM   2771  CG  LEU A 168     -11.957   1.299  15.466  1.00 98.13           C  
ATOM   2772  HG  LEU A 168     -12.328   0.584  16.200  1.00 98.13           H  
ATOM   2773  CD1 LEU A 168     -12.999   2.398  15.287  1.00 98.13           C  
ATOM   2774 HD11 LEU A 168     -12.645   3.127  14.559  1.00 98.13           H  
ATOM   2775 HD12 LEU A 168     -13.942   1.962  14.956  1.00 98.13           H  
ATOM   2776 HD13 LEU A 168     -13.166   2.896  16.242  1.00 98.13           H  
ATOM   2777  CD2 LEU A 168     -11.742   0.584  14.127  1.00 98.13           C  
ATOM   2778 HD21 LEU A 168     -11.100   1.180  13.479  1.00 98.13           H  
ATOM   2779 HD22 LEU A 168     -11.278  -0.385  14.313  1.00 98.13           H  
ATOM   2780 HD23 LEU A 168     -12.690   0.437  13.610  1.00 98.13           H  
ATOM   2781  N   ILE A 169      -7.676   2.207  16.988  1.00 98.18           N  
ATOM   2782  H   ILE A 169      -8.247   2.568  17.738  1.00 98.18           H  
ATOM   2783  CA  ILE A 169      -6.291   2.670  16.866  1.00 98.18           C  
ATOM   2784  HA  ILE A 169      -6.110   2.955  15.829  1.00 98.18           H  
ATOM   2785  C   ILE A 169      -5.305   1.544  17.159  1.00 98.18           C  
ATOM   2786  CB  ILE A 169      -6.057   3.898  17.768  1.00 98.18           C  
ATOM   2787  HB  ILE A 169      -6.378   3.653  18.780  1.00 98.18           H  
ATOM   2788  O   ILE A 169      -4.323   1.399  16.428  1.00 98.18           O  
ATOM   2789  CG1 ILE A 169      -6.896   5.101  17.289  1.00 98.18           C  
ATOM   2790 HG12 ILE A 169      -6.705   5.937  17.963  1.00 98.18           H  
ATOM   2791 HG13 ILE A 169      -7.956   4.865  17.371  1.00 98.18           H  
ATOM   2792  CG2 ILE A 169      -4.569   4.290  17.838  1.00 98.18           C  
ATOM   2793 HG21 ILE A 169      -4.464   5.235  18.371  1.00 98.18           H  
ATOM   2794 HG22 ILE A 169      -4.013   3.531  18.388  1.00 98.18           H  
ATOM   2795 HG23 ILE A 169      -4.153   4.386  16.835  1.00 98.18           H  
ATOM   2796  CD1 ILE A 169      -6.644   5.585  15.858  1.00 98.18           C  
ATOM   2797 HD11 ILE A 169      -7.287   6.447  15.675  1.00 98.18           H  
ATOM   2798 HD12 ILE A 169      -5.604   5.884  15.727  1.00 98.18           H  
ATOM   2799 HD13 ILE A 169      -6.908   4.813  15.135  1.00 98.18           H  
ATOM   2800  N   GLU A 170      -5.579   0.712  18.160  1.00 98.18           N  
ATOM   2801  H   GLU A 170      -6.376   0.901  18.751  1.00 98.18           H  
ATOM   2802  CA  GLU A 170      -4.776  -0.474  18.454  1.00 98.18           C  
ATOM   2803  HA  GLU A 170      -3.748  -0.166  18.644  1.00 98.18           H  
ATOM   2804  C   GLU A 170      -4.754  -1.441  17.263  1.00 98.18           C  
ATOM   2805  CB  GLU A 170      -5.307  -1.131  19.729  1.00 98.18           C  
ATOM   2806  HB2 GLU A 170      -5.307  -0.386  20.524  1.00 98.18           H  
ATOM   2807  HB3 GLU A 170      -6.330  -1.468  19.563  1.00 98.18           H  
ATOM   2808  O   GLU A 170      -3.678  -1.772  16.764  1.00 98.18           O  
ATOM   2809  CG  GLU A 170      -4.437  -2.317  20.161  1.00 98.18           C  
ATOM   2810  HG2 GLU A 170      -4.519  -3.110  19.418  1.00 98.18           H  
ATOM   2811  HG3 GLU A 170      -3.398  -1.988  20.197  1.00 98.18           H  
ATOM   2812  CD  GLU A 170      -4.856  -2.858  21.534  1.00 98.18           C  
ATOM   2813  OE1 GLU A 170      -3.966  -3.386  22.234  1.00 98.18           O  
ATOM   2814  OE2 GLU A 170      -6.052  -2.715  21.878  1.00 98.18           O  
ATOM   2815  N   LYS A 171      -5.917  -1.791  16.699  1.00 98.09           N  
ATOM   2816  H   LYS A 171      -6.765  -1.487  17.156  1.00 98.09           H  
ATOM   2817  CA  LYS A 171      -5.999  -2.668  15.517  1.00 98.09           C  
ATOM   2818  HA  LYS A 171      -5.496  -3.606  15.752  1.00 98.09           H  
ATOM   2819  C   LYS A 171      -5.280  -2.101  14.298  1.00 98.09           C  
ATOM   2820  CB  LYS A 171      -7.468  -2.939  15.171  1.00 98.09           C  
ATOM   2821  HB2 LYS A 171      -7.524  -3.379  14.176  1.00 98.09           H  
ATOM   2822  HB3 LYS A 171      -8.038  -2.010  15.179  1.00 98.09           H  
ATOM   2823  O   LYS A 171      -4.602  -2.838  13.578  1.00 98.09           O  
ATOM   2824  CG  LYS A 171      -8.054  -3.928  16.175  1.00 98.09           C  
ATOM   2825  HG2 LYS A 171      -8.062  -3.491  17.173  1.00 98.09           H  
ATOM   2826  HG3 LYS A 171      -7.408  -4.806  16.191  1.00 98.09           H  
ATOM   2827  CD  LYS A 171      -9.475  -4.348  15.788  1.00 98.09           C  
ATOM   2828  HD2 LYS A 171      -9.464  -4.846  14.819  1.00 98.09           H  
ATOM   2829  HD3 LYS A 171     -10.108  -3.463  15.728  1.00 98.09           H  
ATOM   2830  CE  LYS A 171     -10.036  -5.287  16.859  1.00 98.09           C  
ATOM   2831  HE2 LYS A 171     -10.133  -4.711  17.779  1.00 98.09           H  
ATOM   2832  HE3 LYS A 171     -11.036  -5.607  16.568  1.00 98.09           H  
ATOM   2833  NZ  LYS A 171      -9.164  -6.461  17.115  1.00 98.09           N  
ATOM   2834  HZ1 LYS A 171      -8.256  -6.141  17.421  1.00 98.09           H  
ATOM   2835  HZ2 LYS A 171      -9.031  -7.028  16.290  1.00 98.09           H  
ATOM   2836  HZ3 LYS A 171      -9.531  -7.021  17.871  1.00 98.09           H  
ATOM   2837  N   ILE A 172      -5.414  -0.798  14.048  1.00 98.02           N  
ATOM   2838  H   ILE A 172      -6.006  -0.260  14.664  1.00 98.02           H  
ATOM   2839  CA  ILE A 172      -4.700  -0.119  12.958  1.00 98.02           C  
ATOM   2840  HA  ILE A 172      -4.869  -0.674  12.035  1.00 98.02           H  
ATOM   2841  C   ILE A 172      -3.188  -0.143  13.217  1.00 98.02           C  
ATOM   2842  CB  ILE A 172      -5.247   1.315  12.765  1.00 98.02           C  
ATOM   2843  HB  ILE A 172      -5.283   1.807  13.737  1.00 98.02           H  
ATOM   2844  O   ILE A 172      -2.418  -0.373  12.284  1.00 98.02           O  
ATOM   2845  CG1 ILE A 172      -6.676   1.259  12.174  1.00 98.02           C  
ATOM   2846 HG12 ILE A 172      -7.267   0.517  12.711  1.00 98.02           H  
ATOM   2847 HG13 ILE A 172      -6.625   0.941  11.132  1.00 98.02           H  
ATOM   2848  CG2 ILE A 172      -4.331   2.142  11.839  1.00 98.02           C  
ATOM   2849 HG21 ILE A 172      -4.186   1.620  10.893  1.00 98.02           H  
ATOM   2850 HG22 ILE A 172      -3.365   2.310  12.314  1.00 98.02           H  
ATOM   2851 HG23 ILE A 172      -4.770   3.121  11.645  1.00 98.02           H  
ATOM   2852  CD1 ILE A 172      -7.435   2.589  12.249  1.00 98.02           C  
ATOM   2853 HD11 ILE A 172      -7.000   3.320  11.568  1.00 98.02           H  
ATOM   2854 HD12 ILE A 172      -7.414   2.975  13.269  1.00 98.02           H  
ATOM   2855 HD13 ILE A 172      -8.473   2.426  11.959  1.00 98.02           H  
ATOM   2856  N   SER A 173      -2.758   0.053  14.465  1.00 98.24           N  
ATOM   2857  H   SER A 173      -3.448   0.227  15.183  1.00 98.24           H  
ATOM   2858  CA  SER A 173      -1.353   0.008  14.880  1.00 98.24           C  
ATOM   2859  HA  SER A 173      -0.785   0.700  14.258  1.00 98.24           H  
ATOM   2860  C   SER A 173      -0.749  -1.382  14.689  1.00 98.24           C  
ATOM   2861  CB  SER A 173      -1.245   0.463  16.339  1.00 98.24           C  
ATOM   2862  HB2 SER A 173      -1.700   1.449  16.432  1.00 98.24           H  
ATOM   2863  HB3 SER A 173      -1.792  -0.227  16.982  1.00 98.24           H  
ATOM   2864  O   SER A 173       0.281  -1.513  14.026  1.00 98.24           O  
ATOM   2865  OG  SER A 173       0.096   0.539  16.792  1.00 98.24           O  
ATOM   2866  HG  SER A 173       0.037   0.842  17.700  1.00 98.24           H  
ATOM   2867  N   GLU A 174      -1.417  -2.430  15.171  1.00 97.56           N  
ATOM   2868  H   GLU A 174      -2.248  -2.261  15.719  1.00 97.56           H  
ATOM   2869  CA  GLU A 174      -1.005  -3.825  14.985  1.00 97.56           C  
ATOM   2870  HA  GLU A 174      -0.028  -3.991  15.438  1.00 97.56           H  
ATOM   2871  C   GLU A 174      -0.911  -4.198  13.503  1.00 97.56           C  
ATOM   2872  CB  GLU A 174      -2.024  -4.758  15.643  1.00 97.56           C  
ATOM   2873  HB2 GLU A 174      -1.808  -5.777  15.321  1.00 97.56           H  
ATOM   2874  HB3 GLU A 174      -3.020  -4.491  15.290  1.00 97.56           H  
ATOM   2875  O   GLU A 174       0.098  -4.743  13.049  1.00 97.56           O  
ATOM   2876  CG  GLU A 174      -1.993  -4.728  17.174  1.00 97.56           C  
ATOM   2877  HG2 GLU A 174      -2.209  -3.722  17.532  1.00 97.56           H  
ATOM   2878  HG3 GLU A 174      -0.986  -4.990  17.499  1.00 97.56           H  
ATOM   2879  CD  GLU A 174      -3.004  -5.722  17.767  1.00 97.56           C  
ATOM   2880  OE1 GLU A 174      -2.806  -6.087  18.940  1.00 97.56           O  
ATOM   2881  OE2 GLU A 174      -3.922  -6.161  17.026  1.00 97.56           O  
ATOM   2882  N   PHE A 175      -1.935  -3.857  12.715  1.00 97.46           N  
ATOM   2883  H   PHE A 175      -2.750  -3.438  13.139  1.00 97.46           H  
ATOM   2884  CA  PHE A 175      -1.923  -4.094  11.275  1.00 97.46           C  
ATOM   2885  HA  PHE A 175      -1.761  -5.157  11.100  1.00 97.46           H  
ATOM   2886  C   PHE A 175      -0.779  -3.332  10.597  1.00 97.46           C  
ATOM   2887  CB  PHE A 175      -3.281  -3.700  10.690  1.00 97.46           C  
ATOM   2888  HB2 PHE A 175      -3.431  -2.627  10.810  1.00 97.46           H  
ATOM   2889  HB3 PHE A 175      -4.062  -4.202  11.261  1.00 97.46           H  
ATOM   2890  O   PHE A 175      -0.056  -3.895   9.770  1.00 97.46           O  
ATOM   2891  CG  PHE A 175      -3.444  -4.070   9.231  1.00 97.46           C  
ATOM   2892  CD1 PHE A 175      -3.103  -3.150   8.222  1.00 97.46           C  
ATOM   2893  HD1 PHE A 175      -2.702  -2.184   8.489  1.00 97.46           H  
ATOM   2894  CD2 PHE A 175      -3.971  -5.327   8.883  1.00 97.46           C  
ATOM   2895  HD2 PHE A 175      -4.265  -6.019   9.658  1.00 97.46           H  
ATOM   2896  CE1 PHE A 175      -3.312  -3.480   6.871  1.00 97.46           C  
ATOM   2897  HE1 PHE A 175      -3.101  -2.764   6.091  1.00 97.46           H  
ATOM   2898  CE2 PHE A 175      -4.165  -5.662   7.532  1.00 97.46           C  
ATOM   2899  HE2 PHE A 175      -4.616  -6.605   7.261  1.00 97.46           H  
ATOM   2900  CZ  PHE A 175      -3.840  -4.734   6.529  1.00 97.46           C  
ATOM   2901  HZ  PHE A 175      -4.034  -4.967   5.492  1.00 97.46           H  
ATOM   2902  N   SER A 176      -0.569  -2.069  10.975  1.00 97.30           N  
ATOM   2903  H   SER A 176      -1.183  -1.667  11.668  1.00 97.30           H  
ATOM   2904  CA  SER A 176       0.501  -1.239  10.429  1.00 97.30           C  
ATOM   2905  HA  SER A 176       0.343  -1.197   9.351  1.00 97.30           H  
ATOM   2906  C   SER A 176       1.880  -1.849  10.690  1.00 97.30           C  
ATOM   2907  CB  SER A 176       0.415   0.192  10.962  1.00 97.30           C  
ATOM   2908  HB2 SER A 176      -0.579   0.593  10.762  1.00 97.30           H  
ATOM   2909  HB3 SER A 176       0.588   0.198  12.038  1.00 97.30           H  
ATOM   2910  O   SER A 176       2.654  -2.032   9.747  1.00 97.30           O  
ATOM   2911  OG  SER A 176       1.375   1.004  10.308  1.00 97.30           O  
ATOM   2912  HG  SER A 176       1.894   1.449  10.981  1.00 97.30           H  
ATOM   2913  N   LYS A 177       2.150  -2.250  11.938  1.00 97.09           N  
ATOM   2914  H   LYS A 177       1.448  -2.092  12.647  1.00 97.09           H  
ATOM   2915  CA  LYS A 177       3.405  -2.897  12.353  1.00 97.09           C  
ATOM   2916  HA  LYS A 177       4.257  -2.281  12.066  1.00 97.09           H  
ATOM   2917  C   LYS A 177       3.620  -4.259  11.703  1.00 97.09           C  
ATOM   2918  CB  LYS A 177       3.411  -3.079  13.877  1.00 97.09           C  
ATOM   2919  HB2 LYS A 177       4.247  -3.721  14.155  1.00 97.09           H  
ATOM   2920  HB3 LYS A 177       2.487  -3.567  14.186  1.00 97.09           H  
ATOM   2921  O   LYS A 177       4.758  -4.644  11.475  1.00 97.09           O  
ATOM   2922  CG  LYS A 177       3.566  -1.747  14.615  1.00 97.09           C  
ATOM   2923  HG2 LYS A 177       2.772  -1.069  14.304  1.00 97.09           H  
ATOM   2924  HG3 LYS A 177       4.529  -1.301  14.366  1.00 97.09           H  
ATOM   2925  CD  LYS A 177       3.473  -1.961  16.129  1.00 97.09           C  
ATOM   2926  HD2 LYS A 177       2.517  -2.430  16.363  1.00 97.09           H  
ATOM   2927  HD3 LYS A 177       4.284  -2.614  16.449  1.00 97.09           H  
ATOM   2928  CE  LYS A 177       3.570  -0.617  16.854  1.00 97.09           C  
ATOM   2929  HE2 LYS A 177       2.757   0.021  16.506  1.00 97.09           H  
ATOM   2930  HE3 LYS A 177       4.512  -0.138  16.584  1.00 97.09           H  
ATOM   2931  NZ  LYS A 177       3.477  -0.788  18.323  1.00 97.09           N  
ATOM   2932  HZ1 LYS A 177       2.592  -1.207  18.571  1.00 97.09           H  
ATOM   2933  HZ2 LYS A 177       4.220  -1.385  18.657  1.00 97.09           H  
ATOM   2934  HZ3 LYS A 177       3.554   0.106  18.786  1.00 97.09           H  
ATOM   2935  N   ARG A 178       2.549  -4.997  11.401  1.00 96.31           N  
ATOM   2936  H   ARG A 178       1.650  -4.671  11.726  1.00 96.31           H  
ATOM   2937  CA  ARG A 178       2.661  -6.338  10.815  1.00 96.31           C  
ATOM   2938  HA  ARG A 178       3.545  -6.819  11.233  1.00 96.31           H  
ATOM   2939  C   ARG A 178       2.884  -6.314   9.306  1.00 96.31           C  
ATOM   2940  CB  ARG A 178       1.434  -7.163  11.220  1.00 96.31           C  
ATOM   2941  HB2 ARG A 178       1.321  -7.110  12.303  1.00 96.31           H  
ATOM   2942  HB3 ARG A 178       0.543  -6.738  10.759  1.00 96.31           H  
ATOM   2943  O   ARG A 178       3.698  -7.083   8.808  1.00 96.31           O  
ATOM   2944  CG  ARG A 178       1.584  -8.641  10.822  1.00 96.31           C  
ATOM   2945  HG2 ARG A 178       1.607  -8.743   9.737  1.00 96.31           H  
ATOM   2946  HG3 ARG A 178       2.525  -9.022  11.220  1.00 96.31           H  
ATOM   2947  CD  ARG A 178       0.443  -9.493  11.385  1.00 96.31           C  
ATOM   2948  HD2 ARG A 178       0.622 -10.538  11.134  1.00 96.31           H  
ATOM   2949  HD3 ARG A 178       0.460  -9.416  12.473  1.00 96.31           H  
ATOM   2950  NE  ARG A 178      -0.879  -9.058  10.892  1.00 96.31           N  
ATOM   2951  HE  ARG A 178      -1.357  -8.378  11.466  1.00 96.31           H  
ATOM   2952  NH1 ARG A 178      -1.024 -10.434   9.044  1.00 96.31           N  
ATOM   2953 HH11 ARG A 178      -1.545 -10.793   8.256  1.00 96.31           H  
ATOM   2954 HH12 ARG A 178      -0.098 -10.801   9.212  1.00 96.31           H  
ATOM   2955  NH2 ARG A 178      -2.724  -9.087   9.570  1.00 96.31           N  
ATOM   2956 HH21 ARG A 178      -3.160  -8.414  10.184  1.00 96.31           H  
ATOM   2957 HH22 ARG A 178      -3.259  -9.519   8.831  1.00 96.31           H  
ATOM   2958  CZ  ARG A 178      -1.527  -9.529   9.841  1.00 96.31           C  
ATOM   2959  N   VAL A 179       2.143  -5.484   8.564  1.00 96.32           N  
ATOM   2960  H   VAL A 179       1.467  -4.905   9.042  1.00 96.32           H  
ATOM   2961  CA  VAL A 179       2.120  -5.579   7.088  1.00 96.32           C  
ATOM   2962  HA  VAL A 179       2.940  -6.227   6.779  1.00 96.32           H  
ATOM   2963  C   VAL A 179       2.378  -4.269   6.347  1.00 96.32           C  
ATOM   2964  CB  VAL A 179       0.843  -6.273   6.572  1.00 96.32           C  
ATOM   2965  HB  VAL A 179       1.009  -6.489   5.516  1.00 96.32           H  
ATOM   2966  O   VAL A 179       2.864  -4.298   5.213  1.00 96.32           O  
ATOM   2967  CG1 VAL A 179       0.573  -7.615   7.263  1.00 96.32           C  
ATOM   2968 HG11 VAL A 179      -0.204  -8.156   6.723  1.00 96.32           H  
ATOM   2969 HG12 VAL A 179       1.480  -8.220   7.264  1.00 96.32           H  
ATOM   2970 HG13 VAL A 179       0.241  -7.446   8.287  1.00 96.32           H  
ATOM   2971  CG2 VAL A 179      -0.417  -5.413   6.669  1.00 96.32           C  
ATOM   2972 HG21 VAL A 179      -0.390  -4.640   5.901  1.00 96.32           H  
ATOM   2973 HG22 VAL A 179      -1.302  -6.026   6.498  1.00 96.32           H  
ATOM   2974 HG23 VAL A 179      -0.505  -4.950   7.652  1.00 96.32           H  
ATOM   2975  N   ILE A 180       2.108  -3.109   6.955  1.00 96.17           N  
ATOM   2976  H   ILE A 180       1.789  -3.123   7.913  1.00 96.17           H  
ATOM   2977  CA  ILE A 180       2.343  -1.813   6.298  1.00 96.17           C  
ATOM   2978  HA  ILE A 180       2.123  -1.925   5.236  1.00 96.17           H  
ATOM   2979  C   ILE A 180       3.817  -1.422   6.384  1.00 96.17           C  
ATOM   2980  CB  ILE A 180       1.406  -0.716   6.847  1.00 96.17           C  
ATOM   2981  HB  ILE A 180       1.640  -0.578   7.903  1.00 96.17           H  
ATOM   2982  O   ILE A 180       4.380  -1.057   5.348  1.00 96.17           O  
ATOM   2983  CG1 ILE A 180      -0.087  -1.103   6.709  1.00 96.17           C  
ATOM   2984 HG12 ILE A 180      -0.701  -0.252   7.006  1.00 96.17           H  
ATOM   2985 HG13 ILE A 180      -0.319  -1.923   7.388  1.00 96.17           H  
ATOM   2986  CG2 ILE A 180       1.643   0.660   6.199  1.00 96.17           C  
ATOM   2987 HG21 ILE A 180       1.436   0.634   5.129  1.00 96.17           H  
ATOM   2988 HG22 ILE A 180       0.984   1.392   6.666  1.00 96.17           H  
ATOM   2989 HG23 ILE A 180       2.669   0.984   6.371  1.00 96.17           H  
ATOM   2990  CD1 ILE A 180      -0.496  -1.536   5.296  1.00 96.17           C  
ATOM   2991 HD11 ILE A 180      -1.576  -1.451   5.176  1.00 96.17           H  
ATOM   2992 HD12 ILE A 180      -0.195  -2.568   5.117  1.00 96.17           H  
ATOM   2993 HD13 ILE A 180      -0.003  -0.906   4.556  1.00 96.17           H  
ATOM   2994  N   LEU A 181       4.433  -1.547   7.562  1.00 95.43           N  
ATOM   2995  H   LEU A 181       3.875  -1.861   8.344  1.00 95.43           H  
ATOM   2996  CA  LEU A 181       5.829  -1.196   7.863  1.00 95.43           C  
ATOM   2997  HA  LEU A 181       5.954  -1.259   8.944  1.00 95.43           H  
ATOM   2998  C   LEU A 181       6.147   0.261   7.488  1.00 95.43           C  
ATOM   2999  CB  LEU A 181       6.807  -2.210   7.237  1.00 95.43           C  
ATOM   3000  HB2 LEU A 181       6.853  -2.038   6.162  1.00 95.43           H  
ATOM   3001  HB3 LEU A 181       7.796  -1.997   7.644  1.00 95.43           H  
ATOM   3002  O   LEU A 181       6.852   0.548   6.518  1.00 95.43           O  
ATOM   3003  CG  LEU A 181       6.493  -3.699   7.462  1.00 95.43           C  
ATOM   3004  HG  LEU A 181       5.622  -3.974   6.867  1.00 95.43           H  
ATOM   3005  CD1 LEU A 181       7.676  -4.532   6.985  1.00 95.43           C  
ATOM   3006 HD11 LEU A 181       8.511  -4.421   7.677  1.00 95.43           H  
ATOM   3007 HD12 LEU A 181       7.403  -5.587   6.962  1.00 95.43           H  
ATOM   3008 HD13 LEU A 181       8.010  -4.195   6.003  1.00 95.43           H  
ATOM   3009  CD2 LEU A 181       6.232  -4.048   8.918  1.00 95.43           C  
ATOM   3010 HD21 LEU A 181       7.074  -3.750   9.542  1.00 95.43           H  
ATOM   3011 HD22 LEU A 181       6.073  -5.121   9.028  1.00 95.43           H  
ATOM   3012 HD23 LEU A 181       5.337  -3.535   9.269  1.00 95.43           H  
ATOM   3013  N   ALA A 182       5.528   1.193   8.209  1.00 96.26           N  
ATOM   3014  H   ALA A 182       5.028   0.885   9.031  1.00 96.26           H  
ATOM   3015  CA  ALA A 182       5.695   2.632   8.024  1.00 96.26           C  
ATOM   3016  HA  ALA A 182       6.647   2.820   7.528  1.00 96.26           H  
ATOM   3017  C   ALA A 182       5.767   3.325   9.394  1.00 96.26           C  
ATOM   3018  CB  ALA A 182       4.565   3.160   7.123  1.00 96.26           C  
ATOM   3019  HB1 ALA A 182       3.607   3.045   7.630  1.00 96.26           H  
ATOM   3020  HB2 ALA A 182       4.546   2.598   6.189  1.00 96.26           H  
ATOM   3021  HB3 ALA A 182       4.736   4.215   6.908  1.00 96.26           H  
ATOM   3022  O   ALA A 182       4.903   4.137   9.722  1.00 96.26           O  
ATOM   3023  N   ASP A 183       6.771   2.963  10.191  1.00 97.14           N  
ATOM   3024  H   ASP A 183       7.391   2.226   9.887  1.00 97.14           H  
ATOM   3025  CA  ASP A 183       6.853   3.288  11.623  1.00 97.14           C  
ATOM   3026  HA  ASP A 183       5.978   2.872  12.122  1.00 97.14           H  
ATOM   3027  C   ASP A 183       6.824   4.800  11.886  1.00 97.14           C  
ATOM   3028  CB  ASP A 183       8.082   2.596  12.237  1.00 97.14           C  
ATOM   3029  HB2 ASP A 183       8.135   2.849  13.296  1.00 97.14           H  
ATOM   3030  HB3 ASP A 183       8.982   2.971  11.750  1.00 97.14           H  
ATOM   3031  O   ASP A 183       5.962   5.262  12.626  1.00 97.14           O  
ATOM   3032  CG  ASP A 183       8.028   1.065  12.102  1.00 97.14           C  
ATOM   3033  OD1 ASP A 183       6.920   0.530  11.841  1.00 97.14           O  
ATOM   3034  OD2 ASP A 183       9.107   0.441  12.160  1.00 97.14           O  
ATOM   3035  N   ASP A 184       7.594   5.599  11.138  1.00 97.36           N  
ATOM   3036  H   ASP A 184       8.403   5.182  10.701  1.00 97.36           H  
ATOM   3037  CA  ASP A 184       7.554   7.072  11.222  1.00 97.36           C  
ATOM   3038  HA  ASP A 184       7.939   7.388  12.191  1.00 97.36           H  
ATOM   3039  C   ASP A 184       6.150   7.670  11.018  1.00 97.36           C  
ATOM   3040  CB  ASP A 184       8.403   7.683  10.095  1.00 97.36           C  
ATOM   3041  HB2 ASP A 184       8.050   7.294   9.140  1.00 97.36           H  
ATOM   3042  HB3 ASP A 184       8.234   8.759  10.085  1.00 97.36           H  
ATOM   3043  O   ASP A 184       5.823   8.746  11.529  1.00 97.36           O  
ATOM   3044  CG  ASP A 184       9.911   7.470  10.178  1.00 97.36           C  
ATOM   3045  OD1 ASP A 184      10.390   6.894  11.170  1.00 97.36           O  
ATOM   3046  OD2 ASP A 184      10.557   7.928   9.208  1.00 97.36           O  
ATOM   3047  N   ASN A 185       5.328   7.033  10.179  1.00 97.86           N  
ATOM   3048  H   ASN A 185       5.606   6.106   9.891  1.00 97.86           H  
ATOM   3049  CA  ASN A 185       3.950   7.461   9.958  1.00 97.86           C  
ATOM   3050  HA  ASN A 185       3.899   8.550   9.967  1.00 97.86           H  
ATOM   3051  C   ASN A 185       3.042   6.979  11.088  1.00 97.86           C  
ATOM   3052  CB  ASN A 185       3.444   6.951   8.601  1.00 97.86           C  
ATOM   3053  HB2 ASN A 185       3.745   5.913   8.459  1.00 97.86           H  
ATOM   3054  HB3 ASN A 185       2.355   6.973   8.615  1.00 97.86           H  
ATOM   3055  O   ASN A 185       2.148   7.723  11.488  1.00 97.86           O  
ATOM   3056  CG  ASN A 185       3.888   7.765   7.404  1.00 97.86           C  
ATOM   3057  ND2 ASN A 185       3.511   7.296   6.238  1.00 97.86           N  
ATOM   3058 HD21 ASN A 185       2.970   6.443   6.218  1.00 97.86           H  
ATOM   3059 HD22 ASN A 185       3.566   7.937   5.460  1.00 97.86           H  
ATOM   3060  OD1 ASN A 185       4.463   8.845   7.471  1.00 97.86           O  
ATOM   3061  N   LEU A 186       3.260   5.764  11.594  1.00 98.22           N  
ATOM   3062  H   LEU A 186       4.069   5.247  11.280  1.00 98.22           H  
ATOM   3063  CA  LEU A 186       2.510   5.226  12.720  1.00 98.22           C  
ATOM   3064  HA  LEU A 186       1.449   5.297  12.478  1.00 98.22           H  
ATOM   3065  C   LEU A 186       2.746   6.053  13.990  1.00 98.22           C  
ATOM   3066  CB  LEU A 186       2.880   3.747  12.909  1.00 98.22           C  
ATOM   3067  HB2 LEU A 186       3.950   3.673  13.105  1.00 98.22           H  
ATOM   3068  HB3 LEU A 186       2.664   3.211  11.985  1.00 98.22           H  
ATOM   3069  O   LEU A 186       1.779   6.421  14.649  1.00 98.22           O  
ATOM   3070  CG  LEU A 186       2.135   3.076  14.074  1.00 98.22           C  
ATOM   3071  HG  LEU A 186       2.400   3.565  15.012  1.00 98.22           H  
ATOM   3072  CD1 LEU A 186       0.614   3.122  13.908  1.00 98.22           C  
ATOM   3073 HD11 LEU A 186       0.262   4.153  13.913  1.00 98.22           H  
ATOM   3074 HD12 LEU A 186       0.310   2.629  12.984  1.00 98.22           H  
ATOM   3075 HD13 LEU A 186       0.151   2.628  14.762  1.00 98.22           H  
ATOM   3076  CD2 LEU A 186       2.565   1.616  14.158  1.00 98.22           C  
ATOM   3077 HD21 LEU A 186       2.000   1.122  14.949  1.00 98.22           H  
ATOM   3078 HD22 LEU A 186       3.629   1.567  14.388  1.00 98.22           H  
ATOM   3079 HD23 LEU A 186       2.379   1.104  13.214  1.00 98.22           H  
ATOM   3080  N   ASP A 187       3.985   6.443  14.277  1.00 98.23           N  
ATOM   3081  H   ASP A 187       4.752   6.030  13.765  1.00 98.23           H  
ATOM   3082  CA  ASP A 187       4.323   7.282  15.432  1.00 98.23           C  
ATOM   3083  HA  ASP A 187       4.017   6.777  16.347  1.00 98.23           H  
ATOM   3084  C   ASP A 187       3.602   8.635  15.381  1.00 98.23           C  
ATOM   3085  CB  ASP A 187       5.842   7.500  15.474  1.00 98.23           C  
ATOM   3086  HB2 ASP A 187       6.178   7.878  14.509  1.00 98.23           H  
ATOM   3087  HB3 ASP A 187       6.062   8.257  16.227  1.00 98.23           H  
ATOM   3088  O   ASP A 187       3.051   9.105  16.380  1.00 98.23           O  
ATOM   3089  CG  ASP A 187       6.628   6.236  15.834  1.00 98.23           C  
ATOM   3090  OD1 ASP A 187       6.009   5.294  16.382  1.00 98.23           O  
ATOM   3091  OD2 ASP A 187       7.850   6.261  15.585  1.00 98.23           O  
ATOM   3092  N   LYS A 188       3.520   9.244  14.190  1.00 98.32           N  
ATOM   3093  H   LYS A 188       3.996   8.801  13.418  1.00 98.32           H  
ATOM   3094  CA  LYS A 188       2.744  10.477  13.974  1.00 98.32           C  
ATOM   3095  HA  LYS A 188       3.058  11.225  14.702  1.00 98.32           H  
ATOM   3096  C   LYS A 188       1.255  10.264  14.202  1.00 98.32           C  
ATOM   3097  CB  LYS A 188       2.967  11.013  12.560  1.00 98.32           C  
ATOM   3098  HB2 LYS A 188       2.829  10.203  11.845  1.00 98.32           H  
ATOM   3099  HB3 LYS A 188       2.237  11.794  12.348  1.00 98.32           H  
ATOM   3100  O   LYS A 188       0.618  11.124  14.800  1.00 98.32           O  
ATOM   3101  CG  LYS A 188       4.367  11.606  12.421  1.00 98.32           C  
ATOM   3102  HG2 LYS A 188       4.433  12.530  12.995  1.00 98.32           H  
ATOM   3103  HG3 LYS A 188       5.100  10.901  12.812  1.00 98.32           H  
ATOM   3104  CD  LYS A 188       4.668  11.882  10.951  1.00 98.32           C  
ATOM   3105  HD2 LYS A 188       4.041  12.692  10.578  1.00 98.32           H  
ATOM   3106  HD3 LYS A 188       4.474  10.972  10.383  1.00 98.32           H  
ATOM   3107  CE  LYS A 188       6.147  12.243  10.855  1.00 98.32           C  
ATOM   3108  HE2 LYS A 188       6.291  13.287  11.132  1.00 98.32           H  
ATOM   3109  HE3 LYS A 188       6.684  11.629  11.578  1.00 98.32           H  
ATOM   3110  NZ  LYS A 188       6.670  11.945   9.509  1.00 98.32           N  
ATOM   3111  HZ1 LYS A 188       6.187  12.484   8.804  1.00 98.32           H  
ATOM   3112  HZ2 LYS A 188       7.668  12.100   9.490  1.00 98.32           H  
ATOM   3113  HZ3 LYS A 188       6.530  10.959   9.338  1.00 98.32           H  
ATOM   3114  N   VAL A 189       0.705   9.142  13.741  1.00 98.34           N  
ATOM   3115  H   VAL A 189       1.308   8.472  13.284  1.00 98.34           H  
ATOM   3116  CA  VAL A 189      -0.705   8.787  13.954  1.00 98.34           C  
ATOM   3117  HA  VAL A 189      -1.334   9.606  13.606  1.00 98.34           H  
ATOM   3118  C   VAL A 189      -0.996   8.621  15.443  1.00 98.34           C  
ATOM   3119  CB  VAL A 189      -1.070   7.524  13.150  1.00 98.34           C  
ATOM   3120  HB  VAL A 189      -0.289   6.774  13.269  1.00 98.34           H  
ATOM   3121  O   VAL A 189      -1.938   9.229  15.943  1.00 98.34           O  
ATOM   3122  CG1 VAL A 189      -2.394   6.885  13.585  1.00 98.34           C  
ATOM   3123 HG11 VAL A 189      -2.327   6.522  14.610  1.00 98.34           H  
ATOM   3124 HG12 VAL A 189      -3.207   7.607  13.510  1.00 98.34           H  
ATOM   3125 HG13 VAL A 189      -2.611   6.025  12.952  1.00 98.34           H  
ATOM   3126  CG2 VAL A 189      -1.173   7.879  11.661  1.00 98.34           C  
ATOM   3127 HG21 VAL A 189      -0.264   8.378  11.326  1.00 98.34           H  
ATOM   3128 HG22 VAL A 189      -2.017   8.548  11.498  1.00 98.34           H  
ATOM   3129 HG23 VAL A 189      -1.305   6.968  11.077  1.00 98.34           H  
ATOM   3130  N   LEU A 190      -0.173   7.865  16.170  1.00 98.40           N  
ATOM   3131  H   LEU A 190       0.595   7.401  15.706  1.00 98.40           H  
ATOM   3132  CA  LEU A 190      -0.356   7.640  17.605  1.00 98.40           C  
ATOM   3133  HA  LEU A 190      -1.371   7.286  17.783  1.00 98.40           H  
ATOM   3134  C   LEU A 190      -0.211   8.944  18.405  1.00 98.40           C  
ATOM   3135  CB  LEU A 190       0.642   6.568  18.081  1.00 98.40           C  
ATOM   3136  HB2 LEU A 190       0.573   6.489  19.166  1.00 98.40           H  
ATOM   3137  HB3 LEU A 190       1.651   6.900  17.836  1.00 98.40           H  
ATOM   3138  O   LEU A 190      -1.029   9.227  19.280  1.00 98.40           O  
ATOM   3139  CG  LEU A 190       0.426   5.164  17.478  1.00 98.40           C  
ATOM   3140  HG  LEU A 190       0.476   5.213  16.391  1.00 98.40           H  
ATOM   3141  CD1 LEU A 190       1.524   4.219  17.964  1.00 98.40           C  
ATOM   3142 HD11 LEU A 190       1.489   4.126  19.050  1.00 98.40           H  
ATOM   3143 HD12 LEU A 190       2.497   4.610  17.667  1.00 98.40           H  
ATOM   3144 HD13 LEU A 190       1.393   3.239  17.505  1.00 98.40           H  
ATOM   3145  CD2 LEU A 190      -0.928   4.563  17.854  1.00 98.40           C  
ATOM   3146 HD21 LEU A 190      -1.735   5.155  17.423  1.00 98.40           H  
ATOM   3147 HD22 LEU A 190      -1.041   4.532  18.938  1.00 98.40           H  
ATOM   3148 HD23 LEU A 190      -1.007   3.551  17.456  1.00 98.40           H  
ATOM   3149  N   SER A 191       0.777   9.781  18.068  1.00 98.27           N  
ATOM   3150  H   SER A 191       1.443   9.478  17.372  1.00 98.27           H  
ATOM   3151  CA  SER A 191       0.951  11.101  18.687  1.00 98.27           C  
ATOM   3152  HA  SER A 191       1.026  10.968  19.766  1.00 98.27           H  
ATOM   3153  C   SER A 191      -0.239  12.027  18.415  1.00 98.27           C  
ATOM   3154  CB  SER A 191       2.243  11.754  18.185  1.00 98.27           C  
ATOM   3155  HB2 SER A 191       3.076  11.065  18.326  1.00 98.27           H  
ATOM   3156  HB3 SER A 191       2.151  11.975  17.122  1.00 98.27           H  
ATOM   3157  O   SER A 191      -0.754  12.647  19.345  1.00 98.27           O  
ATOM   3158  OG  SER A 191       2.503  12.952  18.902  1.00 98.27           O  
ATOM   3159  HG  SER A 191       2.772  12.690  19.785  1.00 98.27           H  
ATOM   3160  N   ALA A 192      -0.704  12.102  17.164  1.00 98.22           N  
ATOM   3161  H   ALA A 192      -0.246  11.573  16.435  1.00 98.22           H  
ATOM   3162  CA  ALA A 192      -1.845  12.930  16.783  1.00 98.22           C  
ATOM   3163  HA  ALA A 192      -1.655  13.957  17.094  1.00 98.22           H  
ATOM   3164  C   ALA A 192      -3.133  12.471  17.473  1.00 98.22           C  
ATOM   3165  CB  ALA A 192      -1.994  12.910  15.259  1.00 98.22           C  
ATOM   3166  HB1 ALA A 192      -1.091  13.309  14.796  1.00 98.22           H  
ATOM   3167  HB2 ALA A 192      -2.154  11.888  14.916  1.00 98.22           H  
ATOM   3168  HB3 ALA A 192      -2.841  13.528  14.964  1.00 98.22           H  
ATOM   3169  O   ALA A 192      -3.866  13.311  17.984  1.00 98.22           O  
ATOM   3170  N   TYR A 193      -3.374  11.159  17.552  1.00 98.21           N  
ATOM   3171  H   TYR A 193      -2.729  10.517  17.115  1.00 98.21           H  
ATOM   3172  CA  TYR A 193      -4.532  10.611  18.256  1.00 98.21           C  
ATOM   3173  HA  TYR A 193      -5.439  11.034  17.824  1.00 98.21           H  
ATOM   3174  C   TYR A 193      -4.520  10.993  19.739  1.00 98.21           C  
ATOM   3175  CB  TYR A 193      -4.563   9.091  18.080  1.00 98.21           C  
ATOM   3176  HB2 TYR A 193      -4.604   8.852  17.017  1.00 98.21           H  
ATOM   3177  HB3 TYR A 193      -3.638   8.667  18.470  1.00 98.21           H  
ATOM   3178  O   TYR A 193      -5.488  11.561  20.231  1.00 98.21           O  
ATOM   3179  CG  TYR A 193      -5.742   8.440  18.769  1.00 98.21           C  
ATOM   3180  CD1 TYR A 193      -5.523   7.571  19.855  1.00 98.21           C  
ATOM   3181  HD1 TYR A 193      -4.520   7.355  20.191  1.00 98.21           H  
ATOM   3182  CD2 TYR A 193      -7.058   8.724  18.347  1.00 98.21           C  
ATOM   3183  HD2 TYR A 193      -7.246   9.415  17.538  1.00 98.21           H  
ATOM   3184  CE1 TYR A 193      -6.618   6.972  20.502  1.00 98.21           C  
ATOM   3185  HE1 TYR A 193      -6.460   6.279  21.315  1.00 98.21           H  
ATOM   3186  CE2 TYR A 193      -8.153   8.133  19.006  1.00 98.21           C  
ATOM   3187  HE2 TYR A 193      -9.168   8.361  18.715  1.00 98.21           H  
ATOM   3188  OH  TYR A 193      -8.988   6.695  20.730  1.00 98.21           O  
ATOM   3189  HH  TYR A 193      -8.706   6.200  21.502  1.00 98.21           H  
ATOM   3190  CZ  TYR A 193      -7.936   7.255  20.087  1.00 98.21           C  
ATOM   3191  N   ASN A 194      -3.395  10.783  20.431  1.00 97.58           N  
ATOM   3192  H   ASN A 194      -2.622  10.322  19.972  1.00 97.58           H  
ATOM   3193  CA  ASN A 194      -3.277  11.111  21.854  1.00 97.58           C  
ATOM   3194  HA  ASN A 194      -4.076  10.602  22.393  1.00 97.58           H  
ATOM   3195  C   ASN A 194      -3.469  12.607  22.153  1.00 97.58           C  
ATOM   3196  CB  ASN A 194      -1.927  10.597  22.376  1.00 97.58           C  
ATOM   3197  HB2 ASN A 194      -1.131  10.908  21.700  1.00 97.58           H  
ATOM   3198  HB3 ASN A 194      -1.734  11.035  23.356  1.00 97.58           H  
ATOM   3199  O   ASN A 194      -4.021  12.941  23.196  1.00 97.58           O  
ATOM   3200  CG  ASN A 194      -1.899   9.088  22.551  1.00 97.58           C  
ATOM   3201  ND2 ASN A 194      -0.743   8.480  22.431  1.00 97.58           N  
ATOM   3202 HD21 ASN A 194       0.083   8.999  22.172  1.00 97.58           H  
ATOM   3203 HD22 ASN A 194      -0.741   7.480  22.575  1.00 97.58           H  
ATOM   3204  OD1 ASN A 194      -2.900   8.436  22.827  1.00 97.58           O  
ATOM   3205  N   LYS A 195      -3.057  13.499  21.242  1.00 97.88           N  
ATOM   3206  H   LYS A 195      -2.604  13.146  20.411  1.00 97.88           H  
ATOM   3207  CA  LYS A 195      -3.245  14.955  21.372  1.00 97.88           C  
ATOM   3208  HA  LYS A 195      -2.991  15.267  22.385  1.00 97.88           H  
ATOM   3209  C   LYS A 195      -4.684  15.434  21.158  1.00 97.88           C  
ATOM   3210  CB  LYS A 195      -2.335  15.680  20.373  1.00 97.88           C  
ATOM   3211  HB2 LYS A 195      -2.452  15.226  19.389  1.00 97.88           H  
ATOM   3212  HB3 LYS A 195      -2.642  16.723  20.299  1.00 97.88           H  
ATOM   3213  O   LYS A 195      -4.969  16.569  21.509  1.00 97.88           O  
ATOM   3214  CG  LYS A 195      -0.863  15.651  20.793  1.00 97.88           C  
ATOM   3215  HG2 LYS A 195      -0.740  16.211  21.721  1.00 97.88           H  
ATOM   3216  HG3 LYS A 195      -0.534  14.625  20.955  1.00 97.88           H  
ATOM   3217  CD  LYS A 195      -0.026  16.295  19.687  1.00 97.88           C  
ATOM   3218  HD2 LYS A 195      -0.192  15.752  18.757  1.00 97.88           H  
ATOM   3219  HD3 LYS A 195      -0.342  17.330  19.557  1.00 97.88           H  
ATOM   3220  CE  LYS A 195       1.455  16.242  20.051  1.00 97.88           C  
ATOM   3221  HE2 LYS A 195       1.736  15.198  20.196  1.00 97.88           H  
ATOM   3222  HE3 LYS A 195       1.602  16.772  20.992  1.00 97.88           H  
ATOM   3223  NZ  LYS A 195       2.270  16.849  18.975  1.00 97.88           N  
ATOM   3224  HZ1 LYS A 195       3.249  16.841  19.223  1.00 97.88           H  
ATOM   3225  HZ2 LYS A 195       2.139  16.325  18.121  1.00 97.88           H  
ATOM   3226  HZ3 LYS A 195       1.970  17.800  18.814  1.00 97.88           H  
ATOM   3227  N   HIS A 196      -5.546  14.614  20.559  1.00 97.51           N  
ATOM   3228  H   HIS A 196      -5.232  13.688  20.304  1.00 97.51           H  
ATOM   3229  CA  HIS A 196      -6.897  15.003  20.138  1.00 97.51           C  
ATOM   3230  HA  HIS A 196      -7.105  16.014  20.490  1.00 97.51           H  
ATOM   3231  C   HIS A 196      -7.997  14.125  20.759  1.00 97.51           C  
ATOM   3232  CB  HIS A 196      -6.961  15.013  18.601  1.00 97.51           C  
ATOM   3233  HB2 HIS A 196      -7.989  15.188  18.282  1.00 97.51           H  
ATOM   3234  HB3 HIS A 196      -6.667  14.034  18.223  1.00 97.51           H  
ATOM   3235  O   HIS A 196      -9.124  14.111  20.265  1.00 97.51           O  
ATOM   3236  CG  HIS A 196      -6.102  16.071  17.959  1.00 97.51           C  
ATOM   3237  CD2 HIS A 196      -6.468  17.355  17.677  1.00 97.51           C  
ATOM   3238  HD2 HIS A 196      -7.429  17.795  17.897  1.00 97.51           H  
ATOM   3239  ND1 HIS A 196      -4.807  15.920  17.535  1.00 97.51           N  
ATOM   3240  HD1 HIS A 196      -4.278  15.064  17.617  1.00 97.51           H  
ATOM   3241  CE1 HIS A 196      -4.396  17.089  17.014  1.00 97.51           C  
ATOM   3242  HE1 HIS A 196      -3.411  17.286  16.618  1.00 97.51           H  
ATOM   3243  NE2 HIS A 196      -5.389  17.992  17.059  1.00 97.51           N  
ATOM   3244  N   ARG A 197      -7.691  13.381  21.832  1.00 95.30           N  
ATOM   3245  H   ARG A 197      -6.752  13.456  22.197  1.00 95.30           H  
ATOM   3246  CA  ARG A 197      -8.649  12.490  22.523  1.00 95.30           C  
ATOM   3247  HA  ARG A 197      -9.056  11.769  21.814  1.00 95.30           H  
ATOM   3248  C   ARG A 197      -9.863  13.229  23.098  1.00 95.30           C  
ATOM   3249  CB  ARG A 197      -7.935  11.746  23.664  1.00 95.30           C  
ATOM   3250  HB2 ARG A 197      -8.689  11.318  24.324  1.00 95.30           H  
ATOM   3251  HB3 ARG A 197      -7.346  12.456  24.243  1.00 95.30           H  
ATOM   3252  O   ARG A 197     -10.922  12.632  23.265  1.00 95.30           O  
ATOM   3253  CG  ARG A 197      -7.038  10.600  23.180  1.00 95.30           C  
ATOM   3254  HG2 ARG A 197      -6.285  10.991  22.495  1.00 95.30           H  
ATOM   3255  HG3 ARG A 197      -7.646   9.858  22.662  1.00 95.30           H  
ATOM   3256  CD  ARG A 197      -6.334   9.952  24.381  1.00 95.30           C  
ATOM   3257  HD2 ARG A 197      -5.648  10.681  24.812  1.00 95.30           H  
ATOM   3258  HD3 ARG A 197      -7.077   9.711  25.141  1.00 95.30           H  
ATOM   3259  NE  ARG A 197      -5.575   8.742  24.004  1.00 95.30           N  
ATOM   3260  HE  ARG A 197      -4.673   8.868  23.566  1.00 95.30           H  
ATOM   3261  NH1 ARG A 197      -7.087   7.147  24.697  1.00 95.30           N  
ATOM   3262 HH11 ARG A 197      -7.521   6.285  24.399  1.00 95.30           H  
ATOM   3263 HH12 ARG A 197      -7.728   7.860  25.015  1.00 95.30           H  
ATOM   3264  NH2 ARG A 197      -5.212   6.537  23.673  1.00 95.30           N  
ATOM   3265 HH21 ARG A 197      -5.607   5.608  23.667  1.00 95.30           H  
ATOM   3266 HH22 ARG A 197      -4.333   6.774  23.234  1.00 95.30           H  
ATOM   3267  CZ  ARG A 197      -5.966   7.488  24.134  1.00 95.30           C  
ATOM   3268  N   ASP A 198      -9.705  14.510  23.407  1.00 95.21           N  
ATOM   3269  H   ASP A 198      -8.821  14.953  23.204  1.00 95.21           H  
ATOM   3270  CA  ASP A 198     -10.722  15.403  23.967  1.00 95.21           C  
ATOM   3271  HA  ASP A 198     -11.365  14.830  24.636  1.00 95.21           H  
ATOM   3272  C   ASP A 198     -11.637  16.037  22.904  1.00 95.21           C  
ATOM   3273  CB  ASP A 198     -10.009  16.482  24.801  1.00 95.21           C  
ATOM   3274  HB2 ASP A 198      -9.399  15.996  25.563  1.00 95.21           H  
ATOM   3275  HB3 ASP A 198     -10.760  17.082  25.313  1.00 95.21           H  
ATOM   3276  O   ASP A 198     -12.618  16.701  23.241  1.00 95.21           O  
ATOM   3277  CG  ASP A 198      -9.111  17.397  23.954  1.00 95.21           C  
ATOM   3278  OD1 ASP A 198      -8.325  16.850  23.140  1.00 95.21           O  
ATOM   3279  OD2 ASP A 198      -9.218  18.631  24.113  1.00 95.21           O  
ATOM   3280  N   LYS A 199     -11.353  15.825  21.612  1.00 96.83           N  
ATOM   3281  H   LYS A 199     -10.550  15.253  21.392  1.00 96.83           H  
ATOM   3282  CA  LYS A 199     -12.187  16.337  20.520  1.00 96.83           C  
ATOM   3283  HA  LYS A 199     -12.316  17.404  20.701  1.00 96.83           H  
ATOM   3284  C   LYS A 199     -13.590  15.716  20.521  1.00 96.83           C  
ATOM   3285  CB  LYS A 199     -11.490  16.102  19.171  1.00 96.83           C  
ATOM   3286  HB2 LYS A 199     -12.200  16.272  18.362  1.00 96.83           H  
ATOM   3287  HB3 LYS A 199     -11.182  15.059  19.102  1.00 96.83           H  
ATOM   3288  O   LYS A 199     -13.759  14.575  20.957  1.00 96.83           O  
ATOM   3289  CG  LYS A 199     -10.274  17.011  18.940  1.00 96.83           C  
ATOM   3290  HG2 LYS A 199      -9.541  16.885  19.738  1.00 96.83           H  
ATOM   3291  HG3 LYS A 199      -9.818  16.722  17.993  1.00 96.83           H  
ATOM   3292  CD  LYS A 199     -10.712  18.475  18.856  1.00 96.83           C  
ATOM   3293  HD2 LYS A 199     -10.930  18.853  19.855  1.00 96.83           H  
ATOM   3294  HD3 LYS A 199     -11.620  18.527  18.256  1.00 96.83           H  
ATOM   3295  CE  LYS A 199      -9.643  19.352  18.216  1.00 96.83           C  
ATOM   3296  HE2 LYS A 199      -9.228  18.820  17.360  1.00 96.83           H  
ATOM   3297  HE3 LYS A 199      -8.848  19.539  18.939  1.00 96.83           H  
ATOM   3298  NZ  LYS A 199     -10.275  20.605  17.755  1.00 96.83           N  
ATOM   3299  HZ1 LYS A 199      -9.611  21.198  17.278  1.00 96.83           H  
ATOM   3300  HZ2 LYS A 199     -11.026  20.363  17.124  1.00 96.83           H  
ATOM   3301  HZ3 LYS A 199     -10.683  21.095  18.539  1.00 96.83           H  
ATOM   3302  N   PRO A 200     -14.602  16.408  19.961  1.00 97.35           N  
ATOM   3303  CA  PRO A 200     -15.934  15.837  19.779  1.00 97.35           C  
ATOM   3304  HA  PRO A 200     -16.395  15.728  20.760  1.00 97.35           H  
ATOM   3305  C   PRO A 200     -15.898  14.475  19.073  1.00 97.35           C  
ATOM   3306  CB  PRO A 200     -16.719  16.871  18.966  1.00 97.35           C  
ATOM   3307  HB2 PRO A 200     -16.596  16.685  17.899  1.00 97.35           H  
ATOM   3308  HB3 PRO A 200     -17.776  16.877  19.232  1.00 97.35           H  
ATOM   3309  O   PRO A 200     -15.105  14.258  18.155  1.00 97.35           O  
ATOM   3310  CG  PRO A 200     -16.036  18.189  19.325  1.00 97.35           C  
ATOM   3311  HG2 PRO A 200     -16.168  18.940  18.546  1.00 97.35           H  
ATOM   3312  HG3 PRO A 200     -16.417  18.553  20.279  1.00 97.35           H  
ATOM   3313  CD  PRO A 200     -14.573  17.783  19.477  1.00 97.35           C  
ATOM   3314  HD2 PRO A 200     -14.081  18.452  20.183  1.00 97.35           H  
ATOM   3315  HD3 PRO A 200     -14.077  17.819  18.508  1.00 97.35           H  
ATOM   3316  N   ILE A 201     -16.787  13.563  19.477  1.00 97.39           N  
ATOM   3317  H   ILE A 201     -17.422  13.819  20.219  1.00 97.39           H  
ATOM   3318  CA  ILE A 201     -16.823  12.172  18.994  1.00 97.39           C  
ATOM   3319  HA  ILE A 201     -15.881  11.707  19.286  1.00 97.39           H  
ATOM   3320  C   ILE A 201     -16.913  12.078  17.466  1.00 97.39           C  
ATOM   3321  CB  ILE A 201     -17.982  11.423  19.694  1.00 97.39           C  
ATOM   3322  HB  ILE A 201     -17.836  11.548  20.767  1.00 97.39           H  
ATOM   3323  O   ILE A 201     -16.243  11.251  16.845  1.00 97.39           O  
ATOM   3324  CG1 ILE A 201     -18.022   9.910  19.423  1.00 97.39           C  
ATOM   3325 HG12 ILE A 201     -18.755   9.471  20.100  1.00 97.39           H  
ATOM   3326 HG13 ILE A 201     -18.348   9.727  18.399  1.00 97.39           H  
ATOM   3327  CG2 ILE A 201     -19.372  11.992  19.353  1.00 97.39           C  
ATOM   3328 HG21 ILE A 201     -19.422  13.064  19.545  1.00 97.39           H  
ATOM   3329 HG22 ILE A 201     -20.128  11.514  19.977  1.00 97.39           H  
ATOM   3330 HG23 ILE A 201     -19.632  11.802  18.312  1.00 97.39           H  
ATOM   3331  CD1 ILE A 201     -16.698   9.194  19.659  1.00 97.39           C  
ATOM   3332 HD11 ILE A 201     -16.004   9.464  18.862  1.00 97.39           H  
ATOM   3333 HD12 ILE A 201     -16.286   9.468  20.630  1.00 97.39           H  
ATOM   3334 HD13 ILE A 201     -16.864   8.117  19.627  1.00 97.39           H  
ATOM   3335  N   ARG A 202     -17.662  12.996  16.851  1.00 97.71           N  
ATOM   3336  H   ARG A 202     -18.218  13.616  17.422  1.00 97.71           H  
ATOM   3337  CA  ARG A 202     -17.760  13.116  15.401  1.00 97.71           C  
ATOM   3338  HA  ARG A 202     -18.061  12.151  14.993  1.00 97.71           H  
ATOM   3339  C   ARG A 202     -16.422  13.446  14.739  1.00 97.71           C  
ATOM   3340  CB  ARG A 202     -18.852  14.137  15.076  1.00 97.71           C  
ATOM   3341  HB2 ARG A 202     -19.815  13.747  15.406  1.00 97.71           H  
ATOM   3342  HB3 ARG A 202     -18.658  15.078  15.591  1.00 97.71           H  
ATOM   3343  O   ARG A 202     -16.068  12.802  13.755  1.00 97.71           O  
ATOM   3344  CG  ARG A 202     -18.887  14.383  13.570  1.00 97.71           C  
ATOM   3345  HG2 ARG A 202     -17.988  14.923  13.271  1.00 97.71           H  
ATOM   3346  HG3 ARG A 202     -18.921  13.434  13.036  1.00 97.71           H  
ATOM   3347  CD  ARG A 202     -20.091  15.220  13.198  1.00 97.71           C  
ATOM   3348  HD2 ARG A 202     -20.125  16.072  13.877  1.00 97.71           H  
ATOM   3349  HD3 ARG A 202     -20.993  14.618  13.311  1.00 97.71           H  
ATOM   3350  NE  ARG A 202     -19.953  15.667  11.813  1.00 97.71           N  
ATOM   3351  HE  ARG A 202     -19.326  15.124  11.237  1.00 97.71           H  
ATOM   3352  NH1 ARG A 202     -21.008  17.676  12.068  1.00 97.71           N  
ATOM   3353 HH11 ARG A 202     -21.298  17.316  12.966  1.00 97.71           H  
ATOM   3354 HH12 ARG A 202     -20.964  18.674  11.915  1.00 97.71           H  
ATOM   3355  NH2 ARG A 202     -19.760  17.198  10.226  1.00 97.71           N  
ATOM   3356 HH21 ARG A 202     -19.682  18.174   9.978  1.00 97.71           H  
ATOM   3357 HH22 ARG A 202     -19.057  16.551   9.900  1.00 97.71           H  
ATOM   3358  CZ  ARG A 202     -20.265  16.853  11.372  1.00 97.71           C  
ATOM   3359  N   GLU A 203     -15.664  14.405  15.272  1.00 97.91           N  
ATOM   3360  H   GLU A 203     -15.962  14.823  16.142  1.00 97.91           H  
ATOM   3361  CA  GLU A 203     -14.345  14.774  14.732  1.00 97.91           C  
ATOM   3362  HA  GLU A 203     -14.440  15.007  13.671  1.00 97.91           H  
ATOM   3363  C   GLU A 203     -13.341  13.618  14.856  1.00 97.91           C  
ATOM   3364  CB  GLU A 203     -13.771  16.008  15.457  1.00 97.91           C  
ATOM   3365  HB2 GLU A 203     -13.800  15.846  16.535  1.00 97.91           H  
ATOM   3366  HB3 GLU A 203     -12.726  16.108  15.163  1.00 97.91           H  
ATOM   3367  O   GLU A 203     -12.536  13.384  13.946  1.00 97.91           O  
ATOM   3368  CG  GLU A 203     -14.486  17.324  15.124  1.00 97.91           C  
ATOM   3369  HG2 GLU A 203     -15.528  17.243  15.437  1.00 97.91           H  
ATOM   3370  HG3 GLU A 203     -14.469  17.470  14.044  1.00 97.91           H  
ATOM   3371  CD  GLU A 203     -13.830  18.545  15.807  1.00 97.91           C  
ATOM   3372  OE1 GLU A 203     -14.585  19.429  16.264  1.00 97.91           O  
ATOM   3373  OE2 GLU A 203     -12.577  18.625  15.887  1.00 97.91           O  
ATOM   3374  N   GLN A 204     -13.405  12.868  15.963  1.00 98.14           N  
ATOM   3375  H   GLN A 204     -14.067  13.129  16.679  1.00 98.14           H  
ATOM   3376  CA  GLN A 204     -12.585  11.672  16.163  1.00 98.14           C  
ATOM   3377  HA  GLN A 204     -11.540  11.937  16.001  1.00 98.14           H  
ATOM   3378  C   GLN A 204     -12.932  10.584  15.137  1.00 98.14           C  
ATOM   3379  CB  GLN A 204     -12.725  11.149  17.604  1.00 98.14           C  
ATOM   3380  HB2 GLN A 204     -13.767  10.916  17.819  1.00 98.14           H  
ATOM   3381  HB3 GLN A 204     -12.147  10.228  17.685  1.00 98.14           H  
ATOM   3382  O   GLN A 204     -12.035  10.055  14.476  1.00 98.14           O  
ATOM   3383  CG  GLN A 204     -12.202  12.148  18.650  1.00 98.14           C  
ATOM   3384  HG2 GLN A 204     -11.208  12.491  18.362  1.00 98.14           H  
ATOM   3385  HG3 GLN A 204     -12.861  13.015  18.695  1.00 98.14           H  
ATOM   3386  CD  GLN A 204     -12.092  11.521  20.036  1.00 98.14           C  
ATOM   3387  NE2 GLN A 204     -12.858  11.951  21.009  1.00 98.14           N  
ATOM   3388 HE21 GLN A 204     -13.345  12.830  20.903  1.00 98.14           H  
ATOM   3389 HE22 GLN A 204     -12.539  11.684  21.929  1.00 98.14           H  
ATOM   3390  OE1 GLN A 204     -11.290  10.634  20.265  1.00 98.14           O  
ATOM   3391  N   ALA A 205     -14.222  10.296  14.933  1.00 98.03           N  
ATOM   3392  H   ALA A 205     -14.916  10.756  15.506  1.00 98.03           H  
ATOM   3393  CA  ALA A 205     -14.682   9.309  13.957  1.00 98.03           C  
ATOM   3394  HA  ALA A 205     -14.193   8.359  14.173  1.00 98.03           H  
ATOM   3395  C   ALA A 205     -14.320   9.694  12.512  1.00 98.03           C  
ATOM   3396  CB  ALA A 205     -16.191   9.117  14.130  1.00 98.03           C  
ATOM   3397  HB1 ALA A 205     -16.392   8.789  15.150  1.00 98.03           H  
ATOM   3398  HB2 ALA A 205     -16.716  10.055  13.947  1.00 98.03           H  
ATOM   3399  HB3 ALA A 205     -16.551   8.361  13.433  1.00 98.03           H  
ATOM   3400  O   ALA A 205     -13.758   8.874  11.784  1.00 98.03           O  
ATOM   3401  N   GLU A 206     -14.563  10.946  12.104  1.00 97.58           N  
ATOM   3402  H   GLU A 206     -15.035  11.574  12.740  1.00 97.58           H  
ATOM   3403  CA  GLU A 206     -14.172  11.463  10.782  1.00 97.58           C  
ATOM   3404  HA  GLU A 206     -14.664  10.875  10.008  1.00 97.58           H  
ATOM   3405  C   GLU A 206     -12.653  11.327  10.556  1.00 97.58           C  
ATOM   3406  CB  GLU A 206     -14.605  12.939  10.634  1.00 97.58           C  
ATOM   3407  HB2 GLU A 206     -14.292  13.492  11.520  1.00 97.58           H  
ATOM   3408  HB3 GLU A 206     -14.083  13.358   9.773  1.00 97.58           H  
ATOM   3409  O   GLU A 206     -12.204  10.903   9.484  1.00 97.58           O  
ATOM   3410  CG  GLU A 206     -16.122  13.137  10.406  1.00 97.58           C  
ATOM   3411  HG2 GLU A 206     -16.392  12.619   9.487  1.00 97.58           H  
ATOM   3412  HG3 GLU A 206     -16.672  12.669  11.223  1.00 97.58           H  
ATOM   3413  CD  GLU A 206     -16.566  14.617  10.284  1.00 97.58           C  
ATOM   3414  OE1 GLU A 206     -17.791  14.881  10.117  1.00 97.58           O  
ATOM   3415  OE2 GLU A 206     -15.693  15.510  10.298  1.00 97.58           O  
ATOM   3416  N   SER A 207     -11.849  11.613  11.584  1.00 98.04           N  
ATOM   3417  H   SER A 207     -12.263  11.959  12.438  1.00 98.04           H  
ATOM   3418  CA  SER A 207     -10.393  11.463  11.516  1.00 98.04           C  
ATOM   3419  HA  SER A 207     -10.042  11.975  10.620  1.00 98.04           H  
ATOM   3420  C   SER A 207      -9.966  10.000  11.384  1.00 98.04           C  
ATOM   3421  CB  SER A 207      -9.725  12.137  12.716  1.00 98.04           C  
ATOM   3422  HB2 SER A 207     -10.128  11.744  13.650  1.00 98.04           H  
ATOM   3423  HB3 SER A 207      -8.651  11.954  12.686  1.00 98.04           H  
ATOM   3424  O   SER A 207      -9.117   9.699  10.543  1.00 98.04           O  
ATOM   3425  OG  SER A 207      -9.958  13.528  12.631  1.00 98.04           O  
ATOM   3426  HG  SER A 207     -10.796  13.691  13.070  1.00 98.04           H  
ATOM   3427  N   ILE A 208     -10.563   9.066  12.132  1.00 97.75           N  
ATOM   3428  H   ILE A 208     -11.253   9.356  12.811  1.00 97.75           H  
ATOM   3429  CA  ILE A 208     -10.262   7.630  11.993  1.00 97.75           C  
ATOM   3430  HA  ILE A 208      -9.182   7.503  12.068  1.00 97.75           H  
ATOM   3431  C   ILE A 208     -10.662   7.107  10.608  1.00 97.75           C  
ATOM   3432  CB  ILE A 208     -10.898   6.802  13.131  1.00 97.75           C  
ATOM   3433  HB  ILE A 208     -11.951   7.069  13.220  1.00 97.75           H  
ATOM   3434  O   ILE A 208      -9.903   6.358   9.995  1.00 97.75           O  
ATOM   3435  CG1 ILE A 208     -10.177   7.140  14.455  1.00 97.75           C  
ATOM   3436 HG12 ILE A 208      -9.114   6.922  14.356  1.00 97.75           H  
ATOM   3437 HG13 ILE A 208     -10.278   8.205  14.661  1.00 97.75           H  
ATOM   3438  CG2 ILE A 208     -10.802   5.288  12.840  1.00 97.75           C  
ATOM   3439 HG21 ILE A 208     -11.387   5.025  11.959  1.00 97.75           H  
ATOM   3440 HG22 ILE A 208      -9.762   5.000  12.688  1.00 97.75           H  
ATOM   3441 HG23 ILE A 208     -11.210   4.712  13.670  1.00 97.75           H  
ATOM   3442  CD1 ILE A 208     -10.722   6.379  15.667  1.00 97.75           C  
ATOM   3443 HD11 ILE A 208     -10.393   6.867  16.583  1.00 97.75           H  
ATOM   3444 HD12 ILE A 208     -11.811   6.370  15.620  1.00 97.75           H  
ATOM   3445 HD13 ILE A 208     -10.351   5.354  15.671  1.00 97.75           H  
ATOM   3446  N   ILE A 209     -11.795   7.542  10.053  1.00 97.40           N  
ATOM   3447  H   ILE A 209     -12.407   8.133  10.598  1.00 97.40           H  
ATOM   3448  CA  ILE A 209     -12.188   7.178   8.682  1.00 97.40           C  
ATOM   3449  HA  ILE A 209     -12.224   6.092   8.608  1.00 97.40           H  
ATOM   3450  C   ILE A 209     -11.130   7.655   7.675  1.00 97.40           C  
ATOM   3451  CB  ILE A 209     -13.596   7.727   8.371  1.00 97.40           C  
ATOM   3452  HB  ILE A 209     -13.630   8.781   8.646  1.00 97.40           H  
ATOM   3453  O   ILE A 209     -10.738   6.908   6.777  1.00 97.40           O  
ATOM   3454  CG1 ILE A 209     -14.639   6.955   9.211  1.00 97.40           C  
ATOM   3455 HG12 ILE A 209     -14.734   5.939   8.829  1.00 97.40           H  
ATOM   3456 HG13 ILE A 209     -14.308   6.885  10.247  1.00 97.40           H  
ATOM   3457  CG2 ILE A 209     -13.927   7.608   6.869  1.00 97.40           C  
ATOM   3458 HG21 ILE A 209     -13.255   8.229   6.277  1.00 97.40           H  
ATOM   3459 HG22 ILE A 209     -13.845   6.570   6.549  1.00 97.40           H  
ATOM   3460 HG23 ILE A 209     -14.941   7.959   6.677  1.00 97.40           H  
ATOM   3461  CD1 ILE A 209     -16.020   7.615   9.221  1.00 97.40           C  
ATOM   3462 HD11 ILE A 209     -16.472   7.550   8.231  1.00 97.40           H  
ATOM   3463 HD12 ILE A 209     -15.936   8.658   9.526  1.00 97.40           H  
ATOM   3464 HD13 ILE A 209     -16.665   7.093   9.929  1.00 97.40           H  
ATOM   3465  N   HIS A 210     -10.593   8.868   7.840  1.00 97.36           N  
ATOM   3466  H   HIS A 210     -10.961   9.466   8.566  1.00 97.36           H  
ATOM   3467  CA  HIS A 210      -9.475   9.338   7.020  1.00 97.36           C  
ATOM   3468  HA  HIS A 210      -9.736   9.195   5.971  1.00 97.36           H  
ATOM   3469  C   HIS A 210      -8.180   8.541   7.240  1.00 97.36           C  
ATOM   3470  CB  HIS A 210      -9.239  10.832   7.266  1.00 97.36           C  
ATOM   3471  HB2 HIS A 210      -8.304  11.119   6.785  1.00 97.36           H  
ATOM   3472  HB3 HIS A 210      -9.125  11.012   8.335  1.00 97.36           H  
ATOM   3473  O   HIS A 210      -7.439   8.329   6.275  1.00 97.36           O  
ATOM   3474  CG  HIS A 210     -10.318  11.740   6.733  1.00 97.36           C  
ATOM   3475  CD2 HIS A 210     -11.269  11.451   5.790  1.00 97.36           C  
ATOM   3476  HD2 HIS A 210     -11.425  10.498   5.307  1.00 97.36           H  
ATOM   3477  ND1 HIS A 210     -10.505  13.051   7.103  1.00 97.36           N  
ATOM   3478  HD1 HIS A 210     -10.095  13.495   7.913  1.00 97.36           H  
ATOM   3479  CE1 HIS A 210     -11.539  13.539   6.399  1.00 97.36           C  
ATOM   3480  HE1 HIS A 210     -11.973  14.518   6.533  1.00 97.36           H  
ATOM   3481  NE2 HIS A 210     -12.001  12.613   5.544  1.00 97.36           N  
ATOM   3482  N   LEU A 211      -7.922   8.069   8.464  1.00 97.85           N  
ATOM   3483  H   LEU A 211      -8.564   8.307   9.206  1.00 97.85           H  
ATOM   3484  CA  LEU A 211      -6.776   7.223   8.801  1.00 97.85           C  
ATOM   3485  HA  LEU A 211      -5.873   7.742   8.480  1.00 97.85           H  
ATOM   3486  C   LEU A 211      -6.797   5.876   8.073  1.00 97.85           C  
ATOM   3487  CB  LEU A 211      -6.709   7.036  10.327  1.00 97.85           C  
ATOM   3488  HB2 LEU A 211      -7.660   6.638  10.682  1.00 97.85           H  
ATOM   3489  HB3 LEU A 211      -6.564   8.013  10.787  1.00 97.85           H  
ATOM   3490  O   LEU A 211      -5.724   5.364   7.757  1.00 97.85           O  
ATOM   3491  CG  LEU A 211      -5.623   6.078  10.840  1.00 97.85           C  
ATOM   3492  HG  LEU A 211      -5.780   5.085  10.421  1.00 97.85           H  
ATOM   3493  CD1 LEU A 211      -4.222   6.557  10.465  1.00 97.85           C  
ATOM   3494 HD11 LEU A 211      -3.492   5.842  10.847  1.00 97.85           H  
ATOM   3495 HD12 LEU A 211      -4.048   7.540  10.901  1.00 97.85           H  
ATOM   3496 HD13 LEU A 211      -4.116   6.608   9.381  1.00 97.85           H  
ATOM   3497  CD2 LEU A 211      -5.719   5.968  12.360  1.00 97.85           C  
ATOM   3498 HD21 LEU A 211      -4.986   5.255  12.736  1.00 97.85           H  
ATOM   3499 HD22 LEU A 211      -5.547   6.939  12.822  1.00 97.85           H  
ATOM   3500 HD23 LEU A 211      -6.714   5.622  12.643  1.00 97.85           H  
ATOM   3501  N   LEU A 212      -7.966   5.332   7.717  1.00 96.65           N  
ATOM   3502  H   LEU A 212      -8.816   5.766   8.048  1.00 96.65           H  
ATOM   3503  CA  LEU A 212      -8.057   4.077   6.954  1.00 96.65           C  
ATOM   3504  HA  LEU A 212      -7.569   3.292   7.532  1.00 96.65           H  
ATOM   3505  C   LEU A 212      -7.294   4.135   5.613  1.00 96.65           C  
ATOM   3506  CB  LEU A 212      -9.532   3.676   6.752  1.00 96.65           C  
ATOM   3507  HB2 LEU A 212     -10.033   4.458   6.181  1.00 96.65           H  
ATOM   3508  HB3 LEU A 212      -9.557   2.767   6.152  1.00 96.65           H  
ATOM   3509  O   LEU A 212      -6.810   3.115   5.127  1.00 96.65           O  
ATOM   3510  CG  LEU A 212     -10.326   3.417   8.049  1.00 96.65           C  
ATOM   3511  HG  LEU A 212     -10.350   4.331   8.644  1.00 96.65           H  
ATOM   3512  CD1 LEU A 212     -11.768   3.041   7.714  1.00 96.65           C  
ATOM   3513 HD11 LEU A 212     -12.337   2.904   8.634  1.00 96.65           H  
ATOM   3514 HD12 LEU A 212     -11.792   2.118   7.134  1.00 96.65           H  
ATOM   3515 HD13 LEU A 212     -12.231   3.841   7.137  1.00 96.65           H  
ATOM   3516  CD2 LEU A 212      -9.721   2.296   8.899  1.00 96.65           C  
ATOM   3517 HD21 LEU A 212     -10.357   2.117   9.766  1.00 96.65           H  
ATOM   3518 HD22 LEU A 212      -9.647   1.383   8.310  1.00 96.65           H  
ATOM   3519 HD23 LEU A 212      -8.736   2.588   9.263  1.00 96.65           H  
ATOM   3520  N   LYS A 213      -7.017   5.332   5.069  1.00 96.10           N  
ATOM   3521  H   LYS A 213      -7.389   6.146   5.536  1.00 96.10           H  
ATOM   3522  CA  LYS A 213      -6.097   5.512   3.923  1.00 96.10           C  
ATOM   3523  HA  LYS A 213      -6.511   4.975   3.069  1.00 96.10           H  
ATOM   3524  C   LYS A 213      -4.696   4.920   4.166  1.00 96.10           C  
ATOM   3525  CB  LYS A 213      -5.989   7.005   3.578  1.00 96.10           C  
ATOM   3526  HB2 LYS A 213      -5.704   7.560   4.472  1.00 96.10           H  
ATOM   3527  HB3 LYS A 213      -5.206   7.140   2.832  1.00 96.10           H  
ATOM   3528  O   LYS A 213      -4.035   4.489   3.212  1.00 96.10           O  
ATOM   3529  CG  LYS A 213      -7.305   7.559   3.009  1.00 96.10           C  
ATOM   3530  HG2 LYS A 213      -8.118   7.373   3.710  1.00 96.10           H  
ATOM   3531  HG3 LYS A 213      -7.529   7.051   2.071  1.00 96.10           H  
ATOM   3532  CD  LYS A 213      -7.208   9.068   2.760  1.00 96.10           C  
ATOM   3533  HD2 LYS A 213      -7.027   9.559   3.716  1.00 96.10           H  
ATOM   3534  HD3 LYS A 213      -6.387   9.273   2.073  1.00 96.10           H  
ATOM   3535  CE  LYS A 213      -8.524   9.581   2.168  1.00 96.10           C  
ATOM   3536  HE2 LYS A 213      -9.337   9.261   2.819  1.00 96.10           H  
ATOM   3537  HE3 LYS A 213      -8.679   9.111   1.197  1.00 96.10           H  
ATOM   3538  NZ  LYS A 213      -8.541  11.060   2.037  1.00 96.10           N  
ATOM   3539  HZ1 LYS A 213      -8.462  11.485   2.950  1.00 96.10           H  
ATOM   3540  HZ2 LYS A 213      -7.792  11.383   1.442  1.00 96.10           H  
ATOM   3541  HZ3 LYS A 213      -9.424  11.359   1.647  1.00 96.10           H  
ATOM   3542  N   LEU A 214      -4.239   4.861   5.420  1.00 96.62           N  
ATOM   3543  H   LEU A 214      -4.845   5.198   6.155  1.00 96.62           H  
ATOM   3544  CA  LEU A 214      -2.991   4.206   5.822  1.00 96.62           C  
ATOM   3545  HA  LEU A 214      -2.173   4.655   5.259  1.00 96.62           H  
ATOM   3546  C   LEU A 214      -3.017   2.705   5.522  1.00 96.62           C  
ATOM   3547  CB  LEU A 214      -2.756   4.428   7.329  1.00 96.62           C  
ATOM   3548  HB2 LEU A 214      -2.808   5.495   7.546  1.00 96.62           H  
ATOM   3549  HB3 LEU A 214      -3.562   3.943   7.879  1.00 96.62           H  
ATOM   3550  O   LEU A 214      -2.029   2.176   5.007  1.00 96.62           O  
ATOM   3551  CG  LEU A 214      -1.419   3.873   7.862  1.00 96.62           C  
ATOM   3552  HG  LEU A 214      -1.353   2.807   7.644  1.00 96.62           H  
ATOM   3553  CD1 LEU A 214      -0.209   4.580   7.241  1.00 96.62           C  
ATOM   3554 HD11 LEU A 214      -0.280   5.654   7.412  1.00 96.62           H  
ATOM   3555 HD12 LEU A 214       0.700   4.203   7.708  1.00 96.62           H  
ATOM   3556 HD13 LEU A 214      -0.161   4.369   6.173  1.00 96.62           H  
ATOM   3557  CD2 LEU A 214      -1.351   4.046   9.376  1.00 96.62           C  
ATOM   3558 HD21 LEU A 214      -0.434   3.599   9.761  1.00 96.62           H  
ATOM   3559 HD22 LEU A 214      -1.373   5.104   9.638  1.00 96.62           H  
ATOM   3560 HD23 LEU A 214      -2.197   3.545   9.845  1.00 96.62           H  
ATOM   3561  N   THR A 215      -4.140   2.036   5.782  1.00 95.96           N  
ATOM   3562  H   THR A 215      -4.942   2.538   6.135  1.00 95.96           H  
ATOM   3563  CA  THR A 215      -4.289   0.577   5.695  1.00 95.96           C  
ATOM   3564  HA  THR A 215      -3.300   0.119   5.719  1.00 95.96           H  
ATOM   3565  C   THR A 215      -4.942   0.095   4.401  1.00 95.96           C  
ATOM   3566  CB  THR A 215      -5.052   0.030   6.907  1.00 95.96           C  
ATOM   3567  HB  THR A 215      -5.159  -1.050   6.801  1.00 95.96           H  
ATOM   3568  O   THR A 215      -4.852  -1.091   4.108  1.00 95.96           O  
ATOM   3569  CG2 THR A 215      -4.316   0.342   8.211  1.00 95.96           C  
ATOM   3570 HG21 THR A 215      -4.749  -0.234   9.029  1.00 95.96           H  
ATOM   3571 HG22 THR A 215      -4.394   1.404   8.444  1.00 95.96           H  
ATOM   3572 HG23 THR A 215      -3.263   0.074   8.120  1.00 95.96           H  
ATOM   3573  OG1 THR A 215      -6.317   0.637   6.981  1.00 95.96           O  
ATOM   3574  HG1 THR A 215      -6.869   0.130   7.581  1.00 95.96           H  
ATOM   3575  N   ASN A 216      -5.497   0.999   3.581  1.00 94.60           N  
ATOM   3576  H   ASN A 216      -5.773   1.873   4.006  1.00 94.60           H  
ATOM   3577  CA  ASN A 216      -6.082   0.671   2.274  1.00 94.60           C  
ATOM   3578  HA  ASN A 216      -7.000   0.108   2.445  1.00 94.60           H  
ATOM   3579  C   ASN A 216      -5.166  -0.200   1.402  1.00 94.60           C  
ATOM   3580  CB  ASN A 216      -6.422   1.966   1.506  1.00 94.60           C  
ATOM   3581  HB2 ASN A 216      -5.621   2.696   1.621  1.00 94.60           H  
ATOM   3582  HB3 ASN A 216      -6.517   1.729   0.447  1.00 94.60           H  
ATOM   3583  O   ASN A 216      -3.958   0.037   1.327  1.00 94.60           O  
ATOM   3584  CG  ASN A 216      -7.735   2.598   1.928  1.00 94.60           C  
ATOM   3585  ND2 ASN A 216      -8.165   3.636   1.251  1.00 94.60           N  
ATOM   3586 HD21 ASN A 216      -9.101   3.916   1.506  1.00 94.60           H  
ATOM   3587 HD22 ASN A 216      -7.732   3.887   0.374  1.00 94.60           H  
ATOM   3588  OD1 ASN A 216      -8.405   2.179   2.845  1.00 94.60           O  
ATOM   3589  N   PHE A 217      -5.751  -1.138   0.667  1.00 94.18           N  
ATOM   3590  H   PHE A 217      -6.742  -1.301   0.773  1.00 94.18           H  
ATOM   3591  CA  PHE A 217      -5.053  -1.901  -0.361  1.00 94.18           C  
ATOM   3592  HA  PHE A 217      -4.206  -2.411   0.097  1.00 94.18           H  
ATOM   3593  C   PHE A 217      -4.529  -0.987  -1.488  1.00 94.18           C  
ATOM   3594  CB  PHE A 217      -6.024  -2.961  -0.879  1.00 94.18           C  
ATOM   3595  HB2 PHE A 217      -6.373  -3.559  -0.037  1.00 94.18           H  
ATOM   3596  HB3 PHE A 217      -6.899  -2.466  -1.302  1.00 94.18           H  
ATOM   3597  O   PHE A 217      -5.116   0.051  -1.801  1.00 94.18           O  
ATOM   3598  CG  PHE A 217      -5.447  -3.895  -1.915  1.00 94.18           C  
ATOM   3599  CD1 PHE A 217      -5.625  -3.618  -3.283  1.00 94.18           C  
ATOM   3600  HD1 PHE A 217      -6.140  -2.720  -3.593  1.00 94.18           H  
ATOM   3601  CD2 PHE A 217      -4.813  -5.084  -1.512  1.00 94.18           C  
ATOM   3602  HD2 PHE A 217      -4.716  -5.315  -0.462  1.00 94.18           H  
ATOM   3603  CE1 PHE A 217      -5.213  -4.553  -4.245  1.00 94.18           C  
ATOM   3604  HE1 PHE A 217      -5.400  -4.376  -5.294  1.00 94.18           H  
ATOM   3605  CE2 PHE A 217      -4.402  -6.018  -2.477  1.00 94.18           C  
ATOM   3606  HE2 PHE A 217      -3.996  -6.972  -2.175  1.00 94.18           H  
ATOM   3607  CZ  PHE A 217      -4.618  -5.759  -3.838  1.00 94.18           C  
ATOM   3608  HZ  PHE A 217      -4.364  -6.510  -4.571  1.00 94.18           H  
ATOM   3609  N   GLY A 218      -3.408  -1.359  -2.109  1.00 94.74           N  
ATOM   3610  H   GLY A 218      -2.989  -2.240  -1.848  1.00 94.74           H  
ATOM   3611  CA  GLY A 218      -2.852  -0.654  -3.263  1.00 94.74           C  
ATOM   3612  HA2 GLY A 218      -2.309  -1.364  -3.887  1.00 94.74           H  
ATOM   3613  HA3 GLY A 218      -3.672  -0.262  -3.864  1.00 94.74           H  
ATOM   3614  C   GLY A 218      -1.887   0.482  -2.933  1.00 94.74           C  
ATOM   3615  O   GLY A 218      -1.054   0.399  -2.018  1.00 94.74           O  
ATOM   3616  N   ALA A 219      -1.926   1.521  -3.770  1.00 94.71           N  
ATOM   3617  H   ALA A 219      -2.636   1.524  -4.489  1.00 94.71           H  
ATOM   3618  CA  ALA A 219      -0.981   2.625  -3.728  1.00 94.71           C  
ATOM   3619  HA  ALA A 219       0.021   2.199  -3.790  1.00 94.71           H  
ATOM   3620  C   ALA A 219      -1.136   3.428  -2.427  1.00 94.71           C  
ATOM   3621  CB  ALA A 219      -1.166   3.520  -4.959  1.00 94.71           C  
ATOM   3622  HB1 ALA A 219      -1.113   2.926  -5.872  1.00 94.71           H  
ATOM   3623  HB2 ALA A 219      -2.141   4.004  -4.916  1.00 94.71           H  
ATOM   3624  HB3 ALA A 219      -0.391   4.286  -4.977  1.00 94.71           H  
ATOM   3625  O   ALA A 219      -2.219   3.941  -2.134  1.00 94.71           O  
ATOM   3626  N   PRO A 220      -0.053   3.610  -1.653  1.00 95.27           N  
ATOM   3627  CA  PRO A 220      -0.063   4.541  -0.535  1.00 95.27           C  
ATOM   3628  HA  PRO A 220      -0.781   4.188   0.205  1.00 95.27           H  
ATOM   3629  C   PRO A 220      -0.484   5.942  -1.012  1.00 95.27           C  
ATOM   3630  CB  PRO A 220       1.353   4.447   0.051  1.00 95.27           C  
ATOM   3631  HB2 PRO A 220       1.373   4.618   1.127  1.00 95.27           H  
ATOM   3632  HB3 PRO A 220       2.043   5.103  -0.481  1.00 95.27           H  
ATOM   3633  O   PRO A 220      -0.212   6.329  -2.144  1.00 95.27           O  
ATOM   3634  CG  PRO A 220       1.782   3.035  -0.322  1.00 95.27           C  
ATOM   3635  HG2 PRO A 220       2.864   2.897  -0.324  1.00 95.27           H  
ATOM   3636  HG3 PRO A 220       1.292   2.325   0.343  1.00 95.27           H  
ATOM   3637  CD  PRO A 220       1.213   2.899  -1.722  1.00 95.27           C  
ATOM   3638  HD2 PRO A 220       1.871   3.380  -2.446  1.00 95.27           H  
ATOM   3639  HD3 PRO A 220       1.085   1.844  -1.960  1.00 95.27           H  
ATOM   3640  N   THR A 221      -1.144   6.728  -0.169  1.00 95.45           N  
ATOM   3641  H   THR A 221      -1.369   6.395   0.757  1.00 95.45           H  
ATOM   3642  CA  THR A 221      -1.569   8.098  -0.508  1.00 95.45           C  
ATOM   3643  HA  THR A 221      -0.954   8.482  -1.322  1.00 95.45           H  
ATOM   3644  C   THR A 221      -1.338   8.994   0.702  1.00 95.45           C  
ATOM   3645  CB  THR A 221      -3.027   8.119  -1.002  1.00 95.45           C  
ATOM   3646  HB  THR A 221      -3.691   7.715  -0.237  1.00 95.45           H  
ATOM   3647  O   THR A 221      -1.388   8.515   1.830  1.00 95.45           O  
ATOM   3648  CG2 THR A 221      -3.511   9.506  -1.421  1.00 95.45           C  
ATOM   3649 HG21 THR A 221      -3.638  10.138  -0.542  1.00 95.45           H  
ATOM   3650 HG22 THR A 221      -4.482   9.414  -1.908  1.00 95.45           H  
ATOM   3651 HG23 THR A 221      -2.809   9.964  -2.119  1.00 95.45           H  
ATOM   3652  OG1 THR A 221      -3.131   7.344  -2.173  1.00 95.45           O  
ATOM   3653  HG1 THR A 221      -3.041   6.412  -1.958  1.00 95.45           H  
ATOM   3654  N   ALA A 222      -1.012  10.269   0.481  1.00 97.10           N  
ATOM   3655  H   ALA A 222      -1.083  10.635  -0.458  1.00 97.10           H  
ATOM   3656  CA  ALA A 222      -0.907  11.233   1.572  1.00 97.10           C  
ATOM   3657  HA  ALA A 222      -0.383  10.766   2.406  1.00 97.10           H  
ATOM   3658  C   ALA A 222      -2.307  11.630   2.061  1.00 97.10           C  
ATOM   3659  CB  ALA A 222      -0.092  12.445   1.108  1.00 97.10           C  
ATOM   3660  HB1 ALA A 222      -0.613  12.954   0.298  1.00 97.10           H  
ATOM   3661  HB2 ALA A 222       0.030  13.138   1.940  1.00 97.10           H  
ATOM   3662  HB3 ALA A 222       0.891  12.122   0.766  1.00 97.10           H  
ATOM   3663  O   ALA A 222      -3.239  11.734   1.263  1.00 97.10           O  
ATOM   3664  N   PHE A 223      -2.464  11.860   3.359  1.00 97.45           N  
ATOM   3665  H   PHE A 223      -1.674  11.780   3.982  1.00 97.45           H  
ATOM   3666  CA  PHE A 223      -3.749  12.239   3.941  1.00 97.45           C  
ATOM   3667  HA  PHE A 223      -4.297  12.841   3.216  1.00 97.45           H  
ATOM   3668  C   PHE A 223      -3.559  13.110   5.181  1.00 97.45           C  
ATOM   3669  CB  PHE A 223      -4.583  10.980   4.234  1.00 97.45           C  
ATOM   3670  HB2 PHE A 223      -4.727  10.442   3.297  1.00 97.45           H  
ATOM   3671  HB3 PHE A 223      -5.568  11.288   4.587  1.00 97.45           H  
ATOM   3672  O   PHE A 223      -2.471  13.165   5.756  1.00 97.45           O  
ATOM   3673  CG  PHE A 223      -3.984  10.021   5.245  1.00 97.45           C  
ATOM   3674  CD1 PHE A 223      -3.039   9.061   4.835  1.00 97.45           C  
ATOM   3675  HD1 PHE A 223      -2.753   8.997   3.795  1.00 97.45           H  
ATOM   3676  CD2 PHE A 223      -4.375  10.078   6.595  1.00 97.45           C  
ATOM   3677  HD2 PHE A 223      -5.126  10.781   6.923  1.00 97.45           H  
ATOM   3678  CE1 PHE A 223      -2.460   8.188   5.771  1.00 97.45           C  
ATOM   3679  HE1 PHE A 223      -1.729   7.458   5.456  1.00 97.45           H  
ATOM   3680  CE2 PHE A 223      -3.795   9.206   7.530  1.00 97.45           C  
ATOM   3681  HE2 PHE A 223      -4.095   9.242   8.567  1.00 97.45           H  
ATOM   3682  CZ  PHE A 223      -2.830   8.272   7.123  1.00 97.45           C  
ATOM   3683  HZ  PHE A 223      -2.378   7.624   7.859  1.00 97.45           H  
ATOM   3684  N   LYS A 224      -4.625  13.810   5.573  1.00 97.72           N  
ATOM   3685  H   LYS A 224      -5.500  13.662   5.092  1.00 97.72           H  
ATOM   3686  CA  LYS A 224      -4.698  14.510   6.855  1.00 97.72           C  
ATOM   3687  HA  LYS A 224      -3.694  14.723   7.223  1.00 97.72           H  
ATOM   3688  C   LYS A 224      -5.365  13.613   7.890  1.00 97.72           C  
ATOM   3689  CB  LYS A 224      -5.452  15.838   6.727  1.00 97.72           C  
ATOM   3690  HB2 LYS A 224      -6.423  15.674   6.261  1.00 97.72           H  
ATOM   3691  HB3 LYS A 224      -5.621  16.219   7.734  1.00 97.72           H  
ATOM   3692  O   LYS A 224      -6.348  12.947   7.572  1.00 97.72           O  
ATOM   3693  CG  LYS A 224      -4.658  16.889   5.936  1.00 97.72           C  
ATOM   3694  HG2 LYS A 224      -4.634  16.622   4.879  1.00 97.72           H  
ATOM   3695  HG3 LYS A 224      -3.639  16.930   6.319  1.00 97.72           H  
ATOM   3696  CD  LYS A 224      -5.310  18.266   6.116  1.00 97.72           C  
ATOM   3697  HD2 LYS A 224      -6.314  18.250   5.693  1.00 97.72           H  
ATOM   3698  HD3 LYS A 224      -5.386  18.475   7.183  1.00 97.72           H  
ATOM   3699  CE  LYS A 224      -4.480  19.370   5.453  1.00 97.72           C  
ATOM   3700  HE2 LYS A 224      -4.486  19.219   4.373  1.00 97.72           H  
ATOM   3701  HE3 LYS A 224      -3.451  19.282   5.802  1.00 97.72           H  
ATOM   3702  NZ  LYS A 224      -5.015  20.712   5.797  1.00 97.72           N  
ATOM   3703  HZ1 LYS A 224      -4.463  21.447   5.378  1.00 97.72           H  
ATOM   3704  HZ2 LYS A 224      -5.973  20.811   5.494  1.00 97.72           H  
ATOM   3705  HZ3 LYS A 224      -4.998  20.846   6.798  1.00 97.72           H  
ATOM   3706  N   TYR A 225      -4.824  13.624   9.097  1.00 97.88           N  
ATOM   3707  H   TYR A 225      -4.010  14.201   9.253  1.00 97.88           H  
ATOM   3708  CA  TYR A 225      -5.358  12.960  10.275  1.00 97.88           C  
ATOM   3709  HA  TYR A 225      -6.385  12.642  10.096  1.00 97.88           H  
ATOM   3710  C   TYR A 225      -5.343  13.976  11.412  1.00 97.88           C  
ATOM   3711  CB  TYR A 225      -4.491  11.737  10.583  1.00 97.88           C  
ATOM   3712  HB2 TYR A 225      -4.510  11.074   9.718  1.00 97.88           H  
ATOM   3713  HB3 TYR A 225      -3.459  12.051  10.742  1.00 97.88           H  
ATOM   3714  O   TYR A 225      -4.264  14.383  11.845  1.00 97.88           O  
ATOM   3715  CG  TYR A 225      -4.974  10.957  11.782  1.00 97.88           C  
ATOM   3716  CD1 TYR A 225      -4.144  10.765  12.901  1.00 97.88           C  
ATOM   3717  HD1 TYR A 225      -3.150  11.189  12.918  1.00 97.88           H  
ATOM   3718  CD2 TYR A 225      -6.281  10.443  11.779  1.00 97.88           C  
ATOM   3719  HD2 TYR A 225      -6.918  10.591  10.920  1.00 97.88           H  
ATOM   3720  CE1 TYR A 225      -4.620  10.038  14.009  1.00 97.88           C  
ATOM   3721  HE1 TYR A 225      -3.998   9.900  14.881  1.00 97.88           H  
ATOM   3722  CE2 TYR A 225      -6.757   9.718  12.884  1.00 97.88           C  
ATOM   3723  HE2 TYR A 225      -7.756   9.307  12.898  1.00 97.88           H  
ATOM   3724  OH  TYR A 225      -6.396   8.779  15.035  1.00 97.88           O  
ATOM   3725  HH  TYR A 225      -5.759   8.655  15.742  1.00 97.88           H  
ATOM   3726  CZ  TYR A 225      -5.924   9.502  13.993  1.00 97.88           C  
ATOM   3727  N   PHE A 226      -6.523  14.459  11.808  1.00 97.09           N  
ATOM   3728  H   PHE A 226      -7.377  14.021  11.493  1.00 97.09           H  
ATOM   3729  CA  PHE A 226      -6.661  15.711  12.555  1.00 97.09           C  
ATOM   3730  HA  PHE A 226      -7.716  15.987  12.555  1.00 97.09           H  
ATOM   3731  C   PHE A 226      -5.916  16.869  11.852  1.00 97.09           C  
ATOM   3732  CB  PHE A 226      -6.265  15.485  14.028  1.00 97.09           C  
ATOM   3733  HB2 PHE A 226      -5.206  15.239  14.101  1.00 97.09           H  
ATOM   3734  HB3 PHE A 226      -6.417  16.413  14.579  1.00 97.09           H  
ATOM   3735  O   PHE A 226      -6.075  17.087  10.646  1.00 97.09           O  
ATOM   3736  CG  PHE A 226      -7.072  14.411  14.723  1.00 97.09           C  
ATOM   3737  CD1 PHE A 226      -8.362  14.712  15.196  1.00 97.09           C  
ATOM   3738  HD1 PHE A 226      -8.777  15.699  15.055  1.00 97.09           H  
ATOM   3739  CD2 PHE A 226      -6.535  13.125  14.921  1.00 97.09           C  
ATOM   3740  HD2 PHE A 226      -5.540  12.891  14.573  1.00 97.09           H  
ATOM   3741  CE1 PHE A 226      -9.116  13.735  15.868  1.00 97.09           C  
ATOM   3742  HE1 PHE A 226     -10.101  13.974  16.241  1.00 97.09           H  
ATOM   3743  CE2 PHE A 226      -7.288  12.155  15.606  1.00 97.09           C  
ATOM   3744  HE2 PHE A 226      -6.870  11.179  15.804  1.00 97.09           H  
ATOM   3745  CZ  PHE A 226      -8.576  12.455  16.076  1.00 97.09           C  
ATOM   3746  HZ  PHE A 226      -9.143  11.712  16.618  1.00 97.09           H  
ATOM   3747  N   ASP A 227      -5.076  17.594  12.584  1.00 95.94           N  
ATOM   3748  H   ASP A 227      -4.940  17.337  13.551  1.00 95.94           H  
ATOM   3749  CA  ASP A 227      -4.203  18.663  12.097  1.00 95.94           C  
ATOM   3750  HA  ASP A 227      -4.734  19.225  11.329  1.00 95.94           H  
ATOM   3751  C   ASP A 227      -2.889  18.150  11.469  1.00 95.94           C  
ATOM   3752  CB  ASP A 227      -3.929  19.614  13.272  1.00 95.94           C  
ATOM   3753  HB2 ASP A 227      -4.879  19.945  13.692  1.00 95.94           H  
ATOM   3754  HB3 ASP A 227      -3.414  20.495  12.888  1.00 95.94           H  
ATOM   3755  O   ASP A 227      -2.106  18.921  10.907  1.00 95.94           O  
ATOM   3756  CG  ASP A 227      -3.077  18.990  14.389  1.00 95.94           C  
ATOM   3757  OD1 ASP A 227      -2.856  17.750  14.365  1.00 95.94           O  
ATOM   3758  OD2 ASP A 227      -2.601  19.769  15.238  1.00 95.94           O  
ATOM   3759  N   THR A 228      -2.645  16.839  11.514  1.00 97.60           N  
ATOM   3760  H   THR A 228      -3.329  16.255  11.974  1.00 97.60           H  
ATOM   3761  CA  THR A 228      -1.367  16.234  11.145  1.00 97.60           C  
ATOM   3762  HA  THR A 228      -0.602  17.009  11.187  1.00 97.60           H  
ATOM   3763  C   THR A 228      -1.406  15.679   9.721  1.00 97.60           C  
ATOM   3764  CB  THR A 228      -0.969  15.183  12.187  1.00 97.60           C  
ATOM   3765  HB  THR A 228      -1.738  14.414  12.263  1.00 97.60           H  
ATOM   3766  O   THR A 228      -2.284  14.906   9.337  1.00 97.60           O  
ATOM   3767  CG2 THR A 228       0.375  14.524  11.859  1.00 97.60           C  
ATOM   3768 HG21 THR A 228       0.299  13.957  10.932  1.00 97.60           H  
ATOM   3769 HG22 THR A 228       0.635  13.838  12.665  1.00 97.60           H  
ATOM   3770 HG23 THR A 228       1.152  15.284  11.772  1.00 97.60           H  
ATOM   3771  OG1 THR A 228      -0.794  15.808  13.440  1.00 97.60           O  
ATOM   3772  HG1 THR A 228      -1.555  16.354  13.652  1.00 97.60           H  
ATOM   3773  N   THR A 229      -0.417  16.045   8.899  1.00 97.58           N  
ATOM   3774  H   THR A 229       0.300  16.653   9.269  1.00 97.58           H  
ATOM   3775  CA  THR A 229      -0.272  15.495   7.540  1.00 97.58           C  
ATOM   3776  HA  THR A 229      -1.256  15.212   7.166  1.00 97.58           H  
ATOM   3777  C   THR A 229       0.597  14.242   7.551  1.00 97.58           C  
ATOM   3778  CB  THR A 229       0.281  16.536   6.562  1.00 97.58           C  
ATOM   3779  HB  THR A 229       1.245  16.899   6.917  1.00 97.58           H  
ATOM   3780  O   THR A 229       1.793  14.301   7.845  1.00 97.58           O  
ATOM   3781  CG2 THR A 229       0.437  15.986   5.142  1.00 97.58           C  
ATOM   3782 HG21 THR A 229       0.716  16.798   4.470  1.00 97.58           H  
ATOM   3783 HG22 THR A 229       1.217  15.225   5.114  1.00 97.58           H  
ATOM   3784 HG23 THR A 229      -0.506  15.552   4.808  1.00 97.58           H  
ATOM   3785  OG1 THR A 229      -0.621  17.616   6.480  1.00 97.58           O  
ATOM   3786  HG1 THR A 229      -0.785  17.921   7.376  1.00 97.58           H  
ATOM   3787  N   ILE A 230       0.017  13.113   7.146  1.00 98.00           N  
ATOM   3788  H   ILE A 230      -0.960  13.140   6.891  1.00 98.00           H  
ATOM   3789  CA  ILE A 230       0.716  11.838   6.992  1.00 98.00           C  
ATOM   3790  HA  ILE A 230       1.608  11.851   7.619  1.00 98.00           H  
ATOM   3791  C   ILE A 230       1.164  11.693   5.537  1.00 98.00           C  
ATOM   3792  CB  ILE A 230      -0.161  10.666   7.478  1.00 98.00           C  
ATOM   3793  HB  ILE A 230      -1.016  10.578   6.808  1.00 98.00           H  
ATOM   3794  O   ILE A 230       0.357  11.679   4.602  1.00 98.00           O  
ATOM   3795  CG1 ILE A 230      -0.717  10.880   8.908  1.00 98.00           C  
ATOM   3796 HG12 ILE A 230      -1.324  10.016   9.178  1.00 98.00           H  
ATOM   3797 HG13 ILE A 230      -1.385  11.741   8.910  1.00 98.00           H  
ATOM   3798  CG2 ILE A 230       0.642   9.355   7.408  1.00 98.00           C  
ATOM   3799 HG21 ILE A 230       0.868   9.103   6.372  1.00 98.00           H  
ATOM   3800 HG22 ILE A 230       0.053   8.543   7.836  1.00 98.00           H  
ATOM   3801 HG23 ILE A 230       1.571   9.445   7.971  1.00 98.00           H  
ATOM   3802  CD1 ILE A 230       0.337  11.083  10.007  1.00 98.00           C  
ATOM   3803 HD11 ILE A 230      -0.167  11.239  10.960  1.00 98.00           H  
ATOM   3804 HD12 ILE A 230       0.971  10.200  10.094  1.00 98.00           H  
ATOM   3805 HD13 ILE A 230       0.955  11.955   9.793  1.00 98.00           H  
ATOM   3806  N   LYS A 231       2.482  11.616   5.327  1.00 97.43           N  
ATOM   3807  H   LYS A 231       3.077  11.542   6.140  1.00 97.43           H  
ATOM   3808  CA  LYS A 231       3.077  11.512   3.989  1.00 97.43           C  
ATOM   3809  HA  LYS A 231       2.527  12.180   3.326  1.00 97.43           H  
ATOM   3810  C   LYS A 231       2.918  10.098   3.432  1.00 97.43           C  
ATOM   3811  CB  LYS A 231       4.556  11.937   4.001  1.00 97.43           C  
ATOM   3812  HB2 LYS A 231       4.995  11.704   3.031  1.00 97.43           H  
ATOM   3813  HB3 LYS A 231       5.088  11.360   4.758  1.00 97.43           H  
ATOM   3814  O   LYS A 231       2.908   9.112   4.164  1.00 97.43           O  
ATOM   3815  CG  LYS A 231       4.742  13.440   4.268  1.00 97.43           C  
ATOM   3816  HG2 LYS A 231       4.363  13.680   5.261  1.00 97.43           H  
ATOM   3817  HG3 LYS A 231       4.176  14.008   3.530  1.00 97.43           H  
ATOM   3818  CD  LYS A 231       6.225  13.841   4.182  1.00 97.43           C  
ATOM   3819  HD2 LYS A 231       6.600  13.617   3.183  1.00 97.43           H  
ATOM   3820  HD3 LYS A 231       6.791  13.261   4.910  1.00 97.43           H  
ATOM   3821  CE  LYS A 231       6.398  15.340   4.473  1.00 97.43           C  
ATOM   3822  HE2 LYS A 231       5.824  15.907   3.740  1.00 97.43           H  
ATOM   3823  HE3 LYS A 231       5.971  15.554   5.453  1.00 97.43           H  
ATOM   3824  NZ  LYS A 231       7.824  15.765   4.442  1.00 97.43           N  
ATOM   3825  HZ1 LYS A 231       7.903  16.749   4.656  1.00 97.43           H  
ATOM   3826  HZ2 LYS A 231       8.369  15.262   5.128  1.00 97.43           H  
ATOM   3827  HZ3 LYS A 231       8.234  15.613   3.531  1.00 97.43           H  
ATOM   3828  N   ARG A 232       2.885   9.991   2.103  1.00 95.26           N  
ATOM   3829  H   ARG A 232       2.912  10.844   1.563  1.00 95.26           H  
ATOM   3830  CA  ARG A 232       2.911   8.703   1.404  1.00 95.26           C  
ATOM   3831  HA  ARG A 232       2.083   8.099   1.775  1.00 95.26           H  
ATOM   3832  C   ARG A 232       4.221   7.950   1.689  1.00 95.26           C  
ATOM   3833  CB  ARG A 232       2.735   8.954  -0.108  1.00 95.26           C  
ATOM   3834  HB2 ARG A 232       3.575   9.524  -0.505  1.00 95.26           H  
ATOM   3835  HB3 ARG A 232       1.813   9.511  -0.279  1.00 95.26           H  
ATOM   3836  O   ARG A 232       5.271   8.415   1.252  1.00 95.26           O  
ATOM   3837  CG  ARG A 232       2.644   7.606  -0.814  1.00 95.26           C  
ATOM   3838  HG2 ARG A 232       1.812   7.118  -0.304  1.00 95.26           H  
ATOM   3839  HG3 ARG A 232       3.550   7.018  -0.667  1.00 95.26           H  
ATOM   3840  CD  ARG A 232       2.291   7.615  -2.300  1.00 95.26           C  
ATOM   3841  HD2 ARG A 232       1.498   8.338  -2.489  1.00 95.26           H  
ATOM   3842  HD3 ARG A 232       1.931   6.609  -2.517  1.00 95.26           H  
ATOM   3843  NE  ARG A 232       3.406   7.740  -3.245  1.00 95.26           N  
ATOM   3844  HE  ARG A 232       4.276   7.311  -2.965  1.00 95.26           H  
ATOM   3845  NH1 ARG A 232       2.096   8.312  -5.050  1.00 95.26           N  
ATOM   3846 HH11 ARG A 232       1.916   8.294  -6.043  1.00 95.26           H  
ATOM   3847 HH12 ARG A 232       1.343   8.563  -4.425  1.00 95.26           H  
ATOM   3848  NH2 ARG A 232       4.074   7.342  -5.389  1.00 95.26           N  
ATOM   3849 HH21 ARG A 232       3.835   7.323  -6.370  1.00 95.26           H  
ATOM   3850 HH22 ARG A 232       4.673   6.580  -5.106  1.00 95.26           H  
ATOM   3851  CZ  ARG A 232       3.194   7.813  -4.550  1.00 95.26           C  
ATOM   3852  N   ASN A 233       4.157   6.765   2.300  1.00 96.00           N  
ATOM   3853  H   ASN A 233       3.274   6.451   2.678  1.00 96.00           H  
ATOM   3854  CA  ASN A 233       5.305   5.852   2.368  1.00 96.00           C  
ATOM   3855  HA  ASN A 233       6.205   6.445   2.527  1.00 96.00           H  
ATOM   3856  C   ASN A 233       5.451   5.096   1.034  1.00 96.00           C  
ATOM   3857  CB  ASN A 233       5.155   4.886   3.560  1.00 96.00           C  
ATOM   3858  HB2 ASN A 233       4.912   5.444   4.464  1.00 96.00           H  
ATOM   3859  HB3 ASN A 233       4.362   4.164   3.363  1.00 96.00           H  
ATOM   3860  O   ASN A 233       4.480   4.503   0.574  1.00 96.00           O  
ATOM   3861  CG  ASN A 233       6.462   4.154   3.821  1.00 96.00           C  
ATOM   3862  ND2 ASN A 233       6.434   2.892   4.172  1.00 96.00           N  
ATOM   3863 HD21 ASN A 233       5.570   2.410   4.374  1.00 96.00           H  
ATOM   3864 HD22 ASN A 233       7.312   2.480   4.454  1.00 96.00           H  
ATOM   3865  OD1 ASN A 233       7.525   4.724   3.667  1.00 96.00           O  
ATOM   3866  N   ARG A 234       6.615   5.142   0.375  1.00 95.44           N  
ATOM   3867  H   ARG A 234       7.413   5.518   0.867  1.00 95.44           H  
ATOM   3868  CA  ARG A 234       6.837   4.461  -0.919  1.00 95.44           C  
ATOM   3869  HA  ARG A 234       5.882   4.138  -1.334  1.00 95.44           H  
ATOM   3870  C   ARG A 234       7.677   3.202  -0.727  1.00 95.44           C  
ATOM   3871  CB  ARG A 234       7.514   5.381  -1.949  1.00 95.44           C  
ATOM   3872  HB2 ARG A 234       7.761   4.770  -2.817  1.00 95.44           H  
ATOM   3873  HB3 ARG A 234       8.445   5.765  -1.531  1.00 95.44           H  
ATOM   3874  O   ARG A 234       8.805   3.292  -0.252  1.00 95.44           O  
ATOM   3875  CG  ARG A 234       6.647   6.555  -2.426  1.00 95.44           C  
ATOM   3876  HG2 ARG A 234       6.533   7.279  -1.619  1.00 95.44           H  
ATOM   3877  HG3 ARG A 234       5.670   6.176  -2.724  1.00 95.44           H  
ATOM   3878  CD  ARG A 234       7.330   7.207  -3.640  1.00 95.44           C  
ATOM   3879  HD2 ARG A 234       8.360   7.440  -3.371  1.00 95.44           H  
ATOM   3880  HD3 ARG A 234       7.338   6.473  -4.446  1.00 95.44           H  
ATOM   3881  NE  ARG A 234       6.675   8.454  -4.094  1.00 95.44           N  
ATOM   3882  HE  ARG A 234       6.212   9.013  -3.392  1.00 95.44           H  
ATOM   3883  NH1 ARG A 234       7.369   8.369  -6.290  1.00 95.44           N  
ATOM   3884 HH11 ARG A 234       7.360   8.769  -7.217  1.00 95.44           H  
ATOM   3885 HH12 ARG A 234       7.538   7.376  -6.212  1.00 95.44           H  
ATOM   3886  NH2 ARG A 234       6.206  10.128  -5.584  1.00 95.44           N  
ATOM   3887 HH21 ARG A 234       6.276  10.516  -6.514  1.00 95.44           H  
ATOM   3888 HH22 ARG A 234       5.735  10.666  -4.871  1.00 95.44           H  
ATOM   3889  CZ  ARG A 234       6.755   8.976  -5.313  1.00 95.44           C  
ATOM   3890  N   TYR A 235       7.184   2.061  -1.196  1.00 96.53           N  
ATOM   3891  H   TYR A 235       6.254   2.049  -1.591  1.00 96.53           H  
ATOM   3892  CA  TYR A 235       7.881   0.778  -1.088  1.00 96.53           C  
ATOM   3893  HA  TYR A 235       8.499   0.781  -0.190  1.00 96.53           H  
ATOM   3894  C   TYR A 235       8.797   0.557  -2.291  1.00 96.53           C  
ATOM   3895  CB  TYR A 235       6.855  -0.343  -0.920  1.00 96.53           C  
ATOM   3896  HB2 TYR A 235       7.380  -1.286  -0.763  1.00 96.53           H  
ATOM   3897  HB3 TYR A 235       6.268  -0.431  -1.834  1.00 96.53           H  
ATOM   3898  O   TYR A 235       8.388   0.020  -3.315  1.00 96.53           O  
ATOM   3899  CG  TYR A 235       5.920  -0.105   0.239  1.00 96.53           C  
ATOM   3900  CD1 TYR A 235       6.392  -0.272   1.553  1.00 96.53           C  
ATOM   3901  HD1 TYR A 235       7.404  -0.605   1.729  1.00 96.53           H  
ATOM   3902  CD2 TYR A 235       4.604   0.336   0.003  1.00 96.53           C  
ATOM   3903  HD2 TYR A 235       4.247   0.457  -1.009  1.00 96.53           H  
ATOM   3904  CE1 TYR A 235       5.550   0.003   2.642  1.00 96.53           C  
ATOM   3905  HE1 TYR A 235       5.923  -0.114   3.649  1.00 96.53           H  
ATOM   3906  CE2 TYR A 235       3.755   0.580   1.096  1.00 96.53           C  
ATOM   3907  HE2 TYR A 235       2.723   0.862   0.947  1.00 96.53           H  
ATOM   3908  OH  TYR A 235       3.366   0.577   3.444  1.00 96.53           O  
ATOM   3909  HH  TYR A 235       3.758   0.252   4.258  1.00 96.53           H  
ATOM   3910  CZ  TYR A 235       4.223   0.413   2.410  1.00 96.53           C  
ATOM   3911  N   LYS A 236      10.043   1.027  -2.188  1.00 95.97           N  
ATOM   3912  H   LYS A 236      10.284   1.513  -1.336  1.00 95.97           H  
ATOM   3913  CA  LYS A 236      11.046   0.934  -3.268  1.00 95.97           C  
ATOM   3914  HA  LYS A 236      10.549   0.716  -4.213  1.00 95.97           H  
ATOM   3915  C   LYS A 236      12.051  -0.205  -3.082  1.00 95.97           C  
ATOM   3916  CB  LYS A 236      11.768   2.275  -3.422  1.00 95.97           C  
ATOM   3917  HB2 LYS A 236      12.538   2.166  -4.186  1.00 95.97           H  
ATOM   3918  HB3 LYS A 236      12.254   2.530  -2.480  1.00 95.97           H  
ATOM   3919  O   LYS A 236      12.911  -0.412  -3.935  1.00 95.97           O  
ATOM   3920  CG  LYS A 236      10.828   3.412  -3.844  1.00 95.97           C  
ATOM   3921  HG2 LYS A 236      10.074   3.582  -3.076  1.00 95.97           H  
ATOM   3922  HG3 LYS A 236      10.338   3.153  -4.783  1.00 95.97           H  
ATOM   3923  CD  LYS A 236      11.662   4.682  -4.029  1.00 95.97           C  
ATOM   3924  HD2 LYS A 236      12.425   4.494  -4.783  1.00 95.97           H  
ATOM   3925  HD3 LYS A 236      12.150   4.923  -3.084  1.00 95.97           H  
ATOM   3926  CE  LYS A 236      10.790   5.854  -4.471  1.00 95.97           C  
ATOM   3927  HE2 LYS A 236      10.021   6.014  -3.715  1.00 95.97           H  
ATOM   3928  HE3 LYS A 236      10.304   5.583  -5.408  1.00 95.97           H  
ATOM   3929  NZ  LYS A 236      11.623   7.071  -4.644  1.00 95.97           N  
ATOM   3930  HZ1 LYS A 236      12.345   6.895  -5.327  1.00 95.97           H  
ATOM   3931  HZ2 LYS A 236      12.082   7.309  -3.776  1.00 95.97           H  
ATOM   3932  HZ3 LYS A 236      11.076   7.861  -4.957  1.00 95.97           H  
ATOM   3933  N   TYR A 237      11.980  -0.932  -1.968  1.00 94.80           N  
ATOM   3934  H   TYR A 237      11.218  -0.773  -1.325  1.00 94.80           H  
ATOM   3935  CA  TYR A 237      12.881  -2.046  -1.691  1.00 94.80           C  
ATOM   3936  HA  TYR A 237      13.862  -1.806  -2.103  1.00 94.80           H  
ATOM   3937  C   TYR A 237      12.403  -3.321  -2.396  1.00 94.80           C  
ATOM   3938  CB  TYR A 237      13.069  -2.218  -0.180  1.00 94.80           C  
ATOM   3939  HB2 TYR A 237      13.410  -1.276   0.249  1.00 94.80           H  
ATOM   3940  HB3 TYR A 237      12.112  -2.468   0.278  1.00 94.80           H  
ATOM   3941  O   TYR A 237      11.880  -4.235  -1.785  1.00 94.80           O  
ATOM   3942  CG  TYR A 237      14.090  -3.290   0.144  1.00 94.80           C  
ATOM   3943  CD1 TYR A 237      13.676  -4.503   0.723  1.00 94.80           C  
ATOM   3944  HD1 TYR A 237      12.634  -4.644   0.968  1.00 94.80           H  
ATOM   3945  CD2 TYR A 237      15.447  -3.089  -0.173  1.00 94.80           C  
ATOM   3946  HD2 TYR A 237      15.771  -2.147  -0.590  1.00 94.80           H  
ATOM   3947  CE1 TYR A 237      14.608  -5.526   0.978  1.00 94.80           C  
ATOM   3948  HE1 TYR A 237      14.280  -6.457   1.418  1.00 94.80           H  
ATOM   3949  CE2 TYR A 237      16.386  -4.105   0.089  1.00 94.80           C  
ATOM   3950  HE2 TYR A 237      17.435  -3.953  -0.117  1.00 94.80           H  
ATOM   3951  OH  TYR A 237      16.884  -6.306   0.871  1.00 94.80           O  
ATOM   3952  HH  TYR A 237      16.496  -7.059   1.323  1.00 94.80           H  
ATOM   3953  CZ  TYR A 237      15.969  -5.324   0.665  1.00 94.80           C  
ATOM   3954  N   ILE A 238      12.596  -3.389  -3.712  1.00 95.10           N  
ATOM   3955  H   ILE A 238      12.962  -2.565  -4.166  1.00 95.10           H  
ATOM   3956  CA  ILE A 238      12.087  -4.478  -4.567  1.00 95.10           C  
ATOM   3957  HA  ILE A 238      11.010  -4.560  -4.423  1.00 95.10           H  
ATOM   3958  C   ILE A 238      12.664  -5.851  -4.214  1.00 95.10           C  
ATOM   3959  CB  ILE A 238      12.387  -4.116  -6.036  1.00 95.10           C  
ATOM   3960  HB  ILE A 238      13.448  -3.881  -6.114  1.00 95.10           H  
ATOM   3961  O   ILE A 238      12.049  -6.876  -4.486  1.00 95.10           O  
ATOM   3962  CG1 ILE A 238      11.604  -2.847  -6.426  1.00 95.10           C  
ATOM   3963 HG12 ILE A 238      12.030  -2.458  -7.352  1.00 95.10           H  
ATOM   3964 HG13 ILE A 238      11.749  -2.062  -5.683  1.00 95.10           H  
ATOM   3965  CG2 ILE A 238      12.107  -5.255  -7.029  1.00 95.10           C  
ATOM   3966 HG21 ILE A 238      11.113  -5.670  -6.861  1.00 95.10           H  
ATOM   3967 HG22 ILE A 238      12.838  -6.055  -6.912  1.00 95.10           H  
ATOM   3968 HG23 ILE A 238      12.179  -4.879  -8.050  1.00 95.10           H  
ATOM   3969  CD1 ILE A 238      10.098  -3.060  -6.614  1.00 95.10           C  
ATOM   3970 HD11 ILE A 238       9.875  -3.215  -7.669  1.00 95.10           H  
ATOM   3971 HD12 ILE A 238       9.561  -2.184  -6.248  1.00 95.10           H  
ATOM   3972 HD13 ILE A 238       9.753  -3.933  -6.061  1.00 95.10           H  
ATOM   3973  N   LYS A 239      13.839  -5.891  -3.583  1.00 94.53           N  
ATOM   3974  H   LYS A 239      14.256  -5.017  -3.295  1.00 94.53           H  
ATOM   3975  CA  LYS A 239      14.487  -7.154  -3.228  1.00 94.53           C  
ATOM   3976  HA  LYS A 239      14.622  -7.746  -4.133  1.00 94.53           H  
ATOM   3977  C   LYS A 239      13.635  -8.025  -2.303  1.00 94.53           C  
ATOM   3978  CB  LYS A 239      15.856  -6.896  -2.606  1.00 94.53           C  
ATOM   3979  HB2 LYS A 239      16.255  -7.845  -2.249  1.00 94.53           H  
ATOM   3980  HB3 LYS A 239      15.729  -6.231  -1.751  1.00 94.53           H  
ATOM   3981  O   LYS A 239      13.791  -9.236  -2.364  1.00 94.53           O  
ATOM   3982  CG  LYS A 239      16.853  -6.277  -3.591  1.00 94.53           C  
ATOM   3983  HG2 LYS A 239      16.516  -5.285  -3.892  1.00 94.53           H  
ATOM   3984  HG3 LYS A 239      16.943  -6.913  -4.472  1.00 94.53           H  
ATOM   3985  CD  LYS A 239      18.210  -6.169  -2.895  1.00 94.53           C  
ATOM   3986  HD2 LYS A 239      18.104  -5.552  -2.003  1.00 94.53           H  
ATOM   3987  HD3 LYS A 239      18.530  -7.166  -2.593  1.00 94.53           H  
ATOM   3988  CE  LYS A 239      19.257  -5.558  -3.824  1.00 94.53           C  
ATOM   3989  HE2 LYS A 239      18.924  -4.565  -4.124  1.00 94.53           H  
ATOM   3990  HE3 LYS A 239      19.331  -6.179  -4.717  1.00 94.53           H  
ATOM   3991  NZ  LYS A 239      20.563  -5.487  -3.127  1.00 94.53           N  
ATOM   3992  HZ1 LYS A 239      20.853  -6.415  -2.855  1.00 94.53           H  
ATOM   3993  HZ2 LYS A 239      21.272  -5.077  -3.719  1.00 94.53           H  
ATOM   3994  HZ3 LYS A 239      20.476  -4.940  -2.282  1.00 94.53           H  
ATOM   3995  N   GLU A 240      12.723  -7.442  -1.516  1.00 94.10           N  
ATOM   3996  H   GLU A 240      12.600  -6.440  -1.553  1.00 94.10           H  
ATOM   3997  CA  GLU A 240      11.847  -8.214  -0.621  1.00 94.10           C  
ATOM   3998  HA  GLU A 240      12.478  -8.821   0.028  1.00 94.10           H  
ATOM   3999  C   GLU A 240      10.945  -9.209  -1.359  1.00 94.10           C  
ATOM   4000  CB  GLU A 240      11.022  -7.282   0.295  1.00 94.10           C  
ATOM   4001  HB2 GLU A 240      11.706  -6.592   0.788  1.00 94.10           H  
ATOM   4002  HB3 GLU A 240      10.578  -7.896   1.078  1.00 94.10           H  
ATOM   4003  O   GLU A 240      10.610 -10.245  -0.800  1.00 94.10           O  
ATOM   4004  CG  GLU A 240       9.895  -6.474  -0.385  1.00 94.10           C  
ATOM   4005  HG2 GLU A 240      10.304  -5.921  -1.230  1.00 94.10           H  
ATOM   4006  HG3 GLU A 240       9.162  -7.158  -0.813  1.00 94.10           H  
ATOM   4007  CD  GLU A 240       9.157  -5.517   0.579  1.00 94.10           C  
ATOM   4008  OE1 GLU A 240       8.887  -4.351   0.209  1.00 94.10           O  
ATOM   4009  OE2 GLU A 240       8.797  -5.931   1.707  1.00 94.10           O  
ATOM   4010  N   VAL A 241      10.583  -8.941  -2.620  1.00 95.78           N  
ATOM   4011  H   VAL A 241      10.917  -8.095  -3.060  1.00 95.78           H  
ATOM   4012  CA  VAL A 241       9.718  -9.846  -3.394  1.00 95.78           C  
ATOM   4013  HA  VAL A 241       9.127 -10.433  -2.690  1.00 95.78           H  
ATOM   4014  C   VAL A 241      10.483 -10.872  -4.226  1.00 95.78           C  
ATOM   4015  CB  VAL A 241       8.700  -9.093  -4.267  1.00 95.78           C  
ATOM   4016  HB  VAL A 241       8.128  -9.830  -4.830  1.00 95.78           H  
ATOM   4017  O   VAL A 241       9.867 -11.767  -4.795  1.00 95.78           O  
ATOM   4018  CG1 VAL A 241       7.707  -8.313  -3.401  1.00 95.78           C  
ATOM   4019 HG11 VAL A 241       8.225  -7.542  -2.830  1.00 95.78           H  
ATOM   4020 HG12 VAL A 241       7.221  -9.001  -2.710  1.00 95.78           H  
ATOM   4021 HG13 VAL A 241       6.947  -7.858  -4.036  1.00 95.78           H  
ATOM   4022  CG2 VAL A 241       9.330  -8.136  -5.283  1.00 95.78           C  
ATOM   4023 HG21 VAL A 241      10.178  -8.609  -5.779  1.00 95.78           H  
ATOM   4024 HG22 VAL A 241       9.652  -7.223  -4.782  1.00 95.78           H  
ATOM   4025 HG23 VAL A 241       8.585  -7.879  -6.035  1.00 95.78           H  
ATOM   4026  N   LEU A 242      11.813 -10.771  -4.328  1.00 94.51           N  
ATOM   4027  H   LEU A 242      12.295 -10.094  -3.755  1.00 94.51           H  
ATOM   4028  CA  LEU A 242      12.586 -11.668  -5.195  1.00 94.51           C  
ATOM   4029  HA  LEU A 242      12.106 -11.708  -6.172  1.00 94.51           H  
ATOM   4030  C   LEU A 242      12.596 -13.108  -4.680  1.00 94.51           C  
ATOM   4031  CB  LEU A 242      14.022 -11.148  -5.354  1.00 94.51           C  
ATOM   4032  HB2 LEU A 242      14.603 -11.901  -5.887  1.00 94.51           H  
ATOM   4033  HB3 LEU A 242      14.462 -11.039  -4.362  1.00 94.51           H  
ATOM   4034  O   LEU A 242      12.626 -14.033  -5.489  1.00 94.51           O  
ATOM   4035  CG  LEU A 242      14.140  -9.817  -6.111  1.00 94.51           C  
ATOM   4036  HG  LEU A 242      13.579  -9.042  -5.588  1.00 94.51           H  
ATOM   4037  CD1 LEU A 242      15.614  -9.418  -6.151  1.00 94.51           C  
ATOM   4038 HD11 LEU A 242      15.990  -9.314  -5.133  1.00 94.51           H  
ATOM   4039 HD12 LEU A 242      15.737  -8.476  -6.686  1.00 94.51           H  
ATOM   4040 HD13 LEU A 242      16.187 -10.200  -6.649  1.00 94.51           H  
ATOM   4041  CD2 LEU A 242      13.633  -9.894  -7.553  1.00 94.51           C  
ATOM   4042 HD21 LEU A 242      14.138 -10.702  -8.082  1.00 94.51           H  
ATOM   4043 HD22 LEU A 242      13.830  -8.951  -8.062  1.00 94.51           H  
ATOM   4044 HD23 LEU A 242      12.557 -10.068  -7.562  1.00 94.51           H  
ATOM   4045  N   ASP A 243      12.562 -13.292  -3.363  1.00 91.34           N  
ATOM   4046  H   ASP A 243      12.563 -12.478  -2.764  1.00 91.34           H  
ATOM   4047  CA  ASP A 243      12.531 -14.604  -2.706  1.00 91.34           C  
ATOM   4048  HA  ASP A 243      12.691 -15.383  -3.452  1.00 91.34           H  
ATOM   4049  C   ASP A 243      11.153 -14.913  -2.090  1.00 91.34           C  
ATOM   4050  CB  ASP A 243      13.698 -14.697  -1.708  1.00 91.34           C  
ATOM   4051  HB2 ASP A 243      13.548 -13.960  -0.918  1.00 91.34           H  
ATOM   4052  HB3 ASP A 243      13.706 -15.689  -1.255  1.00 91.34           H  
ATOM   4053  O   ASP A 243      11.003 -15.865  -1.329  1.00 91.34           O  
ATOM   4054  CG  ASP A 243      15.058 -14.461  -2.385  1.00 91.34           C  
ATOM   4055  OD1 ASP A 243      15.269 -14.975  -3.518  1.00 91.34           O  
ATOM   4056  OD2 ASP A 243      15.880 -13.714  -1.812  1.00 91.34           O  
ATOM   4057  N   ALA A 244      10.142 -14.108  -2.427  1.00 95.28           N  
ATOM   4058  H   ALA A 244      10.312 -13.406  -3.133  1.00 95.28           H  
ATOM   4059  CA  ALA A 244       8.770 -14.271  -1.965  1.00 95.28           C  
ATOM   4060  HA  ALA A 244       8.785 -14.635  -0.937  1.00 95.28           H  
ATOM   4061  C   ALA A 244       7.992 -15.293  -2.809  1.00 95.28           C  
ATOM   4062  CB  ALA A 244       8.106 -12.891  -1.972  1.00 95.28           C  
ATOM   4063  HB1 ALA A 244       8.065 -12.507  -2.992  1.00 95.28           H  
ATOM   4064  HB2 ALA A 244       8.681 -12.213  -1.341  1.00 95.28           H  
ATOM   4065  HB3 ALA A 244       7.090 -12.957  -1.583  1.00 95.28           H  
ATOM   4066  O   ALA A 244       8.389 -15.654  -3.920  1.00 95.28           O  
ATOM   4067  N   THR A 245       6.831 -15.713  -2.305  1.00 95.52           N  
ATOM   4068  H   THR A 245       6.511 -15.320  -1.432  1.00 95.52           H  
ATOM   4069  CA  THR A 245       5.917 -16.582  -3.055  1.00 95.52           C  
ATOM   4070  HA  THR A 245       6.501 -17.298  -3.632  1.00 95.52           H  
ATOM   4071  C   THR A 245       5.083 -15.739  -4.014  1.00 95.52           C  
ATOM   4072  CB  THR A 245       5.013 -17.386  -2.112  1.00 95.52           C  
ATOM   4073  HB  THR A 245       4.401 -16.710  -1.515  1.00 95.52           H  
ATOM   4074  O   THR A 245       4.349 -14.850  -3.583  1.00 95.52           O  
ATOM   4075  CG2 THR A 245       4.102 -18.354  -2.868  1.00 95.52           C  
ATOM   4076 HG21 THR A 245       3.555 -18.967  -2.151  1.00 95.52           H  
ATOM   4077 HG22 THR A 245       3.380 -17.803  -3.469  1.00 95.52           H  
ATOM   4078 HG23 THR A 245       4.695 -19.004  -3.512  1.00 95.52           H  
ATOM   4079  OG1 THR A 245       5.810 -18.167  -1.253  1.00 95.52           O  
ATOM   4080  HG1 THR A 245       6.055 -17.620  -0.504  1.00 95.52           H  
ATOM   4081  N   LEU A 246       5.168 -16.015  -5.317  1.00 94.24           N  
ATOM   4082  H   LEU A 246       5.791 -16.753  -5.613  1.00 94.24           H  
ATOM   4083  CA  LEU A 246       4.278 -15.421  -6.316  1.00 94.24           C  
ATOM   4084  HA  LEU A 246       4.167 -14.359  -6.098  1.00 94.24           H  
ATOM   4085  C   LEU A 246       2.897 -16.084  -6.228  1.00 94.24           C  
ATOM   4086  CB  LEU A 246       4.910 -15.571  -7.712  1.00 94.24           C  
ATOM   4087  HB2 LEU A 246       5.876 -15.065  -7.709  1.00 94.24           H  
ATOM   4088  HB3 LEU A 246       5.086 -16.631  -7.896  1.00 94.24           H  
ATOM   4089  O   LEU A 246       2.770 -17.293  -6.418  1.00 94.24           O  
ATOM   4090  CG  LEU A 246       4.061 -15.020  -8.875  1.00 94.24           C  
ATOM   4091  HG  LEU A 246       3.101 -15.535  -8.913  1.00 94.24           H  
ATOM   4092  CD1 LEU A 246       3.812 -13.514  -8.766  1.00 94.24           C  
ATOM   4093 HD11 LEU A 246       4.758 -12.982  -8.664  1.00 94.24           H  
ATOM   4094 HD12 LEU A 246       3.284 -13.166  -9.653  1.00 94.24           H  
ATOM   4095 HD13 LEU A 246       3.185 -13.309  -7.898  1.00 94.24           H  
ATOM   4096  CD2 LEU A 246       4.798 -15.266 -10.191  1.00 94.24           C  
ATOM   4097 HD21 LEU A 246       4.955 -16.337 -10.320  1.00 94.24           H  
ATOM   4098 HD22 LEU A 246       5.768 -14.768 -10.177  1.00 94.24           H  
ATOM   4099 HD23 LEU A 246       4.202 -14.896 -11.026  1.00 94.24           H  
ATOM   4100  N   ILE A 247       1.860 -15.293  -5.962  1.00 91.33           N  
ATOM   4101  H   ILE A 247       2.022 -14.303  -5.842  1.00 91.33           H  
ATOM   4102  CA  ILE A 247       0.477 -15.767  -5.943  1.00 91.33           C  
ATOM   4103  HA  ILE A 247       0.474 -16.833  -5.713  1.00 91.33           H  
ATOM   4104  C   ILE A 247      -0.120 -15.587  -7.337  1.00 91.33           C  
ATOM   4105  CB  ILE A 247      -0.351 -15.073  -4.841  1.00 91.33           C  
ATOM   4106  HB  ILE A 247      -0.307 -13.994  -4.990  1.00 91.33           H  
ATOM   4107  O   ILE A 247      -0.378 -14.470  -7.787  1.00 91.33           O  
ATOM   4108  CG1 ILE A 247       0.225 -15.412  -3.450  1.00 91.33           C  
ATOM   4109 HG12 ILE A 247       0.107 -16.480  -3.268  1.00 91.33           H  
ATOM   4110 HG13 ILE A 247       1.291 -15.186  -3.419  1.00 91.33           H  
ATOM   4111  CG2 ILE A 247      -1.822 -15.535  -4.935  1.00 91.33           C  
ATOM   4112 HG21 ILE A 247      -1.895 -16.610  -4.775  1.00 91.33           H  
ATOM   4113 HG22 ILE A 247      -2.237 -15.285  -5.911  1.00 91.33           H  
ATOM   4114 HG23 ILE A 247      -2.452 -15.024  -4.206  1.00 91.33           H  
ATOM   4115  CD1 ILE A 247      -0.435 -14.643  -2.303  1.00 91.33           C  
ATOM   4116 HD11 ILE A 247      -0.120 -13.600  -2.322  1.00 91.33           H  
ATOM   4117 HD12 ILE A 247      -0.129 -15.111  -1.368  1.00 91.33           H  
ATOM   4118 HD13 ILE A 247      -1.523 -14.700  -2.339  1.00 91.33           H  
ATOM   4119  N   HIS A 248      -0.394 -16.709  -7.999  1.00 81.51           N  
ATOM   4120  H   HIS A 248      -0.108 -17.586  -7.585  1.00 81.51           H  
ATOM   4121  CA  HIS A 248      -1.144 -16.760  -9.251  1.00 81.51           C  
ATOM   4122  HA  HIS A 248      -0.916 -15.871  -9.839  1.00 81.51           H  
ATOM   4123  C   HIS A 248      -2.649 -16.735  -8.964  1.00 81.51           C  
ATOM   4124  CB  HIS A 248      -0.707 -17.980 -10.069  1.00 81.51           C  
ATOM   4125  HB2 HIS A 248      -0.850 -18.887  -9.481  1.00 81.51           H  
ATOM   4126  HB3 HIS A 248      -1.337 -18.057 -10.955  1.00 81.51           H  
ATOM   4127  O   HIS A 248      -3.348 -17.733  -9.108  1.00 81.51           O  
ATOM   4128  CG  HIS A 248       0.727 -17.895 -10.516  1.00 81.51           C  
ATOM   4129  CD2 HIS A 248       1.808 -18.502  -9.934  1.00 81.51           C  
ATOM   4130  HD2 HIS A 248       1.792 -19.131  -9.057  1.00 81.51           H  
ATOM   4131  ND1 HIS A 248       1.190 -17.186 -11.599  1.00 81.51           N  
ATOM   4132  HD1 HIS A 248       0.624 -16.657 -12.248  1.00 81.51           H  
ATOM   4133  CE1 HIS A 248       2.517 -17.373 -11.679  1.00 81.51           C  
ATOM   4134  HE1 HIS A 248       3.159 -16.959 -12.442  1.00 81.51           H  
ATOM   4135  NE2 HIS A 248       2.940 -18.166 -10.685  1.00 81.51           N  
ATOM   4136  N   GLN A 249      -3.145 -15.588  -8.514  1.00 68.01           N  
ATOM   4137  H   GLN A 249      -2.513 -14.809  -8.387  1.00 68.01           H  
ATOM   4138  CA  GLN A 249      -4.575 -15.306  -8.450  1.00 68.01           C  
ATOM   4139  HA  GLN A 249      -5.136 -16.119  -8.910  1.00 68.01           H  
ATOM   4140  C   GLN A 249      -4.835 -14.055  -9.269  1.00 68.01           C  
ATOM   4141  CB  GLN A 249      -5.059 -15.149  -7.001  1.00 68.01           C  
ATOM   4142  HB2 GLN A 249      -4.403 -14.461  -6.467  1.00 68.01           H  
ATOM   4143  HB3 GLN A 249      -6.063 -14.725  -7.012  1.00 68.01           H  
ATOM   4144  O   GLN A 249      -4.065 -13.093  -9.211  1.00 68.01           O  
ATOM   4145  CG  GLN A 249      -5.118 -16.504  -6.280  1.00 68.01           C  
ATOM   4146  HG2 GLN A 249      -4.131 -16.968  -6.279  1.00 68.01           H  
ATOM   4147  HG3 GLN A 249      -5.798 -17.160  -6.822  1.00 68.01           H  
ATOM   4148  CD  GLN A 249      -5.595 -16.400  -4.835  1.00 68.01           C  
ATOM   4149  NE2 GLN A 249      -5.955 -17.506  -4.222  1.00 68.01           N  
ATOM   4150 HE21 GLN A 249      -5.946 -18.391  -4.710  1.00 68.01           H  
ATOM   4151 HE22 GLN A 249      -6.291 -17.399  -3.276  1.00 68.01           H  
ATOM   4152  OE1 GLN A 249      -5.635 -15.349  -4.216  1.00 68.01           O  
ATOM   4153  N   SER A 250      -5.915 -14.054 -10.043  1.00 60.91           N  
ATOM   4154  H   SER A 250      -6.565 -14.826 -10.017  1.00 60.91           H  
ATOM   4155  CA  SER A 250      -6.376 -12.786 -10.582  1.00 60.91           C  
ATOM   4156  HA  SER A 250      -5.549 -12.299 -11.098  1.00 60.91           H  
ATOM   4157  C   SER A 250      -6.837 -11.893  -9.433  1.00 60.91           C  
ATOM   4158  CB  SER A 250      -7.487 -12.988 -11.588  1.00 60.91           C  
ATOM   4159  HB2 SER A 250      -7.219 -13.789 -12.277  1.00 60.91           H  
ATOM   4160  HB3 SER A 250      -7.646 -12.069 -12.152  1.00 60.91           H  
ATOM   4161  O   SER A 250      -7.257 -12.360  -8.371  1.00 60.91           O  
ATOM   4162  OG  SER A 250      -8.651 -13.303 -10.886  1.00 60.91           O  
ATOM   4163  HG  SER A 250      -9.257 -13.588 -11.574  1.00 60.91           H  
ATOM   4164  N   ILE A 251      -6.794 -10.588  -9.668  1.00 54.39           N  
ATOM   4165  H   ILE A 251      -6.440 -10.274 -10.560  1.00 54.39           H  
ATOM   4166  CA  ILE A 251      -7.259  -9.584  -8.706  1.00 54.39           C  
ATOM   4167  HA  ILE A 251      -6.734  -9.738  -7.763  1.00 54.39           H  
ATOM   4168  C   ILE A 251      -8.767  -9.770  -8.420  1.00 54.39           C  
ATOM   4169  CB  ILE A 251      -6.919  -8.169  -9.236  1.00 54.39           C  
ATOM   4170  HB  ILE A 251      -7.564  -7.965 -10.091  1.00 54.39           H  
ATOM   4171  O   ILE A 251      -9.245  -9.399  -7.355  1.00 54.39           O  
ATOM   4172  CG1 ILE A 251      -5.443  -8.057  -9.712  1.00 54.39           C  
ATOM   4173 HG12 ILE A 251      -4.773  -8.174  -8.861  1.00 54.39           H  
ATOM   4174 HG13 ILE A 251      -5.215  -8.849 -10.426  1.00 54.39           H  
ATOM   4175  CG2 ILE A 251      -7.196  -7.109  -8.153  1.00 54.39           C  
ATOM   4176 HG21 ILE A 251      -6.576  -7.298  -7.277  1.00 54.39           H  
ATOM   4177 HG22 ILE A 251      -8.243  -7.138  -7.853  1.00 54.39           H  
ATOM   4178 HG23 ILE A 251      -6.998  -6.107  -8.531  1.00 54.39           H  
ATOM   4179  CD1 ILE A 251      -5.118  -6.747 -10.439  1.00 54.39           C  
ATOM   4180 HD11 ILE A 251      -4.145  -6.840 -10.920  1.00 54.39           H  
ATOM   4181 HD12 ILE A 251      -5.868  -6.550 -11.205  1.00 54.39           H  
ATOM   4182 HD13 ILE A 251      -5.083  -5.917  -9.734  1.00 54.39           H  
ATOM   4183  N   THR A 252      -9.509 -10.384  -9.350  1.00 61.96           N  
ATOM   4184  H   THR A 252      -9.053 -10.722 -10.185  1.00 61.96           H  
ATOM   4185  CA  THR A 252     -10.942 -10.698  -9.233  1.00 61.96           C  
ATOM   4186  HA  THR A 252     -11.414  -9.979  -8.562  1.00 61.96           H  
ATOM   4187  C   THR A 252     -11.228 -12.088  -8.650  1.00 61.96           C  
ATOM   4188  CB  THR A 252     -11.618 -10.585 -10.611  1.00 61.96           C  
ATOM   4189  HB  THR A 252     -12.675 -10.833 -10.522  1.00 61.96           H  
ATOM   4190  O   THR A 252     -12.390 -12.426  -8.447  1.00 61.96           O  
ATOM   4191  CG2 THR A 252     -11.495  -9.184 -11.215  1.00 61.96           C  
ATOM   4192 HG21 THR A 252     -12.079  -9.133 -12.134  1.00 61.96           H  
ATOM   4193 HG22 THR A 252     -10.455  -8.951 -11.442  1.00 61.96           H  
ATOM   4194 HG23 THR A 252     -11.885  -8.448 -10.511  1.00 61.96           H  
ATOM   4195  OG1 THR A 252     -11.002 -11.481 -11.510  1.00 61.96           O  
ATOM   4196  HG1 THR A 252     -11.193 -11.195 -12.406  1.00 61.96           H  
ATOM   4197  N   GLY A 253     -10.210 -12.923  -8.418  1.00 54.92           N  
ATOM   4198  H   GLY A 253      -9.271 -12.595  -8.592  1.00 54.92           H  
ATOM   4199  CA  GLY A 253     -10.368 -14.346  -8.090  1.00 54.92           C  
ATOM   4200  HA2 GLY A 253      -9.424 -14.716  -7.688  1.00 54.92           H  
ATOM   4201  HA3 GLY A 253     -11.134 -14.452  -7.322  1.00 54.92           H  
ATOM   4202  C   GLY A 253     -10.758 -15.248  -9.275  1.00 54.92           C  
ATOM   4203  O   GLY A 253     -10.735 -16.468  -9.142  1.00 54.92           O  
ATOM   4204  N   LEU A 254     -11.071 -14.684 -10.446  1.00 49.97           N  
ATOM   4205  H   LEU A 254     -11.058 -13.675 -10.491  1.00 49.97           H  
ATOM   4206  CA  LEU A 254     -11.336 -15.415 -11.688  1.00 49.97           C  
ATOM   4207  HA  LEU A 254     -11.683 -16.423 -11.461  1.00 49.97           H  
ATOM   4208  C   LEU A 254     -10.065 -15.521 -12.532  1.00 49.97           C  
ATOM   4209  CB  LEU A 254     -12.427 -14.666 -12.474  1.00 49.97           C  
ATOM   4210  HB2 LEU A 254     -12.061 -13.666 -12.706  1.00 49.97           H  
ATOM   4211  HB3 LEU A 254     -12.590 -15.181 -13.420  1.00 49.97           H  
ATOM   4212  O   LEU A 254      -9.561 -14.490 -12.964  1.00 49.97           O  
ATOM   4213  CG  LEU A 254     -13.770 -14.533 -11.737  1.00 49.97           C  
ATOM   4214  HG  LEU A 254     -13.619 -14.088 -10.754  1.00 49.97           H  
ATOM   4215  CD1 LEU A 254     -14.698 -13.614 -12.529  1.00 49.97           C  
ATOM   4216 HD11 LEU A 254     -15.646 -13.507 -12.002  1.00 49.97           H  
ATOM   4217 HD12 LEU A 254     -14.240 -12.629 -12.628  1.00 49.97           H  
ATOM   4218 HD13 LEU A 254     -14.880 -14.029 -13.520  1.00 49.97           H  
ATOM   4219  CD2 LEU A 254     -14.451 -15.892 -11.569  1.00 49.97           C  
ATOM   4220 HD21 LEU A 254     -14.576 -16.375 -12.538  1.00 49.97           H  
ATOM   4221 HD22 LEU A 254     -15.429 -15.755 -11.107  1.00 49.97           H  
ATOM   4222 HD23 LEU A 254     -13.855 -16.530 -10.915  1.00 49.97           H  
ATOM   4223  N   TYR A 255      -9.539 -16.724 -12.776  1.00 49.04           N  
ATOM   4224  H   TYR A 255     -10.002 -17.542 -12.406  1.00 49.04           H  
ATOM   4225  CA  TYR A 255      -8.416 -16.918 -13.704  1.00 49.04           C  
ATOM   4226  HA  TYR A 255      -7.519 -16.478 -13.269  1.00 49.04           H  
ATOM   4227  C   TYR A 255      -8.720 -16.199 -15.033  1.00 49.04           C  
ATOM   4228  CB  TYR A 255      -8.177 -18.428 -13.924  1.00 49.04           C  
ATOM   4229  HB2 TYR A 255      -8.925 -19.005 -13.381  1.00 49.04           H  
ATOM   4230  HB3 TYR A 255      -8.321 -18.671 -14.977  1.00 49.04           H  
ATOM   4231  O   TYR A 255      -9.661 -16.572 -15.730  1.00 49.04           O  
ATOM   4232  CG  TYR A 255      -6.805 -18.928 -13.509  1.00 49.04           C  
ATOM   4233  CD1 TYR A 255      -5.781 -19.053 -14.470  1.00 49.04           C  
ATOM   4234  HD1 TYR A 255      -5.968 -18.763 -15.494  1.00 49.04           H  
ATOM   4235  CD2 TYR A 255      -6.561 -19.303 -12.173  1.00 49.04           C  
ATOM   4236  HD2 TYR A 255      -7.344 -19.209 -11.435  1.00 49.04           H  
ATOM   4237  CE1 TYR A 255      -4.523 -19.569 -14.102  1.00 49.04           C  
ATOM   4238  HE1 TYR A 255      -3.750 -19.676 -14.849  1.00 49.04           H  
ATOM   4239  CE2 TYR A 255      -5.301 -19.809 -11.799  1.00 49.04           C  
ATOM   4240  HE2 TYR A 255      -5.102 -20.097 -10.777  1.00 49.04           H  
ATOM   4241  OH  TYR A 255      -3.074 -20.459 -12.406  1.00 49.04           O  
ATOM   4242  HH  TYR A 255      -2.489 -20.545 -13.162  1.00 49.04           H  
ATOM   4243  CZ  TYR A 255      -4.283 -19.952 -12.764  1.00 49.04           C  
ATOM   4244  N   GLU A 256      -7.968 -15.146 -15.363  1.00 45.89           N  
ATOM   4245  H   GLU A 256      -7.231 -14.839 -14.745  1.00 45.89           H  
ATOM   4246  CA  GLU A 256      -8.053 -14.528 -16.687  1.00 45.89           C  
ATOM   4247  HA  GLU A 256      -9.092 -14.503 -17.015  1.00 45.89           H  
ATOM   4248  C   GLU A 256      -7.280 -15.441 -17.645  1.00 45.89           C  
ATOM   4249  CB  GLU A 256      -7.535 -13.075 -16.683  1.00 45.89           C  
ATOM   4250  HB2 GLU A 256      -6.538 -13.042 -16.242  1.00 45.89           H  
ATOM   4251  HB3 GLU A 256      -7.468 -12.743 -17.719  1.00 45.89           H  
ATOM   4252  O   GLU A 256      -6.055 -15.547 -17.553  1.00 45.89           O  
ATOM   4253  CG  GLU A 256      -8.466 -12.113 -15.917  1.00 45.89           C  
ATOM   4254  HG2 GLU A 256      -8.461 -12.393 -14.863  1.00 45.89           H  
ATOM   4255  HG3 GLU A 256      -9.482 -12.244 -16.290  1.00 45.89           H  
ATOM   4256  CD  GLU A 256      -8.087 -10.620 -16.036  1.00 45.89           C  
ATOM   4257  OE1 GLU A 256      -8.764  -9.804 -15.365  1.00 45.89           O  
ATOM   4258  OE2 GLU A 256      -7.116 -10.281 -16.752  1.00 45.89           O  
ATOM   4259  N   THR A 257      -8.017 -16.180 -18.477  1.00 40.60           N  
ATOM   4260  H   THR A 257      -9.022 -16.086 -18.437  1.00 40.60           H  
ATOM   4261  CA  THR A 257      -7.492 -17.000 -19.581  1.00 40.60           C  
ATOM   4262  HA  THR A 257      -6.589 -17.519 -19.261  1.00 40.60           H  
ATOM   4263  C   THR A 257      -7.105 -16.144 -20.773  1.00 40.60           C  
ATOM   4264  CB  THR A 257      -8.522 -18.023 -20.057  1.00 40.60           C  
ATOM   4265  HB  THR A 257      -8.143 -18.520 -20.950  1.00 40.60           H  
ATOM   4266  O   THR A 257      -7.926 -15.264 -21.123  1.00 40.60           O  
ATOM   4267  CG2 THR A 257      -8.831 -19.083 -19.000  1.00 40.60           C  
ATOM   4268 HG21 THR A 257      -7.914 -19.606 -18.730  1.00 40.60           H  
ATOM   4269 HG22 THR A 257      -9.548 -19.797 -19.407  1.00 40.60           H  
ATOM   4270 HG23 THR A 257      -9.256 -18.614 -18.113  1.00 40.60           H  
ATOM   4271  OG1 THR A 257      -9.700 -17.324 -20.379  1.00 40.60           O  
ATOM   4272  HG1 THR A 257      -9.375 -16.506 -20.765  1.00 40.60           H  
ATOM   4273  OXT THR A 257      -6.045 -16.448 -21.357  1.00 40.60           O  
TER    4274      THR A 257                                                       
END   
