# Supplementary material for: Computational design of novel Cas9 PAM-interacting domains using evolution-based modelling and structural quality assessment
Source: PLoS Comput Biol. 2023 Nov 17;19(11):e1011621. doi: 10.1371/journal.pcbi.1011621 (PMC10729993; doi:10.1371/journal.pcbi.1011621)
Supplement: S1 File — This file contains the experimentally tested sequences in a zip format. It includes Fasta files, AlphaFold Prediction with PDB file, pLDDT, and more. (ZIP) [file pcbi.1011621.s001.zip › pdb/dgfx_44_relaxed_rank_1_model_3.pdb]

ATOM      1  N   THR A   1      -0.283  13.208 -20.475  1.00 41.40           N  
ATOM      2  H   THR A   1      -0.289  12.319 -19.996  1.00 41.40           H  
ATOM      3  H2  THR A   1      -0.841  13.158 -21.315  1.00 41.40           H  
ATOM      4  H3  THR A   1      -0.690  13.916 -19.881  1.00 41.40           H  
ATOM      5  CA  THR A   1       1.093  13.640 -20.801  1.00 41.40           C  
ATOM      6  HA  THR A   1       1.551  12.963 -21.523  1.00 41.40           H  
ATOM      7  C   THR A   1       1.928  13.621 -19.527  1.00 41.40           C  
ATOM      8  CB  THR A   1       1.048  15.048 -21.410  1.00 41.40           C  
ATOM      9  HB  THR A   1       2.036  15.508 -21.379  1.00 41.40           H  
ATOM     10  O   THR A   1       1.894  14.568 -18.759  1.00 41.40           O  
ATOM     11  CG2 THR A   1       0.536  15.011 -22.849  1.00 41.40           C  
ATOM     12 HG21 THR A   1      -0.490  14.645 -22.895  1.00 41.40           H  
ATOM     13 HG22 THR A   1       0.562  16.019 -23.264  1.00 41.40           H  
ATOM     14 HG23 THR A   1       1.179  14.376 -23.458  1.00 41.40           H  
ATOM     15  OG1 THR A   1       0.117  15.815 -20.689  1.00 41.40           O  
ATOM     16  HG1 THR A   1       0.431  16.723 -20.665  1.00 41.40           H  
ATOM     17  N   GLY A   2       2.589  12.502 -19.213  1.00 56.53           N  
ATOM     18  H   GLY A   2       2.671  11.758 -19.891  1.00 56.53           H  
ATOM     19  CA  GLY A   2       3.535  12.445 -18.086  1.00 56.53           C  
ATOM     20  HA2 GLY A   2       3.209  13.094 -17.273  1.00 56.53           H  
ATOM     21  HA3 GLY A   2       3.605  11.426 -17.705  1.00 56.53           H  
ATOM     22  C   GLY A   2       4.920  12.878 -18.561  1.00 56.53           C  
ATOM     23  O   GLY A   2       5.303  12.499 -19.666  1.00 56.53           O  
ATOM     24  N   GLY A   3       5.644  13.678 -17.775  1.00 72.62           N  
ATOM     25  H   GLY A   3       5.271  13.976 -16.885  1.00 72.62           H  
ATOM     26  CA  GLY A   3       7.010  14.089 -18.117  1.00 72.62           C  
ATOM     27  HA2 GLY A   3       7.430  14.703 -17.320  1.00 72.62           H  
ATOM     28  HA3 GLY A   3       6.988  14.687 -19.028  1.00 72.62           H  
ATOM     29  C   GLY A   3       7.926  12.880 -18.331  1.00 72.62           C  
ATOM     30  O   GLY A   3       7.787  11.860 -17.651  1.00 72.62           O  
ATOM     31  N   PHE A   4       8.859  12.985 -19.282  1.00 79.93           N  
ATOM     32  H   PHE A   4       8.897  13.835 -19.826  1.00 79.93           H  
ATOM     33  CA  PHE A   4       9.841  11.933 -19.588  1.00 79.93           C  
ATOM     34  HA  PHE A   4       9.315  11.016 -19.852  1.00 79.93           H  
ATOM     35  C   PHE A   4      10.761  11.611 -18.404  1.00 79.93           C  
ATOM     36  CB  PHE A   4      10.694  12.381 -20.781  1.00 79.93           C  
ATOM     37  HB2 PHE A   4      11.478  11.642 -20.940  1.00 79.93           H  
ATOM     38  HB3 PHE A   4      11.184  13.324 -20.538  1.00 79.93           H  
ATOM     39  O   PHE A   4      11.273  10.497 -18.295  1.00 79.93           O  
ATOM     40  CG  PHE A   4       9.916  12.529 -22.072  1.00 79.93           C  
ATOM     41  CD1 PHE A   4       9.448  11.380 -22.731  1.00 79.93           C  
ATOM     42  HD1 PHE A   4       9.692  10.406 -22.333  1.00 79.93           H  
ATOM     43  CD2 PHE A   4       9.672  13.799 -22.625  1.00 79.93           C  
ATOM     44  HD2 PHE A   4      10.048  14.686 -22.138  1.00 79.93           H  
ATOM     45  CE1 PHE A   4       8.715  11.494 -23.925  1.00 79.93           C  
ATOM     46  HE1 PHE A   4       8.378  10.609 -24.444  1.00 79.93           H  
ATOM     47  CE2 PHE A   4       8.948  13.914 -23.826  1.00 79.93           C  
ATOM     48  HE2 PHE A   4       8.771  14.889 -24.256  1.00 79.93           H  
ATOM     49  CZ  PHE A   4       8.464  12.763 -24.472  1.00 79.93           C  
ATOM     50  HZ  PHE A   4       7.921  12.853 -25.401  1.00 79.93           H  
ATOM     51  N   SER A   5      10.935  12.576 -17.505  1.00 80.86           N  
ATOM     52  H   SER A   5      10.489  13.467 -17.674  1.00 80.86           H  
ATOM     53  CA  SER A   5      11.728  12.491 -16.287  1.00 80.86           C  
ATOM     54  HA  SER A   5      11.869  11.446 -16.011  1.00 80.86           H  
ATOM     55  C   SER A   5      11.010  13.171 -15.129  1.00 80.86           C  
ATOM     56  CB  SER A   5      13.107  13.124 -16.516  1.00 80.86           C  
ATOM     57  HB2 SER A   5      13.676  12.459 -17.167  1.00 80.86           H  
ATOM     58  HB3 SER A   5      13.640  13.216 -15.570  1.00 80.86           H  
ATOM     59  O   SER A   5      10.084  13.959 -15.323  1.00 80.86           O  
ATOM     60  OG  SER A   5      13.032  14.387 -17.152  1.00 80.86           O  
ATOM     61  HG  SER A   5      12.539  15.021 -16.626  1.00 80.86           H  
ATOM     62  N   LYS A   6      11.460  12.899 -13.905  1.00 78.23           N  
ATOM     63  H   LYS A   6      12.217  12.237 -13.811  1.00 78.23           H  
ATOM     64  CA  LYS A   6      11.095  13.731 -12.759  1.00 78.23           C  
ATOM     65  HA  LYS A   6      10.012  13.852 -12.735  1.00 78.23           H  
ATOM     66  C   LYS A   6      11.732  15.107 -12.930  1.00 78.23           C  
ATOM     67  CB  LYS A   6      11.558  13.080 -11.459  1.00 78.23           C  
ATOM     68  HB2 LYS A   6      12.632  12.907 -11.519  1.00 78.23           H  
ATOM     69  HB3 LYS A   6      11.366  13.771 -10.639  1.00 78.23           H  
ATOM     70  O   LYS A   6      12.952  15.221 -12.968  1.00 78.23           O  
ATOM     71  CG  LYS A   6      10.842  11.753 -11.175  1.00 78.23           C  
ATOM     72  HG2 LYS A   6       9.763  11.900 -11.132  1.00 78.23           H  
ATOM     73  HG3 LYS A   6      11.087  11.027 -11.951  1.00 78.23           H  
ATOM     74  CD  LYS A   6      11.357  11.259  -9.829  1.00 78.23           C  
ATOM     75  HD2 LYS A   6      12.443  11.351  -9.861  1.00 78.23           H  
ATOM     76  HD3 LYS A   6      10.986  11.900  -9.029  1.00 78.23           H  
ATOM     77  CE  LYS A   6      11.014   9.804  -9.542  1.00 78.23           C  
ATOM     78  HE2 LYS A   6      11.138   9.236 -10.464  1.00 78.23           H  
ATOM     79  HE3 LYS A   6       9.979   9.726  -9.208  1.00 78.23           H  
ATOM     80  NZ  LYS A   6      11.966   9.306  -8.526  1.00 78.23           N  
ATOM     81  HZ1 LYS A   6      11.826   8.328  -8.318  1.00 78.23           H  
ATOM     82  HZ2 LYS A   6      12.899   9.429  -8.894  1.00 78.23           H  
ATOM     83  HZ3 LYS A   6      11.934   9.873  -7.691  1.00 78.23           H  
ATOM     84  N   GLU A   7      10.900  16.141 -12.990  1.00 79.01           N  
ATOM     85  H   GLU A   7       9.914  15.938 -13.066  1.00 79.01           H  
ATOM     86  CA  GLU A   7      11.309  17.530 -13.266  1.00 79.01           C  
ATOM     87  HA  GLU A   7      11.937  17.545 -14.156  1.00 79.01           H  
ATOM     88  C   GLU A   7      12.144  18.179 -12.144  1.00 79.01           C  
ATOM     89  CB  GLU A   7      10.051  18.368 -13.556  1.00 79.01           C  
ATOM     90  HB2 GLU A   7       9.382  18.302 -12.698  1.00 79.01           H  
ATOM     91  HB3 GLU A   7      10.330  19.416 -13.672  1.00 79.01           H  
ATOM     92  O   GLU A   7      12.605  19.312 -12.275  1.00 79.01           O  
ATOM     93  CG  GLU A   7       9.283  17.921 -14.813  1.00 79.01           C  
ATOM     94  HG2 GLU A   7       8.392  18.543 -14.903  1.00 79.01           H  
ATOM     95  HG3 GLU A   7       8.944  16.894 -14.675  1.00 79.01           H  
ATOM     96  CD  GLU A   7      10.101  18.035 -16.111  1.00 79.01           C  
ATOM     97  OE1 GLU A   7       9.810  17.247 -17.040  1.00 79.01           O  
ATOM     98  OE2 GLU A   7      11.008  18.895 -16.160  1.00 79.01           O  
ATOM     99  N   SER A   8      12.375  17.475 -11.031  1.00 81.67           N  
ATOM    100  H   SER A   8      12.009  16.535 -10.973  1.00 81.67           H  
ATOM    101  CA  SER A   8      13.320  17.910 -10.005  1.00 81.67           C  
ATOM    102  HA  SER A   8      13.035  18.907  -9.670  1.00 81.67           H  
ATOM    103  C   SER A   8      14.734  17.976 -10.586  1.00 81.67           C  
ATOM    104  CB  SER A   8      13.290  16.969  -8.799  1.00 81.67           C  
ATOM    105  HB2 SER A   8      13.582  15.966  -9.110  1.00 81.67           H  
ATOM    106  HB3 SER A   8      13.995  17.322  -8.046  1.00 81.67           H  
ATOM    107  O   SER A   8      15.307  16.961 -10.985  1.00 81.67           O  
ATOM    108  OG  SER A   8      11.986  16.926  -8.244  1.00 81.67           O  
ATOM    109  HG  SER A   8      11.729  17.816  -7.994  1.00 81.67           H  
ATOM    110  N   ILE A   9      15.297  19.184 -10.611  1.00 80.60           N  
ATOM    111  H   ILE A   9      14.744  19.977 -10.320  1.00 80.60           H  
ATOM    112  CA  ILE A   9      16.676  19.424 -11.033  1.00 80.60           C  
ATOM    113  HA  ILE A   9      16.922  18.730 -11.836  1.00 80.60           H  
ATOM    114  C   ILE A   9      17.588  19.136  -9.847  1.00 80.60           C  
ATOM    115  CB  ILE A   9      16.864  20.858 -11.572  1.00 80.60           C  
ATOM    116  HB  ILE A   9      16.601  21.564 -10.784  1.00 80.60           H  
ATOM    117  O   ILE A   9      17.501  19.797  -8.811  1.00 80.60           O  
ATOM    118  CG1 ILE A   9      15.938  21.107 -12.787  1.00 80.60           C  
ATOM    119 HG12 ILE A   9      16.265  20.495 -13.627  1.00 80.60           H  
ATOM    120 HG13 ILE A   9      14.918  20.813 -12.541  1.00 80.60           H  
ATOM    121  CG2 ILE A   9      18.341  21.081 -11.960  1.00 80.60           C  
ATOM    122 HG21 ILE A   9      18.492  22.084 -12.361  1.00 80.60           H  
ATOM    123 HG22 ILE A   9      18.980  20.988 -11.082  1.00 80.60           H  
ATOM    124 HG23 ILE A   9      18.652  20.335 -12.692  1.00 80.60           H  
ATOM    125  CD1 ILE A   9      15.874  22.576 -13.224  1.00 80.60           C  
ATOM    126 HD11 ILE A   9      15.140  22.678 -14.024  1.00 80.60           H  
ATOM    127 HD12 ILE A   9      15.569  23.199 -12.383  1.00 80.60           H  
ATOM    128 HD13 ILE A   9      16.842  22.912 -13.594  1.00 80.60           H  
ATOM    129  N   LEU A  10      18.472  18.160 -10.013  1.00 83.08           N  
ATOM    130  H   LEU A  10      18.506  17.685 -10.904  1.00 83.08           H  
ATOM    131  CA  LEU A  10      19.514  17.860  -9.045  1.00 83.08           C  
ATOM    132  HA  LEU A  10      19.200  18.242  -8.074  1.00 83.08           H  
ATOM    133  C   LEU A  10      20.816  18.577  -9.422  1.00 83.08           C  
ATOM    134  CB  LEU A  10      19.697  16.343  -8.931  1.00 83.08           C  
ATOM    135  HB2 LEU A  10      19.916  15.963  -9.929  1.00 83.08           H  
ATOM    136  HB3 LEU A  10      20.559  16.141  -8.295  1.00 83.08           H  
ATOM    137  O   LEU A  10      21.098  18.762 -10.613  1.00 83.08           O  
ATOM    138  CG  LEU A  10      18.480  15.580  -8.380  1.00 83.08           C  
ATOM    139  HG  LEU A  10      17.669  15.620  -9.107  1.00 83.08           H  
ATOM    140  CD1 LEU A  10      18.882  14.124  -8.157  1.00 83.08           C  
ATOM    141 HD11 LEU A  10      18.029  13.562  -7.775  1.00 83.08           H  
ATOM    142 HD12 LEU A  10      19.695  14.061  -7.434  1.00 83.08           H  
ATOM    143 HD13 LEU A  10      19.199  13.672  -9.096  1.00 83.08           H  
ATOM    144  CD2 LEU A  10      17.972  16.127  -7.042  1.00 83.08           C  
ATOM    145 HD21 LEU A  10      18.788  16.174  -6.321  1.00 83.08           H  
ATOM    146 HD22 LEU A  10      17.187  15.475  -6.658  1.00 83.08           H  
ATOM    147 HD23 LEU A  10      17.543  17.119  -7.183  1.00 83.08           H  
ATOM    148  N   PRO A  11      21.616  18.986  -8.420  1.00 83.98           N  
ATOM    149  CA  PRO A  11      22.910  19.607  -8.662  1.00 83.98           C  
ATOM    150  HA  PRO A  11      22.781  20.500  -9.274  1.00 83.98           H  
ATOM    151  C   PRO A  11      23.857  18.648  -9.391  1.00 83.98           C  
ATOM    152  CB  PRO A  11      23.436  20.010  -7.280  1.00 83.98           C  
ATOM    153  HB2 PRO A  11      24.524  19.969  -7.219  1.00 83.98           H  
ATOM    154  HB3 PRO A  11      23.081  21.011  -7.034  1.00 83.98           H  
ATOM    155  O   PRO A  11      23.662  17.431  -9.409  1.00 83.98           O  
ATOM    156  CG  PRO A  11      22.780  18.995  -6.346  1.00 83.98           C  
ATOM    157  HG2 PRO A  11      23.345  18.063  -6.363  1.00 83.98           H  
ATOM    158  HG3 PRO A  11      22.693  19.375  -5.328  1.00 83.98           H  
ATOM    159  CD  PRO A  11      21.414  18.778  -6.990  1.00 83.98           C  
ATOM    160  HD2 PRO A  11      20.707  19.518  -6.615  1.00 83.98           H  
ATOM    161  HD3 PRO A  11      21.059  17.772  -6.769  1.00 83.98           H  
ATOM    162  N   HIS A  12      24.901  19.213  -9.996  1.00 82.29           N  
ATOM    163  H   HIS A  12      25.048  20.206  -9.893  1.00 82.29           H  
ATOM    164  CA  HIS A  12      25.938  18.432 -10.657  1.00 82.29           C  
ATOM    165  HA  HIS A  12      25.474  17.832 -11.440  1.00 82.29           H  
ATOM    166  C   HIS A  12      26.609  17.454  -9.682  1.00 82.29           C  
ATOM    167  CB  HIS A  12      26.943  19.379 -11.326  1.00 82.29           C  
ATOM    168  HB2 HIS A  12      26.412  20.091 -11.958  1.00 82.29           H  
ATOM    169  HB3 HIS A  12      27.592  18.788 -11.972  1.00 82.29           H  
ATOM    170  O   HIS A  12      26.776  17.732  -8.494  1.00 82.29           O  
ATOM    171  CG  HIS A  12      27.803  20.154 -10.363  1.00 82.29           C  
ATOM    172  CD2 HIS A  12      27.679  21.476 -10.038  1.00 82.29           C  
ATOM    173  HD2 HIS A  12      26.957  22.167 -10.448  1.00 82.29           H  
ATOM    174  ND1 HIS A  12      28.848  19.652  -9.623  1.00 82.29           N  
ATOM    175  HD1 HIS A  12      29.168  18.694  -9.621  1.00 82.29           H  
ATOM    176  CE1 HIS A  12      29.321  20.638  -8.847  1.00 82.29           C  
ATOM    177  HE1 HIS A  12      30.129  20.540  -8.137  1.00 82.29           H  
ATOM    178  NE2 HIS A  12      28.640  21.773  -9.068  1.00 82.29           N  
ATOM    179  N   GLY A  13      27.030  16.302 -10.192  1.00 76.26           N  
ATOM    180  H   GLY A  13      26.858  16.099 -11.166  1.00 76.26           H  
ATOM    181  CA  GLY A  13      27.732  15.301  -9.401  1.00 76.26           C  
ATOM    182  HA2 GLY A  13      28.631  15.745  -8.974  1.00 76.26           H  
ATOM    183  HA3 GLY A  13      27.090  14.969  -8.585  1.00 76.26           H  
ATOM    184  C   GLY A  13      28.130  14.098 -10.239  1.00 76.26           C  
ATOM    185  O   GLY A  13      27.723  13.966 -11.390  1.00 76.26           O  
ATOM    186  N   ASN A  14      28.887  13.181  -9.641  1.00 73.11           N  
ATOM    187  H   ASN A  14      29.198  13.361  -8.697  1.00 73.11           H  
ATOM    188  CA  ASN A  14      29.360  11.956 -10.299  1.00 73.11           C  
ATOM    189  HA  ASN A  14      29.672  12.216 -11.311  1.00 73.11           H  
ATOM    190  C   ASN A  14      28.261  10.889 -10.476  1.00 73.11           C  
ATOM    191  CB  ASN A  14      30.593  11.427  -9.541  1.00 73.11           C  
ATOM    192  HB2 ASN A  14      30.869  10.447  -9.931  1.00 73.11           H  
ATOM    193  HB3 ASN A  14      30.355  11.312  -8.484  1.00 73.11           H  
ATOM    194  O   ASN A  14      28.557   9.703 -10.572  1.00 73.11           O  
ATOM    195  CG  ASN A  14      31.813  12.312  -9.700  1.00 73.11           C  
ATOM    196  ND2 ASN A  14      32.786  12.178  -8.832  1.00 73.11           N  
ATOM    197 HD21 ASN A  14      32.739  11.484  -8.099  1.00 73.11           H  
ATOM    198 HD22 ASN A  14      33.592  12.768  -8.976  1.00 73.11           H  
ATOM    199  OD1 ASN A  14      31.918  13.123 -10.603  1.00 73.11           O  
ATOM    200  N   SER A  15      26.990  11.292 -10.485  1.00 75.07           N  
ATOM    201  H   SER A  15      26.820  12.283 -10.582  1.00 75.07           H  
ATOM    202  CA  SER A  15      25.871  10.386 -10.704  1.00 75.07           C  
ATOM    203  HA  SER A  15      26.099   9.411 -10.274  1.00 75.07           H  
ATOM    204  C   SER A  15      25.633  10.221 -12.199  1.00 75.07           C  
ATOM    205  CB  SER A  15      24.618  10.918 -10.011  1.00 75.07           C  
ATOM    206  HB2 SER A  15      24.383  11.908 -10.403  1.00 75.07           H  
ATOM    207  HB3 SER A  15      24.803  11.002  -8.940  1.00 75.07           H  
ATOM    208  O   SER A  15      25.160  11.143 -12.861  1.00 75.07           O  
ATOM    209  OG  SER A  15      23.527  10.044 -10.233  1.00 75.07           O  
ATOM    210  HG  SER A  15      22.723  10.547 -10.084  1.00 75.07           H  
ATOM    211  N   ASP A  16      25.875   9.018 -12.714  1.00 71.51           N  
ATOM    212  H   ASP A  16      26.392   8.346 -12.165  1.00 71.51           H  
ATOM    213  CA  ASP A  16      25.519   8.650 -14.091  1.00 71.51           C  
ATOM    214  HA  ASP A  16      25.849   9.445 -14.760  1.00 71.51           H  
ATOM    215  C   ASP A  16      23.992   8.507 -14.290  1.00 71.51           C  
ATOM    216  CB  ASP A  16      26.262   7.365 -14.491  1.00 71.51           C  
ATOM    217  HB2 ASP A  16      25.935   6.556 -13.838  1.00 71.51           H  
ATOM    218  HB3 ASP A  16      25.988   7.102 -15.512  1.00 71.51           H  
ATOM    219  O   ASP A  16      23.530   8.213 -15.388  1.00 71.51           O  
ATOM    220  CG  ASP A  16      27.793   7.485 -14.428  1.00 71.51           C  
ATOM    221  OD1 ASP A  16      28.355   8.553 -14.787  1.00 71.51           O  
ATOM    222  OD2 ASP A  16      28.421   6.500 -13.993  1.00 71.51           O  
ATOM    223  N   LYS A  17      23.187   8.710 -13.234  1.00 73.14           N  
ATOM    224  H   LYS A  17      23.625   8.980 -12.365  1.00 73.14           H  
ATOM    225  CA  LYS A  17      21.716   8.632 -13.290  1.00 73.14           C  
ATOM    226  HA  LYS A  17      21.432   7.886 -14.032  1.00 73.14           H  
ATOM    227  C   LYS A  17      21.052   9.931 -13.747  1.00 73.14           C  
ATOM    228  CB  LYS A  17      21.142   8.219 -11.927  1.00 73.14           C  
ATOM    229  HB2 LYS A  17      21.373   8.985 -11.187  1.00 73.14           H  
ATOM    230  HB3 LYS A  17      20.057   8.162 -12.014  1.00 73.14           H  
ATOM    231  O   LYS A  17      19.876   9.905 -14.100  1.00 73.14           O  
ATOM    232  CG  LYS A  17      21.664   6.859 -11.447  1.00 73.14           C  
ATOM    233  HG2 LYS A  17      22.748   6.892 -11.336  1.00 73.14           H  
ATOM    234  HG3 LYS A  17      21.405   6.098 -12.184  1.00 73.14           H  
ATOM    235  CD  LYS A  17      21.037   6.499 -10.098  1.00 73.14           C  
ATOM    236  HD2 LYS A  17      21.331   7.246  -9.360  1.00 73.14           H  
ATOM    237  HD3 LYS A  17      19.951   6.499 -10.196  1.00 73.14           H  
ATOM    238  CE  LYS A  17      21.522   5.114  -9.666  1.00 73.14           C  
ATOM    239  HE2 LYS A  17      21.231   4.393 -10.430  1.00 73.14           H  
ATOM    240  HE3 LYS A  17      22.611   5.126  -9.621  1.00 73.14           H  
ATOM    241  NZ  LYS A  17      20.953   4.729  -8.352  1.00 73.14           N  
ATOM    242  HZ1 LYS A  17      21.267   3.805  -8.091  1.00 73.14           H  
ATOM    243  HZ2 LYS A  17      19.944   4.729  -8.397  1.00 73.14           H  
ATOM    244  HZ3 LYS A  17      21.246   5.384  -7.641  1.00 73.14           H  
ATOM    245  N   LEU A  18      21.779  11.050 -13.700  1.00 82.10           N  
ATOM    246  H   LEU A  18      22.767  10.973 -13.504  1.00 82.10           H  
ATOM    247  CA  LEU A  18      21.235  12.356 -14.054  1.00 82.10           C  
ATOM    248  HA  LEU A  18      20.280  12.486 -13.544  1.00 82.10           H  
ATOM    249  C   LEU A  18      20.966  12.443 -15.554  1.00 82.10           C  
ATOM    250  CB  LEU A  18      22.200  13.472 -13.632  1.00 82.10           C  
ATOM    251  HB2 LEU A  18      21.827  14.410 -14.044  1.00 82.10           H  
ATOM    252  HB3 LEU A  18      23.174  13.262 -14.074  1.00 82.10           H  
ATOM    253  O   LEU A  18      21.825  12.115 -16.371  1.00 82.10           O  
ATOM    254  CG  LEU A  18      22.381  13.666 -12.124  1.00 82.10           C  
ATOM    255  HG  LEU A  18      22.760  12.744 -11.683  1.00 82.10           H  
ATOM    256  CD1 LEU A  18      23.394  14.786 -11.877  1.00 82.10           C  
ATOM    257 HD11 LEU A  18      24.350  14.523 -12.329  1.00 82.10           H  
ATOM    258 HD12 LEU A  18      23.539  14.928 -10.806  1.00 82.10           H  
ATOM    259 HD13 LEU A  18      23.035  15.719 -12.309  1.00 82.10           H  
ATOM    260  CD2 LEU A  18      21.072  14.036 -11.433  1.00 82.10           C  
ATOM    261 HD21 LEU A  18      20.644  14.928 -11.892  1.00 82.10           H  
ATOM    262 HD22 LEU A  18      21.271  14.220 -10.377  1.00 82.10           H  
ATOM    263 HD23 LEU A  18      20.355  13.219 -11.506  1.00 82.10           H  
ATOM    264  N   ILE A  19      19.795  12.958 -15.916  1.00 83.18           N  
ATOM    265  H   ILE A  19      19.133  13.199 -15.192  1.00 83.18           H  
ATOM    266  CA  ILE A  19      19.433  13.167 -17.318  1.00 83.18           C  
ATOM    267  HA  ILE A  19      19.979  12.437 -17.916  1.00 83.18           H  
ATOM    268  C   ILE A  19      19.830  14.588 -17.736  1.00 83.18           C  
ATOM    269  CB  ILE A  19      17.945  12.879 -17.561  1.00 83.18           C  
ATOM    270  HB  ILE A  19      17.367  13.530 -16.906  1.00 83.18           H  
ATOM    271  O   ILE A  19      19.445  15.549 -17.059  1.00 83.18           O  
ATOM    272  CG1 ILE A  19      17.628  11.415 -17.207  1.00 83.18           C  
ATOM    273 HG12 ILE A  19      18.048  11.152 -16.236  1.00 83.18           H  
ATOM    274 HG13 ILE A  19      18.073  10.756 -17.953  1.00 83.18           H  
ATOM    275  CG2 ILE A  19      17.547  13.176 -19.022  1.00 83.18           C  
ATOM    276 HG21 ILE A  19      18.091  12.522 -19.704  1.00 83.18           H  
ATOM    277 HG22 ILE A  19      17.756  14.215 -19.277  1.00 83.18           H  
ATOM    278 HG23 ILE A  19      16.476  13.037 -19.169  1.00 83.18           H  
ATOM    279  CD1 ILE A  19      16.131  11.145 -17.126  1.00 83.18           C  
ATOM    280 HD11 ILE A  19      16.010  10.071 -16.982  1.00 83.18           H  
ATOM    281 HD12 ILE A  19      15.700  11.688 -16.285  1.00 83.18           H  
ATOM    282 HD13 ILE A  19      15.619  11.410 -18.051  1.00 83.18           H  
ATOM    283  N   PRO A  20      20.556  14.756 -18.858  1.00 84.12           N  
ATOM    284  CA  PRO A  20      20.854  16.062 -19.432  1.00 84.12           C  
ATOM    285  HA  PRO A  20      21.578  16.577 -18.802  1.00 84.12           H  
ATOM    286  C   PRO A  20      19.604  16.926 -19.599  1.00 84.12           C  
ATOM    287  CB  PRO A  20      21.485  15.769 -20.797  1.00 84.12           C  
ATOM    288  HB2 PRO A  20      20.712  15.680 -21.560  1.00 84.12           H  
ATOM    289  HB3 PRO A  20      22.202  16.534 -21.094  1.00 84.12           H  
ATOM    290  O   PRO A  20      18.625  16.517 -20.217  1.00 84.12           O  
ATOM    291  CG  PRO A  20      22.137  14.405 -20.608  1.00 84.12           C  
ATOM    292  HG2 PRO A  20      23.116  14.521 -20.142  1.00 84.12           H  
ATOM    293  HG3 PRO A  20      22.229  13.867 -21.551  1.00 84.12           H  
ATOM    294  CD  PRO A  20      21.179  13.703 -19.650  1.00 84.12           C  
ATOM    295  HD2 PRO A  20      20.414  13.175 -20.220  1.00 84.12           H  
ATOM    296  HD3 PRO A  20      21.735  13.005 -19.024  1.00 84.12           H  
ATOM    297  N   ARG A  21      19.660  18.167 -19.106  1.00 82.55           N  
ATOM    298  H   ARG A  21      20.468  18.415 -18.554  1.00 82.55           H  
ATOM    299  CA  ARG A  21      18.572  19.144 -19.296  1.00 82.55           C  
ATOM    300  HA  ARG A  21      17.623  18.667 -19.048  1.00 82.55           H  
ATOM    301  C   ARG A  21      18.439  19.613 -20.743  1.00 82.55           C  
ATOM    302  CB  ARG A  21      18.788  20.353 -18.383  1.00 82.55           C  
ATOM    303  HB2 ARG A  21      18.066  21.125 -18.650  1.00 82.55           H  
ATOM    304  HB3 ARG A  21      19.791  20.749 -18.543  1.00 82.55           H  
ATOM    305  O   ARG A  21      17.376  20.069 -21.154  1.00 82.55           O  
ATOM    306  CG  ARG A  21      18.601  19.995 -16.902  1.00 82.55           C  
ATOM    307  HG2 ARG A  21      17.563  19.721 -16.716  1.00 82.55           H  
ATOM    308  HG3 ARG A  21      19.233  19.143 -16.652  1.00 82.55           H  
ATOM    309  CD  ARG A  21      18.999  21.166 -16.000  1.00 82.55           C  
ATOM    310  HD2 ARG A  21      20.049  21.398 -16.179  1.00 82.55           H  
ATOM    311  HD3 ARG A  21      18.891  20.851 -14.963  1.00 82.55           H  
ATOM    312  NE  ARG A  21      18.155  22.353 -16.241  1.00 82.55           N  
ATOM    313  HE  ARG A  21      17.244  22.174 -16.639  1.00 82.55           H  
ATOM    314  NH1 ARG A  21      19.556  23.908 -15.302  1.00 82.55           N  
ATOM    315 HH11 ARG A  21      19.741  24.850 -14.988  1.00 82.55           H  
ATOM    316 HH12 ARG A  21      20.191  23.165 -15.047  1.00 82.55           H  
ATOM    317  NH2 ARG A  21      17.591  24.554 -16.151  1.00 82.55           N  
ATOM    318 HH21 ARG A  21      16.679  24.325 -16.522  1.00 82.55           H  
ATOM    319 HH22 ARG A  21      17.774  25.489 -15.815  1.00 82.55           H  
ATOM    320  CZ  ARG A  21      18.440  23.596 -15.902  1.00 82.55           C  
ATOM    321  N   LYS A  22      19.542  19.571 -21.489  1.00 79.08           N  
ATOM    322  H   LYS A  22      20.351  19.125 -21.082  1.00 79.08           H  
ATOM    323  CA  LYS A  22      19.638  19.957 -22.897  1.00 79.08           C  
ATOM    324  HA  LYS A  22      18.653  19.887 -23.359  1.00 79.08           H  
ATOM    325  C   LYS A  22      20.560  18.984 -23.612  1.00 79.08           C  
ATOM    326  CB  LYS A  22      20.173  21.393 -23.040  1.00 79.08           C  
ATOM    327  HB2 LYS A  22      20.333  21.596 -24.099  1.00 79.08           H  
ATOM    328  HB3 LYS A  22      21.135  21.471 -22.533  1.00 79.08           H  
ATOM    329  O   LYS A  22      21.502  18.465 -23.011  1.00 79.08           O  
ATOM    330  CG  LYS A  22      19.213  22.449 -22.475  1.00 79.08           C  
ATOM    331  HG2 LYS A  22      18.230  22.317 -22.927  1.00 79.08           H  
ATOM    332  HG3 LYS A  22      19.128  22.328 -21.395  1.00 79.08           H  
ATOM    333  CD  LYS A  22      19.720  23.863 -22.777  1.00 79.08           C  
ATOM    334  HD2 LYS A  22      19.829  23.978 -23.856  1.00 79.08           H  
ATOM    335  HD3 LYS A  22      20.691  24.002 -22.302  1.00 79.08           H  
ATOM    336  CE  LYS A  22      18.725  24.898 -22.244  1.00 79.08           C  
ATOM    337  HE2 LYS A  22      18.642  24.773 -21.164  1.00 79.08           H  
ATOM    338  HE3 LYS A  22      17.747  24.693 -22.680  1.00 79.08           H  
ATOM    339  NZ  LYS A  22      19.154  26.280 -22.574  1.00 79.08           N  
ATOM    340  HZ1 LYS A  22      20.059  26.473 -22.170  1.00 79.08           H  
ATOM    341  HZ2 LYS A  22      18.488  26.954 -22.225  1.00 79.08           H  
ATOM    342  HZ3 LYS A  22      19.221  26.395 -23.576  1.00 79.08           H  
ATOM    343  N   THR A  23      20.325  18.792 -24.904  1.00 76.12           N  
ATOM    344  H   THR A  23      19.495  19.178 -25.332  1.00 76.12           H  
ATOM    345  CA  THR A  23      21.261  18.090 -25.783  1.00 76.12           C  
ATOM    346  HA  THR A  23      21.298  17.044 -25.479  1.00 76.12           H  
ATOM    347  C   THR A  23      22.651  18.716 -25.619  1.00 76.12           C  
ATOM    348  CB  THR A  23      20.790  18.159 -27.246  1.00 76.12           C  
ATOM    349  HB  THR A  23      21.064  19.121 -27.679  1.00 76.12           H  
ATOM    350  O   THR A  23      22.778  19.941 -25.635  1.00 76.12           O  
ATOM    351  CG2 THR A  23      21.380  17.030 -28.085  1.00 76.12           C  
ATOM    352 HG21 THR A  23      21.109  17.165 -29.132  1.00 76.12           H  
ATOM    353 HG22 THR A  23      21.005  16.068 -27.737  1.00 76.12           H  
ATOM    354 HG23 THR A  23      22.467  17.032 -28.005  1.00 76.12           H  
ATOM    355  OG1 THR A  23      19.386  18.012 -27.307  1.00 76.12           O  
ATOM    356  HG1 THR A  23      19.150  17.808 -28.215  1.00 76.12           H  
ATOM    357  N   TYR A  24      23.675  17.882 -25.414  1.00 79.04           N  
ATOM    358  H   TYR A  24      23.474  16.893 -25.412  1.00 79.04           H  
ATOM    359  CA  TYR A  24      25.082  18.269 -25.194  1.00 79.04           C  
ATOM    360  HA  TYR A  24      25.651  17.340 -25.231  1.00 79.04           H  
ATOM    361  C   TYR A  24      25.437  18.891 -23.831  1.00 79.04           C  
ATOM    362  CB  TYR A  24      25.604  19.132 -26.357  1.00 79.04           C  
ATOM    363  HB2 TYR A  24      26.694  19.120 -26.339  1.00 79.04           H  
ATOM    364  HB3 TYR A  24      25.297  20.167 -26.202  1.00 79.04           H  
ATOM    365  O   TYR A  24      26.589  19.271 -23.626  1.00 79.04           O  
ATOM    366  CG  TYR A  24      25.142  18.678 -27.725  1.00 79.04           C  
ATOM    367  CD1 TYR A  24      25.679  17.503 -28.279  1.00 79.04           C  
ATOM    368  HD1 TYR A  24      26.439  16.948 -27.749  1.00 79.04           H  
ATOM    369  CD2 TYR A  24      24.157  19.406 -28.425  1.00 79.04           C  
ATOM    370  HD2 TYR A  24      23.755  20.314 -28.001  1.00 79.04           H  
ATOM    371  CE1 TYR A  24      25.230  17.051 -29.532  1.00 79.04           C  
ATOM    372  HE1 TYR A  24      25.636  16.153 -29.974  1.00 79.04           H  
ATOM    373  CE2 TYR A  24      23.705  18.956 -29.680  1.00 79.04           C  
ATOM    374  HE2 TYR A  24      22.958  19.517 -30.222  1.00 79.04           H  
ATOM    375  OH  TYR A  24      23.819  17.326 -31.441  1.00 79.04           O  
ATOM    376  HH  TYR A  24      23.191  17.919 -31.860  1.00 79.04           H  
ATOM    377  CZ  TYR A  24      24.245  17.775 -30.234  1.00 79.04           C  
ATOM    378  N   TRP A  25      24.504  18.991 -22.880  1.00 83.14           N  
ATOM    379  H   TRP A  25      23.563  18.674 -23.064  1.00 83.14           H  
ATOM    380  CA  TRP A  25      24.839  19.420 -21.518  1.00 83.14           C  
ATOM    381  HA  TRP A  25      25.708  20.078 -21.544  1.00 83.14           H  
ATOM    382  C   TRP A  25      25.212  18.221 -20.659  1.00 83.14           C  
ATOM    383  CB  TRP A  25      23.703  20.233 -20.899  1.00 83.14           C  
ATOM    384  HB2 TRP A  25      23.846  20.242 -19.819  1.00 83.14           H  
ATOM    385  HB3 TRP A  25      22.748  19.745 -21.094  1.00 83.14           H  
ATOM    386  O   TRP A  25      24.355  17.420 -20.299  1.00 83.14           O  
ATOM    387  CG  TRP A  25      23.633  21.661 -21.343  1.00 83.14           C  
ATOM    388  CD1 TRP A  25      24.040  22.155 -22.536  1.00 83.14           C  
ATOM    389  HD1 TRP A  25      24.465  21.571 -23.339  1.00 83.14           H  
ATOM    390  CD2 TRP A  25      23.157  22.808 -20.581  1.00 83.14           C  
ATOM    391  CE2 TRP A  25      23.324  23.980 -21.378  1.00 83.14           C  
ATOM    392  CE3 TRP A  25      22.612  22.977 -19.290  1.00 83.14           C  
ATOM    393  HE3 TRP A  25      22.504  22.112 -18.652  1.00 83.14           H  
ATOM    394  NE1 TRP A  25      23.870  23.523 -22.557  1.00 83.14           N  
ATOM    395  HE1 TRP A  25      24.188  24.100 -23.323  1.00 83.14           H  
ATOM    396  CH2 TRP A  25      22.433  25.391 -19.627  1.00 83.14           C  
ATOM    397  HH2 TRP A  25      22.200  26.370 -19.236  1.00 83.14           H  
ATOM    398  CZ2 TRP A  25      22.970  25.257 -20.919  1.00 83.14           C  
ATOM    399  HZ2 TRP A  25      23.158  26.125 -21.533  1.00 83.14           H  
ATOM    400  CZ3 TRP A  25      22.252  24.254 -18.818  1.00 83.14           C  
ATOM    401  HZ3 TRP A  25      21.874  24.364 -17.812  1.00 83.14           H  
ATOM    402  N   ASP A  26      26.490  18.125 -20.306  1.00 83.68           N  
ATOM    403  H   ASP A  26      27.154  18.780 -20.694  1.00 83.68           H  
ATOM    404  CA  ASP A  26      26.989  17.097 -19.395  1.00 83.68           C  
ATOM    405  HA  ASP A  26      26.715  16.120 -19.792  1.00 83.68           H  
ATOM    406  C   ASP A  26      26.391  17.289 -17.983  1.00 83.68           C  
ATOM    407  CB  ASP A  26      28.521  17.144 -19.379  1.00 83.68           C  
ATOM    408  HB2 ASP A  26      28.845  18.129 -19.043  1.00 83.68           H  
ATOM    409  HB3 ASP A  26      28.886  17.001 -20.396  1.00 83.68           H  
ATOM    410  O   ASP A  26      26.676  18.305 -17.331  1.00 83.68           O  
ATOM    411  CG  ASP A  26      29.158  16.080 -18.479  1.00 83.68           C  
ATOM    412  OD1 ASP A  26      28.416  15.281 -17.863  1.00 83.68           O  
ATOM    413  OD2 ASP A  26      30.403  16.128 -18.373  1.00 83.68           O  
ATOM    414  N   PRO A  27      25.593  16.334 -17.470  1.00 84.19           N  
ATOM    415  CA  PRO A  27      25.013  16.425 -16.135  1.00 84.19           C  
ATOM    416  HA  PRO A  27      24.397  17.323 -16.094  1.00 84.19           H  
ATOM    417  C   PRO A  27      26.061  16.489 -15.022  1.00 84.19           C  
ATOM    418  CB  PRO A  27      24.131  15.187 -15.974  1.00 84.19           C  
ATOM    419  HB2 PRO A  27      24.671  14.407 -15.438  1.00 84.19           H  
ATOM    420  HB3 PRO A  27      23.201  15.442 -15.467  1.00 84.19           H  
ATOM    421  O   PRO A  27      25.798  17.058 -13.962  1.00 84.19           O  
ATOM    422  CG  PRO A  27      23.871  14.720 -17.399  1.00 84.19           C  
ATOM    423  HG2 PRO A  27      23.031  15.284 -17.805  1.00 84.19           H  
ATOM    424  HG3 PRO A  27      23.691  13.647 -17.456  1.00 84.19           H  
ATOM    425  CD  PRO A  27      25.146  15.117 -18.126  1.00 84.19           C  
ATOM    426  HD2 PRO A  27      24.935  15.267 -19.185  1.00 84.19           H  
ATOM    427  HD3 PRO A  27      25.900  14.340 -18.001  1.00 84.19           H  
ATOM    428  N   LYS A  28      27.275  15.976 -15.265  1.00 85.63           N  
ATOM    429  H   LYS A  28      27.458  15.560 -16.167  1.00 85.63           H  
ATOM    430  CA  LYS A  28      28.392  16.072 -14.314  1.00 85.63           C  
ATOM    431  HA  LYS A  28      28.047  15.745 -13.333  1.00 85.63           H  
ATOM    432  C   LYS A  28      28.891  17.503 -14.138  1.00 85.63           C  
ATOM    433  CB  LYS A  28      29.549  15.156 -14.745  1.00 85.63           C  
ATOM    434  HB2 LYS A  28      29.921  15.453 -15.726  1.00 85.63           H  
ATOM    435  HB3 LYS A  28      30.362  15.260 -14.027  1.00 85.63           H  
ATOM    436  O   LYS A  28      29.491  17.804 -13.111  1.00 85.63           O  
ATOM    437  CG  LYS A  28      29.111  13.688 -14.776  1.00 85.63           C  
ATOM    438  HG2 LYS A  28      28.350  13.557 -15.546  1.00 85.63           H  
ATOM    439  HG3 LYS A  28      28.670  13.437 -13.812  1.00 85.63           H  
ATOM    440  CD  LYS A  28      30.262  12.714 -15.057  1.00 85.63           C  
ATOM    441  HD2 LYS A  28      31.031  12.814 -14.291  1.00 85.63           H  
ATOM    442  HD3 LYS A  28      30.679  12.908 -16.045  1.00 85.63           H  
ATOM    443  CE  LYS A  28      29.621  11.323 -15.000  1.00 85.63           C  
ATOM    444  HE2 LYS A  28      29.129  11.203 -14.034  1.00 85.63           H  
ATOM    445  HE3 LYS A  28      28.832  11.275 -15.749  1.00 85.63           H  
ATOM    446  NZ  LYS A  28      30.543  10.184 -15.205  1.00 85.63           N  
ATOM    447  HZ1 LYS A  28      31.259  10.141 -14.494  1.00 85.63           H  
ATOM    448  HZ2 LYS A  28      30.931  10.180 -16.137  1.00 85.63           H  
ATOM    449  HZ3 LYS A  28      29.970   9.358 -15.107  1.00 85.63           H  
ATOM    450  N   LYS A  29      28.625  18.389 -15.106  1.00 86.45           N  
ATOM    451  H   LYS A  29      28.132  18.043 -15.916  1.00 86.45           H  
ATOM    452  CA  LYS A  29      28.971  19.820 -15.049  1.00 86.45           C  
ATOM    453  HA  LYS A  29      29.724  19.983 -14.278  1.00 86.45           H  
ATOM    454  C   LYS A  29      27.789  20.702 -14.663  1.00 86.45           C  
ATOM    455  CB  LYS A  29      29.547  20.272 -16.398  1.00 86.45           C  
ATOM    456  HB2 LYS A  29      28.834  20.050 -17.192  1.00 86.45           H  
ATOM    457  HB3 LYS A  29      29.701  21.350 -16.365  1.00 86.45           H  
ATOM    458  O   LYS A  29      27.969  21.665 -13.927  1.00 86.45           O  
ATOM    459  CG  LYS A  29      30.885  19.592 -16.709  1.00 86.45           C  
ATOM    460  HG2 LYS A  29      31.582  19.773 -15.890  1.00 86.45           H  
ATOM    461  HG3 LYS A  29      30.733  18.517 -16.813  1.00 86.45           H  
ATOM    462  CD  LYS A  29      31.475  20.144 -18.009  1.00 86.45           C  
ATOM    463  HD2 LYS A  29      30.762  19.987 -18.819  1.00 86.45           H  
ATOM    464  HD3 LYS A  29      31.666  21.211 -17.895  1.00 86.45           H  
ATOM    465  CE  LYS A  29      32.777  19.403 -18.317  1.00 86.45           C  
ATOM    466  HE2 LYS A  29      32.548  18.341 -18.400  1.00 86.45           H  
ATOM    467  HE3 LYS A  29      33.460  19.530 -17.478  1.00 86.45           H  
ATOM    468  NZ  LYS A  29      33.397  19.893 -19.572  1.00 86.45           N  
ATOM    469  HZ1 LYS A  29      33.613  20.877 -19.503  1.00 86.45           H  
ATOM    470  HZ2 LYS A  29      32.764  19.745 -20.345  1.00 86.45           H  
ATOM    471  HZ3 LYS A  29      34.247  19.381 -19.760  1.00 86.45           H  
ATOM    472  N   TYR A  30      26.593  20.391 -15.157  1.00 87.92           N  
ATOM    473  H   TYR A  30      26.540  19.611 -15.797  1.00 87.92           H  
ATOM    474  CA  TYR A  30      25.436  21.295 -15.068  1.00 87.92           C  
ATOM    475  HA  TYR A  30      25.750  22.235 -14.613  1.00 87.92           H  
ATOM    476  C   TYR A  30      24.293  20.784 -14.192  1.00 87.92           C  
ATOM    477  CB  TYR A  30      24.953  21.618 -16.486  1.00 87.92           C  
ATOM    478  HB2 TYR A  30      24.621  20.698 -16.968  1.00 87.92           H  
ATOM    479  HB3 TYR A  30      24.096  22.289 -16.429  1.00 87.92           H  
ATOM    480  O   TYR A  30      23.273  21.465 -14.056  1.00 87.92           O  
ATOM    481  CG  TYR A  30      26.015  22.287 -17.333  1.00 87.92           C  
ATOM    482  CD1 TYR A  30      26.402  23.611 -17.049  1.00 87.92           C  
ATOM    483  HD1 TYR A  30      25.934  24.147 -16.236  1.00 87.92           H  
ATOM    484  CD2 TYR A  30      26.641  21.576 -18.374  1.00 87.92           C  
ATOM    485  HD2 TYR A  30      26.353  20.556 -18.579  1.00 87.92           H  
ATOM    486  CE1 TYR A  30      27.412  24.231 -17.808  1.00 87.92           C  
ATOM    487  HE1 TYR A  30      27.713  25.243 -17.581  1.00 87.92           H  
ATOM    488  CE2 TYR A  30      27.650  22.192 -19.137  1.00 87.92           C  
ATOM    489  HE2 TYR A  30      28.134  21.660 -19.942  1.00 87.92           H  
ATOM    490  OH  TYR A  30      29.020  24.103 -19.587  1.00 87.92           O  
ATOM    491  HH  TYR A  30      29.179  25.009 -19.310  1.00 87.92           H  
ATOM    492  CZ  TYR A  30      28.036  23.519 -18.855  1.00 87.92           C  
ATOM    493  N   GLY A  31      24.439  19.593 -13.614  1.00 84.67           N  
ATOM    494  H   GLY A  31      25.274  19.055 -13.796  1.00 84.67           H  
ATOM    495  CA  GLY A  31      23.315  18.888 -13.021  1.00 84.67           C  
ATOM    496  HA2 GLY A  31      22.779  19.551 -12.342  1.00 84.67           H  
ATOM    497  HA3 GLY A  31      23.665  18.024 -12.456  1.00 84.67           H  
ATOM    498  C   GLY A  31      22.351  18.392 -14.089  1.00 84.67           C  
ATOM    499  O   GLY A  31      22.536  18.583 -15.295  1.00 84.67           O  
ATOM    500  N   GLY A  32      21.296  17.736 -13.639  1.00 86.67           N  
ATOM    501  H   GLY A  32      21.131  17.687 -12.644  1.00 86.67           H  
ATOM    502  CA  GLY A  32      20.346  17.090 -14.530  1.00 86.67           C  
ATOM    503  HA2 GLY A  32      20.186  17.699 -15.419  1.00 86.67           H  
ATOM    504  HA3 GLY A  32      20.746  16.130 -14.855  1.00 86.67           H  
ATOM    505  C   GLY A  32      19.011  16.853 -13.860  1.00 86.67           C  
ATOM    506  O   GLY A  32      18.834  17.141 -12.676  1.00 86.67           O  
ATOM    507  N   PHE A  33      18.067  16.324 -14.626  1.00 85.98           N  
ATOM    508  H   PHE A  33      18.298  16.072 -15.577  1.00 85.98           H  
ATOM    509  CA  PHE A  33      16.846  15.785 -14.042  1.00 85.98           C  
ATOM    510  HA  PHE A  33      16.433  16.518 -13.349  1.00 85.98           H  
ATOM    511  C   PHE A  33      17.171  14.521 -13.241  1.00 85.98           C  
ATOM    512  CB  PHE A  33      15.803  15.531 -15.129  1.00 85.98           C  
ATOM    513  HB2 PHE A  33      14.899  15.149 -14.656  1.00 85.98           H  
ATOM    514  HB3 PHE A  33      16.155  14.751 -15.805  1.00 85.98           H  
ATOM    515  O   PHE A  33      18.063  13.760 -13.624  1.00 85.98           O  
ATOM    516  CG  PHE A  33      15.433  16.762 -15.926  1.00 85.98           C  
ATOM    517  CD1 PHE A  33      14.711  17.790 -15.295  1.00 85.98           C  
ATOM    518  HD1 PHE A  33      14.438  17.702 -14.253  1.00 85.98           H  
ATOM    519  CD2 PHE A  33      15.752  16.863 -17.295  1.00 85.98           C  
ATOM    520  HD2 PHE A  33      16.285  16.065 -17.791  1.00 85.98           H  
ATOM    521  CE1 PHE A  33      14.284  18.904 -16.033  1.00 85.98           C  
ATOM    522  HE1 PHE A  33      13.655  19.648 -15.565  1.00 85.98           H  
ATOM    523  CE2 PHE A  33      15.314  17.976 -18.034  1.00 85.98           C  
ATOM    524  HE2 PHE A  33      15.489  18.018 -19.099  1.00 85.98           H  
ATOM    525  CZ  PHE A  33      14.578  18.994 -17.404  1.00 85.98           C  
ATOM    526  HZ  PHE A  33      14.179  19.814 -17.983  1.00 85.98           H  
ATOM    527  N   ASP A  34      16.454  14.319 -12.133  1.00 81.50           N  
ATOM    528  H   ASP A  34      15.789  15.034 -11.874  1.00 81.50           H  
ATOM    529  CA  ASP A  34      16.724  13.261 -11.149  1.00 81.50           C  
ATOM    530  HA  ASP A  34      17.704  13.431 -10.703  1.00 81.50           H  
ATOM    531  C   ASP A  34      16.759  11.858 -11.767  1.00 81.50           C  
ATOM    532  CB  ASP A  34      15.658  13.345 -10.034  1.00 81.50           C  
ATOM    533  HB2 ASP A  34      15.818  14.251  -9.450  1.00 81.50           H  
ATOM    534  HB3 ASP A  34      14.674  13.425 -10.496  1.00 81.50           H  
ATOM    535  O   ASP A  34      17.745  11.132 -11.659  1.00 81.50           O  
ATOM    536  CG  ASP A  34      15.652  12.133  -9.087  1.00 81.50           C  
ATOM    537  OD1 ASP A  34      16.734  11.642  -8.717  1.00 81.50           O  
ATOM    538  OD2 ASP A  34      14.544  11.623  -8.787  1.00 81.50           O  
ATOM    539  N   SER A  35      15.658  11.461 -12.403  1.00 80.21           N  
ATOM    540  H   SER A  35      14.898  12.117 -12.515  1.00 80.21           H  
ATOM    541  CA  SER A  35      15.501  10.109 -12.928  1.00 80.21           C  
ATOM    542  HA  SER A  35      16.460   9.809 -13.350  1.00 80.21           H  
ATOM    543  C   SER A  35      14.457  10.055 -14.042  1.00 80.21           C  
ATOM    544  CB  SER A  35      15.154   9.129 -11.791  1.00 80.21           C  
ATOM    545  HB2 SER A  35      16.058   8.948 -11.209  1.00 80.21           H  
ATOM    546  HB3 SER A  35      14.836   8.179 -12.220  1.00 80.21           H  
ATOM    547  O   SER A  35      13.515  10.859 -14.045  1.00 80.21           O  
ATOM    548  OG  SER A  35      14.145   9.602 -10.904  1.00 80.21           O  
ATOM    549  HG  SER A  35      14.535  10.319 -10.400  1.00 80.21           H  
ATOM    550  N   PRO A  36      14.595   9.119 -14.999  1.00 85.24           N  
ATOM    551  CA  PRO A  36      13.596   8.933 -16.039  1.00 85.24           C  
ATOM    552  HA  PRO A  36      13.392   9.881 -16.538  1.00 85.24           H  
ATOM    553  C   PRO A  36      12.302   8.389 -15.439  1.00 85.24           C  
ATOM    554  CB  PRO A  36      14.202   7.959 -17.047  1.00 85.24           C  
ATOM    555  HB2 PRO A  36      13.436   7.320 -17.487  1.00 85.24           H  
ATOM    556  HB3 PRO A  36      14.720   8.503 -17.837  1.00 85.24           H  
ATOM    557  O   PRO A  36      12.303   7.594 -14.496  1.00 85.24           O  
ATOM    558  CG  PRO A  36      15.203   7.158 -16.212  1.00 85.24           C  
ATOM    559  HG2 PRO A  36      16.038   6.802 -16.815  1.00 85.24           H  
ATOM    560  HG3 PRO A  36      14.691   6.320 -15.741  1.00 85.24           H  
ATOM    561  CD  PRO A  36      15.663   8.133 -15.128  1.00 85.24           C  
ATOM    562  HD2 PRO A  36      15.822   7.593 -14.195  1.00 85.24           H  
ATOM    563  HD3 PRO A  36      16.589   8.620 -15.433  1.00 85.24           H  
ATOM    564  N   THR A  37      11.179   8.782 -16.024  1.00 86.96           N  
ATOM    565  H   THR A  37      11.232   9.417 -16.808  1.00 86.96           H  
ATOM    566  CA  THR A  37       9.876   8.233 -15.670  1.00 86.96           C  
ATOM    567  HA  THR A  37       9.816   8.147 -14.585  1.00 86.96           H  
ATOM    568  C   THR A  37       9.740   6.851 -16.299  1.00 86.96           C  
ATOM    569  CB  THR A  37       8.746   9.159 -16.127  1.00 86.96           C  
ATOM    570  HB  THR A  37       8.768   9.239 -17.214  1.00 86.96           H  
ATOM    571  O   THR A  37       9.849   6.692 -17.516  1.00 86.96           O  
ATOM    572  CG2 THR A  37       7.375   8.656 -15.677  1.00 86.96           C  
ATOM    573 HG21 THR A  37       6.624   9.415 -15.896  1.00 86.96           H  
ATOM    574 HG22 THR A  37       7.125   7.748 -16.226  1.00 86.96           H  
ATOM    575 HG23 THR A  37       7.385   8.456 -14.605  1.00 86.96           H  
ATOM    576  OG1 THR A  37       8.905  10.440 -15.569  1.00 86.96           O  
ATOM    577  HG1 THR A  37       8.504  11.052 -16.190  1.00 86.96           H  
ATOM    578  N   VAL A  38       9.469   5.839 -15.473  1.00 88.31           N  
ATOM    579  H   VAL A  38       9.472   6.020 -14.479  1.00 88.31           H  
ATOM    580  CA  VAL A  38       9.136   4.485 -15.935  1.00 88.31           C  
ATOM    581  HA  VAL A  38       9.828   4.197 -16.727  1.00 88.31           H  
ATOM    582  C   VAL A  38       7.725   4.493 -16.524  1.00 88.31           C  
ATOM    583  CB  VAL A  38       9.316   3.444 -14.817  1.00 88.31           C  
ATOM    584  HB  VAL A  38       8.680   3.704 -13.971  1.00 88.31           H  
ATOM    585  O   VAL A  38       6.775   4.933 -15.864  1.00 88.31           O  
ATOM    586  CG1 VAL A  38       8.953   2.035 -15.296  1.00 88.31           C  
ATOM    587 HG11 VAL A  38       9.547   1.774 -16.172  1.00 88.31           H  
ATOM    588 HG12 VAL A  38       7.895   1.981 -15.555  1.00 88.31           H  
ATOM    589 HG13 VAL A  38       9.144   1.307 -14.507  1.00 88.31           H  
ATOM    590  CG2 VAL A  38      10.779   3.411 -14.348  1.00 88.31           C  
ATOM    591 HG21 VAL A  38      10.903   2.664 -13.565  1.00 88.31           H  
ATOM    592 HG22 VAL A  38      11.433   3.160 -15.183  1.00 88.31           H  
ATOM    593 HG23 VAL A  38      11.078   4.379 -13.946  1.00 88.31           H  
ATOM    594  N   ALA A  39       7.592   4.026 -17.766  1.00 90.91           N  
ATOM    595  H   ALA A  39       8.401   3.622 -18.216  1.00 90.91           H  
ATOM    596  CA  ALA A  39       6.320   3.871 -18.459  1.00 90.91           C  
ATOM    597  HA  ALA A  39       5.694   4.742 -18.262  1.00 90.91           H  
ATOM    598  C   ALA A  39       5.581   2.631 -17.943  1.00 90.91           C  
ATOM    599  CB  ALA A  39       6.582   3.795 -19.971  1.00 90.91           C  
ATOM    600  HB1 ALA A  39       5.634   3.722 -20.505  1.00 90.91           H  
ATOM    601  HB2 ALA A  39       7.186   2.920 -20.211  1.00 90.91           H  
ATOM    602  HB3 ALA A  39       7.114   4.686 -20.304  1.00 90.91           H  
ATOM    603  O   ALA A  39       4.464   2.745 -17.444  1.00 90.91           O  
ATOM    604  N   TYR A  40       6.244   1.478 -18.000  1.00 93.24           N  
ATOM    605  H   TYR A  40       7.170   1.480 -18.404  1.00 93.24           H  
ATOM    606  CA  TYR A  40       5.765   0.185 -17.513  1.00 93.24           C  
ATOM    607  HA  TYR A  40       5.185   0.327 -16.601  1.00 93.24           H  
ATOM    608  C   TYR A  40       6.955  -0.713 -17.162  1.00 93.24           C  
ATOM    609  CB  TYR A  40       4.849  -0.457 -18.566  1.00 93.24           C  
ATOM    610  HB2 TYR A  40       4.550  -1.453 -18.238  1.00 93.24           H  
ATOM    611  HB3 TYR A  40       3.933   0.131 -18.621  1.00 93.24           H  
ATOM    612  O   TYR A  40       8.114  -0.309 -17.286  1.00 93.24           O  
ATOM    613  CG  TYR A  40       5.433  -0.574 -19.960  1.00 93.24           C  
ATOM    614  CD1 TYR A  40       5.080   0.381 -20.933  1.00 93.24           C  
ATOM    615  HD1 TYR A  40       4.410   1.189 -20.680  1.00 93.24           H  
ATOM    616  CD2 TYR A  40       6.276  -1.651 -20.302  1.00 93.24           C  
ATOM    617  HD2 TYR A  40       6.529  -2.404 -19.570  1.00 93.24           H  
ATOM    618  CE1 TYR A  40       5.539   0.243 -22.253  1.00 93.24           C  
ATOM    619  HE1 TYR A  40       5.223   0.929 -23.025  1.00 93.24           H  
ATOM    620  CE2 TYR A  40       6.757  -1.776 -21.620  1.00 93.24           C  
ATOM    621  HE2 TYR A  40       7.383  -2.609 -21.906  1.00 93.24           H  
ATOM    622  OH  TYR A  40       6.750  -0.994 -23.889  1.00 93.24           O  
ATOM    623  HH  TYR A  40       6.236  -0.450 -24.490  1.00 93.24           H  
ATOM    624  CZ  TYR A  40       6.369  -0.840 -22.600  1.00 93.24           C  
ATOM    625  N   SER A  41       6.685  -1.920 -16.678  1.00 95.91           N  
ATOM    626  H   SER A  41       5.730  -2.247 -16.663  1.00 95.91           H  
ATOM    627  CA  SER A  41       7.721  -2.917 -16.423  1.00 95.91           C  
ATOM    628  HA  SER A  41       8.696  -2.501 -16.675  1.00 95.91           H  
ATOM    629  C   SER A  41       7.546  -4.115 -17.339  1.00 95.91           C  
ATOM    630  CB  SER A  41       7.751  -3.294 -14.941  1.00 95.91           C  
ATOM    631  HB2 SER A  41       8.475  -4.093 -14.778  1.00 95.91           H  
ATOM    632  HB3 SER A  41       6.764  -3.624 -14.616  1.00 95.91           H  
ATOM    633  O   SER A  41       6.486  -4.323 -17.918  1.00 95.91           O  
ATOM    634  OG  SER A  41       8.149  -2.139 -14.220  1.00 95.91           O  
ATOM    635  HG  SER A  41       8.639  -1.609 -14.853  1.00 95.91           H  
ATOM    636  N   ILE A  42       8.604  -4.890 -17.492  1.00 95.73           N  
ATOM    637  H   ILE A  42       9.474  -4.626 -17.053  1.00 95.73           H  
ATOM    638  CA  ILE A  42       8.578  -6.170 -18.184  1.00 95.73           C  
ATOM    639  HA  ILE A  42       7.541  -6.451 -18.367  1.00 95.73           H  
ATOM    640  C   ILE A  42       9.170  -7.225 -17.259  1.00 95.73           C  
ATOM    641  CB  ILE A  42       9.287  -6.092 -19.554  1.00 95.73           C  
ATOM    642  HB  ILE A  42       9.213  -7.075 -20.018  1.00 95.73           H  
ATOM    643  O   ILE A  42      10.090  -6.930 -16.497  1.00 95.73           O  
ATOM    644  CG1 ILE A  42      10.775  -5.718 -19.422  1.00 95.73           C  
ATOM    645 HG12 ILE A  42      10.871  -4.690 -19.073  1.00 95.73           H  
ATOM    646 HG13 ILE A  42      11.243  -6.370 -18.684  1.00 95.73           H  
ATOM    647  CG2 ILE A  42       8.577  -5.073 -20.463  1.00 95.73           C  
ATOM    648 HG21 ILE A  42       8.934  -5.174 -21.488  1.00 95.73           H  
ATOM    649 HG22 ILE A  42       7.501  -5.248 -20.460  1.00 95.73           H  
ATOM    650 HG23 ILE A  42       8.762  -4.055 -20.119  1.00 95.73           H  
ATOM    651  CD1 ILE A  42      11.558  -5.867 -20.725  1.00 95.73           C  
ATOM    652 HD11 ILE A  42      12.616  -5.704 -20.518  1.00 95.73           H  
ATOM    653 HD12 ILE A  42      11.224  -5.126 -21.452  1.00 95.73           H  
ATOM    654 HD13 ILE A  42      11.424  -6.867 -21.137  1.00 95.73           H  
ATOM    655  N   LEU A  43       8.643  -8.442 -17.310  1.00 95.54           N  
ATOM    656  H   LEU A  43       7.884  -8.597 -17.959  1.00 95.54           H  
ATOM    657  CA  LEU A  43       9.307  -9.614 -16.757  1.00 95.54           C  
ATOM    658  HA  LEU A  43       9.964  -9.317 -15.940  1.00 95.54           H  
ATOM    659  C   LEU A  43      10.162 -10.226 -17.863  1.00 95.54           C  
ATOM    660  CB  LEU A  43       8.254 -10.583 -16.202  1.00 95.54           C  
ATOM    661  HB2 LEU A  43       7.732 -10.096 -15.379  1.00 95.54           H  
ATOM    662  HB3 LEU A  43       7.529 -10.783 -16.992  1.00 95.54           H  
ATOM    663  O   LEU A  43       9.638 -10.560 -18.925  1.00 95.54           O  
ATOM    664  CG  LEU A  43       8.808 -11.929 -15.705  1.00 95.54           C  
ATOM    665  HG  LEU A  43       9.373 -12.420 -16.497  1.00 95.54           H  
ATOM    666  CD1 LEU A  43       9.701 -11.753 -14.477  1.00 95.54           C  
ATOM    667 HD11 LEU A  43       9.972 -12.730 -14.075  1.00 95.54           H  
ATOM    668 HD12 LEU A  43       9.182 -11.175 -13.713  1.00 95.54           H  
ATOM    669 HD13 LEU A  43      10.617 -11.237 -14.763  1.00 95.54           H  
ATOM    670  CD2 LEU A  43       7.653 -12.845 -15.304  1.00 95.54           C  
ATOM    671 HD21 LEU A  43       8.034 -13.832 -15.044  1.00 95.54           H  
ATOM    672 HD22 LEU A  43       7.115 -12.423 -14.455  1.00 95.54           H  
ATOM    673 HD23 LEU A  43       6.962 -12.945 -16.140  1.00 95.54           H  
ATOM    674  N   VAL A  44      11.457 -10.366 -17.598  1.00 94.47           N  
ATOM    675  H   VAL A  44      11.806 -10.047 -16.705  1.00 94.47           H  
ATOM    676  CA  VAL A  44      12.425 -10.969 -18.515  1.00 94.47           C  
ATOM    677  HA  VAL A  44      11.923 -11.217 -19.450  1.00 94.47           H  
ATOM    678  C   VAL A  44      12.956 -12.254 -17.900  1.00 94.47           C  
ATOM    679  CB  VAL A  44      13.567  -9.998 -18.869  1.00 94.47           C  
ATOM    680  HB  VAL A  44      14.097  -9.713 -17.960  1.00 94.47           H  
ATOM    681  O   VAL A  44      13.413 -12.255 -16.754  1.00 94.47           O  
ATOM    682  CG1 VAL A  44      14.568 -10.622 -19.850  1.00 94.47           C  
ATOM    683 HG11 VAL A  44      15.326  -9.888 -20.125  1.00 94.47           H  
ATOM    684 HG12 VAL A  44      15.077 -11.466 -19.384  1.00 94.47           H  
ATOM    685 HG13 VAL A  44      14.054 -10.961 -20.749  1.00 94.47           H  
ATOM    686  CG2 VAL A  44      13.009  -8.734 -19.527  1.00 94.47           C  
ATOM    687 HG21 VAL A  44      12.444  -8.997 -20.421  1.00 94.47           H  
ATOM    688 HG22 VAL A  44      12.361  -8.219 -18.818  1.00 94.47           H  
ATOM    689 HG23 VAL A  44      13.827  -8.066 -19.797  1.00 94.47           H  
ATOM    690  N   VAL A  45      12.913 -13.339 -18.673  1.00 93.32           N  
ATOM    691  H   VAL A  45      12.486 -13.247 -19.584  1.00 93.32           H  
ATOM    692  CA  VAL A  45      13.700 -14.549 -18.418  1.00 93.32           C  
ATOM    693  HA  VAL A  45      14.231 -14.411 -17.476  1.00 93.32           H  
ATOM    694  C   VAL A  45      14.713 -14.680 -19.540  1.00 93.32           C  
ATOM    695  CB  VAL A  45      12.852 -15.825 -18.285  1.00 93.32           C  
ATOM    696  HB  VAL A  45      12.442 -16.097 -19.258  1.00 93.32           H  
ATOM    697  O   VAL A  45      14.312 -14.783 -20.693  1.00 93.32           O  
ATOM    698  CG1 VAL A  45      13.707 -17.003 -17.802  1.00 93.32           C  
ATOM    699 HG11 VAL A  45      13.088 -17.896 -17.711  1.00 93.32           H  
ATOM    700 HG12 VAL A  45      14.492 -17.212 -18.529  1.00 93.32           H  
ATOM    701 HG13 VAL A  45      14.162 -16.772 -16.839  1.00 93.32           H  
ATOM    702  CG2 VAL A  45      11.702 -15.636 -17.288  1.00 93.32           C  
ATOM    703 HG21 VAL A  45      12.111 -15.322 -16.328  1.00 93.32           H  
ATOM    704 HG22 VAL A  45      11.012 -14.877 -17.657  1.00 93.32           H  
ATOM    705 HG23 VAL A  45      11.155 -16.572 -17.174  1.00 93.32           H  
ATOM    706  N   ALA A  46      16.002 -14.613 -19.225  1.00 92.34           N  
ATOM    707  H   ALA A  46      16.264 -14.542 -18.252  1.00 92.34           H  
ATOM    708  CA  ALA A  46      17.078 -14.647 -20.217  1.00 92.34           C  
ATOM    709  HA  ALA A  46      16.836 -15.372 -20.994  1.00 92.34           H  
ATOM    710  C   ALA A  46      18.406 -15.047 -19.573  1.00 92.34           C  
ATOM    711  CB  ALA A  46      17.209 -13.259 -20.852  1.00 92.34           C  
ATOM    712  HB1 ALA A  46      16.249 -12.950 -21.266  1.00 92.34           H  
ATOM    713  HB2 ALA A  46      17.506 -12.540 -20.088  1.00 92.34           H  
ATOM    714  HB3 ALA A  46      17.954 -13.277 -21.647  1.00 92.34           H  
ATOM    715  O   ALA A  46      18.546 -14.977 -18.350  1.00 92.34           O  
ATOM    716  N   ASP A  47      19.393 -15.418 -20.384  1.00 90.54           N  
ATOM    717  H   ASP A  47      19.261 -15.371 -21.384  1.00 90.54           H  
ATOM    718  CA  ASP A  47      20.756 -15.617 -19.902  1.00 90.54           C  
ATOM    719  HA  ASP A  47      20.718 -15.982 -18.876  1.00 90.54           H  
ATOM    720  C   ASP A  47      21.500 -14.279 -19.866  1.00 90.54           C  
ATOM    721  CB  ASP A  47      21.476 -16.691 -20.735  1.00 90.54           C  
ATOM    722  HB2 ASP A  47      21.393 -16.448 -21.795  1.00 90.54           H  
ATOM    723  HB3 ASP A  47      22.533 -16.686 -20.467  1.00 90.54           H  
ATOM    724  O   ASP A  47      21.383 -13.458 -20.769  1.00 90.54           O  
ATOM    725  CG  ASP A  47      20.929 -18.103 -20.475  1.00 90.54           C  
ATOM    726  OD1 ASP A  47      20.511 -18.370 -19.322  1.00 90.54           O  
ATOM    727  OD2 ASP A  47      20.977 -18.953 -21.390  1.00 90.54           O  
ATOM    728  N   VAL A  48      22.261 -14.036 -18.803  1.00 89.52           N  
ATOM    729  H   VAL A  48      22.246 -14.703 -18.045  1.00 89.52           H  
ATOM    730  CA  VAL A  48      23.130 -12.859 -18.675  1.00 89.52           C  
ATOM    731  HA  VAL A  48      23.279 -12.415 -19.660  1.00 89.52           H  
ATOM    732  C   VAL A  48      24.494 -13.277 -18.161  1.00 89.52           C  
ATOM    733  CB  VAL A  48      22.536 -11.766 -17.765  1.00 89.52           C  
ATOM    734  HB  VAL A  48      23.284 -10.983 -17.631  1.00 89.52           H  
ATOM    735  O   VAL A  48      24.619 -14.183 -17.328  1.00 89.52           O  
ATOM    736  CG1 VAL A  48      21.293 -11.117 -18.369  1.00 89.52           C  
ATOM    737 HG11 VAL A  48      20.522 -11.865 -18.551  1.00 89.52           H  
ATOM    738 HG12 VAL A  48      21.568 -10.646 -19.313  1.00 89.52           H  
ATOM    739 HG13 VAL A  48      20.904 -10.343 -17.707  1.00 89.52           H  
ATOM    740  CG2 VAL A  48      22.153 -12.291 -16.381  1.00 89.52           C  
ATOM    741 HG21 VAL A  48      21.745 -11.468 -15.794  1.00 89.52           H  
ATOM    742 HG22 VAL A  48      23.022 -12.722 -15.883  1.00 89.52           H  
ATOM    743 HG23 VAL A  48      21.395 -13.065 -16.499  1.00 89.52           H  
ATOM    744  N   GLU A  49      25.532 -12.584 -18.609  1.00 87.49           N  
ATOM    745  H   GLU A  49      25.392 -11.881 -19.321  1.00 87.49           H  
ATOM    746  CA  GLU A  49      26.868 -12.739 -18.046  1.00 87.49           C  
ATOM    747  HA  GLU A  49      27.096 -13.801 -17.953  1.00 87.49           H  
ATOM    748  C   GLU A  49      26.918 -12.099 -16.653  1.00 87.49           C  
ATOM    749  CB  GLU A  49      27.916 -12.121 -18.970  1.00 87.49           C  
ATOM    750  HB2 GLU A  49      28.876 -12.157 -18.456  1.00 87.49           H  
ATOM    751  HB3 GLU A  49      27.657 -11.079 -19.160  1.00 87.49           H  
ATOM    752  O   GLU A  49      26.799 -10.883 -16.494  1.00 87.49           O  
ATOM    753  CG  GLU A  49      28.033 -12.879 -20.299  1.00 87.49           C  
ATOM    754  HG2 GLU A  49      28.229 -13.929 -20.083  1.00 87.49           H  
ATOM    755  HG3 GLU A  49      27.082 -12.812 -20.828  1.00 87.49           H  
ATOM    756  CD  GLU A  49      29.150 -12.318 -21.189  1.00 87.49           C  
ATOM    757  OE1 GLU A  49      29.420 -12.960 -22.225  1.00 87.49           O  
ATOM    758  OE2 GLU A  49      29.736 -11.276 -20.805  1.00 87.49           O  
ATOM    759  N   LYS A  50      27.092 -12.915 -15.604  1.00 79.27           N  
ATOM    760  H   LYS A  50      27.129 -13.908 -15.787  1.00 79.27           H  
ATOM    761  CA  LYS A  50      27.198 -12.426 -14.218  1.00 79.27           C  
ATOM    762  HA  LYS A  50      27.277 -11.340 -14.263  1.00 79.27           H  
ATOM    763  C   LYS A  50      28.487 -12.887 -13.535  1.00 79.27           C  
ATOM    764  CB  LYS A  50      25.916 -12.749 -13.410  1.00 79.27           C  
ATOM    765  HB2 LYS A  50      25.530 -13.723 -13.710  1.00 79.27           H  
ATOM    766  HB3 LYS A  50      26.168 -12.790 -12.350  1.00 79.27           H  
ATOM    767  O   LYS A  50      28.892 -14.049 -13.597  1.00 79.27           O  
ATOM    768  CG  LYS A  50      24.824 -11.672 -13.598  1.00 79.27           C  
ATOM    769  HG2 LYS A  50      25.247 -10.707 -13.318  1.00 79.27           H  
ATOM    770  HG3 LYS A  50      24.563 -11.620 -14.655  1.00 79.27           H  
ATOM    771  CD  LYS A  50      23.536 -11.889 -12.768  1.00 79.27           C  
ATOM    772  HD2 LYS A  50      23.065 -12.819 -13.087  1.00 79.27           H  
ATOM    773  HD3 LYS A  50      23.786 -11.950 -11.709  1.00 79.27           H  
ATOM    774  CE  LYS A  50      22.565 -10.708 -13.009  1.00 79.27           C  
ATOM    775  HE2 LYS A  50      22.420 -10.619 -14.085  1.00 79.27           H  
ATOM    776  HE3 LYS A  50      23.046  -9.783 -12.690  1.00 79.27           H  
ATOM    777  NZ  LYS A  50      21.225 -10.830 -12.358  1.00 79.27           N  
ATOM    778  HZ1 LYS A  50      20.594 -10.125 -12.712  1.00 79.27           H  
ATOM    779  HZ2 LYS A  50      21.257 -10.737 -11.353  1.00 79.27           H  
ATOM    780  HZ3 LYS A  50      20.770 -11.695 -12.617  1.00 79.27           H  
ATOM    781  N   GLY A  51      29.077 -11.969 -12.765  1.00 76.91           N  
ATOM    782  H   GLY A  51      28.731 -11.024 -12.849  1.00 76.91           H  
ATOM    783  CA  GLY A  51      30.264 -12.200 -11.937  1.00 76.91           C  
ATOM    784  HA2 GLY A  51      30.242 -11.506 -11.097  1.00 76.91           H  
ATOM    785  HA3 GLY A  51      30.236 -13.214 -11.539  1.00 76.91           H  
ATOM    786  C   GLY A  51      31.591 -12.010 -12.678  1.00 76.91           C  
ATOM    787  O   GLY A  51      31.624 -11.772 -13.879  1.00 76.91           O  
ATOM    788  N   LYS A  52      32.709 -12.136 -11.947  1.00 78.27           N  
ATOM    789  H   LYS A  52      32.611 -12.316 -10.958  1.00 78.27           H  
ATOM    790  CA  LYS A  52      34.063 -11.876 -12.481  1.00 78.27           C  
ATOM    791  HA  LYS A  52      34.112 -10.854 -12.854  1.00 78.27           H  
ATOM    792  C   LYS A  52      34.443 -12.755 -13.676  1.00 78.27           C  
ATOM    793  CB  LYS A  52      35.127 -12.067 -11.387  1.00 78.27           C  
ATOM    794  HB2 LYS A  52      36.106 -11.997 -11.860  1.00 78.27           H  
ATOM    795  HB3 LYS A  52      35.035 -13.064 -10.955  1.00 78.27           H  
ATOM    796  O   LYS A  52      35.213 -12.323 -14.517  1.00 78.27           O  
ATOM    797  CG  LYS A  52      35.065 -11.014 -10.272  1.00 78.27           C  
ATOM    798  HG2 LYS A  52      35.063 -10.019 -10.717  1.00 78.27           H  
ATOM    799  HG3 LYS A  52      34.153 -11.147  -9.691  1.00 78.27           H  
ATOM    800  CD  LYS A  52      36.288 -11.152  -9.353  1.00 78.27           C  
ATOM    801  HD2 LYS A  52      37.192 -11.031  -9.951  1.00 78.27           H  
ATOM    802  HD3 LYS A  52      36.293 -12.146  -8.905  1.00 78.27           H  
ATOM    803  CE  LYS A  52      36.266 -10.087  -8.250  1.00 78.27           C  
ATOM    804  HE2 LYS A  52      35.377 -10.234  -7.637  1.00 78.27           H  
ATOM    805  HE3 LYS A  52      36.188  -9.106  -8.719  1.00 78.27           H  
ATOM    806  NZ  LYS A  52      37.488 -10.146  -7.406  1.00 78.27           N  
ATOM    807  HZ1 LYS A  52      37.458  -9.441  -6.684  1.00 78.27           H  
ATOM    808  HZ2 LYS A  52      37.585 -11.049  -6.966  1.00 78.27           H  
ATOM    809  HZ3 LYS A  52      38.312  -9.976  -7.966  1.00 78.27           H  
ATOM    810  N   ALA A  53      33.930 -13.982 -13.719  1.00 81.00           N  
ATOM    811  H   ALA A  53      33.274 -14.247 -12.998  1.00 81.00           H  
ATOM    812  CA  ALA A  53      34.213 -14.942 -14.782  1.00 81.00           C  
ATOM    813  HA  ALA A  53      35.191 -14.721 -15.209  1.00 81.00           H  
ATOM    814  C   ALA A  53      33.213 -14.869 -15.951  1.00 81.00           C  
ATOM    815  CB  ALA A  53      34.282 -16.340 -14.146  1.00 81.00           C  
ATOM    816  HB1 ALA A  53      35.051 -16.355 -13.373  1.00 81.00           H  
ATOM    817  HB2 ALA A  53      33.317 -16.601 -13.713  1.00 81.00           H  
ATOM    818  HB3 ALA A  53      34.545 -17.072 -14.910  1.00 81.00           H  
ATOM    819  O   ALA A  53      33.228 -15.775 -16.774  1.00 81.00           O  
ATOM    820  N   GLN A  54      32.308 -13.875 -15.966  1.00 82.03           N  
ATOM    821  H   GLN A  54      32.394 -13.129 -15.290  1.00 82.03           H  
ATOM    822  CA  GLN A  54      31.282 -13.683 -17.005  1.00 82.03           C  
ATOM    823  HA  GLN A  54      30.517 -13.025 -16.593  1.00 82.03           H  
ATOM    824  C   GLN A  54      30.533 -14.973 -17.374  1.00 82.03           C  
ATOM    825  CB  GLN A  54      31.883 -12.957 -18.217  1.00 82.03           C  
ATOM    826  HB2 GLN A  54      31.166 -12.965 -19.038  1.00 82.03           H  
ATOM    827  HB3 GLN A  54      32.786 -13.469 -18.548  1.00 82.03           H  
ATOM    828  O   GLN A  54      30.252 -15.263 -18.529  1.00 82.03           O  
ATOM    829  CG  GLN A  54      32.192 -11.491 -17.889  1.00 82.03           C  
ATOM    830  HG2 GLN A  54      31.283 -11.012 -17.526  1.00 82.03           H  
ATOM    831  HG3 GLN A  54      32.957 -11.428 -17.115  1.00 82.03           H  
ATOM    832  CD  GLN A  54      32.683 -10.728 -19.112  1.00 82.03           C  
ATOM    833  NE2 GLN A  54      32.439  -9.443 -19.201  1.00 82.03           N  
ATOM    834 HE21 GLN A  54      32.634  -9.110 -20.134  1.00 82.03           H  
ATOM    835 HE22 GLN A  54      31.648  -9.077 -18.691  1.00 82.03           H  
ATOM    836  OE1 GLN A  54      33.367 -11.244 -19.972  1.00 82.03           O  
ATOM    837  N   LYS A  55      30.200 -15.790 -16.368  1.00 84.36           N  
ATOM    838  H   LYS A  55      30.348 -15.467 -15.423  1.00 84.36           H  
ATOM    839  CA  LYS A  55      29.459 -17.028 -16.618  1.00 84.36           C  
ATOM    840  HA  LYS A  55      29.882 -17.501 -17.504  1.00 84.36           H  
ATOM    841  C   LYS A  55      28.012 -16.684 -16.948  1.00 84.36           C  
ATOM    842  CB  LYS A  55      29.561 -18.007 -15.443  1.00 84.36           C  
ATOM    843  HB2 LYS A  55      29.250 -17.510 -14.524  1.00 84.36           H  
ATOM    844  HB3 LYS A  55      28.884 -18.840 -15.634  1.00 84.36           H  
ATOM    845  O   LYS A  55      27.378 -15.945 -16.188  1.00 84.36           O  
ATOM    846  CG  LYS A  55      30.988 -18.553 -15.291  1.00 84.36           C  
ATOM    847  HG2 LYS A  55      31.319 -18.958 -16.248  1.00 84.36           H  
ATOM    848  HG3 LYS A  55      31.658 -17.742 -15.005  1.00 84.36           H  
ATOM    849  CD  LYS A  55      31.047 -19.663 -14.235  1.00 84.36           C  
ATOM    850  HD2 LYS A  55      30.734 -19.264 -13.270  1.00 84.36           H  
ATOM    851  HD3 LYS A  55      30.370 -20.464 -14.532  1.00 84.36           H  
ATOM    852  CE  LYS A  55      32.478 -20.204 -14.142  1.00 84.36           C  
ATOM    853  HE2 LYS A  55      33.135 -19.406 -13.796  1.00 84.36           H  
ATOM    854  HE3 LYS A  55      32.801 -20.476 -15.147  1.00 84.36           H  
ATOM    855  NZ  LYS A  55      32.571 -21.387 -13.248  1.00 84.36           N  
ATOM    856  HZ1 LYS A  55      31.982 -22.130 -13.597  1.00 84.36           H  
ATOM    857  HZ2 LYS A  55      33.518 -21.736 -13.233  1.00 84.36           H  
ATOM    858  HZ3 LYS A  55      32.291 -21.160 -12.305  1.00 84.36           H  
ATOM    859  N   LEU A  56      27.502 -17.279 -18.023  1.00 87.28           N  
ATOM    860  H   LEU A  56      28.126 -17.773 -18.644  1.00 87.28           H  
ATOM    861  CA  LEU A  56      26.091 -17.218 -18.387  1.00 87.28           C  
ATOM    862  HA  LEU A  56      25.802 -16.173 -18.496  1.00 87.28           H  
ATOM    863  C   LEU A  56      25.236 -17.824 -17.275  1.00 87.28           C  
ATOM    864  CB  LEU A  56      25.852 -17.949 -19.722  1.00 87.28           C  
ATOM    865  HB2 LEU A  56      26.237 -18.965 -19.640  1.00 87.28           H  
ATOM    866  HB3 LEU A  56      24.779 -18.014 -19.900  1.00 87.28           H  
ATOM    867  O   LEU A  56      25.474 -18.950 -16.825  1.00 87.28           O  
ATOM    868  CG  LEU A  56      26.501 -17.263 -20.933  1.00 87.28           C  
ATOM    869  HG  LEU A  56      27.562 -17.110 -20.735  1.00 87.28           H  
ATOM    870  CD1 LEU A  56      26.366 -18.140 -22.175  1.00 87.28           C  
ATOM    871 HD11 LEU A  56      25.315 -18.314 -22.408  1.00 87.28           H  
ATOM    872 HD12 LEU A  56      26.826 -17.643 -23.028  1.00 87.28           H  
ATOM    873 HD13 LEU A  56      26.869 -19.095 -22.021  1.00 87.28           H  
ATOM    874  CD2 LEU A  56      25.853 -15.920 -21.229  1.00 87.28           C  
ATOM    875 HD21 LEU A  56      26.391 -15.485 -22.071  1.00 87.28           H  
ATOM    876 HD22 LEU A  56      24.804 -16.045 -21.496  1.00 87.28           H  
ATOM    877 HD23 LEU A  56      25.952 -15.230 -20.390  1.00 87.28           H  
ATOM    878  N   LYS A  57      24.257 -17.053 -16.810  1.00 89.16           N  
ATOM    879  H   LYS A  57      24.181 -16.116 -17.179  1.00 89.16           H  
ATOM    880  CA  LYS A  57      23.251 -17.491 -15.845  1.00 89.16           C  
ATOM    881  HA  LYS A  57      23.240 -18.580 -15.798  1.00 89.16           H  
ATOM    882  C   LYS A  57      21.879 -17.035 -16.297  1.00 89.16           C  
ATOM    883  CB  LYS A  57      23.541 -16.915 -14.454  1.00 89.16           C  
ATOM    884  HB2 LYS A  57      22.687 -17.134 -13.814  1.00 89.16           H  
ATOM    885  HB3 LYS A  57      23.645 -15.832 -14.526  1.00 89.16           H  
ATOM    886  O   LYS A  57      21.692 -15.846 -16.549  1.00 89.16           O  
ATOM    887  CG  LYS A  57      24.801 -17.511 -13.820  1.00 89.16           C  
ATOM    888  HG2 LYS A  57      25.683 -17.189 -14.374  1.00 89.16           H  
ATOM    889  HG3 LYS A  57      24.738 -18.599 -13.848  1.00 89.16           H  
ATOM    890  CD  LYS A  57      24.911 -17.048 -12.366  1.00 89.16           C  
ATOM    891  HD2 LYS A  57      24.007 -17.347 -11.835  1.00 89.16           H  
ATOM    892  HD3 LYS A  57      25.002 -15.962 -12.342  1.00 89.16           H  
ATOM    893  CE  LYS A  57      26.132 -17.692 -11.714  1.00 89.16           C  
ATOM    894  HE2 LYS A  57      26.084 -18.766 -11.892  1.00 89.16           H  
ATOM    895  HE3 LYS A  57      27.026 -17.308 -12.205  1.00 89.16           H  
ATOM    896  NZ  LYS A  57      26.160 -17.414 -10.258  1.00 89.16           N  
ATOM    897  HZ1 LYS A  57      26.953 -17.861  -9.822  1.00 89.16           H  
ATOM    898  HZ2 LYS A  57      25.318 -17.770  -9.829  1.00 89.16           H  
ATOM    899  HZ3 LYS A  57      26.203 -16.418 -10.095  1.00 89.16           H  
ATOM    900  N   THR A  58      20.921 -17.951 -16.269  1.00 90.51           N  
ATOM    901  H   THR A  58      21.158 -18.931 -16.209  1.00 90.51           H  
ATOM    902  CA  THR A  58      19.518 -17.613 -16.475  1.00 90.51           C  
ATOM    903  HA  THR A  58      19.439 -17.032 -17.394  1.00 90.51           H  
ATOM    904  C   THR A  58      19.022 -16.774 -15.307  1.00 90.51           C  
ATOM    905  CB  THR A  58      18.653 -18.863 -16.648  1.00 90.51           C  
ATOM    906  HB  THR A  58      18.527 -19.352 -15.682  1.00 90.51           H  
ATOM    907  O   THR A  58      19.138 -17.166 -14.141  1.00 90.51           O  
ATOM    908  CG2 THR A  58      17.275 -18.522 -17.209  1.00 90.51           C  
ATOM    909 HG21 THR A  58      17.383 -18.021 -18.171  1.00 90.51           H  
ATOM    910 HG22 THR A  58      16.706 -19.442 -17.351  1.00 90.51           H  
ATOM    911 HG23 THR A  58      16.733 -17.872 -16.523  1.00 90.51           H  
ATOM    912  OG1 THR A  58      19.276 -19.777 -17.521  1.00 90.51           O  
ATOM    913  HG1 THR A  58      19.659 -19.279 -18.247  1.00 90.51           H  
ATOM    914  N   VAL A  59      18.483 -15.603 -15.615  1.00 91.25           N  
ATOM    915  H   VAL A  59      18.442 -15.345 -16.591  1.00 91.25           H  
ATOM    916  CA  VAL A  59      17.847 -14.701 -14.660  1.00 91.25           C  
ATOM    917  HA  VAL A  59      17.942 -15.122 -13.659  1.00 91.25           H  
ATOM    918  C   VAL A  59      16.366 -14.605 -14.957  1.00 91.25           C  
ATOM    919  CB  VAL A  59      18.503 -13.310 -14.633  1.00 91.25           C  
ATOM    920  HB  VAL A  59      17.962 -12.696 -13.913  1.00 91.25           H  
ATOM    921  O   VAL A  59      15.941 -14.775 -16.092  1.00 91.25           O  
ATOM    922  CG1 VAL A  59      19.941 -13.444 -14.120  1.00 91.25           C  
ATOM    923 HG11 VAL A  59      19.932 -13.797 -13.088  1.00 91.25           H  
ATOM    924 HG12 VAL A  59      20.424 -12.469 -14.196  1.00 91.25           H  
ATOM    925 HG13 VAL A  59      20.495 -14.155 -14.733  1.00 91.25           H  
ATOM    926  CG2 VAL A  59      18.483 -12.572 -15.976  1.00 91.25           C  
ATOM    927 HG21 VAL A  59      19.078 -13.106 -16.716  1.00 91.25           H  
ATOM    928 HG22 VAL A  59      17.461 -12.482 -16.345  1.00 91.25           H  
ATOM    929 HG23 VAL A  59      18.887 -11.567 -15.855  1.00 91.25           H  
ATOM    930  N   LYS A  60      15.592 -14.329 -13.911  1.00 93.30           N  
ATOM    931  H   LYS A  60      16.043 -14.217 -13.015  1.00 93.30           H  
ATOM    932  CA  LYS A  60      14.172 -13.997 -13.967  1.00 93.30           C  
ATOM    933  HA  LYS A  60      13.866 -13.823 -14.999  1.00 93.30           H  
ATOM    934  C   LYS A  60      14.003 -12.709 -13.181  1.00 93.30           C  
ATOM    935  CB  LYS A  60      13.371 -15.172 -13.397  1.00 93.30           C  
ATOM    936  HB2 LYS A  60      13.730 -15.403 -12.395  1.00 93.30           H  
ATOM    937  HB3 LYS A  60      13.543 -16.041 -14.033  1.00 93.30           H  
ATOM    938  O   LYS A  60      14.131 -12.727 -11.959  1.00 93.30           O  
ATOM    939  CG  LYS A  60      11.865 -14.889 -13.332  1.00 93.30           C  
ATOM    940  HG2 LYS A  60      11.672 -14.073 -12.636  1.00 93.30           H  
ATOM    941  HG3 LYS A  60      11.495 -14.609 -14.319  1.00 93.30           H  
ATOM    942  CD  LYS A  60      11.138 -16.144 -12.843  1.00 93.30           C  
ATOM    943  HD2 LYS A  60      11.479 -16.379 -11.835  1.00 93.30           H  
ATOM    944  HD3 LYS A  60      11.370 -16.979 -13.503  1.00 93.30           H  
ATOM    945  CE  LYS A  60       9.630 -15.917 -12.831  1.00 93.30           C  
ATOM    946  HE2 LYS A  60       9.423 -15.021 -12.246  1.00 93.30           H  
ATOM    947  HE3 LYS A  60       9.278 -15.737 -13.847  1.00 93.30           H  
ATOM    948  NZ  LYS A  60       8.917 -17.072 -12.230  1.00 93.30           N  
ATOM    949  HZ1 LYS A  60       7.981 -16.771 -12.002  1.00 93.30           H  
ATOM    950  HZ2 LYS A  60       9.318 -17.324 -11.338  1.00 93.30           H  
ATOM    951  HZ3 LYS A  60       8.885 -17.875 -12.842  1.00 93.30           H  
ATOM    952  N   GLU A  61      13.806 -11.594 -13.868  1.00 93.79           N  
ATOM    953  H   GLU A  61      13.718 -11.643 -14.873  1.00 93.79           H  
ATOM    954  CA  GLU A  61      13.829 -10.274 -13.237  1.00 93.79           C  
ATOM    955  HA  GLU A  61      13.483 -10.386 -12.210  1.00 93.79           H  
ATOM    956  C   GLU A  61      12.860  -9.291 -13.890  1.00 93.79           C  
ATOM    957  CB  GLU A  61      15.270  -9.727 -13.156  1.00 93.79           C  
ATOM    958  HB2 GLU A  61      15.250  -8.756 -12.660  1.00 93.79           H  
ATOM    959  HB3 GLU A  61      15.843 -10.404 -12.522  1.00 93.79           H  
ATOM    960  O   GLU A  61      12.432  -9.457 -15.032  1.00 93.79           O  
ATOM    961  CG  GLU A  61      15.999  -9.579 -14.500  1.00 93.79           C  
ATOM    962  HG2 GLU A  61      15.988 -10.535 -15.024  1.00 93.79           H  
ATOM    963  HG3 GLU A  61      15.460  -8.852 -15.109  1.00 93.79           H  
ATOM    964  CD  GLU A  61      17.468  -9.140 -14.329  1.00 93.79           C  
ATOM    965  OE1 GLU A  61      17.922  -8.332 -15.162  1.00 93.79           O  
ATOM    966  OE2 GLU A  61      18.181  -9.629 -13.410  1.00 93.79           O  
ATOM    967  N   LEU A  62      12.488  -8.268 -13.123  1.00 95.95           N  
ATOM    968  H   LEU A  62      12.933  -8.151 -12.224  1.00 95.95           H  
ATOM    969  CA  LEU A  62      11.651  -7.177 -13.593  1.00 95.95           C  
ATOM    970  HA  LEU A  62      11.056  -7.524 -14.437  1.00 95.95           H  
ATOM    971  C   LEU A  62      12.541  -6.034 -14.073  1.00 95.95           C  
ATOM    972  CB  LEU A  62      10.701  -6.733 -12.472  1.00 95.95           C  
ATOM    973  HB2 LEU A  62      11.291  -6.530 -11.578  1.00 95.95           H  
ATOM    974  HB3 LEU A  62      10.214  -5.805 -12.771  1.00 95.95           H  
ATOM    975  O   LEU A  62      13.387  -5.550 -13.322  1.00 95.95           O  
ATOM    976  CG  LEU A  62       9.618  -7.777 -12.153  1.00 95.95           C  
ATOM    977  HG  LEU A  62      10.059  -8.772 -12.093  1.00 95.95           H  
ATOM    978  CD1 LEU A  62       8.998  -7.455 -10.800  1.00 95.95           C  
ATOM    979 HD11 LEU A  62       8.686  -6.411 -10.769  1.00 95.95           H  
ATOM    980 HD12 LEU A  62       8.142  -8.104 -10.616  1.00 95.95           H  
ATOM    981 HD13 LEU A  62       9.748  -7.642 -10.031  1.00 95.95           H  
ATOM    982  CD2 LEU A  62       8.519  -7.797 -13.211  1.00 95.95           C  
ATOM    983 HD21 LEU A  62       7.743  -8.507 -12.927  1.00 95.95           H  
ATOM    984 HD22 LEU A  62       8.082  -6.804 -13.321  1.00 95.95           H  
ATOM    985 HD23 LEU A  62       8.933  -8.110 -14.170  1.00 95.95           H  
ATOM    986  N   LEU A  63      12.308  -5.568 -15.296  1.00 95.22           N  
ATOM    987  H   LEU A  63      11.610  -6.038 -15.855  1.00 95.22           H  
ATOM    988  CA  LEU A  63      12.979  -4.406 -15.868  1.00 95.22           C  
ATOM    989  HA  LEU A  63      13.732  -4.059 -15.161  1.00 95.22           H  
ATOM    990  C   LEU A  63      11.967  -3.277 -16.073  1.00 95.22           C  
ATOM    991  CB  LEU A  63      13.705  -4.818 -17.161  1.00 95.22           C  
ATOM    992  HB2 LEU A  63      14.346  -5.675 -16.952  1.00 95.22           H  
ATOM    993  HB3 LEU A  63      12.959  -5.134 -17.890  1.00 95.22           H  
ATOM    994  O   LEU A  63      10.866  -3.491 -16.574  1.00 95.22           O  
ATOM    995  CG  LEU A  63      14.559  -3.703 -17.790  1.00 95.22           C  
ATOM    996  HG  LEU A  63      13.955  -2.804 -17.913  1.00 95.22           H  
ATOM    997  CD1 LEU A  63      15.778  -3.364 -16.928  1.00 95.22           C  
ATOM    998 HD11 LEU A  63      16.388  -4.257 -16.789  1.00 95.22           H  
ATOM    999 HD12 LEU A  63      15.470  -2.981 -15.955  1.00 95.22           H  
ATOM   1000 HD13 LEU A  63      16.377  -2.602 -17.427  1.00 95.22           H  
ATOM   1001  CD2 LEU A  63      15.055  -4.128 -19.170  1.00 95.22           C  
ATOM   1002 HD21 LEU A  63      15.619  -5.058 -19.095  1.00 95.22           H  
ATOM   1003 HD22 LEU A  63      15.696  -3.354 -19.592  1.00 95.22           H  
ATOM   1004 HD23 LEU A  63      14.206  -4.273 -19.837  1.00 95.22           H  
ATOM   1005  N   GLY A  64      12.322  -2.060 -15.668  1.00 95.09           N  
ATOM   1006  H   GLY A  64      13.263  -1.930 -15.324  1.00 95.09           H  
ATOM   1007  CA  GLY A  64      11.520  -0.874 -15.956  1.00 95.09           C  
ATOM   1008  HA2 GLY A  64      10.457  -1.108 -15.898  1.00 95.09           H  
ATOM   1009  HA3 GLY A  64      11.743  -0.093 -15.229  1.00 95.09           H  
ATOM   1010  C   GLY A  64      11.845  -0.341 -17.346  1.00 95.09           C  
ATOM   1011  O   GLY A  64      13.002  -0.035 -17.613  1.00 95.09           O  
ATOM   1012  N   ILE A  65      10.833  -0.182 -18.196  1.00 95.03           N  
ATOM   1013  H   ILE A  65       9.901  -0.440 -17.906  1.00 95.03           H  
ATOM   1014  CA  ILE A  65      10.968   0.502 -19.483  1.00 95.03           C  
ATOM   1015  HA  ILE A  65      12.007   0.465 -19.809  1.00 95.03           H  
ATOM   1016  C   ILE A  65      10.604   1.963 -19.271  1.00 95.03           C  
ATOM   1017  CB  ILE A  65      10.114  -0.180 -20.571  1.00 95.03           C  
ATOM   1018  HB  ILE A  65       9.068  -0.136 -20.268  1.00 95.03           H  
ATOM   1019  O   ILE A  65       9.480   2.298 -18.883  1.00 95.03           O  
ATOM   1020  CG1 ILE A  65      10.485  -1.670 -20.746  1.00 95.03           C  
ATOM   1021 HG12 ILE A  65       9.881  -2.089 -21.551  1.00 95.03           H  
ATOM   1022 HG13 ILE A  65      10.223  -2.210 -19.836  1.00 95.03           H  
ATOM   1023  CG2 ILE A  65      10.239   0.566 -21.913  1.00 95.03           C  
ATOM   1024 HG21 ILE A  65       9.696   0.020 -22.684  1.00 95.03           H  
ATOM   1025 HG22 ILE A  65       9.805   1.563 -21.834  1.00 95.03           H  
ATOM   1026 HG23 ILE A  65      11.283   0.654 -22.214  1.00 95.03           H  
ATOM   1027  CD1 ILE A  65      11.965  -1.948 -21.057  1.00 95.03           C  
ATOM   1028 HD11 ILE A  65      12.105  -3.016 -21.224  1.00 95.03           H  
ATOM   1029 HD12 ILE A  65      12.598  -1.650 -20.221  1.00 95.03           H  
ATOM   1030 HD13 ILE A  65      12.274  -1.419 -21.958  1.00 95.03           H  
ATOM   1031  N   THR A  66      11.569   2.853 -19.474  1.00 92.25           N  
ATOM   1032  H   THR A  66      12.482   2.532 -19.764  1.00 92.25           H  
ATOM   1033  CA  THR A  66      11.333   4.293 -19.345  1.00 92.25           C  
ATOM   1034  HA  THR A  66      10.749   4.472 -18.443  1.00 92.25           H  
ATOM   1035  C   THR A  66      10.513   4.828 -20.514  1.00 92.25           C  
ATOM   1036  CB  THR A  66      12.637   5.070 -19.178  1.00 92.25           C  
ATOM   1037  HB  THR A  66      12.392   6.122 -19.031  1.00 92.25           H  
ATOM   1038  O   THR A  66      10.476   4.230 -21.587  1.00 92.25           O  
ATOM   1039  CG2 THR A  66      13.460   4.584 -17.984  1.00 92.25           C  
ATOM   1040 HG21 THR A  66      13.648   3.512 -18.044  1.00 92.25           H  
ATOM   1041 HG22 THR A  66      14.425   5.092 -17.983  1.00 92.25           H  
ATOM   1042 HG23 THR A  66      12.929   4.803 -17.057  1.00 92.25           H  
ATOM   1043  OG1 THR A  66      13.420   4.963 -20.330  1.00 92.25           O  
ATOM   1044  HG1 THR A  66      13.860   4.111 -20.277  1.00 92.25           H  
ATOM   1045  N   ILE A  67       9.860   5.983 -20.343  1.00 89.24           N  
ATOM   1046  H   ILE A  67       9.879   6.426 -19.436  1.00 89.24           H  
ATOM   1047  CA  ILE A  67       9.131   6.627 -21.452  1.00 89.24           C  
ATOM   1048  HA  ILE A  67       8.375   5.932 -21.817  1.00 89.24           H  
ATOM   1049  C   ILE A  67      10.077   6.896 -22.639  1.00 89.24           C  
ATOM   1050  CB  ILE A  67       8.412   7.916 -20.980  1.00 89.24           C  
ATOM   1051  HB  ILE A  67       9.162   8.611 -20.603  1.00 89.24           H  
ATOM   1052  O   ILE A  67       9.666   6.757 -23.787  1.00 89.24           O  
ATOM   1053  CG1 ILE A  67       7.387   7.621 -19.858  1.00 89.24           C  
ATOM   1054 HG12 ILE A  67       6.597   6.979 -20.248  1.00 89.24           H  
ATOM   1055 HG13 ILE A  67       7.874   7.087 -19.043  1.00 89.24           H  
ATOM   1056  CG2 ILE A  67       7.659   8.578 -22.151  1.00 89.24           C  
ATOM   1057 HG21 ILE A  67       8.318   8.746 -23.003  1.00 89.24           H  
ATOM   1058 HG22 ILE A  67       6.842   7.938 -22.482  1.00 89.24           H  
ATOM   1059 HG23 ILE A  67       7.263   9.549 -21.855  1.00 89.24           H  
ATOM   1060  CD1 ILE A  67       6.736   8.876 -19.260  1.00 89.24           C  
ATOM   1061 HD11 ILE A  67       6.064   9.345 -19.978  1.00 89.24           H  
ATOM   1062 HD12 ILE A  67       6.153   8.596 -18.382  1.00 89.24           H  
ATOM   1063 HD13 ILE A  67       7.507   9.590 -18.971  1.00 89.24           H  
ATOM   1064  N   MET A  68      11.348   7.216 -22.367  1.00 87.28           N  
ATOM   1065  H   MET A  68      11.633   7.253 -21.398  1.00 87.28           H  
ATOM   1066  CA  MET A  68      12.375   7.447 -23.390  1.00 87.28           C  
ATOM   1067  HA  MET A  68      11.981   8.128 -24.145  1.00 87.28           H  
ATOM   1068  C   MET A  68      12.800   6.170 -24.127  1.00 87.28           C  
ATOM   1069  CB  MET A  68      13.610   8.083 -22.733  1.00 87.28           C  
ATOM   1070  HB2 MET A  68      13.954   7.444 -21.920  1.00 87.28           H  
ATOM   1071  HB3 MET A  68      14.413   8.142 -23.468  1.00 87.28           H  
ATOM   1072  O   MET A  68      13.129   6.225 -25.307  1.00 87.28           O  
ATOM   1073  CG  MET A  68      13.341   9.488 -22.180  1.00 87.28           C  
ATOM   1074  HG2 MET A  68      14.255   9.851 -21.709  1.00 87.28           H  
ATOM   1075  HG3 MET A  68      12.578   9.422 -21.405  1.00 87.28           H  
ATOM   1076  SD  MET A  68      12.802  10.720 -23.400  1.00 87.28           S  
ATOM   1077  CE  MET A  68      14.271  10.828 -24.456  1.00 87.28           C  
ATOM   1078  HE1 MET A  68      14.431   9.880 -24.970  1.00 87.28           H  
ATOM   1079  HE2 MET A  68      14.122  11.612 -25.199  1.00 87.28           H  
ATOM   1080  HE3 MET A  68      15.144  11.070 -23.850  1.00 87.28           H  
ATOM   1081  N   GLU A  69      12.802   5.022 -23.447  1.00 93.17           N  
ATOM   1082  H   GLU A  69      12.567   5.035 -22.465  1.00 93.17           H  
ATOM   1083  CA  GLU A  69      13.176   3.728 -24.036  1.00 93.17           C  
ATOM   1084  HA  GLU A  69      13.951   3.874 -24.788  1.00 93.17           H  
ATOM   1085  C   GLU A  69      12.006   3.036 -24.734  1.00 93.17           C  
ATOM   1086  CB  GLU A  69      13.730   2.817 -22.938  1.00 93.17           C  
ATOM   1087  HB2 GLU A  69      13.816   1.798 -23.315  1.00 93.17           H  
ATOM   1088  HB3 GLU A  69      13.013   2.810 -22.117  1.00 93.17           H  
ATOM   1089  O   GLU A  69      12.231   2.167 -25.574  1.00 93.17           O  
ATOM   1090  CG  GLU A  69      15.119   3.278 -22.459  1.00 93.17           C  
ATOM   1091  HG2 GLU A  69      15.853   3.039 -23.229  1.00 93.17           H  
ATOM   1092  HG3 GLU A  69      15.129   4.359 -22.325  1.00 93.17           H  
ATOM   1093  CD  GLU A  69      15.514   2.625 -21.130  1.00 93.17           C  
ATOM   1094  OE1 GLU A  69      16.713   2.284 -20.962  1.00 93.17           O  
ATOM   1095  OE2 GLU A  69      14.614   2.522 -20.263  1.00 93.17           O  
ATOM   1096  N   ARG A  70      10.769   3.431 -24.414  1.00 93.43           N  
ATOM   1097  H   ARG A  70      10.693   4.118 -23.678  1.00 93.43           H  
ATOM   1098  CA  ARG A  70       9.537   2.784 -24.871  1.00 93.43           C  
ATOM   1099  HA  ARG A  70       9.471   1.797 -24.414  1.00 93.43           H  
ATOM   1100  C   ARG A  70       9.502   2.545 -26.379  1.00 93.43           C  
ATOM   1101  CB  ARG A  70       8.342   3.630 -24.409  1.00 93.43           C  
ATOM   1102  HB2 ARG A  70       8.398   4.621 -24.859  1.00 93.43           H  
ATOM   1103  HB3 ARG A  70       8.371   3.732 -23.324  1.00 93.43           H  
ATOM   1104  O   ARG A  70       9.245   1.426 -26.793  1.00 93.43           O  
ATOM   1105  CG  ARG A  70       7.028   2.965 -24.813  1.00 93.43           C  
ATOM   1106  HG2 ARG A  70       6.990   2.853 -25.897  1.00 93.43           H  
ATOM   1107  HG3 ARG A  70       6.978   1.978 -24.354  1.00 93.43           H  
ATOM   1108  CD  ARG A  70       5.815   3.786 -24.391  1.00 93.43           C  
ATOM   1109  HD2 ARG A  70       5.897   4.786 -24.816  1.00 93.43           H  
ATOM   1110  HD3 ARG A  70       5.781   3.844 -23.303  1.00 93.43           H  
ATOM   1111  NE  ARG A  70       4.615   3.124 -24.902  1.00 93.43           N  
ATOM   1112  HE  ARG A  70       4.779   2.254 -25.389  1.00 93.43           H  
ATOM   1113  NH1 ARG A  70       3.001   4.601 -24.229  1.00 93.43           N  
ATOM   1114 HH11 ARG A  70       3.732   5.193 -23.863  1.00 93.43           H  
ATOM   1115 HH12 ARG A  70       2.025   4.861 -24.225  1.00 93.43           H  
ATOM   1116  NH2 ARG A  70       2.460   2.741 -25.375  1.00 93.43           N  
ATOM   1117 HH21 ARG A  70       2.799   1.921 -25.856  1.00 93.43           H  
ATOM   1118 HH22 ARG A  70       1.474   2.962 -25.383  1.00 93.43           H  
ATOM   1119  CZ  ARG A  70       3.362   3.499 -24.830  1.00 93.43           C  
ATOM   1120  N   SER A  71       9.769   3.566 -27.192  1.00 94.19           N  
ATOM   1121  H   SER A  71      10.066   4.446 -26.794  1.00 94.19           H  
ATOM   1122  CA  SER A  71       9.706   3.440 -28.656  1.00 94.19           C  
ATOM   1123  HA  SER A  71       8.737   3.024 -28.934  1.00 94.19           H  
ATOM   1124  C   SER A  71      10.776   2.499 -29.211  1.00 94.19           C  
ATOM   1125  CB  SER A  71       9.847   4.815 -29.310  1.00 94.19           C  
ATOM   1126  HB2 SER A  71       9.875   4.700 -30.394  1.00 94.19           H  
ATOM   1127  HB3 SER A  71       8.986   5.428 -29.043  1.00 94.19           H  
ATOM   1128  O   SER A  71      10.517   1.758 -30.155  1.00 94.19           O  
ATOM   1129  OG  SER A  71      11.031   5.453 -28.863  1.00 94.19           O  
ATOM   1130  HG  SER A  71      11.132   6.292 -29.317  1.00 94.19           H  
ATOM   1131  N   THR A  72      11.971   2.506 -28.620  1.00 95.23           N  
ATOM   1132  H   THR A  72      12.127   3.158 -27.864  1.00 95.23           H  
ATOM   1133  CA  THR A  72      13.064   1.609 -29.008  1.00 95.23           C  
ATOM   1134  HA  THR A  72      13.176   1.639 -30.092  1.00 95.23           H  
ATOM   1135  C   THR A  72      12.747   0.170 -28.620  1.00 95.23           C  
ATOM   1136  CB  THR A  72      14.388   2.049 -28.371  1.00 95.23           C  
ATOM   1137  HB  THR A  72      14.318   1.967 -27.287  1.00 95.23           H  
ATOM   1138  O   THR A  72      12.912  -0.720 -29.448  1.00 95.23           O  
ATOM   1139  CG2 THR A  72      15.581   1.234 -28.868  1.00 95.23           C  
ATOM   1140 HG21 THR A  72      15.684   1.347 -29.947  1.00 95.23           H  
ATOM   1141 HG22 THR A  72      16.492   1.580 -28.380  1.00 95.23           H  
ATOM   1142 HG23 THR A  72      15.443   0.178 -28.636  1.00 95.23           H  
ATOM   1143  OG1 THR A  72      14.656   3.391 -28.717  1.00 95.23           O  
ATOM   1144  HG1 THR A  72      15.165   3.777 -28.001  1.00 95.23           H  
ATOM   1145  N   PHE A  73      12.258  -0.044 -27.396  1.00 95.78           N  
ATOM   1146  H   PHE A  73      12.134   0.744 -26.776  1.00 95.78           H  
ATOM   1147  CA  PHE A  73      11.857  -1.358 -26.906  1.00 95.78           C  
ATOM   1148  HA  PHE A  73      12.683  -2.056 -27.040  1.00 95.78           H  
ATOM   1149  C   PHE A  73      10.674  -1.926 -27.699  1.00 95.78           C  
ATOM   1150  CB  PHE A  73      11.539  -1.262 -25.407  1.00 95.78           C  
ATOM   1151  HB2 PHE A  73      10.842  -0.441 -25.241  1.00 95.78           H  
ATOM   1152  HB3 PHE A  73      12.455  -1.035 -24.862  1.00 95.78           H  
ATOM   1153  O   PHE A  73      10.740  -3.061 -28.138  1.00 95.78           O  
ATOM   1154  CG  PHE A  73      10.936  -2.536 -24.852  1.00 95.78           C  
ATOM   1155  CD1 PHE A  73       9.545  -2.633 -24.669  1.00 95.78           C  
ATOM   1156  HD1 PHE A  73       8.913  -1.788 -24.902  1.00 95.78           H  
ATOM   1157  CD2 PHE A  73      11.748  -3.657 -24.607  1.00 95.78           C  
ATOM   1158  HD2 PHE A  73      12.810  -3.607 -24.798  1.00 95.78           H  
ATOM   1159  CE1 PHE A  73       8.969  -3.840 -24.242  1.00 95.78           C  
ATOM   1160  HE1 PHE A  73       7.896  -3.915 -24.136  1.00 95.78           H  
ATOM   1161  CE2 PHE A  73      11.177  -4.864 -24.174  1.00 95.78           C  
ATOM   1162  HE2 PHE A  73      11.804  -5.729 -24.015  1.00 95.78           H  
ATOM   1163  CZ  PHE A  73       9.786  -4.957 -23.999  1.00 95.78           C  
ATOM   1164  HZ  PHE A  73       9.339  -5.894 -23.702  1.00 95.78           H  
ATOM   1165  N   GLU A  74       9.616  -1.148 -27.940  1.00 94.83           N  
ATOM   1166  H   GLU A  74       9.588  -0.221 -27.540  1.00 94.83           H  
ATOM   1167  CA  GLU A  74       8.424  -1.623 -28.665  1.00 94.83           C  
ATOM   1168  HA  GLU A  74       8.098  -2.567 -28.230  1.00 94.83           H  
ATOM   1169  C   GLU A  74       8.702  -1.916 -30.146  1.00 94.83           C  
ATOM   1170  CB  GLU A  74       7.277  -0.600 -28.530  1.00 94.83           C  
ATOM   1171  HB2 GLU A  74       7.649   0.395 -28.775  1.00 94.83           H  
ATOM   1172  HB3 GLU A  74       6.482  -0.854 -29.231  1.00 94.83           H  
ATOM   1173  O   GLU A  74       8.024  -2.755 -30.735  1.00 94.83           O  
ATOM   1174  CG  GLU A  74       6.687  -0.611 -27.111  1.00 94.83           C  
ATOM   1175  HG2 GLU A  74       7.500  -0.486 -26.395  1.00 94.83           H  
ATOM   1176  HG3 GLU A  74       6.243  -1.590 -26.930  1.00 94.83           H  
ATOM   1177  CD  GLU A  74       5.633   0.472 -26.819  1.00 94.83           C  
ATOM   1178  OE1 GLU A  74       5.169   0.526 -25.650  1.00 94.83           O  
ATOM   1179  OE2 GLU A  74       5.316   1.338 -27.661  1.00 94.83           O  
ATOM   1180  N   ARG A  75       9.699  -1.255 -30.750  1.00 96.63           N  
ATOM   1181  H   ARG A  75      10.202  -0.565 -30.211  1.00 96.63           H  
ATOM   1182  CA  ARG A  75      10.117  -1.526 -32.133  1.00 96.63           C  
ATOM   1183  HA  ARG A  75       9.227  -1.600 -32.757  1.00 96.63           H  
ATOM   1184  C   ARG A  75      10.828  -2.871 -32.269  1.00 96.63           C  
ATOM   1185  CB  ARG A  75      10.997  -0.373 -32.629  1.00 96.63           C  
ATOM   1186  HB2 ARG A  75      10.421   0.551 -32.576  1.00 96.63           H  
ATOM   1187  HB3 ARG A  75      11.858  -0.282 -31.968  1.00 96.63           H  
ATOM   1188  O   ARG A  75      10.583  -3.574 -33.242  1.00 96.63           O  
ATOM   1189  CG  ARG A  75      11.471  -0.579 -34.079  1.00 96.63           C  
ATOM   1190  HG2 ARG A  75      10.602  -0.687 -34.728  1.00 96.63           H  
ATOM   1191  HG3 ARG A  75      12.075  -1.484 -34.155  1.00 96.63           H  
ATOM   1192  CD  ARG A  75      12.310   0.605 -34.563  1.00 96.63           C  
ATOM   1193  HD2 ARG A  75      12.574   0.437 -35.607  1.00 96.63           H  
ATOM   1194  HD3 ARG A  75      11.702   1.507 -34.493  1.00 96.63           H  
ATOM   1195  NE  ARG A  75      13.539   0.747 -33.762  1.00 96.63           N  
ATOM   1196  HE  ARG A  75      13.816  -0.071 -33.238  1.00 96.63           H  
ATOM   1197  NH1 ARG A  75      14.007   2.933 -34.271  1.00 96.63           N  
ATOM   1198 HH11 ARG A  75      14.588   3.751 -34.159  1.00 96.63           H  
ATOM   1199 HH12 ARG A  75      13.222   2.924 -34.906  1.00 96.63           H  
ATOM   1200  NH2 ARG A  75      15.300   1.824 -32.820  1.00 96.63           N  
ATOM   1201 HH21 ARG A  75      15.863   2.652 -32.684  1.00 96.63           H  
ATOM   1202 HH22 ARG A  75      15.526   0.973 -32.326  1.00 96.63           H  
ATOM   1203  CZ  ARG A  75      14.274   1.832 -33.622  1.00 96.63           C  
ATOM   1204  N   ASP A  76      11.732  -3.182 -31.344  1.00 94.94           N  
ATOM   1205  H   ASP A  76      11.853  -2.558 -30.559  1.00 94.94           H  
ATOM   1206  CA  ASP A  76      12.468  -4.447 -31.318  1.00 94.94           C  
ATOM   1207  HA  ASP A  76      11.829  -5.242 -31.704  1.00 94.94           H  
ATOM   1208  C   ASP A  76      12.870  -4.798 -29.871  1.00 94.94           C  
ATOM   1209  CB  ASP A  76      13.682  -4.370 -32.256  1.00 94.94           C  
ATOM   1210  HB2 ASP A  76      14.416  -3.668 -31.861  1.00 94.94           H  
ATOM   1211  HB3 ASP A  76      13.354  -3.994 -33.225  1.00 94.94           H  
ATOM   1212  O   ASP A  76      13.936  -4.382 -29.394  1.00 94.94           O  
ATOM   1213  CG  ASP A  76      14.338  -5.739 -32.471  1.00 94.94           C  
ATOM   1214  OD1 ASP A  76      14.153  -6.644 -31.618  1.00 94.94           O  
ATOM   1215  OD2 ASP A  76      15.049  -5.848 -33.491  1.00 94.94           O  
ATOM   1216  N   PRO A  77      12.014  -5.545 -29.145  1.00 93.76           N  
ATOM   1217  CA  PRO A  77      12.274  -5.915 -27.757  1.00 93.76           C  
ATOM   1218  HA  PRO A  77      12.347  -5.007 -27.158  1.00 93.76           H  
ATOM   1219  C   PRO A  77      13.549  -6.741 -27.584  1.00 93.76           C  
ATOM   1220  CB  PRO A  77      11.047  -6.723 -27.321  1.00 93.76           C  
ATOM   1221  HB2 PRO A  77      10.821  -6.585 -26.263  1.00 93.76           H  
ATOM   1222  HB3 PRO A  77      11.199  -7.781 -27.536  1.00 93.76           H  
ATOM   1223  O   PRO A  77      14.215  -6.630 -26.555  1.00 93.76           O  
ATOM   1224  CG  PRO A  77       9.923  -6.198 -28.208  1.00 93.76           C  
ATOM   1225  HG2 PRO A  77       9.135  -6.939 -28.344  1.00 93.76           H  
ATOM   1226  HG3 PRO A  77       9.514  -5.281 -27.785  1.00 93.76           H  
ATOM   1227  CD  PRO A  77      10.649  -5.902 -29.519  1.00 93.76           C  
ATOM   1228  HD2 PRO A  77      10.145  -5.087 -30.040  1.00 93.76           H  
ATOM   1229  HD3 PRO A  77      10.668  -6.794 -30.144  1.00 93.76           H  
ATOM   1230  N   ILE A  78      13.889  -7.563 -28.581  1.00 92.35           N  
ATOM   1231  H   ILE A  78      13.415  -7.467 -29.467  1.00 92.35           H  
ATOM   1232  CA  ILE A  78      15.029  -8.479 -28.523  1.00 92.35           C  
ATOM   1233  HA  ILE A  78      15.050  -8.956 -27.543  1.00 92.35           H  
ATOM   1234  C   ILE A  78      16.317  -7.674 -28.653  1.00 92.35           C  
ATOM   1235  CB  ILE A  78      14.914  -9.588 -29.592  1.00 92.35           C  
ATOM   1236  HB  ILE A  78      14.869  -9.125 -30.577  1.00 92.35           H  
ATOM   1237  O   ILE A  78      17.129  -7.700 -27.731  1.00 92.35           O  
ATOM   1238  CG1 ILE A  78      13.616 -10.400 -29.369  1.00 92.35           C  
ATOM   1239 HG12 ILE A  78      12.759  -9.728 -29.422  1.00 92.35           H  
ATOM   1240 HG13 ILE A  78      13.630 -10.844 -28.374  1.00 92.35           H  
ATOM   1241  CG2 ILE A  78      16.157 -10.498 -29.544  1.00 92.35           C  
ATOM   1242 HG21 ILE A  78      16.247 -10.980 -28.571  1.00 92.35           H  
ATOM   1243 HG22 ILE A  78      17.066  -9.927 -29.734  1.00 92.35           H  
ATOM   1244 HG23 ILE A  78      16.112 -11.257 -30.325  1.00 92.35           H  
ATOM   1245  CD1 ILE A  78      13.374 -11.507 -30.402  1.00 92.35           C  
ATOM   1246 HD11 ILE A  78      14.111 -12.303 -30.291  1.00 92.35           H  
ATOM   1247 HD12 ILE A  78      13.430 -11.093 -31.409  1.00 92.35           H  
ATOM   1248 HD13 ILE A  78      12.382 -11.932 -30.248  1.00 92.35           H  
ATOM   1249  N   ALA A  79      16.458  -6.876 -29.716  1.00 93.40           N  
ATOM   1250  H   ALA A  79      15.749  -6.884 -30.435  1.00 93.40           H  
ATOM   1251  CA  ALA A  79      17.646  -6.045 -29.912  1.00 93.40           C  
ATOM   1252  HA  ALA A  79      18.521  -6.695 -29.951  1.00 93.40           H  
ATOM   1253  C   ALA A  79      17.845  -5.042 -28.762  1.00 93.40           C  
ATOM   1254  CB  ALA A  79      17.518  -5.318 -31.253  1.00 93.40           C  
ATOM   1255  HB1 ALA A  79      18.428  -4.750 -31.447  1.00 93.40           H  
ATOM   1256  HB2 ALA A  79      17.384  -6.047 -32.052  1.00 93.40           H  
ATOM   1257  HB3 ALA A  79      16.663  -4.642 -31.235  1.00 93.40           H  
ATOM   1258  O   ALA A  79      18.975  -4.762 -28.350  1.00 93.40           O  
ATOM   1259  N   PHE A  80      16.753  -4.512 -28.194  1.00 94.68           N  
ATOM   1260  H   PHE A  80      15.849  -4.733 -28.587  1.00 94.68           H  
ATOM   1261  CA  PHE A  80      16.831  -3.672 -27.000  1.00 94.68           C  
ATOM   1262  HA  PHE A  80      17.492  -2.832 -27.215  1.00 94.68           H  
ATOM   1263  C   PHE A  80      17.439  -4.427 -25.810  1.00 94.68           C  
ATOM   1264  CB  PHE A  80      15.446  -3.119 -26.644  1.00 94.68           C  
ATOM   1265  HB2 PHE A  80      15.079  -2.523 -27.480  1.00 94.68           H  
ATOM   1266  HB3 PHE A  80      14.751  -3.947 -26.506  1.00 94.68           H  
ATOM   1267  O   PHE A  80      18.343  -3.904 -25.157  1.00 94.68           O  
ATOM   1268  CG  PHE A  80      15.452  -2.265 -25.387  1.00 94.68           C  
ATOM   1269  CD1 PHE A  80      15.228  -2.851 -24.126  1.00 94.68           C  
ATOM   1270  HD1 PHE A  80      15.043  -3.912 -24.052  1.00 94.68           H  
ATOM   1271  CD2 PHE A  80      15.723  -0.888 -25.472  1.00 94.68           C  
ATOM   1272  HD2 PHE A  80      15.924  -0.441 -26.434  1.00 94.68           H  
ATOM   1273  CE1 PHE A  80      15.238  -2.060 -22.964  1.00 94.68           C  
ATOM   1274  HE1 PHE A  80      15.043  -2.515 -22.004  1.00 94.68           H  
ATOM   1275  CE2 PHE A  80      15.743  -0.097 -24.310  1.00 94.68           C  
ATOM   1276  HE2 PHE A  80      15.946   0.961 -24.384  1.00 94.68           H  
ATOM   1277  CZ  PHE A  80      15.489  -0.680 -23.056  1.00 94.68           C  
ATOM   1278  HZ  PHE A  80      15.481  -0.071 -22.164  1.00 94.68           H  
ATOM   1279  N   LEU A  81      16.974  -5.644 -25.520  1.00 93.49           N  
ATOM   1280  H   LEU A  81      16.280  -6.058 -26.125  1.00 93.49           H  
ATOM   1281  CA  LEU A  81      17.487  -6.446 -24.410  1.00 93.49           C  
ATOM   1282  HA  LEU A  81      17.547  -5.813 -23.524  1.00 93.49           H  
ATOM   1283  C   LEU A  81      18.924  -6.932 -24.661  1.00 93.49           C  
ATOM   1284  CB  LEU A  81      16.508  -7.599 -24.136  1.00 93.49           C  
ATOM   1285  HB2 LEU A  81      16.977  -8.316 -23.462  1.00 93.49           H  
ATOM   1286  HB3 LEU A  81      16.304  -8.116 -25.074  1.00 93.49           H  
ATOM   1287  O   LEU A  81      19.754  -6.855 -23.756  1.00 93.49           O  
ATOM   1288  CG  LEU A  81      15.179  -7.172 -23.490  1.00 93.49           C  
ATOM   1289  HG  LEU A  81      14.674  -6.430 -24.108  1.00 93.49           H  
ATOM   1290  CD1 LEU A  81      14.280  -8.394 -23.339  1.00 93.49           C  
ATOM   1291 HD11 LEU A  81      13.303  -8.092 -22.963  1.00 93.49           H  
ATOM   1292 HD12 LEU A  81      14.158  -8.862 -24.316  1.00 93.49           H  
ATOM   1293 HD13 LEU A  81      14.734  -9.107 -22.650  1.00 93.49           H  
ATOM   1294  CD2 LEU A  81      15.364  -6.574 -22.093  1.00 93.49           C  
ATOM   1295 HD21 LEU A  81      14.386  -6.366 -21.660  1.00 93.49           H  
ATOM   1296 HD22 LEU A  81      15.895  -7.280 -21.454  1.00 93.49           H  
ATOM   1297 HD23 LEU A  81      15.920  -5.638 -22.149  1.00 93.49           H  
ATOM   1298  N   GLU A  82      19.274  -7.310 -25.886  1.00 91.84           N  
ATOM   1299  H   GLU A  82      18.559  -7.408 -26.593  1.00 91.84           H  
ATOM   1300  CA  GLU A  82      20.658  -7.627 -26.263  1.00 91.84           C  
ATOM   1301  HA  GLU A  82      21.031  -8.454 -25.659  1.00 91.84           H  
ATOM   1302  C   GLU A  82      21.593  -6.442 -26.016  1.00 91.84           C  
ATOM   1303  CB  GLU A  82      20.714  -8.043 -27.734  1.00 91.84           C  
ATOM   1304  HB2 GLU A  82      21.756  -8.079 -28.050  1.00 91.84           H  
ATOM   1305  HB3 GLU A  82      20.193  -7.295 -28.331  1.00 91.84           H  
ATOM   1306  O   GLU A  82      22.652  -6.599 -25.408  1.00 91.84           O  
ATOM   1307  CG  GLU A  82      20.092  -9.428 -27.956  1.00 91.84           C  
ATOM   1308  HG2 GLU A  82      19.068  -9.440 -27.582  1.00 91.84           H  
ATOM   1309  HG3 GLU A  82      20.664 -10.158 -27.384  1.00 91.84           H  
ATOM   1310  CD  GLU A  82      20.088  -9.838 -29.433  1.00 91.84           C  
ATOM   1311  OE1 GLU A  82      19.889 -11.049 -29.672  1.00 91.84           O  
ATOM   1312  OE2 GLU A  82      20.269  -8.953 -30.302  1.00 91.84           O  
ATOM   1313  N   SER A  83      21.163  -5.221 -26.359  1.00 92.08           N  
ATOM   1314  H   SER A  83      20.315  -5.155 -26.903  1.00 92.08           H  
ATOM   1315  CA  SER A  83      21.933  -4.002 -26.068  1.00 92.08           C  
ATOM   1316  HA  SER A  83      22.925  -4.134 -26.502  1.00 92.08           H  
ATOM   1317  C   SER A  83      22.131  -3.739 -24.566  1.00 92.08           C  
ATOM   1318  CB  SER A  83      21.289  -2.786 -26.743  1.00 92.08           C  
ATOM   1319  HB2 SER A  83      22.048  -2.013 -26.859  1.00 92.08           H  
ATOM   1320  HB3 SER A  83      20.936  -3.060 -27.737  1.00 92.08           H  
ATOM   1321  O   SER A  83      23.047  -3.015 -24.173  1.00 92.08           O  
ATOM   1322  OG  SER A  83      20.222  -2.242 -25.984  1.00 92.08           O  
ATOM   1323  HG  SER A  83      19.595  -2.940 -25.781  1.00 92.08           H  
ATOM   1324  N   LYS A  84      21.284  -4.330 -23.712  1.00 90.41           N  
ATOM   1325  H   LYS A  84      20.579  -4.931 -24.113  1.00 90.41           H  
ATOM   1326  CA  LYS A  84      21.388  -4.290 -22.245  1.00 90.41           C  
ATOM   1327  HA  LYS A  84      21.969  -3.413 -21.959  1.00 90.41           H  
ATOM   1328  C   LYS A  84      22.161  -5.489 -21.670  1.00 90.41           C  
ATOM   1329  CB  LYS A  84      19.980  -4.175 -21.630  1.00 90.41           C  
ATOM   1330  HB2 LYS A  84      19.388  -5.023 -21.973  1.00 90.41           H  
ATOM   1331  HB3 LYS A  84      20.048  -4.245 -20.545  1.00 90.41           H  
ATOM   1332  O   LYS A  84      22.327  -5.553 -20.454  1.00 90.41           O  
ATOM   1333  CG  LYS A  84      19.206  -2.899 -21.992  1.00 90.41           C  
ATOM   1334  HG2 LYS A  84      19.231  -2.740 -23.070  1.00 90.41           H  
ATOM   1335  HG3 LYS A  84      18.166  -3.056 -21.704  1.00 90.41           H  
ATOM   1336  CD  LYS A  84      19.716  -1.632 -21.292  1.00 90.41           C  
ATOM   1337  HD2 LYS A  84      19.737  -1.801 -20.215  1.00 90.41           H  
ATOM   1338  HD3 LYS A  84      20.717  -1.390 -21.650  1.00 90.41           H  
ATOM   1339  CE  LYS A  84      18.735  -0.502 -21.633  1.00 90.41           C  
ATOM   1340  HE2 LYS A  84      18.779  -0.313 -22.706  1.00 90.41           H  
ATOM   1341  HE3 LYS A  84      17.727  -0.854 -21.416  1.00 90.41           H  
ATOM   1342  NZ  LYS A  84      18.983   0.747 -20.875  1.00 90.41           N  
ATOM   1343  HZ1 LYS A  84      19.009   0.566 -19.882  1.00 90.41           H  
ATOM   1344  HZ2 LYS A  84      18.205   1.377 -21.013  1.00 90.41           H  
ATOM   1345  HZ3 LYS A  84      19.829   1.205 -21.183  1.00 90.41           H  
ATOM   1346  N   GLY A  85      22.655  -6.400 -22.513  1.00 90.32           N  
ATOM   1347  H   GLY A  85      22.486  -6.273 -23.501  1.00 90.32           H  
ATOM   1348  CA  GLY A  85      23.448  -7.571 -22.126  1.00 90.32           C  
ATOM   1349  HA2 GLY A  85      24.142  -7.793 -22.936  1.00 90.32           H  
ATOM   1350  HA3 GLY A  85      24.029  -7.346 -21.231  1.00 90.32           H  
ATOM   1351  C   GLY A  85      22.642  -8.846 -21.860  1.00 90.32           C  
ATOM   1352  O   GLY A  85      23.190  -9.793 -21.297  1.00 90.32           O  
ATOM   1353  N   TYR A  86      21.359  -8.885 -22.233  1.00 90.32           N  
ATOM   1354  H   TYR A  86      20.969  -8.097 -22.729  1.00 90.32           H  
ATOM   1355  CA  TYR A  86      20.560 -10.111 -22.178  1.00 90.32           C  
ATOM   1356  HA  TYR A  86      20.868 -10.709 -21.320  1.00 90.32           H  
ATOM   1357  C   TYR A  86      20.797 -10.946 -23.432  1.00 90.32           C  
ATOM   1358  CB  TYR A  86      19.077  -9.795 -22.007  1.00 90.32           C  
ATOM   1359  HB2 TYR A  86      18.766  -9.218 -22.878  1.00 90.32           H  
ATOM   1360  HB3 TYR A  86      18.519 -10.732 -22.018  1.00 90.32           H  
ATOM   1361  O   TYR A  86      20.627 -10.474 -24.550  1.00 90.32           O  
ATOM   1362  CG  TYR A  86      18.726  -9.041 -20.739  1.00 90.32           C  
ATOM   1363  CD1 TYR A  86      18.518  -9.733 -19.532  1.00 90.32           C  
ATOM   1364  HD1 TYR A  86      18.628 -10.807 -19.504  1.00 90.32           H  
ATOM   1365  CD2 TYR A  86      18.607  -7.642 -20.760  1.00 90.32           C  
ATOM   1366  HD2 TYR A  86      18.743  -7.108 -21.689  1.00 90.32           H  
ATOM   1367  CE1 TYR A  86      18.204  -9.027 -18.354  1.00 90.32           C  
ATOM   1368  HE1 TYR A  86      18.052  -9.554 -17.423  1.00 90.32           H  
ATOM   1369  CE2 TYR A  86      18.303  -6.929 -19.590  1.00 90.32           C  
ATOM   1370  HE2 TYR A  86      18.224  -5.852 -19.604  1.00 90.32           H  
ATOM   1371  OH  TYR A  86      17.832  -6.904 -17.262  1.00 90.32           O  
ATOM   1372  HH  TYR A  86      17.847  -7.460 -16.480  1.00 90.32           H  
ATOM   1373  CZ  TYR A  86      18.105  -7.619 -18.382  1.00 90.32           C  
ATOM   1374  N   ILE A  87      21.183 -12.199 -23.234  1.00 82.65           N  
ATOM   1375  H   ILE A  87      21.263 -12.536 -22.285  1.00 82.65           H  
ATOM   1376  CA  ILE A  87      21.608 -13.105 -24.292  1.00 82.65           C  
ATOM   1377  HA  ILE A  87      21.833 -12.516 -25.181  1.00 82.65           H  
ATOM   1378  C   ILE A  87      20.456 -14.042 -24.644  1.00 82.65           C  
ATOM   1379  CB  ILE A  87      22.915 -13.813 -23.885  1.00 82.65           C  
ATOM   1380  HB  ILE A  87      22.772 -14.290 -22.915  1.00 82.65           H  
ATOM   1381  O   ILE A  87      19.804 -14.634 -23.779  1.00 82.65           O  
ATOM   1382  CG1 ILE A  87      24.031 -12.747 -23.771  1.00 82.65           C  
ATOM   1383 HG12 ILE A  87      23.678 -11.882 -23.209  1.00 82.65           H  
ATOM   1384 HG13 ILE A  87      24.301 -12.399 -24.768  1.00 82.65           H  
ATOM   1385  CG2 ILE A  87      23.301 -14.897 -24.908  1.00 82.65           C  
ATOM   1386 HG21 ILE A  87      23.392 -14.467 -25.905  1.00 82.65           H  
ATOM   1387 HG22 ILE A  87      24.253 -15.355 -24.638  1.00 82.65           H  
ATOM   1388 HG23 ILE A  87      22.555 -15.692 -24.913  1.00 82.65           H  
ATOM   1389  CD1 ILE A  87      25.290 -13.226 -23.059  1.00 82.65           C  
ATOM   1390 HD11 ILE A  87      26.004 -12.403 -23.008  1.00 82.65           H  
ATOM   1391 HD12 ILE A  87      25.030 -13.527 -22.045  1.00 82.65           H  
ATOM   1392 HD13 ILE A  87      25.751 -14.043 -23.614  1.00 82.65           H  
ATOM   1393  N   GLN A  88      20.214 -14.154 -25.948  1.00 69.54           N  
ATOM   1394  H   GLN A  88      20.768 -13.589 -26.576  1.00 69.54           H  
ATOM   1395  CA  GLN A  88      19.059 -14.830 -26.525  1.00 69.54           C  
ATOM   1396  HA  GLN A  88      18.161 -14.491 -26.010  1.00 69.54           H  
ATOM   1397  C   GLN A  88      19.124 -16.360 -26.427  1.00 69.54           C  
ATOM   1398  CB  GLN A  88      18.982 -14.401 -28.000  1.00 69.54           C  
ATOM   1399  HB2 GLN A  88      19.824 -14.845 -28.531  1.00 69.54           H  
ATOM   1400  HB3 GLN A  88      19.073 -13.317 -28.069  1.00 69.54           H  
ATOM   1401  O   GLN A  88      18.069 -16.985 -26.359  1.00 69.54           O  
ATOM   1402  CG  GLN A  88      17.668 -14.810 -28.684  1.00 69.54           C  
ATOM   1403  HG2 GLN A  88      17.457 -15.866 -28.514  1.00 69.54           H  
ATOM   1404  HG3 GLN A  88      16.854 -14.223 -28.259  1.00 69.54           H  
ATOM   1405  CD  GLN A  88      17.699 -14.612 -30.195  1.00 69.54           C  
ATOM   1406  NE2 GLN A  88      16.557 -14.468 -30.830  1.00 69.54           N  
ATOM   1407 HE21 GLN A  88      16.657 -14.268 -31.815  1.00 69.54           H  
ATOM   1408 HE22 GLN A  88      15.689 -14.372 -30.322  1.00 69.54           H  
ATOM   1409  OE1 GLN A  88      18.720 -14.659 -30.854  1.00 69.54           O  
ATOM   1410  N   GLU A  89      20.331 -16.946 -26.431  1.00 63.08           N  
ATOM   1411  H   GLU A  89      21.112 -16.309 -26.369  1.00 63.08           H  
ATOM   1412  CA  GLU A  89      20.673 -18.279 -26.975  1.00 63.08           C  
ATOM   1413  HA  GLU A  89      20.615 -18.224 -28.062  1.00 63.08           H  
ATOM   1414  C   GLU A  89      19.794 -19.480 -26.586  1.00 63.08           C  
ATOM   1415  CB  GLU A  89      22.130 -18.626 -26.602  1.00 63.08           C  
ATOM   1416  HB2 GLU A  89      22.280 -18.456 -25.536  1.00 63.08           H  
ATOM   1417  HB3 GLU A  89      22.297 -19.685 -26.800  1.00 63.08           H  
ATOM   1418  O   GLU A  89      19.927 -20.539 -27.199  1.00 63.08           O  
ATOM   1419  CG  GLU A  89      23.176 -17.843 -27.408  1.00 63.08           C  
ATOM   1420  HG2 GLU A  89      22.934 -17.937 -28.467  1.00 63.08           H  
ATOM   1421  HG3 GLU A  89      23.113 -16.789 -27.141  1.00 63.08           H  
ATOM   1422  CD  GLU A  89      24.612 -18.356 -27.177  1.00 63.08           C  
ATOM   1423  OE1 GLU A  89      25.506 -17.905 -27.925  1.00 63.08           O  
ATOM   1424  OE2 GLU A  89      24.814 -19.211 -26.278  1.00 63.08           O  
ATOM   1425  N   ARG A  90      18.921 -19.384 -25.579  1.00 63.61           N  
ATOM   1426  H   ARG A  90      18.760 -18.459 -25.206  1.00 63.61           H  
ATOM   1427  CA  ARG A  90      18.132 -20.531 -25.120  1.00 63.61           C  
ATOM   1428  HA  ARG A  90      18.144 -21.290 -25.903  1.00 63.61           H  
ATOM   1429  C   ARG A  90      16.648 -20.257 -24.956  1.00 63.61           C  
ATOM   1430  CB  ARG A  90      18.806 -21.156 -23.889  1.00 63.61           C  
ATOM   1431  HB2 ARG A  90      18.905 -20.414 -23.097  1.00 63.61           H  
ATOM   1432  HB3 ARG A  90      18.197 -21.986 -23.532  1.00 63.61           H  
ATOM   1433  O   ARG A  90      15.870 -21.005 -25.529  1.00 63.61           O  
ATOM   1434  CG  ARG A  90      20.193 -21.684 -24.292  1.00 63.61           C  
ATOM   1435  HG2 ARG A  90      20.085 -22.368 -25.134  1.00 63.61           H  
ATOM   1436  HG3 ARG A  90      20.831 -20.852 -24.589  1.00 63.61           H  
ATOM   1437  CD  ARG A  90      20.917 -22.403 -23.168  1.00 63.61           C  
ATOM   1438  HD2 ARG A  90      21.053 -21.704 -22.342  1.00 63.61           H  
ATOM   1439  HD3 ARG A  90      20.314 -23.250 -22.840  1.00 63.61           H  
ATOM   1440  NE  ARG A  90      22.225 -22.863 -23.661  1.00 63.61           N  
ATOM   1441  HE  ARG A  90      22.498 -22.509 -24.567  1.00 63.61           H  
ATOM   1442  NH1 ARG A  90      22.869 -23.978 -21.778  1.00 63.61           N  
ATOM   1443 HH11 ARG A  90      22.035 -23.617 -21.338  1.00 63.61           H  
ATOM   1444 HH12 ARG A  90      23.558 -24.505 -21.261  1.00 63.61           H  
ATOM   1445  NH2 ARG A  90      24.226 -23.922 -23.564  1.00 63.61           N  
ATOM   1446 HH21 ARG A  90      24.926 -24.450 -23.063  1.00 63.61           H  
ATOM   1447 HH22 ARG A  90      24.437 -23.537 -24.473  1.00 63.61           H  
ATOM   1448  CZ  ARG A  90      23.099 -23.588 -23.002  1.00 63.61           C  
ATOM   1449  N   ASN A  91      16.237 -19.257 -24.173  1.00 71.39           N  
ATOM   1450  H   ASN A  91      16.933 -18.642 -23.776  1.00 71.39           H  
ATOM   1451  CA  ASN A  91      14.831 -19.113 -23.760  1.00 71.39           C  
ATOM   1452  HA  ASN A  91      14.184 -19.358 -24.602  1.00 71.39           H  
ATOM   1453  C   ASN A  91      14.483 -17.676 -23.334  1.00 71.39           C  
ATOM   1454  CB  ASN A  91      14.533 -20.106 -22.613  1.00 71.39           C  
ATOM   1455  HB2 ASN A  91      13.525 -19.926 -22.241  1.00 71.39           H  
ATOM   1456  HB3 ASN A  91      15.227 -19.931 -21.790  1.00 71.39           H  
ATOM   1457  O   ASN A  91      14.129 -17.449 -22.176  1.00 71.39           O  
ATOM   1458  CG  ASN A  91      14.574 -21.563 -23.027  1.00 71.39           C  
ATOM   1459  ND2 ASN A  91      15.477 -22.342 -22.479  1.00 71.39           N  
ATOM   1460 HD21 ASN A  91      16.147 -21.966 -21.823  1.00 71.39           H  
ATOM   1461 HD22 ASN A  91      15.488 -23.286 -22.837  1.00 71.39           H  
ATOM   1462  OD1 ASN A  91      13.787 -22.033 -23.825  1.00 71.39           O  
ATOM   1463  N   LEU A  92      14.599 -16.701 -24.241  1.00 85.37           N  
ATOM   1464  H   LEU A  92      14.912 -16.922 -25.176  1.00 85.37           H  
ATOM   1465  CA  LEU A  92      14.155 -15.337 -23.948  1.00 85.37           C  
ATOM   1466  HA  LEU A  92      14.602 -15.048 -22.996  1.00 85.37           H  
ATOM   1467  C   LEU A  92      12.625 -15.295 -23.805  1.00 85.37           C  
ATOM   1468  CB  LEU A  92      14.683 -14.355 -25.007  1.00 85.37           C  
ATOM   1469  HB2 LEU A  92      15.772 -14.402 -25.011  1.00 85.37           H  
ATOM   1470  HB3 LEU A  92      14.327 -14.675 -25.987  1.00 85.37           H  
ATOM   1471  O   LEU A  92      11.898 -15.468 -24.780  1.00 85.37           O  
ATOM   1472  CG  LEU A  92      14.247 -12.892 -24.783  1.00 85.37           C  
ATOM   1473  HG  LEU A  92      13.161 -12.825 -24.837  1.00 85.37           H  
ATOM   1474  CD1 LEU A  92      14.712 -12.316 -23.446  1.00 85.37           C  
ATOM   1475 HD11 LEU A  92      15.801 -12.353 -23.394  1.00 85.37           H  
ATOM   1476 HD12 LEU A  92      14.384 -11.280 -23.368  1.00 85.37           H  
ATOM   1477 HD13 LEU A  92      14.273 -12.873 -22.619  1.00 85.37           H  
ATOM   1478  CD2 LEU A  92      14.837 -12.019 -25.888  1.00 85.37           C  
ATOM   1479 HD21 LEU A  92      15.926 -12.073 -25.872  1.00 85.37           H  
ATOM   1480 HD22 LEU A  92      14.541 -10.978 -25.757  1.00 85.37           H  
ATOM   1481 HD23 LEU A  92      14.483 -12.372 -26.857  1.00 85.37           H  
ATOM   1482  N   ILE A  93      12.138 -15.035 -22.593  1.00 91.61           N  
ATOM   1483  H   ILE A  93      12.805 -14.951 -21.839  1.00 91.61           H  
ATOM   1484  CA  ILE A  93      10.720 -14.783 -22.310  1.00 91.61           C  
ATOM   1485  HA  ILE A  93      10.139 -14.947 -23.217  1.00 91.61           H  
ATOM   1486  C   ILE A  93      10.575 -13.321 -21.912  1.00 91.61           C  
ATOM   1487  CB  ILE A  93      10.161 -15.731 -21.226  1.00 91.61           C  
ATOM   1488  HB  ILE A  93      10.716 -15.553 -20.305  1.00 91.61           H  
ATOM   1489  O   ILE A  93      11.263 -12.857 -21.004  1.00 91.61           O  
ATOM   1490  CG1 ILE A  93      10.340 -17.210 -21.643  1.00 91.61           C  
ATOM   1491 HG12 ILE A  93      11.386 -17.393 -21.889  1.00 91.61           H  
ATOM   1492 HG13 ILE A  93       9.748 -17.409 -22.536  1.00 91.61           H  
ATOM   1493  CG2 ILE A  93       8.682 -15.413 -20.928  1.00 91.61           C  
ATOM   1494 HG21 ILE A  93       8.574 -14.385 -20.582  1.00 91.61           H  
ATOM   1495 HG22 ILE A  93       8.080 -15.556 -21.826  1.00 91.61           H  
ATOM   1496 HG23 ILE A  93       8.304 -16.059 -20.137  1.00 91.61           H  
ATOM   1497  CD1 ILE A  93       9.962 -18.223 -20.555  1.00 91.61           C  
ATOM   1498 HD11 ILE A  93      10.487 -17.988 -19.630  1.00 91.61           H  
ATOM   1499 HD12 ILE A  93      10.252 -19.222 -20.882  1.00 91.61           H  
ATOM   1500 HD13 ILE A  93       8.886 -18.217 -20.381  1.00 91.61           H  
ATOM   1501  N   ILE A  94       9.655 -12.615 -22.568  1.00 93.36           N  
ATOM   1502  H   ILE A  94       9.128 -13.072 -23.299  1.00 93.36           H  
ATOM   1503  CA  ILE A  94       9.320 -11.221 -22.277  1.00 93.36           C  
ATOM   1504  HA  ILE A  94       9.846 -10.900 -21.378  1.00 93.36           H  
ATOM   1505  C   ILE A  94       7.819 -11.145 -22.025  1.00 93.36           C  
ATOM   1506  CB  ILE A  94       9.731 -10.280 -23.432  1.00 93.36           C  
ATOM   1507  HB  ILE A  94       9.107 -10.508 -24.296  1.00 93.36           H  
ATOM   1508  O   ILE A  94       7.024 -11.475 -22.901  1.00 93.36           O  
ATOM   1509  CG1 ILE A  94      11.205 -10.473 -23.853  1.00 93.36           C  
ATOM   1510 HG12 ILE A  94      11.384 -11.525 -24.075  1.00 93.36           H  
ATOM   1511 HG13 ILE A  94      11.868 -10.181 -23.038  1.00 93.36           H  
ATOM   1512  CG2 ILE A  94       9.471  -8.818 -23.016  1.00 93.36           C  
ATOM   1513 HG21 ILE A  94      10.091  -8.560 -22.158  1.00 93.36           H  
ATOM   1514 HG22 ILE A  94       8.421  -8.670 -22.764  1.00 93.36           H  
ATOM   1515 HG23 ILE A  94       9.704  -8.151 -23.846  1.00 93.36           H  
ATOM   1516  CD1 ILE A  94      11.567  -9.695 -25.124  1.00 93.36           C  
ATOM   1517 HD11 ILE A  94      11.628  -8.627 -24.916  1.00 93.36           H  
ATOM   1518 HD12 ILE A  94      10.822  -9.876 -25.899  1.00 93.36           H  
ATOM   1519 HD13 ILE A  94      12.535 -10.032 -25.496  1.00 93.36           H  
ATOM   1520  N   ILE A  95       7.425 -10.688 -20.840  1.00 93.46           N  
ATOM   1521  H   ILE A  95       8.134 -10.484 -20.150  1.00 93.46           H  
ATOM   1522  CA  ILE A  95       6.023 -10.404 -20.516  1.00 93.46           C  
ATOM   1523  HA  ILE A  95       5.399 -10.594 -21.389  1.00 93.46           H  
ATOM   1524  C   ILE A  95       5.912  -8.921 -20.188  1.00 93.46           C  
ATOM   1525  CB  ILE A  95       5.507 -11.321 -19.385  1.00 93.46           C  
ATOM   1526  HB  ILE A  95       6.148 -11.190 -18.513  1.00 93.46           H  
ATOM   1527  O   ILE A  95       6.563  -8.439 -19.261  1.00 93.46           O  
ATOM   1528  CG1 ILE A  95       5.580 -12.803 -19.825  1.00 93.46           C  
ATOM   1529 HG12 ILE A  95       6.590 -13.033 -20.166  1.00 93.46           H  
ATOM   1530 HG13 ILE A  95       4.904 -12.960 -20.665  1.00 93.46           H  
ATOM   1531  CG2 ILE A  95       4.071 -10.933 -18.985  1.00 93.46           C  
ATOM   1532 HG21 ILE A  95       3.394 -11.068 -19.829  1.00 93.46           H  
ATOM   1533 HG22 ILE A  95       3.725 -11.545 -18.152  1.00 93.46           H  
ATOM   1534 HG23 ILE A  95       4.023  -9.895 -18.657  1.00 93.46           H  
ATOM   1535  CD1 ILE A  95       5.246 -13.821 -18.728  1.00 93.46           C  
ATOM   1536 HD11 ILE A  95       5.376 -14.827 -19.127  1.00 93.46           H  
ATOM   1537 HD12 ILE A  95       5.922 -13.691 -17.883  1.00 93.46           H  
ATOM   1538 HD13 ILE A  95       4.213 -13.713 -18.399  1.00 93.46           H  
ATOM   1539  N   ILE A  96       5.092  -8.193 -20.948  1.00 93.95           N  
ATOM   1540  H   ILE A  96       4.561  -8.658 -21.670  1.00 93.95           H  
ATOM   1541  CA  ILE A  96       4.810  -6.780 -20.684  1.00 93.95           C  
ATOM   1542  HA  ILE A  96       5.742  -6.301 -20.381  1.00 93.95           H  
ATOM   1543  C   ILE A  96       3.848  -6.677 -19.505  1.00 93.95           C  
ATOM   1544  CB  ILE A  96       4.298  -6.045 -21.944  1.00 93.95           C  
ATOM   1545  HB  ILE A  96       3.408  -6.558 -22.309  1.00 93.95           H  
ATOM   1546  O   ILE A  96       2.794  -7.304 -19.492  1.00 93.95           O  
ATOM   1547  CG1 ILE A  96       5.381  -6.078 -23.050  1.00 93.95           C  
ATOM   1548 HG12 ILE A  96       6.266  -5.540 -22.708  1.00 93.95           H  
ATOM   1549 HG13 ILE A  96       5.671  -7.111 -23.240  1.00 93.95           H  
ATOM   1550  CG2 ILE A  96       3.916  -4.589 -21.603  1.00 93.95           C  
ATOM   1551 HG21 ILE A  96       4.781  -4.051 -21.215  1.00 93.95           H  
ATOM   1552 HG22 ILE A  96       3.545  -4.076 -22.490  1.00 93.95           H  
ATOM   1553 HG23 ILE A  96       3.111  -4.566 -20.868  1.00 93.95           H  
ATOM   1554  CD1 ILE A  96       4.934  -5.485 -24.392  1.00 93.95           C  
ATOM   1555 HD11 ILE A  96       4.801  -4.406 -24.312  1.00 93.95           H  
ATOM   1556 HD12 ILE A  96       4.001  -5.950 -24.713  1.00 93.95           H  
ATOM   1557 HD13 ILE A  96       5.701  -5.679 -25.142  1.00 93.95           H  
ATOM   1558  N   LEU A  97       4.217  -5.863 -18.520  1.00 94.25           N  
ATOM   1559  H   LEU A  97       5.102  -5.381 -18.598  1.00 94.25           H  
ATOM   1560  CA  LEU A  97       3.467  -5.646 -17.291  1.00 94.25           C  
ATOM   1561  HA  LEU A  97       2.542  -6.223 -17.306  1.00 94.25           H  
ATOM   1562  C   LEU A  97       3.111  -4.159 -17.183  1.00 94.25           C  
ATOM   1563  CB  LEU A  97       4.293  -6.143 -16.094  1.00 94.25           C  
ATOM   1564  HB2 LEU A  97       5.233  -5.591 -16.059  1.00 94.25           H  
ATOM   1565  HB3 LEU A  97       3.743  -5.921 -15.180  1.00 94.25           H  
ATOM   1566  O   LEU A  97       3.931  -3.350 -16.722  1.00 94.25           O  
ATOM   1567  CG  LEU A  97       4.605  -7.649 -16.132  1.00 94.25           C  
ATOM   1568  HG  LEU A  97       5.059  -7.921 -17.085  1.00 94.25           H  
ATOM   1569  CD1 LEU A  97       5.616  -7.961 -15.035  1.00 94.25           C  
ATOM   1570 HD11 LEU A  97       5.241  -7.614 -14.072  1.00 94.25           H  
ATOM   1571 HD12 LEU A  97       5.781  -9.038 -14.992  1.00 94.25           H  
ATOM   1572 HD13 LEU A  97       6.559  -7.465 -15.266  1.00 94.25           H  
ATOM   1573  CD2 LEU A  97       3.355  -8.504 -15.918  1.00 94.25           C  
ATOM   1574 HD21 LEU A  97       2.674  -8.381 -16.759  1.00 94.25           H  
ATOM   1575 HD22 LEU A  97       3.625  -9.558 -15.862  1.00 94.25           H  
ATOM   1576 HD23 LEU A  97       2.839  -8.212 -15.003  1.00 94.25           H  
ATOM   1577  N   PRO A  98       1.892  -3.767 -17.601  1.00 92.02           N  
ATOM   1578  CA  PRO A  98       1.375  -2.425 -17.372  1.00 92.02           C  
ATOM   1579  HA  PRO A  98       1.935  -1.726 -17.993  1.00 92.02           H  
ATOM   1580  C   PRO A  98       1.487  -2.013 -15.898  1.00 92.02           C  
ATOM   1581  CB  PRO A  98      -0.086  -2.463 -17.835  1.00 92.02           C  
ATOM   1582  HB2 PRO A  98      -0.737  -2.728 -17.001  1.00 92.02           H  
ATOM   1583  HB3 PRO A  98      -0.397  -1.514 -18.272  1.00 92.02           H  
ATOM   1584  O   PRO A  98       1.521  -2.859 -14.996  1.00 92.02           O  
ATOM   1585  CG  PRO A  98      -0.110  -3.592 -18.864  1.00 92.02           C  
ATOM   1586  HG2 PRO A  98      -1.100  -4.037 -18.960  1.00 92.02           H  
ATOM   1587  HG3 PRO A  98       0.239  -3.219 -19.828  1.00 92.02           H  
ATOM   1588  CD  PRO A  98       0.903  -4.582 -18.300  1.00 92.02           C  
ATOM   1589  HD2 PRO A  98       0.409  -5.253 -17.597  1.00 92.02           H  
ATOM   1590  HD3 PRO A  98       1.352  -5.155 -19.111  1.00 92.02           H  
ATOM   1591  N   LYS A  99       1.524  -0.702 -15.630  1.00 90.46           N  
ATOM   1592  H   LYS A  99       1.425  -0.051 -16.395  1.00 90.46           H  
ATOM   1593  CA  LYS A  99       1.524  -0.203 -14.247  1.00 90.46           C  
ATOM   1594  HA  LYS A  99       2.425  -0.563 -13.751  1.00 90.46           H  
ATOM   1595  C   LYS A  99       0.338  -0.764 -13.474  1.00 90.46           C  
ATOM   1596  CB  LYS A  99       1.480   1.326 -14.187  1.00 90.46           C  
ATOM   1597  HB2 LYS A  99       1.119   1.630 -13.205  1.00 90.46           H  
ATOM   1598  HB3 LYS A  99       0.794   1.713 -14.941  1.00 90.46           H  
ATOM   1599  O   LYS A  99      -0.782  -0.763 -13.971  1.00 90.46           O  
ATOM   1600  CG  LYS A  99       2.877   1.909 -14.378  1.00 90.46           C  
ATOM   1601  HG2 LYS A  99       3.235   1.666 -15.378  1.00 90.46           H  
ATOM   1602  HG3 LYS A  99       3.551   1.468 -13.644  1.00 90.46           H  
ATOM   1603  CD  LYS A  99       2.853   3.426 -14.185  1.00 90.46           C  
ATOM   1604  HD2 LYS A  99       2.218   3.874 -14.949  1.00 90.46           H  
ATOM   1605  HD3 LYS A  99       2.473   3.669 -13.192  1.00 90.46           H  
ATOM   1606  CE  LYS A  99       4.290   3.911 -14.334  1.00 90.46           C  
ATOM   1607  HE2 LYS A  99       4.679   3.520 -15.274  1.00 90.46           H  
ATOM   1608  HE3 LYS A  99       4.893   3.487 -13.531  1.00 90.46           H  
ATOM   1609  NZ  LYS A  99       4.390   5.384 -14.346  1.00 90.46           N  
ATOM   1610  HZ1 LYS A  99       3.745   5.759 -15.027  1.00 90.46           H  
ATOM   1611  HZ2 LYS A  99       5.324   5.618 -14.650  1.00 90.46           H  
ATOM   1612  HZ3 LYS A  99       4.202   5.768 -13.431  1.00 90.46           H  
ATOM   1613  N   TYR A 100       0.618  -1.183 -12.246  1.00 93.12           N  
ATOM   1614  H   TYR A 100       1.588  -1.197 -11.964  1.00 93.12           H  
ATOM   1615  CA  TYR A 100      -0.336  -1.807 -11.334  1.00 93.12           C  
ATOM   1616  HA  TYR A 100       0.228  -2.029 -10.428  1.00 93.12           H  
ATOM   1617  C   TYR A 100      -0.858  -3.170 -11.807  1.00 93.12           C  
ATOM   1618  CB  TYR A 100      -1.438  -0.815 -10.931  1.00 93.12           C  
ATOM   1619  HB2 TYR A 100      -2.159  -0.733 -11.744  1.00 93.12           H  
ATOM   1620  HB3 TYR A 100      -1.975  -1.213 -10.070  1.00 93.12           H  
ATOM   1621  O   TYR A 100      -1.913  -3.605 -11.361  1.00 93.12           O  
ATOM   1622  CG  TYR A 100      -0.924   0.566 -10.570  1.00 93.12           C  
ATOM   1623  CD1 TYR A 100      -0.103   0.732  -9.439  1.00 93.12           C  
ATOM   1624  HD1 TYR A 100       0.140  -0.119  -8.820  1.00 93.12           H  
ATOM   1625  CD2 TYR A 100      -1.261   1.676 -11.368  1.00 93.12           C  
ATOM   1626  HD2 TYR A 100      -1.894   1.540 -12.231  1.00 93.12           H  
ATOM   1627  CE1 TYR A 100       0.370   2.010  -9.094  1.00 93.12           C  
ATOM   1628  HE1 TYR A 100       0.978   2.134  -8.211  1.00 93.12           H  
ATOM   1629  CE2 TYR A 100      -0.790   2.958 -11.026  1.00 93.12           C  
ATOM   1630  HE2 TYR A 100      -1.067   3.819 -11.616  1.00 93.12           H  
ATOM   1631  OH  TYR A 100       0.464   4.363  -9.541  1.00 93.12           O  
ATOM   1632  HH  TYR A 100       0.890   4.344  -8.681  1.00 93.12           H  
ATOM   1633  CZ  TYR A 100       0.018   3.126  -9.883  1.00 93.12           C  
ATOM   1634  N   SER A 101      -0.093  -3.880 -12.644  1.00 94.23           N  
ATOM   1635  H   SER A 101       0.713  -3.435 -13.059  1.00 94.23           H  
ATOM   1636  CA  SER A 101      -0.305  -5.310 -12.908  1.00 94.23           C  
ATOM   1637  HA  SER A 101      -1.202  -5.438 -13.514  1.00 94.23           H  
ATOM   1638  C   SER A 101      -0.475  -6.085 -11.598  1.00 94.23           C  
ATOM   1639  CB  SER A 101       0.892  -5.880 -13.668  1.00 94.23           C  
ATOM   1640  HB2 SER A 101       1.820  -5.558 -13.194  1.00 94.23           H  
ATOM   1641  HB3 SER A 101       0.866  -6.969 -13.646  1.00 94.23           H  
ATOM   1642  O   SER A 101       0.328  -5.915 -10.673  1.00 94.23           O  
ATOM   1643  OG  SER A 101       0.866  -5.437 -15.005  1.00 94.23           O  
ATOM   1644  HG  SER A 101       1.037  -4.492 -15.016  1.00 94.23           H  
ATOM   1645  N   LEU A 102      -1.522  -6.908 -11.516  1.00 95.38           N  
ATOM   1646  H   LEU A 102      -2.119  -7.018 -12.323  1.00 95.38           H  
ATOM   1647  CA  LEU A 102      -1.926  -7.601 -10.296  1.00 95.38           C  
ATOM   1648  HA  LEU A 102      -1.599  -7.007  -9.443  1.00 95.38           H  
ATOM   1649  C   LEU A 102      -1.269  -8.981 -10.201  1.00 95.38           C  
ATOM   1650  CB  LEU A 102      -3.463  -7.688 -10.266  1.00 95.38           C  
ATOM   1651  HB2 LEU A 102      -3.876  -6.688 -10.396  1.00 95.38           H  
ATOM   1652  HB3 LEU A 102      -3.786  -8.290 -11.115  1.00 95.38           H  
ATOM   1653  O   LEU A 102      -1.341  -9.784 -11.127  1.00 95.38           O  
ATOM   1654  CG  LEU A 102      -4.048  -8.300  -8.978  1.00 95.38           C  
ATOM   1655  HG  LEU A 102      -3.606  -9.280  -8.796  1.00 95.38           H  
ATOM   1656  CD1 LEU A 102      -3.801  -7.406  -7.761  1.00 95.38           C  
ATOM   1657 HD11 LEU A 102      -2.739  -7.388  -7.513  1.00 95.38           H  
ATOM   1658 HD12 LEU A 102      -4.154  -6.398  -7.975  1.00 95.38           H  
ATOM   1659 HD13 LEU A 102      -4.367  -7.785  -6.910  1.00 95.38           H  
ATOM   1660  CD2 LEU A 102      -5.559  -8.479  -9.126  1.00 95.38           C  
ATOM   1661 HD21 LEU A 102      -5.771  -9.108  -9.991  1.00 95.38           H  
ATOM   1662 HD22 LEU A 102      -5.971  -8.960  -8.239  1.00 95.38           H  
ATOM   1663 HD23 LEU A 102      -6.040  -7.513  -9.275  1.00 95.38           H  
ATOM   1664  N   PHE A 103      -0.675  -9.271  -9.050  1.00 96.19           N  
ATOM   1665  H   PHE A 103      -0.608  -8.548  -8.348  1.00 96.19           H  
ATOM   1666  CA  PHE A 103      -0.092 -10.569  -8.729  1.00 96.19           C  
ATOM   1667  HA  PHE A 103      -0.249 -11.263  -9.554  1.00 96.19           H  
ATOM   1668  C   PHE A 103      -0.764 -11.145  -7.491  1.00 96.19           C  
ATOM   1669  CB  PHE A 103       1.416 -10.419  -8.518  1.00 96.19           C  
ATOM   1670  HB2 PHE A 103       1.808 -11.357  -8.125  1.00 96.19           H  
ATOM   1671  HB3 PHE A 103       1.599  -9.648  -7.770  1.00 96.19           H  
ATOM   1672  O   PHE A 103      -0.892 -10.447  -6.484  1.00 96.19           O  
ATOM   1673  CG  PHE A 103       2.162 -10.074  -9.787  1.00 96.19           C  
ATOM   1674  CD1 PHE A 103       2.722 -11.101 -10.570  1.00 96.19           C  
ATOM   1675  HD1 PHE A 103       2.633 -12.133 -10.264  1.00 96.19           H  
ATOM   1676  CD2 PHE A 103       2.274  -8.733 -10.203  1.00 96.19           C  
ATOM   1677  HD2 PHE A 103       1.824  -7.946  -9.617  1.00 96.19           H  
ATOM   1678  CE1 PHE A 103       3.403 -10.787 -11.756  1.00 96.19           C  
ATOM   1679  HE1 PHE A 103       3.836 -11.578 -12.351  1.00 96.19           H  
ATOM   1680  CE2 PHE A 103       2.934  -8.423 -11.405  1.00 96.19           C  
ATOM   1681  HE2 PHE A 103       2.986  -7.401 -11.748  1.00 96.19           H  
ATOM   1682  CZ  PHE A 103       3.501  -9.451 -12.176  1.00 96.19           C  
ATOM   1683  HZ  PHE A 103       3.998  -9.225 -13.108  1.00 96.19           H  
ATOM   1684  N   GLU A 104      -1.161 -12.411  -7.558  1.00 96.61           N  
ATOM   1685  H   GLU A 104      -1.008 -12.918  -8.417  1.00 96.61           H  
ATOM   1686  CA  GLU A 104      -1.664 -13.179  -6.422  1.00 96.61           C  
ATOM   1687  HA  GLU A 104      -1.897 -12.490  -5.610  1.00 96.61           H  
ATOM   1688  C   GLU A 104      -0.590 -14.136  -5.907  1.00 96.61           C  
ATOM   1689  CB  GLU A 104      -2.981 -13.864  -6.788  1.00 96.61           C  
ATOM   1690  HB2 GLU A 104      -3.653 -13.061  -7.090  1.00 96.61           H  
ATOM   1691  HB3 GLU A 104      -2.834 -14.552  -7.620  1.00 96.61           H  
ATOM   1692  O   GLU A 104      -0.015 -14.938  -6.646  1.00 96.61           O  
ATOM   1693  CG  GLU A 104      -3.630 -14.594  -5.606  1.00 96.61           C  
ATOM   1694  HG2 GLU A 104      -3.645 -13.926  -4.745  1.00 96.61           H  
ATOM   1695  HG3 GLU A 104      -3.028 -15.466  -5.350  1.00 96.61           H  
ATOM   1696  CD  GLU A 104      -5.069 -15.017  -5.930  1.00 96.61           C  
ATOM   1697  OE1 GLU A 104      -5.320 -16.235  -6.016  1.00 96.61           O  
ATOM   1698  OE2 GLU A 104      -5.932 -14.102  -6.045  1.00 96.61           O  
ATOM   1699  N   LEU A 105      -0.308 -13.982  -4.620  1.00 95.53           N  
ATOM   1700  H   LEU A 105      -0.900 -13.353  -4.097  1.00 95.53           H  
ATOM   1701  CA  LEU A 105       0.628 -14.744  -3.815  1.00 95.53           C  
ATOM   1702  HA  LEU A 105       1.270 -15.344  -4.460  1.00 95.53           H  
ATOM   1703  C   LEU A 105      -0.157 -15.711  -2.910  1.00 95.53           C  
ATOM   1704  CB  LEU A 105       1.512 -13.763  -3.009  1.00 95.53           C  
ATOM   1705  HB2 LEU A 105       2.246 -14.359  -2.466  1.00 95.53           H  
ATOM   1706  HB3 LEU A 105       0.904 -13.247  -2.265  1.00 95.53           H  
ATOM   1707  O   LEU A 105      -1.374 -15.870  -3.031  1.00 95.53           O  
ATOM   1708  CG  LEU A 105       2.279 -12.732  -3.859  1.00 95.53           C  
ATOM   1709  HG  LEU A 105       2.390 -13.109  -4.876  1.00 95.53           H  
ATOM   1710  CD1 LEU A 105       1.573 -11.373  -3.907  1.00 95.53           C  
ATOM   1711 HD11 LEU A 105       0.590 -11.487  -4.366  1.00 95.53           H  
ATOM   1712 HD12 LEU A 105       1.454 -10.985  -2.896  1.00 95.53           H  
ATOM   1713 HD13 LEU A 105       2.157 -10.679  -4.511  1.00 95.53           H  
ATOM   1714  CD2 LEU A 105       3.678 -12.480  -3.300  1.00 95.53           C  
ATOM   1715 HD21 LEU A 105       4.219 -13.424  -3.229  1.00 95.53           H  
ATOM   1716 HD22 LEU A 105       4.222 -11.823  -3.979  1.00 95.53           H  
ATOM   1717 HD23 LEU A 105       3.615 -12.023  -2.312  1.00 95.53           H  
ATOM   1718  N   GLU A 106       0.532 -16.362  -1.979  1.00 92.28           N  
ATOM   1719  H   GLU A 106       1.525 -16.195  -1.895  1.00 92.28           H  
ATOM   1720  CA  GLU A 106      -0.077 -17.274  -1.014  1.00 92.28           C  
ATOM   1721  HA  GLU A 106      -0.530 -18.081  -1.590  1.00 92.28           H  
ATOM   1722  C   GLU A 106      -1.212 -16.630  -0.192  1.00 92.28           C  
ATOM   1723  CB  GLU A 106       1.005 -17.912  -0.123  1.00 92.28           C  
ATOM   1724  HB2 GLU A 106       1.737 -18.415  -0.755  1.00 92.28           H  
ATOM   1725  HB3 GLU A 106       0.519 -18.686   0.471  1.00 92.28           H  
ATOM   1726  O   GLU A 106      -1.236 -15.424   0.059  1.00 92.28           O  
ATOM   1727  CG  GLU A 106       1.737 -16.975   0.856  1.00 92.28           C  
ATOM   1728  HG2 GLU A 106       0.999 -16.449   1.461  1.00 92.28           H  
ATOM   1729  HG3 GLU A 106       2.315 -17.600   1.537  1.00 92.28           H  
ATOM   1730  CD  GLU A 106       2.695 -15.962   0.210  1.00 92.28           C  
ATOM   1731  OE1 GLU A 106       3.003 -14.954   0.882  1.00 92.28           O  
ATOM   1732  OE2 GLU A 106       3.107 -16.134  -0.957  1.00 92.28           O  
ATOM   1733  N   ASN A 107      -2.173 -17.450   0.249  1.00 89.50           N  
ATOM   1734  H   ASN A 107      -2.074 -18.437   0.059  1.00 89.50           H  
ATOM   1735  CA  ASN A 107      -3.296 -17.050   1.113  1.00 89.50           C  
ATOM   1736  HA  ASN A 107      -3.946 -17.920   1.197  1.00 89.50           H  
ATOM   1737  C   ASN A 107      -4.197 -15.929   0.542  1.00 89.50           C  
ATOM   1738  CB  ASN A 107      -2.763 -16.754   2.528  1.00 89.50           C  
ATOM   1739  HB2 ASN A 107      -2.151 -15.853   2.502  1.00 89.50           H  
ATOM   1740  HB3 ASN A 107      -3.599 -16.576   3.206  1.00 89.50           H  
ATOM   1741  O   ASN A 107      -4.839 -15.186   1.294  1.00 89.50           O  
ATOM   1742  CG  ASN A 107      -1.949 -17.903   3.093  1.00 89.50           C  
ATOM   1743  ND2 ASN A 107      -0.885 -17.619   3.806  1.00 89.50           N  
ATOM   1744 HD21 ASN A 107      -0.361 -18.404   4.166  1.00 89.50           H  
ATOM   1745 HD22 ASN A 107      -0.602 -16.660   3.953  1.00 89.50           H  
ATOM   1746  OD1 ASN A 107      -2.251 -19.066   2.888  1.00 89.50           O  
ATOM   1747  N   GLY A 108      -4.235 -15.784  -0.789  1.00 91.93           N  
ATOM   1748  H   GLY A 108      -3.640 -16.375  -1.352  1.00 91.93           H  
ATOM   1749  CA  GLY A 108      -4.988 -14.729  -1.475  1.00 91.93           C  
ATOM   1750  HA2 GLY A 108      -4.997 -14.946  -2.544  1.00 91.93           H  
ATOM   1751  HA3 GLY A 108      -6.017 -14.721  -1.115  1.00 91.93           H  
ATOM   1752  C   GLY A 108      -4.391 -13.330  -1.285  1.00 91.93           C  
ATOM   1753  O   GLY A 108      -5.063 -12.325  -1.541  1.00 91.93           O  
ATOM   1754  N   ARG A 109      -3.144 -13.237  -0.803  1.00 95.67           N  
ATOM   1755  H   ARG A 109      -2.640 -14.095  -0.628  1.00 95.67           H  
ATOM   1756  CA  ARG A 109      -2.392 -11.984  -0.710  1.00 95.67           C  
ATOM   1757  HA  ARG A 109      -3.001 -11.240  -0.197  1.00 95.67           H  
ATOM   1758  C   ARG A 109      -2.097 -11.482  -2.115  1.00 95.67           C  
ATOM   1759  CB  ARG A 109      -1.116 -12.238   0.102  1.00 95.67           C  
ATOM   1760  HB2 ARG A 109      -0.504 -12.983  -0.405  1.00 95.67           H  
ATOM   1761  HB3 ARG A 109      -1.412 -12.644   1.070  1.00 95.67           H  
ATOM   1762  O   ARG A 109      -1.662 -12.236  -2.974  1.00 95.67           O  
ATOM   1763  CG  ARG A 109      -0.271 -10.981   0.331  1.00 95.67           C  
ATOM   1764  HG2 ARG A 109       0.222 -10.681  -0.594  1.00 95.67           H  
ATOM   1765  HG3 ARG A 109      -0.924 -10.170   0.653  1.00 95.67           H  
ATOM   1766  CD  ARG A 109       0.774 -11.245   1.428  1.00 95.67           C  
ATOM   1767  HD2 ARG A 109       0.283 -11.708   2.284  1.00 95.67           H  
ATOM   1768  HD3 ARG A 109       1.157 -10.284   1.772  1.00 95.67           H  
ATOM   1769  NE  ARG A 109       1.885 -12.122   0.986  1.00 95.67           N  
ATOM   1770  HE  ARG A 109       1.728 -13.117   0.920  1.00 95.67           H  
ATOM   1771  NH1 ARG A 109       3.527 -10.542   0.921  1.00 95.67           N  
ATOM   1772 HH11 ARG A 109       4.400 -10.317   0.466  1.00 95.67           H  
ATOM   1773 HH12 ARG A 109       2.852  -9.864   1.246  1.00 95.67           H  
ATOM   1774  NH2 ARG A 109       4.021 -12.574   0.305  1.00 95.67           N  
ATOM   1775 HH21 ARG A 109       3.800 -13.560   0.302  1.00 95.67           H  
ATOM   1776 HH22 ARG A 109       4.911 -12.219  -0.015  1.00 95.67           H  
ATOM   1777  CZ  ARG A 109       3.128 -11.760   0.753  1.00 95.67           C  
ATOM   1778  N   ARG A 110      -2.333 -10.202  -2.365  1.00 96.76           N  
ATOM   1779  H   ARG A 110      -2.688  -9.630  -1.612  1.00 96.76           H  
ATOM   1780  CA  ARG A 110      -2.212  -9.590  -3.685  1.00 96.76           C  
ATOM   1781  HA  ARG A 110      -1.739 -10.308  -4.355  1.00 96.76           H  
ATOM   1782  C   ARG A 110      -1.316  -8.366  -3.646  1.00 96.76           C  
ATOM   1783  CB  ARG A 110      -3.599  -9.265  -4.251  1.00 96.76           C  
ATOM   1784  HB2 ARG A 110      -4.174  -8.719  -3.503  1.00 96.76           H  
ATOM   1785  HB3 ARG A 110      -3.472  -8.625  -5.125  1.00 96.76           H  
ATOM   1786  O   ARG A 110      -1.355  -7.566  -2.706  1.00 96.76           O  
ATOM   1787  CG  ARG A 110      -4.370 -10.523  -4.676  1.00 96.76           C  
ATOM   1788  HG2 ARG A 110      -3.842 -11.009  -5.496  1.00 96.76           H  
ATOM   1789  HG3 ARG A 110      -4.440 -11.219  -3.840  1.00 96.76           H  
ATOM   1790  CD  ARG A 110      -5.782 -10.153  -5.131  1.00 96.76           C  
ATOM   1791  HD2 ARG A 110      -6.295  -9.652  -4.309  1.00 96.76           H  
ATOM   1792  HD3 ARG A 110      -5.717  -9.468  -5.976  1.00 96.76           H  
ATOM   1793  NE  ARG A 110      -6.536 -11.351  -5.527  1.00 96.76           N  
ATOM   1794  HE  ARG A 110      -6.045 -12.230  -5.604  1.00 96.76           H  
ATOM   1795  NH1 ARG A 110      -8.609 -10.394  -5.804  1.00 96.76           N  
ATOM   1796 HH11 ARG A 110      -9.589 -10.503  -6.025  1.00 96.76           H  
ATOM   1797 HH12 ARG A 110      -8.214  -9.485  -5.609  1.00 96.76           H  
ATOM   1798  NH2 ARG A 110      -8.290 -12.606  -6.106  1.00 96.76           N  
ATOM   1799 HH21 ARG A 110      -7.619 -13.360  -6.133  1.00 96.76           H  
ATOM   1800 HH22 ARG A 110      -9.256 -12.774  -6.347  1.00 96.76           H  
ATOM   1801  CZ  ARG A 110      -7.817 -11.434  -5.810  1.00 96.76           C  
ATOM   1802  N   ARG A 111      -0.530  -8.188  -4.704  1.00 96.74           N  
ATOM   1803  H   ARG A 111      -0.570  -8.889  -5.431  1.00 96.74           H  
ATOM   1804  CA  ARG A 111       0.352  -7.034  -4.899  1.00 96.74           C  
ATOM   1805  HA  ARG A 111       0.099  -6.265  -4.170  1.00 96.74           H  
ATOM   1806  C   ARG A 111       0.141  -6.423  -6.274  1.00 96.74           C  
ATOM   1807  CB  ARG A 111       1.818  -7.445  -4.700  1.00 96.74           C  
ATOM   1808  HB2 ARG A 111       2.037  -8.290  -5.353  1.00 96.74           H  
ATOM   1809  HB3 ARG A 111       2.463  -6.620  -5.004  1.00 96.74           H  
ATOM   1810  O   ARG A 111       0.003  -7.136  -7.261  1.00 96.74           O  
ATOM   1811  CG  ARG A 111       2.171  -7.833  -3.256  1.00 96.74           C  
ATOM   1812  HG2 ARG A 111       3.182  -8.239  -3.268  1.00 96.74           H  
ATOM   1813  HG3 ARG A 111       1.503  -8.618  -2.901  1.00 96.74           H  
ATOM   1814  CD  ARG A 111       2.110  -6.646  -2.284  1.00 96.74           C  
ATOM   1815  HD2 ARG A 111       1.064  -6.384  -2.126  1.00 96.74           H  
ATOM   1816  HD3 ARG A 111       2.627  -5.795  -2.728  1.00 96.74           H  
ATOM   1817  NE  ARG A 111       2.759  -6.981  -1.005  1.00 96.74           N  
ATOM   1818  HE  ARG A 111       3.527  -7.634  -1.076  1.00 96.74           H  
ATOM   1819  NH1 ARG A 111       1.637  -5.492   0.336  1.00 96.74           N  
ATOM   1820 HH11 ARG A 111       1.394  -5.218   1.277  1.00 96.74           H  
ATOM   1821 HH12 ARG A 111       1.189  -5.122  -0.490  1.00 96.74           H  
ATOM   1822  NH2 ARG A 111       2.999  -6.978   1.265  1.00 96.74           N  
ATOM   1823 HH21 ARG A 111       2.704  -6.664   2.179  1.00 96.74           H  
ATOM   1824 HH22 ARG A 111       3.720  -7.678   1.165  1.00 96.74           H  
ATOM   1825  CZ  ARG A 111       2.465  -6.485   0.185  1.00 96.74           C  
ATOM   1826  N   LEU A 112       0.151  -5.096  -6.324  1.00 96.59           N  
ATOM   1827  H   LEU A 112       0.288  -4.597  -5.457  1.00 96.59           H  
ATOM   1828  CA  LEU A 112       0.168  -4.329  -7.567  1.00 96.59           C  
ATOM   1829  HA  LEU A 112      -0.224  -4.931  -8.387  1.00 96.59           H  
ATOM   1830  C   LEU A 112       1.617  -3.955  -7.884  1.00 96.59           C  
ATOM   1831  CB  LEU A 112      -0.705  -3.072  -7.418  1.00 96.59           C  
ATOM   1832  HB2 LEU A 112      -0.300  -2.486  -6.593  1.00 96.59           H  
ATOM   1833  HB3 LEU A 112      -0.627  -2.473  -8.325  1.00 96.59           H  
ATOM   1834  O   LEU A 112       2.305  -3.385  -7.033  1.00 96.59           O  
ATOM   1835  CG  LEU A 112      -2.191  -3.327  -7.123  1.00 96.59           C  
ATOM   1836  HG  LEU A 112      -2.283  -4.048  -6.310  1.00 96.59           H  
ATOM   1837  CD1 LEU A 112      -2.849  -2.023  -6.681  1.00 96.59           C  
ATOM   1838 HD11 LEU A 112      -3.899  -2.213  -6.454  1.00 96.59           H  
ATOM   1839 HD12 LEU A 112      -2.366  -1.646  -5.779  1.00 96.59           H  
ATOM   1840 HD13 LEU A 112      -2.785  -1.276  -7.472  1.00 96.59           H  
ATOM   1841  CD2 LEU A 112      -2.943  -3.852  -8.338  1.00 96.59           C  
ATOM   1842 HD21 LEU A 112      -2.964  -3.099  -9.127  1.00 96.59           H  
ATOM   1843 HD22 LEU A 112      -2.475  -4.757  -8.724  1.00 96.59           H  
ATOM   1844 HD23 LEU A 112      -3.974  -4.076  -8.062  1.00 96.59           H  
ATOM   1845  N   LEU A 113       2.082  -4.237  -9.097  1.00 96.22           N  
ATOM   1846  H   LEU A 113       1.494  -4.762  -9.728  1.00 96.22           H  
ATOM   1847  CA  LEU A 113       3.417  -3.845  -9.543  1.00 96.22           C  
ATOM   1848  HA  LEU A 113       4.102  -3.937  -8.700  1.00 96.22           H  
ATOM   1849  C   LEU A 113       3.418  -2.379  -9.997  1.00 96.22           C  
ATOM   1850  CB  LEU A 113       3.875  -4.818 -10.640  1.00 96.22           C  
ATOM   1851  HB2 LEU A 113       3.828  -5.834 -10.248  1.00 96.22           H  
ATOM   1852  HB3 LEU A 113       3.185  -4.744 -11.480  1.00 96.22           H  
ATOM   1853  O   LEU A 113       3.031  -2.065 -11.122  1.00 96.22           O  
ATOM   1854  CG  LEU A 113       5.304  -4.546 -11.141  1.00 96.22           C  
ATOM   1855  HG  LEU A 113       5.403  -3.504 -11.442  1.00 96.22           H  
ATOM   1856  CD1 LEU A 113       6.345  -4.853 -10.067  1.00 96.22           C  
ATOM   1857 HD11 LEU A 113       6.250  -5.884  -9.727  1.00 96.22           H  
ATOM   1858 HD12 LEU A 113       7.341  -4.696 -10.482  1.00 96.22           H  
ATOM   1859 HD13 LEU A 113       6.231  -4.171  -9.225  1.00 96.22           H  
ATOM   1860  CD2 LEU A 113       5.608  -5.418 -12.351  1.00 96.22           C  
ATOM   1861 HD21 LEU A 113       4.869  -5.234 -13.131  1.00 96.22           H  
ATOM   1862 HD22 LEU A 113       5.585  -6.470 -12.067  1.00 96.22           H  
ATOM   1863 HD23 LEU A 113       6.595  -5.167 -12.740  1.00 96.22           H  
ATOM   1864  N   ALA A 114       3.846  -1.461  -9.129  1.00 93.90           N  
ATOM   1865  H   ALA A 114       4.197  -1.767  -8.233  1.00 93.90           H  
ATOM   1866  CA  ALA A 114       3.921  -0.036  -9.464  1.00 93.90           C  
ATOM   1867  HA  ALA A 114       3.030   0.245 -10.025  1.00 93.90           H  
ATOM   1868  C   ALA A 114       5.140   0.284 -10.345  1.00 93.90           C  
ATOM   1869  CB  ALA A 114       3.937   0.766  -8.161  1.00 93.90           C  
ATOM   1870  HB1 ALA A 114       3.029   0.544  -7.600  1.00 93.90           H  
ATOM   1871  HB2 ALA A 114       4.809   0.504  -7.562  1.00 93.90           H  
ATOM   1872  HB3 ALA A 114       3.964   1.832  -8.387  1.00 93.90           H  
ATOM   1873  O   ALA A 114       5.075   1.139 -11.231  1.00 93.90           O  
ATOM   1874  N   SER A 115       6.253  -0.410 -10.100  1.00 93.17           N  
ATOM   1875  H   SER A 115       6.232  -1.082  -9.347  1.00 93.17           H  
ATOM   1876  CA  SER A 115       7.454  -0.401 -10.936  1.00 93.17           C  
ATOM   1877  HA  SER A 115       7.161  -0.390 -11.985  1.00 93.17           H  
ATOM   1878  C   SER A 115       8.286  -1.656 -10.675  1.00 93.17           C  
ATOM   1879  CB  SER A 115       8.300   0.845 -10.637  1.00 93.17           C  
ATOM   1880  HB2 SER A 115       7.670   1.735 -10.657  1.00 93.17           H  
ATOM   1881  HB3 SER A 115       9.058   0.948 -11.414  1.00 93.17           H  
ATOM   1882  O   SER A 115       8.070  -2.342  -9.680  1.00 93.17           O  
ATOM   1883  OG  SER A 115       8.952   0.749  -9.383  1.00 93.17           O  
ATOM   1884  HG  SER A 115       8.291   0.787  -8.688  1.00 93.17           H  
ATOM   1885  N   ALA A 116       9.305  -1.905 -11.496  1.00 94.34           N  
ATOM   1886  H   ALA A 116       9.353  -1.397 -12.367  1.00 94.34           H  
ATOM   1887  CA  ALA A 116      10.245  -3.011 -11.314  1.00 94.34           C  
ATOM   1888  HA  ALA A 116       9.708  -3.948 -11.460  1.00 94.34           H  
ATOM   1889  C   ALA A 116      10.900  -3.084  -9.916  1.00 94.34           C  
ATOM   1890  CB  ALA A 116      11.313  -2.884 -12.403  1.00 94.34           C  
ATOM   1891  HB1 ALA A 116      11.813  -1.918 -12.339  1.00 94.34           H  
ATOM   1892  HB2 ALA A 116      10.850  -3.000 -13.384  1.00 94.34           H  
ATOM   1893  HB3 ALA A 116      12.056  -3.671 -12.271  1.00 94.34           H  
ATOM   1894  O   ALA A 116      11.360  -4.155  -9.526  1.00 94.34           O  
ATOM   1895  N   GLY A 117      10.921  -1.982  -9.154  1.00 93.61           N  
ATOM   1896  H   GLY A 117      10.474  -1.152  -9.516  1.00 93.61           H  
ATOM   1897  CA  GLY A 117      11.451  -1.920  -7.788  1.00 93.61           C  
ATOM   1898  HA2 GLY A 117      11.871  -2.885  -7.505  1.00 93.61           H  
ATOM   1899  HA3 GLY A 117      12.257  -1.186  -7.758  1.00 93.61           H  
ATOM   1900  C   GLY A 117      10.431  -1.539  -6.710  1.00 93.61           C  
ATOM   1901  O   GLY A 117      10.838  -1.206  -5.600  1.00 93.61           O  
ATOM   1902  N   GLU A 118       9.127  -1.523  -7.004  1.00 95.67           N  
ATOM   1903  H   GLU A 118       8.817  -1.847  -7.909  1.00 95.67           H  
ATOM   1904  CA  GLU A 118       8.112  -1.158  -6.010  1.00 95.67           C  
ATOM   1905  HA  GLU A 118       8.485  -1.439  -5.025  1.00 95.67           H  
ATOM   1906  C   GLU A 118       6.790  -1.901  -6.219  1.00 95.67           C  
ATOM   1907  CB  GLU A 118       7.908   0.369  -5.999  1.00 95.67           C  
ATOM   1908  HB2 GLU A 118       7.471   0.686  -6.946  1.00 95.67           H  
ATOM   1909  HB3 GLU A 118       8.882   0.847  -5.892  1.00 95.67           H  
ATOM   1910  O   GLU A 118       6.157  -1.811  -7.275  1.00 95.67           O  
ATOM   1911  CG  GLU A 118       7.012   0.837  -4.837  1.00 95.67           C  
ATOM   1912  HG2 GLU A 118       5.987   0.521  -5.028  1.00 95.67           H  
ATOM   1913  HG3 GLU A 118       7.351   0.351  -3.922  1.00 95.67           H  
ATOM   1914  CD  GLU A 118       7.040   2.363  -4.631  1.00 95.67           C  
ATOM   1915  OE1 GLU A 118       6.854   2.804  -3.470  1.00 95.67           O  
ATOM   1916  OE2 GLU A 118       7.239   3.100  -5.624  1.00 95.67           O  
ATOM   1917  N   LEU A 119       6.353  -2.586  -5.162  1.00 97.07           N  
ATOM   1918  H   LEU A 119       6.937  -2.607  -4.338  1.00 97.07           H  
ATOM   1919  CA  LEU A 119       5.028  -3.177  -5.032  1.00 97.07           C  
ATOM   1920  HA  LEU A 119       4.579  -3.259  -6.022  1.00 97.07           H  
ATOM   1921  C   LEU A 119       4.108  -2.290  -4.190  1.00 97.07           C  
ATOM   1922  CB  LEU A 119       5.116  -4.589  -4.422  1.00 97.07           C  
ATOM   1923  HB2 LEU A 119       5.519  -4.509  -3.412  1.00 97.07           H  
ATOM   1924  HB3 LEU A 119       4.108  -4.997  -4.346  1.00 97.07           H  
ATOM   1925  O   LEU A 119       4.536  -1.499  -3.346  1.00 97.07           O  
ATOM   1926  CG  LEU A 119       5.983  -5.587  -5.196  1.00 97.07           C  
ATOM   1927  HG  LEU A 119       7.004  -5.208  -5.231  1.00 97.07           H  
ATOM   1928  CD1 LEU A 119       6.021  -6.920  -4.465  1.00 97.07           C  
ATOM   1929 HD11 LEU A 119       6.638  -7.633  -5.011  1.00 97.07           H  
ATOM   1930 HD12 LEU A 119       6.449  -6.786  -3.472  1.00 97.07           H  
ATOM   1931 HD13 LEU A 119       5.015  -7.328  -4.362  1.00 97.07           H  
ATOM   1932  CD2 LEU A 119       5.457  -5.821  -6.612  1.00 97.07           C  
ATOM   1933 HD21 LEU A 119       6.072  -6.567  -7.115  1.00 97.07           H  
ATOM   1934 HD22 LEU A 119       4.423  -6.166  -6.583  1.00 97.07           H  
ATOM   1935 HD23 LEU A 119       5.516  -4.893  -7.180  1.00 97.07           H  
ATOM   1936  N   GLN A 120       2.811  -2.474  -4.391  1.00 96.72           N  
ATOM   1937  H   GLN A 120       2.540  -3.087  -5.146  1.00 96.72           H  
ATOM   1938  CA  GLN A 120       1.745  -1.834  -3.630  1.00 96.72           C  
ATOM   1939  HA  GLN A 120       2.160  -1.368  -2.736  1.00 96.72           H  
ATOM   1940  C   GLN A 120       0.727  -2.872  -3.151  1.00 96.72           C  
ATOM   1941  CB  GLN A 120       1.118  -0.737  -4.494  1.00 96.72           C  
ATOM   1942  HB2 GLN A 120       0.209  -0.378  -4.010  1.00 96.72           H  
ATOM   1943  HB3 GLN A 120       0.850  -1.139  -5.471  1.00 96.72           H  
ATOM   1944  O   GLN A 120       0.700  -4.003  -3.640  1.00 96.72           O  
ATOM   1945  CG  GLN A 120       2.088   0.433  -4.703  1.00 96.72           C  
ATOM   1946  HG2 GLN A 120       2.942   0.097  -5.290  1.00 96.72           H  
ATOM   1947  HG3 GLN A 120       2.460   0.774  -3.737  1.00 96.72           H  
ATOM   1948  CD  GLN A 120       1.449   1.616  -5.414  1.00 96.72           C  
ATOM   1949  NE2 GLN A 120       2.221   2.632  -5.733  1.00 96.72           N  
ATOM   1950 HE21 GLN A 120       1.756   3.435  -6.130  1.00 96.72           H  
ATOM   1951 HE22 GLN A 120       3.211   2.606  -5.533  1.00 96.72           H  
ATOM   1952  OE1 GLN A 120       0.260   1.682  -5.669  1.00 96.72           O  
ATOM   1953  N   LYS A 121      -0.094  -2.514  -2.158  1.00 96.95           N  
ATOM   1954  H   LYS A 121      -0.130  -1.539  -1.897  1.00 96.95           H  
ATOM   1955  CA  LYS A 121      -1.140  -3.401  -1.626  1.00 96.95           C  
ATOM   1956  HA  LYS A 121      -0.714  -4.363  -1.341  1.00 96.95           H  
ATOM   1957  C   LYS A 121      -2.179  -3.666  -2.720  1.00 96.95           C  
ATOM   1958  CB  LYS A 121      -1.797  -2.750  -0.395  1.00 96.95           C  
ATOM   1959  HB2 LYS A 121      -2.663  -3.345  -0.104  1.00 96.95           H  
ATOM   1960  HB3 LYS A 121      -2.156  -1.757  -0.667  1.00 96.95           H  
ATOM   1961  O   LYS A 121      -2.681  -2.712  -3.300  1.00 96.95           O  
ATOM   1962  CG  LYS A 121      -0.852  -2.641   0.816  1.00 96.95           C  
ATOM   1963  HG2 LYS A 121      -0.600  -3.649   1.147  1.00 96.95           H  
ATOM   1964  HG3 LYS A 121       0.068  -2.129   0.535  1.00 96.95           H  
ATOM   1965  CD  LYS A 121      -1.514  -1.891   1.986  1.00 96.95           C  
ATOM   1966  HD2 LYS A 121      -2.550  -2.218   2.078  1.00 96.95           H  
ATOM   1967  HD3 LYS A 121      -1.000  -2.145   2.913  1.00 96.95           H  
ATOM   1968  CE  LYS A 121      -1.465  -0.365   1.803  1.00 96.95           C  
ATOM   1969  HE2 LYS A 121      -1.796  -0.121   0.794  1.00 96.95           H  
ATOM   1970  HE3 LYS A 121      -0.437  -0.022   1.919  1.00 96.95           H  
ATOM   1971  NZ  LYS A 121      -2.352   0.323   2.772  1.00 96.95           N  
ATOM   1972  HZ1 LYS A 121      -3.305   0.142   2.488  1.00 96.95           H  
ATOM   1973  HZ2 LYS A 121      -2.252  -0.020   3.717  1.00 96.95           H  
ATOM   1974  HZ3 LYS A 121      -2.269   1.329   2.763  1.00 96.95           H  
ATOM   1975  N   GLY A 122      -2.485  -4.932  -3.003  1.00 95.85           N  
ATOM   1976  H   GLY A 122      -1.991  -5.678  -2.535  1.00 95.85           H  
ATOM   1977  CA  GLY A 122      -3.499  -5.332  -3.989  1.00 95.85           C  
ATOM   1978  HA2 GLY A 122      -3.071  -6.076  -4.661  1.00 95.85           H  
ATOM   1979  HA3 GLY A 122      -3.806  -4.475  -4.588  1.00 95.85           H  
ATOM   1980  C   GLY A 122      -4.767  -5.931  -3.376  1.00 95.85           C  
ATOM   1981  O   GLY A 122      -5.636  -6.388  -4.111  1.00 95.85           O  
ATOM   1982  N   ASN A 123      -4.867  -5.970  -2.045  1.00 95.69           N  
ATOM   1983  H   ASN A 123      -4.125  -5.562  -1.494  1.00 95.69           H  
ATOM   1984  CA  ASN A 123      -6.070  -6.386  -1.333  1.00 95.69           C  
ATOM   1985  HA  ASN A 123      -6.729  -6.926  -2.012  1.00 95.69           H  
ATOM   1986  C   ASN A 123      -6.829  -5.162  -0.825  1.00 95.69           C  
ATOM   1987  CB  ASN A 123      -5.707  -7.316  -0.168  1.00 95.69           C  
ATOM   1988  HB2 ASN A 123      -5.041  -6.790   0.516  1.00 95.69           H  
ATOM   1989  HB3 ASN A 123      -6.613  -7.581   0.378  1.00 95.69           H  
ATOM   1990  O   ASN A 123      -6.219  -4.181  -0.401  1.00 95.69           O  
ATOM   1991  CG  ASN A 123      -5.025  -8.584  -0.622  1.00 95.69           C  
ATOM   1992  ND2 ASN A 123      -5.774  -9.600  -0.988  1.00 95.69           N  
ATOM   1993 HD21 ASN A 123      -6.781  -9.526  -0.975  1.00 95.69           H  
ATOM   1994 HD22 ASN A 123      -5.331 -10.468  -1.254  1.00 95.69           H  
ATOM   1995  OD1 ASN A 123      -3.812  -8.658  -0.651  1.00 95.69           O  
ATOM   1996  N   GLU A 124      -8.149  -5.275  -0.811  1.00 90.56           N  
ATOM   1997  H   GLU A 124      -8.584  -6.114  -1.168  1.00 90.56           H  
ATOM   1998  CA  GLU A 124      -9.056  -4.324  -0.183  1.00 90.56           C  
ATOM   1999  HA  GLU A 124      -8.500  -3.447   0.149  1.00 90.56           H  
ATOM   2000  C   GLU A 124      -9.696  -4.981   1.040  1.00 90.56           C  
ATOM   2001  CB  GLU A 124     -10.080  -3.864  -1.222  1.00 90.56           C  
ATOM   2002  HB2 GLU A 124     -10.680  -4.717  -1.540  1.00 90.56           H  
ATOM   2003  HB3 GLU A 124      -9.531  -3.481  -2.082  1.00 90.56           H  
ATOM   2004  O   GLU A 124     -10.009  -6.175   1.028  1.00 90.56           O  
ATOM   2005  CG  GLU A 124     -10.997  -2.755  -0.694  1.00 90.56           C  
ATOM   2006  HG2 GLU A 124     -10.377  -1.984  -0.236  1.00 90.56           H  
ATOM   2007  HG3 GLU A 124     -11.651  -3.168   0.074  1.00 90.56           H  
ATOM   2008  CD  GLU A 124     -11.847  -2.129  -1.811  1.00 90.56           C  
ATOM   2009  OE1 GLU A 124     -12.345  -1.008  -1.577  1.00 90.56           O  
ATOM   2010  OE2 GLU A 124     -11.955  -2.754  -2.890  1.00 90.56           O  
ATOM   2011  N   MET A 125      -9.842  -4.212   2.115  1.00 94.02           N  
ATOM   2012  H   MET A 125      -9.634  -3.226   2.041  1.00 94.02           H  
ATOM   2013  CA  MET A 125     -10.523  -4.663   3.318  1.00 94.02           C  
ATOM   2014  HA  MET A 125     -10.508  -5.751   3.366  1.00 94.02           H  
ATOM   2015  C   MET A 125     -11.971  -4.187   3.267  1.00 94.02           C  
ATOM   2016  CB  MET A 125      -9.789  -4.129   4.547  1.00 94.02           C  
ATOM   2017  HB2 MET A 125      -9.876  -3.042   4.574  1.00 94.02           H  
ATOM   2018  HB3 MET A 125      -8.732  -4.383   4.477  1.00 94.02           H  
ATOM   2019  O   MET A 125     -12.224  -2.986   3.239  1.00 94.02           O  
ATOM   2020  CG  MET A 125     -10.346  -4.741   5.834  1.00 94.02           C  
ATOM   2021  HG2 MET A 125     -10.206  -5.822   5.794  1.00 94.02           H  
ATOM   2022  HG3 MET A 125     -11.413  -4.535   5.917  1.00 94.02           H  
ATOM   2023  SD  MET A 125      -9.513  -4.117   7.304  1.00 94.02           S  
ATOM   2024  CE  MET A 125     -10.312  -2.509   7.378  1.00 94.02           C  
ATOM   2025  HE1 MET A 125     -11.366  -2.639   7.621  1.00 94.02           H  
ATOM   2026  HE2 MET A 125     -10.223  -1.979   6.429  1.00 94.02           H  
ATOM   2027  HE3 MET A 125      -9.815  -1.936   8.161  1.00 94.02           H  
ATOM   2028  N   ALA A 126     -12.911  -5.126   3.285  1.00 92.69           N  
ATOM   2029  H   ALA A 126     -12.639  -6.098   3.309  1.00 92.69           H  
ATOM   2030  CA  ALA A 126     -14.329  -4.821   3.395  1.00 92.69           C  
ATOM   2031  HA  ALA A 126     -14.514  -3.809   3.037  1.00 92.69           H  
ATOM   2032  C   ALA A 126     -14.753  -4.904   4.861  1.00 92.69           C  
ATOM   2033  CB  ALA A 126     -15.120  -5.777   2.499  1.00 92.69           C  
ATOM   2034  HB1 ALA A 126     -14.789  -5.673   1.465  1.00 92.69           H  
ATOM   2035  HB2 ALA A 126     -16.181  -5.533   2.554  1.00 92.69           H  
ATOM   2036  HB3 ALA A 126     -14.975  -6.806   2.826  1.00 92.69           H  
ATOM   2037  O   ALA A 126     -14.542  -5.927   5.516  1.00 92.69           O  
ATOM   2038  N   LEU A 127     -15.354  -3.830   5.367  1.00 95.09           N  
ATOM   2039  H   LEU A 127     -15.524  -3.034   4.769  1.00 95.09           H  
ATOM   2040  CA  LEU A 127     -15.900  -3.799   6.715  1.00 95.09           C  
ATOM   2041  HA  LEU A 127     -15.359  -4.539   7.305  1.00 95.09           H  
ATOM   2042  C   LEU A 127     -17.398  -4.164   6.677  1.00 95.09           C  
ATOM   2043  CB  LEU A 127     -15.627  -2.417   7.332  1.00 95.09           C  
ATOM   2044  HB2 LEU A 127     -16.292  -1.691   6.864  1.00 95.09           H  
ATOM   2045  HB3 LEU A 127     -14.599  -2.120   7.124  1.00 95.09           H  
ATOM   2046  O   LEU A 127     -18.126  -3.599   5.857  1.00 95.09           O  
ATOM   2047  CG  LEU A 127     -15.842  -2.398   8.852  1.00 95.09           C  
ATOM   2048  HG  LEU A 127     -16.803  -2.867   9.063  1.00 95.09           H  
ATOM   2049  CD1 LEU A 127     -14.743  -3.150   9.611  1.00 95.09           C  
ATOM   2050 HD11 LEU A 127     -14.962  -3.134  10.678  1.00 95.09           H  
ATOM   2051 HD12 LEU A 127     -13.777  -2.674   9.441  1.00 95.09           H  
ATOM   2052 HD13 LEU A 127     -14.686  -4.192   9.297  1.00 95.09           H  
ATOM   2053  CD2 LEU A 127     -15.860  -0.956   9.359  1.00 95.09           C  
ATOM   2054 HD21 LEU A 127     -16.738  -0.442   8.970  1.00 95.09           H  
ATOM   2055 HD22 LEU A 127     -14.964  -0.433   9.027  1.00 95.09           H  
ATOM   2056 HD23 LEU A 127     -15.904  -0.937  10.448  1.00 95.09           H  
ATOM   2057  N   PRO A 128     -17.880  -5.076   7.543  1.00 96.97           N  
ATOM   2058  CA  PRO A 128     -19.308  -5.336   7.715  1.00 96.97           C  
ATOM   2059  HA  PRO A 128     -19.670  -5.859   6.830  1.00 96.97           H  
ATOM   2060  C   PRO A 128     -20.130  -4.056   7.925  1.00 96.97           C  
ATOM   2061  CB  PRO A 128     -19.404  -6.267   8.927  1.00 96.97           C  
ATOM   2062  HB2 PRO A 128     -20.267  -6.928   8.865  1.00 96.97           H  
ATOM   2063  HB3 PRO A 128     -19.436  -5.683   9.847  1.00 96.97           H  
ATOM   2064  O   PRO A 128     -19.705  -3.143   8.633  1.00 96.97           O  
ATOM   2065  CG  PRO A 128     -18.088  -7.042   8.876  1.00 96.97           C  
ATOM   2066  HG2 PRO A 128     -18.185  -7.874   8.178  1.00 96.97           H  
ATOM   2067  HG3 PRO A 128     -17.792  -7.403   9.860  1.00 96.97           H  
ATOM   2068  CD  PRO A 128     -17.093  -6.025   8.319  1.00 96.97           C  
ATOM   2069  HD2 PRO A 128     -16.364  -6.533   7.688  1.00 96.97           H  
ATOM   2070  HD3 PRO A 128     -16.574  -5.508   9.127  1.00 96.97           H  
ATOM   2071  N   SER A 129     -21.334  -4.005   7.349  1.00 97.04           N  
ATOM   2072  H   SER A 129     -21.667  -4.807   6.833  1.00 97.04           H  
ATOM   2073  CA  SER A 129     -22.192  -2.808   7.361  1.00 97.04           C  
ATOM   2074  HA  SER A 129     -21.668  -2.001   6.848  1.00 97.04           H  
ATOM   2075  C   SER A 129     -22.534  -2.309   8.767  1.00 97.04           C  
ATOM   2076  CB  SER A 129     -23.497  -3.087   6.609  1.00 97.04           C  
ATOM   2077  HB2 SER A 129     -24.148  -2.216   6.682  1.00 97.04           H  
ATOM   2078  HB3 SER A 129     -23.278  -3.277   5.558  1.00 97.04           H  
ATOM   2079  O   SER A 129     -22.626  -1.100   8.972  1.00 97.04           O  
ATOM   2080  OG  SER A 129     -24.144  -4.219   7.165  1.00 97.04           O  
ATOM   2081  HG  SER A 129     -25.095  -4.097   7.112  1.00 97.04           H  
ATOM   2082  N   GLN A 130     -22.676  -3.216   9.739  1.00 97.19           N  
ATOM   2083  H   GLN A 130     -22.646  -4.193   9.484  1.00 97.19           H  
ATOM   2084  CA  GLN A 130     -22.929  -2.868  11.141  1.00 97.19           C  
ATOM   2085  HA  GLN A 130     -23.842  -2.274  11.184  1.00 97.19           H  
ATOM   2086  C   GLN A 130     -21.806  -1.995  11.723  1.00 97.19           C  
ATOM   2087  CB  GLN A 130     -23.179  -4.151  11.955  1.00 97.19           C  
ATOM   2088  HB2 GLN A 130     -23.559  -3.874  12.938  1.00 97.19           H  
ATOM   2089  HB3 GLN A 130     -23.955  -4.725  11.448  1.00 97.19           H  
ATOM   2090  O   GLN A 130     -22.080  -0.937  12.280  1.00 97.19           O  
ATOM   2091  CG  GLN A 130     -21.933  -5.034  12.152  1.00 97.19           C  
ATOM   2092  HG2 GLN A 130     -21.415  -5.176  11.203  1.00 97.19           H  
ATOM   2093  HG3 GLN A 130     -21.260  -4.533  12.847  1.00 97.19           H  
ATOM   2094  CD  GLN A 130     -22.246  -6.413  12.718  1.00 97.19           C  
ATOM   2095  NE2 GLN A 130     -21.323  -7.009  13.435  1.00 97.19           N  
ATOM   2096 HE21 GLN A 130     -21.597  -7.873  13.881  1.00 97.19           H  
ATOM   2097 HE22 GLN A 130     -20.518  -6.487  13.751  1.00 97.19           H  
ATOM   2098  OE1 GLN A 130     -23.285  -7.003  12.469  1.00 97.19           O  
ATOM   2099  N   TYR A 131     -20.547  -2.356  11.458  1.00 98.13           N  
ATOM   2100  H   TYR A 131     -20.386  -3.205  10.935  1.00 98.13           H  
ATOM   2101  CA  TYR A 131     -19.378  -1.617  11.927  1.00 98.13           C  
ATOM   2102  HA  TYR A 131     -19.504  -1.377  12.983  1.00 98.13           H  
ATOM   2103  C   TYR A 131     -19.190  -0.298  11.176  1.00 98.13           C  
ATOM   2104  CB  TYR A 131     -18.138  -2.497  11.756  1.00 98.13           C  
ATOM   2105  HB2 TYR A 131     -18.062  -2.732  10.695  1.00 98.13           H  
ATOM   2106  HB3 TYR A 131     -17.261  -1.917  12.044  1.00 98.13           H  
ATOM   2107  O   TYR A 131     -18.724   0.678  11.757  1.00 98.13           O  
ATOM   2108  CG  TYR A 131     -18.110  -3.806  12.522  1.00 98.13           C  
ATOM   2109  CD1 TYR A 131     -18.673  -3.904  13.806  1.00 98.13           C  
ATOM   2110  HD1 TYR A 131     -19.133  -3.043  14.269  1.00 98.13           H  
ATOM   2111  CD2 TYR A 131     -17.488  -4.933  11.956  1.00 98.13           C  
ATOM   2112  HD2 TYR A 131     -17.021  -4.851  10.986  1.00 98.13           H  
ATOM   2113  CE1 TYR A 131     -18.621  -5.111  14.523  1.00 98.13           C  
ATOM   2114  HE1 TYR A 131     -19.041  -5.164  15.517  1.00 98.13           H  
ATOM   2115  CE2 TYR A 131     -17.461  -6.154  12.658  1.00 98.13           C  
ATOM   2116  HE2 TYR A 131     -17.010  -7.040  12.237  1.00 98.13           H  
ATOM   2117  OH  TYR A 131     -17.933  -7.405  14.644  1.00 98.13           O  
ATOM   2118  HH  TYR A 131     -18.138  -7.287  15.575  1.00 98.13           H  
ATOM   2119  CZ  TYR A 131     -18.003  -6.238  13.955  1.00 98.13           C  
ATOM   2120  N   VAL A 132     -19.581  -0.235   9.896  1.00 97.78           N  
ATOM   2121  H   VAL A 132     -19.925  -1.080   9.463  1.00 97.78           H  
ATOM   2122  CA  VAL A 132     -19.613   1.031   9.141  1.00 97.78           C  
ATOM   2123  HA  VAL A 132     -18.632   1.502   9.208  1.00 97.78           H  
ATOM   2124  C   VAL A 132     -20.619   1.999   9.770  1.00 97.78           C  
ATOM   2125  CB  VAL A 132     -19.937   0.799   7.650  1.00 97.78           C  
ATOM   2126  HB  VAL A 132     -20.896   0.287   7.563  1.00 97.78           H  
ATOM   2127  O   VAL A 132     -20.284   3.160   9.998  1.00 97.78           O  
ATOM   2128  CG1 VAL A 132     -20.027   2.118   6.870  1.00 97.78           C  
ATOM   2129 HG11 VAL A 132     -19.104   2.686   6.989  1.00 97.78           H  
ATOM   2130 HG12 VAL A 132     -20.864   2.717   7.229  1.00 97.78           H  
ATOM   2131 HG13 VAL A 132     -20.189   1.913   5.812  1.00 97.78           H  
ATOM   2132  CG2 VAL A 132     -18.866  -0.061   6.967  1.00 97.78           C  
ATOM   2133 HG21 VAL A 132     -17.901   0.445   7.004  1.00 97.78           H  
ATOM   2134 HG22 VAL A 132     -19.139  -0.237   5.927  1.00 97.78           H  
ATOM   2135 HG23 VAL A 132     -18.784  -1.029   7.461  1.00 97.78           H  
ATOM   2136  N   ASN A 133     -21.829   1.525  10.088  1.00 97.84           N  
ATOM   2137  H   ASN A 133     -22.039   0.557   9.889  1.00 97.84           H  
ATOM   2138  CA  ASN A 133     -22.856   2.334  10.745  1.00 97.84           C  
ATOM   2139  HA  ASN A 133     -23.022   3.239  10.160  1.00 97.84           H  
ATOM   2140  C   ASN A 133     -22.416   2.784  12.147  1.00 97.84           C  
ATOM   2141  CB  ASN A 133     -24.167   1.535  10.793  1.00 97.84           C  
ATOM   2142  HB2 ASN A 133     -24.017   0.613  11.355  1.00 97.84           H  
ATOM   2143  HB3 ASN A 133     -24.475   1.275   9.780  1.00 97.84           H  
ATOM   2144  O   ASN A 133     -22.528   3.963  12.478  1.00 97.84           O  
ATOM   2145  CG  ASN A 133     -25.282   2.345  11.432  1.00 97.84           C  
ATOM   2146  ND2 ASN A 133     -25.873   1.861  12.499  1.00 97.84           N  
ATOM   2147 HD21 ASN A 133     -26.563   2.450  12.943  1.00 97.84           H  
ATOM   2148 HD22 ASN A 133     -25.555   1.004  12.929  1.00 97.84           H  
ATOM   2149  OD1 ASN A 133     -25.625   3.423  10.981  1.00 97.84           O  
ATOM   2150  N   PHE A 134     -21.866   1.865  12.944  1.00 98.46           N  
ATOM   2151  H   PHE A 134     -21.830   0.903  12.639  1.00 98.46           H  
ATOM   2152  CA  PHE A 134     -21.330   2.172  14.266  1.00 98.46           C  
ATOM   2153  HA  PHE A 134     -22.125   2.588  14.885  1.00 98.46           H  
ATOM   2154  C   PHE A 134     -20.221   3.225  14.207  1.00 98.46           C  
ATOM   2155  CB  PHE A 134     -20.842   0.882  14.924  1.00 98.46           C  
ATOM   2156  HB2 PHE A 134     -21.705   0.267  15.182  1.00 98.46           H  
ATOM   2157  HB3 PHE A 134     -20.237   0.322  14.211  1.00 98.46           H  
ATOM   2158  O   PHE A 134     -20.335   4.245  14.882  1.00 98.46           O  
ATOM   2159  CG  PHE A 134     -20.019   1.125  16.171  1.00 98.46           C  
ATOM   2160  CD1 PHE A 134     -18.629   0.906  16.146  1.00 98.46           C  
ATOM   2161  HD1 PHE A 134     -18.162   0.517  15.254  1.00 98.46           H  
ATOM   2162  CD2 PHE A 134     -20.634   1.608  17.340  1.00 98.46           C  
ATOM   2163  HD2 PHE A 134     -21.703   1.756  17.367  1.00 98.46           H  
ATOM   2164  CE1 PHE A 134     -17.857   1.163  17.289  1.00 98.46           C  
ATOM   2165  HE1 PHE A 134     -16.795   0.963  17.279  1.00 98.46           H  
ATOM   2166  CE2 PHE A 134     -19.859   1.866  18.483  1.00 98.46           C  
ATOM   2167  HE2 PHE A 134     -20.332   2.200  19.394  1.00 98.46           H  
ATOM   2168  CZ  PHE A 134     -18.472   1.646  18.456  1.00 98.46           C  
ATOM   2169  HZ  PHE A 134     -17.881   1.822  19.342  1.00 98.46           H  
ATOM   2170  N   LEU A 135     -19.199   3.049  13.358  1.00 98.20           N  
ATOM   2171  H   LEU A 135     -19.153   2.192  12.827  1.00 98.20           H  
ATOM   2172  CA  LEU A 135     -18.116   4.029  13.218  1.00 98.20           C  
ATOM   2173  HA  LEU A 135     -17.659   4.185  14.196  1.00 98.20           H  
ATOM   2174  C   LEU A 135     -18.620   5.396  12.763  1.00 98.20           C  
ATOM   2175  CB  LEU A 135     -17.061   3.538  12.215  1.00 98.20           C  
ATOM   2176  HB2 LEU A 135     -17.571   3.133  11.341  1.00 98.20           H  
ATOM   2177  HB3 LEU A 135     -16.474   4.394  11.885  1.00 98.20           H  
ATOM   2178  O   LEU A 135     -18.138   6.407  13.265  1.00 98.20           O  
ATOM   2179  CG  LEU A 135     -16.088   2.493  12.773  1.00 98.20           C  
ATOM   2180  HG  LEU A 135     -16.647   1.639  13.156  1.00 98.20           H  
ATOM   2181  CD1 LEU A 135     -15.180   2.045  11.629  1.00 98.20           C  
ATOM   2182 HD11 LEU A 135     -14.662   2.916  11.229  1.00 98.20           H  
ATOM   2183 HD12 LEU A 135     -15.786   1.584  10.848  1.00 98.20           H  
ATOM   2184 HD13 LEU A 135     -14.448   1.322  11.989  1.00 98.20           H  
ATOM   2185  CD2 LEU A 135     -15.192   3.053  13.883  1.00 98.20           C  
ATOM   2186 HD21 LEU A 135     -14.672   3.947  13.540  1.00 98.20           H  
ATOM   2187 HD22 LEU A 135     -15.799   3.295  14.756  1.00 98.20           H  
ATOM   2188 HD23 LEU A 135     -14.464   2.299  14.184  1.00 98.20           H  
ATOM   2189  N   TYR A 136     -19.587   5.434  11.842  1.00 97.82           N  
ATOM   2190  H   TYR A 136     -19.926   4.564  11.456  1.00 97.82           H  
ATOM   2191  CA  TYR A 136     -20.184   6.686  11.387  1.00 97.82           C  
ATOM   2192  HA  TYR A 136     -19.391   7.338  11.020  1.00 97.82           H  
ATOM   2193  C   TYR A 136     -20.887   7.432  12.527  1.00 97.82           C  
ATOM   2194  CB  TYR A 136     -21.160   6.404  10.238  1.00 97.82           C  
ATOM   2195  HB2 TYR A 136     -20.604   6.007   9.389  1.00 97.82           H  
ATOM   2196  HB3 TYR A 136     -21.876   5.642  10.547  1.00 97.82           H  
ATOM   2197  O   TYR A 136     -20.678   8.633  12.696  1.00 97.82           O  
ATOM   2198  CG  TYR A 136     -21.920   7.640   9.800  1.00 97.82           C  
ATOM   2199  CD1 TYR A 136     -23.229   7.869  10.270  1.00 97.82           C  
ATOM   2200  HD1 TYR A 136     -23.705   7.140  10.909  1.00 97.82           H  
ATOM   2201  CD2 TYR A 136     -21.289   8.592   8.978  1.00 97.82           C  
ATOM   2202  HD2 TYR A 136     -20.279   8.417   8.637  1.00 97.82           H  
ATOM   2203  CE1 TYR A 136     -23.907   9.051   9.917  1.00 97.82           C  
ATOM   2204  HE1 TYR A 136     -24.908   9.236  10.276  1.00 97.82           H  
ATOM   2205  CE2 TYR A 136     -21.963   9.775   8.622  1.00 97.82           C  
ATOM   2206  HE2 TYR A 136     -21.472  10.509   8.000  1.00 97.82           H  
ATOM   2207  OH  TYR A 136     -23.921  11.152   8.759  1.00 97.82           O  
ATOM   2208  HH  TYR A 136     -23.345  11.726   8.248  1.00 97.82           H  
ATOM   2209  CZ  TYR A 136     -23.273  10.006   9.095  1.00 97.82           C  
ATOM   2210  N   LEU A 137     -21.708   6.741  13.323  1.00 97.96           N  
ATOM   2211  H   LEU A 137     -21.836   5.754  13.152  1.00 97.96           H  
ATOM   2212  CA  LEU A 137     -22.399   7.359  14.457  1.00 97.96           C  
ATOM   2213  HA  LEU A 137     -22.861   8.289  14.127  1.00 97.96           H  
ATOM   2214  C   LEU A 137     -21.417   7.748  15.567  1.00 97.96           C  
ATOM   2215  CB  LEU A 137     -23.489   6.410  14.980  1.00 97.96           C  
ATOM   2216  HB2 LEU A 137     -23.888   6.825  15.906  1.00 97.96           H  
ATOM   2217  HB3 LEU A 137     -23.031   5.448  15.213  1.00 97.96           H  
ATOM   2218  O   LEU A 137     -21.512   8.849  16.108  1.00 97.96           O  
ATOM   2219  CG  LEU A 137     -24.665   6.180  14.016  1.00 97.96           C  
ATOM   2220  HG  LEU A 137     -24.301   5.792  13.065  1.00 97.96           H  
ATOM   2221  CD1 LEU A 137     -25.623   5.157  14.625  1.00 97.96           C  
ATOM   2222 HD11 LEU A 137     -25.995   5.507  15.588  1.00 97.96           H  
ATOM   2223 HD12 LEU A 137     -26.459   4.984  13.947  1.00 97.96           H  
ATOM   2224 HD13 LEU A 137     -25.094   4.214  14.763  1.00 97.96           H  
ATOM   2225  CD2 LEU A 137     -25.451   7.468  13.742  1.00 97.96           C  
ATOM   2226 HD21 LEU A 137     -26.325   7.235  13.135  1.00 97.96           H  
ATOM   2227 HD22 LEU A 137     -24.827   8.172  13.192  1.00 97.96           H  
ATOM   2228 HD23 LEU A 137     -25.765   7.914  14.686  1.00 97.96           H  
ATOM   2229  N   ALA A 138     -20.443   6.887  15.863  1.00 98.25           N  
ATOM   2230  H   ALA A 138     -20.427   5.994  15.392  1.00 98.25           H  
ATOM   2231  CA  ALA A 138     -19.432   7.129  16.881  1.00 98.25           C  
ATOM   2232  HA  ALA A 138     -19.935   7.377  17.816  1.00 98.25           H  
ATOM   2233  C   ALA A 138     -18.526   8.319  16.527  1.00 98.25           C  
ATOM   2234  CB  ALA A 138     -18.642   5.837  17.094  1.00 98.25           C  
ATOM   2235  HB1 ALA A 138     -18.103   5.567  16.185  1.00 98.25           H  
ATOM   2236  HB2 ALA A 138     -19.317   5.024  17.363  1.00 98.25           H  
ATOM   2237  HB3 ALA A 138     -17.935   5.988  17.910  1.00 98.25           H  
ATOM   2238  O   ALA A 138     -18.268   9.158  17.383  1.00 98.25           O  
ATOM   2239  N   SER A 139     -18.113   8.482  15.264  1.00 98.01           N  
ATOM   2240  H   SER A 139     -18.344   7.780  14.575  1.00 98.01           H  
ATOM   2241  CA  SER A 139     -17.275   9.620  14.844  1.00 98.01           C  
ATOM   2242  HA  SER A 139     -16.428   9.692  15.526  1.00 98.01           H  
ATOM   2243  C   SER A 139     -17.991  10.969  14.905  1.00 98.01           C  
ATOM   2244  CB  SER A 139     -16.719   9.389  13.437  1.00 98.01           C  
ATOM   2245  HB2 SER A 139     -15.907  10.095  13.257  1.00 98.01           H  
ATOM   2246  HB3 SER A 139     -16.315   8.379  13.378  1.00 98.01           H  
ATOM   2247  O   SER A 139     -17.340  12.010  14.852  1.00 98.01           O  
ATOM   2248  OG  SER A 139     -17.707   9.567  12.437  1.00 98.01           O  
ATOM   2249  HG  SER A 139     -17.927  10.501  12.411  1.00 98.01           H  
ATOM   2250  N   HIS A 140     -19.322  10.955  14.994  1.00 97.58           N  
ATOM   2251  H   HIS A 140     -19.781  10.056  15.017  1.00 97.58           H  
ATOM   2252  CA  HIS A 140     -20.161  12.141  15.122  1.00 97.58           C  
ATOM   2253  HA  HIS A 140     -19.540  13.031  15.016  1.00 97.58           H  
ATOM   2254  C   HIS A 140     -20.819  12.241  16.501  1.00 97.58           C  
ATOM   2255  CB  HIS A 140     -21.202  12.169  13.992  1.00 97.58           C  
ATOM   2256  HB2 HIS A 140     -21.865  13.022  14.132  1.00 97.58           H  
ATOM   2257  HB3 HIS A 140     -21.804  11.261  14.039  1.00 97.58           H  
ATOM   2258  O   HIS A 140     -21.702  13.073  16.663  1.00 97.58           O  
ATOM   2259  CG  HIS A 140     -20.592  12.284  12.623  1.00 97.58           C  
ATOM   2260  CD2 HIS A 140     -20.369  13.433  11.915  1.00 97.58           C  
ATOM   2261  HD2 HIS A 140     -20.589  14.434  12.256  1.00 97.58           H  
ATOM   2262  ND1 HIS A 140     -20.153  11.240  11.849  1.00 97.58           N  
ATOM   2263  HD1 HIS A 140     -20.213  10.263  12.097  1.00 97.58           H  
ATOM   2264  CE1 HIS A 140     -19.674  11.741  10.702  1.00 97.58           C  
ATOM   2265  HE1 HIS A 140     -19.261  11.149   9.899  1.00 97.58           H  
ATOM   2266  NE2 HIS A 140     -19.801  13.079  10.683  1.00 97.58           N  
ATOM   2267  N   TYR A 141     -20.410  11.440  17.490  1.00 97.26           N  
ATOM   2268  H   TYR A 141     -19.661  10.789  17.299  1.00 97.26           H  
ATOM   2269  CA  TYR A 141     -21.117  11.266  18.766  1.00 97.26           C  
ATOM   2270  HA  TYR A 141     -22.043  10.725  18.573  1.00 97.26           H  
ATOM   2271  C   TYR A 141     -21.497  12.589  19.463  1.00 97.26           C  
ATOM   2272  CB  TYR A 141     -20.235  10.390  19.667  1.00 97.26           C  
ATOM   2273  HB2 TYR A 141     -20.003   9.466  19.137  1.00 97.26           H  
ATOM   2274  HB3 TYR A 141     -19.294  10.901  19.872  1.00 97.26           H  
ATOM   2275  O   TYR A 141     -22.640  12.760  19.894  1.00 97.26           O  
ATOM   2276  CG  TYR A 141     -20.884  10.000  20.973  1.00 97.26           C  
ATOM   2277  CD1 TYR A 141     -20.652  10.768  22.127  1.00 97.26           C  
ATOM   2278  HD1 TYR A 141     -19.999  11.627  22.088  1.00 97.26           H  
ATOM   2279  CD2 TYR A 141     -21.721   8.869  21.029  1.00 97.26           C  
ATOM   2280  HD2 TYR A 141     -21.892   8.279  20.141  1.00 97.26           H  
ATOM   2281  CE1 TYR A 141     -21.280  10.424  23.336  1.00 97.26           C  
ATOM   2282  HE1 TYR A 141     -21.114  11.034  24.212  1.00 97.26           H  
ATOM   2283  CE2 TYR A 141     -22.332   8.507  22.244  1.00 97.26           C  
ATOM   2284  HE2 TYR A 141     -22.960   7.631  22.315  1.00 97.26           H  
ATOM   2285  OH  TYR A 141     -22.761   8.997  24.557  1.00 97.26           O  
ATOM   2286  HH  TYR A 141     -22.480   9.595  25.254  1.00 97.26           H  
ATOM   2287  CZ  TYR A 141     -22.126   9.297  23.395  1.00 97.26           C  
ATOM   2288  N   ASN A 142     -20.571  13.556  19.488  1.00 94.83           N  
ATOM   2289  H   ASN A 142     -19.644  13.315  19.168  1.00 94.83           H  
ATOM   2290  CA  ASN A 142     -20.759  14.889  20.078  1.00 94.83           C  
ATOM   2291  HA  ASN A 142     -21.492  14.821  20.881  1.00 94.83           H  
ATOM   2292  C   ASN A 142     -21.291  15.956  19.095  1.00 94.83           C  
ATOM   2293  CB  ASN A 142     -19.418  15.324  20.692  1.00 94.83           C  
ATOM   2294  HB2 ASN A 142     -19.491  16.351  21.048  1.00 94.83           H  
ATOM   2295  HB3 ASN A 142     -18.632  15.284  19.938  1.00 94.83           H  
ATOM   2296  O   ASN A 142     -21.530  17.097  19.481  1.00 94.83           O  
ATOM   2297  CG  ASN A 142     -19.012  14.474  21.882  1.00 94.83           C  
ATOM   2298  ND2 ASN A 142     -17.747  14.172  22.008  1.00 94.83           N  
ATOM   2299 HD21 ASN A 142     -17.452  13.531  22.731  1.00 94.83           H  
ATOM   2300 HD22 ASN A 142     -17.083  14.298  21.257  1.00 94.83           H  
ATOM   2301  OD1 ASN A 142     -19.834  14.084  22.696  1.00 94.83           O  
ATOM   2302  N   SER A 143     -21.461  15.615  17.815  1.00 94.58           N  
ATOM   2303  H   SER A 143     -21.323  14.644  17.572  1.00 94.58           H  
ATOM   2304  CA  SER A 143     -21.843  16.534  16.728  1.00 94.58           C  
ATOM   2305  HA  SER A 143     -22.196  17.463  17.177  1.00 94.58           H  
ATOM   2306  C   SER A 143     -23.016  16.026  15.876  1.00 94.58           C  
ATOM   2307  CB  SER A 143     -20.619  16.889  15.876  1.00 94.58           C  
ATOM   2308  HB2 SER A 143     -20.912  17.607  15.109  1.00 94.58           H  
ATOM   2309  HB3 SER A 143     -19.864  17.355  16.509  1.00 94.58           H  
ATOM   2310  O   SER A 143     -23.218  16.472  14.740  1.00 94.58           O  
ATOM   2311  OG  SER A 143     -20.062  15.747  15.253  1.00 94.58           O  
ATOM   2312  HG  SER A 143     -19.489  15.310  15.886  1.00 94.58           H  
ATOM   2313  N   LEU A 144     -23.809  15.100  16.424  1.00 93.20           N  
ATOM   2314  H   LEU A 144     -23.555  14.743  17.334  1.00 93.20           H  
ATOM   2315  CA  LEU A 144     -24.976  14.528  15.760  1.00 93.20           C  
ATOM   2316  HA  LEU A 144     -24.633  14.047  14.844  1.00 93.20           H  
ATOM   2317  C   LEU A 144     -25.991  15.609  15.373  1.00 93.20           C  
ATOM   2318  CB  LEU A 144     -25.652  13.479  16.657  1.00 93.20           C  
ATOM   2319  HB2 LEU A 144     -26.621  13.230  16.226  1.00 93.20           H  
ATOM   2320  HB3 LEU A 144     -25.833  13.931  17.632  1.00 93.20           H  
ATOM   2321  O   LEU A 144     -26.311  16.522  16.136  1.00 93.20           O  
ATOM   2322  CG  LEU A 144     -24.878  12.164  16.848  1.00 93.20           C  
ATOM   2323  HG  LEU A 144     -23.881  12.373  17.236  1.00 93.20           H  
ATOM   2324  CD1 LEU A 144     -25.594  11.335  17.900  1.00 93.20           C  
ATOM   2325 HD11 LEU A 144     -25.578  11.888  18.839  1.00 93.20           H  
ATOM   2326 HD12 LEU A 144     -26.630  11.166  17.607  1.00 93.20           H  
ATOM   2327 HD13 LEU A 144     -25.080  10.385  18.047  1.00 93.20           H  
ATOM   2328  CD2 LEU A 144     -24.780  11.349  15.554  1.00 93.20           C  
ATOM   2329 HD21 LEU A 144     -24.287  10.400  15.767  1.00 93.20           H  
ATOM   2330 HD22 LEU A 144     -24.170  11.883  14.826  1.00 93.20           H  
ATOM   2331 HD23 LEU A 144     -25.774  11.162  15.147  1.00 93.20           H  
ATOM   2332  N   LYS A 145     -26.544  15.462  14.168  1.00 91.56           N  
ATOM   2333  H   LYS A 145     -26.252  14.665  13.620  1.00 91.56           H  
ATOM   2334  CA  LYS A 145     -27.606  16.319  13.637  1.00 91.56           C  
ATOM   2335  HA  LYS A 145     -27.725  17.183  14.291  1.00 91.56           H  
ATOM   2336  C   LYS A 145     -28.924  15.544  13.659  1.00 91.56           C  
ATOM   2337  CB  LYS A 145     -27.220  16.833  12.240  1.00 91.56           C  
ATOM   2338  HB2 LYS A 145     -27.077  15.984  11.572  1.00 91.56           H  
ATOM   2339  HB3 LYS A 145     -28.037  17.443  11.854  1.00 91.56           H  
ATOM   2340  O   LYS A 145     -29.012  14.447  13.098  1.00 91.56           O  
ATOM   2341  CG  LYS A 145     -25.935  17.679  12.276  1.00 91.56           C  
ATOM   2342  HG2 LYS A 145     -25.108  17.073  12.647  1.00 91.56           H  
ATOM   2343  HG3 LYS A 145     -26.080  18.522  12.952  1.00 91.56           H  
ATOM   2344  CD  LYS A 145     -25.565  18.202  10.884  1.00 91.56           C  
ATOM   2345  HD2 LYS A 145     -26.366  18.843  10.515  1.00 91.56           H  
ATOM   2346  HD3 LYS A 145     -25.437  17.355  10.210  1.00 91.56           H  
ATOM   2347  CE  LYS A 145     -24.256  18.992  10.980  1.00 91.56           C  
ATOM   2348  HE2 LYS A 145     -23.497  18.344  11.418  1.00 91.56           H  
ATOM   2349  HE3 LYS A 145     -24.404  19.827  11.666  1.00 91.56           H  
ATOM   2350  NZ  LYS A 145     -23.811  19.482   9.653  1.00 91.56           N  
ATOM   2351  HZ1 LYS A 145     -23.651  18.700   9.035  1.00 91.56           H  
ATOM   2352  HZ2 LYS A 145     -22.944  19.991   9.749  1.00 91.56           H  
ATOM   2353  HZ3 LYS A 145     -24.508  20.090   9.248  1.00 91.56           H  
ATOM   2354  N   GLY A 146     -29.937  16.111  14.301  1.00 92.41           N  
ATOM   2355  H   GLY A 146     -29.780  16.966  14.815  1.00 92.41           H  
ATOM   2356  CA  GLY A 146     -31.241  15.482  14.498  1.00 92.41           C  
ATOM   2357  HA2 GLY A 146     -31.106  14.446  14.809  1.00 92.41           H  
ATOM   2358  HA3 GLY A 146     -31.810  15.499  13.568  1.00 92.41           H  
ATOM   2359  C   GLY A 146     -32.045  16.189  15.581  1.00 92.41           C  
ATOM   2360  O   GLY A 146     -31.576  17.174  16.156  1.00 92.41           O  
ATOM   2361  N   SER A 147     -33.253  15.690  15.847  1.00 95.71           N  
ATOM   2362  H   SER A 147     -33.564  14.849  15.381  1.00 95.71           H  
ATOM   2363  CA  SER A 147     -33.971  16.074  17.061  1.00 95.71           C  
ATOM   2364  HA  SER A 147     -34.009  17.162  17.113  1.00 95.71           H  
ATOM   2365  C   SER A 147     -33.222  15.572  18.304  1.00 95.71           C  
ATOM   2366  CB  SER A 147     -35.412  15.554  17.023  1.00 95.71           C  
ATOM   2367  HB2 SER A 147     -35.881  15.823  16.076  1.00 95.71           H  
ATOM   2368  HB3 SER A 147     -35.973  16.020  17.832  1.00 95.71           H  
ATOM   2369  O   SER A 147     -32.373  14.683  18.212  1.00 95.71           O  
ATOM   2370  OG  SER A 147     -35.460  14.157  17.198  1.00 95.71           O  
ATOM   2371  HG  SER A 147     -35.375  13.719  16.348  1.00 95.71           H  
ATOM   2372  N   GLU A 148     -33.523  16.139  19.472  1.00 94.18           N  
ATOM   2373  H   GLU A 148     -34.211  16.878  19.508  1.00 94.18           H  
ATOM   2374  CA  GLU A 148     -32.922  15.706  20.740  1.00 94.18           C  
ATOM   2375  HA  GLU A 148     -31.842  15.852  20.695  1.00 94.18           H  
ATOM   2376  C   GLU A 148     -33.171  14.213  21.008  1.00 94.18           C  
ATOM   2377  CB  GLU A 148     -33.487  16.591  21.859  1.00 94.18           C  
ATOM   2378  HB2 GLU A 148     -34.561  16.424  21.942  1.00 94.18           H  
ATOM   2379  HB3 GLU A 148     -33.318  17.631  21.579  1.00 94.18           H  
ATOM   2380  O   GLU A 148     -32.244  13.484  21.357  1.00 94.18           O  
ATOM   2381  CG  GLU A 148     -32.823  16.335  23.219  1.00 94.18           C  
ATOM   2382  HG2 GLU A 148     -31.743  16.426  23.100  1.00 94.18           H  
ATOM   2383  HG3 GLU A 148     -33.045  15.315  23.536  1.00 94.18           H  
ATOM   2384  CD  GLU A 148     -33.292  17.313  24.310  1.00 94.18           C  
ATOM   2385  OE1 GLU A 148     -32.805  17.166  25.452  1.00 94.18           O  
ATOM   2386  OE2 GLU A 148     -34.119  18.204  24.002  1.00 94.18           O  
ATOM   2387  N   GLU A 149     -34.393  13.744  20.743  1.00 95.17           N  
ATOM   2388  H   GLU A 149     -35.098  14.395  20.427  1.00 95.17           H  
ATOM   2389  CA  GLU A 149     -34.777  12.336  20.871  1.00 95.17           C  
ATOM   2390  HA  GLU A 149     -34.538  11.999  21.879  1.00 95.17           H  
ATOM   2391  C   GLU A 149     -33.997  11.443  19.891  1.00 95.17           C  
ATOM   2392  CB  GLU A 149     -36.299  12.235  20.669  1.00 95.17           C  
ATOM   2393  HB2 GLU A 149     -36.547  12.585  19.667  1.00 95.17           H  
ATOM   2394  HB3 GLU A 149     -36.792  12.899  21.379  1.00 95.17           H  
ATOM   2395  O   GLU A 149     -33.410  10.443  20.305  1.00 95.17           O  
ATOM   2396  CG  GLU A 149     -36.871  10.821  20.842  1.00 95.17           C  
ATOM   2397  HG2 GLU A 149     -37.950  10.870  20.697  1.00 95.17           H  
ATOM   2398  HG3 GLU A 149     -36.468  10.188  20.051  1.00 95.17           H  
ATOM   2399  CD  GLU A 149     -36.584  10.185  22.212  1.00 95.17           C  
ATOM   2400  OE1 GLU A 149     -36.467   8.936  22.242  1.00 95.17           O  
ATOM   2401  OE2 GLU A 149     -36.489  10.927  23.219  1.00 95.17           O  
ATOM   2402  N   ASP A 150     -33.891  11.834  18.614  1.00 96.19           N  
ATOM   2403  H   ASP A 150     -34.397  12.656  18.315  1.00 96.19           H  
ATOM   2404  CA  ASP A 150     -33.120  11.067  17.622  1.00 96.19           C  
ATOM   2405  HA  ASP A 150     -33.519  10.054  17.565  1.00 96.19           H  
ATOM   2406  C   ASP A 150     -31.635  10.990  17.993  1.00 96.19           C  
ATOM   2407  CB  ASP A 150     -33.181  11.711  16.229  1.00 96.19           C  
ATOM   2408  HB2 ASP A 150     -32.550  11.134  15.554  1.00 96.19           H  
ATOM   2409  HB3 ASP A 150     -32.759  12.714  16.286  1.00 96.19           H  
ATOM   2410  O   ASP A 150     -30.983   9.961  17.809  1.00 96.19           O  
ATOM   2411  CG  ASP A 150     -34.570  11.791  15.610  1.00 96.19           C  
ATOM   2412  OD1 ASP A 150     -35.352  10.834  15.742  1.00 96.19           O  
ATOM   2413  OD2 ASP A 150     -34.817  12.852  14.984  1.00 96.19           O  
ATOM   2414  N   ASN A 151     -31.070  12.094  18.486  1.00 97.08           N  
ATOM   2415  H   ASN A 151     -31.651  12.910  18.612  1.00 97.08           H  
ATOM   2416  CA  ASN A 151     -29.671  12.151  18.892  1.00 97.08           C  
ATOM   2417  HA  ASN A 151     -29.049  11.755  18.090  1.00 97.08           H  
ATOM   2418  C   ASN A 151     -29.422  11.258  20.109  1.00 97.08           C  
ATOM   2419  CB  ASN A 151     -29.274  13.610  19.149  1.00 97.08           C  
ATOM   2420  HB2 ASN A 151     -30.034  14.096  19.761  1.00 97.08           H  
ATOM   2421  HB3 ASN A 151     -28.336  13.625  19.703  1.00 97.08           H  
ATOM   2422  O   ASN A 151     -28.442  10.514  20.113  1.00 97.08           O  
ATOM   2423  CG  ASN A 151     -29.062  14.418  17.879  1.00 97.08           C  
ATOM   2424  ND2 ASN A 151     -28.778  15.688  18.042  1.00 97.08           N  
ATOM   2425 HD21 ASN A 151     -28.783  16.085  18.970  1.00 97.08           H  
ATOM   2426 HD22 ASN A 151     -28.464  16.212  17.237  1.00 97.08           H  
ATOM   2427  OD1 ASN A 151     -29.064  13.929  16.752  1.00 97.08           O  
ATOM   2428  N   LYS A 152     -30.333  11.257  21.088  1.00 96.56           N  
ATOM   2429  H   LYS A 152     -31.113  11.895  21.020  1.00 96.56           H  
ATOM   2430  CA  LYS A 152     -30.264  10.367  22.248  1.00 96.56           C  
ATOM   2431  HA  LYS A 152     -29.308  10.523  22.748  1.00 96.56           H  
ATOM   2432  C   LYS A 152     -30.321   8.896  21.836  1.00 96.56           C  
ATOM   2433  CB  LYS A 152     -31.394  10.739  23.211  1.00 96.56           C  
ATOM   2434  HB2 LYS A 152     -31.350  11.810  23.410  1.00 96.56           H  
ATOM   2435  HB3 LYS A 152     -32.357  10.515  22.751  1.00 96.56           H  
ATOM   2436  O   LYS A 152     -29.501   8.115  22.305  1.00 96.56           O  
ATOM   2437  CG  LYS A 152     -31.272   9.989  24.540  1.00 96.56           C  
ATOM   2438  HG2 LYS A 152     -31.314   8.914  24.366  1.00 96.56           H  
ATOM   2439  HG3 LYS A 152     -30.326  10.241  25.019  1.00 96.56           H  
ATOM   2440  CD  LYS A 152     -32.434  10.392  25.445  1.00 96.56           C  
ATOM   2441  HD2 LYS A 152     -32.388  11.465  25.637  1.00 96.56           H  
ATOM   2442  HD3 LYS A 152     -33.370  10.163  24.938  1.00 96.56           H  
ATOM   2443  CE  LYS A 152     -32.357   9.621  26.760  1.00 96.56           C  
ATOM   2444  HE2 LYS A 152     -32.303   8.556  26.533  1.00 96.56           H  
ATOM   2445  HE3 LYS A 152     -31.442   9.900  27.283  1.00 96.56           H  
ATOM   2446  NZ  LYS A 152     -33.552   9.915  27.581  1.00 96.56           N  
ATOM   2447  HZ1 LYS A 152     -34.378   9.674  27.052  1.00 96.56           H  
ATOM   2448  HZ2 LYS A 152     -33.536   9.380  28.437  1.00 96.56           H  
ATOM   2449  HZ3 LYS A 152     -33.595  10.903  27.785  1.00 96.56           H  
ATOM   2450  N   GLN A 153     -31.209   8.523  20.913  1.00 97.37           N  
ATOM   2451  H   GLN A 153     -31.882   9.205  20.596  1.00 97.37           H  
ATOM   2452  CA  GLN A 153     -31.290   7.151  20.390  1.00 97.37           C  
ATOM   2453  HA  GLN A 153     -31.426   6.460  21.223  1.00 97.37           H  
ATOM   2454  C   GLN A 153     -30.010   6.725  19.656  1.00 97.37           C  
ATOM   2455  CB  GLN A 153     -32.496   7.027  19.450  1.00 97.37           C  
ATOM   2456  HB2 GLN A 153     -32.459   7.823  18.706  1.00 97.37           H  
ATOM   2457  HB3 GLN A 153     -32.442   6.070  18.932  1.00 97.37           H  
ATOM   2458  O   GLN A 153     -29.523   5.611  19.845  1.00 97.37           O  
ATOM   2459  CG  GLN A 153     -33.830   7.094  20.205  1.00 97.37           C  
ATOM   2460  HG2 GLN A 153     -33.877   8.003  20.805  1.00 97.37           H  
ATOM   2461  HG3 GLN A 153     -33.905   6.245  20.884  1.00 97.37           H  
ATOM   2462  CD  GLN A 153     -35.035   7.073  19.274  1.00 97.37           C  
ATOM   2463  NE2 GLN A 153     -36.204   7.396  19.780  1.00 97.37           N  
ATOM   2464 HE21 GLN A 153     -36.256   7.802  20.703  1.00 97.37           H  
ATOM   2465 HE22 GLN A 153     -36.967   7.482  19.124  1.00 97.37           H  
ATOM   2466  OE1 GLN A 153     -34.957   6.747  18.098  1.00 97.37           O  
ATOM   2467  N   LYS A 154     -29.419   7.614  18.849  1.00 97.74           N  
ATOM   2468  H   LYS A 154     -29.886   8.498  18.702  1.00 97.74           H  
ATOM   2469  CA  LYS A 154     -28.135   7.358  18.173  1.00 97.74           C  
ATOM   2470  HA  LYS A 154     -28.192   6.411  17.635  1.00 97.74           H  
ATOM   2471  C   LYS A 154     -26.977   7.220  19.167  1.00 97.74           C  
ATOM   2472  CB  LYS A 154     -27.845   8.490  17.183  1.00 97.74           C  
ATOM   2473  HB2 LYS A 154     -27.975   9.431  17.718  1.00 97.74           H  
ATOM   2474  HB3 LYS A 154     -26.809   8.423  16.851  1.00 97.74           H  
ATOM   2475  O   LYS A 154     -26.126   6.355  18.980  1.00 97.74           O  
ATOM   2476  CG  LYS A 154     -28.758   8.478  15.949  1.00 97.74           C  
ATOM   2477  HG2 LYS A 154     -28.489   7.645  15.299  1.00 97.74           H  
ATOM   2478  HG3 LYS A 154     -29.797   8.356  16.255  1.00 97.74           H  
ATOM   2479  CD  LYS A 154     -28.600   9.804  15.193  1.00 97.74           C  
ATOM   2480  HD2 LYS A 154     -28.675  10.623  15.908  1.00 97.74           H  
ATOM   2481  HD3 LYS A 154     -27.620   9.833  14.717  1.00 97.74           H  
ATOM   2482  CE  LYS A 154     -29.698   9.980  14.143  1.00 97.74           C  
ATOM   2483  HE2 LYS A 154     -30.652   9.764  14.623  1.00 97.74           H  
ATOM   2484  HE3 LYS A 154     -29.552   9.257  13.341  1.00 97.74           H  
ATOM   2485  NZ  LYS A 154     -29.709  11.372  13.622  1.00 97.74           N  
ATOM   2486  HZ1 LYS A 154     -29.804  12.024  14.388  1.00 97.74           H  
ATOM   2487  HZ2 LYS A 154     -30.494  11.520  13.005  1.00 97.74           H  
ATOM   2488  HZ3 LYS A 154     -28.853  11.604  13.139  1.00 97.74           H  
ATOM   2489  N   GLN A 155     -26.939   8.041  20.216  1.00 97.94           N  
ATOM   2490  H   GLN A 155     -27.648   8.756  20.296  1.00 97.94           H  
ATOM   2491  CA  GLN A 155     -25.927   7.947  21.275  1.00 97.94           C  
ATOM   2492  HA  GLN A 155     -24.938   7.909  20.820  1.00 97.94           H  
ATOM   2493  C   GLN A 155     -26.089   6.666  22.098  1.00 97.94           C  
ATOM   2494  CB  GLN A 155     -25.998   9.178  22.188  1.00 97.94           C  
ATOM   2495  HB2 GLN A 155     -27.033   9.353  22.483  1.00 97.94           H  
ATOM   2496  HB3 GLN A 155     -25.409   8.995  23.087  1.00 97.94           H  
ATOM   2497  O   GLN A 155     -25.103   5.980  22.344  1.00 97.94           O  
ATOM   2498  CG  GLN A 155     -25.434  10.421  21.490  1.00 97.94           C  
ATOM   2499  HG2 GLN A 155     -24.376  10.264  21.277  1.00 97.94           H  
ATOM   2500  HG3 GLN A 155     -25.953  10.566  20.543  1.00 97.94           H  
ATOM   2501  CD  GLN A 155     -25.588  11.695  22.310  1.00 97.94           C  
ATOM   2502  NE2 GLN A 155     -24.759  12.688  22.068  1.00 97.94           N  
ATOM   2503 HE21 GLN A 155     -24.018  12.595  21.389  1.00 97.94           H  
ATOM   2504 HE22 GLN A 155     -24.850  13.503  22.659  1.00 97.94           H  
ATOM   2505  OE1 GLN A 155     -26.452  11.837  23.161  1.00 97.94           O  
ATOM   2506  N   GLU A 156     -27.319   6.304  22.465  1.00 97.88           N  
ATOM   2507  H   GLU A 156     -28.081   6.942  22.284  1.00 97.88           H  
ATOM   2508  CA  GLU A 156     -27.658   5.039  23.127  1.00 97.88           C  
ATOM   2509  HA  GLU A 156     -27.174   4.994  24.103  1.00 97.88           H  
ATOM   2510  C   GLU A 156     -27.173   3.841  22.295  1.00 97.88           C  
ATOM   2511  CB  GLU A 156     -29.182   4.997  23.333  1.00 97.88           C  
ATOM   2512  HB2 GLU A 156     -29.509   5.916  23.818  1.00 97.88           H  
ATOM   2513  HB3 GLU A 156     -29.658   4.972  22.353  1.00 97.88           H  
ATOM   2514  O   GLU A 156     -26.486   2.966  22.820  1.00 97.88           O  
ATOM   2515  CG  GLU A 156     -29.702   3.790  24.126  1.00 97.88           C  
ATOM   2516  HG2 GLU A 156     -30.766   3.688  23.912  1.00 97.88           H  
ATOM   2517  HG3 GLU A 156     -29.215   2.889  23.754  1.00 97.88           H  
ATOM   2518  CD  GLU A 156     -29.541   3.899  25.649  1.00 97.88           C  
ATOM   2519  OE1 GLU A 156     -29.386   2.822  26.272  1.00 97.88           O  
ATOM   2520  OE2 GLU A 156     -29.613   5.032  26.181  1.00 97.88           O  
ATOM   2521  N   PHE A 157     -27.439   3.847  20.982  1.00 98.23           N  
ATOM   2522  H   PHE A 157     -28.040   4.572  20.616  1.00 98.23           H  
ATOM   2523  CA  PHE A 157     -26.930   2.828  20.064  1.00 98.23           C  
ATOM   2524  HA  PHE A 157     -27.325   1.860  20.372  1.00 98.23           H  
ATOM   2525  C   PHE A 157     -25.402   2.732  20.123  1.00 98.23           C  
ATOM   2526  CB  PHE A 157     -27.410   3.116  18.631  1.00 98.23           C  
ATOM   2527  HB2 PHE A 157     -28.499   3.078  18.612  1.00 98.23           H  
ATOM   2528  HB3 PHE A 157     -27.114   4.124  18.341  1.00 98.23           H  
ATOM   2529  O   PHE A 157     -24.870   1.643  20.320  1.00 98.23           O  
ATOM   2530  CG  PHE A 157     -26.862   2.140  17.605  1.00 98.23           C  
ATOM   2531  CD1 PHE A 157     -25.637   2.398  16.957  1.00 98.23           C  
ATOM   2532  HD1 PHE A 157     -25.094   3.308  17.168  1.00 98.23           H  
ATOM   2533  CD2 PHE A 157     -27.547   0.939  17.346  1.00 98.23           C  
ATOM   2534  HD2 PHE A 157     -28.473   0.724  17.858  1.00 98.23           H  
ATOM   2535  CE1 PHE A 157     -25.091   1.450  16.074  1.00 98.23           C  
ATOM   2536  HE1 PHE A 157     -24.127   1.623  15.618  1.00 98.23           H  
ATOM   2537  CE2 PHE A 157     -27.003  -0.005  16.458  1.00 98.23           C  
ATOM   2538  HE2 PHE A 157     -27.503  -0.949  16.298  1.00 98.23           H  
ATOM   2539  CZ  PHE A 157     -25.770   0.244  15.831  1.00 98.23           C  
ATOM   2540  HZ  PHE A 157     -25.322  -0.512  15.204  1.00 98.23           H  
ATOM   2541  N   VAL A 158     -24.684   3.853  20.004  1.00 98.27           N  
ATOM   2542  H   VAL A 158     -25.171   4.727  19.872  1.00 98.27           H  
ATOM   2543  CA  VAL A 158     -23.214   3.850  20.072  1.00 98.27           C  
ATOM   2544  HA  VAL A 158     -22.832   3.171  19.309  1.00 98.27           H  
ATOM   2545  C   VAL A 158     -22.723   3.311  21.417  1.00 98.27           C  
ATOM   2546  CB  VAL A 158     -22.649   5.252  19.788  1.00 98.27           C  
ATOM   2547  HB  VAL A 158     -23.139   5.982  20.432  1.00 98.27           H  
ATOM   2548  O   VAL A 158     -21.841   2.457  21.437  1.00 98.27           O  
ATOM   2549  CG1 VAL A 158     -21.141   5.323  20.021  1.00 98.27           C  
ATOM   2550 HG11 VAL A 158     -20.634   4.525  19.479  1.00 98.27           H  
ATOM   2551 HG12 VAL A 158     -20.766   6.282  19.663  1.00 98.27           H  
ATOM   2552 HG13 VAL A 158     -20.921   5.235  21.085  1.00 98.27           H  
ATOM   2553  CG2 VAL A 158     -22.881   5.650  18.326  1.00 98.27           C  
ATOM   2554 HG21 VAL A 158     -22.306   4.998  17.667  1.00 98.27           H  
ATOM   2555 HG22 VAL A 158     -22.570   6.683  18.172  1.00 98.27           H  
ATOM   2556 HG23 VAL A 158     -23.937   5.563  18.069  1.00 98.27           H  
ATOM   2557  N   ASN A 159     -23.325   3.737  22.530  1.00 97.88           N  
ATOM   2558  H   ASN A 159     -24.058   4.426  22.440  1.00 97.88           H  
ATOM   2559  CA  ASN A 159     -22.948   3.303  23.877  1.00 97.88           C  
ATOM   2560  HA  ASN A 159     -21.889   3.513  24.029  1.00 97.88           H  
ATOM   2561  C   ASN A 159     -23.136   1.794  24.088  1.00 97.88           C  
ATOM   2562  CB  ASN A 159     -23.743   4.124  24.904  1.00 97.88           C  
ATOM   2563  HB2 ASN A 159     -24.805   4.089  24.660  1.00 97.88           H  
ATOM   2564  HB3 ASN A 159     -23.605   3.697  25.897  1.00 97.88           H  
ATOM   2565  O   ASN A 159     -22.301   1.152  24.724  1.00 97.88           O  
ATOM   2566  CG  ASN A 159     -23.274   5.566  24.960  1.00 97.88           C  
ATOM   2567  ND2 ASN A 159     -24.145   6.489  25.285  1.00 97.88           N  
ATOM   2568 HD21 ASN A 159     -25.121   6.254  25.398  1.00 97.88           H  
ATOM   2569 HD22 ASN A 159     -23.811   7.434  25.168  1.00 97.88           H  
ATOM   2570  OD1 ASN A 159     -22.119   5.882  24.730  1.00 97.88           O  
ATOM   2571  N   GLN A 160     -24.189   1.209  23.512  1.00 98.07           N  
ATOM   2572  H   GLN A 160     -24.859   1.794  23.034  1.00 98.07           H  
ATOM   2573  CA  GLN A 160     -24.438  -0.235  23.559  1.00 98.07           C  
ATOM   2574  HA  GLN A 160     -24.317  -0.580  24.586  1.00 98.07           H  
ATOM   2575  C   GLN A 160     -23.445  -1.048  22.707  1.00 98.07           C  
ATOM   2576  CB  GLN A 160     -25.887  -0.506  23.127  1.00 98.07           C  
ATOM   2577  HB2 GLN A 160     -26.079  -0.009  22.176  1.00 98.07           H  
ATOM   2578  HB3 GLN A 160     -26.023  -1.578  22.987  1.00 98.07           H  
ATOM   2579  O   GLN A 160     -23.238  -2.228  22.981  1.00 98.07           O  
ATOM   2580  CG  GLN A 160     -26.899  -0.021  24.181  1.00 98.07           C  
ATOM   2581  HG2 GLN A 160     -26.766  -0.600  25.095  1.00 98.07           H  
ATOM   2582  HG3 GLN A 160     -26.720   1.026  24.426  1.00 98.07           H  
ATOM   2583  CD  GLN A 160     -28.351  -0.162  23.734  1.00 98.07           C  
ATOM   2584  NE2 GLN A 160     -29.294   0.346  24.498  1.00 98.07           N  
ATOM   2585 HE21 GLN A 160     -29.077   0.990  25.245  1.00 98.07           H  
ATOM   2586 HE22 GLN A 160     -30.236   0.291  24.137  1.00 98.07           H  
ATOM   2587  OE1 GLN A 160     -28.676  -0.740  22.707  1.00 98.07           O  
ATOM   2588  N   HIS A 161     -22.798  -0.419  21.721  1.00 98.09           N  
ATOM   2589  H   HIS A 161     -23.021   0.551  21.554  1.00 98.09           H  
ATOM   2590  CA  HIS A 161     -21.909  -1.073  20.754  1.00 98.09           C  
ATOM   2591  HA  HIS A 161     -21.920  -2.147  20.939  1.00 98.09           H  
ATOM   2592  C   HIS A 161     -20.433  -0.652  20.894  1.00 98.09           C  
ATOM   2593  CB  HIS A 161     -22.466  -0.873  19.334  1.00 98.09           C  
ATOM   2594  HB2 HIS A 161     -21.773  -1.294  18.606  1.00 98.09           H  
ATOM   2595  HB3 HIS A 161     -22.549   0.194  19.131  1.00 98.09           H  
ATOM   2596  O   HIS A 161     -19.619  -0.973  20.039  1.00 98.09           O  
ATOM   2597  CG  HIS A 161     -23.818  -1.516  19.125  1.00 98.09           C  
ATOM   2598  CD2 HIS A 161     -24.094  -2.746  18.590  1.00 98.09           C  
ATOM   2599  HD2 HIS A 161     -23.368  -3.461  18.233  1.00 98.09           H  
ATOM   2600  ND1 HIS A 161     -25.023  -0.962  19.474  1.00 98.09           N  
ATOM   2601  HD1 HIS A 161     -25.141  -0.038  19.864  1.00 98.09           H  
ATOM   2602  CE1 HIS A 161     -26.000  -1.826  19.170  1.00 98.09           C  
ATOM   2603  HE1 HIS A 161     -27.052  -1.654  19.339  1.00 98.09           H  
ATOM   2604  NE2 HIS A 161     -25.486  -2.934  18.619  1.00 98.09           N  
ATOM   2605  N   VAL A 162     -20.025   0.011  21.986  1.00 96.41           N  
ATOM   2606  H   VAL A 162     -20.737   0.319  22.633  1.00 96.41           H  
ATOM   2607  CA  VAL A 162     -18.620   0.443  22.209  1.00 96.41           C  
ATOM   2608  HA  VAL A 162     -18.356   1.164  21.436  1.00 96.41           H  
ATOM   2609  C   VAL A 162     -17.613  -0.712  22.104  1.00 96.41           C  
ATOM   2610  CB  VAL A 162     -18.484   1.135  23.584  1.00 96.41           C  
ATOM   2611  HB  VAL A 162     -18.911   0.487  24.349  1.00 96.41           H  
ATOM   2612  O   VAL A 162     -16.462  -0.514  21.709  1.00 96.41           O  
ATOM   2613  CG1 VAL A 162     -17.039   1.461  23.990  1.00 96.41           C  
ATOM   2614 HG11 VAL A 162     -17.037   2.016  24.928  1.00 96.41           H  
ATOM   2615 HG12 VAL A 162     -16.469   0.544  24.142  1.00 96.41           H  
ATOM   2616 HG13 VAL A 162     -16.564   2.067  23.218  1.00 96.41           H  
ATOM   2617  CG2 VAL A 162     -19.241   2.464  23.586  1.00 96.41           C  
ATOM   2618 HG21 VAL A 162     -18.841   3.135  22.826  1.00 96.41           H  
ATOM   2619 HG22 VAL A 162     -19.177   2.939  24.565  1.00 96.41           H  
ATOM   2620 HG23 VAL A 162     -20.292   2.272  23.371  1.00 96.41           H  
ATOM   2621  N   SER A 163     -18.033  -1.935  22.431  1.00 96.48           N  
ATOM   2622  H   SER A 163     -19.015  -2.062  22.627  1.00 96.48           H  
ATOM   2623  CA  SER A 163     -17.224  -3.149  22.280  1.00 96.48           C  
ATOM   2624  HA  SER A 163     -16.307  -3.028  22.858  1.00 96.48           H  
ATOM   2625  C   SER A 163     -16.804  -3.417  20.828  1.00 96.48           C  
ATOM   2626  CB  SER A 163     -17.994  -4.344  22.852  1.00 96.48           C  
ATOM   2627  HB2 SER A 163     -17.481  -5.273  22.605  1.00 96.48           H  
ATOM   2628  HB3 SER A 163     -18.047  -4.240  23.936  1.00 96.48           H  
ATOM   2629  O   SER A 163     -15.713  -3.948  20.616  1.00 96.48           O  
ATOM   2630  OG  SER A 163     -19.308  -4.361  22.334  1.00 96.48           O  
ATOM   2631  HG  SER A 163     -19.811  -5.095  22.696  1.00 96.48           H  
ATOM   2632  N   GLU A 164     -17.577  -2.960  19.837  1.00 98.06           N  
ATOM   2633  H   GLU A 164     -18.439  -2.488  20.068  1.00 98.06           H  
ATOM   2634  CA  GLU A 164     -17.282  -3.129  18.411  1.00 98.06           C  
ATOM   2635  HA  GLU A 164     -17.179  -4.193  18.199  1.00 98.06           H  
ATOM   2636  C   GLU A 164     -15.977  -2.444  17.986  1.00 98.06           C  
ATOM   2637  CB  GLU A 164     -18.421  -2.580  17.542  1.00 98.06           C  
ATOM   2638  HB2 GLU A 164     -18.107  -2.674  16.502  1.00 98.06           H  
ATOM   2639  HB3 GLU A 164     -18.565  -1.520  17.753  1.00 98.06           H  
ATOM   2640  O   GLU A 164     -15.332  -2.897  17.043  1.00 98.06           O  
ATOM   2641  CG  GLU A 164     -19.752  -3.329  17.712  1.00 98.06           C  
ATOM   2642  HG2 GLU A 164     -20.166  -3.130  18.701  1.00 98.06           H  
ATOM   2643  HG3 GLU A 164     -19.551  -4.398  17.652  1.00 98.06           H  
ATOM   2644  CD  GLU A 164     -20.781  -2.958  16.629  1.00 98.06           C  
ATOM   2645  OE1 GLU A 164     -21.785  -3.692  16.519  1.00 98.06           O  
ATOM   2646  OE2 GLU A 164     -20.541  -2.012  15.846  1.00 98.06           O  
ATOM   2647  N   PHE A 165     -15.500  -1.415  18.702  1.00 97.85           N  
ATOM   2648  H   PHE A 165     -16.054  -1.059  19.467  1.00 97.85           H  
ATOM   2649  CA  PHE A 165     -14.165  -0.862  18.443  1.00 97.85           C  
ATOM   2650  HA  PHE A 165     -14.136  -0.470  17.426  1.00 97.85           H  
ATOM   2651  C   PHE A 165     -13.073  -1.934  18.537  1.00 97.85           C  
ATOM   2652  CB  PHE A 165     -13.837   0.255  19.441  1.00 97.85           C  
ATOM   2653  HB2 PHE A 165     -12.774   0.485  19.356  1.00 97.85           H  
ATOM   2654  HB3 PHE A 165     -14.008  -0.111  20.453  1.00 97.85           H  
ATOM   2655  O   PHE A 165     -12.136  -1.944  17.737  1.00 97.85           O  
ATOM   2656  CG  PHE A 165     -14.571   1.560  19.236  1.00 97.85           C  
ATOM   2657  CD1 PHE A 165     -14.527   2.207  17.989  1.00 97.85           C  
ATOM   2658  HD1 PHE A 165     -14.064   1.726  17.140  1.00 97.85           H  
ATOM   2659  CD2 PHE A 165     -15.240   2.171  20.311  1.00 97.85           C  
ATOM   2660  HD2 PHE A 165     -15.281   1.682  21.273  1.00 97.85           H  
ATOM   2661  CE1 PHE A 165     -15.106   3.475  17.830  1.00 97.85           C  
ATOM   2662  HE1 PHE A 165     -15.080   3.967  16.869  1.00 97.85           H  
ATOM   2663  CE2 PHE A 165     -15.828   3.437  20.151  1.00 97.85           C  
ATOM   2664  HE2 PHE A 165     -16.328   3.913  20.981  1.00 97.85           H  
ATOM   2665  CZ  PHE A 165     -15.738   4.098  18.916  1.00 97.85           C  
ATOM   2666  HZ  PHE A 165     -16.160   5.087  18.811  1.00 97.85           H  
ATOM   2667  N   LYS A 166     -13.190  -2.854  19.504  1.00 97.57           N  
ATOM   2668  H   LYS A 166     -14.060  -2.879  20.016  1.00 97.57           H  
ATOM   2669  CA  LYS A 166     -12.242  -3.960  19.671  1.00 97.57           C  
ATOM   2670  HA  LYS A 166     -11.225  -3.573  19.626  1.00 97.57           H  
ATOM   2671  C   LYS A 166     -12.354  -4.952  18.515  1.00 97.57           C  
ATOM   2672  CB  LYS A 166     -12.486  -4.633  21.027  1.00 97.57           C  
ATOM   2673  HB2 LYS A 166     -12.456  -3.880  21.814  1.00 97.57           H  
ATOM   2674  HB3 LYS A 166     -13.473  -5.095  21.024  1.00 97.57           H  
ATOM   2675  O   LYS A 166     -11.321  -5.378  18.006  1.00 97.57           O  
ATOM   2676  CG  LYS A 166     -11.439  -5.714  21.320  1.00 97.57           C  
ATOM   2677  HG2 LYS A 166     -11.458  -6.465  20.531  1.00 97.57           H  
ATOM   2678  HG3 LYS A 166     -10.447  -5.263  21.358  1.00 97.57           H  
ATOM   2679  CD  LYS A 166     -11.746  -6.401  22.651  1.00 97.57           C  
ATOM   2680  HD2 LYS A 166     -12.766  -6.784  22.621  1.00 97.57           H  
ATOM   2681  HD3 LYS A 166     -11.652  -5.683  23.466  1.00 97.57           H  
ATOM   2682  CE  LYS A 166     -10.769  -7.562  22.848  1.00 97.57           C  
ATOM   2683  HE2 LYS A 166     -10.832  -8.208  21.972  1.00 97.57           H  
ATOM   2684  HE3 LYS A 166      -9.754  -7.170  22.897  1.00 97.57           H  
ATOM   2685  NZ  LYS A 166     -11.096  -8.336  24.068  1.00 97.57           N  
ATOM   2686  HZ1 LYS A 166     -12.037  -8.696  23.994  1.00 97.57           H  
ATOM   2687  HZ2 LYS A 166     -11.033  -7.753  24.891  1.00 97.57           H  
ATOM   2688  HZ3 LYS A 166     -10.467  -9.120  24.162  1.00 97.57           H  
ATOM   2689  N   ASP A 167     -13.570  -5.263  18.081  1.00 98.11           N  
ATOM   2690  H   ASP A 167     -14.374  -4.903  18.575  1.00 98.11           H  
ATOM   2691  CA  ASP A 167     -13.808  -6.183  16.966  1.00 98.11           C  
ATOM   2692  HA  ASP A 167     -13.304  -7.128  17.167  1.00 98.11           H  
ATOM   2693  C   ASP A 167     -13.250  -5.622  15.652  1.00 98.11           C  
ATOM   2694  CB  ASP A 167     -15.310  -6.462  16.827  1.00 98.11           C  
ATOM   2695  HB2 ASP A 167     -15.832  -5.530  16.610  1.00 98.11           H  
ATOM   2696  HB3 ASP A 167     -15.454  -7.129  15.976  1.00 98.11           H  
ATOM   2697  O   ASP A 167     -12.590  -6.331  14.896  1.00 98.11           O  
ATOM   2698  CG  ASP A 167     -15.940  -7.118  18.059  1.00 98.11           C  
ATOM   2699  OD1 ASP A 167     -15.194  -7.709  18.877  1.00 98.11           O  
ATOM   2700  OD2 ASP A 167     -17.181  -7.014  18.161  1.00 98.11           O  
ATOM   2701  N   ILE A 168     -13.424  -4.320  15.411  1.00 98.42           N  
ATOM   2702  H   ILE A 168     -14.019  -3.803  16.041  1.00 98.42           H  
ATOM   2703  CA  ILE A 168     -12.876  -3.633  14.234  1.00 98.42           C  
ATOM   2704  HA  ILE A 168     -13.193  -4.173  13.342  1.00 98.42           H  
ATOM   2705  C   ILE A 168     -11.344  -3.653  14.252  1.00 98.42           C  
ATOM   2706  CB  ILE A 168     -13.428  -2.195  14.155  1.00 98.42           C  
ATOM   2707  HB  ILE A 168     -13.230  -1.697  15.104  1.00 98.42           H  
ATOM   2708  O   ILE A 168     -10.722  -3.926  13.225  1.00 98.42           O  
ATOM   2709  CG1 ILE A 168     -14.954  -2.225  13.913  1.00 98.42           C  
ATOM   2710 HG12 ILE A 168     -15.430  -2.985  14.534  1.00 98.42           H  
ATOM   2711 HG13 ILE A 168     -15.152  -2.498  12.876  1.00 98.42           H  
ATOM   2712  CG2 ILE A 168     -12.735  -1.401  13.029  1.00 98.42           C  
ATOM   2713 HG21 ILE A 168     -12.822  -1.937  12.084  1.00 98.42           H  
ATOM   2714 HG22 ILE A 168     -11.681  -1.250  13.263  1.00 98.42           H  
ATOM   2715 HG23 ILE A 168     -13.190  -0.416  12.923  1.00 98.42           H  
ATOM   2716  CD1 ILE A 168     -15.635  -0.891  14.227  1.00 98.42           C  
ATOM   2717 HD11 ILE A 168     -16.716  -1.016  14.169  1.00 98.42           H  
ATOM   2718 HD12 ILE A 168     -15.325  -0.141  13.499  1.00 98.42           H  
ATOM   2719 HD13 ILE A 168     -15.373  -0.561  15.232  1.00 98.42           H  
ATOM   2720  N   ILE A 169     -10.717  -3.404  15.407  1.00 98.20           N  
ATOM   2721  H   ILE A 169     -11.275  -3.179  16.219  1.00 98.20           H  
ATOM   2722  CA  ILE A 169      -9.258  -3.517  15.546  1.00 98.20           C  
ATOM   2723  HA  ILE A 169      -8.790  -2.912  14.770  1.00 98.20           H  
ATOM   2724  C   ILE A 169      -8.787  -4.949  15.293  1.00 98.20           C  
ATOM   2725  CB  ILE A 169      -8.798  -2.995  16.922  1.00 98.20           C  
ATOM   2726  HB  ILE A 169      -9.457  -3.413  17.683  1.00 98.20           H  
ATOM   2727  O   ILE A 169      -7.770  -5.127  14.623  1.00 98.20           O  
ATOM   2728  CG1 ILE A 169      -8.919  -1.459  16.998  1.00 98.20           C  
ATOM   2729 HG12 ILE A 169      -9.944  -1.159  16.778  1.00 98.20           H  
ATOM   2730 HG13 ILE A 169      -8.707  -1.173  18.028  1.00 98.20           H  
ATOM   2731  CG2 ILE A 169      -7.362  -3.425  17.284  1.00 98.20           C  
ATOM   2732 HG21 ILE A 169      -7.332  -4.497  17.478  1.00 98.20           H  
ATOM   2733 HG22 ILE A 169      -6.678  -3.201  16.465  1.00 98.20           H  
ATOM   2734 HG23 ILE A 169      -7.032  -2.910  18.186  1.00 98.20           H  
ATOM   2735  CD1 ILE A 169      -7.986  -0.646  16.091  1.00 98.20           C  
ATOM   2736 HD11 ILE A 169      -6.943  -0.901  16.277  1.00 98.20           H  
ATOM   2737 HD12 ILE A 169      -8.227  -0.820  15.042  1.00 98.20           H  
ATOM   2738 HD13 ILE A 169      -8.119   0.414  16.308  1.00 98.20           H  
ATOM   2739  N   GLN A 170      -9.524  -5.958  15.763  1.00 98.16           N  
ATOM   2740  H   GLN A 170     -10.345  -5.758  16.316  1.00 98.16           H  
ATOM   2741  CA  GLN A 170      -9.192  -7.355  15.493  1.00 98.16           C  
ATOM   2742  HA  GLN A 170      -8.159  -7.515  15.802  1.00 98.16           H  
ATOM   2743  C   GLN A 170      -9.270  -7.667  13.994  1.00 98.16           C  
ATOM   2744  CB  GLN A 170     -10.096  -8.284  16.318  1.00 98.16           C  
ATOM   2745  HB2 GLN A 170     -10.093  -7.960  17.359  1.00 98.16           H  
ATOM   2746  HB3 GLN A 170     -11.120  -8.229  15.947  1.00 98.16           H  
ATOM   2747  O   GLN A 170      -8.317  -8.207  13.443  1.00 98.16           O  
ATOM   2748  CG  GLN A 170      -9.623  -9.745  16.250  1.00 98.16           C  
ATOM   2749  HG2 GLN A 170     -10.312 -10.370  16.819  1.00 98.16           H  
ATOM   2750  HG3 GLN A 170      -9.640 -10.094  15.218  1.00 98.16           H  
ATOM   2751  CD  GLN A 170      -8.223  -9.925  16.832  1.00 98.16           C  
ATOM   2752  NE2 GLN A 170      -7.282 -10.468  16.096  1.00 98.16           N  
ATOM   2753 HE21 GLN A 170      -6.356 -10.563  16.488  1.00 98.16           H  
ATOM   2754 HE22 GLN A 170      -7.441 -10.785  15.151  1.00 98.16           H  
ATOM   2755  OE1 GLN A 170      -7.949  -9.547  17.963  1.00 98.16           O  
ATOM   2756  N   LEU A 171     -10.331  -7.232  13.304  1.00 98.08           N  
ATOM   2757  H   LEU A 171     -11.095  -6.816  13.817  1.00 98.08           H  
ATOM   2758  CA  LEU A 171     -10.452  -7.386  11.850  1.00 98.08           C  
ATOM   2759  HA  LEU A 171     -10.403  -8.447  11.605  1.00 98.08           H  
ATOM   2760  C   LEU A 171      -9.300  -6.713  11.091  1.00 98.08           C  
ATOM   2761  CB  LEU A 171     -11.790  -6.792  11.376  1.00 98.08           C  
ATOM   2762  HB2 LEU A 171     -11.751  -6.689  10.291  1.00 98.08           H  
ATOM   2763  HB3 LEU A 171     -11.902  -5.793  11.796  1.00 98.08           H  
ATOM   2764  O   LEU A 171      -8.772  -7.279  10.131  1.00 98.08           O  
ATOM   2765  CG  LEU A 171     -13.037  -7.618  11.727  1.00 98.08           C  
ATOM   2766  HG  LEU A 171     -13.111  -7.760  12.805  1.00 98.08           H  
ATOM   2767  CD1 LEU A 171     -14.269  -6.859  11.235  1.00 98.08           C  
ATOM   2768 HD11 LEU A 171     -15.144  -7.496  11.365  1.00 98.08           H  
ATOM   2769 HD12 LEU A 171     -14.164  -6.607  10.180  1.00 98.08           H  
ATOM   2770 HD13 LEU A 171     -14.394  -5.951  11.826  1.00 98.08           H  
ATOM   2771  CD2 LEU A 171     -13.034  -8.990  11.048  1.00 98.08           C  
ATOM   2772 HD21 LEU A 171     -13.969  -9.507  11.262  1.00 98.08           H  
ATOM   2773 HD22 LEU A 171     -12.912  -8.881   9.970  1.00 98.08           H  
ATOM   2774 HD23 LEU A 171     -12.224  -9.601  11.449  1.00 98.08           H  
ATOM   2775  N   ILE A 172      -8.890  -5.516  11.523  1.00 98.11           N  
ATOM   2776  H   ILE A 172      -9.392  -5.098  12.293  1.00 98.11           H  
ATOM   2777  CA  ILE A 172      -7.734  -4.810  10.957  1.00 98.11           C  
ATOM   2778  HA  ILE A 172      -7.858  -4.757   9.875  1.00 98.11           H  
ATOM   2779  C   ILE A 172      -6.442  -5.595  11.211  1.00 98.11           C  
ATOM   2780  CB  ILE A 172      -7.655  -3.367  11.508  1.00 98.11           C  
ATOM   2781  HB  ILE A 172      -7.760  -3.400  12.593  1.00 98.11           H  
ATOM   2782  O   ILE A 172      -5.618  -5.696  10.300  1.00 98.11           O  
ATOM   2783  CG1 ILE A 172      -8.806  -2.521  10.922  1.00 98.11           C  
ATOM   2784 HG12 ILE A 172      -9.741  -3.079  10.978  1.00 98.11           H  
ATOM   2785 HG13 ILE A 172      -8.595  -2.329   9.870  1.00 98.11           H  
ATOM   2786  CG2 ILE A 172      -6.299  -2.708  11.176  1.00 98.11           C  
ATOM   2787 HG21 ILE A 172      -5.500  -3.201  11.729  1.00 98.11           H  
ATOM   2788 HG22 ILE A 172      -6.298  -1.658  11.468  1.00 98.11           H  
ATOM   2789 HG23 ILE A 172      -6.097  -2.788  10.108  1.00 98.11           H  
ATOM   2790  CD1 ILE A 172      -9.026  -1.180  11.633  1.00 98.11           C  
ATOM   2791 HD11 ILE A 172      -8.208  -0.493  11.415  1.00 98.11           H  
ATOM   2792 HD12 ILE A 172      -9.106  -1.336  12.709  1.00 98.11           H  
ATOM   2793 HD13 ILE A 172      -9.953  -0.730  11.275  1.00 98.11           H  
ATOM   2794  N   SER A 173      -6.266  -6.153  12.413  1.00 98.18           N  
ATOM   2795  H   SER A 173      -6.994  -6.036  13.103  1.00 98.18           H  
ATOM   2796  CA  SER A 173      -5.102  -6.966  12.783  1.00 98.18           C  
ATOM   2797  HA  SER A 173      -4.201  -6.376  12.615  1.00 98.18           H  
ATOM   2798  C   SER A 173      -5.002  -8.213  11.911  1.00 98.18           C  
ATOM   2799  CB  SER A 173      -5.159  -7.355  14.266  1.00 98.18           C  
ATOM   2800  HB2 SER A 173      -5.478  -6.489  14.846  1.00 98.18           H  
ATOM   2801  HB3 SER A 173      -5.873  -8.162  14.428  1.00 98.18           H  
ATOM   2802  O   SER A 173      -3.995  -8.404  11.233  1.00 98.18           O  
ATOM   2803  OG  SER A 173      -3.877  -7.740  14.724  1.00 98.18           O  
ATOM   2804  HG  SER A 173      -3.674  -8.641  14.464  1.00 98.18           H  
ATOM   2805  N   ASP A 174      -6.082  -8.990  11.827  1.00 97.22           N  
ATOM   2806  H   ASP A 174      -6.861  -8.795  12.440  1.00 97.22           H  
ATOM   2807  CA  ASP A 174      -6.141 -10.229  11.048  1.00 97.22           C  
ATOM   2808  HA  ASP A 174      -5.383 -10.921  11.414  1.00 97.22           H  
ATOM   2809  C   ASP A 174      -5.888  -9.962   9.556  1.00 97.22           C  
ATOM   2810  CB  ASP A 174      -7.530 -10.875  11.214  1.00 97.22           C  
ATOM   2811  HB2 ASP A 174      -7.575 -11.756  10.574  1.00 97.22           H  
ATOM   2812  HB3 ASP A 174      -8.287 -10.174  10.863  1.00 97.22           H  
ATOM   2813  O   ASP A 174      -5.164 -10.695   8.874  1.00 97.22           O  
ATOM   2814  CG  ASP A 174      -7.886 -11.307  12.641  1.00 97.22           C  
ATOM   2815  OD1 ASP A 174      -6.987 -11.365  13.506  1.00 97.22           O  
ATOM   2816  OD2 ASP A 174      -9.082 -11.587  12.865  1.00 97.22           O  
ATOM   2817  N   PHE A 175      -6.452  -8.873   9.020  1.00 97.27           N  
ATOM   2818  H   PHE A 175      -7.059  -8.316   9.604  1.00 97.27           H  
ATOM   2819  CA  PHE A 175      -6.193  -8.454   7.645  1.00 97.27           C  
ATOM   2820  HA  PHE A 175      -6.382  -9.301   6.986  1.00 97.27           H  
ATOM   2821  C   PHE A 175      -4.728  -8.040   7.447  1.00 97.27           C  
ATOM   2822  CB  PHE A 175      -7.157  -7.321   7.270  1.00 97.27           C  
ATOM   2823  HB2 PHE A 175      -8.177  -7.646   7.474  1.00 97.27           H  
ATOM   2824  HB3 PHE A 175      -6.962  -6.456   7.904  1.00 97.27           H  
ATOM   2825  O   PHE A 175      -4.097  -8.414   6.452  1.00 97.27           O  
ATOM   2826  CG  PHE A 175      -7.069  -6.906   5.815  1.00 97.27           C  
ATOM   2827  CD1 PHE A 175      -6.213  -5.858   5.430  1.00 97.27           C  
ATOM   2828  HD1 PHE A 175      -5.624  -5.355   6.182  1.00 97.27           H  
ATOM   2829  CD2 PHE A 175      -7.855  -7.558   4.847  1.00 97.27           C  
ATOM   2830  HD2 PHE A 175      -8.538  -8.337   5.150  1.00 97.27           H  
ATOM   2831  CE1 PHE A 175      -6.145  -5.459   4.082  1.00 97.27           C  
ATOM   2832  HE1 PHE A 175      -5.513  -4.634   3.788  1.00 97.27           H  
ATOM   2833  CE2 PHE A 175      -7.790  -7.160   3.499  1.00 97.27           C  
ATOM   2834  HE2 PHE A 175      -8.429  -7.623   2.762  1.00 97.27           H  
ATOM   2835  CZ  PHE A 175      -6.937  -6.108   3.119  1.00 97.27           C  
ATOM   2836  HZ  PHE A 175      -6.918  -5.768   2.094  1.00 97.27           H  
ATOM   2837  N   ALA A 176      -4.161  -7.285   8.387  1.00 97.40           N  
ATOM   2838  H   ALA A 176      -4.696  -7.049   9.211  1.00 97.40           H  
ATOM   2839  CA  ALA A 176      -2.791  -6.810   8.300  1.00 97.40           C  
ATOM   2840  HA  ALA A 176      -2.683  -6.318   7.333  1.00 97.40           H  
ATOM   2841  C   ALA A 176      -1.764  -7.948   8.342  1.00 97.40           C  
ATOM   2842  CB  ALA A 176      -2.550  -5.779   9.400  1.00 97.40           C  
ATOM   2843  HB1 ALA A 176      -1.530  -5.400   9.332  1.00 97.40           H  
ATOM   2844  HB2 ALA A 176      -2.700  -6.236  10.377  1.00 97.40           H  
ATOM   2845  HB3 ALA A 176      -3.260  -4.960   9.284  1.00 97.40           H  
ATOM   2846  O   ALA A 176      -0.849  -7.963   7.512  1.00 97.40           O  
ATOM   2847  N   GLU A 177      -1.947  -8.907   9.247  1.00 96.74           N  
ATOM   2848  H   GLU A 177      -2.698  -8.805   9.915  1.00 96.74           H  
ATOM   2849  CA  GLU A 177      -1.110 -10.104   9.367  1.00 96.74           C  
ATOM   2850  HA  GLU A 177      -0.063  -9.821   9.481  1.00 96.74           H  
ATOM   2851  C   GLU A 177      -1.213 -10.998   8.134  1.00 96.74           C  
ATOM   2852  CB  GLU A 177      -1.535 -10.912  10.600  1.00 96.74           C  
ATOM   2853  HB2 GLU A 177      -1.032 -11.878  10.576  1.00 96.74           H  
ATOM   2854  HB3 GLU A 177      -2.612 -11.074  10.571  1.00 96.74           H  
ATOM   2855  O   GLU A 177      -0.213 -11.548   7.679  1.00 96.74           O  
ATOM   2856  CG  GLU A 177      -1.149 -10.190  11.895  1.00 96.74           C  
ATOM   2857  HG2 GLU A 177      -0.066 -10.067  11.919  1.00 96.74           H  
ATOM   2858  HG3 GLU A 177      -1.601  -9.199  11.880  1.00 96.74           H  
ATOM   2859  CD  GLU A 177      -1.608 -10.920  13.163  1.00 96.74           C  
ATOM   2860  OE1 GLU A 177      -1.491 -10.293  14.241  1.00 96.74           O  
ATOM   2861  OE2 GLU A 177      -2.050 -12.085  13.055  1.00 96.74           O  
ATOM   2862  N   ARG A 178      -2.405 -11.113   7.540  1.00 96.02           N  
ATOM   2863  H   ARG A 178      -3.205 -10.718   8.014  1.00 96.02           H  
ATOM   2864  CA  ARG A 178      -2.611 -11.993   6.388  1.00 96.02           C  
ATOM   2865  HA  ARG A 178      -2.056 -12.913   6.572  1.00 96.02           H  
ATOM   2866  C   ARG A 178      -2.063 -11.425   5.083  1.00 96.02           C  
ATOM   2867  CB  ARG A 178      -4.099 -12.337   6.303  1.00 96.02           C  
ATOM   2868  HB2 ARG A 178      -4.662 -11.430   6.084  1.00 96.02           H  
ATOM   2869  HB3 ARG A 178      -4.418 -12.719   7.272  1.00 96.02           H  
ATOM   2870  O   ARG A 178      -1.489 -12.174   4.295  1.00 96.02           O  
ATOM   2871  CG  ARG A 178      -4.386 -13.414   5.244  1.00 96.02           C  
ATOM   2872  HG2 ARG A 178      -3.742 -14.275   5.425  1.00 96.02           H  
ATOM   2873  HG3 ARG A 178      -4.172 -13.035   4.245  1.00 96.02           H  
ATOM   2874  CD  ARG A 178      -5.844 -13.880   5.312  1.00 96.02           C  
ATOM   2875  HD2 ARG A 178      -6.006 -14.360   6.277  1.00 96.02           H  
ATOM   2876  HD3 ARG A 178      -6.015 -14.631   4.541  1.00 96.02           H  
ATOM   2877  NE  ARG A 178      -6.798 -12.763   5.177  1.00 96.02           N  
ATOM   2878  HE  ARG A 178      -7.109 -12.351   6.046  1.00 96.02           H  
ATOM   2879  NH1 ARG A 178      -6.919 -12.701   2.881  1.00 96.02           N  
ATOM   2880 HH11 ARG A 178      -7.316 -12.326   2.031  1.00 96.02           H  
ATOM   2881 HH12 ARG A 178      -6.259 -13.463   2.825  1.00 96.02           H  
ATOM   2882  NH2 ARG A 178      -8.125 -11.267   4.109  1.00 96.02           N  
ATOM   2883 HH21 ARG A 178      -8.522 -10.888   3.261  1.00 96.02           H  
ATOM   2884 HH22 ARG A 178      -8.430 -10.926   5.010  1.00 96.02           H  
ATOM   2885  CZ  ARG A 178      -7.272 -12.252   4.057  1.00 96.02           C  
ATOM   2886  N   VAL A 179      -2.283 -10.135   4.799  1.00 96.08           N  
ATOM   2887  H   VAL A 179      -2.800  -9.593   5.476  1.00 96.08           H  
ATOM   2888  CA  VAL A 179      -2.019  -9.588   3.450  1.00 96.08           C  
ATOM   2889  HA  VAL A 179      -1.445 -10.329   2.893  1.00 96.08           H  
ATOM   2890  C   VAL A 179      -1.151  -8.335   3.392  1.00 96.08           C  
ATOM   2891  CB  VAL A 179      -3.312  -9.386   2.640  1.00 96.08           C  
ATOM   2892  HB  VAL A 179      -3.004  -9.073   1.642  1.00 96.08           H  
ATOM   2893  O   VAL A 179      -0.497  -8.095   2.373  1.00 96.08           O  
ATOM   2894  CG1 VAL A 179      -4.118 -10.681   2.491  1.00 96.08           C  
ATOM   2895 HG11 VAL A 179      -3.464 -11.496   2.181  1.00 96.08           H  
ATOM   2896 HG12 VAL A 179      -4.585 -10.936   3.443  1.00 96.08           H  
ATOM   2897 HG13 VAL A 179      -4.895 -10.546   1.738  1.00 96.08           H  
ATOM   2898  CG2 VAL A 179      -4.254  -8.314   3.193  1.00 96.08           C  
ATOM   2899 HG21 VAL A 179      -3.731  -7.369   3.339  1.00 96.08           H  
ATOM   2900 HG22 VAL A 179      -5.071  -8.154   2.490  1.00 96.08           H  
ATOM   2901 HG23 VAL A 179      -4.693  -8.642   4.135  1.00 96.08           H  
ATOM   2902  N   ILE A 180      -1.091  -7.531   4.455  1.00 95.94           N  
ATOM   2903  H   ILE A 180      -1.582  -7.798   5.296  1.00 95.94           H  
ATOM   2904  CA  ILE A 180      -0.271  -6.309   4.455  1.00 95.94           C  
ATOM   2905  HA  ILE A 180      -0.308  -5.867   3.460  1.00 95.94           H  
ATOM   2906  C   ILE A 180       1.188  -6.671   4.727  1.00 95.94           C  
ATOM   2907  CB  ILE A 180      -0.827  -5.260   5.441  1.00 95.94           C  
ATOM   2908  HB  ILE A 180      -0.827  -5.685   6.445  1.00 95.94           H  
ATOM   2909  O   ILE A 180       2.069  -6.254   3.968  1.00 95.94           O  
ATOM   2910  CG1 ILE A 180      -2.274  -4.908   5.033  1.00 95.94           C  
ATOM   2911 HG12 ILE A 180      -2.291  -4.538   4.008  1.00 95.94           H  
ATOM   2912 HG13 ILE A 180      -2.894  -5.803   5.078  1.00 95.94           H  
ATOM   2913  CG2 ILE A 180       0.046  -3.996   5.490  1.00 95.94           C  
ATOM   2914 HG21 ILE A 180       1.080  -4.260   5.708  1.00 95.94           H  
ATOM   2915 HG22 ILE A 180      -0.296  -3.336   6.287  1.00 95.94           H  
ATOM   2916 HG23 ILE A 180      -0.008  -3.473   4.535  1.00 95.94           H  
ATOM   2917  CD1 ILE A 180      -2.929  -3.870   5.940  1.00 95.94           C  
ATOM   2918 HD11 ILE A 180      -2.797  -4.132   6.989  1.00 95.94           H  
ATOM   2919 HD12 ILE A 180      -3.994  -3.853   5.709  1.00 95.94           H  
ATOM   2920 HD13 ILE A 180      -2.496  -2.887   5.757  1.00 95.94           H  
ATOM   2921  N   LEU A 181       1.418  -7.495   5.755  1.00 94.31           N  
ATOM   2922  H   LEU A 181       0.615  -7.821   6.273  1.00 94.31           H  
ATOM   2923  CA  LEU A 181       2.724  -7.852   6.307  1.00 94.31           C  
ATOM   2924  HA  LEU A 181       2.554  -8.440   7.209  1.00 94.31           H  
ATOM   2925  C   LEU A 181       3.489  -6.602   6.734  1.00 94.31           C  
ATOM   2926  CB  LEU A 181       3.540  -8.727   5.331  1.00 94.31           C  
ATOM   2927  HB2 LEU A 181       3.877  -8.117   4.493  1.00 94.31           H  
ATOM   2928  HB3 LEU A 181       4.424  -9.067   5.869  1.00 94.31           H  
ATOM   2929  O   LEU A 181       4.468  -6.226   6.095  1.00 94.31           O  
ATOM   2930  CG  LEU A 181       2.828  -9.953   4.749  1.00 94.31           C  
ATOM   2931  HG  LEU A 181       2.086  -9.629   4.019  1.00 94.31           H  
ATOM   2932  CD1 LEU A 181       3.870 -10.819   4.048  1.00 94.31           C  
ATOM   2933 HD11 LEU A 181       3.380 -11.656   3.551  1.00 94.31           H  
ATOM   2934 HD12 LEU A 181       4.443 -10.231   3.330  1.00 94.31           H  
ATOM   2935 HD13 LEU A 181       4.559 -11.230   4.786  1.00 94.31           H  
ATOM   2936  CD2 LEU A 181       2.156 -10.804   5.813  1.00 94.31           C  
ATOM   2937 HD21 LEU A 181       1.347 -10.241   6.279  1.00 94.31           H  
ATOM   2938 HD22 LEU A 181       1.722 -11.700   5.371  1.00 94.31           H  
ATOM   2939 HD23 LEU A 181       2.866 -11.098   6.587  1.00 94.31           H  
ATOM   2940  N   ALA A 182       3.032  -5.904   7.771  1.00 96.80           N  
ATOM   2941  H   ALA A 182       2.258  -6.298   8.286  1.00 96.80           H  
ATOM   2942  CA  ALA A 182       3.681  -4.704   8.306  1.00 96.80           C  
ATOM   2943  HA  ALA A 182       4.714  -4.683   7.960  1.00 96.80           H  
ATOM   2944  C   ALA A 182       3.782  -4.762   9.834  1.00 96.80           C  
ATOM   2945  CB  ALA A 182       2.983  -3.448   7.768  1.00 96.80           C  
ATOM   2946  HB1 ALA A 182       3.009  -3.443   6.678  1.00 96.80           H  
ATOM   2947  HB2 ALA A 182       1.943  -3.454   8.094  1.00 96.80           H  
ATOM   2948  HB3 ALA A 182       3.479  -2.554   8.145  1.00 96.80           H  
ATOM   2949  O   ALA A 182       3.323  -3.859  10.525  1.00 96.80           O  
ATOM   2950  N   ASP A 183       4.405  -5.825  10.337  1.00 97.51           N  
ATOM   2951  H   ASP A 183       4.546  -6.608   9.715  1.00 97.51           H  
ATOM   2952  CA  ASP A 183       4.365  -6.247  11.743  1.00 97.51           C  
ATOM   2953  HA  ASP A 183       3.342  -6.535  11.982  1.00 97.51           H  
ATOM   2954  C   ASP A 183       4.780  -5.145  12.724  1.00 97.51           C  
ATOM   2955  CB  ASP A 183       5.246  -7.499  11.928  1.00 97.51           C  
ATOM   2956  HB2 ASP A 183       5.035  -7.938  12.903  1.00 97.51           H  
ATOM   2957  HB3 ASP A 183       6.292  -7.191  11.915  1.00 97.51           H  
ATOM   2958  O   ASP A 183       4.064  -4.879  13.679  1.00 97.51           O  
ATOM   2959  CG  ASP A 183       5.043  -8.569  10.844  1.00 97.51           C  
ATOM   2960  OD1 ASP A 183       4.000  -8.517  10.150  1.00 97.51           O  
ATOM   2961  OD2 ASP A 183       6.027  -9.284  10.567  1.00 97.51           O  
ATOM   2962  N   ALA A 184       5.863  -4.412  12.442  1.00 97.78           N  
ATOM   2963  H   ALA A 184       6.448  -4.707  11.673  1.00 97.78           H  
ATOM   2964  CA  ALA A 184       6.297  -3.295  13.287  1.00 97.78           C  
ATOM   2965  HA  ALA A 184       6.458  -3.667  14.299  1.00 97.78           H  
ATOM   2966  C   ALA A 184       5.252  -2.163  13.372  1.00 97.78           C  
ATOM   2967  CB  ALA A 184       7.627  -2.766  12.736  1.00 97.78           C  
ATOM   2968  HB1 ALA A 184       8.366  -3.568  12.730  1.00 97.78           H  
ATOM   2969  HB2 ALA A 184       7.491  -2.382  11.725  1.00 97.78           H  
ATOM   2970  HB3 ALA A 184       7.988  -1.963  13.378  1.00 97.78           H  
ATOM   2971  O   ALA A 184       5.074  -1.542  14.422  1.00 97.78           O  
ATOM   2972  N   ASN A 185       4.540  -1.890  12.272  1.00 97.96           N  
ATOM   2973  H   ASN A 185       4.636  -2.506  11.477  1.00 97.96           H  
ATOM   2974  CA  ASN A 185       3.455  -0.913  12.269  1.00 97.96           C  
ATOM   2975  HA  ASN A 185       3.788  -0.007  12.774  1.00 97.96           H  
ATOM   2976  C   ASN A 185       2.256  -1.450  13.049  1.00 97.96           C  
ATOM   2977  CB  ASN A 185       3.024  -0.554  10.837  1.00 97.96           C  
ATOM   2978  HB2 ASN A 185       2.099   0.018  10.910  1.00 97.96           H  
ATOM   2979  HB3 ASN A 185       2.798  -1.457  10.269  1.00 97.96           H  
ATOM   2980  O   ASN A 185       1.690  -0.712  13.850  1.00 97.96           O  
ATOM   2981  CG  ASN A 185       4.027   0.271  10.058  1.00 97.96           C  
ATOM   2982  ND2 ASN A 185       3.526   1.147   9.222  1.00 97.96           N  
ATOM   2983 HD21 ASN A 185       2.530   1.315   9.235  1.00 97.96           H  
ATOM   2984 HD22 ASN A 185       4.154   1.872   8.905  1.00 97.96           H  
ATOM   2985  OD1 ASN A 185       5.234   0.141  10.161  1.00 97.96           O  
ATOM   2986  N   LEU A 186       1.888  -2.716  12.829  1.00 98.35           N  
ATOM   2987  H   LEU A 186       2.434  -3.274  12.188  1.00 98.35           H  
ATOM   2988  CA  LEU A 186       0.776  -3.363  13.520  1.00 98.35           C  
ATOM   2989  HA  LEU A 186      -0.122  -2.768  13.353  1.00 98.35           H  
ATOM   2990  C   LEU A 186       1.010  -3.409  15.034  1.00 98.35           C  
ATOM   2991  CB  LEU A 186       0.551  -4.759  12.920  1.00 98.35           C  
ATOM   2992  HB2 LEU A 186       0.337  -4.660  11.856  1.00 98.35           H  
ATOM   2993  HB3 LEU A 186       1.465  -5.343  13.031  1.00 98.35           H  
ATOM   2994  O   LEU A 186       0.147  -2.987  15.795  1.00 98.35           O  
ATOM   2995  CG  LEU A 186      -0.599  -5.531  13.592  1.00 98.35           C  
ATOM   2996  HG  LEU A 186      -0.374  -5.670  14.650  1.00 98.35           H  
ATOM   2997  CD1 LEU A 186      -1.942  -4.807  13.462  1.00 98.35           C  
ATOM   2998 HD11 LEU A 186      -2.208  -4.679  12.412  1.00 98.35           H  
ATOM   2999 HD12 LEU A 186      -2.706  -5.408  13.955  1.00 98.35           H  
ATOM   3000 HD13 LEU A 186      -1.916  -3.843  13.970  1.00 98.35           H  
ATOM   3001  CD2 LEU A 186      -0.712  -6.902  12.945  1.00 98.35           C  
ATOM   3002 HD21 LEU A 186       0.219  -7.456  13.068  1.00 98.35           H  
ATOM   3003 HD22 LEU A 186      -1.495  -7.472  13.444  1.00 98.35           H  
ATOM   3004 HD23 LEU A 186      -0.953  -6.820  11.885  1.00 98.35           H  
ATOM   3005  N   GLU A 187       2.201  -3.805  15.479  1.00 98.13           N  
ATOM   3006  H   GLU A 187       2.861  -4.183  14.814  1.00 98.13           H  
ATOM   3007  CA  GLU A 187       2.585  -3.803  16.892  1.00 98.13           C  
ATOM   3008  HA  GLU A 187       1.932  -4.483  17.438  1.00 98.13           H  
ATOM   3009  C   GLU A 187       2.439  -2.402  17.507  1.00 98.13           C  
ATOM   3010  CB  GLU A 187       4.035  -4.300  17.009  1.00 98.13           C  
ATOM   3011  HB2 GLU A 187       4.129  -5.255  16.492  1.00 98.13           H  
ATOM   3012  HB3 GLU A 187       4.696  -3.577  16.532  1.00 98.13           H  
ATOM   3013  O   GLU A 187       1.897  -2.246  18.603  1.00 98.13           O  
ATOM   3014  CG  GLU A 187       4.454  -4.495  18.474  1.00 98.13           C  
ATOM   3015  HG2 GLU A 187       4.238  -3.581  19.027  1.00 98.13           H  
ATOM   3016  HG3 GLU A 187       3.857  -5.296  18.910  1.00 98.13           H  
ATOM   3017  CD  GLU A 187       5.946  -4.805  18.661  1.00 98.13           C  
ATOM   3018  OE1 GLU A 187       6.369  -4.765  19.843  1.00 98.13           O  
ATOM   3019  OE2 GLU A 187       6.683  -4.937  17.665  1.00 98.13           O  
ATOM   3020  N   LYS A 188       2.871  -1.359  16.784  1.00 98.03           N  
ATOM   3021  H   LYS A 188       3.312  -1.556  15.897  1.00 98.03           H  
ATOM   3022  CA  LYS A 188       2.711   0.036  17.215  1.00 98.03           C  
ATOM   3023  HA  LYS A 188       3.117   0.124  18.222  1.00 98.03           H  
ATOM   3024  C   LYS A 188       1.233   0.437  17.315  1.00 98.03           C  
ATOM   3025  CB  LYS A 188       3.514   0.950  16.275  1.00 98.03           C  
ATOM   3026  HB2 LYS A 188       3.071   0.934  15.279  1.00 98.03           H  
ATOM   3027  HB3 LYS A 188       4.531   0.565  16.203  1.00 98.03           H  
ATOM   3028  O   LYS A 188       0.856   1.063  18.302  1.00 98.03           O  
ATOM   3029  CG  LYS A 188       3.574   2.399  16.778  1.00 98.03           C  
ATOM   3030  HG2 LYS A 188       2.565   2.809  16.826  1.00 98.03           H  
ATOM   3031  HG3 LYS A 188       4.007   2.412  17.778  1.00 98.03           H  
ATOM   3032  CD  LYS A 188       4.421   3.278  15.844  1.00 98.03           C  
ATOM   3033  HD2 LYS A 188       3.958   3.298  14.857  1.00 98.03           H  
ATOM   3034  HD3 LYS A 188       5.425   2.863  15.763  1.00 98.03           H  
ATOM   3035  CE  LYS A 188       4.488   4.695  16.422  1.00 98.03           C  
ATOM   3036  HE2 LYS A 188       3.466   5.026  16.605  1.00 98.03           H  
ATOM   3037  HE3 LYS A 188       4.995   4.647  17.386  1.00 98.03           H  
ATOM   3038  NZ  LYS A 188       5.178   5.667  15.530  1.00 98.03           N  
ATOM   3039  HZ1 LYS A 188       4.617   5.904  14.725  1.00 98.03           H  
ATOM   3040  HZ2 LYS A 188       6.076   5.322  15.221  1.00 98.03           H  
ATOM   3041  HZ3 LYS A 188       5.318   6.544  16.010  1.00 98.03           H  
ATOM   3042  N   ILE A 189       0.405   0.065  16.335  1.00 98.27           N  
ATOM   3043  H   ILE A 189       0.796  -0.470  15.573  1.00 98.27           H  
ATOM   3044  CA  ILE A 189      -1.049   0.314  16.332  1.00 98.27           C  
ATOM   3045  HA  ILE A 189      -1.230   1.386  16.412  1.00 98.27           H  
ATOM   3046  C   ILE A 189      -1.701  -0.345  17.550  1.00 98.27           C  
ATOM   3047  CB  ILE A 189      -1.692  -0.196  15.018  1.00 98.27           C  
ATOM   3048  HB  ILE A 189      -1.376  -1.226  14.853  1.00 98.27           H  
ATOM   3049  O   ILE A 189      -2.397   0.325  18.310  1.00 98.27           O  
ATOM   3050  CG1 ILE A 189      -1.245   0.651  13.809  1.00 98.27           C  
ATOM   3051 HG12 ILE A 189      -0.201   0.939  13.936  1.00 98.27           H  
ATOM   3052 HG13 ILE A 189      -1.843   1.561  13.761  1.00 98.27           H  
ATOM   3053  CG2 ILE A 189      -3.232  -0.186  15.084  1.00 98.27           C  
ATOM   3054 HG21 ILE A 189      -3.657  -0.533  14.142  1.00 98.27           H  
ATOM   3055 HG22 ILE A 189      -3.598   0.821  15.286  1.00 98.27           H  
ATOM   3056 HG23 ILE A 189      -3.595  -0.861  15.859  1.00 98.27           H  
ATOM   3057  CD1 ILE A 189      -1.337  -0.097  12.472  1.00 98.27           C  
ATOM   3058 HD11 ILE A 189      -0.551  -0.850  12.414  1.00 98.27           H  
ATOM   3059 HD12 ILE A 189      -2.296  -0.604  12.365  1.00 98.27           H  
ATOM   3060 HD13 ILE A 189      -1.199   0.599  11.645  1.00 98.27           H  
ATOM   3061  N   LEU A 190      -1.441  -1.635  17.772  1.00 98.29           N  
ATOM   3062  H   LEU A 190      -0.862  -2.131  17.110  1.00 98.29           H  
ATOM   3063  CA  LEU A 190      -2.040  -2.394  18.870  1.00 98.29           C  
ATOM   3064  HA  LEU A 190      -3.123  -2.289  18.822  1.00 98.29           H  
ATOM   3065  C   LEU A 190      -1.616  -1.843  20.238  1.00 98.29           C  
ATOM   3066  CB  LEU A 190      -1.676  -3.882  18.723  1.00 98.29           C  
ATOM   3067  HB2 LEU A 190      -0.590  -3.973  18.682  1.00 98.29           H  
ATOM   3068  HB3 LEU A 190      -2.020  -4.408  19.614  1.00 98.29           H  
ATOM   3069  O   LEU A 190      -2.460  -1.685  21.118  1.00 98.29           O  
ATOM   3070  CG  LEU A 190      -2.277  -4.586  17.488  1.00 98.29           C  
ATOM   3071  HG  LEU A 190      -1.953  -4.081  16.578  1.00 98.29           H  
ATOM   3072  CD1 LEU A 190      -1.777  -6.028  17.446  1.00 98.29           C  
ATOM   3073 HD11 LEU A 190      -2.170  -6.527  16.560  1.00 98.29           H  
ATOM   3074 HD12 LEU A 190      -0.689  -6.047  17.390  1.00 98.29           H  
ATOM   3075 HD13 LEU A 190      -2.110  -6.576  18.328  1.00 98.29           H  
ATOM   3076  CD2 LEU A 190      -3.806  -4.593  17.500  1.00 98.29           C  
ATOM   3077 HD21 LEU A 190      -4.169  -5.184  16.659  1.00 98.29           H  
ATOM   3078 HD22 LEU A 190      -4.194  -3.580  17.392  1.00 98.29           H  
ATOM   3079 HD23 LEU A 190      -4.177  -5.038  18.423  1.00 98.29           H  
ATOM   3080  N   LYS A 191      -0.341  -1.466  20.414  1.00 97.95           N  
ATOM   3081  H   LYS A 191       0.313  -1.647  19.666  1.00 97.95           H  
ATOM   3082  CA  LYS A 191       0.134  -0.802  21.642  1.00 97.95           C  
ATOM   3083  HA  LYS A 191      -0.098  -1.433  22.501  1.00 97.95           H  
ATOM   3084  C   LYS A 191      -0.587   0.522  21.901  1.00 97.95           C  
ATOM   3085  CB  LYS A 191       1.651  -0.576  21.580  1.00 97.95           C  
ATOM   3086  HB2 LYS A 191       1.931   0.150  22.344  1.00 97.95           H  
ATOM   3087  HB3 LYS A 191       1.919  -0.168  20.605  1.00 97.95           H  
ATOM   3088  O   LYS A 191      -1.033   0.756  23.019  1.00 97.95           O  
ATOM   3089  CG  LYS A 191       2.435  -1.868  21.843  1.00 97.95           C  
ATOM   3090  HG2 LYS A 191       2.217  -2.220  22.851  1.00 97.95           H  
ATOM   3091  HG3 LYS A 191       2.126  -2.637  21.135  1.00 97.95           H  
ATOM   3092  CD  LYS A 191       3.944  -1.626  21.706  1.00 97.95           C  
ATOM   3093  HD2 LYS A 191       4.146  -1.229  20.711  1.00 97.95           H  
ATOM   3094  HD3 LYS A 191       4.274  -0.912  22.460  1.00 97.95           H  
ATOM   3095  CE  LYS A 191       4.679  -2.958  21.880  1.00 97.95           C  
ATOM   3096  HE2 LYS A 191       4.508  -3.351  22.882  1.00 97.95           H  
ATOM   3097  HE3 LYS A 191       4.249  -3.669  21.174  1.00 97.95           H  
ATOM   3098  NZ  LYS A 191       6.129  -2.847  21.600  1.00 97.95           N  
ATOM   3099  HZ1 LYS A 191       6.297  -2.274  20.785  1.00 97.95           H  
ATOM   3100  HZ2 LYS A 191       6.445  -3.750  21.277  1.00 97.95           H  
ATOM   3101  HZ3 LYS A 191       6.676  -2.552  22.396  1.00 97.95           H  
ATOM   3102  N   LEU A 192      -0.724   1.371  20.881  1.00 97.68           N  
ATOM   3103  H   LEU A 192      -0.351   1.107  19.980  1.00 97.68           H  
ATOM   3104  CA  LEU A 192      -1.434   2.650  21.004  1.00 97.68           C  
ATOM   3105  HA  LEU A 192      -1.012   3.218  21.834  1.00 97.68           H  
ATOM   3106  C   LEU A 192      -2.916   2.443  21.337  1.00 97.68           C  
ATOM   3107  CB  LEU A 192      -1.277   3.453  19.702  1.00 97.68           C  
ATOM   3108  HB2 LEU A 192      -1.538   2.807  18.864  1.00 97.68           H  
ATOM   3109  HB3 LEU A 192      -1.986   4.280  19.715  1.00 97.68           H  
ATOM   3110  O   LEU A 192      -3.443   3.114  22.217  1.00 97.68           O  
ATOM   3111  CG  LEU A 192       0.131   4.030  19.474  1.00 97.68           C  
ATOM   3112  HG  LEU A 192       0.883   3.254  19.619  1.00 97.68           H  
ATOM   3113  CD1 LEU A 192       0.240   4.549  18.040  1.00 97.68           C  
ATOM   3114 HD11 LEU A 192      -0.509   5.322  17.867  1.00 97.68           H  
ATOM   3115 HD12 LEU A 192       0.076   3.724  17.346  1.00 97.68           H  
ATOM   3116 HD13 LEU A 192       1.236   4.961  17.875  1.00 97.68           H  
ATOM   3117  CD2 LEU A 192       0.445   5.181  20.430  1.00 97.68           C  
ATOM   3118 HD21 LEU A 192       0.443   4.830  21.462  1.00 97.68           H  
ATOM   3119 HD22 LEU A 192      -0.301   5.969  20.323  1.00 97.68           H  
ATOM   3120 HD23 LEU A 192       1.429   5.595  20.207  1.00 97.68           H  
ATOM   3121  N   TYR A 193      -3.572   1.477  20.690  1.00 97.59           N  
ATOM   3122  H   TYR A 193      -3.090   0.960  19.969  1.00 97.59           H  
ATOM   3123  CA  TYR A 193      -4.971   1.155  20.964  1.00 97.59           C  
ATOM   3124  HA  TYR A 193      -5.558   2.071  20.899  1.00 97.59           H  
ATOM   3125  C   TYR A 193      -5.188   0.581  22.370  1.00 97.59           C  
ATOM   3126  CB  TYR A 193      -5.484   0.171  19.911  1.00 97.59           C  
ATOM   3127  HB2 TYR A 193      -4.884  -0.739  19.942  1.00 97.59           H  
ATOM   3128  HB3 TYR A 193      -5.369   0.611  18.920  1.00 97.59           H  
ATOM   3129  O   TYR A 193      -6.216   0.849  22.992  1.00 97.59           O  
ATOM   3130  CG  TYR A 193      -6.941  -0.181  20.122  1.00 97.59           C  
ATOM   3131  CD1 TYR A 193      -7.299  -1.408  20.719  1.00 97.59           C  
ATOM   3132  HD1 TYR A 193      -6.533  -2.116  20.998  1.00 97.59           H  
ATOM   3133  CD2 TYR A 193      -7.938   0.746  19.762  1.00 97.59           C  
ATOM   3134  HD2 TYR A 193      -7.669   1.684  19.298  1.00 97.59           H  
ATOM   3135  CE1 TYR A 193      -8.656  -1.722  20.929  1.00 97.59           C  
ATOM   3136  HE1 TYR A 193      -8.929  -2.676  21.356  1.00 97.59           H  
ATOM   3137  CE2 TYR A 193      -9.292   0.441  19.989  1.00 97.59           C  
ATOM   3138  HE2 TYR A 193     -10.076   1.117  19.681  1.00 97.59           H  
ATOM   3139  OH  TYR A 193     -10.961  -1.043  20.811  1.00 97.59           O  
ATOM   3140  HH  TYR A 193     -11.161  -1.971  20.949  1.00 97.59           H  
ATOM   3141  CZ  TYR A 193      -9.653  -0.792  20.564  1.00 97.59           C  
ATOM   3142  N   ASN A 194      -4.247  -0.204  22.893  1.00 96.17           N  
ATOM   3143  H   ASN A 194      -3.461  -0.472  22.319  1.00 96.17           H  
ATOM   3144  CA  ASN A 194      -4.344  -0.743  24.249  1.00 96.17           C  
ATOM   3145  HA  ASN A 194      -5.356  -1.112  24.412  1.00 96.17           H  
ATOM   3146  C   ASN A 194      -4.125   0.335  25.323  1.00 96.17           C  
ATOM   3147  CB  ASN A 194      -3.385  -1.934  24.381  1.00 96.17           C  
ATOM   3148  HB2 ASN A 194      -2.391  -1.643  24.041  1.00 96.17           H  
ATOM   3149  HB3 ASN A 194      -3.317  -2.223  25.430  1.00 96.17           H  
ATOM   3150  O   ASN A 194      -4.722   0.240  26.387  1.00 96.17           O  
ATOM   3151  CG  ASN A 194      -3.864  -3.150  23.600  1.00 96.17           C  
ATOM   3152  ND2 ASN A 194      -2.975  -4.058  23.274  1.00 96.17           N  
ATOM   3153 HD21 ASN A 194      -3.319  -4.843  22.739  1.00 96.17           H  
ATOM   3154 HD22 ASN A 194      -2.002  -3.926  23.509  1.00 96.17           H  
ATOM   3155  OD1 ASN A 194      -5.035  -3.319  23.292  1.00 96.17           O  
ATOM   3156  N   ASN A 195      -3.375   1.396  25.012  1.00 95.17           N  
ATOM   3157  H   ASN A 195      -2.908   1.397  24.116  1.00 95.17           H  
ATOM   3158  CA  ASN A 195      -3.095   2.516  25.918  1.00 95.17           C  
ATOM   3159  HA  ASN A 195      -3.236   2.178  26.945  1.00 95.17           H  
ATOM   3160  C   ASN A 195      -4.049   3.719  25.735  1.00 95.17           C  
ATOM   3161  CB  ASN A 195      -1.617   2.914  25.754  1.00 95.17           C  
ATOM   3162  HB2 ASN A 195      -1.411   3.790  26.368  1.00 95.17           H  
ATOM   3163  HB3 ASN A 195      -1.435   3.178  24.712  1.00 95.17           H  
ATOM   3164  O   ASN A 195      -3.719   4.833  26.134  1.00 95.17           O  
ATOM   3165  CG  ASN A 195      -0.634   1.838  26.180  1.00 95.17           C  
ATOM   3166  ND2 ASN A 195       0.604   1.951  25.759  1.00 95.17           N  
ATOM   3167 HD21 ASN A 195       0.867   2.742  25.189  1.00 95.17           H  
ATOM   3168 HD22 ASN A 195       1.239   1.249  26.111  1.00 95.17           H  
ATOM   3169  OD1 ASN A 195      -0.921   0.901  26.902  1.00 95.17           O  
ATOM   3170  N   LYS A 196      -5.222   3.526  25.117  1.00 92.43           N  
ATOM   3171  H   LYS A 196      -5.421   2.587  24.802  1.00 92.43           H  
ATOM   3172  CA  LYS A 196      -6.188   4.595  24.771  1.00 92.43           C  
ATOM   3173  HA  LYS A 196      -5.616   5.449  24.410  1.00 92.43           H  
ATOM   3174  C   LYS A 196      -7.024   5.141  25.943  1.00 92.43           C  
ATOM   3175  CB  LYS A 196      -7.093   4.118  23.622  1.00 92.43           C  
ATOM   3176  HB2 LYS A 196      -7.642   4.968  23.218  1.00 92.43           H  
ATOM   3177  HB3 LYS A 196      -6.470   3.712  22.825  1.00 92.43           H  
ATOM   3178  O   LYS A 196      -8.079   5.726  25.712  1.00 92.43           O  
ATOM   3179  CG  LYS A 196      -8.095   3.050  24.099  1.00 92.43           C  
ATOM   3180  HG2 LYS A 196      -7.548   2.235  24.573  1.00 92.43           H  
ATOM   3181  HG3 LYS A 196      -8.775   3.464  24.843  1.00 92.43           H  
ATOM   3182  CD  LYS A 196      -8.944   2.536  22.935  1.00 92.43           C  
ATOM   3183  HD2 LYS A 196      -9.634   3.331  22.655  1.00 92.43           H  
ATOM   3184  HD3 LYS A 196      -8.306   2.305  22.082  1.00 92.43           H  
ATOM   3185  CE  LYS A 196      -9.760   1.301  23.320  1.00 92.43           C  
ATOM   3186  HE2 LYS A 196     -10.394   1.031  22.476  1.00 92.43           H  
ATOM   3187  HE3 LYS A 196     -10.408   1.554  24.160  1.00 92.43           H  
ATOM   3188  NZ  LYS A 196      -8.865   0.173  23.669  1.00 92.43           N  
ATOM   3189  HZ1 LYS A 196      -8.330   0.400  24.495  1.00 92.43           H  
ATOM   3190  HZ2 LYS A 196      -9.381  -0.684  23.813  1.00 92.43           H  
ATOM   3191  HZ3 LYS A 196      -8.178   0.049  22.939  1.00 92.43           H  
ATOM   3192  N   GLU A 197      -6.644   4.871  27.186  1.00 87.30           N  
ATOM   3193  H   GLU A 197      -5.718   4.499  27.339  1.00 87.30           H  
ATOM   3194  CA  GLU A 197      -7.458   5.230  28.353  1.00 87.30           C  
ATOM   3195  HA  GLU A 197      -8.400   4.684  28.292  1.00 87.30           H  
ATOM   3196  C   GLU A 197      -7.796   6.732  28.374  1.00 87.30           C  
ATOM   3197  CB  GLU A 197      -6.759   4.812  29.653  1.00 87.30           C  
ATOM   3198  HB2 GLU A 197      -7.347   5.188  30.491  1.00 87.30           H  
ATOM   3199  HB3 GLU A 197      -5.768   5.263  29.688  1.00 87.30           H  
ATOM   3200  O   GLU A 197      -6.957   7.578  28.070  1.00 87.30           O  
ATOM   3201  CG  GLU A 197      -6.640   3.284  29.785  1.00 87.30           C  
ATOM   3202  HG2 GLU A 197      -6.034   2.904  28.962  1.00 87.30           H  
ATOM   3203  HG3 GLU A 197      -7.636   2.851  29.694  1.00 87.30           H  
ATOM   3204  CD  GLU A 197      -6.013   2.835  31.116  1.00 87.30           C  
ATOM   3205  OE1 GLU A 197      -5.969   1.603  31.331  1.00 87.30           O  
ATOM   3206  OE2 GLU A 197      -5.587   3.708  31.905  1.00 87.30           O  
ATOM   3207  N   GLY A 198      -9.048   7.060  28.711  1.00 87.27           N  
ATOM   3208  H   GLY A 198      -9.699   6.319  28.931  1.00 87.27           H  
ATOM   3209  CA  GLY A 198      -9.536   8.441  28.804  1.00 87.27           C  
ATOM   3210  HA2 GLY A 198     -10.423   8.458  29.438  1.00 87.27           H  
ATOM   3211  HA3 GLY A 198      -8.771   9.054  29.281  1.00 87.27           H  
ATOM   3212  C   GLY A 198      -9.905   9.119  27.479  1.00 87.27           C  
ATOM   3213  O   GLY A 198     -10.369  10.254  27.513  1.00 87.27           O  
ATOM   3214  N   LYS A 199      -9.731   8.451  26.333  1.00 91.34           N  
ATOM   3215  H   LYS A 199      -9.316   7.531  26.370  1.00 91.34           H  
ATOM   3216  CA  LYS A 199     -10.166   8.961  25.023  1.00 91.34           C  
ATOM   3217  HA  LYS A 199      -9.916  10.019  24.951  1.00 91.34           H  
ATOM   3218  C   LYS A 199     -11.690   8.878  24.892  1.00 91.34           C  
ATOM   3219  CB  LYS A 199      -9.436   8.195  23.905  1.00 91.34           C  
ATOM   3220  HB2 LYS A 199      -9.690   7.138  23.984  1.00 91.34           H  
ATOM   3221  HB3 LYS A 199      -9.796   8.548  22.938  1.00 91.34           H  
ATOM   3222  O   LYS A 199     -12.288   7.879  25.300  1.00 91.34           O  
ATOM   3223  CG  LYS A 199      -7.897   8.341  23.961  1.00 91.34           C  
ATOM   3224  HG2 LYS A 199      -7.522   8.126  24.962  1.00 91.34           H  
ATOM   3225  HG3 LYS A 199      -7.455   7.625  23.269  1.00 91.34           H  
ATOM   3226  CD  LYS A 199      -7.451   9.748  23.556  1.00 91.34           C  
ATOM   3227  HD2 LYS A 199      -7.923  10.490  24.200  1.00 91.34           H  
ATOM   3228  HD3 LYS A 199      -7.813   9.882  22.537  1.00 91.34           H  
ATOM   3229  CE  LYS A 199      -5.934   9.980  23.555  1.00 91.34           C  
ATOM   3230  HE2 LYS A 199      -5.475   9.231  22.909  1.00 91.34           H  
ATOM   3231  HE3 LYS A 199      -5.550   9.855  24.567  1.00 91.34           H  
ATOM   3232  NZ  LYS A 199      -5.622  11.343  23.039  1.00 91.34           N  
ATOM   3233  HZ1 LYS A 199      -5.950  12.066  23.664  1.00 91.34           H  
ATOM   3234  HZ2 LYS A 199      -4.658  11.502  22.783  1.00 91.34           H  
ATOM   3235  HZ3 LYS A 199      -6.162  11.520  22.204  1.00 91.34           H  
ATOM   3236  N   ASP A 200     -12.308   9.919  24.340  1.00 94.78           N  
ATOM   3237  H   ASP A 200     -11.763  10.662  23.926  1.00 94.78           H  
ATOM   3238  CA  ASP A 200     -13.748   9.935  24.078  1.00 94.78           C  
ATOM   3239  HA  ASP A 200     -14.240   9.469  24.931  1.00 94.78           H  
ATOM   3240  C   ASP A 200     -14.113   9.067  22.856  1.00 94.78           C  
ATOM   3241  CB  ASP A 200     -14.291  11.382  24.021  1.00 94.78           C  
ATOM   3242  HB2 ASP A 200     -15.373  11.348  23.896  1.00 94.78           H  
ATOM   3243  HB3 ASP A 200     -14.088  11.859  24.980  1.00 94.78           H  
ATOM   3244  O   ASP A 200     -13.264   8.543  22.124  1.00 94.78           O  
ATOM   3245  CG  ASP A 200     -13.696  12.242  22.906  1.00 94.78           C  
ATOM   3246  OD1 ASP A 200     -13.177  11.631  21.955  1.00 94.78           O  
ATOM   3247  OD2 ASP A 200     -13.718  13.483  23.047  1.00 94.78           O  
ATOM   3248  N   VAL A 201     -15.413   8.827  22.689  1.00 96.66           N  
ATOM   3249  H   VAL A 201     -16.063   9.339  23.268  1.00 96.66           H  
ATOM   3250  CA  VAL A 201     -15.946   7.910  21.673  1.00 96.66           C  
ATOM   3251  HA  VAL A 201     -15.450   6.945  21.767  1.00 96.66           H  
ATOM   3252  C   VAL A 201     -15.667   8.420  20.257  1.00 96.66           C  
ATOM   3253  CB  VAL A 201     -17.454   7.719  21.911  1.00 96.66           C  
ATOM   3254  HB  VAL A 201     -17.926   8.698  21.999  1.00 96.66           H  
ATOM   3255  O   VAL A 201     -15.312   7.633  19.375  1.00 96.66           O  
ATOM   3256  CG1 VAL A 201     -18.153   6.963  20.783  1.00 96.66           C  
ATOM   3257 HG11 VAL A 201     -19.197   6.841  21.070  1.00 96.66           H  
ATOM   3258 HG12 VAL A 201     -17.693   5.987  20.631  1.00 96.66           H  
ATOM   3259 HG13 VAL A 201     -18.119   7.542  19.860  1.00 96.66           H  
ATOM   3260  CG2 VAL A 201     -17.707   6.937  23.210  1.00 96.66           C  
ATOM   3261 HG21 VAL A 201     -18.779   6.844  23.383  1.00 96.66           H  
ATOM   3262 HG22 VAL A 201     -17.272   7.463  24.059  1.00 96.66           H  
ATOM   3263 HG23 VAL A 201     -17.267   5.942  23.141  1.00 96.66           H  
ATOM   3264  N   ASP A 202     -15.799   9.724  20.033  1.00 96.72           N  
ATOM   3265  H   ASP A 202     -15.944  10.352  20.811  1.00 96.72           H  
ATOM   3266  CA  ASP A 202     -15.550  10.370  18.751  1.00 96.72           C  
ATOM   3267  HA  ASP A 202     -15.991   9.741  17.977  1.00 96.72           H  
ATOM   3268  C   ASP A 202     -14.062  10.444  18.409  1.00 96.72           C  
ATOM   3269  CB  ASP A 202     -16.250  11.740  18.655  1.00 96.72           C  
ATOM   3270  HB2 ASP A 202     -15.943  12.217  17.724  1.00 96.72           H  
ATOM   3271  HB3 ASP A 202     -17.323  11.564  18.580  1.00 96.72           H  
ATOM   3272  O   ASP A 202     -13.710  10.156  17.263  1.00 96.72           O  
ATOM   3273  CG  ASP A 202     -16.022  12.710  19.819  1.00 96.72           C  
ATOM   3274  OD1 ASP A 202     -15.967  12.231  20.969  1.00 96.72           O  
ATOM   3275  OD2 ASP A 202     -16.142  13.934  19.577  1.00 96.72           O  
ATOM   3276  N   GLU A 203     -13.158  10.735  19.348  1.00 96.48           N  
ATOM   3277  H   GLU A 203     -13.455  11.015  20.271  1.00 96.48           H  
ATOM   3278  CA  GLU A 203     -11.710  10.669  19.106  1.00 96.48           C  
ATOM   3279  HA  GLU A 203     -11.480  11.290  18.241  1.00 96.48           H  
ATOM   3280  C   GLU A 203     -11.267   9.235  18.788  1.00 96.48           C  
ATOM   3281  CB  GLU A 203     -10.923  11.226  20.307  1.00 96.48           C  
ATOM   3282  HB2 GLU A 203     -11.061  10.568  21.165  1.00 96.48           H  
ATOM   3283  HB3 GLU A 203     -11.287  12.230  20.526  1.00 96.48           H  
ATOM   3284  O   GLU A 203     -10.457   9.019  17.875  1.00 96.48           O  
ATOM   3285  CG  GLU A 203      -9.425  11.352  20.030  1.00 96.48           C  
ATOM   3286  HG2 GLU A 203      -9.282  12.011  19.174  1.00 96.48           H  
ATOM   3287  HG3 GLU A 203      -9.031  10.372  19.762  1.00 96.48           H  
ATOM   3288  CD  GLU A 203      -8.607  11.881  21.218  1.00 96.48           C  
ATOM   3289  OE1 GLU A 203      -7.362  11.906  21.060  1.00 96.48           O  
ATOM   3290  OE2 GLU A 203      -9.121  12.113  22.331  1.00 96.48           O  
ATOM   3291  N   LEU A 204     -11.829   8.239  19.482  1.00 97.46           N  
ATOM   3292  H   LEU A 204     -12.456   8.484  20.236  1.00 97.46           H  
ATOM   3293  CA  LEU A 204     -11.548   6.831  19.217  1.00 97.46           C  
ATOM   3294  HA  LEU A 204     -10.466   6.709  19.248  1.00 97.46           H  
ATOM   3295  C   LEU A 204     -12.016   6.409  17.817  1.00 97.46           C  
ATOM   3296  CB  LEU A 204     -12.183   5.974  20.327  1.00 97.46           C  
ATOM   3297  HB2 LEU A 204     -11.823   6.336  21.290  1.00 97.46           H  
ATOM   3298  HB3 LEU A 204     -13.265   6.107  20.308  1.00 97.46           H  
ATOM   3299  O   LEU A 204     -11.243   5.815  17.058  1.00 97.46           O  
ATOM   3300  CG  LEU A 204     -11.866   4.474  20.210  1.00 97.46           C  
ATOM   3301  HG  LEU A 204     -12.316   4.068  19.304  1.00 97.46           H  
ATOM   3302  CD1 LEU A 204     -10.356   4.230  20.169  1.00 97.46           C  
ATOM   3303 HD11 LEU A 204      -9.969   4.524  19.193  1.00 97.46           H  
ATOM   3304 HD12 LEU A 204      -9.870   4.820  20.946  1.00 97.46           H  
ATOM   3305 HD13 LEU A 204     -10.148   3.170  20.314  1.00 97.46           H  
ATOM   3306  CD2 LEU A 204     -12.435   3.724  21.413  1.00 97.46           C  
ATOM   3307 HD21 LEU A 204     -13.497   3.952  21.503  1.00 97.46           H  
ATOM   3308 HD22 LEU A 204     -12.314   2.649  21.276  1.00 97.46           H  
ATOM   3309 HD23 LEU A 204     -11.943   4.054  22.328  1.00 97.46           H  
ATOM   3310  N   ALA A 205     -13.248   6.763  17.445  1.00 98.11           N  
ATOM   3311  H   ALA A 205     -13.834   7.239  18.116  1.00 98.11           H  
ATOM   3312  CA  ALA A 205     -13.796   6.473  16.125  1.00 98.11           C  
ATOM   3313  HA  ALA A 205     -13.728   5.400  15.943  1.00 98.11           H  
ATOM   3314  C   ALA A 205     -13.011   7.168  15.006  1.00 98.11           C  
ATOM   3315  CB  ALA A 205     -15.269   6.882  16.111  1.00 98.11           C  
ATOM   3316  HB1 ALA A 205     -15.706   6.674  15.134  1.00 98.11           H  
ATOM   3317  HB2 ALA A 205     -15.811   6.322  16.873  1.00 98.11           H  
ATOM   3318  HB3 ALA A 205     -15.356   7.944  16.339  1.00 98.11           H  
ATOM   3319  O   ALA A 205     -12.626   6.518  14.034  1.00 98.11           O  
ATOM   3320  N   ASN A 206     -12.697   8.458  15.156  1.00 97.77           N  
ATOM   3321  H   ASN A 206     -13.028   8.941  15.979  1.00 97.77           H  
ATOM   3322  CA  ASN A 206     -11.907   9.201  14.172  1.00 97.77           C  
ATOM   3323  HA  ASN A 206     -12.378   9.098  13.194  1.00 97.77           H  
ATOM   3324  C   ASN A 206     -10.485   8.634  14.030  1.00 97.77           C  
ATOM   3325  CB  ASN A 206     -11.898  10.691  14.548  1.00 97.77           C  
ATOM   3326  HB2 ASN A 206     -11.105  11.197  13.996  1.00 97.77           H  
ATOM   3327  HB3 ASN A 206     -11.703  10.815  15.613  1.00 97.77           H  
ATOM   3328  O   ASN A 206      -9.956   8.548  12.920  1.00 97.77           O  
ATOM   3329  CG  ASN A 206     -13.201  11.372  14.163  1.00 97.77           C  
ATOM   3330  ND2 ASN A 206     -13.960  11.874  15.104  1.00 97.77           N  
ATOM   3331 HD21 ASN A 206     -13.770  11.633  16.066  1.00 97.77           H  
ATOM   3332 HD22 ASN A 206     -14.855  12.260  14.840  1.00 97.77           H  
ATOM   3333  OD1 ASN A 206     -13.548  11.441  12.997  1.00 97.77           O  
ATOM   3334  N   SER A 207      -9.875   8.175  15.127  1.00 97.77           N  
ATOM   3335  H   SER A 207     -10.329   8.298  16.021  1.00 97.77           H  
ATOM   3336  CA  SER A 207      -8.575   7.499  15.081  1.00 97.77           C  
ATOM   3337  HA  SER A 207      -7.864   8.149  14.570  1.00 97.77           H  
ATOM   3338  C   SER A 207      -8.637   6.190  14.286  1.00 97.77           C  
ATOM   3339  CB  SER A 207      -8.047   7.254  16.496  1.00 97.77           C  
ATOM   3340  HB2 SER A 207      -7.122   6.680  16.443  1.00 97.77           H  
ATOM   3341  HB3 SER A 207      -8.776   6.698  17.086  1.00 97.77           H  
ATOM   3342  O   SER A 207      -7.760   5.938  13.459  1.00 97.77           O  
ATOM   3343  OG  SER A 207      -7.781   8.500  17.104  1.00 97.77           O  
ATOM   3344  HG  SER A 207      -8.606   8.822  17.475  1.00 97.77           H  
ATOM   3345  N   ILE A 208      -9.685   5.379  14.465  1.00 97.88           N  
ATOM   3346  H   ILE A 208     -10.378   5.635  15.153  1.00 97.88           H  
ATOM   3347  CA  ILE A 208      -9.891   4.144  13.688  1.00 97.88           C  
ATOM   3348  HA  ILE A 208      -8.959   3.579  13.686  1.00 97.88           H  
ATOM   3349  C   ILE A 208     -10.211   4.446  12.216  1.00 97.88           C  
ATOM   3350  CB  ILE A 208     -10.965   3.263  14.361  1.00 97.88           C  
ATOM   3351  HB  ILE A 208     -11.837   3.877  14.585  1.00 97.88           H  
ATOM   3352  O   ILE A 208      -9.703   3.765  11.329  1.00 97.88           O  
ATOM   3353  CG1 ILE A 208     -10.385   2.699  15.678  1.00 97.88           C  
ATOM   3354 HG12 ILE A 208      -9.629   1.949  15.444  1.00 97.88           H  
ATOM   3355 HG13 ILE A 208      -9.899   3.496  16.241  1.00 97.88           H  
ATOM   3356  CG2 ILE A 208     -11.406   2.104  13.444  1.00 97.88           C  
ATOM   3357 HG21 ILE A 208     -11.904   2.487  12.554  1.00 97.88           H  
ATOM   3358 HG22 ILE A 208     -12.124   1.464  13.959  1.00 97.88           H  
ATOM   3359 HG23 ILE A 208     -10.546   1.506  13.145  1.00 97.88           H  
ATOM   3360  CD1 ILE A 208     -11.432   2.081  16.603  1.00 97.88           C  
ATOM   3361 HD11 ILE A 208     -12.165   2.849  16.852  1.00 97.88           H  
ATOM   3362 HD12 ILE A 208     -10.949   1.747  17.521  1.00 97.88           H  
ATOM   3363 HD13 ILE A 208     -11.918   1.224  16.136  1.00 97.88           H  
ATOM   3364  N   ILE A 209     -10.974   5.500  11.922  1.00 97.78           N  
ATOM   3365  H   ILE A 209     -11.416   6.005  12.677  1.00 97.78           H  
ATOM   3366  CA  ILE A 209     -11.229   5.922  10.537  1.00 97.78           C  
ATOM   3367  HA  ILE A 209     -11.655   5.073  10.001  1.00 97.78           H  
ATOM   3368  C   ILE A 209      -9.912   6.277   9.832  1.00 97.78           C  
ATOM   3369  CB  ILE A 209     -12.264   7.066  10.495  1.00 97.78           C  
ATOM   3370  HB  ILE A 209     -11.977   7.823  11.225  1.00 97.78           H  
ATOM   3371  O   ILE A 209      -9.654   5.806   8.723  1.00 97.78           O  
ATOM   3372  CG1 ILE A 209     -13.659   6.509  10.863  1.00 97.78           C  
ATOM   3373 HG12 ILE A 209     -13.584   5.868  11.742  1.00 97.78           H  
ATOM   3374 HG13 ILE A 209     -14.033   5.893  10.046  1.00 97.78           H  
ATOM   3375  CG2 ILE A 209     -12.314   7.730   9.105  1.00 97.78           C  
ATOM   3376 HG21 ILE A 209     -11.364   8.214   8.877  1.00 97.78           H  
ATOM   3377 HG22 ILE A 209     -12.537   6.987   8.339  1.00 97.78           H  
ATOM   3378 HG23 ILE A 209     -13.077   8.508   9.084  1.00 97.78           H  
ATOM   3379  CD1 ILE A 209     -14.691   7.597  11.180  1.00 97.78           C  
ATOM   3380 HD11 ILE A 209     -14.312   8.250  11.966  1.00 97.78           H  
ATOM   3381 HD12 ILE A 209     -15.611   7.123  11.524  1.00 97.78           H  
ATOM   3382 HD13 ILE A 209     -14.921   8.187  10.293  1.00 97.78           H  
ATOM   3383  N   HIS A 210      -9.027   7.039  10.484  1.00 97.49           N  
ATOM   3384  H   HIS A 210      -9.291   7.436  11.374  1.00 97.49           H  
ATOM   3385  CA  HIS A 210      -7.703   7.340   9.933  1.00 97.49           C  
ATOM   3386  HA  HIS A 210      -7.831   7.752   8.932  1.00 97.49           H  
ATOM   3387  C   HIS A 210      -6.818   6.092   9.781  1.00 97.49           C  
ATOM   3388  CB  HIS A 210      -7.006   8.388  10.808  1.00 97.49           C  
ATOM   3389  HB2 HIS A 210      -6.960   8.025  11.835  1.00 97.49           H  
ATOM   3390  HB3 HIS A 210      -5.983   8.510  10.453  1.00 97.49           H  
ATOM   3391  O   HIS A 210      -6.035   6.009   8.824  1.00 97.49           O  
ATOM   3392  CG  HIS A 210      -7.655   9.748  10.794  1.00 97.49           C  
ATOM   3393  CD2 HIS A 210      -8.231  10.384   9.726  1.00 97.49           C  
ATOM   3394  HD2 HIS A 210      -8.326   9.991   8.724  1.00 97.49           H  
ATOM   3395  ND1 HIS A 210      -7.744  10.604  11.866  1.00 97.49           N  
ATOM   3396  HD1 HIS A 210      -7.551  10.361  12.827  1.00 97.49           H  
ATOM   3397  CE1 HIS A 210      -8.367  11.722  11.457  1.00 97.49           C  
ATOM   3398  HE1 HIS A 210      -8.643  12.547  12.096  1.00 97.49           H  
ATOM   3399  NE2 HIS A 210      -8.658  11.645  10.150  1.00 97.49           N  
ATOM   3400  N   LEU A 211      -6.969   5.101  10.670  1.00 97.80           N  
ATOM   3401  H   LEU A 211      -7.615   5.245  11.433  1.00 97.80           H  
ATOM   3402  CA  LEU A 211      -6.260   3.823  10.606  1.00 97.80           C  
ATOM   3403  HA  LEU A 211      -5.192   4.044  10.598  1.00 97.80           H  
ATOM   3404  C   LEU A 211      -6.560   3.042   9.319  1.00 97.80           C  
ATOM   3405  CB  LEU A 211      -6.569   2.997  11.870  1.00 97.80           C  
ATOM   3406  HB2 LEU A 211      -6.260   3.572  12.743  1.00 97.80           H  
ATOM   3407  HB3 LEU A 211      -7.646   2.840  11.939  1.00 97.80           H  
ATOM   3408  O   LEU A 211      -5.680   2.321   8.860  1.00 97.80           O  
ATOM   3409  CG  LEU A 211      -5.933   1.600  11.939  1.00 97.80           C  
ATOM   3410  HG  LEU A 211      -6.283   0.997  11.101  1.00 97.80           H  
ATOM   3411  CD1 LEU A 211      -4.410   1.655  11.905  1.00 97.80           C  
ATOM   3412 HD11 LEU A 211      -4.071   2.117  10.978  1.00 97.80           H  
ATOM   3413 HD12 LEU A 211      -4.034   0.633  11.937  1.00 97.80           H  
ATOM   3414 HD13 LEU A 211      -4.040   2.216  12.763  1.00 97.80           H  
ATOM   3415  CD2 LEU A 211      -6.352   0.902  13.232  1.00 97.80           C  
ATOM   3416 HD21 LEU A 211      -7.440   0.877  13.302  1.00 97.80           H  
ATOM   3417 HD22 LEU A 211      -5.954   1.435  14.096  1.00 97.80           H  
ATOM   3418 HD23 LEU A 211      -5.979  -0.122  13.244  1.00 97.80           H  
ATOM   3419  N   PHE A 212      -7.706   3.225   8.652  1.00 97.21           N  
ATOM   3420  H   PHE A 212      -8.431   3.797   9.061  1.00 97.21           H  
ATOM   3421  CA  PHE A 212      -7.958   2.568   7.357  1.00 97.21           C  
ATOM   3422  HA  PHE A 212      -7.819   1.497   7.499  1.00 97.21           H  
ATOM   3423  C   PHE A 212      -6.959   2.966   6.254  1.00 97.21           C  
ATOM   3424  CB  PHE A 212      -9.404   2.789   6.900  1.00 97.21           C  
ATOM   3425  HB2 PHE A 212      -9.518   2.376   5.898  1.00 97.21           H  
ATOM   3426  HB3 PHE A 212      -9.597   3.860   6.834  1.00 97.21           H  
ATOM   3427  O   PHE A 212      -6.786   2.228   5.286  1.00 97.21           O  
ATOM   3428  CG  PHE A 212     -10.447   2.127   7.780  1.00 97.21           C  
ATOM   3429  CD1 PHE A 212     -10.413   0.740   8.015  1.00 97.21           C  
ATOM   3430  HD1 PHE A 212      -9.627   0.149   7.569  1.00 97.21           H  
ATOM   3431  CD2 PHE A 212     -11.464   2.897   8.361  1.00 97.21           C  
ATOM   3432  HD2 PHE A 212     -11.513   3.958   8.162  1.00 97.21           H  
ATOM   3433  CE1 PHE A 212     -11.376   0.141   8.853  1.00 97.21           C  
ATOM   3434  HE1 PHE A 212     -11.351  -0.909   9.102  1.00 97.21           H  
ATOM   3435  CE2 PHE A 212     -12.425   2.297   9.190  1.00 97.21           C  
ATOM   3436  HE2 PHE A 212     -13.199   2.908   9.632  1.00 97.21           H  
ATOM   3437  CZ  PHE A 212     -12.379   0.919   9.442  1.00 97.21           C  
ATOM   3438  HZ  PHE A 212     -13.102   0.464  10.103  1.00 97.21           H  
ATOM   3439  N   THR A 213      -6.184   4.044   6.426  1.00 97.00           N  
ATOM   3440  H   THR A 213      -6.363   4.631   7.229  1.00 97.00           H  
ATOM   3441  CA  THR A 213      -5.018   4.340   5.567  1.00 97.00           C  
ATOM   3442  HA  THR A 213      -5.366   4.469   4.542  1.00 97.00           H  
ATOM   3443  C   THR A 213      -3.984   3.199   5.583  1.00 97.00           C  
ATOM   3444  CB  THR A 213      -4.328   5.637   6.017  1.00 97.00           C  
ATOM   3445  HB  THR A 213      -3.839   5.470   6.977  1.00 97.00           H  
ATOM   3446  O   THR A 213      -3.338   2.896   4.571  1.00 97.00           O  
ATOM   3447  CG2 THR A 213      -3.289   6.109   5.000  1.00 97.00           C  
ATOM   3448 HG21 THR A 213      -3.734   6.142   4.006  1.00 97.00           H  
ATOM   3449 HG22 THR A 213      -2.944   7.109   5.262  1.00 97.00           H  
ATOM   3450 HG23 THR A 213      -2.433   5.433   5.000  1.00 97.00           H  
ATOM   3451  OG1 THR A 213      -5.256   6.683   6.172  1.00 97.00           O  
ATOM   3452  HG1 THR A 213      -5.646   6.590   7.044  1.00 97.00           H  
ATOM   3453  N   PHE A 214      -3.848   2.511   6.721  1.00 97.39           N  
ATOM   3454  H   PHE A 214      -4.446   2.753   7.498  1.00 97.39           H  
ATOM   3455  CA  PHE A 214      -2.989   1.342   6.886  1.00 97.39           C  
ATOM   3456  HA  PHE A 214      -1.970   1.617   6.613  1.00 97.39           H  
ATOM   3457  C   PHE A 214      -3.427   0.178   5.998  1.00 97.39           C  
ATOM   3458  CB  PHE A 214      -3.016   0.899   8.353  1.00 97.39           C  
ATOM   3459  HB2 PHE A 214      -4.035   0.601   8.601  1.00 97.39           H  
ATOM   3460  HB3 PHE A 214      -2.753   1.744   8.989  1.00 97.39           H  
ATOM   3461  O   PHE A 214      -2.571  -0.456   5.376  1.00 97.39           O  
ATOM   3462  CG  PHE A 214      -2.119  -0.267   8.700  1.00 97.39           C  
ATOM   3463  CD1 PHE A 214      -2.654  -1.365   9.396  1.00 97.39           C  
ATOM   3464  HD1 PHE A 214      -3.695  -1.379   9.684  1.00 97.39           H  
ATOM   3465  CD2 PHE A 214      -0.753  -0.249   8.362  1.00 97.39           C  
ATOM   3466  HD2 PHE A 214      -0.333   0.600   7.843  1.00 97.39           H  
ATOM   3467  CE1 PHE A 214      -1.825  -2.435   9.763  1.00 97.39           C  
ATOM   3468  HE1 PHE A 214      -2.230  -3.246  10.350  1.00 97.39           H  
ATOM   3469  CE2 PHE A 214       0.071  -1.334   8.708  1.00 97.39           C  
ATOM   3470  HE2 PHE A 214       1.120  -1.317   8.454  1.00 97.39           H  
ATOM   3471  CZ  PHE A 214      -0.465  -2.428   9.411  1.00 97.39           C  
ATOM   3472  HZ  PHE A 214       0.167  -3.250   9.713  1.00 97.39           H  
ATOM   3473  N   THR A 215      -4.735  -0.055   5.863  1.00 96.58           N  
ATOM   3474  H   THR A 215      -5.387   0.533   6.363  1.00 96.58           H  
ATOM   3475  CA  THR A 215      -5.314  -1.196   5.134  1.00 96.58           C  
ATOM   3476  HA  THR A 215      -4.547  -1.964   5.035  1.00 96.58           H  
ATOM   3477  C   THR A 215      -5.740  -0.880   3.702  1.00 96.58           C  
ATOM   3478  CB  THR A 215      -6.479  -1.825   5.912  1.00 96.58           C  
ATOM   3479  HB  THR A 215      -6.857  -2.688   5.363  1.00 96.58           H  
ATOM   3480  O   THR A 215      -5.924  -1.808   2.922  1.00 96.58           O  
ATOM   3481  CG2 THR A 215      -6.095  -2.260   7.327  1.00 96.58           C  
ATOM   3482 HG21 THR A 215      -5.243  -2.940   7.307  1.00 96.58           H  
ATOM   3483 HG22 THR A 215      -6.935  -2.783   7.785  1.00 96.58           H  
ATOM   3484 HG23 THR A 215      -5.847  -1.394   7.940  1.00 96.58           H  
ATOM   3485  OG1 THR A 215      -7.505  -0.882   6.063  1.00 96.58           O  
ATOM   3486  HG1 THR A 215      -8.266  -1.356   6.406  1.00 96.58           H  
ATOM   3487  N   ALA A 216      -5.793   0.399   3.317  1.00 96.13           N  
ATOM   3488  H   ALA A 216      -5.807   1.093   4.051  1.00 96.13           H  
ATOM   3489  CA  ALA A 216      -6.210   0.850   1.988  1.00 96.13           C  
ATOM   3490  HA  ALA A 216      -7.268   0.618   1.872  1.00 96.13           H  
ATOM   3491  C   ALA A 216      -5.446   0.172   0.835  1.00 96.13           C  
ATOM   3492  CB  ALA A 216      -6.044   2.375   1.923  1.00 96.13           C  
ATOM   3493  HB1 ALA A 216      -6.668   2.848   2.681  1.00 96.13           H  
ATOM   3494  HB2 ALA A 216      -5.002   2.649   2.088  1.00 96.13           H  
ATOM   3495  HB3 ALA A 216      -6.356   2.735   0.943  1.00 96.13           H  
ATOM   3496  O   ALA A 216      -4.232  -0.034   0.919  1.00 96.13           O  
ATOM   3497  N   LEU A 217      -6.133  -0.129  -0.265  1.00 95.50           N  
ATOM   3498  H   LEU A 217      -7.123   0.070  -0.291  1.00 95.50           H  
ATOM   3499  CA  LEU A 217      -5.510  -0.640  -1.485  1.00 95.50           C  
ATOM   3500  HA  LEU A 217      -4.922  -1.518  -1.219  1.00 95.50           H  
ATOM   3501  C   LEU A 217      -4.551   0.405  -2.091  1.00 95.50           C  
ATOM   3502  CB  LEU A 217      -6.632  -1.104  -2.433  1.00 95.50           C  
ATOM   3503  HB2 LEU A 217      -7.193  -1.875  -1.906  1.00 95.50           H  
ATOM   3504  HB3 LEU A 217      -7.321  -0.280  -2.618  1.00 95.50           H  
ATOM   3505  O   LEU A 217      -4.770   1.611  -1.998  1.00 95.50           O  
ATOM   3506  CG  LEU A 217      -6.155  -1.680  -3.781  1.00 95.50           C  
ATOM   3507  HG  LEU A 217      -5.161  -2.112  -3.663  1.00 95.50           H  
ATOM   3508  CD1 LEU A 217      -7.086  -2.796  -4.250  1.00 95.50           C  
ATOM   3509 HD11 LEU A 217      -6.744  -3.196  -5.205  1.00 95.50           H  
ATOM   3510 HD12 LEU A 217      -8.100  -2.414  -4.366  1.00 95.50           H  
ATOM   3511 HD13 LEU A 217      -7.099  -3.603  -3.518  1.00 95.50           H  
ATOM   3512  CD2 LEU A 217      -6.118  -0.609  -4.876  1.00 95.50           C  
ATOM   3513 HD21 LEU A 217      -5.436   0.201  -4.616  1.00 95.50           H  
ATOM   3514 HD22 LEU A 217      -7.116  -0.194  -5.015  1.00 95.50           H  
ATOM   3515 HD23 LEU A 217      -5.798  -1.052  -5.819  1.00 95.50           H  
ATOM   3516  N   GLY A 218      -3.473  -0.061  -2.722  1.00 95.67           N  
ATOM   3517  H   GLY A 218      -3.369  -1.062  -2.815  1.00 95.67           H  
ATOM   3518  CA  GLY A 218      -2.507   0.783  -3.420  1.00 95.67           C  
ATOM   3519  HA2 GLY A 218      -2.133   0.247  -4.292  1.00 95.67           H  
ATOM   3520  HA3 GLY A 218      -3.014   1.676  -3.786  1.00 95.67           H  
ATOM   3521  C   GLY A 218      -1.308   1.206  -2.570  1.00 95.67           C  
ATOM   3522  O   GLY A 218      -0.761   0.430  -1.770  1.00 95.67           O  
ATOM   3523  N   ALA A 219      -0.828   2.423  -2.828  1.00 95.48           N  
ATOM   3524  H   ALA A 219      -1.333   2.999  -3.486  1.00 95.48           H  
ATOM   3525  CA  ALA A 219       0.409   2.944  -2.268  1.00 95.48           C  
ATOM   3526  HA  ALA A 219       1.201   2.231  -2.501  1.00 95.48           H  
ATOM   3527  C   ALA A 219       0.300   3.133  -0.745  1.00 95.48           C  
ATOM   3528  CB  ALA A 219       0.772   4.262  -2.959  1.00 95.48           C  
ATOM   3529  HB1 ALA A 219       1.760   4.589  -2.633  1.00 95.48           H  
ATOM   3530  HB2 ALA A 219       0.040   5.027  -2.699  1.00 95.48           H  
ATOM   3531  HB3 ALA A 219       0.771   4.135  -4.041  1.00 95.48           H  
ATOM   3532  O   ALA A 219      -0.601   3.825  -0.272  1.00 95.48           O  
ATOM   3533  N   PRO A 220       1.238   2.589   0.046  1.00 96.29           N  
ATOM   3534  CA  PRO A 220       1.307   2.880   1.472  1.00 96.29           C  
ATOM   3535  HA  PRO A 220       0.378   2.551   1.938  1.00 96.29           H  
ATOM   3536  C   PRO A 220       1.510   4.378   1.731  1.00 96.29           C  
ATOM   3537  CB  PRO A 220       2.468   2.028   1.995  1.00 96.29           C  
ATOM   3538  HB2 PRO A 220       2.307   1.696   3.020  1.00 96.29           H  
ATOM   3539  HB3 PRO A 220       3.410   2.568   1.894  1.00 96.29           H  
ATOM   3540  O   PRO A 220       2.388   5.012   1.132  1.00 96.29           O  
ATOM   3541  CG  PRO A 220       2.490   0.867   1.010  1.00 96.29           C  
ATOM   3542  HG2 PRO A 220       1.673   0.186   1.250  1.00 96.29           H  
ATOM   3543  HG3 PRO A 220       3.451   0.354   0.976  1.00 96.29           H  
ATOM   3544  CD  PRO A 220       2.191   1.553  -0.310  1.00 96.29           C  
ATOM   3545  HD2 PRO A 220       1.771   0.831  -1.010  1.00 96.29           H  
ATOM   3546  HD3 PRO A 220       3.096   2.004  -0.717  1.00 96.29           H  
ATOM   3547  N   ALA A 221       0.738   4.928   2.664  1.00 96.86           N  
ATOM   3548  H   ALA A 221       0.029   4.364   3.111  1.00 96.86           H  
ATOM   3549  CA  ALA A 221       0.822   6.315   3.109  1.00 96.86           C  
ATOM   3550  HA  ALA A 221       1.678   6.799   2.638  1.00 96.86           H  
ATOM   3551  C   ALA A 221       1.038   6.375   4.627  1.00 96.86           C  
ATOM   3552  CB  ALA A 221      -0.433   7.064   2.655  1.00 96.86           C  
ATOM   3553  HB1 ALA A 221      -0.504   7.048   1.568  1.00 96.86           H  
ATOM   3554  HB2 ALA A 221      -1.322   6.590   3.071  1.00 96.86           H  
ATOM   3555  HB3 ALA A 221      -0.397   8.099   2.996  1.00 96.86           H  
ATOM   3556  O   ALA A 221       0.651   5.457   5.350  1.00 96.86           O  
ATOM   3557  N   ALA A 222       1.721   7.424   5.087  1.00 97.55           N  
ATOM   3558  H   ALA A 222       1.903   8.193   4.458  1.00 97.55           H  
ATOM   3559  CA  ALA A 222       1.816   7.711   6.512  1.00 97.55           C  
ATOM   3560  HA  ALA A 222       2.008   6.782   7.050  1.00 97.55           H  
ATOM   3561  C   ALA A 222       0.476   8.277   6.994  1.00 97.55           C  
ATOM   3562  CB  ALA A 222       2.979   8.676   6.772  1.00 97.55           C  
ATOM   3563  HB1 ALA A 222       2.796   9.627   6.272  1.00 97.55           H  
ATOM   3564  HB2 ALA A 222       3.913   8.245   6.414  1.00 97.55           H  
ATOM   3565  HB3 ALA A 222       3.069   8.853   7.844  1.00 97.55           H  
ATOM   3566  O   ALA A 222      -0.209   8.968   6.239  1.00 97.55           O  
ATOM   3567  N   PHE A 223       0.112   7.994   8.238  1.00 97.47           N  
ATOM   3568  H   PHE A 223       0.724   7.434   8.815  1.00 97.47           H  
ATOM   3569  CA  PHE A 223      -1.151   8.437   8.824  1.00 97.47           C  
ATOM   3570  HA  PHE A 223      -1.456   9.370   8.352  1.00 97.47           H  
ATOM   3571  C   PHE A 223      -0.981   8.715  10.315  1.00 97.47           C  
ATOM   3572  CB  PHE A 223      -2.250   7.396   8.554  1.00 97.47           C  
ATOM   3573  HB2 PHE A 223      -2.354   7.283   7.475  1.00 97.47           H  
ATOM   3574  HB3 PHE A 223      -3.201   7.778   8.925  1.00 97.47           H  
ATOM   3575  O   PHE A 223      -0.004   8.288  10.933  1.00 97.47           O  
ATOM   3576  CG  PHE A 223      -1.995   6.031   9.163  1.00 97.47           C  
ATOM   3577  CD1 PHE A 223      -1.142   5.117   8.515  1.00 97.47           C  
ATOM   3578  HD1 PHE A 223      -0.691   5.377   7.568  1.00 97.47           H  
ATOM   3579  CD2 PHE A 223      -2.599   5.679  10.384  1.00 97.47           C  
ATOM   3580  HD2 PHE A 223      -3.283   6.358  10.872  1.00 97.47           H  
ATOM   3581  CE1 PHE A 223      -0.859   3.875   9.104  1.00 97.47           C  
ATOM   3582  HE1 PHE A 223      -0.191   3.183   8.614  1.00 97.47           H  
ATOM   3583  CE2 PHE A 223      -2.324   4.432  10.967  1.00 97.47           C  
ATOM   3584  HE2 PHE A 223      -2.799   4.154  11.895  1.00 97.47           H  
ATOM   3585  CZ  PHE A 223      -1.442   3.540  10.337  1.00 97.47           C  
ATOM   3586  HZ  PHE A 223      -1.232   2.586  10.796  1.00 97.47           H  
ATOM   3587  N   LYS A 224      -1.931   9.452  10.890  1.00 97.07           N  
ATOM   3588  H   LYS A 224      -2.741   9.701  10.341  1.00 97.07           H  
ATOM   3589  CA  LYS A 224      -2.018   9.649  12.337  1.00 97.07           C  
ATOM   3590  HA  LYS A 224      -1.036   9.520  12.793  1.00 97.07           H  
ATOM   3591  C   LYS A 224      -2.933   8.592  12.941  1.00 97.07           C  
ATOM   3592  CB  LYS A 224      -2.518  11.057  12.669  1.00 97.07           C  
ATOM   3593  HB2 LYS A 224      -2.731  11.093  13.737  1.00 97.07           H  
ATOM   3594  HB3 LYS A 224      -3.446  11.256  12.132  1.00 97.07           H  
ATOM   3595  O   LYS A 224      -4.008   8.338  12.406  1.00 97.07           O  
ATOM   3596  CG  LYS A 224      -1.478  12.137  12.339  1.00 97.07           C  
ATOM   3597  HG2 LYS A 224      -1.333  12.203  11.261  1.00 97.07           H  
ATOM   3598  HG3 LYS A 224      -0.531  11.880  12.815  1.00 97.07           H  
ATOM   3599  CD  LYS A 224      -1.967  13.482  12.884  1.00 97.07           C  
ATOM   3600  HD2 LYS A 224      -2.888  13.764  12.372  1.00 97.07           H  
ATOM   3601  HD3 LYS A 224      -2.181  13.368  13.946  1.00 97.07           H  
ATOM   3602  CE  LYS A 224      -0.914  14.577  12.703  1.00 97.07           C  
ATOM   3603  HE2 LYS A 224      -0.764  14.754  11.638  1.00 97.07           H  
ATOM   3604  HE3 LYS A 224       0.025  14.220  13.127  1.00 97.07           H  
ATOM   3605  NZ  LYS A 224      -1.342  15.820  13.392  1.00 97.07           N  
ATOM   3606  HZ1 LYS A 224      -0.649  16.549  13.307  1.00 97.07           H  
ATOM   3607  HZ2 LYS A 224      -1.485  15.635  14.374  1.00 97.07           H  
ATOM   3608  HZ3 LYS A 224      -2.222  16.150  13.021  1.00 97.07           H  
ATOM   3609  N   PHE A 225      -2.506   8.009  14.052  1.00 97.35           N  
ATOM   3610  H   PHE A 225      -1.602   8.270  14.417  1.00 97.35           H  
ATOM   3611  CA  PHE A 225      -3.328   7.152  14.893  1.00 97.35           C  
ATOM   3612  HA  PHE A 225      -4.370   7.230  14.583  1.00 97.35           H  
ATOM   3613  C   PHE A 225      -3.211   7.667  16.323  1.00 97.35           C  
ATOM   3614  CB  PHE A 225      -2.872   5.697  14.740  1.00 97.35           C  
ATOM   3615  HB2 PHE A 225      -2.821   5.464  13.677  1.00 97.35           H  
ATOM   3616  HB3 PHE A 225      -1.870   5.588  15.155  1.00 97.35           H  
ATOM   3617  O   PHE A 225      -2.127   7.606  16.913  1.00 97.35           O  
ATOM   3618  CG  PHE A 225      -3.811   4.703  15.388  1.00 97.35           C  
ATOM   3619  CD1 PHE A 225      -3.354   3.825  16.387  1.00 97.35           C  
ATOM   3620  HD1 PHE A 225      -2.323   3.855  16.707  1.00 97.35           H  
ATOM   3621  CD2 PHE A 225      -5.158   4.661  14.989  1.00 97.35           C  
ATOM   3622  HD2 PHE A 225      -5.510   5.324  14.213  1.00 97.35           H  
ATOM   3623  CE1 PHE A 225      -4.244   2.912  16.979  1.00 97.35           C  
ATOM   3624  HE1 PHE A 225      -3.897   2.241  17.751  1.00 97.35           H  
ATOM   3625  CE2 PHE A 225      -6.051   3.760  15.591  1.00 97.35           C  
ATOM   3626  HE2 PHE A 225      -7.087   3.739  15.285  1.00 97.35           H  
ATOM   3627  CZ  PHE A 225      -5.592   2.879  16.583  1.00 97.35           C  
ATOM   3628  HZ  PHE A 225      -6.277   2.180  17.041  1.00 97.35           H  
ATOM   3629  N   PHE A 226      -4.298   8.261  16.824  1.00 95.25           N  
ATOM   3630  H   PHE A 226      -5.169   8.222  16.315  1.00 95.25           H  
ATOM   3631  CA  PHE A 226      -4.253   9.184  17.959  1.00 95.25           C  
ATOM   3632  HA  PHE A 226      -5.217   9.689  18.028  1.00 95.25           H  
ATOM   3633  C   PHE A 226      -3.195  10.284  17.727  1.00 95.25           C  
ATOM   3634  CB  PHE A 226      -4.064   8.383  19.262  1.00 95.25           C  
ATOM   3635  HB2 PHE A 226      -3.051   7.981  19.307  1.00 95.25           H  
ATOM   3636  HB3 PHE A 226      -4.182   9.061  20.107  1.00 95.25           H  
ATOM   3637  O   PHE A 226      -3.042  10.800  16.616  1.00 95.25           O  
ATOM   3638  CG  PHE A 226      -5.045   7.248  19.446  1.00 95.25           C  
ATOM   3639  CD1 PHE A 226      -6.370   7.531  19.817  1.00 95.25           C  
ATOM   3640  HD1 PHE A 226      -6.694   8.553  19.950  1.00 95.25           H  
ATOM   3641  CD2 PHE A 226      -4.636   5.914  19.258  1.00 95.25           C  
ATOM   3642  HD2 PHE A 226      -3.621   5.699  18.959  1.00 95.25           H  
ATOM   3643  CE1 PHE A 226      -7.285   6.483  20.010  1.00 95.25           C  
ATOM   3644  HE1 PHE A 226      -8.301   6.709  20.297  1.00 95.25           H  
ATOM   3645  CE2 PHE A 226      -5.548   4.865  19.467  1.00 95.25           C  
ATOM   3646  HE2 PHE A 226      -5.230   3.840  19.344  1.00 95.25           H  
ATOM   3647  CZ  PHE A 226      -6.872   5.150  19.841  1.00 95.25           C  
ATOM   3648  HZ  PHE A 226      -7.571   4.343  20.003  1.00 95.25           H  
ATOM   3649  N   ASP A 227      -2.402  10.590  18.751  1.00 92.99           N  
ATOM   3650  H   ASP A 227      -2.650  10.213  19.655  1.00 92.99           H  
ATOM   3651  CA  ASP A 227      -1.364  11.623  18.734  1.00 92.99           C  
ATOM   3652  HA  ASP A 227      -1.732  12.463  18.144  1.00 92.99           H  
ATOM   3653  C   ASP A 227      -0.046  11.166  18.080  1.00 92.99           C  
ATOM   3654  CB  ASP A 227      -1.177  12.124  20.173  1.00 92.99           C  
ATOM   3655  HB2 ASP A 227      -0.439  12.925  20.187  1.00 92.99           H  
ATOM   3656  HB3 ASP A 227      -0.813  11.307  20.796  1.00 92.99           H  
ATOM   3657  O   ASP A 227       0.967  11.864  18.131  1.00 92.99           O  
ATOM   3658  CG  ASP A 227      -2.502  12.660  20.724  1.00 92.99           C  
ATOM   3659  OD1 ASP A 227      -3.050  13.556  20.051  1.00 92.99           O  
ATOM   3660  OD2 ASP A 227      -2.977  12.122  21.756  1.00 92.99           O  
ATOM   3661  N   THR A 228      -0.029   9.983  17.455  1.00 96.68           N  
ATOM   3662  H   THR A 228      -0.897   9.472  17.384  1.00 96.68           H  
ATOM   3663  CA  THR A 228       1.189   9.379  16.908  1.00 96.68           C  
ATOM   3664  HA  THR A 228       2.037  10.026  17.129  1.00 96.68           H  
ATOM   3665  C   THR A 228       1.122   9.205  15.394  1.00 96.68           C  
ATOM   3666  CB  THR A 228       1.474   8.043  17.598  1.00 96.68           C  
ATOM   3667  HB  THR A 228       0.658   7.345  17.410  1.00 96.68           H  
ATOM   3668  O   THR A 228       0.224   8.560  14.858  1.00 96.68           O  
ATOM   3669  CG2 THR A 228       2.796   7.436  17.139  1.00 96.68           C  
ATOM   3670 HG21 THR A 228       3.058   6.626  17.820  1.00 96.68           H  
ATOM   3671 HG22 THR A 228       2.677   7.049  16.127  1.00 96.68           H  
ATOM   3672 HG23 THR A 228       3.580   8.192  17.168  1.00 96.68           H  
ATOM   3673  OG1 THR A 228       1.623   8.229  18.982  1.00 96.68           O  
ATOM   3674  HG1 THR A 228       0.850   8.706  19.295  1.00 96.68           H  
ATOM   3675  N   THR A 229       2.136   9.708  14.688  1.00 97.77           N  
ATOM   3676  H   THR A 229       2.807  10.303  15.154  1.00 97.77           H  
ATOM   3677  CA  THR A 229       2.332   9.406  13.265  1.00 97.77           C  
ATOM   3678  HA  THR A 229       1.358   9.437  12.775  1.00 97.77           H  
ATOM   3679  C   THR A 229       2.907   7.997  13.094  1.00 97.77           C  
ATOM   3680  CB  THR A 229       3.212  10.453  12.568  1.00 97.77           C  
ATOM   3681  HB  THR A 229       4.211  10.434  13.004  1.00 97.77           H  
ATOM   3682  O   THR A 229       3.884   7.603  13.747  1.00 97.77           O  
ATOM   3683  CG2 THR A 229       3.312  10.231  11.058  1.00 97.77           C  
ATOM   3684 HG21 THR A 229       3.847   9.306  10.848  1.00 97.77           H  
ATOM   3685 HG22 THR A 229       2.314  10.177  10.623  1.00 97.77           H  
ATOM   3686 HG23 THR A 229       3.864  11.051  10.598  1.00 97.77           H  
ATOM   3687  OG1 THR A 229       2.658  11.738  12.747  1.00 97.77           O  
ATOM   3688  HG1 THR A 229       3.315  12.370  12.449  1.00 97.77           H  
ATOM   3689  N   ILE A 230       2.300   7.225  12.199  1.00 97.91           N  
ATOM   3690  H   ILE A 230       1.482   7.591  11.733  1.00 97.91           H  
ATOM   3691  CA  ILE A 230       2.765   5.908  11.778  1.00 97.91           C  
ATOM   3692  HA  ILE A 230       3.608   5.603  12.399  1.00 97.91           H  
ATOM   3693  C   ILE A 230       3.269   6.031  10.344  1.00 97.91           C  
ATOM   3694  CB  ILE A 230       1.661   4.846  11.958  1.00 97.91           C  
ATOM   3695  HB  ILE A 230       0.816   5.101  11.317  1.00 97.91           H  
ATOM   3696  O   ILE A 230       2.507   6.323   9.421  1.00 97.91           O  
ATOM   3697  CG1 ILE A 230       1.180   4.864  13.430  1.00 97.91           C  
ATOM   3698 HG12 ILE A 230       2.043   4.850  14.095  1.00 97.91           H  
ATOM   3699 HG13 ILE A 230       0.631   5.789  13.611  1.00 97.91           H  
ATOM   3700  CG2 ILE A 230       2.197   3.464  11.532  1.00 97.91           C  
ATOM   3701 HG21 ILE A 230       1.401   2.722  11.585  1.00 97.91           H  
ATOM   3702 HG22 ILE A 230       3.020   3.156  12.177  1.00 97.91           H  
ATOM   3703 HG23 ILE A 230       2.541   3.499  10.498  1.00 97.91           H  
ATOM   3704  CD1 ILE A 230       0.262   3.711  13.827  1.00 97.91           C  
ATOM   3705 HD11 ILE A 230      -0.142   3.893  14.823  1.00 97.91           H  
ATOM   3706 HD12 ILE A 230      -0.560   3.620  13.117  1.00 97.91           H  
ATOM   3707 HD13 ILE A 230       0.849   2.793  13.858  1.00 97.91           H  
ATOM   3708  N   ASP A 231       4.573   5.827  10.167  1.00 97.43           N  
ATOM   3709  H   ASP A 231       5.162   5.642  10.966  1.00 97.43           H  
ATOM   3710  CA  ASP A 231       5.209   5.876   8.857  1.00 97.43           C  
ATOM   3711  HA  ASP A 231       4.891   6.792   8.359  1.00 97.43           H  
ATOM   3712  C   ASP A 231       4.781   4.705   7.974  1.00 97.43           C  
ATOM   3713  CB  ASP A 231       6.737   5.904   8.991  1.00 97.43           C  
ATOM   3714  HB2 ASP A 231       7.184   5.683   8.021  1.00 97.43           H  
ATOM   3715  HB3 ASP A 231       7.056   5.133   9.692  1.00 97.43           H  
ATOM   3716  O   ASP A 231       4.472   3.606   8.434  1.00 97.43           O  
ATOM   3717  CG  ASP A 231       7.242   7.273   9.433  1.00 97.43           C  
ATOM   3718  OD1 ASP A 231       6.772   8.267   8.835  1.00 97.43           O  
ATOM   3719  OD2 ASP A 231       8.101   7.299  10.337  1.00 97.43           O  
ATOM   3720  N   ARG A 232       4.801   4.927   6.661  1.00 95.50           N  
ATOM   3721  H   ARG A 232       5.086   5.845   6.353  1.00 95.50           H  
ATOM   3722  CA  ARG A 232       4.462   3.893   5.683  1.00 95.50           C  
ATOM   3723  HA  ARG A 232       3.533   3.429   6.015  1.00 95.50           H  
ATOM   3724  C   ARG A 232       5.524   2.791   5.605  1.00 95.50           C  
ATOM   3725  CB  ARG A 232       4.203   4.533   4.317  1.00 95.50           C  
ATOM   3726  HB2 ARG A 232       3.903   3.742   3.629  1.00 95.50           H  
ATOM   3727  HB3 ARG A 232       3.368   5.226   4.418  1.00 95.50           H  
ATOM   3728  O   ARG A 232       6.706   3.080   5.417  1.00 95.50           O  
ATOM   3729  CG  ARG A 232       5.399   5.291   3.718  1.00 95.50           C  
ATOM   3730  HG2 ARG A 232       5.680   6.117   4.371  1.00 95.50           H  
ATOM   3731  HG3 ARG A 232       6.252   4.626   3.580  1.00 95.50           H  
ATOM   3732  CD  ARG A 232       5.002   5.835   2.352  1.00 95.50           C  
ATOM   3733  HD2 ARG A 232       4.101   6.437   2.463  1.00 95.50           H  
ATOM   3734  HD3 ARG A 232       4.787   4.988   1.700  1.00 95.50           H  
ATOM   3735  NE  ARG A 232       6.063   6.655   1.746  1.00 95.50           N  
ATOM   3736  HE  ARG A 232       6.820   6.946   2.348  1.00 95.50           H  
ATOM   3737  NH1 ARG A 232       4.932   6.992  -0.215  1.00 95.50           N  
ATOM   3738 HH11 ARG A 232       4.868   7.357  -1.154  1.00 95.50           H  
ATOM   3739 HH12 ARG A 232       4.166   6.438   0.143  1.00 95.50           H  
ATOM   3740  NH2 ARG A 232       6.957   7.889   0.048  1.00 95.50           N  
ATOM   3741 HH21 ARG A 232       7.760   8.118   0.616  1.00 95.50           H  
ATOM   3742 HH22 ARG A 232       6.831   8.314  -0.859  1.00 95.50           H  
ATOM   3743  CZ  ARG A 232       5.984   7.170   0.533  1.00 95.50           C  
ATOM   3744  N   LYS A 233       5.099   1.524   5.583  1.00 95.95           N  
ATOM   3745  H   LYS A 233       4.129   1.341   5.796  1.00 95.95           H  
ATOM   3746  CA  LYS A 233       5.945   0.413   5.116  1.00 95.95           C  
ATOM   3747  HA  LYS A 233       6.954   0.567   5.499  1.00 95.95           H  
ATOM   3748  C   LYS A 233       5.999   0.423   3.590  1.00 95.95           C  
ATOM   3749  CB  LYS A 233       5.439  -0.932   5.666  1.00 95.95           C  
ATOM   3750  HB2 LYS A 233       4.417  -1.113   5.335  1.00 95.95           H  
ATOM   3751  HB3 LYS A 233       5.452  -0.890   6.755  1.00 95.95           H  
ATOM   3752  O   LYS A 233       4.964   0.300   2.944  1.00 95.95           O  
ATOM   3753  CG  LYS A 233       6.342  -2.086   5.189  1.00 95.95           C  
ATOM   3754  HG2 LYS A 233       7.381  -1.822   5.385  1.00 95.95           H  
ATOM   3755  HG3 LYS A 233       6.217  -2.231   4.116  1.00 95.95           H  
ATOM   3756  CD  LYS A 233       6.036  -3.407   5.902  1.00 95.95           C  
ATOM   3757  HD2 LYS A 233       5.020  -3.720   5.659  1.00 95.95           H  
ATOM   3758  HD3 LYS A 233       6.133  -3.251   6.977  1.00 95.95           H  
ATOM   3759  CE  LYS A 233       7.029  -4.488   5.443  1.00 95.95           C  
ATOM   3760  HE2 LYS A 233       6.777  -4.775   4.423  1.00 95.95           H  
ATOM   3761  HE3 LYS A 233       8.028  -4.051   5.428  1.00 95.95           H  
ATOM   3762  NZ  LYS A 233       7.032  -5.689   6.320  1.00 95.95           N  
ATOM   3763  HZ1 LYS A 233       6.119  -6.121   6.310  1.00 95.95           H  
ATOM   3764  HZ2 LYS A 233       7.242  -5.468   7.283  1.00 95.95           H  
ATOM   3765  HZ3 LYS A 233       7.682  -6.392   5.998  1.00 95.95           H  
ATOM   3766  N   ARG A 234       7.191   0.566   3.004  1.00 94.93           N  
ATOM   3767  H   ARG A 234       8.004   0.617   3.601  1.00 94.93           H  
ATOM   3768  CA  ARG A 234       7.387   0.443   1.548  1.00 94.93           C  
ATOM   3769  HA  ARG A 234       6.459   0.707   1.042  1.00 94.93           H  
ATOM   3770  C   ARG A 234       7.701  -1.003   1.172  1.00 94.93           C  
ATOM   3771  CB  ARG A 234       8.488   1.383   1.041  1.00 94.93           C  
ATOM   3772  HB2 ARG A 234       8.555   1.262  -0.040  1.00 94.93           H  
ATOM   3773  HB3 ARG A 234       9.443   1.091   1.477  1.00 94.93           H  
ATOM   3774  O   ARG A 234       8.443  -1.672   1.885  1.00 94.93           O  
ATOM   3775  CG  ARG A 234       8.224   2.863   1.348  1.00 94.93           C  
ATOM   3776  HG2 ARG A 234       7.206   3.128   1.062  1.00 94.93           H  
ATOM   3777  HG3 ARG A 234       8.356   3.038   2.415  1.00 94.93           H  
ATOM   3778  CD  ARG A 234       9.213   3.720   0.551  1.00 94.93           C  
ATOM   3779  HD2 ARG A 234      10.210   3.289   0.649  1.00 94.93           H  
ATOM   3780  HD3 ARG A 234       8.924   3.683  -0.500  1.00 94.93           H  
ATOM   3781  NE  ARG A 234       9.251   5.115   1.030  1.00 94.93           N  
ATOM   3782  HE  ARG A 234       8.958   5.260   1.986  1.00 94.93           H  
ATOM   3783  NH1 ARG A 234      10.255   6.014  -0.829  1.00 94.93           N  
ATOM   3784 HH11 ARG A 234      10.703   6.779  -1.313  1.00 94.93           H  
ATOM   3785 HH12 ARG A 234      10.144   5.127  -1.300  1.00 94.93           H  
ATOM   3786  NH2 ARG A 234       9.895   7.302   0.960  1.00 94.93           N  
ATOM   3787 HH21 ARG A 234       9.820   7.348   1.967  1.00 94.93           H  
ATOM   3788 HH22 ARG A 234      10.445   8.015   0.502  1.00 94.93           H  
ATOM   3789  CZ  ARG A 234       9.794   6.132   0.385  1.00 94.93           C  
ATOM   3790  N   TYR A 235       7.191  -1.453   0.029  1.00 95.80           N  
ATOM   3791  H   TYR A 235       6.591  -0.848  -0.513  1.00 95.80           H  
ATOM   3792  CA  TYR A 235       7.442  -2.794  -0.505  1.00 95.80           C  
ATOM   3793  HA  TYR A 235       7.925  -3.406   0.257  1.00 95.80           H  
ATOM   3794  C   TYR A 235       8.406  -2.704  -1.691  1.00 95.80           C  
ATOM   3795  CB  TYR A 235       6.117  -3.484  -0.852  1.00 95.80           C  
ATOM   3796  HB2 TYR A 235       6.322  -4.514  -1.143  1.00 95.80           H  
ATOM   3797  HB3 TYR A 235       5.672  -2.979  -1.709  1.00 95.80           H  
ATOM   3798  O   TYR A 235       8.013  -2.809  -2.848  1.00 95.80           O  
ATOM   3799  CG  TYR A 235       5.109  -3.488   0.275  1.00 95.80           C  
ATOM   3800  CD1 TYR A 235       5.230  -4.416   1.327  1.00 95.80           C  
ATOM   3801  HD1 TYR A 235       6.016  -5.156   1.305  1.00 95.80           H  
ATOM   3802  CD2 TYR A 235       4.064  -2.545   0.277  1.00 95.80           C  
ATOM   3803  HD2 TYR A 235       3.964  -1.853  -0.546  1.00 95.80           H  
ATOM   3804  CE1 TYR A 235       4.327  -4.376   2.406  1.00 95.80           C  
ATOM   3805  HE1 TYR A 235       4.403  -5.075   3.226  1.00 95.80           H  
ATOM   3806  CE2 TYR A 235       3.151  -2.521   1.344  1.00 95.80           C  
ATOM   3807  HE2 TYR A 235       2.327  -1.822   1.347  1.00 95.80           H  
ATOM   3808  OH  TYR A 235       2.436  -3.357   3.460  1.00 95.80           O  
ATOM   3809  HH  TYR A 235       1.812  -2.629   3.399  1.00 95.80           H  
ATOM   3810  CZ  TYR A 235       3.296  -3.418   2.418  1.00 95.80           C  
ATOM   3811  N   THR A 236       9.680  -2.440  -1.403  1.00 94.27           N  
ATOM   3812  H   THR A 236       9.957  -2.324  -0.438  1.00 94.27           H  
ATOM   3813  CA  THR A 236      10.713  -2.210  -2.432  1.00 94.27           C  
ATOM   3814  HA  THR A 236      10.250  -1.719  -3.288  1.00 94.27           H  
ATOM   3815  C   THR A 236      11.351  -3.492  -2.968  1.00 94.27           C  
ATOM   3816  CB  THR A 236      11.807  -1.275  -1.904  1.00 94.27           C  
ATOM   3817  HB  THR A 236      12.603  -1.181  -2.643  1.00 94.27           H  
ATOM   3818  O   THR A 236      12.137  -3.443  -3.908  1.00 94.27           O  
ATOM   3819  CG2 THR A 236      11.262   0.120  -1.595  1.00 94.27           C  
ATOM   3820 HG21 THR A 236      10.529   0.069  -0.790  1.00 94.27           H  
ATOM   3821 HG22 THR A 236      10.795   0.532  -2.490  1.00 94.27           H  
ATOM   3822 HG23 THR A 236      12.086   0.767  -1.293  1.00 94.27           H  
ATOM   3823  OG1 THR A 236      12.334  -1.787  -0.699  1.00 94.27           O  
ATOM   3824  HG1 THR A 236      13.060  -2.372  -0.928  1.00 94.27           H  
ATOM   3825  N   SER A 237      11.047  -4.648  -2.370  1.00 92.98           N  
ATOM   3826  H   SER A 237      10.358  -4.637  -1.632  1.00 92.98           H  
ATOM   3827  CA  SER A 237      11.472  -5.949  -2.889  1.00 92.98           C  
ATOM   3828  HA  SER A 237      12.372  -5.826  -3.492  1.00 92.98           H  
ATOM   3829  C   SER A 237      10.373  -6.527  -3.769  1.00 92.98           C  
ATOM   3830  CB  SER A 237      11.824  -6.910  -1.753  1.00 92.98           C  
ATOM   3831  HB2 SER A 237      10.930  -7.196  -1.198  1.00 92.98           H  
ATOM   3832  HB3 SER A 237      12.522  -6.419  -1.075  1.00 92.98           H  
ATOM   3833  O   SER A 237       9.345  -6.969  -3.266  1.00 92.98           O  
ATOM   3834  OG  SER A 237      12.451  -8.053  -2.297  1.00 92.98           O  
ATOM   3835  HG  SER A 237      11.825  -8.774  -2.390  1.00 92.98           H  
ATOM   3836  N   THR A 238      10.596  -6.546  -5.080  1.00 95.23           N  
ATOM   3837  H   THR A 238      11.432  -6.115  -5.447  1.00 95.23           H  
ATOM   3838  CA  THR A 238       9.670  -7.123  -6.070  1.00 95.23           C  
ATOM   3839  HA  THR A 238       8.651  -7.030  -5.696  1.00 95.23           H  
ATOM   3840  C   THR A 238       9.906  -8.616  -6.309  1.00 95.23           C  
ATOM   3841  CB  THR A 238       9.747  -6.350  -7.390  1.00 95.23           C  
ATOM   3842  HB  THR A 238       9.140  -6.858  -8.141  1.00 95.23           H  
ATOM   3843  O   THR A 238       9.242  -9.234  -7.134  1.00 95.23           O  
ATOM   3844  CG2 THR A 238       9.222  -4.925  -7.247  1.00 95.23           C  
ATOM   3845 HG21 THR A 238       9.805  -4.368  -6.513  1.00 95.23           H  
ATOM   3846 HG22 THR A 238       9.253  -4.422  -8.214  1.00 95.23           H  
ATOM   3847 HG23 THR A 238       8.172  -4.947  -6.953  1.00 95.23           H  
ATOM   3848  OG1 THR A 238      11.093  -6.277  -7.804  1.00 95.23           O  
ATOM   3849  HG1 THR A 238      11.159  -5.609  -8.490  1.00 95.23           H  
ATOM   3850  N   THR A 239      10.829  -9.236  -5.573  1.00 94.17           N  
ATOM   3851  H   THR A 239      11.344  -8.702  -4.888  1.00 94.17           H  
ATOM   3852  CA  THR A 239      11.158 -10.661  -5.720  1.00 94.17           C  
ATOM   3853  HA  THR A 239      11.459 -10.845  -6.751  1.00 94.17           H  
ATOM   3854  C   THR A 239       9.974 -11.582  -5.430  1.00 94.17           C  
ATOM   3855  CB  THR A 239      12.319 -11.050  -4.800  1.00 94.17           C  
ATOM   3856  HB  THR A 239      12.474 -12.127  -4.855  1.00 94.17           H  
ATOM   3857  O   THR A 239       9.861 -12.625  -6.069  1.00 94.17           O  
ATOM   3858  CG2 THR A 239      13.617 -10.344  -5.195  1.00 94.17           C  
ATOM   3859 HG21 THR A 239      14.434 -10.709  -4.572  1.00 94.17           H  
ATOM   3860 HG22 THR A 239      13.848 -10.559  -6.238  1.00 94.17           H  
ATOM   3861 HG23 THR A 239      13.522  -9.266  -5.062  1.00 94.17           H  
ATOM   3862  OG1 THR A 239      12.032 -10.681  -3.467  1.00 94.17           O  
ATOM   3863  HG1 THR A 239      12.656 -11.145  -2.905  1.00 94.17           H  
ATOM   3864  N   GLU A 240       9.072 -11.192  -4.519  1.00 93.49           N  
ATOM   3865  H   GLU A 240       9.230 -10.327  -4.023  1.00 93.49           H  
ATOM   3866  CA  GLU A 240       7.916 -12.015  -4.136  1.00 93.49           C  
ATOM   3867  HA  GLU A 240       8.287 -12.998  -3.847  1.00 93.49           H  
ATOM   3868  C   GLU A 240       6.955 -12.268  -5.304  1.00 93.49           C  
ATOM   3869  CB  GLU A 240       7.197 -11.433  -2.896  1.00 93.49           C  
ATOM   3870  HB2 GLU A 240       7.927 -11.363  -2.089  1.00 93.49           H  
ATOM   3871  HB3 GLU A 240       6.444 -12.158  -2.588  1.00 93.49           H  
ATOM   3872  O   GLU A 240       6.388 -13.352  -5.406  1.00 93.49           O  
ATOM   3873  CG  GLU A 240       6.515 -10.054  -3.051  1.00 93.49           C  
ATOM   3874  HG2 GLU A 240       7.287  -9.317  -3.275  1.00 93.49           H  
ATOM   3875  HG3 GLU A 240       5.828 -10.088  -3.897  1.00 93.49           H  
ATOM   3876  CD  GLU A 240       5.725  -9.603  -1.793  1.00 93.49           C  
ATOM   3877  OE1 GLU A 240       5.148  -8.486  -1.776  1.00 93.49           O  
ATOM   3878  OE2 GLU A 240       5.654 -10.358  -0.795  1.00 93.49           O  
ATOM   3879  N   VAL A 241       6.828 -11.321  -6.241  1.00 95.35           N  
ATOM   3880  H   VAL A 241       7.377 -10.477  -6.168  1.00 95.35           H  
ATOM   3881  CA  VAL A 241       5.920 -11.485  -7.385  1.00 95.35           C  
ATOM   3882  HA  VAL A 241       5.057 -12.053  -7.036  1.00 95.35           H  
ATOM   3883  C   VAL A 241       6.514 -12.309  -8.523  1.00 95.35           C  
ATOM   3884  CB  VAL A 241       5.355 -10.156  -7.909  1.00 95.35           C  
ATOM   3885  HB  VAL A 241       4.687 -10.384  -8.740  1.00 95.35           H  
ATOM   3886  O   VAL A 241       5.778 -12.732  -9.408  1.00 95.35           O  
ATOM   3887  CG1 VAL A 241       4.525  -9.457  -6.828  1.00 95.35           C  
ATOM   3888 HG11 VAL A 241       3.746 -10.134  -6.477  1.00 95.35           H  
ATOM   3889 HG12 VAL A 241       5.154  -9.174  -5.984  1.00 95.35           H  
ATOM   3890 HG13 VAL A 241       4.053  -8.569  -7.250  1.00 95.35           H  
ATOM   3891  CG2 VAL A 241       6.416  -9.185  -8.429  1.00 95.35           C  
ATOM   3892 HG21 VAL A 241       5.925  -8.408  -9.016  1.00 95.35           H  
ATOM   3893 HG22 VAL A 241       7.132  -9.704  -9.066  1.00 95.35           H  
ATOM   3894 HG23 VAL A 241       6.930  -8.716  -7.590  1.00 95.35           H  
ATOM   3895  N   LEU A 242       7.823 -12.590  -8.512  1.00 94.52           N  
ATOM   3896  H   LEU A 242       8.382 -12.276  -7.732  1.00 94.52           H  
ATOM   3897  CA  LEU A 242       8.448 -13.366  -9.585  1.00 94.52           C  
ATOM   3898  HA  LEU A 242       8.218 -12.887 -10.537  1.00 94.52           H  
ATOM   3899  C   LEU A 242       7.860 -14.777  -9.663  1.00 94.52           C  
ATOM   3900  CB  LEU A 242       9.975 -13.423  -9.402  1.00 94.52           C  
ATOM   3901  HB2 LEU A 242      10.389 -14.085 -10.163  1.00 94.52           H  
ATOM   3902  HB3 LEU A 242      10.191 -13.863  -8.429  1.00 94.52           H  
ATOM   3903  O   LEU A 242       7.678 -15.291 -10.759  1.00 94.52           O  
ATOM   3904  CG  LEU A 242      10.688 -12.063  -9.506  1.00 94.52           C  
ATOM   3905  HG  LEU A 242      10.287 -11.381  -8.756  1.00 94.52           H  
ATOM   3906  CD1 LEU A 242      12.177 -12.263  -9.229  1.00 94.52           C  
ATOM   3907 HD11 LEU A 242      12.702 -11.311  -9.307  1.00 94.52           H  
ATOM   3908 HD12 LEU A 242      12.600 -12.964  -9.949  1.00 94.52           H  
ATOM   3909 HD13 LEU A 242      12.311 -12.662  -8.224  1.00 94.52           H  
ATOM   3910  CD2 LEU A 242      10.538 -11.419 -10.885  1.00 94.52           C  
ATOM   3911 HD21 LEU A 242      11.121 -10.498 -10.916  1.00 94.52           H  
ATOM   3912 HD22 LEU A 242      10.901 -12.092 -11.662  1.00 94.52           H  
ATOM   3913 HD23 LEU A 242       9.495 -11.165 -11.072  1.00 94.52           H  
ATOM   3914  N   ASN A 243       7.536 -15.398  -8.530  1.00 92.18           N  
ATOM   3915  H   ASN A 243       7.642 -14.892  -7.663  1.00 92.18           H  
ATOM   3916  CA  ASN A 243       6.942 -16.740  -8.484  1.00 92.18           C  
ATOM   3917  HA  ASN A 243       7.039 -17.217  -9.459  1.00 92.18           H  
ATOM   3918  C   ASN A 243       5.430 -16.722  -8.214  1.00 92.18           C  
ATOM   3919  CB  ASN A 243       7.731 -17.591  -7.480  1.00 92.18           C  
ATOM   3920  HB2 ASN A 243       7.274 -18.576  -7.399  1.00 92.18           H  
ATOM   3921  HB3 ASN A 243       7.686 -17.118  -6.499  1.00 92.18           H  
ATOM   3922  O   ASN A 243       4.849 -17.772  -7.961  1.00 92.18           O  
ATOM   3923  CG  ASN A 243       9.177 -17.786  -7.898  1.00 92.18           C  
ATOM   3924  ND2 ASN A 243      10.065 -17.905  -6.939  1.00 92.18           N  
ATOM   3925 HD21 ASN A 243      11.023 -18.066  -7.216  1.00 92.18           H  
ATOM   3926 HD22 ASN A 243       9.764 -17.895  -5.975  1.00 92.18           H  
ATOM   3927  OD1 ASN A 243       9.531 -17.822  -9.074  1.00 92.18           O  
ATOM   3928  N   ALA A 244       4.811 -15.544  -8.259  1.00 94.80           N  
ATOM   3929  H   ALA A 244       5.325 -14.733  -8.572  1.00 94.80           H  
ATOM   3930  CA  ALA A 244       3.385 -15.371  -8.037  1.00 94.80           C  
ATOM   3931  HA  ALA A 244       3.055 -16.067  -7.266  1.00 94.80           H  
ATOM   3932  C   ALA A 244       2.571 -15.659  -9.306  1.00 94.80           C  
ATOM   3933  CB  ALA A 244       3.166 -13.949  -7.517  1.00 94.80           C  
ATOM   3934  HB1 ALA A 244       3.471 -13.227  -8.275  1.00 94.80           H  
ATOM   3935  HB2 ALA A 244       3.749 -13.805  -6.607  1.00 94.80           H  
ATOM   3936  HB3 ALA A 244       2.112 -13.786  -7.289  1.00 94.80           H  
ATOM   3937  O   ALA A 244       3.102 -15.709 -10.419  1.00 94.80           O  
ATOM   3938  N   THR A 245       1.257 -15.791  -9.139  1.00 95.18           N  
ATOM   3939  H   THR A 245       0.870 -15.672  -8.213  1.00 95.18           H  
ATOM   3940  CA  THR A 245       0.324 -15.886 -10.263  1.00 95.18           C  
ATOM   3941  HA  THR A 245       0.786 -16.462 -11.065  1.00 95.18           H  
ATOM   3942  C   THR A 245       0.023 -14.482 -10.771  1.00 95.18           C  
ATOM   3943  CB  THR A 245      -0.963 -16.615  -9.861  1.00 95.18           C  
ATOM   3944  HB  THR A 245      -1.472 -16.068  -9.067  1.00 95.18           H  
ATOM   3945  O   THR A 245      -0.532 -13.659 -10.043  1.00 95.18           O  
ATOM   3946  CG2 THR A 245      -1.915 -16.800 -11.042  1.00 95.18           C  
ATOM   3947 HG21 THR A 245      -1.409 -17.323 -11.853  1.00 95.18           H  
ATOM   3948 HG22 THR A 245      -2.775 -17.387 -10.720  1.00 95.18           H  
ATOM   3949 HG23 THR A 245      -2.272 -15.833 -11.396  1.00 95.18           H  
ATOM   3950  OG1 THR A 245      -0.632 -17.904  -9.400  1.00 95.18           O  
ATOM   3951  HG1 THR A 245      -0.564 -17.858  -8.443  1.00 95.18           H  
ATOM   3952  N   PHE A 246       0.388 -14.187 -12.018  1.00 93.38           N  
ATOM   3953  H   PHE A 246       0.846 -14.895 -12.575  1.00 93.38           H  
ATOM   3954  CA  PHE A 246      -0.019 -12.945 -12.670  1.00 93.38           C  
ATOM   3955  HA  PHE A 246       0.129 -12.117 -11.977  1.00 93.38           H  
ATOM   3956  C   PHE A 246      -1.509 -13.019 -13.019  1.00 93.38           C  
ATOM   3957  CB  PHE A 246       0.853 -12.693 -13.908  1.00 93.38           C  
ATOM   3958  HB2 PHE A 246       1.883 -12.533 -13.588  1.00 93.38           H  
ATOM   3959  HB3 PHE A 246       0.835 -13.587 -14.531  1.00 93.38           H  
ATOM   3960  O   PHE A 246      -1.926 -13.886 -13.787  1.00 93.38           O  
ATOM   3961  CG  PHE A 246       0.419 -11.503 -14.747  1.00 93.38           C  
ATOM   3962  CD1 PHE A 246       0.225 -11.656 -16.133  1.00 93.38           C  
ATOM   3963  HD1 PHE A 246       0.403 -12.611 -16.605  1.00 93.38           H  
ATOM   3964  CD2 PHE A 246       0.173 -10.253 -14.146  1.00 93.38           C  
ATOM   3965  HD2 PHE A 246       0.312 -10.118 -13.083  1.00 93.38           H  
ATOM   3966  CE1 PHE A 246      -0.200 -10.568 -16.914  1.00 93.38           C  
ATOM   3967  HE1 PHE A 246      -0.325 -10.690 -17.980  1.00 93.38           H  
ATOM   3968  CE2 PHE A 246      -0.299  -9.181 -14.923  1.00 93.38           C  
ATOM   3969  HE2 PHE A 246      -0.564  -8.244 -14.456  1.00 93.38           H  
ATOM   3970  CZ  PHE A 246      -0.469  -9.330 -16.308  1.00 93.38           C  
ATOM   3971  HZ  PHE A 246      -0.819  -8.500 -16.903  1.00 93.38           H  
ATOM   3972  N   ILE A 247      -2.310 -12.117 -12.452  1.00 90.16           N  
ATOM   3973  H   ILE A 247      -1.900 -11.395 -11.877  1.00 90.16           H  
ATOM   3974  CA  ILE A 247      -3.728 -12.000 -12.777  1.00 90.16           C  
ATOM   3975  HA  ILE A 247      -4.083 -12.958 -13.157  1.00 90.16           H  
ATOM   3976  C   ILE A 247      -3.869 -10.964 -13.886  1.00 90.16           C  
ATOM   3977  CB  ILE A 247      -4.600 -11.656 -11.552  1.00 90.16           C  
ATOM   3978  HB  ILE A 247      -4.346 -10.655 -11.205  1.00 90.16           H  
ATOM   3979  O   ILE A 247      -3.786  -9.755 -13.656  1.00 90.16           O  
ATOM   3980  CG1 ILE A 247      -4.381 -12.656 -10.396  1.00 90.16           C  
ATOM   3981 HG12 ILE A 247      -4.595 -13.663 -10.755  1.00 90.16           H  
ATOM   3982 HG13 ILE A 247      -3.339 -12.629 -10.077  1.00 90.16           H  
ATOM   3983  CG2 ILE A 247      -6.083 -11.689 -11.985  1.00 90.16           C  
ATOM   3984 HG21 ILE A 247      -6.229 -11.225 -12.960  1.00 90.16           H  
ATOM   3985 HG22 ILE A 247      -6.699 -11.153 -11.262  1.00 90.16           H  
ATOM   3986 HG23 ILE A 247      -6.427 -12.721 -12.059  1.00 90.16           H  
ATOM   3987  CD1 ILE A 247      -5.253 -12.384  -9.162  1.00 90.16           C  
ATOM   3988 HD11 ILE A 247      -6.304 -12.260  -9.424  1.00 90.16           H  
ATOM   3989 HD12 ILE A 247      -4.899 -11.497  -8.638  1.00 90.16           H  
ATOM   3990 HD13 ILE A 247      -5.208 -13.254  -8.507  1.00 90.16           H  
ATOM   3991  N   HIS A 248      -4.138 -11.451 -15.092  1.00 80.30           N  
ATOM   3992  H   HIS A 248      -4.148 -12.453 -15.221  1.00 80.30           H  
ATOM   3993  CA  HIS A 248      -4.479 -10.606 -16.223  1.00 80.30           C  
ATOM   3994  HA  HIS A 248      -3.834  -9.727 -16.211  1.00 80.30           H  
ATOM   3995  C   HIS A 248      -5.934 -10.128 -16.091  1.00 80.30           C  
ATOM   3996  CB  HIS A 248      -4.190 -11.373 -17.517  1.00 80.30           C  
ATOM   3997  HB2 HIS A 248      -4.908 -12.183 -17.643  1.00 80.30           H  
ATOM   3998  HB3 HIS A 248      -3.194 -11.813 -17.455  1.00 80.30           H  
ATOM   3999  O   HIS A 248      -6.858 -10.749 -16.611  1.00 80.30           O  
ATOM   4000  CG  HIS A 248      -4.226 -10.477 -18.724  1.00 80.30           C  
ATOM   4001  CD2 HIS A 248      -3.183  -9.742 -19.217  1.00 80.30           C  
ATOM   4002  HD2 HIS A 248      -2.182  -9.704 -18.813  1.00 80.30           H  
ATOM   4003  ND1 HIS A 248      -5.315 -10.223 -19.524  1.00 80.30           N  
ATOM   4004  HD1 HIS A 248      -6.235 -10.629 -19.425  1.00 80.30           H  
ATOM   4005  CE1 HIS A 248      -4.932  -9.368 -20.488  1.00 80.30           C  
ATOM   4006  HE1 HIS A 248      -5.565  -9.001 -21.282  1.00 80.30           H  
ATOM   4007  NE2 HIS A 248      -3.639  -9.037 -20.331  1.00 80.30           N  
ATOM   4008  N   GLN A 249      -6.156  -9.047 -15.340  1.00 65.78           N  
ATOM   4009  H   GLN A 249      -5.367  -8.606 -14.887  1.00 65.78           H  
ATOM   4010  CA  GLN A 249      -7.442  -8.348 -15.341  1.00 65.78           C  
ATOM   4011  HA  GLN A 249      -8.242  -9.058 -15.552  1.00 65.78           H  
ATOM   4012  C   GLN A 249      -7.429  -7.314 -16.461  1.00 65.78           C  
ATOM   4013  CB  GLN A 249      -7.749  -7.698 -13.982  1.00 65.78           C  
ATOM   4014  HB2 GLN A 249      -8.690  -7.154 -14.063  1.00 65.78           H  
ATOM   4015  HB3 GLN A 249      -6.960  -6.992 -13.721  1.00 65.78           H  
ATOM   4016  O   GLN A 249      -6.529  -6.474 -16.517  1.00 65.78           O  
ATOM   4017  CG  GLN A 249      -7.881  -8.754 -12.878  1.00 65.78           C  
ATOM   4018  HG2 GLN A 249      -6.890  -9.166 -12.688  1.00 65.78           H  
ATOM   4019  HG3 GLN A 249      -8.544  -9.550 -13.217  1.00 65.78           H  
ATOM   4020  CD  GLN A 249      -8.400  -8.209 -11.554  1.00 65.78           C  
ATOM   4021  NE2 GLN A 249      -8.972  -9.045 -10.716  1.00 65.78           N  
ATOM   4022 HE21 GLN A 249      -9.132 -10.006 -10.983  1.00 65.78           H  
ATOM   4023 HE22 GLN A 249      -9.356  -8.616  -9.886  1.00 65.78           H  
ATOM   4024  OE1 GLN A 249      -8.282  -7.045 -11.217  1.00 65.78           O  
ATOM   4025  N   SER A 250      -8.422  -7.355 -17.348  1.00 57.26           N  
ATOM   4026  H   SER A 250      -9.160  -8.039 -17.255  1.00 57.26           H  
ATOM   4027  CA  SER A 250      -8.634  -6.223 -18.243  1.00 57.26           C  
ATOM   4028  HA  SER A 250      -7.698  -6.022 -18.765  1.00 57.26           H  
ATOM   4029  C   SER A 250      -9.006  -4.992 -17.415  1.00 57.26           C  
ATOM   4030  CB  SER A 250      -9.695  -6.522 -19.299  1.00 57.26           C  
ATOM   4031  HB2 SER A 250      -9.574  -7.540 -19.670  1.00 57.26           H  
ATOM   4032  HB3 SER A 250      -9.583  -5.830 -20.133  1.00 57.26           H  
ATOM   4033  O   SER A 250      -9.606  -5.094 -16.341  1.00 57.26           O  
ATOM   4034  OG  SER A 250     -10.973  -6.354 -18.744  1.00 57.26           O  
ATOM   4035  HG  SER A 250     -11.561  -6.807 -19.353  1.00 57.26           H  
ATOM   4036  N   ILE A 251      -8.684  -3.811 -17.937  1.00 51.54           N  
ATOM   4037  H   ILE A 251      -8.193  -3.804 -18.820  1.00 51.54           H  
ATOM   4038  CA  ILE A 251      -9.017  -2.524 -17.309  1.00 51.54           C  
ATOM   4039  HA  ILE A 251      -8.565  -2.491 -16.318  1.00 51.54           H  
ATOM   4040  C   ILE A 251     -10.542  -2.381 -17.113  1.00 51.54           C  
ATOM   4041  CB  ILE A 251      -8.420  -1.383 -18.172  1.00 51.54           C  
ATOM   4042  HB  ILE A 251      -8.836  -1.466 -19.176  1.00 51.54           H  
ATOM   4043  O   ILE A 251     -10.991  -1.657 -16.230  1.00 51.54           O  
ATOM   4044  CG1 ILE A 251      -6.878  -1.518 -18.268  1.00 51.54           C  
ATOM   4045 HG12 ILE A 251      -6.609  -2.533 -18.561  1.00 51.54           H  
ATOM   4046 HG13 ILE A 251      -6.437  -1.330 -17.289  1.00 51.54           H  
ATOM   4047  CG2 ILE A 251      -8.792   0.006 -17.618  1.00 51.54           C  
ATOM   4048 HG21 ILE A 251      -8.450   0.101 -16.587  1.00 51.54           H  
ATOM   4049 HG22 ILE A 251      -9.872   0.150 -17.647  1.00 51.54           H  
ATOM   4050 HG23 ILE A 251      -8.351   0.798 -18.225  1.00 51.54           H  
ATOM   4051  CD1 ILE A 251      -6.225  -0.587 -19.299  1.00 51.54           C  
ATOM   4052 HD11 ILE A 251      -6.708  -0.709 -20.268  1.00 51.54           H  
ATOM   4053 HD12 ILE A 251      -5.171  -0.846 -19.397  1.00 51.54           H  
ATOM   4054 HD13 ILE A 251      -6.294   0.453 -18.981  1.00 51.54           H  
ATOM   4055  N   THR A 252     -11.341  -3.091 -17.913  1.00 61.75           N  
ATOM   4056  H   THR A 252     -10.922  -3.725 -18.579  1.00 61.75           H  
ATOM   4057  CA  THR A 252     -12.808  -3.069 -17.884  1.00 61.75           C  
ATOM   4058  HA  THR A 252     -13.145  -2.128 -17.448  1.00 61.75           H  
ATOM   4059  C   THR A 252     -13.424  -4.186 -17.034  1.00 61.75           C  
ATOM   4060  CB  THR A 252     -13.355  -3.148 -19.319  1.00 61.75           C  
ATOM   4061  HB  THR A 252     -14.444  -3.156 -19.298  1.00 61.75           H  
ATOM   4062  O   THR A 252     -14.640  -4.207 -16.864  1.00 61.75           O  
ATOM   4063  CG2 THR A 252     -12.888  -1.974 -20.182  1.00 61.75           C  
ATOM   4064 HG21 THR A 252     -13.377  -2.021 -21.156  1.00 61.75           H  
ATOM   4065 HG22 THR A 252     -11.808  -2.008 -20.328  1.00 61.75           H  
ATOM   4066 HG23 THR A 252     -13.158  -1.034 -19.699  1.00 61.75           H  
ATOM   4067  OG1 THR A 252     -12.889  -4.326 -19.934  1.00 61.75           O  
ATOM   4068  HG1 THR A 252     -12.939  -4.220 -20.887  1.00 61.75           H  
ATOM   4069  N   GLY A 253     -12.631  -5.136 -16.521  1.00 52.88           N  
ATOM   4070  H   GLY A 253     -11.637  -5.071 -16.683  1.00 52.88           H  
ATOM   4071  CA  GLY A 253     -13.135  -6.354 -15.873  1.00 52.88           C  
ATOM   4072  HA2 GLY A 253     -13.866  -6.077 -15.113  1.00 52.88           H  
ATOM   4073  HA3 GLY A 253     -12.302  -6.860 -15.386  1.00 52.88           H  
ATOM   4074  C   GLY A 253     -13.803  -7.355 -16.831  1.00 52.88           C  
ATOM   4075  O   GLY A 253     -14.233  -8.421 -16.397  1.00 52.88           O  
ATOM   4076  N   LEU A 254     -13.873  -7.045 -18.128  1.00 45.66           N  
ATOM   4077  H   LEU A 254     -13.480  -6.161 -18.418  1.00 45.66           H  
ATOM   4078  CA  LEU A 254     -14.354  -7.942 -19.177  1.00 45.66           C  
ATOM   4079  HA  LEU A 254     -15.030  -8.684 -18.752  1.00 45.66           H  
ATOM   4080  C   LEU A 254     -13.153  -8.671 -19.779  1.00 45.66           C  
ATOM   4081  CB  LEU A 254     -15.110  -7.119 -20.239  1.00 45.66           C  
ATOM   4082  HB2 LEU A 254     -14.425  -6.378 -20.651  1.00 45.66           H  
ATOM   4083  HB3 LEU A 254     -15.400  -7.781 -21.055  1.00 45.66           H  
ATOM   4084  O   LEU A 254     -12.229  -8.012 -20.246  1.00 45.66           O  
ATOM   4085  CG  LEU A 254     -16.364  -6.397 -19.710  1.00 45.66           C  
ATOM   4086  HG  LEU A 254     -16.119  -5.824 -18.816  1.00 45.66           H  
ATOM   4087  CD1 LEU A 254     -16.889  -5.416 -20.759  1.00 45.66           C  
ATOM   4088 HD11 LEU A 254     -16.117  -4.681 -20.988  1.00 45.66           H  
ATOM   4089 HD12 LEU A 254     -17.764  -4.895 -20.370  1.00 45.66           H  
ATOM   4090 HD13 LEU A 254     -17.157  -5.951 -21.670  1.00 45.66           H  
ATOM   4091  CD2 LEU A 254     -17.481  -7.388 -19.375  1.00 45.66           C  
ATOM   4092 HD21 LEU A 254     -17.167  -8.037 -18.557  1.00 45.66           H  
ATOM   4093 HD22 LEU A 254     -18.369  -6.843 -19.056  1.00 45.66           H  
ATOM   4094 HD23 LEU A 254     -17.722  -7.993 -20.250  1.00 45.66           H  
ATOM   4095  N   TYR A 255     -13.136 -10.005 -19.759  1.00 44.33           N  
ATOM   4096  H   TYR A 255     -13.926 -10.496 -19.365  1.00 44.33           H  
ATOM   4097  CA  TYR A 255     -12.138 -10.783 -20.501  1.00 44.33           C  
ATOM   4098  HA  TYR A 255     -11.150 -10.641 -20.064  1.00 44.33           H  
ATOM   4099  C   TYR A 255     -12.103 -10.287 -21.954  1.00 44.33           C  
ATOM   4100  CB  TYR A 255     -12.496 -12.282 -20.462  1.00 44.33           C  
ATOM   4101  HB2 TYR A 255     -12.180 -12.734 -21.403  1.00 44.33           H  
ATOM   4102  HB3 TYR A 255     -13.578 -12.403 -20.416  1.00 44.33           H  
ATOM   4103  O   TYR A 255     -13.085 -10.448 -22.676  1.00 44.33           O  
ATOM   4104  CG  TYR A 255     -11.847 -13.079 -19.345  1.00 44.33           C  
ATOM   4105  CD1 TYR A 255     -10.655 -13.785 -19.605  1.00 44.33           C  
ATOM   4106  HD1 TYR A 255     -10.201 -13.736 -20.584  1.00 44.33           H  
ATOM   4107  CD2 TYR A 255     -12.438 -13.149 -18.068  1.00 44.33           C  
ATOM   4108  HD2 TYR A 255     -13.353 -12.609 -17.870  1.00 44.33           H  
ATOM   4109  CE1 TYR A 255     -10.058 -14.564 -18.596  1.00 44.33           C  
ATOM   4110  HE1 TYR A 255      -9.147 -15.111 -18.791  1.00 44.33           H  
ATOM   4111  CE2 TYR A 255     -11.844 -13.928 -17.055  1.00 44.33           C  
ATOM   4112  HE2 TYR A 255     -12.302 -13.983 -16.079  1.00 44.33           H  
ATOM   4113  OH  TYR A 255     -10.076 -15.398 -16.351  1.00 44.33           O  
ATOM   4114  HH  TYR A 255     -10.584 -15.378 -15.537  1.00 44.33           H  
ATOM   4115  CZ  TYR A 255     -10.652 -14.639 -17.321  1.00 44.33           C  
ATOM   4116  N   GLU A 256     -11.000  -9.672 -22.377  1.00 41.41           N  
ATOM   4117  H   GLU A 256     -10.231  -9.521 -21.738  1.00 41.41           H  
ATOM   4118  CA  GLU A 256     -10.725  -9.525 -23.803  1.00 41.41           C  
ATOM   4119  HA  GLU A 256     -11.651  -9.321 -24.340  1.00 41.41           H  
ATOM   4120  C   GLU A 256     -10.209 -10.888 -24.271  1.00 41.41           C  
ATOM   4121  CB  GLU A 256      -9.769  -8.352 -24.093  1.00 41.41           C  
ATOM   4122  HB2 GLU A 256      -8.881  -8.431 -23.466  1.00 41.41           H  
ATOM   4123  HB3 GLU A 256      -9.470  -8.412 -25.140  1.00 41.41           H  
ATOM   4124  O   GLU A 256      -9.146 -11.340 -23.840  1.00 41.41           O  
ATOM   4125  CG  GLU A 256     -10.462  -6.995 -23.854  1.00 41.41           C  
ATOM   4126  HG2 GLU A 256     -10.673  -6.896 -22.789  1.00 41.41           H  
ATOM   4127  HG3 GLU A 256     -11.415  -6.997 -24.382  1.00 41.41           H  
ATOM   4128  CD  GLU A 256      -9.653  -5.767 -24.314  1.00 41.41           C  
ATOM   4129  OE1 GLU A 256     -10.193  -4.644 -24.164  1.00 41.41           O  
ATOM   4130  OE2 GLU A 256      -8.495  -5.924 -24.762  1.00 41.41           O  
ATOM   4131  N   THR A 257     -11.054 -11.587 -25.031  1.00 37.17           N  
ATOM   4132  H   THR A 257     -11.928 -11.150 -25.287  1.00 37.17           H  
ATOM   4133  CA  THR A 257     -10.736 -12.826 -25.755  1.00 37.17           C  
ATOM   4134  HA  THR A 257     -10.189 -13.514 -25.111  1.00 37.17           H  
ATOM   4135  C   THR A 257      -9.854 -12.546 -26.955  1.00 37.17           C  
ATOM   4136  CB  THR A 257     -12.004 -13.496 -26.282  1.00 37.17           C  
ATOM   4137  HB  THR A 257     -11.727 -14.314 -26.947  1.00 37.17           H  
ATOM   4138  O   THR A 257     -10.185 -11.570 -27.667  1.00 37.17           O  
ATOM   4139  CG2 THR A 257     -12.882 -14.053 -25.162  1.00 37.17           C  
ATOM   4140 HG21 THR A 257     -13.209 -13.244 -24.508  1.00 37.17           H  
ATOM   4141 HG22 THR A 257     -12.313 -14.780 -24.583  1.00 37.17           H  
ATOM   4142 HG23 THR A 257     -13.755 -14.540 -25.598  1.00 37.17           H  
ATOM   4143  OG1 THR A 257     -12.727 -12.530 -27.008  1.00 37.17           O  
ATOM   4144  HG1 THR A 257     -12.035 -12.033 -27.452  1.00 37.17           H  
ATOM   4145  OXT THR A 257      -8.965 -13.386 -27.191  1.00 37.17           O  
TER    4146      THR A 257                                                       
END   
