# Supplementary material for: Computational design of novel Cas9 PAM-interacting domains using evolution-based modelling and structural quality assessment
Source: PLoS Comput Biol. 2023 Nov 17;19(11):e1011621. doi: 10.1371/journal.pcbi.1011621 (PMC10729993; doi:10.1371/journal.pcbi.1011621)
Supplement: S1 File — This file contains the experimentally tested sequences in a zip format. It includes Fasta files, AlphaFold Prediction with PDB file, pLDDT, and more. (ZIP) [file pcbi.1011621.s001.zip › pdb/dg_4_relaxed_rank_1_model_3.pdb]

ATOM      1  N   THR A   1      -4.310   6.331 -23.897  1.00 36.68           N  
ATOM      2  H   THR A   1      -4.065   5.620 -23.222  1.00 36.68           H  
ATOM      3  H2  THR A   1      -4.806   5.925 -24.677  1.00 36.68           H  
ATOM      4  H3  THR A   1      -4.922   7.010 -23.468  1.00 36.68           H  
ATOM      5  CA  THR A   1      -3.117   7.057 -24.376  1.00 36.68           C  
ATOM      6  HA  THR A   1      -2.453   6.393 -24.931  1.00 36.68           H  
ATOM      7  C   THR A   1      -2.360   7.589 -23.168  1.00 36.68           C  
ATOM      8  CB  THR A   1      -3.557   8.196 -25.306  1.00 36.68           C  
ATOM      9  HB  THR A   1      -2.779   8.956 -25.376  1.00 36.68           H  
ATOM     10  O   THR A   1      -2.756   8.591 -22.599  1.00 36.68           O  
ATOM     11  CG2 THR A   1      -3.888   7.662 -26.697  1.00 36.68           C  
ATOM     12 HG21 THR A   1      -4.167   8.494 -27.344  1.00 36.68           H  
ATOM     13 HG22 THR A   1      -3.011   7.179 -27.128  1.00 36.68           H  
ATOM     14 HG23 THR A   1      -4.717   6.954 -26.663  1.00 36.68           H  
ATOM     15  OG1 THR A   1      -4.752   8.749 -24.809  1.00 36.68           O  
ATOM     16  HG1 THR A   1      -4.811   9.655 -25.121  1.00 36.68           H  
ATOM     17  N   GLY A   2      -1.358   6.856 -22.672  1.00 49.60           N  
ATOM     18  H   GLY A   2      -1.008   6.070 -23.200  1.00 49.60           H  
ATOM     19  CA  GLY A   2      -0.447   7.363 -21.633  1.00 49.60           C  
ATOM     20  HA2 GLY A   2      -0.950   8.088 -20.993  1.00 49.60           H  
ATOM     21  HA3 GLY A   2      -0.087   6.542 -21.013  1.00 49.60           H  
ATOM     22  C   GLY A   2       0.756   8.026 -22.301  1.00 49.60           C  
ATOM     23  O   GLY A   2       1.205   7.516 -23.326  1.00 49.60           O  
ATOM     24  N   GLY A   3       1.242   9.150 -21.771  1.00 58.40           N  
ATOM     25  H   GLY A   3       0.816   9.539 -20.942  1.00 58.40           H  
ATOM     26  CA  GLY A   3       2.387   9.867 -22.342  1.00 58.40           C  
ATOM     27  HA2 GLY A   3       2.626  10.737 -21.730  1.00 58.40           H  
ATOM     28  HA3 GLY A   3       2.124  10.222 -23.338  1.00 58.40           H  
ATOM     29  C   GLY A   3       3.637   8.985 -22.438  1.00 58.40           C  
ATOM     30  O   GLY A   3       3.887   8.147 -21.565  1.00 58.40           O  
ATOM     31  N   PHE A   4       4.423   9.170 -23.502  1.00 62.71           N  
ATOM     32  H   PHE A   4       4.155   9.865 -24.184  1.00 62.71           H  
ATOM     33  CA  PHE A   4       5.671   8.428 -23.743  1.00 62.71           C  
ATOM     34  HA  PHE A   4       5.459   7.360 -23.707  1.00 62.71           H  
ATOM     35  C   PHE A   4       6.748   8.712 -22.687  1.00 62.71           C  
ATOM     36  CB  PHE A   4       6.201   8.769 -25.143  1.00 62.71           C  
ATOM     37  HB2 PHE A   4       6.330   9.847 -25.232  1.00 62.71           H  
ATOM     38  HB3 PHE A   4       7.187   8.318 -25.262  1.00 62.71           H  
ATOM     39  O   PHE A   4       7.646   7.895 -22.481  1.00 62.71           O  
ATOM     40  CG  PHE A   4       5.320   8.263 -26.267  1.00 62.71           C  
ATOM     41  CD1 PHE A   4       5.346   6.899 -26.605  1.00 62.71           C  
ATOM     42  HD1 PHE A   4       6.031   6.240 -26.092  1.00 62.71           H  
ATOM     43  CD2 PHE A   4       4.486   9.141 -26.983  1.00 62.71           C  
ATOM     44  HD2 PHE A   4       4.480  10.196 -26.752  1.00 62.71           H  
ATOM     45  CE1 PHE A   4       4.525   6.405 -27.635  1.00 62.71           C  
ATOM     46  HE1 PHE A   4       4.566   5.363 -27.915  1.00 62.71           H  
ATOM     47  CE2 PHE A   4       3.670   8.650 -28.018  1.00 62.71           C  
ATOM     48  HE2 PHE A   4       3.043   9.329 -28.576  1.00 62.71           H  
ATOM     49  CZ  PHE A   4       3.683   7.281 -28.339  1.00 62.71           C  
ATOM     50  HZ  PHE A   4       3.070   6.911 -29.147  1.00 62.71           H  
ATOM     51  N   SER A   5       6.631   9.840 -21.993  1.00 58.55           N  
ATOM     52  H   SER A   5       5.881  10.473 -22.231  1.00 58.55           H  
ATOM     53  CA  SER A   5       7.550  10.316 -20.966  1.00 58.55           C  
ATOM     54  HA  SER A   5       8.093   9.473 -20.539  1.00 58.55           H  
ATOM     55  C   SER A   5       6.797  10.998 -19.826  1.00 58.55           C  
ATOM     56  CB  SER A   5       8.568  11.270 -21.601  1.00 58.55           C  
ATOM     57  HB2 SER A   5       9.231  10.688 -22.240  1.00 58.55           H  
ATOM     58  HB3 SER A   5       9.169  11.737 -20.821  1.00 58.55           H  
ATOM     59  O   SER A   5       5.676  11.475 -20.006  1.00 58.55           O  
ATOM     60  OG  SER A   5       7.936  12.254 -22.402  1.00 58.55           O  
ATOM     61  HG  SER A   5       7.552  12.945 -21.857  1.00 58.55           H  
ATOM     62  N   ASN A   6       7.425  11.074 -18.653  1.00 57.28           N  
ATOM     63  H   ASN A   6       8.340  10.654 -18.569  1.00 57.28           H  
ATOM     64  CA  ASN A   6       6.987  11.981 -17.602  1.00 57.28           C  
ATOM     65  HA  ASN A   6       5.914  11.863 -17.456  1.00 57.28           H  
ATOM     66  C   ASN A   6       7.255  13.420 -18.065  1.00 57.28           C  
ATOM     67  CB  ASN A   6       7.697  11.636 -16.280  1.00 57.28           C  
ATOM     68  HB2 ASN A   6       8.774  11.745 -16.400  1.00 57.28           H  
ATOM     69  HB3 ASN A   6       7.493  10.597 -16.021  1.00 57.28           H  
ATOM     70  O   ASN A   6       8.405  13.840 -18.190  1.00 57.28           O  
ATOM     71  CG  ASN A   6       7.240  12.507 -15.117  1.00 57.28           C  
ATOM     72  ND2 ASN A   6       7.847  12.387 -13.965  1.00 57.28           N  
ATOM     73 HD21 ASN A   6       8.794  12.036 -13.941  1.00 57.28           H  
ATOM     74 HD22 ASN A   6       7.587  13.055 -13.254  1.00 57.28           H  
ATOM     75  OD1 ASN A   6       6.332  13.321 -15.210  1.00 57.28           O  
ATOM     76  N   GLU A   7       6.186  14.169 -18.324  1.00 57.39           N  
ATOM     77  H   GLU A   7       5.274  13.736 -18.273  1.00 57.39           H  
ATOM     78  CA  GLU A   7       6.247  15.528 -18.875  1.00 57.39           C  
ATOM     79  HA  GLU A   7       7.025  15.533 -19.639  1.00 57.39           H  
ATOM     80  C   GLU A   7       6.659  16.596 -17.846  1.00 57.39           C  
ATOM     81  CB  GLU A   7       4.932  15.876 -19.586  1.00 57.39           C  
ATOM     82  HB2 GLU A   7       4.985  16.904 -19.943  1.00 57.39           H  
ATOM     83  HB3 GLU A   7       4.111  15.789 -18.874  1.00 57.39           H  
ATOM     84  O   GLU A   7       6.633  17.793 -18.132  1.00 57.39           O  
ATOM     85  CG  GLU A   7       4.674  14.960 -20.794  1.00 57.39           C  
ATOM     86  HG2 GLU A   7       4.607  13.928 -20.448  1.00 57.39           H  
ATOM     87  HG3 GLU A   7       5.519  15.031 -21.478  1.00 57.39           H  
ATOM     88  CD  GLU A   7       3.379  15.298 -21.548  1.00 57.39           C  
ATOM     89  OE1 GLU A   7       3.073  14.549 -22.504  1.00 57.39           O  
ATOM     90  OE2 GLU A   7       2.691  16.266 -21.153  1.00 57.39           O  
ATOM     91  N   SER A   8       7.081  16.178 -16.648  1.00 56.58           N  
ATOM     92  H   SER A   8       7.123  15.181 -16.491  1.00 56.58           H  
ATOM     93  CA  SER A   8       7.716  17.070 -15.679  1.00 56.58           C  
ATOM     94  HA  SER A   8       7.031  17.888 -15.456  1.00 56.58           H  
ATOM     95  C   SER A   8       9.001  17.644 -16.283  1.00 56.58           C  
ATOM     96  CB  SER A   8       8.027  16.334 -14.373  1.00 56.58           C  
ATOM     97  HB2 SER A   8       8.707  15.505 -14.569  1.00 56.58           H  
ATOM     98  HB3 SER A   8       8.508  17.023 -13.679  1.00 56.58           H  
ATOM     99  O   SER A   8       9.935  16.904 -16.590  1.00 56.58           O  
ATOM    100  OG  SER A   8       6.836  15.838 -13.784  1.00 56.58           O  
ATOM    101  HG  SER A   8       6.507  15.125 -14.335  1.00 56.58           H  
ATOM    102  N   ILE A   9       9.044  18.965 -16.461  1.00 51.36           N  
ATOM    103  H   ILE A   9       8.207  19.498 -16.273  1.00 51.36           H  
ATOM    104  CA  ILE A   9      10.209  19.661 -17.013  1.00 51.36           C  
ATOM    105  HA  ILE A   9      10.604  19.073 -17.842  1.00 51.36           H  
ATOM    106  C   ILE A   9      11.280  19.737 -15.926  1.00 51.36           C  
ATOM    107  CB  ILE A   9       9.832  21.059 -17.561  1.00 51.36           C  
ATOM    108  HB  ILE A   9       9.441  21.659 -16.739  1.00 51.36           H  
ATOM    109  O   ILE A   9      11.152  20.507 -14.969  1.00 51.36           O  
ATOM    110  CG1 ILE A   9       8.734  20.946 -18.646  1.00 51.36           C  
ATOM    111 HG12 ILE A   9       7.889  20.380 -18.253  1.00 51.36           H  
ATOM    112 HG13 ILE A   9       9.126  20.401 -19.504  1.00 51.36           H  
ATOM    113  CG2 ILE A   9      11.082  21.764 -18.130  1.00 51.36           C  
ATOM    114 HG21 ILE A   9      10.834  22.769 -18.473  1.00 51.36           H  
ATOM    115 HG22 ILE A   9      11.485  21.188 -18.962  1.00 51.36           H  
ATOM    116 HG23 ILE A   9      11.852  21.861 -17.364  1.00 51.36           H  
ATOM    117  CD1 ILE A   9       8.174  22.294 -19.117  1.00 51.36           C  
ATOM    118 HD11 ILE A   9       7.325  22.116 -19.778  1.00 51.36           H  
ATOM    119 HD12 ILE A   9       8.930  22.851 -19.671  1.00 51.36           H  
ATOM    120 HD13 ILE A   9       7.839  22.878 -18.260  1.00 51.36           H  
ATOM    121  N   LEU A  10      12.351  18.959 -16.076  1.00 51.54           N  
ATOM    122  H   LEU A  10      12.383  18.320 -16.858  1.00 51.54           H  
ATOM    123  CA  LEU A  10      13.536  19.130 -15.244  1.00 51.54           C  
ATOM    124  HA  LEU A  10      13.223  19.324 -14.217  1.00 51.54           H  
ATOM    125  C   LEU A  10      14.320  20.352 -15.731  1.00 51.54           C  
ATOM    126  CB  LEU A  10      14.406  17.866 -15.243  1.00 51.54           C  
ATOM    127  HB2 LEU A  10      15.330  18.092 -14.711  1.00 51.54           H  
ATOM    128  HB3 LEU A  10      14.672  17.630 -16.273  1.00 51.54           H  
ATOM    129  O   LEU A  10      14.697  20.444 -16.902  1.00 51.54           O  
ATOM    130  CG  LEU A  10      13.773  16.618 -14.601  1.00 51.54           C  
ATOM    131  HG  LEU A  10      12.882  16.333 -15.161  1.00 51.54           H  
ATOM    132  CD1 LEU A  10      14.806  15.497 -14.692  1.00 51.54           C  
ATOM    133 HD11 LEU A  10      14.424  14.587 -14.229  1.00 51.54           H  
ATOM    134 HD12 LEU A  10      15.035  15.280 -15.735  1.00 51.54           H  
ATOM    135 HD13 LEU A  10      15.726  15.779 -14.180  1.00 51.54           H  
ATOM    136  CD2 LEU A  10      13.395  16.821 -13.130  1.00 51.54           C  
ATOM    137 HD21 LEU A  10      13.048  15.870 -12.725  1.00 51.54           H  
ATOM    138 HD22 LEU A  10      14.265  17.157 -12.565  1.00 51.54           H  
ATOM    139 HD23 LEU A  10      12.584  17.545 -13.049  1.00 51.54           H  
ATOM    140  N   LYS A  11      14.587  21.291 -14.818  1.00 53.43           N  
ATOM    141  H   LYS A  11      14.248  21.130 -13.880  1.00 53.43           H  
ATOM    142  CA  LYS A  11      15.656  22.275 -15.004  1.00 53.43           C  
ATOM    143  HA  LYS A  11      15.680  22.596 -16.046  1.00 53.43           H  
ATOM    144  C   LYS A  11      16.985  21.591 -14.689  1.00 53.43           C  
ATOM    145  CB  LYS A  11      15.455  23.508 -14.109  1.00 53.43           C  
ATOM    146  HB2 LYS A  11      15.315  23.188 -13.076  1.00 53.43           H  
ATOM    147  HB3 LYS A  11      16.362  24.111 -14.156  1.00 53.43           H  
ATOM    148  O   LYS A  11      17.134  21.065 -13.593  1.00 53.43           O  
ATOM    149  CG  LYS A  11      14.268  24.379 -14.547  1.00 53.43           C  
ATOM    150  HG2 LYS A  11      13.343  23.812 -14.449  1.00 53.43           H  
ATOM    151  HG3 LYS A  11      14.400  24.665 -15.590  1.00 53.43           H  
ATOM    152  CD  LYS A  11      14.187  25.645 -13.682  1.00 53.43           C  
ATOM    153  HD2 LYS A  11      14.040  25.356 -12.641  1.00 53.43           H  
ATOM    154  HD3 LYS A  11      15.125  26.192 -13.771  1.00 53.43           H  
ATOM    155  CE  LYS A  11      13.028  26.534 -14.145  1.00 53.43           C  
ATOM    156  HE2 LYS A  11      12.099  25.971 -14.054  1.00 53.43           H  
ATOM    157  HE3 LYS A  11      13.175  26.764 -15.201  1.00 53.43           H  
ATOM    158  NZ  LYS A  11      12.957  27.789 -13.355  1.00 53.43           N  
ATOM    159  HZ1 LYS A  11      13.819  28.306 -13.451  1.00 53.43           H  
ATOM    160  HZ2 LYS A  11      12.200  28.371 -13.684  1.00 53.43           H  
ATOM    161  HZ3 LYS A  11      12.812  27.585 -12.377  1.00 53.43           H  
ATOM    162  N   GLU A  12      17.897  21.616 -15.657  1.00 48.74           N  
ATOM    163  H   GLU A  12      17.576  21.969 -16.547  1.00 48.74           H  
ATOM    164  CA  GLU A  12      19.362  21.547 -15.525  1.00 48.74           C  
ATOM    165  HA  GLU A  12      19.720  20.984 -16.387  1.00 48.74           H  
ATOM    166  C   GLU A  12      19.921  20.797 -14.295  1.00 48.74           C  
ATOM    167  CB  GLU A  12      19.910  22.978 -15.675  1.00 48.74           C  
ATOM    168  HB2 GLU A  12      19.273  23.520 -16.373  1.00 48.74           H  
ATOM    169  HB3 GLU A  12      19.862  23.493 -14.715  1.00 48.74           H  
ATOM    170  O   GLU A  12      20.692  21.347 -13.511  1.00 48.74           O  
ATOM    171  CG  GLU A  12      21.335  23.019 -16.247  1.00 48.74           C  
ATOM    172  HG2 GLU A  12      22.021  22.543 -15.546  1.00 48.74           H  
ATOM    173  HG3 GLU A  12      21.351  22.447 -17.174  1.00 48.74           H  
ATOM    174  CD  GLU A  12      21.806  24.456 -16.525  1.00 48.74           C  
ATOM    175  OE1 GLU A  12      22.644  24.613 -17.442  1.00 48.74           O  
ATOM    176  OE2 GLU A  12      21.316  25.381 -15.835  1.00 48.74           O  
ATOM    177  N   ARG A  13      19.548  19.525 -14.112  1.00 42.94           N  
ATOM    178  H   ARG A  13      18.837  19.133 -14.712  1.00 42.94           H  
ATOM    179  CA  ARG A  13      20.302  18.602 -13.255  1.00 42.94           C  
ATOM    180  HA  ARG A  13      21.330  18.960 -13.194  1.00 42.94           H  
ATOM    181  C   ARG A  13      20.374  17.222 -13.891  1.00 42.94           C  
ATOM    182  CB  ARG A  13      19.744  18.539 -11.822  1.00 42.94           C  
ATOM    183  HB2 ARG A  13      18.655  18.500 -11.842  1.00 42.94           H  
ATOM    184  HB3 ARG A  13      20.115  17.627 -11.354  1.00 42.94           H  
ATOM    185  O   ARG A  13      19.342  16.611 -14.147  1.00 42.94           O  
ATOM    186  CG  ARG A  13      20.225  19.738 -10.991  1.00 42.94           C  
ATOM    187  HG2 ARG A  13      21.293  19.880 -11.153  1.00 42.94           H  
ATOM    188  HG3 ARG A  13      19.692  20.634 -11.309  1.00 42.94           H  
ATOM    189  CD  ARG A  13      19.986  19.534  -9.496  1.00 42.94           C  
ATOM    190  HD2 ARG A  13      20.438  18.588  -9.199  1.00 42.94           H  
ATOM    191  HD3 ARG A  13      18.911  19.493  -9.317  1.00 42.94           H  
ATOM    192  NE  ARG A  13      20.596  20.633  -8.725  1.00 42.94           N  
ATOM    193  HE  ARG A  13      21.117  21.307  -9.267  1.00 42.94           H  
ATOM    194  NH1 ARG A  13      19.931  19.946  -6.645  1.00 42.94           N  
ATOM    195 HH11 ARG A  13      19.486  19.154  -7.087  1.00 42.94           H  
ATOM    196 HH12 ARG A  13      19.955  20.043  -5.640  1.00 42.94           H  
ATOM    197  NH2 ARG A  13      21.200  21.775  -6.852  1.00 42.94           N  
ATOM    198 HH21 ARG A  13      21.733  22.409  -7.430  1.00 42.94           H  
ATOM    199 HH22 ARG A  13      21.212  21.879  -5.847  1.00 42.94           H  
ATOM    200  CZ  ARG A  13      20.572  20.781  -7.415  1.00 42.94           C  
ATOM    201  N   ASP A  14      21.616  16.815 -14.136  1.00 42.63           N  
ATOM    202  H   ASP A  14      22.347  17.491 -13.967  1.00 42.63           H  
ATOM    203  CA  ASP A  14      22.140  15.482 -14.438  1.00 42.63           C  
ATOM    204  HA  ASP A  14      22.584  15.507 -15.433  1.00 42.63           H  
ATOM    205  C   ASP A  14      21.102  14.351 -14.435  1.00 42.63           C  
ATOM    206  CB  ASP A  14      23.276  15.184 -13.443  1.00 42.63           C  
ATOM    207  HB2 ASP A  14      23.637  14.169 -13.614  1.00 42.63           H  
ATOM    208  HB3 ASP A  14      22.890  15.241 -12.426  1.00 42.63           H  
ATOM    209  O   ASP A  14      20.803  13.738 -13.410  1.00 42.63           O  
ATOM    210  CG  ASP A  14      24.461  16.141 -13.599  1.00 42.63           C  
ATOM    211  OD1 ASP A  14      24.761  16.506 -14.757  1.00 42.63           O  
ATOM    212  OD2 ASP A  14      25.000  16.565 -12.552  1.00 42.63           O  
ATOM    213  N   SER A  15      20.575  14.061 -15.620  1.00 47.09           N  
ATOM    214  H   SER A  15      20.859  14.624 -16.409  1.00 47.09           H  
ATOM    215  CA  SER A  15      19.907  12.802 -15.930  1.00 47.09           C  
ATOM    216  HA  SER A  15      19.858  12.171 -15.042  1.00 47.09           H  
ATOM    217  C   SER A  15      20.743  12.094 -16.992  1.00 47.09           C  
ATOM    218  CB  SER A  15      18.475  13.067 -16.406  1.00 47.09           C  
ATOM    219  HB2 SER A  15      17.862  13.365 -15.556  1.00 47.09           H  
ATOM    220  HB3 SER A  15      18.485  13.881 -17.132  1.00 47.09           H  
ATOM    221  O   SER A  15      20.941  12.629 -18.082  1.00 47.09           O  
ATOM    222  OG  SER A  15      17.921  11.920 -17.027  1.00 47.09           O  
ATOM    223  HG  SER A  15      17.005  12.115 -17.237  1.00 47.09           H  
ATOM    224  N   ASP A  16      21.213  10.879 -16.694  1.00 49.79           N  
ATOM    225  H   ASP A  16      21.119  10.561 -15.740  1.00 49.79           H  
ATOM    226  CA  ASP A  16      22.028  10.054 -17.603  1.00 49.79           C  
ATOM    227  HA  ASP A  16      22.871  10.649 -17.953  1.00 49.79           H  
ATOM    228  C   ASP A  16      21.266   9.575 -18.860  1.00 49.79           C  
ATOM    229  CB  ASP A  16      22.577   8.834 -16.831  1.00 49.79           C  
ATOM    230  HB2 ASP A  16      21.753   8.346 -16.312  1.00 49.79           H  
ATOM    231  HB3 ASP A  16      22.984   8.114 -17.541  1.00 49.79           H  
ATOM    232  O   ASP A  16      21.821   8.855 -19.693  1.00 49.79           O  
ATOM    233  CG  ASP A  16      23.699   9.155 -15.839  1.00 49.79           C  
ATOM    234  OD1 ASP A  16      24.462  10.107 -16.100  1.00 49.79           O  
ATOM    235  OD2 ASP A  16      23.786   8.402 -14.843  1.00 49.79           O  
ATOM    236  N   LYS A  17      19.973   9.903 -19.009  1.00 50.84           N  
ATOM    237  H   LYS A  17      19.581  10.551 -18.340  1.00 50.84           H  
ATOM    238  CA  LYS A  17      19.116   9.395 -20.095  1.00 50.84           C  
ATOM    239  HA  LYS A  17      19.746   9.023 -20.903  1.00 50.84           H  
ATOM    240  C   LYS A  17      18.247  10.515 -20.683  1.00 50.84           C  
ATOM    241  CB  LYS A  17      18.290   8.199 -19.592  1.00 50.84           C  
ATOM    242  HB2 LYS A  17      17.691   8.504 -18.734  1.00 50.84           H  
ATOM    243  HB3 LYS A  17      17.620   7.880 -20.390  1.00 50.84           H  
ATOM    244  O   LYS A  17      17.081  10.638 -20.307  1.00 50.84           O  
ATOM    245  CG  LYS A  17      19.196   7.023 -19.198  1.00 50.84           C  
ATOM    246  HG2 LYS A  17      19.803   7.304 -18.338  1.00 50.84           H  
ATOM    247  HG3 LYS A  17      19.855   6.780 -20.032  1.00 50.84           H  
ATOM    248  CD  LYS A  17      18.385   5.783 -18.827  1.00 50.84           C  
ATOM    249  HD2 LYS A  17      17.818   5.448 -19.697  1.00 50.84           H  
ATOM    250  HD3 LYS A  17      17.700   6.033 -18.017  1.00 50.84           H  
ATOM    251  CE  LYS A  17      19.361   4.694 -18.374  1.00 50.84           C  
ATOM    252  HE2 LYS A  17      20.064   4.500 -19.184  1.00 50.84           H  
ATOM    253  HE3 LYS A  17      19.936   5.079 -17.531  1.00 50.84           H  
ATOM    254  NZ  LYS A  17      18.652   3.451 -17.991  1.00 50.84           N  
ATOM    255  HZ1 LYS A  17      18.119   3.094 -18.771  1.00 50.84           H  
ATOM    256  HZ2 LYS A  17      19.319   2.749 -17.703  1.00 50.84           H  
ATOM    257  HZ3 LYS A  17      18.025   3.636 -17.221  1.00 50.84           H  
ATOM    258  N   PRO A  18      18.787  11.336 -21.600  1.00 52.57           N  
ATOM    259  CA  PRO A  18      18.071  12.478 -22.157  1.00 52.57           C  
ATOM    260  HA  PRO A  18      17.684  13.096 -21.347  1.00 52.57           H  
ATOM    261  C   PRO A  18      16.905  12.033 -23.048  1.00 52.57           C  
ATOM    262  CB  PRO A  18      19.126  13.277 -22.934  1.00 52.57           C  
ATOM    263  HB2 PRO A  18      19.588  14.006 -22.267  1.00 52.57           H  
ATOM    264  HB3 PRO A  18      18.707  13.778 -23.806  1.00 52.57           H  
ATOM    265  O   PRO A  18      17.086  11.240 -23.973  1.00 52.57           O  
ATOM    266  CG  PRO A  18      20.165  12.225 -23.327  1.00 52.57           C  
ATOM    267  HG2 PRO A  18      21.154  12.663 -23.461  1.00 52.57           H  
ATOM    268  HG3 PRO A  18      19.845  11.715 -24.236  1.00 52.57           H  
ATOM    269  CD  PRO A  18      20.132  11.250 -22.154  1.00 52.57           C  
ATOM    270  HD2 PRO A  18      20.364  10.246 -22.508  1.00 52.57           H  
ATOM    271  HD3 PRO A  18      20.854  11.559 -21.397  1.00 52.57           H  
ATOM    272  N   ILE A  19      15.716  12.597 -22.817  1.00 57.10           N  
ATOM    273  H   ILE A  19      15.607  13.168 -21.991  1.00 57.10           H  
ATOM    274  CA  ILE A  19      14.639  12.632 -23.814  1.00 57.10           C  
ATOM    275  HA  ILE A  19      14.948  12.079 -24.701  1.00 57.10           H  
ATOM    276  C   ILE A  19      14.446  14.083 -24.219  1.00 57.10           C  
ATOM    277  CB  ILE A  19      13.332  11.986 -23.320  1.00 57.10           C  
ATOM    278  HB  ILE A  19      12.977  12.524 -22.441  1.00 57.10           H  
ATOM    279  O   ILE A  19      13.885  14.891 -23.471  1.00 57.10           O  
ATOM    280  CG1 ILE A  19      13.622  10.531 -22.929  1.00 57.10           C  
ATOM    281 HG12 ILE A  19      14.043   9.999 -23.781  1.00 57.10           H  
ATOM    282 HG13 ILE A  19      14.349  10.508 -22.117  1.00 57.10           H  
ATOM    283  CG2 ILE A  19      12.253  12.044 -24.423  1.00 57.10           C  
ATOM    284 HG21 ILE A  19      12.102  13.069 -24.761  1.00 57.10           H  
ATOM    285 HG22 ILE A  19      12.548  11.436 -25.278  1.00 57.10           H  
ATOM    286 HG23 ILE A  19      11.292  11.699 -24.042  1.00 57.10           H  
ATOM    287  CD1 ILE A  19      12.387   9.790 -22.449  1.00 57.10           C  
ATOM    288 HD11 ILE A  19      11.933  10.313 -21.608  1.00 57.10           H  
ATOM    289 HD12 ILE A  19      12.750   8.807 -22.149  1.00 57.10           H  
ATOM    290 HD13 ILE A  19      11.663   9.654 -23.253  1.00 57.10           H  
ATOM    291  N   ALA A  20      14.939  14.409 -25.411  1.00 60.93           N  
ATOM    292  H   ALA A  20      15.386  13.696 -25.970  1.00 60.93           H  
ATOM    293  CA  ALA A  20      14.633  15.676 -26.046  1.00 60.93           C  
ATOM    294  HA  ALA A  20      14.897  16.481 -25.361  1.00 60.93           H  
ATOM    295  C   ALA A  20      13.126  15.751 -26.315  1.00 60.93           C  
ATOM    296  CB  ALA A  20      15.476  15.830 -27.315  1.00 60.93           C  
ATOM    297  HB1 ALA A  20      15.316  16.820 -27.744  1.00 60.93           H  
ATOM    298  HB2 ALA A  20      15.191  15.079 -28.051  1.00 60.93           H  
ATOM    299  HB3 ALA A  20      16.535  15.726 -27.079  1.00 60.93           H  
ATOM    300  O   ALA A  20      12.508  14.775 -26.742  1.00 60.93           O  
ATOM    301  N   ARG A  21      12.535  16.914 -26.028  1.00 61.19           N  
ATOM    302  H   ARG A  21      13.111  17.665 -25.675  1.00 61.19           H  
ATOM    303  CA  ARG A  21      11.098  17.153 -26.228  1.00 61.19           C  
ATOM    304  HA  ARG A  21      10.531  16.357 -25.744  1.00 61.19           H  
ATOM    305  C   ARG A  21      10.698  17.106 -27.699  1.00 61.19           C  
ATOM    306  CB  ARG A  21      10.707  18.508 -25.634  1.00 61.19           C  
ATOM    307  HB2 ARG A  21      11.339  19.285 -26.064  1.00 61.19           H  
ATOM    308  HB3 ARG A  21       9.674  18.716 -25.914  1.00 61.19           H  
ATOM    309  O   ARG A  21       9.551  16.802 -28.002  1.00 61.19           O  
ATOM    310  CG  ARG A  21      10.827  18.534 -24.102  1.00 61.19           C  
ATOM    311  HG2 ARG A  21      10.143  17.806 -23.665  1.00 61.19           H  
ATOM    312  HG3 ARG A  21      11.842  18.270 -23.806  1.00 61.19           H  
ATOM    313  CD  ARG A  21      10.514  19.924 -23.544  1.00 61.19           C  
ATOM    314  HD2 ARG A  21      10.607  19.890 -22.458  1.00 61.19           H  
ATOM    315  HD3 ARG A  21      11.260  20.619 -23.929  1.00 61.19           H  
ATOM    316  NE  ARG A  21       9.158  20.375 -23.910  1.00 61.19           N  
ATOM    317  HE  ARG A  21       8.526  19.667 -24.256  1.00 61.19           H  
ATOM    318  NH1 ARG A  21       9.470  22.590 -23.412  1.00 61.19           N  
ATOM    319 HH11 ARG A  21      10.415  22.383 -23.122  1.00 61.19           H  
ATOM    320 HH12 ARG A  21       9.135  23.543 -23.393  1.00 61.19           H  
ATOM    321  NH2 ARG A  21       7.514  21.904 -24.269  1.00 61.19           N  
ATOM    322 HH21 ARG A  21       6.930  21.172 -24.648  1.00 61.19           H  
ATOM    323 HH22 ARG A  21       7.176  22.856 -24.248  1.00 61.19           H  
ATOM    324  CZ  ARG A  21       8.719  21.618 -23.859  1.00 61.19           C  
ATOM    325  N   ASP A  22      11.646  17.412 -28.573  1.00 60.41           N  
ATOM    326  H   ASP A  22      12.578  17.603 -28.234  1.00 60.41           H  
ATOM    327  CA  ASP A  22      11.501  17.366 -30.015  1.00 60.41           C  
ATOM    328  HA  ASP A  22      10.740  16.630 -30.274  1.00 60.41           H  
ATOM    329  C   ASP A  22      12.833  16.936 -30.636  1.00 60.41           C  
ATOM    330  CB  ASP A  22      11.056  18.744 -30.530  1.00 60.41           C  
ATOM    331  HB2 ASP A  22      10.396  19.206 -29.797  1.00 60.41           H  
ATOM    332  HB3 ASP A  22      11.937  19.376 -30.641  1.00 60.41           H  
ATOM    333  O   ASP A  22      13.898  17.043 -30.010  1.00 60.41           O  
ATOM    334  CG  ASP A  22      10.307  18.684 -31.865  1.00 60.41           C  
ATOM    335  OD1 ASP A  22      10.370  17.625 -32.535  1.00 60.41           O  
ATOM    336  OD2 ASP A  22       9.643  19.696 -32.180  1.00 60.41           O  
ATOM    337  N   LYS A  23      12.768  16.451 -31.872  1.00 58.55           N  
ATOM    338  H   LYS A  23      11.885  16.584 -32.344  1.00 58.55           H  
ATOM    339  CA  LYS A  23      13.952  16.206 -32.684  1.00 58.55           C  
ATOM    340  HA  LYS A  23      14.609  15.526 -32.142  1.00 58.55           H  
ATOM    341  C   LYS A  23      14.665  17.554 -32.856  1.00 58.55           C  
ATOM    342  CB  LYS A  23      13.498  15.564 -34.004  1.00 58.55           C  
ATOM    343  HB2 LYS A  23      13.132  16.343 -34.672  1.00 58.55           H  
ATOM    344  HB3 LYS A  23      12.674  14.880 -33.798  1.00 58.55           H  
ATOM    345  O   LYS A  23      14.037  18.558 -33.165  1.00 58.55           O  
ATOM    346  CG  LYS A  23      14.612  14.767 -34.688  1.00 58.55           C  
ATOM    347  HG2 LYS A  23      15.438  15.436 -34.931  1.00 58.55           H  
ATOM    348  HG3 LYS A  23      14.968  13.986 -34.016  1.00 58.55           H  
ATOM    349  CD  LYS A  23      14.071  14.132 -35.973  1.00 58.55           C  
ATOM    350  HD2 LYS A  23      13.254  13.452 -35.729  1.00 58.55           H  
ATOM    351  HD3 LYS A  23      13.699  14.928 -36.618  1.00 58.55           H  
ATOM    352  CE  LYS A  23      15.193  13.378 -36.685  1.00 58.55           C  
ATOM    353  HE2 LYS A  23      15.531  12.561 -36.048  1.00 58.55           H  
ATOM    354  HE3 LYS A  23      16.026  14.069 -36.814  1.00 58.55           H  
ATOM    355  NZ  LYS A  23      14.738  12.877 -38.003  1.00 58.55           N  
ATOM    356  HZ1 LYS A  23      15.493  12.403 -38.477  1.00 58.55           H  
ATOM    357  HZ2 LYS A  23      14.456  13.666 -38.567  1.00 58.55           H  
ATOM    358  HZ3 LYS A  23      13.949  12.256 -37.894  1.00 58.55           H  
ATOM    359  N   ASP A  24      15.966  17.588 -32.588  1.00 62.96           N  
ATOM    360  H   ASP A  24      16.424  16.710 -32.390  1.00 62.96           H  
ATOM    361  CA  ASP A  24      16.834  18.764 -32.775  1.00 62.96           C  
ATOM    362  HA  ASP A  24      17.851  18.392 -32.658  1.00 62.96           H  
ATOM    363  C   ASP A  24      16.712  19.895 -31.731  1.00 62.96           C  
ATOM    364  CB  ASP A  24      16.757  19.268 -34.234  1.00 62.96           C  
ATOM    365  HB2 ASP A  24      17.623  19.899 -34.434  1.00 62.96           H  
ATOM    366  HB3 ASP A  24      15.866  19.883 -34.366  1.00 62.96           H  
ATOM    367  O   ASP A  24      17.374  20.928 -31.857  1.00 62.96           O  
ATOM    368  CG  ASP A  24      16.745  18.114 -35.248  1.00 62.96           C  
ATOM    369  OD1 ASP A  24      17.593  17.203 -35.099  1.00 62.96           O  
ATOM    370  OD2 ASP A  24      15.866  18.091 -36.139  1.00 62.96           O  
ATOM    371  N   TRP A  25      15.937  19.720 -30.654  1.00 58.09           N  
ATOM    372  H   TRP A  25      15.386  18.877 -30.576  1.00 58.09           H  
ATOM    373  CA  TRP A  25      15.940  20.685 -29.549  1.00 58.09           C  
ATOM    374  HA  TRP A  25      16.065  21.685 -29.965  1.00 58.09           H  
ATOM    375  C   TRP A  25      17.110  20.445 -28.599  1.00 58.09           C  
ATOM    376  CB  TRP A  25      14.607  20.692 -28.800  1.00 58.09           C  
ATOM    377  HB2 TRP A  25      14.304  19.665 -28.597  1.00 58.09           H  
ATOM    378  HB3 TRP A  25      14.756  21.186 -27.840  1.00 58.09           H  
ATOM    379  O   TRP A  25      17.262  19.362 -28.032  1.00 58.09           O  
ATOM    380  CG  TRP A  25      13.484  21.401 -29.491  1.00 58.09           C  
ATOM    381  CD1 TRP A  25      13.381  21.640 -30.820  1.00 58.09           C  
ATOM    382  HD1 TRP A  25      14.093  21.328 -31.570  1.00 58.09           H  
ATOM    383  CD2 TRP A  25      12.243  21.897 -28.906  1.00 58.09           C  
ATOM    384  CE2 TRP A  25      11.427  22.419 -29.952  1.00 58.09           C  
ATOM    385  CE3 TRP A  25      11.706  21.915 -27.599  1.00 58.09           C  
ATOM    386  HE3 TRP A  25      12.295  21.503 -26.794  1.00 58.09           H  
ATOM    387  NE1 TRP A  25      12.164  22.226 -31.097  1.00 58.09           N  
ATOM    388  HE1 TRP A  25      11.789  22.281 -32.033  1.00 58.09           H  
ATOM    389  CH2 TRP A  25       9.641  22.945 -28.408  1.00 58.09           C  
ATOM    390  HH2 TRP A  25       8.646  23.319 -28.223  1.00 58.09           H  
ATOM    391  CZ2 TRP A  25      10.146  22.934 -29.718  1.00 58.09           C  
ATOM    392  HZ2 TRP A  25       9.545  23.275 -30.549  1.00 58.09           H  
ATOM    393  CZ3 TRP A  25      10.421  22.438 -27.351  1.00 58.09           C  
ATOM    394  HZ3 TRP A  25      10.025  22.434 -26.346  1.00 58.09           H  
ATOM    395  N   ASP A  26      17.897  21.497 -28.360  1.00 61.44           N  
ATOM    396  H   ASP A  26      17.781  22.326 -28.924  1.00 61.44           H  
ATOM    397  CA  ASP A  26      18.918  21.489 -27.316  1.00 61.44           C  
ATOM    398  HA  ASP A  26      19.567  20.628 -27.476  1.00 61.44           H  
ATOM    399  C   ASP A  26      18.252  21.341 -25.940  1.00 61.44           C  
ATOM    400  CB  ASP A  26      19.795  22.747 -27.402  1.00 61.44           C  
ATOM    401  HB2 ASP A  26      19.166  23.630 -27.285  1.00 61.44           H  
ATOM    402  HB3 ASP A  26      20.253  22.787 -28.390  1.00 61.44           H  
ATOM    403  O   ASP A  26      17.577  22.249 -25.437  1.00 61.44           O  
ATOM    404  CG  ASP A  26      20.907  22.780 -26.342  1.00 61.44           C  
ATOM    405  OD1 ASP A  26      21.020  21.817 -25.545  1.00 61.44           O  
ATOM    406  OD2 ASP A  26      21.604  23.812 -26.283  1.00 61.44           O  
ATOM    407  N   THR A  27      18.469  20.185 -25.317  1.00 59.59           N  
ATOM    408  H   THR A  27      19.028  19.490 -25.790  1.00 59.59           H  
ATOM    409  CA  THR A  27      17.942  19.847 -23.994  1.00 59.59           C  
ATOM    410  HA  THR A  27      16.854  19.906 -24.022  1.00 59.59           H  
ATOM    411  C   THR A  27      18.412  20.813 -22.906  1.00 59.59           C  
ATOM    412  CB  THR A  27      18.340  18.415 -23.608  1.00 59.59           C  
ATOM    413  HB  THR A  27      18.066  18.238 -22.568  1.00 59.59           H  
ATOM    414  O   THR A  27      17.720  20.955 -21.899  1.00 59.59           O  
ATOM    415  CG2 THR A  27      17.627  17.379 -24.474  1.00 59.59           C  
ATOM    416 HG21 THR A  27      16.550  17.491 -24.343  1.00 59.59           H  
ATOM    417 HG22 THR A  27      17.881  17.517 -25.525  1.00 59.59           H  
ATOM    418 HG23 THR A  27      17.922  16.377 -24.162  1.00 59.59           H  
ATOM    419  OG1 THR A  27      19.726  18.200 -23.767  1.00 59.59           O  
ATOM    420  HG1 THR A  27      20.206  18.832 -23.227  1.00 59.59           H  
ATOM    421  N   LYS A  28      19.545  21.513 -23.097  1.00 62.72           N  
ATOM    422  H   LYS A  28      20.042  21.403 -23.969  1.00 62.72           H  
ATOM    423  CA  LYS A  28      20.007  22.563 -22.172  1.00 62.72           C  
ATOM    424  HA  LYS A  28      19.948  22.200 -21.145  1.00 62.72           H  
ATOM    425  C   LYS A  28      19.128  23.809 -22.232  1.00 62.72           C  
ATOM    426  CB  LYS A  28      21.460  22.964 -22.472  1.00 62.72           C  
ATOM    427  HB2 LYS A  28      21.550  23.294 -23.507  1.00 62.72           H  
ATOM    428  HB3 LYS A  28      21.713  23.808 -21.832  1.00 62.72           H  
ATOM    429  O   LYS A  28      18.865  24.425 -21.206  1.00 62.72           O  
ATOM    430  CG  LYS A  28      22.461  21.837 -22.197  1.00 62.72           C  
ATOM    431  HG2 LYS A  28      22.281  21.005 -22.878  1.00 62.72           H  
ATOM    432  HG3 LYS A  28      22.338  21.493 -21.170  1.00 62.72           H  
ATOM    433  CD  LYS A  28      23.890  22.356 -22.390  1.00 62.72           C  
ATOM    434  HD2 LYS A  28      24.038  23.229 -21.755  1.00 62.72           H  
ATOM    435  HD3 LYS A  28      24.025  22.644 -23.433  1.00 62.72           H  
ATOM    436  CE  LYS A  28      24.896  21.268 -22.008  1.00 62.72           C  
ATOM    437  HE2 LYS A  28      24.683  20.946 -20.988  1.00 62.72           H  
ATOM    438  HE3 LYS A  28      24.751  20.414 -22.669  1.00 62.72           H  
ATOM    439  NZ  LYS A  28      26.287  21.771 -22.103  1.00 62.72           N  
ATOM    440  HZ1 LYS A  28      26.408  22.556 -21.479  1.00 62.72           H  
ATOM    441  HZ2 LYS A  28      26.482  22.073 -23.047  1.00 62.72           H  
ATOM    442  HZ3 LYS A  28      26.941  21.048 -21.842  1.00 62.72           H  
ATOM    443  N   LYS A  29      18.648  24.175 -23.423  1.00 57.93           N  
ATOM    444  H   LYS A  29      18.880  23.588 -24.212  1.00 57.93           H  
ATOM    445  CA  LYS A  29      17.884  25.409 -23.649  1.00 57.93           C  
ATOM    446  HA  LYS A  29      18.229  26.164 -22.943  1.00 57.93           H  
ATOM    447  C   LYS A  29      16.387  25.241 -23.397  1.00 57.93           C  
ATOM    448  CB  LYS A  29      18.188  25.897 -25.070  1.00 57.93           C  
ATOM    449  HB2 LYS A  29      19.270  25.947 -25.196  1.00 57.93           H  
ATOM    450  HB3 LYS A  29      17.794  25.182 -25.792  1.00 57.93           H  
ATOM    451  O   LYS A  29      15.749  26.149 -22.872  1.00 57.93           O  
ATOM    452  CG  LYS A  29      17.595  27.285 -25.346  1.00 57.93           C  
ATOM    453  HG2 LYS A  29      17.943  27.989 -24.591  1.00 57.93           H  
ATOM    454  HG3 LYS A  29      16.507  27.232 -25.316  1.00 57.93           H  
ATOM    455  CD  LYS A  29      18.034  27.765 -26.731  1.00 57.93           C  
ATOM    456  HD2 LYS A  29      17.720  27.031 -27.473  1.00 57.93           H  
ATOM    457  HD3 LYS A  29      19.120  27.846 -26.758  1.00 57.93           H  
ATOM    458  CE  LYS A  29      17.405  29.122 -27.048  1.00 57.93           C  
ATOM    459  HE2 LYS A  29      17.833  29.872 -26.384  1.00 57.93           H  
ATOM    460  HE3 LYS A  29      16.335  29.060 -26.850  1.00 57.93           H  
ATOM    461  NZ  LYS A  29      17.634  29.479 -28.468  1.00 57.93           N  
ATOM    462  HZ1 LYS A  29      18.622  29.471 -28.680  1.00 57.93           H  
ATOM    463  HZ2 LYS A  29      17.256  30.391 -28.681  1.00 57.93           H  
ATOM    464  HZ3 LYS A  29      17.180  28.797 -29.059  1.00 57.93           H  
ATOM    465  N   TYR A  30      15.822  24.096 -23.774  1.00 59.04           N  
ATOM    466  H   TYR A  30      16.407  23.417 -24.240  1.00 59.04           H  
ATOM    467  CA  TYR A  30      14.366  23.880 -23.782  1.00 59.04           C  
ATOM    468  HA  TYR A  30      13.870  24.837 -23.620  1.00 59.04           H  
ATOM    469  C   TYR A  30      13.855  22.973 -22.655  1.00 59.04           C  
ATOM    470  CB  TYR A  30      13.949  23.400 -25.175  1.00 59.04           C  
ATOM    471  HB2 TYR A  30      12.879  23.194 -25.173  1.00 59.04           H  
ATOM    472  HB3 TYR A  30      14.469  22.472 -25.410  1.00 59.04           H  
ATOM    473  O   TYR A  30      12.652  22.685 -22.578  1.00 59.04           O  
ATOM    474  CG  TYR A  30      14.229  24.438 -26.245  1.00 59.04           C  
ATOM    475  CD1 TYR A  30      13.384  25.558 -26.362  1.00 59.04           C  
ATOM    476  HD1 TYR A  30      12.523  25.650 -25.717  1.00 59.04           H  
ATOM    477  CD2 TYR A  30      15.345  24.308 -27.092  1.00 59.04           C  
ATOM    478  HD2 TYR A  30      15.986  23.442 -27.012  1.00 59.04           H  
ATOM    479  CE1 TYR A  30      13.650  26.549 -27.326  1.00 59.04           C  
ATOM    480  HE1 TYR A  30      12.991  27.399 -27.417  1.00 59.04           H  
ATOM    481  CE2 TYR A  30      15.625  25.303 -28.049  1.00 59.04           C  
ATOM    482  HE2 TYR A  30      16.469  25.194 -28.713  1.00 59.04           H  
ATOM    483  OH  TYR A  30      15.053  27.405 -29.071  1.00 59.04           O  
ATOM    484  HH  TYR A  30      14.259  27.916 -29.244  1.00 59.04           H  
ATOM    485  CZ  TYR A  30      14.778  26.425 -28.166  1.00 59.04           C  
ATOM    486  N   GLY A  31      14.764  22.554 -21.771  1.00 53.81           N  
ATOM    487  H   GLY A  31      15.728  22.814 -21.923  1.00 53.81           H  
ATOM    488  CA  GLY A  31      14.502  21.540 -20.763  1.00 53.81           C  
ATOM    489  HA2 GLY A  31      15.339  21.508 -20.065  1.00 53.81           H  
ATOM    490  HA3 GLY A  31      13.599  21.792 -20.208  1.00 53.81           H  
ATOM    491  C   GLY A  31      14.334  20.151 -21.376  1.00 53.81           C  
ATOM    492  O   GLY A  31      14.339  19.958 -22.594  1.00 53.81           O  
ATOM    493  N   MET A  32      14.173  19.169 -20.499  1.00 61.84           N  
ATOM    494  H   MET A  32      14.147  19.398 -19.515  1.00 61.84           H  
ATOM    495  CA  MET A  32      14.038  17.759 -20.853  1.00 61.84           C  
ATOM    496  HA  MET A  32      13.904  17.662 -21.930  1.00 61.84           H  
ATOM    497  C   MET A  32      12.801  17.165 -20.193  1.00 61.84           C  
ATOM    498  CB  MET A  32      15.325  17.005 -20.483  1.00 61.84           C  
ATOM    499  HB2 MET A  32      16.138  17.432 -21.072  1.00 61.84           H  
ATOM    500  HB3 MET A  32      15.225  15.957 -20.763  1.00 61.84           H  
ATOM    501  O   MET A  32      12.360  17.645 -19.144  1.00 61.84           O  
ATOM    502  CG  MET A  32      15.683  17.088 -18.990  1.00 61.84           C  
ATOM    503  HG2 MET A  32      14.964  16.488 -18.432  1.00 61.84           H  
ATOM    504  HG3 MET A  32      15.597  18.118 -18.646  1.00 61.84           H  
ATOM    505  SD  MET A  32      17.351  16.514 -18.572  1.00 61.84           S  
ATOM    506  CE  MET A  32      18.369  17.762 -19.407  1.00 61.84           C  
ATOM    507  HE1 MET A  32      18.035  18.761 -19.127  1.00 61.84           H  
ATOM    508  HE2 MET A  32      19.409  17.633 -19.105  1.00 61.84           H  
ATOM    509  HE3 MET A  32      18.298  17.637 -20.487  1.00 61.84           H  
ATOM    510  N   PHE A  33      12.251  16.120 -20.807  1.00 63.51           N  
ATOM    511  H   PHE A  33      12.686  15.750 -21.640  1.00 63.51           H  
ATOM    512  CA  PHE A  33      11.317  15.265 -20.091  1.00 63.51           C  
ATOM    513  HA  PHE A  33      10.626  15.887 -19.522  1.00 63.51           H  
ATOM    514  C   PHE A  33      12.089  14.424 -19.072  1.00 63.51           C  
ATOM    515  CB  PHE A  33      10.510  14.413 -21.073  1.00 63.51           C  
ATOM    516  HB2 PHE A  33       9.893  13.734 -20.485  1.00 63.51           H  
ATOM    517  HB3 PHE A  33      11.196  13.812 -21.669  1.00 63.51           H  
ATOM    518  O   PHE A  33      13.176  13.933 -19.371  1.00 63.51           O  
ATOM    519  CG  PHE A  33       9.581  15.191 -21.990  1.00 63.51           C  
ATOM    520  CD1 PHE A  33       8.717  16.169 -21.461  1.00 63.51           C  
ATOM    521  HD1 PHE A  33       8.762  16.427 -20.413  1.00 63.51           H  
ATOM    522  CD2 PHE A  33       9.525  14.893 -23.365  1.00 63.51           C  
ATOM    523  HD2 PHE A  33      10.174  14.139 -23.785  1.00 63.51           H  
ATOM    524  CE1 PHE A  33       7.769  16.803 -22.282  1.00 63.51           C  
ATOM    525  HE1 PHE A  33       7.078  17.516 -21.856  1.00 63.51           H  
ATOM    526  CE2 PHE A  33       8.583  15.534 -24.190  1.00 63.51           C  
ATOM    527  HE2 PHE A  33       8.516  15.272 -25.236  1.00 63.51           H  
ATOM    528  CZ  PHE A  33       7.696  16.479 -23.647  1.00 63.51           C  
ATOM    529  HZ  PHE A  33       6.945  16.933 -24.275  1.00 63.51           H  
ATOM    530  N   ASP A  34      11.527  14.294 -17.871  1.00 60.16           N  
ATOM    531  H   ASP A  34      10.641  14.751 -17.712  1.00 60.16           H  
ATOM    532  CA  ASP A  34      12.184  13.702 -16.699  1.00 60.16           C  
ATOM    533  HA  ASP A  34      13.056  14.299 -16.432  1.00 60.16           H  
ATOM    534  C   ASP A  34      12.687  12.277 -16.969  1.00 60.16           C  
ATOM    535  CB  ASP A  34      11.166  13.776 -15.544  1.00 60.16           C  
ATOM    536  HB2 ASP A  34      10.203  13.418 -15.906  1.00 60.16           H  
ATOM    537  HB3 ASP A  34      11.033  14.821 -15.263  1.00 60.16           H  
ATOM    538  O   ASP A  34      13.858  11.955 -16.768  1.00 60.16           O  
ATOM    539  CG  ASP A  34      11.532  12.988 -14.285  1.00 60.16           C  
ATOM    540  OD1 ASP A  34      12.709  12.972 -13.890  1.00 60.16           O  
ATOM    541  OD2 ASP A  34      10.596  12.382 -13.713  1.00 60.16           O  
ATOM    542  N   SER A  35      11.810  11.417 -17.484  1.00 64.55           N  
ATOM    543  H   SER A  35      10.876  11.743 -17.686  1.00 64.55           H  
ATOM    544  CA  SER A  35      12.156  10.033 -17.798  1.00 64.55           C  
ATOM    545  HA  SER A  35      13.140  10.035 -18.267  1.00 64.55           H  
ATOM    546  C   SER A  35      11.155   9.411 -18.774  1.00 64.55           C  
ATOM    547  CB  SER A  35      12.241   9.206 -16.505  1.00 64.55           C  
ATOM    548  HB2 SER A  35      12.346   8.150 -16.753  1.00 64.55           H  
ATOM    549  HB3 SER A  35      13.124   9.514 -15.945  1.00 64.55           H  
ATOM    550  O   SER A  35       9.987   9.817 -18.808  1.00 64.55           O  
ATOM    551  OG  SER A  35      11.102   9.376 -15.683  1.00 64.55           O  
ATOM    552  HG  SER A  35      11.207  10.210 -15.218  1.00 64.55           H  
ATOM    553  N   PRO A  36      11.572   8.420 -19.584  1.00 74.99           N  
ATOM    554  CA  PRO A  36      10.635   7.670 -20.407  1.00 74.99           C  
ATOM    555  HA  PRO A  36      10.083   8.342 -21.063  1.00 74.99           H  
ATOM    556  C   PRO A  36       9.663   6.901 -19.519  1.00 74.99           C  
ATOM    557  CB  PRO A  36      11.458   6.697 -21.245  1.00 74.99           C  
ATOM    558  HB2 PRO A  36      10.954   5.733 -21.305  1.00 74.99           H  
ATOM    559  HB3 PRO A  36      11.598   7.072 -22.259  1.00 74.99           H  
ATOM    560  O   PRO A  36      10.048   6.287 -18.521  1.00 74.99           O  
ATOM    561  CG  PRO A  36      12.791   6.586 -20.495  1.00 74.99           C  
ATOM    562  HG2 PRO A  36      12.748   5.741 -19.809  1.00 74.99           H  
ATOM    563  HG3 PRO A  36      13.629   6.470 -21.183  1.00 74.99           H  
ATOM    564  CD  PRO A  36      12.916   7.866 -19.671  1.00 74.99           C  
ATOM    565  HD2 PRO A  36      13.585   8.574 -20.161  1.00 74.99           H  
ATOM    566  HD3 PRO A  36      13.308   7.625 -18.683  1.00 74.99           H  
ATOM    567  N   THR A  37       8.403   6.856 -19.932  1.00 81.90           N  
ATOM    568  H   THR A  37       8.143   7.343 -20.777  1.00 81.90           H  
ATOM    569  CA  THR A  37       7.403   6.035 -19.262  1.00 81.90           C  
ATOM    570  HA  THR A  37       7.458   6.235 -18.192  1.00 81.90           H  
ATOM    571  C   THR A  37       7.719   4.564 -19.521  1.00 81.90           C  
ATOM    572  CB  THR A  37       5.990   6.396 -19.727  1.00 81.90           C  
ATOM    573  HB  THR A  37       5.909   6.239 -20.803  1.00 81.90           H  
ATOM    574  O   THR A  37       7.789   4.113 -20.667  1.00 81.90           O  
ATOM    575  CG2 THR A  37       4.927   5.585 -18.989  1.00 81.90           C  
ATOM    576 HG21 THR A  37       4.977   4.545 -19.310  1.00 81.90           H  
ATOM    577 HG22 THR A  37       3.939   5.981 -19.226  1.00 81.90           H  
ATOM    578 HG23 THR A  37       5.093   5.652 -17.914  1.00 81.90           H  
ATOM    579  OG1 THR A  37       5.716   7.741 -19.442  1.00 81.90           O  
ATOM    580  HG1 THR A  37       5.031   8.013 -20.058  1.00 81.90           H  
ATOM    581  N   VAL A  38       7.897   3.795 -18.446  1.00 84.68           N  
ATOM    582  H   VAL A  38       7.925   4.244 -17.542  1.00 84.68           H  
ATOM    583  CA  VAL A  38       8.044   2.335 -18.513  1.00 84.68           C  
ATOM    584  HA  VAL A  38       8.763   2.087 -19.294  1.00 84.68           H  
ATOM    585  C   VAL A  38       6.696   1.716 -18.889  1.00 84.68           C  
ATOM    586  CB  VAL A  38       8.609   1.764 -17.200  1.00 84.68           C  
ATOM    587  HB  VAL A  38       7.952   2.035 -16.374  1.00 84.68           H  
ATOM    588  O   VAL A  38       5.698   1.935 -18.198  1.00 84.68           O  
ATOM    589  CG1 VAL A  38       8.734   0.237 -17.247  1.00 84.68           C  
ATOM    590 HG11 VAL A  38       9.194  -0.129 -16.329  1.00 84.68           H  
ATOM    591 HG12 VAL A  38       7.748  -0.220 -17.334  1.00 84.68           H  
ATOM    592 HG13 VAL A  38       9.343  -0.064 -18.099  1.00 84.68           H  
ATOM    593  CG2 VAL A  38      10.009   2.332 -16.924  1.00 84.68           C  
ATOM    594 HG21 VAL A  38       9.969   3.417 -16.824  1.00 84.68           H  
ATOM    595 HG22 VAL A  38      10.683   2.081 -17.743  1.00 84.68           H  
ATOM    596 HG23 VAL A  38      10.404   1.920 -15.996  1.00 84.68           H  
ATOM    597  N   ALA A  39       6.671   0.948 -19.979  1.00 88.17           N  
ATOM    598  H   ALA A  39       7.541   0.753 -20.453  1.00 88.17           H  
ATOM    599  CA  ALA A  39       5.494   0.212 -20.433  1.00 88.17           C  
ATOM    600  HA  ALA A  39       4.615   0.851 -20.353  1.00 88.17           H  
ATOM    601  C   ALA A  39       5.259  -1.027 -19.560  1.00 88.17           C  
ATOM    602  CB  ALA A  39       5.694  -0.170 -21.907  1.00 88.17           C  
ATOM    603  HB1 ALA A  39       5.857   0.728 -22.503  1.00 88.17           H  
ATOM    604  HB2 ALA A  39       4.808  -0.688 -22.275  1.00 88.17           H  
ATOM    605  HB3 ALA A  39       6.557  -0.826 -22.020  1.00 88.17           H  
ATOM    606  O   ALA A  39       4.165  -1.232 -19.036  1.00 88.17           O  
ATOM    607  N   TYR A  40       6.306  -1.829 -19.379  1.00 92.10           N  
ATOM    608  H   TYR A  40       7.173  -1.595 -19.841  1.00 92.10           H  
ATOM    609  CA  TYR A  40       6.316  -3.027 -18.545  1.00 92.10           C  
ATOM    610  HA  TYR A  40       5.741  -2.844 -17.637  1.00 92.10           H  
ATOM    611  C   TYR A  40       7.746  -3.364 -18.121  1.00 92.10           C  
ATOM    612  CB  TYR A  40       5.655  -4.192 -19.298  1.00 92.10           C  
ATOM    613  HB2 TYR A  40       4.584  -3.995 -19.350  1.00 92.10           H  
ATOM    614  HB3 TYR A  40       5.769  -5.114 -18.727  1.00 92.10           H  
ATOM    615  O   TYR A  40       8.708  -2.709 -18.531  1.00 92.10           O  
ATOM    616  CG  TYR A  40       6.169  -4.450 -20.698  1.00 92.10           C  
ATOM    617  CD1 TYR A  40       5.390  -4.043 -21.798  1.00 92.10           C  
ATOM    618  HD1 TYR A  40       4.452  -3.532 -21.640  1.00 92.10           H  
ATOM    619  CD2 TYR A  40       7.381  -5.138 -20.904  1.00 92.10           C  
ATOM    620  HD2 TYR A  40       7.971  -5.473 -20.064  1.00 92.10           H  
ATOM    621  CE1 TYR A  40       5.804  -4.353 -23.104  1.00 92.10           C  
ATOM    622  HE1 TYR A  40       5.187  -4.101 -23.954  1.00 92.10           H  
ATOM    623  CE2 TYR A  40       7.809  -5.428 -22.214  1.00 92.10           C  
ATOM    624  HE2 TYR A  40       8.723  -5.976 -22.394  1.00 92.10           H  
ATOM    625  OH  TYR A  40       7.372  -5.384 -24.569  1.00 92.10           O  
ATOM    626  HH  TYR A  40       6.647  -5.281 -25.190  1.00 92.10           H  
ATOM    627  CZ  TYR A  40       7.010  -5.048 -23.312  1.00 92.10           C  
ATOM    628  N   SER A  41       7.893  -4.373 -17.271  1.00 94.82           N  
ATOM    629  H   SER A  41       7.089  -4.937 -17.034  1.00 94.82           H  
ATOM    630  CA  SER A  41       9.201  -4.912 -16.917  1.00 94.82           C  
ATOM    631  HA  SER A  41       9.975  -4.269 -17.335  1.00 94.82           H  
ATOM    632  C   SER A  41       9.408  -6.275 -17.556  1.00 94.82           C  
ATOM    633  CB  SER A  41       9.388  -4.929 -15.401  1.00 94.82           C  
ATOM    634  HB2 SER A  41       8.569  -5.470 -14.929  1.00 94.82           H  
ATOM    635  HB3 SER A  41      10.336  -5.407 -15.152  1.00 94.82           H  
ATOM    636  O   SER A  41       8.455  -6.936 -17.952  1.00 94.82           O  
ATOM    637  OG  SER A  41       9.410  -3.581 -14.963  1.00 94.82           O  
ATOM    638  HG  SER A  41       9.743  -3.081 -15.712  1.00 94.82           H  
ATOM    639  N   ILE A  42      10.660  -6.684 -17.676  1.00 94.71           N  
ATOM    640  H   ILE A  42      11.405  -6.065 -17.391  1.00 94.71           H  
ATOM    641  CA  ILE A  42      11.039  -8.013 -18.131  1.00 94.71           C  
ATOM    642  HA  ILE A  42      10.143  -8.633 -18.150  1.00 94.71           H  
ATOM    643  C   ILE A  42      11.987  -8.635 -17.118  1.00 94.71           C  
ATOM    644  CB  ILE A  42      11.623  -7.995 -19.559  1.00 94.71           C  
ATOM    645  HB  ILE A  42      11.864  -9.023 -19.832  1.00 94.71           H  
ATOM    646  O   ILE A  42      12.789  -7.930 -16.505  1.00 94.71           O  
ATOM    647  CG1 ILE A  42      12.907  -7.149 -19.649  1.00 94.71           C  
ATOM    648 HG12 ILE A  42      12.666  -6.100 -19.474  1.00 94.71           H  
ATOM    649 HG13 ILE A  42      13.608  -7.471 -18.879  1.00 94.71           H  
ATOM    650  CG2 ILE A  42      10.562  -7.475 -20.543  1.00 94.71           C  
ATOM    651 HG21 ILE A  42      10.365  -6.417 -20.371  1.00 94.71           H  
ATOM    652 HG22 ILE A  42       9.633  -8.031 -20.418  1.00 94.71           H  
ATOM    653 HG23 ILE A  42      10.899  -7.610 -21.571  1.00 94.71           H  
ATOM    654  CD1 ILE A  42      13.625  -7.265 -20.993  1.00 94.71           C  
ATOM    655 HD11 ILE A  42      13.822  -8.310 -21.231  1.00 94.71           H  
ATOM    656 HD12 ILE A  42      14.563  -6.713 -20.938  1.00 94.71           H  
ATOM    657 HD13 ILE A  42      13.008  -6.831 -21.780  1.00 94.71           H  
ATOM    658  N   LEU A  43      11.890  -9.946 -16.948  1.00 94.62           N  
ATOM    659  H   LEU A  43      11.195 -10.438 -17.492  1.00 94.62           H  
ATOM    660  CA  LEU A  43      12.891 -10.747 -16.266  1.00 94.62           C  
ATOM    661  HA  LEU A  43      13.429 -10.122 -15.553  1.00 94.62           H  
ATOM    662  C   LEU A  43      13.867 -11.280 -17.310  1.00 94.62           C  
ATOM    663  CB  LEU A  43      12.189 -11.892 -15.529  1.00 94.62           C  
ATOM    664  HB2 LEU A  43      11.831 -12.600 -16.276  1.00 94.62           H  
ATOM    665  HB3 LEU A  43      11.330 -11.507 -14.979  1.00 94.62           H  
ATOM    666  O   LEU A  43      13.433 -11.877 -18.295  1.00 94.62           O  
ATOM    667  CG  LEU A  43      13.108 -12.648 -14.567  1.00 94.62           C  
ATOM    668  HG  LEU A  43      14.025 -12.948 -15.074  1.00 94.62           H  
ATOM    669  CD1 LEU A  43      13.451 -11.766 -13.375  1.00 94.62           C  
ATOM    670 HD11 LEU A  43      12.545 -11.339 -12.943  1.00 94.62           H  
ATOM    671 HD12 LEU A  43      14.141 -10.974 -13.664  1.00 94.62           H  
ATOM    672 HD13 LEU A  43      13.926 -12.402 -12.628  1.00 94.62           H  
ATOM    673  CD2 LEU A  43      12.407 -13.903 -14.050  1.00 94.62           C  
ATOM    674 HD21 LEU A  43      11.495 -13.636 -13.516  1.00 94.62           H  
ATOM    675 HD22 LEU A  43      13.068 -14.451 -13.377  1.00 94.62           H  
ATOM    676 HD23 LEU A  43      12.152 -14.555 -14.885  1.00 94.62           H  
ATOM    677  N   VAL A  44      15.163 -11.065 -17.104  1.00 94.24           N  
ATOM    678  H   VAL A  44      15.440 -10.525 -16.296  1.00 94.24           H  
ATOM    679  CA  VAL A  44      16.210 -11.505 -18.030  1.00 94.24           C  
ATOM    680  HA  VAL A  44      15.787 -12.213 -18.743  1.00 94.24           H  
ATOM    681  C   VAL A  44      17.307 -12.223 -17.265  1.00 94.24           C  
ATOM    682  CB  VAL A  44      16.787 -10.318 -18.826  1.00 94.24           C  
ATOM    683  HB  VAL A  44      17.181  -9.573 -18.135  1.00 94.24           H  
ATOM    684  O   VAL A  44      17.769 -11.744 -16.231  1.00 94.24           O  
ATOM    685  CG1 VAL A  44      17.911 -10.745 -19.778  1.00 94.24           C  
ATOM    686 HG11 VAL A  44      18.260  -9.881 -20.342  1.00 94.24           H  
ATOM    687 HG12 VAL A  44      18.760 -11.138 -19.218  1.00 94.24           H  
ATOM    688 HG13 VAL A  44      17.534 -11.502 -20.466  1.00 94.24           H  
ATOM    689  CG2 VAL A  44      15.701  -9.670 -19.686  1.00 94.24           C  
ATOM    690 HG21 VAL A  44      15.258 -10.410 -20.353  1.00 94.24           H  
ATOM    691 HG22 VAL A  44      14.923  -9.261 -19.041  1.00 94.24           H  
ATOM    692 HG23 VAL A  44      16.127  -8.859 -20.276  1.00 94.24           H  
ATOM    693  N   VAL A  45      17.767 -13.349 -17.811  1.00 93.56           N  
ATOM    694  H   VAL A  45      17.301 -13.704 -18.633  1.00 93.56           H  
ATOM    695  CA  VAL A  45      18.970 -14.043 -17.344  1.00 93.56           C  
ATOM    696  HA  VAL A  45      19.272 -13.615 -16.388  1.00 93.56           H  
ATOM    697  C   VAL A  45      20.098 -13.814 -18.346  1.00 93.56           C  
ATOM    698  CB  VAL A  45      18.702 -15.537 -17.095  1.00 93.56           C  
ATOM    699  HB  VAL A  45      18.444 -16.025 -18.035  1.00 93.56           H  
ATOM    700  O   VAL A  45      19.985 -14.180 -19.517  1.00 93.56           O  
ATOM    701  CG1 VAL A  45      19.943 -16.222 -16.509  1.00 93.56           C  
ATOM    702 HG11 VAL A  45      19.724 -17.272 -16.316  1.00 93.56           H  
ATOM    703 HG12 VAL A  45      20.218 -15.735 -15.573  1.00 93.56           H  
ATOM    704 HG13 VAL A  45      20.776 -16.163 -17.209  1.00 93.56           H  
ATOM    705  CG2 VAL A  45      17.536 -15.744 -16.123  1.00 93.56           C  
ATOM    706 HG21 VAL A  45      17.412 -16.805 -15.903  1.00 93.56           H  
ATOM    707 HG22 VAL A  45      16.607 -15.381 -16.564  1.00 93.56           H  
ATOM    708 HG23 VAL A  45      17.726 -15.203 -15.196  1.00 93.56           H  
ATOM    709  N   HIS A  46      21.200 -13.216 -17.901  1.00 91.78           N  
ATOM    710  H   HIS A  46      21.244 -12.950 -16.928  1.00 91.78           H  
ATOM    711  CA  HIS A  46      22.369 -12.946 -18.744  1.00 91.78           C  
ATOM    712  HA  HIS A  46      22.374 -13.649 -19.577  1.00 91.78           H  
ATOM    713  C   HIS A  46      23.673 -13.169 -17.977  1.00 91.78           C  
ATOM    714  CB  HIS A  46      22.273 -11.532 -19.336  1.00 91.78           C  
ATOM    715  HB2 HIS A  46      21.281 -11.390 -19.765  1.00 91.78           H  
ATOM    716  HB3 HIS A  46      22.990 -11.436 -20.151  1.00 91.78           H  
ATOM    717  O   HIS A  46      23.672 -13.471 -16.780  1.00 91.78           O  
ATOM    718  CG  HIS A  46      22.531 -10.434 -18.342  1.00 91.78           C  
ATOM    719  CD2 HIS A  46      21.659  -9.993 -17.384  1.00 91.78           C  
ATOM    720  HD2 HIS A  46      20.666 -10.371 -17.191  1.00 91.78           H  
ATOM    721  ND1 HIS A  46      23.677  -9.670 -18.242  1.00 91.78           N  
ATOM    722  HD1 HIS A  46      24.518  -9.764 -18.793  1.00 91.78           H  
ATOM    723  CE1 HIS A  46      23.478  -8.768 -17.264  1.00 91.78           C  
ATOM    724  HE1 HIS A  46      24.169  -7.994 -16.962  1.00 91.78           H  
ATOM    725  NE2 HIS A  46      22.276  -8.945 -16.709  1.00 91.78           N  
ATOM    726  N   LYS A  47      24.808 -13.066 -18.675  1.00 90.34           N  
ATOM    727  H   LYS A  47      24.759 -12.760 -19.637  1.00 90.34           H  
ATOM    728  CA  LYS A  47      26.124 -13.206 -18.052  1.00 90.34           C  
ATOM    729  HA  LYS A  47      25.993 -13.626 -17.055  1.00 90.34           H  
ATOM    730  C   LYS A  47      26.784 -11.846 -17.843  1.00 90.34           C  
ATOM    731  CB  LYS A  47      27.000 -14.186 -18.838  1.00 90.34           C  
ATOM    732  HB2 LYS A  47      27.111 -13.846 -19.868  1.00 90.34           H  
ATOM    733  HB3 LYS A  47      27.982 -14.165 -18.366  1.00 90.34           H  
ATOM    734  O   LYS A  47      26.825 -11.030 -18.760  1.00 90.34           O  
ATOM    735  CG  LYS A  47      26.433 -15.619 -18.799  1.00 90.34           C  
ATOM    736  HG2 LYS A  47      26.013 -15.806 -17.811  1.00 90.34           H  
ATOM    737  HG3 LYS A  47      25.629 -15.701 -19.531  1.00 90.34           H  
ATOM    738  CD  LYS A  47      27.489 -16.704 -19.071  1.00 90.34           C  
ATOM    739  HD2 LYS A  47      28.240 -16.659 -18.282  1.00 90.34           H  
ATOM    740  HD3 LYS A  47      27.962 -16.533 -20.038  1.00 90.34           H  
ATOM    741  CE  LYS A  47      26.830 -18.088 -19.043  1.00 90.34           C  
ATOM    742  HE2 LYS A  47      26.135 -18.168 -19.879  1.00 90.34           H  
ATOM    743  HE3 LYS A  47      26.238 -18.153 -18.130  1.00 90.34           H  
ATOM    744  NZ  LYS A  47      27.817 -19.201 -19.067  1.00 90.34           N  
ATOM    745  HZ1 LYS A  47      28.314 -19.254 -19.944  1.00 90.34           H  
ATOM    746  HZ2 LYS A  47      27.341 -20.082 -18.934  1.00 90.34           H  
ATOM    747  HZ3 LYS A  47      28.473 -19.107 -18.304  1.00 90.34           H  
ATOM    748  N   VAL A  48      27.347 -11.645 -16.654  1.00 86.96           N  
ATOM    749  H   VAL A  48      27.232 -12.361 -15.950  1.00 86.96           H  
ATOM    750  CA  VAL A  48      28.192 -10.491 -16.311  1.00 86.96           C  
ATOM    751  HA  VAL A  48      28.272  -9.842 -17.184  1.00 86.96           H  
ATOM    752  C   VAL A  48      29.604 -10.951 -15.973  1.00 86.96           C  
ATOM    753  CB  VAL A  48      27.608  -9.631 -15.175  1.00 86.96           C  
ATOM    754  HB  VAL A  48      28.286  -8.797 -14.997  1.00 86.96           H  
ATOM    755  O   VAL A  48      29.808 -12.049 -15.446  1.00 86.96           O  
ATOM    756  CG1 VAL A  48      26.255  -9.047 -15.579  1.00 86.96           C  
ATOM    757 HG11 VAL A  48      25.904  -8.355 -14.814  1.00 86.96           H  
ATOM    758 HG12 VAL A  48      25.516  -9.841 -15.691  1.00 86.96           H  
ATOM    759 HG13 VAL A  48      26.358  -8.503 -16.518  1.00 86.96           H  
ATOM    760  CG2 VAL A  48      27.453 -10.404 -13.864  1.00 86.96           C  
ATOM    761 HG21 VAL A  48      28.431 -10.716 -13.497  1.00 86.96           H  
ATOM    762 HG22 VAL A  48      26.829 -11.283 -14.029  1.00 86.96           H  
ATOM    763 HG23 VAL A  48      26.994  -9.757 -13.116  1.00 86.96           H  
ATOM    764  N   GLU A  49      30.588 -10.115 -16.287  1.00 83.14           N  
ATOM    765  H   GLU A  49      30.364  -9.210 -16.676  1.00 83.14           H  
ATOM    766  CA  GLU A  49      31.983 -10.352 -15.920  1.00 83.14           C  
ATOM    767  HA  GLU A  49      32.262 -11.373 -16.180  1.00 83.14           H  
ATOM    768  C   GLU A  49      32.147 -10.219 -14.402  1.00 83.14           C  
ATOM    769  CB  GLU A  49      32.903  -9.409 -16.715  1.00 83.14           C  
ATOM    770  HB2 GLU A  49      32.513  -8.392 -16.659  1.00 83.14           H  
ATOM    771  HB3 GLU A  49      33.901  -9.431 -16.279  1.00 83.14           H  
ATOM    772  O   GLU A  49      31.785  -9.208 -13.801  1.00 83.14           O  
ATOM    773  CG  GLU A  49      32.990  -9.863 -18.186  1.00 83.14           C  
ATOM    774  HG2 GLU A  49      31.981 -10.046 -18.557  1.00 83.14           H  
ATOM    775  HG3 GLU A  49      33.529 -10.809 -18.228  1.00 83.14           H  
ATOM    776  CD  GLU A  49      33.664  -8.850 -19.124  1.00 83.14           C  
ATOM    777  OE1 GLU A  49      33.303  -8.874 -20.332  1.00 83.14           O  
ATOM    778  OE2 GLU A  49      34.477  -8.039 -18.644  1.00 83.14           O  
ATOM    779  N   ASN A  50      32.656 -11.272 -13.757  1.00 74.17           N  
ATOM    780  H   ASN A  50      32.894 -12.107 -14.273  1.00 74.17           H  
ATOM    781  CA  ASN A  50      32.992 -11.236 -12.341  1.00 74.17           C  
ATOM    782  HA  ASN A  50      32.371 -10.494 -11.839  1.00 74.17           H  
ATOM    783  C   ASN A  50      34.458 -10.816 -12.190  1.00 74.17           C  
ATOM    784  CB  ASN A  50      32.690 -12.607 -11.714  1.00 74.17           C  
ATOM    785  HB2 ASN A  50      33.378 -13.347 -12.122  1.00 74.17           H  
ATOM    786  HB3 ASN A  50      31.670 -12.901 -11.962  1.00 74.17           H  
ATOM    787  O   ASN A  50      35.360 -11.643 -12.356  1.00 74.17           O  
ATOM    788  CG  ASN A  50      32.854 -12.642 -10.209  1.00 74.17           C  
ATOM    789  ND2 ASN A  50      32.608 -13.784  -9.611  1.00 74.17           N  
ATOM    790 HD21 ASN A  50      32.812 -13.833  -8.623  1.00 74.17           H  
ATOM    791 HD22 ASN A  50      32.413 -14.606 -10.164  1.00 74.17           H  
ATOM    792  OD1 ASN A  50      33.214 -11.676  -9.553  1.00 74.17           O  
ATOM    793  N   ASN A  51      34.687  -9.551 -11.820  1.00 66.41           N  
ATOM    794  H   ASN A  51      33.910  -8.908 -11.871  1.00 66.41           H  
ATOM    795  CA  ASN A  51      36.026  -8.976 -11.618  1.00 66.41           C  
ATOM    796  HA  ASN A  51      36.538  -8.937 -12.579  1.00 66.41           H  
ATOM    797  C   ASN A  51      36.919  -9.801 -10.674  1.00 66.41           C  
ATOM    798  CB  ASN A  51      35.883  -7.535 -11.077  1.00 66.41           C  
ATOM    799  HB2 ASN A  51      35.254  -7.533 -10.187  1.00 66.41           H  
ATOM    800  HB3 ASN A  51      36.870  -7.166 -10.800  1.00 66.41           H  
ATOM    801  O   ASN A  51      38.138  -9.699 -10.749  1.00 66.41           O  
ATOM    802  CG  ASN A  51      35.316  -6.556 -12.090  1.00 66.41           C  
ATOM    803  ND2 ASN A  51      35.009  -5.346 -11.686  1.00 66.41           N  
ATOM    804 HD21 ASN A  51      35.227  -5.028 -10.753  1.00 66.41           H  
ATOM    805 HD22 ASN A  51      34.673  -4.728 -12.410  1.00 66.41           H  
ATOM    806  OD1 ASN A  51      35.121  -6.864 -13.248  1.00 66.41           O  
ATOM    807  N   LYS A  52      36.342 -10.630  -9.791  1.00 65.08           N  
ATOM    808  H   LYS A  52      35.334 -10.700  -9.796  1.00 65.08           H  
ATOM    809  CA  LYS A  52      37.108 -11.442  -8.833  1.00 65.08           C  
ATOM    810  HA  LYS A  52      38.005 -10.892  -8.549  1.00 65.08           H  
ATOM    811  C   LYS A  52      37.637 -12.767  -9.388  1.00 65.08           C  
ATOM    812  CB  LYS A  52      36.276 -11.688  -7.567  1.00 65.08           C  
ATOM    813  HB2 LYS A  52      35.324 -12.147  -7.831  1.00 65.08           H  
ATOM    814  HB3 LYS A  52      36.823 -12.379  -6.926  1.00 65.08           H  
ATOM    815  O   LYS A  52      38.530 -13.332  -8.774  1.00 65.08           O  
ATOM    816  CG  LYS A  52      36.035 -10.390  -6.783  1.00 65.08           C  
ATOM    817  HG2 LYS A  52      36.989  -9.889  -6.622  1.00 65.08           H  
ATOM    818  HG3 LYS A  52      35.381  -9.730  -7.355  1.00 65.08           H  
ATOM    819  CD  LYS A  52      35.395 -10.690  -5.423  1.00 65.08           C  
ATOM    820  HD2 LYS A  52      36.035 -11.384  -4.877  1.00 65.08           H  
ATOM    821  HD3 LYS A  52      34.418 -11.147  -5.576  1.00 65.08           H  
ATOM    822  CE  LYS A  52      35.249  -9.392  -4.622  1.00 65.08           C  
ATOM    823  HE2 LYS A  52      34.577  -8.721  -5.158  1.00 65.08           H  
ATOM    824  HE3 LYS A  52      36.226  -8.910  -4.572  1.00 65.08           H  
ATOM    825  NZ  LYS A  52      34.746  -9.646  -3.248  1.00 65.08           N  
ATOM    826  HZ1 LYS A  52      34.677  -8.781  -2.732  1.00 65.08           H  
ATOM    827  HZ2 LYS A  52      33.836 -10.085  -3.270  1.00 65.08           H  
ATOM    828  HZ3 LYS A  52      35.383 -10.251  -2.750  1.00 65.08           H  
ATOM    829  N   ALA A  53      37.084 -13.292 -10.481  1.00 63.29           N  
ATOM    830  H   ALA A  53      36.394 -12.751 -10.983  1.00 63.29           H  
ATOM    831  CA  ALA A  53      37.369 -14.670 -10.899  1.00 63.29           C  
ATOM    832  HA  ALA A  53      38.282 -15.016 -10.414  1.00 63.29           H  
ATOM    833  C   ALA A  53      37.628 -14.854 -12.400  1.00 63.29           C  
ATOM    834  CB  ALA A  53      36.220 -15.564 -10.401  1.00 63.29           C  
ATOM    835  HB1 ALA A  53      35.286 -15.277 -10.884  1.00 63.29           H  
ATOM    836  HB2 ALA A  53      36.118 -15.467  -9.320  1.00 63.29           H  
ATOM    837  HB3 ALA A  53      36.436 -16.607 -10.633  1.00 63.29           H  
ATOM    838  O   ALA A  53      37.783 -15.993 -12.825  1.00 63.29           O  
ATOM    839  N   GLN A  54      37.591 -13.793 -13.221  1.00 64.04           N  
ATOM    840  H   GLN A  54      37.465 -12.878 -12.814  1.00 64.04           H  
ATOM    841  CA  GLN A  54      37.573 -13.886 -14.699  1.00 64.04           C  
ATOM    842  HA  GLN A  54      37.336 -12.893 -15.081  1.00 64.04           H  
ATOM    843  C   GLN A  54      36.466 -14.811 -15.264  1.00 64.04           C  
ATOM    844  CB  GLN A  54      38.963 -14.260 -15.250  1.00 64.04           C  
ATOM    845  HB2 GLN A  54      39.287 -15.205 -14.813  1.00 64.04           H  
ATOM    846  HB3 GLN A  54      38.886 -14.404 -16.328  1.00 64.04           H  
ATOM    847  O   GLN A  54      36.383 -15.051 -16.466  1.00 64.04           O  
ATOM    848  CG  GLN A  54      40.036 -13.188 -15.006  1.00 64.04           C  
ATOM    849  HG2 GLN A  54      39.726 -12.256 -15.478  1.00 64.04           H  
ATOM    850  HG3 GLN A  54      40.147 -13.015 -13.936  1.00 64.04           H  
ATOM    851  CD  GLN A  54      41.399 -13.592 -15.567  1.00 64.04           C  
ATOM    852  NE2 GLN A  54      42.356 -12.692 -15.608  1.00 64.04           N  
ATOM    853 HE21 GLN A  54      42.207 -11.747 -15.285  1.00 64.04           H  
ATOM    854 HE22 GLN A  54      43.237 -13.013 -15.983  1.00 64.04           H  
ATOM    855  OE1 GLN A  54      41.641 -14.716 -15.971  1.00 64.04           O  
ATOM    856  N   GLN A  55      35.574 -15.313 -14.408  1.00 72.96           N  
ATOM    857  H   GLN A  55      35.721 -15.122 -13.427  1.00 72.96           H  
ATOM    858  CA  GLN A  55      34.455 -16.162 -14.769  1.00 72.96           C  
ATOM    859  HA  GLN A  55      34.683 -16.663 -15.710  1.00 72.96           H  
ATOM    860  C   GLN A  55      33.211 -15.310 -14.981  1.00 72.96           C  
ATOM    861  CB  GLN A  55      34.225 -17.246 -13.706  1.00 72.96           C  
ATOM    862  HB2 GLN A  55      34.172 -16.785 -12.720  1.00 72.96           H  
ATOM    863  HB3 GLN A  55      33.272 -17.732 -13.910  1.00 72.96           H  
ATOM    864  O   GLN A  55      32.941 -14.347 -14.263  1.00 72.96           O  
ATOM    865  CG  GLN A  55      35.327 -18.320 -13.723  1.00 72.96           C  
ATOM    866  HG2 GLN A  55      35.388 -18.758 -14.719  1.00 72.96           H  
ATOM    867  HG3 GLN A  55      36.292 -17.869 -13.494  1.00 72.96           H  
ATOM    868  CD  GLN A  55      35.074 -19.443 -12.722  1.00 72.96           C  
ATOM    869  NE2 GLN A  55      35.956 -20.413 -12.638  1.00 72.96           N  
ATOM    870 HE21 GLN A  55      35.769 -21.132 -11.954  1.00 72.96           H  
ATOM    871 HE22 GLN A  55      36.811 -20.386 -13.174  1.00 72.96           H  
ATOM    872  OE1 GLN A  55      34.080 -19.476 -12.014  1.00 72.96           O  
ATOM    873  N   LEU A  56      32.416 -15.694 -15.969  1.00 78.32           N  
ATOM    874  H   LEU A  56      32.689 -16.498 -16.515  1.00 78.32           H  
ATOM    875  CA  LEU A  56      31.132 -15.068 -16.232  1.00 78.32           C  
ATOM    876  HA  LEU A  56      31.214 -13.993 -16.072  1.00 78.32           H  
ATOM    877  C   LEU A  56      30.078 -15.615 -15.264  1.00 78.32           C  
ATOM    878  CB  LEU A  56      30.766 -15.333 -17.693  1.00 78.32           C  
ATOM    879  HB2 LEU A  56      30.873 -16.400 -17.890  1.00 78.32           H  
ATOM    880  HB3 LEU A  56      29.716 -15.069 -17.821  1.00 78.32           H  
ATOM    881  O   LEU A  56      29.760 -16.806 -15.308  1.00 78.32           O  
ATOM    882  CG  LEU A  56      31.594 -14.534 -18.712  1.00 78.32           C  
ATOM    883  HG  LEU A  56      32.658 -14.648 -18.504  1.00 78.32           H  
ATOM    884  CD1 LEU A  56      31.306 -15.087 -20.102  1.00 78.32           C  
ATOM    885 HD11 LEU A  56      31.871 -14.512 -20.836  1.00 78.32           H  
ATOM    886 HD12 LEU A  56      30.241 -15.012 -20.321  1.00 78.32           H  
ATOM    887 HD13 LEU A  56      31.647 -16.122 -20.135  1.00 78.32           H  
ATOM    888  CD2 LEU A  56      31.231 -13.053 -18.724  1.00 78.32           C  
ATOM    889 HD21 LEU A  56      30.175 -12.907 -18.953  1.00 78.32           H  
ATOM    890 HD22 LEU A  56      31.446 -12.610 -17.751  1.00 78.32           H  
ATOM    891 HD23 LEU A  56      31.836 -12.529 -19.464  1.00 78.32           H  
ATOM    892  N   LYS A  57      29.509 -14.749 -14.423  1.00 87.13           N  
ATOM    893  H   LYS A  57      29.760 -13.775 -14.517  1.00 87.13           H  
ATOM    894  CA  LYS A  57      28.427 -15.107 -13.499  1.00 87.13           C  
ATOM    895  HA  LYS A  57      28.543 -16.155 -13.223  1.00 87.13           H  
ATOM    896  C   LYS A  57      27.078 -14.946 -14.196  1.00 87.13           C  
ATOM    897  CB  LYS A  57      28.540 -14.262 -12.218  1.00 87.13           C  
ATOM    898  HB2 LYS A  57      28.412 -13.209 -12.468  1.00 87.13           H  
ATOM    899  HB3 LYS A  57      29.533 -14.400 -11.791  1.00 87.13           H  
ATOM    900  O   LYS A  57      26.838 -13.930 -14.842  1.00 87.13           O  
ATOM    901  CG  LYS A  57      27.488 -14.671 -11.177  1.00 87.13           C  
ATOM    902  HG2 LYS A  57      26.495 -14.485 -11.588  1.00 87.13           H  
ATOM    903  HG3 LYS A  57      27.588 -15.735 -10.961  1.00 87.13           H  
ATOM    904  CD  LYS A  57      27.613 -13.877  -9.872  1.00 87.13           C  
ATOM    905  HD2 LYS A  57      28.583 -14.076  -9.417  1.00 87.13           H  
ATOM    906  HD3 LYS A  57      27.525 -12.813 -10.093  1.00 87.13           H  
ATOM    907  CE  LYS A  57      26.483 -14.310  -8.930  1.00 87.13           C  
ATOM    908  HE2 LYS A  57      25.533 -14.159  -9.442  1.00 87.13           H  
ATOM    909  HE3 LYS A  57      26.579 -15.378  -8.736  1.00 87.13           H  
ATOM    910  NZ  LYS A  57      26.496 -13.556  -7.652  1.00 87.13           N  
ATOM    911  HZ1 LYS A  57      26.384 -12.567  -7.826  1.00 87.13           H  
ATOM    912  HZ2 LYS A  57      25.732 -13.862  -7.067  1.00 87.13           H  
ATOM    913  HZ3 LYS A  57      27.360 -13.713  -7.153  1.00 87.13           H  
ATOM    914  N   SER A  58      26.200 -15.938 -14.048  1.00 88.57           N  
ATOM    915  H   SER A  58      26.458 -16.727 -13.473  1.00 88.57           H  
ATOM    916  CA  SER A  58      24.798 -15.811 -14.459  1.00 88.57           C  
ATOM    917  HA  SER A  58      24.757 -15.345 -15.444  1.00 88.57           H  
ATOM    918  C   SER A  58      24.059 -14.927 -13.459  1.00 88.57           C  
ATOM    919  CB  SER A  58      24.129 -17.184 -14.552  1.00 88.57           C  
ATOM    920  HB2 SER A  58      24.825 -17.886 -15.011  1.00 88.57           H  
ATOM    921  HB3 SER A  58      23.869 -17.550 -13.558  1.00 88.57           H  
ATOM    922  O   SER A  58      24.134 -15.173 -12.253  1.00 88.57           O  
ATOM    923  OG  SER A  58      22.979 -17.115 -15.366  1.00 88.57           O  
ATOM    924  HG  SER A  58      22.252 -16.724 -14.877  1.00 88.57           H  
ATOM    925  N   VAL A  59      23.365 -13.905 -13.948  1.00 90.71           N  
ATOM    926  H   VAL A  59      23.356 -13.748 -14.945  1.00 90.71           H  
ATOM    927  CA  VAL A  59      22.574 -12.983 -13.130  1.00 90.71           C  
ATOM    928  HA  VAL A  59      22.471 -13.392 -12.125  1.00 90.71           H  
ATOM    929  C   VAL A  59      21.175 -12.879 -13.719  1.00 90.71           C  
ATOM    930  CB  VAL A  59      23.253 -11.604 -13.003  1.00 90.71           C  
ATOM    931  HB  VAL A  59      23.384 -11.165 -13.992  1.00 90.71           H  
ATOM    932  O   VAL A  59      21.009 -12.844 -14.938  1.00 90.71           O  
ATOM    933  CG1 VAL A  59      22.453 -10.642 -12.118  1.00 90.71           C  
ATOM    934 HG11 VAL A  59      21.458 -10.484 -12.534  1.00 90.71           H  
ATOM    935 HG12 VAL A  59      22.354 -11.033 -11.105  1.00 90.71           H  
ATOM    936 HG13 VAL A  59      22.945  -9.670 -12.095  1.00 90.71           H  
ATOM    937  CG2 VAL A  59      24.623 -11.751 -12.326  1.00 90.71           C  
ATOM    938 HG21 VAL A  59      24.506 -12.209 -11.344  1.00 90.71           H  
ATOM    939 HG22 VAL A  59      25.077 -10.766 -12.218  1.00 90.71           H  
ATOM    940 HG23 VAL A  59      25.273 -12.379 -12.936  1.00 90.71           H  
ATOM    941  N   THR A  60      20.189 -12.863 -12.828  1.00 92.17           N  
ATOM    942  H   THR A  60      20.423 -12.911 -11.847  1.00 92.17           H  
ATOM    943  CA  THR A  60      18.784 -12.617 -13.141  1.00 92.17           C  
ATOM    944  HA  THR A  60      18.616 -12.755 -14.209  1.00 92.17           H  
ATOM    945  C   THR A  60      18.451 -11.180 -12.759  1.00 92.17           C  
ATOM    946  CB  THR A  60      17.878 -13.598 -12.388  1.00 92.17           C  
ATOM    947  HB  THR A  60      17.948 -13.411 -11.316  1.00 92.17           H  
ATOM    948  O   THR A  60      18.641 -10.790 -11.604  1.00 92.17           O  
ATOM    949  CG2 THR A  60      16.429 -13.457 -12.824  1.00 92.17           C  
ATOM    950 HG21 THR A  60      15.807 -14.182 -12.299  1.00 92.17           H  
ATOM    951 HG22 THR A  60      16.090 -12.452 -12.572  1.00 92.17           H  
ATOM    952 HG23 THR A  60      16.339 -13.607 -13.900  1.00 92.17           H  
ATOM    953  OG1 THR A  60      18.267 -14.929 -12.639  1.00 92.17           O  
ATOM    954  HG1 THR A  60      17.588 -15.495 -12.265  1.00 92.17           H  
ATOM    955  N   GLU A  61      17.960 -10.392 -13.710  1.00 91.88           N  
ATOM    956  H   GLU A  61      17.837 -10.769 -14.639  1.00 91.88           H  
ATOM    957  CA  GLU A  61      17.659  -8.973 -13.518  1.00 91.88           C  
ATOM    958  HA  GLU A  61      17.697  -8.746 -12.453  1.00 91.88           H  
ATOM    959  C   GLU A  61      16.250  -8.625 -13.994  1.00 91.88           C  
ATOM    960  CB  GLU A  61      18.699  -8.071 -14.208  1.00 91.88           C  
ATOM    961  HB2 GLU A  61      18.665  -8.227 -15.286  1.00 91.88           H  
ATOM    962  HB3 GLU A  61      18.432  -7.036 -13.995  1.00 91.88           H  
ATOM    963  O   GLU A  61      15.732  -9.201 -14.951  1.00 91.88           O  
ATOM    964  CG  GLU A  61      20.123  -8.336 -13.695  1.00 91.88           C  
ATOM    965  HG2 GLU A  61      20.082  -8.431 -12.610  1.00 91.88           H  
ATOM    966  HG3 GLU A  61      20.465  -9.282 -14.113  1.00 91.88           H  
ATOM    967  CD  GLU A  61      21.145  -7.242 -14.045  1.00 91.88           C  
ATOM    968  OE1 GLU A  61      22.215  -7.257 -13.387  1.00 91.88           O  
ATOM    969  OE2 GLU A  61      20.831  -6.358 -14.876  1.00 91.88           O  
ATOM    970  N   LEU A  62      15.642  -7.648 -13.319  1.00 94.04           N  
ATOM    971  H   LEU A  62      16.167  -7.178 -12.595  1.00 94.04           H  
ATOM    972  CA  LEU A  62      14.434  -6.983 -13.786  1.00 94.04           C  
ATOM    973  HA  LEU A  62      13.887  -7.651 -14.451  1.00 94.04           H  
ATOM    974  C   LEU A  62      14.837  -5.741 -14.571  1.00 94.04           C  
ATOM    975  CB  LEU A  62      13.534  -6.605 -12.602  1.00 94.04           C  
ATOM    976  HB2 LEU A  62      12.777  -5.900 -12.947  1.00 94.04           H  
ATOM    977  HB3 LEU A  62      14.142  -6.096 -11.854  1.00 94.04           H  
ATOM    978  O   LEU A  62      15.528  -4.876 -14.035  1.00 94.04           O  
ATOM    979  CG  LEU A  62      12.824  -7.806 -11.963  1.00 94.04           C  
ATOM    980  HG  LEU A  62      13.541  -8.601 -11.758  1.00 94.04           H  
ATOM    981  CD1 LEU A  62      12.211  -7.358 -10.641  1.00 94.04           C  
ATOM    982 HD11 LEU A  62      12.996  -7.001  -9.974  1.00 94.04           H  
ATOM    983 HD12 LEU A  62      11.723  -8.212 -10.173  1.00 94.04           H  
ATOM    984 HD13 LEU A  62      11.480  -6.568 -10.814  1.00 94.04           H  
ATOM    985  CD2 LEU A  62      11.705  -8.346 -12.854  1.00 94.04           C  
ATOM    986 HD21 LEU A  62      11.002  -7.552 -13.106  1.00 94.04           H  
ATOM    987 HD22 LEU A  62      12.122  -8.760 -13.772  1.00 94.04           H  
ATOM    988 HD23 LEU A  62      11.176  -9.145 -12.335  1.00 94.04           H  
ATOM    989  N   LEU A  63      14.367  -5.629 -15.808  1.00 93.70           N  
ATOM    990  H   LEU A  63      13.823  -6.395 -16.176  1.00 93.70           H  
ATOM    991  CA  LEU A  63      14.615  -4.476 -16.671  1.00 93.70           C  
ATOM    992  HA  LEU A  63      15.220  -3.745 -16.135  1.00 93.70           H  
ATOM    993  C   LEU A  63      13.294  -3.803 -17.026  1.00 93.70           C  
ATOM    994  CB  LEU A  63      15.397  -4.902 -17.923  1.00 93.70           C  
ATOM    995  HB2 LEU A  63      14.756  -5.539 -18.533  1.00 93.70           H  
ATOM    996  HB3 LEU A  63      15.625  -4.013 -18.510  1.00 93.70           H  
ATOM    997  O   LEU A  63      12.286  -4.468 -17.236  1.00 93.70           O  
ATOM    998  CG  LEU A  63      16.705  -5.664 -17.644  1.00 93.70           C  
ATOM    999  HG  LEU A  63      16.492  -6.583 -17.097  1.00 93.70           H  
ATOM   1000  CD1 LEU A  63      17.345  -6.050 -18.975  1.00 93.70           C  
ATOM   1001 HD11 LEU A  63      16.653  -6.664 -19.552  1.00 93.70           H  
ATOM   1002 HD12 LEU A  63      17.597  -5.157 -19.547  1.00 93.70           H  
ATOM   1003 HD13 LEU A  63      18.249  -6.629 -18.790  1.00 93.70           H  
ATOM   1004  CD2 LEU A  63      17.685  -4.817 -16.834  1.00 93.70           C  
ATOM   1005 HD21 LEU A  63      17.315  -4.677 -15.818  1.00 93.70           H  
ATOM   1006 HD22 LEU A  63      18.639  -5.339 -16.757  1.00 93.70           H  
ATOM   1007 HD23 LEU A  63      17.820  -3.844 -17.306  1.00 93.70           H  
ATOM   1008  N   GLY A  64      13.276  -2.474 -17.075  1.00 93.51           N  
ATOM   1009  H   GLY A  64      14.152  -1.983 -16.968  1.00 93.51           H  
ATOM   1010  CA  GLY A  64      12.127  -1.726 -17.579  1.00 93.51           C  
ATOM   1011  HA2 GLY A  64      12.112  -0.730 -17.136  1.00 93.51           H  
ATOM   1012  HA3 GLY A  64      11.196  -2.232 -17.325  1.00 93.51           H  
ATOM   1013  C   GLY A  64      12.226  -1.572 -19.090  1.00 93.51           C  
ATOM   1014  O   GLY A  64      13.245  -1.090 -19.573  1.00 93.51           O  
ATOM   1015  N   ILE A  65      11.167  -1.933 -19.812  1.00 93.77           N  
ATOM   1016  H   ILE A  65      10.361  -2.319 -19.343  1.00 93.77           H  
ATOM   1017  CA  ILE A  65      11.013  -1.610 -21.231  1.00 93.77           C  
ATOM   1018  HA  ILE A  65      11.983  -1.353 -21.658  1.00 93.77           H  
ATOM   1019  C   ILE A  65      10.138  -0.372 -21.328  1.00 93.77           C  
ATOM   1020  CB  ILE A  65      10.453  -2.810 -22.022  1.00 93.77           C  
ATOM   1021  HB  ILE A  65       9.497  -3.093 -21.581  1.00 93.77           H  
ATOM   1022  O   ILE A  65       9.000  -0.346 -20.848  1.00 93.77           O  
ATOM   1023  CG1 ILE A  65      11.390  -4.037 -21.936  1.00 93.77           C  
ATOM   1024 HG12 ILE A  65      11.443  -4.373 -20.901  1.00 93.77           H  
ATOM   1025 HG13 ILE A  65      10.957  -4.850 -22.519  1.00 93.77           H  
ATOM   1026  CG2 ILE A  65      10.192  -2.438 -23.493  1.00 93.77           C  
ATOM   1027 HG21 ILE A  65      11.087  -2.019 -23.953  1.00 93.77           H  
ATOM   1028 HG22 ILE A  65       9.892  -3.327 -24.048  1.00 93.77           H  
ATOM   1029 HG23 ILE A  65       9.384  -1.710 -23.562  1.00 93.77           H  
ATOM   1030  CD1 ILE A  65      12.824  -3.798 -22.436  1.00 93.77           C  
ATOM   1031 HD11 ILE A  65      13.338  -3.075 -21.803  1.00 93.77           H  
ATOM   1032 HD12 ILE A  65      12.817  -3.444 -23.467  1.00 93.77           H  
ATOM   1033 HD13 ILE A  65      13.386  -4.732 -22.406  1.00 93.77           H  
ATOM   1034  N   THR A  66      10.685   0.690 -21.903  1.00 90.99           N  
ATOM   1035  H   THR A  66      11.628   0.622 -22.259  1.00 90.99           H  
ATOM   1036  CA  THR A  66       9.955   1.946 -22.088  1.00 90.99           C  
ATOM   1037  HA  THR A  66       9.398   2.172 -21.179  1.00 90.99           H  
ATOM   1038  C   THR A  66       8.938   1.834 -23.219  1.00 90.99           C  
ATOM   1039  CB  THR A  66      10.912   3.111 -22.319  1.00 90.99           C  
ATOM   1040  HB  THR A  66      10.325   4.026 -22.403  1.00 90.99           H  
ATOM   1041  O   THR A  66       9.051   0.967 -24.084  1.00 90.99           O  
ATOM   1042  CG2 THR A  66      11.933   3.257 -21.188  1.00 90.99           C  
ATOM   1043 HG21 THR A  66      12.680   3.997 -21.474  1.00 90.99           H  
ATOM   1044 HG22 THR A  66      11.428   3.573 -20.275  1.00 90.99           H  
ATOM   1045 HG23 THR A  66      12.456   2.319 -20.997  1.00 90.99           H  
ATOM   1046  OG1 THR A  66      11.614   2.932 -23.514  1.00 90.99           O  
ATOM   1047  HG1 THR A  66      12.315   2.307 -23.313  1.00 90.99           H  
ATOM   1048  N   ILE A  67       7.940   2.723 -23.252  1.00 87.35           N  
ATOM   1049  H   ILE A  67       7.849   3.388 -22.497  1.00 87.35           H  
ATOM   1050  CA  ILE A  67       6.970   2.750 -24.362  1.00 87.35           C  
ATOM   1051  HA  ILE A  67       6.478   1.779 -24.413  1.00 87.35           H  
ATOM   1052  C   ILE A  67       7.693   2.931 -25.712  1.00 87.35           C  
ATOM   1053  CB  ILE A  67       5.882   3.827 -24.129  1.00 87.35           C  
ATOM   1054  HB  ILE A  67       6.366   4.800 -24.049  1.00 87.35           H  
ATOM   1055  O   ILE A  67       7.308   2.302 -26.694  1.00 87.35           O  
ATOM   1056  CG1 ILE A  67       5.076   3.553 -22.837  1.00 87.35           C  
ATOM   1057 HG12 ILE A  67       4.518   2.623 -22.947  1.00 87.35           H  
ATOM   1058 HG13 ILE A  67       5.758   3.428 -21.996  1.00 87.35           H  
ATOM   1059  CG2 ILE A  67       4.899   3.852 -25.314  1.00 87.35           C  
ATOM   1060 HG21 ILE A  67       4.182   4.665 -25.203  1.00 87.35           H  
ATOM   1061 HG22 ILE A  67       5.425   4.011 -26.256  1.00 87.35           H  
ATOM   1062 HG23 ILE A  67       4.363   2.905 -25.380  1.00 87.35           H  
ATOM   1063  CD1 ILE A  67       4.090   4.667 -22.463  1.00 87.35           C  
ATOM   1064 HD11 ILE A  67       3.266   4.714 -23.175  1.00 87.35           H  
ATOM   1065 HD12 ILE A  67       3.674   4.464 -21.475  1.00 87.35           H  
ATOM   1066 HD13 ILE A  67       4.604   5.628 -22.445  1.00 87.35           H  
ATOM   1067  N   MET A  68       8.774   3.718 -25.744  1.00 86.35           N  
ATOM   1068  H   MET A  68       9.058   4.172 -24.887  1.00 86.35           H  
ATOM   1069  CA  MET A  68       9.587   3.953 -26.945  1.00 86.35           C  
ATOM   1070  HA  MET A  68       8.932   4.216 -27.774  1.00 86.35           H  
ATOM   1071  C   MET A  68      10.386   2.717 -27.385  1.00 86.35           C  
ATOM   1072  CB  MET A  68      10.552   5.120 -26.680  1.00 86.35           C  
ATOM   1073  HB2 MET A  68      11.177   4.884 -25.819  1.00 86.35           H  
ATOM   1074  HB3 MET A  68      11.207   5.241 -27.543  1.00 86.35           H  
ATOM   1075  O   MET A  68      10.576   2.493 -28.577  1.00 86.35           O  
ATOM   1076  CG  MET A  68       9.831   6.449 -26.417  1.00 86.35           C  
ATOM   1077  HG2 MET A  68      10.580   7.220 -26.238  1.00 86.35           H  
ATOM   1078  HG3 MET A  68       9.237   6.355 -25.508  1.00 86.35           H  
ATOM   1079  SD  MET A  68       8.738   7.016 -27.750  1.00 86.35           S  
ATOM   1080  CE  MET A  68       9.952   7.424 -29.033  1.00 86.35           C  
ATOM   1081  HE1 MET A  68      10.649   8.172 -28.656  1.00 86.35           H  
ATOM   1082  HE2 MET A  68      10.498   6.529 -29.331  1.00 86.35           H  
ATOM   1083  HE3 MET A  68       9.434   7.828 -29.903  1.00 86.35           H  
ATOM   1084  N   GLU A  69      10.846   1.901 -26.437  1.00 92.06           N  
ATOM   1085  H   GLU A  69      10.689   2.145 -25.470  1.00 92.06           H  
ATOM   1086  CA  GLU A  69      11.608   0.674 -26.713  1.00 92.06           C  
ATOM   1087  HA  GLU A  69      12.247   0.817 -27.585  1.00 92.06           H  
ATOM   1088  C   GLU A  69      10.713  -0.528 -27.010  1.00 92.06           C  
ATOM   1089  CB  GLU A  69      12.487   0.358 -25.502  1.00 92.06           C  
ATOM   1090  HB2 GLU A  69      12.905  -0.643 -25.605  1.00 92.06           H  
ATOM   1091  HB3 GLU A  69      11.848   0.365 -24.619  1.00 92.06           H  
ATOM   1092  O   GLU A  69      11.175  -1.516 -27.573  1.00 92.06           O  
ATOM   1093  CG  GLU A  69      13.642   1.364 -25.360  1.00 92.06           C  
ATOM   1094  HG2 GLU A  69      14.386   1.153 -26.129  1.00 92.06           H  
ATOM   1095  HG3 GLU A  69      13.283   2.379 -25.531  1.00 92.06           H  
ATOM   1096  CD  GLU A  69      14.292   1.313 -23.976  1.00 92.06           C  
ATOM   1097  OE1 GLU A  69      15.519   1.574 -23.900  1.00 92.06           O  
ATOM   1098  OE2 GLU A  69      13.551   1.071 -22.994  1.00 92.06           O  
ATOM   1099  N   ARG A  70       9.429  -0.454 -26.654  1.00 92.24           N  
ATOM   1100  H   ARG A  70       9.142   0.369 -26.143  1.00 92.24           H  
ATOM   1101  CA  ARG A  70       8.487  -1.569 -26.759  1.00 92.24           C  
ATOM   1102  HA  ARG A  70       8.787  -2.347 -26.057  1.00 92.24           H  
ATOM   1103  C   ARG A  70       8.493  -2.220 -28.140  1.00 92.24           C  
ATOM   1104  CB  ARG A  70       7.094  -1.056 -26.379  1.00 92.24           C  
ATOM   1105  HB2 ARG A  70       7.126  -0.631 -25.375  1.00 92.24           H  
ATOM   1106  HB3 ARG A  70       6.780  -0.285 -27.082  1.00 92.24           H  
ATOM   1107  O   ARG A  70       8.619  -3.433 -28.234  1.00 92.24           O  
ATOM   1108  CG  ARG A  70       6.090  -2.204 -26.405  1.00 92.24           C  
ATOM   1109  HG2 ARG A  70       6.051  -2.640 -27.404  1.00 92.24           H  
ATOM   1110  HG3 ARG A  70       6.413  -2.966 -25.696  1.00 92.24           H  
ATOM   1111  CD  ARG A  70       4.688  -1.735 -26.045  1.00 92.24           C  
ATOM   1112  HD2 ARG A  70       4.398  -0.930 -26.720  1.00 92.24           H  
ATOM   1113  HD3 ARG A  70       4.682  -1.377 -25.015  1.00 92.24           H  
ATOM   1114  NE  ARG A  70       3.772  -2.866 -26.195  1.00 92.24           N  
ATOM   1115  HE  ARG A  70       4.206  -3.744 -26.443  1.00 92.24           H  
ATOM   1116  NH1 ARG A  70       1.792  -1.811 -25.739  1.00 92.24           N  
ATOM   1117 HH11 ARG A  70       0.784  -1.851 -25.695  1.00 92.24           H  
ATOM   1118 HH12 ARG A  70       2.307  -0.952 -25.611  1.00 92.24           H  
ATOM   1119  NH2 ARG A  70       1.832  -3.986 -26.309  1.00 92.24           N  
ATOM   1120 HH21 ARG A  70       2.393  -4.766 -26.622  1.00 92.24           H  
ATOM   1121 HH22 ARG A  70       0.825  -4.061 -26.277  1.00 92.24           H  
ATOM   1122  CZ  ARG A  70       2.467  -2.878 -26.078  1.00 92.24           C  
ATOM   1123  N   SER A  71       8.381  -1.426 -29.207  1.00 93.63           N  
ATOM   1124  H   SER A  71       8.333  -0.429 -29.053  1.00 93.63           H  
ATOM   1125  CA  SER A  71       8.293  -1.968 -30.568  1.00 93.63           C  
ATOM   1126  HA  SER A  71       7.509  -2.725 -30.582  1.00 93.63           H  
ATOM   1127  C   SER A  71       9.588  -2.649 -31.020  1.00 93.63           C  
ATOM   1128  CB  SER A  71       7.906  -0.864 -31.555  1.00 93.63           C  
ATOM   1129  HB2 SER A  71       8.641  -0.060 -31.517  1.00 93.63           H  
ATOM   1130  HB3 SER A  71       6.931  -0.463 -31.279  1.00 93.63           H  
ATOM   1131  O   SER A  71       9.523  -3.674 -31.696  1.00 93.63           O  
ATOM   1132  OG  SER A  71       7.843  -1.373 -32.872  1.00 93.63           O  
ATOM   1133  HG  SER A  71       7.711  -2.323 -32.835  1.00 93.63           H  
ATOM   1134  N   SER A  72      10.756  -2.109 -30.657  1.00 94.57           N  
ATOM   1135  H   SER A  72      10.774  -1.339 -30.004  1.00 94.57           H  
ATOM   1136  CA  SER A  72      12.041  -2.713 -31.024  1.00 94.57           C  
ATOM   1137  HA  SER A  72      11.987  -3.038 -32.063  1.00 94.57           H  
ATOM   1138  C   SER A  72      12.334  -3.958 -30.192  1.00 94.57           C  
ATOM   1139  CB  SER A  72      13.177  -1.691 -30.926  1.00 94.57           C  
ATOM   1140  HB2 SER A  72      13.025  -0.927 -31.690  1.00 94.57           H  
ATOM   1141  HB3 SER A  72      14.127  -2.190 -31.117  1.00 94.57           H  
ATOM   1142  O   SER A  72      12.771  -4.963 -30.751  1.00 94.57           O  
ATOM   1143  OG  SER A  72      13.217  -1.064 -29.661  1.00 94.57           O  
ATOM   1144  HG  SER A  72      13.899  -0.389 -29.672  1.00 94.57           H  
ATOM   1145  N   PHE A  73      12.020  -3.925 -28.895  1.00 95.24           N  
ATOM   1146  H   PHE A  73      11.707  -3.051 -28.497  1.00 95.24           H  
ATOM   1147  CA  PHE A  73      12.116  -5.085 -28.016  1.00 95.24           C  
ATOM   1148  HA  PHE A  73      13.132  -5.476 -28.063  1.00 95.24           H  
ATOM   1149  C   PHE A  73      11.187  -6.219 -28.468  1.00 95.24           C  
ATOM   1150  CB  PHE A  73      11.832  -4.664 -26.569  1.00 95.24           C  
ATOM   1151  HB2 PHE A  73      12.607  -3.972 -26.240  1.00 95.24           H  
ATOM   1152  HB3 PHE A  73      10.878  -4.138 -26.528  1.00 95.24           H  
ATOM   1153  O   PHE A  73      11.656  -7.333 -28.651  1.00 95.24           O  
ATOM   1154  CG  PHE A  73      11.785  -5.845 -25.621  1.00 95.24           C  
ATOM   1155  CD1 PHE A  73      10.547  -6.382 -25.228  1.00 95.24           C  
ATOM   1156  HD1 PHE A  73       9.630  -5.929 -25.575  1.00 95.24           H  
ATOM   1157  CD2 PHE A  73      12.975  -6.467 -25.207  1.00 95.24           C  
ATOM   1158  HD2 PHE A  73      13.928  -6.084 -25.541  1.00 95.24           H  
ATOM   1159  CE1 PHE A  73      10.498  -7.532 -24.424  1.00 95.24           C  
ATOM   1160  HE1 PHE A  73       9.541  -7.949 -24.146  1.00 95.24           H  
ATOM   1161  CE2 PHE A  73      12.931  -7.614 -24.397  1.00 95.24           C  
ATOM   1162  HE2 PHE A  73      13.849  -8.096 -24.096  1.00 95.24           H  
ATOM   1163  CZ  PHE A  73      11.690  -8.151 -24.012  1.00 95.24           C  
ATOM   1164  HZ  PHE A  73      11.651  -9.046 -23.408  1.00 95.24           H  
ATOM   1165  N   GLU A  74       9.898  -5.958 -28.709  1.00 93.88           N  
ATOM   1166  H   GLU A  74       9.547  -5.027 -28.533  1.00 93.88           H  
ATOM   1167  CA  GLU A  74       8.931  -6.999 -29.104  1.00 93.88           C  
ATOM   1168  HA  GLU A  74       8.989  -7.822 -28.391  1.00 93.88           H  
ATOM   1169  C   GLU A  74       9.243  -7.608 -30.478  1.00 93.88           C  
ATOM   1170  CB  GLU A  74       7.494  -6.438 -29.078  1.00 93.88           C  
ATOM   1171  HB2 GLU A  74       7.464  -5.497 -29.627  1.00 93.88           H  
ATOM   1172  HB3 GLU A  74       6.824  -7.144 -29.568  1.00 93.88           H  
ATOM   1173  O   GLU A  74       8.970  -8.785 -30.699  1.00 93.88           O  
ATOM   1174  CG  GLU A  74       7.003  -6.228 -27.637  1.00 93.88           C  
ATOM   1175  HG2 GLU A  74       7.743  -5.625 -27.111  1.00 93.88           H  
ATOM   1176  HG3 GLU A  74       6.960  -7.197 -27.140  1.00 93.88           H  
ATOM   1177  CD  GLU A  74       5.634  -5.534 -27.492  1.00 93.88           C  
ATOM   1178  OE1 GLU A  74       5.258  -5.226 -26.331  1.00 93.88           O  
ATOM   1179  OE2 GLU A  74       4.953  -5.212 -28.487  1.00 93.88           O  
ATOM   1180  N   LYS A  75       9.858  -6.841 -31.391  1.00 95.25           N  
ATOM   1181  H   LYS A  75      10.036  -5.876 -31.152  1.00 95.25           H  
ATOM   1182  CA  LYS A  75      10.277  -7.343 -32.708  1.00 95.25           C  
ATOM   1183  HA  LYS A  75       9.432  -7.863 -33.159  1.00 95.25           H  
ATOM   1184  C   LYS A  75      11.404  -8.373 -32.603  1.00 95.25           C  
ATOM   1185  CB  LYS A  75      10.674  -6.158 -33.601  1.00 95.25           C  
ATOM   1186  HB2 LYS A  75      11.520  -5.636 -33.154  1.00 95.25           H  
ATOM   1187  HB3 LYS A  75       9.831  -5.470 -33.660  1.00 95.25           H  
ATOM   1188  O   LYS A  75      11.362  -9.384 -33.300  1.00 95.25           O  
ATOM   1189  CG  LYS A  75      11.041  -6.608 -35.022  1.00 95.25           C  
ATOM   1190  HG2 LYS A  75      11.894  -7.286 -34.987  1.00 95.25           H  
ATOM   1191  HG3 LYS A  75      10.192  -7.132 -35.462  1.00 95.25           H  
ATOM   1192  CD  LYS A  75      11.413  -5.410 -35.900  1.00 95.25           C  
ATOM   1193  HD2 LYS A  75      10.569  -4.723 -35.950  1.00 95.25           H  
ATOM   1194  HD3 LYS A  75      12.269  -4.899 -35.459  1.00 95.25           H  
ATOM   1195  CE  LYS A  75      11.770  -5.911 -37.304  1.00 95.25           C  
ATOM   1196  HE2 LYS A  75      12.577  -6.637 -37.213  1.00 95.25           H  
ATOM   1197  HE3 LYS A  75      10.905  -6.429 -37.718  1.00 95.25           H  
ATOM   1198  NZ  LYS A  75      12.181  -4.798 -38.194  1.00 95.25           N  
ATOM   1199  HZ1 LYS A  75      12.995  -4.333 -37.819  1.00 95.25           H  
ATOM   1200  HZ2 LYS A  75      11.434  -4.124 -38.285  1.00 95.25           H  
ATOM   1201  HZ3 LYS A  75      12.410  -5.152 -39.112  1.00 95.25           H  
ATOM   1202  N   ASN A  76      12.427  -8.100 -31.792  1.00 93.19           N  
ATOM   1203  H   ASN A  76      12.391  -7.252 -31.245  1.00 93.19           H  
ATOM   1204  CA  ASN A  76      13.503  -9.051 -31.520  1.00 93.19           C  
ATOM   1205  HA  ASN A  76      13.081 -10.056 -31.523  1.00 93.19           H  
ATOM   1206  C   ASN A  76      14.120  -8.788 -30.129  1.00 93.19           C  
ATOM   1207  CB  ASN A  76      14.547  -9.018 -32.653  1.00 93.19           C  
ATOM   1208  HB2 ASN A  76      15.097  -8.077 -32.639  1.00 93.19           H  
ATOM   1209  HB3 ASN A  76      14.038  -9.110 -33.612  1.00 93.19           H  
ATOM   1210  O   ASN A  76      15.062  -7.995 -30.011  1.00 93.19           O  
ATOM   1211  CG  ASN A  76      15.534 -10.171 -32.535  1.00 93.19           C  
ATOM   1212  ND2 ASN A  76      16.160 -10.549 -33.618  1.00 93.19           N  
ATOM   1213 HD21 ASN A  76      16.197  -9.916 -34.404  1.00 93.19           H  
ATOM   1214 HD22 ASN A  76      17.026 -11.040 -33.446  1.00 93.19           H  
ATOM   1215  OD1 ASN A  76      15.757 -10.744 -31.473  1.00 93.19           O  
ATOM   1216  N   PRO A  77      13.628  -9.473 -29.077  1.00 93.73           N  
ATOM   1217  CA  PRO A  77      14.073  -9.242 -27.703  1.00 93.73           C  
ATOM   1218  HA  PRO A  77      13.811  -8.225 -27.412  1.00 93.73           H  
ATOM   1219  C   PRO A  77      15.573  -9.454 -27.496  1.00 93.73           C  
ATOM   1220  CB  PRO A  77      13.270 -10.240 -26.859  1.00 93.73           C  
ATOM   1221  HB2 PRO A  77      13.782 -11.202 -26.823  1.00 93.73           H  
ATOM   1222  HB3 PRO A  77      13.094  -9.874 -25.847  1.00 93.73           H  
ATOM   1223  O   PRO A  77      16.200  -8.754 -26.705  1.00 93.73           O  
ATOM   1224  CG  PRO A  77      11.968 -10.401 -27.635  1.00 93.73           C  
ATOM   1225  HG2 PRO A  77      11.483 -11.353 -27.419  1.00 93.73           H  
ATOM   1226  HG3 PRO A  77      11.297  -9.573 -27.407  1.00 93.73           H  
ATOM   1227  CD  PRO A  77      12.437 -10.321 -29.086  1.00 93.73           C  
ATOM   1228  HD2 PRO A  77      12.702 -11.315 -29.445  1.00 93.73           H  
ATOM   1229  HD3 PRO A  77      11.644  -9.898 -29.702  1.00 93.73           H  
ATOM   1230  N   SER A  78      16.157 -10.424 -28.205  1.00 90.74           N  
ATOM   1231  H   SER A  78      15.641 -10.816 -28.980  1.00 90.74           H  
ATOM   1232  CA  SER A  78      17.567 -10.785 -28.039  1.00 90.74           C  
ATOM   1233  HA  SER A  78      17.796 -10.885 -26.978  1.00 90.74           H  
ATOM   1234  C   SER A  78      18.485  -9.718 -28.610  1.00 90.74           C  
ATOM   1235  CB  SER A  78      17.862 -12.106 -28.728  1.00 90.74           C  
ATOM   1236  HB2 SER A  78      18.915 -12.350 -28.592  1.00 90.74           H  
ATOM   1237  HB3 SER A  78      17.650 -12.020 -29.794  1.00 90.74           H  
ATOM   1238  O   SER A  78      19.343  -9.218 -27.890  1.00 90.74           O  
ATOM   1239  OG  SER A  78      17.049 -13.113 -28.164  1.00 90.74           O  
ATOM   1240  HG  SER A  78      16.176 -12.737 -28.031  1.00 90.74           H  
ATOM   1241  N   ASP A  79      18.257  -9.325 -29.864  1.00 91.58           N  
ATOM   1242  H   ASP A  79      17.577  -9.817 -30.426  1.00 91.58           H  
ATOM   1243  CA  ASP A  79      19.067  -8.307 -30.537  1.00 91.58           C  
ATOM   1244  HA  ASP A  79      20.115  -8.605 -30.521  1.00 91.58           H  
ATOM   1245  C   ASP A  79      18.933  -6.957 -29.824  1.00 91.58           C  
ATOM   1246  CB  ASP A  79      18.624  -8.144 -31.998  1.00 91.58           C  
ATOM   1247  HB2 ASP A  79      19.181  -7.312 -32.429  1.00 91.58           H  
ATOM   1248  HB3 ASP A  79      17.567  -7.876 -32.017  1.00 91.58           H  
ATOM   1249  O   ASP A  79      19.917  -6.236 -29.658  1.00 91.58           O  
ATOM   1250  CG  ASP A  79      18.832  -9.366 -32.900  1.00 91.58           C  
ATOM   1251  OD1 ASP A  79      19.126 -10.475 -32.396  1.00 91.58           O  
ATOM   1252  OD2 ASP A  79      18.542  -9.216 -34.108  1.00 91.58           O  
ATOM   1253  N   PHE A  80      17.730  -6.628 -29.333  1.00 94.89           N  
ATOM   1254  H   PHE A  80      16.947  -7.238 -29.518  1.00 94.89           H  
ATOM   1255  CA  PHE A  80      17.523  -5.436 -28.515  1.00 94.89           C  
ATOM   1256  HA  PHE A  80      17.811  -4.562 -29.098  1.00 94.89           H  
ATOM   1257  C   PHE A  80      18.406  -5.461 -27.258  1.00 94.89           C  
ATOM   1258  CB  PHE A  80      16.041  -5.302 -28.146  1.00 94.89           C  
ATOM   1259  HB2 PHE A  80      15.456  -5.185 -29.058  1.00 94.89           H  
ATOM   1260  HB3 PHE A  80      15.704  -6.216 -27.656  1.00 94.89           H  
ATOM   1261  O   PHE A  80      19.124  -4.497 -26.994  1.00 94.89           O  
ATOM   1262  CG  PHE A  80      15.774  -4.125 -27.227  1.00 94.89           C  
ATOM   1263  CD1 PHE A  80      15.843  -4.289 -25.830  1.00 94.89           C  
ATOM   1264  HD1 PHE A  80      16.065  -5.259 -25.410  1.00 94.89           H  
ATOM   1265  CD2 PHE A  80      15.508  -2.855 -27.766  1.00 94.89           C  
ATOM   1266  HD2 PHE A  80      15.455  -2.725 -28.837  1.00 94.89           H  
ATOM   1267  CE1 PHE A  80      15.631  -3.195 -24.976  1.00 94.89           C  
ATOM   1268  HE1 PHE A  80      15.668  -3.330 -23.905  1.00 94.89           H  
ATOM   1269  CE2 PHE A  80      15.303  -1.757 -26.912  1.00 94.89           C  
ATOM   1270  HE2 PHE A  80      15.076  -0.787 -27.330  1.00 94.89           H  
ATOM   1271  CZ  PHE A  80      15.364  -1.928 -25.518  1.00 94.89           C  
ATOM   1272  HZ  PHE A  80      15.191  -1.094 -24.855  1.00 94.89           H  
ATOM   1273  N   LEU A  81      18.396  -6.556 -26.493  1.00 94.56           N  
ATOM   1274  H   LEU A  81      17.832  -7.343 -26.781  1.00 94.56           H  
ATOM   1275  CA  LEU A  81      19.197  -6.674 -25.272  1.00 94.56           C  
ATOM   1276  HA  LEU A  81      19.026  -5.792 -24.656  1.00 94.56           H  
ATOM   1277  C   LEU A  81      20.705  -6.697 -25.572  1.00 94.56           C  
ATOM   1278  CB  LEU A  81      18.752  -7.926 -24.498  1.00 94.56           C  
ATOM   1279  HB2 LEU A  81      18.762  -8.776 -25.181  1.00 94.56           H  
ATOM   1280  HB3 LEU A  81      19.473  -8.126 -23.706  1.00 94.56           H  
ATOM   1281  O   LEU A  81      21.477  -6.032 -24.882  1.00 94.56           O  
ATOM   1282  CG  LEU A  81      17.361  -7.810 -23.850  1.00 94.56           C  
ATOM   1283  HG  LEU A  81      16.629  -7.460 -24.578  1.00 94.56           H  
ATOM   1284  CD1 LEU A  81      16.921  -9.179 -23.333  1.00 94.56           C  
ATOM   1285 HD11 LEU A  81      15.935  -9.103 -22.874  1.00 94.56           H  
ATOM   1286 HD12 LEU A  81      16.859  -9.872 -24.172  1.00 94.56           H  
ATOM   1287 HD13 LEU A  81      17.637  -9.550 -22.599  1.00 94.56           H  
ATOM   1288  CD2 LEU A  81      17.363  -6.834 -22.673  1.00 94.56           C  
ATOM   1289 HD21 LEU A  81      17.604  -5.827 -23.014  1.00 94.56           H  
ATOM   1290 HD22 LEU A  81      16.371  -6.811 -22.222  1.00 94.56           H  
ATOM   1291 HD23 LEU A  81      18.092  -7.146 -21.924  1.00 94.56           H  
ATOM   1292  N   GLU A  82      21.135  -7.382 -26.627  1.00 91.27           N  
ATOM   1293  H   GLU A  82      20.474  -7.928 -27.161  1.00 91.27           H  
ATOM   1294  CA  GLU A  82      22.535  -7.372 -27.066  1.00 91.27           C  
ATOM   1295  HA  GLU A  82      23.170  -7.680 -26.236  1.00 91.27           H  
ATOM   1296  C   GLU A  82      22.985  -5.959 -27.467  1.00 91.27           C  
ATOM   1297  CB  GLU A  82      22.735  -8.371 -28.215  1.00 91.27           C  
ATOM   1298  HB2 GLU A  82      23.711  -8.190 -28.665  1.00 91.27           H  
ATOM   1299  HB3 GLU A  82      21.966  -8.215 -28.973  1.00 91.27           H  
ATOM   1300  O   GLU A  82      24.053  -5.516 -27.042  1.00 91.27           O  
ATOM   1301  CG  GLU A  82      22.691  -9.825 -27.710  1.00 91.27           C  
ATOM   1302  HG2 GLU A  82      23.503  -9.965 -26.996  1.00 91.27           H  
ATOM   1303  HG3 GLU A  82      21.757  -9.998 -27.175  1.00 91.27           H  
ATOM   1304  CD  GLU A  82      22.832 -10.879 -28.822  1.00 91.27           C  
ATOM   1305  OE1 GLU A  82      22.585 -12.073 -28.512  1.00 91.27           O  
ATOM   1306  OE2 GLU A  82      23.243 -10.519 -29.945  1.00 91.27           O  
ATOM   1307  N   SER A  83      22.136  -5.196 -28.171  1.00 92.47           N  
ATOM   1308  H   SER A  83      21.300  -5.630 -28.535  1.00 92.47           H  
ATOM   1309  CA  SER A  83      22.407  -3.792 -28.521  1.00 92.47           C  
ATOM   1310  HA  SER A  83      23.369  -3.756 -29.032  1.00 92.47           H  
ATOM   1311  C   SER A  83      22.515  -2.871 -27.299  1.00 92.47           C  
ATOM   1312  CB  SER A  83      21.346  -3.259 -29.495  1.00 92.47           C  
ATOM   1313  HB2 SER A  83      21.130  -4.012 -30.253  1.00 92.47           H  
ATOM   1314  HB3 SER A  83      21.753  -2.382 -29.999  1.00 92.47           H  
ATOM   1315  O   SER A  83      23.218  -1.862 -27.337  1.00 92.47           O  
ATOM   1316  OG  SER A  83      20.149  -2.872 -28.843  1.00 92.47           O  
ATOM   1317  HG  SER A  83      19.841  -3.594 -28.289  1.00 92.47           H  
ATOM   1318  N   LYS A  84      21.864  -3.235 -26.186  1.00 90.74           N  
ATOM   1319  H   LYS A  84      21.295  -4.068 -26.240  1.00 90.74           H  
ATOM   1320  CA  LYS A  84      21.984  -2.559 -24.884  1.00 90.74           C  
ATOM   1321  HA  LYS A  84      22.147  -1.496 -25.058  1.00 90.74           H  
ATOM   1322  C   LYS A  84      23.208  -3.013 -24.076  1.00 90.74           C  
ATOM   1323  CB  LYS A  84      20.684  -2.751 -24.085  1.00 90.74           C  
ATOM   1324  HB2 LYS A  84      20.449  -3.815 -24.050  1.00 90.74           H  
ATOM   1325  HB3 LYS A  84      20.833  -2.411 -23.060  1.00 90.74           H  
ATOM   1326  O   LYS A  84      23.438  -2.483 -22.993  1.00 90.74           O  
ATOM   1327  CG  LYS A  84      19.460  -2.024 -24.657  1.00 90.74           C  
ATOM   1328  HG2 LYS A  84      18.587  -2.368 -24.103  1.00 90.74           H  
ATOM   1329  HG3 LYS A  84      19.321  -2.290 -25.705  1.00 90.74           H  
ATOM   1330  CD  LYS A  84      19.554  -0.499 -24.535  1.00 90.74           C  
ATOM   1331  HD2 LYS A  84      19.819  -0.234 -23.512  1.00 90.74           H  
ATOM   1332  HD3 LYS A  84      20.308  -0.118 -25.224  1.00 90.74           H  
ATOM   1333  CE  LYS A  84      18.180   0.077 -24.883  1.00 90.74           C  
ATOM   1334  HE2 LYS A  84      17.439  -0.411 -24.249  1.00 90.74           H  
ATOM   1335  HE3 LYS A  84      17.933  -0.175 -25.915  1.00 90.74           H  
ATOM   1336  NZ  LYS A  84      18.095   1.537 -24.667  1.00 90.74           N  
ATOM   1337  HZ1 LYS A  84      18.490   2.057 -25.438  1.00 90.74           H  
ATOM   1338  HZ2 LYS A  84      17.117   1.769 -24.564  1.00 90.74           H  
ATOM   1339  HZ3 LYS A  84      18.528   1.798 -23.792  1.00 90.74           H  
ATOM   1340  N   GLY A  85      23.993  -3.967 -24.582  1.00 90.72           N  
ATOM   1341  H   GLY A  85      23.756  -4.343 -25.489  1.00 90.72           H  
ATOM   1342  CA  GLY A  85      25.212  -4.471 -23.945  1.00 90.72           C  
ATOM   1343  HA2 GLY A  85      25.920  -4.732 -24.732  1.00 90.72           H  
ATOM   1344  HA3 GLY A  85      25.657  -3.686 -23.333  1.00 90.72           H  
ATOM   1345  C   GLY A  85      25.020  -5.710 -23.063  1.00 90.72           C  
ATOM   1346  O   GLY A  85      25.977  -6.150 -22.422  1.00 90.72           O  
ATOM   1347  N   TYR A  86      23.825  -6.311 -23.027  1.00 91.57           N  
ATOM   1348  H   TYR A  86      23.079  -5.962 -23.612  1.00 91.57           H  
ATOM   1349  CA  TYR A  86      23.602  -7.553 -22.285  1.00 91.57           C  
ATOM   1350  HA  TYR A  86      24.087  -7.460 -21.313  1.00 91.57           H  
ATOM   1351  C   TYR A  86      24.237  -8.733 -23.027  1.00 91.57           C  
ATOM   1352  CB  TYR A  86      22.110  -7.787 -22.018  1.00 91.57           C  
ATOM   1353  HB2 TYR A  86      21.993  -8.762 -21.543  1.00 91.57           H  
ATOM   1354  HB3 TYR A  86      21.578  -7.821 -22.968  1.00 91.57           H  
ATOM   1355  O   TYR A  86      23.797  -9.137 -24.101  1.00 91.57           O  
ATOM   1356  CG  TYR A  86      21.484  -6.747 -21.111  1.00 91.57           C  
ATOM   1357  CD1 TYR A  86      21.605  -6.869 -19.716  1.00 91.57           C  
ATOM   1358  HD1 TYR A  86      22.092  -7.733 -19.288  1.00 91.57           H  
ATOM   1359  CD2 TYR A  86      20.805  -5.642 -21.654  1.00 91.57           C  
ATOM   1360  HD2 TYR A  86      20.680  -5.557 -22.724  1.00 91.57           H  
ATOM   1361  CE1 TYR A  86      21.095  -5.873 -18.865  1.00 91.57           C  
ATOM   1362  HE1 TYR A  86      21.195  -5.977 -17.794  1.00 91.57           H  
ATOM   1363  CE2 TYR A  86      20.299  -4.635 -20.814  1.00 91.57           C  
ATOM   1364  HE2 TYR A  86      19.796  -3.772 -21.225  1.00 91.57           H  
ATOM   1365  OH  TYR A  86      20.011  -3.752 -18.611  1.00 91.57           O  
ATOM   1366  HH  TYR A  86      20.164  -3.991 -17.694  1.00 91.57           H  
ATOM   1367  CZ  TYR A  86      20.463  -4.741 -19.419  1.00 91.57           C  
ATOM   1368  N   LYS A  87      25.288  -9.314 -22.441  1.00 88.84           N  
ATOM   1369  H   LYS A  87      25.635  -8.896 -21.589  1.00 88.84           H  
ATOM   1370  CA  LYS A  87      26.037 -10.423 -23.047  1.00 88.84           C  
ATOM   1371  HA  LYS A  87      25.988 -10.302 -24.129  1.00 88.84           H  
ATOM   1372  C   LYS A  87      25.416 -11.780 -22.702  1.00 88.84           C  
ATOM   1373  CB  LYS A  87      27.519 -10.367 -22.632  1.00 88.84           C  
ATOM   1374  HB2 LYS A  87      27.585 -10.496 -21.552  1.00 88.84           H  
ATOM   1375  HB3 LYS A  87      28.038 -11.201 -23.104  1.00 88.84           H  
ATOM   1376  O   LYS A  87      25.096 -12.051 -21.543  1.00 88.84           O  
ATOM   1377  CG  LYS A  87      28.242  -9.061 -23.021  1.00 88.84           C  
ATOM   1378  HG2 LYS A  87      27.787  -8.225 -22.489  1.00 88.84           H  
ATOM   1379  HG3 LYS A  87      28.143  -8.893 -24.094  1.00 88.84           H  
ATOM   1380  CD  LYS A  87      29.736  -9.131 -22.649  1.00 88.84           C  
ATOM   1381  HD2 LYS A  87      30.220  -9.891 -23.263  1.00 88.84           H  
ATOM   1382  HD3 LYS A  87      29.824  -9.421 -21.602  1.00 88.84           H  
ATOM   1383  CE  LYS A  87      30.454  -7.786 -22.842  1.00 88.84           C  
ATOM   1384  HE2 LYS A  87      30.358  -7.476 -23.883  1.00 88.84           H  
ATOM   1385  HE3 LYS A  87      29.945  -7.040 -22.232  1.00 88.84           H  
ATOM   1386  NZ  LYS A  87      31.897  -7.844 -22.453  1.00 88.84           N  
ATOM   1387  HZ1 LYS A  87      32.326  -6.930 -22.455  1.00 88.84           H  
ATOM   1388  HZ2 LYS A  87      32.069  -8.200 -21.524  1.00 88.84           H  
ATOM   1389  HZ3 LYS A  87      32.443  -8.442 -23.058  1.00 88.84           H  
ATOM   1390  N   ARG A  88      25.365 -12.683 -23.693  1.00 88.52           N  
ATOM   1391  H   ARG A  88      25.572 -12.343 -24.621  1.00 88.52           H  
ATOM   1392  CA  ARG A  88      24.938 -14.094 -23.543  1.00 88.52           C  
ATOM   1393  HA  ARG A  88      24.778 -14.505 -24.539  1.00 88.52           H  
ATOM   1394  C   ARG A  88      23.581 -14.224 -22.840  1.00 88.52           C  
ATOM   1395  CB  ARG A  88      26.025 -14.932 -22.844  1.00 88.52           C  
ATOM   1396  HB2 ARG A  88      25.674 -15.961 -22.774  1.00 88.52           H  
ATOM   1397  HB3 ARG A  88      26.162 -14.551 -21.832  1.00 88.52           H  
ATOM   1398  O   ARG A  88      23.448 -14.961 -21.860  1.00 88.52           O  
ATOM   1399  CG  ARG A  88      27.379 -14.939 -23.565  1.00 88.52           C  
ATOM   1400  HG2 ARG A  88      27.259 -15.363 -24.562  1.00 88.52           H  
ATOM   1401  HG3 ARG A  88      27.761 -13.921 -23.650  1.00 88.52           H  
ATOM   1402  CD  ARG A  88      28.369 -15.781 -22.756  1.00 88.52           C  
ATOM   1403  HD2 ARG A  88      27.976 -16.795 -22.676  1.00 88.52           H  
ATOM   1404  HD3 ARG A  88      28.449 -15.336 -21.764  1.00 88.52           H  
ATOM   1405  NE  ARG A  88      29.710 -15.807 -23.367  1.00 88.52           N  
ATOM   1406  HE  ARG A  88      29.877 -15.151 -24.117  1.00 88.52           H  
ATOM   1407  NH1 ARG A  88      30.614 -17.506 -22.115  1.00 88.52           N  
ATOM   1408 HH11 ARG A  88      31.405 -18.104 -21.922  1.00 88.52           H  
ATOM   1409 HH12 ARG A  88      29.692 -17.678 -21.740  1.00 88.52           H  
ATOM   1410  NH2 ARG A  88      31.891 -16.438 -23.590  1.00 88.52           N  
ATOM   1411 HH21 ARG A  88      32.674 -17.023 -23.337  1.00 88.52           H  
ATOM   1412 HH22 ARG A  88      32.026 -15.752 -24.320  1.00 88.52           H  
ATOM   1413  CZ  ARG A  88      30.729 -16.576 -23.022  1.00 88.52           C  
ATOM   1414  N   VAL A  89      22.599 -13.474 -23.330  1.00 90.97           N  
ATOM   1415  H   VAL A  89      22.785 -12.900 -24.140  1.00 90.97           H  
ATOM   1416  CA  VAL A  89      21.220 -13.527 -22.843  1.00 90.97           C  
ATOM   1417  HA  VAL A  89      21.215 -13.336 -21.770  1.00 90.97           H  
ATOM   1418  C   VAL A  89      20.636 -14.919 -23.089  1.00 90.97           C  
ATOM   1419  CB  VAL A  89      20.366 -12.443 -23.525  1.00 90.97           C  
ATOM   1420  HB  VAL A  89      20.397 -12.583 -24.606  1.00 90.97           H  
ATOM   1421  O   VAL A  89      20.740 -15.470 -24.186  1.00 90.97           O  
ATOM   1422  CG1 VAL A  89      18.909 -12.515 -23.062  1.00 90.97           C  
ATOM   1423 HG11 VAL A  89      18.352 -11.672 -23.472  1.00 90.97           H  
ATOM   1424 HG12 VAL A  89      18.862 -12.490 -21.973  1.00 90.97           H  
ATOM   1425 HG13 VAL A  89      18.437 -13.429 -23.423  1.00 90.97           H  
ATOM   1426  CG2 VAL A  89      20.901 -11.045 -23.195  1.00 90.97           C  
ATOM   1427 HG21 VAL A  89      21.929 -10.932 -23.542  1.00 90.97           H  
ATOM   1428 HG22 VAL A  89      20.299 -10.299 -23.714  1.00 90.97           H  
ATOM   1429 HG23 VAL A  89      20.851 -10.862 -22.122  1.00 90.97           H  
ATOM   1430  N   ARG A  90      20.004 -15.496 -22.066  1.00 90.67           N  
ATOM   1431  H   ARG A  90      19.945 -14.983 -21.198  1.00 90.67           H  
ATOM   1432  CA  ARG A  90      19.223 -16.730 -22.180  1.00 90.67           C  
ATOM   1433  HA  ARG A  90      19.709 -17.428 -22.863  1.00 90.67           H  
ATOM   1434  C   ARG A  90      17.864 -16.407 -22.786  1.00 90.67           C  
ATOM   1435  CB  ARG A  90      19.082 -17.375 -20.796  1.00 90.67           C  
ATOM   1436  HB2 ARG A  90      18.769 -16.607 -20.090  1.00 90.67           H  
ATOM   1437  HB3 ARG A  90      18.291 -18.125 -20.823  1.00 90.67           H  
ATOM   1438  O   ARG A  90      16.947 -16.009 -22.076  1.00 90.67           O  
ATOM   1439  CG  ARG A  90      20.386 -18.016 -20.298  1.00 90.67           C  
ATOM   1440  HG2 ARG A  90      21.195 -17.287 -20.346  1.00 90.67           H  
ATOM   1441  HG3 ARG A  90      20.253 -18.303 -19.254  1.00 90.67           H  
ATOM   1442  CD  ARG A  90      20.769 -19.261 -21.112  1.00 90.67           C  
ATOM   1443  HD2 ARG A  90      20.925 -18.985 -22.155  1.00 90.67           H  
ATOM   1444  HD3 ARG A  90      21.715 -19.656 -20.740  1.00 90.67           H  
ATOM   1445  NE  ARG A  90      19.720 -20.298 -21.044  1.00 90.67           N  
ATOM   1446  HE  ARG A  90      18.958 -20.241 -21.704  1.00 90.67           H  
ATOM   1447  NH1 ARG A  90      20.421 -21.357 -19.127  1.00 90.67           N  
ATOM   1448 HH11 ARG A  90      21.148 -20.664 -19.020  1.00 90.67           H  
ATOM   1449 HH12 ARG A  90      20.243 -22.067 -18.431  1.00 90.67           H  
ATOM   1450  NH2 ARG A  90      18.590 -22.062 -20.169  1.00 90.67           N  
ATOM   1451 HH21 ARG A  90      18.421 -22.772 -19.470  1.00 90.67           H  
ATOM   1452 HH22 ARG A  90      17.839 -21.886 -20.820  1.00 90.67           H  
ATOM   1453  CZ  ARG A  90      19.585 -21.234 -20.123  1.00 90.67           C  
ATOM   1454  N   LYS A  91      17.766 -16.549 -24.110  1.00 88.33           N  
ATOM   1455  H   LYS A  91      18.606 -16.816 -24.602  1.00 88.33           H  
ATOM   1456  CA  LYS A  91      16.569 -16.211 -24.902  1.00 88.33           C  
ATOM   1457  HA  LYS A  91      16.358 -15.147 -24.793  1.00 88.33           H  
ATOM   1458  C   LYS A  91      15.313 -16.945 -24.419  1.00 88.33           C  
ATOM   1459  CB  LYS A  91      16.817 -16.518 -26.392  1.00 88.33           C  
ATOM   1460  HB2 LYS A  91      15.963 -16.145 -26.958  1.00 88.33           H  
ATOM   1461  HB3 LYS A  91      16.876 -17.596 -26.537  1.00 88.33           H  
ATOM   1462  O   LYS A  91      14.227 -16.387 -24.451  1.00 88.33           O  
ATOM   1463  CG  LYS A  91      18.101 -15.872 -26.942  1.00 88.33           C  
ATOM   1464  HG2 LYS A  91      18.129 -14.827 -26.632  1.00 88.33           H  
ATOM   1465  HG3 LYS A  91      18.969 -16.370 -26.511  1.00 88.33           H  
ATOM   1466  CD  LYS A  91      18.198 -15.967 -28.476  1.00 88.33           C  
ATOM   1467  HD2 LYS A  91      18.291 -17.010 -28.778  1.00 88.33           H  
ATOM   1468  HD3 LYS A  91      17.292 -15.554 -28.919  1.00 88.33           H  
ATOM   1469  CE  LYS A  91      19.425 -15.168 -28.948  1.00 88.33           C  
ATOM   1470  HE2 LYS A  91      20.331 -15.721 -28.699  1.00 88.33           H  
ATOM   1471  HE3 LYS A  91      19.458 -14.238 -28.380  1.00 88.33           H  
ATOM   1472  NZ  LYS A  91      19.399 -14.842 -30.398  1.00 88.33           N  
ATOM   1473  HZ1 LYS A  91      19.423 -15.670 -30.976  1.00 88.33           H  
ATOM   1474  HZ2 LYS A  91      18.575 -14.302 -30.620  1.00 88.33           H  
ATOM   1475  HZ3 LYS A  91      20.187 -14.255 -30.630  1.00 88.33           H  
ATOM   1476  N   ASP A  92      15.494 -18.170 -23.933  1.00 90.04           N  
ATOM   1477  H   ASP A  92      16.437 -18.528 -23.883  1.00 90.04           H  
ATOM   1478  CA  ASP A  92      14.465 -19.046 -23.373  1.00 90.04           C  
ATOM   1479  HA  ASP A  92      13.602 -19.046 -24.039  1.00 90.04           H  
ATOM   1480  C   ASP A  92      13.949 -18.612 -21.988  1.00 90.04           C  
ATOM   1481  CB  ASP A  92      15.041 -20.476 -23.338  1.00 90.04           C  
ATOM   1482  HB2 ASP A  92      15.264 -20.784 -24.360  1.00 90.04           H  
ATOM   1483  HB3 ASP A  92      14.277 -21.153 -22.955  1.00 90.04           H  
ATOM   1484  O   ASP A  92      12.939 -19.128 -21.525  1.00 90.04           O  
ATOM   1485  CG  ASP A  92      16.326 -20.630 -22.498  1.00 90.04           C  
ATOM   1486  OD1 ASP A  92      17.335 -19.915 -22.741  1.00 90.04           O  
ATOM   1487  OD2 ASP A  92      16.374 -21.503 -21.607  1.00 90.04           O  
ATOM   1488  N   LEU A  93      14.622 -17.660 -21.330  1.00 89.65           N  
ATOM   1489  H   LEU A  93      15.419 -17.244 -21.789  1.00 89.65           H  
ATOM   1490  CA  LEU A  93      14.309 -17.185 -19.976  1.00 89.65           C  
ATOM   1491  HA  LEU A  93      13.384 -17.657 -19.644  1.00 89.65           H  
ATOM   1492  C   LEU A  93      14.024 -15.675 -19.941  1.00 89.65           C  
ATOM   1493  CB  LEU A  93      15.436 -17.590 -19.007  1.00 89.65           C  
ATOM   1494  HB2 LEU A  93      16.350 -17.088 -19.323  1.00 89.65           H  
ATOM   1495  HB3 LEU A  93      15.184 -17.228 -18.010  1.00 89.65           H  
ATOM   1496  O   LEU A  93      14.303 -15.010 -18.941  1.00 89.65           O  
ATOM   1497  CG  LEU A  93      15.705 -19.101 -18.907  1.00 89.65           C  
ATOM   1498  HG  LEU A  93      15.984 -19.488 -19.887  1.00 89.65           H  
ATOM   1499  CD1 LEU A  93      16.882 -19.337 -17.956  1.00 89.65           C  
ATOM   1500 HD11 LEU A  93      17.102 -20.404 -17.919  1.00 89.65           H  
ATOM   1501 HD12 LEU A  93      17.758 -18.799 -18.319  1.00 89.65           H  
ATOM   1502 HD13 LEU A  93      16.623 -18.986 -16.957  1.00 89.65           H  
ATOM   1503  CD2 LEU A  93      14.502 -19.881 -18.375  1.00 89.65           C  
ATOM   1504 HD21 LEU A  93      14.192 -19.493 -17.405  1.00 89.65           H  
ATOM   1505 HD22 LEU A  93      13.671 -19.805 -19.076  1.00 89.65           H  
ATOM   1506 HD23 LEU A  93      14.758 -20.937 -18.285  1.00 89.65           H  
ATOM   1507  N   ILE A  94      13.499 -15.126 -21.039  1.00 93.05           N  
ATOM   1508  H   ILE A  94      13.289 -15.737 -21.816  1.00 93.05           H  
ATOM   1509  CA  ILE A  94      12.992 -13.752 -21.092  1.00 93.05           C  
ATOM   1510  HA  ILE A  94      13.492 -13.159 -20.327  1.00 93.05           H  
ATOM   1511  C   ILE A  94      11.496 -13.789 -20.778  1.00 93.05           C  
ATOM   1512  CB  ILE A  94      13.285 -13.081 -22.453  1.00 93.05           C  
ATOM   1513  HB  ILE A  94      12.791 -13.655 -23.237  1.00 93.05           H  
ATOM   1514  O   ILE A  94      10.704 -14.265 -21.588  1.00 93.05           O  
ATOM   1515  CG1 ILE A  94      14.803 -13.058 -22.746  1.00 93.05           C  
ATOM   1516 HG12 ILE A  94      15.313 -12.448 -22.000  1.00 93.05           H  
ATOM   1517 HG13 ILE A  94      15.197 -14.072 -22.676  1.00 93.05           H  
ATOM   1518  CG2 ILE A  94      12.713 -11.647 -22.458  1.00 93.05           C  
ATOM   1519 HG21 ILE A  94      11.635 -11.666 -22.294  1.00 93.05           H  
ATOM   1520 HG22 ILE A  94      12.879 -11.177 -23.427  1.00 93.05           H  
ATOM   1521 HG23 ILE A  94      13.184 -11.051 -21.676  1.00 93.05           H  
ATOM   1522  CD1 ILE A  94      15.155 -12.541 -24.147  1.00 93.05           C  
ATOM   1523 HD11 ILE A  94      14.936 -11.477 -24.232  1.00 93.05           H  
ATOM   1524 HD12 ILE A  94      16.219 -12.689 -24.332  1.00 93.05           H  
ATOM   1525 HD13 ILE A  94      14.589 -13.092 -24.898  1.00 93.05           H  
ATOM   1526  N   PHE A  95      11.098 -13.251 -19.625  1.00 92.70           N  
ATOM   1527  H   PHE A  95      11.800 -12.863 -19.012  1.00 92.70           H  
ATOM   1528  CA  PHE A  95       9.687 -13.182 -19.233  1.00 92.70           C  
ATOM   1529  HA  PHE A  95       9.084 -13.746 -19.945  1.00 92.70           H  
ATOM   1530  C   PHE A  95       9.197 -11.744 -19.251  1.00 92.70           C  
ATOM   1531  CB  PHE A  95       9.453 -13.828 -17.864  1.00 92.70           C  
ATOM   1532  HB2 PHE A  95       8.401 -13.710 -17.605  1.00 92.70           H  
ATOM   1533  HB3 PHE A  95      10.024 -13.300 -17.100  1.00 92.70           H  
ATOM   1534  O   PHE A  95       9.767 -10.885 -18.580  1.00 92.70           O  
ATOM   1535  CG  PHE A  95       9.792 -15.301 -17.824  1.00 92.70           C  
ATOM   1536  CD1 PHE A  95       8.798 -16.249 -18.128  1.00 92.70           C  
ATOM   1537  HD1 PHE A  95       7.796 -15.929 -18.375  1.00 92.70           H  
ATOM   1538  CD2 PHE A  95      11.098 -15.728 -17.516  1.00 92.70           C  
ATOM   1539  HD2 PHE A  95      11.873 -15.005 -17.310  1.00 92.70           H  
ATOM   1540  CE1 PHE A  95       9.105 -17.619 -18.119  1.00 92.70           C  
ATOM   1541  HE1 PHE A  95       8.344 -18.346 -18.358  1.00 92.70           H  
ATOM   1542  CE2 PHE A  95      11.403 -17.100 -17.503  1.00 92.70           C  
ATOM   1543  HE2 PHE A  95      12.406 -17.429 -17.274  1.00 92.70           H  
ATOM   1544  CZ  PHE A  95      10.408 -18.045 -17.806  1.00 92.70           C  
ATOM   1545  HZ  PHE A  95      10.645 -19.098 -17.810  1.00 92.70           H  
ATOM   1546  N   ILE A  96       8.116 -11.479 -19.983  1.00 93.15           N  
ATOM   1547  H   ILE A  96       7.676 -12.236 -20.487  1.00 93.15           H  
ATOM   1548  CA  ILE A  96       7.429 -10.189 -19.931  1.00 93.15           C  
ATOM   1549  HA  ILE A  96       8.177  -9.404 -19.820  1.00 93.15           H  
ATOM   1550  C   ILE A  96       6.550 -10.155 -18.684  1.00 93.15           C  
ATOM   1551  CB  ILE A  96       6.648  -9.900 -21.233  1.00 93.15           C  
ATOM   1552  HB  ILE A  96       5.947 -10.716 -21.408  1.00 93.15           H  
ATOM   1553  O   ILE A  96       5.722 -11.034 -18.467  1.00 93.15           O  
ATOM   1554  CG1 ILE A  96       7.633  -9.822 -22.424  1.00 93.15           C  
ATOM   1555 HG12 ILE A  96       8.209 -10.747 -22.477  1.00 93.15           H  
ATOM   1556 HG13 ILE A  96       8.332  -9.001 -22.264  1.00 93.15           H  
ATOM   1557  CG2 ILE A  96       5.848  -8.590 -21.096  1.00 93.15           C  
ATOM   1558 HG21 ILE A  96       5.304  -8.377 -22.017  1.00 93.15           H  
ATOM   1559 HG22 ILE A  96       5.106  -8.674 -20.301  1.00 93.15           H  
ATOM   1560 HG23 ILE A  96       6.521  -7.761 -20.880  1.00 93.15           H  
ATOM   1561  CD1 ILE A  96       6.964  -9.636 -23.791  1.00 93.15           C  
ATOM   1562 HD11 ILE A  96       6.184 -10.385 -23.930  1.00 93.15           H  
ATOM   1563 HD12 ILE A  96       7.711  -9.755 -24.576  1.00 93.15           H  
ATOM   1564 HD13 ILE A  96       6.536  -8.637 -23.877  1.00 93.15           H  
ATOM   1565  N   LEU A  97       6.726  -9.113 -17.878  1.00 93.24           N  
ATOM   1566  H   LEU A  97       7.432  -8.436 -18.128  1.00 93.24           H  
ATOM   1567  CA  LEU A  97       5.977  -8.848 -16.658  1.00 93.24           C  
ATOM   1568  HA  LEU A  97       5.284  -9.663 -16.453  1.00 93.24           H  
ATOM   1569  C   LEU A  97       5.177  -7.557 -16.856  1.00 93.24           C  
ATOM   1570  CB  LEU A  97       6.949  -8.755 -15.470  1.00 93.24           C  
ATOM   1571  HB2 LEU A  97       6.381  -8.487 -14.579  1.00 93.24           H  
ATOM   1572  HB3 LEU A  97       7.665  -7.956 -15.662  1.00 93.24           H  
ATOM   1573  O   LEU A  97       5.719  -6.457 -16.667  1.00 93.24           O  
ATOM   1574  CG  LEU A  97       7.724 -10.054 -15.191  1.00 93.24           C  
ATOM   1575  HG  LEU A  97       8.226 -10.398 -16.095  1.00 93.24           H  
ATOM   1576  CD1 LEU A  97       8.797  -9.764 -14.145  1.00 93.24           C  
ATOM   1577 HD11 LEU A  97       9.511  -9.049 -14.554  1.00 93.24           H  
ATOM   1578 HD12 LEU A  97       9.327 -10.684 -13.899  1.00 93.24           H  
ATOM   1579 HD13 LEU A  97       8.342  -9.356 -13.242  1.00 93.24           H  
ATOM   1580  CD2 LEU A  97       6.810 -11.166 -14.675  1.00 93.24           C  
ATOM   1581 HD21 LEU A  97       7.408 -12.035 -14.398  1.00 93.24           H  
ATOM   1582 HD22 LEU A  97       6.120 -11.475 -15.460  1.00 93.24           H  
ATOM   1583 HD23 LEU A  97       6.240 -10.826 -13.810  1.00 93.24           H  
ATOM   1584  N   PRO A  98       3.890  -7.658 -17.243  1.00 91.73           N  
ATOM   1585  CA  PRO A  98       3.005  -6.507 -17.348  1.00 91.73           C  
ATOM   1586  HA  PRO A  98       3.314  -5.909 -18.205  1.00 91.73           H  
ATOM   1587  C   PRO A  98       3.032  -5.648 -16.083  1.00 91.73           C  
ATOM   1588  CB  PRO A  98       1.607  -7.077 -17.602  1.00 91.73           C  
ATOM   1589  HB2 PRO A  98       1.097  -7.253 -16.655  1.00 91.73           H  
ATOM   1590  HB3 PRO A  98       1.012  -6.424 -18.241  1.00 91.73           H  
ATOM   1591  O   PRO A  98       3.281  -6.132 -14.972  1.00 91.73           O  
ATOM   1592  CG  PRO A  98       1.888  -8.417 -18.277  1.00 91.73           C  
ATOM   1593  HG2 PRO A  98       2.079  -8.261 -19.339  1.00 91.73           H  
ATOM   1594  HG3 PRO A  98       1.072  -9.126 -18.136  1.00 91.73           H  
ATOM   1595  CD  PRO A  98       3.170  -8.878 -17.593  1.00 91.73           C  
ATOM   1596  HD2 PRO A  98       2.930  -9.441 -16.691  1.00 91.73           H  
ATOM   1597  HD3 PRO A  98       3.743  -9.499 -18.282  1.00 91.73           H  
ATOM   1598  N   LYS A  99       2.750  -4.355 -16.240  1.00 89.66           N  
ATOM   1599  H   LYS A  99       2.526  -4.014 -17.164  1.00 89.66           H  
ATOM   1600  CA  LYS A  99       2.698  -3.434 -15.105  1.00 89.66           C  
ATOM   1601  HA  LYS A  99       3.692  -3.412 -14.659  1.00 89.66           H  
ATOM   1602  C   LYS A  99       1.712  -3.948 -14.054  1.00 89.66           C  
ATOM   1603  CB  LYS A  99       2.338  -2.032 -15.603  1.00 89.66           C  
ATOM   1604  HB2 LYS A  99       2.925  -1.821 -16.496  1.00 89.66           H  
ATOM   1605  HB3 LYS A  99       1.281  -1.991 -15.865  1.00 89.66           H  
ATOM   1606  O   LYS A  99       0.593  -4.329 -14.377  1.00 89.66           O  
ATOM   1607  CG  LYS A  99       2.662  -0.970 -14.547  1.00 89.66           C  
ATOM   1608  HG2 LYS A  99       2.033  -1.104 -13.667  1.00 89.66           H  
ATOM   1609  HG3 LYS A  99       3.707  -1.072 -14.254  1.00 89.66           H  
ATOM   1610  CD  LYS A  99       2.444   0.424 -15.138  1.00 89.66           C  
ATOM   1611  HD2 LYS A  99       1.387   0.559 -15.370  1.00 89.66           H  
ATOM   1612  HD3 LYS A  99       3.024   0.507 -16.057  1.00 89.66           H  
ATOM   1613  CE  LYS A  99       2.907   1.493 -14.149  1.00 89.66           C  
ATOM   1614  HE2 LYS A  99       3.914   1.238 -13.819  1.00 89.66           H  
ATOM   1615  HE3 LYS A  99       2.250   1.478 -13.280  1.00 89.66           H  
ATOM   1616  NZ  LYS A  99       2.905   2.830 -14.790  1.00 89.66           N  
ATOM   1617  HZ1 LYS A  99       3.505   2.817 -15.603  1.00 89.66           H  
ATOM   1618  HZ2 LYS A  99       3.251   3.533 -14.153  1.00 89.66           H  
ATOM   1619  HZ3 LYS A  99       1.972   3.079 -15.085  1.00 89.66           H  
ATOM   1620  N   TYR A 100       2.147  -3.929 -12.800  1.00 91.99           N  
ATOM   1621  H   TYR A 100       3.109  -3.662 -12.651  1.00 91.99           H  
ATOM   1622  CA  TYR A 100       1.430  -4.457 -11.640  1.00 91.99           C  
ATOM   1623  HA  TYR A 100       2.070  -4.225 -10.789  1.00 91.99           H  
ATOM   1624  C   TYR A 100       1.271  -5.982 -11.583  1.00 91.99           C  
ATOM   1625  CB  TYR A 100       0.107  -3.710 -11.409  1.00 91.99           C  
ATOM   1626  HB2 TYR A 100      -0.625  -4.040 -12.147  1.00 91.99           H  
ATOM   1627  HB3 TYR A 100      -0.290  -3.989 -10.433  1.00 91.99           H  
ATOM   1628  O   TYR A 100       0.438  -6.452 -10.809  1.00 91.99           O  
ATOM   1629  CG  TYR A 100       0.223  -2.203 -11.449  1.00 91.99           C  
ATOM   1630  CD1 TYR A 100       1.028  -1.540 -10.503  1.00 91.99           C  
ATOM   1631  HD1 TYR A 100       1.558  -2.104  -9.751  1.00 91.99           H  
ATOM   1632  CD2 TYR A 100      -0.467  -1.469 -12.432  1.00 91.99           C  
ATOM   1633  HD2 TYR A 100      -1.077  -1.985 -13.158  1.00 91.99           H  
ATOM   1634  CE1 TYR A 100       1.137  -0.139 -10.535  1.00 91.99           C  
ATOM   1635  HE1 TYR A 100       1.749   0.369  -9.804  1.00 91.99           H  
ATOM   1636  CE2 TYR A 100      -0.359  -0.066 -12.467  1.00 91.99           C  
ATOM   1637  HE2 TYR A 100      -0.898   0.505 -13.208  1.00 91.99           H  
ATOM   1638  OH  TYR A 100       0.562   1.951 -11.555  1.00 91.99           O  
ATOM   1639  HH  TYR A 100       0.988   2.282 -10.761  1.00 91.99           H  
ATOM   1640  CZ  TYR A 100       0.440   0.598 -11.514  1.00 91.99           C  
ATOM   1641  N   SER A 101       2.109  -6.743 -12.302  1.00 93.32           N  
ATOM   1642  H   SER A 101       2.702  -6.300 -12.989  1.00 93.32           H  
ATOM   1643  CA  SER A 101       2.240  -8.199 -12.114  1.00 93.32           C  
ATOM   1644  HA  SER A 101       1.367  -8.692 -12.540  1.00 93.32           H  
ATOM   1645  C   SER A 101       2.330  -8.549 -10.627  1.00 93.32           C  
ATOM   1646  CB  SER A 101       3.490  -8.746 -12.810  1.00 93.32           C  
ATOM   1647  HB2 SER A 101       3.624  -9.792 -12.535  1.00 93.32           H  
ATOM   1648  HB3 SER A 101       4.369  -8.186 -12.492  1.00 93.32           H  
ATOM   1649  O   SER A 101       3.089  -7.913  -9.882  1.00 93.32           O  
ATOM   1650  OG  SER A 101       3.352  -8.663 -14.210  1.00 93.32           O  
ATOM   1651  HG  SER A 101       3.317  -7.740 -14.474  1.00 93.32           H  
ATOM   1652  N   LEU A 102       1.520  -9.516 -10.193  1.00 94.55           N  
ATOM   1653  H   LEU A 102       0.976 -10.038 -10.866  1.00 94.55           H  
ATOM   1654  CA  LEU A 102       1.353  -9.864  -8.788  1.00 94.55           C  
ATOM   1655  HA  LEU A 102       1.550  -8.974  -8.190  1.00 94.55           H  
ATOM   1656  C   LEU A 102       2.347 -10.950  -8.379  1.00 94.55           C  
ATOM   1657  CB  LEU A 102      -0.101 -10.305  -8.539  1.00 94.55           C  
ATOM   1658  HB2 LEU A 102      -0.786  -9.553  -8.930  1.00 94.55           H  
ATOM   1659  HB3 LEU A 102      -0.278 -11.228  -9.091  1.00 94.55           H  
ATOM   1660  O   LEU A 102       2.396 -12.012  -8.984  1.00 94.55           O  
ATOM   1661  CG  LEU A 102      -0.399 -10.542  -7.045  1.00 94.55           C  
ATOM   1662  HG  LEU A 102       0.355 -11.197  -6.608  1.00 94.55           H  
ATOM   1663  CD1 LEU A 102      -0.423  -9.213  -6.278  1.00 94.55           C  
ATOM   1664 HD11 LEU A 102       0.598  -8.869  -6.111  1.00 94.55           H  
ATOM   1665 HD12 LEU A 102      -0.927  -9.349  -5.322  1.00 94.55           H  
ATOM   1666 HD13 LEU A 102      -0.977  -8.472  -6.854  1.00 94.55           H  
ATOM   1667  CD2 LEU A 102      -1.753 -11.205  -6.838  1.00 94.55           C  
ATOM   1668 HD21 LEU A 102      -1.879 -12.023  -7.547  1.00 94.55           H  
ATOM   1669 HD22 LEU A 102      -1.809 -11.623  -5.833  1.00 94.55           H  
ATOM   1670 HD23 LEU A 102      -2.546 -10.470  -6.973  1.00 94.55           H  
ATOM   1671  N   PHE A 103       3.081 -10.701  -7.302  1.00 95.19           N  
ATOM   1672  H   PHE A 103       3.006  -9.790  -6.871  1.00 95.19           H  
ATOM   1673  CA  PHE A 103       3.995 -11.653  -6.687  1.00 95.19           C  
ATOM   1674  HA  PHE A 103       4.013 -12.577  -7.264  1.00 95.19           H  
ATOM   1675  C   PHE A 103       3.524 -11.978  -5.276  1.00 95.19           C  
ATOM   1676  CB  PHE A 103       5.410 -11.074  -6.687  1.00 95.19           C  
ATOM   1677  HB2 PHE A 103       6.052 -11.721  -6.089  1.00 95.19           H  
ATOM   1678  HB3 PHE A 103       5.406 -10.091  -6.218  1.00 95.19           H  
ATOM   1679  O   PHE A 103       3.301 -11.063  -4.476  1.00 95.19           O  
ATOM   1680  CG  PHE A 103       5.996 -10.968  -8.078  1.00 95.19           C  
ATOM   1681  CD1 PHE A 103       6.746 -12.038  -8.600  1.00 95.19           C  
ATOM   1682  HD1 PHE A 103       6.916 -12.929  -8.015  1.00 95.19           H  
ATOM   1683  CD2 PHE A 103       5.768  -9.820  -8.862  1.00 95.19           C  
ATOM   1684  HD2 PHE A 103       5.159  -9.015  -8.479  1.00 95.19           H  
ATOM   1685  CE1 PHE A 103       7.300 -11.944  -9.886  1.00 95.19           C  
ATOM   1686  HE1 PHE A 103       7.888 -12.763 -10.274  1.00 95.19           H  
ATOM   1687  CE2 PHE A 103       6.298  -9.742 -10.162  1.00 95.19           C  
ATOM   1688  HE2 PHE A 103       6.093  -8.887 -10.788  1.00 95.19           H  
ATOM   1689  CZ  PHE A 103       7.078 -10.798 -10.666  1.00 95.19           C  
ATOM   1690  HZ  PHE A 103       7.486 -10.750 -11.665  1.00 95.19           H  
ATOM   1691  N   GLU A 104       3.384 -13.263  -4.969  1.00 95.79           N  
ATOM   1692  H   GLU A 104       3.604 -13.950  -5.677  1.00 95.79           H  
ATOM   1693  CA  GLU A 104       3.087 -13.770  -3.634  1.00 95.79           C  
ATOM   1694  HA  GLU A 104       2.724 -12.946  -3.020  1.00 95.79           H  
ATOM   1695  C   GLU A 104       4.362 -14.306  -2.976  1.00 95.79           C  
ATOM   1696  CB  GLU A 104       1.956 -14.804  -3.689  1.00 95.79           C  
ATOM   1697  HB2 GLU A 104       1.113 -14.360  -4.219  1.00 95.79           H  
ATOM   1698  HB3 GLU A 104       2.286 -15.690  -4.230  1.00 95.79           H  
ATOM   1699  O   GLU A 104       5.073 -15.148  -3.519  1.00 95.79           O  
ATOM   1700  CG  GLU A 104       1.496 -15.194  -2.279  1.00 95.79           C  
ATOM   1701  HG2 GLU A 104       1.339 -14.288  -1.693  1.00 95.79           H  
ATOM   1702  HG3 GLU A 104       2.278 -15.777  -1.791  1.00 95.79           H  
ATOM   1703  CD  GLU A 104       0.190 -15.992  -2.319  1.00 95.79           C  
ATOM   1704  OE1 GLU A 104       0.239 -17.227  -2.202  1.00 95.79           O  
ATOM   1705  OE2 GLU A 104      -0.879 -15.333  -2.430  1.00 95.79           O  
ATOM   1706  N   PHE A 105       4.655 -13.763  -1.804  1.00 94.43           N  
ATOM   1707  H   PHE A 105       3.964 -13.148  -1.399  1.00 94.43           H  
ATOM   1708  CA  PHE A 105       5.747 -14.143  -0.926  1.00 94.43           C  
ATOM   1709  HA  PHE A 105       6.531 -14.646  -1.492  1.00 94.43           H  
ATOM   1710  C   PHE A 105       5.230 -15.097   0.150  1.00 94.43           C  
ATOM   1711  CB  PHE A 105       6.319 -12.880  -0.257  1.00 94.43           C  
ATOM   1712  HB2 PHE A 105       5.520 -12.388   0.299  1.00 94.43           H  
ATOM   1713  HB3 PHE A 105       7.069 -13.180   0.475  1.00 94.43           H  
ATOM   1714  O   PHE A 105       4.021 -15.260   0.344  1.00 94.43           O  
ATOM   1715  CG  PHE A 105       6.950 -11.869  -1.187  1.00 94.43           C  
ATOM   1716  CD1 PHE A 105       8.349 -11.783  -1.265  1.00 94.43           C  
ATOM   1717  HD1 PHE A 105       8.974 -12.471  -0.715  1.00 94.43           H  
ATOM   1718  CD2 PHE A 105       6.154 -11.023  -1.983  1.00 94.43           C  
ATOM   1719  HD2 PHE A 105       5.079 -11.124  -1.979  1.00 94.43           H  
ATOM   1720  CE1 PHE A 105       8.943 -10.831  -2.103  1.00 94.43           C  
ATOM   1721  HE1 PHE A 105      10.020 -10.788  -2.165  1.00 94.43           H  
ATOM   1722  CE2 PHE A 105       6.757 -10.112  -2.862  1.00 94.43           C  
ATOM   1723  HE2 PHE A 105       6.140  -9.554  -3.551  1.00 94.43           H  
ATOM   1724  CZ  PHE A 105       8.155  -9.991  -2.903  1.00 94.43           C  
ATOM   1725  HZ  PHE A 105       8.638  -9.296  -3.573  1.00 94.43           H  
ATOM   1726  N   GLU A 106       6.163 -15.623   0.937  1.00 85.93           N  
ATOM   1727  H   GLU A 106       7.134 -15.529   0.675  1.00 85.93           H  
ATOM   1728  CA  GLU A 106       5.881 -16.317   2.190  1.00 85.93           C  
ATOM   1729  HA  GLU A 106       5.483 -17.304   1.957  1.00 85.93           H  
ATOM   1730  C   GLU A 106       4.841 -15.558   3.047  1.00 85.93           C  
ATOM   1731  CB  GLU A 106       7.191 -16.497   2.970  1.00 85.93           C  
ATOM   1732  HB2 GLU A 106       7.587 -15.509   3.203  1.00 85.93           H  
ATOM   1733  HB3 GLU A 106       6.967 -17.010   3.906  1.00 85.93           H  
ATOM   1734  O   GLU A 106       4.791 -14.320   3.075  1.00 85.93           O  
ATOM   1735  CG  GLU A 106       8.253 -17.304   2.196  1.00 85.93           C  
ATOM   1736  HG2 GLU A 106       8.436 -16.826   1.234  1.00 85.93           H  
ATOM   1737  HG3 GLU A 106       7.861 -18.304   2.012  1.00 85.93           H  
ATOM   1738  CD  GLU A 106       9.590 -17.402   2.947  1.00 85.93           C  
ATOM   1739  OE1 GLU A 106      10.531 -17.976   2.364  1.00 85.93           O  
ATOM   1740  OE2 GLU A 106       9.672 -16.856   4.073  1.00 85.93           O  
ATOM   1741  N   ASN A 107       3.992 -16.310   3.755  1.00 86.77           N  
ATOM   1742  H   ASN A 107       4.138 -17.309   3.742  1.00 86.77           H  
ATOM   1743  CA  ASN A 107       2.908 -15.809   4.618  1.00 86.77           C  
ATOM   1744  HA  ASN A 107       2.447 -16.693   5.057  1.00 86.77           H  
ATOM   1745  C   ASN A 107       1.752 -15.081   3.893  1.00 86.77           C  
ATOM   1746  CB  ASN A 107       3.504 -15.003   5.791  1.00 86.77           C  
ATOM   1747  HB2 ASN A 107       2.724 -14.796   6.523  1.00 86.77           H  
ATOM   1748  HB3 ASN A 107       3.890 -14.050   5.428  1.00 86.77           H  
ATOM   1749  O   ASN A 107       1.000 -14.321   4.518  1.00 86.77           O  
ATOM   1750  CG  ASN A 107       4.606 -15.765   6.499  1.00 86.77           C  
ATOM   1751  ND2 ASN A 107       5.718 -15.137   6.797  1.00 86.77           N  
ATOM   1752 HD21 ASN A 107       5.881 -14.192   6.481  1.00 86.77           H  
ATOM   1753 HD22 ASN A 107       6.449 -15.719   7.181  1.00 86.77           H  
ATOM   1754  OD1 ASN A 107       4.481 -16.941   6.778  1.00 86.77           O  
ATOM   1755  N   GLY A 108       1.603 -15.281   2.577  1.00 91.38           N  
ATOM   1756  H   GLY A 108       2.277 -15.862   2.099  1.00 91.38           H  
ATOM   1757  CA  GLY A 108       0.531 -14.678   1.772  1.00 91.38           C  
ATOM   1758  HA2 GLY A 108      -0.430 -14.856   2.253  1.00 91.38           H  
ATOM   1759  HA3 GLY A 108       0.522 -15.160   0.794  1.00 91.38           H  
ATOM   1760  C   GLY A 108       0.701 -13.170   1.555  1.00 91.38           C  
ATOM   1761  O   GLY A 108      -0.240 -12.470   1.157  1.00 91.38           O  
ATOM   1762  N   ARG A 109       1.894 -12.631   1.839  1.00 94.68           N  
ATOM   1763  H   ARG A 109       2.631 -13.264   2.117  1.00 94.68           H  
ATOM   1764  CA  ARG A 109       2.235 -11.240   1.536  1.00 94.68           C  
ATOM   1765  HA  ARG A 109       1.421 -10.599   1.876  1.00 94.68           H  
ATOM   1766  C   ARG A 109       2.365 -11.092   0.028  1.00 94.68           C  
ATOM   1767  CB  ARG A 109       3.519 -10.845   2.274  1.00 94.68           C  
ATOM   1768  HB2 ARG A 109       4.314 -11.545   2.015  1.00 94.68           H  
ATOM   1769  HB3 ARG A 109       3.341 -10.919   3.346  1.00 94.68           H  
ATOM   1770  O   ARG A 109       3.110 -11.816  -0.611  1.00 94.68           O  
ATOM   1771  CG  ARG A 109       3.957  -9.412   1.931  1.00 94.68           C  
ATOM   1772  HG2 ARG A 109       4.177  -9.323   0.867  1.00 94.68           H  
ATOM   1773  HG3 ARG A 109       3.143  -8.728   2.171  1.00 94.68           H  
ATOM   1774  CD  ARG A 109       5.203  -9.021   2.730  1.00 94.68           C  
ATOM   1775  HD2 ARG A 109       5.345  -7.943   2.652  1.00 94.68           H  
ATOM   1776  HD3 ARG A 109       5.035  -9.268   3.778  1.00 94.68           H  
ATOM   1777  NE  ARG A 109       6.407  -9.706   2.217  1.00 94.68           N  
ATOM   1778  HE  ARG A 109       6.354 -10.096   1.286  1.00 94.68           H  
ATOM   1779  NH1 ARG A 109       7.649  -9.709   4.153  1.00 94.68           N  
ATOM   1780 HH11 ARG A 109       6.842  -9.407   4.680  1.00 94.68           H  
ATOM   1781 HH12 ARG A 109       8.465 -10.030   4.655  1.00 94.68           H  
ATOM   1782  NH2 ARG A 109       8.500 -10.596   2.300  1.00 94.68           N  
ATOM   1783 HH21 ARG A 109       9.282 -10.935   2.842  1.00 94.68           H  
ATOM   1784 HH22 ARG A 109       8.412 -10.918   1.347  1.00 94.68           H  
ATOM   1785  CZ  ARG A 109       7.507  -9.996   2.891  1.00 94.68           C  
ATOM   1786  N   ARG A 110       1.697 -10.104  -0.547  1.00 95.59           N  
ATOM   1787  H   ARG A 110       1.131  -9.520   0.052  1.00 95.59           H  
ATOM   1788  CA  ARG A 110       1.634  -9.862  -1.984  1.00 95.59           C  
ATOM   1789  HA  ARG A 110       2.238 -10.613  -2.492  1.00 95.59           H  
ATOM   1790  C   ARG A 110       2.200  -8.497  -2.334  1.00 95.59           C  
ATOM   1791  CB  ARG A 110       0.190 -10.023  -2.466  1.00 95.59           C  
ATOM   1792  HB2 ARG A 110      -0.466  -9.413  -1.845  1.00 95.59           H  
ATOM   1793  HB3 ARG A 110       0.130  -9.665  -3.494  1.00 95.59           H  
ATOM   1794  O   ARG A 110       1.944  -7.503  -1.647  1.00 95.59           O  
ATOM   1795  CG  ARG A 110      -0.281 -11.481  -2.429  1.00 95.59           C  
ATOM   1796  HG2 ARG A 110       0.272 -12.058  -3.171  1.00 95.59           H  
ATOM   1797  HG3 ARG A 110      -0.100 -11.910  -1.443  1.00 95.59           H  
ATOM   1798  CD  ARG A 110      -1.779 -11.565  -2.730  1.00 95.59           C  
ATOM   1799  HD2 ARG A 110      -2.325 -11.009  -1.968  1.00 95.59           H  
ATOM   1800  HD3 ARG A 110      -1.976 -11.119  -3.704  1.00 95.59           H  
ATOM   1801  NE  ARG A 110      -2.216 -12.964  -2.722  1.00 95.59           N  
ATOM   1802  HE  ARG A 110      -1.514 -13.679  -2.592  1.00 95.59           H  
ATOM   1803  NH1 ARG A 110      -4.477 -12.710  -3.050  1.00 95.59           N  
ATOM   1804 HH11 ARG A 110      -5.384 -13.146  -3.135  1.00 95.59           H  
ATOM   1805 HH12 ARG A 110      -4.352 -11.713  -3.147  1.00 95.59           H  
ATOM   1806  NH2 ARG A 110      -3.562 -14.746  -2.755  1.00 95.59           N  
ATOM   1807 HH21 ARG A 110      -4.442 -15.232  -2.852  1.00 95.59           H  
ATOM   1808 HH22 ARG A 110      -2.708 -15.269  -2.623  1.00 95.59           H  
ATOM   1809  CZ  ARG A 110      -3.426 -13.459  -2.845  1.00 95.59           C  
ATOM   1810  N   ARG A 111       2.934  -8.421  -3.442  1.00 95.43           N  
ATOM   1811  H   ARG A 111       3.092  -9.279  -3.952  1.00 95.43           H  
ATOM   1812  CA  ARG A 111       3.416  -7.164  -4.026  1.00 95.43           C  
ATOM   1813  HA  ARG A 111       2.873  -6.337  -3.569  1.00 95.43           H  
ATOM   1814  C   ARG A 111       3.106  -7.102  -5.508  1.00 95.43           C  
ATOM   1815  CB  ARG A 111       4.922  -6.966  -3.796  1.00 95.43           C  
ATOM   1816  HB2 ARG A 111       5.216  -6.025  -4.262  1.00 95.43           H  
ATOM   1817  HB3 ARG A 111       5.466  -7.751  -4.322  1.00 95.43           H  
ATOM   1818  O   ARG A 111       3.102  -8.116  -6.189  1.00 95.43           O  
ATOM   1819  CG  ARG A 111       5.344  -6.929  -2.318  1.00 95.43           C  
ATOM   1820  HG2 ARG A 111       4.994  -7.823  -1.803  1.00 95.43           H  
ATOM   1821  HG3 ARG A 111       6.433  -6.908  -2.263  1.00 95.43           H  
ATOM   1822  CD  ARG A 111       4.789  -5.677  -1.633  1.00 95.43           C  
ATOM   1823  HD2 ARG A 111       5.187  -4.798  -2.139  1.00 95.43           H  
ATOM   1824  HD3 ARG A 111       3.703  -5.671  -1.721  1.00 95.43           H  
ATOM   1825  NE  ARG A 111       5.143  -5.629  -0.206  1.00 95.43           N  
ATOM   1826  HE  ARG A 111       5.665  -6.408   0.169  1.00 95.43           H  
ATOM   1827  NH1 ARG A 111       4.144  -3.624   0.225  1.00 95.43           N  
ATOM   1828 HH11 ARG A 111       3.933  -3.544  -0.759  1.00 95.43           H  
ATOM   1829 HH12 ARG A 111       3.984  -2.863   0.870  1.00 95.43           H  
ATOM   1830  NH2 ARG A 111       5.166  -4.717   1.879  1.00 95.43           N  
ATOM   1831 HH21 ARG A 111       4.933  -3.974   2.521  1.00 95.43           H  
ATOM   1832 HH22 ARG A 111       5.401  -5.611   2.287  1.00 95.43           H  
ATOM   1833  CZ  ARG A 111       4.817  -4.661   0.628  1.00 95.43           C  
ATOM   1834  N   ARG A 112       2.868  -5.892  -6.001  1.00 94.93           N  
ATOM   1835  H   ARG A 112       2.920  -5.112  -5.361  1.00 94.93           H  
ATOM   1836  CA  ARG A 112       2.675  -5.614  -7.426  1.00 94.93           C  
ATOM   1837  HA  ARG A 112       2.528  -6.545  -7.973  1.00 94.93           H  
ATOM   1838  C   ARG A 112       3.925  -4.952  -7.982  1.00 94.93           C  
ATOM   1839  CB  ARG A 112       1.427  -4.749  -7.618  1.00 94.93           C  
ATOM   1840  HB2 ARG A 112       1.493  -3.871  -6.976  1.00 94.93           H  
ATOM   1841  HB3 ARG A 112       1.381  -4.416  -8.655  1.00 94.93           H  
ATOM   1842  O   ARG A 112       4.386  -3.967  -7.404  1.00 94.93           O  
ATOM   1843  CG  ARG A 112       0.144  -5.525  -7.296  1.00 94.93           C  
ATOM   1844  HG2 ARG A 112       0.191  -5.933  -6.286  1.00 94.93           H  
ATOM   1845  HG3 ARG A 112       0.030  -6.343  -8.008  1.00 94.93           H  
ATOM   1846  CD  ARG A 112      -1.056  -4.584  -7.395  1.00 94.93           C  
ATOM   1847  HD2 ARG A 112      -0.955  -3.801  -6.643  1.00 94.93           H  
ATOM   1848  HD3 ARG A 112      -1.061  -4.127  -8.384  1.00 94.93           H  
ATOM   1849  NE  ARG A 112      -2.325  -5.298  -7.186  1.00 94.93           N  
ATOM   1850  HE  ARG A 112      -2.280  -6.281  -6.960  1.00 94.93           H  
ATOM   1851  NH1 ARG A 112      -3.699  -3.564  -7.787  1.00 94.93           N  
ATOM   1852 HH11 ARG A 112      -4.632  -3.208  -7.936  1.00 94.93           H  
ATOM   1853 HH12 ARG A 112      -2.891  -2.991  -7.984  1.00 94.93           H  
ATOM   1854  NH2 ARG A 112      -4.590  -5.526  -7.200  1.00 94.93           N  
ATOM   1855 HH21 ARG A 112      -5.512  -5.151  -7.372  1.00 94.93           H  
ATOM   1856 HH22 ARG A 112      -4.505  -6.511  -6.993  1.00 94.93           H  
ATOM   1857  CZ  ARG A 112      -3.529  -4.794  -7.385  1.00 94.93           C  
ATOM   1858  N   LEU A 113       4.460  -5.465  -9.083  1.00 94.86           N  
ATOM   1859  H   LEU A 113       4.050  -6.301  -9.473  1.00 94.86           H  
ATOM   1860  CA  LEU A 113       5.630  -4.890  -9.745  1.00 94.86           C  
ATOM   1861  HA  LEU A 113       6.342  -4.571  -8.985  1.00 94.86           H  
ATOM   1862  C   LEU A 113       5.218  -3.654 -10.555  1.00 94.86           C  
ATOM   1863  CB  LEU A 113       6.291  -5.985 -10.597  1.00 94.86           C  
ATOM   1864  HB2 LEU A 113       5.587  -6.303 -11.366  1.00 94.86           H  
ATOM   1865  HB3 LEU A 113       6.500  -6.840  -9.953  1.00 94.86           H  
ATOM   1866  O   LEU A 113       4.684  -3.773 -11.655  1.00 94.86           O  
ATOM   1867  CG  LEU A 113       7.605  -5.554 -11.271  1.00 94.86           C  
ATOM   1868  HG  LEU A 113       7.452  -4.634 -11.835  1.00 94.86           H  
ATOM   1869  CD1 LEU A 113       8.718  -5.337 -10.246  1.00 94.86           C  
ATOM   1870 HD11 LEU A 113       9.647  -5.104 -10.767  1.00 94.86           H  
ATOM   1871 HD12 LEU A 113       8.480  -4.490  -9.603  1.00 94.86           H  
ATOM   1872 HD13 LEU A 113       8.862  -6.236  -9.646  1.00 94.86           H  
ATOM   1873  CD2 LEU A 113       8.066  -6.641 -12.235  1.00 94.86           C  
ATOM   1874 HD21 LEU A 113       8.249  -7.569 -11.693  1.00 94.86           H  
ATOM   1875 HD22 LEU A 113       8.987  -6.328 -12.727  1.00 94.86           H  
ATOM   1876 HD23 LEU A 113       7.304  -6.808 -12.996  1.00 94.86           H  
ATOM   1877  N   ALA A 114       5.420  -2.457 -10.004  1.00 92.36           N  
ATOM   1878  H   ALA A 114       5.923  -2.400  -9.129  1.00 92.36           H  
ATOM   1879  CA  ALA A 114       5.084  -1.210 -10.693  1.00 92.36           C  
ATOM   1880  HA  ALA A 114       4.137  -1.336 -11.219  1.00 92.36           H  
ATOM   1881  C   ALA A 114       6.140  -0.834 -11.742  1.00 92.36           C  
ATOM   1882  CB  ALA A 114       4.907  -0.106  -9.648  1.00 92.36           C  
ATOM   1883  HB1 ALA A 114       5.827   0.031  -9.079  1.00 92.36           H  
ATOM   1884  HB2 ALA A 114       4.096  -0.383  -8.975  1.00 92.36           H  
ATOM   1885  HB3 ALA A 114       4.655   0.832 -10.144  1.00 92.36           H  
ATOM   1886  O   ALA A 114       5.806  -0.264 -12.781  1.00 92.36           O  
ATOM   1887  N   SER A 115       7.403  -1.156 -11.460  1.00 91.06           N  
ATOM   1888  H   SER A 115       7.595  -1.591 -10.568  1.00 91.06           H  
ATOM   1889  CA  SER A 115       8.534  -1.060 -12.381  1.00 91.06           C  
ATOM   1890  HA  SER A 115       8.223  -1.389 -13.373  1.00 91.06           H  
ATOM   1891  C   SER A 115       9.677  -1.958 -11.901  1.00 91.06           C  
ATOM   1892  CB  SER A 115       9.031   0.391 -12.461  1.00 91.06           C  
ATOM   1893  HB2 SER A 115       8.197   1.062 -12.668  1.00 91.06           H  
ATOM   1894  HB3 SER A 115       9.745   0.475 -13.281  1.00 91.06           H  
ATOM   1895  O   SER A 115       9.666  -2.432 -10.766  1.00 91.06           O  
ATOM   1896  OG  SER A 115       9.676   0.776 -11.260  1.00 91.06           O  
ATOM   1897  HG  SER A 115       9.029   1.185 -10.680  1.00 91.06           H  
ATOM   1898  N   ALA A 116      10.724  -2.092 -12.712  1.00 92.02           N  
ATOM   1899  H   ALA A 116      10.646  -1.753 -13.660  1.00 92.02           H  
ATOM   1900  CA  ALA A 116      11.960  -2.779 -12.345  1.00 92.02           C  
ATOM   1901  HA  ALA A 116      11.725  -3.818 -12.114  1.00 92.02           H  
ATOM   1902  C   ALA A 116      12.677  -2.194 -11.109  1.00 92.02           C  
ATOM   1903  CB  ALA A 116      12.875  -2.749 -13.571  1.00 92.02           C  
ATOM   1904  HB1 ALA A 116      12.419  -3.319 -14.381  1.00 92.02           H  
ATOM   1905  HB2 ALA A 116      13.832  -3.202 -13.314  1.00 92.02           H  
ATOM   1906  HB3 ALA A 116      13.052  -1.722 -13.891  1.00 92.02           H  
ATOM   1907  O   ALA A 116      13.610  -2.816 -10.611  1.00 92.02           O  
ATOM   1908  N   GLY A 117      12.257  -1.023 -10.607  1.00 91.74           N  
ATOM   1909  H   GLY A 117      11.484  -0.563 -11.066  1.00 91.74           H  
ATOM   1910  CA  GLY A 117      12.788  -0.390  -9.395  1.00 91.74           C  
ATOM   1911  HA2 GLY A 117      13.628  -0.965  -9.006  1.00 91.74           H  
ATOM   1912  HA3 GLY A 117      13.158   0.599  -9.662  1.00 91.74           H  
ATOM   1913  C   GLY A 117      11.776  -0.212  -8.258  1.00 91.74           C  
ATOM   1914  O   GLY A 117      12.156   0.279  -7.197  1.00 91.74           O  
ATOM   1915  N   GLU A 118      10.500  -0.576  -8.436  1.00 93.86           N  
ATOM   1916  H   GLU A 118      10.232  -1.046  -9.289  1.00 93.86           H  
ATOM   1917  CA  GLU A 118       9.457  -0.270  -7.449  1.00 93.86           C  
ATOM   1918  HA  GLU A 118       9.927  -0.196  -6.468  1.00 93.86           H  
ATOM   1919  C   GLU A 118       8.379  -1.354  -7.345  1.00 93.86           C  
ATOM   1920  CB  GLU A 118       8.831   1.106  -7.748  1.00 93.86           C  
ATOM   1921  HB2 GLU A 118       8.300   1.063  -8.698  1.00 93.86           H  
ATOM   1922  HB3 GLU A 118       9.629   1.844  -7.827  1.00 93.86           H  
ATOM   1923  O   GLU A 118       7.742  -1.744  -8.327  1.00 93.86           O  
ATOM   1924  CG  GLU A 118       7.866   1.549  -6.633  1.00 93.86           C  
ATOM   1925  HG2 GLU A 118       7.002   0.884  -6.622  1.00 93.86           H  
ATOM   1926  HG3 GLU A 118       8.376   1.452  -5.674  1.00 93.86           H  
ATOM   1927  CD  GLU A 118       7.364   2.992  -6.795  1.00 93.86           C  
ATOM   1928  OE1 GLU A 118       7.092   3.631  -5.748  1.00 93.86           O  
ATOM   1929  OE2 GLU A 118       7.206   3.437  -7.952  1.00 93.86           O  
ATOM   1930  N   LEU A 119       8.122  -1.771  -6.104  1.00 95.33           N  
ATOM   1931  H   LEU A 119       8.695  -1.403  -5.358  1.00 95.33           H  
ATOM   1932  CA  LEU A 119       6.987  -2.602  -5.723  1.00 95.33           C  
ATOM   1933  HA  LEU A 119       6.554  -3.042  -6.621  1.00 95.33           H  
ATOM   1934  C   LEU A 119       5.888  -1.776  -5.046  1.00 95.33           C  
ATOM   1935  CB  LEU A 119       7.445  -3.741  -4.797  1.00 95.33           C  
ATOM   1936  HB2 LEU A 119       7.847  -3.304  -3.884  1.00 95.33           H  
ATOM   1937  HB3 LEU A 119       6.567  -4.325  -4.522  1.00 95.33           H  
ATOM   1938  O   LEU A 119       6.138  -0.785  -4.359  1.00 95.33           O  
ATOM   1939  CG  LEU A 119       8.508  -4.695  -5.360  1.00 95.33           C  
ATOM   1940  HG  LEU A 119       9.416  -4.135  -5.583  1.00 95.33           H  
ATOM   1941  CD1 LEU A 119       8.832  -5.739  -4.289  1.00 95.33           C  
ATOM   1942 HD11 LEU A 119       7.938  -6.308  -4.034  1.00 95.33           H  
ATOM   1943 HD12 LEU A 119       9.579  -6.444  -4.655  1.00 95.33           H  
ATOM   1944 HD13 LEU A 119       9.228  -5.253  -3.398  1.00 95.33           H  
ATOM   1945  CD2 LEU A 119       8.027  -5.400  -6.622  1.00 95.33           C  
ATOM   1946 HD21 LEU A 119       7.129  -5.986  -6.426  1.00 95.33           H  
ATOM   1947 HD22 LEU A 119       8.818  -6.053  -6.993  1.00 95.33           H  
ATOM   1948 HD23 LEU A 119       7.830  -4.659  -7.396  1.00 95.33           H  
ATOM   1949  N   GLN A 120       4.654  -2.252  -5.168  1.00 95.19           N  
ATOM   1950  H   GLN A 120       4.521  -3.031  -5.796  1.00 95.19           H  
ATOM   1951  CA  GLN A 120       3.474  -1.702  -4.504  1.00 95.19           C  
ATOM   1952  HA  GLN A 120       3.773  -0.904  -3.825  1.00 95.19           H  
ATOM   1953  C   GLN A 120       2.772  -2.758  -3.645  1.00 95.19           C  
ATOM   1954  CB  GLN A 120       2.549  -1.094  -5.561  1.00 95.19           C  
ATOM   1955  HB2 GLN A 120       1.596  -0.842  -5.095  1.00 95.19           H  
ATOM   1956  HB3 GLN A 120       2.361  -1.816  -6.356  1.00 95.19           H  
ATOM   1957  O   GLN A 120       3.022  -3.957  -3.788  1.00 95.19           O  
ATOM   1958  CG  GLN A 120       3.175   0.176  -6.156  1.00 95.19           C  
ATOM   1959  HG2 GLN A 120       3.480   0.842  -5.349  1.00 95.19           H  
ATOM   1960  HG3 GLN A 120       4.070  -0.086  -6.721  1.00 95.19           H  
ATOM   1961  CD  GLN A 120       2.224   0.941  -7.063  1.00 95.19           C  
ATOM   1962  NE2 GLN A 120       2.685   2.004  -7.684  1.00 95.19           N  
ATOM   1963 HE21 GLN A 120       3.646   2.293  -7.569  1.00 95.19           H  
ATOM   1964 HE22 GLN A 120       2.012   2.565  -8.187  1.00 95.19           H  
ATOM   1965  OE1 GLN A 120       1.054   0.627  -7.211  1.00 95.19           O  
ATOM   1966  N   LYS A 121       1.914  -2.322  -2.714  1.00 95.45           N  
ATOM   1967  H   LYS A 121       1.655  -1.346  -2.725  1.00 95.45           H  
ATOM   1968  CA  LYS A 121       1.124  -3.222  -1.858  1.00 95.45           C  
ATOM   1969  HA  LYS A 121       1.780  -3.917  -1.334  1.00 95.45           H  
ATOM   1970  C   LYS A 121       0.178  -4.053  -2.731  1.00 95.45           C  
ATOM   1971  CB  LYS A 121       0.335  -2.402  -0.816  1.00 95.45           C  
ATOM   1972  HB2 LYS A 121      -0.267  -1.653  -1.332  1.00 95.45           H  
ATOM   1973  HB3 LYS A 121      -0.352  -3.068  -0.292  1.00 95.45           H  
ATOM   1974  O   LYS A 121      -0.556  -3.487  -3.537  1.00 95.45           O  
ATOM   1975  CG  LYS A 121       1.231  -1.710   0.228  1.00 95.45           C  
ATOM   1976  HG2 LYS A 121       1.991  -1.105  -0.266  1.00 95.45           H  
ATOM   1977  HG3 LYS A 121       1.729  -2.483   0.814  1.00 95.45           H  
ATOM   1978  CD  LYS A 121       0.430  -0.822   1.197  1.00 95.45           C  
ATOM   1979  HD2 LYS A 121      -0.462  -1.360   1.516  1.00 95.45           H  
ATOM   1980  HD3 LYS A 121       1.035  -0.625   2.083  1.00 95.45           H  
ATOM   1981  CE  LYS A 121       0.032   0.531   0.580  1.00 95.45           C  
ATOM   1982  HE2 LYS A 121       0.923   1.145   0.452  1.00 95.45           H  
ATOM   1983  HE3 LYS A 121      -0.405   0.354  -0.403  1.00 95.45           H  
ATOM   1984  NZ  LYS A 121      -0.970   1.239   1.418  1.00 95.45           N  
ATOM   1985  HZ1 LYS A 121      -1.202   2.168   1.095  1.00 95.45           H  
ATOM   1986  HZ2 LYS A 121      -0.737   1.251   2.400  1.00 95.45           H  
ATOM   1987  HZ3 LYS A 121      -1.843   0.739   1.335  1.00 95.45           H  
ATOM   1988  N   GLY A 122       0.222  -5.378  -2.590  1.00 94.69           N  
ATOM   1989  H   GLY A 122       0.900  -5.786  -1.963  1.00 94.69           H  
ATOM   1990  CA  GLY A 122      -0.685  -6.313  -3.266  1.00 94.69           C  
ATOM   1991  HA2 GLY A 122      -0.098  -7.124  -3.696  1.00 94.69           H  
ATOM   1992  HA3 GLY A 122      -1.214  -5.810  -4.076  1.00 94.69           H  
ATOM   1993  C   GLY A 122      -1.736  -6.934  -2.342  1.00 94.69           C  
ATOM   1994  O   GLY A 122      -2.596  -7.661  -2.827  1.00 94.69           O  
ATOM   1995  N   ASN A 123      -1.672  -6.665  -1.034  1.00 94.58           N  
ATOM   1996  H   ASN A 123      -0.942  -6.049  -0.706  1.00 94.58           H  
ATOM   1997  CA  ASN A 123      -2.721  -7.000  -0.071  1.00 94.58           C  
ATOM   1998  HA  ASN A 123      -3.391  -7.744  -0.503  1.00 94.58           H  
ATOM   1999  C   ASN A 123      -3.546  -5.754   0.259  1.00 94.58           C  
ATOM   2000  CB  ASN A 123      -2.118  -7.572   1.224  1.00 94.58           C  
ATOM   2001  HB2 ASN A 123      -1.543  -6.791   1.721  1.00 94.58           H  
ATOM   2002  HB3 ASN A 123      -2.923  -7.869   1.895  1.00 94.58           H  
ATOM   2003  O   ASN A 123      -3.020  -4.641   0.239  1.00 94.58           O  
ATOM   2004  CG  ASN A 123      -1.207  -8.756   1.009  1.00 94.58           C  
ATOM   2005  ND2 ASN A 123      -1.730  -9.958   0.913  1.00 94.58           N  
ATOM   2006 HD21 ASN A 123      -1.116 -10.759   0.873  1.00 94.58           H  
ATOM   2007 HD22 ASN A 123      -2.727 -10.095   0.991  1.00 94.58           H  
ATOM   2008  OD1 ASN A 123      -0.004  -8.590   0.940  1.00 94.58           O  
ATOM   2009  N   GLU A 124      -4.798  -5.976   0.643  1.00 90.52           N  
ATOM   2010  H   GLU A 124      -5.161  -6.918   0.656  1.00 90.52           H  
ATOM   2011  CA  GLU A 124      -5.697  -4.966   1.192  1.00 90.52           C  
ATOM   2012  HA  GLU A 124      -5.143  -4.050   1.397  1.00 90.52           H  
ATOM   2013  C   GLU A 124      -6.289  -5.482   2.504  1.00 90.52           C  
ATOM   2014  CB  GLU A 124      -6.792  -4.655   0.168  1.00 90.52           C  
ATOM   2015  HB2 GLU A 124      -7.452  -5.515   0.059  1.00 90.52           H  
ATOM   2016  HB3 GLU A 124      -6.313  -4.474  -0.794  1.00 90.52           H  
ATOM   2017  O   GLU A 124      -6.515  -6.686   2.655  1.00 90.52           O  
ATOM   2018  CG  GLU A 124      -7.611  -3.420   0.566  1.00 90.52           C  
ATOM   2019  HG2 GLU A 124      -6.930  -2.668   0.964  1.00 90.52           H  
ATOM   2020  HG3 GLU A 124      -8.311  -3.695   1.356  1.00 90.52           H  
ATOM   2021  CD  GLU A 124      -8.372  -2.812  -0.619  1.00 90.52           C  
ATOM   2022  OE1 GLU A 124      -8.717  -1.617  -0.498  1.00 90.52           O  
ATOM   2023  OE2 GLU A 124      -8.506  -3.495  -1.660  1.00 90.52           O  
ATOM   2024  N   LEU A 125      -6.503  -4.583   3.465  1.00 95.08           N  
ATOM   2025  H   LEU A 125      -6.342  -3.607   3.260  1.00 95.08           H  
ATOM   2026  CA  LEU A 125      -7.196  -4.923   4.702  1.00 95.08           C  
ATOM   2027  HA  LEU A 125      -6.851  -5.899   5.041  1.00 95.08           H  
ATOM   2028  C   LEU A 125      -8.702  -5.002   4.426  1.00 95.08           C  
ATOM   2029  CB  LEU A 125      -6.853  -3.883   5.783  1.00 95.08           C  
ATOM   2030  HB2 LEU A 125      -5.778  -3.910   5.962  1.00 95.08           H  
ATOM   2031  HB3 LEU A 125      -7.119  -2.896   5.405  1.00 95.08           H  
ATOM   2032  O   LEU A 125      -9.333  -3.987   4.147  1.00 95.08           O  
ATOM   2033  CG  LEU A 125      -7.584  -4.106   7.122  1.00 95.08           C  
ATOM   2034  HG  LEU A 125      -8.662  -4.131   6.961  1.00 95.08           H  
ATOM   2035  CD1 LEU A 125      -7.151  -5.403   7.805  1.00 95.08           C  
ATOM   2036 HD11 LEU A 125      -7.441  -6.264   7.202  1.00 95.08           H  
ATOM   2037 HD12 LEU A 125      -7.650  -5.491   8.770  1.00 95.08           H  
ATOM   2038 HD13 LEU A 125      -6.072  -5.407   7.961  1.00 95.08           H  
ATOM   2039  CD2 LEU A 125      -7.269  -2.947   8.066  1.00 95.08           C  
ATOM   2040 HD21 LEU A 125      -6.198  -2.912   8.265  1.00 95.08           H  
ATOM   2041 HD22 LEU A 125      -7.604  -2.009   7.624  1.00 95.08           H  
ATOM   2042 HD23 LEU A 125      -7.791  -3.095   9.011  1.00 95.08           H  
ATOM   2043  N   ALA A 126      -9.275  -6.197   4.547  1.00 93.60           N  
ATOM   2044  H   ALA A 126      -8.697  -6.998   4.754  1.00 93.60           H  
ATOM   2045  CA  ALA A 126     -10.718  -6.394   4.497  1.00 93.60           C  
ATOM   2046  HA  ALA A 126     -11.164  -5.623   3.868  1.00 93.60           H  
ATOM   2047  C   ALA A 126     -11.310  -6.274   5.906  1.00 93.60           C  
ATOM   2048  CB  ALA A 126     -11.018  -7.747   3.847  1.00 93.60           C  
ATOM   2049  HB1 ALA A 126     -10.590  -8.553   4.444  1.00 93.60           H  
ATOM   2050  HB2 ALA A 126     -12.097  -7.890   3.782  1.00 93.60           H  
ATOM   2051  HB3 ALA A 126     -10.596  -7.777   2.843  1.00 93.60           H  
ATOM   2052  O   ALA A 126     -10.903  -6.994   6.820  1.00 93.60           O  
ATOM   2053  N   LEU A 127     -12.275  -5.371   6.078  1.00 95.17           N  
ATOM   2054  H   LEU A 127     -12.589  -4.836   5.281  1.00 95.17           H  
ATOM   2055  CA  LEU A 127     -12.958  -5.167   7.352  1.00 95.17           C  
ATOM   2056  HA  LEU A 127     -12.345  -5.589   8.147  1.00 95.17           H  
ATOM   2057  C   LEU A 127     -14.329  -5.856   7.366  1.00 95.17           C  
ATOM   2058  CB  LEU A 127     -13.118  -3.668   7.638  1.00 95.17           C  
ATOM   2059  HB2 LEU A 127     -13.723  -3.564   8.539  1.00 95.17           H  
ATOM   2060  HB3 LEU A 127     -13.666  -3.214   6.813  1.00 95.17           H  
ATOM   2061  O   LEU A 127     -15.081  -5.729   6.399  1.00 95.17           O  
ATOM   2062  CG  LEU A 127     -11.806  -2.895   7.844  1.00 95.17           C  
ATOM   2063  HG  LEU A 127     -11.200  -2.945   6.940  1.00 95.17           H  
ATOM   2064  CD1 LEU A 127     -12.150  -1.428   8.119  1.00 95.17           C  
ATOM   2065 HD11 LEU A 127     -11.954  -0.838   7.224  1.00 95.17           H  
ATOM   2066 HD12 LEU A 127     -11.536  -1.052   8.937  1.00 95.17           H  
ATOM   2067 HD13 LEU A 127     -13.196  -1.307   8.403  1.00 95.17           H  
ATOM   2068  CD2 LEU A 127     -10.980  -3.445   9.008  1.00 95.17           C  
ATOM   2069 HD21 LEU A 127     -10.610  -4.443   8.778  1.00 95.17           H  
ATOM   2070 HD22 LEU A 127     -11.591  -3.484   9.911  1.00 95.17           H  
ATOM   2071 HD23 LEU A 127     -10.119  -2.802   9.191  1.00 95.17           H  
ATOM   2072  N   PRO A 128     -14.705  -6.515   8.477  1.00 97.11           N  
ATOM   2073  CA  PRO A 128     -16.080  -6.935   8.723  1.00 97.11           C  
ATOM   2074  HA  PRO A 128     -16.329  -7.729   8.019  1.00 97.11           H  
ATOM   2075  C   PRO A 128     -17.091  -5.787   8.587  1.00 97.11           C  
ATOM   2076  CB  PRO A 128     -16.077  -7.497  10.148  1.00 97.11           C  
ATOM   2077  HB2 PRO A 128     -16.811  -8.293  10.272  1.00 97.11           H  
ATOM   2078  HB3 PRO A 128     -16.254  -6.698  10.867  1.00 97.11           H  
ATOM   2079  O   PRO A 128     -16.848  -4.666   9.044  1.00 97.11           O  
ATOM   2080  CG  PRO A 128     -14.649  -8.009  10.329  1.00 97.11           C  
ATOM   2081  HG2 PRO A 128     -14.563  -9.006   9.897  1.00 97.11           H  
ATOM   2082  HG3 PRO A 128     -14.350  -8.019  11.377  1.00 97.11           H  
ATOM   2083  CD  PRO A 128     -13.816  -7.027   9.509  1.00 97.11           C  
ATOM   2084  HD2 PRO A 128     -13.455  -6.208  10.131  1.00 97.11           H  
ATOM   2085  HD3 PRO A 128     -12.968  -7.549   9.066  1.00 97.11           H  
ATOM   2086  N   THR A 129     -18.273  -6.089   8.039  1.00 97.52           N  
ATOM   2087  H   THR A 129     -18.386  -6.998   7.614  1.00 97.52           H  
ATOM   2088  CA  THR A 129     -19.339  -5.108   7.761  1.00 97.52           C  
ATOM   2089  HA  THR A 129     -18.981  -4.419   6.997  1.00 97.52           H  
ATOM   2090  C   THR A 129     -19.735  -4.279   8.985  1.00 97.52           C  
ATOM   2091  CB  THR A 129     -20.581  -5.828   7.210  1.00 97.52           C  
ATOM   2092  HB  THR A 129     -20.997  -6.480   7.979  1.00 97.52           H  
ATOM   2093  O   THR A 129     -20.001  -3.086   8.855  1.00 97.52           O  
ATOM   2094  CG2 THR A 129     -21.673  -4.882   6.715  1.00 97.52           C  
ATOM   2095 HG21 THR A 129     -22.492  -5.458   6.284  1.00 97.52           H  
ATOM   2096 HG22 THR A 129     -21.269  -4.207   5.961  1.00 97.52           H  
ATOM   2097 HG23 THR A 129     -22.071  -4.297   7.544  1.00 97.52           H  
ATOM   2098  OG1 THR A 129     -20.194  -6.615   6.111  1.00 97.52           O  
ATOM   2099  HG1 THR A 129     -20.952  -6.713   5.531  1.00 97.52           H  
ATOM   2100  N   GLN A 130     -19.719  -4.867  10.186  1.00 97.95           N  
ATOM   2101  H   GLN A 130     -19.497  -5.851  10.240  1.00 97.95           H  
ATOM   2102  CA  GLN A 130     -20.041  -4.155  11.428  1.00 97.95           C  
ATOM   2103  HA  GLN A 130     -21.039  -3.728  11.322  1.00 97.95           H  
ATOM   2104  C   GLN A 130     -19.085  -2.984  11.712  1.00 97.95           C  
ATOM   2105  CB  GLN A 130     -20.089  -5.154  12.596  1.00 97.95           C  
ATOM   2106  HB2 GLN A 130     -20.745  -5.978  12.313  1.00 97.95           H  
ATOM   2107  HB3 GLN A 130     -20.530  -4.660  13.462  1.00 97.95           H  
ATOM   2108  O   GLN A 130     -19.528  -1.924  12.150  1.00 97.95           O  
ATOM   2109  CG  GLN A 130     -18.712  -5.713  13.002  1.00 97.95           C  
ATOM   2110  HG2 GLN A 130     -18.121  -4.913  13.449  1.00 97.95           H  
ATOM   2111  HG3 GLN A 130     -18.187  -6.085  12.123  1.00 97.95           H  
ATOM   2112  CD  GLN A 130     -18.789  -6.848  14.015  1.00 97.95           C  
ATOM   2113  NE2 GLN A 130     -17.679  -7.233  14.603  1.00 97.95           N  
ATOM   2114 HE21 GLN A 130     -17.779  -8.005  15.247  1.00 97.95           H  
ATOM   2115 HE22 GLN A 130     -16.798  -6.775  14.418  1.00 97.95           H  
ATOM   2116  OE1 GLN A 130     -19.822  -7.440  14.262  1.00 97.95           O  
ATOM   2117  N   TYR A 131     -17.790  -3.136  11.409  1.00 98.26           N  
ATOM   2118  H   TYR A 131     -17.485  -3.990  10.963  1.00 98.26           H  
ATOM   2119  CA  TYR A 131     -16.800  -2.080  11.616  1.00 98.26           C  
ATOM   2120  HA  TYR A 131     -16.999  -1.588  12.569  1.00 98.26           H  
ATOM   2121  C   TYR A 131     -16.896  -1.001  10.541  1.00 98.26           C  
ATOM   2122  CB  TYR A 131     -15.386  -2.667  11.663  1.00 98.26           C  
ATOM   2123  HB2 TYR A 131     -14.704  -1.841  11.864  1.00 98.26           H  
ATOM   2124  HB3 TYR A 131     -15.141  -3.078  10.683  1.00 98.26           H  
ATOM   2125  O   TYR A 131     -16.747   0.180  10.848  1.00 98.26           O  
ATOM   2126  CG  TYR A 131     -15.127  -3.720  12.723  1.00 98.26           C  
ATOM   2127  CD1 TYR A 131     -15.711  -3.622  14.000  1.00 98.26           C  
ATOM   2128  HD1 TYR A 131     -16.358  -2.792  14.243  1.00 98.26           H  
ATOM   2129  CD2 TYR A 131     -14.240  -4.774  12.450  1.00 98.26           C  
ATOM   2130  HD2 TYR A 131     -13.702  -4.780  11.514  1.00 98.26           H  
ATOM   2131  CE1 TYR A 131     -15.454  -4.598  14.978  1.00 98.26           C  
ATOM   2132  HE1 TYR A 131     -15.916  -4.517  15.951  1.00 98.26           H  
ATOM   2133  CE2 TYR A 131     -13.989  -5.764  13.417  1.00 98.26           C  
ATOM   2134  HE2 TYR A 131     -13.291  -6.565  13.221  1.00 98.26           H  
ATOM   2135  OH  TYR A 131     -14.367  -6.632  15.618  1.00 98.26           O  
ATOM   2136  HH  TYR A 131     -14.802  -6.439  16.452  1.00 98.26           H  
ATOM   2137  CZ  TYR A 131     -14.595  -5.675  14.685  1.00 98.26           C  
ATOM   2138  N   VAL A 132     -17.214  -1.389   9.301  1.00 97.85           N  
ATOM   2139  H   VAL A 132     -17.306  -2.378   9.119  1.00 97.85           H  
ATOM   2140  CA  VAL A 132     -17.495  -0.441   8.213  1.00 97.85           C  
ATOM   2141  HA  VAL A 132     -16.648   0.238   8.114  1.00 97.85           H  
ATOM   2142  C   VAL A 132     -18.721   0.413   8.552  1.00 97.85           C  
ATOM   2143  CB  VAL A 132     -17.682  -1.175   6.870  1.00 97.85           C  
ATOM   2144  HB  VAL A 132     -18.519  -1.869   6.949  1.00 97.85           H  
ATOM   2145  O   VAL A 132     -18.656   1.639   8.462  1.00 97.85           O  
ATOM   2146  CG1 VAL A 132     -17.974  -0.194   5.727  1.00 97.85           C  
ATOM   2147 HG11 VAL A 132     -18.921   0.319   5.897  1.00 97.85           H  
ATOM   2148 HG12 VAL A 132     -17.174   0.542   5.651  1.00 97.85           H  
ATOM   2149 HG13 VAL A 132     -18.050  -0.738   4.786  1.00 97.85           H  
ATOM   2150  CG2 VAL A 132     -16.425  -1.973   6.494  1.00 97.85           C  
ATOM   2151 HG21 VAL A 132     -16.571  -2.464   5.532  1.00 97.85           H  
ATOM   2152 HG22 VAL A 132     -16.228  -2.748   7.235  1.00 97.85           H  
ATOM   2153 HG23 VAL A 132     -15.563  -1.310   6.429  1.00 97.85           H  
ATOM   2154  N   ASN A 133     -19.814  -0.211   9.008  1.00 98.08           N  
ATOM   2155  H   ASN A 133     -19.813  -1.220   9.044  1.00 98.08           H  
ATOM   2156  CA  ASN A 133     -21.027   0.495   9.423  1.00 98.08           C  
ATOM   2157  HA  ASN A 133     -21.370   1.119   8.598  1.00 98.08           H  
ATOM   2158  C   ASN A 133     -20.762   1.429  10.614  1.00 98.08           C  
ATOM   2159  CB  ASN A 133     -22.125  -0.530   9.753  1.00 98.08           C  
ATOM   2160  HB2 ASN A 133     -21.813  -1.148  10.595  1.00 98.08           H  
ATOM   2161  HB3 ASN A 133     -22.294  -1.178   8.893  1.00 98.08           H  
ATOM   2162  O   ASN A 133     -21.140   2.599  10.582  1.00 98.08           O  
ATOM   2163  CG  ASN A 133     -23.438   0.162  10.081  1.00 98.08           C  
ATOM   2164  ND2 ASN A 133     -24.090  -0.202  11.161  1.00 98.08           N  
ATOM   2165 HD21 ASN A 133     -24.945   0.297  11.361  1.00 98.08           H  
ATOM   2166 HD22 ASN A 133     -23.733  -0.912  11.784  1.00 98.08           H  
ATOM   2167  OD1 ASN A 133     -23.885   1.050   9.376  1.00 98.08           O  
ATOM   2168  N   PHE A 134     -20.053   0.941  11.636  1.00 98.59           N  
ATOM   2169  H   PHE A 134     -19.783  -0.032  11.629  1.00 98.59           H  
ATOM   2170  CA  PHE A 134     -19.656   1.761  12.776  1.00 98.59           C  
ATOM   2171  HA  PHE A 134     -20.551   2.153  13.260  1.00 98.59           H  
ATOM   2172  C   PHE A 134     -18.832   2.979  12.354  1.00 98.59           C  
ATOM   2173  CB  PHE A 134     -18.901   0.900  13.789  1.00 98.59           C  
ATOM   2174  HB2 PHE A 134     -18.131   0.328  13.270  1.00 98.59           H  
ATOM   2175  HB3 PHE A 134     -19.600   0.193  14.235  1.00 98.59           H  
ATOM   2176  O   PHE A 134     -19.184   4.091  12.731  1.00 98.59           O  
ATOM   2177  CG  PHE A 134     -18.245   1.712  14.885  1.00 98.59           C  
ATOM   2178  CD1 PHE A 134     -16.873   2.017  14.805  1.00 98.59           C  
ATOM   2179  HD1 PHE A 134     -16.278   1.638  13.987  1.00 98.59           H  
ATOM   2180  CD2 PHE A 134     -19.013   2.211  15.953  1.00 98.59           C  
ATOM   2181  HD2 PHE A 134     -20.065   1.978  16.023  1.00 98.59           H  
ATOM   2182  CE1 PHE A 134     -16.274   2.822  15.787  1.00 98.59           C  
ATOM   2183  HE1 PHE A 134     -15.219   3.045  15.725  1.00 98.59           H  
ATOM   2184  CE2 PHE A 134     -18.410   3.015  16.936  1.00 98.59           C  
ATOM   2185  HE2 PHE A 134     -18.995   3.383  17.765  1.00 98.59           H  
ATOM   2186  CZ  PHE A 134     -17.043   3.325  16.851  1.00 98.59           C  
ATOM   2187  HZ  PHE A 134     -16.586   3.942  17.610  1.00 98.59           H  
ATOM   2188  N   LEU A 135     -17.789   2.813  11.534  1.00 98.20           N  
ATOM   2189  H   LEU A 135     -17.547   1.878  11.238  1.00 98.20           H  
ATOM   2190  CA  LEU A 135     -16.969   3.935  11.062  1.00 98.20           C  
ATOM   2191  HA  LEU A 135     -16.582   4.477  11.925  1.00 98.20           H  
ATOM   2192  C   LEU A 135     -17.771   4.944  10.241  1.00 98.20           C  
ATOM   2193  CB  LEU A 135     -15.815   3.398  10.208  1.00 98.20           C  
ATOM   2194  HB2 LEU A 135     -15.449   4.199   9.565  1.00 98.20           H  
ATOM   2195  HB3 LEU A 135     -16.195   2.609   9.560  1.00 98.20           H  
ATOM   2196  O   LEU A 135     -17.580   6.153  10.387  1.00 98.20           O  
ATOM   2197  CG  LEU A 135     -14.632   2.868  11.027  1.00 98.20           C  
ATOM   2198  HG  LEU A 135     -14.985   2.156  11.773  1.00 98.20           H  
ATOM   2199  CD1 LEU A 135     -13.691   2.162  10.058  1.00 98.20           C  
ATOM   2200 HD11 LEU A 135     -12.755   1.906  10.554  1.00 98.20           H  
ATOM   2201 HD12 LEU A 135     -14.163   1.247   9.699  1.00 98.20           H  
ATOM   2202 HD13 LEU A 135     -13.500   2.822   9.211  1.00 98.20           H  
ATOM   2203  CD2 LEU A 135     -13.879   4.007  11.727  1.00 98.20           C  
ATOM   2204 HD21 LEU A 135     -14.502   4.445  12.508  1.00 98.20           H  
ATOM   2205 HD22 LEU A 135     -13.602   4.777  11.007  1.00 98.20           H  
ATOM   2206 HD23 LEU A 135     -12.972   3.628  12.198  1.00 98.20           H  
ATOM   2207  N   TYR A 136     -18.683   4.467   9.393  1.00 97.73           N  
ATOM   2208  H   TYR A 136     -18.777   3.466   9.293  1.00 97.73           H  
ATOM   2209  CA  TYR A 136     -19.557   5.333   8.612  1.00 97.73           C  
ATOM   2210  HA  TYR A 136     -18.943   6.005   8.012  1.00 97.73           H  
ATOM   2211  C   TYR A 136     -20.452   6.206   9.504  1.00 97.73           C  
ATOM   2212  CB  TYR A 136     -20.403   4.476   7.667  1.00 97.73           C  
ATOM   2213  HB2 TYR A 136     -20.935   3.715   8.238  1.00 97.73           H  
ATOM   2214  HB3 TYR A 136     -19.745   3.962   6.966  1.00 97.73           H  
ATOM   2215  O   TYR A 136     -20.573   7.407   9.257  1.00 97.73           O  
ATOM   2216  CG  TYR A 136     -21.407   5.301   6.894  1.00 97.73           C  
ATOM   2217  CD1 TYR A 136     -22.743   5.380   7.333  1.00 97.73           C  
ATOM   2218  HD1 TYR A 136     -23.058   4.806   8.192  1.00 97.73           H  
ATOM   2219  CD2 TYR A 136     -20.985   6.030   5.769  1.00 97.73           C  
ATOM   2220  HD2 TYR A 136     -19.964   5.938   5.429  1.00 97.73           H  
ATOM   2221  CE1 TYR A 136     -23.658   6.212   6.661  1.00 97.73           C  
ATOM   2222  HE1 TYR A 136     -24.677   6.276   7.012  1.00 97.73           H  
ATOM   2223  CE2 TYR A 136     -21.899   6.843   5.080  1.00 97.73           C  
ATOM   2224  HE2 TYR A 136     -21.589   7.339   4.171  1.00 97.73           H  
ATOM   2225  OH  TYR A 136     -24.076   7.812   4.916  1.00 97.73           O  
ATOM   2226  HH  TYR A 136     -24.981   7.634   5.181  1.00 97.73           H  
ATOM   2227  CZ  TYR A 136     -23.228   6.952   5.540  1.00 97.73           C  
ATOM   2228  N   LEU A 137     -21.056   5.622  10.543  1.00 97.73           N  
ATOM   2229  H   LEU A 137     -20.911   4.633  10.689  1.00 97.73           H  
ATOM   2230  CA  LEU A 137     -21.923   6.347  11.474  1.00 97.73           C  
ATOM   2231  HA  LEU A 137     -22.571   7.016  10.908  1.00 97.73           H  
ATOM   2232  C   LEU A 137     -21.117   7.246  12.420  1.00 97.73           C  
ATOM   2233  CB  LEU A 137     -22.796   5.343  12.250  1.00 97.73           C  
ATOM   2234  HB2 LEU A 137     -23.349   5.890  13.013  1.00 97.73           H  
ATOM   2235  HB3 LEU A 137     -22.143   4.633  12.758  1.00 97.73           H  
ATOM   2236  O   LEU A 137     -21.455   8.414  12.590  1.00 97.73           O  
ATOM   2237  CG  LEU A 137     -23.805   4.560  11.388  1.00 97.73           C  
ATOM   2238  HG  LEU A 137     -23.281   4.005  10.609  1.00 97.73           H  
ATOM   2239  CD1 LEU A 137     -24.560   3.564  12.266  1.00 97.73           C  
ATOM   2240 HD11 LEU A 137     -25.077   4.081  13.075  1.00 97.73           H  
ATOM   2241 HD12 LEU A 137     -25.280   3.011  11.664  1.00 97.73           H  
ATOM   2242 HD13 LEU A 137     -23.851   2.851  12.687  1.00 97.73           H  
ATOM   2243  CD2 LEU A 137     -24.825   5.480  10.710  1.00 97.73           C  
ATOM   2244 HD21 LEU A 137     -25.302   6.108  11.463  1.00 97.73           H  
ATOM   2245 HD22 LEU A 137     -25.576   4.875  10.203  1.00 97.73           H  
ATOM   2246 HD23 LEU A 137     -24.326   6.108   9.972  1.00 97.73           H  
ATOM   2247  N   ALA A 138     -20.019   6.735  12.976  1.00 98.24           N  
ATOM   2248  H   ALA A 138     -19.800   5.765  12.798  1.00 98.24           H  
ATOM   2249  CA  ALA A 138     -19.148   7.463  13.892  1.00 98.24           C  
ATOM   2250  HA  ALA A 138     -19.744   7.823  14.730  1.00 98.24           H  
ATOM   2251  C   ALA A 138     -18.503   8.691  13.232  1.00 98.24           C  
ATOM   2252  CB  ALA A 138     -18.089   6.494  14.428  1.00 98.24           C  
ATOM   2253  HB1 ALA A 138     -17.514   6.072  13.603  1.00 98.24           H  
ATOM   2254  HB2 ALA A 138     -17.411   7.033  15.089  1.00 98.24           H  
ATOM   2255  HB3 ALA A 138     -18.567   5.687  14.983  1.00 98.24           H  
ATOM   2256  O   ALA A 138     -18.458   9.751  13.845  1.00 98.24           O  
ATOM   2257  N   SER A 139     -18.073   8.596  11.967  1.00 97.93           N  
ATOM   2258  H   SER A 139     -18.122   7.696  11.511  1.00 97.93           H  
ATOM   2259  CA  SER A 139     -17.463   9.725  11.231  1.00 97.93           C  
ATOM   2260  HA  SER A 139     -16.696  10.174  11.863  1.00 97.93           H  
ATOM   2261  C   SER A 139     -18.439  10.852  10.881  1.00 97.93           C  
ATOM   2262  CB  SER A 139     -16.775   9.234   9.957  1.00 97.93           C  
ATOM   2263  HB2 SER A 139     -15.999   8.519  10.232  1.00 97.93           H  
ATOM   2264  HB3 SER A 139     -16.303  10.077   9.454  1.00 97.93           H  
ATOM   2265  O   SER A 139     -18.038  11.889  10.350  1.00 97.93           O  
ATOM   2266  OG  SER A 139     -17.697   8.622   9.072  1.00 97.93           O  
ATOM   2267  HG  SER A 139     -17.863   7.742   9.417  1.00 97.93           H  
ATOM   2268  N   LYS A 140     -19.729  10.647  11.158  1.00 96.54           N  
ATOM   2269  H   LYS A 140     -19.969   9.767  11.591  1.00 96.54           H  
ATOM   2270  CA  LYS A 140     -20.823  11.592  10.924  1.00 96.54           C  
ATOM   2271  HA  LYS A 140     -20.405  12.573  10.699  1.00 96.54           H  
ATOM   2272  C   LYS A 140     -21.673  11.784  12.184  1.00 96.54           C  
ATOM   2273  CB  LYS A 140     -21.671  11.089   9.743  1.00 96.54           C  
ATOM   2274  HB2 LYS A 140     -22.488  11.789   9.569  1.00 96.54           H  
ATOM   2275  HB3 LYS A 140     -22.106  10.127  10.015  1.00 96.54           H  
ATOM   2276  O   LYS A 140     -22.844  12.130  12.058  1.00 96.54           O  
ATOM   2277  CG  LYS A 140     -20.886  10.927   8.434  1.00 96.54           C  
ATOM   2278  HG2 LYS A 140     -20.119  10.162   8.554  1.00 96.54           H  
ATOM   2279  HG3 LYS A 140     -20.411  11.872   8.171  1.00 96.54           H  
ATOM   2280  CD  LYS A 140     -21.842  10.498   7.316  1.00 96.54           C  
ATOM   2281  HD2 LYS A 140     -22.589  11.278   7.165  1.00 96.54           H  
ATOM   2282  HD3 LYS A 140     -22.340   9.576   7.614  1.00 96.54           H  
ATOM   2283  CE  LYS A 140     -21.065  10.250   6.023  1.00 96.54           C  
ATOM   2284  HE2 LYS A 140     -20.455  11.126   5.799  1.00 96.54           H  
ATOM   2285  HE3 LYS A 140     -20.390   9.412   6.196  1.00 96.54           H  
ATOM   2286  NZ  LYS A 140     -21.981   9.948   4.895  1.00 96.54           N  
ATOM   2287  HZ1 LYS A 140     -21.459   9.755   4.052  1.00 96.54           H  
ATOM   2288  HZ2 LYS A 140     -22.529   9.126   5.104  1.00 96.54           H  
ATOM   2289  HZ3 LYS A 140     -22.623  10.709   4.723  1.00 96.54           H  
ATOM   2290  N   TYR A 141     -21.118  11.521  13.365  1.00 96.26           N  
ATOM   2291  H   TYR A 141     -20.130  11.313  13.394  1.00 96.26           H  
ATOM   2292  CA  TYR A 141     -21.854  11.453  14.628  1.00 96.26           C  
ATOM   2293  HA  TYR A 141     -22.571  10.633  14.571  1.00 96.26           H  
ATOM   2294  C   TYR A 141     -22.643  12.734  14.957  1.00 96.26           C  
ATOM   2295  CB  TYR A 141     -20.841  11.140  15.730  1.00 96.26           C  
ATOM   2296  HB2 TYR A 141     -20.138  11.970  15.801  1.00 96.26           H  
ATOM   2297  HB3 TYR A 141     -20.291  10.237  15.468  1.00 96.26           H  
ATOM   2298  O   TYR A 141     -23.787  12.657  15.407  1.00 96.26           O  
ATOM   2299  CG  TYR A 141     -21.458  10.923  17.086  1.00 96.26           C  
ATOM   2300  CD1 TYR A 141     -21.440  11.958  18.039  1.00 96.26           C  
ATOM   2301  HD1 TYR A 141     -20.987  12.911  17.808  1.00 96.26           H  
ATOM   2302  CD2 TYR A 141     -22.074   9.694  17.380  1.00 96.26           C  
ATOM   2303  HD2 TYR A 141     -22.100   8.908  16.640  1.00 96.26           H  
ATOM   2304  CE1 TYR A 141     -22.060  11.773  19.286  1.00 96.26           C  
ATOM   2305  HE1 TYR A 141     -22.080  12.587  19.996  1.00 96.26           H  
ATOM   2306  CE2 TYR A 141     -22.683   9.502  18.633  1.00 96.26           C  
ATOM   2307  HE2 TYR A 141     -23.162   8.569  18.891  1.00 96.26           H  
ATOM   2308  OH  TYR A 141     -23.362  10.375  20.743  1.00 96.26           O  
ATOM   2309  HH  TYR A 141     -23.197  11.088  21.364  1.00 96.26           H  
ATOM   2310  CZ  TYR A 141     -22.695  10.547  19.577  1.00 96.26           C  
ATOM   2311  N   GLU A 142     -22.073  13.905  14.668  1.00 93.24           N  
ATOM   2312  H   GLU A 142     -21.106  13.910  14.376  1.00 93.24           H  
ATOM   2313  CA  GLU A 142     -22.704  15.213  14.885  1.00 93.24           C  
ATOM   2314  HA  GLU A 142     -23.293  15.179  15.802  1.00 93.24           H  
ATOM   2315  C   GLU A 142     -23.669  15.612  13.751  1.00 93.24           C  
ATOM   2316  CB  GLU A 142     -21.609  16.282  15.059  1.00 93.24           C  
ATOM   2317  HB2 GLU A 142     -21.007  16.320  14.151  1.00 93.24           H  
ATOM   2318  HB3 GLU A 142     -22.082  17.257  15.170  1.00 93.24           H  
ATOM   2319  O   GLU A 142     -24.462  16.550  13.885  1.00 93.24           O  
ATOM   2320  CG  GLU A 142     -20.675  16.051  16.264  1.00 93.24           C  
ATOM   2321  HG2 GLU A 142     -20.121  15.123  16.125  1.00 93.24           H  
ATOM   2322  HG3 GLU A 142     -19.948  16.863  16.290  1.00 93.24           H  
ATOM   2323  CD  GLU A 142     -21.406  15.999  17.613  1.00 93.24           C  
ATOM   2324  OE1 GLU A 142     -20.874  15.328  18.527  1.00 93.24           O  
ATOM   2325  OE2 GLU A 142     -22.488  16.624  17.730  1.00 93.24           O  
ATOM   2326  N   LYS A 143     -23.645  14.909  12.607  1.00 91.75           N  
ATOM   2327  H   LYS A 143     -23.085  14.068  12.596  1.00 91.75           H  
ATOM   2328  CA  LYS A 143     -24.484  15.231  11.443  1.00 91.75           C  
ATOM   2329  HA  LYS A 143     -24.558  16.317  11.376  1.00 91.75           H  
ATOM   2330  C   LYS A 143     -25.900  14.694  11.625  1.00 91.75           C  
ATOM   2331  CB  LYS A 143     -23.866  14.729  10.131  1.00 91.75           C  
ATOM   2332  HB2 LYS A 143     -24.560  14.944   9.319  1.00 91.75           H  
ATOM   2333  HB3 LYS A 143     -23.724  13.649  10.183  1.00 91.75           H  
ATOM   2334  O   LYS A 143     -26.186  13.525  11.367  1.00 91.75           O  
ATOM   2335  CG  LYS A 143     -22.532  15.419   9.834  1.00 91.75           C  
ATOM   2336  HG2 LYS A 143     -22.683  16.498   9.817  1.00 91.75           H  
ATOM   2337  HG3 LYS A 143     -21.819  15.176  10.622  1.00 91.75           H  
ATOM   2338  CD  LYS A 143     -21.958  14.968   8.488  1.00 91.75           C  
ATOM   2339  HD2 LYS A 143     -22.642  15.239   7.684  1.00 91.75           H  
ATOM   2340  HD3 LYS A 143     -21.812  13.888   8.510  1.00 91.75           H  
ATOM   2341  CE  LYS A 143     -20.614  15.677   8.312  1.00 91.75           C  
ATOM   2342  HE2 LYS A 143     -20.026  15.513   9.215  1.00 91.75           H  
ATOM   2343  HE3 LYS A 143     -20.791  16.750   8.237  1.00 91.75           H  
ATOM   2344  NZ  LYS A 143     -19.859  15.185   7.137  1.00 91.75           N  
ATOM   2345  HZ1 LYS A 143     -20.379  15.328   6.282  1.00 91.75           H  
ATOM   2346  HZ2 LYS A 143     -19.628  14.212   7.273  1.00 91.75           H  
ATOM   2347  HZ3 LYS A 143     -18.985  15.688   7.083  1.00 91.75           H  
ATOM   2348  N   LYS A 144     -26.818  15.591  11.974  1.00 87.99           N  
ATOM   2349  H   LYS A 144     -26.477  16.503  12.242  1.00 87.99           H  
ATOM   2350  CA  LYS A 144     -28.249  15.299  12.143  1.00 87.99           C  
ATOM   2351  HA  LYS A 144     -28.358  14.281  12.515  1.00 87.99           H  
ATOM   2352  C   LYS A 144     -28.995  15.351  10.807  1.00 87.99           C  
ATOM   2353  CB  LYS A 144     -28.840  16.242  13.203  1.00 87.99           C  
ATOM   2354  HB2 LYS A 144     -28.715  17.277  12.884  1.00 87.99           H  
ATOM   2355  HB3 LYS A 144     -29.906  16.036  13.305  1.00 87.99           H  
ATOM   2356  O   LYS A 144     -29.697  16.312  10.510  1.00 87.99           O  
ATOM   2357  CG  LYS A 144     -28.159  16.038  14.565  1.00 87.99           C  
ATOM   2358  HG2 LYS A 144     -28.269  14.996  14.867  1.00 87.99           H  
ATOM   2359  HG3 LYS A 144     -27.097  16.267  14.484  1.00 87.99           H  
ATOM   2360  CD  LYS A 144     -28.764  16.940  15.642  1.00 87.99           C  
ATOM   2361  HD2 LYS A 144     -28.684  17.982  15.330  1.00 87.99           H  
ATOM   2362  HD3 LYS A 144     -29.813  16.680  15.787  1.00 87.99           H  
ATOM   2363  CE  LYS A 144     -27.981  16.724  16.942  1.00 87.99           C  
ATOM   2364  HE2 LYS A 144     -28.025  15.666  17.202  1.00 87.99           H  
ATOM   2365  HE3 LYS A 144     -26.934  16.969  16.761  1.00 87.99           H  
ATOM   2366  NZ  LYS A 144     -28.511  17.542  18.060  1.00 87.99           N  
ATOM   2367  HZ1 LYS A 144     -27.959  17.376  18.889  1.00 87.99           H  
ATOM   2368  HZ2 LYS A 144     -28.459  18.526  17.839  1.00 87.99           H  
ATOM   2369  HZ3 LYS A 144     -29.467  17.288  18.266  1.00 87.99           H  
ATOM   2370  N   ASN A 145     -28.830  14.306   9.995  1.00 85.41           N  
ATOM   2371  H   ASN A 145     -28.254  13.549  10.333  1.00 85.41           H  
ATOM   2372  CA  ASN A 145     -29.515  14.169   8.707  1.00 85.41           C  
ATOM   2373  HA  ASN A 145     -29.920  15.136   8.409  1.00 85.41           H  
ATOM   2374  C   ASN A 145     -30.691  13.188   8.810  1.00 85.41           C  
ATOM   2375  CB  ASN A 145     -28.515  13.739   7.620  1.00 85.41           C  
ATOM   2376  HB2 ASN A 145     -29.071  13.457   6.725  1.00 85.41           H  
ATOM   2377  HB3 ASN A 145     -27.961  12.868   7.969  1.00 85.41           H  
ATOM   2378  O   ASN A 145     -30.490  11.972   8.901  1.00 85.41           O  
ATOM   2379  CG  ASN A 145     -27.533  14.823   7.217  1.00 85.41           C  
ATOM   2380  ND2 ASN A 145     -26.541  14.480   6.431  1.00 85.41           N  
ATOM   2381 HD21 ASN A 145     -26.492  13.542   6.059  1.00 85.41           H  
ATOM   2382 HD22 ASN A 145     -25.980  15.256   6.111  1.00 85.41           H  
ATOM   2383  OD1 ASN A 145     -27.633  15.985   7.554  1.00 85.41           O  
ATOM   2384  N   GLY A 146     -31.909  13.723   8.712  1.00 89.48           N  
ATOM   2385  H   GLY A 146     -31.987  14.729   8.723  1.00 89.48           H  
ATOM   2386  CA  GLY A 146     -33.156  12.956   8.745  1.00 89.48           C  
ATOM   2387  HA2 GLY A 146     -32.944  11.900   8.579  1.00 89.48           H  
ATOM   2388  HA3 GLY A 146     -33.805  13.300   7.939  1.00 89.48           H  
ATOM   2389  C   GLY A 146     -33.920  13.099  10.066  1.00 89.48           C  
ATOM   2390  O   GLY A 146     -33.581  13.969  10.872  1.00 89.48           O  
ATOM   2391  N   PRO A 147     -34.957  12.267  10.277  1.00 93.62           N  
ATOM   2392  CA  PRO A 147     -35.826  12.346  11.450  1.00 93.62           C  
ATOM   2393  HA  PRO A 147     -36.368  13.289  11.384  1.00 93.62           H  
ATOM   2394  C   PRO A 147     -35.052  12.248  12.778  1.00 93.62           C  
ATOM   2395  CB  PRO A 147     -36.826  11.194  11.304  1.00 93.62           C  
ATOM   2396  HB2 PRO A 147     -37.804  11.455  11.709  1.00 93.62           H  
ATOM   2397  HB3 PRO A 147     -36.443  10.297  11.791  1.00 93.62           H  
ATOM   2398  O   PRO A 147     -34.073  11.496  12.844  1.00 93.62           O  
ATOM   2399  CG  PRO A 147     -36.881  10.963   9.796  1.00 93.62           C  
ATOM   2400  HG2 PRO A 147     -37.555  11.685   9.338  1.00 93.62           H  
ATOM   2401  HG3 PRO A 147     -37.184   9.944   9.552  1.00 93.62           H  
ATOM   2402  CD  PRO A 147     -35.446  11.248   9.359  1.00 93.62           C  
ATOM   2403  HD2 PRO A 147     -34.844  10.346   9.467  1.00 93.62           H  
ATOM   2404  HD3 PRO A 147     -35.438  11.590   8.324  1.00 93.62           H  
ATOM   2405  N   PRO A 148     -35.485  12.955  13.843  1.00 93.83           N  
ATOM   2406  CA  PRO A 148     -34.827  12.926  15.153  1.00 93.83           C  
ATOM   2407  HA  PRO A 148     -33.855  13.411  15.061  1.00 93.83           H  
ATOM   2408  C   PRO A 148     -34.612  11.513  15.707  1.00 93.83           C  
ATOM   2409  CB  PRO A 148     -35.713  13.770  16.076  1.00 93.83           C  
ATOM   2410  HB2 PRO A 148     -36.490  13.155  16.530  1.00 93.83           H  
ATOM   2411  HB3 PRO A 148     -35.129  14.271  16.847  1.00 93.83           H  
ATOM   2412  O   PRO A 148     -33.487  11.179  16.063  1.00 93.83           O  
ATOM   2413  CG  PRO A 148     -36.360  14.766  15.117  1.00 93.83           C  
ATOM   2414  HG2 PRO A 148     -35.667  15.582  14.912  1.00 93.83           H  
ATOM   2415  HG3 PRO A 148     -37.303  15.150  15.505  1.00 93.83           H  
ATOM   2416  CD  PRO A 148     -36.565  13.936  13.852  1.00 93.83           C  
ATOM   2417  HD2 PRO A 148     -37.524  13.421  13.899  1.00 93.83           H  
ATOM   2418  HD3 PRO A 148     -36.527  14.594  12.984  1.00 93.83           H  
ATOM   2419  N   GLU A 149     -35.643  10.665  15.670  1.00 94.24           N  
ATOM   2420  H   GLU A 149     -36.553  11.024  15.420  1.00 94.24           H  
ATOM   2421  CA  GLU A 149     -35.598   9.273  16.146  1.00 94.24           C  
ATOM   2422  HA  GLU A 149     -35.399   9.247  17.218  1.00 94.24           H  
ATOM   2423  C   GLU A 149     -34.514   8.448  15.436  1.00 94.24           C  
ATOM   2424  CB  GLU A 149     -36.960   8.618  15.867  1.00 94.24           C  
ATOM   2425  HB2 GLU A 149     -36.902   7.561  16.130  1.00 94.24           H  
ATOM   2426  HB3 GLU A 149     -37.154   8.695  14.797  1.00 94.24           H  
ATOM   2427  O   GLU A 149     -33.772   7.691  16.058  1.00 94.24           O  
ATOM   2428  CG  GLU A 149     -38.127   9.255  16.639  1.00 94.24           C  
ATOM   2429  HG2 GLU A 149     -37.998   9.050  17.702  1.00 94.24           H  
ATOM   2430  HG3 GLU A 149     -38.101  10.335  16.497  1.00 94.24           H  
ATOM   2431  CD  GLU A 149     -39.500   8.743  16.172  1.00 94.24           C  
ATOM   2432  OE1 GLU A 149     -40.506   9.300  16.662  1.00 94.24           O  
ATOM   2433  OE2 GLU A 149     -39.537   7.860  15.284  1.00 94.24           O  
ATOM   2434  N   LEU A 150     -34.363   8.633  14.120  1.00 95.01           N  
ATOM   2435  H   LEU A 150     -34.964   9.306  13.665  1.00 95.01           H  
ATOM   2436  CA  LEU A 150     -33.338   7.940  13.341  1.00 95.01           C  
ATOM   2437  HA  LEU A 150     -33.390   6.880  13.589  1.00 95.01           H  
ATOM   2438  C   LEU A 150     -31.926   8.429  13.699  1.00 95.01           C  
ATOM   2439  CB  LEU A 150     -33.646   8.123  11.843  1.00 95.01           C  
ATOM   2440  HB2 LEU A 150     -33.666   9.189  11.617  1.00 95.01           H  
ATOM   2441  HB3 LEU A 150     -34.635   7.713  11.638  1.00 95.01           H  
ATOM   2442  O   LEU A 150     -30.981   7.640  13.699  1.00 95.01           O  
ATOM   2443  CG  LEU A 150     -32.620   7.446  10.918  1.00 95.01           C  
ATOM   2444  HG  LEU A 150     -31.634   7.866  11.114  1.00 95.01           H  
ATOM   2445  CD1 LEU A 150     -32.558   5.930  11.100  1.00 95.01           C  
ATOM   2446 HD11 LEU A 150     -31.882   5.479  10.373  1.00 95.01           H  
ATOM   2447 HD12 LEU A 150     -33.551   5.498  10.976  1.00 95.01           H  
ATOM   2448 HD13 LEU A 150     -32.201   5.683  12.100  1.00 95.01           H  
ATOM   2449  CD2 LEU A 150     -32.945   7.749   9.455  1.00 95.01           C  
ATOM   2450 HD21 LEU A 150     -32.230   7.254   8.797  1.00 95.01           H  
ATOM   2451 HD22 LEU A 150     -32.921   8.825   9.286  1.00 95.01           H  
ATOM   2452 HD23 LEU A 150     -33.944   7.378   9.224  1.00 95.01           H  
ATOM   2453  N   ASN A 151     -31.757   9.724  13.974  1.00 95.51           N  
ATOM   2454  H   ASN A 151     -32.576  10.313  14.016  1.00 95.51           H  
ATOM   2455  CA  ASN A 151     -30.470  10.256  14.425  1.00 95.51           C  
ATOM   2456  HA  ASN A 151     -29.685   9.905  13.755  1.00 95.51           H  
ATOM   2457  C   ASN A 151     -30.114   9.724  15.819  1.00 95.51           C  
ATOM   2458  CB  ASN A 151     -30.488  11.791  14.378  1.00 95.51           C  
ATOM   2459  HB2 ASN A 151     -31.321  12.159  14.977  1.00 95.51           H  
ATOM   2460  HB3 ASN A 151     -29.565  12.170  14.817  1.00 95.51           H  
ATOM   2461  O   ASN A 151     -28.974   9.317  16.029  1.00 95.51           O  
ATOM   2462  CG  ASN A 151     -30.583  12.337  12.964  1.00 95.51           C  
ATOM   2463  ND2 ASN A 151     -31.328  13.403  12.786  1.00 95.51           N  
ATOM   2464 HD21 ASN A 151     -31.906  13.716  13.553  1.00 95.51           H  
ATOM   2465 HD22 ASN A 151     -31.604  13.637  11.843  1.00 95.51           H  
ATOM   2466  OD1 ASN A 151     -29.984  11.833  12.022  1.00 95.51           O  
ATOM   2467  N   GLU A 152     -31.087   9.651  16.728  1.00 95.37           N  
ATOM   2468  H   GLU A 152     -32.003  10.010  16.497  1.00 95.37           H  
ATOM   2469  CA  GLU A 152     -30.913   9.094  18.072  1.00 95.37           C  
ATOM   2470  HA  GLU A 152     -30.113   9.634  18.578  1.00 95.37           H  
ATOM   2471  C   GLU A 152     -30.513   7.612  18.025  1.00 95.37           C  
ATOM   2472  CB  GLU A 152     -32.212   9.317  18.856  1.00 95.37           C  
ATOM   2473  HB2 GLU A 152     -33.007   8.715  18.418  1.00 95.37           H  
ATOM   2474  HB3 GLU A 152     -32.483  10.369  18.772  1.00 95.37           H  
ATOM   2475  O   GLU A 152     -29.539   7.218  18.662  1.00 95.37           O  
ATOM   2476  CG  GLU A 152     -32.066   8.970  20.344  1.00 95.37           C  
ATOM   2477  HG2 GLU A 152     -31.849   7.906  20.440  1.00 95.37           H  
ATOM   2478  HG3 GLU A 152     -31.220   9.527  20.747  1.00 95.37           H  
ATOM   2479  CD  GLU A 152     -33.327   9.303  21.157  1.00 95.37           C  
ATOM   2480  OE1 GLU A 152     -33.231   9.224  22.401  1.00 95.37           O  
ATOM   2481  OE2 GLU A 152     -34.362   9.639  20.537  1.00 95.37           O  
ATOM   2482  N   GLN A 153     -31.163   6.802  17.180  1.00 96.14           N  
ATOM   2483  H   GLN A 153     -31.992   7.159  16.726  1.00 96.14           H  
ATOM   2484  CA  GLN A 153     -30.790   5.395  16.976  1.00 96.14           C  
ATOM   2485  HA  GLN A 153     -30.853   4.869  17.928  1.00 96.14           H  
ATOM   2486  C   GLN A 153     -29.353   5.231  16.457  1.00 96.14           C  
ATOM   2487  CB  GLN A 153     -31.758   4.744  15.982  1.00 96.14           C  
ATOM   2488  HB2 GLN A 153     -31.863   5.387  15.108  1.00 96.14           H  
ATOM   2489  HB3 GLN A 153     -31.340   3.792  15.656  1.00 96.14           H  
ATOM   2490  O   GLN A 153     -28.608   4.375  16.938  1.00 96.14           O  
ATOM   2491  CG  GLN A 153     -33.141   4.471  16.587  1.00 96.14           C  
ATOM   2492  HG2 GLN A 153     -33.551   5.385  17.018  1.00 96.14           H  
ATOM   2493  HG3 GLN A 153     -33.044   3.741  17.390  1.00 96.14           H  
ATOM   2494  CD  GLN A 153     -34.126   3.930  15.555  1.00 96.14           C  
ATOM   2495  NE2 GLN A 153     -35.386   3.804  15.907  1.00 96.14           N  
ATOM   2496 HE21 GLN A 153     -36.028   3.485  15.196  1.00 96.14           H  
ATOM   2497 HE22 GLN A 153     -35.702   4.140  16.805  1.00 96.14           H  
ATOM   2498  OE1 GLN A 153     -33.789   3.603  14.425  1.00 96.14           O  
ATOM   2499  N   LYS A 154     -28.935   6.058  15.488  1.00 96.53           N  
ATOM   2500  H   LYS A 154     -29.592   6.743  15.142  1.00 96.53           H  
ATOM   2501  CA  LYS A 154     -27.557   6.040  14.963  1.00 96.53           C  
ATOM   2502  HA  LYS A 154     -27.307   5.030  14.638  1.00 96.53           H  
ATOM   2503  C   LYS A 154     -26.541   6.414  16.040  1.00 96.53           C  
ATOM   2504  CB  LYS A 154     -27.423   7.012  13.786  1.00 96.53           C  
ATOM   2505  HB2 LYS A 154     -27.807   7.983  14.098  1.00 96.53           H  
ATOM   2506  HB3 LYS A 154     -26.366   7.135  13.550  1.00 96.53           H  
ATOM   2507  O   LYS A 154     -25.495   5.772  16.130  1.00 96.53           O  
ATOM   2508  CG  LYS A 154     -28.146   6.552  12.513  1.00 96.53           C  
ATOM   2509  HG2 LYS A 154     -27.606   5.719  12.063  1.00 96.53           H  
ATOM   2510  HG3 LYS A 154     -29.158   6.222  12.746  1.00 96.53           H  
ATOM   2511  CD  LYS A 154     -28.197   7.738  11.543  1.00 96.53           C  
ATOM   2512  HD2 LYS A 154     -27.183   8.032  11.272  1.00 96.53           H  
ATOM   2513  HD3 LYS A 154     -28.676   8.573  12.055  1.00 96.53           H  
ATOM   2514  CE  LYS A 154     -28.999   7.415  10.286  1.00 96.53           C  
ATOM   2515  HE2 LYS A 154     -28.420   6.742   9.654  1.00 96.53           H  
ATOM   2516  HE3 LYS A 154     -29.907   6.894  10.591  1.00 96.53           H  
ATOM   2517  NZ  LYS A 154     -29.349   8.670   9.571  1.00 96.53           N  
ATOM   2518  HZ1 LYS A 154     -29.943   8.492   8.774  1.00 96.53           H  
ATOM   2519  HZ2 LYS A 154     -28.524   9.180   9.289  1.00 96.53           H  
ATOM   2520  HZ3 LYS A 154     -29.857   9.286  10.190  1.00 96.53           H  
ATOM   2521  N   GLN A 155     -26.838   7.434  16.845  1.00 96.83           N  
ATOM   2522  H   GLN A 155     -27.717   7.914  16.717  1.00 96.83           H  
ATOM   2523  CA  GLN A 155     -25.965   7.870  17.934  1.00 96.83           C  
ATOM   2524  HA  GLN A 155     -24.958   8.009  17.539  1.00 96.83           H  
ATOM   2525  C   GLN A 155     -25.865   6.801  19.023  1.00 96.83           C  
ATOM   2526  CB  GLN A 155     -26.450   9.212  18.498  1.00 96.83           C  
ATOM   2527  HB2 GLN A 155     -27.521   9.167  18.698  1.00 96.83           H  
ATOM   2528  HB3 GLN A 155     -25.930   9.411  19.435  1.00 96.83           H  
ATOM   2529  O   GLN A 155     -24.755   6.442  19.409  1.00 96.83           O  
ATOM   2530  CG  GLN A 155     -26.142  10.358  17.522  1.00 96.83           C  
ATOM   2531  HG2 GLN A 155     -25.068  10.379  17.336  1.00 96.83           H  
ATOM   2532  HG3 GLN A 155     -26.639  10.190  16.566  1.00 96.83           H  
ATOM   2533  CD  GLN A 155     -26.562  11.727  18.043  1.00 96.83           C  
ATOM   2534  NE2 GLN A 155     -25.911  12.777  17.590  1.00 96.83           N  
ATOM   2535 HE21 GLN A 155     -25.135  12.655  16.956  1.00 96.83           H  
ATOM   2536 HE22 GLN A 155     -26.041  13.638  18.102  1.00 96.83           H  
ATOM   2537  OE1 GLN A 155     -27.470  11.897  18.841  1.00 96.83           O  
ATOM   2538  N   LEU A 156     -26.991   6.206  19.430  1.00 97.57           N  
ATOM   2539  H   LEU A 156     -27.874   6.565  19.097  1.00 97.57           H  
ATOM   2540  CA  LEU A 156     -27.022   5.102  20.388  1.00 97.57           C  
ATOM   2541  HA  LEU A 156     -26.597   5.460  21.325  1.00 97.57           H  
ATOM   2542  C   LEU A 156     -26.172   3.913  19.915  1.00 97.57           C  
ATOM   2543  CB  LEU A 156     -28.488   4.693  20.619  1.00 97.57           C  
ATOM   2544  HB2 LEU A 156     -29.051   5.568  20.942  1.00 97.57           H  
ATOM   2545  HB3 LEU A 156     -28.911   4.356  19.672  1.00 97.57           H  
ATOM   2546  O   LEU A 156     -25.389   3.370  20.693  1.00 97.57           O  
ATOM   2547  CG  LEU A 156     -28.668   3.575  21.663  1.00 97.57           C  
ATOM   2548  HG  LEU A 156     -28.102   2.694  21.359  1.00 97.57           H  
ATOM   2549  CD1 LEU A 156     -28.202   4.009  23.055  1.00 97.57           C  
ATOM   2550 HD11 LEU A 156     -28.444   3.235  23.783  1.00 97.57           H  
ATOM   2551 HD12 LEU A 156     -27.122   4.161  23.059  1.00 97.57           H  
ATOM   2552 HD13 LEU A 156     -28.700   4.935  23.341  1.00 97.57           H  
ATOM   2553  CD2 LEU A 156     -30.141   3.180  21.745  1.00 97.57           C  
ATOM   2554 HD21 LEU A 156     -30.740   4.035  22.058  1.00 97.57           H  
ATOM   2555 HD22 LEU A 156     -30.270   2.370  22.464  1.00 97.57           H  
ATOM   2556 HD23 LEU A 156     -30.486   2.841  20.769  1.00 97.57           H  
ATOM   2557  N   PHE A 157     -26.266   3.548  18.631  1.00 98.20           N  
ATOM   2558  H   PHE A 157     -26.961   3.997  18.051  1.00 98.20           H  
ATOM   2559  CA  PHE A 157     -25.427   2.498  18.053  1.00 98.20           C  
ATOM   2560  HA  PHE A 157     -25.599   1.577  18.610  1.00 98.20           H  
ATOM   2561  C   PHE A 157     -23.933   2.831  18.171  1.00 98.20           C  
ATOM   2562  CB  PHE A 157     -25.815   2.259  16.587  1.00 98.20           C  
ATOM   2563  HB2 PHE A 157     -26.862   1.957  16.545  1.00 98.20           H  
ATOM   2564  HB3 PHE A 157     -25.721   3.190  16.028  1.00 98.20           H  
ATOM   2565  O   PHE A 157     -23.148   1.980  18.586  1.00 98.20           O  
ATOM   2566  CG  PHE A 157     -24.967   1.196  15.911  1.00 98.20           C  
ATOM   2567  CD1 PHE A 157     -23.785   1.551  15.231  1.00 98.20           C  
ATOM   2568  HD1 PHE A 157     -23.493   2.589  15.167  1.00 98.20           H  
ATOM   2569  CD2 PHE A 157     -25.330  -0.159  16.012  1.00 98.20           C  
ATOM   2570  HD2 PHE A 157     -26.224  -0.441  16.548  1.00 98.20           H  
ATOM   2571  CE1 PHE A 157     -22.972   0.556  14.661  1.00 98.20           C  
ATOM   2572  HE1 PHE A 157     -22.056   0.827  14.156  1.00 98.20           H  
ATOM   2573  CE2 PHE A 157     -24.515  -1.154  15.442  1.00 98.20           C  
ATOM   2574  HE2 PHE A 157     -24.782  -2.195  15.551  1.00 98.20           H  
ATOM   2575  CZ  PHE A 157     -23.333  -0.798  14.771  1.00 98.20           C  
ATOM   2576  HZ  PHE A 157     -22.691  -1.567  14.366  1.00 98.20           H  
ATOM   2577  N   VAL A 158     -23.522   4.057  17.831  1.00 98.30           N  
ATOM   2578  H   VAL A 158     -24.213   4.731  17.534  1.00 98.30           H  
ATOM   2579  CA  VAL A 158     -22.114   4.476  17.938  1.00 98.30           C  
ATOM   2580  HA  VAL A 158     -21.497   3.759  17.397  1.00 98.30           H  
ATOM   2581  C   VAL A 158     -21.640   4.450  19.391  1.00 98.30           C  
ATOM   2582  CB  VAL A 158     -21.901   5.865  17.304  1.00 98.30           C  
ATOM   2583  HB  VAL A 158     -22.638   6.563  17.702  1.00 98.30           H  
ATOM   2584  O   VAL A 158     -20.563   3.926  19.667  1.00 98.30           O  
ATOM   2585  CG1 VAL A 158     -20.499   6.425  17.576  1.00 98.30           C  
ATOM   2586 HG11 VAL A 158     -20.390   6.652  18.637  1.00 98.30           H  
ATOM   2587 HG12 VAL A 158     -19.741   5.702  17.276  1.00 98.30           H  
ATOM   2588 HG13 VAL A 158     -20.350   7.352  17.021  1.00 98.30           H  
ATOM   2589  CG2 VAL A 158     -22.070   5.788  15.781  1.00 98.30           C  
ATOM   2590 HG21 VAL A 158     -23.047   5.375  15.531  1.00 98.30           H  
ATOM   2591 HG22 VAL A 158     -22.001   6.788  15.352  1.00 98.30           H  
ATOM   2592 HG23 VAL A 158     -21.297   5.153  15.350  1.00 98.30           H  
ATOM   2593  N   GLU A 159     -22.445   4.960  20.321  1.00 98.06           N  
ATOM   2594  H   GLU A 159     -23.318   5.375  20.025  1.00 98.06           H  
ATOM   2595  CA  GLU A 159     -22.133   4.997  21.752  1.00 98.06           C  
ATOM   2596  HA  GLU A 159     -21.196   5.534  21.901  1.00 98.06           H  
ATOM   2597  C   GLU A 159     -21.916   3.593  22.337  1.00 98.06           C  
ATOM   2598  CB  GLU A 159     -23.256   5.754  22.486  1.00 98.06           C  
ATOM   2599  HB2 GLU A 159     -24.224   5.378  22.153  1.00 98.06           H  
ATOM   2600  HB3 GLU A 159     -23.185   5.557  23.555  1.00 98.06           H  
ATOM   2601  O   GLU A 159     -20.908   3.350  23.004  1.00 98.06           O  
ATOM   2602  CG  GLU A 159     -23.199   7.277  22.247  1.00 98.06           C  
ATOM   2603  HG2 GLU A 159     -24.058   7.740  22.733  1.00 98.06           H  
ATOM   2604  HG3 GLU A 159     -23.258   7.482  21.179  1.00 98.06           H  
ATOM   2605  CD  GLU A 159     -21.913   7.893  22.808  1.00 98.06           C  
ATOM   2606  OE1 GLU A 159     -21.291   8.791  22.191  1.00 98.06           O  
ATOM   2607  OE2 GLU A 159     -21.411   7.396  23.843  1.00 98.06           O  
ATOM   2608  N   GLN A 160     -22.789   2.637  22.007  1.00 98.31           N  
ATOM   2609  H   GLN A 160     -23.591   2.898  21.451  1.00 98.31           H  
ATOM   2610  CA  GLN A 160     -22.675   1.240  22.450  1.00 98.31           C  
ATOM   2611  HA  GLN A 160     -22.583   1.218  23.536  1.00 98.31           H  
ATOM   2612  C   GLN A 160     -21.439   0.519  21.882  1.00 98.31           C  
ATOM   2613  CB  GLN A 160     -23.952   0.493  22.043  1.00 98.31           C  
ATOM   2614  HB2 GLN A 160     -23.796  -0.579  22.170  1.00 98.31           H  
ATOM   2615  HB3 GLN A 160     -24.156   0.685  20.990  1.00 98.31           H  
ATOM   2616  O   GLN A 160     -20.895  -0.390  22.512  1.00 98.31           O  
ATOM   2617  CG  GLN A 160     -25.164   0.907  22.893  1.00 98.31           C  
ATOM   2618  HG2 GLN A 160     -24.986   0.610  23.927  1.00 98.31           H  
ATOM   2619  HG3 GLN A 160     -25.289   1.990  22.874  1.00 98.31           H  
ATOM   2620  CD  GLN A 160     -26.466   0.270  22.418  1.00 98.31           C  
ATOM   2621  NE2 GLN A 160     -27.521   0.357  23.198  1.00 98.31           N  
ATOM   2622 HE21 GLN A 160     -28.366  -0.067  22.843  1.00 98.31           H  
ATOM   2623 HE22 GLN A 160     -27.478   0.858  24.074  1.00 98.31           H  
ATOM   2624  OE1 GLN A 160     -26.572  -0.318  21.353  1.00 98.31           O  
ATOM   2625  N   HIS A 161     -20.959   0.935  20.707  1.00 98.47           N  
ATOM   2626  H   HIS A 161     -21.448   1.684  20.239  1.00 98.47           H  
ATOM   2627  CA  HIS A 161     -19.895   0.244  19.976  1.00 98.47           C  
ATOM   2628  HA  HIS A 161     -19.654  -0.678  20.507  1.00 98.47           H  
ATOM   2629  C   HIS A 161     -18.573   1.020  19.921  1.00 98.47           C  
ATOM   2630  CB  HIS A 161     -20.406  -0.200  18.601  1.00 98.47           C  
ATOM   2631  HB2 HIS A 161     -19.605  -0.709  18.064  1.00 98.47           H  
ATOM   2632  HB3 HIS A 161     -20.697   0.678  18.024  1.00 98.47           H  
ATOM   2633  O   HIS A 161     -17.703   0.676  19.127  1.00 98.47           O  
ATOM   2634  CG  HIS A 161     -21.578  -1.143  18.694  1.00 98.47           C  
ATOM   2635  CD2 HIS A 161     -21.541  -2.500  18.865  1.00 98.47           C  
ATOM   2636  HD2 HIS A 161     -20.650  -3.105  18.946  1.00 98.47           H  
ATOM   2637  ND1 HIS A 161     -22.900  -0.778  18.685  1.00 98.47           N  
ATOM   2638  HD1 HIS A 161     -23.239   0.170  18.615  1.00 98.47           H  
ATOM   2639  CE1 HIS A 161     -23.647  -1.879  18.849  1.00 98.47           C  
ATOM   2640  HE1 HIS A 161     -24.725  -1.895  18.914  1.00 98.47           H  
ATOM   2641  NE2 HIS A 161     -22.858  -2.961  18.952  1.00 98.47           N  
ATOM   2642  N   LYS A 162     -18.348   2.018  20.791  1.00 98.08           N  
ATOM   2643  H   LYS A 162     -19.126   2.320  21.359  1.00 98.08           H  
ATOM   2644  CA  LYS A 162     -17.084   2.791  20.839  1.00 98.08           C  
ATOM   2645  HA  LYS A 162     -16.996   3.366  19.918  1.00 98.08           H  
ATOM   2646  C   LYS A 162     -15.819   1.927  20.907  1.00 98.08           C  
ATOM   2647  CB  LYS A 162     -17.113   3.757  22.033  1.00 98.08           C  
ATOM   2648  HB2 LYS A 162     -17.530   3.258  22.908  1.00 98.08           H  
ATOM   2649  HB3 LYS A 162     -16.095   4.069  22.266  1.00 98.08           H  
ATOM   2650  O   LYS A 162     -14.803   2.279  20.313  1.00 98.08           O  
ATOM   2651  CG  LYS A 162     -17.927   5.011  21.705  1.00 98.08           C  
ATOM   2652  HG2 LYS A 162     -18.945   4.727  21.435  1.00 98.08           H  
ATOM   2653  HG3 LYS A 162     -17.465   5.514  20.856  1.00 98.08           H  
ATOM   2654  CD  LYS A 162     -17.990   5.974  22.895  1.00 98.08           C  
ATOM   2655  HD2 LYS A 162     -16.992   6.151  23.295  1.00 98.08           H  
ATOM   2656  HD3 LYS A 162     -18.627   5.541  23.666  1.00 98.08           H  
ATOM   2657  CE  LYS A 162     -18.589   7.289  22.398  1.00 98.08           C  
ATOM   2658  HE2 LYS A 162     -19.491   7.059  21.832  1.00 98.08           H  
ATOM   2659  HE3 LYS A 162     -17.890   7.779  21.721  1.00 98.08           H  
ATOM   2660  NZ  LYS A 162     -18.972   8.198  23.496  1.00 98.08           N  
ATOM   2661  HZ1 LYS A 162     -18.218   8.553  24.067  1.00 98.08           H  
ATOM   2662  HZ2 LYS A 162     -19.684   7.738  24.046  1.00 98.08           H  
ATOM   2663  HZ3 LYS A 162     -19.561   8.919  23.106  1.00 98.08           H  
ATOM   2664  N   HIS A 163     -15.892   0.772  21.568  1.00 97.72           N  
ATOM   2665  H   HIS A 163     -16.774   0.540  22.002  1.00 97.72           H  
ATOM   2666  CA  HIS A 163     -14.798  -0.200  21.653  1.00 97.72           C  
ATOM   2667  HA  HIS A 163     -13.927   0.301  22.076  1.00 97.72           H  
ATOM   2668  C   HIS A 163     -14.364  -0.769  20.284  1.00 97.72           C  
ATOM   2669  CB  HIS A 163     -15.215  -1.318  22.619  1.00 97.72           C  
ATOM   2670  HB2 HIS A 163     -14.347  -1.949  22.811  1.00 97.72           H  
ATOM   2671  HB3 HIS A 163     -15.516  -0.880  23.571  1.00 97.72           H  
ATOM   2672  O   HIS A 163     -13.266  -1.309  20.161  1.00 97.72           O  
ATOM   2673  CG  HIS A 163     -16.336  -2.187  22.100  1.00 97.72           C  
ATOM   2674  CD2 HIS A 163     -16.182  -3.387  21.462  1.00 97.72           C  
ATOM   2675  HD2 HIS A 163     -15.241  -3.873  21.247  1.00 97.72           H  
ATOM   2676  ND1 HIS A 163     -17.693  -1.940  22.175  1.00 97.72           N  
ATOM   2677  HD1 HIS A 163     -18.164  -1.211  22.693  1.00 97.72           H  
ATOM   2678  CE1 HIS A 163     -18.333  -2.965  21.588  1.00 97.72           C  
ATOM   2679  HE1 HIS A 163     -19.406  -3.070  21.529  1.00 97.72           H  
ATOM   2680  NE2 HIS A 163     -17.450  -3.871  21.139  1.00 97.72           N  
ATOM   2681  N   TYR A 164     -15.173  -0.626  19.228  1.00 98.62           N  
ATOM   2682  H   TYR A 164     -16.079  -0.196  19.350  1.00 98.62           H  
ATOM   2683  CA  TYR A 164     -14.783  -0.996  17.865  1.00 98.62           C  
ATOM   2684  HA  TYR A 164     -14.436  -2.029  17.864  1.00 98.62           H  
ATOM   2685  C   TYR A 164     -13.619  -0.158  17.332  1.00 98.62           C  
ATOM   2686  CB  TYR A 164     -15.981  -0.888  16.912  1.00 98.62           C  
ATOM   2687  HB2 TYR A 164     -15.595  -0.924  15.894  1.00 98.62           H  
ATOM   2688  HB3 TYR A 164     -16.451   0.089  17.030  1.00 98.62           H  
ATOM   2689  O   TYR A 164     -12.880  -0.653  16.484  1.00 98.62           O  
ATOM   2690  CG  TYR A 164     -17.043  -1.972  17.006  1.00 98.62           C  
ATOM   2691  CD1 TYR A 164     -16.999  -2.999  17.973  1.00 98.62           C  
ATOM   2692  HD1 TYR A 164     -16.236  -3.016  18.736  1.00 98.62           H  
ATOM   2693  CD2 TYR A 164     -18.073  -1.974  16.048  1.00 98.62           C  
ATOM   2694  HD2 TYR A 164     -18.118  -1.183  15.314  1.00 98.62           H  
ATOM   2695  CE1 TYR A 164     -17.963  -4.024  17.966  1.00 98.62           C  
ATOM   2696  HE1 TYR A 164     -17.932  -4.801  18.715  1.00 98.62           H  
ATOM   2697  CE2 TYR A 164     -19.037  -2.997  16.034  1.00 98.62           C  
ATOM   2698  HE2 TYR A 164     -19.836  -2.995  15.308  1.00 98.62           H  
ATOM   2699  OH  TYR A 164     -19.911  -5.011  16.968  1.00 98.62           O  
ATOM   2700  HH  TYR A 164     -19.844  -5.618  17.709  1.00 98.62           H  
ATOM   2701  CZ  TYR A 164     -18.980  -4.027  16.992  1.00 98.62           C  
ATOM   2702  N   LEU A 165     -13.399   1.061  17.843  1.00 98.31           N  
ATOM   2703  H   LEU A 165     -14.020   1.410  18.558  1.00 98.31           H  
ATOM   2704  CA  LEU A 165     -12.192   1.835  17.529  1.00 98.31           C  
ATOM   2705  HA  LEU A 165     -12.146   2.018  16.455  1.00 98.31           H  
ATOM   2706  C   LEU A 165     -10.925   1.051  17.903  1.00 98.31           C  
ATOM   2707  CB  LEU A 165     -12.219   3.180  18.275  1.00 98.31           C  
ATOM   2708  HB2 LEU A 165     -12.300   2.979  19.343  1.00 98.31           H  
ATOM   2709  HB3 LEU A 165     -11.266   3.681  18.108  1.00 98.31           H  
ATOM   2710  O   LEU A 165     -10.000   0.954  17.101  1.00 98.31           O  
ATOM   2711  CG  LEU A 165     -13.337   4.153  17.867  1.00 98.31           C  
ATOM   2712  HG  LEU A 165     -14.300   3.645  17.904  1.00 98.31           H  
ATOM   2713  CD1 LEU A 165     -13.367   5.323  18.845  1.00 98.31           C  
ATOM   2714 HD11 LEU A 165     -13.676   4.965  19.827  1.00 98.31           H  
ATOM   2715 HD12 LEU A 165     -14.064   6.088  18.502  1.00 98.31           H  
ATOM   2716 HD13 LEU A 165     -12.371   5.758  18.930  1.00 98.31           H  
ATOM   2717  CD2 LEU A 165     -13.130   4.735  16.466  1.00 98.31           C  
ATOM   2718 HD21 LEU A 165     -13.962   5.395  16.220  1.00 98.31           H  
ATOM   2719 HD22 LEU A 165     -12.201   5.304  16.440  1.00 98.31           H  
ATOM   2720 HD23 LEU A 165     -13.093   3.930  15.733  1.00 98.31           H  
ATOM   2721  N   ASP A 166     -10.920   0.411  19.074  1.00 98.04           N  
ATOM   2722  H   ASP A 166     -11.728   0.487  19.674  1.00 98.04           H  
ATOM   2723  CA  ASP A 166      -9.791  -0.403  19.528  1.00 98.04           C  
ATOM   2724  HA  ASP A 166      -8.871   0.173  19.420  1.00 98.04           H  
ATOM   2725  C   ASP A 166      -9.624  -1.658  18.677  1.00 98.04           C  
ATOM   2726  CB  ASP A 166      -9.971  -0.769  21.007  1.00 98.04           C  
ATOM   2727  HB2 ASP A 166     -10.923  -1.278  21.156  1.00 98.04           H  
ATOM   2728  HB3 ASP A 166      -9.175  -1.457  21.294  1.00 98.04           H  
ATOM   2729  O   ASP A 166      -8.512  -1.972  18.258  1.00 98.04           O  
ATOM   2730  CG  ASP A 166      -9.887   0.452  21.913  1.00 98.04           C  
ATOM   2731  OD1 ASP A 166      -9.188   1.422  21.531  1.00 98.04           O  
ATOM   2732  OD2 ASP A 166     -10.374   0.399  23.062  1.00 98.04           O  
ATOM   2733  N   LYS A 167     -10.731  -2.323  18.328  1.00 98.30           N  
ATOM   2734  H   LYS A 167     -11.610  -1.995  18.704  1.00 98.30           H  
ATOM   2735  CA  LYS A 167     -10.708  -3.496  17.440  1.00 98.30           C  
ATOM   2736  HA  LYS A 167      -9.980  -4.209  17.828  1.00 98.30           H  
ATOM   2737  C   LYS A 167     -10.167  -3.180  16.051  1.00 98.30           C  
ATOM   2738  CB  LYS A 167     -12.104  -4.149  17.372  1.00 98.30           C  
ATOM   2739  HB2 LYS A 167     -12.057  -4.964  16.650  1.00 98.30           H  
ATOM   2740  HB3 LYS A 167     -12.830  -3.426  17.000  1.00 98.30           H  
ATOM   2741  O   LYS A 167      -9.411  -3.971  15.495  1.00 98.30           O  
ATOM   2742  CG  LYS A 167     -12.604  -4.732  18.711  1.00 98.30           C  
ATOM   2743  HG2 LYS A 167     -13.479  -5.354  18.525  1.00 98.30           H  
ATOM   2744  HG3 LYS A 167     -12.882  -3.925  19.389  1.00 98.30           H  
ATOM   2745  CD  LYS A 167     -11.494  -5.572  19.349  1.00 98.30           C  
ATOM   2746  HD2 LYS A 167     -11.074  -6.235  18.593  1.00 98.30           H  
ATOM   2747  HD3 LYS A 167     -10.715  -4.881  19.671  1.00 98.30           H  
ATOM   2748  CE  LYS A 167     -11.835  -6.406  20.575  1.00 98.30           C  
ATOM   2749  HE2 LYS A 167     -12.482  -7.233  20.283  1.00 98.30           H  
ATOM   2750  HE3 LYS A 167     -12.342  -5.784  21.313  1.00 98.30           H  
ATOM   2751  NZ  LYS A 167     -10.544  -6.904  21.116  1.00 98.30           N  
ATOM   2752  HZ1 LYS A 167      -9.950  -7.244  20.373  1.00 98.30           H  
ATOM   2753  HZ2 LYS A 167     -10.622  -7.583  21.859  1.00 98.30           H  
ATOM   2754  HZ3 LYS A 167      -9.952  -6.138  21.405  1.00 98.30           H  
ATOM   2755  N   LEU A 168     -10.483  -2.009  15.510  1.00 98.35           N  
ATOM   2756  H   LEU A 168     -11.123  -1.411  16.013  1.00 98.35           H  
ATOM   2757  CA  LEU A 168      -9.923  -1.542  14.244  1.00 98.35           C  
ATOM   2758  HA  LEU A 168     -10.099  -2.293  13.474  1.00 98.35           H  
ATOM   2759  C   LEU A 168      -8.406  -1.343  14.331  1.00 98.35           C  
ATOM   2760  CB  LEU A 168     -10.632  -0.237  13.865  1.00 98.35           C  
ATOM   2761  HB2 LEU A 168     -10.039   0.297  13.122  1.00 98.35           H  
ATOM   2762  HB3 LEU A 168     -10.692   0.402  14.746  1.00 98.35           H  
ATOM   2763  O   LEU A 168      -7.678  -1.746  13.422  1.00 98.35           O  
ATOM   2764  CG  LEU A 168     -12.044  -0.481  13.312  1.00 98.35           C  
ATOM   2765  HG  LEU A 168     -12.571  -1.229  13.904  1.00 98.35           H  
ATOM   2766  CD1 LEU A 168     -12.843   0.816  13.371  1.00 98.35           C  
ATOM   2767 HD11 LEU A 168     -12.930   1.141  14.407  1.00 98.35           H  
ATOM   2768 HD12 LEU A 168     -13.845   0.635  12.981  1.00 98.35           H  
ATOM   2769 HD13 LEU A 168     -12.334   1.584  12.788  1.00 98.35           H  
ATOM   2770  CD2 LEU A 168     -11.959  -0.965  11.862  1.00 98.35           C  
ATOM   2771 HD21 LEU A 168     -11.196  -0.406  11.321  1.00 98.35           H  
ATOM   2772 HD22 LEU A 168     -11.701  -2.024  11.850  1.00 98.35           H  
ATOM   2773 HD23 LEU A 168     -12.910  -0.822  11.349  1.00 98.35           H  
ATOM   2774  N   ILE A 169      -7.914  -0.761  15.427  1.00 98.16           N  
ATOM   2775  H   ILE A 169      -8.557  -0.456  16.144  1.00 98.16           H  
ATOM   2776  CA  ILE A 169      -6.473  -0.593  15.650  1.00 98.16           C  
ATOM   2777  HA  ILE A 169      -6.037  -0.169  14.745  1.00 98.16           H  
ATOM   2778  C   ILE A 169      -5.776  -1.941  15.848  1.00 98.16           C  
ATOM   2779  CB  ILE A 169      -6.219   0.386  16.815  1.00 98.16           C  
ATOM   2780  HB  ILE A 169      -6.765   0.033  17.689  1.00 98.16           H  
ATOM   2781  O   ILE A 169      -4.698  -2.140  15.288  1.00 98.16           O  
ATOM   2782  CG1 ILE A 169      -6.734   1.804  16.484  1.00 98.16           C  
ATOM   2783 HG12 ILE A 169      -6.574   2.435  17.358  1.00 98.16           H  
ATOM   2784 HG13 ILE A 169      -7.810   1.770  16.312  1.00 98.16           H  
ATOM   2785  CG2 ILE A 169      -4.729   0.446  17.197  1.00 98.16           C  
ATOM   2786 HG21 ILE A 169      -4.566   1.237  17.929  1.00 98.16           H  
ATOM   2787 HG22 ILE A 169      -4.116   0.629  16.315  1.00 98.16           H  
ATOM   2788 HG23 ILE A 169      -4.421  -0.496  17.650  1.00 98.16           H  
ATOM   2789  CD1 ILE A 169      -6.097   2.506  15.278  1.00 98.16           C  
ATOM   2790 HD11 ILE A 169      -6.303   1.956  14.360  1.00 98.16           H  
ATOM   2791 HD12 ILE A 169      -5.021   2.610  15.417  1.00 98.16           H  
ATOM   2792 HD13 ILE A 169      -6.535   3.500  15.184  1.00 98.16           H  
ATOM   2793  N   GLU A 170      -6.388  -2.886  16.566  1.00 97.87           N  
ATOM   2794  H   GLU A 170      -7.240  -2.643  17.051  1.00 97.87           H  
ATOM   2795  CA  GLU A 170      -5.895  -4.265  16.693  1.00 97.87           C  
ATOM   2796  HA  GLU A 170      -4.907  -4.257  17.153  1.00 97.87           H  
ATOM   2797  C   GLU A 170      -5.746  -4.928  15.311  1.00 97.87           C  
ATOM   2798  CB  GLU A 170      -6.833  -5.098  17.589  1.00 97.87           C  
ATOM   2799  HB2 GLU A 170      -7.855  -4.982  17.230  1.00 97.87           H  
ATOM   2800  HB3 GLU A 170      -6.561  -6.148  17.477  1.00 97.87           H  
ATOM   2801  O   GLU A 170      -4.663  -5.410  14.980  1.00 97.87           O  
ATOM   2802  CG  GLU A 170      -6.787  -4.761  19.094  1.00 97.87           C  
ATOM   2803  HG2 GLU A 170      -6.878  -3.684  19.231  1.00 97.87           H  
ATOM   2804  HG3 GLU A 170      -5.814  -5.060  19.486  1.00 97.87           H  
ATOM   2805  CD  GLU A 170      -7.902  -5.477  19.894  1.00 97.87           C  
ATOM   2806  OE1 GLU A 170      -8.263  -5.050  21.015  1.00 97.87           O  
ATOM   2807  OE2 GLU A 170      -8.489  -6.473  19.411  1.00 97.87           O  
ATOM   2808  N   GLN A 171      -6.773  -4.862  14.453  1.00 97.66           N  
ATOM   2809  H   GLN A 171      -7.642  -4.462  14.777  1.00 97.66           H  
ATOM   2810  CA  GLN A 171      -6.722  -5.432  13.098  1.00 97.66           C  
ATOM   2811  HA  GLN A 171      -6.497  -6.496  13.175  1.00 97.66           H  
ATOM   2812  C   GLN A 171      -5.619  -4.807  12.231  1.00 97.66           C  
ATOM   2813  CB  GLN A 171      -8.081  -5.258  12.400  1.00 97.66           C  
ATOM   2814  HB2 GLN A 171      -7.959  -5.490  11.342  1.00 97.66           H  
ATOM   2815  HB3 GLN A 171      -8.415  -4.224  12.486  1.00 97.66           H  
ATOM   2816  O   GLN A 171      -4.913  -5.508  11.503  1.00 97.66           O  
ATOM   2817  CG  GLN A 171      -9.150  -6.198  12.968  1.00 97.66           C  
ATOM   2818  HG2 GLN A 171      -9.384  -5.941  14.001  1.00 97.66           H  
ATOM   2819  HG3 GLN A 171      -8.753  -7.214  12.965  1.00 97.66           H  
ATOM   2820  CD  GLN A 171     -10.435  -6.168  12.149  1.00 97.66           C  
ATOM   2821  NE2 GLN A 171     -10.969  -7.317  11.799  1.00 97.66           N  
ATOM   2822 HE21 GLN A 171     -10.524  -8.181  12.075  1.00 97.66           H  
ATOM   2823 HE22 GLN A 171     -11.776  -7.277  11.192  1.00 97.66           H  
ATOM   2824  OE1 GLN A 171     -10.976  -5.137  11.783  1.00 97.66           O  
ATOM   2825  N   ILE A 172      -5.427  -3.488  12.316  1.00 97.41           N  
ATOM   2826  H   ILE A 172      -6.049  -2.955  12.907  1.00 97.41           H  
ATOM   2827  CA  ILE A 172      -4.345  -2.796  11.600  1.00 97.41           C  
ATOM   2828  HA  ILE A 172      -4.371  -3.103  10.555  1.00 97.41           H  
ATOM   2829  C   ILE A 172      -2.973  -3.211  12.149  1.00 97.41           C  
ATOM   2830  CB  ILE A 172      -4.566  -1.268  11.660  1.00 97.41           C  
ATOM   2831  HB  ILE A 172      -4.732  -0.983  12.699  1.00 97.41           H  
ATOM   2832  O   ILE A 172      -2.022  -3.355  11.373  1.00 97.41           O  
ATOM   2833  CG1 ILE A 172      -5.821  -0.901  10.833  1.00 97.41           C  
ATOM   2834 HG12 ILE A 172      -5.608  -1.024   9.771  1.00 97.41           H  
ATOM   2835 HG13 ILE A 172      -6.641  -1.576  11.079  1.00 97.41           H  
ATOM   2836  CG2 ILE A 172      -3.339  -0.492  11.137  1.00 97.41           C  
ATOM   2837 HG21 ILE A 172      -3.094  -0.812  10.125  1.00 97.41           H  
ATOM   2838 HG22 ILE A 172      -2.480  -0.657  11.788  1.00 97.41           H  
ATOM   2839 HG23 ILE A 172      -3.539   0.580  11.135  1.00 97.41           H  
ATOM   2840  CD1 ILE A 172      -6.324   0.524  11.073  1.00 97.41           C  
ATOM   2841 HD11 ILE A 172      -7.305   0.644  10.613  1.00 97.41           H  
ATOM   2842 HD12 ILE A 172      -6.411   0.718  12.142  1.00 97.41           H  
ATOM   2843 HD13 ILE A 172      -5.640   1.238  10.613  1.00 97.41           H  
ATOM   2844  N   SER A 173      -2.870  -3.426  13.461  1.00 97.32           N  
ATOM   2845  H   SER A 173      -3.702  -3.321  14.024  1.00 97.32           H  
ATOM   2846  CA  SER A 173      -1.636  -3.830  14.144  1.00 97.32           C  
ATOM   2847  HA  SER A 173      -0.819  -3.195  13.801  1.00 97.32           H  
ATOM   2848  C   SER A 173      -1.239  -5.270  13.843  1.00 97.32           C  
ATOM   2849  CB  SER A 173      -1.770  -3.658  15.657  1.00 97.32           C  
ATOM   2850  HB2 SER A 173      -2.540  -4.324  16.046  1.00 97.32           H  
ATOM   2851  HB3 SER A 173      -0.820  -3.899  16.133  1.00 97.32           H  
ATOM   2852  O   SER A 173      -0.053  -5.560  13.764  1.00 97.32           O  
ATOM   2853  OG  SER A 173      -2.110  -2.321  15.941  1.00 97.32           O  
ATOM   2854  HG  SER A 173      -3.043  -2.216  15.737  1.00 97.32           H  
ATOM   2855  N   GLU A 174      -2.204  -6.155  13.604  1.00 95.68           N  
ATOM   2856  H   GLU A 174      -3.157  -5.898  13.818  1.00 95.68           H  
ATOM   2857  CA  GLU A 174      -1.948  -7.520  13.140  1.00 95.68           C  
ATOM   2858  HA  GLU A 174      -1.122  -7.948  13.707  1.00 95.68           H  
ATOM   2859  C   GLU A 174      -1.571  -7.548  11.647  1.00 95.68           C  
ATOM   2860  CB  GLU A 174      -3.209  -8.350  13.410  1.00 95.68           C  
ATOM   2861  HB2 GLU A 174      -4.007  -8.006  12.752  1.00 95.68           H  
ATOM   2862  HB3 GLU A 174      -3.520  -8.199  14.444  1.00 95.68           H  
ATOM   2863  O   GLU A 174      -0.636  -8.232  11.221  1.00 95.68           O  
ATOM   2864  CG  GLU A 174      -2.965  -9.848  13.187  1.00 95.68           C  
ATOM   2865  HG2 GLU A 174      -2.510  -9.991  12.207  1.00 95.68           H  
ATOM   2866  HG3 GLU A 174      -2.263 -10.207  13.939  1.00 95.68           H  
ATOM   2867  CD  GLU A 174      -4.255 -10.676  13.245  1.00 95.68           C  
ATOM   2868  OE1 GLU A 174      -4.209 -11.801  12.700  1.00 95.68           O  
ATOM   2869  OE2 GLU A 174      -5.278 -10.167  13.754  1.00 95.68           O  
ATOM   2870  N   PHE A 175      -2.273  -6.766  10.824  1.00 95.68           N  
ATOM   2871  H   PHE A 175      -3.060  -6.266  11.212  1.00 95.68           H  
ATOM   2872  CA  PHE A 175      -2.075  -6.751   9.375  1.00 95.68           C  
ATOM   2873  HA  PHE A 175      -2.073  -7.780   9.017  1.00 95.68           H  
ATOM   2874  C   PHE A 175      -0.737  -6.118   8.964  1.00 95.68           C  
ATOM   2875  CB  PHE A 175      -3.267  -6.018   8.749  1.00 95.68           C  
ATOM   2876  HB2 PHE A 175      -4.183  -6.496   9.097  1.00 95.68           H  
ATOM   2877  HB3 PHE A 175      -3.286  -4.990   9.111  1.00 95.68           H  
ATOM   2878  O   PHE A 175      -0.034  -6.635   8.089  1.00 95.68           O  
ATOM   2879  CG  PHE A 175      -3.292  -6.011   7.234  1.00 95.68           C  
ATOM   2880  CD1 PHE A 175      -2.801  -4.900   6.524  1.00 95.68           C  
ATOM   2881  HD1 PHE A 175      -2.378  -4.068   7.067  1.00 95.68           H  
ATOM   2882  CD2 PHE A 175      -3.866  -7.089   6.537  1.00 95.68           C  
ATOM   2883  HD2 PHE A 175      -4.277  -7.925   7.085  1.00 95.68           H  
ATOM   2884  CE1 PHE A 175      -2.898  -4.863   5.120  1.00 95.68           C  
ATOM   2885  HE1 PHE A 175      -2.557  -4.001   4.565  1.00 95.68           H  
ATOM   2886  CE2 PHE A 175      -3.960  -7.053   5.135  1.00 95.68           C  
ATOM   2887  HE2 PHE A 175      -4.448  -7.856   4.602  1.00 95.68           H  
ATOM   2888  CZ  PHE A 175      -3.482  -5.936   4.429  1.00 95.68           C  
ATOM   2889  HZ  PHE A 175      -3.588  -5.889   3.355  1.00 95.68           H  
ATOM   2890  N   SER A 176      -0.366  -4.992   9.580  1.00 95.49           N  
ATOM   2891  H   SER A 176      -0.951  -4.648  10.328  1.00 95.49           H  
ATOM   2892  CA  SER A 176       0.747  -4.157   9.109  1.00 95.49           C  
ATOM   2893  HA  SER A 176       0.556  -3.949   8.056  1.00 95.49           H  
ATOM   2894  C   SER A 176       2.119  -4.849   9.163  1.00 95.49           C  
ATOM   2895  CB  SER A 176       0.780  -2.796   9.815  1.00 95.49           C  
ATOM   2896  HB2 SER A 176       0.923  -2.911  10.890  1.00 95.49           H  
ATOM   2897  HB3 SER A 176       1.605  -2.207   9.414  1.00 95.49           H  
ATOM   2898  O   SER A 176       2.814  -4.820   8.140  1.00 95.49           O  
ATOM   2899  OG  SER A 176      -0.429  -2.103   9.590  1.00 95.49           O  
ATOM   2900  HG  SER A 176      -1.070  -2.458  10.210  1.00 95.49           H  
ATOM   2901  N   PRO A 177       2.525  -5.514  10.261  1.00 94.04           N  
ATOM   2902  CA  PRO A 177       3.809  -6.214  10.329  1.00 94.04           C  
ATOM   2903  HA  PRO A 177       4.610  -5.528  10.052  1.00 94.04           H  
ATOM   2904  C   PRO A 177       3.854  -7.437   9.411  1.00 94.04           C  
ATOM   2905  CB  PRO A 177       3.997  -6.622  11.796  1.00 94.04           C  
ATOM   2906  HB2 PRO A 177       3.683  -7.654  11.950  1.00 94.04           H  
ATOM   2907  HB3 PRO A 177       5.030  -6.489  12.117  1.00 94.04           H  
ATOM   2908  O   PRO A 177       4.894  -7.737   8.835  1.00 94.04           O  
ATOM   2909  CG  PRO A 177       3.054  -5.696  12.555  1.00 94.04           C  
ATOM   2910  HG2 PRO A 177       3.536  -4.731  12.712  1.00 94.04           H  
ATOM   2911  HG3 PRO A 177       2.730  -6.129  13.502  1.00 94.04           H  
ATOM   2912  CD  PRO A 177       1.900  -5.550  11.571  1.00 94.04           C  
ATOM   2913  HD2 PRO A 177       1.329  -4.650  11.804  1.00 94.04           H  
ATOM   2914  HD3 PRO A 177       1.252  -6.424  11.639  1.00 94.04           H  
ATOM   2915  N   ARG A 178       2.720  -8.120   9.205  1.00 93.72           N  
ATOM   2916  H   ARG A 178       1.898  -7.848   9.724  1.00 93.72           H  
ATOM   2917  CA  ARG A 178       2.666  -9.326   8.370  1.00 93.72           C  
ATOM   2918  HA  ARG A 178       3.494  -9.974   8.658  1.00 93.72           H  
ATOM   2919  C   ARG A 178       2.860  -9.018   6.888  1.00 93.72           C  
ATOM   2920  CB  ARG A 178       1.351 -10.065   8.653  1.00 93.72           C  
ATOM   2921  HB2 ARG A 178       1.272 -10.236   9.726  1.00 93.72           H  
ATOM   2922  HB3 ARG A 178       0.511  -9.442   8.345  1.00 93.72           H  
ATOM   2923  O   ARG A 178       3.634  -9.697   6.212  1.00 93.72           O  
ATOM   2924  CG  ARG A 178       1.288 -11.422   7.932  1.00 93.72           C  
ATOM   2925  HG2 ARG A 178       2.181 -11.997   8.177  1.00 93.72           H  
ATOM   2926  HG3 ARG A 178       1.259 -11.274   6.853  1.00 93.72           H  
ATOM   2927  CD  ARG A 178       0.062 -12.235   8.365  1.00 93.72           C  
ATOM   2928  HD2 ARG A 178       0.092 -13.212   7.882  1.00 93.72           H  
ATOM   2929  HD3 ARG A 178       0.118 -12.405   9.440  1.00 93.72           H  
ATOM   2930  NE  ARG A 178      -1.208 -11.550   8.057  1.00 93.72           N  
ATOM   2931  HE  ARG A 178      -1.641 -11.069   8.832  1.00 93.72           H  
ATOM   2932  NH1 ARG A 178      -1.457 -12.270   5.881  1.00 93.72           N  
ATOM   2933 HH11 ARG A 178      -0.602 -12.803   5.948  1.00 93.72           H  
ATOM   2934 HH12 ARG A 178      -2.027 -12.373   5.054  1.00 93.72           H  
ATOM   2935  NH2 ARG A 178      -3.033 -10.995   6.833  1.00 93.72           N  
ATOM   2936 HH21 ARG A 178      -3.606 -11.112   6.010  1.00 93.72           H  
ATOM   2937 HH22 ARG A 178      -3.432 -10.590   7.668  1.00 93.72           H  
ATOM   2938  CZ  ARG A 178      -1.886 -11.608   6.925  1.00 93.72           C  
ATOM   2939  N   VAL A 179       2.163  -8.006   6.362  1.00 93.78           N  
ATOM   2940  H   VAL A 179       1.514  -7.522   6.966  1.00 93.78           H  
ATOM   2941  CA  VAL A 179       2.139  -7.766   4.906  1.00 93.78           C  
ATOM   2942  HA  VAL A 179       2.780  -8.507   4.430  1.00 93.78           H  
ATOM   2943  C   VAL A 179       2.725  -6.425   4.466  1.00 93.78           C  
ATOM   2944  CB  VAL A 179       0.749  -8.016   4.297  1.00 93.78           C  
ATOM   2945  HB  VAL A 179       0.878  -8.001   3.215  1.00 93.78           H  
ATOM   2946  O   VAL A 179       3.287  -6.342   3.372  1.00 93.78           O  
ATOM   2947  CG1 VAL A 179       0.185  -9.393   4.673  1.00 93.78           C  
ATOM   2948 HG11 VAL A 179      -0.705  -9.600   4.080  1.00 93.78           H  
ATOM   2949 HG12 VAL A 179       0.926 -10.167   4.473  1.00 93.78           H  
ATOM   2950 HG13 VAL A 179      -0.084  -9.412   5.729  1.00 93.78           H  
ATOM   2951  CG2 VAL A 179      -0.290  -6.957   4.646  1.00 93.78           C  
ATOM   2952 HG21 VAL A 179      -1.229  -7.227   4.164  1.00 93.78           H  
ATOM   2953 HG22 VAL A 179       0.016  -5.981   4.267  1.00 93.78           H  
ATOM   2954 HG23 VAL A 179      -0.456  -6.909   5.722  1.00 93.78           H  
ATOM   2955  N   ILE A 180       2.659  -5.378   5.295  1.00 94.63           N  
ATOM   2956  H   ILE A 180       2.281  -5.516   6.221  1.00 94.63           H  
ATOM   2957  CA  ILE A 180       3.082  -4.021   4.910  1.00 94.63           C  
ATOM   2958  HA  ILE A 180       2.986  -3.941   3.827  1.00 94.63           H  
ATOM   2959  C   ILE A 180       4.560  -3.768   5.245  1.00 94.63           C  
ATOM   2960  CB  ILE A 180       2.152  -2.936   5.502  1.00 94.63           C  
ATOM   2961  HB  ILE A 180       2.312  -2.882   6.578  1.00 94.63           H  
ATOM   2962  O   ILE A 180       5.248  -3.179   4.406  1.00 94.63           O  
ATOM   2963  CG1 ILE A 180       0.664  -3.261   5.252  1.00 94.63           C  
ATOM   2964 HG12 ILE A 180       0.413  -4.201   5.744  1.00 94.63           H  
ATOM   2965 HG13 ILE A 180       0.479  -3.369   4.183  1.00 94.63           H  
ATOM   2966  CG2 ILE A 180       2.482  -1.562   4.892  1.00 94.63           C  
ATOM   2967 HG21 ILE A 180       3.542  -1.332   5.007  1.00 94.63           H  
ATOM   2968 HG22 ILE A 180       1.932  -0.772   5.403  1.00 94.63           H  
ATOM   2969 HG23 ILE A 180       2.227  -1.552   3.832  1.00 94.63           H  
ATOM   2970  CD1 ILE A 180      -0.281  -2.202   5.818  1.00 94.63           C  
ATOM   2971 HD11 ILE A 180      -1.305  -2.573   5.768  1.00 94.63           H  
ATOM   2972 HD12 ILE A 180      -0.219  -1.288   5.227  1.00 94.63           H  
ATOM   2973 HD13 ILE A 180      -0.031  -1.983   6.857  1.00 94.63           H  
ATOM   2974  N   LEU A 181       5.067  -4.273   6.377  1.00 93.91           N  
ATOM   2975  H   LEU A 181       4.421  -4.741   6.996  1.00 93.91           H  
ATOM   2976  CA  LEU A 181       6.460  -4.134   6.855  1.00 93.91           C  
ATOM   2977  HA  LEU A 181       6.532  -4.685   7.793  1.00 93.91           H  
ATOM   2978  C   LEU A 181       6.845  -2.681   7.193  1.00 93.91           C  
ATOM   2979  CB  LEU A 181       7.464  -4.775   5.873  1.00 93.91           C  
ATOM   2980  HB2 LEU A 181       8.424  -4.864   6.380  1.00 93.91           H  
ATOM   2981  HB3 LEU A 181       7.601  -4.089   5.037  1.00 93.91           H  
ATOM   2982  O   LEU A 181       7.691  -2.063   6.533  1.00 93.91           O  
ATOM   2983  CG  LEU A 181       7.087  -6.141   5.290  1.00 93.91           C  
ATOM   2984  HG  LEU A 181       6.127  -6.069   4.778  1.00 93.91           H  
ATOM   2985  CD1 LEU A 181       8.135  -6.514   4.240  1.00 93.91           C  
ATOM   2986 HD11 LEU A 181       9.044  -6.868   4.726  1.00 93.91           H  
ATOM   2987 HD12 LEU A 181       7.737  -7.283   3.577  1.00 93.91           H  
ATOM   2988 HD13 LEU A 181       8.380  -5.650   3.622  1.00 93.91           H  
ATOM   2989  CD2 LEU A 181       6.997  -7.212   6.370  1.00 93.91           C  
ATOM   2990 HD21 LEU A 181       6.374  -6.845   7.186  1.00 93.91           H  
ATOM   2991 HD22 LEU A 181       6.523  -8.117   5.989  1.00 93.91           H  
ATOM   2992 HD23 LEU A 181       7.981  -7.439   6.781  1.00 93.91           H  
ATOM   2993  N   VAL A 182       6.159  -2.102   8.179  1.00 95.17           N  
ATOM   2994  H   VAL A 182       5.552  -2.686   8.737  1.00 95.17           H  
ATOM   2995  CA  VAL A 182       6.219  -0.665   8.508  1.00 95.17           C  
ATOM   2996  HA  VAL A 182       7.172  -0.274   8.153  1.00 95.17           H  
ATOM   2997  C   VAL A 182       6.239  -0.406  10.015  1.00 95.17           C  
ATOM   2998  CB  VAL A 182       5.103   0.132   7.796  1.00 95.17           C  
ATOM   2999  HB  VAL A 182       5.129   1.165   8.143  1.00 95.17           H  
ATOM   3000  O   VAL A 182       5.534   0.473  10.499  1.00 95.17           O  
ATOM   3001  CG1 VAL A 182       5.384   0.232   6.298  1.00 95.17           C  
ATOM   3002 HG11 VAL A 182       6.357   0.706   6.172  1.00 95.17           H  
ATOM   3003 HG12 VAL A 182       5.425  -0.761   5.851  1.00 95.17           H  
ATOM   3004 HG13 VAL A 182       4.615   0.833   5.813  1.00 95.17           H  
ATOM   3005  CG2 VAL A 182       3.701  -0.437   8.053  1.00 95.17           C  
ATOM   3006 HG21 VAL A 182       2.957   0.112   7.474  1.00 95.17           H  
ATOM   3007 HG22 VAL A 182       3.655  -1.488   7.770  1.00 95.17           H  
ATOM   3008 HG23 VAL A 182       3.454  -0.349   9.111  1.00 95.17           H  
ATOM   3009  N   ASP A 183       7.065  -1.146  10.751  1.00 96.39           N  
ATOM   3010  H   ASP A 183       7.518  -1.938  10.318  1.00 96.39           H  
ATOM   3011  CA  ASP A 183       7.077  -1.154  12.224  1.00 96.39           C  
ATOM   3012  HA  ASP A 183       6.132  -1.571  12.573  1.00 96.39           H  
ATOM   3013  C   ASP A 183       7.202   0.252  12.832  1.00 96.39           C  
ATOM   3014  CB  ASP A 183       8.196  -2.087  12.720  1.00 96.39           C  
ATOM   3015  HB2 ASP A 183       9.160  -1.643  12.471  1.00 96.39           H  
ATOM   3016  HB3 ASP A 183       8.129  -2.175  13.804  1.00 96.39           H  
ATOM   3017  O   ASP A 183       6.362   0.657  13.626  1.00 96.39           O  
ATOM   3018  CG  ASP A 183       8.109  -3.487  12.097  1.00 96.39           C  
ATOM   3019  OD1 ASP A 183       6.982  -3.902  11.739  1.00 96.39           O  
ATOM   3020  OD2 ASP A 183       9.187  -4.052  11.819  1.00 96.39           O  
ATOM   3021  N   ALA A 184       8.138   1.078  12.349  1.00 96.73           N  
ATOM   3022  H   ALA A 184       8.833   0.689  11.728  1.00 96.73           H  
ATOM   3023  CA  ALA A 184       8.291   2.459  12.827  1.00 96.73           C  
ATOM   3024  HA  ALA A 184       8.458   2.430  13.904  1.00 96.73           H  
ATOM   3025  C   ALA A 184       7.051   3.349  12.575  1.00 96.73           C  
ATOM   3026  CB  ALA A 184       9.531   3.056  12.149  1.00 96.73           C  
ATOM   3027  HB1 ALA A 184      10.406   2.451  12.386  1.00 96.73           H  
ATOM   3028  HB2 ALA A 184       9.389   3.091  11.069  1.00 96.73           H  
ATOM   3029  HB3 ALA A 184       9.694   4.067  12.522  1.00 96.73           H  
ATOM   3030  O   ALA A 184       6.728   4.240  13.372  1.00 96.73           O  
ATOM   3031  N   ASN A 185       6.338   3.124  11.466  1.00 97.26           N  
ATOM   3032  H   ASN A 185       6.566   2.310  10.912  1.00 97.26           H  
ATOM   3033  CA  ASN A 185       5.094   3.838  11.187  1.00 97.26           C  
ATOM   3034  HA  ASN A 185       5.234   4.900  11.387  1.00 97.26           H  
ATOM   3035  C   ASN A 185       3.977   3.333  12.101  1.00 97.26           C  
ATOM   3036  CB  ASN A 185       4.642   3.661   9.732  1.00 97.26           C  
ATOM   3037  HB2 ASN A 185       3.657   4.121   9.645  1.00 97.26           H  
ATOM   3038  HB3 ASN A 185       4.503   2.600   9.524  1.00 97.26           H  
ATOM   3039  O   ASN A 185       3.205   4.147  12.601  1.00 97.26           O  
ATOM   3040  CG  ASN A 185       5.535   4.274   8.671  1.00 97.26           C  
ATOM   3041  ND2 ASN A 185       4.924   4.666   7.580  1.00 97.26           N  
ATOM   3042 HD21 ASN A 185       5.431   5.262   6.941  1.00 97.26           H  
ATOM   3043 HD22 ASN A 185       3.918   4.604   7.525  1.00 97.26           H  
ATOM   3044  OD1 ASN A 185       6.742   4.403   8.777  1.00 97.26           O  
ATOM   3045  N   LEU A 186       3.896   2.016  12.314  1.00 97.73           N  
ATOM   3046  H   LEU A 186       4.598   1.413  11.911  1.00 97.73           H  
ATOM   3047  CA  LEU A 186       2.916   1.407  13.205  1.00 97.73           C  
ATOM   3048  HA  LEU A 186       1.925   1.726  12.881  1.00 97.73           H  
ATOM   3049  C   LEU A 186       3.111   1.902  14.642  1.00 97.73           C  
ATOM   3050  CB  LEU A 186       3.004  -0.125  13.094  1.00 97.73           C  
ATOM   3051  HB2 LEU A 186       4.004  -0.443  13.388  1.00 97.73           H  
ATOM   3052  HB3 LEU A 186       2.847  -0.416  12.055  1.00 97.73           H  
ATOM   3053  O   LEU A 186       2.144   2.336  15.258  1.00 97.73           O  
ATOM   3054  CG  LEU A 186       1.983  -0.861  13.983  1.00 97.73           C  
ATOM   3055  HG  LEU A 186       2.146  -0.591  15.027  1.00 97.73           H  
ATOM   3056  CD1 LEU A 186       0.536  -0.529  13.606  1.00 97.73           C  
ATOM   3057 HD11 LEU A 186      -0.138  -1.090  14.253  1.00 97.73           H  
ATOM   3058 HD12 LEU A 186       0.332   0.529  13.774  1.00 97.73           H  
ATOM   3059 HD13 LEU A 186       0.341  -0.789  12.566  1.00 97.73           H  
ATOM   3060  CD2 LEU A 186       2.189  -2.366  13.844  1.00 97.73           C  
ATOM   3061 HD21 LEU A 186       1.489  -2.898  14.488  1.00 97.73           H  
ATOM   3062 HD22 LEU A 186       2.042  -2.677  12.809  1.00 97.73           H  
ATOM   3063 HD23 LEU A 186       3.200  -2.625  14.159  1.00 97.73           H  
ATOM   3064  N   ASP A 187       4.348   1.974  15.132  1.00 97.67           N  
ATOM   3065  H   ASP A 187       5.089   1.498  14.637  1.00 97.67           H  
ATOM   3066  CA  ASP A 187       4.668   2.552  16.441  1.00 97.67           C  
ATOM   3067  HA  ASP A 187       4.204   1.958  17.228  1.00 97.67           H  
ATOM   3068  C   ASP A 187       4.168   3.995  16.567  1.00 97.67           C  
ATOM   3069  CB  ASP A 187       6.189   2.571  16.646  1.00 97.67           C  
ATOM   3070  HB2 ASP A 187       6.666   3.023  15.777  1.00 97.67           H  
ATOM   3071  HB3 ASP A 187       6.412   3.201  17.507  1.00 97.67           H  
ATOM   3072  O   ASP A 187       3.607   4.392  17.591  1.00 97.67           O  
ATOM   3073  CG  ASP A 187       6.812   1.204  16.910  1.00 97.67           C  
ATOM   3074  OD1 ASP A 187       6.057   0.277  17.266  1.00 97.67           O  
ATOM   3075  OD2 ASP A 187       8.060   1.166  16.841  1.00 97.67           O  
ATOM   3076  N   SER A 188       4.353   4.794  15.514  1.00 97.76           N  
ATOM   3077  H   SER A 188       4.814   4.399  14.707  1.00 97.76           H  
ATOM   3078  CA  SER A 188       3.882   6.182  15.472  1.00 97.76           C  
ATOM   3079  HA  SER A 188       4.246   6.703  16.358  1.00 97.76           H  
ATOM   3080  C   SER A 188       2.353   6.261  15.487  1.00 97.76           C  
ATOM   3081  CB  SER A 188       4.441   6.893  14.238  1.00 97.76           C  
ATOM   3082  HB2 SER A 188       4.079   7.920  14.221  1.00 97.76           H  
ATOM   3083  HB3 SER A 188       4.103   6.387  13.334  1.00 97.76           H  
ATOM   3084  O   SER A 188       1.787   7.090  16.201  1.00 97.76           O  
ATOM   3085  OG  SER A 188       5.857   6.899  14.271  1.00 97.76           O  
ATOM   3086  HG  SER A 188       6.177   6.013  14.088  1.00 97.76           H  
ATOM   3087  N   VAL A 189       1.680   5.371  14.753  1.00 98.11           N  
ATOM   3088  H   VAL A 189       2.216   4.704  14.216  1.00 98.11           H  
ATOM   3089  CA  VAL A 189       0.216   5.240  14.737  1.00 98.11           C  
ATOM   3090  HA  VAL A 189      -0.223   6.209  14.498  1.00 98.11           H  
ATOM   3091  C   VAL A 189      -0.311   4.845  16.117  1.00 98.11           C  
ATOM   3092  CB  VAL A 189      -0.216   4.234  13.651  1.00 98.11           C  
ATOM   3093  HB  VAL A 189       0.405   3.341  13.714  1.00 98.11           H  
ATOM   3094  O   VAL A 189      -1.214   5.502  16.631  1.00 98.11           O  
ATOM   3095  CG1 VAL A 189      -1.678   3.788  13.771  1.00 98.11           C  
ATOM   3096 HG11 VAL A 189      -2.344   4.649  13.715  1.00 98.11           H  
ATOM   3097 HG12 VAL A 189      -1.912   3.095  12.964  1.00 98.11           H  
ATOM   3098 HG13 VAL A 189      -1.844   3.259  14.709  1.00 98.11           H  
ATOM   3099  CG2 VAL A 189      -0.027   4.853  12.259  1.00 98.11           C  
ATOM   3100 HG21 VAL A 189      -0.213   4.096  11.497  1.00 98.11           H  
ATOM   3101 HG22 VAL A 189      -0.717   5.687  12.126  1.00 98.11           H  
ATOM   3102 HG23 VAL A 189       0.991   5.222  12.139  1.00 98.11           H  
ATOM   3103  N   LEU A 190       0.273   3.832  16.757  1.00 98.07           N  
ATOM   3104  H   LEU A 190       1.007   3.325  16.283  1.00 98.07           H  
ATOM   3105  CA  LEU A 190      -0.148   3.360  18.076  1.00 98.07           C  
ATOM   3106  HA  LEU A 190      -1.218   3.151  18.054  1.00 98.07           H  
ATOM   3107  C   LEU A 190       0.051   4.426  19.158  1.00 98.07           C  
ATOM   3108  CB  LEU A 190       0.621   2.070  18.413  1.00 98.07           C  
ATOM   3109  HB2 LEU A 190       0.455   1.830  19.463  1.00 98.07           H  
ATOM   3110  HB3 LEU A 190       1.688   2.246  18.277  1.00 98.07           H  
ATOM   3111  O   LEU A 190      -0.858   4.683  19.949  1.00 98.07           O  
ATOM   3112  CG  LEU A 190       0.208   0.848  17.571  1.00 98.07           C  
ATOM   3113  HG  LEU A 190       0.351   1.052  16.510  1.00 98.07           H  
ATOM   3114  CD1 LEU A 190       1.066  -0.356  17.954  1.00 98.07           C  
ATOM   3115 HD11 LEU A 190       0.921  -0.609  19.004  1.00 98.07           H  
ATOM   3116 HD12 LEU A 190       0.786  -1.213  17.341  1.00 98.07           H  
ATOM   3117 HD13 LEU A 190       2.118  -0.135  17.773  1.00 98.07           H  
ATOM   3118  CD2 LEU A 190      -1.262   0.509  17.802  1.00 98.07           C  
ATOM   3119 HD21 LEU A 190      -1.482   0.460  18.868  1.00 98.07           H  
ATOM   3120 HD22 LEU A 190      -1.903   1.246  17.317  1.00 98.07           H  
ATOM   3121 HD23 LEU A 190      -1.481  -0.465  17.364  1.00 98.07           H  
ATOM   3122  N   LYS A 191       1.199   5.116  19.161  1.00 97.99           N  
ATOM   3123  H   LYS A 191       1.913   4.842  18.501  1.00 97.99           H  
ATOM   3124  CA  LYS A 191       1.456   6.247  20.071  1.00 97.99           C  
ATOM   3125  HA  LYS A 191       1.336   5.914  21.102  1.00 97.99           H  
ATOM   3126  C   LYS A 191       0.447   7.378  19.867  1.00 97.99           C  
ATOM   3127  CB  LYS A 191       2.887   6.769  19.868  1.00 97.99           C  
ATOM   3128  HB2 LYS A 191       3.072   6.897  18.802  1.00 97.99           H  
ATOM   3129  HB3 LYS A 191       2.984   7.742  20.350  1.00 97.99           H  
ATOM   3130  O   LYS A 191      -0.093   7.899  20.843  1.00 97.99           O  
ATOM   3131  CG  LYS A 191       3.939   5.829  20.474  1.00 97.99           C  
ATOM   3132  HG2 LYS A 191       3.763   4.808  20.133  1.00 97.99           H  
ATOM   3133  HG3 LYS A 191       3.852   5.846  21.560  1.00 97.99           H  
ATOM   3134  CD  LYS A 191       5.355   6.256  20.066  1.00 97.99           C  
ATOM   3135  HD2 LYS A 191       5.413   6.279  18.978  1.00 97.99           H  
ATOM   3136  HD3 LYS A 191       5.570   7.248  20.463  1.00 97.99           H  
ATOM   3137  CE  LYS A 191       6.367   5.238  20.605  1.00 97.99           C  
ATOM   3138  HE2 LYS A 191       6.043   4.245  20.295  1.00 97.99           H  
ATOM   3139  HE3 LYS A 191       6.351   5.263  21.695  1.00 97.99           H  
ATOM   3140  NZ  LYS A 191       7.740   5.485  20.098  1.00 97.99           N  
ATOM   3141  HZ1 LYS A 191       7.752   5.418  19.090  1.00 97.99           H  
ATOM   3142  HZ2 LYS A 191       8.365   4.770  20.442  1.00 97.99           H  
ATOM   3143  HZ3 LYS A 191       8.086   6.390  20.383  1.00 97.99           H  
ATOM   3144  N   ALA A 192       0.181   7.751  18.613  1.00 97.81           N  
ATOM   3145  H   ALA A 192       0.662   7.289  17.854  1.00 97.81           H  
ATOM   3146  CA  ALA A 192      -0.776   8.803  18.288  1.00 97.81           C  
ATOM   3147  HA  ALA A 192      -0.504   9.704  18.838  1.00 97.81           H  
ATOM   3148  C   ALA A 192      -2.201   8.424  18.709  1.00 97.81           C  
ATOM   3149  CB  ALA A 192      -0.691   9.113  16.791  1.00 97.81           C  
ATOM   3150  HB1 ALA A 192       0.310   9.465  16.540  1.00 97.81           H  
ATOM   3151  HB2 ALA A 192      -0.905   8.214  16.213  1.00 97.81           H  
ATOM   3152  HB3 ALA A 192      -1.411   9.888  16.530  1.00 97.81           H  
ATOM   3153  O   ALA A 192      -2.884   9.252  19.306  1.00 97.81           O  
ATOM   3154  N   TYR A 193      -2.624   7.182  18.465  1.00 97.92           N  
ATOM   3155  H   TYR A 193      -2.016   6.547  17.969  1.00 97.92           H  
ATOM   3156  CA  TYR A 193      -3.934   6.689  18.886  1.00 97.92           C  
ATOM   3157  HA  TYR A 193      -4.704   7.330  18.457  1.00 97.92           H  
ATOM   3158  C   TYR A 193      -4.089   6.746  20.408  1.00 97.92           C  
ATOM   3159  CB  TYR A 193      -4.133   5.262  18.366  1.00 97.92           C  
ATOM   3160  HB2 TYR A 193      -3.353   4.615  18.769  1.00 97.92           H  
ATOM   3161  HB3 TYR A 193      -4.031   5.255  17.281  1.00 97.92           H  
ATOM   3162  O   TYR A 193      -5.010   7.386  20.909  1.00 97.92           O  
ATOM   3163  CG  TYR A 193      -5.489   4.696  18.726  1.00 97.92           C  
ATOM   3164  CD1 TYR A 193      -5.597   3.622  19.634  1.00 97.92           C  
ATOM   3165  HD1 TYR A 193      -4.712   3.175  20.064  1.00 97.92           H  
ATOM   3166  CD2 TYR A 193      -6.649   5.272  18.172  1.00 97.92           C  
ATOM   3167  HD2 TYR A 193      -6.579   6.104  17.486  1.00 97.92           H  
ATOM   3168  CE1 TYR A 193      -6.867   3.112  19.969  1.00 97.92           C  
ATOM   3169  HE1 TYR A 193      -6.962   2.261  20.627  1.00 97.92           H  
ATOM   3170  CE2 TYR A 193      -7.917   4.774  18.520  1.00 97.92           C  
ATOM   3171  HE2 TYR A 193      -8.817   5.216  18.119  1.00 97.92           H  
ATOM   3172  OH  TYR A 193      -9.262   3.234  19.732  1.00 97.92           O  
ATOM   3173  HH  TYR A 193      -9.242   2.535  20.390  1.00 97.92           H  
ATOM   3174  CZ  TYR A 193      -8.029   3.692  19.413  1.00 97.92           C  
ATOM   3175  N   ASN A 194      -3.128   6.182  21.150  1.00 97.18           N  
ATOM   3176  H   ASN A 194      -2.397   5.671  20.677  1.00 97.18           H  
ATOM   3177  CA  ASN A 194      -3.161   6.150  22.613  1.00 97.18           C  
ATOM   3178  HA  ASN A 194      -4.073   5.641  22.927  1.00 97.18           H  
ATOM   3179  C   ASN A 194      -3.219   7.551  23.241  1.00 97.18           C  
ATOM   3180  CB  ASN A 194      -1.958   5.338  23.120  1.00 97.18           C  
ATOM   3181  HB2 ASN A 194      -1.833   5.506  24.189  1.00 97.18           H  
ATOM   3182  HB3 ASN A 194      -1.050   5.662  22.611  1.00 97.18           H  
ATOM   3183  O   ASN A 194      -3.953   7.758  24.206  1.00 97.18           O  
ATOM   3184  CG  ASN A 194      -2.158   3.844  22.926  1.00 97.18           C  
ATOM   3185  ND2 ASN A 194      -1.103   3.091  22.726  1.00 97.18           N  
ATOM   3186 HD21 ASN A 194      -0.183   3.497  22.629  1.00 97.18           H  
ATOM   3187 HD22 ASN A 194      -1.285   2.105  22.607  1.00 97.18           H  
ATOM   3188  OD1 ASN A 194      -3.262   3.331  22.975  1.00 97.18           O  
ATOM   3189  N   LYS A 195      -2.514   8.534  22.664  1.00 97.65           N  
ATOM   3190  H   LYS A 195      -1.923   8.289  21.883  1.00 97.65           H  
ATOM   3191  CA  LYS A 195      -2.543   9.933  23.123  1.00 97.65           C  
ATOM   3192  HA  LYS A 195      -2.369   9.943  24.199  1.00 97.65           H  
ATOM   3193  C   LYS A 195      -3.902  10.622  22.915  1.00 97.65           C  
ATOM   3194  CB  LYS A 195      -1.399  10.692  22.428  1.00 97.65           C  
ATOM   3195  HB2 LYS A 195      -1.565  10.687  21.350  1.00 97.65           H  
ATOM   3196  HB3 LYS A 195      -0.463  10.171  22.633  1.00 97.65           H  
ATOM   3197  O   LYS A 195      -4.199  11.584  23.617  1.00 97.65           O  
ATOM   3198  CG  LYS A 195      -1.273  12.144  22.913  1.00 97.65           C  
ATOM   3199  HG2 LYS A 195      -2.163  12.702  22.623  1.00 97.65           H  
ATOM   3200  HG3 LYS A 195      -1.185  12.154  24.000  1.00 97.65           H  
ATOM   3201  CD  LYS A 195      -0.061  12.851  22.303  1.00 97.65           C  
ATOM   3202  HD2 LYS A 195       0.851  12.345  22.618  1.00 97.65           H  
ATOM   3203  HD3 LYS A 195      -0.140  12.823  21.216  1.00 97.65           H  
ATOM   3204  CE  LYS A 195      -0.058  14.304  22.790  1.00 97.65           C  
ATOM   3205  HE2 LYS A 195      -1.007  14.761  22.508  1.00 97.65           H  
ATOM   3206  HE3 LYS A 195      -0.005  14.304  23.879  1.00 97.65           H  
ATOM   3207  NZ  LYS A 195       1.070  15.079  22.219  1.00 97.65           N  
ATOM   3208  HZ1 LYS A 195       1.003  15.104  21.212  1.00 97.65           H  
ATOM   3209  HZ2 LYS A 195       1.047  16.028  22.564  1.00 97.65           H  
ATOM   3210  HZ3 LYS A 195       1.953  14.665  22.485  1.00 97.65           H  
ATOM   3211  N   HIS A 196      -4.717  10.157  21.968  1.00 97.32           N  
ATOM   3212  H   HIS A 196      -4.434   9.337  21.450  1.00 97.32           H  
ATOM   3213  CA  HIS A 196      -5.954  10.828  21.550  1.00 97.32           C  
ATOM   3214  HA  HIS A 196      -6.078  11.734  22.142  1.00 97.32           H  
ATOM   3215  C   HIS A 196      -7.228  10.011  21.816  1.00 97.32           C  
ATOM   3216  CB  HIS A 196      -5.822  11.278  20.088  1.00 97.32           C  
ATOM   3217  HB2 HIS A 196      -5.652  10.403  19.460  1.00 97.32           H  
ATOM   3218  HB3 HIS A 196      -6.755  11.738  19.763  1.00 97.32           H  
ATOM   3219  O   HIS A 196      -8.294  10.376  21.326  1.00 97.32           O  
ATOM   3220  CG  HIS A 196      -4.708  12.271  19.868  1.00 97.32           C  
ATOM   3221  CD2 HIS A 196      -4.754  13.628  20.032  1.00 97.32           C  
ATOM   3222  HD2 HIS A 196      -5.612  14.193  20.365  1.00 97.32           H  
ATOM   3223  ND1 HIS A 196      -3.442  11.964  19.445  1.00 97.32           N  
ATOM   3224  HD1 HIS A 196      -3.132  11.030  19.221  1.00 97.32           H  
ATOM   3225  CE1 HIS A 196      -2.746  13.104  19.323  1.00 97.32           C  
ATOM   3226  HE1 HIS A 196      -1.737  13.174  18.944  1.00 97.32           H  
ATOM   3227  NE2 HIS A 196      -3.498  14.152  19.694  1.00 97.32           N  
ATOM   3228  N   ARG A 197      -7.161   8.956  22.642  1.00 95.45           N  
ATOM   3229  H   ARG A 197      -6.246   8.675  22.965  1.00 95.45           H  
ATOM   3230  CA  ARG A 197      -8.318   8.104  22.993  1.00 95.45           C  
ATOM   3231  HA  ARG A 197      -8.717   7.645  22.088  1.00 95.45           H  
ATOM   3232  C   ARG A 197      -9.498   8.854  23.618  1.00 95.45           C  
ATOM   3233  CB  ARG A 197      -7.870   6.998  23.960  1.00 95.45           C  
ATOM   3234  HB2 ARG A 197      -8.756   6.529  24.388  1.00 95.45           H  
ATOM   3235  HB3 ARG A 197      -7.283   7.430  24.771  1.00 95.45           H  
ATOM   3236  O   ARG A 197     -10.632   8.396  23.535  1.00 95.45           O  
ATOM   3237  CG  ARG A 197      -7.061   5.908  23.253  1.00 95.45           C  
ATOM   3238  HG2 ARG A 197      -7.655   5.505  22.432  1.00 95.45           H  
ATOM   3239  HG3 ARG A 197      -6.149   6.342  22.842  1.00 95.45           H  
ATOM   3240  CD  ARG A 197      -6.682   4.789  24.232  1.00 95.45           C  
ATOM   3241  HD2 ARG A 197      -7.186   4.961  25.183  1.00 95.45           H  
ATOM   3242  HD3 ARG A 197      -5.608   4.822  24.413  1.00 95.45           H  
ATOM   3243  NE  ARG A 197      -7.044   3.464  23.703  1.00 95.45           N  
ATOM   3244  HE  ARG A 197      -6.915   3.308  22.713  1.00 95.45           H  
ATOM   3245  NH1 ARG A 197      -7.791   2.486  25.657  1.00 95.45           N  
ATOM   3246 HH11 ARG A 197      -7.595   3.330  26.176  1.00 95.45           H  
ATOM   3247 HH12 ARG A 197      -8.182   1.665  26.098  1.00 95.45           H  
ATOM   3248  NH2 ARG A 197      -7.822   1.342  23.784  1.00 95.45           N  
ATOM   3249 HH21 ARG A 197      -8.523   0.737  24.186  1.00 95.45           H  
ATOM   3250 HH22 ARG A 197      -7.973   1.395  22.787  1.00 95.45           H  
ATOM   3251  CZ  ARG A 197      -7.545   2.447  24.380  1.00 95.45           C  
ATOM   3252  N   THR A 198      -9.243   9.997  24.251  1.00 95.69           N  
ATOM   3253  H   THR A 198      -8.286  10.316  24.303  1.00 95.69           H  
ATOM   3254  CA  THR A 198     -10.270  10.831  24.899  1.00 95.69           C  
ATOM   3255  HA  THR A 198     -11.069  10.187  25.267  1.00 95.69           H  
ATOM   3256  C   THR A 198     -10.933  11.833  23.952  1.00 95.69           C  
ATOM   3257  CB  THR A 198      -9.681  11.576  26.103  1.00 95.69           C  
ATOM   3258  HB  THR A 198     -10.442  12.221  26.542  1.00 95.69           H  
ATOM   3259  O   THR A 198     -11.828  12.566  24.368  1.00 95.69           O  
ATOM   3260  CG2 THR A 198      -9.170  10.618  27.179  1.00 95.69           C  
ATOM   3261 HG21 THR A 198      -8.845  11.186  28.050  1.00 95.69           H  
ATOM   3262 HG22 THR A 198      -8.333  10.028  26.805  1.00 95.69           H  
ATOM   3263 HG23 THR A 198      -9.975   9.948  27.483  1.00 95.69           H  
ATOM   3264  OG1 THR A 198      -8.583  12.358  25.688  1.00 95.69           O  
ATOM   3265  HG1 THR A 198      -8.314  12.884  26.444  1.00 95.69           H  
ATOM   3266  N   LYS A 199     -10.509  11.897  22.683  1.00 97.17           N  
ATOM   3267  H   LYS A 199      -9.812  11.234  22.374  1.00 97.17           H  
ATOM   3268  CA  LYS A 199     -11.123  12.774  21.680  1.00 97.17           C  
ATOM   3269  HA  LYS A 199     -11.206  13.767  22.121  1.00 97.17           H  
ATOM   3270  C   LYS A 199     -12.551  12.324  21.332  1.00 97.17           C  
ATOM   3271  CB  LYS A 199     -10.246  12.827  20.418  1.00 97.17           C  
ATOM   3272  HB2 LYS A 199     -10.797  13.322  19.619  1.00 97.17           H  
ATOM   3273  HB3 LYS A 199     -10.042  11.812  20.077  1.00 97.17           H  
ATOM   3274  O   LYS A 199     -12.872  11.145  21.491  1.00 97.17           O  
ATOM   3275  CG  LYS A 199      -8.918  13.576  20.605  1.00 97.17           C  
ATOM   3276  HG2 LYS A 199      -8.292  13.067  21.337  1.00 97.17           H  
ATOM   3277  HG3 LYS A 199      -8.404  13.566  19.644  1.00 97.17           H  
ATOM   3278  CD  LYS A 199      -9.140  15.027  21.054  1.00 97.17           C  
ATOM   3279  HD2 LYS A 199     -10.098  15.374  20.666  1.00 97.17           H  
ATOM   3280  HD3 LYS A 199      -9.188  15.062  22.142  1.00 97.17           H  
ATOM   3281  CE  LYS A 199      -8.018  15.941  20.560  1.00 97.17           C  
ATOM   3282  HE2 LYS A 199      -7.320  15.350  19.967  1.00 97.17           H  
ATOM   3283  HE3 LYS A 199      -7.488  16.371  21.410  1.00 97.17           H  
ATOM   3284  NZ  LYS A 199      -8.589  16.994  19.695  1.00 97.17           N  
ATOM   3285  HZ1 LYS A 199      -9.279  17.557  20.172  1.00 97.17           H  
ATOM   3286  HZ2 LYS A 199      -9.086  16.547  18.938  1.00 97.17           H  
ATOM   3287  HZ3 LYS A 199      -7.883  17.562  19.249  1.00 97.17           H  
ATOM   3288  N   PRO A 200     -13.405  13.219  20.805  1.00 97.84           N  
ATOM   3289  CA  PRO A 200     -14.734  12.844  20.323  1.00 97.84           C  
ATOM   3290  HA  PRO A 200     -15.343  12.558  21.181  1.00 97.84           H  
ATOM   3291  C   PRO A 200     -14.691  11.682  19.318  1.00 97.84           C  
ATOM   3292  CB  PRO A 200     -15.316  14.114  19.694  1.00 97.84           C  
ATOM   3293  HB2 PRO A 200     -15.061  14.160  18.635  1.00 97.84           H  
ATOM   3294  HB3 PRO A 200     -16.396  14.175  19.828  1.00 97.84           H  
ATOM   3295  O   PRO A 200     -13.760  11.576  18.518  1.00 97.84           O  
ATOM   3296  CG  PRO A 200     -14.591  15.236  20.435  1.00 97.84           C  
ATOM   3297  HG2 PRO A 200     -14.558  16.155  19.849  1.00 97.84           H  
ATOM   3298  HG3 PRO A 200     -15.070  15.412  21.398  1.00 97.84           H  
ATOM   3299  CD  PRO A 200     -13.198  14.653  20.652  1.00 97.84           C  
ATOM   3300  HD2 PRO A 200     -12.581  14.842  19.773  1.00 97.84           H  
ATOM   3301  HD3 PRO A 200     -12.749  15.099  21.539  1.00 97.84           H  
ATOM   3302  N   VAL A 201     -15.715  10.822  19.333  1.00 98.00           N  
ATOM   3303  H   VAL A 201     -16.464  10.983  19.991  1.00 98.00           H  
ATOM   3304  CA  VAL A 201     -15.785   9.616  18.483  1.00 98.00           C  
ATOM   3305  HA  VAL A 201     -14.912   9.003  18.704  1.00 98.00           H  
ATOM   3306  C   VAL A 201     -15.731   9.948  16.985  1.00 98.00           C  
ATOM   3307  CB  VAL A 201     -17.040   8.794  18.847  1.00 98.00           C  
ATOM   3308  HB  VAL A 201     -17.064   8.701  19.933  1.00 98.00           H  
ATOM   3309  O   VAL A 201     -15.116   9.217  16.205  1.00 98.00           O  
ATOM   3310  CG1 VAL A 201     -18.353   9.457  18.416  1.00 98.00           C  
ATOM   3311 HG11 VAL A 201     -18.454   9.455  17.330  1.00 98.00           H  
ATOM   3312 HG12 VAL A 201     -18.411  10.482  18.781  1.00 98.00           H  
ATOM   3313 HG13 VAL A 201     -19.197   8.910  18.837  1.00 98.00           H  
ATOM   3314  CG2 VAL A 201     -16.974   7.374  18.284  1.00 98.00           C  
ATOM   3315 HG21 VAL A 201     -16.105   6.858  18.692  1.00 98.00           H  
ATOM   3316 HG22 VAL A 201     -16.909   7.397  17.196  1.00 98.00           H  
ATOM   3317 HG23 VAL A 201     -17.866   6.820  18.578  1.00 98.00           H  
ATOM   3318  N   GLU A 202     -16.290  11.094  16.587  1.00 98.13           N  
ATOM   3319  H   GLU A 202     -16.839  11.623  17.250  1.00 98.13           H  
ATOM   3320  CA  GLU A 202     -16.200  11.604  15.216  1.00 98.13           C  
ATOM   3321  HA  GLU A 202     -16.524  10.824  14.527  1.00 98.13           H  
ATOM   3322  C   GLU A 202     -14.764  11.956  14.822  1.00 98.13           C  
ATOM   3323  CB  GLU A 202     -17.144  12.805  15.044  1.00 98.13           C  
ATOM   3324  HB2 GLU A 202     -16.829  13.625  15.689  1.00 98.13           H  
ATOM   3325  HB3 GLU A 202     -18.140  12.483  15.346  1.00 98.13           H  
ATOM   3326  O   GLU A 202     -14.313  11.610  13.731  1.00 98.13           O  
ATOM   3327  CG  GLU A 202     -17.173  13.277  13.580  1.00 98.13           C  
ATOM   3328  HG2 GLU A 202     -17.239  12.399  12.937  1.00 98.13           H  
ATOM   3329  HG3 GLU A 202     -16.229  13.777  13.363  1.00 98.13           H  
ATOM   3330  CD  GLU A 202     -18.334  14.218  13.225  1.00 98.13           C  
ATOM   3331  OE1 GLU A 202     -18.191  14.972  12.233  1.00 98.13           O  
ATOM   3332  OE2 GLU A 202     -19.399  14.114  13.866  1.00 98.13           O  
ATOM   3333  N   GLU A 203     -13.996  12.585  15.715  1.00 98.27           N  
ATOM   3334  H   GLU A 203     -14.373  12.771  16.633  1.00 98.27           H  
ATOM   3335  CA  GLU A 203     -12.587  12.894  15.453  1.00 98.27           C  
ATOM   3336  HA  GLU A 203     -12.519  13.397  14.488  1.00 98.27           H  
ATOM   3337  C   GLU A 203     -11.758  11.605  15.359  1.00 98.27           C  
ATOM   3338  CB  GLU A 203     -12.044  13.853  16.534  1.00 98.27           C  
ATOM   3339  HB2 GLU A 203     -12.721  14.703  16.617  1.00 98.27           H  
ATOM   3340  HB3 GLU A 203     -12.015  13.338  17.494  1.00 98.27           H  
ATOM   3341  O   GLU A 203     -10.933  11.461  14.454  1.00 98.27           O  
ATOM   3342  CG  GLU A 203     -10.634  14.377  16.199  1.00 98.27           C  
ATOM   3343  HG2 GLU A 203     -10.668  14.883  15.235  1.00 98.27           H  
ATOM   3344  HG3 GLU A 203      -9.961  13.525  16.102  1.00 98.27           H  
ATOM   3345  CD  GLU A 203     -10.039  15.341  17.249  1.00 98.27           C  
ATOM   3346  OE1 GLU A 203      -8.811  15.586  17.229  1.00 98.27           O  
ATOM   3347  OE2 GLU A 203     -10.741  15.854  18.147  1.00 98.27           O  
ATOM   3348  N   GLN A 204     -11.998  10.642  16.255  1.00 98.37           N  
ATOM   3349  H   GLN A 204     -12.691  10.816  16.968  1.00 98.37           H  
ATOM   3350  CA  GLN A 204     -11.278   9.366  16.255  1.00 98.37           C  
ATOM   3351  HA  GLN A 204     -10.210   9.583  16.264  1.00 98.37           H  
ATOM   3352  C   GLN A 204     -11.547   8.554  14.982  1.00 98.37           C  
ATOM   3353  CB  GLN A 204     -11.624   8.548  17.509  1.00 98.37           C  
ATOM   3354  HB2 GLN A 204     -12.702   8.397  17.567  1.00 98.37           H  
ATOM   3355  HB3 GLN A 204     -11.148   7.571  17.419  1.00 98.37           H  
ATOM   3356  O   GLN A 204     -10.609   8.123  14.310  1.00 98.37           O  
ATOM   3357  CG  GLN A 204     -11.132   9.207  18.806  1.00 98.37           C  
ATOM   3358  HG2 GLN A 204     -10.072   9.445  18.717  1.00 98.37           H  
ATOM   3359  HG3 GLN A 204     -11.676  10.134  18.983  1.00 98.37           H  
ATOM   3360  CD  GLN A 204     -11.305   8.278  20.001  1.00 98.37           C  
ATOM   3361  NE2 GLN A 204     -12.230   8.527  20.896  1.00 98.37           N  
ATOM   3362 HE21 GLN A 204     -12.670   9.436  20.928  1.00 98.37           H  
ATOM   3363 HE22 GLN A 204     -12.145   7.981  21.741  1.00 98.37           H  
ATOM   3364  OE1 GLN A 204     -10.592   7.304  20.153  1.00 98.37           O  
ATOM   3365  N   SER A 205     -12.816   8.394  14.608  1.00 98.31           N  
ATOM   3366  H   SER A 205     -13.538   8.803  15.184  1.00 98.31           H  
ATOM   3367  CA  SER A 205     -13.219   7.639  13.416  1.00 98.31           C  
ATOM   3368  HA  SER A 205     -12.784   6.642  13.477  1.00 98.31           H  
ATOM   3369  C   SER A 205     -12.713   8.271  12.117  1.00 98.31           C  
ATOM   3370  CB  SER A 205     -14.737   7.478  13.373  1.00 98.31           C  
ATOM   3371  HB2 SER A 205     -15.027   7.003  12.435  1.00 98.31           H  
ATOM   3372  HB3 SER A 205     -15.059   6.847  14.202  1.00 98.31           H  
ATOM   3373  O   SER A 205     -12.184   7.553  11.271  1.00 98.31           O  
ATOM   3374  OG  SER A 205     -15.358   8.736  13.477  1.00 98.31           O  
ATOM   3375  HG  SER A 205     -15.392   8.983  14.404  1.00 98.31           H  
ATOM   3376  N   ASN A 206     -12.769   9.600  11.971  1.00 98.28           N  
ATOM   3377  H   ASN A 206     -13.268  10.139  12.664  1.00 98.28           H  
ATOM   3378  CA  ASN A 206     -12.198  10.287  10.806  1.00 98.28           C  
ATOM   3379  HA  ASN A 206     -12.639   9.872   9.899  1.00 98.28           H  
ATOM   3380  C   ASN A 206     -10.679  10.068  10.684  1.00 98.28           C  
ATOM   3381  CB  ASN A 206     -12.545  11.783  10.880  1.00 98.28           C  
ATOM   3382  HB2 ASN A 206     -11.876  12.339  10.223  1.00 98.28           H  
ATOM   3383  HB3 ASN A 206     -12.408  12.154  11.896  1.00 98.28           H  
ATOM   3384  O   ASN A 206     -10.157   9.885   9.583  1.00 98.28           O  
ATOM   3385  CG  ASN A 206     -13.956  12.067  10.394  1.00 98.28           C  
ATOM   3386  ND2 ASN A 206     -14.774  12.725  11.175  1.00 98.28           N  
ATOM   3387 HD21 ASN A 206     -14.564  12.784  12.161  1.00 98.28           H  
ATOM   3388 HD22 ASN A 206     -15.726  12.842  10.858  1.00 98.28           H  
ATOM   3389  OD1 ASN A 206     -14.325  11.707   9.292  1.00 98.28           O  
ATOM   3390  N   ASN A 207      -9.955  10.029  11.806  1.00 98.35           N  
ATOM   3391  H   ASN A 207     -10.420  10.167  12.692  1.00 98.35           H  
ATOM   3392  CA  ASN A 207      -8.529   9.709  11.787  1.00 98.35           C  
ATOM   3393  HA  ASN A 207      -8.058  10.288  10.993  1.00 98.35           H  
ATOM   3394  C   ASN A 207      -8.267   8.238  11.425  1.00 98.35           C  
ATOM   3395  CB  ASN A 207      -7.881  10.128  13.113  1.00 98.35           C  
ATOM   3396  HB2 ASN A 207      -6.935   9.602  13.241  1.00 98.35           H  
ATOM   3397  HB3 ASN A 207      -8.524   9.869  13.954  1.00 98.35           H  
ATOM   3398  O   ASN A 207      -7.353   7.977  10.645  1.00 98.35           O  
ATOM   3399  CG  ASN A 207      -7.573  11.610  13.121  1.00 98.35           C  
ATOM   3400  ND2 ASN A 207      -8.405  12.420  13.724  1.00 98.35           N  
ATOM   3401 HD21 ASN A 207      -9.251  12.048  14.131  1.00 98.35           H  
ATOM   3402 HD22 ASN A 207      -8.207  13.411  13.739  1.00 98.35           H  
ATOM   3403  OD1 ASN A 207      -6.594  12.062  12.544  1.00 98.35           O  
ATOM   3404  N   ILE A 208      -9.071   7.285  11.910  1.00 98.04           N  
ATOM   3405  H   ILE A 208      -9.787   7.543  12.573  1.00 98.04           H  
ATOM   3406  CA  ILE A 208      -8.960   5.873  11.495  1.00 98.04           C  
ATOM   3407  HA  ILE A 208      -7.925   5.559  11.631  1.00 98.04           H  
ATOM   3408  C   ILE A 208      -9.269   5.704   9.999  1.00 98.04           C  
ATOM   3409  CB  ILE A 208      -9.836   4.955  12.377  1.00 98.04           C  
ATOM   3410  HB  ILE A 208     -10.849   5.356  12.407  1.00 98.04           H  
ATOM   3411  O   ILE A 208      -8.566   4.967   9.312  1.00 98.04           O  
ATOM   3412  CG1 ILE A 208      -9.264   4.927  13.814  1.00 98.04           C  
ATOM   3413 HG12 ILE A 208      -8.242   4.550  13.794  1.00 98.04           H  
ATOM   3414 HG13 ILE A 208      -9.235   5.942  14.209  1.00 98.04           H  
ATOM   3415  CG2 ILE A 208      -9.900   3.527  11.797  1.00 98.04           C  
ATOM   3416 HG21 ILE A 208      -8.896   3.120  11.681  1.00 98.04           H  
ATOM   3417 HG22 ILE A 208     -10.401   3.523  10.829  1.00 98.04           H  
ATOM   3418 HG23 ILE A 208     -10.472   2.868  12.452  1.00 98.04           H  
ATOM   3419  CD1 ILE A 208     -10.083   4.074  14.788  1.00 98.04           C  
ATOM   3420 HD11 ILE A 208      -9.815   4.331  15.813  1.00 98.04           H  
ATOM   3421 HD12 ILE A 208      -9.876   3.015  14.635  1.00 98.04           H  
ATOM   3422 HD13 ILE A 208     -11.144   4.263  14.625  1.00 98.04           H  
ATOM   3423  N   ILE A 209     -10.250   6.430   9.455  1.00 97.95           N  
ATOM   3424  H   ILE A 209     -10.836   6.985  10.061  1.00 97.95           H  
ATOM   3425  CA  ILE A 209     -10.519   6.425   8.008  1.00 97.95           C  
ATOM   3426  HA  ILE A 209     -10.718   5.397   7.705  1.00 97.95           H  
ATOM   3427  C   ILE A 209      -9.276   6.880   7.229  1.00 97.95           C  
ATOM   3428  CB  ILE A 209     -11.776   7.263   7.681  1.00 97.95           C  
ATOM   3429  HB  ILE A 209     -11.694   8.227   8.183  1.00 97.95           H  
ATOM   3430  O   ILE A 209      -8.862   6.210   6.283  1.00 97.95           O  
ATOM   3431  CG1 ILE A 209     -13.034   6.529   8.200  1.00 97.95           C  
ATOM   3432 HG12 ILE A 209     -13.227   5.653   7.582  1.00 97.95           H  
ATOM   3433 HG13 ILE A 209     -12.861   6.177   9.217  1.00 97.95           H  
ATOM   3434  CG2 ILE A 209     -11.903   7.518   6.167  1.00 97.95           C  
ATOM   3435 HG21 ILE A 209     -12.816   8.072   5.949  1.00 97.95           H  
ATOM   3436 HG22 ILE A 209     -11.919   6.572   5.625  1.00 97.95           H  
ATOM   3437 HG23 ILE A 209     -11.071   8.124   5.809  1.00 97.95           H  
ATOM   3438  CD1 ILE A 209     -14.292   7.405   8.230  1.00 97.95           C  
ATOM   3439 HD11 ILE A 209     -15.098   6.853   8.713  1.00 97.95           H  
ATOM   3440 HD12 ILE A 209     -14.609   7.666   7.221  1.00 97.95           H  
ATOM   3441 HD13 ILE A 209     -14.095   8.315   8.797  1.00 97.95           H  
ATOM   3442  N   ASN A 210      -8.618   7.960   7.664  1.00 97.64           N  
ATOM   3443  H   ASN A 210      -9.022   8.494   8.420  1.00 97.64           H  
ATOM   3444  CA  ASN A 210      -7.365   8.418   7.051  1.00 97.64           C  
ATOM   3445  HA  ASN A 210      -7.531   8.549   5.982  1.00 97.64           H  
ATOM   3446  C   ASN A 210      -6.224   7.395   7.200  1.00 97.64           C  
ATOM   3447  CB  ASN A 210      -6.968   9.772   7.661  1.00 97.64           C  
ATOM   3448  HB2 ASN A 210      -5.960  10.031   7.337  1.00 97.64           H  
ATOM   3449  HB3 ASN A 210      -6.963   9.698   8.749  1.00 97.64           H  
ATOM   3450  O   ASN A 210      -5.395   7.263   6.293  1.00 97.64           O  
ATOM   3451  CG  ASN A 210      -7.881  10.908   7.240  1.00 97.64           C  
ATOM   3452  ND2 ASN A 210      -7.928  11.970   8.007  1.00 97.64           N  
ATOM   3453 HD21 ASN A 210      -8.624  12.654   7.746  1.00 97.64           H  
ATOM   3454 HD22 ASN A 210      -7.440  11.975   8.892  1.00 97.64           H  
ATOM   3455  OD1 ASN A 210      -8.528  10.887   6.208  1.00 97.64           O  
ATOM   3456  N   LEU A 211      -6.188   6.646   8.308  1.00 97.89           N  
ATOM   3457  H   LEU A 211      -6.894   6.811   9.011  1.00 97.89           H  
ATOM   3458  CA  LEU A 211      -5.202   5.594   8.566  1.00 97.89           C  
ATOM   3459  HA  LEU A 211      -4.211   6.037   8.460  1.00 97.89           H  
ATOM   3460  C   LEU A 211      -5.276   4.446   7.550  1.00 97.89           C  
ATOM   3461  CB  LEU A 211      -5.355   5.105  10.018  1.00 97.89           C  
ATOM   3462  HB2 LEU A 211      -6.380   4.768  10.173  1.00 97.89           H  
ATOM   3463  HB3 LEU A 211      -5.176   5.949  10.685  1.00 97.89           H  
ATOM   3464  O   LEU A 211      -4.239   3.851   7.260  1.00 97.89           O  
ATOM   3465  CG  LEU A 211      -4.451   3.937  10.439  1.00 97.89           C  
ATOM   3466  HG  LEU A 211      -4.660   3.071   9.811  1.00 97.89           H  
ATOM   3467  CD1 LEU A 211      -2.968   4.275  10.321  1.00 97.89           C  
ATOM   3468 HD11 LEU A 211      -2.742   5.150  10.931  1.00 97.89           H  
ATOM   3469 HD12 LEU A 211      -2.381   3.422  10.660  1.00 97.89           H  
ATOM   3470 HD13 LEU A 211      -2.717   4.470   9.279  1.00 97.89           H  
ATOM   3471  CD2 LEU A 211      -4.756   3.570  11.891  1.00 97.89           C  
ATOM   3472 HD21 LEU A 211      -4.519   4.406  12.550  1.00 97.89           H  
ATOM   3473 HD22 LEU A 211      -5.814   3.332  11.999  1.00 97.89           H  
ATOM   3474 HD23 LEU A 211      -4.174   2.697  12.189  1.00 97.89           H  
ATOM   3475  N   PHE A 212      -6.423   4.182   6.912  1.00 97.13           N  
ATOM   3476  H   PHE A 212      -7.267   4.661   7.191  1.00 97.13           H  
ATOM   3477  CA  PHE A 212      -6.493   3.188   5.829  1.00 97.13           C  
ATOM   3478  HA  PHE A 212      -6.075   2.257   6.212  1.00 97.13           H  
ATOM   3479  C   PHE A 212      -5.637   3.546   4.606  1.00 97.13           C  
ATOM   3480  CB  PHE A 212      -7.940   2.909   5.416  1.00 97.13           C  
ATOM   3481  HB2 PHE A 212      -8.389   3.834   5.053  1.00 97.13           H  
ATOM   3482  HB3 PHE A 212      -7.937   2.200   4.588  1.00 97.13           H  
ATOM   3483  O   PHE A 212      -5.340   2.678   3.787  1.00 97.13           O  
ATOM   3484  CG  PHE A 212      -8.793   2.315   6.515  1.00 97.13           C  
ATOM   3485  CD1 PHE A 212      -8.370   1.173   7.224  1.00 97.13           C  
ATOM   3486  HD1 PHE A 212      -7.435   0.691   6.979  1.00 97.13           H  
ATOM   3487  CD2 PHE A 212     -10.019   2.917   6.833  1.00 97.13           C  
ATOM   3488  HD2 PHE A 212     -10.358   3.777   6.274  1.00 97.13           H  
ATOM   3489  CE1 PHE A 212      -9.148   0.664   8.277  1.00 97.13           C  
ATOM   3490  HE1 PHE A 212      -8.817  -0.198   8.836  1.00 97.13           H  
ATOM   3491  CE2 PHE A 212     -10.788   2.419   7.891  1.00 97.13           C  
ATOM   3492  HE2 PHE A 212     -11.710   2.919   8.149  1.00 97.13           H  
ATOM   3493  CZ  PHE A 212     -10.345   1.309   8.626  1.00 97.13           C  
ATOM   3494  HZ  PHE A 212     -10.924   0.960   9.469  1.00 97.13           H  
ATOM   3495  N   THR A 213      -5.106   4.770   4.513  1.00 96.60           N  
ATOM   3496  H   THR A 213      -5.392   5.470   5.182  1.00 96.60           H  
ATOM   3497  CA  THR A 213      -4.025   5.087   3.562  1.00 96.60           C  
ATOM   3498  HA  THR A 213      -4.407   4.946   2.551  1.00 96.60           H  
ATOM   3499  C   THR A 213      -2.807   4.166   3.755  1.00 96.60           C  
ATOM   3500  CB  THR A 213      -3.576   6.549   3.700  1.00 96.60           C  
ATOM   3501  HB  THR A 213      -3.079   6.693   4.660  1.00 96.60           H  
ATOM   3502  O   THR A 213      -2.152   3.778   2.782  1.00 96.60           O  
ATOM   3503  CG2 THR A 213      -2.626   6.947   2.571  1.00 96.60           C  
ATOM   3504 HG21 THR A 213      -3.058   6.666   1.610  1.00 96.60           H  
ATOM   3505 HG22 THR A 213      -2.472   8.026   2.578  1.00 96.60           H  
ATOM   3506 HG23 THR A 213      -1.662   6.456   2.700  1.00 96.60           H  
ATOM   3507  OG1 THR A 213      -4.677   7.418   3.629  1.00 96.60           O  
ATOM   3508  HG1 THR A 213      -5.066   7.457   4.506  1.00 96.60           H  
ATOM   3509  N   LEU A 214      -2.526   3.747   4.995  1.00 96.57           N  
ATOM   3510  H   LEU A 214      -3.130   4.045   5.747  1.00 96.57           H  
ATOM   3511  CA  LEU A 214      -1.465   2.797   5.327  1.00 96.57           C  
ATOM   3512  HA  LEU A 214      -0.534   3.166   4.897  1.00 96.57           H  
ATOM   3513  C   LEU A 214      -1.742   1.406   4.746  1.00 96.57           C  
ATOM   3514  CB  LEU A 214      -1.323   2.724   6.860  1.00 96.57           C  
ATOM   3515  HB2 LEU A 214      -1.260   3.736   7.262  1.00 96.57           H  
ATOM   3516  HB3 LEU A 214      -2.225   2.267   7.268  1.00 96.57           H  
ATOM   3517  O   LEU A 214      -0.841   0.821   4.144  1.00 96.57           O  
ATOM   3518  CG  LEU A 214      -0.114   1.915   7.362  1.00 96.57           C  
ATOM   3519  HG  LEU A 214      -0.133   0.912   6.936  1.00 96.57           H  
ATOM   3520  CD1 LEU A 214       1.208   2.595   6.986  1.00 96.57           C  
ATOM   3521 HD11 LEU A 214       2.035   2.096   7.491  1.00 96.57           H  
ATOM   3522 HD12 LEU A 214       1.188   3.636   7.306  1.00 96.57           H  
ATOM   3523 HD13 LEU A 214       1.363   2.536   5.909  1.00 96.57           H  
ATOM   3524  CD2 LEU A 214      -0.175   1.791   8.883  1.00 96.57           C  
ATOM   3525 HD21 LEU A 214      -0.137   2.776   9.349  1.00 96.57           H  
ATOM   3526 HD22 LEU A 214       0.656   1.185   9.243  1.00 96.57           H  
ATOM   3527 HD23 LEU A 214      -1.101   1.295   9.174  1.00 96.57           H  
ATOM   3528  N   THR A 215      -2.974   0.905   4.874  1.00 95.82           N  
ATOM   3529  H   THR A 215      -3.677   1.471   5.327  1.00 95.82           H  
ATOM   3530  CA  THR A 215      -3.367  -0.483   4.558  1.00 95.82           C  
ATOM   3531  HA  THR A 215      -2.479  -1.114   4.579  1.00 95.82           H  
ATOM   3532  C   THR A 215      -3.980  -0.678   3.172  1.00 95.82           C  
ATOM   3533  CB  THR A 215      -4.340  -1.029   5.610  1.00 95.82           C  
ATOM   3534  HB  THR A 215      -4.586  -2.062   5.363  1.00 95.82           H  
ATOM   3535  O   THR A 215      -4.128  -1.817   2.737  1.00 95.82           O  
ATOM   3536  CG2 THR A 215      -3.780  -0.972   7.032  1.00 95.82           C  
ATOM   3537 HG21 THR A 215      -2.810  -1.466   7.081  1.00 95.82           H  
ATOM   3538 HG22 THR A 215      -4.463  -1.486   7.708  1.00 95.82           H  
ATOM   3539 HG23 THR A 215      -3.676   0.061   7.362  1.00 95.82           H  
ATOM   3540  OG1 THR A 215      -5.507  -0.248   5.595  1.00 95.82           O  
ATOM   3541  HG1 THR A 215      -6.258  -0.830   5.733  1.00 95.82           H  
ATOM   3542  N   SER A 216      -4.286   0.413   2.467  1.00 94.54           N  
ATOM   3543  H   SER A 216      -4.311   1.292   2.963  1.00 94.54           H  
ATOM   3544  CA  SER A 216      -4.809   0.412   1.096  1.00 94.54           C  
ATOM   3545  HA  SER A 216      -5.796  -0.050   1.101  1.00 94.54           H  
ATOM   3546  C   SER A 216      -3.921  -0.369   0.130  1.00 94.54           C  
ATOM   3547  CB  SER A 216      -4.954   1.849   0.584  1.00 94.54           C  
ATOM   3548  HB2 SER A 216      -5.691   2.376   1.190  1.00 94.54           H  
ATOM   3549  HB3 SER A 216      -5.303   1.834  -0.449  1.00 94.54           H  
ATOM   3550  O   SER A 216      -2.698  -0.425   0.279  1.00 94.54           O  
ATOM   3551  OG  SER A 216      -3.706   2.528   0.652  1.00 94.54           O  
ATOM   3552  HG  SER A 216      -3.815   3.262   1.261  1.00 94.54           H  
ATOM   3553  N   LEU A 217      -4.511  -0.949  -0.903  1.00 93.99           N  
ATOM   3554  H   LEU A 217      -5.515  -0.897  -0.996  1.00 93.99           H  
ATOM   3555  CA  LEU A 217      -3.751  -1.610  -1.953  1.00 93.99           C  
ATOM   3556  HA  LEU A 217      -2.911  -2.127  -1.490  1.00 93.99           H  
ATOM   3557  C   LEU A 217      -3.146  -0.592  -2.941  1.00 93.99           C  
ATOM   3558  CB  LEU A 217      -4.662  -2.704  -2.509  1.00 93.99           C  
ATOM   3559  HB2 LEU A 217      -5.684  -2.341  -2.618  1.00 93.99           H  
ATOM   3560  HB3 LEU A 217      -4.688  -3.459  -1.723  1.00 93.99           H  
ATOM   3561  O   LEU A 217      -3.682   0.490  -3.161  1.00 93.99           O  
ATOM   3562  CG  LEU A 217      -4.204  -3.381  -3.802  1.00 93.99           C  
ATOM   3563  HG  LEU A 217      -3.115  -3.400  -3.846  1.00 93.99           H  
ATOM   3564  CD1 LEU A 217      -4.672  -4.835  -3.791  1.00 93.99           C  
ATOM   3565 HD11 LEU A 217      -5.761  -4.871  -3.803  1.00 93.99           H  
ATOM   3566 HD12 LEU A 217      -4.322  -5.334  -2.887  1.00 93.99           H  
ATOM   3567 HD13 LEU A 217      -4.266  -5.375  -4.647  1.00 93.99           H  
ATOM   3568  CD2 LEU A 217      -4.747  -2.626  -5.022  1.00 93.99           C  
ATOM   3569 HD21 LEU A 217      -5.505  -1.901  -4.725  1.00 93.99           H  
ATOM   3570 HD22 LEU A 217      -5.243  -3.317  -5.704  1.00 93.99           H  
ATOM   3571 HD23 LEU A 217      -3.939  -2.084  -5.513  1.00 93.99           H  
ATOM   3572  N   GLY A 218      -1.988  -0.926  -3.523  1.00 94.18           N  
ATOM   3573  H   GLY A 218      -1.605  -1.840  -3.334  1.00 94.18           H  
ATOM   3574  CA  GLY A 218      -1.276  -0.066  -4.472  1.00 94.18           C  
ATOM   3575  HA2 GLY A 218      -1.990   0.597  -4.961  1.00 94.18           H  
ATOM   3576  HA3 GLY A 218      -0.835  -0.688  -5.251  1.00 94.18           H  
ATOM   3577  C   GLY A 218      -0.157   0.785  -3.859  1.00 94.18           C  
ATOM   3578  O   GLY A 218       0.597   0.336  -2.983  1.00 94.18           O  
ATOM   3579  N   ALA A 219       0.021   1.988  -4.409  1.00 93.96           N  
ATOM   3580  H   ALA A 219      -0.653   2.304  -5.092  1.00 93.96           H  
ATOM   3581  CA  ALA A 219       1.147   2.865  -4.108  1.00 93.96           C  
ATOM   3582  HA  ALA A 219       2.057   2.281  -4.245  1.00 93.96           H  
ATOM   3583  C   ALA A 219       1.074   3.417  -2.671  1.00 93.96           C  
ATOM   3584  CB  ALA A 219       1.202   4.003  -5.133  1.00 93.96           C  
ATOM   3585  HB1 ALA A 219       2.128   4.564  -5.007  1.00 93.96           H  
ATOM   3586  HB2 ALA A 219       1.159   3.603  -6.146  1.00 93.96           H  
ATOM   3587  HB3 ALA A 219       0.356   4.674  -4.986  1.00 93.96           H  
ATOM   3588  O   ALA A 219       0.055   3.979  -2.275  1.00 93.96           O  
ATOM   3589  N   PRO A 220       2.153   3.317  -1.879  1.00 95.04           N  
ATOM   3590  CA  PRO A 220       2.203   3.924  -0.553  1.00 95.04           C  
ATOM   3591  HA  PRO A 220       1.359   3.552   0.028  1.00 95.04           H  
ATOM   3592  C   PRO A 220       2.140   5.455  -0.620  1.00 95.04           C  
ATOM   3593  CB  PRO A 220       3.507   3.422   0.076  1.00 95.04           C  
ATOM   3594  HB2 PRO A 220       3.409   3.266   1.151  1.00 95.04           H  
ATOM   3595  HB3 PRO A 220       4.327   4.105  -0.146  1.00 95.04           H  
ATOM   3596  O   PRO A 220       2.915   6.090  -1.343  1.00 95.04           O  
ATOM   3597  CG  PRO A 220       3.743   2.114  -0.673  1.00 95.04           C  
ATOM   3598  HG2 PRO A 220       4.784   1.791  -0.675  1.00 95.04           H  
ATOM   3599  HG3 PRO A 220       3.087   1.345  -0.264  1.00 95.04           H  
ATOM   3600  CD  PRO A 220       3.297   2.449  -2.081  1.00 95.04           C  
ATOM   3601  HD2 PRO A 220       4.082   2.985  -2.613  1.00 95.04           H  
ATOM   3602  HD3 PRO A 220       3.036   1.527  -2.600  1.00 95.04           H  
ATOM   3603  N   ALA A 221       1.276   6.050   0.199  1.00 96.31           N  
ATOM   3604  H   ALA A 221       0.657   5.479   0.758  1.00 96.31           H  
ATOM   3605  CA  ALA A 221       1.128   7.495   0.341  1.00 96.31           C  
ATOM   3606  HA  ALA A 221       1.870   7.997  -0.279  1.00 96.31           H  
ATOM   3607  C   ALA A 221       1.375   7.931   1.791  1.00 96.31           C  
ATOM   3608  CB  ALA A 221      -0.248   7.912  -0.184  1.00 96.31           C  
ATOM   3609  HB1 ALA A 221      -1.033   7.396   0.370  1.00 96.31           H  
ATOM   3610  HB2 ALA A 221      -0.384   8.987  -0.070  1.00 96.31           H  
ATOM   3611  HB3 ALA A 221      -0.337   7.652  -1.239  1.00 96.31           H  
ATOM   3612  O   ALA A 221       1.173   7.161   2.730  1.00 96.31           O  
ATOM   3613  N   ALA A 222       1.882   9.154   1.955  1.00 97.24           N  
ATOM   3614  H   ALA A 222       1.896   9.771   1.155  1.00 97.24           H  
ATOM   3615  CA  ALA A 222       1.970   9.780   3.266  1.00 97.24           C  
ATOM   3616  HA  ALA A 222       2.267   9.033   4.002  1.00 97.24           H  
ATOM   3617  C   ALA A 222       0.583  10.305   3.647  1.00 97.24           C  
ATOM   3618  CB  ALA A 222       3.025  10.892   3.240  1.00 97.24           C  
ATOM   3619  HB1 ALA A 222       3.992  10.483   2.946  1.00 97.24           H  
ATOM   3620  HB2 ALA A 222       3.113  11.329   4.234  1.00 97.24           H  
ATOM   3621  HB3 ALA A 222       2.728  11.671   2.537  1.00 97.24           H  
ATOM   3622  O   ALA A 222      -0.181  10.713   2.773  1.00 97.24           O  
ATOM   3623  N   PHE A 223       0.266  10.309   4.935  1.00 97.67           N  
ATOM   3624  H   PHE A 223       0.941   9.981   5.611  1.00 97.67           H  
ATOM   3625  CA  PHE A 223      -1.029  10.767   5.431  1.00 97.67           C  
ATOM   3626  HA  PHE A 223      -1.428  11.515   4.746  1.00 97.67           H  
ATOM   3627  C   PHE A 223      -0.880  11.435   6.794  1.00 97.67           C  
ATOM   3628  CB  PHE A 223      -2.028   9.600   5.473  1.00 97.67           C  
ATOM   3629  HB2 PHE A 223      -2.130   9.196   4.466  1.00 97.67           H  
ATOM   3630  HB3 PHE A 223      -3.009   9.982   5.756  1.00 97.67           H  
ATOM   3631  O   PHE A 223       0.134  11.276   7.474  1.00 97.67           O  
ATOM   3632  CG  PHE A 223      -1.651   8.472   6.413  1.00 97.67           C  
ATOM   3633  CD1 PHE A 223      -0.719   7.498   6.006  1.00 97.67           C  
ATOM   3634  HD1 PHE A 223      -0.282   7.545   5.020  1.00 97.67           H  
ATOM   3635  CD2 PHE A 223      -2.236   8.389   7.691  1.00 97.67           C  
ATOM   3636  HD2 PHE A 223      -2.975   9.113   8.002  1.00 97.67           H  
ATOM   3637  CE1 PHE A 223      -0.358   6.459   6.878  1.00 97.67           C  
ATOM   3638  HE1 PHE A 223       0.360   5.717   6.560  1.00 97.67           H  
ATOM   3639  CE2 PHE A 223      -1.875   7.345   8.560  1.00 97.67           C  
ATOM   3640  HE2 PHE A 223      -2.337   7.261   9.533  1.00 97.67           H  
ATOM   3641  CZ  PHE A 223      -0.931   6.386   8.159  1.00 97.67           C  
ATOM   3642  HZ  PHE A 223      -0.656   5.589   8.833  1.00 97.67           H  
ATOM   3643  N   LYS A 224      -1.896  12.203   7.187  1.00 97.71           N  
ATOM   3644  H   LYS A 224      -2.722  12.228   6.607  1.00 97.71           H  
ATOM   3645  CA  LYS A 224      -1.969  12.843   8.500  1.00 97.71           C  
ATOM   3646  HA  LYS A 224      -0.972  12.865   8.939  1.00 97.71           H  
ATOM   3647  C   LYS A 224      -2.866  12.015   9.417  1.00 97.71           C  
ATOM   3648  CB  LYS A 224      -2.441  14.292   8.322  1.00 97.71           C  
ATOM   3649  HB2 LYS A 224      -1.829  14.757   7.549  1.00 97.71           H  
ATOM   3650  HB3 LYS A 224      -3.478  14.295   7.985  1.00 97.71           H  
ATOM   3651  O   LYS A 224      -3.974  11.659   9.029  1.00 97.71           O  
ATOM   3652  CG  LYS A 224      -2.316  15.125   9.605  1.00 97.71           C  
ATOM   3653  HG2 LYS A 224      -2.984  14.727  10.368  1.00 97.71           H  
ATOM   3654  HG3 LYS A 224      -1.289  15.079   9.969  1.00 97.71           H  
ATOM   3655  CD  LYS A 224      -2.685  16.586   9.308  1.00 97.71           C  
ATOM   3656  HD2 LYS A 224      -2.007  16.976   8.548  1.00 97.71           H  
ATOM   3657  HD3 LYS A 224      -3.706  16.627   8.927  1.00 97.71           H  
ATOM   3658  CE  LYS A 224      -2.576  17.438  10.574  1.00 97.71           C  
ATOM   3659  HE2 LYS A 224      -3.269  17.033  11.311  1.00 97.71           H  
ATOM   3660  HE3 LYS A 224      -1.564  17.343  10.967  1.00 97.71           H  
ATOM   3661  NZ  LYS A 224      -2.893  18.867  10.325  1.00 97.71           N  
ATOM   3662  HZ1 LYS A 224      -2.817  19.404  11.177  1.00 97.71           H  
ATOM   3663  HZ2 LYS A 224      -3.833  18.971   9.971  1.00 97.71           H  
ATOM   3664  HZ3 LYS A 224      -2.253  19.261   9.651  1.00 97.71           H  
ATOM   3665  N   TYR A 225      -2.391  11.741  10.625  1.00 97.98           N  
ATOM   3666  H   TYR A 225      -1.444  12.024  10.836  1.00 97.98           H  
ATOM   3667  CA  TYR A 225      -3.083  10.964  11.647  1.00 97.98           C  
ATOM   3668  HA  TYR A 225      -4.146  10.908  11.416  1.00 97.98           H  
ATOM   3669  C   TYR A 225      -2.911  11.653  13.001  1.00 97.98           C  
ATOM   3670  CB  TYR A 225      -2.505   9.547  11.650  1.00 97.98           C  
ATOM   3671  HB2 TYR A 225      -2.562   9.159  10.634  1.00 97.98           H  
ATOM   3672  HB3 TYR A 225      -1.452   9.582  11.931  1.00 97.98           H  
ATOM   3673  O   TYR A 225      -1.796  11.773  13.502  1.00 97.98           O  
ATOM   3674  CG  TYR A 225      -3.247   8.592  12.556  1.00 97.98           C  
ATOM   3675  CD1 TYR A 225      -2.624   8.058  13.700  1.00 97.98           C  
ATOM   3676  HD1 TYR A 225      -1.611   8.341  13.943  1.00 97.98           H  
ATOM   3677  CD2 TYR A 225      -4.570   8.234  12.244  1.00 97.98           C  
ATOM   3678  HD2 TYR A 225      -5.046   8.629  11.359  1.00 97.98           H  
ATOM   3679  CE1 TYR A 225      -3.325   7.158  14.526  1.00 97.98           C  
ATOM   3680  HE1 TYR A 225      -2.859   6.749  15.410  1.00 97.98           H  
ATOM   3681  CE2 TYR A 225      -5.270   7.338  13.072  1.00 97.98           C  
ATOM   3682  HE2 TYR A 225      -6.279   7.031  12.837  1.00 97.98           H  
ATOM   3683  OH  TYR A 225      -5.332   5.908  14.975  1.00 97.98           O  
ATOM   3684  HH  TYR A 225      -4.794   5.508  15.663  1.00 97.98           H  
ATOM   3685  CZ  TYR A 225      -4.648   6.790  14.205  1.00 97.98           C  
ATOM   3686  N   PHE A 226      -4.002  12.191  13.547  1.00 97.25           N  
ATOM   3687  H   PHE A 226      -4.890  12.014  13.101  1.00 97.25           H  
ATOM   3688  CA  PHE A 226      -4.026  13.020  14.759  1.00 97.25           C  
ATOM   3689  HA  PHE A 226      -4.981  13.544  14.770  1.00 97.25           H  
ATOM   3690  C   PHE A 226      -2.949  14.115  14.777  1.00 97.25           C  
ATOM   3691  CB  PHE A 226      -3.995  12.144  16.010  1.00 97.25           C  
ATOM   3692  HB2 PHE A 226      -3.934  12.801  16.877  1.00 97.25           H  
ATOM   3693  HB3 PHE A 226      -3.100  11.521  16.003  1.00 97.25           H  
ATOM   3694  O   PHE A 226      -2.185  14.267  15.727  1.00 97.25           O  
ATOM   3695  CG  PHE A 226      -5.222  11.288  16.195  1.00 97.25           C  
ATOM   3696  CD1 PHE A 226      -6.414  11.870  16.668  1.00 97.25           C  
ATOM   3697  HD1 PHE A 226      -6.465  12.930  16.867  1.00 97.25           H  
ATOM   3698  CD2 PHE A 226      -5.164   9.908  15.941  1.00 97.25           C  
ATOM   3699  HD2 PHE A 226      -4.251   9.463  15.576  1.00 97.25           H  
ATOM   3700  CE1 PHE A 226      -7.537  11.064  16.920  1.00 97.25           C  
ATOM   3701  HE1 PHE A 226      -8.445  11.503  17.307  1.00 97.25           H  
ATOM   3702  CE2 PHE A 226      -6.287   9.105  16.197  1.00 97.25           C  
ATOM   3703  HE2 PHE A 226      -6.250   8.039  16.029  1.00 97.25           H  
ATOM   3704  CZ  PHE A 226      -7.463   9.677  16.702  1.00 97.25           C  
ATOM   3705  HZ  PHE A 226      -8.301   9.038  16.937  1.00 97.25           H  
ATOM   3706  N   GLY A 227      -2.842  14.875  13.685  1.00 94.85           N  
ATOM   3707  H   GLY A 227      -3.463  14.676  12.914  1.00 94.85           H  
ATOM   3708  CA  GLY A 227      -1.837  15.937  13.571  1.00 94.85           C  
ATOM   3709  HA2 GLY A 227      -2.204  16.740  12.932  1.00 94.85           H  
ATOM   3710  HA3 GLY A 227      -1.680  16.376  14.557  1.00 94.85           H  
ATOM   3711  C   GLY A 227      -0.468  15.464  13.079  1.00 94.85           C  
ATOM   3712  O   GLY A 227       0.232  16.240  12.433  1.00 94.85           O  
ATOM   3713  N   THR A 228      -0.112  14.201  13.311  1.00 95.41           N  
ATOM   3714  H   THR A 228      -0.734  13.612  13.846  1.00 95.41           H  
ATOM   3715  CA  THR A 228       1.181  13.619  12.944  1.00 95.41           C  
ATOM   3716  HA  THR A 228       1.954  14.375  13.086  1.00 95.41           H  
ATOM   3717  C   THR A 228       1.197  13.185  11.481  1.00 95.41           C  
ATOM   3718  CB  THR A 228       1.503  12.433  13.869  1.00 95.41           C  
ATOM   3719  HB  THR A 228       0.774  11.637  13.715  1.00 95.41           H  
ATOM   3720  O   THR A 228       0.282  12.510  11.015  1.00 95.41           O  
ATOM   3721  CG2 THR A 228       2.907  11.874  13.650  1.00 95.41           C  
ATOM   3722 HG21 THR A 228       3.655  12.659  13.758  1.00 95.41           H  
ATOM   3723 HG22 THR A 228       3.099  11.087  14.380  1.00 95.41           H  
ATOM   3724 HG23 THR A 228       2.984  11.435  12.655  1.00 95.41           H  
ATOM   3725  OG1 THR A 228       1.450  12.855  15.214  1.00 95.41           O  
ATOM   3726  HG1 THR A 228       2.215  13.410  15.383  1.00 95.41           H  
ATOM   3727  N   ILE A 229       2.243  13.553  10.739  1.00 96.92           N  
ATOM   3728  H   ILE A 229       2.986  14.086  11.169  1.00 96.92           H  
ATOM   3729  CA  ILE A 229       2.458  13.058   9.374  1.00 96.92           C  
ATOM   3730  HA  ILE A 229       1.493  12.926   8.886  1.00 96.92           H  
ATOM   3731  C   ILE A 229       3.135  11.691   9.462  1.00 96.92           C  
ATOM   3732  CB  ILE A 229       3.271  14.061   8.525  1.00 96.92           C  
ATOM   3733  HB  ILE A 229       4.213  14.264   9.033  1.00 96.92           H  
ATOM   3734  O   ILE A 229       4.250  11.579   9.967  1.00 96.92           O  
ATOM   3735  CG1 ILE A 229       2.486  15.387   8.381  1.00 96.92           C  
ATOM   3736 HG12 ILE A 229       2.202  15.750   9.368  1.00 96.92           H  
ATOM   3737 HG13 ILE A 229       1.571  15.207   7.816  1.00 96.92           H  
ATOM   3738  CG2 ILE A 229       3.584  13.464   7.136  1.00 96.92           C  
ATOM   3739 HG21 ILE A 229       2.659  13.254   6.600  1.00 96.92           H  
ATOM   3740 HG22 ILE A 229       4.192  14.158   6.555  1.00 96.92           H  
ATOM   3741 HG23 ILE A 229       4.160  12.544   7.234  1.00 96.92           H  
ATOM   3742  CD1 ILE A 229       3.276  16.514   7.703  1.00 96.92           C  
ATOM   3743 HD11 ILE A 229       4.213  16.681   8.233  1.00 96.92           H  
ATOM   3744 HD12 ILE A 229       3.481  16.272   6.660  1.00 96.92           H  
ATOM   3745 HD13 ILE A 229       2.687  17.431   7.731  1.00 96.92           H  
ATOM   3746  N   ILE A 230       2.474  10.663   8.939  1.00 97.67           N  
ATOM   3747  H   ILE A 230       1.564  10.833   8.536  1.00 97.67           H  
ATOM   3748  CA  ILE A 230       3.040   9.325   8.787  1.00 97.67           C  
ATOM   3749  HA  ILE A 230       3.829   9.199   9.529  1.00 97.67           H  
ATOM   3750  C   ILE A 230       3.635   9.225   7.374  1.00 97.67           C  
ATOM   3751  CB  ILE A 230       1.978   8.246   9.073  1.00 97.67           C  
ATOM   3752  HB  ILE A 230       1.199   8.332   8.316  1.00 97.67           H  
ATOM   3753  O   ILE A 230       2.896   9.343   6.389  1.00 97.67           O  
ATOM   3754  CG1 ILE A 230       1.293   8.418  10.451  1.00 97.67           C  
ATOM   3755 HG12 ILE A 230       0.757   9.367  10.470  1.00 97.67           H  
ATOM   3756 HG13 ILE A 230       0.544   7.634  10.566  1.00 97.67           H  
ATOM   3757  CG2 ILE A 230       2.608   6.847   8.954  1.00 97.67           C  
ATOM   3758 HG21 ILE A 230       2.896   6.661   7.919  1.00 97.67           H  
ATOM   3759 HG22 ILE A 230       3.487   6.767   9.594  1.00 97.67           H  
ATOM   3760 HG23 ILE A 230       1.882   6.091   9.252  1.00 97.67           H  
ATOM   3761  CD1 ILE A 230       2.227   8.365  11.669  1.00 97.67           C  
ATOM   3762 HD11 ILE A 230       1.639   8.506  12.576  1.00 97.67           H  
ATOM   3763 HD12 ILE A 230       2.976   9.154  11.615  1.00 97.67           H  
ATOM   3764 HD13 ILE A 230       2.718   7.394  11.724  1.00 97.67           H  
ATOM   3765  N   PRO A 231       4.962   9.051   7.231  1.00 96.93           N  
ATOM   3766  CA  PRO A 231       5.611   9.039   5.925  1.00 96.93           C  
ATOM   3767  HA  PRO A 231       5.290   9.905   5.347  1.00 96.93           H  
ATOM   3768  C   PRO A 231       5.275   7.764   5.143  1.00 96.93           C  
ATOM   3769  CB  PRO A 231       7.109   9.152   6.219  1.00 96.93           C  
ATOM   3770  HB2 PRO A 231       7.384  10.203   6.305  1.00 96.93           H  
ATOM   3771  HB3 PRO A 231       7.721   8.661   5.462  1.00 96.93           H  
ATOM   3772  O   PRO A 231       5.063   6.696   5.716  1.00 96.93           O  
ATOM   3773  CG  PRO A 231       7.248   8.479   7.585  1.00 96.93           C  
ATOM   3774  HG2 PRO A 231       7.289   7.397   7.462  1.00 96.93           H  
ATOM   3775  HG3 PRO A 231       8.123   8.836   8.128  1.00 96.93           H  
ATOM   3776  CD  PRO A 231       5.949   8.865   8.290  1.00 96.93           C  
ATOM   3777  HD2 PRO A 231       5.653   8.074   8.978  1.00 96.93           H  
ATOM   3778  HD3 PRO A 231       6.085   9.803   8.828  1.00 96.93           H  
ATOM   3779  N   ARG A 232       5.294   7.834   3.808  1.00 95.07           N  
ATOM   3780  H   ARG A 232       5.489   8.727   3.378  1.00 95.07           H  
ATOM   3781  CA  ARG A 232       5.152   6.631   2.973  1.00 95.07           C  
ATOM   3782  HA  ARG A 232       4.303   6.070   3.363  1.00 95.07           H  
ATOM   3783  C   ARG A 232       6.382   5.725   3.075  1.00 95.07           C  
ATOM   3784  CB  ARG A 232       4.838   6.977   1.512  1.00 95.07           C  
ATOM   3785  HB2 ARG A 232       3.910   7.548   1.482  1.00 95.07           H  
ATOM   3786  HB3 ARG A 232       4.672   6.044   0.973  1.00 95.07           H  
ATOM   3787  O   ARG A 232       7.512   6.197   2.966  1.00 95.07           O  
ATOM   3788  CG  ARG A 232       5.918   7.782   0.779  1.00 95.07           C  
ATOM   3789  HG2 ARG A 232       6.879   7.268   0.816  1.00 95.07           H  
ATOM   3790  HG3 ARG A 232       6.014   8.764   1.243  1.00 95.07           H  
ATOM   3791  CD  ARG A 232       5.520   7.939  -0.687  1.00 95.07           C  
ATOM   3792  HD2 ARG A 232       5.554   6.962  -1.169  1.00 95.07           H  
ATOM   3793  HD3 ARG A 232       4.496   8.308  -0.736  1.00 95.07           H  
ATOM   3794  NE  ARG A 232       6.409   8.885  -1.383  1.00 95.07           N  
ATOM   3795  HE  ARG A 232       7.031   9.428  -0.802  1.00 95.07           H  
ATOM   3796  NH1 ARG A 232       5.454   8.642  -3.458  1.00 95.07           N  
ATOM   3797 HH11 ARG A 232       4.901   7.866  -3.122  1.00 95.07           H  
ATOM   3798 HH12 ARG A 232       5.341   8.920  -4.422  1.00 95.07           H  
ATOM   3799  NH2 ARG A 232       6.918  10.282  -3.099  1.00 95.07           N  
ATOM   3800 HH21 ARG A 232       6.614  10.655  -3.987  1.00 95.07           H  
ATOM   3801 HH22 ARG A 232       7.316  10.938  -2.443  1.00 95.07           H  
ATOM   3802  CZ  ARG A 232       6.257   9.258  -2.639  1.00 95.07           C  
ATOM   3803  N   LYS A 233       6.169   4.411   3.156  1.00 94.44           N  
ATOM   3804  H   LYS A 233       5.218   4.092   3.270  1.00 94.44           H  
ATOM   3805  CA  LYS A 233       7.222   3.404   2.959  1.00 94.44           C  
ATOM   3806  HA  LYS A 233       8.169   3.801   3.324  1.00 94.44           H  
ATOM   3807  C   LYS A 233       7.353   3.096   1.472  1.00 94.44           C  
ATOM   3808  CB  LYS A 233       6.868   2.145   3.763  1.00 94.44           C  
ATOM   3809  HB2 LYS A 233       5.901   1.770   3.426  1.00 94.44           H  
ATOM   3810  HB3 LYS A 233       6.767   2.426   4.811  1.00 94.44           H  
ATOM   3811  O   LYS A 233       6.409   2.590   0.882  1.00 94.44           O  
ATOM   3812  CG  LYS A 233       7.889   0.998   3.642  1.00 94.44           C  
ATOM   3813  HG2 LYS A 233       8.088   0.777   2.593  1.00 94.44           H  
ATOM   3814  HG3 LYS A 233       7.447   0.105   4.086  1.00 94.44           H  
ATOM   3815  CD  LYS A 233       9.210   1.294   4.368  1.00 94.44           C  
ATOM   3816  HD2 LYS A 233       9.714   2.137   3.897  1.00 94.44           H  
ATOM   3817  HD3 LYS A 233       8.990   1.538   5.408  1.00 94.44           H  
ATOM   3818  CE  LYS A 233      10.115   0.056   4.316  1.00 94.44           C  
ATOM   3819  HE2 LYS A 233      10.387  -0.135   3.278  1.00 94.44           H  
ATOM   3820  HE3 LYS A 233       9.542  -0.798   4.677  1.00 94.44           H  
ATOM   3821  NZ  LYS A 233      11.331   0.222   5.152  1.00 94.44           N  
ATOM   3822  HZ1 LYS A 233      11.881   1.017   4.858  1.00 94.44           H  
ATOM   3823  HZ2 LYS A 233      11.073   0.345   6.121  1.00 94.44           H  
ATOM   3824  HZ3 LYS A 233      11.907  -0.606   5.107  1.00 94.44           H  
ATOM   3825  N   ARG A 234       8.505   3.373   0.860  1.00 93.20           N  
ATOM   3826  H   ARG A 234       9.253   3.777   1.405  1.00 93.20           H  
ATOM   3827  CA  ARG A 234       8.789   2.932  -0.517  1.00 93.20           C  
ATOM   3828  HA  ARG A 234       7.853   2.868  -1.073  1.00 93.20           H  
ATOM   3829  C   ARG A 234       9.393   1.527  -0.517  1.00 93.20           C  
ATOM   3830  CB  ARG A 234       9.698   3.927  -1.245  1.00 93.20           C  
ATOM   3831  HB2 ARG A 234      10.625   4.055  -0.685  1.00 93.20           H  
ATOM   3832  HB3 ARG A 234       9.941   3.493  -2.216  1.00 93.20           H  
ATOM   3833  O   ARG A 234      10.211   1.212   0.346  1.00 93.20           O  
ATOM   3834  CG  ARG A 234       9.046   5.296  -1.495  1.00 93.20           C  
ATOM   3835  HG2 ARG A 234       8.087   5.155  -1.993  1.00 93.20           H  
ATOM   3836  HG3 ARG A 234       8.897   5.821  -0.552  1.00 93.20           H  
ATOM   3837  CD  ARG A 234       9.979   6.101  -2.407  1.00 93.20           C  
ATOM   3838  HD2 ARG A 234      10.922   6.270  -1.887  1.00 93.20           H  
ATOM   3839  HD3 ARG A 234      10.179   5.502  -3.295  1.00 93.20           H  
ATOM   3840  NE  ARG A 234       9.413   7.396  -2.830  1.00 93.20           N  
ATOM   3841  HE  ARG A 234       8.549   7.692  -2.399  1.00 93.20           H  
ATOM   3842  NH1 ARG A 234      11.003   7.821  -4.443  1.00 93.20           N  
ATOM   3843 HH11 ARG A 234      11.429   6.921  -4.273  1.00 93.20           H  
ATOM   3844 HH12 ARG A 234      11.366   8.394  -5.191  1.00 93.20           H  
ATOM   3845  NH2 ARG A 234       9.404   9.295  -4.122  1.00 93.20           N  
ATOM   3846 HH21 ARG A 234       9.836   9.829  -4.862  1.00 93.20           H  
ATOM   3847 HH22 ARG A 234       8.538   9.604  -3.705  1.00 93.20           H  
ATOM   3848  CZ  ARG A 234       9.933   8.158  -3.784  1.00 93.20           C  
ATOM   3849  N   TYR A 235       9.018   0.712  -1.499  1.00 94.23           N  
ATOM   3850  H   TYR A 235       8.345   1.041  -2.175  1.00 94.23           H  
ATOM   3851  CA  TYR A 235       9.540  -0.644  -1.680  1.00 94.23           C  
ATOM   3852  HA  TYR A 235      10.155  -0.921  -0.824  1.00 94.23           H  
ATOM   3853  C   TYR A 235      10.434  -0.689  -2.923  1.00 94.23           C  
ATOM   3854  CB  TYR A 235       8.386  -1.648  -1.750  1.00 94.23           C  
ATOM   3855  HB2 TYR A 235       8.798  -2.656  -1.802  1.00 94.23           H  
ATOM   3856  HB3 TYR A 235       7.829  -1.464  -2.668  1.00 94.23           H  
ATOM   3857  O   TYR A 235      10.010  -1.099  -3.999  1.00 94.23           O  
ATOM   3858  CG  TYR A 235       7.419  -1.576  -0.591  1.00 94.23           C  
ATOM   3859  CD1 TYR A 235       7.759  -2.143   0.653  1.00 94.23           C  
ATOM   3860  HD1 TYR A 235       8.704  -2.651   0.775  1.00 94.23           H  
ATOM   3861  CD2 TYR A 235       6.185  -0.922  -0.762  1.00 94.23           C  
ATOM   3862  HD2 TYR A 235       5.930  -0.490  -1.719  1.00 94.23           H  
ATOM   3863  CE1 TYR A 235       6.867  -2.048   1.737  1.00 94.23           C  
ATOM   3864  HE1 TYR A 235       7.116  -2.491   2.690  1.00 94.23           H  
ATOM   3865  CE2 TYR A 235       5.291  -0.838   0.317  1.00 94.23           C  
ATOM   3866  HE2 TYR A 235       4.324  -0.371   0.199  1.00 94.23           H  
ATOM   3867  OH  TYR A 235       4.694  -1.395   2.539  1.00 94.23           O  
ATOM   3868  HH  TYR A 235       5.007  -1.820   3.341  1.00 94.23           H  
ATOM   3869  CZ  TYR A 235       5.631  -1.392   1.563  1.00 94.23           C  
ATOM   3870  N   THR A 236      11.674  -0.226  -2.770  1.00 92.04           N  
ATOM   3871  H   THR A 236      11.958   0.134  -1.870  1.00 92.04           H  
ATOM   3872  CA  THR A 236      12.632  -0.019  -3.872  1.00 92.04           C  
ATOM   3873  HA  THR A 236      12.072   0.105  -4.800  1.00 92.04           H  
ATOM   3874  C   THR A 236      13.581  -1.198  -4.109  1.00 92.04           C  
ATOM   3875  CB  THR A 236      13.435   1.269  -3.651  1.00 92.04           C  
ATOM   3876  HB  THR A 236      14.194   1.378  -4.426  1.00 92.04           H  
ATOM   3877  O   THR A 236      14.559  -1.065  -4.836  1.00 92.04           O  
ATOM   3878  CG2 THR A 236      12.543   2.510  -3.666  1.00 92.04           C  
ATOM   3879 HG21 THR A 236      11.977   2.539  -4.598  1.00 92.04           H  
ATOM   3880 HG22 THR A 236      13.168   3.400  -3.603  1.00 92.04           H  
ATOM   3881 HG23 THR A 236      11.859   2.485  -2.818  1.00 92.04           H  
ATOM   3882  OG1 THR A 236      14.046   1.222  -2.379  1.00 92.04           O  
ATOM   3883  HG1 THR A 236      14.991   1.301  -2.526  1.00 92.04           H  
ATOM   3884  N   SER A 237      13.317  -2.358  -3.495  1.00 87.55           N  
ATOM   3885  H   SER A 237      12.477  -2.411  -2.937  1.00 87.55           H  
ATOM   3886  CA  SER A 237      14.099  -3.588  -3.694  1.00 87.55           C  
ATOM   3887  HA  SER A 237      14.923  -3.382  -4.378  1.00 87.55           H  
ATOM   3888  C   SER A 237      13.242  -4.686  -4.340  1.00 87.55           C  
ATOM   3889  CB  SER A 237      14.753  -4.042  -2.387  1.00 87.55           C  
ATOM   3890  HB2 SER A 237      13.997  -4.425  -1.702  1.00 87.55           H  
ATOM   3891  HB3 SER A 237      15.262  -3.197  -1.924  1.00 87.55           H  
ATOM   3892  O   SER A 237      12.841  -5.651  -3.676  1.00 87.55           O  
ATOM   3893  OG  SER A 237      15.704  -5.047  -2.681  1.00 87.55           O  
ATOM   3894  HG  SER A 237      16.015  -5.431  -1.858  1.00 87.55           H  
ATOM   3895  N   PRO A 238      12.925  -4.557  -5.643  1.00 87.42           N  
ATOM   3896  CA  PRO A 238      12.134  -5.551  -6.357  1.00 87.42           C  
ATOM   3897  HA  PRO A 238      11.231  -5.775  -5.789  1.00 87.42           H  
ATOM   3898  C   PRO A 238      12.880  -6.870  -6.555  1.00 87.42           C  
ATOM   3899  CB  PRO A 238      11.726  -4.901  -7.676  1.00 87.42           C  
ATOM   3900  HB2 PRO A 238      10.792  -4.354  -7.544  1.00 87.42           H  
ATOM   3901  HB3 PRO A 238      11.623  -5.622  -8.487  1.00 87.42           H  
ATOM   3902  O   PRO A 238      12.236  -7.855  -6.868  1.00 87.42           O  
ATOM   3903  CG  PRO A 238      12.850  -3.910  -7.928  1.00 87.42           C  
ATOM   3904  HG2 PRO A 238      13.675  -4.402  -8.443  1.00 87.42           H  
ATOM   3905  HG3 PRO A 238      12.465  -3.057  -8.487  1.00 87.42           H  
ATOM   3906  CD  PRO A 238      13.284  -3.468  -6.538  1.00 87.42           C  
ATOM   3907  HD2 PRO A 238      12.724  -2.573  -6.265  1.00 87.42           H  
ATOM   3908  HD3 PRO A 238      14.355  -3.264  -6.528  1.00 87.42           H  
ATOM   3909  N   LYS A 239      14.193  -6.945  -6.287  1.00 88.26           N  
ATOM   3910  H   LYS A 239      14.673  -6.092  -6.035  1.00 88.26           H  
ATOM   3911  CA  LYS A 239      14.962  -8.206  -6.312  1.00 88.26           C  
ATOM   3912  HA  LYS A 239      14.975  -8.603  -7.327  1.00 88.26           H  
ATOM   3913  C   LYS A 239      14.342  -9.309  -5.452  1.00 88.26           C  
ATOM   3914  CB  LYS A 239      16.402  -7.967  -5.838  1.00 88.26           C  
ATOM   3915  HB2 LYS A 239      16.894  -8.935  -5.741  1.00 88.26           H  
ATOM   3916  HB3 LYS A 239      16.395  -7.486  -4.860  1.00 88.26           H  
ATOM   3917  O   LYS A 239      14.468 -10.474  -5.789  1.00 88.26           O  
ATOM   3918  CG  LYS A 239      17.200  -7.117  -6.832  1.00 88.26           C  
ATOM   3919  HG2 LYS A 239      16.778  -6.113  -6.878  1.00 88.26           H  
ATOM   3920  HG3 LYS A 239      17.136  -7.572  -7.820  1.00 88.26           H  
ATOM   3921  CD  LYS A 239      18.673  -7.031  -6.416  1.00 88.26           C  
ATOM   3922  HD2 LYS A 239      18.749  -6.548  -5.442  1.00 88.26           H  
ATOM   3923  HD3 LYS A 239      19.085  -8.039  -6.355  1.00 88.26           H  
ATOM   3924  CE  LYS A 239      19.440  -6.222  -7.468  1.00 88.26           C  
ATOM   3925  HE2 LYS A 239      19.281  -6.689  -8.440  1.00 88.26           H  
ATOM   3926  HE3 LYS A 239      19.018  -5.218  -7.517  1.00 88.26           H  
ATOM   3927  NZ  LYS A 239      20.892  -6.158  -7.177  1.00 88.26           N  
ATOM   3928  HZ1 LYS A 239      21.282  -7.089  -7.155  1.00 88.26           H  
ATOM   3929  HZ2 LYS A 239      21.065  -5.699  -6.294  1.00 88.26           H  
ATOM   3930  HZ3 LYS A 239      21.364  -5.646  -7.909  1.00 88.26           H  
ATOM   3931  N   SER A 240      13.643  -8.934  -4.383  1.00 89.84           N  
ATOM   3932  H   SER A 240      13.564  -7.946  -4.190  1.00 89.84           H  
ATOM   3933  CA  SER A 240      12.929  -9.883  -3.526  1.00 89.84           C  
ATOM   3934  HA  SER A 240      13.642 -10.618  -3.154  1.00 89.84           H  
ATOM   3935  C   SER A 240      11.837 -10.680  -4.256  1.00 89.84           C  
ATOM   3936  CB  SER A 240      12.351  -9.136  -2.320  1.00 89.84           C  
ATOM   3937  HB2 SER A 240      11.841  -9.845  -1.669  1.00 89.84           H  
ATOM   3938  HB3 SER A 240      13.172  -8.700  -1.750  1.00 89.84           H  
ATOM   3939  O   SER A 240      11.502 -11.770  -3.813  1.00 89.84           O  
ATOM   3940  OG  SER A 240      11.456  -8.098  -2.707  1.00 89.84           O  
ATOM   3941  HG  SER A 240      11.960  -7.338  -3.004  1.00 89.84           H  
ATOM   3942  N   VAL A 241      11.298 -10.193  -5.384  1.00 92.68           N  
ATOM   3943  H   VAL A 241      11.634  -9.321  -5.765  1.00 92.68           H  
ATOM   3944  CA  VAL A 241      10.288 -10.945  -6.153  1.00 92.68           C  
ATOM   3945  HA  VAL A 241       9.556 -11.336  -5.447  1.00 92.68           H  
ATOM   3946  C   VAL A 241      10.864 -12.157  -6.883  1.00 92.68           C  
ATOM   3947  CB  VAL A 241       9.521 -10.078  -7.169  1.00 92.68           C  
ATOM   3948  HB  VAL A 241       8.662 -10.664  -7.494  1.00 92.68           H  
ATOM   3949  O   VAL A 241      10.094 -12.992  -7.341  1.00 92.68           O  
ATOM   3950  CG1 VAL A 241       8.934  -8.809  -6.549  1.00 92.68           C  
ATOM   3951 HG11 VAL A 241       9.733  -8.150  -6.209  1.00 92.68           H  
ATOM   3952 HG12 VAL A 241       8.285  -9.086  -5.718  1.00 92.68           H  
ATOM   3953 HG13 VAL A 241       8.325  -8.304  -7.299  1.00 92.68           H  
ATOM   3954  CG2 VAL A 241      10.322  -9.749  -8.434  1.00 92.68           C  
ATOM   3955 HG21 VAL A 241      10.256 -10.595  -9.118  1.00 92.68           H  
ATOM   3956 HG22 VAL A 241       9.898  -8.879  -8.936  1.00 92.68           H  
ATOM   3957 HG23 VAL A 241      11.378  -9.592  -8.212  1.00 92.68           H  
ATOM   3958  N   LEU A 242      12.193 -12.253  -7.011  1.00 91.52           N  
ATOM   3959  H   LEU A 242      12.782 -11.567  -6.561  1.00 91.52           H  
ATOM   3960  CA  LEU A 242      12.850 -13.397  -7.649  1.00 91.52           C  
ATOM   3961  HA  LEU A 242      12.392 -13.582  -8.620  1.00 91.52           H  
ATOM   3962  C   LEU A 242      12.669 -14.690  -6.844  1.00 91.52           C  
ATOM   3963  CB  LEU A 242      14.348 -13.096  -7.833  1.00 91.52           C  
ATOM   3964  HB2 LEU A 242      14.798 -12.956  -6.851  1.00 91.52           H  
ATOM   3965  HB3 LEU A 242      14.813 -13.975  -8.280  1.00 91.52           H  
ATOM   3966  O   LEU A 242      12.672 -15.766  -7.430  1.00 91.52           O  
ATOM   3967  CG  LEU A 242      14.667 -11.873  -8.710  1.00 91.52           C  
ATOM   3968  HG  LEU A 242      14.278 -10.963  -8.252  1.00 91.52           H  
ATOM   3969  CD1 LEU A 242      16.181 -11.725  -8.869  1.00 91.52           C  
ATOM   3970 HD11 LEU A 242      16.591 -12.615  -9.346  1.00 91.52           H  
ATOM   3971 HD12 LEU A 242      16.412 -10.850  -9.477  1.00 91.52           H  
ATOM   3972 HD13 LEU A 242      16.632 -11.610  -7.883  1.00 91.52           H  
ATOM   3973  CD2 LEU A 242      14.055 -11.992 -10.096  1.00 91.52           C  
ATOM   3974 HD21 LEU A 242      12.968 -11.937 -10.030  1.00 91.52           H  
ATOM   3975 HD22 LEU A 242      14.404 -11.171 -10.722  1.00 91.52           H  
ATOM   3976 HD23 LEU A 242      14.340 -12.951 -10.528  1.00 91.52           H  
ATOM   3977  N   ASP A 243      12.466 -14.560  -5.532  1.00 91.53           N  
ATOM   3978  H   ASP A 243      12.522 -13.637  -5.125  1.00 91.53           H  
ATOM   3979  CA  ASP A 243      12.188 -15.666  -4.613  1.00 91.53           C  
ATOM   3980  HA  ASP A 243      12.562 -16.592  -5.049  1.00 91.53           H  
ATOM   3981  C   ASP A 243      10.672 -15.847  -4.370  1.00 91.53           C  
ATOM   3982  CB  ASP A 243      12.952 -15.426  -3.298  1.00 91.53           C  
ATOM   3983  HB2 ASP A 243      12.500 -14.577  -2.785  1.00 91.53           H  
ATOM   3984  HB3 ASP A 243      12.841 -16.301  -2.658  1.00 91.53           H  
ATOM   3985  O   ASP A 243      10.258 -16.624  -3.513  1.00 91.53           O  
ATOM   3986  CG  ASP A 243      14.452 -15.155  -3.495  1.00 91.53           C  
ATOM   3987  OD1 ASP A 243      15.115 -15.931  -4.218  1.00 91.53           O  
ATOM   3988  OD2 ASP A 243      14.932 -14.138  -2.936  1.00 91.53           O  
ATOM   3989  N   ALA A 244       9.823 -15.097  -5.085  1.00 94.04           N  
ATOM   3990  H   ALA A 244      10.202 -14.571  -5.859  1.00 94.04           H  
ATOM   3991  CA  ALA A 244       8.372 -15.096  -4.918  1.00 94.04           C  
ATOM   3992  HA  ALA A 244       8.121 -15.593  -3.982  1.00 94.04           H  
ATOM   3993  C   ALA A 244       7.664 -15.868  -6.043  1.00 94.04           C  
ATOM   3994  CB  ALA A 244       7.891 -13.642  -4.811  1.00 94.04           C  
ATOM   3995  HB1 ALA A 244       6.826 -13.616  -4.580  1.00 94.04           H  
ATOM   3996  HB2 ALA A 244       8.440 -13.133  -4.019  1.00 94.04           H  
ATOM   3997  HB3 ALA A 244       8.057 -13.132  -5.760  1.00 94.04           H  
ATOM   3998  O   ALA A 244       8.202 -16.074  -7.129  1.00 94.04           O  
ATOM   3999  N   THR A 245       6.408 -16.246  -5.806  1.00 94.96           N  
ATOM   4000  H   THR A 245       5.985 -15.988  -4.926  1.00 94.96           H  
ATOM   4001  CA  THR A 245       5.565 -16.884  -6.825  1.00 94.96           C  
ATOM   4002  HA  THR A 245       6.193 -17.488  -7.480  1.00 94.96           H  
ATOM   4003  C   THR A 245       4.868 -15.816  -7.663  1.00 94.96           C  
ATOM   4004  CB  THR A 245       4.546 -17.832  -6.181  1.00 94.96           C  
ATOM   4005  HB  THR A 245       3.878 -17.269  -5.529  1.00 94.96           H  
ATOM   4006  O   THR A 245       4.141 -14.979  -7.122  1.00 94.96           O  
ATOM   4007  CG2 THR A 245       3.728 -18.601  -7.217  1.00 94.96           C  
ATOM   4008 HG21 THR A 245       3.143 -17.916  -7.830  1.00 94.96           H  
ATOM   4009 HG22 THR A 245       3.046 -19.278  -6.704  1.00 94.96           H  
ATOM   4010 HG23 THR A 245       4.391 -19.183  -7.858  1.00 94.96           H  
ATOM   4011  OG1 THR A 245       5.234 -18.799  -5.423  1.00 94.96           O  
ATOM   4012  HG1 THR A 245       5.746 -18.345  -4.750  1.00 94.96           H  
ATOM   4013  N   LEU A 246       5.066 -15.836  -8.985  1.00 93.68           N  
ATOM   4014  H   LEU A 246       5.675 -16.543  -9.370  1.00 93.68           H  
ATOM   4015  CA  LEU A 246       4.292 -15.014  -9.917  1.00 93.68           C  
ATOM   4016  HA  LEU A 246       4.259 -13.993  -9.537  1.00 93.68           H  
ATOM   4017  C   LEU A 246       2.859 -15.553  -9.993  1.00 93.68           C  
ATOM   4018  CB  LEU A 246       4.976 -15.002 -11.299  1.00 93.68           C  
ATOM   4019  HB2 LEU A 246       5.974 -14.576 -11.194  1.00 93.68           H  
ATOM   4020  HB3 LEU A 246       5.087 -16.033 -11.634  1.00 93.68           H  
ATOM   4021  O   LEU A 246       2.637 -16.699 -10.376  1.00 93.68           O  
ATOM   4022  CG  LEU A 246       4.208 -14.222 -12.388  1.00 93.68           C  
ATOM   4023  HG  LEU A 246       3.207 -14.637 -12.509  1.00 93.68           H  
ATOM   4024  CD1 LEU A 246       4.084 -12.730 -12.069  1.00 93.68           C  
ATOM   4025 HD11 LEU A 246       3.592 -12.224 -12.901  1.00 93.68           H  
ATOM   4026 HD12 LEU A 246       5.072 -12.300 -11.909  1.00 93.68           H  
ATOM   4027 HD13 LEU A 246       3.474 -12.590 -11.177  1.00 93.68           H  
ATOM   4028  CD2 LEU A 246       4.940 -14.349 -13.722  1.00 93.68           C  
ATOM   4029 HD21 LEU A 246       5.955 -13.960 -13.639  1.00 93.68           H  
ATOM   4030 HD22 LEU A 246       4.979 -15.401 -14.008  1.00 93.68           H  
ATOM   4031 HD23 LEU A 246       4.398 -13.807 -14.497  1.00 93.68           H  
ATOM   4032  N   ILE A 247       1.886 -14.716  -9.646  1.00 91.60           N  
ATOM   4033  H   ILE A 247       2.139 -13.779  -9.364  1.00 91.60           H  
ATOM   4034  CA  ILE A 247       0.466 -15.047  -9.729  1.00 91.60           C  
ATOM   4035  HA  ILE A 247       0.354 -16.130  -9.779  1.00 91.60           H  
ATOM   4036  C   ILE A 247      -0.091 -14.453 -11.017  1.00 91.60           C  
ATOM   4037  CB  ILE A 247      -0.300 -14.564  -8.481  1.00 91.60           C  
ATOM   4038  HB  ILE A 247      -0.276 -13.474  -8.477  1.00 91.60           H  
ATOM   4039  O   ILE A 247      -0.220 -13.232 -11.155  1.00 91.60           O  
ATOM   4040  CG1 ILE A 247       0.329 -15.025  -7.146  1.00 91.60           C  
ATOM   4041 HG12 ILE A 247      -0.253 -14.608  -6.325  1.00 91.60           H  
ATOM   4042 HG13 ILE A 247       1.335 -14.613  -7.062  1.00 91.60           H  
ATOM   4043  CG2 ILE A 247      -1.774 -15.006  -8.557  1.00 91.60           C  
ATOM   4044 HG21 ILE A 247      -2.308 -14.683  -7.663  1.00 91.60           H  
ATOM   4045 HG22 ILE A 247      -2.258 -14.573  -9.432  1.00 91.60           H  
ATOM   4046 HG23 ILE A 247      -1.842 -16.091  -8.638  1.00 91.60           H  
ATOM   4047  CD1 ILE A 247       0.412 -16.546  -6.951  1.00 91.60           C  
ATOM   4048 HD11 ILE A 247      -0.587 -16.980  -6.902  1.00 91.60           H  
ATOM   4049 HD12 ILE A 247       0.969 -17.006  -7.766  1.00 91.60           H  
ATOM   4050 HD13 ILE A 247       0.926 -16.760  -6.014  1.00 91.60           H  
ATOM   4051  N   HIS A 248      -0.467 -15.326 -11.945  1.00 81.98           N  
ATOM   4052  H   HIS A 248      -0.305 -16.309 -11.782  1.00 81.98           H  
ATOM   4053  CA  HIS A 248      -1.212 -14.947 -13.138  1.00 81.98           C  
ATOM   4054  HA  HIS A 248      -0.793 -14.029 -13.548  1.00 81.98           H  
ATOM   4055  C   HIS A 248      -2.665 -14.666 -12.746  1.00 81.98           C  
ATOM   4056  CB  HIS A 248      -1.064 -16.040 -14.204  1.00 81.98           C  
ATOM   4057  HB2 HIS A 248      -1.362 -17.004 -13.791  1.00 81.98           H  
ATOM   4058  HB3 HIS A 248      -1.728 -15.815 -15.038  1.00 81.98           H  
ATOM   4059  O   HIS A 248      -3.505 -15.557 -12.709  1.00 81.98           O  
ATOM   4060  CG  HIS A 248       0.348 -16.129 -14.727  1.00 81.98           C  
ATOM   4061  CD2 HIS A 248       1.338 -16.971 -14.293  1.00 81.98           C  
ATOM   4062  HD2 HIS A 248       1.248 -17.715 -13.515  1.00 81.98           H  
ATOM   4063  ND1 HIS A 248       0.892 -15.338 -15.713  1.00 81.98           N  
ATOM   4064  HD1 HIS A 248       0.387 -14.677 -16.285  1.00 81.98           H  
ATOM   4065  CE1 HIS A 248       2.175 -15.698 -15.874  1.00 81.98           C  
ATOM   4066  HE1 HIS A 248       2.854 -15.278 -16.601  1.00 81.98           H  
ATOM   4067  NE2 HIS A 248       2.496 -16.681 -15.022  1.00 81.98           N  
ATOM   4068  N   GLN A 249      -2.954 -13.416 -12.383  1.00 68.10           N  
ATOM   4069  H   GLN A 249      -2.210 -12.733 -12.375  1.00 68.10           H  
ATOM   4070  CA  GLN A 249      -4.332 -12.965 -12.221  1.00 68.10           C  
ATOM   4071  HA  GLN A 249      -4.938 -13.784 -11.832  1.00 68.10           H  
ATOM   4072  C   GLN A 249      -4.882 -12.585 -13.590  1.00 68.10           C  
ATOM   4073  CB  GLN A 249      -4.432 -11.794 -11.235  1.00 68.10           C  
ATOM   4074  HB2 GLN A 249      -5.475 -11.481 -11.182  1.00 68.10           H  
ATOM   4075  HB3 GLN A 249      -3.836 -10.953 -11.590  1.00 68.10           H  
ATOM   4076  O   GLN A 249      -4.265 -11.789 -14.302  1.00 68.10           O  
ATOM   4077  CG  GLN A 249      -3.966 -12.196  -9.832  1.00 68.10           C  
ATOM   4078  HG2 GLN A 249      -2.880 -12.291  -9.823  1.00 68.10           H  
ATOM   4079  HG3 GLN A 249      -4.398 -13.164  -9.580  1.00 68.10           H  
ATOM   4080  CD  GLN A 249      -4.373 -11.179  -8.775  1.00 68.10           C  
ATOM   4081  NE2 GLN A 249      -4.976 -11.623  -7.693  1.00 68.10           N  
ATOM   4082 HE21 GLN A 249      -5.239 -12.597  -7.647  1.00 68.10           H  
ATOM   4083 HE22 GLN A 249      -5.361 -10.919  -7.078  1.00 68.10           H  
ATOM   4084  OE1 GLN A 249      -4.148  -9.980  -8.868  1.00 68.10           O  
ATOM   4085  N   SER A 250      -6.050 -13.115 -13.945  1.00 58.21           N  
ATOM   4086  H   SER A 250      -6.515 -13.782 -13.346  1.00 58.21           H  
ATOM   4087  CA  SER A 250      -6.789 -12.581 -15.082  1.00 58.21           C  
ATOM   4088  HA  SER A 250      -6.161 -12.657 -15.970  1.00 58.21           H  
ATOM   4089  C   SER A 250      -7.123 -11.108 -14.832  1.00 58.21           C  
ATOM   4090  CB  SER A 250      -8.063 -13.382 -15.338  1.00 58.21           C  
ATOM   4091  HB2 SER A 250      -7.838 -14.448 -15.346  1.00 58.21           H  
ATOM   4092  HB3 SER A 250      -8.492 -13.106 -16.302  1.00 58.21           H  
ATOM   4093  O   SER A 250      -7.263 -10.648 -13.692  1.00 58.21           O  
ATOM   4094  OG  SER A 250      -8.978 -13.079 -14.315  1.00 58.21           O  
ATOM   4095  HG  SER A 250      -9.350 -13.926 -14.056  1.00 58.21           H  
ATOM   4096  N   ILE A 251      -7.298 -10.360 -15.919  1.00 53.04           N  
ATOM   4097  H   ILE A 251      -7.169 -10.799 -16.819  1.00 53.04           H  
ATOM   4098  CA  ILE A 251      -7.738  -8.959 -15.870  1.00 53.04           C  
ATOM   4099  HA  ILE A 251      -7.031  -8.390 -15.266  1.00 53.04           H  
ATOM   4100  C   ILE A 251      -9.114  -8.845 -15.185  1.00 53.04           C  
ATOM   4101  CB  ILE A 251      -7.743  -8.386 -17.309  1.00 53.04           C  
ATOM   4102  HB  ILE A 251      -8.387  -9.017 -17.921  1.00 53.04           H  
ATOM   4103  O   ILE A 251      -9.427  -7.816 -14.591  1.00 53.04           O  
ATOM   4104  CG1 ILE A 251      -6.314  -8.412 -17.908  1.00 53.04           C  
ATOM   4105 HG12 ILE A 251      -5.856  -9.388 -17.746  1.00 53.04           H  
ATOM   4106 HG13 ILE A 251      -5.694  -7.670 -17.404  1.00 53.04           H  
ATOM   4107  CG2 ILE A 251      -8.302  -6.951 -17.348  1.00 53.04           C  
ATOM   4108 HG21 ILE A 251      -7.724  -6.305 -16.688  1.00 53.04           H  
ATOM   4109 HG22 ILE A 251      -9.345  -6.942 -17.030  1.00 53.04           H  
ATOM   4110 HG23 ILE A 251      -8.277  -6.554 -18.362  1.00 53.04           H  
ATOM   4111  CD1 ILE A 251      -6.268  -8.162 -19.421  1.00 53.04           C  
ATOM   4112 HD11 ILE A 251      -5.249  -8.313 -19.778  1.00 53.04           H  
ATOM   4113 HD12 ILE A 251      -6.926  -8.864 -19.933  1.00 53.04           H  
ATOM   4114 HD13 ILE A 251      -6.567  -7.141 -19.656  1.00 53.04           H  
ATOM   4115  N   THR A 252      -9.922  -9.909 -15.232  1.00 61.48           N  
ATOM   4116  H   THR A 252      -9.584 -10.758 -15.662  1.00 61.48           H  
ATOM   4117  CA  THR A 252     -11.263  -9.973 -14.638  1.00 61.48           C  
ATOM   4118  HA  THR A 252     -11.719  -8.984 -14.689  1.00 61.48           H  
ATOM   4119  C   THR A 252     -11.256 -10.370 -13.158  1.00 61.48           C  
ATOM   4120  CB  THR A 252     -12.153 -10.939 -15.439  1.00 61.48           C  
ATOM   4121  HB  THR A 252     -13.155 -10.950 -15.009  1.00 61.48           H  
ATOM   4122  O   THR A 252     -12.294 -10.286 -12.507  1.00 61.48           O  
ATOM   4123  CG2 THR A 252     -12.255 -10.550 -16.915  1.00 61.48           C  
ATOM   4124 HG21 THR A 252     -12.981 -11.195 -17.410  1.00 61.48           H  
ATOM   4125 HG22 THR A 252     -11.291 -10.659 -17.412  1.00 61.48           H  
ATOM   4126 HG23 THR A 252     -12.591  -9.516 -17.000  1.00 61.48           H  
ATOM   4127  OG1 THR A 252     -11.611 -12.234 -15.384  1.00 61.48           O  
ATOM   4128  HG1 THR A 252     -11.877 -12.724 -16.166  1.00 61.48           H  
ATOM   4129  N   GLY A 253     -10.115 -10.797 -12.603  1.00 53.58           N  
ATOM   4130  H   GLY A 253      -9.297 -10.872 -13.191  1.00 53.58           H  
ATOM   4131  CA  GLY A 253     -10.019 -11.325 -11.238  1.00 53.58           C  
ATOM   4132  HA2 GLY A 253     -10.534 -10.649 -10.556  1.00 53.58           H  
ATOM   4133  HA3 GLY A 253      -8.967 -11.372 -10.959  1.00 53.58           H  
ATOM   4134  C   GLY A 253     -10.619 -12.727 -11.058  1.00 53.58           C  
ATOM   4135  O   GLY A 253     -10.583 -13.261  -9.951  1.00 53.58           O  
ATOM   4136  N   LEU A 254     -11.137 -13.339 -12.127  1.00 49.90           N  
ATOM   4137  H   LEU A 254     -11.097 -12.853 -13.011  1.00 49.90           H  
ATOM   4138  CA  LEU A 254     -11.577 -14.732 -12.151  1.00 49.90           C  
ATOM   4139  HA  LEU A 254     -11.979 -15.008 -11.177  1.00 49.90           H  
ATOM   4140  C   LEU A 254     -10.359 -15.618 -12.433  1.00 49.90           C  
ATOM   4141  CB  LEU A 254     -12.679 -14.896 -13.218  1.00 49.90           C  
ATOM   4142  HB2 LEU A 254     -12.266 -14.604 -14.184  1.00 49.90           H  
ATOM   4143  HB3 LEU A 254     -12.949 -15.949 -13.287  1.00 49.90           H  
ATOM   4144  O   LEU A 254      -9.627 -15.355 -13.380  1.00 49.90           O  
ATOM   4145  CG  LEU A 254     -13.951 -14.067 -12.945  1.00 49.90           C  
ATOM   4146  HG  LEU A 254     -13.686 -13.024 -12.769  1.00 49.90           H  
ATOM   4147  CD1 LEU A 254     -14.884 -14.108 -14.155  1.00 49.90           C  
ATOM   4148 HD11 LEU A 254     -15.768 -13.499 -13.963  1.00 49.90           H  
ATOM   4149 HD12 LEU A 254     -15.187 -15.135 -14.358  1.00 49.90           H  
ATOM   4150 HD13 LEU A 254     -14.366 -13.710 -15.027  1.00 49.90           H  
ATOM   4151  CD2 LEU A 254     -14.720 -14.594 -11.730  1.00 49.90           C  
ATOM   4152 HD21 LEU A 254     -14.968 -15.646 -11.872  1.00 49.90           H  
ATOM   4153 HD22 LEU A 254     -15.638 -14.021 -11.602  1.00 49.90           H  
ATOM   4154 HD23 LEU A 254     -14.117 -14.479 -10.829  1.00 49.90           H  
ATOM   4155  N   TYR A 255     -10.099 -16.636 -11.613  1.00 44.22           N  
ATOM   4156  H   TYR A 255     -10.745 -16.833 -10.862  1.00 44.22           H  
ATOM   4157  CA  TYR A 255      -9.080 -17.645 -11.928  1.00 44.22           C  
ATOM   4158  HA  TYR A 255      -8.092 -17.185 -11.941  1.00 44.22           H  
ATOM   4159  C   TYR A 255      -9.373 -18.211 -13.328  1.00 44.22           C  
ATOM   4160  CB  TYR A 255      -9.110 -18.762 -10.865  1.00 44.22           C  
ATOM   4161  HB2 TYR A 255      -9.179 -19.727 -11.368  1.00 44.22           H  
ATOM   4162  HB3 TYR A 255     -10.013 -18.680 -10.260  1.00 44.22           H  
ATOM   4163  O   TYR A 255     -10.423 -18.818 -13.525  1.00 44.22           O  
ATOM   4164  CG  TYR A 255      -7.906 -18.817  -9.944  1.00 44.22           C  
ATOM   4165  CD1 TYR A 255      -6.865 -19.724 -10.219  1.00 44.22           C  
ATOM   4166  HD1 TYR A 255      -6.904 -20.341 -11.104  1.00 44.22           H  
ATOM   4167  CD2 TYR A 255      -7.844 -18.004  -8.794  1.00 44.22           C  
ATOM   4168  HD2 TYR A 255      -8.648 -17.313  -8.586  1.00 44.22           H  
ATOM   4169  CE1 TYR A 255      -5.771 -19.834  -9.341  1.00 44.22           C  
ATOM   4170  HE1 TYR A 255      -4.974 -20.532  -9.548  1.00 44.22           H  
ATOM   4171  CE2 TYR A 255      -6.750 -18.112  -7.910  1.00 44.22           C  
ATOM   4172  HE2 TYR A 255      -6.711 -17.502  -7.020  1.00 44.22           H  
ATOM   4173  OH  TYR A 255      -4.661 -19.158  -7.331  1.00 44.22           O  
ATOM   4174  HH  TYR A 255      -4.753 -18.611  -6.548  1.00 44.22           H  
ATOM   4175  CZ  TYR A 255      -5.713 -19.035  -8.183  1.00 44.22           C  
ATOM   4176  N   GLU A 256      -8.486 -17.983 -14.294  1.00 40.13           N  
ATOM   4177  H   GLU A 256      -7.638 -17.475 -14.086  1.00 40.13           H  
ATOM   4178  CA  GLU A 256      -8.513 -18.728 -15.551  1.00 40.13           C  
ATOM   4179  HA  GLU A 256      -9.531 -19.045 -15.777  1.00 40.13           H  
ATOM   4180  C   GLU A 256      -7.683 -19.993 -15.317  1.00 40.13           C  
ATOM   4181  CB  GLU A 256      -8.041 -17.864 -16.737  1.00 40.13           C  
ATOM   4182  HB2 GLU A 256      -7.118 -17.347 -16.471  1.00 40.13           H  
ATOM   4183  HB3 GLU A 256      -7.848 -18.519 -17.586  1.00 40.13           H  
ATOM   4184  O   GLU A 256      -6.503 -19.910 -14.971  1.00 40.13           O  
ATOM   4185  CG  GLU A 256      -9.123 -16.839 -17.138  1.00 40.13           C  
ATOM   4186  HG2 GLU A 256      -9.328 -16.198 -16.280  1.00 40.13           H  
ATOM   4187  HG3 GLU A 256     -10.041 -17.379 -17.371  1.00 40.13           H  
ATOM   4188  CD  GLU A 256      -8.759 -15.948 -18.341  1.00 40.13           C  
ATOM   4189  OE1 GLU A 256      -9.509 -14.967 -18.567  1.00 40.13           O  
ATOM   4190  OE2 GLU A 256      -7.721 -16.188 -18.995  1.00 40.13           O  
ATOM   4191  N   THR A 257      -8.358 -21.142 -15.370  1.00 37.79           N  
ATOM   4192  H   THR A 257      -9.329 -21.108 -15.646  1.00 37.79           H  
ATOM   4193  CA  THR A 257      -7.775 -22.492 -15.313  1.00 37.79           C  
ATOM   4194  HA  THR A 257      -7.023 -22.548 -14.526  1.00 37.79           H  
ATOM   4195  C   THR A 257      -7.080 -22.851 -16.610  1.00 37.79           C  
ATOM   4196  CB  THR A 257      -8.854 -23.549 -15.085  1.00 37.79           C  
ATOM   4197  HB  THR A 257      -8.428 -24.539 -15.248  1.00 37.79           H  
ATOM   4198  O   THR A 257      -7.698 -22.572 -17.664  1.00 37.79           O  
ATOM   4199  CG2 THR A 257      -9.436 -23.498 -13.674  1.00 37.79           C  
ATOM   4200 HG21 THR A 257     -10.183 -24.285 -13.565  1.00 37.79           H  
ATOM   4201 HG22 THR A 257      -9.903 -22.529 -13.499  1.00 37.79           H  
ATOM   4202 HG23 THR A 257      -8.639 -23.654 -12.946  1.00 37.79           H  
ATOM   4203  OG1 THR A 257      -9.877 -23.320 -16.025  1.00 37.79           O  
ATOM   4204  HG1 THR A 257      -9.390 -23.105 -16.824  1.00 37.79           H  
ATOM   4205  OXT THR A 257      -6.021 -23.498 -16.504  1.00 37.79           O  
TER    4206      THR A 257                                                       
END   
