# Supplementary material for: Computational design of novel Cas9 PAM-interacting domains using evolution-based modelling and structural quality assessment
Source: PLoS Comput Biol. 2023 Nov 17;19(11):e1011621. doi: 10.1371/journal.pcbi.1011621 (PMC10729993; doi:10.1371/journal.pcbi.1011621)
Supplement: S1 File — This file contains the experimentally tested sequences in a zip format. It includes Fasta files, AlphaFold Prediction with PDB file, pLDDT, and more. (ZIP) [file pcbi.1011621.s001.zip › pdb/dgfx_46_relaxed_rank_1_model_3.pdb]

ATOM      1  N   THR A   1       2.104  13.887 -21.417  1.00 43.80           N  
ATOM      2  H   THR A   1       1.707  14.749 -21.073  1.00 43.80           H  
ATOM      3  H2  THR A   1       1.882  13.137 -20.778  1.00 43.80           H  
ATOM      4  H3  THR A   1       1.699  13.708 -22.325  1.00 43.80           H  
ATOM      5  CA  THR A   1       3.565  14.087 -21.536  1.00 43.80           C  
ATOM      6  HA  THR A   1       4.039  13.213 -21.983  1.00 43.80           H  
ATOM      7  C   THR A   1       4.140  14.282 -20.141  1.00 43.80           C  
ATOM      8  CB  THR A   1       3.845  15.306 -22.425  1.00 43.80           C  
ATOM      9  HB  THR A   1       4.848  15.691 -22.240  1.00 43.80           H  
ATOM     10  O   THR A   1       3.963  15.337 -19.554  1.00 43.80           O  
ATOM     11  CG2 THR A   1       3.692  14.948 -23.902  1.00 43.80           C  
ATOM     12 HG21 THR A   1       4.391  14.155 -24.167  1.00 43.80           H  
ATOM     13 HG22 THR A   1       3.925  15.821 -24.510  1.00 43.80           H  
ATOM     14 HG23 THR A   1       2.675  14.629 -24.128  1.00 43.80           H  
ATOM     15  OG1 THR A   1       2.875  16.289 -22.163  1.00 43.80           O  
ATOM     16  HG1 THR A   1       3.217  17.136 -22.459  1.00 43.80           H  
ATOM     17  N   GLY A   2       4.712  13.237 -19.535  1.00 58.49           N  
ATOM     18  H   GLY A   2       4.896  12.391 -20.056  1.00 58.49           H  
ATOM     19  CA  GLY A   2       5.411  13.368 -18.247  1.00 58.49           C  
ATOM     20  HA2 GLY A   2       5.496  12.394 -17.765  1.00 58.49           H  
ATOM     21  HA3 GLY A   2       4.860  14.035 -17.584  1.00 58.49           H  
ATOM     22  C   GLY A   2       6.821  13.923 -18.459  1.00 58.49           C  
ATOM     23  O   GLY A   2       7.421  13.635 -19.492  1.00 58.49           O  
ATOM     24  N   GLY A   3       7.337  14.718 -17.517  1.00 73.11           N  
ATOM     25  H   GLY A   3       6.788  14.942 -16.699  1.00 73.11           H  
ATOM     26  CA  GLY A   3       8.707  15.241 -17.586  1.00 73.11           C  
ATOM     27  HA2 GLY A   3       8.925  15.846 -16.706  1.00 73.11           H  
ATOM     28  HA3 GLY A   3       8.803  15.877 -18.466  1.00 73.11           H  
ATOM     29  C   GLY A   3       9.742  14.115 -17.666  1.00 73.11           C  
ATOM     30  O   GLY A   3       9.577  13.071 -17.030  1.00 73.11           O  
ATOM     31  N   PHE A   4      10.808  14.316 -18.447  1.00 79.33           N  
ATOM     32  H   PHE A   4      10.877  15.189 -18.949  1.00 79.33           H  
ATOM     33  CA  PHE A   4      11.876  13.324 -18.648  1.00 79.33           C  
ATOM     34  HA  PHE A   4      11.440  12.400 -19.027  1.00 79.33           H  
ATOM     35  C   PHE A   4      12.627  12.980 -17.358  1.00 79.33           C  
ATOM     36  CB  PHE A   4      12.869  13.865 -19.683  1.00 79.33           C  
ATOM     37  HB2 PHE A   4      13.703  13.167 -19.763  1.00 79.33           H  
ATOM     38  HB3 PHE A   4      13.276  14.814 -19.333  1.00 79.33           H  
ATOM     39  O   PHE A   4      13.147  11.874 -17.210  1.00 79.33           O  
ATOM     40  CG  PHE A   4      12.272  14.043 -21.061  1.00 79.33           C  
ATOM     41  CD1 PHE A   4      11.990  12.910 -21.844  1.00 79.33           C  
ATOM     42  HD1 PHE A   4      12.234  11.927 -21.468  1.00 79.33           H  
ATOM     43  CD2 PHE A   4      12.007  15.328 -21.570  1.00 79.33           C  
ATOM     44  HD2 PHE A   4      12.234  16.204 -20.982  1.00 79.33           H  
ATOM     45  CE1 PHE A   4      11.439  13.055 -23.128  1.00 79.33           C  
ATOM     46  HE1 PHE A   4      11.248  12.185 -23.739  1.00 79.33           H  
ATOM     47  CE2 PHE A   4      11.457  15.473 -22.856  1.00 79.33           C  
ATOM     48  HE2 PHE A   4      11.262  16.460 -23.250  1.00 79.33           H  
ATOM     49  CZ  PHE A   4      11.171  14.338 -23.634  1.00 79.33           C  
ATOM     50  HZ  PHE A   4      10.762  14.453 -24.627  1.00 79.33           H  
ATOM     51  N   SER A   5      12.645  13.915 -16.414  1.00 79.91           N  
ATOM     52  H   SER A   5      12.215  14.806 -16.618  1.00 79.91           H  
ATOM     53  CA  SER A   5      13.251  13.787 -15.099  1.00 79.91           C  
ATOM     54  HA  SER A   5      13.330  12.733 -14.831  1.00 79.91           H  
ATOM     55  C   SER A   5      12.391  14.462 -14.042  1.00 79.91           C  
ATOM     56  CB  SER A   5      14.657  14.396 -15.117  1.00 79.91           C  
ATOM     57  HB2 SER A   5      15.074  14.405 -14.110  1.00 79.91           H  
ATOM     58  HB3 SER A   5      15.285  13.764 -15.745  1.00 79.91           H  
ATOM     59  O   SER A   5      11.515  15.271 -14.348  1.00 79.91           O  
ATOM     60  OG  SER A   5      14.682  15.703 -15.660  1.00 79.91           O  
ATOM     61  HG  SER A   5      14.013  16.267 -15.263  1.00 79.91           H  
ATOM     62  N   LYS A   6      12.668  14.167 -12.774  1.00 76.22           N  
ATOM     63  H   LYS A   6      13.390  13.486 -12.589  1.00 76.22           H  
ATOM     64  CA  LYS A   6      12.165  14.994 -11.680  1.00 76.22           C  
ATOM     65  HA  LYS A   6      11.089  15.127 -11.796  1.00 76.22           H  
ATOM     66  C   LYS A   6      12.832  16.366 -11.751  1.00 76.22           C  
ATOM     67  CB  LYS A   6      12.448  14.324 -10.341  1.00 76.22           C  
ATOM     68  HB2 LYS A   6      12.140  15.000  -9.543  1.00 76.22           H  
ATOM     69  HB3 LYS A   6      13.522  14.157 -10.257  1.00 76.22           H  
ATOM     70  O   LYS A   6      14.041  16.472 -11.577  1.00 76.22           O  
ATOM     71  CG  LYS A   6      11.715  12.986 -10.184  1.00 76.22           C  
ATOM     72  HG2 LYS A   6      10.640  13.117 -10.313  1.00 76.22           H  
ATOM     73  HG3 LYS A   6      12.093  12.272 -10.915  1.00 76.22           H  
ATOM     74  CD  LYS A   6      12.018  12.492  -8.775  1.00 76.22           C  
ATOM     75  HD2 LYS A   6      11.466  13.084  -8.045  1.00 76.22           H  
ATOM     76  HD3 LYS A   6      13.083  12.651  -8.607  1.00 76.22           H  
ATOM     77  CE  LYS A   6      11.724  11.010  -8.587  1.00 76.22           C  
ATOM     78  HE2 LYS A   6      12.029  10.487  -9.494  1.00 76.22           H  
ATOM     79  HE3 LYS A   6      10.657  10.858  -8.425  1.00 76.22           H  
ATOM     80  NZ  LYS A   6      12.539  10.533  -7.449  1.00 76.22           N  
ATOM     81  HZ1 LYS A   6      13.502  10.763  -7.648  1.00 76.22           H  
ATOM     82  HZ2 LYS A   6      12.315  11.038  -6.603  1.00 76.22           H  
ATOM     83  HZ3 LYS A   6      12.469   9.533  -7.325  1.00 76.22           H  
ATOM     84  N   GLU A   7      12.028  17.400 -11.970  1.00 77.46           N  
ATOM     85  H   GLU A   7      11.072  17.195 -12.224  1.00 77.46           H  
ATOM     86  CA  GLU A   7      12.477  18.787 -12.190  1.00 77.46           C  
ATOM     87  HA  GLU A   7      13.225  18.802 -12.983  1.00 77.46           H  
ATOM     88  C   GLU A   7      13.138  19.442 -10.962  1.00 77.46           C  
ATOM     89  CB  GLU A   7      11.271  19.624 -12.651  1.00 77.46           C  
ATOM     90  HB2 GLU A   7      11.554  20.675 -12.708  1.00 77.46           H  
ATOM     91  HB3 GLU A   7      10.482  19.540 -11.904  1.00 77.46           H  
ATOM     92  O   GLU A   7      13.657  20.555 -11.038  1.00 77.46           O  
ATOM     93  CG  GLU A   7      10.702  19.192 -14.015  1.00 77.46           C  
ATOM     94  HG2 GLU A   7       9.822  19.801 -14.222  1.00 77.46           H  
ATOM     95  HG3 GLU A   7      10.367  18.157 -13.947  1.00 77.46           H  
ATOM     96  CD  GLU A   7      11.696  19.348 -15.177  1.00 77.46           C  
ATOM     97  OE1 GLU A   7      11.541  18.595 -16.166  1.00 77.46           O  
ATOM     98  OE2 GLU A   7      12.609  20.197 -15.059  1.00 77.46           O  
ATOM     99  N   SER A   8      13.155  18.765  -9.810  1.00 79.82           N  
ATOM    100  H   SER A   8      12.754  17.837  -9.792  1.00 79.82           H  
ATOM    101  CA  SER A   8      13.916  19.216  -8.649  1.00 79.82           C  
ATOM    102  HA  SER A   8      13.597  20.227  -8.398  1.00 79.82           H  
ATOM    103  C   SER A   8      15.410  19.244  -8.974  1.00 79.82           C  
ATOM    104  CB  SER A   8      13.653  18.317  -7.440  1.00 79.82           C  
ATOM    105  HB2 SER A   8      13.995  17.304  -7.656  1.00 79.82           H  
ATOM    106  HB3 SER A   8      14.203  18.698  -6.580  1.00 79.82           H  
ATOM    107  O   SER A   8      16.021  18.213  -9.260  1.00 79.82           O  
ATOM    108  OG  SER A   8      12.267  18.289  -7.142  1.00 79.82           O  
ATOM    109  HG  SER A   8      11.950  19.192  -7.069  1.00 79.82           H  
ATOM    110  N   ILE A   9      16.000  20.438  -8.901  1.00 77.83           N  
ATOM    111  H   ILE A   9      15.424  21.249  -8.727  1.00 77.83           H  
ATOM    112  CA  ILE A   9      17.438  20.634  -9.080  1.00 77.83           C  
ATOM    113  HA  ILE A   9      17.777  19.986  -9.889  1.00 77.83           H  
ATOM    114  C   ILE A   9      18.137  20.204  -7.795  1.00 77.83           C  
ATOM    115  CB  ILE A   9      17.775  22.090  -9.469  1.00 77.83           C  
ATOM    116  HB  ILE A   9      17.414  22.752  -8.682  1.00 77.83           H  
ATOM    117  O   ILE A   9      17.947  20.798  -6.733  1.00 77.83           O  
ATOM    118  CG1 ILE A   9      17.074  22.468 -10.795  1.00 77.83           C  
ATOM    119 HG12 ILE A   9      17.496  21.881 -11.611  1.00 77.83           H  
ATOM    120 HG13 ILE A   9      16.012  22.228 -10.732  1.00 77.83           H  
ATOM    121  CG2 ILE A   9      19.304  22.262  -9.596  1.00 77.83           C  
ATOM    122 HG21 ILE A   9      19.696  21.571 -10.343  1.00 77.83           H  
ATOM    123 HG22 ILE A   9      19.556  23.287  -9.869  1.00 77.83           H  
ATOM    124 HG23 ILE A   9      19.789  22.055  -8.642  1.00 77.83           H  
ATOM    125  CD1 ILE A   9      17.167  23.958 -11.145  1.00 77.83           C  
ATOM    126 HD11 ILE A   9      18.199  24.243 -11.351  1.00 77.83           H  
ATOM    127 HD12 ILE A   9      16.780  24.556 -10.320  1.00 77.83           H  
ATOM    128 HD13 ILE A   9      16.568  24.154 -12.034  1.00 77.83           H  
ATOM    129  N   SER A  10      18.964  19.174  -7.902  1.00 81.30           N  
ATOM    130  H   SER A  10      19.072  18.736  -8.806  1.00 81.30           H  
ATOM    131  CA  SER A  10      19.854  18.749  -6.835  1.00 81.30           C  
ATOM    132  HA  SER A  10      19.403  19.024  -5.882  1.00 81.30           H  
ATOM    133  C   SER A  10      21.210  19.451  -6.964  1.00 81.30           C  
ATOM    134  CB  SER A  10      20.006  17.233  -6.858  1.00 81.30           C  
ATOM    135  HB2 SER A  10      20.771  16.927  -6.144  1.00 81.30           H  
ATOM    136  HB3 SER A  10      20.298  16.929  -7.863  1.00 81.30           H  
ATOM    137  O   SER A  10      21.689  19.687  -8.082  1.00 81.30           O  
ATOM    138  OG  SER A  10      18.783  16.609  -6.527  1.00 81.30           O  
ATOM    139  HG  SER A  10      18.254  17.197  -5.983  1.00 81.30           H  
ATOM    140  N   PRO A  11      21.848  19.800  -5.832  1.00 82.00           N  
ATOM    141  CA  PRO A  11      23.173  20.405  -5.844  1.00 82.00           C  
ATOM    142  HA  PRO A  11      23.152  21.326  -6.427  1.00 82.00           H  
ATOM    143  C   PRO A  11      24.208  19.455  -6.459  1.00 82.00           C  
ATOM    144  CB  PRO A  11      23.482  20.736  -4.379  1.00 82.00           C  
ATOM    145  HB2 PRO A  11      24.547  20.675  -4.153  1.00 82.00           H  
ATOM    146  HB3 PRO A  11      23.102  21.730  -4.144  1.00 82.00           H  
ATOM    147  O   PRO A  11      23.992  18.246  -6.561  1.00 82.00           O  
ATOM    148  CG  PRO A  11      22.680  19.691  -3.606  1.00 82.00           C  
ATOM    149  HG2 PRO A  11      22.439  20.027  -2.598  1.00 82.00           H  
ATOM    150  HG3 PRO A  11      23.233  18.752  -3.578  1.00 82.00           H  
ATOM    151  CD  PRO A  11      21.428  19.522  -4.464  1.00 82.00           C  
ATOM    152  HD2 PRO A  11      21.043  18.509  -4.355  1.00 82.00           H  
ATOM    153  HD3 PRO A  11      20.673  20.249  -4.163  1.00 82.00           H  
ATOM    154  N   LYS A  12      25.356  20.015  -6.855  1.00 82.72           N  
ATOM    155  H   LYS A  12      25.462  21.013  -6.743  1.00 82.72           H  
ATOM    156  CA  LYS A  12      26.495  19.239  -7.360  1.00 82.72           C  
ATOM    157  HA  LYS A  12      26.193  18.742  -8.282  1.00 82.72           H  
ATOM    158  C   LYS A  12      26.882  18.128  -6.380  1.00 82.72           C  
ATOM    159  CB  LYS A  12      27.669  20.173  -7.692  1.00 82.72           C  
ATOM    160  HB2 LYS A  12      28.400  19.605  -8.267  1.00 82.72           H  
ATOM    161  HB3 LYS A  12      27.311  20.986  -8.324  1.00 82.72           H  
ATOM    162  O   LYS A  12      26.908  18.340  -5.168  1.00 82.72           O  
ATOM    163  CG  LYS A  12      28.367  20.766  -6.457  1.00 82.72           C  
ATOM    164  HG2 LYS A  12      27.649  21.339  -5.870  1.00 82.72           H  
ATOM    165  HG3 LYS A  12      28.771  19.962  -5.842  1.00 82.72           H  
ATOM    166  CD  LYS A  12      29.531  21.673  -6.862  1.00 82.72           C  
ATOM    167  HD2 LYS A  12      29.149  22.507  -7.451  1.00 82.72           H  
ATOM    168  HD3 LYS A  12      30.236  21.102  -7.465  1.00 82.72           H  
ATOM    169  CE  LYS A  12      30.224  22.196  -5.599  1.00 82.72           C  
ATOM    170  HE2 LYS A  12      30.556  21.342  -5.008  1.00 82.72           H  
ATOM    171  HE3 LYS A  12      29.496  22.749  -5.005  1.00 82.72           H  
ATOM    172  NZ  LYS A  12      31.379  23.065  -5.935  1.00 82.72           N  
ATOM    173  HZ1 LYS A  12      32.063  22.546  -6.466  1.00 82.72           H  
ATOM    174  HZ2 LYS A  12      31.076  23.852  -6.490  1.00 82.72           H  
ATOM    175  HZ3 LYS A  12      31.820  23.412  -5.095  1.00 82.72           H  
ATOM    176  N   GLY A  13      27.218  16.958  -6.907  1.00 75.29           N  
ATOM    177  H   GLY A  13      27.154  16.827  -7.906  1.00 75.29           H  
ATOM    178  CA  GLY A  13      27.659  15.831  -6.096  1.00 75.29           C  
ATOM    179  HA2 GLY A  13      26.847  15.515  -5.441  1.00 75.29           H  
ATOM    180  HA3 GLY A  13      28.500  16.144  -5.476  1.00 75.29           H  
ATOM    181  C   GLY A  13      28.095  14.646  -6.943  1.00 75.29           C  
ATOM    182  O   GLY A  13      27.829  14.592  -8.140  1.00 75.29           O  
ATOM    183  N   ASN A  14      28.726  13.665  -6.304  1.00 74.34           N  
ATOM    184  H   ASN A  14      28.925  13.786  -5.321  1.00 74.34           H  
ATOM    185  CA  ASN A  14      29.233  12.452  -6.958  1.00 74.34           C  
ATOM    186  HA  ASN A  14      29.655  12.736  -7.922  1.00 74.34           H  
ATOM    187  C   ASN A  14      28.131  11.425  -7.282  1.00 74.34           C  
ATOM    188  CB  ASN A  14      30.364  11.857  -6.095  1.00 74.34           C  
ATOM    189  HB2 ASN A  14      30.649  10.882  -6.490  1.00 74.34           H  
ATOM    190  HB3 ASN A  14      30.013  11.714  -5.073  1.00 74.34           H  
ATOM    191  O   ASN A  14      28.415  10.241  -7.430  1.00 74.34           O  
ATOM    192  CG  ASN A  14      31.621  12.703  -6.092  1.00 74.34           C  
ATOM    193  ND2 ASN A  14      32.520  12.459  -5.170  1.00 74.34           N  
ATOM    194 HD21 ASN A  14      32.398  11.705  -4.508  1.00 74.34           H  
ATOM    195 HD22 ASN A  14      33.360  13.019  -5.208  1.00 74.34           H  
ATOM    196  OD1 ASN A  14      31.818  13.581  -6.912  1.00 74.34           O  
ATOM    197  N   SER A  15      26.870  11.854  -7.357  1.00 75.95           N  
ATOM    198  H   SER A  15      26.720  12.852  -7.403  1.00 75.95           H  
ATOM    199  CA  SER A  15      25.766  10.975  -7.722  1.00 75.95           C  
ATOM    200  HA  SER A  15      25.914   9.994  -7.271  1.00 75.95           H  
ATOM    201  C   SER A  15      25.727  10.817  -9.236  1.00 75.95           C  
ATOM    202  CB  SER A  15      24.445  11.537  -7.196  1.00 75.95           C  
ATOM    203  HB2 SER A  15      24.470  11.560  -6.106  1.00 75.95           H  
ATOM    204  HB3 SER A  15      24.320  12.557  -7.561  1.00 75.95           H  
ATOM    205  O   SER A  15      25.403  11.763  -9.952  1.00 75.95           O  
ATOM    206  OG  SER A  15      23.357  10.737  -7.622  1.00 75.95           O  
ATOM    207  HG  SER A  15      22.575  11.294  -7.622  1.00 75.95           H  
ATOM    208  N   ASP A  16      25.975   9.602  -9.718  1.00 71.58           N  
ATOM    209  H   ASP A  16      26.376   8.905  -9.107  1.00 71.58           H  
ATOM    210  CA  ASP A  16      25.829   9.259 -11.139  1.00 71.58           C  
ATOM    211  HA  ASP A  16      26.345  10.014 -11.732  1.00 71.58           H  
ATOM    212  C   ASP A  16      24.353   9.265 -11.603  1.00 71.58           C  
ATOM    213  CB  ASP A  16      26.508   7.908 -11.417  1.00 71.58           C  
ATOM    214  HB2 ASP A  16      25.987   7.136 -10.851  1.00 71.58           H  
ATOM    215  HB3 ASP A  16      26.405   7.673 -12.476  1.00 71.58           H  
ATOM    216  O   ASP A  16      24.066   9.039 -12.774  1.00 71.58           O  
ATOM    217  CG  ASP A  16      28.006   7.877 -11.066  1.00 71.58           C  
ATOM    218  OD1 ASP A  16      28.732   8.883 -11.304  1.00 71.58           O  
ATOM    219  OD2 ASP A  16      28.424   6.835 -10.521  1.00 71.58           O  
ATOM    220  N   LYS A  17      23.399   9.535 -10.696  1.00 72.56           N  
ATOM    221  H   LYS A  17      23.704   9.739  -9.755  1.00 72.56           H  
ATOM    222  CA  LYS A  17      21.969   9.685 -11.021  1.00 72.56           C  
ATOM    223  HA  LYS A  17      21.727   9.016 -11.847  1.00 72.56           H  
ATOM    224  C   LYS A  17      21.601  11.086 -11.510  1.00 72.56           C  
ATOM    225  CB  LYS A  17      21.091   9.326  -9.815  1.00 72.56           C  
ATOM    226  HB2 LYS A  17      20.046   9.422 -10.112  1.00 72.56           H  
ATOM    227  HB3 LYS A  17      21.270  10.037  -9.009  1.00 72.56           H  
ATOM    228  O   LYS A  17      20.525  11.242 -12.084  1.00 72.56           O  
ATOM    229  CG  LYS A  17      21.328   7.898  -9.313  1.00 72.56           C  
ATOM    230  HG2 LYS A  17      21.146   7.196 -10.127  1.00 72.56           H  
ATOM    231  HG3 LYS A  17      22.357   7.790  -8.972  1.00 72.56           H  
ATOM    232  CD  LYS A  17      20.383   7.588  -8.150  1.00 72.56           C  
ATOM    233  HD2 LYS A  17      20.580   8.285  -7.336  1.00 72.56           H  
ATOM    234  HD3 LYS A  17      19.352   7.703  -8.484  1.00 72.56           H  
ATOM    235  CE  LYS A  17      20.626   6.151  -7.683  1.00 72.56           C  
ATOM    236  HE2 LYS A  17      20.444   5.479  -8.522  1.00 72.56           H  
ATOM    237  HE3 LYS A  17      21.675   6.054  -7.403  1.00 72.56           H  
ATOM    238  NZ  LYS A  17      19.751   5.804  -6.539  1.00 72.56           N  
ATOM    239  HZ1 LYS A  17      18.781   5.891  -6.808  1.00 72.56           H  
ATOM    240  HZ2 LYS A  17      19.933   6.430  -5.768  1.00 72.56           H  
ATOM    241  HZ3 LYS A  17      19.928   4.855  -6.242  1.00 72.56           H  
ATOM    242  N   LEU A  18      22.455  12.083 -11.257  1.00 80.76           N  
ATOM    243  H   LEU A  18      23.365  11.857 -10.882  1.00 80.76           H  
ATOM    244  CA  LEU A  18      22.183  13.465 -11.638  1.00 80.76           C  
ATOM    245  HA  LEU A  18      21.192  13.734 -11.272  1.00 80.76           H  
ATOM    246  C   LEU A  18      22.171  13.604 -13.158  1.00 80.76           C  
ATOM    247  CB  LEU A  18      23.229  14.419 -11.041  1.00 80.76           C  
ATOM    248  HB2 LEU A  18      23.093  15.399 -11.500  1.00 80.76           H  
ATOM    249  HB3 LEU A  18      24.219  14.049 -11.307  1.00 80.76           H  
ATOM    250  O   LEU A  18      23.127  13.233 -13.837  1.00 80.76           O  
ATOM    251  CG  LEU A  18      23.164  14.610  -9.524  1.00 80.76           C  
ATOM    252  HG  LEU A  18      23.240  13.639  -9.036  1.00 80.76           H  
ATOM    253  CD1 LEU A  18      24.330  15.493  -9.069  1.00 80.76           C  
ATOM    254 HD11 LEU A  18      24.277  16.466  -9.558  1.00 80.76           H  
ATOM    255 HD12 LEU A  18      25.273  15.013  -9.331  1.00 80.76           H  
ATOM    256 HD13 LEU A  18      24.292  15.635  -7.989  1.00 80.76           H  
ATOM    257  CD2 LEU A  18      21.867  15.278  -9.081  1.00 80.76           C  
ATOM    258 HD21 LEU A  18      21.896  15.416  -8.001  1.00 80.76           H  
ATOM    259 HD22 LEU A  18      21.010  14.647  -9.317  1.00 80.76           H  
ATOM    260 HD23 LEU A  18      21.748  16.243  -9.574  1.00 80.76           H  
ATOM    261  N   ILE A  19      21.111  14.208 -13.684  1.00 82.27           N  
ATOM    262  H   ILE A  19      20.355  14.465 -13.066  1.00 82.27           H  
ATOM    263  CA  ILE A  19      20.989  14.486 -15.114  1.00 82.27           C  
ATOM    264  HA  ILE A  19      21.637  13.804 -15.663  1.00 82.27           H  
ATOM    265  C   ILE A  19      21.463  15.907 -15.385  1.00 82.27           C  
ATOM    266  CB  ILE A  19      19.556  14.238 -15.606  1.00 82.27           C  
ATOM    267  HB  ILE A  19      18.883  14.860 -15.016  1.00 82.27           H  
ATOM    268  O   ILE A  19      21.042  16.859 -14.724  1.00 82.27           O  
ATOM    269  CG1 ILE A  19      19.180  12.760 -15.393  1.00 82.27           C  
ATOM    270 HG12 ILE A  19      19.698  12.143 -16.127  1.00 82.27           H  
ATOM    271 HG13 ILE A  19      19.479  12.421 -14.401  1.00 82.27           H  
ATOM    272  CG2 ILE A  19      19.404  14.618 -17.093  1.00 82.27           C  
ATOM    273 HG21 ILE A  19      18.380  14.462 -17.432  1.00 82.27           H  
ATOM    274 HG22 ILE A  19      19.619  15.676 -17.245  1.00 82.27           H  
ATOM    275 HG23 ILE A  19      20.077  14.022 -17.709  1.00 82.27           H  
ATOM    276  CD1 ILE A  19      17.681  12.528 -15.502  1.00 82.27           C  
ATOM    277 HD11 ILE A  19      17.521  11.452 -15.446  1.00 82.27           H  
ATOM    278 HD12 ILE A  19      17.286  12.875 -16.457  1.00 82.27           H  
ATOM    279 HD13 ILE A  19      17.172  13.024 -14.675  1.00 82.27           H  
ATOM    280  N   ALA A  20      22.327  16.052 -16.386  1.00 83.92           N  
ATOM    281  H   ALA A  20      22.627  15.231 -16.891  1.00 83.92           H  
ATOM    282  CA  ALA A  20      22.832  17.344 -16.816  1.00 83.92           C  
ATOM    283  HA  ALA A  20      23.386  17.799 -15.995  1.00 83.92           H  
ATOM    284  C   ALA A  20      21.684  18.281 -17.205  1.00 83.92           C  
ATOM    285  CB  ALA A  20      23.793  17.122 -17.984  1.00 83.92           C  
ATOM    286  HB1 ALA A  20      24.601  16.453 -17.689  1.00 83.92           H  
ATOM    287  HB2 ALA A  20      23.261  16.689 -18.832  1.00 83.92           H  
ATOM    288  HB3 ALA A  20      24.221  18.077 -18.288  1.00 83.92           H  
ATOM    289  O   ALA A  20      20.824  17.939 -18.014  1.00 83.92           O  
ATOM    290  N   ARG A  21      21.693  19.498 -16.652  1.00 81.74           N  
ATOM    291  H   ARG A  21      22.400  19.690 -15.956  1.00 81.74           H  
ATOM    292  CA  ARG A  21      20.680  20.523 -16.962  1.00 81.74           C  
ATOM    293  HA  ARG A  21      19.689  20.082 -16.858  1.00 81.74           H  
ATOM    294  C   ARG A  21      20.767  21.025 -18.403  1.00 81.74           C  
ATOM    295  CB  ARG A  21      20.820  21.703 -15.997  1.00 81.74           C  
ATOM    296  HB2 ARG A  21      21.843  22.079 -16.033  1.00 81.74           H  
ATOM    297  HB3 ARG A  21      20.151  22.498 -16.325  1.00 81.74           H  
ATOM    298  O   ARG A  21      19.793  21.551 -18.932  1.00 81.74           O  
ATOM    299  CG  ARG A  21      20.463  21.319 -14.554  1.00 81.74           C  
ATOM    300  HG2 ARG A  21      21.069  20.467 -14.245  1.00 81.74           H  
ATOM    301  HG3 ARG A  21      19.412  21.036 -14.496  1.00 81.74           H  
ATOM    302  CD  ARG A  21      20.742  22.473 -13.586  1.00 81.74           C  
ATOM    303  HD2 ARG A  21      20.510  22.137 -12.576  1.00 81.74           H  
ATOM    304  HD3 ARG A  21      21.804  22.712 -13.632  1.00 81.74           H  
ATOM    305  NE  ARG A  21      19.930  23.665 -13.905  1.00 81.74           N  
ATOM    306  HE  ARG A  21      19.111  23.504 -14.475  1.00 81.74           H  
ATOM    307  NH1 ARG A  21      21.112  25.177 -12.649  1.00 81.74           N  
ATOM    308 HH11 ARG A  21      21.709  24.427 -12.331  1.00 81.74           H  
ATOM    309 HH12 ARG A  21      21.230  26.108 -12.277  1.00 81.74           H  
ATOM    310  NH2 ARG A  21      19.330  25.857 -13.815  1.00 81.74           N  
ATOM    311 HH21 ARG A  21      18.512  25.649 -14.369  1.00 81.74           H  
ATOM    312 HH22 ARG A  21      19.443  26.781 -13.424  1.00 81.74           H  
ATOM    313  CZ  ARG A  21      20.130  24.890 -13.459  1.00 81.74           C  
ATOM    314  N   LYS A  22      21.952  20.924 -19.005  1.00 79.06           N  
ATOM    315  H   LYS A  22      22.673  20.416 -18.514  1.00 79.06           H  
ATOM    316  CA  LYS A  22      22.255  21.316 -20.382  1.00 79.06           C  
ATOM    317  HA  LYS A  22      21.336  21.317 -20.967  1.00 79.06           H  
ATOM    318  C   LYS A  22      23.194  20.286 -20.992  1.00 79.06           C  
ATOM    319  CB  LYS A  22      22.893  22.715 -20.426  1.00 79.06           C  
ATOM    320  HB2 LYS A  22      23.192  22.927 -21.453  1.00 79.06           H  
ATOM    321  HB3 LYS A  22      23.789  22.724 -19.806  1.00 79.06           H  
ATOM    322  O   LYS A  22      23.939  19.623 -20.271  1.00 79.06           O  
ATOM    323  CG  LYS A  22      21.934  23.819 -19.955  1.00 79.06           C  
ATOM    324  HG2 LYS A  22      21.000  23.744 -20.511  1.00 79.06           H  
ATOM    325  HG3 LYS A  22      21.727  23.695 -18.892  1.00 79.06           H  
ATOM    326  CD  LYS A  22      22.545  25.205 -20.183  1.00 79.06           C  
ATOM    327  HD2 LYS A  22      22.773  25.323 -21.243  1.00 79.06           H  
ATOM    328  HD3 LYS A  22      23.467  25.288 -19.608  1.00 79.06           H  
ATOM    329  CE  LYS A  22      21.556  26.291 -19.743  1.00 79.06           C  
ATOM    330  HE2 LYS A  22      21.364  26.170 -18.677  1.00 79.06           H  
ATOM    331  HE3 LYS A  22      20.616  26.138 -20.273  1.00 79.06           H  
ATOM    332  NZ  LYS A  22      22.086  27.650 -20.023  1.00 79.06           N  
ATOM    333  HZ1 LYS A  22      22.216  27.776 -21.016  1.00 79.06           H  
ATOM    334  HZ2 LYS A  22      22.978  27.783 -19.568  1.00 79.06           H  
ATOM    335  HZ3 LYS A  22      21.444  28.360 -19.700  1.00 79.06           H  
ATOM    336  N   LYS A  23      23.177  20.182 -22.320  1.00 79.66           N  
ATOM    337  H   LYS A  23      22.560  20.788 -22.842  1.00 79.66           H  
ATOM    338  CA  LYS A  23      24.163  19.389 -23.056  1.00 79.66           C  
ATOM    339  HA  LYS A  23      24.051  18.344 -22.767  1.00 79.66           H  
ATOM    340  C   LYS A  23      25.577  19.843 -22.660  1.00 79.66           C  
ATOM    341  CB  LYS A  23      23.897  19.531 -24.561  1.00 79.66           C  
ATOM    342  HB2 LYS A  23      24.256  20.503 -24.897  1.00 79.66           H  
ATOM    343  HB3 LYS A  23      22.825  19.470 -24.749  1.00 79.66           H  
ATOM    344  O   LYS A  23      25.804  21.037 -22.475  1.00 79.66           O  
ATOM    345  CG  LYS A  23      24.585  18.419 -25.358  1.00 79.66           C  
ATOM    346  HG2 LYS A  23      24.151  17.457 -25.087  1.00 79.66           H  
ATOM    347  HG3 LYS A  23      25.647  18.401 -25.115  1.00 79.66           H  
ATOM    348  CD  LYS A  23      24.422  18.645 -26.863  1.00 79.66           C  
ATOM    349  HD2 LYS A  23      24.786  19.642 -27.112  1.00 79.66           H  
ATOM    350  HD3 LYS A  23      23.371  18.554 -27.140  1.00 79.66           H  
ATOM    351  CE  LYS A  23      25.265  17.605 -27.603  1.00 79.66           C  
ATOM    352  HE2 LYS A  23      24.922  16.607 -27.330  1.00 79.66           H  
ATOM    353  HE3 LYS A  23      26.293  17.706 -27.256  1.00 79.66           H  
ATOM    354  NZ  LYS A  23      25.204  17.799 -29.072  1.00 79.66           N  
ATOM    355  HZ1 LYS A  23      25.564  18.715 -29.298  1.00 79.66           H  
ATOM    356  HZ2 LYS A  23      25.794  17.119 -29.530  1.00 79.66           H  
ATOM    357  HZ3 LYS A  23      24.258  17.712 -29.415  1.00 79.66           H  
ATOM    358  N   ASP A  24      26.476  18.881 -22.467  1.00 81.28           N  
ATOM    359  H   ASP A  24      26.224  17.939 -22.730  1.00 81.28           H  
ATOM    360  CA  ASP A  24      27.890  19.092 -22.120  1.00 81.28           C  
ATOM    361  HA  ASP A  24      28.333  18.099 -22.054  1.00 81.28           H  
ATOM    362  C   ASP A  24      28.152  19.733 -20.738  1.00 81.28           C  
ATOM    363  CB  ASP A  24      28.616  19.789 -23.288  1.00 81.28           C  
ATOM    364  HB2 ASP A  24      29.693  19.715 -23.136  1.00 81.28           H  
ATOM    365  HB3 ASP A  24      28.350  20.846 -23.303  1.00 81.28           H  
ATOM    366  O   ASP A  24      29.284  20.090 -20.413  1.00 81.28           O  
ATOM    367  CG  ASP A  24      28.257  19.146 -24.636  1.00 81.28           C  
ATOM    368  OD1 ASP A  24      28.336  17.900 -24.724  1.00 81.28           O  
ATOM    369  OD2 ASP A  24      27.776  19.867 -25.540  1.00 81.28           O  
ATOM    370  N   TRP A  25      27.129  19.854 -19.882  1.00 84.34           N  
ATOM    371  H   TRP A  25      26.210  19.560 -20.178  1.00 84.34           H  
ATOM    372  CA  TRP A  25      27.310  20.267 -18.488  1.00 84.34           C  
ATOM    373  HA  TRP A  25      28.206  20.883 -18.409  1.00 84.34           H  
ATOM    374  C   TRP A  25      27.508  19.057 -17.589  1.00 84.34           C  
ATOM    375  CB  TRP A  25      26.137  21.120 -18.001  1.00 84.34           C  
ATOM    376  HB2 TRP A  25      26.134  21.093 -16.911  1.00 84.34           H  
ATOM    377  HB3 TRP A  25      25.195  20.685 -18.335  1.00 84.34           H  
ATOM    378  O   TRP A  25      26.606  18.243 -17.427  1.00 84.34           O  
ATOM    379  CG  TRP A  25      26.194  22.558 -18.401  1.00 84.34           C  
ATOM    380  CD1 TRP A  25      26.705  23.049 -19.553  1.00 84.34           C  
ATOM    381  HD1 TRP A  25      27.128  22.453 -20.349  1.00 84.34           H  
ATOM    382  CD2 TRP A  25      25.758  23.717 -17.632  1.00 84.34           C  
ATOM    383  CE2 TRP A  25      26.066  24.893 -18.378  1.00 84.34           C  
ATOM    384  CE3 TRP A  25      25.145  23.890 -16.372  1.00 84.34           C  
ATOM    385  HE3 TRP A  25      24.926  23.018 -15.774  1.00 84.34           H  
ATOM    386  NE1 TRP A  25      26.645  24.427 -19.538  1.00 84.34           N  
ATOM    387  HE1 TRP A  25      27.053  24.992 -20.269  1.00 84.34           H  
ATOM    388  CH2 TRP A  25      25.181  26.319 -16.634  1.00 84.34           C  
ATOM    389  HH2 TRP A  25      24.998  27.303 -16.228  1.00 84.34           H  
ATOM    390  CZ2 TRP A  25      25.786  26.179 -17.895  1.00 84.34           C  
ATOM    391  HZ2 TRP A  25      26.077  27.047 -18.469  1.00 84.34           H  
ATOM    392  CZ3 TRP A  25      24.859  25.177 -15.878  1.00 84.34           C  
ATOM    393  HZ3 TRP A  25      24.424  25.289 -14.896  1.00 84.34           H  
ATOM    394  N   ASP A  26      28.665  18.983 -16.941  1.00 83.34           N  
ATOM    395  H   ASP A  26      29.395  19.640 -17.177  1.00 83.34           H  
ATOM    396  CA  ASP A  26      28.950  17.945 -15.955  1.00 83.34           C  
ATOM    397  HA  ASP A  26      28.732  16.975 -16.403  1.00 83.34           H  
ATOM    398  C   ASP A  26      28.095  18.149 -14.683  1.00 83.34           C  
ATOM    399  CB  ASP A  26      30.452  17.946 -15.655  1.00 83.34           C  
ATOM    400  HB2 ASP A  26      30.736  18.923 -15.263  1.00 83.34           H  
ATOM    401  HB3 ASP A  26      30.996  17.788 -16.586  1.00 83.34           H  
ATOM    402  O   ASP A  26      28.302  19.132 -13.952  1.00 83.34           O  
ATOM    403  CG  ASP A  26      30.878  16.869 -14.654  1.00 83.34           C  
ATOM    404  OD1 ASP A  26      30.009  16.099 -14.183  1.00 83.34           O  
ATOM    405  OD2 ASP A  26      32.080  16.888 -14.310  1.00 83.34           O  
ATOM    406  N   PRO A  27      27.161  17.234 -14.360  1.00 83.77           N  
ATOM    407  CA  PRO A  27      26.336  17.341 -13.159  1.00 83.77           C  
ATOM    408  HA  PRO A  27      25.782  18.279 -13.204  1.00 83.77           H  
ATOM    409  C   PRO A  27      27.158  17.307 -11.864  1.00 83.77           C  
ATOM    410  CB  PRO A  27      25.359  16.164 -13.213  1.00 83.77           C  
ATOM    411  HB2 PRO A  27      25.691  15.370 -12.544  1.00 83.77           H  
ATOM    412  HB3 PRO A  27      24.350  16.490 -12.961  1.00 83.77           H  
ATOM    413  O   PRO A  27      26.741  17.872 -10.849  1.00 83.77           O  
ATOM    414  CG  PRO A  27      25.423  15.661 -14.649  1.00 83.77           C  
ATOM    415  HG2 PRO A  27      25.245  14.588 -14.718  1.00 83.77           H  
ATOM    416  HG3 PRO A  27      24.705  16.215 -15.253  1.00 83.77           H  
ATOM    417  CD  PRO A  27      26.825  16.026 -15.097  1.00 83.77           C  
ATOM    418  HD2 PRO A  27      27.520  15.232 -14.823  1.00 83.77           H  
ATOM    419  HD3 PRO A  27      26.831  16.168 -16.178  1.00 83.77           H  
ATOM    420  N   LYS A  28      28.361  16.713 -11.889  1.00 84.76           N  
ATOM    421  H   LYS A  28      28.690  16.317 -12.758  1.00 84.76           H  
ATOM    422  CA  LYS A  28      29.285  16.703 -10.744  1.00 84.76           C  
ATOM    423  HA  LYS A  28      28.733  16.401  -9.854  1.00 84.76           H  
ATOM    424  C   LYS A  28      29.850  18.094 -10.453  1.00 84.76           C  
ATOM    425  CB  LYS A  28      30.422  15.684 -10.967  1.00 84.76           C  
ATOM    426  HB2 LYS A  28      31.074  15.698 -10.094  1.00 84.76           H  
ATOM    427  HB3 LYS A  28      31.016  15.963 -11.837  1.00 84.76           H  
ATOM    428  O   LYS A  28      30.215  18.376  -9.314  1.00 84.76           O  
ATOM    429  CG  LYS A  28      29.875  14.260 -11.143  1.00 84.76           C  
ATOM    430  HG2 LYS A  28      29.262  14.222 -12.043  1.00 84.76           H  
ATOM    431  HG3 LYS A  28      29.237  14.031 -10.290  1.00 84.76           H  
ATOM    432  CD  LYS A  28      30.952  13.168 -11.251  1.00 84.76           C  
ATOM    433  HD2 LYS A  28      31.548  13.323 -12.150  1.00 84.76           H  
ATOM    434  HD3 LYS A  28      31.588  13.181 -10.366  1.00 84.76           H  
ATOM    435  CE  LYS A  28      30.174  11.842 -11.335  1.00 84.76           C  
ATOM    436  HE2 LYS A  28      29.507  11.892 -12.196  1.00 84.76           H  
ATOM    437  HE3 LYS A  28      29.533  11.761 -10.457  1.00 84.76           H  
ATOM    438  NZ  LYS A  28      30.994  10.610 -11.438  1.00 84.76           N  
ATOM    439  HZ1 LYS A  28      31.604  10.490 -10.643  1.00 84.76           H  
ATOM    440  HZ2 LYS A  28      30.345   9.836 -11.430  1.00 84.76           H  
ATOM    441  HZ3 LYS A  28      31.500  10.568 -12.310  1.00 84.76           H  
ATOM    442  N   LYS A  29      29.879  18.989 -11.448  1.00 85.49           N  
ATOM    443  H   LYS A  29      29.558  18.677 -12.353  1.00 85.49           H  
ATOM    444  CA  LYS A  29      30.318  20.387 -11.295  1.00 85.49           C  
ATOM    445  HA  LYS A  29      30.980  20.461 -10.433  1.00 85.49           H  
ATOM    446  C   LYS A  29      29.162  21.342 -11.018  1.00 85.49           C  
ATOM    447  CB  LYS A  29      31.106  20.829 -12.538  1.00 85.49           C  
ATOM    448  HB2 LYS A  29      31.304  21.898 -12.469  1.00 85.49           H  
ATOM    449  HB3 LYS A  29      30.510  20.649 -13.433  1.00 85.49           H  
ATOM    450  O   LYS A  29      29.303  22.221 -10.169  1.00 85.49           O  
ATOM    451  CG  LYS A  29      32.444  20.086 -12.651  1.00 85.49           C  
ATOM    452  HG2 LYS A  29      33.036  20.271 -11.755  1.00 85.49           H  
ATOM    453  HG3 LYS A  29      32.259  19.015 -12.734  1.00 85.49           H  
ATOM    454  CD  LYS A  29      33.230  20.557 -13.880  1.00 85.49           C  
ATOM    455  HD2 LYS A  29      33.476  21.613 -13.773  1.00 85.49           H  
ATOM    456  HD3 LYS A  29      32.616  20.417 -14.770  1.00 85.49           H  
ATOM    457  CE  LYS A  29      34.509  19.724 -14.008  1.00 85.49           C  
ATOM    458  HE2 LYS A  29      34.218  18.675 -14.070  1.00 85.49           H  
ATOM    459  HE3 LYS A  29      35.107  19.852 -13.106  1.00 85.49           H  
ATOM    460  NZ  LYS A  29      35.291  20.104 -15.211  1.00 85.49           N  
ATOM    461  HZ1 LYS A  29      35.558  21.077 -15.182  1.00 85.49           H  
ATOM    462  HZ2 LYS A  29      36.122  19.534 -15.280  1.00 85.49           H  
ATOM    463  HZ3 LYS A  29      34.740  19.938 -16.040  1.00 85.49           H  
ATOM    464  N   TYR A  30      28.030  21.165 -11.698  1.00 87.15           N  
ATOM    465  H   TYR A  30      28.021  20.437 -12.399  1.00 87.15           H  
ATOM    466  CA  TYR A  30      26.944  22.157 -11.727  1.00 87.15           C  
ATOM    467  HA  TYR A  30      27.269  23.054 -11.200  1.00 87.15           H  
ATOM    468  C   TYR A  30      25.652  21.719 -11.031  1.00 87.15           C  
ATOM    469  CB  TYR A  30      26.686  22.559 -13.183  1.00 87.15           C  
ATOM    470  HB2 TYR A  30      25.890  23.303 -13.214  1.00 87.15           H  
ATOM    471  HB3 TYR A  30      26.344  21.686 -13.738  1.00 87.15           H  
ATOM    472  O   TYR A  30      24.694  22.493 -10.978  1.00 87.15           O  
ATOM    473  CG  TYR A  30      27.907  23.148 -13.857  1.00 87.15           C  
ATOM    474  CD1 TYR A  30      28.358  24.431 -13.488  1.00 87.15           C  
ATOM    475  HD1 TYR A  30      27.817  25.001 -12.748  1.00 87.15           H  
ATOM    476  CD2 TYR A  30      28.612  22.402 -14.820  1.00 87.15           C  
ATOM    477  HD2 TYR A  30      28.267  21.419 -15.104  1.00 87.15           H  
ATOM    478  CE1 TYR A  30      29.514  24.972 -14.083  1.00 87.15           C  
ATOM    479  HE1 TYR A  30      29.857  25.956 -13.803  1.00 87.15           H  
ATOM    480  CE2 TYR A  30      29.770  22.937 -15.413  1.00 87.15           C  
ATOM    481  HE2 TYR A  30      30.312  22.379 -16.162  1.00 87.15           H  
ATOM    482  OH  TYR A  30      31.345  24.725 -15.619  1.00 87.15           O  
ATOM    483  HH  TYR A  30      31.517  25.631 -15.352  1.00 87.15           H  
ATOM    484  CZ  TYR A  30      30.222  24.221 -15.047  1.00 87.15           C  
ATOM    485  N   GLY A  31      25.609  20.499 -10.498  1.00 83.52           N  
ATOM    486  H   GLY A  31      26.395  19.880 -10.632  1.00 83.52           H  
ATOM    487  CA  GLY A  31      24.350  19.880 -10.109  1.00 83.52           C  
ATOM    488  HA2 GLY A  31      24.537  18.985  -9.516  1.00 83.52           H  
ATOM    489  HA3 GLY A  31      23.758  20.572  -9.510  1.00 83.52           H  
ATOM    490  C   GLY A  31      23.535  19.463 -11.326  1.00 83.52           C  
ATOM    491  O   GLY A  31      23.911  19.679 -12.482  1.00 83.52           O  
ATOM    492  N   GLY A  32      22.400  18.843 -11.056  1.00 86.07           N  
ATOM    493  H   GLY A  32      22.086  18.781 -10.098  1.00 86.07           H  
ATOM    494  CA  GLY A  32      21.576  18.227 -12.083  1.00 86.07           C  
ATOM    495  HA2 GLY A  32      21.591  18.824 -12.995  1.00 86.07           H  
ATOM    496  HA3 GLY A  32      21.976  17.242 -12.322  1.00 86.07           H  
ATOM    497  C   GLY A  32      20.139  18.057 -11.633  1.00 86.07           C  
ATOM    498  O   GLY A  32      19.799  18.337 -10.483  1.00 86.07           O  
ATOM    499  N   PHE A  33      19.297  17.589 -12.542  1.00 84.97           N  
ATOM    500  H   PHE A  33      19.659  17.349 -13.454  1.00 84.97           H  
ATOM    501  CA  PHE A  33      17.991  17.065 -12.161  1.00 84.97           C  
ATOM    502  HA  PHE A  33      17.501  17.778 -11.498  1.00 84.97           H  
ATOM    503  C   PHE A  33      18.172  15.754 -11.385  1.00 84.97           C  
ATOM    504  CB  PHE A  33      17.119  16.900 -13.406  1.00 84.97           C  
ATOM    505  HB2 PHE A  33      16.143  16.524 -13.099  1.00 84.97           H  
ATOM    506  HB3 PHE A  33      17.555  16.149 -14.064  1.00 84.97           H  
ATOM    507  O   PHE A  33      19.093  14.990 -11.681  1.00 84.97           O  
ATOM    508  CG  PHE A  33      16.907  18.185 -14.179  1.00 84.97           C  
ATOM    509  CD1 PHE A  33      16.128  19.207 -13.609  1.00 84.97           C  
ATOM    510  HD1 PHE A  33      15.693  19.077 -12.630  1.00 84.97           H  
ATOM    511  CD2 PHE A  33      17.441  18.348 -15.474  1.00 84.97           C  
ATOM    512  HD2 PHE A  33      18.019  17.556 -15.926  1.00 84.97           H  
ATOM    513  CE1 PHE A  33      15.855  20.375 -14.339  1.00 84.97           C  
ATOM    514  HE1 PHE A  33      15.182  21.115 -13.931  1.00 84.97           H  
ATOM    515  CE2 PHE A  33      17.162  19.517 -16.205  1.00 84.97           C  
ATOM    516  HE2 PHE A  33      17.506  19.610 -17.225  1.00 84.97           H  
ATOM    517  CZ  PHE A  33      16.366  20.528 -15.639  1.00 84.97           C  
ATOM    518  HZ  PHE A  33      16.089  21.393 -16.224  1.00 84.97           H  
ATOM    519  N   ASP A  34      17.317  15.513 -10.387  1.00 77.34           N  
ATOM    520  H   ASP A  34      16.625  16.222 -10.187  1.00 77.34           H  
ATOM    521  CA  ASP A  34      17.481  14.435  -9.395  1.00 77.34           C  
ATOM    522  HA  ASP A  34      18.395  14.607  -8.827  1.00 77.34           H  
ATOM    523  C   ASP A  34      17.596  13.036 -10.021  1.00 77.34           C  
ATOM    524  CB  ASP A  34      16.294  14.492  -8.409  1.00 77.34           C  
ATOM    525  HB2 ASP A  34      16.371  15.402  -7.815  1.00 77.34           H  
ATOM    526  HB3 ASP A  34      15.365  14.548  -8.975  1.00 77.34           H  
ATOM    527  O   ASP A  34      18.547  12.296  -9.771  1.00 77.34           O  
ATOM    528  CG  ASP A  34      16.223  13.281  -7.463  1.00 77.34           C  
ATOM    529  OD1 ASP A  34      17.233  12.962  -6.809  1.00 77.34           O  
ATOM    530  OD2 ASP A  34      15.152  12.615  -7.432  1.00 77.34           O  
ATOM    531  N   SER A  35      16.596  12.646 -10.811  1.00 78.18           N  
ATOM    532  H   SER A  35      15.867  13.309 -11.032  1.00 78.18           H  
ATOM    533  CA  SER A  35      16.532  11.309 -11.397  1.00 78.18           C  
ATOM    534  HA  SER A  35      17.543  11.041 -11.703  1.00 78.18           H  
ATOM    535  C   SER A  35      15.637  11.274 -12.636  1.00 78.18           C  
ATOM    536  CB  SER A  35      16.065  10.280 -10.350  1.00 78.18           C  
ATOM    537  HB2 SER A  35      15.812   9.346 -10.851  1.00 78.18           H  
ATOM    538  HB3 SER A  35      16.897  10.085  -9.673  1.00 78.18           H  
ATOM    539  O   SER A  35      14.666  12.039 -12.712  1.00 78.18           O  
ATOM    540  OG  SER A  35      14.950  10.704  -9.571  1.00 78.18           O  
ATOM    541  HG  SER A  35      15.259  11.434  -9.030  1.00 78.18           H  
ATOM    542  N   PRO A  36      15.933  10.396 -13.613  1.00 83.78           N  
ATOM    543  CA  PRO A  36      15.081  10.225 -14.780  1.00 83.78           C  
ATOM    544  HA  PRO A  36      14.920  11.185 -15.271  1.00 83.78           H  
ATOM    545  C   PRO A  36      13.734   9.633 -14.371  1.00 83.78           C  
ATOM    546  CB  PRO A  36      15.833   9.296 -15.733  1.00 83.78           C  
ATOM    547  HB2 PRO A  36      16.425   9.875 -16.443  1.00 83.78           H  
ATOM    548  HB3 PRO A  36      15.147   8.650 -16.280  1.00 83.78           H  
ATOM    549  O   PRO A  36      13.636   8.802 -13.464  1.00 83.78           O  
ATOM    550  CG  PRO A  36      16.754   8.502 -14.805  1.00 83.78           C  
ATOM    551  HG2 PRO A  36      16.217   7.635 -14.418  1.00 83.78           H  
ATOM    552  HG3 PRO A  36      17.666   8.188 -15.313  1.00 83.78           H  
ATOM    553  CD  PRO A  36      17.050   9.459 -13.652  1.00 83.78           C  
ATOM    554  HD2 PRO A  36      17.980   9.996 -13.841  1.00 83.78           H  
ATOM    555  HD3 PRO A  36      17.134   8.897 -12.721  1.00 83.78           H  
ATOM    556  N   THR A  37      12.686  10.031 -15.078  1.00 85.76           N  
ATOM    557  H   THR A  37      12.822  10.709 -15.815  1.00 85.76           H  
ATOM    558  CA  THR A  37      11.358   9.452 -14.911  1.00 85.76           C  
ATOM    559  HA  THR A  37      11.163   9.328 -13.845  1.00 85.76           H  
ATOM    560  C   THR A  37      11.325   8.087 -15.589  1.00 85.76           C  
ATOM    561  CB  THR A  37      10.281  10.383 -15.473  1.00 85.76           C  
ATOM    562  HB  THR A  37      10.446  10.519 -16.541  1.00 85.76           H  
ATOM    563  O   THR A  37      11.604   7.963 -16.784  1.00 85.76           O  
ATOM    564  CG2 THR A  37       8.868   9.854 -15.229  1.00 85.76           C  
ATOM    565 HG21 THR A  37       8.142  10.590 -15.576  1.00 85.76           H  
ATOM    566 HG22 THR A  37       8.715   9.672 -14.166  1.00 85.76           H  
ATOM    567 HG23 THR A  37       8.716   8.929 -15.786  1.00 85.76           H  
ATOM    568  OG1 THR A  37      10.360  11.630 -14.827  1.00 85.76           O  
ATOM    569  HG1 THR A  37      10.070  12.274 -15.478  1.00 85.76           H  
ATOM    570  N   VAL A  38      10.974   7.051 -14.828  1.00 86.76           N  
ATOM    571  H   VAL A  38      10.795   7.216 -13.848  1.00 86.76           H  
ATOM    572  CA  VAL A  38      10.722   5.707 -15.364  1.00 86.76           C  
ATOM    573  HA  VAL A  38      11.519   5.443 -16.058  1.00 86.76           H  
ATOM    574  C   VAL A  38       9.400   5.724 -16.130  1.00 86.76           C  
ATOM    575  CB  VAL A  38      10.753   4.640 -14.257  1.00 86.76           C  
ATOM    576  HB  VAL A  38      10.013   4.882 -13.495  1.00 86.76           H  
ATOM    577  O   VAL A  38       8.374   6.113 -15.574  1.00 86.76           O  
ATOM    578  CG1 VAL A  38      10.456   3.241 -14.808  1.00 86.76           C  
ATOM    579 HG11 VAL A  38       9.441   3.198 -15.203  1.00 86.76           H  
ATOM    580 HG12 VAL A  38      11.158   2.992 -15.603  1.00 86.76           H  
ATOM    581 HG13 VAL A  38      10.541   2.499 -14.013  1.00 86.76           H  
ATOM    582  CG2 VAL A  38      12.141   4.593 -13.601  1.00 86.76           C  
ATOM    583 HG21 VAL A  38      12.900   4.361 -14.348  1.00 86.76           H  
ATOM    584 HG22 VAL A  38      12.161   3.827 -12.826  1.00 86.76           H  
ATOM    585 HG23 VAL A  38      12.381   5.552 -13.141  1.00 86.76           H  
ATOM    586  N   ALA A  39       9.428   5.321 -17.400  1.00 88.18           N  
ATOM    587  H   ALA A  39      10.290   4.945 -17.769  1.00 88.18           H  
ATOM    588  CA  ALA A  39       8.244   5.204 -18.244  1.00 88.18           C  
ATOM    589  HA  ALA A  39       7.593   6.061 -18.073  1.00 88.18           H  
ATOM    590  C   ALA A  39       7.451   3.936 -17.899  1.00 88.18           C  
ATOM    591  CB  ALA A  39       8.689   5.205 -19.714  1.00 88.18           C  
ATOM    592  HB1 ALA A  39       9.314   4.338 -19.925  1.00 88.18           H  
ATOM    593  HB2 ALA A  39       9.259   6.109 -19.930  1.00 88.18           H  
ATOM    594  HB3 ALA A  39       7.811   5.172 -20.360  1.00 88.18           H  
ATOM    595  O   ALA A  39       6.251   3.995 -17.645  1.00 88.18           O  
ATOM    596  N   TYR A  40       8.141   2.797 -17.862  1.00 92.54           N  
ATOM    597  H   TYR A  40       9.128   2.829 -18.074  1.00 92.54           H  
ATOM    598  CA  TYR A  40       7.596   1.493 -17.496  1.00 92.54           C  
ATOM    599  HA  TYR A  40       6.891   1.612 -16.674  1.00 92.54           H  
ATOM    600  C   TYR A  40       8.724   0.581 -17.009  1.00 92.54           C  
ATOM    601  CB  TYR A  40       6.838   0.881 -18.686  1.00 92.54           C  
ATOM    602  HB2 TYR A  40       6.508  -0.126 -18.429  1.00 92.54           H  
ATOM    603  HB3 TYR A  40       5.931   1.465 -18.845  1.00 92.54           H  
ATOM    604  O   TYR A  40       9.900   0.948 -17.037  1.00 92.54           O  
ATOM    605  CG  TYR A  40       7.598   0.809 -19.996  1.00 92.54           C  
ATOM    606  CD1 TYR A  40       7.382   1.796 -20.976  1.00 92.54           C  
ATOM    607  HD1 TYR A  40       6.701   2.610 -20.775  1.00 92.54           H  
ATOM    608  CD2 TYR A  40       8.464  -0.270 -20.263  1.00 92.54           C  
ATOM    609  HD2 TYR A  40       8.622  -1.038 -19.521  1.00 92.54           H  
ATOM    610  CE1 TYR A  40       7.996   1.689 -22.238  1.00 92.54           C  
ATOM    611  HE1 TYR A  40       7.786   2.410 -23.014  1.00 92.54           H  
ATOM    612  CE2 TYR A  40       9.097  -0.369 -21.518  1.00 92.54           C  
ATOM    613  HE2 TYR A  40       9.751  -1.199 -21.741  1.00 92.54           H  
ATOM    614  OH  TYR A  40       9.351   0.436 -23.762  1.00 92.54           O  
ATOM    615  HH  TYR A  40       8.986   1.070 -24.384  1.00 92.54           H  
ATOM    616  CZ  TYR A  40       8.844   0.597 -22.514  1.00 92.54           C  
ATOM    617  N   SER A  41       8.371  -0.599 -16.512  1.00 95.68           N  
ATOM    618  H   SER A  41       7.406  -0.889 -16.588  1.00 95.68           H  
ATOM    619  CA  SER A  41       9.344  -1.639 -16.176  1.00 95.68           C  
ATOM    620  HA  SER A  41      10.356  -1.249 -16.285  1.00 95.68           H  
ATOM    621  C   SER A  41       9.219  -2.802 -17.152  1.00 95.68           C  
ATOM    622  CB  SER A  41       9.174  -2.066 -14.719  1.00 95.68           C  
ATOM    623  HB2 SER A  41       9.902  -2.834 -14.460  1.00 95.68           H  
ATOM    624  HB3 SER A  41       8.163  -2.449 -14.576  1.00 95.68           H  
ATOM    625  O   SER A  41       8.182  -2.970 -17.789  1.00 95.68           O  
ATOM    626  OG  SER A  41       9.371  -0.916 -13.913  1.00 95.68           O  
ATOM    627  HG  SER A  41       8.992  -0.196 -14.422  1.00 95.68           H  
ATOM    628  N   VAL A  42      10.275  -3.588 -17.296  1.00 95.86           N  
ATOM    629  H   VAL A  42      11.134  -3.351 -16.821  1.00 95.86           H  
ATOM    630  CA  VAL A  42      10.277  -4.805 -18.107  1.00 95.86           C  
ATOM    631  HA  VAL A  42       9.250  -5.036 -18.392  1.00 95.86           H  
ATOM    632  C   VAL A  42      10.768  -5.967 -17.263  1.00 95.86           C  
ATOM    633  CB  VAL A  42      11.080  -4.642 -19.413  1.00 95.86           C  
ATOM    634  HB  VAL A  42      11.049  -5.587 -19.956  1.00 95.86           H  
ATOM    635  O   VAL A  42      11.747  -5.813 -16.535  1.00 95.86           O  
ATOM    636  CG1 VAL A  42      10.434  -3.566 -20.286  1.00 95.86           C  
ATOM    637 HG11 VAL A  42      10.911  -3.557 -21.266  1.00 95.86           H  
ATOM    638 HG12 VAL A  42       9.374  -3.789 -20.415  1.00 95.86           H  
ATOM    639 HG13 VAL A  42      10.544  -2.585 -19.825  1.00 95.86           H  
ATOM    640  CG2 VAL A  42      12.543  -4.233 -19.224  1.00 95.86           C  
ATOM    641 HG21 VAL A  42      12.614  -3.261 -18.736  1.00 95.86           H  
ATOM    642 HG22 VAL A  42      13.057  -4.980 -18.620  1.00 95.86           H  
ATOM    643 HG23 VAL A  42      13.039  -4.181 -20.194  1.00 95.86           H  
ATOM    644  N   LEU A  43      10.081  -7.105 -17.317  1.00 96.42           N  
ATOM    645  H   LEU A  43       9.298  -7.163 -17.953  1.00 96.42           H  
ATOM    646  CA  LEU A  43      10.617  -8.356 -16.787  1.00 96.42           C  
ATOM    647  HA  LEU A  43      11.130  -8.156 -15.847  1.00 96.42           H  
ATOM    648  C   LEU A  43      11.645  -8.886 -17.781  1.00 96.42           C  
ATOM    649  CB  LEU A  43       9.475  -9.357 -16.546  1.00 96.42           C  
ATOM    650  HB2 LEU A  43       8.708  -8.888 -15.930  1.00 96.42           H  
ATOM    651  HB3 LEU A  43       9.037  -9.602 -17.513  1.00 96.42           H  
ATOM    652  O   LEU A  43      11.360  -8.945 -18.974  1.00 96.42           O  
ATOM    653  CG  LEU A  43       9.920 -10.672 -15.878  1.00 96.42           C  
ATOM    654  HG  LEU A  43      10.738 -11.120 -16.443  1.00 96.42           H  
ATOM    655  CD1 LEU A  43      10.379 -10.458 -14.433  1.00 96.42           C  
ATOM    656 HD11 LEU A  43      10.609 -11.421 -13.977  1.00 96.42           H  
ATOM    657 HD12 LEU A  43      11.282  -9.848 -14.414  1.00 96.42           H  
ATOM    658 HD13 LEU A  43       9.590  -9.970 -13.861  1.00 96.42           H  
ATOM    659  CD2 LEU A  43       8.754 -11.658 -15.862  1.00 96.42           C  
ATOM    660 HD21 LEU A  43       8.486 -11.908 -16.889  1.00 96.42           H  
ATOM    661 HD22 LEU A  43       7.891 -11.223 -15.357  1.00 96.42           H  
ATOM    662 HD23 LEU A  43       9.046 -12.577 -15.355  1.00 96.42           H  
ATOM    663  N   VAL A  44      12.830  -9.230 -17.284  1.00 96.29           N  
ATOM    664  H   VAL A  44      13.006  -9.079 -16.301  1.00 96.29           H  
ATOM    665  CA  VAL A  44      13.944  -9.742 -18.085  1.00 96.29           C  
ATOM    666  HA  VAL A  44      13.598  -9.951 -19.097  1.00 96.29           H  
ATOM    667  C   VAL A  44      14.436 -11.044 -17.474  1.00 96.29           C  
ATOM    668  CB  VAL A  44      15.088  -8.710 -18.175  1.00 96.29           C  
ATOM    669  HB  VAL A  44      15.439  -8.474 -17.171  1.00 96.29           H  
ATOM    670  O   VAL A  44      14.718 -11.099 -16.273  1.00 96.29           O  
ATOM    671  CG1 VAL A  44      16.276  -9.231 -18.992  1.00 96.29           C  
ATOM    672 HG11 VAL A  44      16.725 -10.094 -18.499  1.00 96.29           H  
ATOM    673 HG12 VAL A  44      17.041  -8.459 -19.073  1.00 96.29           H  
ATOM    674 HG13 VAL A  44      15.946  -9.520 -19.990  1.00 96.29           H  
ATOM    675  CG2 VAL A  44      14.600  -7.415 -18.832  1.00 96.29           C  
ATOM    676 HG21 VAL A  44      15.426  -6.709 -18.918  1.00 96.29           H  
ATOM    677 HG22 VAL A  44      13.826  -6.971 -18.206  1.00 96.29           H  
ATOM    678 HG23 VAL A  44      14.193  -7.627 -19.821  1.00 96.29           H  
ATOM    679  N   VAL A  45      14.568 -12.066 -18.319  1.00 96.31           N  
ATOM    680  H   VAL A  45      14.292 -11.933 -19.282  1.00 96.31           H  
ATOM    681  CA  VAL A  45      15.283 -13.309 -18.020  1.00 96.31           C  
ATOM    682  HA  VAL A  45      15.533 -13.324 -16.959  1.00 96.31           H  
ATOM    683  C   VAL A  45      16.579 -13.310 -18.827  1.00 96.31           C  
ATOM    684  CB  VAL A  45      14.420 -14.551 -18.301  1.00 96.31           C  
ATOM    685  HB  VAL A  45      14.126 -14.565 -19.351  1.00 96.31           H  
ATOM    686  O   VAL A  45      16.547 -13.174 -20.047  1.00 96.31           O  
ATOM    687  CG1 VAL A  45      15.187 -15.838 -17.973  1.00 96.31           C  
ATOM    688 HG11 VAL A  45      16.043 -15.940 -18.639  1.00 96.31           H  
ATOM    689 HG12 VAL A  45      14.540 -16.700 -18.140  1.00 96.31           H  
ATOM    690 HG13 VAL A  45      15.526 -15.829 -16.938  1.00 96.31           H  
ATOM    691  CG2 VAL A  45      13.153 -14.533 -17.435  1.00 96.31           C  
ATOM    692 HG21 VAL A  45      13.432 -14.507 -16.382  1.00 96.31           H  
ATOM    693 HG22 VAL A  45      12.566 -15.430 -17.633  1.00 96.31           H  
ATOM    694 HG23 VAL A  45      12.540 -13.666 -17.682  1.00 96.31           H  
ATOM    695  N   ALA A  46      17.719 -13.372 -18.142  1.00 96.70           N  
ATOM    696  H   ALA A  46      17.674 -13.511 -17.142  1.00 96.70           H  
ATOM    697  CA  ALA A  46      19.044 -13.255 -18.756  1.00 96.70           C  
ATOM    698  HA  ALA A  46      19.078 -13.833 -19.680  1.00 96.70           H  
ATOM    699  C   ALA A  46      20.141 -13.779 -17.817  1.00 96.70           C  
ATOM    700  CB  ALA A  46      19.281 -11.772 -19.080  1.00 96.70           C  
ATOM    701  HB1 ALA A  46      20.259 -11.637 -19.540  1.00 96.70           H  
ATOM    702  HB2 ALA A  46      19.217 -11.191 -18.159  1.00 96.70           H  
ATOM    703  HB3 ALA A  46      18.523 -11.416 -19.777  1.00 96.70           H  
ATOM    704  O   ALA A  46      19.874 -14.161 -16.677  1.00 96.70           O  
ATOM    705  N   ILE A  47      21.393 -13.735 -18.259  1.00 96.03           N  
ATOM    706  H   ILE A  47      21.538 -13.463 -19.221  1.00 96.03           H  
ATOM    707  CA  ILE A  47      22.596 -13.922 -17.446  1.00 96.03           C  
ATOM    708  HA  ILE A  47      22.307 -14.362 -16.491  1.00 96.03           H  
ATOM    709  C   ILE A  47      23.235 -12.559 -17.159  1.00 96.03           C  
ATOM    710  CB  ILE A  47      23.565 -14.905 -18.138  1.00 96.03           C  
ATOM    711  HB  ILE A  47      23.801 -14.526 -19.133  1.00 96.03           H  
ATOM    712  O   ILE A  47      23.275 -11.681 -18.013  1.00 96.03           O  
ATOM    713  CG1 ILE A  47      22.877 -16.281 -18.290  1.00 96.03           C  
ATOM    714 HG12 ILE A  47      21.997 -16.172 -18.924  1.00 96.03           H  
ATOM    715 HG13 ILE A  47      22.550 -16.638 -17.313  1.00 96.03           H  
ATOM    716  CG2 ILE A  47      24.885 -15.033 -17.354  1.00 96.03           C  
ATOM    717 HG21 ILE A  47      24.692 -15.442 -16.362  1.00 96.03           H  
ATOM    718 HG22 ILE A  47      25.564 -15.689 -17.898  1.00 96.03           H  
ATOM    719 HG23 ILE A  47      25.382 -14.066 -17.279  1.00 96.03           H  
ATOM    720  CD1 ILE A  47      23.757 -17.357 -18.932  1.00 96.03           C  
ATOM    721 HD11 ILE A  47      24.524 -17.693 -18.234  1.00 96.03           H  
ATOM    722 HD12 ILE A  47      23.139 -18.214 -19.202  1.00 96.03           H  
ATOM    723 HD13 ILE A  47      24.231 -16.960 -19.830  1.00 96.03           H  
ATOM    724  N   VAL A  48      23.761 -12.371 -15.950  1.00 94.67           N  
ATOM    725  H   VAL A  48      23.644 -13.105 -15.266  1.00 94.67           H  
ATOM    726  CA  VAL A  48      24.540 -11.178 -15.579  1.00 94.67           C  
ATOM    727  HA  VAL A  48      24.871 -10.677 -16.489  1.00 94.67           H  
ATOM    728  C   VAL A  48      25.794 -11.554 -14.802  1.00 94.67           C  
ATOM    729  CB  VAL A  48      23.707 -10.160 -14.777  1.00 94.67           C  
ATOM    730  HB  VAL A  48      24.363  -9.350 -14.458  1.00 94.67           H  
ATOM    731  O   VAL A  48      25.797 -12.504 -14.011  1.00 94.67           O  
ATOM    732  CG1 VAL A  48      22.585  -9.545 -15.612  1.00 94.67           C  
ATOM    733 HG11 VAL A  48      21.881 -10.312 -15.933  1.00 94.67           H  
ATOM    734 HG12 VAL A  48      23.014  -9.069 -16.494  1.00 94.67           H  
ATOM    735 HG13 VAL A  48      22.057  -8.783 -15.038  1.00 94.67           H  
ATOM    736  CG2 VAL A  48      23.074 -10.777 -13.528  1.00 94.67           C  
ATOM    737 HG21 VAL A  48      23.846 -11.160 -12.861  1.00 94.67           H  
ATOM    738 HG22 VAL A  48      22.431 -11.601 -13.836  1.00 94.67           H  
ATOM    739 HG23 VAL A  48      22.472 -10.017 -13.030  1.00 94.67           H  
ATOM    740  N   GLU A  49      26.855 -10.766 -14.967  1.00 92.46           N  
ATOM    741  H   GLU A  49      26.814 -10.032 -15.660  1.00 92.46           H  
ATOM    742  CA  GLU A  49      28.027 -10.825 -14.094  1.00 92.46           C  
ATOM    743  HA  GLU A  49      28.299 -11.867 -13.930  1.00 92.46           H  
ATOM    744  C   GLU A  49      27.697 -10.180 -12.738  1.00 92.46           C  
ATOM    745  CB  GLU A  49      29.234 -10.118 -14.732  1.00 92.46           C  
ATOM    746  HB2 GLU A  49      28.953  -9.102 -15.010  1.00 92.46           H  
ATOM    747  HB3 GLU A  49      30.017 -10.063 -13.976  1.00 92.46           H  
ATOM    748  O   GLU A  49      27.423  -8.982 -12.647  1.00 92.46           O  
ATOM    749  CG  GLU A  49      29.803 -10.845 -15.959  1.00 92.46           C  
ATOM    750  HG2 GLU A  49      29.993 -11.880 -15.676  1.00 92.46           H  
ATOM    751  HG3 GLU A  49      29.061 -10.835 -16.757  1.00 92.46           H  
ATOM    752  CD  GLU A  49      31.120 -10.220 -16.465  1.00 92.46           C  
ATOM    753  OE1 GLU A  49      31.778 -10.867 -17.303  1.00 92.46           O  
ATOM    754  OE2 GLU A  49      31.531  -9.139 -15.963  1.00 92.46           O  
ATOM    755  N   LYS A  50      27.732 -10.957 -11.646  1.00 85.43           N  
ATOM    756  H   LYS A  50      27.906 -11.943 -11.782  1.00 85.43           H  
ATOM    757  CA  LYS A  50      27.496 -10.442 -10.283  1.00 85.43           C  
ATOM    758  HA  LYS A  50      27.452  -9.355 -10.352  1.00 85.43           H  
ATOM    759  C   LYS A  50      28.668 -10.729  -9.337  1.00 85.43           C  
ATOM    760  CB  LYS A  50      26.118 -10.909  -9.746  1.00 85.43           C  
ATOM    761  HB2 LYS A  50      26.134 -10.887  -8.656  1.00 85.43           H  
ATOM    762  HB3 LYS A  50      25.930 -11.933 -10.068  1.00 85.43           H  
ATOM    763  O   LYS A  50      29.208 -11.835  -9.269  1.00 85.43           O  
ATOM    764  CG  LYS A  50      24.972  -9.988 -10.227  1.00 85.43           C  
ATOM    765  HG2 LYS A  50      24.988  -9.954 -11.316  1.00 85.43           H  
ATOM    766  HG3 LYS A  50      25.179  -8.980  -9.868  1.00 85.43           H  
ATOM    767  CD  LYS A  50      23.545 -10.376  -9.765  1.00 85.43           C  
ATOM    768  HD2 LYS A  50      23.287 -11.340 -10.204  1.00 85.43           H  
ATOM    769  HD3 LYS A  50      23.510 -10.446  -8.678  1.00 85.43           H  
ATOM    770  CE  LYS A  50      22.537  -9.300 -10.251  1.00 85.43           C  
ATOM    771  HE2 LYS A  50      22.758  -9.098 -11.299  1.00 85.43           H  
ATOM    772  HE3 LYS A  50      22.724  -8.367  -9.721  1.00 85.43           H  
ATOM    773  NZ  LYS A  50      21.089  -9.665 -10.143  1.00 85.43           N  
ATOM    774  HZ1 LYS A  50      20.889 -10.536 -10.612  1.00 85.43           H  
ATOM    775  HZ2 LYS A  50      20.506  -9.022 -10.660  1.00 85.43           H  
ATOM    776  HZ3 LYS A  50      20.733  -9.677  -9.197  1.00 85.43           H  
ATOM    777  N   GLY A  51      28.991  -9.727  -8.515  1.00 82.46           N  
ATOM    778  H   GLY A  51      28.561  -8.833  -8.705  1.00 82.46           H  
ATOM    779  CA  GLY A  51      29.993  -9.799  -7.446  1.00 82.46           C  
ATOM    780  HA2 GLY A  51      29.959 -10.786  -6.986  1.00 82.46           H  
ATOM    781  HA3 GLY A  51      29.740  -9.063  -6.683  1.00 82.46           H  
ATOM    782  C   GLY A  51      31.432  -9.534  -7.903  1.00 82.46           C  
ATOM    783  O   GLY A  51      31.714  -9.408  -9.089  1.00 82.46           O  
ATOM    784  N   LYS A  52      32.365  -9.470  -6.941  1.00 83.21           N  
ATOM    785  H   LYS A  52      32.066  -9.565  -5.981  1.00 83.21           H  
ATOM    786  CA  LYS A  52      33.786  -9.155  -7.204  1.00 83.21           C  
ATOM    787  HA  LYS A  52      33.852  -8.183  -7.695  1.00 83.21           H  
ATOM    788  C   LYS A  52      34.462 -10.136  -8.168  1.00 83.21           C  
ATOM    789  CB  LYS A  52      34.585  -9.107  -5.891  1.00 83.21           C  
ATOM    790  HB2 LYS A  52      35.641  -9.019  -6.145  1.00 83.21           H  
ATOM    791  HB3 LYS A  52      34.449 -10.041  -5.345  1.00 83.21           H  
ATOM    792  O   LYS A  52      35.304  -9.730  -8.953  1.00 83.21           O  
ATOM    793  CG  LYS A  52      34.215  -7.921  -4.986  1.00 83.21           C  
ATOM    794  HG2 LYS A  52      33.192  -8.035  -4.628  1.00 83.21           H  
ATOM    795  HG3 LYS A  52      34.291  -6.997  -5.559  1.00 83.21           H  
ATOM    796  CD  LYS A  52      35.174  -7.847  -3.786  1.00 83.21           C  
ATOM    797  HD2 LYS A  52      35.088  -8.762  -3.200  1.00 83.21           H  
ATOM    798  HD3 LYS A  52      36.196  -7.764  -4.158  1.00 83.21           H  
ATOM    799  CE  LYS A  52      34.861  -6.634  -2.899  1.00 83.21           C  
ATOM    800  HE2 LYS A  52      34.892  -5.737  -3.518  1.00 83.21           H  
ATOM    801  HE3 LYS A  52      33.849  -6.735  -2.508  1.00 83.21           H  
ATOM    802  NZ  LYS A  52      35.834  -6.504  -1.780  1.00 83.21           N  
ATOM    803  HZ1 LYS A  52      35.623  -5.696  -1.212  1.00 83.21           H  
ATOM    804  HZ2 LYS A  52      35.819  -7.321  -1.186  1.00 83.21           H  
ATOM    805  HZ3 LYS A  52      36.772  -6.391  -2.135  1.00 83.21           H  
ATOM    806  N   ALA A  53      34.074 -11.410  -8.114  1.00 86.69           N  
ATOM    807  H   ALA A  53      33.365 -11.660  -7.439  1.00 86.69           H  
ATOM    808  CA  ALA A  53      34.599 -12.463  -8.981  1.00 86.69           C  
ATOM    809  HA  ALA A  53      35.648 -12.253  -9.190  1.00 86.69           H  
ATOM    810  C   ALA A  53      33.897 -12.546 -10.351  1.00 86.69           C  
ATOM    811  CB  ALA A  53      34.531 -13.789  -8.209  1.00 86.69           C  
ATOM    812  HB1 ALA A  53      34.975 -14.582  -8.810  1.00 86.69           H  
ATOM    813  HB2 ALA A  53      35.094 -13.706  -7.279  1.00 86.69           H  
ATOM    814  HB3 ALA A  53      33.494 -14.043  -7.991  1.00 86.69           H  
ATOM    815  O   ALA A  53      34.146 -13.502 -11.075  1.00 86.69           O  
ATOM    816  N   LYS A  54      32.987 -11.608 -10.673  1.00 85.83           N  
ATOM    817  H   LYS A  54      32.864 -10.824 -10.049  1.00 85.83           H  
ATOM    818  CA  LYS A  54      32.239 -11.555 -11.943  1.00 85.83           C  
ATOM    819  HA  LYS A  54      31.402 -10.867 -11.826  1.00 85.83           H  
ATOM    820  C   LYS A  54      31.612 -12.894 -12.349  1.00 85.83           C  
ATOM    821  CB  LYS A  54      33.133 -10.992 -13.054  1.00 85.83           C  
ATOM    822  HB2 LYS A  54      32.566 -11.009 -13.985  1.00 85.83           H  
ATOM    823  HB3 LYS A  54      34.005 -11.632 -13.183  1.00 85.83           H  
ATOM    824  O   LYS A  54      31.668 -13.311 -13.498  1.00 85.83           O  
ATOM    825  CG  LYS A  54      33.582  -9.549 -12.802  1.00 85.83           C  
ATOM    826  HG2 LYS A  54      32.702  -8.918 -12.680  1.00 85.83           H  
ATOM    827  HG3 LYS A  54      34.210  -9.484 -11.913  1.00 85.83           H  
ATOM    828  CD  LYS A  54      34.373  -9.101 -14.032  1.00 85.83           C  
ATOM    829  HD2 LYS A  54      33.819  -9.400 -14.922  1.00 85.83           H  
ATOM    830  HD3 LYS A  54      35.339  -9.607 -14.057  1.00 85.83           H  
ATOM    831  CE  LYS A  54      34.570  -7.588 -14.065  1.00 85.83           C  
ATOM    832  HE2 LYS A  54      33.669  -7.118 -13.673  1.00 85.83           H  
ATOM    833  HE3 LYS A  54      35.421  -7.313 -13.441  1.00 85.83           H  
ATOM    834  NZ  LYS A  54      34.762  -7.170 -15.473  1.00 85.83           N  
ATOM    835  HZ1 LYS A  54      34.836  -6.168 -15.571  1.00 85.83           H  
ATOM    836  HZ2 LYS A  54      35.563  -7.627 -15.886  1.00 85.83           H  
ATOM    837  HZ3 LYS A  54      33.958  -7.480 -16.000  1.00 85.83           H  
ATOM    838  N   LYS A  55      31.019 -13.605 -11.386  1.00 90.69           N  
ATOM    839  H   LYS A  55      30.884 -13.166 -10.487  1.00 90.69           H  
ATOM    840  CA  LYS A  55      30.387 -14.896 -11.680  1.00 90.69           C  
ATOM    841  HA  LYS A  55      31.064 -15.469 -12.314  1.00 90.69           H  
ATOM    842  C   LYS A  55      29.114 -14.666 -12.487  1.00 90.69           C  
ATOM    843  CB  LYS A  55      30.115 -15.701 -10.403  1.00 90.69           C  
ATOM    844  HB2 LYS A  55      29.545 -15.093  -9.701  1.00 90.69           H  
ATOM    845  HB3 LYS A  55      29.517 -16.572 -10.672  1.00 90.69           H  
ATOM    846  O   LYS A  55      28.278 -13.857 -12.076  1.00 90.69           O  
ATOM    847  CG  LYS A  55      31.419 -16.179  -9.749  1.00 90.69           C  
ATOM    848  HG2 LYS A  55      32.019 -16.702 -10.494  1.00 90.69           H  
ATOM    849  HG3 LYS A  55      31.982 -15.319  -9.388  1.00 90.69           H  
ATOM    850  CD  LYS A  55      31.138 -17.135  -8.580  1.00 90.69           C  
ATOM    851  HD2 LYS A  55      30.573 -16.612  -7.809  1.00 90.69           H  
ATOM    852  HD3 LYS A  55      30.553 -17.977  -8.950  1.00 90.69           H  
ATOM    853  CE  LYS A  55      32.464 -17.649  -8.003  1.00 90.69           C  
ATOM    854  HE2 LYS A  55      33.055 -18.050  -8.826  1.00 90.69           H  
ATOM    855  HE3 LYS A  55      33.020 -16.810  -7.584  1.00 90.69           H  
ATOM    856  NZ  LYS A  55      32.262 -18.708  -6.978  1.00 90.69           N  
ATOM    857  HZ1 LYS A  55      31.777 -19.496  -7.384  1.00 90.69           H  
ATOM    858  HZ2 LYS A  55      31.738 -18.369  -6.184  1.00 90.69           H  
ATOM    859  HZ3 LYS A  55      33.154 -19.052  -6.654  1.00 90.69           H  
ATOM    860  N   LEU A  56      28.968 -15.415 -13.576  1.00 93.75           N  
ATOM    861  H   LEU A  56      29.738 -15.999 -13.870  1.00 93.75           H  
ATOM    862  CA  LEU A  56      27.752 -15.459 -14.379  1.00 93.75           C  
ATOM    863  HA  LEU A  56      27.457 -14.443 -14.639  1.00 93.75           H  
ATOM    864  C   LEU A  56      26.617 -16.082 -13.563  1.00 93.75           C  
ATOM    865  CB  LEU A  56      28.012 -16.254 -15.672  1.00 93.75           C  
ATOM    866  HB2 LEU A  56      28.348 -17.255 -15.403  1.00 93.75           H  
ATOM    867  HB3 LEU A  56      27.071 -16.365 -16.211  1.00 93.75           H  
ATOM    868  O   LEU A  56      26.785 -17.134 -12.941  1.00 93.75           O  
ATOM    869  CG  LEU A  56      29.049 -15.624 -16.622  1.00 93.75           C  
ATOM    870  HG  LEU A  56      29.998 -15.523 -16.096  1.00 93.75           H  
ATOM    871  CD1 LEU A  56      29.260 -16.543 -17.822  1.00 93.75           C  
ATOM    872 HD11 LEU A  56      28.331 -16.657 -18.381  1.00 93.75           H  
ATOM    873 HD12 LEU A  56      29.601 -17.524 -17.493  1.00 93.75           H  
ATOM    874 HD13 LEU A  56      30.013 -16.115 -18.485  1.00 93.75           H  
ATOM    875  CD2 LEU A  56      28.624 -14.249 -17.137  1.00 93.75           C  
ATOM    876 HD21 LEU A  56      28.471 -13.548 -16.316  1.00 93.75           H  
ATOM    877 HD22 LEU A  56      27.711 -14.332 -17.727  1.00 93.75           H  
ATOM    878 HD23 LEU A  56      29.408 -13.845 -17.778  1.00 93.75           H  
ATOM    879  N   LYS A  57      25.471 -15.405 -13.525  1.00 94.27           N  
ATOM    880  H   LYS A  57      25.434 -14.508 -13.987  1.00 94.27           H  
ATOM    881  CA  LYS A  57      24.261 -15.887 -12.857  1.00 94.27           C  
ATOM    882  HA  LYS A  57      24.326 -16.967 -12.724  1.00 94.27           H  
ATOM    883  C   LYS A  57      23.039 -15.603 -13.706  1.00 94.27           C  
ATOM    884  CB  LYS A  57      24.092 -15.212 -11.490  1.00 94.27           C  
ATOM    885  HB2 LYS A  57      24.117 -14.129 -11.613  1.00 94.27           H  
ATOM    886  HB3 LYS A  57      23.114 -15.492 -11.097  1.00 94.27           H  
ATOM    887  O   LYS A  57      22.847 -14.462 -14.119  1.00 94.27           O  
ATOM    888  CG  LYS A  57      25.170 -15.644 -10.491  1.00 94.27           C  
ATOM    889  HG2 LYS A  57      26.135 -15.233 -10.787  1.00 94.27           H  
ATOM    890  HG3 LYS A  57      25.233 -16.732 -10.482  1.00 94.27           H  
ATOM    891  CD  LYS A  57      24.811 -15.152  -9.089  1.00 94.27           C  
ATOM    892  HD2 LYS A  57      23.823 -15.533  -8.829  1.00 94.27           H  
ATOM    893  HD3 LYS A  57      24.797 -14.063  -9.077  1.00 94.27           H  
ATOM    894  CE  LYS A  57      25.846 -15.683  -8.097  1.00 94.27           C  
ATOM    895  HE2 LYS A  57      25.961 -16.752  -8.273  1.00 94.27           H  
ATOM    896  HE3 LYS A  57      26.803 -15.204  -8.305  1.00 94.27           H  
ATOM    897  NZ  LYS A  57      25.414 -15.442  -6.699  1.00 94.27           N  
ATOM    898  HZ1 LYS A  57      24.527 -15.899  -6.542  1.00 94.27           H  
ATOM    899  HZ2 LYS A  57      26.082 -15.830  -6.049  1.00 94.27           H  
ATOM    900  HZ3 LYS A  57      25.305 -14.453  -6.528  1.00 94.27           H  
ATOM    901  N   SER A  58      22.188 -16.609 -13.863  1.00 94.41           N  
ATOM    902  H   SER A  58      22.455 -17.548 -13.601  1.00 94.41           H  
ATOM    903  CA  SER A  58      20.840 -16.426 -14.389  1.00 94.41           C  
ATOM    904  HA  SER A  58      20.911 -15.942 -15.364  1.00 94.41           H  
ATOM    905  C   SER A  58      20.029 -15.540 -13.444  1.00 94.41           C  
ATOM    906  CB  SER A  58      20.143 -17.773 -14.590  1.00 94.41           C  
ATOM    907  HB2 SER A  58      19.918 -18.211 -13.617  1.00 94.41           H  
ATOM    908  HB3 SER A  58      19.210 -17.633 -15.136  1.00 94.41           H  
ATOM    909  O   SER A  58      20.082 -15.688 -12.218  1.00 94.41           O  
ATOM    910  OG  SER A  58      20.997 -18.649 -15.298  1.00 94.41           O  
ATOM    911  HG  SER A  58      20.858 -18.542 -16.242  1.00 94.41           H  
ATOM    912  N   VAL A  59      19.294 -14.598 -14.016  1.00 94.37           N  
ATOM    913  H   VAL A  59      19.321 -14.519 -15.022  1.00 94.37           H  
ATOM    914  CA  VAL A  59      18.436 -13.651 -13.312  1.00 94.37           C  
ATOM    915  HA  VAL A  59      18.282 -14.013 -12.296  1.00 94.37           H  
ATOM    916  C   VAL A  59      17.073 -13.590 -13.972  1.00 94.37           C  
ATOM    917  CB  VAL A  59      19.050 -12.242 -13.226  1.00 94.37           C  
ATOM    918  HB  VAL A  59      18.310 -11.586 -12.767  1.00 94.37           H  
ATOM    919  O   VAL A  59      16.948 -13.718 -15.184  1.00 94.37           O  
ATOM    920  CG1 VAL A  59      20.264 -12.261 -12.295  1.00 94.37           C  
ATOM    921 HG11 VAL A  59      20.661 -11.247 -12.239  1.00 94.37           H  
ATOM    922 HG12 VAL A  59      21.024 -12.934 -12.693  1.00 94.37           H  
ATOM    923 HG13 VAL A  59      19.961 -12.610 -11.308  1.00 94.37           H  
ATOM    924  CG2 VAL A  59      19.447 -11.621 -14.571  1.00 94.37           C  
ATOM    925 HG21 VAL A  59      18.595 -11.610 -15.251  1.00 94.37           H  
ATOM    926 HG22 VAL A  59      20.257 -12.189 -15.028  1.00 94.37           H  
ATOM    927 HG23 VAL A  59      19.775 -10.593 -14.421  1.00 94.37           H  
ATOM    928  N   LYS A  60      16.065 -13.358 -13.134  1.00 94.99           N  
ATOM    929  H   LYS A  60      16.278 -13.325 -12.148  1.00 94.99           H  
ATOM    930  CA  LYS A  60      14.705 -12.986 -13.501  1.00 94.99           C  
ATOM    931  HA  LYS A  60      14.647 -12.759 -14.566  1.00 94.99           H  
ATOM    932  C   LYS A  60      14.389 -11.732 -12.698  1.00 94.99           C  
ATOM    933  CB  LYS A  60      13.780 -14.172 -13.197  1.00 94.99           C  
ATOM    934  HB2 LYS A  60      14.124 -15.032 -13.771  1.00 94.99           H  
ATOM    935  HB3 LYS A  60      13.844 -14.421 -12.138  1.00 94.99           H  
ATOM    936  O   LYS A  60      14.175 -11.812 -11.490  1.00 94.99           O  
ATOM    937  CG  LYS A  60      12.317 -13.895 -13.560  1.00 94.99           C  
ATOM    938  HG2 LYS A  60      12.234 -13.659 -14.621  1.00 94.99           H  
ATOM    939  HG3 LYS A  60      11.951 -13.050 -12.977  1.00 94.99           H  
ATOM    940  CD  LYS A  60      11.477 -15.135 -13.234  1.00 94.99           C  
ATOM    941  HD2 LYS A  60      11.514 -15.312 -12.159  1.00 94.99           H  
ATOM    942  HD3 LYS A  60      11.885 -16.005 -13.749  1.00 94.99           H  
ATOM    943  CE  LYS A  60      10.025 -14.939 -13.662  1.00 94.99           C  
ATOM    944  HE2 LYS A  60       9.689 -13.975 -13.281  1.00 94.99           H  
ATOM    945  HE3 LYS A  60       9.958 -14.915 -14.750  1.00 94.99           H  
ATOM    946  NZ  LYS A  60       9.160 -16.010 -13.108  1.00 94.99           N  
ATOM    947  HZ1 LYS A  60       9.391 -16.185 -12.141  1.00 94.99           H  
ATOM    948  HZ2 LYS A  60       9.235 -16.886 -13.605  1.00 94.99           H  
ATOM    949  HZ3 LYS A  60       8.204 -15.687 -13.072  1.00 94.99           H  
ATOM    950  N   GLU A  61      14.499 -10.564 -13.318  1.00 95.07           N  
ATOM    951  H   GLU A  61      14.663 -10.557 -14.315  1.00 95.07           H  
ATOM    952  CA  GLU A  61      14.415  -9.284 -12.609  1.00 95.07           C  
ATOM    953  HA  GLU A  61      13.807  -9.439 -11.718  1.00 95.07           H  
ATOM    954  C   GLU A  61      13.670  -8.219 -13.412  1.00 95.07           C  
ATOM    955  CB  GLU A  61      15.804  -8.817 -12.110  1.00 95.07           C  
ATOM    956  HB2 GLU A  61      16.173  -9.568 -11.410  1.00 95.07           H  
ATOM    957  HB3 GLU A  61      15.678  -7.890 -11.551  1.00 95.07           H  
ATOM    958  O   GLU A  61      13.506  -8.318 -14.626  1.00 95.07           O  
ATOM    959  CG  GLU A  61      16.877  -8.595 -13.188  1.00 95.07           C  
ATOM    960  HG2 GLU A  61      17.013  -9.519 -13.749  1.00 95.07           H  
ATOM    961  HG3 GLU A  61      16.520  -7.831 -13.879  1.00 95.07           H  
ATOM    962  CD  GLU A  61      18.249  -8.168 -12.607  1.00 95.07           C  
ATOM    963  OE1 GLU A  61      18.884  -7.291 -13.228  1.00 95.07           O  
ATOM    964  OE2 GLU A  61      18.725  -8.718 -11.569  1.00 95.07           O  
ATOM    965  N   LEU A  62      13.178  -7.204 -12.703  1.00 96.19           N  
ATOM    966  H   LEU A  62      13.386  -7.156 -11.716  1.00 96.19           H  
ATOM    967  CA  LEU A  62      12.525  -6.057 -13.313  1.00 96.19           C  
ATOM    968  HA  LEU A  62      12.079  -6.366 -14.258  1.00 96.19           H  
ATOM    969  C   LEU A  62      13.561  -4.976 -13.611  1.00 96.19           C  
ATOM    970  CB  LEU A  62      11.411  -5.528 -12.401  1.00 96.19           C  
ATOM    971  HB2 LEU A  62      11.006  -4.618 -12.843  1.00 96.19           H  
ATOM    972  HB3 LEU A  62      11.852  -5.269 -11.439  1.00 96.19           H  
ATOM    973  O   LEU A  62      14.314  -4.567 -12.727  1.00 96.19           O  
ATOM    974  CG  LEU A  62      10.259  -6.521 -12.177  1.00 96.19           C  
ATOM    975  HG  LEU A  62      10.641  -7.454 -11.762  1.00 96.19           H  
ATOM    976  CD1 LEU A  62       9.273  -5.916 -11.193  1.00 96.19           C  
ATOM    977 HD11 LEU A  62       8.686  -5.157 -11.710  1.00 96.19           H  
ATOM    978 HD12 LEU A  62       9.809  -5.454 -10.365  1.00 96.19           H  
ATOM    979 HD13 LEU A  62       8.605  -6.694 -10.823  1.00 96.19           H  
ATOM    980  CD2 LEU A  62       9.481  -6.798 -13.460  1.00 96.19           C  
ATOM    981 HD21 LEU A  62       8.599  -7.398 -13.236  1.00 96.19           H  
ATOM    982 HD22 LEU A  62       9.182  -5.862 -13.931  1.00 96.19           H  
ATOM    983 HD23 LEU A  62      10.106  -7.366 -14.149  1.00 96.19           H  
ATOM    984  N   VAL A  63      13.542  -4.459 -14.835  1.00 95.74           N  
ATOM    985  H   VAL A  63      12.943  -4.902 -15.517  1.00 95.74           H  
ATOM    986  CA  VAL A  63      14.392  -3.354 -15.282  1.00 95.74           C  
ATOM    987  HA  VAL A  63      15.087  -3.094 -14.483  1.00 95.74           H  
ATOM    988  C   VAL A  63      13.514  -2.145 -15.570  1.00 95.74           C  
ATOM    989  CB  VAL A  63      15.239  -3.755 -16.504  1.00 95.74           C  
ATOM    990  HB  VAL A  63      14.584  -3.946 -17.354  1.00 95.74           H  
ATOM    991  O   VAL A  63      12.547  -2.226 -16.322  1.00 95.74           O  
ATOM    992  CG1 VAL A  63      16.214  -2.636 -16.895  1.00 95.74           C  
ATOM    993 HG11 VAL A  63      15.670  -1.728 -17.153  1.00 95.74           H  
ATOM    994 HG12 VAL A  63      16.904  -2.440 -16.074  1.00 95.74           H  
ATOM    995 HG13 VAL A  63      16.785  -2.952 -17.767  1.00 95.74           H  
ATOM    996  CG2 VAL A  63      16.046  -5.024 -16.216  1.00 95.74           C  
ATOM    997 HG21 VAL A  63      16.728  -5.236 -17.039  1.00 95.74           H  
ATOM    998 HG22 VAL A  63      15.381  -5.881 -16.108  1.00 95.74           H  
ATOM    999 HG23 VAL A  63      16.619  -4.906 -15.296  1.00 95.74           H  
ATOM   1000  N   GLY A  64      13.830  -1.005 -14.961  1.00 95.34           N  
ATOM   1001  H   GLY A  64      14.654  -0.987 -14.376  1.00 95.34           H  
ATOM   1002  CA  GLY A  64      13.151   0.253 -15.263  1.00 95.34           C  
ATOM   1003  HA2 GLY A  64      12.074   0.093 -15.316  1.00 95.34           H  
ATOM   1004  HA3 GLY A  64      13.355   0.982 -14.479  1.00 95.34           H  
ATOM   1005  C   GLY A  64      13.649   0.821 -16.589  1.00 95.34           C  
ATOM   1006  O   GLY A  64      14.855   0.999 -16.758  1.00 95.34           O  
ATOM   1007  N   ILE A  65      12.728   1.133 -17.498  1.00 94.95           N  
ATOM   1008  H   ILE A  65      11.758   0.939 -17.296  1.00 94.95           H  
ATOM   1009  CA  ILE A  65      13.014   1.851 -18.741  1.00 94.95           C  
ATOM   1010  HA  ILE A  65      14.087   1.843 -18.933  1.00 94.95           H  
ATOM   1011  C   ILE A  65      12.585   3.298 -18.546  1.00 94.95           C  
ATOM   1012  CB  ILE A  65      12.313   1.189 -19.947  1.00 94.95           C  
ATOM   1013  HB  ILE A  65      11.235   1.266 -19.802  1.00 94.95           H  
ATOM   1014  O   ILE A  65      11.410   3.592 -18.313  1.00 94.95           O  
ATOM   1015  CG1 ILE A  65      12.647  -0.315 -20.078  1.00 94.95           C  
ATOM   1016 HG12 ILE A  65      12.231  -0.845 -19.222  1.00 94.95           H  
ATOM   1017 HG13 ILE A  65      12.150  -0.707 -20.966  1.00 94.95           H  
ATOM   1018  CG2 ILE A  65      12.661   1.933 -21.249  1.00 94.95           C  
ATOM   1019 HG21 ILE A  65      12.272   2.950 -21.221  1.00 94.95           H  
ATOM   1020 HG22 ILE A  65      12.207   1.419 -22.097  1.00 94.95           H  
ATOM   1021 HG23 ILE A  65      13.740   1.971 -21.398  1.00 94.95           H  
ATOM   1022  CD1 ILE A  65      14.141  -0.659 -20.177  1.00 94.95           C  
ATOM   1023 HD11 ILE A  65      14.251  -1.737 -20.296  1.00 94.95           H  
ATOM   1024 HD12 ILE A  65      14.667  -0.357 -19.271  1.00 94.95           H  
ATOM   1025 HD13 ILE A  65      14.588  -0.169 -21.042  1.00 94.95           H  
ATOM   1026  N   THR A  66      13.540   4.219 -18.591  1.00 91.85           N  
ATOM   1027  H   THR A  66      14.492   3.927 -18.758  1.00 91.85           H  
ATOM   1028  CA  THR A  66      13.254   5.651 -18.463  1.00 91.85           C  
ATOM   1029  HA  THR A  66      12.523   5.794 -17.667  1.00 91.85           H  
ATOM   1030  C   THR A  66      12.622   6.214 -19.730  1.00 91.85           C  
ATOM   1031  CB  THR A  66      14.494   6.449 -18.065  1.00 91.85           C  
ATOM   1032  HB  THR A  66      14.210   7.492 -17.932  1.00 91.85           H  
ATOM   1033  O   THR A  66      12.732   5.631 -20.807  1.00 91.85           O  
ATOM   1034  CG2 THR A  66      15.138   5.939 -16.773  1.00 91.85           C  
ATOM   1035 HG21 THR A  66      16.090   6.446 -16.622  1.00 91.85           H  
ATOM   1036 HG22 THR A  66      14.477   6.143 -15.930  1.00 91.85           H  
ATOM   1037 HG23 THR A  66      15.334   4.868 -16.822  1.00 91.85           H  
ATOM   1038  OG1 THR A  66      15.446   6.386 -19.082  1.00 91.85           O  
ATOM   1039  HG1 THR A  66      15.838   5.513 -19.011  1.00 91.85           H  
ATOM   1040  N   ILE A  67      11.970   7.376 -19.630  1.00 88.58           N  
ATOM   1041  H   ILE A  67      11.859   7.796 -18.718  1.00 88.58           H  
ATOM   1042  CA  ILE A  67      11.411   8.055 -20.812  1.00 88.58           C  
ATOM   1043  HA  ILE A  67      10.694   7.385 -21.287  1.00 88.58           H  
ATOM   1044  C   ILE A  67      12.513   8.321 -21.855  1.00 88.58           C  
ATOM   1045  CB  ILE A  67      10.666   9.350 -20.408  1.00 88.58           C  
ATOM   1046  HB  ILE A  67      11.370  10.013 -19.905  1.00 88.58           H  
ATOM   1047  O   ILE A  67      12.270   8.158 -23.047  1.00 88.58           O  
ATOM   1048  CG1 ILE A  67       9.492   9.042 -19.447  1.00 88.58           C  
ATOM   1049 HG12 ILE A  67       8.772   8.394 -19.948  1.00 88.58           H  
ATOM   1050 HG13 ILE A  67       9.864   8.510 -18.571  1.00 88.58           H  
ATOM   1051  CG2 ILE A  67      10.114  10.070 -21.653  1.00 88.58           C  
ATOM   1052 HG21 ILE A  67      10.901  10.257 -22.383  1.00 88.58           H  
ATOM   1053 HG22 ILE A  67       9.694  11.039 -21.382  1.00 88.58           H  
ATOM   1054 HG23 ILE A  67       9.344   9.462 -22.129  1.00 88.58           H  
ATOM   1055  CD1 ILE A  67       8.751  10.285 -18.942  1.00 88.58           C  
ATOM   1056 HD11 ILE A  67       8.069  10.000 -18.141  1.00 88.58           H  
ATOM   1057 HD12 ILE A  67       8.167  10.737 -19.743  1.00 88.58           H  
ATOM   1058 HD13 ILE A  67       9.470  11.012 -18.564  1.00 88.58           H  
ATOM   1059  N   MET A  68      13.729   8.656 -21.409  1.00 87.20           N  
ATOM   1060  H   MET A  68      13.870   8.717 -20.411  1.00 87.20           H  
ATOM   1061  CA  MET A  68      14.887   8.895 -22.282  1.00 87.20           C  
ATOM   1062  HA  MET A  68      14.598   9.577 -23.082  1.00 87.20           H  
ATOM   1063  C   MET A  68      15.413   7.621 -22.958  1.00 87.20           C  
ATOM   1064  CB  MET A  68      16.015   9.535 -21.458  1.00 87.20           C  
ATOM   1065  HB2 MET A  68      16.912   9.604 -22.073  1.00 87.20           H  
ATOM   1066  HB3 MET A  68      16.248   8.895 -20.607  1.00 87.20           H  
ATOM   1067  O   MET A  68      15.903   7.675 -24.081  1.00 87.20           O  
ATOM   1068  CG  MET A  68      15.661  10.936 -20.943  1.00 87.20           C  
ATOM   1069  HG2 MET A  68      16.503  11.313 -20.363  1.00 87.20           H  
ATOM   1070  HG3 MET A  68      14.808  10.858 -20.267  1.00 87.20           H  
ATOM   1071  SD  MET A  68      15.259  12.160 -22.222  1.00 87.20           S  
ATOM   1072  CE  MET A  68      16.847  12.302 -23.084  1.00 87.20           C  
ATOM   1073  HE1 MET A  68      16.763  13.058 -23.865  1.00 87.20           H  
ATOM   1074  HE2 MET A  68      17.111  11.348 -23.542  1.00 87.20           H  
ATOM   1075  HE3 MET A  68      17.621  12.599 -22.377  1.00 87.20           H  
ATOM   1076  N   GLU A  69      15.308   6.473 -22.289  1.00 93.46           N  
ATOM   1077  H   GLU A  69      14.921   6.492 -21.356  1.00 93.46           H  
ATOM   1078  CA  GLU A  69      15.745   5.171 -22.810  1.00 93.46           C  
ATOM   1079  HA  GLU A  69      16.630   5.290 -23.435  1.00 93.46           H  
ATOM   1080  C   GLU A  69      14.679   4.476 -23.659  1.00 93.46           C  
ATOM   1081  CB  GLU A  69      16.085   4.266 -21.628  1.00 93.46           C  
ATOM   1082  HB2 GLU A  69      15.227   4.278 -20.957  1.00 93.46           H  
ATOM   1083  HB3 GLU A  69      16.206   3.242 -21.982  1.00 93.46           H  
ATOM   1084  O   GLU A  69      14.981   3.521 -24.368  1.00 93.46           O  
ATOM   1085  CG  GLU A  69      17.367   4.681 -20.885  1.00 93.46           C  
ATOM   1086  HG2 GLU A  69      18.228   4.438 -21.508  1.00 93.46           H  
ATOM   1087  HG3 GLU A  69      17.377   5.758 -20.717  1.00 93.46           H  
ATOM   1088  CD  GLU A  69      17.467   3.961 -19.535  1.00 93.46           C  
ATOM   1089  OE1 GLU A  69      18.572   3.545 -19.129  1.00 93.46           O  
ATOM   1090  OE2 GLU A  69      16.411   3.763 -18.892  1.00 93.46           O  
ATOM   1091  N   ARG A  70      13.424   4.933 -23.598  1.00 93.21           N  
ATOM   1092  H   ARG A  70      13.235   5.682 -22.948  1.00 93.21           H  
ATOM   1093  CA  ARG A  70      12.297   4.270 -24.254  1.00 93.21           C  
ATOM   1094  HA  ARG A  70      12.168   3.284 -23.808  1.00 93.21           H  
ATOM   1095  C   ARG A  70      12.553   4.031 -25.740  1.00 93.21           C  
ATOM   1096  CB  ARG A  70      11.030   5.097 -24.019  1.00 93.21           C  
ATOM   1097  HB2 ARG A  70      10.857   5.194 -22.947  1.00 93.21           H  
ATOM   1098  HB3 ARG A  70      11.155   6.091 -24.449  1.00 93.21           H  
ATOM   1099  O   ARG A  70      12.381   2.910 -26.202  1.00 93.21           O  
ATOM   1100  CG  ARG A  70       9.826   4.412 -24.667  1.00 93.21           C  
ATOM   1101  HG2 ARG A  70       9.982   4.327 -25.743  1.00 93.21           H  
ATOM   1102  HG3 ARG A  70       9.708   3.414 -24.244  1.00 93.21           H  
ATOM   1103  CD  ARG A  70       8.551   5.216 -24.444  1.00 93.21           C  
ATOM   1104  HD2 ARG A  70       8.334   5.252 -23.376  1.00 93.21           H  
ATOM   1105  HD3 ARG A  70       8.700   6.226 -24.826  1.00 93.21           H  
ATOM   1106  NE  ARG A  70       7.445   4.575 -25.164  1.00 93.21           N  
ATOM   1107  HE  ARG A  70       7.676   3.740 -25.682  1.00 93.21           H  
ATOM   1108  NH1 ARG A  70       5.784   6.055 -24.610  1.00 93.21           N  
ATOM   1109 HH11 ARG A  70       6.462   6.595 -24.092  1.00 93.21           H  
ATOM   1110 HH12 ARG A  70       4.816   6.332 -24.693  1.00 93.21           H  
ATOM   1111  NH2 ARG A  70       5.354   4.311 -25.953  1.00 93.21           N  
ATOM   1112 HH21 ARG A  70       5.716   3.525 -26.475  1.00 93.21           H  
ATOM   1113 HH22 ARG A  70       4.389   4.588 -26.062  1.00 93.21           H  
ATOM   1114  CZ  ARG A  70       6.200   4.986 -25.237  1.00 93.21           C  
ATOM   1115  N   SER A  71      12.990   5.055 -26.471  1.00 94.38           N  
ATOM   1116  H   SER A  71      13.076   5.961 -26.034  1.00 94.38           H  
ATOM   1117  CA  SER A  71      13.199   4.948 -27.920  1.00 94.38           C  
ATOM   1118  HA  SER A  71      12.286   4.567 -28.378  1.00 94.38           H  
ATOM   1119  C   SER A  71      14.333   3.988 -28.285  1.00 94.38           C  
ATOM   1120  CB  SER A  71      13.497   6.323 -28.523  1.00 94.38           C  
ATOM   1121  HB2 SER A  71      14.455   6.686 -28.150  1.00 94.38           H  
ATOM   1122  HB3 SER A  71      13.549   6.231 -29.607  1.00 94.38           H  
ATOM   1123  O   SER A  71      14.235   3.283 -29.287  1.00 94.38           O  
ATOM   1124  OG  SER A  71      12.481   7.245 -28.177  1.00 94.38           O  
ATOM   1125  HG  SER A  71      12.596   8.045 -28.697  1.00 94.38           H  
ATOM   1126  N   SER A  72      15.411   3.940 -27.493  1.00 95.65           N  
ATOM   1127  H   SER A  72      15.411   4.437 -26.614  1.00 95.65           H  
ATOM   1128  CA  SER A  72      16.523   3.017 -27.747  1.00 95.65           C  
ATOM   1129  HA  SER A  72      16.735   3.015 -28.817  1.00 95.65           H  
ATOM   1130  C   SER A  72      16.159   1.582 -27.376  1.00 95.65           C  
ATOM   1131  CB  SER A  72      17.803   3.468 -27.035  1.00 95.65           C  
ATOM   1132  HB2 SER A  72      18.151   4.395 -27.490  1.00 95.65           H  
ATOM   1133  HB3 SER A  72      18.571   2.706 -27.168  1.00 95.65           H  
ATOM   1134  O   SER A  72      16.432   0.675 -28.160  1.00 95.65           O  
ATOM   1135  OG  SER A  72      17.592   3.689 -25.657  1.00 95.65           O  
ATOM   1136  HG  SER A  72      18.440   3.845 -25.235  1.00 95.65           H  
ATOM   1137  N   PHE A  73      15.476   1.386 -26.245  1.00 96.21           N  
ATOM   1138  H   PHE A  73      15.325   2.172 -25.630  1.00 96.21           H  
ATOM   1139  CA  PHE A  73      14.959   0.082 -25.841  1.00 96.21           C  
ATOM   1140  HA  PHE A  73      15.786  -0.627 -25.799  1.00 96.21           H  
ATOM   1141  C   PHE A  73      13.949  -0.468 -26.855  1.00 96.21           C  
ATOM   1142  CB  PHE A  73      14.336   0.188 -24.444  1.00 96.21           C  
ATOM   1143  HB2 PHE A  73      15.107   0.485 -23.733  1.00 96.21           H  
ATOM   1144  HB3 PHE A  73      13.570   0.963 -24.447  1.00 96.21           H  
ATOM   1145  O   PHE A  73      14.070  -1.609 -27.277  1.00 96.21           O  
ATOM   1146  CG  PHE A  73      13.722  -1.119 -23.982  1.00 96.21           C  
ATOM   1147  CD1 PHE A  73      12.329  -1.306 -24.017  1.00 96.21           C  
ATOM   1148  HD1 PHE A  73      11.688  -0.501 -24.345  1.00 96.21           H  
ATOM   1149  CD2 PHE A  73      14.555  -2.179 -23.584  1.00 96.21           C  
ATOM   1150  HD2 PHE A  73      15.628  -2.060 -23.609  1.00 96.21           H  
ATOM   1151  CE1 PHE A  73      11.778  -2.546 -23.649  1.00 96.21           C  
ATOM   1152  HE1 PHE A  73      10.709  -2.699 -23.673  1.00 96.21           H  
ATOM   1153  CE2 PHE A  73      14.007  -3.413 -23.204  1.00 96.21           C  
ATOM   1154  HE2 PHE A  73      14.656  -4.228 -22.918  1.00 96.21           H  
ATOM   1155  CZ  PHE A  73      12.618  -3.599 -23.246  1.00 96.21           C  
ATOM   1156  HZ  PHE A  73      12.199  -4.557 -22.974  1.00 96.21           H  
ATOM   1157  N   GLU A  74      12.977   0.334 -27.298  1.00 94.71           N  
ATOM   1158  H   GLU A  74      12.905   1.267 -26.918  1.00 94.71           H  
ATOM   1159  CA  GLU A  74      11.944  -0.115 -28.244  1.00 94.71           C  
ATOM   1160  HA  GLU A  74      11.544  -1.065 -27.891  1.00 94.71           H  
ATOM   1161  C   GLU A  74      12.497  -0.406 -29.644  1.00 94.71           C  
ATOM   1162  CB  GLU A  74      10.792   0.909 -28.300  1.00 94.71           C  
ATOM   1163  HB2 GLU A  74      11.195   1.910 -28.459  1.00 94.71           H  
ATOM   1164  HB3 GLU A  74      10.129   0.660 -29.129  1.00 94.71           H  
ATOM   1165  O   GLU A  74      11.948  -1.259 -30.337  1.00 94.71           O  
ATOM   1166  CG  GLU A  74       9.980   0.858 -26.998  1.00 94.71           C  
ATOM   1167  HG2 GLU A  74      10.646   1.002 -26.148  1.00 94.71           H  
ATOM   1168  HG3 GLU A  74       9.572  -0.149 -26.908  1.00 94.71           H  
ATOM   1169  CD  GLU A  74       8.825   1.866 -26.872  1.00 94.71           C  
ATOM   1170  OE1 GLU A  74       8.119   1.778 -25.835  1.00 94.71           O  
ATOM   1171  OE2 GLU A  74       8.611   2.739 -27.733  1.00 94.71           O  
ATOM   1172  N   LYS A  75      13.595   0.247 -30.049  1.00 96.52           N  
ATOM   1173  H   LYS A  75      13.977   0.954 -29.436  1.00 96.52           H  
ATOM   1174  CA  LYS A  75      14.271  -0.026 -31.325  1.00 96.52           C  
ATOM   1175  HA  LYS A  75      13.516  -0.057 -32.111  1.00 96.52           H  
ATOM   1176  C   LYS A  75      14.955  -1.395 -31.343  1.00 96.52           C  
ATOM   1177  CB  LYS A  75      15.261   1.111 -31.622  1.00 96.52           C  
ATOM   1178  HB2 LYS A  75      16.010   1.154 -30.832  1.00 96.52           H  
ATOM   1179  HB3 LYS A  75      14.715   2.054 -31.635  1.00 96.52           H  
ATOM   1180  O   LYS A  75      14.898  -2.080 -32.359  1.00 96.52           O  
ATOM   1181  CG  LYS A  75      15.962   0.928 -32.977  1.00 96.52           C  
ATOM   1182  HG2 LYS A  75      16.537   0.002 -32.972  1.00 96.52           H  
ATOM   1183  HG3 LYS A  75      15.210   0.872 -33.764  1.00 96.52           H  
ATOM   1184  CD  LYS A  75      16.920   2.087 -33.271  1.00 96.52           C  
ATOM   1185  HD2 LYS A  75      16.356   3.019 -33.306  1.00 96.52           H  
ATOM   1186  HD3 LYS A  75      17.667   2.142 -32.480  1.00 96.52           H  
ATOM   1187  CE  LYS A  75      17.603   1.833 -34.620  1.00 96.52           C  
ATOM   1188  HE2 LYS A  75      16.832   1.755 -35.388  1.00 96.52           H  
ATOM   1189  HE3 LYS A  75      18.114   0.871 -34.572  1.00 96.52           H  
ATOM   1190  NZ  LYS A  75      18.567   2.907 -34.966  1.00 96.52           N  
ATOM   1191  HZ1 LYS A  75      18.998   2.709 -35.858  1.00 96.52           H  
ATOM   1192  HZ2 LYS A  75      18.095   3.797 -35.031  1.00 96.52           H  
ATOM   1193  HZ3 LYS A  75      19.294   2.966 -34.267  1.00 96.52           H  
ATOM   1194  N   ASN A  76      15.647  -1.764 -30.264  1.00 95.97           N  
ATOM   1195  H   ASN A  76      15.647  -1.148 -29.463  1.00 95.97           H  
ATOM   1196  CA  ASN A  76      16.289  -3.072 -30.126  1.00 95.97           C  
ATOM   1197  HA  ASN A  76      15.657  -3.825 -30.597  1.00 95.97           H  
ATOM   1198  C   ASN A  76      16.445  -3.433 -28.633  1.00 95.97           C  
ATOM   1199  CB  ASN A  76      17.631  -3.072 -30.889  1.00 95.97           C  
ATOM   1200  HB2 ASN A  76      17.459  -2.732 -31.910  1.00 95.97           H  
ATOM   1201  HB3 ASN A  76      18.335  -2.392 -30.410  1.00 95.97           H  
ATOM   1202  O   ASN A  76      17.458  -3.070 -28.023  1.00 95.97           O  
ATOM   1203  CG  ASN A  76      18.254  -4.458 -30.958  1.00 95.97           C  
ATOM   1204  ND2 ASN A  76      19.115  -4.701 -31.918  1.00 95.97           N  
ATOM   1205 HD21 ASN A  76      19.356  -4.000 -32.604  1.00 95.97           H  
ATOM   1206 HD22 ASN A  76      19.519  -5.627 -31.921  1.00 95.97           H  
ATOM   1207  OD1 ASN A  76      17.991  -5.340 -30.158  1.00 95.97           O  
ATOM   1208  N   PRO A  77      15.465  -4.149 -28.042  1.00 95.97           N  
ATOM   1209  CA  PRO A  77      15.480  -4.494 -26.621  1.00 95.97           C  
ATOM   1210  HA  PRO A  77      15.437  -3.574 -26.038  1.00 95.97           H  
ATOM   1211  C   PRO A  77      16.715  -5.292 -26.200  1.00 95.97           C  
ATOM   1212  CB  PRO A  77      14.199  -5.302 -26.387  1.00 95.97           C  
ATOM   1213  HB2 PRO A  77      13.806  -5.161 -25.380  1.00 95.97           H  
ATOM   1214  HB3 PRO A  77      14.381  -6.361 -26.572  1.00 95.97           H  
ATOM   1215  O   PRO A  77      17.266  -5.039 -25.132  1.00 95.97           O  
ATOM   1216  CG  PRO A  77      13.241  -4.771 -27.448  1.00 95.97           C  
ATOM   1217  HG2 PRO A  77      12.779  -3.847 -27.101  1.00 95.97           H  
ATOM   1218  HG3 PRO A  77      12.477  -5.506 -27.706  1.00 95.97           H  
ATOM   1219  CD  PRO A  77      14.171  -4.487 -28.627  1.00 95.97           C  
ATOM   1220  HD2 PRO A  77      14.273  -5.383 -29.240  1.00 95.97           H  
ATOM   1221  HD3 PRO A  77      13.768  -3.667 -29.221  1.00 95.97           H  
ATOM   1222  N   ILE A  78      17.169  -6.218 -27.051  1.00 96.21           N  
ATOM   1223  H   ILE A  78      16.709  -6.318 -27.945  1.00 96.21           H  
ATOM   1224  CA  ILE A  78      18.310  -7.095 -26.768  1.00 96.21           C  
ATOM   1225  HA  ILE A  78      18.186  -7.526 -25.775  1.00 96.21           H  
ATOM   1226  C   ILE A  78      19.596  -6.280 -26.717  1.00 96.21           C  
ATOM   1227  CB  ILE A  78      18.395  -8.245 -27.796  1.00 96.21           C  
ATOM   1228  HB  ILE A  78      18.521  -7.809 -28.787  1.00 96.21           H  
ATOM   1229  O   ILE A  78      20.241  -6.251 -25.676  1.00 96.21           O  
ATOM   1230  CG1 ILE A  78      17.106  -9.097 -27.836  1.00 96.21           C  
ATOM   1231 HG12 ILE A  78      17.194  -9.828 -28.640  1.00 96.21           H  
ATOM   1232 HG13 ILE A  78      16.258  -8.458 -28.080  1.00 96.21           H  
ATOM   1233  CG2 ILE A  78      19.619  -9.133 -27.525  1.00 96.21           C  
ATOM   1234 HG21 ILE A  78      20.543  -8.588 -27.720  1.00 96.21           H  
ATOM   1235 HG22 ILE A  78      19.612 -10.003 -28.183  1.00 96.21           H  
ATOM   1236 HG23 ILE A  78      19.635  -9.475 -26.490  1.00 96.21           H  
ATOM   1237  CD1 ILE A  78      16.789  -9.851 -26.540  1.00 96.21           C  
ATOM   1238 HD11 ILE A  78      16.800  -9.173 -25.687  1.00 96.21           H  
ATOM   1239 HD12 ILE A  78      17.511 -10.654 -26.389  1.00 96.21           H  
ATOM   1240 HD13 ILE A  78      15.795 -10.291 -26.621  1.00 96.21           H  
ATOM   1241  N   ALA A  79      19.905  -5.519 -27.772  1.00 96.26           N  
ATOM   1242  H   ALA A  79      19.320  -5.567 -28.594  1.00 96.26           H  
ATOM   1243  CA  ALA A  79      21.120  -4.702 -27.808  1.00 96.26           C  
ATOM   1244  HA  ALA A  79      21.982  -5.356 -27.681  1.00 96.26           H  
ATOM   1245  C   ALA A  79      21.151  -3.654 -26.679  1.00 96.26           C  
ATOM   1246  CB  ALA A  79      21.217  -4.027 -29.179  1.00 96.26           C  
ATOM   1247  HB1 ALA A  79      21.226  -4.789 -29.958  1.00 96.26           H  
ATOM   1248  HB2 ALA A  79      22.147  -3.461 -29.234  1.00 96.26           H  
ATOM   1249  HB3 ALA A  79      20.374  -3.351 -29.323  1.00 96.26           H  
ATOM   1250  O   ALA A  79      22.209  -3.346 -26.131  1.00 96.26           O  
ATOM   1251  N   PHE A  80      19.990  -3.108 -26.300  1.00 96.87           N  
ATOM   1252  H   PHE A  80      19.147  -3.377 -26.789  1.00 96.87           H  
ATOM   1253  CA  PHE A  80      19.886  -2.203 -25.157  1.00 96.87           C  
ATOM   1254  HA  PHE A  80      20.603  -1.392 -25.284  1.00 96.87           H  
ATOM   1255  C   PHE A  80      20.226  -2.898 -23.829  1.00 96.87           C  
ATOM   1256  CB  PHE A  80      18.474  -1.607 -25.118  1.00 96.87           C  
ATOM   1257  HB2 PHE A  80      18.297  -1.058 -26.042  1.00 96.87           H  
ATOM   1258  HB3 PHE A  80      17.743  -2.415 -25.073  1.00 96.87           H  
ATOM   1259  O   PHE A  80      20.936  -2.328 -23.000  1.00 96.87           O  
ATOM   1260  CG  PHE A  80      18.250  -0.684 -23.938  1.00 96.87           C  
ATOM   1261  CD1 PHE A  80      17.843  -1.208 -22.697  1.00 96.87           C  
ATOM   1262  HD1 PHE A  80      17.695  -2.272 -22.585  1.00 96.87           H  
ATOM   1263  CD2 PHE A  80      18.466   0.698 -24.076  1.00 96.87           C  
ATOM   1264  HD2 PHE A  80      18.790   1.099 -25.025  1.00 96.87           H  
ATOM   1265  CE1 PHE A  80      17.606  -0.354 -21.610  1.00 96.87           C  
ATOM   1266  HE1 PHE A  80      17.250  -0.768 -20.679  1.00 96.87           H  
ATOM   1267  CE2 PHE A  80      18.256   1.552 -22.981  1.00 96.87           C  
ATOM   1268  HE2 PHE A  80      18.414   2.615 -23.089  1.00 96.87           H  
ATOM   1269  CZ  PHE A  80      17.812   1.028 -21.756  1.00 96.87           C  
ATOM   1270  HZ  PHE A  80      17.618   1.694 -20.928  1.00 96.87           H  
ATOM   1271  N   LEU A  81      19.715  -4.113 -23.608  1.00 96.74           N  
ATOM   1272  H   LEU A  81      19.170  -4.549 -24.338  1.00 96.74           H  
ATOM   1273  CA  LEU A  81      19.991  -4.897 -22.403  1.00 96.74           C  
ATOM   1274  HA  LEU A  81      19.889  -4.250 -21.532  1.00 96.74           H  
ATOM   1275  C   LEU A  81      21.445  -5.403 -22.387  1.00 96.74           C  
ATOM   1276  CB  LEU A  81      18.959  -6.038 -22.300  1.00 96.74           C  
ATOM   1277  HB2 LEU A  81      19.280  -6.744 -21.534  1.00 96.74           H  
ATOM   1278  HB3 LEU A  81      18.941  -6.571 -23.250  1.00 96.74           H  
ATOM   1279  O   LEU A  81      22.106  -5.312 -21.356  1.00 96.74           O  
ATOM   1280  CG  LEU A  81      17.529  -5.576 -21.953  1.00 96.74           C  
ATOM   1281  HG  LEU A  81      17.230  -4.757 -22.607  1.00 96.74           H  
ATOM   1282  CD1 LEU A  81      16.545  -6.729 -22.142  1.00 96.74           C  
ATOM   1283 HD11 LEU A  81      16.545  -7.029 -23.190  1.00 96.74           H  
ATOM   1284 HD12 LEU A  81      15.537  -6.418 -21.871  1.00 96.74           H  
ATOM   1285 HD13 LEU A  81      16.841  -7.578 -21.526  1.00 96.74           H  
ATOM   1286  CD2 LEU A  81      17.410  -5.083 -20.507  1.00 96.74           C  
ATOM   1287 HD21 LEU A  81      18.048  -4.212 -20.353  1.00 96.74           H  
ATOM   1288 HD22 LEU A  81      17.715  -5.876 -19.823  1.00 96.74           H  
ATOM   1289 HD23 LEU A  81      16.377  -4.805 -20.299  1.00 96.74           H  
ATOM   1290  N   GLU A  82      21.995  -5.815 -23.525  1.00 95.54           N  
ATOM   1291  H   GLU A  82      21.404  -5.928 -24.336  1.00 95.54           H  
ATOM   1292  CA  GLU A  82      23.412  -6.172 -23.667  1.00 95.54           C  
ATOM   1293  HA  GLU A  82      23.669  -6.968 -22.968  1.00 95.54           H  
ATOM   1294  C   GLU A  82      24.335  -5.007 -23.315  1.00 95.54           C  
ATOM   1295  CB  GLU A  82      23.688  -6.672 -25.087  1.00 95.54           C  
ATOM   1296  HB2 GLU A  82      24.765  -6.740 -25.237  1.00 95.54           H  
ATOM   1297  HB3 GLU A  82      23.286  -5.943 -25.791  1.00 95.54           H  
ATOM   1298  O   GLU A  82      25.273  -5.167 -22.533  1.00 95.54           O  
ATOM   1299  CG  GLU A  82      23.077  -8.059 -25.347  1.00 95.54           C  
ATOM   1300  HG2 GLU A  82      22.018  -8.053 -25.088  1.00 95.54           H  
ATOM   1301  HG3 GLU A  82      23.572  -8.780 -24.697  1.00 95.54           H  
ATOM   1302  CD  GLU A  82      23.228  -8.504 -26.809  1.00 95.54           C  
ATOM   1303  OE1 GLU A  82      23.139  -9.729 -27.043  1.00 95.54           O  
ATOM   1304  OE2 GLU A  82      23.388  -7.625 -27.690  1.00 95.54           O  
ATOM   1305  N   ALA A  83      24.008  -3.795 -23.773  1.00 95.35           N  
ATOM   1306  H   ALA A  83      23.258  -3.722 -24.445  1.00 95.35           H  
ATOM   1307  CA  ALA A  83      24.726  -2.583 -23.383  1.00 95.35           C  
ATOM   1308  HA  ALA A  83      25.782  -2.726 -23.612  1.00 95.35           H  
ATOM   1309  C   ALA A  83      24.627  -2.274 -21.873  1.00 95.35           C  
ATOM   1310  CB  ALA A  83      24.200  -1.420 -24.231  1.00 95.35           C  
ATOM   1311  HB1 ALA A  83      24.755  -0.513 -23.989  1.00 95.35           H  
ATOM   1312  HB2 ALA A  83      23.141  -1.260 -24.031  1.00 95.35           H  
ATOM   1313  HB3 ALA A  83      24.334  -1.648 -25.288  1.00 95.35           H  
ATOM   1314  O   ALA A  83      25.490  -1.581 -21.331  1.00 95.35           O  
ATOM   1315  N   LYS A  84      23.606  -2.796 -21.178  1.00 93.36           N  
ATOM   1316  H   LYS A  84      22.948  -3.365 -21.690  1.00 93.36           H  
ATOM   1317  CA  LYS A  84      23.469  -2.737 -19.711  1.00 93.36           C  
ATOM   1318  HA  LYS A  84      23.998  -1.852 -19.356  1.00 93.36           H  
ATOM   1319  C   LYS A  84      24.157  -3.899 -18.977  1.00 93.36           C  
ATOM   1320  CB  LYS A  84      21.986  -2.599 -19.312  1.00 93.36           C  
ATOM   1321  HB2 LYS A  84      21.380  -3.332 -19.843  1.00 93.36           H  
ATOM   1322  HB3 LYS A  84      21.892  -2.793 -18.243  1.00 93.36           H  
ATOM   1323  O   LYS A  84      24.127  -3.920 -17.747  1.00 93.36           O  
ATOM   1324  CG  LYS A  84      21.450  -1.189 -19.588  1.00 93.36           C  
ATOM   1325  HG2 LYS A  84      22.153  -0.465 -19.176  1.00 93.36           H  
ATOM   1326  HG3 LYS A  84      21.376  -1.026 -20.663  1.00 93.36           H  
ATOM   1327  CD  LYS A  84      20.078  -0.961 -18.935  1.00 93.36           C  
ATOM   1328  HD2 LYS A  84      19.331  -1.582 -19.429  1.00 93.36           H  
ATOM   1329  HD3 LYS A  84      20.131  -1.225 -17.878  1.00 93.36           H  
ATOM   1330  CE  LYS A  84      19.729   0.525 -19.079  1.00 93.36           C  
ATOM   1331  HE2 LYS A  84      20.562   1.114 -18.695  1.00 93.36           H  
ATOM   1332  HE3 LYS A  84      19.646   0.758 -20.141  1.00 93.36           H  
ATOM   1333  NZ  LYS A  84      18.487   0.925 -18.369  1.00 93.36           N  
ATOM   1334  HZ1 LYS A  84      17.666   0.482 -18.756  1.00 93.36           H  
ATOM   1335  HZ2 LYS A  84      18.369   1.920 -18.498  1.00 93.36           H  
ATOM   1336  HZ3 LYS A  84      18.545   0.756 -17.375  1.00 93.36           H  
ATOM   1337  N   GLY A  85      24.799  -4.823 -19.692  1.00 94.60           N  
ATOM   1338  H   GLY A  85      24.791  -4.741 -20.699  1.00 94.60           H  
ATOM   1339  CA  GLY A  85      25.535  -5.955 -19.123  1.00 94.60           C  
ATOM   1340  HA2 GLY A  85      26.363  -6.189 -19.792  1.00 94.60           H  
ATOM   1341  HA3 GLY A  85      25.946  -5.680 -18.152  1.00 94.60           H  
ATOM   1342  C   GLY A  85      24.717  -7.238 -18.951  1.00 94.60           C  
ATOM   1343  O   GLY A  85      25.163  -8.141 -18.243  1.00 94.60           O  
ATOM   1344  N   TYR A  86      23.535  -7.325 -19.567  1.00 96.25           N  
ATOM   1345  H   TYR A  86      23.240  -6.564 -20.162  1.00 96.25           H  
ATOM   1346  CA  TYR A  86      22.785  -8.578 -19.664  1.00 96.25           C  
ATOM   1347  HA  TYR A  86      22.929  -9.155 -18.751  1.00 96.25           H  
ATOM   1348  C   TYR A  86      23.316  -9.418 -20.830  1.00 96.25           C  
ATOM   1349  CB  TYR A  86      21.285  -8.303 -19.810  1.00 96.25           C  
ATOM   1350  HB2 TYR A  86      20.782  -9.261 -19.943  1.00 96.25           H  
ATOM   1351  HB3 TYR A  86      21.120  -7.722 -20.718  1.00 96.25           H  
ATOM   1352  O   TYR A  86      23.550  -8.910 -21.916  1.00 96.25           O  
ATOM   1353  CG  TYR A  86      20.648  -7.600 -18.623  1.00 96.25           C  
ATOM   1354  CD1 TYR A  86      20.194  -8.355 -17.528  1.00 96.25           C  
ATOM   1355  HD1 TYR A  86      20.302  -9.429 -17.540  1.00 96.25           H  
ATOM   1356  CD2 TYR A  86      20.526  -6.198 -18.593  1.00 96.25           C  
ATOM   1357  HD2 TYR A  86      20.868  -5.608 -19.430  1.00 96.25           H  
ATOM   1358  CE1 TYR A  86      19.649  -7.715 -16.397  1.00 96.25           C  
ATOM   1359  HE1 TYR A  86      19.321  -8.297 -15.548  1.00 96.25           H  
ATOM   1360  CE2 TYR A  86      19.989  -5.550 -17.467  1.00 96.25           C  
ATOM   1361  HE2 TYR A  86      19.926  -4.473 -17.427  1.00 96.25           H  
ATOM   1362  OH  TYR A  86      19.121  -5.666 -15.249  1.00 96.25           O  
ATOM   1363  HH  TYR A  86      18.995  -6.284 -14.525  1.00 96.25           H  
ATOM   1364  CZ  TYR A  86      19.567  -6.307 -16.359  1.00 96.25           C  
ATOM   1365  N   ILE A  87      23.502 -10.709 -20.613  1.00 94.65           N  
ATOM   1366  H   ILE A  87      23.266 -11.078 -19.703  1.00 94.65           H  
ATOM   1367  CA  ILE A  87      24.028 -11.670 -21.587  1.00 94.65           C  
ATOM   1368  HA  ILE A  87      24.169 -11.181 -22.551  1.00 94.65           H  
ATOM   1369  C   ILE A  87      22.973 -12.765 -21.752  1.00 94.65           C  
ATOM   1370  CB  ILE A  87      25.393 -12.224 -21.106  1.00 94.65           C  
ATOM   1371  HB  ILE A  87      25.216 -12.836 -20.222  1.00 94.65           H  
ATOM   1372  O   ILE A  87      22.248 -13.039 -20.798  1.00 94.65           O  
ATOM   1373  CG1 ILE A  87      26.379 -11.094 -20.711  1.00 94.65           C  
ATOM   1374 HG12 ILE A  87      25.910 -10.431 -19.984  1.00 94.65           H  
ATOM   1375 HG13 ILE A  87      26.630 -10.502 -21.591  1.00 94.65           H  
ATOM   1376  CG2 ILE A  87      26.022 -13.113 -22.193  1.00 94.65           C  
ATOM   1377 HG21 ILE A  87      26.978 -13.515 -21.860  1.00 94.65           H  
ATOM   1378 HG22 ILE A  87      25.383 -13.972 -22.396  1.00 94.65           H  
ATOM   1379 HG23 ILE A  87      26.175 -12.543 -23.110  1.00 94.65           H  
ATOM   1380  CD1 ILE A  87      27.670 -11.592 -20.047  1.00 94.65           C  
ATOM   1381 HD11 ILE A  87      27.429 -12.280 -19.237  1.00 94.65           H  
ATOM   1382 HD12 ILE A  87      28.311 -12.088 -20.776  1.00 94.65           H  
ATOM   1383 HD13 ILE A  87      28.214 -10.741 -19.637  1.00 94.65           H  
ATOM   1384  N   GLU A  88      22.864 -13.383 -22.932  1.00 94.43           N  
ATOM   1385  H   GLU A  88      23.502 -13.130 -23.673  1.00 94.43           H  
ATOM   1386  CA  GLU A  88      21.883 -14.456 -23.192  1.00 94.43           C  
ATOM   1387  HA  GLU A  88      21.837 -14.622 -24.269  1.00 94.43           H  
ATOM   1388  C   GLU A  88      20.456 -14.048 -22.779  1.00 94.43           C  
ATOM   1389  CB  GLU A  88      22.335 -15.784 -22.554  1.00 94.43           C  
ATOM   1390  HB2 GLU A  88      22.561 -15.627 -21.499  1.00 94.43           H  
ATOM   1391  HB3 GLU A  88      21.519 -16.503 -22.631  1.00 94.43           H  
ATOM   1392  O   GLU A  88      19.771 -14.735 -22.021  1.00 94.43           O  
ATOM   1393  CG  GLU A  88      23.556 -16.395 -23.256  1.00 94.43           C  
ATOM   1394  HG2 GLU A  88      24.357 -15.657 -23.305  1.00 94.43           H  
ATOM   1395  HG3 GLU A  88      23.280 -16.645 -24.280  1.00 94.43           H  
ATOM   1396  CD  GLU A  88      24.065 -17.658 -22.545  1.00 94.43           C  
ATOM   1397  OE1 GLU A  88      25.293 -17.895 -22.607  1.00 94.43           O  
ATOM   1398  OE2 GLU A  88      23.243 -18.372 -21.927  1.00 94.43           O  
ATOM   1399  N   VAL A  89      20.025 -12.866 -23.230  1.00 95.47           N  
ATOM   1400  H   VAL A  89      20.624 -12.336 -23.845  1.00 95.47           H  
ATOM   1401  CA  VAL A  89      18.679 -12.362 -22.944  1.00 95.47           C  
ATOM   1402  HA  VAL A  89      18.500 -12.443 -21.872  1.00 95.47           H  
ATOM   1403  C   VAL A  89      17.650 -13.230 -23.662  1.00 95.47           C  
ATOM   1404  CB  VAL A  89      18.524 -10.888 -23.355  1.00 95.47           C  
ATOM   1405  HB  VAL A  89      18.690 -10.794 -24.429  1.00 95.47           H  
ATOM   1406  O   VAL A  89      17.671 -13.341 -24.890  1.00 95.47           O  
ATOM   1407  CG1 VAL A  89      17.121 -10.369 -23.016  1.00 95.47           C  
ATOM   1408 HG11 VAL A  89      16.369 -10.914 -23.586  1.00 95.47           H  
ATOM   1409 HG12 VAL A  89      16.920 -10.502 -21.953  1.00 95.47           H  
ATOM   1410 HG13 VAL A  89      17.048  -9.313 -23.278  1.00 95.47           H  
ATOM   1411  CG2 VAL A  89      19.536  -9.981 -22.643  1.00 95.47           C  
ATOM   1412 HG21 VAL A  89      19.416  -8.955 -22.990  1.00 95.47           H  
ATOM   1413 HG22 VAL A  89      20.555 -10.294 -22.869  1.00 95.47           H  
ATOM   1414 HG23 VAL A  89      19.373 -10.025 -21.566  1.00 95.47           H  
ATOM   1415  N   ASP A  90      16.710 -13.792 -22.907  1.00 92.71           N  
ATOM   1416  H   ASP A  90      16.747 -13.683 -21.904  1.00 92.71           H  
ATOM   1417  CA  ASP A  90      15.576 -14.509 -23.476  1.00 92.71           C  
ATOM   1418  HA  ASP A  90      15.939 -15.154 -24.276  1.00 92.71           H  
ATOM   1419  C   ASP A  90      14.585 -13.503 -24.074  1.00 92.71           C  
ATOM   1420  CB  ASP A  90      14.935 -15.423 -22.428  1.00 92.71           C  
ATOM   1421  HB2 ASP A  90      14.465 -14.818 -21.652  1.00 92.71           H  
ATOM   1422  HB3 ASP A  90      15.716 -16.024 -21.964  1.00 92.71           H  
ATOM   1423  O   ASP A  90      13.816 -12.842 -23.370  1.00 92.71           O  
ATOM   1424  CG  ASP A  90      13.896 -16.361 -23.052  1.00 92.71           C  
ATOM   1425  OD1 ASP A  90      13.337 -16.002 -24.117  1.00 92.71           O  
ATOM   1426  OD2 ASP A  90      13.668 -17.426 -22.441  1.00 92.71           O  
ATOM   1427  N   LYS A  91      14.637 -13.367 -25.402  1.00 89.82           N  
ATOM   1428  H   LYS A  91      15.328 -13.925 -25.884  1.00 89.82           H  
ATOM   1429  CA  LYS A  91      13.806 -12.433 -26.169  1.00 89.82           C  
ATOM   1430  HA  LYS A  91      13.986 -11.428 -25.787  1.00 89.82           H  
ATOM   1431  C   LYS A  91      12.305 -12.685 -25.992  1.00 89.82           C  
ATOM   1432  CB  LYS A  91      14.214 -12.490 -27.654  1.00 89.82           C  
ATOM   1433  HB2 LYS A  91      13.730 -11.667 -28.181  1.00 89.82           H  
ATOM   1434  HB3 LYS A  91      15.294 -12.372 -27.741  1.00 89.82           H  
ATOM   1435  O   LYS A  91      11.534 -11.729 -26.060  1.00 89.82           O  
ATOM   1436  CG  LYS A  91      13.789 -13.815 -28.301  1.00 89.82           C  
ATOM   1437  HG2 LYS A  91      12.704 -13.893 -28.235  1.00 89.82           H  
ATOM   1438  HG3 LYS A  91      14.237 -14.648 -27.759  1.00 89.82           H  
ATOM   1439  CD  LYS A  91      14.136 -13.939 -29.779  1.00 89.82           C  
ATOM   1440  HD2 LYS A  91      13.705 -13.101 -30.328  1.00 89.82           H  
ATOM   1441  HD3 LYS A  91      15.217 -13.974 -29.910  1.00 89.82           H  
ATOM   1442  CE  LYS A  91      13.485 -15.255 -30.217  1.00 89.82           C  
ATOM   1443  HE2 LYS A  91      13.919 -16.074 -29.642  1.00 89.82           H  
ATOM   1444  HE3 LYS A  91      12.431 -15.229 -29.940  1.00 89.82           H  
ATOM   1445  NZ  LYS A  91      13.626 -15.496 -31.668  1.00 89.82           N  
ATOM   1446  HZ1 LYS A  91      13.166 -14.755 -32.177  1.00 89.82           H  
ATOM   1447  HZ2 LYS A  91      13.159 -16.367 -31.877  1.00 89.82           H  
ATOM   1448  HZ3 LYS A  91      14.601 -15.565 -31.919  1.00 89.82           H  
ATOM   1449  N   ASP A  92      11.903 -13.938 -25.772  1.00 90.15           N  
ATOM   1450  H   ASP A  92      12.592 -14.651 -25.578  1.00 90.15           H  
ATOM   1451  CA  ASP A  92      10.498 -14.343 -25.709  1.00 90.15           C  
ATOM   1452  HA  ASP A  92       9.922 -13.711 -26.385  1.00 90.15           H  
ATOM   1453  C   ASP A  92       9.923 -14.106 -24.297  1.00 90.15           C  
ATOM   1454  CB  ASP A  92      10.354 -15.795 -26.213  1.00 90.15           C  
ATOM   1455  HB2 ASP A  92      10.952 -16.454 -25.584  1.00 90.15           H  
ATOM   1456  HB3 ASP A  92       9.310 -16.095 -26.115  1.00 90.15           H  
ATOM   1457  O   ASP A  92       8.707 -14.097 -24.107  1.00 90.15           O  
ATOM   1458  CG  ASP A  92      10.768 -15.970 -27.691  1.00 90.15           C  
ATOM   1459  OD1 ASP A  92      10.454 -15.085 -28.523  1.00 90.15           O  
ATOM   1460  OD2 ASP A  92      11.437 -16.971 -28.034  1.00 90.15           O  
ATOM   1461  N   LEU A  93      10.789 -13.813 -23.317  1.00 88.37           N  
ATOM   1462  H   LEU A  93      11.771 -13.892 -23.542  1.00 88.37           H  
ATOM   1463  CA  LEU A  93      10.435 -13.498 -21.930  1.00 88.37           C  
ATOM   1464  HA  LEU A  93       9.361 -13.644 -21.813  1.00 88.37           H  
ATOM   1465  C   LEU A  93      10.659 -12.023 -21.549  1.00 88.37           C  
ATOM   1466  CB  LEU A  93      11.145 -14.483 -20.984  1.00 88.37           C  
ATOM   1467  HB2 LEU A  93      12.221 -14.368 -21.112  1.00 88.37           H  
ATOM   1468  HB3 LEU A  93      10.898 -14.219 -19.956  1.00 88.37           H  
ATOM   1469  O   LEU A  93      10.706 -11.692 -20.361  1.00 88.37           O  
ATOM   1470  CG  LEU A  93      10.773 -15.963 -21.200  1.00 88.37           C  
ATOM   1471  HG  LEU A  93      11.085 -16.286 -22.193  1.00 88.37           H  
ATOM   1472  CD1 LEU A  93      11.490 -16.811 -20.148  1.00 88.37           C  
ATOM   1473 HD11 LEU A  93      11.123 -16.578 -19.149  1.00 88.37           H  
ATOM   1474 HD12 LEU A  93      11.327 -17.865 -20.371  1.00 88.37           H  
ATOM   1475 HD13 LEU A  93      12.563 -16.626 -20.209  1.00 88.37           H  
ATOM   1476  CD2 LEU A  93       9.270 -16.221 -21.040  1.00 88.37           C  
ATOM   1477 HD21 LEU A  93       8.914 -15.830 -20.088  1.00 88.37           H  
ATOM   1478 HD22 LEU A  93       9.082 -17.293 -21.095  1.00 88.37           H  
ATOM   1479 HD23 LEU A  93       8.729 -15.751 -21.861  1.00 88.37           H  
ATOM   1480  N   ILE A  94      10.743 -11.116 -22.531  1.00 93.17           N  
ATOM   1481  H   ILE A  94      10.723 -11.454 -23.483  1.00 93.17           H  
ATOM   1482  CA  ILE A  94      10.734  -9.665 -22.285  1.00 93.17           C  
ATOM   1483  HA  ILE A  94      11.220  -9.484 -21.327  1.00 93.17           H  
ATOM   1484  C   ILE A  94       9.287  -9.172 -22.179  1.00 93.17           C  
ATOM   1485  CB  ILE A  94      11.541  -8.876 -23.338  1.00 93.17           C  
ATOM   1486  HB  ILE A  94      11.083  -9.020 -24.317  1.00 93.17           H  
ATOM   1487  O   ILE A  94       8.637  -8.858 -23.176  1.00 93.17           O  
ATOM   1488  CG1 ILE A  94      12.996  -9.386 -23.397  1.00 93.17           C  
ATOM   1489 HG12 ILE A  94      12.986 -10.446 -23.651  1.00 93.17           H  
ATOM   1490 HG13 ILE A  94      13.466  -9.277 -22.420  1.00 93.17           H  
ATOM   1491  CG2 ILE A  94      11.521  -7.369 -22.992  1.00 93.17           C  
ATOM   1492 HG21 ILE A  94      12.032  -6.804 -23.772  1.00 93.17           H  
ATOM   1493 HG22 ILE A  94      10.498  -6.997 -22.942  1.00 93.17           H  
ATOM   1494 HG23 ILE A  94      12.015  -7.204 -22.034  1.00 93.17           H  
ATOM   1495  CD1 ILE A  94      13.865  -8.689 -24.449  1.00 93.17           C  
ATOM   1496 HD11 ILE A  94      14.814  -9.219 -24.520  1.00 93.17           H  
ATOM   1497 HD12 ILE A  94      14.070  -7.658 -24.161  1.00 93.17           H  
ATOM   1498 HD13 ILE A  94      13.370  -8.716 -25.420  1.00 93.17           H  
ATOM   1499  N   ILE A  95       8.786  -9.041 -20.951  1.00 93.28           N  
ATOM   1500  H   ILE A  95       9.372  -9.327 -20.180  1.00 93.28           H  
ATOM   1501  CA  ILE A  95       7.404  -8.605 -20.700  1.00 93.28           C  
ATOM   1502  HA  ILE A  95       6.836  -8.691 -21.626  1.00 93.28           H  
ATOM   1503  C   ILE A  95       7.394  -7.134 -20.284  1.00 93.28           C  
ATOM   1504  CB  ILE A  95       6.695  -9.522 -19.680  1.00 93.28           C  
ATOM   1505  HB  ILE A  95       7.197  -9.431 -18.717  1.00 93.28           H  
ATOM   1506  O   ILE A  95       7.940  -6.775 -19.239  1.00 93.28           O  
ATOM   1507  CG1 ILE A  95       6.773 -11.000 -20.136  1.00 93.28           C  
ATOM   1508 HG12 ILE A  95       7.817 -11.294 -20.241  1.00 93.28           H  
ATOM   1509 HG13 ILE A  95       6.297 -11.106 -21.111  1.00 93.28           H  
ATOM   1510  CG2 ILE A  95       5.232  -9.070 -19.495  1.00 93.28           C  
ATOM   1511 HG21 ILE A  95       5.179  -8.031 -19.171  1.00 93.28           H  
ATOM   1512 HG22 ILE A  95       4.745  -9.671 -18.727  1.00 93.28           H  
ATOM   1513 HG23 ILE A  95       4.682  -9.185 -20.429  1.00 93.28           H  
ATOM   1514  CD1 ILE A  95       6.135 -11.998 -19.165  1.00 93.28           C  
ATOM   1515 HD11 ILE A  95       6.379 -13.012 -19.482  1.00 93.28           H  
ATOM   1516 HD12 ILE A  95       5.050 -11.890 -19.166  1.00 93.28           H  
ATOM   1517 HD13 ILE A  95       6.517 -11.838 -18.157  1.00 93.28           H  
ATOM   1518  N   LYS A  96       6.749  -6.269 -21.079  1.00 93.88           N  
ATOM   1519  H   LYS A  96       6.300  -6.642 -21.904  1.00 93.88           H  
ATOM   1520  CA  LYS A  96       6.526  -4.859 -20.720  1.00 93.88           C  
ATOM   1521  HA  LYS A  96       7.434  -4.473 -20.257  1.00 93.88           H  
ATOM   1522  C   LYS A  96       5.425  -4.741 -19.671  1.00 93.88           C  
ATOM   1523  CB  LYS A  96       6.192  -3.997 -21.947  1.00 93.88           C  
ATOM   1524  HB2 LYS A  96       5.356  -4.447 -22.482  1.00 93.88           H  
ATOM   1525  HB3 LYS A  96       5.878  -3.014 -21.597  1.00 93.88           H  
ATOM   1526  O   LYS A  96       4.319  -5.230 -19.862  1.00 93.88           O  
ATOM   1527  CG  LYS A  96       7.377  -3.811 -22.907  1.00 93.88           C  
ATOM   1528  HG2 LYS A  96       7.680  -4.778 -23.309  1.00 93.88           H  
ATOM   1529  HG3 LYS A  96       8.216  -3.368 -22.369  1.00 93.88           H  
ATOM   1530  CD  LYS A  96       6.976  -2.878 -24.058  1.00 93.88           C  
ATOM   1531  HD2 LYS A  96       6.128  -3.315 -24.586  1.00 93.88           H  
ATOM   1532  HD3 LYS A  96       6.680  -1.912 -23.649  1.00 93.88           H  
ATOM   1533  CE  LYS A  96       8.138  -2.681 -25.038  1.00 93.88           C  
ATOM   1534  HE2 LYS A  96       8.454  -3.657 -25.405  1.00 93.88           H  
ATOM   1535  HE3 LYS A  96       8.971  -2.228 -24.500  1.00 93.88           H  
ATOM   1536  NZ  LYS A  96       7.750  -1.806 -26.172  1.00 93.88           N  
ATOM   1537  HZ1 LYS A  96       6.940  -2.173 -26.650  1.00 93.88           H  
ATOM   1538  HZ2 LYS A  96       7.551  -0.870 -25.850  1.00 93.88           H  
ATOM   1539  HZ3 LYS A  96       8.507  -1.738 -26.837  1.00 93.88           H  
ATOM   1540  N   LEU A  97       5.730  -4.037 -18.588  1.00 94.04           N  
ATOM   1541  H   LEU A  97       6.673  -3.684 -18.505  1.00 94.04           H  
ATOM   1542  CA  LEU A  97       4.861  -3.854 -17.433  1.00 94.04           C  
ATOM   1543  HA  LEU A  97       3.896  -4.332 -17.605  1.00 94.04           H  
ATOM   1544  C   LEU A  97       4.639  -2.354 -17.203  1.00 94.04           C  
ATOM   1545  CB  LEU A  97       5.498  -4.543 -16.217  1.00 94.04           C  
ATOM   1546  HB2 LEU A  97       4.889  -4.329 -15.339  1.00 94.04           H  
ATOM   1547  HB3 LEU A  97       6.489  -4.119 -16.053  1.00 94.04           H  
ATOM   1548  O   LEU A  97       5.519  -1.668 -16.658  1.00 94.04           O  
ATOM   1549  CG  LEU A  97       5.624  -6.070 -16.369  1.00 94.04           C  
ATOM   1550  HG  LEU A  97       6.064  -6.323 -17.334  1.00 94.04           H  
ATOM   1551  CD1 LEU A  97       6.566  -6.596 -15.292  1.00 94.04           C  
ATOM   1552 HD11 LEU A  97       6.255  -6.250 -14.307  1.00 94.04           H  
ATOM   1553 HD12 LEU A  97       6.579  -7.686 -15.315  1.00 94.04           H  
ATOM   1554 HD13 LEU A  97       7.572  -6.238 -15.511  1.00 94.04           H  
ATOM   1555  CD2 LEU A  97       4.269  -6.764 -16.259  1.00 94.04           C  
ATOM   1556 HD21 LEU A  97       3.754  -6.464 -15.346  1.00 94.04           H  
ATOM   1557 HD22 LEU A  97       4.410  -7.845 -16.259  1.00 94.04           H  
ATOM   1558 HD23 LEU A  97       3.649  -6.508 -17.117  1.00 94.04           H  
ATOM   1559  N   PRO A  98       3.479  -1.817 -17.623  1.00 91.22           N  
ATOM   1560  CA  PRO A  98       3.076  -0.458 -17.299  1.00 91.22           C  
ATOM   1561  HA  PRO A  98       3.755   0.233 -17.799  1.00 91.22           H  
ATOM   1562  C   PRO A  98       3.094  -0.196 -15.791  1.00 91.22           C  
ATOM   1563  CB  PRO A  98       1.666  -0.287 -17.877  1.00 91.22           C  
ATOM   1564  HB2 PRO A  98       1.498   0.724 -18.248  1.00 91.22           H  
ATOM   1565  HB3 PRO A  98       0.919  -0.545 -17.127  1.00 91.22           H  
ATOM   1566  O   PRO A  98       2.998  -1.111 -14.962  1.00 91.22           O  
ATOM   1567  CG  PRO A  98       1.615  -1.316 -19.004  1.00 91.22           C  
ATOM   1568  HG2 PRO A  98       0.595  -1.638 -19.215  1.00 91.22           H  
ATOM   1569  HG3 PRO A  98       2.083  -0.907 -19.900  1.00 91.22           H  
ATOM   1570  CD  PRO A  98       2.467  -2.456 -18.456  1.00 91.22           C  
ATOM   1571  HD2 PRO A  98       2.913  -3.015 -19.279  1.00 91.22           H  
ATOM   1572  HD3 PRO A  98       1.849  -3.117 -17.848  1.00 91.22           H  
ATOM   1573  N   LYS A  99       3.196   1.081 -15.421  1.00 90.03           N  
ATOM   1574  H   LYS A  99       3.197   1.790 -16.140  1.00 90.03           H  
ATOM   1575  CA  LYS A  99       3.117   1.486 -14.018  1.00 90.03           C  
ATOM   1576  HA  LYS A  99       3.919   0.982 -13.478  1.00 90.03           H  
ATOM   1577  C   LYS A  99       1.784   1.030 -13.417  1.00 90.03           C  
ATOM   1578  CB  LYS A  99       3.304   3.001 -13.911  1.00 90.03           C  
ATOM   1579  HB2 LYS A  99       4.175   3.291 -14.499  1.00 90.03           H  
ATOM   1580  HB3 LYS A  99       2.426   3.509 -14.310  1.00 90.03           H  
ATOM   1581  O   LYS A  99       0.737   1.228 -14.017  1.00 90.03           O  
ATOM   1582  CG  LYS A  99       3.533   3.414 -12.454  1.00 90.03           C  
ATOM   1583  HG2 LYS A  99       2.659   3.165 -11.852  1.00 90.03           H  
ATOM   1584  HG3 LYS A  99       4.396   2.872 -12.068  1.00 90.03           H  
ATOM   1585  CD  LYS A  99       3.792   4.916 -12.363  1.00 90.03           C  
ATOM   1586  HD2 LYS A  99       2.887   5.450 -12.654  1.00 90.03           H  
ATOM   1587  HD3 LYS A  99       4.608   5.186 -13.033  1.00 90.03           H  
ATOM   1588  CE  LYS A  99       4.172   5.258 -10.924  1.00 90.03           C  
ATOM   1589  HE2 LYS A  99       3.383   4.901 -10.262  1.00 90.03           H  
ATOM   1590  HE3 LYS A  99       5.083   4.717 -10.672  1.00 90.03           H  
ATOM   1591  NZ  LYS A  99       4.364   6.717 -10.762  1.00 90.03           N  
ATOM   1592  HZ1 LYS A  99       5.108   7.034 -11.366  1.00 90.03           H  
ATOM   1593  HZ2 LYS A  99       3.511   7.199 -11.008  1.00 90.03           H  
ATOM   1594  HZ3 LYS A  99       4.591   6.927  -9.801  1.00 90.03           H  
ATOM   1595  N   TYR A 100       1.857   0.461 -12.219  1.00 92.49           N  
ATOM   1596  H   TYR A 100       2.781   0.314 -11.839  1.00 92.49           H  
ATOM   1597  CA  TYR A 100       0.747  -0.142 -11.482  1.00 92.49           C  
ATOM   1598  HA  TYR A 100       1.176  -0.492 -10.543  1.00 92.49           H  
ATOM   1599  C   TYR A 100       0.159  -1.411 -12.112  1.00 92.49           C  
ATOM   1600  CB  TYR A 100      -0.313   0.907 -11.111  1.00 92.49           C  
ATOM   1601  HB2 TYR A 100      -1.000   0.473 -10.384  1.00 92.49           H  
ATOM   1602  HB3 TYR A 100      -0.900   1.139 -11.999  1.00 92.49           H  
ATOM   1603  O   TYR A 100      -0.970  -1.768 -11.796  1.00 92.49           O  
ATOM   1604  CG  TYR A 100       0.228   2.191 -10.513  1.00 92.49           C  
ATOM   1605  CD1 TYR A 100       1.096   2.148  -9.404  1.00 92.49           C  
ATOM   1606  HD1 TYR A 100       1.381   1.198  -8.977  1.00 92.49           H  
ATOM   1607  CD2 TYR A 100      -0.172   3.429 -11.047  1.00 92.49           C  
ATOM   1608  HD2 TYR A 100      -0.846   3.451 -11.891  1.00 92.49           H  
ATOM   1609  CE1 TYR A 100       1.561   3.344  -8.828  1.00 92.49           C  
ATOM   1610  HE1 TYR A 100       2.198   3.314  -7.956  1.00 92.49           H  
ATOM   1611  CE2 TYR A 100       0.265   4.628 -10.456  1.00 92.49           C  
ATOM   1612  HE2 TYR A 100      -0.083   5.571 -10.852  1.00 92.49           H  
ATOM   1613  OH  TYR A 100       1.553   5.744  -8.773  1.00 92.49           O  
ATOM   1614  HH  TYR A 100       0.937   6.448  -8.990  1.00 92.49           H  
ATOM   1615  CZ  TYR A 100       1.127   4.583  -9.339  1.00 92.49           C  
ATOM   1616  N   SER A 101       0.939  -2.141 -12.921  1.00 93.72           N  
ATOM   1617  H   SER A 101       1.824  -1.764 -13.229  1.00 93.72           H  
ATOM   1618  CA  SER A 101       0.602  -3.528 -13.280  1.00 93.72           C  
ATOM   1619  HA  SER A 101      -0.280  -3.525 -13.920  1.00 93.72           H  
ATOM   1620  C   SER A 101       0.296  -4.343 -12.018  1.00 93.72           C  
ATOM   1621  CB  SER A 101       1.747  -4.207 -14.036  1.00 93.72           C  
ATOM   1622  HB2 SER A 101       1.485  -5.248 -14.223  1.00 93.72           H  
ATOM   1623  HB3 SER A 101       2.655  -4.179 -13.433  1.00 93.72           H  
ATOM   1624  O   SER A 101       1.049  -4.269 -11.038  1.00 93.72           O  
ATOM   1625  OG  SER A 101       1.984  -3.574 -15.275  1.00 93.72           O  
ATOM   1626  HG  SER A 101       2.278  -2.673 -15.121  1.00 93.72           H  
ATOM   1627  N   LEU A 102      -0.817  -5.079 -12.036  1.00 95.20           N  
ATOM   1628  H   LEU A 102      -1.364  -5.112 -12.884  1.00 95.20           H  
ATOM   1629  CA  LEU A 102      -1.345  -5.808 -10.886  1.00 95.20           C  
ATOM   1630  HA  LEU A 102      -0.998  -5.320  -9.975  1.00 95.20           H  
ATOM   1631  C   LEU A 102      -0.843  -7.252 -10.885  1.00 95.20           C  
ATOM   1632  CB  LEU A 102      -2.883  -5.736 -10.923  1.00 95.20           C  
ATOM   1633  HB2 LEU A 102      -3.187  -4.690 -10.960  1.00 95.20           H  
ATOM   1634  HB3 LEU A 102      -3.223  -6.208 -11.845  1.00 95.20           H  
ATOM   1635  O   LEU A 102      -1.022  -7.980 -11.854  1.00 95.20           O  
ATOM   1636  CG  LEU A 102      -3.588  -6.418  -9.735  1.00 95.20           C  
ATOM   1637  HG  LEU A 102      -3.269  -7.458  -9.656  1.00 95.20           H  
ATOM   1638  CD1 LEU A 102      -3.295  -5.703  -8.414  1.00 95.20           C  
ATOM   1639 HD11 LEU A 102      -2.257  -5.865  -8.122  1.00 95.20           H  
ATOM   1640 HD12 LEU A 102      -3.958  -6.088  -7.639  1.00 95.20           H  
ATOM   1641 HD13 LEU A 102      -3.491  -4.637  -8.526  1.00 95.20           H  
ATOM   1642  CD2 LEU A 102      -5.100  -6.397  -9.949  1.00 95.20           C  
ATOM   1643 HD21 LEU A 102      -5.342  -6.867 -10.902  1.00 95.20           H  
ATOM   1644 HD22 LEU A 102      -5.604  -6.951  -9.157  1.00 95.20           H  
ATOM   1645 HD23 LEU A 102      -5.465  -5.370  -9.972  1.00 95.20           H  
ATOM   1646  N   PHE A 103      -0.266  -7.676  -9.768  1.00 96.01           N  
ATOM   1647  H   PHE A 103      -0.121  -7.013  -9.020  1.00 96.01           H  
ATOM   1648  CA  PHE A 103       0.186  -9.045  -9.548  1.00 96.01           C  
ATOM   1649  HA  PHE A 103       0.029  -9.637 -10.450  1.00 96.01           H  
ATOM   1650  C   PHE A 103      -0.607  -9.677  -8.416  1.00 96.01           C  
ATOM   1651  CB  PHE A 103       1.682  -9.047  -9.236  1.00 96.01           C  
ATOM   1652  HB2 PHE A 103       1.874  -8.383  -8.394  1.00 96.01           H  
ATOM   1653  HB3 PHE A 103       1.974 -10.054  -8.936  1.00 96.01           H  
ATOM   1654  O   PHE A 103      -0.771  -9.051  -7.367  1.00 96.01           O  
ATOM   1655  CG  PHE A 103       2.530  -8.625 -10.414  1.00 96.01           C  
ATOM   1656  CD1 PHE A 103       3.055  -9.602 -11.279  1.00 96.01           C  
ATOM   1657  HD1 PHE A 103       2.859 -10.650 -11.107  1.00 96.01           H  
ATOM   1658  CD2 PHE A 103       2.776  -7.260 -10.660  1.00 96.01           C  
ATOM   1659  HD2 PHE A 103       2.346  -6.508 -10.015  1.00 96.01           H  
ATOM   1660  CE1 PHE A 103       3.847  -9.218 -12.372  1.00 96.01           C  
ATOM   1661  HE1 PHE A 103       4.257  -9.975 -13.024  1.00 96.01           H  
ATOM   1662  CE2 PHE A 103       3.545  -6.877 -11.772  1.00 96.01           C  
ATOM   1663  HE2 PHE A 103       3.698  -5.832 -11.996  1.00 96.01           H  
ATOM   1664  CZ  PHE A 103       4.091  -7.858 -12.617  1.00 96.01           C  
ATOM   1665  HZ  PHE A 103       4.681  -7.576 -13.477  1.00 96.01           H  
ATOM   1666  N   GLU A 104      -1.060 -10.911  -8.609  1.00 96.65           N  
ATOM   1667  H   GLU A 104      -0.872 -11.355  -9.497  1.00 96.65           H  
ATOM   1668  CA  GLU A 104      -1.651 -11.747  -7.569  1.00 96.65           C  
ATOM   1669  HA  GLU A 104      -1.871 -11.121  -6.704  1.00 96.65           H  
ATOM   1670  C   GLU A 104      -0.660 -12.814  -7.110  1.00 96.65           C  
ATOM   1671  CB  GLU A 104      -2.991 -12.312  -8.036  1.00 96.65           C  
ATOM   1672  HB2 GLU A 104      -3.605 -11.441  -8.264  1.00 96.65           H  
ATOM   1673  HB3 GLU A 104      -2.857 -12.917  -8.933  1.00 96.65           H  
ATOM   1674  O   GLU A 104      -0.054 -13.534  -7.906  1.00 96.65           O  
ATOM   1675  CG  GLU A 104      -3.722 -13.122  -6.959  1.00 96.65           C  
ATOM   1676  HG2 GLU A 104      -3.714 -12.557  -6.027  1.00 96.65           H  
ATOM   1677  HG3 GLU A 104      -3.197 -14.062  -6.792  1.00 96.65           H  
ATOM   1678  CD  GLU A 104      -5.177 -13.389  -7.367  1.00 96.65           C  
ATOM   1679  OE1 GLU A 104      -5.477 -14.526  -7.779  1.00 96.65           O  
ATOM   1680  OE2 GLU A 104      -5.997 -12.437  -7.238  1.00 96.65           O  
ATOM   1681  N   LEU A 105      -0.490 -12.851  -5.795  1.00 95.89           N  
ATOM   1682  H   LEU A 105      -1.096 -12.266  -5.239  1.00 95.89           H  
ATOM   1683  CA  LEU A 105       0.368 -13.739  -5.035  1.00 95.89           C  
ATOM   1684  HA  LEU A 105       0.971 -14.343  -5.713  1.00 95.89           H  
ATOM   1685  C   LEU A 105      -0.508 -14.693  -4.205  1.00 95.89           C  
ATOM   1686  CB  LEU A 105       1.313 -12.896  -4.150  1.00 95.89           C  
ATOM   1687  HB2 LEU A 105       2.013 -13.597  -3.696  1.00 95.89           H  
ATOM   1688  HB3 LEU A 105       0.745 -12.431  -3.344  1.00 95.89           H  
ATOM   1689  O   LEU A 105      -1.728 -14.768  -4.374  1.00 95.89           O  
ATOM   1690  CG  LEU A 105       2.149 -11.832  -4.881  1.00 95.89           C  
ATOM   1691  HG  LEU A 105       2.296 -12.122  -5.921  1.00 95.89           H  
ATOM   1692  CD1 LEU A 105       1.509 -10.439  -4.827  1.00 95.89           C  
ATOM   1693 HD11 LEU A 105       2.160  -9.722  -5.326  1.00 95.89           H  
ATOM   1694 HD12 LEU A 105       1.345 -10.147  -3.790  1.00 95.89           H  
ATOM   1695 HD13 LEU A 105       0.555 -10.457  -5.353  1.00 95.89           H  
ATOM   1696  CD2 LEU A 105       3.515 -11.701  -4.219  1.00 95.89           C  
ATOM   1697 HD21 LEU A 105       4.029 -12.661  -4.258  1.00 95.89           H  
ATOM   1698 HD22 LEU A 105       4.114 -10.975  -4.769  1.00 95.89           H  
ATOM   1699 HD23 LEU A 105       3.401 -11.391  -3.181  1.00 95.89           H  
ATOM   1700  N   GLU A 106       0.101 -15.416  -3.269  1.00 93.14           N  
ATOM   1701  H   GLU A 106       1.090 -15.283  -3.112  1.00 93.14           H  
ATOM   1702  CA  GLU A 106      -0.595 -16.348  -2.392  1.00 93.14           C  
ATOM   1703  HA  GLU A 106      -1.050 -17.098  -3.039  1.00 93.14           H  
ATOM   1704  C   GLU A 106      -1.736 -15.692  -1.588  1.00 93.14           C  
ATOM   1705  CB  GLU A 106       0.408 -17.089  -1.483  1.00 93.14           C  
ATOM   1706  HB2 GLU A 106       1.178 -17.556  -2.097  1.00 93.14           H  
ATOM   1707  HB3 GLU A 106      -0.145 -17.897  -1.004  1.00 93.14           H  
ATOM   1708  O   GLU A 106      -1.692 -14.513  -1.224  1.00 93.14           O  
ATOM   1709  CG  GLU A 106       1.077 -16.270  -0.358  1.00 93.14           C  
ATOM   1710  HG2 GLU A 106       1.445 -16.983   0.379  1.00 93.14           H  
ATOM   1711  HG3 GLU A 106       0.329 -15.664   0.153  1.00 93.14           H  
ATOM   1712  CD  GLU A 106       2.262 -15.380  -0.772  1.00 93.14           C  
ATOM   1713  OE1 GLU A 106       2.905 -14.811   0.143  1.00 93.14           O  
ATOM   1714  OE2 GLU A 106       2.525 -15.190  -1.974  1.00 93.14           O  
ATOM   1715  N   ASN A 107      -2.772 -16.476  -1.267  1.00 90.54           N  
ATOM   1716  H   ASN A 107      -2.743 -17.441  -1.564  1.00 90.54           H  
ATOM   1717  CA  ASN A 107      -3.898 -16.068  -0.410  1.00 90.54           C  
ATOM   1718  HA  ASN A 107      -4.618 -16.887  -0.434  1.00 90.54           H  
ATOM   1719  C   ASN A 107      -4.676 -14.826  -0.901  1.00 90.54           C  
ATOM   1720  CB  ASN A 107      -3.406 -15.944   1.045  1.00 90.54           C  
ATOM   1721  HB2 ASN A 107      -4.256 -15.774   1.705  1.00 90.54           H  
ATOM   1722  HB3 ASN A 107      -2.730 -15.093   1.127  1.00 90.54           H  
ATOM   1723  O   ASN A 107      -5.263 -14.084  -0.097  1.00 90.54           O  
ATOM   1724  CG  ASN A 107      -2.704 -17.200   1.520  1.00 90.54           C  
ATOM   1725  ND2 ASN A 107      -1.553 -17.079   2.138  1.00 90.54           N  
ATOM   1726 HD21 ASN A 107      -1.103 -17.944   2.402  1.00 90.54           H  
ATOM   1727 HD22 ASN A 107      -1.095 -16.182   2.213  1.00 90.54           H  
ATOM   1728  OD1 ASN A 107      -3.180 -18.303   1.330  1.00 90.54           O  
ATOM   1729  N   GLY A 108      -4.655 -14.571  -2.215  1.00 92.26           N  
ATOM   1730  H   GLY A 108      -4.108 -15.177  -2.810  1.00 92.26           H  
ATOM   1731  CA  GLY A 108      -5.262 -13.392  -2.835  1.00 92.26           C  
ATOM   1732  HA2 GLY A 108      -5.220 -13.511  -3.918  1.00 92.26           H  
ATOM   1733  HA3 GLY A 108      -6.307 -13.317  -2.534  1.00 92.26           H  
ATOM   1734  C   GLY A 108      -4.551 -12.081  -2.479  1.00 92.26           C  
ATOM   1735  O   GLY A 108      -5.138 -11.004  -2.638  1.00 92.26           O  
ATOM   1736  N   ARG A 109      -3.313 -12.139  -1.956  1.00 96.04           N  
ATOM   1737  H   ARG A 109      -2.869 -13.042  -1.871  1.00 96.04           H  
ATOM   1738  CA  ARG A 109      -2.479 -10.944  -1.777  1.00 96.04           C  
ATOM   1739  HA  ARG A 109      -3.068 -10.196  -1.246  1.00 96.04           H  
ATOM   1740  C   ARG A 109      -2.147 -10.389  -3.152  1.00 96.04           C  
ATOM   1741  CB  ARG A 109      -1.204 -11.241  -0.963  1.00 96.04           C  
ATOM   1742  HB2 ARG A 109      -1.488 -11.645   0.009  1.00 96.04           H  
ATOM   1743  HB3 ARG A 109      -0.596 -11.986  -1.477  1.00 96.04           H  
ATOM   1744  O   ARG A 109      -1.750 -11.120  -4.048  1.00 96.04           O  
ATOM   1745  CG  ARG A 109      -0.381  -9.951  -0.765  1.00 96.04           C  
ATOM   1746  HG2 ARG A 109      -1.053  -9.177  -0.393  1.00 96.04           H  
ATOM   1747  HG3 ARG A 109       0.016  -9.609  -1.722  1.00 96.04           H  
ATOM   1748  CD  ARG A 109       0.780 -10.069   0.229  1.00 96.04           C  
ATOM   1749  HD2 ARG A 109       1.035  -9.065   0.569  1.00 96.04           H  
ATOM   1750  HD3 ARG A 109       0.443 -10.628   1.102  1.00 96.04           H  
ATOM   1751  NE  ARG A 109       1.998 -10.657  -0.364  1.00 96.04           N  
ATOM   1752  HE  ARG A 109       2.420 -10.217  -1.170  1.00 96.04           H  
ATOM   1753  NH1 ARG A 109       2.213 -12.418   1.057  1.00 96.04           N  
ATOM   1754 HH11 ARG A 109       2.577 -13.360   1.068  1.00 96.04           H  
ATOM   1755 HH12 ARG A 109       1.314 -12.230   1.476  1.00 96.04           H  
ATOM   1756  NH2 ARG A 109       3.660 -12.198  -0.581  1.00 96.04           N  
ATOM   1757 HH21 ARG A 109       3.804 -13.196  -0.528  1.00 96.04           H  
ATOM   1758 HH22 ARG A 109       4.160 -11.625  -1.246  1.00 96.04           H  
ATOM   1759  CZ  ARG A 109       2.622 -11.740   0.039  1.00 96.04           C  
ATOM   1760  N   ARG A 110      -2.289  -9.082  -3.312  1.00 96.63           N  
ATOM   1761  H   ARG A 110      -2.629  -8.545  -2.528  1.00 96.63           H  
ATOM   1762  CA  ARG A 110      -2.043  -8.381  -4.563  1.00 96.63           C  
ATOM   1763  HA  ARG A 110      -1.588  -9.085  -5.259  1.00 96.63           H  
ATOM   1764  C   ARG A 110      -1.053  -7.247  -4.370  1.00 96.63           C  
ATOM   1765  CB  ARG A 110      -3.368  -7.906  -5.169  1.00 96.63           C  
ATOM   1766  HB2 ARG A 110      -3.143  -7.233  -5.997  1.00 96.63           H  
ATOM   1767  HB3 ARG A 110      -3.932  -7.358  -4.413  1.00 96.63           H  
ATOM   1768  O   ARG A 110      -1.047  -6.565  -3.338  1.00 96.63           O  
ATOM   1769  CG  ARG A 110      -4.218  -9.069  -5.699  1.00 96.63           C  
ATOM   1770  HG2 ARG A 110      -4.395  -9.797  -4.907  1.00 96.63           H  
ATOM   1771  HG3 ARG A 110      -3.690  -9.559  -6.517  1.00 96.63           H  
ATOM   1772  CD  ARG A 110      -5.567  -8.557  -6.206  1.00 96.63           C  
ATOM   1773  HD2 ARG A 110      -5.396  -7.850  -7.017  1.00 96.63           H  
ATOM   1774  HD3 ARG A 110      -6.083  -8.049  -5.391  1.00 96.63           H  
ATOM   1775  NE  ARG A 110      -6.398  -9.668  -6.693  1.00 96.63           N  
ATOM   1776  HE  ARG A 110      -5.989 -10.590  -6.746  1.00 96.63           H  
ATOM   1777  NH1 ARG A 110      -8.301  -8.492  -7.230  1.00 96.63           N  
ATOM   1778 HH11 ARG A 110      -9.200  -8.486  -7.692  1.00 96.63           H  
ATOM   1779 HH12 ARG A 110      -7.836  -7.629  -6.989  1.00 96.63           H  
ATOM   1780  NH2 ARG A 110      -8.172 -10.718  -7.555  1.00 96.63           N  
ATOM   1781 HH21 ARG A 110      -7.579 -11.535  -7.526  1.00 96.63           H  
ATOM   1782 HH22 ARG A 110      -9.075 -10.763  -8.006  1.00 96.63           H  
ATOM   1783  CZ  ARG A 110      -7.628  -9.611  -7.154  1.00 96.63           C  
ATOM   1784  N   ARG A 111      -0.229  -7.011  -5.387  1.00 96.81           N  
ATOM   1785  H   ARG A 111      -0.309  -7.617  -6.191  1.00 96.81           H  
ATOM   1786  CA  ARG A 111       0.754  -5.924  -5.430  1.00 96.81           C  
ATOM   1787  HA  ARG A 111       0.537  -5.215  -4.630  1.00 96.81           H  
ATOM   1788  C   ARG A 111       0.647  -5.158  -6.737  1.00 96.81           C  
ATOM   1789  CB  ARG A 111       2.172  -6.482  -5.238  1.00 96.81           C  
ATOM   1790  HB2 ARG A 111       2.336  -7.276  -5.966  1.00 96.81           H  
ATOM   1791  HB3 ARG A 111       2.896  -5.694  -5.446  1.00 96.81           H  
ATOM   1792  O   ARG A 111       0.493  -5.750  -7.797  1.00 96.81           O  
ATOM   1793  CG  ARG A 111       2.446  -7.039  -3.834  1.00 96.81           C  
ATOM   1794  HG2 ARG A 111       3.422  -7.524  -3.858  1.00 96.81           H  
ATOM   1795  HG3 ARG A 111       1.704  -7.796  -3.578  1.00 96.81           H  
ATOM   1796  CD  ARG A 111       2.444  -5.947  -2.758  1.00 96.81           C  
ATOM   1797  HD2 ARG A 111       1.422  -5.591  -2.630  1.00 96.81           H  
ATOM   1798  HD3 ARG A 111       3.075  -5.121  -3.085  1.00 96.81           H  
ATOM   1799  NE  ARG A 111       2.966  -6.467  -1.484  1.00 96.81           N  
ATOM   1800  HE  ARG A 111       3.690  -7.166  -1.571  1.00 96.81           H  
ATOM   1801  NH1 ARG A 111       1.944  -4.976  -0.085  1.00 96.81           N  
ATOM   1802 HH11 ARG A 111       1.679  -4.446  -0.903  1.00 96.81           H  
ATOM   1803 HH12 ARG A 111       1.696  -4.703   0.856  1.00 96.81           H  
ATOM   1804  NH2 ARG A 111       3.016  -6.739   0.772  1.00 96.81           N  
ATOM   1805 HH21 ARG A 111       3.551  -7.580   0.615  1.00 96.81           H  
ATOM   1806 HH22 ARG A 111       2.663  -6.513   1.691  1.00 96.81           H  
ATOM   1807  CZ  ARG A 111       2.643  -6.060  -0.273  1.00 96.81           C  
ATOM   1808  N   LEU A 112       0.766  -3.838  -6.647  1.00 96.35           N  
ATOM   1809  H   LEU A 112       0.910  -3.444  -5.728  1.00 96.35           H  
ATOM   1810  CA  LEU A 112       0.883  -2.953  -7.803  1.00 96.35           C  
ATOM   1811  HA  LEU A 112       0.496  -3.446  -8.695  1.00 96.35           H  
ATOM   1812  C   LEU A 112       2.362  -2.636  -8.029  1.00 96.35           C  
ATOM   1813  CB  LEU A 112       0.076  -1.667  -7.560  1.00 96.35           C  
ATOM   1814  HB2 LEU A 112       0.441  -1.216  -6.637  1.00 96.35           H  
ATOM   1815  HB3 LEU A 112       0.262  -0.968  -8.375  1.00 96.35           H  
ATOM   1816  O   LEU A 112       3.054  -2.216  -7.096  1.00 96.35           O  
ATOM   1817  CG  LEU A 112      -1.442  -1.864  -7.419  1.00 96.35           C  
ATOM   1818  HG  LEU A 112      -1.646  -2.674  -6.720  1.00 96.35           H  
ATOM   1819  CD1 LEU A 112      -2.063  -0.584  -6.864  1.00 96.35           C  
ATOM   1820 HD11 LEU A 112      -3.138  -0.728  -6.758  1.00 96.35           H  
ATOM   1821 HD12 LEU A 112      -1.880   0.252  -7.540  1.00 96.35           H  
ATOM   1822 HD13 LEU A 112      -1.647  -0.360  -5.882  1.00 96.35           H  
ATOM   1823  CD2 LEU A 112      -2.108  -2.176  -8.754  1.00 96.35           C  
ATOM   1824 HD21 LEU A 112      -3.177  -2.331  -8.606  1.00 96.35           H  
ATOM   1825 HD22 LEU A 112      -1.982  -1.346  -9.449  1.00 96.35           H  
ATOM   1826 HD23 LEU A 112      -1.682  -3.076  -9.199  1.00 96.35           H  
ATOM   1827  N   LEU A 113       2.848  -2.791  -9.257  1.00 95.84           N  
ATOM   1828  H   LEU A 113       2.256  -3.214  -9.957  1.00 95.84           H  
ATOM   1829  CA  LEU A 113       4.229  -2.463  -9.605  1.00 95.84           C  
ATOM   1830  HA  LEU A 113       4.865  -2.756  -8.770  1.00 95.84           H  
ATOM   1831  C   LEU A 113       4.399  -0.954  -9.826  1.00 95.84           C  
ATOM   1832  CB  LEU A 113       4.633  -3.296 -10.829  1.00 95.84           C  
ATOM   1833  HB2 LEU A 113       4.507  -4.349 -10.579  1.00 95.84           H  
ATOM   1834  HB3 LEU A 113       3.964  -3.056 -11.656  1.00 95.84           H  
ATOM   1835  O   LEU A 113       4.113  -0.437 -10.904  1.00 95.84           O  
ATOM   1836  CG  LEU A 113       6.085  -3.066 -11.275  1.00 95.84           C  
ATOM   1837  HG  LEU A 113       6.257  -2.008 -11.472  1.00 95.84           H  
ATOM   1838  CD1 LEU A 113       7.070  -3.531 -10.206  1.00 95.84           C  
ATOM   1839 HD11 LEU A 113       6.963  -2.936  -9.300  1.00 95.84           H  
ATOM   1840 HD12 LEU A 113       8.088  -3.387 -10.568  1.00 95.84           H  
ATOM   1841 HD13 LEU A 113       6.908  -4.584  -9.976  1.00 95.84           H  
ATOM   1842  CD2 LEU A 113       6.345  -3.833 -12.566  1.00 95.84           C  
ATOM   1843 HD21 LEU A 113       5.673  -3.470 -13.343  1.00 95.84           H  
ATOM   1844 HD22 LEU A 113       6.174  -4.897 -12.405  1.00 95.84           H  
ATOM   1845 HD23 LEU A 113       7.374  -3.677 -12.891  1.00 95.84           H  
ATOM   1846  N   ALA A 114       4.879  -0.221  -8.820  1.00 93.67           N  
ATOM   1847  H   ALA A 114       5.156  -0.686  -7.968  1.00 93.67           H  
ATOM   1848  CA  ALA A 114       5.094   1.223  -8.942  1.00 93.67           C  
ATOM   1849  HA  ALA A 114       4.256   1.656  -9.489  1.00 93.67           H  
ATOM   1850  C   ALA A 114       6.372   1.568  -9.723  1.00 93.67           C  
ATOM   1851  CB  ALA A 114       5.107   1.834  -7.540  1.00 93.67           C  
ATOM   1852  HB1 ALA A 114       5.235   2.914  -7.612  1.00 93.67           H  
ATOM   1853  HB2 ALA A 114       4.152   1.618  -7.060  1.00 93.67           H  
ATOM   1854  HB3 ALA A 114       5.919   1.415  -6.947  1.00 93.67           H  
ATOM   1855  O   ALA A 114       6.414   2.578 -10.429  1.00 93.67           O  
ATOM   1856  N   SER A 115       7.409   0.739  -9.587  1.00 93.10           N  
ATOM   1857  H   SER A 115       7.302  -0.044  -8.958  1.00 93.10           H  
ATOM   1858  CA  SER A 115       8.641   0.769 -10.380  1.00 93.10           C  
ATOM   1859  HA  SER A 115       8.391   0.939 -11.427  1.00 93.10           H  
ATOM   1860  C   SER A 115       9.372  -0.569 -10.259  1.00 93.10           C  
ATOM   1861  CB  SER A 115       9.565   1.894  -9.891  1.00 93.10           C  
ATOM   1862  HB2 SER A 115      10.372   2.025 -10.612  1.00 93.10           H  
ATOM   1863  HB3 SER A 115       9.009   2.830  -9.829  1.00 93.10           H  
ATOM   1864  O   SER A 115       9.069  -1.353  -9.364  1.00 93.10           O  
ATOM   1865  OG  SER A 115      10.135   1.591  -8.631  1.00 93.10           O  
ATOM   1866  HG  SER A 115       9.434   1.564  -7.976  1.00 93.10           H  
ATOM   1867  N   ALA A 116      10.406  -0.793 -11.070  1.00 94.64           N  
ATOM   1868  H   ALA A 116      10.528  -0.197 -11.876  1.00 94.64           H  
ATOM   1869  CA  ALA A 116      11.272  -1.971 -10.982  1.00 94.64           C  
ATOM   1870  HA  ALA A 116      10.700  -2.846 -11.292  1.00 94.64           H  
ATOM   1871  C   ALA A 116      11.834  -2.272  -9.573  1.00 94.64           C  
ATOM   1872  CB  ALA A 116      12.414  -1.754 -11.977  1.00 94.64           C  
ATOM   1873  HB1 ALA A 116      12.015  -1.742 -12.991  1.00 94.64           H  
ATOM   1874  HB2 ALA A 116      13.130  -2.572 -11.887  1.00 94.64           H  
ATOM   1875  HB3 ALA A 116      12.930  -0.817 -11.769  1.00 94.64           H  
ATOM   1876  O   ALA A 116      12.179  -3.418  -9.291  1.00 94.64           O  
ATOM   1877  N   GLY A 117      11.902  -1.272  -8.684  1.00 94.17           N  
ATOM   1878  H   GLY A 117      11.546  -0.369  -8.964  1.00 94.17           H  
ATOM   1879  CA  GLY A 117      12.366  -1.418  -7.301  1.00 94.17           C  
ATOM   1880  HA2 GLY A 117      13.206  -0.742  -7.143  1.00 94.17           H  
ATOM   1881  HA3 GLY A 117      12.723  -2.434  -7.132  1.00 94.17           H  
ATOM   1882  C   GLY A 117      11.320  -1.120  -6.224  1.00 94.17           C  
ATOM   1883  O   GLY A 117      11.689  -1.021  -5.058  1.00 94.17           O  
ATOM   1884  N   GLU A 118      10.042  -0.928  -6.566  1.00 95.82           N  
ATOM   1885  H   GLU A 118       9.753  -1.087  -7.521  1.00 95.82           H  
ATOM   1886  CA  GLU A 118       9.013  -0.600  -5.572  1.00 95.82           C  
ATOM   1887  HA  GLU A 118       9.311  -1.042  -4.621  1.00 95.82           H  
ATOM   1888  C   GLU A 118       7.644  -1.184  -5.927  1.00 95.82           C  
ATOM   1889  CB  GLU A 118       8.941   0.925  -5.358  1.00 95.82           C  
ATOM   1890  HB2 GLU A 118       9.947   1.291  -5.152  1.00 95.82           H  
ATOM   1891  HB3 GLU A 118       8.579   1.404  -6.268  1.00 95.82           H  
ATOM   1892  O   GLU A 118       7.105  -0.954  -7.013  1.00 95.82           O  
ATOM   1893  CG  GLU A 118       8.035   1.314  -4.175  1.00 95.82           C  
ATOM   1894  HG2 GLU A 118       6.995   1.130  -4.447  1.00 95.82           H  
ATOM   1895  HG3 GLU A 118       8.280   0.676  -3.326  1.00 95.82           H  
ATOM   1896  CD  GLU A 118       8.190   2.788  -3.753  1.00 95.82           C  
ATOM   1897  OE1 GLU A 118       8.052   3.072  -2.536  1.00 95.82           O  
ATOM   1898  OE2 GLU A 118       8.443   3.641  -4.635  1.00 95.82           O  
ATOM   1899  N   LEU A 119       7.062  -1.887  -4.957  1.00 97.22           N  
ATOM   1900  H   LEU A 119       7.578  -2.023  -4.100  1.00 97.22           H  
ATOM   1901  CA  LEU A 119       5.689  -2.370  -4.975  1.00 97.22           C  
ATOM   1902  HA  LEU A 119       5.299  -2.299  -5.990  1.00 97.22           H  
ATOM   1903  C   LEU A 119       4.788  -1.507  -4.087  1.00 97.22           C  
ATOM   1904  CB  LEU A 119       5.633  -3.845  -4.537  1.00 97.22           C  
ATOM   1905  HB2 LEU A 119       5.981  -3.921  -3.506  1.00 97.22           H  
ATOM   1906  HB3 LEU A 119       4.594  -4.174  -4.562  1.00 97.22           H  
ATOM   1907  O   LEU A 119       5.227  -0.827  -3.156  1.00 97.22           O  
ATOM   1908  CG  LEU A 119       6.464  -4.811  -5.390  1.00 97.22           C  
ATOM   1909  HG  LEU A 119       7.511  -4.508  -5.359  1.00 97.22           H  
ATOM   1910  CD1 LEU A 119       6.370  -6.213  -4.809  1.00 97.22           C  
ATOM   1911 HD11 LEU A 119       5.332  -6.544  -4.780  1.00 97.22           H  
ATOM   1912 HD12 LEU A 119       6.948  -6.914  -5.411  1.00 97.22           H  
ATOM   1913 HD13 LEU A 119       6.768  -6.222  -3.794  1.00 97.22           H  
ATOM   1914  CD2 LEU A 119       5.979  -4.839  -6.838  1.00 97.22           C  
ATOM   1915 HD21 LEU A 119       6.145  -3.866  -7.300  1.00 97.22           H  
ATOM   1916 HD22 LEU A 119       4.920  -5.092  -6.883  1.00 97.22           H  
ATOM   1917 HD23 LEU A 119       6.547  -5.580  -7.402  1.00 97.22           H  
ATOM   1918  N   GLN A 120       3.493  -1.581  -4.358  1.00 96.87           N  
ATOM   1919  H   GLN A 120       3.219  -2.109  -5.175  1.00 96.87           H  
ATOM   1920  CA  GLN A 120       2.432  -0.960  -3.575  1.00 96.87           C  
ATOM   1921  HA  GLN A 120       2.833  -0.607  -2.625  1.00 96.87           H  
ATOM   1922  C   GLN A 120       1.344  -1.984  -3.240  1.00 96.87           C  
ATOM   1923  CB  GLN A 120       1.891   0.245  -4.347  1.00 96.87           C  
ATOM   1924  HB2 GLN A 120       1.675  -0.041  -5.377  1.00 96.87           H  
ATOM   1925  HB3 GLN A 120       0.963   0.581  -3.883  1.00 96.87           H  
ATOM   1926  O   GLN A 120       1.282  -3.060  -3.838  1.00 96.87           O  
ATOM   1927  CG  GLN A 120       2.901   1.399  -4.366  1.00 96.87           C  
ATOM   1928  HG2 GLN A 120       3.190   1.647  -3.345  1.00 96.87           H  
ATOM   1929  HG3 GLN A 120       3.802   1.084  -4.893  1.00 96.87           H  
ATOM   1930  CD  GLN A 120       2.352   2.650  -5.037  1.00 96.87           C  
ATOM   1931  NE2 GLN A 120       3.180   3.640  -5.286  1.00 96.87           N  
ATOM   1932 HE21 GLN A 120       2.765   4.454  -5.717  1.00 96.87           H  
ATOM   1933 HE22 GLN A 120       4.161   3.559  -5.059  1.00 96.87           H  
ATOM   1934  OE1 GLN A 120       1.179   2.789  -5.328  1.00 96.87           O  
ATOM   1935  N   LYS A 121       0.501  -1.677  -2.250  1.00 96.94           N  
ATOM   1936  H   LYS A 121       0.507  -0.733  -1.890  1.00 96.94           H  
ATOM   1937  CA  LYS A 121      -0.607  -2.553  -1.845  1.00 96.94           C  
ATOM   1938  HA  LYS A 121      -0.240  -3.559  -1.643  1.00 96.94           H  
ATOM   1939  C   LYS A 121      -1.614  -2.650  -2.994  1.00 96.94           C  
ATOM   1940  CB  LYS A 121      -1.277  -1.995  -0.575  1.00 96.94           C  
ATOM   1941  HB2 LYS A 121      -1.608  -0.974  -0.765  1.00 96.94           H  
ATOM   1942  HB3 LYS A 121      -2.161  -2.593  -0.351  1.00 96.94           H  
ATOM   1943  O   LYS A 121      -2.043  -1.619  -3.494  1.00 96.94           O  
ATOM   1944  CG  LYS A 121      -0.348  -2.013   0.653  1.00 96.94           C  
ATOM   1945  HG2 LYS A 121       0.571  -1.469   0.434  1.00 96.94           H  
ATOM   1946  HG3 LYS A 121      -0.095  -3.049   0.879  1.00 96.94           H  
ATOM   1947  CD  LYS A 121      -1.013  -1.390   1.892  1.00 96.94           C  
ATOM   1948  HD2 LYS A 121      -0.472  -1.709   2.783  1.00 96.94           H  
ATOM   1949  HD3 LYS A 121      -2.035  -1.761   1.966  1.00 96.94           H  
ATOM   1950  CE  LYS A 121      -1.015   0.149   1.848  1.00 96.94           C  
ATOM   1951  HE2 LYS A 121      -1.322   0.469   0.853  1.00 96.94           H  
ATOM   1952  HE3 LYS A 121      -0.005   0.516   2.032  1.00 96.94           H  
ATOM   1953  NZ  LYS A 121      -1.968   0.714   2.837  1.00 96.94           N  
ATOM   1954  HZ1 LYS A 121      -1.881   0.304   3.756  1.00 96.94           H  
ATOM   1955  HZ2 LYS A 121      -2.896   0.507   2.498  1.00 96.94           H  
ATOM   1956  HZ3 LYS A 121      -1.957   1.723   2.880  1.00 96.94           H  
ATOM   1957  N   GLY A 122      -1.975  -3.863  -3.406  1.00 95.56           N  
ATOM   1958  H   GLY A 122      -1.532  -4.677  -3.004  1.00 95.56           H  
ATOM   1959  CA  GLY A 122      -3.020  -4.118  -4.407  1.00 95.56           C  
ATOM   1960  HA2 GLY A 122      -2.666  -4.872  -5.111  1.00 95.56           H  
ATOM   1961  HA3 GLY A 122      -3.236  -3.209  -4.969  1.00 95.56           H  
ATOM   1962  C   GLY A 122      -4.338  -4.612  -3.804  1.00 95.56           C  
ATOM   1963  O   GLY A 122      -5.244  -4.978  -4.544  1.00 95.56           O  
ATOM   1964  N   ASN A 123      -4.444  -4.655  -2.474  1.00 95.80           N  
ATOM   1965  H   ASN A 123      -3.673  -4.306  -1.922  1.00 95.80           H  
ATOM   1966  CA  ASN A 123      -5.669  -4.978  -1.748  1.00 95.80           C  
ATOM   1967  HA  ASN A 123      -6.459  -5.239  -2.451  1.00 95.80           H  
ATOM   1968  C   ASN A 123      -6.134  -3.761  -0.946  1.00 95.80           C  
ATOM   1969  CB  ASN A 123      -5.433  -6.162  -0.797  1.00 95.80           C  
ATOM   1970  HB2 ASN A 123      -4.705  -5.862  -0.042  1.00 95.80           H  
ATOM   1971  HB3 ASN A 123      -6.365  -6.405  -0.287  1.00 95.80           H  
ATOM   1972  O   ASN A 123      -5.308  -2.975  -0.482  1.00 95.80           O  
ATOM   1973  CG  ASN A 123      -4.911  -7.411  -1.468  1.00 95.80           C  
ATOM   1974  ND2 ASN A 123      -5.766  -8.230  -2.038  1.00 95.80           N  
ATOM   1975 HD21 ASN A 123      -5.419  -9.106  -2.402  1.00 95.80           H  
ATOM   1976 HD22 ASN A 123      -6.748  -8.000  -2.101  1.00 95.80           H  
ATOM   1977  OD1 ASN A 123      -3.723  -7.671  -1.448  1.00 95.80           O  
ATOM   1978  N   GLU A 124      -7.440  -3.682  -0.713  1.00 94.55           N  
ATOM   1979  H   GLU A 124      -8.064  -4.361  -1.125  1.00 94.55           H  
ATOM   1980  CA  GLU A 124      -8.068  -2.727   0.197  1.00 94.55           C  
ATOM   1981  HA  GLU A 124      -7.299  -2.210   0.771  1.00 94.55           H  
ATOM   1982  C   GLU A 124      -8.983  -3.470   1.171  1.00 94.55           C  
ATOM   1983  CB  GLU A 124      -8.845  -1.685  -0.611  1.00 94.55           C  
ATOM   1984  HB2 GLU A 124      -9.683  -2.161  -1.121  1.00 94.55           H  
ATOM   1985  HB3 GLU A 124      -8.177  -1.272  -1.366  1.00 94.55           H  
ATOM   1986  O   GLU A 124      -9.616  -4.466   0.807  1.00 94.55           O  
ATOM   1987  CG  GLU A 124      -9.358  -0.538   0.267  1.00 94.55           C  
ATOM   1988  HG2 GLU A 124      -8.592  -0.297   1.003  1.00 94.55           H  
ATOM   1989  HG3 GLU A 124     -10.249  -0.865   0.802  1.00 94.55           H  
ATOM   1990  CD  GLU A 124      -9.671   0.717  -0.556  1.00 94.55           C  
ATOM   1991  OE1 GLU A 124      -9.472   1.814   0.012  1.00 94.55           O  
ATOM   1992  OE2 GLU A 124     -10.021   0.577  -1.747  1.00 94.55           O  
ATOM   1993  N   LEU A 125      -9.036  -3.010   2.421  1.00 96.38           N  
ATOM   1994  H   LEU A 125      -8.516  -2.174   2.649  1.00 96.38           H  
ATOM   1995  CA  LEU A 125      -9.968  -3.551   3.402  1.00 96.38           C  
ATOM   1996  HA  LEU A 125      -9.968  -4.637   3.320  1.00 96.38           H  
ATOM   1997  C   LEU A 125     -11.381  -3.038   3.108  1.00 96.38           C  
ATOM   1998  CB  LEU A 125      -9.504  -3.172   4.817  1.00 96.38           C  
ATOM   1999  HB2 LEU A 125      -9.411  -2.087   4.863  1.00 96.38           H  
ATOM   2000  HB3 LEU A 125      -8.524  -3.616   4.991  1.00 96.38           H  
ATOM   2001  O   LEU A 125     -11.653  -1.849   3.251  1.00 96.38           O  
ATOM   2002  CG  LEU A 125     -10.461  -3.628   5.936  1.00 96.38           C  
ATOM   2003  HG  LEU A 125     -11.472  -3.270   5.743  1.00 96.38           H  
ATOM   2004  CD1 LEU A 125     -10.489  -5.150   6.081  1.00 96.38           C  
ATOM   2005 HD11 LEU A 125     -10.876  -5.610   5.172  1.00 96.38           H  
ATOM   2006 HD12 LEU A 125     -11.146  -5.427   6.906  1.00 96.38           H  
ATOM   2007 HD13 LEU A 125      -9.486  -5.524   6.288  1.00 96.38           H  
ATOM   2008  CD2 LEU A 125      -9.997  -3.036   7.263  1.00 96.38           C  
ATOM   2009 HD21 LEU A 125     -10.024  -1.947   7.212  1.00 96.38           H  
ATOM   2010 HD22 LEU A 125     -10.663  -3.363   8.063  1.00 96.38           H  
ATOM   2011 HD23 LEU A 125      -8.986  -3.377   7.487  1.00 96.38           H  
ATOM   2012  N   ALA A 126     -12.295  -3.949   2.785  1.00 94.74           N  
ATOM   2013  H   ALA A 126     -12.000  -4.903   2.633  1.00 94.74           H  
ATOM   2014  CA  ALA A 126     -13.721  -3.659   2.730  1.00 94.74           C  
ATOM   2015  HA  ALA A 126     -13.870  -2.594   2.551  1.00 94.74           H  
ATOM   2016  C   ALA A 126     -14.374  -4.025   4.067  1.00 94.74           C  
ATOM   2017  CB  ALA A 126     -14.338  -4.411   1.547  1.00 94.74           C  
ATOM   2018  HB1 ALA A 126     -15.401  -4.180   1.481  1.00 94.74           H  
ATOM   2019  HB2 ALA A 126     -14.215  -5.486   1.680  1.00 94.74           H  
ATOM   2020  HB3 ALA A 126     -13.851  -4.103   0.621  1.00 94.74           H  
ATOM   2021  O   ALA A 126     -14.339  -5.183   4.488  1.00 94.74           O  
ATOM   2022  N   LEU A 127     -14.976  -3.042   4.739  1.00 96.44           N  
ATOM   2023  H   LEU A 127     -14.993  -2.115   4.339  1.00 96.44           H  
ATOM   2024  CA  LEU A 127     -15.719  -3.290   5.970  1.00 96.44           C  
ATOM   2025  HA  LEU A 127     -15.261  -4.142   6.472  1.00 96.44           H  
ATOM   2026  C   LEU A 127     -17.187  -3.639   5.686  1.00 96.44           C  
ATOM   2027  CB  LEU A 127     -15.635  -2.085   6.917  1.00 96.44           C  
ATOM   2028  HB2 LEU A 127     -16.377  -2.233   7.701  1.00 96.44           H  
ATOM   2029  HB3 LEU A 127     -15.909  -1.183   6.370  1.00 96.44           H  
ATOM   2030  O   LEU A 127     -17.830  -2.960   4.884  1.00 96.44           O  
ATOM   2031  CG  LEU A 127     -14.267  -1.873   7.583  1.00 96.44           C  
ATOM   2032  HG  LEU A 127     -13.525  -1.585   6.839  1.00 96.44           H  
ATOM   2033  CD1 LEU A 127     -14.425  -0.749   8.600  1.00 96.44           C  
ATOM   2034 HD11 LEU A 127     -14.537   0.204   8.083  1.00 96.44           H  
ATOM   2035 HD12 LEU A 127     -15.288  -0.924   9.242  1.00 96.44           H  
ATOM   2036 HD13 LEU A 127     -13.537  -0.732   9.232  1.00 96.44           H  
ATOM   2037  CD2 LEU A 127     -13.759  -3.105   8.341  1.00 96.44           C  
ATOM   2038 HD21 LEU A 127     -13.491  -3.896   7.641  1.00 96.44           H  
ATOM   2039 HD22 LEU A 127     -14.522  -3.466   9.031  1.00 96.44           H  
ATOM   2040 HD23 LEU A 127     -12.861  -2.854   8.906  1.00 96.44           H  
ATOM   2041  N   PRO A 128     -17.759  -4.624   6.403  1.00 97.76           N  
ATOM   2042  CA  PRO A 128     -19.202  -4.819   6.462  1.00 97.76           C  
ATOM   2043  HA  PRO A 128     -19.536  -5.195   5.495  1.00 97.76           H  
ATOM   2044  C   PRO A 128     -19.963  -3.530   6.806  1.00 97.76           C  
ATOM   2045  CB  PRO A 128     -19.418  -5.896   7.529  1.00 97.76           C  
ATOM   2046  HB2 PRO A 128     -20.299  -6.502   7.318  1.00 97.76           H  
ATOM   2047  HB3 PRO A 128     -19.497  -5.439   8.515  1.00 97.76           H  
ATOM   2048  O   PRO A 128     -19.544  -2.759   7.675  1.00 97.76           O  
ATOM   2049  CG  PRO A 128     -18.134  -6.724   7.464  1.00 97.76           C  
ATOM   2050  HG2 PRO A 128     -17.910  -7.207   8.415  1.00 97.76           H  
ATOM   2051  HG3 PRO A 128     -18.226  -7.470   6.675  1.00 97.76           H  
ATOM   2052  CD  PRO A 128     -17.058  -5.711   7.075  1.00 97.76           C  
ATOM   2053  HD2 PRO A 128     -16.521  -5.344   7.950  1.00 97.76           H  
ATOM   2054  HD3 PRO A 128     -16.347  -6.181   6.397  1.00 97.76           H  
ATOM   2055  N   SER A 129     -21.126  -3.333   6.180  1.00 97.90           N  
ATOM   2056  H   SER A 129     -21.432  -4.021   5.507  1.00 97.90           H  
ATOM   2057  CA  SER A 129     -21.946  -2.116   6.311  1.00 97.90           C  
ATOM   2058  HA  SER A 129     -21.402  -1.283   5.867  1.00 97.90           H  
ATOM   2059  C   SER A 129     -22.252  -1.740   7.763  1.00 97.90           C  
ATOM   2060  CB  SER A 129     -23.261  -2.289   5.542  1.00 97.90           C  
ATOM   2061  HB2 SER A 129     -23.886  -1.408   5.688  1.00 97.90           H  
ATOM   2062  HB3 SER A 129     -23.045  -2.395   4.479  1.00 97.90           H  
ATOM   2063  O   SER A 129     -22.147  -0.572   8.124  1.00 97.90           O  
ATOM   2064  OG  SER A 129     -23.943  -3.444   6.001  1.00 97.90           O  
ATOM   2065  HG  SER A 129     -24.768  -3.525   5.516  1.00 97.90           H  
ATOM   2066  N   LYS A 130     -22.529  -2.725   8.629  1.00 98.19           N  
ATOM   2067  H   LYS A 130     -22.669  -3.644   8.235  1.00 98.19           H  
ATOM   2068  CA  LYS A 130     -22.777  -2.508  10.066  1.00 98.19           C  
ATOM   2069  HA  LYS A 130     -23.645  -1.856  10.158  1.00 98.19           H  
ATOM   2070  C   LYS A 130     -21.630  -1.774  10.774  1.00 98.19           C  
ATOM   2071  CB  LYS A 130     -23.116  -3.846  10.756  1.00 98.19           C  
ATOM   2072  HB2 LYS A 130     -23.947  -4.315  10.229  1.00 98.19           H  
ATOM   2073  HB3 LYS A 130     -23.448  -3.629  11.771  1.00 98.19           H  
ATOM   2074  O   LYS A 130     -21.881  -0.912  11.613  1.00 98.19           O  
ATOM   2075  CG  LYS A 130     -21.940  -4.840  10.829  1.00 98.19           C  
ATOM   2076  HG2 LYS A 130     -21.121  -4.382  11.383  1.00 98.19           H  
ATOM   2077  HG3 LYS A 130     -21.596  -5.078   9.822  1.00 98.19           H  
ATOM   2078  CD  LYS A 130     -22.313  -6.140  11.555  1.00 98.19           C  
ATOM   2079  HD2 LYS A 130     -23.042  -6.706  10.975  1.00 98.19           H  
ATOM   2080  HD3 LYS A 130     -22.741  -5.888  12.525  1.00 98.19           H  
ATOM   2081  CE  LYS A 130     -21.034  -6.962  11.757  1.00 98.19           C  
ATOM   2082  HE2 LYS A 130     -20.725  -7.403  10.809  1.00 98.19           H  
ATOM   2083  HE3 LYS A 130     -20.255  -6.265  12.065  1.00 98.19           H  
ATOM   2084  NZ  LYS A 130     -21.163  -8.007  12.805  1.00 98.19           N  
ATOM   2085  HZ1 LYS A 130     -21.493  -7.601  13.669  1.00 98.19           H  
ATOM   2086  HZ2 LYS A 130     -20.252  -8.393  13.008  1.00 98.19           H  
ATOM   2087  HZ3 LYS A 130     -21.786  -8.753  12.530  1.00 98.19           H  
ATOM   2088  N   TYR A 131     -20.382  -2.076  10.412  1.00 98.52           N  
ATOM   2089  H   TYR A 131     -20.246  -2.713   9.639  1.00 98.52           H  
ATOM   2090  CA  TYR A 131     -19.198  -1.450  10.998  1.00 98.52           C  
ATOM   2091  HA  TYR A 131     -19.346  -1.342  12.072  1.00 98.52           H  
ATOM   2092  C   TYR A 131     -18.982  -0.043  10.442  1.00 98.52           C  
ATOM   2093  CB  TYR A 131     -17.969  -2.338  10.761  1.00 98.52           C  
ATOM   2094  HB2 TYR A 131     -17.834  -2.471   9.688  1.00 98.52           H  
ATOM   2095  HB3 TYR A 131     -17.089  -1.807  11.125  1.00 98.52           H  
ATOM   2096  O   TYR A 131     -18.620   0.861  11.192  1.00 98.52           O  
ATOM   2097  CG  TYR A 131     -18.009  -3.702  11.436  1.00 98.52           C  
ATOM   2098  CD1 TYR A 131     -18.382  -3.829  12.787  1.00 98.52           C  
ATOM   2099  HD1 TYR A 131     -18.642  -2.954  13.363  1.00 98.52           H  
ATOM   2100  CD2 TYR A 131     -17.636  -4.852  10.720  1.00 98.52           C  
ATOM   2101  HD2 TYR A 131     -17.325  -4.750   9.691  1.00 98.52           H  
ATOM   2102  CE1 TYR A 131     -18.369  -5.088  13.416  1.00 98.52           C  
ATOM   2103  HE1 TYR A 131     -18.616  -5.182  14.464  1.00 98.52           H  
ATOM   2104  CE2 TYR A 131     -17.658  -6.121  11.335  1.00 98.52           C  
ATOM   2105  HE2 TYR A 131     -17.381  -7.012  10.789  1.00 98.52           H  
ATOM   2106  OH  TYR A 131     -18.091  -7.461  13.290  1.00 98.52           O  
ATOM   2107  HH  TYR A 131     -18.040  -7.403  14.247  1.00 98.52           H  
ATOM   2108  CZ  TYR A 131     -18.005  -6.240  12.697  1.00 98.52           C  
ATOM   2109  N   VAL A 132     -19.279   0.171   9.156  1.00 98.11           N  
ATOM   2110  H   VAL A 132     -19.576  -0.616   8.596  1.00 98.11           H  
ATOM   2111  CA  VAL A 132     -19.263   1.505   8.536  1.00 98.11           C  
ATOM   2112  HA  VAL A 132     -18.283   1.952   8.701  1.00 98.11           H  
ATOM   2113  C   VAL A 132     -20.296   2.421   9.201  1.00 98.11           C  
ATOM   2114  CB  VAL A 132     -19.498   1.414   7.014  1.00 98.11           C  
ATOM   2115  HB  VAL A 132     -20.471   0.963   6.820  1.00 98.11           H  
ATOM   2116  O   VAL A 132     -19.953   3.527   9.618  1.00 98.11           O  
ATOM   2117  CG1 VAL A 132     -19.473   2.800   6.358  1.00 98.11           C  
ATOM   2118 HG11 VAL A 132     -20.296   3.412   6.728  1.00 98.11           H  
ATOM   2119 HG12 VAL A 132     -19.587   2.699   5.279  1.00 98.11           H  
ATOM   2120 HG13 VAL A 132     -18.527   3.298   6.571  1.00 98.11           H  
ATOM   2121  CG2 VAL A 132     -18.423   0.551   6.338  1.00 98.11           C  
ATOM   2122 HG21 VAL A 132     -17.433   0.963   6.532  1.00 98.11           H  
ATOM   2123 HG22 VAL A 132     -18.592   0.523   5.261  1.00 98.11           H  
ATOM   2124 HG23 VAL A 132     -18.466  -0.474   6.706  1.00 98.11           H  
ATOM   2125  N   THR A 133     -21.536   1.952   9.374  1.00 98.09           N  
ATOM   2126  H   THR A 133     -21.780   1.063   8.960  1.00 98.09           H  
ATOM   2127  CA  THR A 133     -22.603   2.694  10.065  1.00 98.09           C  
ATOM   2128  HA  THR A 133     -22.760   3.643   9.553  1.00 98.09           H  
ATOM   2129  C   THR A 133     -22.222   3.002  11.510  1.00 98.09           C  
ATOM   2130  CB  THR A 133     -23.920   1.903  10.039  1.00 98.09           C  
ATOM   2131  HB  THR A 133     -23.778   0.943  10.535  1.00 98.09           H  
ATOM   2132  O   THR A 133     -22.368   4.142  11.954  1.00 98.09           O  
ATOM   2133  CG2 THR A 133     -25.081   2.644  10.701  1.00 98.09           C  
ATOM   2134 HG21 THR A 133     -24.907   2.731  11.774  1.00 98.09           H  
ATOM   2135 HG22 THR A 133     -26.004   2.083  10.557  1.00 98.09           H  
ATOM   2136 HG23 THR A 133     -25.189   3.641  10.274  1.00 98.09           H  
ATOM   2137  OG1 THR A 133     -24.300   1.673   8.705  1.00 98.09           O  
ATOM   2138  HG1 THR A 133     -25.051   2.239   8.509  1.00 98.09           H  
ATOM   2139  N   PHE A 134     -21.685   2.017  12.234  1.00 98.61           N  
ATOM   2140  H   PHE A 134     -21.610   1.094  11.830  1.00 98.61           H  
ATOM   2141  CA  PHE A 134     -21.206   2.210  13.598  1.00 98.61           C  
ATOM   2142  HA  PHE A 134     -22.030   2.566  14.217  1.00 98.61           H  
ATOM   2143  C   PHE A 134     -20.114   3.283  13.683  1.00 98.61           C  
ATOM   2144  CB  PHE A 134     -20.735   0.868  14.160  1.00 98.61           C  
ATOM   2145  HB2 PHE A 134     -20.065   0.391  13.444  1.00 98.61           H  
ATOM   2146  HB3 PHE A 134     -21.603   0.221  14.288  1.00 98.61           H  
ATOM   2147  O   PHE A 134     -20.272   4.228  14.452  1.00 98.61           O  
ATOM   2148  CG  PHE A 134     -20.012   1.000  15.480  1.00 98.61           C  
ATOM   2149  CD1 PHE A 134     -18.606   1.020  15.505  1.00 98.61           C  
ATOM   2150  HD1 PHE A 134     -18.041   0.910  14.591  1.00 98.61           H  
ATOM   2151  CD2 PHE A 134     -20.741   1.147  16.675  1.00 98.61           C  
ATOM   2152  HD2 PHE A 134     -21.821   1.121  16.663  1.00 98.61           H  
ATOM   2153  CE1 PHE A 134     -17.929   1.184  16.722  1.00 98.61           C  
ATOM   2154  HE1 PHE A 134     -16.850   1.184  16.739  1.00 98.61           H  
ATOM   2155  CE2 PHE A 134     -20.060   1.306  17.892  1.00 98.61           C  
ATOM   2156  HE2 PHE A 134     -20.613   1.384  18.817  1.00 98.61           H  
ATOM   2157  CZ  PHE A 134     -18.656   1.321  17.916  1.00 98.61           C  
ATOM   2158  HZ  PHE A 134     -18.136   1.413  18.858  1.00 98.61           H  
ATOM   2159  N   LEU A 135     -19.056   3.204  12.866  1.00 98.37           N  
ATOM   2160  H   LEU A 135     -18.982   2.415  12.241  1.00 98.37           H  
ATOM   2161  CA  LEU A 135     -17.977   4.201  12.868  1.00 98.37           C  
ATOM   2162  HA  LEU A 135     -17.570   4.277  13.877  1.00 98.37           H  
ATOM   2163  C   LEU A 135     -18.481   5.600  12.501  1.00 98.37           C  
ATOM   2164  CB  LEU A 135     -16.865   3.780  11.893  1.00 98.37           C  
ATOM   2165  HB2 LEU A 135     -16.222   4.641  11.711  1.00 98.37           H  
ATOM   2166  HB3 LEU A 135     -17.321   3.504  10.942  1.00 98.37           H  
ATOM   2167  O   LEU A 135     -18.081   6.580  13.132  1.00 98.37           O  
ATOM   2168  CG  LEU A 135     -15.978   2.626  12.383  1.00 98.37           C  
ATOM   2169  HG  LEU A 135     -16.594   1.757  12.615  1.00 98.37           H  
ATOM   2170  CD1 LEU A 135     -15.005   2.265  11.262  1.00 98.37           C  
ATOM   2171 HD11 LEU A 135     -15.560   1.925  10.388  1.00 98.37           H  
ATOM   2172 HD12 LEU A 135     -14.402   3.135  11.000  1.00 98.37           H  
ATOM   2173 HD13 LEU A 135     -14.344   1.464  11.593  1.00 98.37           H  
ATOM   2174  CD2 LEU A 135     -15.159   2.997  13.623  1.00 98.37           C  
ATOM   2175 HD21 LEU A 135     -14.556   3.884  13.428  1.00 98.37           H  
ATOM   2176 HD22 LEU A 135     -14.501   2.170  13.888  1.00 98.37           H  
ATOM   2177 HD23 LEU A 135     -15.816   3.180  14.474  1.00 98.37           H  
ATOM   2178  N   TYR A 136     -19.388   5.699  11.524  1.00 97.93           N  
ATOM   2179  H   TYR A 136     -19.657   4.859  11.032  1.00 97.93           H  
ATOM   2180  CA  TYR A 136     -19.990   6.968  11.119  1.00 97.93           C  
ATOM   2181  HA  TYR A 136     -19.196   7.634  10.782  1.00 97.93           H  
ATOM   2182  C   TYR A 136     -20.714   7.663  12.282  1.00 97.93           C  
ATOM   2183  CB  TYR A 136     -20.953   6.728   9.948  1.00 97.93           C  
ATOM   2184  HB2 TYR A 136     -20.386   6.362   9.092  1.00 97.93           H  
ATOM   2185  HB3 TYR A 136     -21.669   5.951  10.219  1.00 97.93           H  
ATOM   2186  O   TYR A 136     -20.525   8.870  12.486  1.00 97.93           O  
ATOM   2187  CG  TYR A 136     -21.720   7.972   9.545  1.00 97.93           C  
ATOM   2188  CD1 TYR A 136     -22.976   8.246  10.122  1.00 97.93           C  
ATOM   2189  HD1 TYR A 136     -23.411   7.545  10.819  1.00 97.93           H  
ATOM   2190  CD2 TYR A 136     -21.161   8.873   8.620  1.00 97.93           C  
ATOM   2191  HD2 TYR A 136     -20.209   8.645   8.163  1.00 97.93           H  
ATOM   2192  CE1 TYR A 136     -23.661   9.431   9.795  1.00 97.93           C  
ATOM   2193  HE1 TYR A 136     -24.626   9.645  10.230  1.00 97.93           H  
ATOM   2194  CE2 TYR A 136     -21.855  10.046   8.267  1.00 97.93           C  
ATOM   2195  HE2 TYR A 136     -21.437  10.716   7.530  1.00 97.93           H  
ATOM   2196  OH  TYR A 136     -23.770  11.465   8.531  1.00 97.93           O  
ATOM   2197  HH  TYR A 136     -23.422  11.855   7.726  1.00 97.93           H  
ATOM   2198  CZ  TYR A 136     -23.103  10.329   8.863  1.00 97.93           C  
ATOM   2199  N   LEU A 137     -21.522   6.907  13.038  1.00 98.24           N  
ATOM   2200  H   LEU A 137     -21.610   5.929  12.802  1.00 98.24           H  
ATOM   2201  CA  LEU A 137     -22.269   7.403  14.196  1.00 98.24           C  
ATOM   2202  HA  LEU A 137     -22.722   8.362  13.944  1.00 98.24           H  
ATOM   2203  C   LEU A 137     -21.350   7.663  15.396  1.00 98.24           C  
ATOM   2204  CB  LEU A 137     -23.383   6.403  14.564  1.00 98.24           C  
ATOM   2205  HB2 LEU A 137     -22.930   5.426  14.732  1.00 98.24           H  
ATOM   2206  HB3 LEU A 137     -23.832   6.724  15.504  1.00 98.24           H  
ATOM   2207  O   LEU A 137     -21.442   8.723  16.011  1.00 98.24           O  
ATOM   2208  CG  LEU A 137     -24.512   6.250  13.527  1.00 98.24           C  
ATOM   2209  HG  LEU A 137     -24.097   5.944  12.567  1.00 98.24           H  
ATOM   2210  CD1 LEU A 137     -25.490   5.175  14.000  1.00 98.24           C  
ATOM   2211 HD11 LEU A 137     -26.292   5.051  13.272  1.00 98.24           H  
ATOM   2212 HD12 LEU A 137     -25.917   5.444  14.966  1.00 98.24           H  
ATOM   2213 HD13 LEU A 137     -24.965   4.225  14.093  1.00 98.24           H  
ATOM   2214  CD2 LEU A 137     -25.290   7.552  13.317  1.00 98.24           C  
ATOM   2215 HD21 LEU A 137     -25.673   7.908  14.274  1.00 98.24           H  
ATOM   2216 HD22 LEU A 137     -24.644   8.311  12.877  1.00 98.24           H  
ATOM   2217 HD23 LEU A 137     -26.125   7.370  12.640  1.00 98.24           H  
ATOM   2218  N   ALA A 138     -20.422   6.750  15.691  1.00 98.31           N  
ATOM   2219  H   ALA A 138     -20.402   5.897  15.150  1.00 98.31           H  
ATOM   2220  CA  ALA A 138     -19.474   6.860  16.798  1.00 98.31           C  
ATOM   2221  HA  ALA A 138     -20.030   6.963  17.730  1.00 98.31           H  
ATOM   2222  C   ALA A 138     -18.564   8.095  16.664  1.00 98.31           C  
ATOM   2223  CB  ALA A 138     -18.666   5.560  16.861  1.00 98.31           C  
ATOM   2224  HB1 ALA A 138     -19.328   4.718  17.060  1.00 98.31           H  
ATOM   2225  HB2 ALA A 138     -17.925   5.625  17.658  1.00 98.31           H  
ATOM   2226  HB3 ALA A 138     -18.152   5.391  15.915  1.00 98.31           H  
ATOM   2227  O   ALA A 138     -18.412   8.862  17.612  1.00 98.31           O  
ATOM   2228  N   GLN A 139     -18.047   8.382  15.464  1.00 97.79           N  
ATOM   2229  H   GLN A 139     -18.175   7.715  14.716  1.00 97.79           H  
ATOM   2230  CA  GLN A 139     -17.272   9.600  15.187  1.00 97.79           C  
ATOM   2231  HA  GLN A 139     -16.388   9.610  15.824  1.00 97.79           H  
ATOM   2232  C   GLN A 139     -18.064  10.895  15.468  1.00 97.79           C  
ATOM   2233  CB  GLN A 139     -16.821   9.541  13.717  1.00 97.79           C  
ATOM   2234  HB2 GLN A 139     -17.672   9.295  13.083  1.00 97.79           H  
ATOM   2235  HB3 GLN A 139     -16.071   8.757  13.613  1.00 97.79           H  
ATOM   2236  O   GLN A 139     -17.488  11.944  15.777  1.00 97.79           O  
ATOM   2237  CG  GLN A 139     -16.233  10.873  13.237  1.00 97.79           C  
ATOM   2238  HG2 GLN A 139     -17.025  11.619  13.174  1.00 97.79           H  
ATOM   2239  HG3 GLN A 139     -15.508  11.230  13.969  1.00 97.79           H  
ATOM   2240  CD  GLN A 139     -15.611  10.798  11.855  1.00 97.79           C  
ATOM   2241  NE2 GLN A 139     -14.446  11.369  11.670  1.00 97.79           N  
ATOM   2242 HE21 GLN A 139     -14.010  11.241  10.768  1.00 97.79           H  
ATOM   2243 HE22 GLN A 139     -13.894  11.584  12.488  1.00 97.79           H  
ATOM   2244  OE1 GLN A 139     -16.207  10.304  10.908  1.00 97.79           O  
ATOM   2245  N   ARG A 140     -19.392  10.838  15.343  1.00 97.33           N  
ATOM   2246  H   ARG A 140     -19.801   9.935  15.150  1.00 97.33           H  
ATOM   2247  CA  ARG A 140     -20.309  11.977  15.486  1.00 97.33           C  
ATOM   2248  HA  ARG A 140     -19.737  12.904  15.511  1.00 97.33           H  
ATOM   2249  C   ARG A 140     -21.081  11.951  16.798  1.00 97.33           C  
ATOM   2250  CB  ARG A 140     -21.254  12.026  14.275  1.00 97.33           C  
ATOM   2251  HB2 ARG A 140     -21.726  11.051  14.153  1.00 97.33           H  
ATOM   2252  HB3 ARG A 140     -22.036  12.769  14.434  1.00 97.33           H  
ATOM   2253  O   ARG A 140     -21.984  12.758  16.942  1.00 97.33           O  
ATOM   2254  CG  ARG A 140     -20.498  12.404  12.999  1.00 97.33           C  
ATOM   2255  HG2 ARG A 140     -20.187  13.447  13.062  1.00 97.33           H  
ATOM   2256  HG3 ARG A 140     -19.609  11.780  12.907  1.00 97.33           H  
ATOM   2257  CD  ARG A 140     -21.385  12.205  11.763  1.00 97.33           C  
ATOM   2258  HD2 ARG A 140     -21.717  11.168  11.720  1.00 97.33           H  
ATOM   2259  HD3 ARG A 140     -22.269  12.836  11.855  1.00 97.33           H  
ATOM   2260  NE  ARG A 140     -20.662  12.547  10.524  1.00 97.33           N  
ATOM   2261  HE  ARG A 140     -20.950  13.388  10.044  1.00 97.33           H  
ATOM   2262  NH1 ARG A 140     -19.216  10.746  10.511  1.00 97.33           N  
ATOM   2263 HH11 ARG A 140     -18.306  10.375  10.280  1.00 97.33           H  
ATOM   2264 HH12 ARG A 140     -19.750  10.281  11.231  1.00 97.33           H  
ATOM   2265  NH2 ARG A 140     -18.993  12.352   8.988  1.00 97.33           N  
ATOM   2266 HH21 ARG A 140     -18.202  11.827   8.643  1.00 97.33           H  
ATOM   2267 HH22 ARG A 140     -19.241  13.237   8.570  1.00 97.33           H  
ATOM   2268  CZ  ARG A 140     -19.640  11.876  10.014  1.00 97.33           C  
ATOM   2269  N   TYR A 141     -20.718  11.094  17.752  1.00 97.01           N  
ATOM   2270  H   TYR A 141     -19.971  10.451  17.535  1.00 97.01           H  
ATOM   2271  CA  TYR A 141     -21.530  10.769  18.930  1.00 97.01           C  
ATOM   2272  HA  TYR A 141     -22.393  10.192  18.597  1.00 97.01           H  
ATOM   2273  C   TYR A 141     -22.080  11.990  19.705  1.00 97.01           C  
ATOM   2274  CB  TYR A 141     -20.673   9.861  19.821  1.00 97.01           C  
ATOM   2275  HB2 TYR A 141     -20.316   9.022  19.223  1.00 97.01           H  
ATOM   2276  HB3 TYR A 141     -19.802  10.412  20.175  1.00 97.01           H  
ATOM   2277  O   TYR A 141     -23.247  11.992  20.095  1.00 97.01           O  
ATOM   2278  CG  TYR A 141     -21.409   9.276  21.000  1.00 97.01           C  
ATOM   2279  CD1 TYR A 141     -21.312   9.894  22.257  1.00 97.01           C  
ATOM   2280  HD1 TYR A 141     -20.692  10.770  22.384  1.00 97.01           H  
ATOM   2281  CD2 TYR A 141     -22.194   8.118  20.841  1.00 97.01           C  
ATOM   2282  HD2 TYR A 141     -22.275   7.645  19.874  1.00 97.01           H  
ATOM   2283  CE1 TYR A 141     -22.034   9.393  23.350  1.00 97.01           C  
ATOM   2284  HE1 TYR A 141     -21.984   9.899  24.303  1.00 97.01           H  
ATOM   2285  CE2 TYR A 141     -22.890   7.586  21.945  1.00 97.01           C  
ATOM   2286  HE2 TYR A 141     -23.498   6.699  21.846  1.00 97.01           H  
ATOM   2287  OH  TYR A 141     -23.544   7.784  24.250  1.00 97.01           O  
ATOM   2288  HH  TYR A 141     -23.480   8.386  24.995  1.00 97.01           H  
ATOM   2289  CZ  TYR A 141     -22.829   8.241  23.193  1.00 97.01           C  
ATOM   2290  N   ASN A 142     -21.279  13.056  19.850  1.00 94.55           N  
ATOM   2291  H   ASN A 142     -20.324  12.965  19.531  1.00 94.55           H  
ATOM   2292  CA  ASN A 142     -21.674  14.304  20.530  1.00 94.55           C  
ATOM   2293  HA  ASN A 142     -22.430  14.075  21.281  1.00 94.55           H  
ATOM   2294  C   ASN A 142     -22.295  15.367  19.600  1.00 94.55           C  
ATOM   2295  CB  ASN A 142     -20.445  14.889  21.254  1.00 94.55           C  
ATOM   2296  HB2 ASN A 142     -20.732  15.827  21.729  1.00 94.55           H  
ATOM   2297  HB3 ASN A 142     -19.664  15.107  20.525  1.00 94.55           H  
ATOM   2298  O   ASN A 142     -22.849  16.347  20.076  1.00 94.55           O  
ATOM   2299  CG  ASN A 142     -19.887  13.987  22.338  1.00 94.55           C  
ATOM   2300  ND2 ASN A 142     -18.655  14.191  22.738  1.00 94.55           N  
ATOM   2301 HD21 ASN A 142     -18.350  13.602  23.499  1.00 94.55           H  
ATOM   2302 HD22 ASN A 142     -18.171  15.044  22.495  1.00 94.55           H  
ATOM   2303  OD1 ASN A 142     -20.525  13.077  22.825  1.00 94.55           O  
ATOM   2304  N   ASN A 143     -22.186  15.188  18.282  1.00 94.43           N  
ATOM   2305  H   ASN A 143     -21.874  14.279  17.969  1.00 94.43           H  
ATOM   2306  CA  ASN A 143     -22.568  16.151  17.243  1.00 94.43           C  
ATOM   2307  HA  ASN A 143     -23.120  16.971  17.702  1.00 94.43           H  
ATOM   2308  C   ASN A 143     -23.511  15.503  16.211  1.00 94.43           C  
ATOM   2309  CB  ASN A 143     -21.297  16.725  16.585  1.00 94.43           C  
ATOM   2310  HB2 ASN A 143     -21.590  17.425  15.802  1.00 94.43           H  
ATOM   2311  HB3 ASN A 143     -20.743  15.907  16.125  1.00 94.43           H  
ATOM   2312  O   ASN A 143     -23.382  15.722  15.000  1.00 94.43           O  
ATOM   2313  CG  ASN A 143     -20.385  17.479  17.533  1.00 94.43           C  
ATOM   2314  ND2 ASN A 143     -19.101  17.493  17.266  1.00 94.43           N  
ATOM   2315 HD21 ASN A 143     -18.752  17.090  16.408  1.00 94.43           H  
ATOM   2316 HD22 ASN A 143     -18.564  18.090  17.880  1.00 94.43           H  
ATOM   2317  OD1 ASN A 143     -20.779  18.090  18.501  1.00 94.43           O  
ATOM   2318  N   LEU A 144     -24.412  14.636  16.677  1.00 94.41           N  
ATOM   2319  H   LEU A 144     -24.472  14.500  17.676  1.00 94.41           H  
ATOM   2320  CA  LEU A 144     -25.395  13.973  15.825  1.00 94.41           C  
ATOM   2321  HA  LEU A 144     -24.872  13.551  14.967  1.00 94.41           H  
ATOM   2322  C   LEU A 144     -26.409  14.991  15.288  1.00 94.41           C  
ATOM   2323  CB  LEU A 144     -26.087  12.835  16.592  1.00 94.41           C  
ATOM   2324  HB2 LEU A 144     -26.923  12.464  15.999  1.00 94.41           H  
ATOM   2325  HB3 LEU A 144     -26.497  13.248  17.513  1.00 94.41           H  
ATOM   2326  O   LEU A 144     -26.740  15.980  15.938  1.00 94.41           O  
ATOM   2327  CG  LEU A 144     -25.171  11.646  16.933  1.00 94.41           C  
ATOM   2328  HG  LEU A 144     -24.265  12.008  17.420  1.00 94.41           H  
ATOM   2329  CD1 LEU A 144     -25.884  10.744  17.924  1.00 94.41           C  
ATOM   2330 HD11 LEU A 144     -25.270   9.873  18.153  1.00 94.41           H  
ATOM   2331 HD12 LEU A 144     -26.850  10.430  17.528  1.00 94.41           H  
ATOM   2332 HD13 LEU A 144     -26.051  11.304  18.844  1.00 94.41           H  
ATOM   2333  CD2 LEU A 144     -24.796  10.818  15.699  1.00 94.41           C  
ATOM   2334 HD21 LEU A 144     -24.223  11.427  15.001  1.00 94.41           H  
ATOM   2335 HD22 LEU A 144     -25.695  10.438  15.215  1.00 94.41           H  
ATOM   2336 HD23 LEU A 144     -24.173   9.978  16.008  1.00 94.41           H  
ATOM   2337  N   LYS A 145     -26.903  14.735  14.075  1.00 93.32           N  
ATOM   2338  H   LYS A 145     -26.635  13.865  13.638  1.00 93.32           H  
ATOM   2339  CA  LYS A 145     -27.952  15.531  13.430  1.00 93.32           C  
ATOM   2340  HA  LYS A 145     -28.116  16.444  14.002  1.00 93.32           H  
ATOM   2341  C   LYS A 145     -29.262  14.748  13.434  1.00 93.32           C  
ATOM   2342  CB  LYS A 145     -27.539  15.921  12.001  1.00 93.32           C  
ATOM   2343  HB2 LYS A 145     -27.368  15.016  11.417  1.00 93.32           H  
ATOM   2344  HB3 LYS A 145     -28.369  16.464  11.547  1.00 93.32           H  
ATOM   2345  O   LYS A 145     -29.257  13.564  13.083  1.00 93.32           O  
ATOM   2346  CG  LYS A 145     -26.283  16.805  11.947  1.00 93.32           C  
ATOM   2347  HG2 LYS A 145     -25.419  16.244  12.303  1.00 93.32           H  
ATOM   2348  HG3 LYS A 145     -26.429  17.674  12.589  1.00 93.32           H  
ATOM   2349  CD  LYS A 145     -26.028  17.277  10.508  1.00 93.32           C  
ATOM   2350  HD2 LYS A 145     -25.867  16.410   9.868  1.00 93.32           H  
ATOM   2351  HD3 LYS A 145     -26.906  17.819  10.158  1.00 93.32           H  
ATOM   2352  CE  LYS A 145     -24.805  18.201  10.450  1.00 93.32           C  
ATOM   2353  HE2 LYS A 145     -24.944  18.998  11.180  1.00 93.32           H  
ATOM   2354  HE3 LYS A 145     -23.922  17.634  10.744  1.00 93.32           H  
ATOM   2355  NZ  LYS A 145     -24.628  18.785   9.094  1.00 93.32           N  
ATOM   2356  HZ1 LYS A 145     -23.829  19.402   9.073  1.00 93.32           H  
ATOM   2357  HZ2 LYS A 145     -25.441  19.330   8.844  1.00 93.32           H  
ATOM   2358  HZ3 LYS A 145     -24.508  18.062   8.398  1.00 93.32           H  
ATOM   2359  N   GLY A 146     -30.364  15.413  13.766  1.00 93.93           N  
ATOM   2360  H   GLY A 146     -30.274  16.351  14.129  1.00 93.93           H  
ATOM   2361  CA  GLY A 146     -31.703  14.824  13.843  1.00 93.93           C  
ATOM   2362  HA2 GLY A 146     -31.636  13.745  13.986  1.00 93.93           H  
ATOM   2363  HA3 GLY A 146     -32.249  15.018  12.920  1.00 93.93           H  
ATOM   2364  C   GLY A 146     -32.503  15.392  15.010  1.00 93.93           C  
ATOM   2365  O   GLY A 146     -32.016  16.280  15.716  1.00 93.93           O  
ATOM   2366  N   SER A 147     -33.716  14.876  15.206  1.00 96.80           N  
ATOM   2367  H   SER A 147     -34.037  14.108  14.635  1.00 96.80           H  
ATOM   2368  CA  SER A 147     -34.501  15.181  16.404  1.00 96.80           C  
ATOM   2369  HA  SER A 147     -34.586  16.265  16.481  1.00 96.80           H  
ATOM   2370  C   SER A 147     -33.804  14.647  17.672  1.00 96.80           C  
ATOM   2371  CB  SER A 147     -35.916  14.606  16.266  1.00 96.80           C  
ATOM   2372  HB2 SER A 147     -36.352  14.907  15.314  1.00 96.80           H  
ATOM   2373  HB3 SER A 147     -36.541  14.990  17.072  1.00 96.80           H  
ATOM   2374  O   SER A 147     -32.938  13.770  17.573  1.00 96.80           O  
ATOM   2375  OG  SER A 147     -35.892  13.201  16.360  1.00 96.80           O  
ATOM   2376  HG  SER A 147     -35.764  12.833  15.482  1.00 96.80           H  
ATOM   2377  N   PRO A 148     -34.154  15.146  18.874  1.00 95.61           N  
ATOM   2378  CA  PRO A 148     -33.634  14.600  20.128  1.00 95.61           C  
ATOM   2379  HA  PRO A 148     -32.565  14.805  20.181  1.00 95.61           H  
ATOM   2380  C   PRO A 148     -33.848  13.085  20.262  1.00 95.61           C  
ATOM   2381  CB  PRO A 148     -34.349  15.377  21.237  1.00 95.61           C  
ATOM   2382  HB2 PRO A 148     -35.285  14.887  21.504  1.00 95.61           H  
ATOM   2383  HB3 PRO A 148     -33.718  15.494  22.118  1.00 95.61           H  
ATOM   2384  O   PRO A 148     -32.919  12.381  20.650  1.00 95.61           O  
ATOM   2385  CG  PRO A 148     -34.653  16.721  20.576  1.00 95.61           C  
ATOM   2386  HG2 PRO A 148     -35.493  17.227  21.053  1.00 95.61           H  
ATOM   2387  HG3 PRO A 148     -33.763  17.350  20.595  1.00 95.61           H  
ATOM   2388  CD  PRO A 148     -34.973  16.322  19.137  1.00 95.61           C  
ATOM   2389  HD2 PRO A 148     -34.733  17.145  18.463  1.00 95.61           H  
ATOM   2390  HD3 PRO A 148     -36.028  16.058  19.056  1.00 95.61           H  
ATOM   2391  N   GLU A 149     -35.021  12.586  19.860  1.00 95.87           N  
ATOM   2392  H   GLU A 149     -35.739  13.215  19.529  1.00 95.87           H  
ATOM   2393  CA  GLU A 149     -35.342  11.153  19.869  1.00 95.87           C  
ATOM   2394  HA  GLU A 149     -35.151  10.758  20.867  1.00 95.87           H  
ATOM   2395  C   GLU A 149     -34.454  10.372  18.889  1.00 95.87           C  
ATOM   2396  CB  GLU A 149     -36.837  10.974  19.549  1.00 95.87           C  
ATOM   2397  HB2 GLU A 149     -37.035  11.347  18.544  1.00 95.87           H  
ATOM   2398  HB3 GLU A 149     -37.422  11.578  20.243  1.00 95.87           H  
ATOM   2399  O   GLU A 149     -33.811   9.396  19.273  1.00 95.87           O  
ATOM   2400  CG  GLU A 149     -37.320   9.514  19.634  1.00 95.87           C  
ATOM   2401  HG2 GLU A 149     -38.393   9.495  19.442  1.00 95.87           H  
ATOM   2402  HG3 GLU A 149     -36.836   8.940  18.844  1.00 95.87           H  
ATOM   2403  CD  GLU A 149     -37.039   8.861  20.998  1.00 95.87           C  
ATOM   2404  OE1 GLU A 149     -36.751   7.639  21.010  1.00 95.87           O  
ATOM   2405  OE2 GLU A 149     -37.062   9.598  22.009  1.00 95.87           O  
ATOM   2406  N   ASP A 150     -34.303  10.849  17.646  1.00 96.77           N  
ATOM   2407  H   ASP A 150     -34.870  11.634  17.358  1.00 96.77           H  
ATOM   2408  CA  ASP A 150     -33.418  10.201  16.666  1.00 96.77           C  
ATOM   2409  HA  ASP A 150     -33.769   9.185  16.485  1.00 96.77           H  
ATOM   2410  C   ASP A 150     -31.967  10.144  17.153  1.00 96.77           C  
ATOM   2411  CB  ASP A 150     -33.380  10.969  15.339  1.00 96.77           C  
ATOM   2412  HB2 ASP A 150     -33.008  11.977  15.520  1.00 96.77           H  
ATOM   2413  HB3 ASP A 150     -32.668  10.476  14.677  1.00 96.77           H  
ATOM   2414  O   ASP A 150     -31.243   9.178  16.898  1.00 96.77           O  
ATOM   2415  CG  ASP A 150     -34.707  11.044  14.604  1.00 96.77           C  
ATOM   2416  OD1 ASP A 150     -35.413  10.023  14.550  1.00 96.77           O  
ATOM   2417  OD2 ASP A 150     -34.954  12.153  14.070  1.00 96.77           O  
ATOM   2418  N   ASN A 151     -31.505  11.209  17.810  1.00 97.65           N  
ATOM   2419  H   ASN A 151     -32.146  11.970  17.981  1.00 97.65           H  
ATOM   2420  CA  ASN A 151     -30.158  11.272  18.361  1.00 97.65           C  
ATOM   2421  HA  ASN A 151     -29.448  10.950  17.599  1.00 97.65           H  
ATOM   2422  C   ASN A 151     -30.000  10.296  19.532  1.00 97.65           C  
ATOM   2423  CB  ASN A 151     -29.830  12.720  18.747  1.00 97.65           C  
ATOM   2424  HB2 ASN A 151     -30.627  13.113  19.378  1.00 97.65           H  
ATOM   2425  HB3 ASN A 151     -28.905  12.734  19.323  1.00 97.65           H  
ATOM   2426  O   ASN A 151     -28.974   9.618  19.596  1.00 97.65           O  
ATOM   2427  CG  ASN A 151     -29.642  13.635  17.548  1.00 97.65           C  
ATOM   2428  ND2 ASN A 151     -29.645  14.924  17.788  1.00 97.65           N  
ATOM   2429 HD21 ASN A 151     -29.612  15.548  16.995  1.00 97.65           H  
ATOM   2430 HD22 ASN A 151     -29.871  15.258  18.714  1.00 97.65           H  
ATOM   2431  OD1 ASN A 151     -29.440  13.222  16.409  1.00 97.65           O  
ATOM   2432  N   HIS A 152     -31.015  10.161  20.390  1.00 96.78           N  
ATOM   2433  H   HIS A 152     -31.836  10.738  20.277  1.00 96.78           H  
ATOM   2434  CA  HIS A 152     -31.029   9.172  21.464  1.00 96.78           C  
ATOM   2435  HA  HIS A 152     -30.155   9.340  22.094  1.00 96.78           H  
ATOM   2436  C   HIS A 152     -30.932   7.742  20.914  1.00 96.78           C  
ATOM   2437  CB  HIS A 152     -32.284   9.362  22.327  1.00 96.78           C  
ATOM   2438  HB2 HIS A 152     -32.335  10.396  22.668  1.00 96.78           H  
ATOM   2439  HB3 HIS A 152     -33.179   9.155  21.742  1.00 96.78           H  
ATOM   2440  O   HIS A 152     -30.059   6.985  21.341  1.00 96.78           O  
ATOM   2441  CG  HIS A 152     -32.272   8.462  23.532  1.00 96.78           C  
ATOM   2442  CD2 HIS A 152     -33.073   7.374  23.758  1.00 96.78           C  
ATOM   2443  HD2 HIS A 152     -33.861   7.020  23.109  1.00 96.78           H  
ATOM   2444  ND1 HIS A 152     -31.405   8.561  24.596  1.00 96.78           N  
ATOM   2445  HD1 HIS A 152     -30.709   9.281  24.729  1.00 96.78           H  
ATOM   2446  CE1 HIS A 152     -31.679   7.558  25.446  1.00 96.78           C  
ATOM   2447  HE1 HIS A 152     -31.174   7.382  26.384  1.00 96.78           H  
ATOM   2448  NE2 HIS A 152     -32.675   6.799  24.972  1.00 96.78           N  
ATOM   2449  N   GLN A 153     -31.720   7.396  19.890  1.00 97.79           N  
ATOM   2450  H   GLN A 153     -32.444   8.042  19.610  1.00 97.79           H  
ATOM   2451  CA  GLN A 153     -31.665   6.077  19.243  1.00 97.79           C  
ATOM   2452  HA  GLN A 153     -31.819   5.311  20.004  1.00 97.79           H  
ATOM   2453  C   GLN A 153     -30.296   5.794  18.601  1.00 97.79           C  
ATOM   2454  CB  GLN A 153     -32.784   5.961  18.192  1.00 97.79           C  
ATOM   2455  HB2 GLN A 153     -32.682   6.768  17.466  1.00 97.79           H  
ATOM   2456  HB3 GLN A 153     -32.668   5.017  17.660  1.00 97.79           H  
ATOM   2457  O   GLN A 153     -29.733   4.708  18.756  1.00 97.79           O  
ATOM   2458  CG  GLN A 153     -34.203   6.011  18.788  1.00 97.79           C  
ATOM   2459  HG2 GLN A 153     -34.376   6.984  19.247  1.00 97.79           H  
ATOM   2460  HG3 GLN A 153     -34.933   5.896  17.986  1.00 97.79           H  
ATOM   2461  CD  GLN A 153     -34.463   4.930  19.832  1.00 97.79           C  
ATOM   2462  NE2 GLN A 153     -35.258   5.215  20.837  1.00 97.79           N  
ATOM   2463 HE21 GLN A 153     -35.445   4.494  21.519  1.00 97.79           H  
ATOM   2464 HE22 GLN A 153     -35.744   6.099  20.878  1.00 97.79           H  
ATOM   2465  OE1 GLN A 153     -33.937   3.826  19.765  1.00 97.79           O  
ATOM   2466  N   LYS A 154     -29.696   6.784  17.925  1.00 98.11           N  
ATOM   2467  H   LYS A 154     -30.213   7.644  17.809  1.00 98.11           H  
ATOM   2468  CA  LYS A 154     -28.337   6.668  17.357  1.00 98.11           C  
ATOM   2469  HA  LYS A 154     -28.294   5.791  16.712  1.00 98.11           H  
ATOM   2470  C   LYS A 154     -27.273   6.464  18.440  1.00 98.11           C  
ATOM   2471  CB  LYS A 154     -28.015   7.925  16.541  1.00 98.11           C  
ATOM   2472  HB2 LYS A 154     -26.945   7.961  16.334  1.00 98.11           H  
ATOM   2473  HB3 LYS A 154     -28.277   8.788  17.153  1.00 98.11           H  
ATOM   2474  O   LYS A 154     -26.354   5.668  18.246  1.00 98.11           O  
ATOM   2475  CG  LYS A 154     -28.776   7.995  15.210  1.00 98.11           C  
ATOM   2476  HG2 LYS A 154     -28.333   7.301  14.495  1.00 98.11           H  
ATOM   2477  HG3 LYS A 154     -29.815   7.706  15.368  1.00 98.11           H  
ATOM   2478  CD  LYS A 154     -28.728   9.425  14.652  1.00 98.11           C  
ATOM   2479  HD2 LYS A 154     -27.725   9.660  14.297  1.00 98.11           H  
ATOM   2480  HD3 LYS A 154     -28.995  10.117  15.452  1.00 98.11           H  
ATOM   2481  CE  LYS A 154     -29.741   9.580  13.515  1.00 98.11           C  
ATOM   2482  HE2 LYS A 154     -30.615   8.981  13.770  1.00 98.11           H  
ATOM   2483  HE3 LYS A 154     -29.323   9.187  12.589  1.00 98.11           H  
ATOM   2484  NZ  LYS A 154     -30.173  10.991  13.367  1.00 98.11           N  
ATOM   2485  HZ1 LYS A 154     -29.432  11.633  13.124  1.00 98.11           H  
ATOM   2486  HZ2 LYS A 154     -30.918  11.076  12.690  1.00 98.11           H  
ATOM   2487  HZ3 LYS A 154     -30.542  11.324  14.246  1.00 98.11           H  
ATOM   2488  N   GLN A 155     -27.380   7.161  19.572  1.00 98.06           N  
ATOM   2489  H   GLN A 155     -28.151   7.806  19.670  1.00 98.06           H  
ATOM   2490  CA  GLN A 155     -26.468   6.986  20.707  1.00 98.06           C  
ATOM   2491  HA  GLN A 155     -25.440   7.036  20.348  1.00 98.06           H  
ATOM   2492  C   GLN A 155     -26.648   5.619  21.367  1.00 98.06           C  
ATOM   2493  CB  GLN A 155     -26.681   8.100  21.740  1.00 98.06           C  
ATOM   2494  HB2 GLN A 155     -26.169   7.836  22.665  1.00 98.06           H  
ATOM   2495  HB3 GLN A 155     -27.745   8.202  21.952  1.00 98.06           H  
ATOM   2496  O   GLN A 155     -25.653   4.960  21.669  1.00 98.06           O  
ATOM   2497  CG  GLN A 155     -26.115   9.433  21.240  1.00 98.06           C  
ATOM   2498  HG2 GLN A 155     -26.556   9.663  20.270  1.00 98.06           H  
ATOM   2499  HG3 GLN A 155     -25.036   9.343  21.115  1.00 98.06           H  
ATOM   2500  CD  GLN A 155     -26.411  10.601  22.171  1.00 98.06           C  
ATOM   2501  NE2 GLN A 155     -25.640  11.665  22.091  1.00 98.06           N  
ATOM   2502 HE21 GLN A 155     -25.862  12.418  22.727  1.00 98.06           H  
ATOM   2503 HE22 GLN A 155     -24.863  11.702  21.447  1.00 98.06           H  
ATOM   2504  OE1 GLN A 155     -27.325  10.591  22.977  1.00 98.06           O  
ATOM   2505  N   LEU A 156     -27.892   5.164  21.537  1.00 97.99           N  
ATOM   2506  H   LEU A 156     -28.666   5.773  21.314  1.00 97.99           H  
ATOM   2507  CA  LEU A 156     -28.209   3.834  22.051  1.00 97.99           C  
ATOM   2508  HA  LEU A 156     -27.769   3.744  23.044  1.00 97.99           H  
ATOM   2509  C   LEU A 156     -27.594   2.746  21.166  1.00 97.99           C  
ATOM   2510  CB  LEU A 156     -29.737   3.692  22.168  1.00 97.99           C  
ATOM   2511  HB2 LEU A 156     -30.181   3.789  21.177  1.00 97.99           H  
ATOM   2512  HB3 LEU A 156     -30.124   4.504  22.784  1.00 97.99           H  
ATOM   2513  O   LEU A 156     -26.899   1.873  21.683  1.00 97.99           O  
ATOM   2514  CG  LEU A 156     -30.192   2.352  22.774  1.00 97.99           C  
ATOM   2515  HG  LEU A 156     -29.799   1.532  22.174  1.00 97.99           H  
ATOM   2516  CD1 LEU A 156     -29.714   2.186  24.220  1.00 97.99           C  
ATOM   2517 HD11 LEU A 156     -30.037   3.039  24.816  1.00 97.99           H  
ATOM   2518 HD12 LEU A 156     -30.146   1.279  24.643  1.00 97.99           H  
ATOM   2519 HD13 LEU A 156     -28.628   2.097  24.253  1.00 97.99           H  
ATOM   2520  CD2 LEU A 156     -31.716   2.267  22.753  1.00 97.99           C  
ATOM   2521 HD21 LEU A 156     -32.078   2.359  21.729  1.00 97.99           H  
ATOM   2522 HD22 LEU A 156     -32.045   1.308  23.153  1.00 97.99           H  
ATOM   2523 HD23 LEU A 156     -32.146   3.073  23.347  1.00 97.99           H  
ATOM   2524  N   PHE A 157     -27.746   2.856  19.841  1.00 98.38           N  
ATOM   2525  H   PHE A 157     -28.377   3.563  19.492  1.00 98.38           H  
ATOM   2526  CA  PHE A 157     -27.115   1.948  18.883  1.00 98.38           C  
ATOM   2527  HA  PHE A 157     -27.503   0.944  19.052  1.00 98.38           H  
ATOM   2528  C   PHE A 157     -25.592   1.892  19.062  1.00 98.38           C  
ATOM   2529  CB  PHE A 157     -27.471   2.375  17.451  1.00 98.38           C  
ATOM   2530  HB2 PHE A 157     -28.550   2.296  17.320  1.00 98.38           H  
ATOM   2531  HB3 PHE A 157     -27.201   3.420  17.303  1.00 98.38           H  
ATOM   2532  O   PHE A 157     -25.025   0.803  19.148  1.00 98.38           O  
ATOM   2533  CG  PHE A 157     -26.780   1.539  16.389  1.00 98.38           C  
ATOM   2534  CD1 PHE A 157     -25.537   1.941  15.859  1.00 98.38           C  
ATOM   2535  HD1 PHE A 157     -25.083   2.863  16.193  1.00 98.38           H  
ATOM   2536  CD2 PHE A 157     -27.359   0.331  15.962  1.00 98.38           C  
ATOM   2537  HD2 PHE A 157     -28.306   0.012  16.372  1.00 98.38           H  
ATOM   2538  CE1 PHE A 157     -24.881   1.139  14.909  1.00 98.38           C  
ATOM   2539  HE1 PHE A 157     -23.926   1.443  14.507  1.00 98.38           H  
ATOM   2540  CE2 PHE A 157     -26.702  -0.471  15.012  1.00 98.38           C  
ATOM   2541  HE2 PHE A 157     -27.148  -1.404  14.699  1.00 98.38           H  
ATOM   2542  CZ  PHE A 157     -25.463  -0.069  14.486  1.00 98.38           C  
ATOM   2543  HZ  PHE A 157     -24.956  -0.691  13.764  1.00 98.38           H  
ATOM   2544  N   VAL A 158     -24.920   3.045  19.155  1.00 98.39           N  
ATOM   2545  H   VAL A 158     -25.439   3.908  19.082  1.00 98.39           H  
ATOM   2546  CA  VAL A 158     -23.464   3.093  19.369  1.00 98.39           C  
ATOM   2547  HA  VAL A 158     -22.979   2.505  18.590  1.00 98.39           H  
ATOM   2548  C   VAL A 158     -23.080   2.448  20.703  1.00 98.39           C  
ATOM   2549  CB  VAL A 158     -22.939   4.540  19.274  1.00 98.39           C  
ATOM   2550  HB  VAL A 158     -23.544   5.188  19.908  1.00 98.39           H  
ATOM   2551  O   VAL A 158     -22.126   1.675  20.753  1.00 98.39           O  
ATOM   2552  CG1 VAL A 158     -21.476   4.661  19.713  1.00 98.39           C  
ATOM   2553 HG11 VAL A 158     -21.399   4.477  20.785  1.00 98.39           H  
ATOM   2554 HG12 VAL A 158     -21.101   5.665  19.515  1.00 98.39           H  
ATOM   2555 HG13 VAL A 158     -20.860   3.940  19.175  1.00 98.39           H  
ATOM   2556  CG2 VAL A 158     -23.017   5.055  17.831  1.00 98.39           C  
ATOM   2557 HG21 VAL A 158     -24.036   4.969  17.454  1.00 98.39           H  
ATOM   2558 HG22 VAL A 158     -22.723   6.104  17.798  1.00 98.39           H  
ATOM   2559 HG23 VAL A 158     -22.354   4.473  17.191  1.00 98.39           H  
ATOM   2560  N   ASN A 159     -23.821   2.718  21.779  1.00 97.97           N  
ATOM   2561  H   ASN A 159     -24.610   3.341  21.678  1.00 97.97           H  
ATOM   2562  CA  ASN A 159     -23.523   2.167  23.101  1.00 97.97           C  
ATOM   2563  HA  ASN A 159     -22.470   2.347  23.317  1.00 97.97           H  
ATOM   2564  C   ASN A 159     -23.712   0.648  23.169  1.00 97.97           C  
ATOM   2565  CB  ASN A 159     -24.370   2.891  24.156  1.00 97.97           C  
ATOM   2566  HB2 ASN A 159     -24.315   2.351  25.101  1.00 97.97           H  
ATOM   2567  HB3 ASN A 159     -25.413   2.910  23.838  1.00 97.97           H  
ATOM   2568  O   ASN A 159     -22.864  -0.034  23.739  1.00 97.97           O  
ATOM   2569  CG  ASN A 159     -23.877   4.300  24.409  1.00 97.97           C  
ATOM   2570  ND2 ASN A 159     -24.775   5.220  24.651  1.00 97.97           N  
ATOM   2571 HD21 ASN A 159     -25.759   5.002  24.583  1.00 97.97           H  
ATOM   2572 HD22 ASN A 159     -24.446   6.174  24.677  1.00 97.97           H  
ATOM   2573  OD1 ASN A 159     -22.680   4.575  24.416  1.00 97.97           O  
ATOM   2574  N   GLN A 160     -24.769   0.120  22.549  1.00 98.22           N  
ATOM   2575  H   GLN A 160     -25.435   0.743  22.115  1.00 98.22           H  
ATOM   2576  CA  GLN A 160     -25.037  -1.320  22.478  1.00 98.22           C  
ATOM   2577  HA  GLN A 160     -25.026  -1.741  23.484  1.00 98.22           H  
ATOM   2578  C   GLN A 160     -23.982  -2.079  21.663  1.00 98.22           C  
ATOM   2579  CB  GLN A 160     -26.426  -1.536  21.863  1.00 98.22           C  
ATOM   2580  HB2 GLN A 160     -26.534  -2.585  21.587  1.00 98.22           H  
ATOM   2581  HB3 GLN A 160     -26.510  -0.937  20.956  1.00 98.22           H  
ATOM   2582  O   GLN A 160     -23.717  -3.245  21.940  1.00 98.22           O  
ATOM   2583  CG  GLN A 160     -27.561  -1.180  22.836  1.00 98.22           C  
ATOM   2584  HG2 GLN A 160     -27.431  -0.166  23.216  1.00 98.22           H  
ATOM   2585  HG3 GLN A 160     -27.525  -1.865  23.683  1.00 98.22           H  
ATOM   2586  CD  GLN A 160     -28.938  -1.273  22.186  1.00 98.22           C  
ATOM   2587  NE2 GLN A 160     -29.998  -1.288  22.963  1.00 98.22           N  
ATOM   2588 HE21 GLN A 160     -30.888  -1.338  22.488  1.00 98.22           H  
ATOM   2589 HE22 GLN A 160     -29.914  -1.255  23.969  1.00 98.22           H  
ATOM   2590  OE1 GLN A 160     -29.094  -1.321  20.977  1.00 98.22           O  
ATOM   2591  N   HIS A 161     -23.346  -1.419  20.691  1.00 98.31           N  
ATOM   2592  H   HIS A 161     -23.640  -0.474  20.492  1.00 98.31           H  
ATOM   2593  CA  HIS A 161     -22.398  -2.045  19.769  1.00 98.31           C  
ATOM   2594  HA  HIS A 161     -22.401  -3.121  19.940  1.00 98.31           H  
ATOM   2595  C   HIS A 161     -20.944  -1.606  19.988  1.00 98.31           C  
ATOM   2596  CB  HIS A 161     -22.870  -1.835  18.326  1.00 98.31           C  
ATOM   2597  HB2 HIS A 161     -22.899  -0.768  18.107  1.00 98.31           H  
ATOM   2598  HB3 HIS A 161     -22.154  -2.299  17.647  1.00 98.31           H  
ATOM   2599  O   HIS A 161     -20.130  -1.709  19.075  1.00 98.31           O  
ATOM   2600  CG  HIS A 161     -24.220  -2.438  18.048  1.00 98.31           C  
ATOM   2601  CD2 HIS A 161     -24.488  -3.732  17.700  1.00 98.31           C  
ATOM   2602  HD2 HIS A 161     -23.761  -4.524  17.598  1.00 98.31           H  
ATOM   2603  ND1 HIS A 161     -25.423  -1.784  18.126  1.00 98.31           N  
ATOM   2604  HD1 HIS A 161     -25.544  -0.825  18.419  1.00 98.31           H  
ATOM   2605  CE1 HIS A 161     -26.397  -2.656  17.824  1.00 98.31           C  
ATOM   2606  HE1 HIS A 161     -27.454  -2.432  17.830  1.00 98.31           H  
ATOM   2607  NE2 HIS A 161     -25.870  -3.854  17.521  1.00 98.31           N  
ATOM   2608  N   ARG A 162     -20.565  -1.140  21.186  1.00 97.00           N  
ATOM   2609  H   ARG A 162     -21.277  -1.038  21.895  1.00 97.00           H  
ATOM   2610  CA  ARG A 162     -19.173  -0.727  21.483  1.00 97.00           C  
ATOM   2611  HA  ARG A 162     -18.914   0.112  20.837  1.00 97.00           H  
ATOM   2612  C   ARG A 162     -18.133  -1.809  21.176  1.00 97.00           C  
ATOM   2613  CB  ARG A 162     -19.053  -0.292  22.950  1.00 97.00           C  
ATOM   2614  HB2 ARG A 162     -18.001  -0.269  23.233  1.00 97.00           H  
ATOM   2615  HB3 ARG A 162     -19.568  -1.008  23.590  1.00 97.00           H  
ATOM   2616  O   ARG A 162     -17.024  -1.477  20.762  1.00 97.00           O  
ATOM   2617  CG  ARG A 162     -19.632   1.109  23.156  1.00 97.00           C  
ATOM   2618  HG2 ARG A 162     -20.664   1.131  22.805  1.00 97.00           H  
ATOM   2619  HG3 ARG A 162     -19.049   1.826  22.578  1.00 97.00           H  
ATOM   2620  CD  ARG A 162     -19.601   1.502  24.634  1.00 97.00           C  
ATOM   2621  HD2 ARG A 162     -18.590   1.383  25.024  1.00 97.00           H  
ATOM   2622  HD3 ARG A 162     -20.254   0.826  25.187  1.00 97.00           H  
ATOM   2623  NE  ARG A 162     -20.079   2.886  24.813  1.00 97.00           N  
ATOM   2624  HE  ARG A 162     -21.078   3.031  24.800  1.00 97.00           H  
ATOM   2625  NH1 ARG A 162     -18.049   3.953  25.024  1.00 97.00           N  
ATOM   2626 HH11 ARG A 162     -17.575   3.062  24.978  1.00 97.00           H  
ATOM   2627 HH12 ARG A 162     -17.517   4.779  25.257  1.00 97.00           H  
ATOM   2628  NH2 ARG A 162     -19.965   5.118  25.079  1.00 97.00           N  
ATOM   2629 HH21 ARG A 162     -19.458   5.974  25.254  1.00 97.00           H  
ATOM   2630 HH22 ARG A 162     -20.967   5.132  24.958  1.00 97.00           H  
ATOM   2631  CZ  ARG A 162     -19.354   3.975  24.973  1.00 97.00           C  
ATOM   2632  N   SER A 163     -18.493  -3.087  21.316  1.00 97.22           N  
ATOM   2633  H   SER A 163     -19.445  -3.291  21.586  1.00 97.22           H  
ATOM   2634  CA  SER A 163     -17.639  -4.228  20.956  1.00 97.22           C  
ATOM   2635  HA  SER A 163     -16.728  -4.186  21.553  1.00 97.22           H  
ATOM   2636  C   SER A 163     -17.212  -4.234  19.485  1.00 97.22           C  
ATOM   2637  CB  SER A 163     -18.354  -5.544  21.270  1.00 97.22           C  
ATOM   2638  HB2 SER A 163     -17.752  -6.379  20.911  1.00 97.22           H  
ATOM   2639  HB3 SER A 163     -18.484  -5.640  22.348  1.00 97.22           H  
ATOM   2640  O   SER A 163     -16.148  -4.764  19.175  1.00 97.22           O  
ATOM   2641  OG  SER A 163     -19.622  -5.563  20.644  1.00 97.22           O  
ATOM   2642  HG  SER A 163     -19.941  -6.468  20.625  1.00 97.22           H  
ATOM   2643  N   TYR A 164     -17.956  -3.574  18.589  1.00 98.58           N  
ATOM   2644  H   TYR A 164     -18.816  -3.137  18.890  1.00 98.58           H  
ATOM   2645  CA  TYR A 164     -17.586  -3.449  17.178  1.00 98.58           C  
ATOM   2646  HA  TYR A 164     -17.483  -4.448  16.754  1.00 98.58           H  
ATOM   2647  C   TYR A 164     -16.236  -2.763  16.971  1.00 98.58           C  
ATOM   2648  CB  TYR A 164     -18.674  -2.691  16.404  1.00 98.58           C  
ATOM   2649  HB2 TYR A 164     -18.242  -2.387  15.450  1.00 98.58           H  
ATOM   2650  HB3 TYR A 164     -18.918  -1.766  16.927  1.00 98.58           H  
ATOM   2651  O   TYR A 164     -15.585  -3.028  15.967  1.00 98.58           O  
ATOM   2652  CG  TYR A 164     -19.954  -3.452  16.089  1.00 98.58           C  
ATOM   2653  CD1 TYR A 164     -20.177  -4.771  16.542  1.00 98.58           C  
ATOM   2654  HD1 TYR A 164     -19.458  -5.285  17.163  1.00 98.58           H  
ATOM   2655  CD2 TYR A 164     -20.918  -2.833  15.269  1.00 98.58           C  
ATOM   2656  HD2 TYR A 164     -20.753  -1.820  14.933  1.00 98.58           H  
ATOM   2657  CE1 TYR A 164     -21.337  -5.464  16.163  1.00 98.58           C  
ATOM   2658  HE1 TYR A 164     -21.504  -6.470  16.520  1.00 98.58           H  
ATOM   2659  CE2 TYR A 164     -22.099  -3.512  14.912  1.00 98.58           C  
ATOM   2660  HE2 TYR A 164     -22.848  -3.016  14.311  1.00 98.58           H  
ATOM   2661  OH  TYR A 164     -23.430  -5.514  15.020  1.00 98.58           O  
ATOM   2662  HH  TYR A 164     -24.156  -4.922  14.810  1.00 98.58           H  
ATOM   2663  CZ  TYR A 164     -22.303  -4.836  15.355  1.00 98.58           C  
ATOM   2664  N   LEU A 165     -15.770  -1.929  17.908  1.00 98.03           N  
ATOM   2665  H   LEU A 165     -16.328  -1.765  18.734  1.00 98.03           H  
ATOM   2666  CA  LEU A 165     -14.407  -1.394  17.856  1.00 98.03           C  
ATOM   2667  HA  LEU A 165     -14.275  -0.824  16.937  1.00 98.03           H  
ATOM   2668  C   LEU A 165     -13.366  -2.526  17.838  1.00 98.03           C  
ATOM   2669  CB  LEU A 165     -14.166  -0.484  19.068  1.00 98.03           C  
ATOM   2670  HB2 LEU A 165     -13.112  -0.209  19.080  1.00 98.03           H  
ATOM   2671  HB3 LEU A 165     -14.372  -1.055  19.973  1.00 98.03           H  
ATOM   2672  O   LEU A 165     -12.483  -2.528  16.982  1.00 98.03           O  
ATOM   2673  CG  LEU A 165     -14.987   0.813  19.101  1.00 98.03           C  
ATOM   2674  HG  LEU A 165     -16.037   0.591  18.908  1.00 98.03           H  
ATOM   2675  CD1 LEU A 165     -14.875   1.422  20.495  1.00 98.03           C  
ATOM   2676 HD11 LEU A 165     -13.904   1.178  20.926  1.00 98.03           H  
ATOM   2677 HD12 LEU A 165     -14.963   2.508  20.469  1.00 98.03           H  
ATOM   2678 HD13 LEU A 165     -15.644   0.998  21.140  1.00 98.03           H  
ATOM   2679  CD2 LEU A 165     -14.497   1.830  18.069  1.00 98.03           C  
ATOM   2680 HD21 LEU A 165     -13.458   2.087  18.272  1.00 98.03           H  
ATOM   2681 HD22 LEU A 165     -15.105   2.733  18.125  1.00 98.03           H  
ATOM   2682 HD23 LEU A 165     -14.590   1.408  17.068  1.00 98.03           H  
ATOM   2683  N   LYS A 166     -13.514  -3.516  18.729  1.00 97.56           N  
ATOM   2684  H   LYS A 166     -14.338  -3.508  19.313  1.00 97.56           H  
ATOM   2685  CA  LYS A 166     -12.614  -4.675  18.817  1.00 97.56           C  
ATOM   2686  HA  LYS A 166     -11.585  -4.318  18.847  1.00 97.56           H  
ATOM   2687  C   LYS A 166     -12.726  -5.560  17.583  1.00 97.56           C  
ATOM   2688  CB  LYS A 166     -12.889  -5.493  20.088  1.00 97.56           C  
ATOM   2689  HB2 LYS A 166     -12.251  -6.377  20.069  1.00 97.56           H  
ATOM   2690  HB3 LYS A 166     -13.927  -5.824  20.105  1.00 97.56           H  
ATOM   2691  O   LYS A 166     -11.698  -5.950  17.035  1.00 97.56           O  
ATOM   2692  CG  LYS A 166     -12.579  -4.694  21.358  1.00 97.56           C  
ATOM   2693  HG2 LYS A 166     -11.561  -4.308  21.291  1.00 97.56           H  
ATOM   2694  HG3 LYS A 166     -13.268  -3.853  21.437  1.00 97.56           H  
ATOM   2695  CD  LYS A 166     -12.699  -5.565  22.614  1.00 97.56           C  
ATOM   2696  HD2 LYS A 166     -13.720  -5.932  22.720  1.00 97.56           H  
ATOM   2697  HD3 LYS A 166     -12.007  -6.404  22.544  1.00 97.56           H  
ATOM   2698  CE  LYS A 166     -12.327  -4.681  23.803  1.00 97.56           C  
ATOM   2699  HE2 LYS A 166     -13.046  -3.867  23.895  1.00 97.56           H  
ATOM   2700  HE3 LYS A 166     -11.364  -4.212  23.604  1.00 97.56           H  
ATOM   2701  NZ  LYS A 166     -12.229  -5.403  25.092  1.00 97.56           N  
ATOM   2702  HZ1 LYS A 166     -11.496  -6.098  25.077  1.00 97.56           H  
ATOM   2703  HZ2 LYS A 166     -11.909  -4.701  25.744  1.00 97.56           H  
ATOM   2704  HZ3 LYS A 166     -13.114  -5.760  25.421  1.00 97.56           H  
ATOM   2705  N   ASP A 167     -13.944  -5.804  17.101  1.00 98.29           N  
ATOM   2706  H   ASP A 167     -14.743  -5.551  17.665  1.00 98.29           H  
ATOM   2707  CA  ASP A 167     -14.169  -6.558  15.862  1.00 98.29           C  
ATOM   2708  HA  ASP A 167     -13.798  -7.576  15.981  1.00 98.29           H  
ATOM   2709  C   ASP A 167     -13.450  -5.909  14.669  1.00 98.29           C  
ATOM   2710  CB  ASP A 167     -15.659  -6.607  15.506  1.00 98.29           C  
ATOM   2711  HB2 ASP A 167     -15.738  -7.069  14.522  1.00 98.29           H  
ATOM   2712  HB3 ASP A 167     -16.038  -5.589  15.414  1.00 98.29           H  
ATOM   2713  O   ASP A 167     -12.797  -6.588  13.880  1.00 98.29           O  
ATOM   2714  CG  ASP A 167     -16.577  -7.386  16.445  1.00 98.29           C  
ATOM   2715  OD1 ASP A 167     -16.091  -7.980  17.430  1.00 98.29           O  
ATOM   2716  OD2 ASP A 167     -17.790  -7.365  16.114  1.00 98.29           O  
ATOM   2717  N   ILE A 168     -13.535  -4.580  14.538  1.00 98.50           N  
ATOM   2718  H   ILE A 168     -14.097  -4.070  15.204  1.00 98.50           H  
ATOM   2719  CA  ILE A 168     -12.887  -3.844  13.447  1.00 98.50           C  
ATOM   2720  HA  ILE A 168     -13.160  -4.319  12.504  1.00 98.50           H  
ATOM   2721  C   ILE A 168     -11.361  -3.935  13.562  1.00 98.50           C  
ATOM   2722  CB  ILE A 168     -13.379  -2.380  13.408  1.00 98.50           C  
ATOM   2723  HB  ILE A 168     -13.241  -1.942  14.396  1.00 98.50           H  
ATOM   2724  O   ILE A 168     -10.690  -4.168  12.556  1.00 98.50           O  
ATOM   2725  CG1 ILE A 168     -14.874  -2.308  13.023  1.00 98.50           C  
ATOM   2726 HG12 ILE A 168     -14.975  -2.426  11.944  1.00 98.50           H  
ATOM   2727 HG13 ILE A 168     -15.427  -3.127  13.483  1.00 98.50           H  
ATOM   2728  CG2 ILE A 168     -12.561  -1.564  12.388  1.00 98.50           C  
ATOM   2729 HG21 ILE A 168     -13.012  -0.586  12.222  1.00 98.50           H  
ATOM   2730 HG22 ILE A 168     -11.549  -1.409  12.762  1.00 98.50           H  
ATOM   2731 HG23 ILE A 168     -12.514  -2.093  11.436  1.00 98.50           H  
ATOM   2732  CD1 ILE A 168     -15.532  -0.991  13.460  1.00 98.50           C  
ATOM   2733 HD11 ILE A 168     -15.111  -0.157  12.898  1.00 98.50           H  
ATOM   2734 HD12 ILE A 168     -15.367  -0.820  14.524  1.00 98.50           H  
ATOM   2735 HD13 ILE A 168     -16.605  -1.037  13.277  1.00 98.50           H  
ATOM   2736  N   ILE A 169     -10.803  -3.799  14.769  1.00 98.24           N  
ATOM   2737  H   ILE A 169     -11.402  -3.611  15.559  1.00 98.24           H  
ATOM   2738  CA  ILE A 169      -9.363  -3.985  15.003  1.00 98.24           C  
ATOM   2739  HA  ILE A 169      -8.814  -3.327  14.329  1.00 98.24           H  
ATOM   2740  C   ILE A 169      -8.925  -5.411  14.647  1.00 98.24           C  
ATOM   2741  CB  ILE A 169      -9.004  -3.612  16.459  1.00 98.24           C  
ATOM   2742  HB  ILE A 169      -9.697  -4.126  17.125  1.00 98.24           H  
ATOM   2743  O   ILE A 169      -7.880  -5.586  14.015  1.00 98.24           O  
ATOM   2744  CG1 ILE A 169      -9.155  -2.096  16.714  1.00 98.24           C  
ATOM   2745 HG12 ILE A 169      -8.988  -1.917  17.776  1.00 98.24           H  
ATOM   2746 HG13 ILE A 169     -10.177  -1.788  16.494  1.00 98.24           H  
ATOM   2747  CG2 ILE A 169      -7.585  -4.068  16.846  1.00 98.24           C  
ATOM   2748 HG21 ILE A 169      -7.546  -5.155  16.916  1.00 98.24           H  
ATOM   2749 HG22 ILE A 169      -7.323  -3.665  17.824  1.00 98.24           H  
ATOM   2750 HG23 ILE A 169      -6.859  -3.732  16.107  1.00 98.24           H  
ATOM   2751  CD1 ILE A 169      -8.217  -1.174  15.925  1.00 98.24           C  
ATOM   2752 HD11 ILE A 169      -8.430  -1.234  14.857  1.00 98.24           H  
ATOM   2753 HD12 ILE A 169      -8.377  -0.147  16.253  1.00 98.24           H  
ATOM   2754 HD13 ILE A 169      -7.174  -1.430  16.110  1.00 98.24           H  
ATOM   2755  N   GLN A 170      -9.734  -6.421  14.972  1.00 98.29           N  
ATOM   2756  H   GLN A 170     -10.562  -6.227  15.517  1.00 98.29           H  
ATOM   2757  CA  GLN A 170      -9.463  -7.807  14.600  1.00 98.29           C  
ATOM   2758  HA  GLN A 170      -8.460  -8.051  14.951  1.00 98.29           H  
ATOM   2759  C   GLN A 170      -9.470  -7.997  13.076  1.00 98.29           C  
ATOM   2760  CB  GLN A 170     -10.460  -8.730  15.318  1.00 98.29           C  
ATOM   2761  HB2 GLN A 170     -11.475  -8.489  15.002  1.00 98.29           H  
ATOM   2762  HB3 GLN A 170     -10.392  -8.564  16.393  1.00 98.29           H  
ATOM   2763  O   GLN A 170      -8.517  -8.558  12.534  1.00 98.29           O  
ATOM   2764  CG  GLN A 170     -10.206 -10.217  15.028  1.00 98.29           C  
ATOM   2765  HG2 GLN A 170     -10.329 -10.405  13.961  1.00 98.29           H  
ATOM   2766  HG3 GLN A 170     -10.959 -10.808  15.548  1.00 98.29           H  
ATOM   2767  CD  GLN A 170      -8.831 -10.718  15.469  1.00 98.29           C  
ATOM   2768  NE2 GLN A 170      -8.368 -11.811  14.914  1.00 98.29           N  
ATOM   2769 HE21 GLN A 170      -7.514 -12.209  15.276  1.00 98.29           H  
ATOM   2770 HE22 GLN A 170      -8.909 -12.257  14.187  1.00 98.29           H  
ATOM   2771  OE1 GLN A 170      -8.144 -10.154  16.311  1.00 98.29           O  
ATOM   2772  N   LEU A 171     -10.463  -7.449  12.365  1.00 98.29           N  
ATOM   2773  H   LEU A 171     -11.232  -7.032  12.870  1.00 98.29           H  
ATOM   2774  CA  LEU A 171     -10.505  -7.477  10.897  1.00 98.29           C  
ATOM   2775  HA  LEU A 171     -10.490  -8.516  10.566  1.00 98.29           H  
ATOM   2776  C   LEU A 171      -9.278  -6.798  10.270  1.00 98.29           C  
ATOM   2777  CB  LEU A 171     -11.789  -6.789  10.398  1.00 98.29           C  
ATOM   2778  HB2 LEU A 171     -11.871  -5.813  10.877  1.00 98.29           H  
ATOM   2779  HB3 LEU A 171     -11.693  -6.620   9.325  1.00 98.29           H  
ATOM   2780  O   LEU A 171      -8.700  -7.316   9.313  1.00 98.29           O  
ATOM   2781  CG  LEU A 171     -13.090  -7.572  10.641  1.00 98.29           C  
ATOM   2782  HG  LEU A 171     -13.199  -7.810  11.699  1.00 98.29           H  
ATOM   2783  CD1 LEU A 171     -14.274  -6.706  10.205  1.00 98.29           C  
ATOM   2784 HD11 LEU A 171     -15.194  -7.272  10.354  1.00 98.29           H  
ATOM   2785 HD12 LEU A 171     -14.176  -6.432   9.155  1.00 98.29           H  
ATOM   2786 HD13 LEU A 171     -14.312  -5.808  10.823  1.00 98.29           H  
ATOM   2787  CD2 LEU A 171     -13.141  -8.875   9.841  1.00 98.29           C  
ATOM   2788 HD21 LEU A 171     -12.370  -9.561  10.194  1.00 98.29           H  
ATOM   2789 HD22 LEU A 171     -14.103  -9.363   9.991  1.00 98.29           H  
ATOM   2790 HD23 LEU A 171     -12.991  -8.680   8.779  1.00 98.29           H  
ATOM   2791  N   ILE A 172      -8.845  -5.658  10.818  1.00 98.19           N  
ATOM   2792  H   ILE A 172      -9.380  -5.273  11.584  1.00 98.19           H  
ATOM   2793  CA  ILE A 172      -7.629  -4.956  10.378  1.00 98.19           C  
ATOM   2794  HA  ILE A 172      -7.692  -4.796   9.302  1.00 98.19           H  
ATOM   2795  C   ILE A 172      -6.383  -5.816  10.627  1.00 98.19           C  
ATOM   2796  CB  ILE A 172      -7.527  -3.575  11.071  1.00 98.19           C  
ATOM   2797  HB  ILE A 172      -7.690  -3.710  12.140  1.00 98.19           H  
ATOM   2798  O   ILE A 172      -5.507  -5.888   9.762  1.00 98.19           O  
ATOM   2799  CG1 ILE A 172      -8.614  -2.625  10.520  1.00 98.19           C  
ATOM   2800 HG12 ILE A 172      -8.349  -2.321   9.507  1.00 98.19           H  
ATOM   2801 HG13 ILE A 172      -9.569  -3.147  10.470  1.00 98.19           H  
ATOM   2802  CG2 ILE A 172      -6.130  -2.948  10.879  1.00 98.19           C  
ATOM   2803 HG21 ILE A 172      -6.108  -1.934  11.278  1.00 98.19           H  
ATOM   2804 HG22 ILE A 172      -5.874  -2.922   9.820  1.00 98.19           H  
ATOM   2805 HG23 ILE A 172      -5.380  -3.525  11.418  1.00 98.19           H  
ATOM   2806  CD1 ILE A 172      -8.823  -1.366  11.367  1.00 98.19           C  
ATOM   2807 HD11 ILE A 172      -9.725  -0.852  11.035  1.00 98.19           H  
ATOM   2808 HD12 ILE A 172      -8.940  -1.634  12.417  1.00 98.19           H  
ATOM   2809 HD13 ILE A 172      -7.981  -0.685  11.244  1.00 98.19           H  
ATOM   2810  N   SER A 173      -6.301  -6.481  11.781  1.00 98.27           N  
ATOM   2811  H   SER A 173      -7.057  -6.366  12.442  1.00 98.27           H  
ATOM   2812  CA  SER A 173      -5.195  -7.368  12.153  1.00 98.27           C  
ATOM   2813  HA  SER A 173      -4.261  -6.810  12.090  1.00 98.27           H  
ATOM   2814  C   SER A 173      -5.082  -8.562  11.205  1.00 98.27           C  
ATOM   2815  CB  SER A 173      -5.396  -7.829  13.602  1.00 98.27           C  
ATOM   2816  HB2 SER A 173      -6.319  -8.404  13.679  1.00 98.27           H  
ATOM   2817  HB3 SER A 173      -5.491  -6.950  14.239  1.00 98.27           H  
ATOM   2818  O   SER A 173      -4.016  -8.797  10.631  1.00 98.27           O  
ATOM   2819  OG  SER A 173      -4.325  -8.625  14.081  1.00 98.27           O  
ATOM   2820  HG  SER A 173      -4.568  -8.840  14.984  1.00 98.27           H  
ATOM   2821  N   GLU A 174      -6.186  -9.267  10.962  1.00 97.70           N  
ATOM   2822  H   GLU A 174      -7.033  -9.021  11.455  1.00 97.70           H  
ATOM   2823  CA  GLU A 174      -6.250 -10.409  10.043  1.00 97.70           C  
ATOM   2824  HA  GLU A 174      -5.522 -11.163  10.340  1.00 97.70           H  
ATOM   2825  C   GLU A 174      -5.929 -10.002   8.603  1.00 97.70           C  
ATOM   2826  CB  GLU A 174      -7.650 -11.028  10.096  1.00 97.70           C  
ATOM   2827  HB2 GLU A 174      -7.748 -11.743   9.280  1.00 97.70           H  
ATOM   2828  HB3 GLU A 174      -8.393 -10.241   9.964  1.00 97.70           H  
ATOM   2829  O   GLU A 174      -5.103 -10.636   7.941  1.00 97.70           O  
ATOM   2830  CG  GLU A 174      -7.893 -11.762  11.420  1.00 97.70           C  
ATOM   2831  HG2 GLU A 174      -7.685 -11.087  12.250  1.00 97.70           H  
ATOM   2832  HG3 GLU A 174      -7.192 -12.595  11.486  1.00 97.70           H  
ATOM   2833  CD  GLU A 174      -9.325 -12.292  11.555  1.00 97.70           C  
ATOM   2834  OE1 GLU A 174      -9.615 -12.811  12.657  1.00 97.70           O  
ATOM   2835  OE2 GLU A 174     -10.103 -12.171  10.582  1.00 97.70           O  
ATOM   2836  N   PHE A 175      -6.517  -8.901   8.126  1.00 97.52           N  
ATOM   2837  H   PHE A 175      -7.202  -8.432   8.701  1.00 97.52           H  
ATOM   2838  CA  PHE A 175      -6.214  -8.352   6.808  1.00 97.52           C  
ATOM   2839  HA  PHE A 175      -6.436  -9.107   6.054  1.00 97.52           H  
ATOM   2840  C   PHE A 175      -4.728  -8.000   6.686  1.00 97.52           C  
ATOM   2841  CB  PHE A 175      -7.101  -7.128   6.558  1.00 97.52           C  
ATOM   2842  HB2 PHE A 175      -8.142  -7.437   6.647  1.00 97.52           H  
ATOM   2843  HB3 PHE A 175      -6.915  -6.381   7.329  1.00 97.52           H  
ATOM   2844  O   PHE A 175      -4.070  -8.396   5.724  1.00 97.52           O  
ATOM   2845  CG  PHE A 175      -6.898  -6.489   5.199  1.00 97.52           C  
ATOM   2846  CD1 PHE A 175      -5.907  -5.505   5.022  1.00 97.52           C  
ATOM   2847  HD1 PHE A 175      -5.281  -5.212   5.853  1.00 97.52           H  
ATOM   2848  CD2 PHE A 175      -7.706  -6.872   4.113  1.00 97.52           C  
ATOM   2849  HD2 PHE A 175      -8.486  -7.606   4.253  1.00 97.52           H  
ATOM   2850  CE1 PHE A 175      -5.729  -4.901   3.766  1.00 97.52           C  
ATOM   2851  HE1 PHE A 175      -4.974  -4.142   3.625  1.00 97.52           H  
ATOM   2852  CE2 PHE A 175      -7.528  -6.269   2.856  1.00 97.52           C  
ATOM   2853  HE2 PHE A 175      -8.173  -6.529   2.029  1.00 97.52           H  
ATOM   2854  CZ  PHE A 175      -6.542  -5.281   2.686  1.00 97.52           C  
ATOM   2855  HZ  PHE A 175      -6.416  -4.795   1.730  1.00 97.52           H  
ATOM   2856  N   SER A 176      -4.167  -7.307   7.678  1.00 97.14           N  
ATOM   2857  H   SER A 176      -4.745  -7.031   8.459  1.00 97.14           H  
ATOM   2858  CA  SER A 176      -2.766  -6.895   7.659  1.00 97.14           C  
ATOM   2859  HA  SER A 176      -2.610  -6.305   6.755  1.00 97.14           H  
ATOM   2860  C   SER A 176      -1.808  -8.082   7.615  1.00 97.14           C  
ATOM   2861  CB  SER A 176      -2.455  -6.016   8.867  1.00 97.14           C  
ATOM   2862  HB2 SER A 176      -2.723  -6.536   9.786  1.00 97.14           H  
ATOM   2863  HB3 SER A 176      -3.043  -5.101   8.796  1.00 97.14           H  
ATOM   2864  O   SER A 176      -0.873  -8.072   6.811  1.00 97.14           O  
ATOM   2865  OG  SER A 176      -1.075  -5.697   8.882  1.00 97.14           O  
ATOM   2866  HG  SER A 176      -0.610  -6.390   9.356  1.00 97.14           H  
ATOM   2867  N   LYS A 177      -2.051  -9.109   8.437  1.00 97.09           N  
ATOM   2868  H   LYS A 177      -2.838  -9.044   9.066  1.00 97.09           H  
ATOM   2869  CA  LYS A 177      -1.249 -10.343   8.457  1.00 97.09           C  
ATOM   2870  HA  LYS A 177      -0.197 -10.104   8.608  1.00 97.09           H  
ATOM   2871  C   LYS A 177      -1.329 -11.107   7.138  1.00 97.09           C  
ATOM   2872  CB  LYS A 177      -1.724 -11.250   9.599  1.00 97.09           C  
ATOM   2873  HB2 LYS A 177      -1.288 -12.240   9.471  1.00 97.09           H  
ATOM   2874  HB3 LYS A 177      -2.809 -11.346   9.558  1.00 97.09           H  
ATOM   2875  O   LYS A 177      -0.352 -11.723   6.736  1.00 97.09           O  
ATOM   2876  CG  LYS A 177      -1.298 -10.713  10.970  1.00 97.09           C  
ATOM   2877  HG2 LYS A 177      -0.210 -10.720  11.039  1.00 97.09           H  
ATOM   2878  HG3 LYS A 177      -1.652  -9.688  11.087  1.00 97.09           H  
ATOM   2879  CD  LYS A 177      -1.890 -11.578  12.087  1.00 97.09           C  
ATOM   2880  HD2 LYS A 177      -2.977 -11.569  12.004  1.00 97.09           H  
ATOM   2881  HD3 LYS A 177      -1.527 -12.600  11.979  1.00 97.09           H  
ATOM   2882  CE  LYS A 177      -1.477 -11.020  13.451  1.00 97.09           C  
ATOM   2883  HE2 LYS A 177      -0.389 -11.008  13.511  1.00 97.09           H  
ATOM   2884  HE3 LYS A 177      -1.831  -9.991  13.521  1.00 97.09           H  
ATOM   2885  NZ  LYS A 177      -2.049 -11.825  14.558  1.00 97.09           N  
ATOM   2886  HZ1 LYS A 177      -1.761 -11.448  15.450  1.00 97.09           H  
ATOM   2887  HZ2 LYS A 177      -3.058 -11.809  14.512  1.00 97.09           H  
ATOM   2888  HZ3 LYS A 177      -1.734 -12.782  14.498  1.00 97.09           H  
ATOM   2889  N   ARG A 178      -2.471 -11.053   6.448  1.00 96.32           N  
ATOM   2890  H   ARG A 178      -3.263 -10.600   6.883  1.00 96.32           H  
ATOM   2891  CA  ARG A 178      -2.659 -11.747   5.169  1.00 96.32           C  
ATOM   2892  HA  ARG A 178      -2.141 -12.704   5.224  1.00 96.32           H  
ATOM   2893  C   ARG A 178      -2.033 -11.006   3.987  1.00 96.32           C  
ATOM   2894  CB  ARG A 178      -4.155 -12.024   4.977  1.00 96.32           C  
ATOM   2895  HB2 ARG A 178      -4.534 -12.518   5.872  1.00 96.32           H  
ATOM   2896  HB3 ARG A 178      -4.684 -11.078   4.856  1.00 96.32           H  
ATOM   2897  O   ARG A 178      -1.380 -11.637   3.159  1.00 96.32           O  
ATOM   2898  CG  ARG A 178      -4.422 -12.934   3.767  1.00 96.32           C  
ATOM   2899  HG2 ARG A 178      -3.800 -13.826   3.848  1.00 96.32           H  
ATOM   2900  HG3 ARG A 178      -4.161 -12.422   2.841  1.00 96.32           H  
ATOM   2901  CD  ARG A 178      -5.889 -13.379   3.705  1.00 96.32           C  
ATOM   2902  HD2 ARG A 178      -6.108 -13.971   4.594  1.00 96.32           H  
ATOM   2903  HD3 ARG A 178      -6.024 -14.031   2.842  1.00 96.32           H  
ATOM   2904  NE  ARG A 178      -6.825 -12.239   3.646  1.00 96.32           N  
ATOM   2905  HE  ARG A 178      -7.185 -11.919   4.534  1.00 96.32           H  
ATOM   2906  NH1 ARG A 178      -6.909 -11.992   1.352  1.00 96.32           N  
ATOM   2907 HH11 ARG A 178      -6.280 -12.770   1.211  1.00 96.32           H  
ATOM   2908 HH12 ARG A 178      -7.278 -11.538   0.529  1.00 96.32           H  
ATOM   2909  NH2 ARG A 178      -8.122 -10.656   2.672  1.00 96.32           N  
ATOM   2910 HH21 ARG A 178      -8.476 -10.406   3.584  1.00 96.32           H  
ATOM   2911 HH22 ARG A 178      -8.505 -10.227   1.842  1.00 96.32           H  
ATOM   2912  CZ  ARG A 178      -7.274 -11.641   2.557  1.00 96.32           C  
ATOM   2913  N   VAL A 179      -2.248  -9.691   3.873  1.00 96.13           N  
ATOM   2914  H   VAL A 179      -2.825  -9.250   4.575  1.00 96.13           H  
ATOM   2915  CA  VAL A 179      -1.917  -8.951   2.637  1.00 96.13           C  
ATOM   2916  HA  VAL A 179      -1.346  -9.616   1.988  1.00 96.13           H  
ATOM   2917  C   VAL A 179      -1.008  -7.733   2.817  1.00 96.13           C  
ATOM   2918  CB  VAL A 179      -3.175  -8.586   1.826  1.00 96.13           C  
ATOM   2919  HB  VAL A 179      -2.831  -8.166   0.882  1.00 96.13           H  
ATOM   2920  O   VAL A 179      -0.253  -7.400   1.902  1.00 96.13           O  
ATOM   2921  CG1 VAL A 179      -4.042  -9.812   1.507  1.00 96.13           C  
ATOM   2922 HG11 VAL A 179      -4.555 -10.153   2.405  1.00 96.13           H  
ATOM   2923 HG12 VAL A 179      -3.420 -10.618   1.117  1.00 96.13           H  
ATOM   2924 HG13 VAL A 179      -4.783  -9.549   0.752  1.00 96.13           H  
ATOM   2925  CG2 VAL A 179      -4.075  -7.548   2.494  1.00 96.13           C  
ATOM   2926 HG21 VAL A 179      -3.520  -6.636   2.717  1.00 96.13           H  
ATOM   2927 HG22 VAL A 179      -4.890  -7.299   1.815  1.00 96.13           H  
ATOM   2928 HG23 VAL A 179      -4.516  -7.946   3.408  1.00 96.13           H  
ATOM   2929  N   THR A 180      -1.013  -7.068   3.976  1.00 95.59           N  
ATOM   2930  H   THR A 180      -1.622  -7.378   4.720  1.00 95.59           H  
ATOM   2931  CA  THR A 180      -0.149  -5.893   4.198  1.00 95.59           C  
ATOM   2932  HA  THR A 180      -0.132  -5.304   3.281  1.00 95.59           H  
ATOM   2933  C   THR A 180       1.290  -6.313   4.497  1.00 95.59           C  
ATOM   2934  CB  THR A 180      -0.685  -4.973   5.306  1.00 95.59           C  
ATOM   2935  HB  THR A 180      -0.689  -5.510   6.254  1.00 95.59           H  
ATOM   2936  O   THR A 180       2.212  -5.747   3.908  1.00 95.59           O  
ATOM   2937  CG2 THR A 180       0.127  -3.691   5.474  1.00 95.59           C  
ATOM   2938 HG21 THR A 180       0.147  -3.136   4.536  1.00 95.59           H  
ATOM   2939 HG22 THR A 180       1.146  -3.930   5.780  1.00 95.59           H  
ATOM   2940 HG23 THR A 180      -0.326  -3.072   6.248  1.00 95.59           H  
ATOM   2941  OG1 THR A 180      -1.989  -4.553   4.985  1.00 95.59           O  
ATOM   2942  HG1 THR A 180      -2.293  -4.001   5.709  1.00 95.59           H  
ATOM   2943  N   LEU A 181       1.493  -7.313   5.360  1.00 95.03           N  
ATOM   2944  H   LEU A 181       0.679  -7.749   5.770  1.00 95.03           H  
ATOM   2945  CA  LEU A 181       2.806  -7.804   5.808  1.00 95.03           C  
ATOM   2946  HA  LEU A 181       2.627  -8.515   6.615  1.00 95.03           H  
ATOM   2947  C   LEU A 181       3.695  -6.710   6.425  1.00 95.03           C  
ATOM   2948  CB  LEU A 181       3.521  -8.569   4.686  1.00 95.03           C  
ATOM   2949  HB2 LEU A 181       3.809  -7.872   3.899  1.00 95.03           H  
ATOM   2950  HB3 LEU A 181       4.437  -8.966   5.123  1.00 95.03           H  
ATOM   2951  O   LEU A 181       4.798  -6.409   5.957  1.00 95.03           O  
ATOM   2952  CG  LEU A 181       2.749  -9.729   4.040  1.00 95.03           C  
ATOM   2953  HG  LEU A 181       1.938  -9.341   3.424  1.00 95.03           H  
ATOM   2954  CD1 LEU A 181       3.741 -10.473   3.148  1.00 95.03           C  
ATOM   2955 HD11 LEU A 181       4.709 -10.575   3.640  1.00 95.03           H  
ATOM   2956 HD12 LEU A 181       3.871  -9.954   2.199  1.00 95.03           H  
ATOM   2957 HD13 LEU A 181       3.395 -11.493   2.983  1.00 95.03           H  
ATOM   2958  CD2 LEU A 181       2.165 -10.699   5.062  1.00 95.03           C  
ATOM   2959 HD21 LEU A 181       2.950 -11.093   5.707  1.00 95.03           H  
ATOM   2960 HD22 LEU A 181       1.676 -11.531   4.555  1.00 95.03           H  
ATOM   2961 HD23 LEU A 181       1.416 -10.199   5.675  1.00 95.03           H  
ATOM   2962  N   ALA A 182       3.180  -6.067   7.470  1.00 96.78           N  
ATOM   2963  H   ALA A 182       2.299  -6.402   7.833  1.00 96.78           H  
ATOM   2964  CA  ALA A 182       3.872  -5.018   8.212  1.00 96.78           C  
ATOM   2965  HA  ALA A 182       4.933  -5.044   7.964  1.00 96.78           H  
ATOM   2966  C   ALA A 182       3.780  -5.278   9.724  1.00 96.78           C  
ATOM   2967  CB  ALA A 182       3.318  -3.657   7.769  1.00 96.78           C  
ATOM   2968  HB1 ALA A 182       3.847  -2.857   8.288  1.00 96.78           H  
ATOM   2969  HB2 ALA A 182       3.447  -3.538   6.694  1.00 96.78           H  
ATOM   2970  HB3 ALA A 182       2.256  -3.606   8.008  1.00 96.78           H  
ATOM   2971  O   ALA A 182       3.235  -4.461  10.462  1.00 96.78           O  
ATOM   2972  N   ASP A 183       4.305  -6.420  10.172  1.00 97.34           N  
ATOM   2973  H   ASP A 183       4.621  -7.098   9.494  1.00 97.34           H  
ATOM   2974  CA  ASP A 183       4.080  -6.956  11.525  1.00 97.34           C  
ATOM   2975  HA  ASP A 183       3.012  -7.131  11.652  1.00 97.34           H  
ATOM   2976  C   ASP A 183       4.505  -5.997  12.639  1.00 97.34           C  
ATOM   2977  CB  ASP A 183       4.782  -8.315  11.667  1.00 97.34           C  
ATOM   2978  HB2 ASP A 183       5.856  -8.175  11.548  1.00 97.34           H  
ATOM   2979  HB3 ASP A 183       4.593  -8.706  12.667  1.00 97.34           H  
ATOM   2980  O   ASP A 183       3.710  -5.715  13.526  1.00 97.34           O  
ATOM   2981  CG  ASP A 183       4.281  -9.332  10.638  1.00 97.34           C  
ATOM   2982  OD1 ASP A 183       3.126  -9.172  10.173  1.00 97.34           O  
ATOM   2983  OD2 ASP A 183       5.100 -10.177  10.228  1.00 97.34           O  
ATOM   2984  N   SER A 184       5.681  -5.373  12.530  1.00 97.62           N  
ATOM   2985  H   SER A 184       6.323  -5.706  11.825  1.00 97.62           H  
ATOM   2986  CA  SER A 184       6.129  -4.365  13.507  1.00 97.62           C  
ATOM   2987  HA  SER A 184       6.178  -4.837  14.488  1.00 97.62           H  
ATOM   2988  C   SER A 184       5.172  -3.166  13.616  1.00 97.62           C  
ATOM   2989  CB  SER A 184       7.533  -3.890  13.122  1.00 97.62           C  
ATOM   2990  HB2 SER A 184       8.218  -4.737  13.166  1.00 97.62           H  
ATOM   2991  HB3 SER A 184       7.518  -3.499  12.105  1.00 97.62           H  
ATOM   2992  O   SER A 184       4.930  -2.648  14.708  1.00 97.62           O  
ATOM   2993  OG  SER A 184       7.994  -2.879  13.990  1.00 97.62           O  
ATOM   2994  HG  SER A 184       7.887  -3.196  14.890  1.00 97.62           H  
ATOM   2995  N   ASN A 185       4.570  -2.735  12.500  1.00 97.92           N  
ATOM   2996  H   ASN A 185       4.690  -3.270  11.651  1.00 97.92           H  
ATOM   2997  CA  ASN A 185       3.551  -1.687  12.540  1.00 97.92           C  
ATOM   2998  HA  ASN A 185       3.917  -0.858  13.146  1.00 97.92           H  
ATOM   2999  C   ASN A 185       2.273  -2.200  13.206  1.00 97.92           C  
ATOM   3000  CB  ASN A 185       3.221  -1.169  11.133  1.00 97.92           C  
ATOM   3001  HB2 ASN A 185       2.311  -0.574  11.209  1.00 97.92           H  
ATOM   3002  HB3 ASN A 185       3.006  -2.000  10.461  1.00 97.92           H  
ATOM   3003  O   ASN A 185       1.680  -1.474  14.001  1.00 97.92           O  
ATOM   3004  CG  ASN A 185       4.282  -0.293  10.506  1.00 97.92           C  
ATOM   3005  ND2 ASN A 185       3.887   0.452   9.505  1.00 97.92           N  
ATOM   3006 HD21 ASN A 185       4.491   1.233   9.293  1.00 97.92           H  
ATOM   3007 HD22 ASN A 185       2.900   0.500   9.294  1.00 97.92           H  
ATOM   3008  OD1 ASN A 185       5.438  -0.245  10.885  1.00 97.92           O  
ATOM   3009  N   LEU A 186       1.854  -3.427  12.885  1.00 98.36           N  
ATOM   3010  H   LEU A 186       2.428  -3.987  12.270  1.00 98.36           H  
ATOM   3011  CA  LEU A 186       0.663  -4.045  13.459  1.00 98.36           C  
ATOM   3012  HA  LEU A 186      -0.177  -3.372  13.284  1.00 98.36           H  
ATOM   3013  C   LEU A 186       0.795  -4.217  14.978  1.00 98.36           C  
ATOM   3014  CB  LEU A 186       0.382  -5.375  12.740  1.00 98.36           C  
ATOM   3015  HB2 LEU A 186       1.254  -6.022  12.835  1.00 98.36           H  
ATOM   3016  HB3 LEU A 186       0.221  -5.175  11.680  1.00 98.36           H  
ATOM   3017  O   LEU A 186      -0.117  -3.839  15.702  1.00 98.36           O  
ATOM   3018  CG  LEU A 186      -0.835  -6.132  13.301  1.00 98.36           C  
ATOM   3019  HG  LEU A 186      -0.662  -6.378  14.349  1.00 98.36           H  
ATOM   3020  CD1 LEU A 186      -2.133  -5.330  13.190  1.00 98.36           C  
ATOM   3021 HD11 LEU A 186      -2.356  -5.105  12.147  1.00 98.36           H  
ATOM   3022 HD12 LEU A 186      -2.059  -4.403  13.759  1.00 98.36           H  
ATOM   3023 HD13 LEU A 186      -2.947  -5.907  13.627  1.00 98.36           H  
ATOM   3024  CD2 LEU A 186      -1.017  -7.440  12.536  1.00 98.36           C  
ATOM   3025 HD21 LEU A 186      -1.884  -7.969  12.930  1.00 98.36           H  
ATOM   3026 HD22 LEU A 186      -1.177  -7.239  11.477  1.00 98.36           H  
ATOM   3027 HD23 LEU A 186      -0.128  -8.060  12.656  1.00 98.36           H  
ATOM   3028  N   GLU A 187       1.933  -4.703  15.472  1.00 98.13           N  
ATOM   3029  H   GLU A 187       2.636  -5.033  14.827  1.00 98.13           H  
ATOM   3030  CA  GLU A 187       2.229  -4.808  16.908  1.00 98.13           C  
ATOM   3031  HA  GLU A 187       1.536  -5.501  17.385  1.00 98.13           H  
ATOM   3032  C   GLU A 187       2.093  -3.452  17.609  1.00 98.13           C  
ATOM   3033  CB  GLU A 187       3.661  -5.325  17.092  1.00 98.13           C  
ATOM   3034  HB2 GLU A 187       4.322  -4.734  16.458  1.00 98.13           H  
ATOM   3035  HB3 GLU A 187       3.959  -5.181  18.130  1.00 98.13           H  
ATOM   3036  O   GLU A 187       1.414  -3.336  18.631  1.00 98.13           O  
ATOM   3037  CG  GLU A 187       3.805  -6.814  16.750  1.00 98.13           C  
ATOM   3038  HG2 GLU A 187       3.334  -7.015  15.788  1.00 98.13           H  
ATOM   3039  HG3 GLU A 187       3.272  -7.394  17.503  1.00 98.13           H  
ATOM   3040  CD  GLU A 187       5.273  -7.268  16.690  1.00 98.13           C  
ATOM   3041  OE1 GLU A 187       5.481  -8.451  16.347  1.00 98.13           O  
ATOM   3042  OE2 GLU A 187       6.173  -6.433  16.946  1.00 98.13           O  
ATOM   3043  N   LYS A 188       2.663  -2.395  17.014  1.00 98.04           N  
ATOM   3044  H   LYS A 188       3.227  -2.570  16.194  1.00 98.04           H  
ATOM   3045  CA  LYS A 188       2.545  -1.026  17.529  1.00 98.04           C  
ATOM   3046  HA  LYS A 188       2.865  -1.032  18.571  1.00 98.04           H  
ATOM   3047  C   LYS A 188       1.095  -0.531  17.524  1.00 98.04           C  
ATOM   3048  CB  LYS A 188       3.484  -0.118  16.724  1.00 98.04           C  
ATOM   3049  HB2 LYS A 188       4.485  -0.548  16.754  1.00 98.04           H  
ATOM   3050  HB3 LYS A 188       3.158  -0.086  15.685  1.00 98.04           H  
ATOM   3051  O   LYS A 188       0.673   0.096  18.491  1.00 98.04           O  
ATOM   3052  CG  LYS A 188       3.541   1.310  17.284  1.00 98.04           C  
ATOM   3053  HG2 LYS A 188       3.809   1.280  18.340  1.00 98.04           H  
ATOM   3054  HG3 LYS A 188       2.564   1.782  17.176  1.00 98.04           H  
ATOM   3055  CD  LYS A 188       4.585   2.129  16.517  1.00 98.04           C  
ATOM   3056  HD2 LYS A 188       5.569   1.689  16.680  1.00 98.04           H  
ATOM   3057  HD3 LYS A 188       4.355   2.086  15.452  1.00 98.04           H  
ATOM   3058  CE  LYS A 188       4.589   3.589  16.983  1.00 98.04           C  
ATOM   3059  HE2 LYS A 188       4.843   3.623  18.042  1.00 98.04           H  
ATOM   3060  HE3 LYS A 188       3.580   3.985  16.867  1.00 98.04           H  
ATOM   3061  NZ  LYS A 188       5.548   4.394  16.183  1.00 98.04           N  
ATOM   3062  HZ1 LYS A 188       5.106   5.225  15.817  1.00 98.04           H  
ATOM   3063  HZ2 LYS A 188       6.360   4.653  16.725  1.00 98.04           H  
ATOM   3064  HZ3 LYS A 188       5.864   3.871  15.379  1.00 98.04           H  
ATOM   3065  N   ILE A 189       0.332  -0.812  16.467  1.00 98.24           N  
ATOM   3066  H   ILE A 189       0.754  -1.337  15.715  1.00 98.24           H  
ATOM   3067  CA  ILE A 189      -1.094  -0.459  16.360  1.00 98.24           C  
ATOM   3068  HA  ILE A 189      -1.209   0.614  16.514  1.00 98.24           H  
ATOM   3069  C   ILE A 189      -1.906  -1.152  17.461  1.00 98.24           C  
ATOM   3070  CB  ILE A 189      -1.622  -0.809  14.947  1.00 98.24           C  
ATOM   3071  HB  ILE A 189      -1.273  -1.809  14.689  1.00 98.24           H  
ATOM   3072  O   ILE A 189      -2.674  -0.488  18.154  1.00 98.24           O  
ATOM   3073  CG1 ILE A 189      -1.077   0.189  13.899  1.00 98.24           C  
ATOM   3074 HG12 ILE A 189      -0.058   0.480  14.152  1.00 98.24           H  
ATOM   3075 HG13 ILE A 189      -1.682   1.096  13.914  1.00 98.24           H  
ATOM   3076  CG2 ILE A 189      -3.163  -0.828  14.885  1.00 98.24           C  
ATOM   3077 HG21 ILE A 189      -3.567   0.143  15.172  1.00 98.24           H  
ATOM   3078 HG22 ILE A 189      -3.571  -1.594  15.544  1.00 98.24           H  
ATOM   3079 HG23 ILE A 189      -3.498  -1.073  13.877  1.00 98.24           H  
ATOM   3080  CD1 ILE A 189      -1.054  -0.383  12.473  1.00 98.24           C  
ATOM   3081 HD11 ILE A 189      -0.782   0.401  11.767  1.00 98.24           H  
ATOM   3082 HD12 ILE A 189      -2.022  -0.802  12.196  1.00 98.24           H  
ATOM   3083 HD13 ILE A 189      -0.316  -1.183  12.401  1.00 98.24           H  
ATOM   3084  N   LEU A 190      -1.724  -2.461  17.648  1.00 98.23           N  
ATOM   3085  H   LEU A 190      -1.069  -2.947  17.052  1.00 98.23           H  
ATOM   3086  CA  LEU A 190      -2.452  -3.234  18.656  1.00 98.23           C  
ATOM   3087  HA  LEU A 190      -3.522  -3.059  18.538  1.00 98.23           H  
ATOM   3088  C   LEU A 190      -2.100  -2.776  20.076  1.00 98.23           C  
ATOM   3089  CB  LEU A 190      -2.160  -4.734  18.462  1.00 98.23           C  
ATOM   3090  HB2 LEU A 190      -1.081  -4.884  18.497  1.00 98.23           H  
ATOM   3091  HB3 LEU A 190      -2.597  -5.279  19.299  1.00 98.23           H  
ATOM   3092  O   LEU A 190      -2.994  -2.567  20.891  1.00 98.23           O  
ATOM   3093  CG  LEU A 190      -2.705  -5.340  17.153  1.00 98.23           C  
ATOM   3094  HG  LEU A 190      -2.315  -4.791  16.296  1.00 98.23           H  
ATOM   3095  CD1 LEU A 190      -2.256  -6.797  17.036  1.00 98.23           C  
ATOM   3096 HD11 LEU A 190      -2.604  -7.211  16.089  1.00 98.23           H  
ATOM   3097 HD12 LEU A 190      -1.167  -6.843  17.060  1.00 98.23           H  
ATOM   3098 HD13 LEU A 190      -2.661  -7.379  17.863  1.00 98.23           H  
ATOM   3099  CD2 LEU A 190      -4.230  -5.298  17.071  1.00 98.23           C  
ATOM   3100 HD21 LEU A 190      -4.567  -5.791  16.159  1.00 98.23           H  
ATOM   3101 HD22 LEU A 190      -4.574  -4.264  17.042  1.00 98.23           H  
ATOM   3102 HD23 LEU A 190      -4.669  -5.797  17.934  1.00 98.23           H  
ATOM   3103  N   SER A 191      -0.815  -2.536  20.355  1.00 97.98           N  
ATOM   3104  H   SER A 191      -0.121  -2.754  19.655  1.00 97.98           H  
ATOM   3105  CA  SER A 191      -0.370  -1.991  21.643  1.00 97.98           C  
ATOM   3106  HA  SER A 191      -0.693  -2.665  22.436  1.00 97.98           H  
ATOM   3107  C   SER A 191      -0.982  -0.615  21.928  1.00 97.98           C  
ATOM   3108  CB  SER A 191       1.158  -1.911  21.664  1.00 97.98           C  
ATOM   3109  HB2 SER A 191       1.499  -1.278  20.845  1.00 97.98           H  
ATOM   3110  HB3 SER A 191       1.576  -2.909  21.533  1.00 97.98           H  
ATOM   3111  O   SER A 191      -1.491  -0.384  23.023  1.00 97.98           O  
ATOM   3112  OG  SER A 191       1.615  -1.364  22.886  1.00 97.98           O  
ATOM   3113  HG  SER A 191       1.249  -1.878  23.609  1.00 97.98           H  
ATOM   3114  N   LEU A 192      -0.992   0.289  20.941  1.00 97.93           N  
ATOM   3115  H   LEU A 192      -0.564   0.049  20.059  1.00 97.93           H  
ATOM   3116  CA  LEU A 192      -1.582   1.620  21.100  1.00 97.93           C  
ATOM   3117  HA  LEU A 192      -1.167   2.076  21.998  1.00 97.93           H  
ATOM   3118  C   LEU A 192      -3.090   1.571  21.317  1.00 97.93           C  
ATOM   3119  CB  LEU A 192      -1.262   2.488  19.874  1.00 97.93           C  
ATOM   3120  HB2 LEU A 192      -1.927   3.352  19.864  1.00 97.93           H  
ATOM   3121  HB3 LEU A 192      -1.459   1.906  18.974  1.00 97.93           H  
ATOM   3122  O   LEU A 192      -3.587   2.342  22.131  1.00 97.93           O  
ATOM   3123  CG  LEU A 192       0.185   2.993  19.865  1.00 97.93           C  
ATOM   3124  HG  LEU A 192       0.869   2.173  20.082  1.00 97.93           H  
ATOM   3125  CD1 LEU A 192       0.520   3.552  18.483  1.00 97.93           C  
ATOM   3126 HD11 LEU A 192      -0.141   4.386  18.250  1.00 97.93           H  
ATOM   3127 HD12 LEU A 192       1.559   3.882  18.468  1.00 97.93           H  
ATOM   3128 HD13 LEU A 192       0.382   2.758  17.749  1.00 97.93           H  
ATOM   3129  CD2 LEU A 192       0.405   4.092  20.904  1.00 97.93           C  
ATOM   3130 HD21 LEU A 192       0.132   3.745  21.901  1.00 97.93           H  
ATOM   3131 HD22 LEU A 192       1.459   4.368  20.931  1.00 97.93           H  
ATOM   3132 HD23 LEU A 192      -0.203   4.966  20.667  1.00 97.93           H  
ATOM   3133  N   TYR A 193      -3.793   0.677  20.620  1.00 97.64           N  
ATOM   3134  H   TYR A 193      -3.306   0.070  19.976  1.00 97.64           H  
ATOM   3135  CA  TYR A 193      -5.226   0.481  20.814  1.00 97.64           C  
ATOM   3136  HA  TYR A 193      -5.735   1.435  20.680  1.00 97.64           H  
ATOM   3137  C   TYR A 193      -5.537   0.011  22.240  1.00 97.64           C  
ATOM   3138  CB  TYR A 193      -5.749  -0.510  19.769  1.00 97.64           C  
ATOM   3139  HB2 TYR A 193      -5.538  -0.125  18.771  1.00 97.64           H  
ATOM   3140  HB3 TYR A 193      -5.217  -1.456  19.871  1.00 97.64           H  
ATOM   3141  O   TYR A 193      -6.352   0.632  22.913  1.00 97.64           O  
ATOM   3142  CG  TYR A 193      -7.236  -0.761  19.893  1.00 97.64           C  
ATOM   3143  CD1 TYR A 193      -7.697  -1.982  20.423  1.00 97.64           C  
ATOM   3144  HD1 TYR A 193      -6.997  -2.746  20.728  1.00 97.64           H  
ATOM   3145  CD2 TYR A 193      -8.153   0.256  19.559  1.00 97.64           C  
ATOM   3146  HD2 TYR A 193      -7.801   1.205  19.183  1.00 97.64           H  
ATOM   3147  CE1 TYR A 193      -9.075  -2.190  20.616  1.00 97.64           C  
ATOM   3148  HE1 TYR A 193      -9.431  -3.108  21.058  1.00 97.64           H  
ATOM   3149  CE2 TYR A 193      -9.530   0.062  19.782  1.00 97.64           C  
ATOM   3150  HE2 TYR A 193     -10.231   0.859  19.582  1.00 97.64           H  
ATOM   3151  OH  TYR A 193     -11.309  -1.331  20.585  1.00 97.64           O  
ATOM   3152  HH  TYR A 193     -11.740  -0.476  20.655  1.00 97.64           H  
ATOM   3153  CZ  TYR A 193      -9.990  -1.161  20.315  1.00 97.64           C  
ATOM   3154  N   ASN A 194      -4.828  -1.011  22.730  1.00 96.37           N  
ATOM   3155  H   ASN A 194      -4.186  -1.494  22.117  1.00 96.37           H  
ATOM   3156  CA  ASN A 194      -5.032  -1.543  24.080  1.00 96.37           C  
ATOM   3157  HA  ASN A 194      -6.077  -1.827  24.200  1.00 96.37           H  
ATOM   3158  C   ASN A 194      -4.727  -0.499  25.171  1.00 96.37           C  
ATOM   3159  CB  ASN A 194      -4.152  -2.792  24.257  1.00 96.37           C  
ATOM   3160  HB2 ASN A 194      -4.224  -3.120  25.294  1.00 96.37           H  
ATOM   3161  HB3 ASN A 194      -3.114  -2.534  24.052  1.00 96.37           H  
ATOM   3162  O   ASN A 194      -5.445  -0.413  26.160  1.00 96.37           O  
ATOM   3163  CG  ASN A 194      -4.556  -3.967  23.382  1.00 96.37           C  
ATOM   3164  ND2 ASN A 194      -3.716  -4.972  23.298  1.00 96.37           N  
ATOM   3165 HD21 ASN A 194      -4.036  -5.757  22.750  1.00 96.37           H  
ATOM   3166 HD22 ASN A 194      -2.870  -4.970  23.850  1.00 96.37           H  
ATOM   3167  OD1 ASN A 194      -5.605  -4.027  22.766  1.00 96.37           O  
ATOM   3168  N   ASN A 195      -3.702   0.337  24.976  1.00 96.70           N  
ATOM   3169  H   ASN A 195      -3.118   0.192  24.165  1.00 96.70           H  
ATOM   3170  CA  ASN A 195      -3.341   1.405  25.919  1.00 96.70           C  
ATOM   3171  HA  ASN A 195      -3.355   0.999  26.931  1.00 96.70           H  
ATOM   3172  C   ASN A 195      -4.319   2.598  25.924  1.00 96.70           C  
ATOM   3173  CB  ASN A 195      -1.917   1.887  25.596  1.00 96.70           C  
ATOM   3174  HB2 ASN A 195      -1.866   2.163  24.543  1.00 96.70           H  
ATOM   3175  HB3 ASN A 195      -1.702   2.775  26.190  1.00 96.70           H  
ATOM   3176  O   ASN A 195      -4.159   3.496  26.744  1.00 96.70           O  
ATOM   3177  CG  ASN A 195      -0.833   0.874  25.907  1.00 96.70           C  
ATOM   3178  ND2 ASN A 195       0.337   1.050  25.337  1.00 96.70           N  
ATOM   3179 HD21 ASN A 195       1.030   0.346  25.546  1.00 96.70           H  
ATOM   3180 HD22 ASN A 195       0.462   1.787  24.658  1.00 96.70           H  
ATOM   3181  OD1 ASN A 195      -0.981  -0.069  26.662  1.00 96.70           O  
ATOM   3182  N   HIS A 196      -5.274   2.639  24.992  1.00 95.71           N  
ATOM   3183  H   HIS A 196      -5.352   1.861  24.352  1.00 95.71           H  
ATOM   3184  CA  HIS A 196      -6.259   3.714  24.841  1.00 95.71           C  
ATOM   3185  HA  HIS A 196      -6.221   4.359  25.719  1.00 95.71           H  
ATOM   3186  C   HIS A 196      -7.697   3.169  24.784  1.00 95.71           C  
ATOM   3187  CB  HIS A 196      -5.911   4.551  23.598  1.00 95.71           C  
ATOM   3188  HB2 HIS A 196      -5.847   3.891  22.733  1.00 95.71           H  
ATOM   3189  HB3 HIS A 196      -6.716   5.261  23.406  1.00 95.71           H  
ATOM   3190  O   HIS A 196      -8.601   3.841  24.281  1.00 95.71           O  
ATOM   3191  CG  HIS A 196      -4.633   5.340  23.714  1.00 95.71           C  
ATOM   3192  CD2 HIS A 196      -4.515   6.651  24.075  1.00 95.71           C  
ATOM   3193  HD2 HIS A 196      -5.337   7.299  24.340  1.00 95.71           H  
ATOM   3194  ND1 HIS A 196      -3.375   4.896  23.401  1.00 95.71           N  
ATOM   3195  HD1 HIS A 196      -3.181   3.968  23.054  1.00 95.71           H  
ATOM   3196  CE1 HIS A 196      -2.515   5.915  23.581  1.00 95.71           C  
ATOM   3197  HE1 HIS A 196      -1.453   5.879  23.388  1.00 95.71           H  
ATOM   3198  NE2 HIS A 196      -3.168   7.016  23.988  1.00 95.71           N  
ATOM   3199  N   GLU A 197      -7.927   1.945  25.267  1.00 91.46           N  
ATOM   3200  H   GLU A 197      -7.156   1.429  25.668  1.00 91.46           H  
ATOM   3201  CA  GLU A 197      -9.240   1.289  25.222  1.00 91.46           C  
ATOM   3202  HA  GLU A 197      -9.593   1.293  24.191  1.00 91.46           H  
ATOM   3203  C   GLU A 197     -10.294   2.026  26.074  1.00 91.46           C  
ATOM   3204  CB  GLU A 197      -9.068  -0.174  25.673  1.00 91.46           C  
ATOM   3205  HB2 GLU A 197      -8.832  -0.200  26.737  1.00 91.46           H  
ATOM   3206  HB3 GLU A 197      -8.241  -0.618  25.118  1.00 91.46           H  
ATOM   3207  O   GLU A 197     -11.489   1.990  25.772  1.00 91.46           O  
ATOM   3208  CG  GLU A 197     -10.333  -1.003  25.405  1.00 91.46           C  
ATOM   3209  HG2 GLU A 197     -10.546  -0.981  24.336  1.00 91.46           H  
ATOM   3210  HG3 GLU A 197     -11.177  -0.546  25.921  1.00 91.46           H  
ATOM   3211  CD  GLU A 197     -10.248  -2.465  25.861  1.00 91.46           C  
ATOM   3212  OE1 GLU A 197     -11.332  -3.091  25.970  1.00 91.46           O  
ATOM   3213  OE2 GLU A 197      -9.148  -3.028  26.024  1.00 91.46           O  
ATOM   3214  N   ASP A 198      -9.851   2.743  27.107  1.00 92.85           N  
ATOM   3215  H   ASP A 198      -8.853   2.806  27.251  1.00 92.85           H  
ATOM   3216  CA  ASP A 198     -10.660   3.537  28.034  1.00 92.85           C  
ATOM   3217  HA  ASP A 198     -11.585   2.995  28.233  1.00 92.85           H  
ATOM   3218  C   ASP A 198     -11.059   4.921  27.489  1.00 92.85           C  
ATOM   3219  CB  ASP A 198      -9.890   3.665  29.361  1.00 92.85           C  
ATOM   3220  HB2 ASP A 198     -10.553   4.111  30.103  1.00 92.85           H  
ATOM   3221  HB3 ASP A 198      -9.619   2.670  29.716  1.00 92.85           H  
ATOM   3222  O   ASP A 198     -11.884   5.614  28.092  1.00 92.85           O  
ATOM   3223  CG  ASP A 198      -8.616   4.516  29.240  1.00 92.85           C  
ATOM   3224  OD1 ASP A 198      -7.872   4.322  28.249  1.00 92.85           O  
ATOM   3225  OD2 ASP A 198      -8.406   5.376  30.123  1.00 92.85           O  
ATOM   3226  N   LYS A 199     -10.517   5.331  26.335  1.00 94.83           N  
ATOM   3227  H   LYS A 199      -9.853   4.711  25.894  1.00 94.83           H  
ATOM   3228  CA  LYS A 199     -10.846   6.612  25.694  1.00 94.83           C  
ATOM   3229  HA  LYS A 199     -10.709   7.397  26.437  1.00 94.83           H  
ATOM   3230  C   LYS A 199     -12.310   6.695  25.274  1.00 94.83           C  
ATOM   3231  CB  LYS A 199      -9.921   6.862  24.493  1.00 94.83           C  
ATOM   3232  HB2 LYS A 199     -10.270   7.738  23.947  1.00 94.83           H  
ATOM   3233  HB3 LYS A 199      -9.977   6.012  23.813  1.00 94.83           H  
ATOM   3234  O   LYS A 199     -12.994   5.690  25.073  1.00 94.83           O  
ATOM   3235  CG  LYS A 199      -8.457   7.100  24.881  1.00 94.83           C  
ATOM   3236  HG2 LYS A 199      -7.899   7.271  23.961  1.00 94.83           H  
ATOM   3237  HG3 LYS A 199      -8.046   6.223  25.383  1.00 94.83           H  
ATOM   3238  CD  LYS A 199      -8.311   8.319  25.794  1.00 94.83           C  
ATOM   3239  HD2 LYS A 199      -8.976   9.107  25.440  1.00 94.83           H  
ATOM   3240  HD3 LYS A 199      -8.585   8.050  26.814  1.00 94.83           H  
ATOM   3241  CE  LYS A 199      -6.872   8.817  25.764  1.00 94.83           C  
ATOM   3242  HE2 LYS A 199      -6.541   8.818  24.726  1.00 94.83           H  
ATOM   3243  HE3 LYS A 199      -6.244   8.139  26.342  1.00 94.83           H  
ATOM   3244  NZ  LYS A 199      -6.808  10.197  26.275  1.00 94.83           N  
ATOM   3245  HZ1 LYS A 199      -5.859  10.540  26.240  1.00 94.83           H  
ATOM   3246  HZ2 LYS A 199      -7.390  10.765  25.675  1.00 94.83           H  
ATOM   3247  HZ3 LYS A 199      -7.169  10.229  27.218  1.00 94.83           H  
ATOM   3248  N   ASP A 200     -12.804   7.915  25.077  1.00 95.70           N  
ATOM   3249  H   ASP A 200     -12.197   8.719  25.157  1.00 95.70           H  
ATOM   3250  CA  ASP A 200     -14.180   8.103  24.637  1.00 95.70           C  
ATOM   3251  HA  ASP A 200     -14.803   7.552  25.342  1.00 95.70           H  
ATOM   3252  C   ASP A 200     -14.430   7.498  23.241  1.00 95.70           C  
ATOM   3253  CB  ASP A 200     -14.601   9.573  24.743  1.00 95.70           C  
ATOM   3254  HB2 ASP A 200     -15.690   9.616  24.757  1.00 95.70           H  
ATOM   3255  HB3 ASP A 200     -14.245   9.990  25.685  1.00 95.70           H  
ATOM   3256  O   ASP A 200     -13.542   7.388  22.393  1.00 95.70           O  
ATOM   3257  CG  ASP A 200     -14.102  10.413  23.571  1.00 95.70           C  
ATOM   3258  OD1 ASP A 200     -14.754  10.339  22.502  1.00 95.70           O  
ATOM   3259  OD2 ASP A 200     -13.114  11.145  23.740  1.00 95.70           O  
ATOM   3260  N   ILE A 201     -15.679   7.099  22.993  1.00 96.78           N  
ATOM   3261  H   ILE A 201     -16.368   7.262  23.714  1.00 96.78           H  
ATOM   3262  CA  ILE A 201     -16.091   6.380  21.778  1.00 96.78           C  
ATOM   3263  HA  ILE A 201     -15.512   5.458  21.728  1.00 96.78           H  
ATOM   3264  C   ILE A 201     -15.804   7.157  20.487  1.00 96.78           C  
ATOM   3265  CB  ILE A 201     -17.589   6.029  21.907  1.00 96.78           C  
ATOM   3266  HB  ILE A 201     -17.710   5.519  22.863  1.00 96.78           H  
ATOM   3267  O   ILE A 201     -15.510   6.557  19.451  1.00 96.78           O  
ATOM   3268  CG1 ILE A 201     -18.133   5.075  20.833  1.00 96.78           C  
ATOM   3269 HG12 ILE A 201     -19.154   4.821  21.117  1.00 96.78           H  
ATOM   3270 HG13 ILE A 201     -18.164   5.577  19.866  1.00 96.78           H  
ATOM   3271  CG2 ILE A 201     -18.504   7.269  21.936  1.00 96.78           C  
ATOM   3272 HG21 ILE A 201     -19.526   6.968  22.167  1.00 96.78           H  
ATOM   3273 HG22 ILE A 201     -18.178   7.979  22.695  1.00 96.78           H  
ATOM   3274 HG23 ILE A 201     -18.508   7.765  20.965  1.00 96.78           H  
ATOM   3275  CD1 ILE A 201     -17.364   3.764  20.698  1.00 96.78           C  
ATOM   3276 HD11 ILE A 201     -18.056   2.979  20.389  1.00 96.78           H  
ATOM   3277 HD12 ILE A 201     -16.918   3.478  21.650  1.00 96.78           H  
ATOM   3278 HD13 ILE A 201     -16.593   3.883  19.937  1.00 96.78           H  
ATOM   3279  N   ARG A 202     -15.863   8.493  20.542  1.00 97.35           N  
ATOM   3280  H   ARG A 202     -15.892   8.927  21.453  1.00 97.35           H  
ATOM   3281  CA  ARG A 202     -15.588   9.357  19.397  1.00 97.35           C  
ATOM   3282  HA  ARG A 202     -16.034   8.910  18.508  1.00 97.35           H  
ATOM   3283  C   ARG A 202     -14.088   9.411  19.129  1.00 97.35           C  
ATOM   3284  CB  ARG A 202     -16.242  10.729  19.632  1.00 97.35           C  
ATOM   3285  HB2 ARG A 202     -17.318  10.623  19.496  1.00 97.35           H  
ATOM   3286  HB3 ARG A 202     -16.069  11.068  20.653  1.00 97.35           H  
ATOM   3287  O   ARG A 202     -13.695   9.333  17.964  1.00 97.35           O  
ATOM   3288  CG  ARG A 202     -15.714  11.806  18.683  1.00 97.35           C  
ATOM   3289  HG2 ARG A 202     -14.654  11.968  18.877  1.00 97.35           H  
ATOM   3290  HG3 ARG A 202     -15.841  11.477  17.651  1.00 97.35           H  
ATOM   3291  CD  ARG A 202     -16.446  13.128  18.909  1.00 97.35           C  
ATOM   3292  HD2 ARG A 202     -17.500  12.986  18.673  1.00 97.35           H  
ATOM   3293  HD3 ARG A 202     -16.371  13.394  19.964  1.00 97.35           H  
ATOM   3294  NE  ARG A 202     -15.894  14.188  18.041  1.00 97.35           N  
ATOM   3295  HE  ARG A 202     -16.022  14.038  17.050  1.00 97.35           H  
ATOM   3296  NH1 ARG A 202     -15.073  15.592  19.675  1.00 97.35           N  
ATOM   3297 HH11 ARG A 202     -15.299  14.905  20.379  1.00 97.35           H  
ATOM   3298 HH12 ARG A 202     -14.557  16.415  19.951  1.00 97.35           H  
ATOM   3299  NH2 ARG A 202     -14.821  16.129  17.528  1.00 97.35           N  
ATOM   3300 HH21 ARG A 202     -14.312  16.947  17.832  1.00 97.35           H  
ATOM   3301 HH22 ARG A 202     -14.887  15.912  16.544  1.00 97.35           H  
ATOM   3302  CZ  ARG A 202     -15.271  15.292  18.421  1.00 97.35           C  
ATOM   3303  N   GLU A 203     -13.252   9.528  20.157  1.00 97.31           N  
ATOM   3304  H   GLU A 203     -13.640   9.638  21.083  1.00 97.31           H  
ATOM   3305  CA  GLU A 203     -11.793   9.451  20.022  1.00 97.31           C  
ATOM   3306  HA  GLU A 203     -11.475  10.207  19.304  1.00 97.31           H  
ATOM   3307  C   GLU A 203     -11.356   8.090  19.460  1.00 97.31           C  
ATOM   3308  CB  GLU A 203     -11.108   9.783  21.363  1.00 97.31           C  
ATOM   3309  HB2 GLU A 203     -11.361   9.027  22.106  1.00 97.31           H  
ATOM   3310  HB3 GLU A 203     -11.472  10.755  21.696  1.00 97.31           H  
ATOM   3311  O   GLU A 203     -10.587   8.050  18.495  1.00 97.31           O  
ATOM   3312  CG  GLU A 203      -9.579   9.867  21.206  1.00 97.31           C  
ATOM   3313  HG2 GLU A 203      -9.208   8.888  20.902  1.00 97.31           H  
ATOM   3314  HG3 GLU A 203      -9.355  10.565  20.400  1.00 97.31           H  
ATOM   3315  CD  GLU A 203      -8.808  10.306  22.469  1.00 97.31           C  
ATOM   3316  OE1 GLU A 203      -7.558  10.296  22.402  1.00 97.31           O  
ATOM   3317  OE2 GLU A 203      -9.417  10.639  23.507  1.00 97.31           O  
ATOM   3318  N   GLN A 204     -11.904   6.983  19.972  1.00 97.77           N  
ATOM   3319  H   GLN A 204     -12.497   7.076  20.785  1.00 97.77           H  
ATOM   3320  CA  GLN A 204     -11.612   5.641  19.455  1.00 97.77           C  
ATOM   3321  HA  GLN A 204     -10.536   5.476  19.509  1.00 97.77           H  
ATOM   3322  C   GLN A 204     -12.014   5.493  17.979  1.00 97.77           C  
ATOM   3323  CB  GLN A 204     -12.301   4.569  20.314  1.00 97.77           C  
ATOM   3324  HB2 GLN A 204     -13.372   4.767  20.371  1.00 97.77           H  
ATOM   3325  HB3 GLN A 204     -12.157   3.606  19.823  1.00 97.77           H  
ATOM   3326  O   GLN A 204     -11.203   5.071  17.152  1.00 97.77           O  
ATOM   3327  CG  GLN A 204     -11.719   4.484  21.734  1.00 97.77           C  
ATOM   3328  HG2 GLN A 204     -12.002   5.366  22.309  1.00 97.77           H  
ATOM   3329  HG3 GLN A 204     -10.631   4.453  21.682  1.00 97.77           H  
ATOM   3330  CD  GLN A 204     -12.178   3.225  22.464  1.00 97.77           C  
ATOM   3331  NE2 GLN A 204     -12.797   3.337  23.614  1.00 97.77           N  
ATOM   3332 HE21 GLN A 204     -12.678   2.537  24.219  1.00 97.77           H  
ATOM   3333 HE22 GLN A 204     -12.828   4.233  24.079  1.00 97.77           H  
ATOM   3334  OE1 GLN A 204     -11.986   2.118  21.986  1.00 97.77           O  
ATOM   3335  N   ALA A 205     -13.233   5.905  17.612  1.00 97.98           N  
ATOM   3336  H   ALA A 205     -13.871   6.228  18.326  1.00 97.98           H  
ATOM   3337  CA  ALA A 205     -13.711   5.825  16.231  1.00 97.98           C  
ATOM   3338  HA  ALA A 205     -13.630   4.790  15.900  1.00 97.98           H  
ATOM   3339  C   ALA A 205     -12.879   6.682  15.263  1.00 97.98           C  
ATOM   3340  CB  ALA A 205     -15.189   6.223  16.201  1.00 97.98           C  
ATOM   3341  HB1 ALA A 205     -15.751   5.540  16.837  1.00 97.98           H  
ATOM   3342  HB2 ALA A 205     -15.569   6.154  15.181  1.00 97.98           H  
ATOM   3343  HB3 ALA A 205     -15.312   7.242  16.568  1.00 97.98           H  
ATOM   3344  O   ALA A 205     -12.542   6.221  14.173  1.00 97.98           O  
ATOM   3345  N   ASN A 206     -12.499   7.905  15.655  1.00 97.49           N  
ATOM   3346  H   ASN A 206     -12.791   8.229  16.566  1.00 97.49           H  
ATOM   3347  CA  ASN A 206     -11.634   8.764  14.838  1.00 97.49           C  
ATOM   3348  HA  ASN A 206     -12.101   8.927  13.868  1.00 97.49           H  
ATOM   3349  C   ASN A 206     -10.273   8.112  14.564  1.00 97.49           C  
ATOM   3350  CB  ASN A 206     -11.434  10.115  15.542  1.00 97.49           C  
ATOM   3351  HB2 ASN A 206     -11.231   9.952  16.600  1.00 97.49           H  
ATOM   3352  HB3 ASN A 206     -10.567  10.617  15.110  1.00 97.49           H  
ATOM   3353  O   ASN A 206      -9.782   8.158  13.436  1.00 97.49           O  
ATOM   3354  CG  ASN A 206     -12.609  11.050  15.367  1.00 97.49           C  
ATOM   3355  ND2 ASN A 206     -13.013  11.740  16.405  1.00 97.49           N  
ATOM   3356 HD21 ASN A 206     -13.874  12.253  16.282  1.00 97.49           H  
ATOM   3357 HD22 ASN A 206     -12.663  11.464  17.311  1.00 97.49           H  
ATOM   3358  OD1 ASN A 206     -13.167  11.208  14.294  1.00 97.49           O  
ATOM   3359  N   ASN A 207      -9.677   7.476  15.572  1.00 97.90           N  
ATOM   3360  H   ASN A 207     -10.119   7.464  16.480  1.00 97.90           H  
ATOM   3361  CA  ASN A 207      -8.390   6.813  15.408  1.00 97.90           C  
ATOM   3362  HA  ASN A 207      -7.724   7.486  14.867  1.00 97.90           H  
ATOM   3363  C   ASN A 207      -8.486   5.560  14.529  1.00 97.90           C  
ATOM   3364  CB  ASN A 207      -7.777   6.561  16.790  1.00 97.90           C  
ATOM   3365  HB2 ASN A 207      -6.970   5.833  16.710  1.00 97.90           H  
ATOM   3366  HB3 ASN A 207      -8.521   6.170  17.483  1.00 97.90           H  
ATOM   3367  O   ASN A 207      -7.614   5.360  13.685  1.00 97.90           O  
ATOM   3368  CG  ASN A 207      -7.173   7.845  17.317  1.00 97.90           C  
ATOM   3369  ND2 ASN A 207      -7.754   8.457  18.319  1.00 97.90           N  
ATOM   3370 HD21 ASN A 207      -8.617   8.095  18.697  1.00 97.90           H  
ATOM   3371 HD22 ASN A 207      -7.301   9.262  18.728  1.00 97.90           H  
ATOM   3372  OD1 ASN A 207      -6.204   8.347  16.767  1.00 97.90           O  
ATOM   3373  N   ILE A 208      -9.563   4.773  14.628  1.00 97.83           N  
ATOM   3374  H   ILE A 208     -10.228   4.952  15.367  1.00 97.83           H  
ATOM   3375  CA  ILE A 208      -9.817   3.666  13.688  1.00 97.83           C  
ATOM   3376  HA  ILE A 208      -8.943   3.014  13.683  1.00 97.83           H  
ATOM   3377  C   ILE A 208      -9.985   4.181  12.250  1.00 97.83           C  
ATOM   3378  CB  ILE A 208     -11.027   2.822  14.145  1.00 97.83           C  
ATOM   3379  HB  ILE A 208     -11.859   3.490  14.367  1.00 97.83           H  
ATOM   3380  O   ILE A 208      -9.457   3.580  11.318  1.00 97.83           O  
ATOM   3381  CG1 ILE A 208     -10.646   2.050  15.428  1.00 97.83           C  
ATOM   3382 HG12 ILE A 208      -9.788   1.408  15.223  1.00 97.83           H  
ATOM   3383 HG13 ILE A 208     -10.354   2.759  16.202  1.00 97.83           H  
ATOM   3384  CG2 ILE A 208     -11.483   1.844  13.044  1.00 97.83           C  
ATOM   3385 HG21 ILE A 208     -12.332   1.256  13.393  1.00 97.83           H  
ATOM   3386 HG22 ILE A 208     -10.667   1.174  12.775  1.00 97.83           H  
ATOM   3387 HG23 ILE A 208     -11.815   2.381  12.156  1.00 97.83           H  
ATOM   3388  CD1 ILE A 208     -11.778   1.188  15.992  1.00 97.83           C  
ATOM   3389 HD11 ILE A 208     -12.701   1.767  15.978  1.00 97.83           H  
ATOM   3390 HD12 ILE A 208     -11.903   0.283  15.397  1.00 97.83           H  
ATOM   3391 HD13 ILE A 208     -11.538   0.896  17.014  1.00 97.83           H  
ATOM   3392  N   ILE A 209     -10.656   5.319  12.046  1.00 97.43           N  
ATOM   3393  H   ILE A 209     -11.108   5.764  12.832  1.00 97.43           H  
ATOM   3394  CA  ILE A 209     -10.782   5.918  10.708  1.00 97.43           C  
ATOM   3395  HA  ILE A 209     -11.186   5.160  10.037  1.00 97.43           H  
ATOM   3396  C   ILE A 209      -9.404   6.297  10.146  1.00 97.43           C  
ATOM   3397  CB  ILE A 209     -11.772   7.102  10.730  1.00 97.43           C  
ATOM   3398  HB  ILE A 209     -11.510   7.764  11.556  1.00 97.43           H  
ATOM   3399  O   ILE A 209      -9.107   5.982   8.994  1.00 97.43           O  
ATOM   3400  CG1 ILE A 209     -13.208   6.572  10.949  1.00 97.43           C  
ATOM   3401 HG12 ILE A 209     -13.213   5.824  11.742  1.00 97.43           H  
ATOM   3402 HG13 ILE A 209     -13.557   6.079  10.041  1.00 97.43           H  
ATOM   3403  CG2 ILE A 209     -11.705   7.917   9.423  1.00 97.43           C  
ATOM   3404 HG21 ILE A 209     -12.442   8.720   9.431  1.00 97.43           H  
ATOM   3405 HG22 ILE A 209     -11.891   7.268   8.567  1.00 97.43           H  
ATOM   3406 HG23 ILE A 209     -10.725   8.381   9.311  1.00 97.43           H  
ATOM   3407  CD1 ILE A 209     -14.208   7.664  11.343  1.00 97.43           C  
ATOM   3408 HD11 ILE A 209     -15.167   7.204  11.582  1.00 97.43           H  
ATOM   3409 HD12 ILE A 209     -14.355   8.360  10.517  1.00 97.43           H  
ATOM   3410 HD13 ILE A 209     -13.846   8.202  12.219  1.00 97.43           H  
ATOM   3411  N   HIS A 210      -8.530   6.914  10.948  1.00 97.16           N  
ATOM   3412  H   HIS A 210      -8.823   7.178  11.878  1.00 97.16           H  
ATOM   3413  CA  HIS A 210      -7.153   7.199  10.524  1.00 97.16           C  
ATOM   3414  HA  HIS A 210      -7.182   7.767   9.594  1.00 97.16           H  
ATOM   3415  C   HIS A 210      -6.348   5.922  10.235  1.00 97.16           C  
ATOM   3416  CB  HIS A 210      -6.439   8.038  11.590  1.00 97.16           C  
ATOM   3417  HB2 HIS A 210      -6.458   7.505  12.541  1.00 97.16           H  
ATOM   3418  HB3 HIS A 210      -5.395   8.147  11.296  1.00 97.16           H  
ATOM   3419  O   HIS A 210      -5.528   5.905   9.309  1.00 97.16           O  
ATOM   3420  CG  HIS A 210      -6.994   9.424  11.799  1.00 97.16           C  
ATOM   3421  CD2 HIS A 210      -7.758  10.165  10.934  1.00 97.16           C  
ATOM   3422  HD2 HIS A 210      -8.106   9.851   9.961  1.00 97.16           H  
ATOM   3423  ND1 HIS A 210      -6.765  10.207  12.905  1.00 97.16           N  
ATOM   3424  HD1 HIS A 210      -6.257   9.924  13.730  1.00 97.16           H  
ATOM   3425  CE1 HIS A 210      -7.378  11.386  12.715  1.00 97.16           C  
ATOM   3426  HE1 HIS A 210      -7.386  12.200  13.425  1.00 97.16           H  
ATOM   3427  NE2 HIS A 210      -7.993  11.412  11.523  1.00 97.16           N  
ATOM   3428  N   LEU A 211      -6.612   4.844  10.980  1.00 97.61           N  
ATOM   3429  H   LEU A 211      -7.280   4.939  11.731  1.00 97.61           H  
ATOM   3430  CA  LEU A 211      -5.967   3.544  10.814  1.00 97.61           C  
ATOM   3431  HA  LEU A 211      -4.892   3.712  10.866  1.00 97.61           H  
ATOM   3432  C   LEU A 211      -6.245   2.905   9.446  1.00 97.61           C  
ATOM   3433  CB  LEU A 211      -6.373   2.634  11.987  1.00 97.61           C  
ATOM   3434  HB2 LEU A 211      -6.096   3.134  12.916  1.00 97.61           H  
ATOM   3435  HB3 LEU A 211      -7.455   2.503  11.984  1.00 97.61           H  
ATOM   3436  O   LEU A 211      -5.398   2.153   8.972  1.00 97.61           O  
ATOM   3437  CG  LEU A 211      -5.763   1.226  11.988  1.00 97.61           C  
ATOM   3438  HG  LEU A 211      -6.089   0.687  11.099  1.00 97.61           H  
ATOM   3439  CD1 LEU A 211      -4.240   1.257  12.012  1.00 97.61           C  
ATOM   3440 HD11 LEU A 211      -3.858   1.758  11.122  1.00 97.61           H  
ATOM   3441 HD12 LEU A 211      -3.886   0.226  12.001  1.00 97.61           H  
ATOM   3442 HD13 LEU A 211      -3.889   1.767  12.909  1.00 97.61           H  
ATOM   3443  CD2 LEU A 211      -6.246   0.460  13.220  1.00 97.61           C  
ATOM   3444 HD21 LEU A 211      -5.881   0.940  14.128  1.00 97.61           H  
ATOM   3445 HD22 LEU A 211      -7.336   0.452  13.248  1.00 97.61           H  
ATOM   3446 HD23 LEU A 211      -5.886  -0.568  13.193  1.00 97.61           H  
ATOM   3447  N   PHE A 212      -7.323   3.252   8.734  1.00 97.25           N  
ATOM   3448  H   PHE A 212      -8.027   3.841   9.155  1.00 97.25           H  
ATOM   3449  CA  PHE A 212      -7.527   2.767   7.357  1.00 97.25           C  
ATOM   3450  HA  PHE A 212      -7.456   1.679   7.377  1.00 97.25           H  
ATOM   3451  C   PHE A 212      -6.437   3.219   6.374  1.00 97.25           C  
ATOM   3452  CB  PHE A 212      -8.922   3.139   6.844  1.00 97.25           C  
ATOM   3453  HB2 PHE A 212      -9.013   4.225   6.833  1.00 97.25           H  
ATOM   3454  HB3 PHE A 212      -9.020   2.789   5.816  1.00 97.25           H  
ATOM   3455  O   PHE A 212      -6.241   2.589   5.336  1.00 97.25           O  
ATOM   3456  CG  PHE A 212     -10.061   2.537   7.641  1.00 97.25           C  
ATOM   3457  CD1 PHE A 212     -10.044   1.174   8.003  1.00 97.25           C  
ATOM   3458  HD1 PHE A 212      -9.236   0.530   7.688  1.00 97.25           H  
ATOM   3459  CD2 PHE A 212     -11.140   3.350   8.029  1.00 97.25           C  
ATOM   3460  HD2 PHE A 212     -11.163   4.390   7.738  1.00 97.25           H  
ATOM   3461  CE1 PHE A 212     -11.064   0.649   8.809  1.00 97.25           C  
ATOM   3462  HE1 PHE A 212     -11.035  -0.386   9.118  1.00 97.25           H  
ATOM   3463  CE2 PHE A 212     -12.165   2.823   8.828  1.00 97.25           C  
ATOM   3464  HE2 PHE A 212     -12.976   3.458   9.153  1.00 97.25           H  
ATOM   3465  CZ  PHE A 212     -12.103   1.487   9.247  1.00 97.25           C  
ATOM   3466  HZ  PHE A 212     -12.854   1.115   9.928  1.00 97.25           H  
ATOM   3467  N   THR A 213      -5.616   4.214   6.727  1.00 97.02           N  
ATOM   3468  H   THR A 213      -5.812   4.717   7.581  1.00 97.02           H  
ATOM   3469  CA  THR A 213      -4.380   4.520   5.983  1.00 97.02           C  
ATOM   3470  HA  THR A 213      -4.656   4.797   4.965  1.00 97.02           H  
ATOM   3471  C   THR A 213      -3.436   3.308   5.915  1.00 97.02           C  
ATOM   3472  CB  THR A 213      -3.628   5.701   6.614  1.00 97.02           C  
ATOM   3473  HB  THR A 213      -3.211   5.399   7.574  1.00 97.02           H  
ATOM   3474  O   THR A 213      -2.749   3.097   4.911  1.00 97.02           O  
ATOM   3475  CG2 THR A 213      -2.502   6.192   5.703  1.00 97.02           C  
ATOM   3476 HG21 THR A 213      -1.683   5.473   5.699  1.00 97.02           H  
ATOM   3477 HG22 THR A 213      -2.879   6.329   4.689  1.00 97.02           H  
ATOM   3478 HG23 THR A 213      -2.124   7.150   6.061  1.00 97.02           H  
ATOM   3479  OG1 THR A 213      -4.492   6.789   6.827  1.00 97.02           O  
ATOM   3480  HG1 THR A 213      -4.939   6.632   7.663  1.00 97.02           H  
ATOM   3481  N   PHE A 214      -3.429   2.461   6.947  1.00 97.51           N  
ATOM   3482  H   PHE A 214      -4.061   2.640   7.715  1.00 97.51           H  
ATOM   3483  CA  PHE A 214      -2.640   1.233   7.013  1.00 97.51           C  
ATOM   3484  HA  PHE A 214      -1.604   1.475   6.775  1.00 97.51           H  
ATOM   3485  C   PHE A 214      -3.118   0.167   6.017  1.00 97.51           C  
ATOM   3486  CB  PHE A 214      -2.712   0.701   8.448  1.00 97.51           C  
ATOM   3487  HB2 PHE A 214      -2.443   1.502   9.137  1.00 97.51           H  
ATOM   3488  HB3 PHE A 214      -3.743   0.414   8.657  1.00 97.51           H  
ATOM   3489  O   PHE A 214      -2.288  -0.490   5.383  1.00 97.51           O  
ATOM   3490  CG  PHE A 214      -1.838  -0.491   8.752  1.00 97.51           C  
ATOM   3491  CD1 PHE A 214      -2.409  -1.635   9.337  1.00 97.51           C  
ATOM   3492  HD1 PHE A 214      -3.465  -1.670   9.561  1.00 97.51           H  
ATOM   3493  CD2 PHE A 214      -0.454  -0.445   8.499  1.00 97.51           C  
ATOM   3494  HD2 PHE A 214      -0.012   0.439   8.065  1.00 97.51           H  
ATOM   3495  CE1 PHE A 214      -1.593  -2.723   9.682  1.00 97.51           C  
ATOM   3496  HE1 PHE A 214      -2.024  -3.580  10.177  1.00 97.51           H  
ATOM   3497  CE2 PHE A 214       0.355  -1.547   8.820  1.00 97.51           C  
ATOM   3498  HE2 PHE A 214       1.417  -1.517   8.625  1.00 97.51           H  
ATOM   3499  CZ  PHE A 214      -0.214  -2.685   9.417  1.00 97.51           C  
ATOM   3500  HZ  PHE A 214       0.407  -3.524   9.692  1.00 97.51           H  
ATOM   3501  N   THR A 215      -4.431   0.047   5.806  1.00 96.53           N  
ATOM   3502  H   THR A 215      -5.060   0.642   6.326  1.00 96.53           H  
ATOM   3503  CA  THR A 215      -5.071  -1.000   4.984  1.00 96.53           C  
ATOM   3504  HA  THR A 215      -4.349  -1.796   4.799  1.00 96.53           H  
ATOM   3505  C   THR A 215      -5.542  -0.535   3.602  1.00 96.53           C  
ATOM   3506  CB  THR A 215      -6.249  -1.630   5.734  1.00 96.53           C  
ATOM   3507  HB  THR A 215      -6.730  -2.365   5.088  1.00 96.53           H  
ATOM   3508  O   THR A 215      -6.011  -1.356   2.820  1.00 96.53           O  
ATOM   3509  CG2 THR A 215      -5.804  -2.320   7.023  1.00 96.53           C  
ATOM   3510 HG21 THR A 215      -4.985  -3.009   6.814  1.00 96.53           H  
ATOM   3511 HG22 THR A 215      -6.639  -2.884   7.438  1.00 96.53           H  
ATOM   3512 HG23 THR A 215      -5.476  -1.581   7.753  1.00 96.53           H  
ATOM   3513  OG1 THR A 215      -7.173  -0.630   6.093  1.00 96.53           O  
ATOM   3514  HG1 THR A 215      -8.056  -0.995   5.999  1.00 96.53           H  
ATOM   3515  N   SER A 216      -5.380   0.751   3.283  1.00 95.83           N  
ATOM   3516  H   SER A 216      -5.190   1.392   4.040  1.00 95.83           H  
ATOM   3517  CA  SER A 216      -5.694   1.348   1.975  1.00 95.83           C  
ATOM   3518  HA  SER A 216      -6.763   1.245   1.791  1.00 95.83           H  
ATOM   3519  C   SER A 216      -4.945   0.698   0.805  1.00 95.83           C  
ATOM   3520  CB  SER A 216      -5.359   2.845   2.008  1.00 95.83           C  
ATOM   3521  HB2 SER A 216      -5.996   3.339   2.740  1.00 95.83           H  
ATOM   3522  HB3 SER A 216      -5.551   3.283   1.029  1.00 95.83           H  
ATOM   3523  O   SER A 216      -3.820   0.214   0.969  1.00 95.83           O  
ATOM   3524  OG  SER A 216      -3.991   3.036   2.356  1.00 95.83           O  
ATOM   3525  HG  SER A 216      -3.963   3.556   3.163  1.00 95.83           H  
ATOM   3526  N   LEU A 217      -5.521   0.738  -0.395  1.00 95.46           N  
ATOM   3527  H   LEU A 217      -6.443   1.141  -0.485  1.00 95.46           H  
ATOM   3528  CA  LEU A 217      -4.815   0.366  -1.623  1.00 95.46           C  
ATOM   3529  HA  LEU A 217      -4.271  -0.559  -1.430  1.00 95.46           H  
ATOM   3530  C   LEU A 217      -3.775   1.434  -2.010  1.00 95.46           C  
ATOM   3531  CB  LEU A 217      -5.861   0.051  -2.706  1.00 95.46           C  
ATOM   3532  HB2 LEU A 217      -6.394  -0.830  -2.348  1.00 95.46           H  
ATOM   3533  HB3 LEU A 217      -6.580   0.867  -2.779  1.00 95.46           H  
ATOM   3534  O   LEU A 217      -3.933   2.623  -1.739  1.00 95.46           O  
ATOM   3535  CG  LEU A 217      -5.326  -0.288  -4.110  1.00 95.46           C  
ATOM   3536  HG  LEU A 217      -4.349  -0.763  -4.024  1.00 95.46           H  
ATOM   3537  CD1 LEU A 217      -6.258  -1.277  -4.808  1.00 95.46           C  
ATOM   3538 HD11 LEU A 217      -7.257  -0.849  -4.893  1.00 95.46           H  
ATOM   3539 HD12 LEU A 217      -5.883  -1.507  -5.805  1.00 95.46           H  
ATOM   3540 HD13 LEU A 217      -6.319  -2.203  -4.236  1.00 95.46           H  
ATOM   3541  CD2 LEU A 217      -5.211   0.954  -4.998  1.00 95.46           C  
ATOM   3542 HD21 LEU A 217      -6.195   1.407  -5.117  1.00 95.46           H  
ATOM   3543 HD22 LEU A 217      -4.541   1.694  -4.559  1.00 95.46           H  
ATOM   3544 HD23 LEU A 217      -4.838   0.676  -5.984  1.00 95.46           H  
ATOM   3545  N   GLY A 218      -2.696   1.005  -2.665  1.00 95.43           N  
ATOM   3546  H   GLY A 218      -2.637   0.023  -2.891  1.00 95.43           H  
ATOM   3547  CA  GLY A 218      -1.677   1.887  -3.226  1.00 95.43           C  
ATOM   3548  HA2 GLY A 218      -2.136   2.843  -3.480  1.00 95.43           H  
ATOM   3549  HA3 GLY A 218      -1.302   1.452  -4.152  1.00 95.43           H  
ATOM   3550  C   GLY A 218      -0.485   2.143  -2.304  1.00 95.43           C  
ATOM   3551  O   GLY A 218      -0.013   1.258  -1.574  1.00 95.43           O  
ATOM   3552  N   ALA A 219       0.075   3.349  -2.420  1.00 95.28           N  
ATOM   3553  H   ALA A 219      -0.372   4.017  -3.032  1.00 95.28           H  
ATOM   3554  CA  ALA A 219       1.310   3.741  -1.758  1.00 95.28           C  
ATOM   3555  HA  ALA A 219       2.071   3.004  -2.015  1.00 95.28           H  
ATOM   3556  C   ALA A 219       1.135   3.807  -0.230  1.00 95.28           C  
ATOM   3557  CB  ALA A 219       1.788   5.086  -2.315  1.00 95.28           C  
ATOM   3558  HB1 ALA A 219       1.082   5.868  -2.038  1.00 95.28           H  
ATOM   3559  HB2 ALA A 219       2.767   5.328  -1.902  1.00 95.28           H  
ATOM   3560  HB3 ALA A 219       1.854   5.043  -3.402  1.00 95.28           H  
ATOM   3561  O   ALA A 219       0.281   4.544   0.261  1.00 95.28           O  
ATOM   3562  N   PRO A 220       1.976   3.108   0.550  1.00 95.86           N  
ATOM   3563  CA  PRO A 220       1.979   3.243   2.001  1.00 95.86           C  
ATOM   3564  HA  PRO A 220       1.000   2.945   2.376  1.00 95.86           H  
ATOM   3565  C   PRO A 220       2.282   4.684   2.434  1.00 95.86           C  
ATOM   3566  CB  PRO A 220       3.031   2.243   2.492  1.00 95.86           C  
ATOM   3567  HB2 PRO A 220       2.781   1.826   3.468  1.00 95.86           H  
ATOM   3568  HB3 PRO A 220       4.021   2.699   2.496  1.00 95.86           H  
ATOM   3569  O   PRO A 220       3.267   5.285   1.989  1.00 95.86           O  
ATOM   3570  CG  PRO A 220       3.016   1.189   1.393  1.00 95.86           C  
ATOM   3571  HG2 PRO A 220       3.935   0.605   1.345  1.00 95.86           H  
ATOM   3572  HG3 PRO A 220       2.138   0.555   1.521  1.00 95.86           H  
ATOM   3573  CD  PRO A 220       2.855   2.028   0.140  1.00 95.86           C  
ATOM   3574  HD2 PRO A 220       2.420   1.418  -0.652  1.00 95.86           H  
ATOM   3575  HD3 PRO A 220       3.817   2.431  -0.175  1.00 95.86           H  
ATOM   3576  N   ALA A 221       1.468   5.213   3.345  1.00 96.48           N  
ATOM   3577  H   ALA A 221       0.667   4.681   3.652  1.00 96.48           H  
ATOM   3578  CA  ALA A 221       1.625   6.541   3.928  1.00 96.48           C  
ATOM   3579  HA  ALA A 221       2.520   7.011   3.522  1.00 96.48           H  
ATOM   3580  C   ALA A 221       1.802   6.443   5.448  1.00 96.48           C  
ATOM   3581  CB  ALA A 221       0.434   7.414   3.523  1.00 96.48           C  
ATOM   3582  HB1 ALA A 221       0.391   7.504   2.438  1.00 96.48           H  
ATOM   3583  HB2 ALA A 221      -0.495   6.965   3.876  1.00 96.48           H  
ATOM   3584  HB3 ALA A 221       0.532   8.408   3.960  1.00 96.48           H  
ATOM   3585  O   ALA A 221       1.291   5.522   6.084  1.00 96.48           O  
ATOM   3586  N   ALA A 222       2.575   7.373   6.011  1.00 97.37           N  
ATOM   3587  H   ALA A 222       2.862   8.163   5.451  1.00 97.37           H  
ATOM   3588  CA  ALA A 222       2.644   7.533   7.456  1.00 97.37           C  
ATOM   3589  HA  ALA A 222       2.697   6.547   7.917  1.00 97.37           H  
ATOM   3590  C   ALA A 222       1.366   8.226   7.939  1.00 97.37           C  
ATOM   3591  CB  ALA A 222       3.905   8.319   7.834  1.00 97.37           C  
ATOM   3592  HB1 ALA A 222       3.973   8.395   8.919  1.00 97.37           H  
ATOM   3593  HB2 ALA A 222       3.864   9.323   7.410  1.00 97.37           H  
ATOM   3594  HB3 ALA A 222       4.792   7.802   7.467  1.00 97.37           H  
ATOM   3595  O   ALA A 222       0.823   9.079   7.234  1.00 97.37           O  
ATOM   3596  N   PHE A 223       0.896   7.879   9.130  1.00 97.63           N  
ATOM   3597  H   PHE A 223       1.389   7.180   9.668  1.00 97.63           H  
ATOM   3598  CA  PHE A 223      -0.329   8.443   9.691  1.00 97.63           C  
ATOM   3599  HA  PHE A 223      -0.470   9.446   9.287  1.00 97.63           H  
ATOM   3600  C   PHE A 223      -0.229   8.585  11.207  1.00 97.63           C  
ATOM   3601  CB  PHE A 223      -1.546   7.605   9.268  1.00 97.63           C  
ATOM   3602  HB2 PHE A 223      -1.597   7.600   8.179  1.00 97.63           H  
ATOM   3603  HB3 PHE A 223      -2.453   8.097   9.620  1.00 97.63           H  
ATOM   3604  O   PHE A 223       0.616   7.965  11.858  1.00 97.63           O  
ATOM   3605  CG  PHE A 223      -1.543   6.171   9.760  1.00 97.63           C  
ATOM   3606  CD1 PHE A 223      -0.786   5.193   9.086  1.00 97.63           C  
ATOM   3607  HD1 PHE A 223      -0.211   5.461   8.212  1.00 97.63           H  
ATOM   3608  CD2 PHE A 223      -2.311   5.807  10.882  1.00 97.63           C  
ATOM   3609  HD2 PHE A 223      -2.926   6.539  11.385  1.00 97.63           H  
ATOM   3610  CE1 PHE A 223      -0.769   3.868   9.552  1.00 97.63           C  
ATOM   3611  HE1 PHE A 223      -0.177   3.123   9.041  1.00 97.63           H  
ATOM   3612  CE2 PHE A 223      -2.299   4.480  11.342  1.00 97.63           C  
ATOM   3613  HE2 PHE A 223      -2.903   4.194  12.190  1.00 97.63           H  
ATOM   3614  CZ  PHE A 223      -1.517   3.516  10.687  1.00 97.63           C  
ATOM   3615  HZ  PHE A 223      -1.506   2.500  11.055  1.00 97.63           H  
ATOM   3616  N   LYS A 224      -1.088   9.437  11.765  1.00 97.58           N  
ATOM   3617  H   LYS A 224      -1.793   9.853  11.174  1.00 97.58           H  
ATOM   3618  CA  LYS A 224      -1.259   9.575  13.210  1.00 97.58           C  
ATOM   3619  HA  LYS A 224      -0.319   9.347  13.714  1.00 97.58           H  
ATOM   3620  C   LYS A 224      -2.272   8.548  13.701  1.00 97.58           C  
ATOM   3621  CB  LYS A 224      -1.689  11.008  13.565  1.00 97.58           C  
ATOM   3622  HB2 LYS A 224      -2.557  11.277  12.963  1.00 97.58           H  
ATOM   3623  HB3 LYS A 224      -1.996  11.037  14.610  1.00 97.58           H  
ATOM   3624  O   LYS A 224      -3.344   8.415  13.118  1.00 97.58           O  
ATOM   3625  CG  LYS A 224      -0.586  12.057  13.346  1.00 97.58           C  
ATOM   3626  HG2 LYS A 224      -0.220  12.009  12.321  1.00 97.58           H  
ATOM   3627  HG3 LYS A 224      -1.022  13.043  13.508  1.00 97.58           H  
ATOM   3628  CD  LYS A 224       0.582  11.869  14.324  1.00 97.58           C  
ATOM   3629  HD2 LYS A 224       1.101  10.937  14.100  1.00 97.58           H  
ATOM   3630  HD3 LYS A 224       0.188  11.817  15.339  1.00 97.58           H  
ATOM   3631  CE  LYS A 224       1.571  13.032  14.222  1.00 97.58           C  
ATOM   3632  HE2 LYS A 224       1.972  13.065  13.209  1.00 97.58           H  
ATOM   3633  HE3 LYS A 224       1.036  13.963  14.412  1.00 97.58           H  
ATOM   3634  NZ  LYS A 224       2.666  12.859  15.206  1.00 97.58           N  
ATOM   3635  HZ1 LYS A 224       3.151  11.995  15.010  1.00 97.58           H  
ATOM   3636  HZ2 LYS A 224       3.320  13.628  15.166  1.00 97.58           H  
ATOM   3637  HZ3 LYS A 224       2.289  12.801  16.141  1.00 97.58           H  
ATOM   3638  N   TYR A 225      -1.917   7.843  14.765  1.00 97.62           N  
ATOM   3639  H   TYR A 225      -1.025   8.038  15.195  1.00 97.62           H  
ATOM   3640  CA  TYR A 225      -2.776   6.899  15.461  1.00 97.62           C  
ATOM   3641  HA  TYR A 225      -3.817   7.086  15.196  1.00 97.62           H  
ATOM   3642  C   TYR A 225      -2.605   7.136  16.958  1.00 97.62           C  
ATOM   3643  CB  TYR A 225      -2.410   5.472  15.047  1.00 97.62           C  
ATOM   3644  HB2 TYR A 225      -1.410   5.235  15.412  1.00 97.62           H  
ATOM   3645  HB3 TYR A 225      -2.379   5.428  13.958  1.00 97.62           H  
ATOM   3646  O   TYR A 225      -1.523   6.911  17.508  1.00 97.62           O  
ATOM   3647  CG  TYR A 225      -3.394   4.430  15.532  1.00 97.62           C  
ATOM   3648  CD1 TYR A 225      -2.978   3.413  16.413  1.00 97.62           C  
ATOM   3649  HD1 TYR A 225      -1.957   3.381  16.763  1.00 97.62           H  
ATOM   3650  CD2 TYR A 225      -4.736   4.485  15.104  1.00 97.62           C  
ATOM   3651  HD2 TYR A 225      -5.065   5.258  14.426  1.00 97.62           H  
ATOM   3652  CE1 TYR A 225      -3.901   2.451  16.865  1.00 97.62           C  
ATOM   3653  HE1 TYR A 225      -3.593   1.684  17.561  1.00 97.62           H  
ATOM   3654  CE2 TYR A 225      -5.656   3.524  15.560  1.00 97.62           C  
ATOM   3655  HE2 TYR A 225      -6.688   3.544  15.241  1.00 97.62           H  
ATOM   3656  OH  TYR A 225      -6.143   1.579  16.848  1.00 97.62           O  
ATOM   3657  HH  TYR A 225      -5.754   0.915  17.422  1.00 97.62           H  
ATOM   3658  CZ  TYR A 225      -5.242   2.503  16.432  1.00 97.62           C  
ATOM   3659  N   PHE A 226      -3.652   7.679  17.571  1.00 96.10           N  
ATOM   3660  H   PHE A 226      -4.501   7.816  17.042  1.00 96.10           H  
ATOM   3661  CA  PHE A 226      -3.616   8.321  18.880  1.00 96.10           C  
ATOM   3662  HA  PHE A 226      -4.553   8.863  19.010  1.00 96.10           H  
ATOM   3663  C   PHE A 226      -2.512   9.391  18.936  1.00 96.10           C  
ATOM   3664  CB  PHE A 226      -3.575   7.247  19.981  1.00 96.10           C  
ATOM   3665  HB2 PHE A 226      -3.554   7.737  20.954  1.00 96.10           H  
ATOM   3666  HB3 PHE A 226      -2.662   6.657  19.896  1.00 96.10           H  
ATOM   3667  O   PHE A 226      -2.394  10.225  18.034  1.00 96.10           O  
ATOM   3668  CG  PHE A 226      -4.775   6.323  19.961  1.00 96.10           C  
ATOM   3669  CD1 PHE A 226      -5.975   6.733  20.571  1.00 96.10           C  
ATOM   3670  HD1 PHE A 226      -6.039   7.696  21.056  1.00 96.10           H  
ATOM   3671  CD2 PHE A 226      -4.696   5.055  19.355  1.00 96.10           C  
ATOM   3672  HD2 PHE A 226      -3.773   4.731  18.898  1.00 96.10           H  
ATOM   3673  CE1 PHE A 226      -7.089   5.877  20.583  1.00 96.10           C  
ATOM   3674  HE1 PHE A 226      -7.996   6.180  21.086  1.00 96.10           H  
ATOM   3675  CE2 PHE A 226      -5.808   4.195  19.383  1.00 96.10           C  
ATOM   3676  HE2 PHE A 226      -5.737   3.201  18.967  1.00 96.10           H  
ATOM   3677  CZ  PHE A 226      -7.004   4.604  19.995  1.00 96.10           C  
ATOM   3678  HZ  PHE A 226      -7.846   3.930  20.047  1.00 96.10           H  
ATOM   3679  N   ASP A 227      -1.678   9.372  19.970  1.00 92.98           N  
ATOM   3680  H   ASP A 227      -1.768   8.640  20.660  1.00 92.98           H  
ATOM   3681  CA  ASP A 227      -0.592  10.324  20.189  1.00 92.98           C  
ATOM   3682  HA  ASP A 227      -0.928  11.302  19.845  1.00 92.98           H  
ATOM   3683  C   ASP A 227       0.692   9.983  19.402  1.00 92.98           C  
ATOM   3684  CB  ASP A 227      -0.345  10.430  21.703  1.00 92.98           C  
ATOM   3685  HB2 ASP A 227      -1.292  10.595  22.218  1.00 92.98           H  
ATOM   3686  HB3 ASP A 227       0.290  11.298  21.888  1.00 92.98           H  
ATOM   3687  O   ASP A 227       1.691  10.704  19.487  1.00 92.98           O  
ATOM   3688  CG  ASP A 227       0.336   9.182  22.276  1.00 92.98           C  
ATOM   3689  OD1 ASP A 227      -0.082   8.059  21.919  1.00 92.98           O  
ATOM   3690  OD2 ASP A 227       1.379   9.339  22.957  1.00 92.98           O  
ATOM   3691  N   LYS A 228       0.697   8.904  18.603  1.00 97.29           N  
ATOM   3692  H   LYS A 228      -0.153   8.361  18.553  1.00 97.29           H  
ATOM   3693  CA  LYS A 228       1.889   8.420  17.890  1.00 97.29           C  
ATOM   3694  HA  LYS A 228       2.732   9.052  18.167  1.00 97.29           H  
ATOM   3695  C   LYS A 228       1.764   8.510  16.373  1.00 97.29           C  
ATOM   3696  CB  LYS A 228       2.225   6.984  18.321  1.00 97.29           C  
ATOM   3697  HB2 LYS A 228       3.124   6.665  17.793  1.00 97.29           H  
ATOM   3698  HB3 LYS A 228       1.409   6.333  18.008  1.00 97.29           H  
ATOM   3699  O   LYS A 228       0.689   8.449  15.788  1.00 97.29           O  
ATOM   3700  CG  LYS A 228       2.457   6.769  19.824  1.00 97.29           C  
ATOM   3701  HG2 LYS A 228       1.497   6.842  20.335  1.00 97.29           H  
ATOM   3702  HG3 LYS A 228       2.834   5.754  19.945  1.00 97.29           H  
ATOM   3703  CD  LYS A 228       3.452   7.721  20.501  1.00 97.29           C  
ATOM   3704  HD2 LYS A 228       4.415   7.698  19.992  1.00 97.29           H  
ATOM   3705  HD3 LYS A 228       3.044   8.732  20.474  1.00 97.29           H  
ATOM   3706  CE  LYS A 228       3.616   7.286  21.963  1.00 97.29           C  
ATOM   3707  HE2 LYS A 228       4.371   6.503  22.037  1.00 97.29           H  
ATOM   3708  HE3 LYS A 228       2.663   6.874  22.293  1.00 97.29           H  
ATOM   3709  NZ  LYS A 228       3.934   8.427  22.846  1.00 97.29           N  
ATOM   3710  HZ1 LYS A 228       3.098   8.993  22.883  1.00 97.29           H  
ATOM   3711  HZ2 LYS A 228       4.056   8.127  23.803  1.00 97.29           H  
ATOM   3712  HZ3 LYS A 228       4.705   8.996  22.526  1.00 97.29           H  
ATOM   3713  N   THR A 229       2.916   8.613  15.712  1.00 97.75           N  
ATOM   3714  H   THR A 229       3.768   8.658  16.253  1.00 97.75           H  
ATOM   3715  CA  THR A 229       3.027   8.382  14.266  1.00 97.75           C  
ATOM   3716  HA  THR A 229       2.080   8.627  13.786  1.00 97.75           H  
ATOM   3717  C   THR A 229       3.330   6.906  14.009  1.00 97.75           C  
ATOM   3718  CB  THR A 229       4.110   9.262  13.625  1.00 97.75           C  
ATOM   3719  HB  THR A 229       5.086   8.966  14.009  1.00 97.75           H  
ATOM   3720  O   THR A 229       4.225   6.334  14.644  1.00 97.75           O  
ATOM   3721  CG2 THR A 229       4.127   9.156  12.101  1.00 97.75           C  
ATOM   3722 HG21 THR A 229       4.434   8.154  11.799  1.00 97.75           H  
ATOM   3723 HG22 THR A 229       3.136   9.363  11.696  1.00 97.75           H  
ATOM   3724 HG23 THR A 229       4.848   9.858  11.682  1.00 97.75           H  
ATOM   3725  OG1 THR A 229       3.916  10.635  13.910  1.00 97.75           O  
ATOM   3726  HG1 THR A 229       4.600  11.062  13.389  1.00 97.75           H  
ATOM   3727  N   ILE A 230       2.611   6.298  13.068  1.00 98.02           N  
ATOM   3728  H   ILE A 230       1.871   6.821  12.621  1.00 98.02           H  
ATOM   3729  CA  ILE A 230       2.949   5.006  12.469  1.00 98.02           C  
ATOM   3730  HA  ILE A 230       3.655   4.476  13.108  1.00 98.02           H  
ATOM   3731  C   ILE A 230       3.632   5.286  11.132  1.00 98.02           C  
ATOM   3732  CB  ILE A 230       1.697   4.119  12.301  1.00 98.02           C  
ATOM   3733  HB  ILE A 230       1.032   4.609  11.589  1.00 98.02           H  
ATOM   3734  O   ILE A 230       3.028   5.865  10.227  1.00 98.02           O  
ATOM   3735  CG1 ILE A 230       0.895   3.936  13.608  1.00 98.02           C  
ATOM   3736 HG12 ILE A 230       0.516   4.906  13.930  1.00 98.02           H  
ATOM   3737 HG13 ILE A 230       0.027   3.311  13.400  1.00 98.02           H  
ATOM   3738  CG2 ILE A 230       2.088   2.748  11.717  1.00 98.02           C  
ATOM   3739 HG21 ILE A 230       1.209   2.105  11.670  1.00 98.02           H  
ATOM   3740 HG22 ILE A 230       2.850   2.265  12.329  1.00 98.02           H  
ATOM   3741 HG23 ILE A 230       2.473   2.871  10.705  1.00 98.02           H  
ATOM   3742  CD1 ILE A 230       1.673   3.309  14.768  1.00 98.02           C  
ATOM   3743 HD11 ILE A 230       2.517   3.943  15.038  1.00 98.02           H  
ATOM   3744 HD12 ILE A 230       1.006   3.225  15.626  1.00 98.02           H  
ATOM   3745 HD13 ILE A 230       2.020   2.310  14.502  1.00 98.02           H  
ATOM   3746  N   ASP A 231       4.901   4.902  11.019  1.00 97.12           N  
ATOM   3747  H   ASP A 231       5.363   4.452  11.795  1.00 97.12           H  
ATOM   3748  CA  ASP A 231       5.664   5.083   9.788  1.00 97.12           C  
ATOM   3749  HA  ASP A 231       5.491   6.096   9.425  1.00 97.12           H  
ATOM   3750  C   ASP A 231       5.203   4.119   8.697  1.00 97.12           C  
ATOM   3751  CB  ASP A 231       7.167   4.927  10.050  1.00 97.12           C  
ATOM   3752  HB2 ASP A 231       7.353   3.977  10.550  1.00 97.12           H  
ATOM   3753  HB3 ASP A 231       7.697   4.921   9.097  1.00 97.12           H  
ATOM   3754  O   ASP A 231       4.719   3.017   8.954  1.00 97.12           O  
ATOM   3755  CG  ASP A 231       7.703   6.085  10.887  1.00 97.12           C  
ATOM   3756  OD1 ASP A 231       7.409   7.240  10.503  1.00 97.12           O  
ATOM   3757  OD2 ASP A 231       8.369   5.799  11.902  1.00 97.12           O  
ATOM   3758  N   ARG A 232       5.384   4.516   7.438  1.00 95.37           N  
ATOM   3759  H   ARG A 232       5.808   5.420   7.288  1.00 95.37           H  
ATOM   3760  CA  ARG A 232       5.034   3.663   6.300  1.00 95.37           C  
ATOM   3761  HA  ARG A 232       4.044   3.253   6.501  1.00 95.37           H  
ATOM   3762  C   ARG A 232       5.996   2.479   6.153  1.00 95.37           C  
ATOM   3763  CB  ARG A 232       4.930   4.495   5.020  1.00 95.37           C  
ATOM   3764  HB2 ARG A 232       4.604   3.833   4.218  1.00 95.37           H  
ATOM   3765  HB3 ARG A 232       4.160   5.253   5.163  1.00 95.37           H  
ATOM   3766  O   ARG A 232       7.210   2.666   6.076  1.00 95.37           O  
ATOM   3767  CG  ARG A 232       6.230   5.192   4.588  1.00 95.37           C  
ATOM   3768  HG2 ARG A 232       7.028   4.467   4.431  1.00 95.37           H  
ATOM   3769  HG3 ARG A 232       6.532   5.914   5.346  1.00 95.37           H  
ATOM   3770  CD  ARG A 232       5.982   5.909   3.266  1.00 95.37           C  
ATOM   3771  HD2 ARG A 232       5.738   5.160   2.512  1.00 95.37           H  
ATOM   3772  HD3 ARG A 232       5.126   6.574   3.382  1.00 95.37           H  
ATOM   3773  NE  ARG A 232       7.151   6.690   2.825  1.00 95.37           N  
ATOM   3774  HE  ARG A 232       7.847   6.906   3.523  1.00 95.37           H  
ATOM   3775  NH1 ARG A 232       6.233   7.271   0.809  1.00 95.37           N  
ATOM   3776 HH11 ARG A 232       5.403   6.748   1.047  1.00 95.37           H  
ATOM   3777 HH12 ARG A 232       6.278   7.720  -0.095  1.00 95.37           H  
ATOM   3778  NH2 ARG A 232       8.270   7.999   1.322  1.00 95.37           N  
ATOM   3779 HH21 ARG A 232       8.249   8.512   0.453  1.00 95.37           H  
ATOM   3780 HH22 ARG A 232       9.042   8.109   1.964  1.00 95.37           H  
ATOM   3781  CZ  ARG A 232       7.218   7.309   1.659  1.00 95.37           C  
ATOM   3782  N   LYS A 233       5.461   1.270   5.969  1.00 95.90           N  
ATOM   3783  H   LYS A 233       4.462   1.168   6.081  1.00 95.90           H  
ATOM   3784  CA  LYS A 233       6.231   0.121   5.467  1.00 95.90           C  
ATOM   3785  HA  LYS A 233       7.217   0.132   5.930  1.00 95.90           H  
ATOM   3786  C   LYS A 233       6.388   0.255   3.954  1.00 95.90           C  
ATOM   3787  CB  LYS A 233       5.518  -1.189   5.852  1.00 95.90           C  
ATOM   3788  HB2 LYS A 233       5.438  -1.244   6.938  1.00 95.90           H  
ATOM   3789  HB3 LYS A 233       4.505  -1.172   5.449  1.00 95.90           H  
ATOM   3790  O   LYS A 233       5.398   0.200   3.237  1.00 95.90           O  
ATOM   3791  CG  LYS A 233       6.211  -2.464   5.336  1.00 95.90           C  
ATOM   3792  HG2 LYS A 233       5.571  -3.313   5.578  1.00 95.90           H  
ATOM   3793  HG3 LYS A 233       6.307  -2.424   4.251  1.00 95.90           H  
ATOM   3794  CD  LYS A 233       7.591  -2.705   5.966  1.00 95.90           C  
ATOM   3795  HD2 LYS A 233       8.281  -1.918   5.662  1.00 95.90           H  
ATOM   3796  HD3 LYS A 233       7.491  -2.705   7.051  1.00 95.90           H  
ATOM   3797  CE  LYS A 233       8.127  -4.065   5.498  1.00 95.90           C  
ATOM   3798  HE2 LYS A 233       8.248  -4.040   4.415  1.00 95.90           H  
ATOM   3799  HE3 LYS A 233       7.378  -4.824   5.725  1.00 95.90           H  
ATOM   3800  NZ  LYS A 233       9.412  -4.414   6.156  1.00 95.90           N  
ATOM   3801  HZ1 LYS A 233      10.134  -3.746   5.927  1.00 95.90           H  
ATOM   3802  HZ2 LYS A 233       9.294  -4.447   7.159  1.00 95.90           H  
ATOM   3803  HZ3 LYS A 233       9.709  -5.333   5.862  1.00 95.90           H  
ATOM   3804  N   ARG A 234       7.613   0.437   3.456  1.00 95.33           N  
ATOM   3805  H   ARG A 234       8.389   0.469   4.101  1.00 95.33           H  
ATOM   3806  CA  ARG A 234       7.885   0.425   2.007  1.00 95.33           C  
ATOM   3807  HA  ARG A 234       6.998   0.773   1.478  1.00 95.33           H  
ATOM   3808  C   ARG A 234       8.154  -0.998   1.521  1.00 95.33           C  
ATOM   3809  CB  ARG A 234       9.045   1.357   1.637  1.00 95.33           C  
ATOM   3810  HB2 ARG A 234       9.966   0.982   2.084  1.00 95.33           H  
ATOM   3811  HB3 ARG A 234       9.158   1.336   0.553  1.00 95.33           H  
ATOM   3812  O   ARG A 234       8.812  -1.768   2.221  1.00 95.33           O  
ATOM   3813  CG  ARG A 234       8.827   2.812   2.073  1.00 95.33           C  
ATOM   3814  HG2 ARG A 234       7.841   3.154   1.760  1.00 95.33           H  
ATOM   3815  HG3 ARG A 234       8.903   2.872   3.159  1.00 95.33           H  
ATOM   3816  CD  ARG A 234       9.901   3.695   1.428  1.00 95.33           C  
ATOM   3817  HD2 ARG A 234      10.861   3.183   1.489  1.00 95.33           H  
ATOM   3818  HD3 ARG A 234       9.648   3.825   0.376  1.00 95.33           H  
ATOM   3819  NE  ARG A 234      10.016   5.003   2.102  1.00 95.33           N  
ATOM   3820  HE  ARG A 234       9.591   5.067   3.016  1.00 95.33           H  
ATOM   3821  NH1 ARG A 234      11.385   5.985   0.544  1.00 95.33           N  
ATOM   3822 HH11 ARG A 234      11.994   6.732   0.242  1.00 95.33           H  
ATOM   3823 HH12 ARG A 234      11.245   5.188  -0.061  1.00 95.33           H  
ATOM   3824  NH2 ARG A 234      10.915   7.074   2.434  1.00 95.33           N  
ATOM   3825 HH21 ARG A 234      10.735   6.989   3.425  1.00 95.33           H  
ATOM   3826 HH22 ARG A 234      11.602   7.757   2.151  1.00 95.33           H  
ATOM   3827  CZ  ARG A 234      10.765   6.010   1.689  1.00 95.33           C  
ATOM   3828  N   TYR A 235       7.703  -1.313   0.309  1.00 96.22           N  
ATOM   3829  H   TYR A 235       7.168  -0.629  -0.206  1.00 96.22           H  
ATOM   3830  CA  TYR A 235       7.923  -2.606  -0.344  1.00 96.22           C  
ATOM   3831  HA  TYR A 235       8.313  -3.321   0.381  1.00 96.22           H  
ATOM   3832  C   TYR A 235       8.971  -2.451  -1.449  1.00 96.22           C  
ATOM   3833  CB  TYR A 235       6.594  -3.174  -0.855  1.00 96.22           C  
ATOM   3834  HB2 TYR A 235       6.764  -4.183  -1.229  1.00 96.22           H  
ATOM   3835  HB3 TYR A 235       6.251  -2.564  -1.691  1.00 96.22           H  
ATOM   3836  O   TYR A 235       8.659  -2.416  -2.634  1.00 96.22           O  
ATOM   3837  CG  TYR A 235       5.498  -3.215   0.185  1.00 96.22           C  
ATOM   3838  CD1 TYR A 235       5.469  -4.248   1.142  1.00 96.22           C  
ATOM   3839  HD1 TYR A 235       6.210  -5.033   1.111  1.00 96.22           H  
ATOM   3840  CD2 TYR A 235       4.518  -2.207   0.199  1.00 96.22           C  
ATOM   3841  HD2 TYR A 235       4.533  -1.429  -0.550  1.00 96.22           H  
ATOM   3842  CE1 TYR A 235       4.466  -4.265   2.128  1.00 96.22           C  
ATOM   3843  HE1 TYR A 235       4.442  -5.056   2.863  1.00 96.22           H  
ATOM   3844  CE2 TYR A 235       3.504  -2.238   1.169  1.00 96.22           C  
ATOM   3845  HE2 TYR A 235       2.715  -1.500   1.170  1.00 96.22           H  
ATOM   3846  OH  TYR A 235       2.450  -3.294   3.014  1.00 96.22           O  
ATOM   3847  HH  TYR A 235       2.467  -4.107   3.524  1.00 96.22           H  
ATOM   3848  CZ  TYR A 235       3.477  -3.258   2.135  1.00 96.22           C  
ATOM   3849  N   THR A 236      10.234  -2.297  -1.051  1.00 94.99           N  
ATOM   3850  H   THR A 236      10.442  -2.316  -0.063  1.00 94.99           H  
ATOM   3851  CA  THR A 236      11.353  -1.985  -1.963  1.00 94.99           C  
ATOM   3852  HA  THR A 236      10.970  -1.370  -2.777  1.00 94.99           H  
ATOM   3853  C   THR A 236      11.988  -3.218  -2.618  1.00 94.99           C  
ATOM   3854  CB  THR A 236      12.430  -1.166  -1.241  1.00 94.99           C  
ATOM   3855  HB  THR A 236      13.263  -0.968  -1.915  1.00 94.99           H  
ATOM   3856  O   THR A 236      13.055  -3.125  -3.216  1.00 94.99           O  
ATOM   3857  CG2 THR A 236      11.894   0.172  -0.733  1.00 94.99           C  
ATOM   3858 HG21 THR A 236      11.143   0.006   0.039  1.00 94.99           H  
ATOM   3859 HG22 THR A 236      11.453   0.726  -1.561  1.00 94.99           H  
ATOM   3860 HG23 THR A 236      12.718   0.750  -0.313  1.00 94.99           H  
ATOM   3861  OG1 THR A 236      12.891  -1.883  -0.115  1.00 94.99           O  
ATOM   3862  HG1 THR A 236      13.590  -2.462  -0.427  1.00 94.99           H  
ATOM   3863  N   SER A 237      11.381  -4.395  -2.456  1.00 94.31           N  
ATOM   3864  H   SER A 237      10.468  -4.395  -2.023  1.00 94.31           H  
ATOM   3865  CA  SER A 237      11.800  -5.633  -3.112  1.00 94.31           C  
ATOM   3866  HA  SER A 237      12.694  -5.461  -3.711  1.00 94.31           H  
ATOM   3867  C   SER A 237      10.683  -6.095  -4.030  1.00 94.31           C  
ATOM   3868  CB  SER A 237      12.133  -6.715  -2.081  1.00 94.31           C  
ATOM   3869  HB2 SER A 237      13.006  -6.405  -1.507  1.00 94.31           H  
ATOM   3870  HB3 SER A 237      11.291  -6.842  -1.401  1.00 94.31           H  
ATOM   3871  O   SER A 237       9.595  -6.412  -3.563  1.00 94.31           O  
ATOM   3872  OG  SER A 237      12.405  -7.949  -2.724  1.00 94.31           O  
ATOM   3873  HG  SER A 237      11.660  -8.528  -2.545  1.00 94.31           H  
ATOM   3874  N   THR A 238      10.973  -6.170  -5.324  1.00 95.57           N  
ATOM   3875  H   THR A 238      11.866  -5.835  -5.656  1.00 95.57           H  
ATOM   3876  CA  THR A 238      10.045  -6.640  -6.360  1.00 95.57           C  
ATOM   3877  HA  THR A 238       9.021  -6.463  -6.030  1.00 95.57           H  
ATOM   3878  C   THR A 238      10.152  -8.139  -6.633  1.00 95.57           C  
ATOM   3879  CB  THR A 238      10.256  -5.846  -7.650  1.00 95.57           C  
ATOM   3880  HB  THR A 238       9.698  -6.322  -8.456  1.00 95.57           H  
ATOM   3881  O   THR A 238       9.435  -8.664  -7.474  1.00 95.57           O  
ATOM   3882  CG2 THR A 238       9.781  -4.403  -7.494  1.00 95.57           C  
ATOM   3883 HG21 THR A 238       8.737  -4.389  -7.182  1.00 95.57           H  
ATOM   3884 HG22 THR A 238       9.830  -3.894  -8.457  1.00 95.57           H  
ATOM   3885 HG23 THR A 238      10.390  -3.873  -6.761  1.00 95.57           H  
ATOM   3886  OG1 THR A 238      11.634  -5.810  -7.953  1.00 95.57           O  
ATOM   3887  HG1 THR A 238      11.783  -5.082  -8.560  1.00 95.57           H  
ATOM   3888  N   LYS A 239      11.004  -8.862  -5.896  1.00 94.54           N  
ATOM   3889  H   LYS A 239      11.580  -8.371  -5.227  1.00 94.54           H  
ATOM   3890  CA  LYS A 239      11.188 -10.313  -6.069  1.00 94.54           C  
ATOM   3891  HA  LYS A 239      11.533 -10.523  -7.082  1.00 94.54           H  
ATOM   3892  C   LYS A 239       9.897 -11.114  -5.909  1.00 94.54           C  
ATOM   3893  CB  LYS A 239      12.208 -10.847  -5.061  1.00 94.54           C  
ATOM   3894  HB2 LYS A 239      12.245 -11.932  -5.165  1.00 94.54           H  
ATOM   3895  HB3 LYS A 239      11.871 -10.616  -4.051  1.00 94.54           H  
ATOM   3896  O   LYS A 239       9.736 -12.125  -6.567  1.00 94.54           O  
ATOM   3897  CG  LYS A 239      13.619 -10.292  -5.276  1.00 94.54           C  
ATOM   3898  HG2 LYS A 239      13.946 -10.511  -6.293  1.00 94.54           H  
ATOM   3899  HG3 LYS A 239      13.627  -9.213  -5.116  1.00 94.54           H  
ATOM   3900  CD  LYS A 239      14.558 -10.968  -4.275  1.00 94.54           C  
ATOM   3901  HD2 LYS A 239      14.216 -10.751  -3.263  1.00 94.54           H  
ATOM   3902  HD3 LYS A 239      14.527 -12.046  -4.438  1.00 94.54           H  
ATOM   3903  CE  LYS A 239      15.990 -10.467  -4.454  1.00 94.54           C  
ATOM   3904  HE2 LYS A 239      16.293 -10.655  -5.483  1.00 94.54           H  
ATOM   3905  HE3 LYS A 239      16.005  -9.390  -4.285  1.00 94.54           H  
ATOM   3906  NZ  LYS A 239      16.894 -11.162  -3.507  1.00 94.54           N  
ATOM   3907  HZ1 LYS A 239      16.592 -11.002  -2.557  1.00 94.54           H  
ATOM   3908  HZ2 LYS A 239      17.846 -10.841  -3.615  1.00 94.54           H  
ATOM   3909  HZ3 LYS A 239      16.861 -12.157  -3.678  1.00 94.54           H  
ATOM   3910  N   GLU A 240       8.978 -10.676  -5.047  1.00 94.49           N  
ATOM   3911  H   GLU A 240       9.120  -9.806  -4.555  1.00 94.49           H  
ATOM   3912  CA  GLU A 240       7.737 -11.430  -4.825  1.00 94.49           C  
ATOM   3913  HA  GLU A 240       8.000 -12.473  -4.643  1.00 94.49           H  
ATOM   3914  C   GLU A 240       6.831 -11.457  -6.064  1.00 94.49           C  
ATOM   3915  CB  GLU A 240       7.000 -10.933  -3.564  1.00 94.49           C  
ATOM   3916  HB2 GLU A 240       7.683 -10.992  -2.716  1.00 94.49           H  
ATOM   3917  HB3 GLU A 240       6.181 -11.625  -3.369  1.00 94.49           H  
ATOM   3918  O   GLU A 240       6.064 -12.396  -6.229  1.00 94.49           O  
ATOM   3919  CG  GLU A 240       6.443  -9.496  -3.640  1.00 94.49           C  
ATOM   3920  HG2 GLU A 240       5.861  -9.386  -4.555  1.00 94.49           H  
ATOM   3921  HG3 GLU A 240       7.287  -8.808  -3.696  1.00 94.49           H  
ATOM   3922  CD  GLU A 240       5.537  -9.097  -2.448  1.00 94.49           C  
ATOM   3923  OE1 GLU A 240       5.323  -7.880  -2.227  1.00 94.49           O  
ATOM   3924  OE2 GLU A 240       4.993  -9.976  -1.741  1.00 94.49           O  
ATOM   3925  N   VAL A 241       6.935 -10.467  -6.961  1.00 95.68           N  
ATOM   3926  H   VAL A 241       7.650  -9.763  -6.844  1.00 95.68           H  
ATOM   3927  CA  VAL A 241       6.081 -10.411  -8.157  1.00 95.68           C  
ATOM   3928  HA  VAL A 241       5.174 -10.975  -7.942  1.00 95.68           H  
ATOM   3929  C   VAL A 241       6.690 -11.088  -9.379  1.00 95.68           C  
ATOM   3930  CB  VAL A 241       5.607  -8.991  -8.502  1.00 95.68           C  
ATOM   3931  HB  VAL A 241       4.972  -9.061  -9.385  1.00 95.68           H  
ATOM   3932  O   VAL A 241       5.979 -11.294 -10.357  1.00 95.68           O  
ATOM   3933  CG1 VAL A 241       4.756  -8.406  -7.371  1.00 95.68           C  
ATOM   3934 HG11 VAL A 241       3.940  -9.092  -7.145  1.00 95.68           H  
ATOM   3935 HG12 VAL A 241       5.358  -8.265  -6.474  1.00 95.68           H  
ATOM   3936 HG13 VAL A 241       4.335  -7.452  -7.689  1.00 95.68           H  
ATOM   3937  CG2 VAL A 241       6.734  -8.012  -8.835  1.00 95.68           C  
ATOM   3938 HG21 VAL A 241       6.306  -7.129  -9.308  1.00 95.68           H  
ATOM   3939 HG22 VAL A 241       7.250  -7.715  -7.922  1.00 95.68           H  
ATOM   3940 HG23 VAL A 241       7.438  -8.469  -9.531  1.00 95.68           H  
ATOM   3941  N   THR A 242       7.977 -11.454  -9.361  1.00 93.99           N  
ATOM   3942  H   THR A 242       8.523 -11.358  -8.517  1.00 93.99           H  
ATOM   3943  CA  THR A 242       8.595 -12.101 -10.531  1.00 93.99           C  
ATOM   3944  HA  THR A 242       8.352 -11.510 -11.414  1.00 93.99           H  
ATOM   3945  C   THR A 242       8.013 -13.485 -10.784  1.00 93.99           C  
ATOM   3946  CB  THR A 242      10.126 -12.177 -10.435  1.00 93.99           C  
ATOM   3947  HB  THR A 242      10.504 -12.757 -11.276  1.00 93.99           H  
ATOM   3948  O   THR A 242       7.917 -13.888 -11.938  1.00 93.99           O  
ATOM   3949  CG2 THR A 242      10.747 -10.779 -10.488  1.00 93.99           C  
ATOM   3950 HG21 THR A 242      11.833 -10.869 -10.460  1.00 93.99           H  
ATOM   3951 HG22 THR A 242      10.415 -10.187  -9.635  1.00 93.99           H  
ATOM   3952 HG23 THR A 242      10.455 -10.280 -11.412  1.00 93.99           H  
ATOM   3953  OG1 THR A 242      10.576 -12.762  -9.238  1.00 93.99           O  
ATOM   3954  HG1 THR A 242      10.335 -13.691  -9.206  1.00 93.99           H  
ATOM   3955  N   ASP A 243       7.583 -14.188  -9.738  1.00 92.61           N  
ATOM   3956  H   ASP A 243       7.698 -13.796  -8.814  1.00 92.61           H  
ATOM   3957  CA  ASP A 243       6.961 -15.518  -9.826  1.00 92.61           C  
ATOM   3958  HA  ASP A 243       7.074 -15.901 -10.840  1.00 92.61           H  
ATOM   3959  C   ASP A 243       5.442 -15.487  -9.578  1.00 92.61           C  
ATOM   3960  CB  ASP A 243       7.714 -16.486  -8.899  1.00 92.61           C  
ATOM   3961  HB2 ASP A 243       7.589 -16.163  -7.866  1.00 92.61           H  
ATOM   3962  HB3 ASP A 243       7.294 -17.487  -9.002  1.00 92.61           H  
ATOM   3963  O   ASP A 243       4.808 -16.530  -9.445  1.00 92.61           O  
ATOM   3964  CG  ASP A 243       9.204 -16.542  -9.252  1.00 92.61           C  
ATOM   3965  OD1 ASP A 243       9.520 -16.613 -10.469  1.00 92.61           O  
ATOM   3966  OD2 ASP A 243      10.034 -16.409  -8.329  1.00 92.61           O  
ATOM   3967  N   ALA A 244       4.856 -14.290  -9.522  1.00 95.22           N  
ATOM   3968  H   ALA A 244       5.413 -13.478  -9.745  1.00 95.22           H  
ATOM   3969  CA  ALA A 244       3.430 -14.086  -9.303  1.00 95.22           C  
ATOM   3970  HA  ALA A 244       3.056 -14.874  -8.649  1.00 95.22           H  
ATOM   3971  C   ALA A 244       2.624 -14.146 -10.610  1.00 95.22           C  
ATOM   3972  CB  ALA A 244       3.253 -12.748  -8.581  1.00 95.22           C  
ATOM   3973  HB1 ALA A 244       3.812 -12.768  -7.646  1.00 95.22           H  
ATOM   3974  HB2 ALA A 244       2.200 -12.573  -8.358  1.00 95.22           H  
ATOM   3975  HB3 ALA A 244       3.613 -11.941  -9.219  1.00 95.22           H  
ATOM   3976  O   ALA A 244       3.171 -14.089 -11.713  1.00 95.22           O  
ATOM   3977  N   THR A 245       1.297 -14.195 -10.483  1.00 95.41           N  
ATOM   3978  H   THR A 245       0.896 -14.144  -9.558  1.00 95.41           H  
ATOM   3979  CA  THR A 245       0.392 -14.126 -11.636  1.00 95.41           C  
ATOM   3980  HA  THR A 245       0.855 -14.630 -12.484  1.00 95.41           H  
ATOM   3981  C   THR A 245       0.145 -12.667 -12.011  1.00 95.41           C  
ATOM   3982  CB  THR A 245      -0.927 -14.852 -11.345  1.00 95.41           C  
ATOM   3983  HB  THR A 245      -1.426 -14.393 -10.491  1.00 95.41           H  
ATOM   3984  O   THR A 245      -0.359 -11.894 -11.194  1.00 95.41           O  
ATOM   3985  CG2 THR A 245      -1.871 -14.851 -12.546  1.00 95.41           C  
ATOM   3986 HG21 THR A 245      -2.750 -15.452 -12.312  1.00 95.41           H  
ATOM   3987 HG22 THR A 245      -1.371 -15.276 -13.416  1.00 95.41           H  
ATOM   3988 HG23 THR A 245      -2.199 -13.836 -12.771  1.00 95.41           H  
ATOM   3989  OG1 THR A 245      -0.649 -16.202 -11.052  1.00 95.41           O  
ATOM   3990  HG1 THR A 245      -0.210 -16.233 -10.198  1.00 95.41           H  
ATOM   3991  N   LEU A 246       0.479 -12.278 -13.243  1.00 93.95           N  
ATOM   3992  H   LEU A 246       0.892 -12.955 -13.868  1.00 93.95           H  
ATOM   3993  CA  LEU A 246       0.117 -10.968 -13.790  1.00 93.95           C  
ATOM   3994  HA  LEU A 246       0.327 -10.206 -13.039  1.00 93.95           H  
ATOM   3995  C   LEU A 246      -1.384 -10.945 -14.105  1.00 93.95           C  
ATOM   3996  CB  LEU A 246       0.976 -10.678 -15.036  1.00 93.95           C  
ATOM   3997  HB2 LEU A 246       0.823 -11.486 -15.752  1.00 93.95           H  
ATOM   3998  HB3 LEU A 246       2.026 -10.683 -14.744  1.00 93.95           H  
ATOM   3999  O   LEU A 246      -1.865 -11.719 -14.931  1.00 93.95           O  
ATOM   4000  CG  LEU A 246       0.658  -9.346 -15.746  1.00 93.95           C  
ATOM   4001  HG  LEU A 246      -0.388  -9.327 -16.051  1.00 93.95           H  
ATOM   4002  CD1 LEU A 246       0.937  -8.128 -14.862  1.00 93.95           C  
ATOM   4003 HD11 LEU A 246       0.253  -8.126 -14.012  1.00 93.95           H  
ATOM   4004 HD12 LEU A 246       0.769  -7.217 -15.436  1.00 93.95           H  
ATOM   4005 HD13 LEU A 246       1.965  -8.155 -14.502  1.00 93.95           H  
ATOM   4006  CD2 LEU A 246       1.528  -9.218 -16.996  1.00 93.95           C  
ATOM   4007 HD21 LEU A 246       2.584  -9.252 -16.728  1.00 93.95           H  
ATOM   4008 HD22 LEU A 246       1.307 -10.044 -17.672  1.00 93.95           H  
ATOM   4009 HD23 LEU A 246       1.305  -8.283 -17.510  1.00 93.95           H  
ATOM   4010  N   ILE A 247      -2.123 -10.038 -13.469  1.00 91.13           N  
ATOM   4011  H   ILE A 247      -1.665  -9.404 -12.829  1.00 91.13           H  
ATOM   4012  CA  ILE A 247      -3.535  -9.808 -13.766  1.00 91.13           C  
ATOM   4013  HA  ILE A 247      -3.962 -10.724 -14.174  1.00 91.13           H  
ATOM   4014  C   ILE A 247      -3.634  -8.725 -14.840  1.00 91.13           C  
ATOM   4015  CB  ILE A 247      -4.344  -9.465 -12.495  1.00 91.13           C  
ATOM   4016  HB  ILE A 247      -3.914  -8.578 -12.030  1.00 91.13           H  
ATOM   4017  O   ILE A 247      -3.361  -7.550 -14.590  1.00 91.13           O  
ATOM   4018  CG1 ILE A 247      -4.293 -10.636 -11.488  1.00 91.13           C  
ATOM   4019 HG12 ILE A 247      -4.672 -11.534 -11.978  1.00 91.13           H  
ATOM   4020 HG13 ILE A 247      -3.260 -10.826 -11.199  1.00 91.13           H  
ATOM   4021  CG2 ILE A 247      -5.806  -9.163 -12.888  1.00 91.13           C  
ATOM   4022 HG21 ILE A 247      -6.373  -8.785 -12.038  1.00 91.13           H  
ATOM   4023 HG22 ILE A 247      -6.287 -10.060 -13.277  1.00 91.13           H  
ATOM   4024 HG23 ILE A 247      -5.845  -8.377 -13.642  1.00 91.13           H  
ATOM   4025  CD1 ILE A 247      -5.107 -10.413 -10.206  1.00 91.13           C  
ATOM   4026 HD11 ILE A 247      -5.164 -11.357  -9.664  1.00 91.13           H  
ATOM   4027 HD12 ILE A 247      -4.638  -9.646  -9.589  1.00 91.13           H  
ATOM   4028 HD13 ILE A 247      -6.139 -10.134 -10.419  1.00 91.13           H  
ATOM   4029  N   HIS A 248      -4.101  -9.115 -16.024  1.00 81.08           N  
ATOM   4030  H   HIS A 248      -4.243 -10.103 -16.176  1.00 81.08           H  
ATOM   4031  CA  HIS A 248      -4.464  -8.195 -17.101  1.00 81.08           C  
ATOM   4032  HA  HIS A 248      -3.753  -7.369 -17.115  1.00 81.08           H  
ATOM   4033  C   HIS A 248      -5.853  -7.589 -16.852  1.00 81.08           C  
ATOM   4034  CB  HIS A 248      -4.361  -8.914 -18.453  1.00 81.08           C  
ATOM   4035  HB2 HIS A 248      -4.962  -9.823 -18.434  1.00 81.08           H  
ATOM   4036  HB3 HIS A 248      -4.767  -8.265 -19.229  1.00 81.08           H  
ATOM   4037  O   HIS A 248      -6.825  -7.916 -17.527  1.00 81.08           O  
ATOM   4038  CG  HIS A 248      -2.945  -9.254 -18.830  1.00 81.08           C  
ATOM   4039  CD2 HIS A 248      -2.317 -10.461 -18.679  1.00 81.08           C  
ATOM   4040  HD2 HIS A 248      -2.746 -11.356 -18.251  1.00 81.08           H  
ATOM   4041  ND1 HIS A 248      -2.040  -8.394 -19.411  1.00 81.08           N  
ATOM   4042  HD1 HIS A 248      -2.224  -7.444 -19.701  1.00 81.08           H  
ATOM   4043  CE1 HIS A 248      -0.899  -9.071 -19.614  1.00 81.08           C  
ATOM   4044  HE1 HIS A 248      -0.010  -8.668 -20.078  1.00 81.08           H  
ATOM   4045  NE2 HIS A 248      -1.018 -10.332 -19.179  1.00 81.08           N  
ATOM   4046  N   GLN A 249      -5.956  -6.724 -15.844  1.00 65.34           N  
ATOM   4047  H   GLN A 249      -5.125  -6.520 -15.308  1.00 65.34           H  
ATOM   4048  CA  GLN A 249      -7.129  -5.884 -15.602  1.00 65.34           C  
ATOM   4049  HA  GLN A 249      -7.826  -5.965 -16.436  1.00 65.34           H  
ATOM   4050  C   GLN A 249      -6.669  -4.434 -15.525  1.00 65.34           C  
ATOM   4051  CB  GLN A 249      -7.858  -6.301 -14.312  1.00 65.34           C  
ATOM   4052  HB2 GLN A 249      -7.139  -6.394 -13.498  1.00 65.34           H  
ATOM   4053  HB3 GLN A 249      -8.572  -5.522 -14.046  1.00 65.34           H  
ATOM   4054  O   GLN A 249      -5.641  -4.147 -14.905  1.00 65.34           O  
ATOM   4055  CG  GLN A 249      -8.635  -7.615 -14.493  1.00 65.34           C  
ATOM   4056  HG2 GLN A 249      -9.370  -7.477 -15.285  1.00 65.34           H  
ATOM   4057  HG3 GLN A 249      -7.954  -8.407 -14.806  1.00 65.34           H  
ATOM   4058  CD  GLN A 249      -9.362  -8.081 -13.233  1.00 65.34           C  
ATOM   4059  NE2 GLN A 249     -10.244  -9.047 -13.360  1.00 65.34           N  
ATOM   4060 HE21 GLN A 249     -10.737  -9.324 -12.522  1.00 65.34           H  
ATOM   4061 HE22 GLN A 249     -10.450  -9.430 -14.272  1.00 65.34           H  
ATOM   4062  OE1 GLN A 249      -9.157  -7.620 -12.120  1.00 65.34           O  
ATOM   4063  N   SER A 250      -7.420  -3.505 -16.121  1.00 60.12           N  
ATOM   4064  H   SER A 250      -8.264  -3.757 -16.615  1.00 60.12           H  
ATOM   4065  CA  SER A 250      -7.183  -2.101 -15.794  1.00 60.12           C  
ATOM   4066  HA  SER A 250      -6.126  -1.890 -15.955  1.00 60.12           H  
ATOM   4067  C   SER A 250      -7.505  -1.854 -14.325  1.00 60.12           C  
ATOM   4068  CB  SER A 250      -7.971  -1.130 -16.663  1.00 60.12           C  
ATOM   4069  HB2 SER A 250      -7.567  -0.125 -16.540  1.00 60.12           H  
ATOM   4070  HB3 SER A 250      -7.885  -1.414 -17.712  1.00 60.12           H  
ATOM   4071  O   SER A 250      -8.292  -2.565 -13.694  1.00 60.12           O  
ATOM   4072  OG  SER A 250      -9.309  -1.135 -16.241  1.00 60.12           O  
ATOM   4073  HG  SER A 250      -9.758  -1.578 -16.965  1.00 60.12           H  
ATOM   4074  N   ILE A 251      -6.932  -0.781 -13.794  1.00 54.69           N  
ATOM   4075  H   ILE A 251      -6.301  -0.250 -14.378  1.00 54.69           H  
ATOM   4076  CA  ILE A 251      -7.188  -0.315 -12.430  1.00 54.69           C  
ATOM   4077  HA  ILE A 251      -6.943  -1.124 -11.742  1.00 54.69           H  
ATOM   4078  C   ILE A 251      -8.686   0.016 -12.241  1.00 54.69           C  
ATOM   4079  CB  ILE A 251      -6.281   0.904 -12.113  1.00 54.69           C  
ATOM   4080  HB  ILE A 251      -6.713   1.777 -12.602  1.00 54.69           H  
ATOM   4081  O   ILE A 251      -9.191  -0.028 -11.124  1.00 54.69           O  
ATOM   4082  CG1 ILE A 251      -4.827   0.740 -12.637  1.00 54.69           C  
ATOM   4083 HG12 ILE A 251      -4.340  -0.083 -12.113  1.00 54.69           H  
ATOM   4084 HG13 ILE A 251      -4.832   0.504 -13.701  1.00 54.69           H  
ATOM   4085  CG2 ILE A 251      -6.258   1.157 -10.593  1.00 54.69           C  
ATOM   4086 HG21 ILE A 251      -7.270   1.306 -10.215  1.00 54.69           H  
ATOM   4087 HG22 ILE A 251      -5.692   2.059 -10.359  1.00 54.69           H  
ATOM   4088 HG23 ILE A 251      -5.814   0.304 -10.080  1.00 54.69           H  
ATOM   4089  CD1 ILE A 251      -3.964   2.000 -12.508  1.00 54.69           C  
ATOM   4090 HD11 ILE A 251      -3.736   2.207 -11.462  1.00 54.69           H  
ATOM   4091 HD12 ILE A 251      -4.482   2.852 -12.948  1.00 54.69           H  
ATOM   4092 HD13 ILE A 251      -3.025   1.846 -13.041  1.00 54.69           H  
ATOM   4093  N   THR A 252      -9.412   0.318 -13.327  1.00 62.51           N  
ATOM   4094  H   THR A 252      -8.976   0.257 -14.236  1.00 62.51           H  
ATOM   4095  CA  THR A 252     -10.858   0.598 -13.318  1.00 62.51           C  
ATOM   4096  HA  THR A 252     -11.132   0.992 -12.340  1.00 62.51           H  
ATOM   4097  C   THR A 252     -11.726  -0.648 -13.530  1.00 62.51           C  
ATOM   4098  CB  THR A 252     -11.224   1.667 -14.364  1.00 62.51           C  
ATOM   4099  HB  THR A 252     -12.291   1.878 -14.302  1.00 62.51           H  
ATOM   4100  O   THR A 252     -12.949  -0.539 -13.496  1.00 62.51           O  
ATOM   4101  CG2 THR A 252     -10.457   2.975 -14.161  1.00 62.51           C  
ATOM   4102 HG21 THR A 252     -10.825   3.725 -14.860  1.00 62.51           H  
ATOM   4103 HG22 THR A 252     -10.614   3.333 -13.143  1.00 62.51           H  
ATOM   4104 HG23 THR A 252      -9.391   2.823 -14.330  1.00 62.51           H  
ATOM   4105  OG1 THR A 252     -10.919   1.222 -15.662  1.00 62.51           O  
ATOM   4106  HG1 THR A 252     -11.108   1.929 -16.282  1.00 62.51           H  
ATOM   4107  N   GLY A 253     -11.135  -1.827 -13.757  1.00 53.64           N  
ATOM   4108  H   GLY A 253     -10.126  -1.869 -13.758  1.00 53.64           H  
ATOM   4109  CA  GLY A 253     -11.860  -3.057 -14.095  1.00 53.64           C  
ATOM   4110  HA2 GLY A 253     -11.201  -3.908 -13.927  1.00 53.64           H  
ATOM   4111  HA3 GLY A 253     -12.723  -3.157 -13.436  1.00 53.64           H  
ATOM   4112  C   GLY A 253     -12.362  -3.126 -15.544  1.00 53.64           C  
ATOM   4113  O   GLY A 253     -12.981  -4.115 -15.924  1.00 53.64           O  
ATOM   4114  N   LEU A 254     -12.085  -2.113 -16.369  1.00 47.74           N  
ATOM   4115  H   LEU A 254     -11.564  -1.333 -15.993  1.00 47.74           H  
ATOM   4116  CA  LEU A 254     -12.360  -2.130 -17.809  1.00 47.74           C  
ATOM   4117  HA  LEU A 254     -13.243  -2.739 -18.001  1.00 47.74           H  
ATOM   4118  C   LEU A 254     -11.187  -2.786 -18.553  1.00 47.74           C  
ATOM   4119  CB  LEU A 254     -12.634  -0.689 -18.282  1.00 47.74           C  
ATOM   4120  HB2 LEU A 254     -11.749  -0.085 -18.078  1.00 47.74           H  
ATOM   4121  HB3 LEU A 254     -12.787  -0.697 -19.361  1.00 47.74           H  
ATOM   4122  O   LEU A 254     -10.036  -2.501 -18.245  1.00 47.74           O  
ATOM   4123  CG  LEU A 254     -13.857  -0.029 -17.608  1.00 47.74           C  
ATOM   4124  HG  LEU A 254     -13.744  -0.059 -16.524  1.00 47.74           H  
ATOM   4125  CD1 LEU A 254     -13.966   1.438 -18.022  1.00 47.74           C  
ATOM   4126 HD11 LEU A 254     -14.107   1.510 -19.100  1.00 47.74           H  
ATOM   4127 HD12 LEU A 254     -14.812   1.902 -17.515  1.00 47.74           H  
ATOM   4128 HD13 LEU A 254     -13.054   1.966 -17.743  1.00 47.74           H  
ATOM   4129  CD2 LEU A 254     -15.166  -0.727 -17.988  1.00 47.74           C  
ATOM   4130 HD21 LEU A 254     -15.174  -1.745 -17.598  1.00 47.74           H  
ATOM   4131 HD22 LEU A 254     -15.279  -0.750 -19.072  1.00 47.74           H  
ATOM   4132 HD23 LEU A 254     -16.008  -0.192 -17.549  1.00 47.74           H  
ATOM   4133  N   TYR A 255     -11.419  -3.667 -19.522  1.00 46.07           N  
ATOM   4134  H   TYR A 255     -12.367  -3.877 -19.799  1.00 46.07           H  
ATOM   4135  CA  TYR A 255     -10.315  -4.108 -20.382  1.00 46.07           C  
ATOM   4136  HA  TYR A 255      -9.493  -4.475 -19.768  1.00 46.07           H  
ATOM   4137  C   TYR A 255      -9.805  -2.894 -21.173  1.00 46.07           C  
ATOM   4138  CB  TYR A 255     -10.769  -5.253 -21.297  1.00 46.07           C  
ATOM   4139  HB2 TYR A 255     -11.750  -5.025 -21.713  1.00 46.07           H  
ATOM   4140  HB3 TYR A 255     -10.074  -5.318 -22.134  1.00 46.07           H  
ATOM   4141  O   TYR A 255     -10.595  -2.228 -21.837  1.00 46.07           O  
ATOM   4142  CG  TYR A 255     -10.805  -6.608 -20.609  1.00 46.07           C  
ATOM   4143  CD1 TYR A 255      -9.663  -7.433 -20.649  1.00 46.07           C  
ATOM   4144  HD1 TYR A 255      -8.779  -7.102 -21.172  1.00 46.07           H  
ATOM   4145  CD2 TYR A 255     -11.959  -7.040 -19.924  1.00 46.07           C  
ATOM   4146  HD2 TYR A 255     -12.838  -6.413 -19.894  1.00 46.07           H  
ATOM   4147  CE1 TYR A 255      -9.670  -8.686 -20.009  1.00 46.07           C  
ATOM   4148  HE1 TYR A 255      -8.786  -9.307 -20.035  1.00 46.07           H  
ATOM   4149  CE2 TYR A 255     -11.969  -8.295 -19.281  1.00 46.07           C  
ATOM   4150  HE2 TYR A 255     -12.848  -8.638 -18.755  1.00 46.07           H  
ATOM   4151  OH  TYR A 255     -10.837 -10.329 -18.706  1.00 46.07           O  
ATOM   4152  HH  TYR A 255     -10.008 -10.793 -18.840  1.00 46.07           H  
ATOM   4153  CZ  TYR A 255     -10.826  -9.119 -19.325  1.00 46.07           C  
ATOM   4154  N   GLU A 256      -8.510  -2.579 -21.084  1.00 43.58           N  
ATOM   4155  H   GLU A 256      -7.894  -3.154 -20.527  1.00 43.58           H  
ATOM   4156  CA  GLU A 256      -7.891  -1.706 -22.085  1.00 43.58           C  
ATOM   4157  HA  GLU A 256      -8.544  -0.860 -22.297  1.00 43.58           H  
ATOM   4158  C   GLU A 256      -7.776  -2.538 -23.368  1.00 43.58           C  
ATOM   4159  CB  GLU A 256      -6.534  -1.140 -21.611  1.00 43.58           C  
ATOM   4160  HB2 GLU A 256      -6.039  -0.695 -22.474  1.00 43.58           H  
ATOM   4161  HB3 GLU A 256      -5.909  -1.947 -21.229  1.00 43.58           H  
ATOM   4162  O   GLU A 256      -7.013  -3.504 -23.414  1.00 43.58           O  
ATOM   4163  CG  GLU A 256      -6.698  -0.050 -20.531  1.00 43.58           C  
ATOM   4164  HG2 GLU A 256      -7.419   0.684 -20.888  1.00 43.58           H  
ATOM   4165  HG3 GLU A 256      -7.116  -0.514 -19.638  1.00 43.58           H  
ATOM   4166  CD  GLU A 256      -5.398   0.692 -20.149  1.00 43.58           C  
ATOM   4167  OE1 GLU A 256      -5.457   1.473 -19.168  1.00 43.58           O  
ATOM   4168  OE2 GLU A 256      -4.347   0.490 -20.800  1.00 43.58           O  
ATOM   4169  N   THR A 257      -8.625  -2.228 -24.349  1.00 40.90           N  
ATOM   4170  H   THR A 257      -9.273  -1.468 -24.199  1.00 40.90           H  
ATOM   4171  CA  THR A 257      -8.545  -2.730 -25.729  1.00 40.90           C  
ATOM   4172  HA  THR A 257      -8.215  -3.769 -25.733  1.00 40.90           H  
ATOM   4173  C   THR A 257      -7.525  -1.942 -26.529  1.00 40.90           C  
ATOM   4174  CB  THR A 257      -9.886  -2.621 -26.453  1.00 40.90           C  
ATOM   4175  HB  THR A 257      -9.747  -2.888 -27.500  1.00 40.90           H  
ATOM   4176  O   THR A 257      -7.564  -0.694 -26.405  1.00 40.90           O  
ATOM   4177  CG2 THR A 257     -10.958  -3.529 -25.853  1.00 40.90           C  
ATOM   4178 HG21 THR A 257     -10.621  -4.565 -25.895  1.00 40.90           H  
ATOM   4179 HG22 THR A 257     -11.879  -3.426 -26.427  1.00 40.90           H  
ATOM   4180 HG23 THR A 257     -11.145  -3.250 -24.816  1.00 40.90           H  
ATOM   4181  OG1 THR A 257     -10.310  -1.281 -26.371  1.00 40.90           O  
ATOM   4182  HG1 THR A 257      -9.489  -0.790 -26.450  1.00 40.90           H  
ATOM   4183  OXT THR A 257      -6.809  -2.594 -27.311  1.00 40.90           O  
TER    4184      THR A 257                                                       
END   
