# Supplementary material for: Computational design of novel Cas9 PAM-interacting domains using evolution-based modelling and structural quality assessment
Source: PLoS Comput Biol. 2023 Nov 17;19(11):e1011621. doi: 10.1371/journal.pcbi.1011621 (PMC10729993; doi:10.1371/journal.pcbi.1011621)
Supplement: S1 File — This file contains the experimentally tested sequences in a zip format. It includes Fasta files, AlphaFold Prediction with PDB file, pLDDT, and more. (ZIP) [file pcbi.1011621.s001.zip › pdb/dgfx_30_relaxed_rank_1_model_3.pdb]

ATOM      1  N   THR A   1       5.560  14.410 -16.779  1.00 43.41           N  
ATOM      2  H   THR A   1       5.081  14.730 -17.609  1.00 43.41           H  
ATOM      3  H2  THR A   1       5.322  13.447 -16.587  1.00 43.41           H  
ATOM      4  H3  THR A   1       5.254  14.995 -16.015  1.00 43.41           H  
ATOM      5  CA  THR A   1       7.018  14.593 -16.935  1.00 43.41           C  
ATOM      6  HA  THR A   1       7.415  13.904 -17.681  1.00 43.41           H  
ATOM      7  C   THR A   1       7.690  14.303 -15.600  1.00 43.41           C  
ATOM      8  CB  THR A   1       7.310  16.026 -17.401  1.00 43.41           C  
ATOM      9  HB  THR A   1       8.348  16.290 -17.199  1.00 43.41           H  
ATOM     10  O   THR A   1       7.682  15.147 -14.719  1.00 43.41           O  
ATOM     11  CG2 THR A   1       7.016  16.182 -18.892  1.00 43.41           C  
ATOM     12 HG21 THR A   1       7.634  15.491 -19.466  1.00 43.41           H  
ATOM     13 HG22 THR A   1       7.265  17.196 -19.204  1.00 43.41           H  
ATOM     14 HG23 THR A   1       5.964  15.998 -19.110  1.00 43.41           H  
ATOM     15  OG1 THR A   1       6.435  16.906 -16.742  1.00 43.41           O  
ATOM     16  HG1 THR A   1       6.810  17.788 -16.782  1.00 43.41           H  
ATOM     17  N   GLY A   2       8.159  13.071 -15.381  1.00 61.14           N  
ATOM     18  H   GLY A   2       8.217  12.413 -16.145  1.00 61.14           H  
ATOM     19  CA  GLY A   2       8.944  12.725 -14.186  1.00 61.14           C  
ATOM     20  HA2 GLY A   2       8.794  11.675 -13.932  1.00 61.14           H  
ATOM     21  HA3 GLY A   2       8.638  13.331 -13.334  1.00 61.14           H  
ATOM     22  C   GLY A   2      10.433  12.944 -14.453  1.00 61.14           C  
ATOM     23  O   GLY A   2      10.863  12.761 -15.590  1.00 61.14           O  
ATOM     24  N   GLY A   3      11.205  13.346 -13.441  1.00 80.54           N  
ATOM     25  H   GLY A   3      10.797  13.496 -12.529  1.00 80.54           H  
ATOM     26  CA  GLY A   3      12.662  13.465 -13.568  1.00 80.54           C  
ATOM     27  HA2 GLY A   3      13.098  13.796 -12.625  1.00 80.54           H  
ATOM     28  HA3 GLY A   3      12.898  14.207 -14.331  1.00 80.54           H  
ATOM     29  C   GLY A   3      13.301  12.128 -13.952  1.00 80.54           C  
ATOM     30  O   GLY A   3      12.844  11.071 -13.512  1.00 80.54           O  
ATOM     31  N   PHE A   4      14.358  12.166 -14.769  1.00 85.60           N  
ATOM     32  H   PHE A   4      14.678  13.065 -15.100  1.00 85.60           H  
ATOM     33  CA  PHE A   4      15.104  10.973 -15.199  1.00 85.60           C  
ATOM     34  HA  PHE A   4      14.424  10.286 -15.703  1.00 85.60           H  
ATOM     35  C   PHE A   4      15.738  10.216 -14.024  1.00 85.60           C  
ATOM     36  CB  PHE A   4      16.203  11.397 -16.183  1.00 85.60           C  
ATOM     37  HB2 PHE A   4      16.862  12.117 -15.697  1.00 85.60           H  
ATOM     38  HB3 PHE A   4      16.808  10.524 -16.428  1.00 85.60           H  
ATOM     39  O   PHE A   4      15.967   9.008 -14.106  1.00 85.60           O  
ATOM     40  CG  PHE A   4      15.677  11.981 -17.477  1.00 85.60           C  
ATOM     41  CD1 PHE A   4      15.135  11.126 -18.451  1.00 85.60           C  
ATOM     42  HD1 PHE A   4      15.134  10.060 -18.284  1.00 85.60           H  
ATOM     43  CD2 PHE A   4      15.729  13.367 -17.714  1.00 85.60           C  
ATOM     44  HD2 PHE A   4      16.164  14.030 -16.980  1.00 85.60           H  
ATOM     45  CE1 PHE A   4      14.621  11.653 -19.650  1.00 85.60           C  
ATOM     46  HE1 PHE A   4      14.217  10.994 -20.404  1.00 85.60           H  
ATOM     47  CE2 PHE A   4      15.223  13.894 -18.916  1.00 85.60           C  
ATOM     48  HE2 PHE A   4      15.271  14.957 -19.101  1.00 85.60           H  
ATOM     49  CZ  PHE A   4      14.663  13.038 -19.881  1.00 85.60           C  
ATOM     50  HZ  PHE A   4      14.284  13.443 -20.807  1.00 85.60           H  
ATOM     51  N   SER A   5      15.982  10.926 -12.926  1.00 88.06           N  
ATOM     52  H   SER A   5      15.771  11.914 -12.942  1.00 88.06           H  
ATOM     53  CA  SER A   5      16.584  10.434 -11.697  1.00 88.06           C  
ATOM     54  HA  SER A   5      16.452   9.354 -11.629  1.00 88.06           H  
ATOM     55  C   SER A   5      15.925  11.053 -10.472  1.00 88.06           C  
ATOM     56  CB  SER A   5      18.085  10.742 -11.704  1.00 88.06           C  
ATOM     57  HB2 SER A   5      18.520  10.519 -10.730  1.00 88.06           H  
ATOM     58  HB3 SER A   5      18.548  10.093 -12.447  1.00 88.06           H  
ATOM     59  O   SER A   5      15.203  12.046 -10.555  1.00 88.06           O  
ATOM     60  OG  SER A   5      18.387  12.077 -12.068  1.00 88.06           O  
ATOM     61  HG  SER A   5      17.841  12.720 -11.609  1.00 88.06           H  
ATOM     62  N   LYS A   6      16.210  10.484  -9.304  1.00 86.43           N  
ATOM     63  H   LYS A   6      16.782   9.651  -9.314  1.00 86.43           H  
ATOM     64  CA  LYS A   6      15.990  11.171  -8.034  1.00 86.43           C  
ATOM     65  HA  LYS A   6      14.988  11.600  -8.019  1.00 86.43           H  
ATOM     66  C   LYS A   6      17.011  12.300  -7.896  1.00 86.43           C  
ATOM     67  CB  LYS A   6      16.139  10.179  -6.886  1.00 86.43           C  
ATOM     68  HB2 LYS A   6      16.091  10.725  -5.944  1.00 86.43           H  
ATOM     69  HB3 LYS A   6      17.121   9.714  -6.972  1.00 86.43           H  
ATOM     70  O   LYS A   6      18.207  12.042  -7.804  1.00 86.43           O  
ATOM     71  CG  LYS A   6      15.074   9.077  -6.888  1.00 86.43           C  
ATOM     72  HG2 LYS A   6      15.153   8.483  -7.798  1.00 86.43           H  
ATOM     73  HG3 LYS A   6      14.076   9.507  -6.805  1.00 86.43           H  
ATOM     74  CD  LYS A   6      15.376   8.203  -5.677  1.00 86.43           C  
ATOM     75  HD2 LYS A   6      15.198   8.767  -4.761  1.00 86.43           H  
ATOM     76  HD3 LYS A   6      16.435   7.946  -5.712  1.00 86.43           H  
ATOM     77  CE  LYS A   6      14.574   6.911  -5.654  1.00 86.43           C  
ATOM     78  HE2 LYS A   6      13.538   7.128  -5.392  1.00 86.43           H  
ATOM     79  HE3 LYS A   6      14.612   6.461  -6.646  1.00 86.43           H  
ATOM     80  NZ  LYS A   6      15.216   6.016  -4.668  1.00 86.43           N  
ATOM     81  HZ1 LYS A   6      14.721   5.143  -4.560  1.00 86.43           H  
ATOM     82  HZ2 LYS A   6      15.326   6.492  -3.784  1.00 86.43           H  
ATOM     83  HZ3 LYS A   6      16.159   5.839  -4.984  1.00 86.43           H  
ATOM     84  N   GLU A   7      16.525  13.535  -7.831  1.00 86.66           N  
ATOM     85  H   GLU A   7      15.542  13.653  -8.033  1.00 86.66           H  
ATOM     86  CA  GLU A   7      17.350  14.757  -7.842  1.00 86.66           C  
ATOM     87  HA  GLU A   7      18.062  14.692  -8.665  1.00 86.66           H  
ATOM     88  C   GLU A   7      18.194  14.975  -6.571  1.00 86.66           C  
ATOM     89  CB  GLU A   7      16.436  15.968  -8.101  1.00 86.66           C  
ATOM     90  HB2 GLU A   7      17.029  16.882  -8.064  1.00 86.66           H  
ATOM     91  HB3 GLU A   7      15.691  16.026  -7.307  1.00 86.66           H  
ATOM     92  O   GLU A   7      18.995  15.906  -6.494  1.00 86.66           O  
ATOM     93  CG  GLU A   7      15.709  15.908  -9.457  1.00 86.66           C  
ATOM     94  HG2 GLU A   7      15.011  15.071  -9.447  1.00 86.66           H  
ATOM     95  HG3 GLU A   7      15.120  16.818  -9.574  1.00 86.66           H  
ATOM     96  CD  GLU A   7      16.675  15.775 -10.646  1.00 86.66           C  
ATOM     97  OE1 GLU A   7      16.347  15.007 -11.580  1.00 86.66           O  
ATOM     98  OE2 GLU A   7      17.750  16.412 -10.588  1.00 86.66           O  
ATOM     99  N   SER A   8      18.054  14.115  -5.559  1.00 90.11           N  
ATOM    100  H   SER A   8      17.414  13.341  -5.670  1.00 90.11           H  
ATOM    101  CA  SER A   8      18.929  14.129  -4.388  1.00 90.11           C  
ATOM    102  HA  SER A   8      18.903  15.127  -3.950  1.00 90.11           H  
ATOM    103  C   SER A   8      20.371  13.814  -4.791  1.00 90.11           C  
ATOM    104  CB  SER A   8      18.446  13.130  -3.335  1.00 90.11           C  
ATOM    105  HB2 SER A   8      18.465  12.122  -3.750  1.00 90.11           H  
ATOM    106  HB3 SER A   8      19.108  13.166  -2.470  1.00 90.11           H  
ATOM    107  O   SER A   8      20.664  12.741  -5.321  1.00 90.11           O  
ATOM    108  OG  SER A   8      17.125  13.446  -2.932  1.00 90.11           O  
ATOM    109  HG  SER A   8      17.103  14.350  -2.612  1.00 90.11           H  
ATOM    110  N   ILE A   9      21.281  14.746  -4.504  1.00 88.75           N  
ATOM    111  H   ILE A   9      20.963  15.621  -4.112  1.00 88.75           H  
ATOM    112  CA  ILE A   9      22.714  14.570  -4.739  1.00 88.75           C  
ATOM    113  HA  ILE A   9      22.844  13.975  -5.643  1.00 88.75           H  
ATOM    114  C   ILE A   9      23.304  13.795  -3.565  1.00 88.75           C  
ATOM    115  CB  ILE A   9      23.431  15.919  -4.962  1.00 88.75           C  
ATOM    116  HB  ILE A   9      23.294  16.537  -4.075  1.00 88.75           H  
ATOM    117  O   ILE A   9      23.293  14.267  -2.427  1.00 88.75           O  
ATOM    118  CG1 ILE A   9      22.819  16.657  -6.176  1.00 88.75           C  
ATOM    119 HG12 ILE A   9      21.741  16.747  -6.042  1.00 88.75           H  
ATOM    120 HG13 ILE A   9      22.991  16.077  -7.082  1.00 88.75           H  
ATOM    121  CG2 ILE A   9      24.944  15.685  -5.168  1.00 88.75           C  
ATOM    122 HG21 ILE A   9      25.377  15.219  -4.283  1.00 88.75           H  
ATOM    123 HG22 ILE A   9      25.463  16.632  -5.319  1.00 88.75           H  
ATOM    124 HG23 ILE A   9      25.106  15.028  -6.023  1.00 88.75           H  
ATOM    125  CD1 ILE A   9      23.355  18.080  -6.377  1.00 88.75           C  
ATOM    126 HD11 ILE A   9      22.773  18.572  -7.156  1.00 88.75           H  
ATOM    127 HD12 ILE A   9      24.399  18.058  -6.689  1.00 88.75           H  
ATOM    128 HD13 ILE A   9      23.258  18.648  -5.452  1.00 88.75           H  
ATOM    129  N   LEU A  10      23.850  12.620  -3.856  1.00 91.11           N  
ATOM    130  H   LEU A  10      23.844  12.318  -4.820  1.00 91.11           H  
ATOM    131  CA  LEU A  10      24.549  11.791  -2.887  1.00 91.11           C  
ATOM    132  HA  LEU A  10      24.267  12.121  -1.887  1.00 91.11           H  
ATOM    133  C   LEU A  10      26.068  11.968  -3.014  1.00 91.11           C  
ATOM    134  CB  LEU A  10      24.111  10.328  -3.048  1.00 91.11           C  
ATOM    135  HB2 LEU A  10      24.334  10.026  -4.072  1.00 91.11           H  
ATOM    136  HB3 LEU A  10      24.705   9.706  -2.379  1.00 91.11           H  
ATOM    137  O   LEU A  10      26.579  12.239  -4.109  1.00 91.11           O  
ATOM    138  CG  LEU A  10      22.618  10.061  -2.784  1.00 91.11           C  
ATOM    139  HG  LEU A  10      22.032  10.505  -3.589  1.00 91.11           H  
ATOM    140  CD1 LEU A  10      22.381   8.549  -2.769  1.00 91.11           C  
ATOM    141 HD11 LEU A  10      22.900   8.095  -1.925  1.00 91.11           H  
ATOM    142 HD12 LEU A  10      21.315   8.344  -2.681  1.00 91.11           H  
ATOM    143 HD13 LEU A  10      22.747   8.101  -3.693  1.00 91.11           H  
ATOM    144  CD2 LEU A  10      22.119  10.618  -1.447  1.00 91.11           C  
ATOM    145 HD21 LEU A  10      22.134  11.708  -1.468  1.00 91.11           H  
ATOM    146 HD22 LEU A  10      21.088  10.302  -1.285  1.00 91.11           H  
ATOM    147 HD23 LEU A  10      22.741  10.255  -0.630  1.00 91.11           H  
ATOM    148  N   PRO A  11      26.813  11.823  -1.902  1.00 91.74           N  
ATOM    149  CA  PRO A  11      28.268  11.881  -1.926  1.00 91.74           C  
ATOM    150  HA  PRO A  11      28.591  12.832  -2.350  1.00 91.74           H  
ATOM    151  C   PRO A  11      28.862  10.743  -2.766  1.00 91.74           C  
ATOM    152  CB  PRO A  11      28.698  11.806  -0.457  1.00 91.74           C  
ATOM    153  HB2 PRO A  11      29.666  11.321  -0.326  1.00 91.74           H  
ATOM    154  HB3 PRO A  11      28.720  12.810  -0.034  1.00 91.74           H  
ATOM    155  O   PRO A  11      28.197   9.761  -3.097  1.00 91.74           O  
ATOM    156  CG  PRO A  11      27.574  11.005   0.198  1.00 91.74           C  
ATOM    157  HG2 PRO A  11      27.495  11.209   1.265  1.00 91.74           H  
ATOM    158  HG3 PRO A  11      27.728   9.941   0.017  1.00 91.74           H  
ATOM    159  CD  PRO A  11      26.341  11.481  -0.565  1.00 91.74           C  
ATOM    160  HD2 PRO A  11      25.934  12.373  -0.088  1.00 91.74           H  
ATOM    161  HD3 PRO A  11      25.592  10.690  -0.582  1.00 91.74           H  
ATOM    162  N   LYS A  12      30.149  10.876  -3.103  1.00 91.13           N  
ATOM    163  H   LYS A  12      30.639  11.700  -2.783  1.00 91.13           H  
ATOM    164  CA  LYS A  12      30.899   9.847  -3.831  1.00 91.13           C  
ATOM    165  HA  LYS A  12      30.428   9.702  -4.803  1.00 91.13           H  
ATOM    166  C   LYS A  12      30.832   8.496  -3.114  1.00 91.13           C  
ATOM    167  CB  LYS A  12      32.342  10.320  -4.068  1.00 91.13           C  
ATOM    168  HB2 LYS A  12      32.324  11.330  -4.477  1.00 91.13           H  
ATOM    169  HB3 LYS A  12      32.791   9.669  -4.817  1.00 91.13           H  
ATOM    170  O   LYS A  12      30.924   8.433  -1.888  1.00 91.13           O  
ATOM    171  CG  LYS A  12      33.218  10.302  -2.805  1.00 91.13           C  
ATOM    172  HG2 LYS A  12      33.296   9.282  -2.428  1.00 91.13           H  
ATOM    173  HG3 LYS A  12      32.769  10.932  -2.038  1.00 91.13           H  
ATOM    174  CD  LYS A  12      34.634  10.798  -3.103  1.00 91.13           C  
ATOM    175  HD2 LYS A  12      35.076  10.176  -3.881  1.00 91.13           H  
ATOM    176  HD3 LYS A  12      34.585  11.831  -3.447  1.00 91.13           H  
ATOM    177  CE  LYS A  12      35.476  10.721  -1.825  1.00 91.13           C  
ATOM    178  HE2 LYS A  12      35.478   9.689  -1.476  1.00 91.13           H  
ATOM    179  HE3 LYS A  12      35.003  11.334  -1.058  1.00 91.13           H  
ATOM    180  NZ  LYS A  12      36.865  11.183  -2.065  1.00 91.13           N  
ATOM    181  HZ1 LYS A  12      37.308  10.599  -2.760  1.00 91.13           H  
ATOM    182  HZ2 LYS A  12      37.406  11.137  -1.214  1.00 91.13           H  
ATOM    183  HZ3 LYS A  12      36.865  12.136  -2.400  1.00 91.13           H  
ATOM    184  N   GLY A  13      30.728   7.417  -3.879  1.00 85.99           N  
ATOM    185  H   GLY A  13      30.629   7.526  -4.878  1.00 85.99           H  
ATOM    186  CA  GLY A  13      30.713   6.066  -3.334  1.00 85.99           C  
ATOM    187  HA2 GLY A  13      31.595   5.923  -2.709  1.00 85.99           H  
ATOM    188  HA3 GLY A  13      29.826   5.933  -2.716  1.00 85.99           H  
ATOM    189  C   GLY A  13      30.713   5.006  -4.425  1.00 85.99           C  
ATOM    190  O   GLY A  13      30.484   5.302  -5.593  1.00 85.99           O  
ATOM    191  N   ASN A  14      30.930   3.754  -4.031  1.00 85.63           N  
ATOM    192  H   ASN A  14      31.118   3.586  -3.053  1.00 85.63           H  
ATOM    193  CA  ASN A  14      31.003   2.608  -4.946  1.00 85.63           C  
ATOM    194  HA  ASN A  14      31.519   2.928  -5.851  1.00 85.63           H  
ATOM    195  C   ASN A  14      29.623   2.107  -5.413  1.00 85.63           C  
ATOM    196  CB  ASN A  14      31.841   1.497  -4.283  1.00 85.63           C  
ATOM    197  HB2 ASN A  14      31.411   1.244  -3.314  1.00 85.63           H  
ATOM    198  HB3 ASN A  14      31.815   0.602  -4.905  1.00 85.63           H  
ATOM    199  O   ASN A  14      29.495   0.958  -5.820  1.00 85.63           O  
ATOM    200  CG  ASN A  14      33.300   1.868  -4.117  1.00 85.63           C  
ATOM    201  ND2 ASN A  14      34.000   1.209  -3.225  1.00 85.63           N  
ATOM    202 HD21 ASN A  14      33.590   0.446  -2.706  1.00 85.63           H  
ATOM    203 HD22 ASN A  14      34.978   1.450  -3.159  1.00 85.63           H  
ATOM    204  OD1 ASN A  14      33.832   2.742  -4.778  1.00 85.63           O  
ATOM    205  N   SER A  15      28.582   2.936  -5.323  1.00 85.58           N  
ATOM    206  H   SER A  15      28.772   3.911  -5.143  1.00 85.58           H  
ATOM    207  CA  SER A  15      27.246   2.569  -5.787  1.00 85.58           C  
ATOM    208  HA  SER A  15      27.045   1.528  -5.531  1.00 85.58           H  
ATOM    209  C   SER A  15      27.170   2.725  -7.299  1.00 85.58           C  
ATOM    210  CB  SER A  15      26.188   3.433  -5.101  1.00 85.58           C  
ATOM    211  HB2 SER A  15      26.438   4.483  -5.248  1.00 85.58           H  
ATOM    212  HB3 SER A  15      26.188   3.224  -4.031  1.00 85.58           H  
ATOM    213  O   SER A  15      27.249   3.840  -7.812  1.00 85.58           O  
ATOM    214  OG  SER A  15      24.902   3.167  -5.632  1.00 85.58           O  
ATOM    215  HG  SER A  15      24.359   3.945  -5.487  1.00 85.58           H  
ATOM    216  N   ASP A  16      26.932   1.622  -8.004  1.00 83.08           N  
ATOM    217  H   ASP A  16      27.017   0.723  -7.551  1.00 83.08           H  
ATOM    218  CA  ASP A  16      26.696   1.633  -9.453  1.00 83.08           C  
ATOM    219  HA  ASP A  16      27.456   2.257  -9.923  1.00 83.08           H  
ATOM    220  C   ASP A  16      25.329   2.249  -9.828  1.00 83.08           C  
ATOM    221  CB  ASP A  16      26.858   0.211 -10.012  1.00 83.08           C  
ATOM    222  HB2 ASP A  16      26.090  -0.426  -9.572  1.00 83.08           H  
ATOM    223  HB3 ASP A  16      26.699   0.235 -11.090  1.00 83.08           H  
ATOM    224  O   ASP A  16      25.011   2.387 -11.004  1.00 83.08           O  
ATOM    225  CG  ASP A  16      28.246  -0.397  -9.747  1.00 83.08           C  
ATOM    226  OD1 ASP A  16      29.278   0.323  -9.852  1.00 83.08           O  
ATOM    227  OD2 ASP A  16      28.270  -1.594  -9.395  1.00 83.08           O  
ATOM    228  N   LYS A  17      24.512   2.647  -8.837  1.00 85.07           N  
ATOM    229  H   LYS A  17      24.844   2.530  -7.890  1.00 85.07           H  
ATOM    230  CA  LYS A  17      23.242   3.358  -9.062  1.00 85.07           C  
ATOM    231  HA  LYS A  17      22.802   2.999  -9.992  1.00 85.07           H  
ATOM    232  C   LYS A  17      23.415   4.865  -9.248  1.00 85.07           C  
ATOM    233  CB  LYS A  17      22.253   3.105  -7.915  1.00 85.07           C  
ATOM    234  HB2 LYS A  17      22.644   3.537  -6.994  1.00 85.07           H  
ATOM    235  HB3 LYS A  17      21.321   3.618  -8.152  1.00 85.07           H  
ATOM    236  O   LYS A  17      22.495   5.500  -9.758  1.00 85.07           O  
ATOM    237  CG  LYS A  17      21.953   1.617  -7.704  1.00 85.07           C  
ATOM    238  HG2 LYS A  17      22.860   1.100  -7.391  1.00 85.07           H  
ATOM    239  HG3 LYS A  17      21.600   1.184  -8.640  1.00 85.07           H  
ATOM    240  CD  LYS A  17      20.882   1.444  -6.624  1.00 85.07           C  
ATOM    241  HD2 LYS A  17      19.976   1.967  -6.929  1.00 85.07           H  
ATOM    242  HD3 LYS A  17      21.245   1.867  -5.688  1.00 85.07           H  
ATOM    243  CE  LYS A  17      20.587  -0.048  -6.447  1.00 85.07           C  
ATOM    244  HE2 LYS A  17      20.246  -0.449  -7.402  1.00 85.07           H  
ATOM    245  HE3 LYS A  17      21.516  -0.557  -6.189  1.00 85.07           H  
ATOM    246  NZ  LYS A  17      19.566  -0.277  -5.396  1.00 85.07           N  
ATOM    247  HZ1 LYS A  17      18.705   0.191  -5.642  1.00 85.07           H  
ATOM    248  HZ2 LYS A  17      19.381  -1.265  -5.300  1.00 85.07           H  
ATOM    249  HZ3 LYS A  17      19.892   0.083  -4.510  1.00 85.07           H  
ATOM    250  N   LEU A  18      24.550   5.424  -8.811  1.00 89.56           N  
ATOM    251  H   LEU A  18      25.306   4.821  -8.521  1.00 89.56           H  
ATOM    252  CA  LEU A  18      24.786   6.863  -8.882  1.00 89.56           C  
ATOM    253  HA  LEU A  18      23.929   7.369  -8.438  1.00 89.56           H  
ATOM    254  C   LEU A  18      24.891   7.314 -10.336  1.00 89.56           C  
ATOM    255  CB  LEU A  18      26.066   7.265  -8.133  1.00 89.56           C  
ATOM    256  HB2 LEU A  18      26.288   8.302  -8.386  1.00 89.56           H  
ATOM    257  HB3 LEU A  18      26.885   6.642  -8.494  1.00 89.56           H  
ATOM    258  O   LEU A  18      25.657   6.754 -11.118  1.00 89.56           O  
ATOM    259  CG  LEU A  18      26.001   7.172  -6.606  1.00 89.56           C  
ATOM    260  HG  LEU A  18      25.709   6.162  -6.320  1.00 89.56           H  
ATOM    261  CD1 LEU A  18      27.382   7.483  -6.020  1.00 89.56           C  
ATOM    262 HD11 LEU A  18      27.693   8.487  -6.307  1.00 89.56           H  
ATOM    263 HD12 LEU A  18      27.347   7.420  -4.932  1.00 89.56           H  
ATOM    264 HD13 LEU A  18      28.108   6.762  -6.395  1.00 89.56           H  
ATOM    265  CD2 LEU A  18      25.001   8.156  -6.004  1.00 89.56           C  
ATOM    266 HD21 LEU A  18      25.250   9.179  -6.288  1.00 89.56           H  
ATOM    267 HD22 LEU A  18      23.992   7.927  -6.346  1.00 89.56           H  
ATOM    268 HD23 LEU A  18      25.020   8.059  -4.919  1.00 89.56           H  
ATOM    269  N   ILE A  19      24.178   8.383 -10.671  1.00 89.95           N  
ATOM    270  H   ILE A  19      23.564   8.781  -9.974  1.00 89.95           H  
ATOM    271  CA  ILE A  19      24.203   8.967 -12.012  1.00 89.95           C  
ATOM    272  HA  ILE A  19      24.639   8.245 -12.703  1.00 89.95           H  
ATOM    273  C   ILE A  19      25.095  10.202 -12.008  1.00 89.95           C  
ATOM    274  CB  ILE A  19      22.783   9.259 -12.519  1.00 89.95           C  
ATOM    275  HB  ILE A  19      22.310   9.949 -11.820  1.00 89.95           H  
ATOM    276  O   ILE A  19      24.992  11.071 -11.137  1.00 89.95           O  
ATOM    277  CG1 ILE A  19      21.954   7.962 -12.574  1.00 89.95           C  
ATOM    278 HG12 ILE A  19      22.241   7.380 -13.450  1.00 89.95           H  
ATOM    279 HG13 ILE A  19      22.128   7.345 -11.693  1.00 89.95           H  
ATOM    280  CG2 ILE A  19      22.818   9.921 -13.912  1.00 89.95           C  
ATOM    281 HG21 ILE A  19      23.323   9.274 -14.629  1.00 89.95           H  
ATOM    282 HG22 ILE A  19      21.809  10.120 -14.273  1.00 89.95           H  
ATOM    283 HG23 ILE A  19      23.327  10.884 -13.869  1.00 89.95           H  
ATOM    284  CD1 ILE A  19      20.460   8.252 -12.614  1.00 89.95           C  
ATOM    285 HD11 ILE A  19      19.946   7.306 -12.783  1.00 89.95           H  
ATOM    286 HD12 ILE A  19      20.204   8.929 -13.430  1.00 89.95           H  
ATOM    287 HD13 ILE A  19      20.147   8.677 -11.661  1.00 89.95           H  
ATOM    288  N   ALA A  20      25.973  10.290 -13.003  1.00 90.40           N  
ATOM    289  H   ALA A  20      25.987   9.558 -13.698  1.00 90.40           H  
ATOM    290  CA  ALA A  20      26.862  11.425 -13.182  1.00 90.40           C  
ATOM    291  HA  ALA A  20      27.494  11.525 -12.299  1.00 90.40           H  
ATOM    292  C   ALA A  20      26.068  12.724 -13.357  1.00 90.40           C  
ATOM    293  CB  ALA A  20      27.755  11.149 -14.392  1.00 90.40           C  
ATOM    294  HB1 ALA A  20      28.452  11.976 -14.528  1.00 90.40           H  
ATOM    295  HB2 ALA A  20      27.147  11.051 -15.291  1.00 90.40           H  
ATOM    296  HB3 ALA A  20      28.322  10.230 -14.240  1.00 90.40           H  
ATOM    297  O   ALA A  20      25.182  12.817 -14.202  1.00 90.40           O  
ATOM    298  N   ARG A  21      26.428  13.761 -12.593  1.00 88.10           N  
ATOM    299  H   ARG A  21      27.126  13.598 -11.882  1.00 88.10           H  
ATOM    300  CA  ARG A  21      25.806  15.094 -12.719  1.00 88.10           C  
ATOM    301  HA  ARG A  21      24.723  14.976 -12.746  1.00 88.10           H  
ATOM    302  C   ARG A  21      26.167  15.802 -14.025  1.00 88.10           C  
ATOM    303  CB  ARG A  21      26.188  15.976 -11.524  1.00 88.10           C  
ATOM    304  HB2 ARG A  21      25.838  16.991 -11.714  1.00 88.10           H  
ATOM    305  HB3 ARG A  21      27.273  16.000 -11.419  1.00 88.10           H  
ATOM    306  O   ARG A  21      25.464  16.714 -14.447  1.00 88.10           O  
ATOM    307  CG  ARG A  21      25.541  15.484 -10.223  1.00 88.10           C  
ATOM    308  HG2 ARG A  21      24.459  15.458 -10.354  1.00 88.10           H  
ATOM    309  HG3 ARG A  21      25.884  14.476  -9.990  1.00 88.10           H  
ATOM    310  CD  ARG A  21      25.861  16.416  -9.049  1.00 88.10           C  
ATOM    311  HD2 ARG A  21      25.618  17.438  -9.339  1.00 88.10           H  
ATOM    312  HD3 ARG A  21      25.216  16.135  -8.217  1.00 88.10           H  
ATOM    313  NE  ARG A  21      27.272  16.317  -8.614  1.00 88.10           N  
ATOM    314  HE  ARG A  21      27.774  15.485  -8.888  1.00 88.10           H  
ATOM    315  NH1 ARG A  21      27.299  18.191  -7.292  1.00 88.10           N  
ATOM    316 HH11 ARG A  21      26.339  18.367  -7.553  1.00 88.10           H  
ATOM    317 HH12 ARG A  21      27.760  18.784  -6.617  1.00 88.10           H  
ATOM    318  NH2 ARG A  21      29.095  16.870  -7.364  1.00 88.10           N  
ATOM    319 HH21 ARG A  21      29.527  17.458  -6.666  1.00 88.10           H  
ATOM    320 HH22 ARG A  21      29.474  15.941  -7.485  1.00 88.10           H  
ATOM    321  CZ  ARG A  21      27.885  17.127  -7.770  1.00 88.10           C  
ATOM    322  N   LYS A  22      27.301  15.433 -14.621  1.00 85.50           N  
ATOM    323  H   LYS A  22      27.774  14.623 -14.248  1.00 85.50           H  
ATOM    324  CA  LYS A  22      27.832  15.992 -15.866  1.00 85.50           C  
ATOM    325  HA  LYS A  22      27.016  16.420 -16.448  1.00 85.50           H  
ATOM    326  C   LYS A  22      28.456  14.878 -16.690  1.00 85.50           C  
ATOM    327  CB  LYS A  22      28.884  17.078 -15.577  1.00 85.50           C  
ATOM    328  HB2 LYS A  22      29.324  17.391 -16.524  1.00 85.50           H  
ATOM    329  HB3 LYS A  22      29.677  16.657 -14.959  1.00 85.50           H  
ATOM    330  O   LYS A  22      28.990  13.918 -16.132  1.00 85.50           O  
ATOM    331  CG  LYS A  22      28.295  18.311 -14.879  1.00 85.50           C  
ATOM    332  HG2 LYS A  22      27.950  18.038 -13.882  1.00 85.50           H  
ATOM    333  HG3 LYS A  22      27.449  18.679 -15.460  1.00 85.50           H  
ATOM    334  CD  LYS A  22      29.341  19.423 -14.755  1.00 85.50           C  
ATOM    335  HD2 LYS A  22      30.176  19.067 -14.150  1.00 85.50           H  
ATOM    336  HD3 LYS A  22      29.703  19.683 -15.750  1.00 85.50           H  
ATOM    337  CE  LYS A  22      28.705  20.653 -14.097  1.00 85.50           C  
ATOM    338  HE2 LYS A  22      27.817  20.927 -14.667  1.00 85.50           H  
ATOM    339  HE3 LYS A  22      28.383  20.382 -13.092  1.00 85.50           H  
ATOM    340  NZ  LYS A  22      29.650  21.797 -14.049  1.00 85.50           N  
ATOM    341  HZ1 LYS A  22      30.477  21.553 -13.522  1.00 85.50           H  
ATOM    342  HZ2 LYS A  22      29.929  22.059 -14.984  1.00 85.50           H  
ATOM    343  HZ3 LYS A  22      29.212  22.599 -13.619  1.00 85.50           H  
ATOM    344  N   THR A  23      28.451  15.041 -18.007  1.00 84.51           N  
ATOM    345  H   THR A  23      27.935  15.803 -18.423  1.00 84.51           H  
ATOM    346  CA  THR A  23      29.191  14.164 -18.916  1.00 84.51           C  
ATOM    347  HA  THR A  23      28.747  13.169 -18.865  1.00 84.51           H  
ATOM    348  C   THR A  23      30.655  14.084 -18.470  1.00 84.51           C  
ATOM    349  CB  THR A  23      29.085  14.668 -20.365  1.00 84.51           C  
ATOM    350  HB  THR A  23      29.790  15.483 -20.526  1.00 84.51           H  
ATOM    351  O   THR A  23      31.256  15.103 -18.127  1.00 84.51           O  
ATOM    352  CG2 THR A  23      29.345  13.554 -21.374  1.00 84.51           C  
ATOM    353 HG21 THR A  23      29.357  13.966 -22.384  1.00 84.51           H  
ATOM    354 HG22 THR A  23      30.308  13.083 -21.179  1.00 84.51           H  
ATOM    355 HG23 THR A  23      28.564  12.796 -21.306  1.00 84.51           H  
ATOM    356  OG1 THR A  23      27.776  15.136 -20.612  1.00 84.51           O  
ATOM    357  HG1 THR A  23      27.659  15.197 -21.563  1.00 84.51           H  
ATOM    358  N   TYR A  24      31.214  12.871 -18.441  1.00 85.35           N  
ATOM    359  H   TYR A  24      30.652  12.091 -18.749  1.00 85.35           H  
ATOM    360  CA  TYR A  24      32.594  12.566 -18.021  1.00 85.35           C  
ATOM    361  HA  TYR A  24      32.741  11.506 -18.228  1.00 85.35           H  
ATOM    362  C   TYR A  24      32.915  12.725 -16.524  1.00 85.35           C  
ATOM    363  CB  TYR A  24      33.610  13.316 -18.901  1.00 85.35           C  
ATOM    364  HB2 TYR A  24      33.705  14.342 -18.545  1.00 85.35           H  
ATOM    365  HB3 TYR A  24      34.588  12.849 -18.784  1.00 85.35           H  
ATOM    366  O   TYR A  24      34.065  12.539 -16.126  1.00 85.35           O  
ATOM    367  CG  TYR A  24      33.263  13.334 -20.375  1.00 85.35           C  
ATOM    368  CD1 TYR A  24      33.387  12.152 -21.128  1.00 85.35           C  
ATOM    369  HD1 TYR A  24      33.757  11.248 -20.668  1.00 85.35           H  
ATOM    370  CD2 TYR A  24      32.788  14.514 -20.982  1.00 85.35           C  
ATOM    371  HD2 TYR A  24      32.697  15.420 -20.401  1.00 85.35           H  
ATOM    372  CE1 TYR A  24      33.038  12.149 -22.490  1.00 85.35           C  
ATOM    373  HE1 TYR A  24      33.134  11.252 -23.083  1.00 85.35           H  
ATOM    374  CE2 TYR A  24      32.442  14.516 -22.348  1.00 85.35           C  
ATOM    375  HE2 TYR A  24      32.091  15.421 -22.819  1.00 85.35           H  
ATOM    376  OH  TYR A  24      32.238  13.310 -24.418  1.00 85.35           O  
ATOM    377  HH  TYR A  24      31.984  14.172 -24.756  1.00 85.35           H  
ATOM    378  CZ  TYR A  24      32.569  13.329 -23.103  1.00 85.35           C  
ATOM    379  N   TRP A  25      31.938  13.036 -15.667  1.00 89.10           N  
ATOM    380  H   TRP A  25      31.001  13.191 -16.013  1.00 89.10           H  
ATOM    381  CA  TRP A  25      32.150  13.033 -14.218  1.00 89.10           C  
ATOM    382  HA  TRP A  25      33.193  13.264 -14.000  1.00 89.10           H  
ATOM    383  C   TRP A  25      31.862  11.657 -13.640  1.00 89.10           C  
ATOM    384  CB  TRP A  25      31.311  14.111 -13.533  1.00 89.10           C  
ATOM    385  HB2 TRP A  25      30.298  14.107 -13.934  1.00 89.10           H  
ATOM    386  HB3 TRP A  25      31.239  13.856 -12.476  1.00 89.10           H  
ATOM    387  O   TRP A  25      30.710  11.253 -13.538  1.00 89.10           O  
ATOM    388  CG  TRP A  25      31.874  15.493 -13.609  1.00 89.10           C  
ATOM    389  CD1 TRP A  25      32.618  16.005 -14.618  1.00 89.10           C  
ATOM    390  HD1 TRP A  25      32.891  15.479 -15.520  1.00 89.10           H  
ATOM    391  CD2 TRP A  25      31.770  16.550 -12.614  1.00 89.10           C  
ATOM    392  CE2 TRP A  25      32.501  17.683 -13.081  1.00 89.10           C  
ATOM    393  CE3 TRP A  25      31.133  16.661 -11.359  1.00 89.10           C  
ATOM    394  HE3 TRP A  25      30.588  15.812 -10.975  1.00 89.10           H  
ATOM    395  NE1 TRP A  25      33.002  17.292 -14.305  1.00 89.10           N  
ATOM    396  HE1 TRP A  25      33.618  17.835 -14.892  1.00 89.10           H  
ATOM    397  CH2 TRP A  25      31.959  18.945 -11.091  1.00 89.10           C  
ATOM    398  HH2 TRP A  25      32.054  19.838 -10.490  1.00 89.10           H  
ATOM    399  CZ2 TRP A  25      32.602  18.867 -12.339  1.00 89.10           C  
ATOM    400  HZ2 TRP A  25      33.198  19.689 -12.707  1.00 89.10           H  
ATOM    401  CZ3 TRP A  25      31.224  17.848 -10.606  1.00 89.10           C  
ATOM    402  HZ3 TRP A  25      30.749  17.908  -9.638  1.00 89.10           H  
ATOM    403  N   ASP A  26      32.910  10.962 -13.213  1.00 89.77           N  
ATOM    404  H   ASP A  26      33.838  11.314 -13.404  1.00 89.77           H  
ATOM    405  CA  ASP A  26      32.777   9.682 -12.523  1.00 89.77           C  
ATOM    406  HA  ASP A  26      32.212   9.001 -13.160  1.00 89.77           H  
ATOM    407  C   ASP A  26      32.054   9.867 -11.167  1.00 89.77           C  
ATOM    408  CB  ASP A  26      34.169   9.065 -12.359  1.00 89.77           C  
ATOM    409  HB2 ASP A  26      34.798   9.753 -11.793  1.00 89.77           H  
ATOM    410  HB3 ASP A  26      34.615   8.939 -13.346  1.00 89.77           H  
ATOM    411  O   ASP A  26      32.603  10.515 -10.260  1.00 89.77           O  
ATOM    412  CG  ASP A  26      34.162   7.708 -11.650  1.00 89.77           C  
ATOM    413  OD1 ASP A  26      33.067   7.213 -11.296  1.00 89.77           O  
ATOM    414  OD2 ASP A  26      35.286   7.222 -11.396  1.00 89.77           O  
ATOM    415  N   PRO A  27      30.850   9.293 -10.976  1.00 90.56           N  
ATOM    416  CA  PRO A  27      30.116   9.403  -9.718  1.00 90.56           C  
ATOM    417  HA  PRO A  27      29.926  10.458  -9.521  1.00 90.56           H  
ATOM    418  C   PRO A  27      30.870   8.798  -8.529  1.00 90.56           C  
ATOM    419  CB  PRO A  27      28.786   8.678  -9.942  1.00 90.56           C  
ATOM    420  HB2 PRO A  27      27.962   9.243  -9.506  1.00 90.56           H  
ATOM    421  HB3 PRO A  27      28.828   7.670  -9.529  1.00 90.56           H  
ATOM    422  O   PRO A  27      30.707   9.256  -7.394  1.00 90.56           O  
ATOM    423  CG  PRO A  27      28.648   8.591 -11.456  1.00 90.56           C  
ATOM    424  HG2 PRO A  27      28.069   7.723 -11.769  1.00 90.56           H  
ATOM    425  HG3 PRO A  27      28.200   9.515 -11.821  1.00 90.56           H  
ATOM    426  CD  PRO A  27      30.085   8.518 -11.941  1.00 90.56           C  
ATOM    427  HD2 PRO A  27      30.428   7.483 -11.929  1.00 90.56           H  
ATOM    428  HD3 PRO A  27      30.144   8.920 -12.952  1.00 90.56           H  
ATOM    429  N   LYS A  28      31.763   7.827  -8.772  1.00 91.90           N  
ATOM    430  H   LYS A  28      31.913   7.532  -9.726  1.00 91.90           H  
ATOM    431  CA  LYS A  28      32.616   7.230  -7.732  1.00 91.90           C  
ATOM    432  HA  LYS A  28      31.987   6.948  -6.887  1.00 91.90           H  
ATOM    433  C   LYS A  28      33.645   8.223  -7.191  1.00 91.90           C  
ATOM    434  CB  LYS A  28      33.300   5.952  -8.260  1.00 91.90           C  
ATOM    435  HB2 LYS A  28      33.954   6.193  -9.099  1.00 91.90           H  
ATOM    436  HB3 LYS A  28      33.913   5.532  -7.463  1.00 91.90           H  
ATOM    437  O   LYS A  28      34.109   8.071  -6.062  1.00 91.90           O  
ATOM    438  CG  LYS A  28      32.269   4.897  -8.690  1.00 91.90           C  
ATOM    439  HG2 LYS A  28      31.575   4.741  -7.864  1.00 91.90           H  
ATOM    440  HG3 LYS A  28      31.701   5.279  -9.539  1.00 91.90           H  
ATOM    441  CD  LYS A  28      32.862   3.534  -9.084  1.00 91.90           C  
ATOM    442  HD2 LYS A  28      33.480   3.644  -9.975  1.00 91.90           H  
ATOM    443  HD3 LYS A  28      33.452   3.132  -8.260  1.00 91.90           H  
ATOM    444  CE  LYS A  28      31.651   2.626  -9.369  1.00 91.90           C  
ATOM    445  HE2 LYS A  28      31.021   2.601  -8.480  1.00 91.90           H  
ATOM    446  HE3 LYS A  28      31.052   3.091 -10.152  1.00 91.90           H  
ATOM    447  NZ  LYS A  28      31.958   1.230  -9.768  1.00 91.90           N  
ATOM    448  HZ1 LYS A  28      32.471   0.729  -9.057  1.00 91.90           H  
ATOM    449  HZ2 LYS A  28      32.417   1.185 -10.666  1.00 91.90           H  
ATOM    450  HZ3 LYS A  28      31.072   0.754  -9.869  1.00 91.90           H  
ATOM    451  N   LYS A  29      33.969   9.276  -7.951  1.00 91.80           N  
ATOM    452  H   LYS A  29      33.548   9.321  -8.867  1.00 91.80           H  
ATOM    453  CA  LYS A  29      34.872  10.361  -7.532  1.00 91.80           C  
ATOM    454  HA  LYS A  29      35.489  10.014  -6.703  1.00 91.80           H  
ATOM    455  C   LYS A  29      34.129  11.590  -7.015  1.00 91.80           C  
ATOM    456  CB  LYS A  29      35.806  10.737  -8.691  1.00 91.80           C  
ATOM    457  HB2 LYS A  29      36.384  11.617  -8.409  1.00 91.80           H  
ATOM    458  HB3 LYS A  29      35.213  10.984  -9.572  1.00 91.80           H  
ATOM    459  O   LYS A  29      34.580  12.190  -6.040  1.00 91.80           O  
ATOM    460  CG  LYS A  29      36.775   9.596  -9.028  1.00 91.80           C  
ATOM    461  HG2 LYS A  29      37.359   9.345  -8.143  1.00 91.80           H  
ATOM    462  HG3 LYS A  29      36.209   8.717  -9.336  1.00 91.80           H  
ATOM    463  CD  LYS A  29      37.722  10.002 -10.161  1.00 91.80           C  
ATOM    464  HD2 LYS A  29      37.132  10.299 -11.028  1.00 91.80           H  
ATOM    465  HD3 LYS A  29      38.341  10.840  -9.839  1.00 91.80           H  
ATOM    466  CE  LYS A  29      38.602   8.804 -10.528  1.00 91.80           C  
ATOM    467  HE2 LYS A  29      39.173   8.499  -9.651  1.00 91.80           H  
ATOM    468  HE3 LYS A  29      37.943   7.978 -10.799  1.00 91.80           H  
ATOM    469  NZ  LYS A  29      39.510   9.117 -11.660  1.00 91.80           N  
ATOM    470  HZ1 LYS A  29      38.964   9.350 -12.477  1.00 91.80           H  
ATOM    471  HZ2 LYS A  29      40.069   8.308 -11.890  1.00 91.80           H  
ATOM    472  HZ3 LYS A  29      40.120   9.890 -11.437  1.00 91.80           H  
ATOM    473  N   TYR A  30      33.004  11.952  -7.632  1.00 92.41           N  
ATOM    474  H   TYR A  30      32.733  11.419  -8.446  1.00 92.41           H  
ATOM    475  CA  TYR A  30      32.350  13.254  -7.416  1.00 92.41           C  
ATOM    476  HA  TYR A  30      32.945  13.838  -6.714  1.00 92.41           H  
ATOM    477  C   TYR A  30      30.946  13.189  -6.810  1.00 92.41           C  
ATOM    478  CB  TYR A  30      32.333  14.022  -8.742  1.00 92.41           C  
ATOM    479  HB2 TYR A  30      31.850  14.988  -8.595  1.00 92.41           H  
ATOM    480  HB3 TYR A  30      31.742  13.465  -9.469  1.00 92.41           H  
ATOM    481  O   TYR A  30      30.306  14.235  -6.644  1.00 92.41           O  
ATOM    482  CG  TYR A  30      33.716  14.278  -9.296  1.00 92.41           C  
ATOM    483  CD1 TYR A  30      34.558  15.216  -8.668  1.00 92.41           C  
ATOM    484  HD1 TYR A  30      34.208  15.764  -7.805  1.00 92.41           H  
ATOM    485  CD2 TYR A  30      34.169  13.561 -10.419  1.00 92.41           C  
ATOM    486  HD2 TYR A  30      33.523  12.840 -10.899  1.00 92.41           H  
ATOM    487  CE1 TYR A  30      35.854  15.445  -9.165  1.00 92.41           C  
ATOM    488  HE1 TYR A  30      36.498  16.169  -8.688  1.00 92.41           H  
ATOM    489  CE2 TYR A  30      35.465  13.784 -10.917  1.00 92.41           C  
ATOM    490  HE2 TYR A  30      35.820  13.251 -11.786  1.00 92.41           H  
ATOM    491  OH  TYR A  30      37.559  14.931 -10.778  1.00 92.41           O  
ATOM    492  HH  TYR A  30      38.017  15.640 -10.321  1.00 92.41           H  
ATOM    493  CZ  TYR A  30      36.307  14.727 -10.293  1.00 92.41           C  
ATOM    494  N   GLY A  31      30.456  11.989  -6.499  1.00 90.72           N  
ATOM    495  H   GLY A  31      30.989  11.165  -6.737  1.00 90.72           H  
ATOM    496  CA  GLY A  31      29.049  11.788  -6.184  1.00 90.72           C  
ATOM    497  HA2 GLY A  31      28.738  12.492  -5.412  1.00 90.72           H  
ATOM    498  HA3 GLY A  31      28.887  10.776  -5.813  1.00 90.72           H  
ATOM    499  C   GLY A  31      28.164  11.982  -7.410  1.00 90.72           C  
ATOM    500  O   GLY A  31      28.625  12.298  -8.512  1.00 90.72           O  
ATOM    501  N   GLY A  32      26.869  11.800  -7.214  1.00 92.78           N  
ATOM    502  H   GLY A  32      26.525  11.645  -6.277  1.00 92.78           H  
ATOM    503  CA  GLY A  32      25.911  11.765  -8.307  1.00 92.78           C  
ATOM    504  HA2 GLY A  32      25.980  10.798  -8.804  1.00 92.78           H  
ATOM    505  HA3 GLY A  32      26.137  12.540  -9.039  1.00 92.78           H  
ATOM    506  C   GLY A  32      24.483  11.945  -7.828  1.00 92.78           C  
ATOM    507  O   GLY A  32      24.233  12.067  -6.629  1.00 92.78           O  
ATOM    508  N   PHE A  33      23.552  11.950  -8.773  1.00 92.44           N  
ATOM    509  H   PHE A  33      23.835  11.794  -9.729  1.00 92.44           H  
ATOM    510  CA  PHE A  33      22.143  11.761  -8.445  1.00 92.44           C  
ATOM    511  HA  PHE A  33      21.857  12.466  -7.664  1.00 92.44           H  
ATOM    512  C   PHE A  33      21.938  10.341  -7.902  1.00 92.44           C  
ATOM    513  CB  PHE A  33      21.283  12.036  -9.680  1.00 92.44           C  
ATOM    514  HB2 PHE A  33      20.235  11.900  -9.413  1.00 92.44           H  
ATOM    515  HB3 PHE A  33      21.512  11.301 -10.451  1.00 92.44           H  
ATOM    516  O   PHE A  33      22.596   9.412  -8.375  1.00 92.44           O  
ATOM    517  CG  PHE A  33      21.449  13.430 -10.246  1.00 92.44           C  
ATOM    518  CD1 PHE A  33      20.979  14.529  -9.506  1.00 92.44           C  
ATOM    519  HD1 PHE A  33      20.504  14.377  -8.547  1.00 92.44           H  
ATOM    520  CD2 PHE A  33      22.025  13.633 -11.515  1.00 92.44           C  
ATOM    521  HD2 PHE A  33      22.361  12.790 -12.101  1.00 92.44           H  
ATOM    522  CE1 PHE A  33      21.060  15.825 -10.040  1.00 92.44           C  
ATOM    523  HE1 PHE A  33      20.620  16.653  -9.504  1.00 92.44           H  
ATOM    524  CE2 PHE A  33      22.102  14.931 -12.052  1.00 92.44           C  
ATOM    525  HE2 PHE A  33      22.476  15.080 -13.054  1.00 92.44           H  
ATOM    526  CZ  PHE A  33      21.618  16.026 -11.314  1.00 92.44           C  
ATOM    527  HZ  PHE A  33      21.616  17.015 -11.749  1.00 92.44           H  
ATOM    528  N   ASP A  34      21.062  10.187  -6.905  1.00 89.83           N  
ATOM    529  H   ASP A  34      20.600  11.019  -6.566  1.00 89.83           H  
ATOM    530  CA  ASP A  34      20.866   8.950  -6.128  1.00 89.83           C  
ATOM    531  HA  ASP A  34      21.763   8.766  -5.536  1.00 89.83           H  
ATOM    532  C   ASP A  34      20.677   7.715  -7.022  1.00 89.83           C  
ATOM    533  CB  ASP A  34      19.677   9.175  -5.157  1.00 89.83           C  
ATOM    534  HB2 ASP A  34      18.874   9.657  -5.715  1.00 89.83           H  
ATOM    535  HB3 ASP A  34      19.984   9.888  -4.392  1.00 89.83           H  
ATOM    536  O   ASP A  34      21.455   6.759  -6.960  1.00 89.83           O  
ATOM    537  CG  ASP A  34      19.066   7.941  -4.456  1.00 89.83           C  
ATOM    538  OD1 ASP A  34      19.468   6.788  -4.717  1.00 89.83           O  
ATOM    539  OD2 ASP A  34      18.054   8.112  -3.740  1.00 89.83           O  
ATOM    540  N   SER A  35      19.624   7.731  -7.836  1.00 88.03           N  
ATOM    541  H   SER A  35      19.054   8.563  -7.877  1.00 88.03           H  
ATOM    542  CA  SER A  35      19.247   6.591  -8.665  1.00 88.03           C  
ATOM    543  HA  SER A  35      20.165   6.176  -9.083  1.00 88.03           H  
ATOM    544  C   SER A  35      18.352   7.006  -9.832  1.00 88.03           C  
ATOM    545  CB  SER A  35      18.571   5.491  -7.821  1.00 88.03           C  
ATOM    546  HB2 SER A  35      19.358   4.873  -7.388  1.00 88.03           H  
ATOM    547  HB3 SER A  35      17.965   4.856  -8.467  1.00 88.03           H  
ATOM    548  O   SER A  35      17.644   8.016  -9.737  1.00 88.03           O  
ATOM    549  OG  SER A  35      17.767   5.969  -6.752  1.00 88.03           O  
ATOM    550  HG  SER A  35      18.394   6.302  -6.106  1.00 88.03           H  
ATOM    551  N   PRO A  36      18.356   6.237 -10.935  1.00 90.69           N  
ATOM    552  CA  PRO A  36      17.449   6.468 -12.050  1.00 90.69           C  
ATOM    553  HA  PRO A  36      17.562   7.485 -12.425  1.00 90.69           H  
ATOM    554  C   PRO A  36      15.995   6.242 -11.638  1.00 90.69           C  
ATOM    555  CB  PRO A  36      17.867   5.478 -13.137  1.00 90.69           C  
ATOM    556  HB2 PRO A  36      17.007   5.138 -13.714  1.00 90.69           H  
ATOM    557  HB3 PRO A  36      18.605   5.925 -13.803  1.00 90.69           H  
ATOM    558  O   PRO A  36      15.681   5.365 -10.827  1.00 90.69           O  
ATOM    559  CG  PRO A  36      18.533   4.342 -12.365  1.00 90.69           C  
ATOM    560  HG2 PRO A  36      19.267   3.813 -12.973  1.00 90.69           H  
ATOM    561  HG3 PRO A  36      17.772   3.655 -11.995  1.00 90.69           H  
ATOM    562  CD  PRO A  36      19.186   5.062 -11.189  1.00 90.69           C  
ATOM    563  HD2 PRO A  36      19.228   4.395 -10.328  1.00 90.69           H  
ATOM    564  HD3 PRO A  36      20.193   5.377 -11.461  1.00 90.69           H  
ATOM    565  N   THR A  37      15.091   6.996 -12.251  1.00 90.87           N  
ATOM    566  H   THR A  37      15.406   7.699 -12.904  1.00 90.87           H  
ATOM    567  CA  THR A  37      13.653   6.778 -12.121  1.00 90.87           C  
ATOM    568  HA  THR A  37      13.430   6.510 -11.088  1.00 90.87           H  
ATOM    569  C   THR A  37      13.237   5.630 -13.037  1.00 90.87           C  
ATOM    570  CB  THR A  37      12.874   8.057 -12.444  1.00 90.87           C  
ATOM    571  HB  THR A  37      13.064   8.340 -13.480  1.00 90.87           H  
ATOM    572  O   THR A  37      13.509   5.648 -14.239  1.00 90.87           O  
ATOM    573  CG2 THR A  37      11.371   7.900 -12.218  1.00 90.87           C  
ATOM    574 HG21 THR A  37      10.880   8.856 -12.397  1.00 90.87           H  
ATOM    575 HG22 THR A  37      10.960   7.167 -12.913  1.00 90.87           H  
ATOM    576 HG23 THR A  37      11.178   7.582 -11.193  1.00 90.87           H  
ATOM    577  OG1 THR A  37      13.296   9.097 -11.596  1.00 90.87           O  
ATOM    578  HG1 THR A  37      13.164   9.908 -12.092  1.00 90.87           H  
ATOM    579  N   VAL A  38      12.563   4.624 -12.476  1.00 91.51           N  
ATOM    580  H   VAL A  38      12.385   4.661 -11.482  1.00 91.51           H  
ATOM    581  CA  VAL A  38      11.958   3.525 -13.244  1.00 91.51           C  
ATOM    582  HA  VAL A  38      12.661   3.190 -14.006  1.00 91.51           H  
ATOM    583  C   VAL A  38      10.703   4.042 -13.948  1.00 91.51           C  
ATOM    584  CB  VAL A  38      11.677   2.298 -12.359  1.00 91.51           C  
ATOM    585  HB  VAL A  38      11.024   2.586 -11.535  1.00 91.51           H  
ATOM    586  O   VAL A  38       9.828   4.613 -13.299  1.00 91.51           O  
ATOM    587  CG1 VAL A  38      11.011   1.163 -13.145  1.00 91.51           C  
ATOM    588 HG11 VAL A  38      11.619   0.893 -14.008  1.00 91.51           H  
ATOM    589 HG12 VAL A  38      10.024   1.470 -13.490  1.00 91.51           H  
ATOM    590 HG13 VAL A  38      10.885   0.288 -12.508  1.00 91.51           H  
ATOM    591  CG2 VAL A  38      12.989   1.746 -11.780  1.00 91.51           C  
ATOM    592 HG21 VAL A  38      12.781   0.875 -11.158  1.00 91.51           H  
ATOM    593 HG22 VAL A  38      13.659   1.453 -12.588  1.00 91.51           H  
ATOM    594 HG23 VAL A  38      13.483   2.498 -11.165  1.00 91.51           H  
ATOM    595  N   ALA A  39      10.624   3.855 -15.266  1.00 92.01           N  
ATOM    596  H   ALA A  39      11.344   3.314 -15.722  1.00 92.01           H  
ATOM    597  CA  ALA A  39       9.464   4.219 -16.074  1.00 92.01           C  
ATOM    598  HA  ALA A  39       9.072   5.177 -15.732  1.00 92.01           H  
ATOM    599  C   ALA A  39       8.346   3.177 -15.929  1.00 92.01           C  
ATOM    600  CB  ALA A  39       9.912   4.363 -17.536  1.00 92.01           C  
ATOM    601  HB1 ALA A  39       9.070   4.693 -18.145  1.00 92.01           H  
ATOM    602  HB2 ALA A  39      10.719   5.092 -17.611  1.00 92.01           H  
ATOM    603  HB3 ALA A  39      10.270   3.408 -17.920  1.00 92.01           H  
ATOM    604  O   ALA A  39       7.206   3.522 -15.629  1.00 92.01           O  
ATOM    605  N   TYR A  40       8.691   1.905 -16.119  1.00 93.98           N  
ATOM    606  H   TYR A  40       9.650   1.698 -16.360  1.00 93.98           H  
ATOM    607  CA  TYR A  40       7.795   0.759 -15.988  1.00 93.98           C  
ATOM    608  HA  TYR A  40       7.132   0.912 -15.137  1.00 93.98           H  
ATOM    609  C   TYR A  40       8.605  -0.512 -15.716  1.00 93.98           C  
ATOM    610  CB  TYR A  40       6.927   0.626 -17.251  1.00 93.98           C  
ATOM    611  HB2 TYR A  40       6.321  -0.277 -17.186  1.00 93.98           H  
ATOM    612  HB3 TYR A  40       6.226   1.461 -17.268  1.00 93.98           H  
ATOM    613  O   TYR A  40       9.840  -0.495 -15.713  1.00 93.98           O  
ATOM    614  CG  TYR A  40       7.672   0.598 -18.572  1.00 93.98           C  
ATOM    615  CD1 TYR A  40       7.743   1.769 -19.350  1.00 93.98           C  
ATOM    616  HD1 TYR A  40       7.294   2.682 -18.988  1.00 93.98           H  
ATOM    617  CD2 TYR A  40       8.229  -0.603 -19.053  1.00 93.98           C  
ATOM    618  HD2 TYR A  40       8.160  -1.509 -18.470  1.00 93.98           H  
ATOM    619  CE1 TYR A  40       8.334   1.734 -20.625  1.00 93.98           C  
ATOM    620  HE1 TYR A  40       8.336   2.612 -21.255  1.00 93.98           H  
ATOM    621  CE2 TYR A  40       8.842  -0.635 -20.321  1.00 93.98           C  
ATOM    622  HE2 TYR A  40       9.256  -1.553 -20.710  1.00 93.98           H  
ATOM    623  OH  TYR A  40       9.347   0.479 -22.385  1.00 93.98           O  
ATOM    624  HH  TYR A  40       9.149   1.285 -22.868  1.00 93.98           H  
ATOM    625  CZ  TYR A  40       8.871   0.528 -21.117  1.00 93.98           C  
ATOM    626  N   SER A  41       7.915  -1.617 -15.459  1.00 96.18           N  
ATOM    627  H   SER A  41       6.909  -1.597 -15.537  1.00 96.18           H  
ATOM    628  CA  SER A  41       8.538  -2.934 -15.352  1.00 96.18           C  
ATOM    629  HA  SER A  41       9.621  -2.819 -15.381  1.00 96.18           H  
ATOM    630  C   SER A  41       8.177  -3.799 -16.549  1.00 96.18           C  
ATOM    631  CB  SER A  41       8.176  -3.592 -14.021  1.00 96.18           C  
ATOM    632  HB2 SER A  41       7.094  -3.591 -13.890  1.00 96.18           H  
ATOM    633  HB3 SER A  41       8.549  -4.616 -14.005  1.00 96.18           H  
ATOM    634  O   SER A  41       7.189  -3.546 -17.230  1.00 96.18           O  
ATOM    635  OG  SER A  41       8.798  -2.844 -12.989  1.00 96.18           O  
ATOM    636  HG  SER A  41       9.628  -2.544 -13.366  1.00 96.18           H  
ATOM    637  N   VAL A  42       8.994  -4.803 -16.827  1.00 95.57           N  
ATOM    638  H   VAL A  42       9.843  -4.913 -16.291  1.00 95.57           H  
ATOM    639  CA  VAL A  42       8.737  -5.800 -17.865  1.00 95.57           C  
ATOM    640  HA  VAL A  42       7.704  -5.702 -18.200  1.00 95.57           H  
ATOM    641  C   VAL A  42       8.877  -7.185 -17.259  1.00 95.57           C  
ATOM    642  CB  VAL A  42       9.633  -5.604 -19.102  1.00 95.57           C  
ATOM    643  HB  VAL A  42       9.385  -6.373 -19.833  1.00 95.57           H  
ATOM    644  O   VAL A  42       9.795  -7.411 -16.471  1.00 95.57           O  
ATOM    645  CG1 VAL A  42       9.348  -4.237 -19.726  1.00 95.57           C  
ATOM    646 HG11 VAL A  42       9.634  -3.436 -19.044  1.00 95.57           H  
ATOM    647 HG12 VAL A  42       9.925  -4.135 -20.646  1.00 95.57           H  
ATOM    648 HG13 VAL A  42       8.287  -4.155 -19.962  1.00 95.57           H  
ATOM    649  CG2 VAL A  42      11.135  -5.671 -18.813  1.00 95.57           C  
ATOM    650 HG21 VAL A  42      11.374  -6.642 -18.378  1.00 95.57           H  
ATOM    651 HG22 VAL A  42      11.434  -4.880 -18.125  1.00 95.57           H  
ATOM    652 HG23 VAL A  42      11.692  -5.568 -19.744  1.00 95.57           H  
ATOM    653  N   LEU A  43       7.946  -8.080 -17.575  1.00 95.00           N  
ATOM    654  H   LEU A  43       7.237  -7.816 -18.245  1.00 95.00           H  
ATOM    655  CA  LEU A  43       8.077  -9.500 -17.270  1.00 95.00           C  
ATOM    656  HA  LEU A  43       8.598  -9.620 -16.321  1.00 95.00           H  
ATOM    657  C   LEU A  43       8.910 -10.146 -18.374  1.00 95.00           C  
ATOM    658  CB  LEU A  43       6.683 -10.136 -17.165  1.00 95.00           C  
ATOM    659  HB2 LEU A  43       6.090  -9.588 -16.433  1.00 95.00           H  
ATOM    660  HB3 LEU A  43       6.202 -10.042 -18.139  1.00 95.00           H  
ATOM    661  O   LEU A  43       8.606  -9.967 -19.552  1.00 95.00           O  
ATOM    662  CG  LEU A  43       6.697 -11.628 -16.786  1.00 95.00           C  
ATOM    663  HG  LEU A  43       7.343 -12.184 -17.466  1.00 95.00           H  
ATOM    664  CD1 LEU A  43       7.183 -11.842 -15.351  1.00 95.00           C  
ATOM    665 HD11 LEU A  43       6.598 -11.235 -14.660  1.00 95.00           H  
ATOM    666 HD12 LEU A  43       7.066 -12.894 -15.087  1.00 95.00           H  
ATOM    667 HD13 LEU A  43       8.239 -11.584 -15.273  1.00 95.00           H  
ATOM    668  CD2 LEU A  43       5.283 -12.193 -16.902  1.00 95.00           C  
ATOM    669 HD21 LEU A  43       4.593 -11.645 -16.259  1.00 95.00           H  
ATOM    670 HD22 LEU A  43       4.955 -12.123 -17.939  1.00 95.00           H  
ATOM    671 HD23 LEU A  43       5.280 -13.246 -16.621  1.00 95.00           H  
ATOM    672  N   ILE A  44       9.955 -10.867 -17.979  1.00 93.03           N  
ATOM    673  H   ILE A  44      10.154 -10.935 -16.991  1.00 93.03           H  
ATOM    674  CA  ILE A  44      10.883 -11.540 -18.889  1.00 93.03           C  
ATOM    675  HA  ILE A  44      10.532 -11.440 -19.916  1.00 93.03           H  
ATOM    676  C   ILE A  44      10.917 -13.022 -18.536  1.00 93.03           C  
ATOM    677  CB  ILE A  44      12.291 -10.914 -18.794  1.00 93.03           C  
ATOM    678  HB  ILE A  44      12.627 -11.013 -17.762  1.00 93.03           H  
ATOM    679  O   ILE A  44      11.023 -13.375 -17.357  1.00 93.03           O  
ATOM    680  CG1 ILE A  44      12.271  -9.416 -19.168  1.00 93.03           C  
ATOM    681 HG12 ILE A  44      12.264  -9.301 -20.251  1.00 93.03           H  
ATOM    682 HG13 ILE A  44      11.380  -8.929 -18.773  1.00 93.03           H  
ATOM    683  CG2 ILE A  44      13.292 -11.655 -19.703  1.00 93.03           C  
ATOM    684 HG21 ILE A  44      12.941 -11.656 -20.735  1.00 93.03           H  
ATOM    685 HG22 ILE A  44      13.417 -12.686 -19.372  1.00 93.03           H  
ATOM    686 HG23 ILE A  44      14.277 -11.190 -19.668  1.00 93.03           H  
ATOM    687  CD1 ILE A  44      13.475  -8.690 -18.572  1.00 93.03           C  
ATOM    688 HD11 ILE A  44      13.438  -7.637 -18.854  1.00 93.03           H  
ATOM    689 HD12 ILE A  44      13.441  -8.782 -17.487  1.00 93.03           H  
ATOM    690 HD13 ILE A  44      14.408  -9.128 -18.927  1.00 93.03           H  
ATOM    691  N   ILE A  45      10.869 -13.864 -19.566  1.00 91.91           N  
ATOM    692  H   ILE A  45      10.777 -13.480 -20.496  1.00 91.91           H  
ATOM    693  CA  ILE A  45      11.199 -15.287 -19.502  1.00 91.91           C  
ATOM    694  HA  ILE A  45      11.473 -15.548 -18.480  1.00 91.91           H  
ATOM    695  C   ILE A  45      12.418 -15.489 -20.401  1.00 91.91           C  
ATOM    696  CB  ILE A  45       9.999 -16.171 -19.910  1.00 91.91           C  
ATOM    697  HB  ILE A  45       9.763 -15.994 -20.959  1.00 91.91           H  
ATOM    698  O   ILE A  45      12.336 -15.249 -21.600  1.00 91.91           O  
ATOM    699  CG1 ILE A  45       8.761 -15.799 -19.059  1.00 91.91           C  
ATOM    700 HG12 ILE A  45       8.430 -14.800 -19.343  1.00 91.91           H  
ATOM    701 HG13 ILE A  45       9.053 -15.770 -18.009  1.00 91.91           H  
ATOM    702  CG2 ILE A  45      10.385 -17.653 -19.742  1.00 91.91           C  
ATOM    703 HG21 ILE A  45      10.623 -17.872 -18.701  1.00 91.91           H  
ATOM    704 HG22 ILE A  45       9.572 -18.295 -20.078  1.00 91.91           H  
ATOM    705 HG23 ILE A  45      11.249 -17.887 -20.363  1.00 91.91           H  
ATOM    706  CD1 ILE A  45       7.552 -16.732 -19.190  1.00 91.91           C  
ATOM    707 HD11 ILE A  45       7.744 -17.662 -18.654  1.00 91.91           H  
ATOM    708 HD12 ILE A  45       7.346 -16.966 -20.234  1.00 91.91           H  
ATOM    709 HD13 ILE A  45       6.677 -16.253 -18.749  1.00 91.91           H  
ATOM    710  N   ALA A  46      13.558 -15.828 -19.804  1.00 92.95           N  
ATOM    711  H   ALA A  46      13.553 -16.030 -18.814  1.00 92.95           H  
ATOM    712  CA  ALA A  46      14.832 -15.962 -20.509  1.00 92.95           C  
ATOM    713  HA  ALA A  46      14.675 -16.444 -21.475  1.00 92.95           H  
ATOM    714  C   ALA A  46      15.810 -16.819 -19.700  1.00 92.95           C  
ATOM    715  CB  ALA A  46      15.415 -14.559 -20.739  1.00 92.95           C  
ATOM    716  HB1 ALA A  46      14.727 -13.971 -21.347  1.00 92.95           H  
ATOM    717  HB2 ALA A  46      16.361 -14.636 -21.275  1.00 92.95           H  
ATOM    718  HB3 ALA A  46      15.575 -14.061 -19.783  1.00 92.95           H  
ATOM    719  O   ALA A  46      15.579 -17.095 -18.519  1.00 92.95           O  
ATOM    720  N   ASP A  47      16.939 -17.171 -20.301  1.00 92.36           N  
ATOM    721  H   ASP A  47      17.071 -16.922 -21.271  1.00 92.36           H  
ATOM    722  CA  ASP A  47      18.052 -17.819 -19.624  1.00 92.36           C  
ATOM    723  HA  ASP A  47      17.680 -18.320 -18.730  1.00 92.36           H  
ATOM    724  C   ASP A  47      19.090 -16.795 -19.154  1.00 92.36           C  
ATOM    725  CB  ASP A  47      18.659 -18.894 -20.537  1.00 92.36           C  
ATOM    726  HB2 ASP A  47      18.655 -18.558 -21.574  1.00 92.36           H  
ATOM    727  HB3 ASP A  47      19.697 -19.038 -20.239  1.00 92.36           H  
ATOM    728  O   ASP A  47      19.338 -15.774 -19.791  1.00 92.36           O  
ATOM    729  CG  ASP A  47      17.957 -20.253 -20.425  1.00 92.36           C  
ATOM    730  OD1 ASP A  47      16.862 -20.341 -19.817  1.00 92.36           O  
ATOM    731  OD2 ASP A  47      18.633 -21.251 -20.735  1.00 92.36           O  
ATOM    732  N   VAL A  48      19.719 -17.058 -18.008  1.00 92.08           N  
ATOM    733  H   VAL A  48      19.413 -17.863 -17.481  1.00 92.08           H  
ATOM    734  CA  VAL A  48      20.821 -16.236 -17.485  1.00 92.08           C  
ATOM    735  HA  VAL A  48      21.239 -15.655 -18.307  1.00 92.08           H  
ATOM    736  C   VAL A  48      21.946 -17.106 -16.946  1.00 92.08           C  
ATOM    737  CB  VAL A  48      20.359 -15.234 -16.409  1.00 92.08           C  
ATOM    738  HB  VAL A  48      21.242 -14.749 -15.993  1.00 92.08           H  
ATOM    739  O   VAL A  48      21.717 -18.122 -16.282  1.00 92.08           O  
ATOM    740  CG1 VAL A  48      19.467 -14.136 -16.986  1.00 92.08           C  
ATOM    741 HG11 VAL A  48      19.220 -13.397 -16.224  1.00 92.08           H  
ATOM    742 HG12 VAL A  48      19.993 -13.633 -17.798  1.00 92.08           H  
ATOM    743 HG13 VAL A  48      18.548 -14.569 -17.383  1.00 92.08           H  
ATOM    744  CG2 VAL A  48      19.601 -15.894 -15.251  1.00 92.08           C  
ATOM    745 HG21 VAL A  48      20.230 -16.639 -14.764  1.00 92.08           H  
ATOM    746 HG22 VAL A  48      18.717 -16.392 -15.651  1.00 92.08           H  
ATOM    747 HG23 VAL A  48      19.289 -15.125 -14.545  1.00 92.08           H  
ATOM    748  N   GLU A  49      23.186 -16.671 -17.159  1.00 91.01           N  
ATOM    749  H   GLU A  49      23.325 -15.863 -17.749  1.00 91.01           H  
ATOM    750  CA  GLU A  49      24.345 -17.281 -16.513  1.00 91.01           C  
ATOM    751  HA  GLU A  49      24.294 -18.362 -16.641  1.00 91.01           H  
ATOM    752  C   GLU A  49      24.340 -16.957 -15.010  1.00 91.01           C  
ATOM    753  CB  GLU A  49      25.658 -16.793 -17.139  1.00 91.01           C  
ATOM    754  HB2 GLU A  49      26.470 -17.174 -16.520  1.00 91.01           H  
ATOM    755  HB3 GLU A  49      25.688 -15.704 -17.109  1.00 91.01           H  
ATOM    756  O   GLU A  49      24.525 -15.810 -14.595  1.00 91.01           O  
ATOM    757  CG  GLU A  49      25.895 -17.265 -18.581  1.00 91.01           C  
ATOM    758  HG2 GLU A  49      25.732 -18.342 -18.625  1.00 91.01           H  
ATOM    759  HG3 GLU A  49      25.174 -16.779 -19.238  1.00 91.01           H  
ATOM    760  CD  GLU A  49      27.330 -16.946 -19.055  1.00 91.01           C  
ATOM    761  OE1 GLU A  49      27.764 -17.514 -20.074  1.00 91.01           O  
ATOM    762  OE2 GLU A  49      28.069 -16.191 -18.362  1.00 91.01           O  
ATOM    763  N   LYS A  50      24.158 -17.972 -14.154  1.00 83.10           N  
ATOM    764  H   LYS A  50      23.945 -18.877 -14.549  1.00 83.10           H  
ATOM    765  CA  LYS A  50      24.175 -17.800 -12.691  1.00 83.10           C  
ATOM    766  HA  LYS A  50      24.470 -16.770 -12.488  1.00 83.10           H  
ATOM    767  C   LYS A  50      25.237 -18.659 -12.003  1.00 83.10           C  
ATOM    768  CB  LYS A  50      22.757 -17.982 -12.104  1.00 83.10           C  
ATOM    769  HB2 LYS A  50      22.836 -18.282 -11.059  1.00 83.10           H  
ATOM    770  HB3 LYS A  50      22.232 -18.764 -12.653  1.00 83.10           H  
ATOM    771  O   LYS A  50      25.379 -19.857 -12.246  1.00 83.10           O  
ATOM    772  CG  LYS A  50      21.957 -16.666 -12.170  1.00 83.10           C  
ATOM    773  HG2 LYS A  50      22.496 -15.909 -11.600  1.00 83.10           H  
ATOM    774  HG3 LYS A  50      21.912 -16.334 -13.207  1.00 83.10           H  
ATOM    775  CD  LYS A  50      20.522 -16.761 -11.613  1.00 83.10           C  
ATOM    776  HD2 LYS A  50      20.540 -17.125 -10.586  1.00 83.10           H  
ATOM    777  HD3 LYS A  50      19.951 -17.447 -12.239  1.00 83.10           H  
ATOM    778  CE  LYS A  50      19.881 -15.358 -11.663  1.00 83.10           C  
ATOM    779  HE2 LYS A  50      20.387 -14.705 -10.953  1.00 83.10           H  
ATOM    780  HE3 LYS A  50      20.075 -14.946 -12.654  1.00 83.10           H  
ATOM    781  NZ  LYS A  50      18.410 -15.339 -11.427  1.00 83.10           N  
ATOM    782  HZ1 LYS A  50      18.038 -14.422 -11.627  1.00 83.10           H  
ATOM    783  HZ2 LYS A  50      18.148 -15.597 -10.486  1.00 83.10           H  
ATOM    784  HZ3 LYS A  50      17.941 -15.936 -12.093  1.00 83.10           H  
ATOM    785  N   GLY A  51      25.914 -18.046 -11.031  1.00 80.98           N  
ATOM    786  H   GLY A  51      25.799 -17.044 -10.964  1.00 80.98           H  
ATOM    787  CA  GLY A  51      26.905 -18.690 -10.164  1.00 80.98           C  
ATOM    788  HA2 GLY A  51      26.943 -18.152  -9.217  1.00 80.98           H  
ATOM    789  HA3 GLY A  51      26.593 -19.714  -9.959  1.00 80.98           H  
ATOM    790  C   GLY A  51      28.319 -18.728 -10.750  1.00 80.98           C  
ATOM    791  O   GLY A  51      28.561 -18.301 -11.873  1.00 80.98           O  
ATOM    792  N   LYS A  52      29.274 -19.261  -9.974  1.00 80.52           N  
ATOM    793  H   LYS A  52      29.011 -19.592  -9.056  1.00 80.52           H  
ATOM    794  CA  LYS A  52      30.699 -19.307 -10.360  1.00 80.52           C  
ATOM    795  HA  LYS A  52      31.046 -18.295 -10.573  1.00 80.52           H  
ATOM    796  C   LYS A  52      30.960 -20.097 -11.645  1.00 80.52           C  
ATOM    797  CB  LYS A  52      31.551 -19.907  -9.230  1.00 80.52           C  
ATOM    798  HB2 LYS A  52      32.557 -20.067  -9.617  1.00 80.52           H  
ATOM    799  HB3 LYS A  52      31.145 -20.877  -8.941  1.00 80.52           H  
ATOM    800  O   LYS A  52      31.876 -19.769 -12.382  1.00 80.52           O  
ATOM    801  CG  LYS A  52      31.656 -19.000  -7.995  1.00 80.52           C  
ATOM    802  HG2 LYS A  52      30.680 -18.914  -7.517  1.00 80.52           H  
ATOM    803  HG3 LYS A  52      31.990 -18.010  -8.305  1.00 80.52           H  
ATOM    804  CD  LYS A  52      32.670 -19.585  -7.000  1.00 80.52           C  
ATOM    805  HD2 LYS A  52      33.632 -19.692  -7.499  1.00 80.52           H  
ATOM    806  HD3 LYS A  52      32.329 -20.568  -6.674  1.00 80.52           H  
ATOM    807  CE  LYS A  52      32.834 -18.666  -5.782  1.00 80.52           C  
ATOM    808  HE2 LYS A  52      33.113 -17.673  -6.135  1.00 80.52           H  
ATOM    809  HE3 LYS A  52      31.874 -18.581  -5.272  1.00 80.52           H  
ATOM    810  NZ  LYS A  52      33.871 -19.177  -4.846  1.00 80.52           N  
ATOM    811  HZ1 LYS A  52      33.627 -20.094  -4.498  1.00 80.52           H  
ATOM    812  HZ2 LYS A  52      33.977 -18.557  -4.056  1.00 80.52           H  
ATOM    813  HZ3 LYS A  52      34.766 -19.242  -5.309  1.00 80.52           H  
ATOM    814  N   SER A  53      30.164 -21.134 -11.893  1.00 83.43           N  
ATOM    815  H   SER A  53      29.413 -21.340 -11.250  1.00 83.43           H  
ATOM    816  CA  SER A  53      30.264 -21.989 -13.077  1.00 83.43           C  
ATOM    817  HA  SER A  53      31.308 -22.039 -13.389  1.00 83.43           H  
ATOM    818  C   SER A  53      29.494 -21.463 -14.288  1.00 83.43           C  
ATOM    819  CB  SER A  53      29.825 -23.413 -12.716  1.00 83.43           C  
ATOM    820  HB2 SER A  53      30.601 -23.862 -12.096  1.00 83.43           H  
ATOM    821  HB3 SER A  53      29.718 -24.018 -13.617  1.00 83.43           H  
ATOM    822  O   SER A  53      29.449 -22.170 -15.288  1.00 83.43           O  
ATOM    823  OG  SER A  53      28.607 -23.406 -11.981  1.00 83.43           O  
ATOM    824  HG  SER A  53      28.491 -24.284 -11.611  1.00 83.43           H  
ATOM    825  N   LYS A  54      28.877 -20.269 -14.201  1.00 83.80           N  
ATOM    826  H   LYS A  54      28.997 -19.723 -13.360  1.00 83.80           H  
ATOM    827  CA  LYS A  54      28.120 -19.638 -15.298  1.00 83.80           C  
ATOM    828  HA  LYS A  54      27.529 -18.816 -14.892  1.00 83.80           H  
ATOM    829  C   LYS A  54      27.102 -20.579 -15.957  1.00 83.80           C  
ATOM    830  CB  LYS A  54      29.095 -19.040 -16.324  1.00 83.80           C  
ATOM    831  HB2 LYS A  54      29.773 -19.818 -16.676  1.00 83.80           H  
ATOM    832  HB3 LYS A  54      28.530 -18.682 -17.184  1.00 83.80           H  
ATOM    833  O   LYS A  54      26.907 -20.564 -17.163  1.00 83.80           O  
ATOM    834  CG  LYS A  54      29.898 -17.854 -15.781  1.00 83.80           C  
ATOM    835  HG2 LYS A  54      30.424 -18.129 -14.867  1.00 83.80           H  
ATOM    836  HG3 LYS A  54      29.207 -17.038 -15.566  1.00 83.80           H  
ATOM    837  CD  LYS A  54      30.925 -17.424 -16.838  1.00 83.80           C  
ATOM    838  HD2 LYS A  54      31.859 -17.957 -16.661  1.00 83.80           H  
ATOM    839  HD3 LYS A  54      30.572 -17.714 -17.828  1.00 83.80           H  
ATOM    840  CE  LYS A  54      31.185 -15.916 -16.811  1.00 83.80           C  
ATOM    841  HE2 LYS A  54      32.257 -15.729 -16.747  1.00 83.80           H  
ATOM    842  HE3 LYS A  54      30.692 -15.487 -15.939  1.00 83.80           H  
ATOM    843  NZ  LYS A  54      30.631 -15.310 -18.045  1.00 83.80           N  
ATOM    844  HZ1 LYS A  54      31.045 -15.683 -18.886  1.00 83.80           H  
ATOM    845  HZ2 LYS A  54      30.646 -14.300 -18.055  1.00 83.80           H  
ATOM    846  HZ3 LYS A  54      29.661 -15.575 -18.139  1.00 83.80           H  
ATOM    847  N   LYS A  55      26.453 -21.434 -15.161  1.00 87.55           N  
ATOM    848  H   LYS A  55      26.582 -21.347 -14.163  1.00 87.55           H  
ATOM    849  CA  LYS A  55      25.433 -22.343 -15.694  1.00 87.55           C  
ATOM    850  HA  LYS A  55      25.829 -22.821 -16.590  1.00 87.55           H  
ATOM    851  C   LYS A  55      24.218 -21.530 -16.129  1.00 87.55           C  
ATOM    852  CB  LYS A  55      25.052 -23.426 -14.678  1.00 87.55           C  
ATOM    853  HB2 LYS A  55      24.177 -23.955 -15.055  1.00 87.55           H  
ATOM    854  HB3 LYS A  55      24.791 -22.961 -13.727  1.00 87.55           H  
ATOM    855  O   LYS A  55      23.742 -20.706 -15.342  1.00 87.55           O  
ATOM    856  CG  LYS A  55      26.191 -24.434 -14.482  1.00 87.55           C  
ATOM    857  HG2 LYS A  55      26.465 -24.850 -15.452  1.00 87.55           H  
ATOM    858  HG3 LYS A  55      27.061 -23.929 -14.062  1.00 87.55           H  
ATOM    859  CD  LYS A  55      25.758 -25.578 -13.555  1.00 87.55           C  
ATOM    860  HD2 LYS A  55      25.530 -25.180 -12.566  1.00 87.55           H  
ATOM    861  HD3 LYS A  55      24.864 -26.041 -13.972  1.00 87.55           H  
ATOM    862  CE  LYS A  55      26.878 -26.622 -13.460  1.00 87.55           C  
ATOM    863  HE2 LYS A  55      27.741 -26.178 -12.965  1.00 87.55           H  
ATOM    864  HE3 LYS A  55      27.180 -26.877 -14.476  1.00 87.55           H  
ATOM    865  NZ  LYS A  55      26.431 -27.851 -12.755  1.00 87.55           N  
ATOM    866  HZ1 LYS A  55      27.170 -28.540 -12.744  1.00 87.55           H  
ATOM    867  HZ2 LYS A  55      26.140 -27.658 -11.807  1.00 87.55           H  
ATOM    868  HZ3 LYS A  55      25.655 -28.264 -13.253  1.00 87.55           H  
ATOM    869  N   LEU A  56      23.728 -21.808 -17.334  1.00 90.84           N  
ATOM    870  H   LEU A  56      24.225 -22.449 -17.935  1.00 90.84           H  
ATOM    871  CA  LEU A  56      22.463 -21.280 -17.832  1.00 90.84           C  
ATOM    872  HA  LEU A  56      22.484 -20.192 -17.776  1.00 90.84           H  
ATOM    873  C   LEU A  56      21.321 -21.771 -16.943  1.00 90.84           C  
ATOM    874  CB  LEU A  56      22.247 -21.698 -19.299  1.00 90.84           C  
ATOM    875  HB2 LEU A  56      22.330 -22.782 -19.373  1.00 90.84           H  
ATOM    876  HB3 LEU A  56      21.233 -21.431 -19.598  1.00 90.84           H  
ATOM    877  O   LEU A  56      21.271 -22.942 -16.548  1.00 90.84           O  
ATOM    878  CG  LEU A  56      23.227 -21.044 -20.288  1.00 90.84           C  
ATOM    879  HG  LEU A  56      24.248 -21.209 -19.944  1.00 90.84           H  
ATOM    880  CD1 LEU A  56      23.088 -21.678 -21.670  1.00 90.84           C  
ATOM    881 HD11 LEU A  56      23.293 -22.747 -21.621  1.00 90.84           H  
ATOM    882 HD12 LEU A  56      23.783 -21.212 -22.368  1.00 90.84           H  
ATOM    883 HD13 LEU A  56      22.074 -21.532 -22.041  1.00 90.84           H  
ATOM    884  CD2 LEU A  56      22.990 -19.543 -20.422  1.00 90.84           C  
ATOM    885 HD21 LEU A  56      21.982 -19.357 -20.795  1.00 90.84           H  
ATOM    886 HD22 LEU A  56      23.137 -19.029 -19.473  1.00 90.84           H  
ATOM    887 HD23 LEU A  56      23.705 -19.146 -21.142  1.00 90.84           H  
ATOM    888  N   LYS A  57      20.451 -20.842 -16.558  1.00 91.57           N  
ATOM    889  H   LYS A  57      20.602 -19.896 -16.880  1.00 91.57           H  
ATOM    890  CA  LYS A  57      19.225 -21.121 -15.819  1.00 91.57           C  
ATOM    891  HA  LYS A  57      18.945 -22.165 -15.959  1.00 91.57           H  
ATOM    892  C   LYS A  57      18.106 -20.262 -16.368  1.00 91.57           C  
ATOM    893  CB  LYS A  57      19.392 -20.811 -14.326  1.00 91.57           C  
ATOM    894  HB2 LYS A  57      19.726 -19.780 -14.207  1.00 91.57           H  
ATOM    895  HB3 LYS A  57      18.413 -20.909 -13.857  1.00 91.57           H  
ATOM    896  O   LYS A  57      18.241 -19.038 -16.359  1.00 91.57           O  
ATOM    897  CG  LYS A  57      20.376 -21.745 -13.622  1.00 91.57           C  
ATOM    898  HG2 LYS A  57      20.135 -22.780 -13.866  1.00 91.57           H  
ATOM    899  HG3 LYS A  57      21.392 -21.523 -13.950  1.00 91.57           H  
ATOM    900  CD  LYS A  57      20.261 -21.544 -12.111  1.00 91.57           C  
ATOM    901  HD2 LYS A  57      20.417 -20.493 -11.871  1.00 91.57           H  
ATOM    902  HD3 LYS A  57      19.261 -21.845 -11.800  1.00 91.57           H  
ATOM    903  CE  LYS A  57      21.309 -22.402 -11.404  1.00 91.57           C  
ATOM    904  HE2 LYS A  57      21.269 -23.406 -11.826  1.00 91.57           H  
ATOM    905  HE3 LYS A  57      22.292 -21.985 -11.625  1.00 91.57           H  
ATOM    906  NZ  LYS A  57      21.054 -22.441  -9.945  1.00 91.57           N  
ATOM    907  HZ1 LYS A  57      21.794 -22.936  -9.468  1.00 91.57           H  
ATOM    908  HZ2 LYS A  57      20.977 -21.502  -9.582  1.00 91.57           H  
ATOM    909  HZ3 LYS A  57      20.182 -22.922  -9.777  1.00 91.57           H  
ATOM    910  N   SER A  58      16.990 -20.901 -16.679  1.00 91.42           N  
ATOM    911  H   SER A  58      17.015 -21.891 -16.879  1.00 91.42           H  
ATOM    912  CA  SER A  58      15.757 -20.210 -17.020  1.00 91.42           C  
ATOM    913  HA  SER A  58      15.973 -19.486 -17.805  1.00 91.42           H  
ATOM    914  C   SER A  58      15.219 -19.445 -15.820  1.00 91.42           C  
ATOM    915  CB  SER A  58      14.725 -21.187 -17.586  1.00 91.42           C  
ATOM    916  HB2 SER A  58      13.936 -20.631 -18.092  1.00 91.42           H  
ATOM    917  HB3 SER A  58      14.290 -21.776 -16.778  1.00 91.42           H  
ATOM    918  O   SER A  58      15.171 -19.946 -14.688  1.00 91.42           O  
ATOM    919  OG  SER A  58      15.354 -22.064 -18.496  1.00 91.42           O  
ATOM    920  HG  SER A  58      15.840 -21.526 -19.126  1.00 91.42           H  
ATOM    921  N   VAL A  59      14.851 -18.196 -16.065  1.00 91.51           N  
ATOM    922  H   VAL A  59      14.959 -17.851 -17.008  1.00 91.51           H  
ATOM    923  CA  VAL A  59      14.310 -17.270 -15.082  1.00 91.51           C  
ATOM    924  HA  VAL A  59      14.041 -17.834 -14.189  1.00 91.51           H  
ATOM    925  C   VAL A  59      13.034 -16.642 -15.612  1.00 91.51           C  
ATOM    926  CB  VAL A  59      15.324 -16.187 -14.664  1.00 91.51           C  
ATOM    927  HB  VAL A  59      14.821 -15.515 -13.969  1.00 91.51           H  
ATOM    928  O   VAL A  59      12.930 -16.286 -16.780  1.00 91.51           O  
ATOM    929  CG1 VAL A  59      16.499 -16.817 -13.907  1.00 91.51           C  
ATOM    930 HG11 VAL A  59      17.000 -17.542 -14.548  1.00 91.51           H  
ATOM    931 HG12 VAL A  59      16.129 -17.323 -13.015  1.00 91.51           H  
ATOM    932 HG13 VAL A  59      17.201 -16.021 -13.654  1.00 91.51           H  
ATOM    933  CG2 VAL A  59      15.888 -15.331 -15.804  1.00 91.51           C  
ATOM    934 HG21 VAL A  59      16.500 -14.523 -15.403  1.00 91.51           H  
ATOM    935 HG22 VAL A  59      15.079 -14.886 -16.384  1.00 91.51           H  
ATOM    936 HG23 VAL A  59      16.497 -15.942 -16.471  1.00 91.51           H  
ATOM    937  N   THR A  60      12.080 -16.471 -14.706  1.00 92.51           N  
ATOM    938  H   THR A  60      12.215 -16.857 -13.782  1.00 92.51           H  
ATOM    939  CA  THR A  60      10.919 -15.606 -14.890  1.00 92.51           C  
ATOM    940  HA  THR A  60      10.917 -15.192 -15.898  1.00 92.51           H  
ATOM    941  C   THR A  60      11.061 -14.485 -13.878  1.00 92.51           C  
ATOM    942  CB  THR A  60       9.611 -16.379 -14.692  1.00 92.51           C  
ATOM    943  HB  THR A  60       9.556 -16.740 -13.665  1.00 92.51           H  
ATOM    944  O   THR A  60      11.032 -14.736 -12.671  1.00 92.51           O  
ATOM    945  CG2 THR A  60       8.381 -15.522 -14.977  1.00 92.51           C  
ATOM    946 HG21 THR A  60       8.476 -15.022 -15.940  1.00 92.51           H  
ATOM    947 HG22 THR A  60       8.272 -14.773 -14.193  1.00 92.51           H  
ATOM    948 HG23 THR A  60       7.490 -16.150 -14.982  1.00 92.51           H  
ATOM    949  OG1 THR A  60       9.577 -17.497 -15.546  1.00 92.51           O  
ATOM    950  HG1 THR A  60       9.610 -17.185 -16.454  1.00 92.51           H  
ATOM    951  N   GLU A  61      11.296 -13.260 -14.336  1.00 92.89           N  
ATOM    952  H   GLU A  61      11.317 -13.101 -15.333  1.00 92.89           H  
ATOM    953  CA  GLU A  61      11.532 -12.133 -13.436  1.00 92.89           C  
ATOM    954  HA  GLU A  61      10.949 -12.311 -12.532  1.00 92.89           H  
ATOM    955  C   GLU A  61      11.017 -10.810 -13.990  1.00 92.89           C  
ATOM    956  CB  GLU A  61      13.009 -12.059 -12.995  1.00 92.89           C  
ATOM    957  HB2 GLU A  61      13.254 -12.997 -12.496  1.00 92.89           H  
ATOM    958  HB3 GLU A  61      13.109 -11.265 -12.255  1.00 92.89           H  
ATOM    959  O   GLU A  61      10.744 -10.654 -15.178  1.00 92.89           O  
ATOM    960  CG  GLU A  61      14.033 -11.815 -14.113  1.00 92.89           C  
ATOM    961  HG2 GLU A  61      13.796 -10.871 -14.604  1.00 92.89           H  
ATOM    962  HG3 GLU A  61      13.957 -12.613 -14.851  1.00 92.89           H  
ATOM    963  CD  GLU A  61      15.475 -11.775 -13.568  1.00 92.89           C  
ATOM    964  OE1 GLU A  61      16.259 -10.944 -14.074  1.00 92.89           O  
ATOM    965  OE2 GLU A  61      15.827 -12.559 -12.646  1.00 92.89           O  
ATOM    966  N   LEU A  62      10.859  -9.854 -13.080  1.00 95.58           N  
ATOM    967  H   LEU A  62      11.170 -10.036 -12.136  1.00 95.58           H  
ATOM    968  CA  LEU A  62      10.480  -8.493 -13.409  1.00 95.58           C  
ATOM    969  HA  LEU A  62      10.004  -8.482 -14.390  1.00 95.58           H  
ATOM    970  C   LEU A  62      11.737  -7.635 -13.478  1.00 95.58           C  
ATOM    971  CB  LEU A  62       9.475  -7.975 -12.373  1.00 95.58           C  
ATOM    972  HB2 LEU A  62       9.888  -8.141 -11.378  1.00 95.58           H  
ATOM    973  HB3 LEU A  62       9.341  -6.902 -12.509  1.00 95.58           H  
ATOM    974  O   LEU A  62      12.486  -7.550 -12.504  1.00 95.58           O  
ATOM    975  CG  LEU A  62       8.108  -8.670 -12.493  1.00 95.58           C  
ATOM    976  HG  LEU A  62       8.237  -9.742 -12.644  1.00 95.58           H  
ATOM    977  CD1 LEU A  62       7.329  -8.468 -11.204  1.00 95.58           C  
ATOM    978 HD11 LEU A  62       6.319  -8.863 -11.314  1.00 95.58           H  
ATOM    979 HD12 LEU A  62       7.292  -7.409 -10.947  1.00 95.58           H  
ATOM    980 HD13 LEU A  62       7.844  -9.037 -10.430  1.00 95.58           H  
ATOM    981  CD2 LEU A  62       7.288  -8.107 -13.645  1.00 95.58           C  
ATOM    982 HD21 LEU A  62       7.104  -7.043 -13.498  1.00 95.58           H  
ATOM    983 HD22 LEU A  62       6.338  -8.639 -13.702  1.00 95.58           H  
ATOM    984 HD23 LEU A  62       7.814  -8.258 -14.587  1.00 95.58           H  
ATOM    985  N   LEU A  63      11.931  -6.951 -14.600  1.00 95.46           N  
ATOM    986  H   LEU A  63      11.300  -7.122 -15.369  1.00 95.46           H  
ATOM    987  CA  LEU A  63      13.001  -5.978 -14.786  1.00 95.46           C  
ATOM    988  HA  LEU A  63      13.692  -6.049 -13.946  1.00 95.46           H  
ATOM    989  C   LEU A  63      12.416  -4.568 -14.814  1.00 95.46           C  
ATOM    990  CB  LEU A  63      13.779  -6.330 -16.059  1.00 95.46           C  
ATOM    991  HB2 LEU A  63      14.188  -7.334 -15.948  1.00 95.46           H  
ATOM    992  HB3 LEU A  63      13.076  -6.333 -16.892  1.00 95.46           H  
ATOM    993  O   LEU A  63      11.435  -4.296 -15.499  1.00 95.46           O  
ATOM    994  CG  LEU A  63      14.929  -5.370 -16.399  1.00 95.46           C  
ATOM    995  HG  LEU A  63      14.561  -4.344 -16.413  1.00 95.46           H  
ATOM    996  CD1 LEU A  63      16.072  -5.468 -15.386  1.00 95.46           C  
ATOM    997 HD11 LEU A  63      15.727  -5.185 -14.391  1.00 95.46           H  
ATOM    998 HD12 LEU A  63      16.441  -6.493 -15.356  1.00 95.46           H  
ATOM    999 HD13 LEU A  63      16.885  -4.806 -15.682  1.00 95.46           H  
ATOM   1000  CD2 LEU A  63      15.481  -5.682 -17.784  1.00 95.46           C  
ATOM   1001 HD21 LEU A  63      15.849  -6.707 -17.818  1.00 95.46           H  
ATOM   1002 HD22 LEU A  63      14.688  -5.569 -18.524  1.00 95.46           H  
ATOM   1003 HD23 LEU A  63      16.288  -4.993 -18.036  1.00 95.46           H  
ATOM   1004  N   GLY A  64      13.016  -3.645 -14.065  1.00 95.91           N  
ATOM   1005  H   GLY A  64      13.852  -3.912 -13.566  1.00 95.91           H  
ATOM   1006  CA  GLY A  64      12.678  -2.226 -14.157  1.00 95.91           C  
ATOM   1007  HA2 GLY A  64      11.601  -2.098 -14.262  1.00 95.91           H  
ATOM   1008  HA3 GLY A  64      13.004  -1.710 -13.254  1.00 95.91           H  
ATOM   1009  C   GLY A  64      13.381  -1.588 -15.350  1.00 95.91           C  
ATOM   1010  O   GLY A  64      14.607  -1.628 -15.415  1.00 95.91           O  
ATOM   1011  N   ILE A  65      12.617  -0.968 -16.246  1.00 95.66           N  
ATOM   1012  H   ILE A  65      11.615  -0.975 -16.123  1.00 95.66           H  
ATOM   1013  CA  ILE A  65      13.147  -0.148 -17.336  1.00 95.66           C  
ATOM   1014  HA  ILE A  65      14.178  -0.434 -17.542  1.00 95.66           H  
ATOM   1015  C   ILE A  65      13.149   1.301 -16.869  1.00 95.66           C  
ATOM   1016  CB  ILE A  65      12.332  -0.347 -18.632  1.00 95.66           C  
ATOM   1017  HB  ILE A  65      11.309  -0.018 -18.449  1.00 95.66           H  
ATOM   1018  O   ILE A  65      12.104   1.869 -16.539  1.00 95.66           O  
ATOM   1019  CG1 ILE A  65      12.264  -1.831 -19.061  1.00 95.66           C  
ATOM   1020 HG12 ILE A  65      11.698  -1.900 -19.990  1.00 95.66           H  
ATOM   1021 HG13 ILE A  65      11.709  -2.392 -18.309  1.00 95.66           H  
ATOM   1022  CG2 ILE A  65      12.901   0.518 -19.771  1.00 95.66           C  
ATOM   1023 HG21 ILE A  65      12.780   1.576 -19.542  1.00 95.66           H  
ATOM   1024 HG22 ILE A  65      12.361   0.306 -20.694  1.00 95.66           H  
ATOM   1025 HG23 ILE A  65      13.959   0.305 -19.926  1.00 95.66           H  
ATOM   1026  CD1 ILE A  65      13.618  -2.526 -19.273  1.00 95.66           C  
ATOM   1027 HD11 ILE A  65      14.183  -2.560 -18.342  1.00 95.66           H  
ATOM   1028 HD12 ILE A  65      13.443  -3.548 -19.610  1.00 95.66           H  
ATOM   1029 HD13 ILE A  65      14.197  -2.007 -20.037  1.00 95.66           H  
ATOM   1030  N   THR A  66      14.328   1.907 -16.788  1.00 93.95           N  
ATOM   1031  H   THR A  66      15.160   1.396 -17.045  1.00 93.95           H  
ATOM   1032  CA  THR A  66      14.456   3.312 -16.385  1.00 93.95           C  
ATOM   1033  HA  THR A  66      13.786   3.497 -15.546  1.00 93.95           H  
ATOM   1034  C   THR A  66      14.023   4.259 -17.498  1.00 93.95           C  
ATOM   1035  CB  THR A  66      15.864   3.642 -15.895  1.00 93.95           C  
ATOM   1036  HB  THR A  66      15.878   4.677 -15.556  1.00 93.95           H  
ATOM   1037  O   THR A  66      14.000   3.891 -18.670  1.00 93.95           O  
ATOM   1038  CG2 THR A  66      16.317   2.736 -14.747  1.00 93.95           C  
ATOM   1039 HG21 THR A  66      17.372   2.915 -14.539  1.00 93.95           H  
ATOM   1040 HG22 THR A  66      16.202   1.683 -15.003  1.00 93.95           H  
ATOM   1041 HG23 THR A  66      15.726   2.952 -13.857  1.00 93.95           H  
ATOM   1042  OG1 THR A  66      16.778   3.523 -16.943  1.00 93.95           O  
ATOM   1043  HG1 THR A  66      16.911   2.580 -17.061  1.00 93.95           H  
ATOM   1044  N   ILE A  67      13.701   5.510 -17.156  1.00 91.69           N  
ATOM   1045  H   ILE A  67      13.687   5.761 -16.178  1.00 91.69           H  
ATOM   1046  CA  ILE A  67      13.355   6.521 -18.171  1.00 91.69           C  
ATOM   1047  HA  ILE A  67      12.501   6.155 -18.740  1.00 91.69           H  
ATOM   1048  C   ILE A  67      14.507   6.695 -19.180  1.00 91.69           C  
ATOM   1049  CB  ILE A  67      12.952   7.863 -17.512  1.00 91.69           C  
ATOM   1050  HB  ILE A  67      13.800   8.232 -16.934  1.00 91.69           H  
ATOM   1051  O   ILE A  67      14.250   6.874 -20.366  1.00 91.69           O  
ATOM   1052  CG1 ILE A  67      11.738   7.686 -16.567  1.00 91.69           C  
ATOM   1053 HG12 ILE A  67      11.962   6.925 -15.819  1.00 91.69           H  
ATOM   1054 HG13 ILE A  67      10.877   7.346 -17.142  1.00 91.69           H  
ATOM   1055  CG2 ILE A  67      12.589   8.910 -18.583  1.00 91.69           C  
ATOM   1056 HG21 ILE A  67      13.385   9.020 -19.320  1.00 91.69           H  
ATOM   1057 HG22 ILE A  67      12.436   9.888 -18.128  1.00 91.69           H  
ATOM   1058 HG23 ILE A  67      11.682   8.610 -19.109  1.00 91.69           H  
ATOM   1059  CD1 ILE A  67      11.339   8.960 -15.813  1.00 91.69           C  
ATOM   1060 HD11 ILE A  67      10.609   8.711 -15.043  1.00 91.69           H  
ATOM   1061 HD12 ILE A  67      10.889   9.685 -16.490  1.00 91.69           H  
ATOM   1062 HD13 ILE A  67      12.221   9.398 -15.344  1.00 91.69           H  
ATOM   1063  N   MET A  68      15.763   6.585 -18.732  1.00 89.97           N  
ATOM   1064  H   MET A  68      15.909   6.364 -17.757  1.00 89.97           H  
ATOM   1065  CA  MET A  68      16.943   6.675 -19.604  1.00 89.97           C  
ATOM   1066  HA  MET A  68      16.840   7.545 -20.252  1.00 89.97           H  
ATOM   1067  C   MET A  68      17.112   5.457 -20.525  1.00 89.97           C  
ATOM   1068  CB  MET A  68      18.207   6.849 -18.753  1.00 89.97           C  
ATOM   1069  HB2 MET A  68      18.291   6.014 -18.058  1.00 89.97           H  
ATOM   1070  HB3 MET A  68      19.074   6.835 -19.413  1.00 89.97           H  
ATOM   1071  O   MET A  68      17.583   5.605 -21.647  1.00 89.97           O  
ATOM   1072  CG  MET A  68      18.217   8.174 -17.980  1.00 89.97           C  
ATOM   1073  HG2 MET A  68      17.419   8.171 -17.239  1.00 89.97           H  
ATOM   1074  HG3 MET A  68      18.023   8.983 -18.685  1.00 89.97           H  
ATOM   1075  SD  MET A  68      19.789   8.531 -17.149  1.00 89.97           S  
ATOM   1076  CE  MET A  68      19.754   7.272 -15.856  1.00 89.97           C  
ATOM   1077  HE1 MET A  68      20.676   7.326 -15.278  1.00 89.97           H  
ATOM   1078  HE2 MET A  68      19.670   6.278 -16.294  1.00 89.97           H  
ATOM   1079  HE3 MET A  68      18.899   7.472 -15.209  1.00 89.97           H  
ATOM   1080  N   GLU A  69      16.713   4.264 -20.078  1.00 94.66           N  
ATOM   1081  H   GLU A  69      16.356   4.194 -19.136  1.00 94.66           H  
ATOM   1082  CA  GLU A  69      16.798   3.019 -20.859  1.00 94.66           C  
ATOM   1083  HA  GLU A  69      17.694   3.025 -21.479  1.00 94.66           H  
ATOM   1084  C   GLU A  69      15.599   2.811 -21.789  1.00 94.66           C  
ATOM   1085  CB  GLU A  69      16.867   1.835 -19.895  1.00 94.66           C  
ATOM   1086  HB2 GLU A  69      16.724   0.907 -20.448  1.00 94.66           H  
ATOM   1087  HB3 GLU A  69      16.033   1.936 -19.201  1.00 94.66           H  
ATOM   1088  O   GLU A  69      15.666   1.996 -22.710  1.00 94.66           O  
ATOM   1089  CG  GLU A  69      18.205   1.747 -19.138  1.00 94.66           C  
ATOM   1090  HG2 GLU A  69      18.973   1.391 -19.825  1.00 94.66           H  
ATOM   1091  HG3 GLU A  69      18.506   2.735 -18.790  1.00 94.66           H  
ATOM   1092  CD  GLU A  69      18.100   0.809 -17.929  1.00 94.66           C  
ATOM   1093  OE1 GLU A  69      19.084   0.111 -17.598  1.00 94.66           O  
ATOM   1094  OE2 GLU A  69      17.020   0.787 -17.295  1.00 94.66           O  
ATOM   1095  N   ARG A  70      14.499   3.537 -21.562  1.00 94.53           N  
ATOM   1096  H   ARG A  70      14.507   4.133 -20.746  1.00 94.53           H  
ATOM   1097  CA  ARG A  70      13.236   3.364 -22.283  1.00 94.53           C  
ATOM   1098  HA  ARG A  70      12.832   2.380 -22.045  1.00 94.53           H  
ATOM   1099  C   ARG A  70      13.426   3.388 -23.797  1.00 94.53           C  
ATOM   1100  CB  ARG A  70      12.249   4.439 -21.812  1.00 94.53           C  
ATOM   1101  HB2 ARG A  70      12.649   5.428 -22.036  1.00 94.53           H  
ATOM   1102  HB3 ARG A  70      12.107   4.351 -20.735  1.00 94.53           H  
ATOM   1103  O   ARG A  70      12.976   2.474 -24.473  1.00 94.53           O  
ATOM   1104  CG  ARG A  70      10.900   4.269 -22.513  1.00 94.53           C  
ATOM   1105  HG2 ARG A  70      11.031   4.358 -23.591  1.00 94.53           H  
ATOM   1106  HG3 ARG A  70      10.503   3.280 -22.283  1.00 94.53           H  
ATOM   1107  CD  ARG A  70       9.900   5.333 -22.074  1.00 94.53           C  
ATOM   1108  HD2 ARG A  70      10.328   6.318 -22.261  1.00 94.53           H  
ATOM   1109  HD3 ARG A  70       9.692   5.213 -21.011  1.00 94.53           H  
ATOM   1110  NE  ARG A  70       8.666   5.176 -22.850  1.00 94.53           N  
ATOM   1111  HE  ARG A  70       8.654   4.407 -23.505  1.00 94.53           H  
ATOM   1112  NH1 ARG A  70       7.465   6.930 -21.992  1.00 94.53           N  
ATOM   1113 HH11 ARG A  70       8.255   7.156 -21.405  1.00 94.53           H  
ATOM   1114 HH12 ARG A  70       6.614   7.473 -22.001  1.00 94.53           H  
ATOM   1115  NH2 ARG A  70       6.594   5.627 -23.598  1.00 94.53           N  
ATOM   1116 HH21 ARG A  70       5.730   6.150 -23.615  1.00 94.53           H  
ATOM   1117 HH22 ARG A  70       6.738   4.867 -24.247  1.00 94.53           H  
ATOM   1118  CZ  ARG A  70       7.582   5.915 -22.808  1.00 94.53           C  
ATOM   1119  N   SER A  71      14.119   4.396 -24.323  1.00 95.02           N  
ATOM   1120  H   SER A  71      14.433   5.136 -23.712  1.00 95.02           H  
ATOM   1121  CA  SER A  71      14.293   4.559 -25.772  1.00 95.02           C  
ATOM   1122  HA  SER A  71      13.314   4.522 -26.249  1.00 95.02           H  
ATOM   1123  C   SER A  71      15.156   3.467 -26.408  1.00 95.02           C  
ATOM   1124  CB  SER A  71      14.929   5.915 -26.083  1.00 95.02           C  
ATOM   1125  HB2 SER A  71      15.945   5.939 -25.690  1.00 95.02           H  
ATOM   1126  HB3 SER A  71      14.961   6.054 -27.163  1.00 95.02           H  
ATOM   1127  O   SER A  71      14.962   3.154 -27.579  1.00 95.02           O  
ATOM   1128  OG  SER A  71      14.179   6.961 -25.498  1.00 95.02           O  
ATOM   1129  HG  SER A  71      14.530   7.805 -25.792  1.00 95.02           H  
ATOM   1130  N   SER A  72      16.127   2.908 -25.676  1.00 96.13           N  
ATOM   1131  H   SER A  72      16.232   3.168 -24.706  1.00 96.13           H  
ATOM   1132  CA  SER A  72      16.924   1.774 -26.163  1.00 96.13           C  
ATOM   1133  HA  SER A  72      17.173   1.937 -27.212  1.00 96.13           H  
ATOM   1134  C   SER A  72      16.133   0.474 -26.104  1.00 96.13           C  
ATOM   1135  CB  SER A  72      18.248   1.631 -25.400  1.00 96.13           C  
ATOM   1136  HB2 SER A  72      18.942   2.388 -25.764  1.00 96.13           H  
ATOM   1137  HB3 SER A  72      18.679   0.651 -25.608  1.00 96.13           H  
ATOM   1138  O   SER A  72      16.115  -0.260 -27.083  1.00 96.13           O  
ATOM   1139  OG  SER A  72      18.105   1.801 -24.002  1.00 96.13           O  
ATOM   1140  HG  SER A  72      17.413   1.229 -23.663  1.00 96.13           H  
ATOM   1141  N   PHE A  73      15.428   0.234 -24.997  1.00 95.91           N  
ATOM   1142  H   PHE A  73      15.429   0.912 -24.248  1.00 95.91           H  
ATOM   1143  CA  PHE A  73      14.610  -0.959 -24.822  1.00 95.91           C  
ATOM   1144  HA  PHE A  73      15.217  -1.845 -25.009  1.00 95.91           H  
ATOM   1145  C   PHE A  73      13.442  -1.006 -25.815  1.00 95.91           C  
ATOM   1146  CB  PHE A  73      14.110  -0.998 -23.374  1.00 95.91           C  
ATOM   1147  HB2 PHE A  73      13.620  -0.053 -23.137  1.00 95.91           H  
ATOM   1148  HB3 PHE A  73      14.965  -1.108 -22.706  1.00 95.91           H  
ATOM   1149  O   PHE A  73      13.177  -2.041 -26.400  1.00 95.91           O  
ATOM   1150  CG  PHE A  73      13.144  -2.132 -23.122  1.00 95.91           C  
ATOM   1151  CD1 PHE A  73      11.764  -1.876 -23.030  1.00 95.91           C  
ATOM   1152  HD1 PHE A  73      11.399  -0.862 -23.107  1.00 95.91           H  
ATOM   1153  CD2 PHE A  73      13.617  -3.454 -23.055  1.00 95.91           C  
ATOM   1154  HD2 PHE A  73      14.667  -3.663 -23.194  1.00 95.91           H  
ATOM   1155  CE1 PHE A  73      10.867  -2.941 -22.854  1.00 95.91           C  
ATOM   1156  HE1 PHE A  73       9.808  -2.751 -22.760  1.00 95.91           H  
ATOM   1157  CE2 PHE A  73      12.722  -4.518 -22.873  1.00 95.91           C  
ATOM   1158  HE2 PHE A  73      13.087  -5.534 -22.851  1.00 95.91           H  
ATOM   1159  CZ  PHE A  73      11.347  -4.259 -22.779  1.00 95.91           C  
ATOM   1160  HZ  PHE A  73      10.657  -5.080 -22.647  1.00 95.91           H  
ATOM   1161  N   GLU A  74      12.752   0.112 -26.054  1.00 94.59           N  
ATOM   1162  H   GLU A  74      12.971   0.945 -25.525  1.00 94.59           H  
ATOM   1163  CA  GLU A  74      11.614   0.153 -26.985  1.00 94.59           C  
ATOM   1164  HA  GLU A  74      10.979  -0.713 -26.796  1.00 94.59           H  
ATOM   1165  C   GLU A  74      12.026   0.042 -28.456  1.00 94.59           C  
ATOM   1166  CB  GLU A  74      10.786   1.434 -26.761  1.00 94.59           C  
ATOM   1167  HB2 GLU A  74      10.056   1.537 -27.563  1.00 94.59           H  
ATOM   1168  HB3 GLU A  74      11.445   2.302 -26.775  1.00 94.59           H  
ATOM   1169  O   GLU A  74      11.193  -0.325 -29.279  1.00 94.59           O  
ATOM   1170  CG  GLU A  74      10.025   1.366 -25.430  1.00 94.59           C  
ATOM   1171  HG2 GLU A  74      10.730   1.166 -24.623  1.00 94.59           H  
ATOM   1172  HG3 GLU A  74       9.342   0.518 -25.475  1.00 94.59           H  
ATOM   1173  CD  GLU A  74       9.218   2.621 -25.060  1.00 94.59           C  
ATOM   1174  OE1 GLU A  74       8.554   2.567 -23.994  1.00 94.59           O  
ATOM   1175  OE2 GLU A  74       9.250   3.659 -25.746  1.00 94.59           O  
ATOM   1176  N   ARG A  75      13.285   0.356 -28.789  1.00 96.11           N  
ATOM   1177  H   ARG A  75      13.922   0.594 -28.042  1.00 96.11           H  
ATOM   1178  CA  ARG A  75      13.817   0.216 -30.149  1.00 96.11           C  
ATOM   1179  HA  ARG A  75      13.063   0.549 -30.863  1.00 96.11           H  
ATOM   1180  C   ARG A  75      14.109  -1.238 -30.497  1.00 96.11           C  
ATOM   1181  CB  ARG A  75      15.076   1.075 -30.281  1.00 96.11           C  
ATOM   1182  HB2 ARG A  75      14.821   2.086 -29.965  1.00 96.11           H  
ATOM   1183  HB3 ARG A  75      15.847   0.685 -29.616  1.00 96.11           H  
ATOM   1184  O   ARG A  75      13.796  -1.654 -31.605  1.00 96.11           O  
ATOM   1185  CG  ARG A  75      15.622   1.121 -31.719  1.00 96.11           C  
ATOM   1186  HG2 ARG A  75      15.766   0.111 -32.105  1.00 96.11           H  
ATOM   1187  HG3 ARG A  75      14.907   1.639 -32.359  1.00 96.11           H  
ATOM   1188  CD  ARG A  75      16.973   1.841 -31.771  1.00 96.11           C  
ATOM   1189  HD2 ARG A  75      17.708   1.202 -31.281  1.00 96.11           H  
ATOM   1190  HD3 ARG A  75      17.262   1.965 -32.815  1.00 96.11           H  
ATOM   1191  NE  ARG A  75      16.915   3.152 -31.095  1.00 96.11           N  
ATOM   1192  HE  ARG A  75      15.992   3.455 -30.817  1.00 96.11           H  
ATOM   1193  NH1 ARG A  75      19.168   3.539 -30.984  1.00 96.11           N  
ATOM   1194 HH11 ARG A  75      19.958   4.080 -30.664  1.00 96.11           H  
ATOM   1195 HH12 ARG A  75      19.310   2.689 -31.510  1.00 96.11           H  
ATOM   1196  NH2 ARG A  75      17.740   4.962 -30.010  1.00 96.11           N  
ATOM   1197 HH21 ARG A  75      18.523   5.528 -29.717  1.00 96.11           H  
ATOM   1198 HH22 ARG A  75      16.793   5.205 -29.756  1.00 96.11           H  
ATOM   1199  CZ  ARG A  75      17.940   3.877 -30.703  1.00 96.11           C  
ATOM   1200  N   ASP A  76      14.734  -1.959 -29.572  1.00 95.21           N  
ATOM   1201  H   ASP A  76      14.959  -1.527 -28.687  1.00 95.21           H  
ATOM   1202  CA  ASP A  76      15.085  -3.370 -29.725  1.00 95.21           C  
ATOM   1203  HA  ASP A  76      14.337  -3.872 -30.339  1.00 95.21           H  
ATOM   1204  C   ASP A  76      15.124  -4.041 -28.335  1.00 95.21           C  
ATOM   1205  CB  ASP A  76      16.420  -3.482 -30.473  1.00 95.21           C  
ATOM   1206  HB2 ASP A  76      16.375  -2.857 -31.365  1.00 95.21           H  
ATOM   1207  HB3 ASP A  76      17.232  -3.107 -29.850  1.00 95.21           H  
ATOM   1208  O   ASP A  76      16.154  -3.996 -27.647  1.00 95.21           O  
ATOM   1209  CG  ASP A  76      16.723  -4.917 -30.909  1.00 95.21           C  
ATOM   1210  OD1 ASP A  76      16.198  -5.860 -30.270  1.00 95.21           O  
ATOM   1211  OD2 ASP A  76      17.509  -5.037 -31.873  1.00 95.21           O  
ATOM   1212  N   PRO A  77      13.988  -4.602 -27.873  1.00 94.79           N  
ATOM   1213  CA  PRO A  77      13.896  -5.228 -26.558  1.00 94.79           C  
ATOM   1214  HA  PRO A  77      14.103  -4.477 -25.796  1.00 94.79           H  
ATOM   1215  C   PRO A  77      14.866  -6.397 -26.386  1.00 94.79           C  
ATOM   1216  CB  PRO A  77      12.444  -5.702 -26.428  1.00 94.79           C  
ATOM   1217  HB2 PRO A  77      12.351  -6.726 -26.789  1.00 94.79           H  
ATOM   1218  HB3 PRO A  77      12.084  -5.632 -25.402  1.00 94.79           H  
ATOM   1219  O   PRO A  77      15.464  -6.532 -25.318  1.00 94.79           O  
ATOM   1220  CG  PRO A  77      11.668  -4.782 -27.364  1.00 94.79           C  
ATOM   1221  HG2 PRO A  77      11.422  -3.852 -26.852  1.00 94.79           H  
ATOM   1222  HG3 PRO A  77      10.764  -5.263 -27.739  1.00 94.79           H  
ATOM   1223  CD  PRO A  77      12.668  -4.520 -28.488  1.00 94.79           C  
ATOM   1224  HD2 PRO A  77      12.579  -5.294 -29.250  1.00 94.79           H  
ATOM   1225  HD3 PRO A  77      12.484  -3.537 -28.923  1.00 94.79           H  
ATOM   1226  N   VAL A  78      15.047  -7.213 -27.428  1.00 94.28           N  
ATOM   1227  H   VAL A  78      14.615  -6.975 -28.309  1.00 94.28           H  
ATOM   1228  CA  VAL A  78      15.902  -8.405 -27.393  1.00 94.28           C  
ATOM   1229  HA  VAL A  78      15.649  -8.999 -26.515  1.00 94.28           H  
ATOM   1230  C   VAL A  78      17.359  -7.991 -27.248  1.00 94.28           C  
ATOM   1231  CB  VAL A  78      15.688  -9.288 -28.636  1.00 94.28           C  
ATOM   1232  HB  VAL A  78      15.859  -8.696 -29.535  1.00 94.28           H  
ATOM   1233  O   VAL A  78      17.987  -8.366 -26.259  1.00 94.28           O  
ATOM   1234  CG1 VAL A  78      16.634 -10.494 -28.656  1.00 94.28           C  
ATOM   1235 HG11 VAL A  78      16.533 -11.079 -27.742  1.00 94.28           H  
ATOM   1236 HG12 VAL A  78      16.407 -11.133 -29.509  1.00 94.28           H  
ATOM   1237 HG13 VAL A  78      17.671 -10.170 -28.757  1.00 94.28           H  
ATOM   1238  CG2 VAL A  78      14.252  -9.819 -28.665  1.00 94.28           C  
ATOM   1239 HG21 VAL A  78      13.540  -8.995 -28.715  1.00 94.28           H  
ATOM   1240 HG22 VAL A  78      14.121 -10.445 -29.548  1.00 94.28           H  
ATOM   1241 HG23 VAL A  78      14.053 -10.420 -27.777  1.00 94.28           H  
ATOM   1242  N   ALA A  79      17.869  -7.125 -28.130  1.00 95.25           N  
ATOM   1243  H   ALA A  79      17.304  -6.825 -28.912  1.00 95.25           H  
ATOM   1244  CA  ALA A  79      19.262  -6.681 -28.060  1.00 95.25           C  
ATOM   1245  HA  ALA A  79      19.905  -7.558 -28.121  1.00 95.25           H  
ATOM   1246  C   ALA A  79      19.576  -5.949 -26.742  1.00 95.25           C  
ATOM   1247  CB  ALA A  79      19.552  -5.779 -29.263  1.00 95.25           C  
ATOM   1248  HB1 ALA A  79      18.948  -4.874 -29.207  1.00 95.25           H  
ATOM   1249  HB2 ALA A  79      20.609  -5.512 -29.272  1.00 95.25           H  
ATOM   1250  HB3 ALA A  79      19.317  -6.313 -30.184  1.00 95.25           H  
ATOM   1251  O   ALA A  79      20.669  -6.084 -26.185  1.00 95.25           O  
ATOM   1252  N   PHE A  80      18.618  -5.184 -26.201  1.00 96.25           N  
ATOM   1253  H   PHE A  80      17.747  -5.085 -26.702  1.00 96.25           H  
ATOM   1254  CA  PHE A  80      18.771  -4.548 -24.891  1.00 96.25           C  
ATOM   1255  HA  PHE A  80      19.683  -3.951 -24.899  1.00 96.25           H  
ATOM   1256  C   PHE A  80      18.914  -5.575 -23.757  1.00 96.25           C  
ATOM   1257  CB  PHE A  80      17.578  -3.618 -24.630  1.00 96.25           C  
ATOM   1258  HB2 PHE A  80      16.654  -4.191 -24.709  1.00 96.25           H  
ATOM   1259  HB3 PHE A  80      17.552  -2.854 -25.407  1.00 96.25           H  
ATOM   1260  O   PHE A  80      19.740  -5.393 -22.858  1.00 96.25           O  
ATOM   1261  CG  PHE A  80      17.621  -2.944 -23.270  1.00 96.25           C  
ATOM   1262  CD1 PHE A  80      17.059  -3.579 -22.145  1.00 96.25           C  
ATOM   1263  HD1 PHE A  80      16.598  -4.550 -22.254  1.00 96.25           H  
ATOM   1264  CD2 PHE A  80      18.252  -1.697 -23.120  1.00 96.25           C  
ATOM   1265  HD2 PHE A  80      18.713  -1.226 -23.976  1.00 96.25           H  
ATOM   1266  CE1 PHE A  80      17.095  -2.958 -20.886  1.00 96.25           C  
ATOM   1267  HE1 PHE A  80      16.639  -3.447 -20.039  1.00 96.25           H  
ATOM   1268  CE2 PHE A  80      18.299  -1.077 -21.860  1.00 96.25           C  
ATOM   1269  HE2 PHE A  80      18.791  -0.122 -21.751  1.00 96.25           H  
ATOM   1270  CZ  PHE A  80      17.711  -1.702 -20.746  1.00 96.25           C  
ATOM   1271  HZ  PHE A  80      17.733  -1.217 -19.781  1.00 96.25           H  
ATOM   1272  N   LEU A  81      18.108  -6.638 -23.774  1.00 95.43           N  
ATOM   1273  H   LEU A  81      17.485  -6.761 -24.560  1.00 95.43           H  
ATOM   1274  CA  LEU A  81      18.144  -7.693 -22.763  1.00 95.43           C  
ATOM   1275  HA  LEU A  81      18.231  -7.230 -21.780  1.00 95.43           H  
ATOM   1276  C   LEU A  81      19.391  -8.575 -22.911  1.00 95.43           C  
ATOM   1277  CB  LEU A  81      16.830  -8.492 -22.827  1.00 95.43           C  
ATOM   1278  HB2 LEU A  81      16.927  -9.384 -22.208  1.00 95.43           H  
ATOM   1279  HB3 LEU A  81      16.666  -8.816 -23.854  1.00 95.43           H  
ATOM   1280  O   LEU A  81      20.050  -8.863 -21.912  1.00 95.43           O  
ATOM   1281  CG  LEU A  81      15.595  -7.705 -22.346  1.00 95.43           C  
ATOM   1282  HG  LEU A  81      15.501  -6.767 -22.893  1.00 95.43           H  
ATOM   1283  CD1 LEU A  81      14.323  -8.522 -22.562  1.00 95.43           C  
ATOM   1284 HD11 LEU A  81      13.460  -8.009 -22.138  1.00 95.43           H  
ATOM   1285 HD12 LEU A  81      14.159  -8.626 -23.634  1.00 95.43           H  
ATOM   1286 HD13 LEU A  81      14.421  -9.509 -22.110  1.00 95.43           H  
ATOM   1287  CD2 LEU A  81      15.690  -7.339 -20.867  1.00 95.43           C  
ATOM   1288 HD21 LEU A  81      16.489  -6.614 -20.710  1.00 95.43           H  
ATOM   1289 HD22 LEU A  81      14.750  -6.887 -20.552  1.00 95.43           H  
ATOM   1290 HD23 LEU A  81      15.896  -8.237 -20.285  1.00 95.43           H  
ATOM   1291  N   GLU A  82      19.801  -8.899 -24.133  1.00 94.24           N  
ATOM   1292  H   GLU A  82      19.207  -8.686 -24.921  1.00 94.24           H  
ATOM   1293  CA  GLU A  82      21.066  -9.591 -24.404  1.00 94.24           C  
ATOM   1294  HA  GLU A  82      21.076 -10.555 -23.895  1.00 94.24           H  
ATOM   1295  C   GLU A  82      22.271  -8.808 -23.877  1.00 94.24           C  
ATOM   1296  CB  GLU A  82      21.212  -9.844 -25.905  1.00 94.24           C  
ATOM   1297  HB2 GLU A  82      21.048  -8.907 -26.436  1.00 94.24           H  
ATOM   1298  HB3 GLU A  82      22.229 -10.182 -26.103  1.00 94.24           H  
ATOM   1299  O   GLU A  82      23.130  -9.360 -23.187  1.00 94.24           O  
ATOM   1300  CG  GLU A  82      20.238 -10.919 -26.414  1.00 94.24           C  
ATOM   1301  HG2 GLU A  82      20.440 -11.846 -25.877  1.00 94.24           H  
ATOM   1302  HG3 GLU A  82      19.211 -10.626 -26.196  1.00 94.24           H  
ATOM   1303  CD  GLU A  82      20.388 -11.162 -27.922  1.00 94.24           C  
ATOM   1304  OE1 GLU A  82      19.959 -12.249 -28.366  1.00 94.24           O  
ATOM   1305  OE2 GLU A  82      20.948 -10.279 -28.614  1.00 94.24           O  
ATOM   1306  N   ALA A  83      22.287  -7.486 -24.076  1.00 94.61           N  
ATOM   1307  H   ALA A  83      21.588  -7.086 -24.685  1.00 94.61           H  
ATOM   1308  CA  ALA A  83      23.313  -6.612 -23.508  1.00 94.61           C  
ATOM   1309  HA  ALA A  83      24.287  -6.990 -23.820  1.00 94.61           H  
ATOM   1310  C   ALA A  83      23.309  -6.587 -21.965  1.00 94.61           C  
ATOM   1311  CB  ALA A  83      23.130  -5.208 -24.092  1.00 94.61           C  
ATOM   1312  HB1 ALA A  83      22.158  -4.808 -23.803  1.00 94.61           H  
ATOM   1313  HB2 ALA A  83      23.186  -5.254 -25.180  1.00 94.61           H  
ATOM   1314  HB3 ALA A  83      23.916  -4.551 -23.721  1.00 94.61           H  
ATOM   1315  O   ALA A  83      24.338  -6.291 -21.351  1.00 94.61           O  
ATOM   1316  N   LYS A  84      22.178  -6.914 -21.321  1.00 92.68           N  
ATOM   1317  H   LYS A  84      21.380  -7.159 -21.890  1.00 92.68           H  
ATOM   1318  CA  LYS A  84      22.081  -7.109 -19.863  1.00 92.68           C  
ATOM   1319  HA  LYS A  84      22.843  -6.491 -19.388  1.00 92.68           H  
ATOM   1320  C   LYS A  84      22.432  -8.528 -19.400  1.00 92.68           C  
ATOM   1321  CB  LYS A  84      20.706  -6.659 -19.339  1.00 92.68           C  
ATOM   1322  HB2 LYS A  84      20.589  -7.028 -18.320  1.00 92.68           H  
ATOM   1323  HB3 LYS A  84      19.905  -7.084 -19.944  1.00 92.68           H  
ATOM   1324  O   LYS A  84      22.466  -8.760 -18.191  1.00 92.68           O  
ATOM   1325  CG  LYS A  84      20.592  -5.129 -19.321  1.00 92.68           C  
ATOM   1326  HG2 LYS A  84      20.293  -4.771 -20.307  1.00 92.68           H  
ATOM   1327  HG3 LYS A  84      21.566  -4.701 -19.081  1.00 92.68           H  
ATOM   1328  CD  LYS A  84      19.592  -4.650 -18.263  1.00 92.68           C  
ATOM   1329  HD2 LYS A  84      19.868  -5.061 -17.292  1.00 92.68           H  
ATOM   1330  HD3 LYS A  84      18.590  -4.982 -18.534  1.00 92.68           H  
ATOM   1331  CE  LYS A  84      19.659  -3.121 -18.215  1.00 92.68           C  
ATOM   1332  HE2 LYS A  84      20.704  -2.821 -18.128  1.00 92.68           H  
ATOM   1333  HE3 LYS A  84      19.297  -2.731 -19.166  1.00 92.68           H  
ATOM   1334  NZ  LYS A  84      18.887  -2.538 -17.092  1.00 92.68           N  
ATOM   1335  HZ1 LYS A  84      19.246  -2.834 -16.196  1.00 92.68           H  
ATOM   1336  HZ2 LYS A  84      18.965  -1.532 -17.145  1.00 92.68           H  
ATOM   1337  HZ3 LYS A  84      17.902  -2.744 -17.176  1.00 92.68           H  
ATOM   1338  N   GLY A  85      22.747  -9.442 -20.317  1.00 93.25           N  
ATOM   1339  H   GLY A  85      22.703  -9.180 -21.291  1.00 93.25           H  
ATOM   1340  CA  GLY A  85      23.158 -10.815 -20.020  1.00 93.25           C  
ATOM   1341  HA2 GLY A  85      23.667 -10.852 -19.057  1.00 93.25           H  
ATOM   1342  HA3 GLY A  85      23.859 -11.131 -20.793  1.00 93.25           H  
ATOM   1343  C   GLY A  85      22.020 -11.837 -20.000  1.00 93.25           C  
ATOM   1344  O   GLY A  85      22.226 -12.938 -19.486  1.00 93.25           O  
ATOM   1345  N   TYR A  86      20.842 -11.486 -20.523  1.00 94.09           N  
ATOM   1346  H   TYR A  86      20.758 -10.583 -20.967  1.00 94.09           H  
ATOM   1347  CA  TYR A  86      19.791 -12.462 -20.811  1.00 94.09           C  
ATOM   1348  HA  TYR A  86      19.778 -13.217 -20.025  1.00 94.09           H  
ATOM   1349  C   TYR A  86      20.093 -13.178 -22.132  1.00 94.09           C  
ATOM   1350  CB  TYR A  86      18.413 -11.791 -20.835  1.00 94.09           C  
ATOM   1351  HB2 TYR A  86      17.672 -12.551 -21.082  1.00 94.09           H  
ATOM   1352  HB3 TYR A  86      18.399 -11.049 -21.633  1.00 94.09           H  
ATOM   1353  O   TYR A  86      20.636 -12.588 -23.058  1.00 94.09           O  
ATOM   1354  CG  TYR A  86      18.003 -11.143 -19.524  1.00 94.09           C  
ATOM   1355  CD1 TYR A  86      17.441 -11.922 -18.494  1.00 94.09           C  
ATOM   1356  HD1 TYR A  86      17.297 -12.981 -18.646  1.00 94.09           H  
ATOM   1357  CD2 TYR A  86      18.185  -9.763 -19.328  1.00 94.09           C  
ATOM   1358  HD2 TYR A  86      18.595  -9.157 -20.122  1.00 94.09           H  
ATOM   1359  CE1 TYR A  86      17.082 -11.324 -17.268  1.00 94.09           C  
ATOM   1360  HE1 TYR A  86      16.655 -11.920 -16.475  1.00 94.09           H  
ATOM   1361  CE2 TYR A  86      17.833  -9.160 -18.111  1.00 94.09           C  
ATOM   1362  HE2 TYR A  86      17.980  -8.101 -17.959  1.00 94.09           H  
ATOM   1363  OH  TYR A  86      16.970  -9.323 -15.907  1.00 94.09           O  
ATOM   1364  HH  TYR A  86      16.685  -9.959 -15.246  1.00 94.09           H  
ATOM   1365  CZ  TYR A  86      17.285  -9.938 -17.076  1.00 94.09           C  
ATOM   1366  N   ILE A  87      19.768 -14.459 -22.210  1.00 91.52           N  
ATOM   1367  H   ILE A  87      19.325 -14.892 -21.413  1.00 91.52           H  
ATOM   1368  CA  ILE A  87      20.032 -15.336 -23.352  1.00 91.52           C  
ATOM   1369  HA  ILE A  87      20.355 -14.744 -24.208  1.00 91.52           H  
ATOM   1370  C   ILE A  87      18.708 -16.011 -23.722  1.00 91.52           C  
ATOM   1371  CB  ILE A  87      21.158 -16.338 -22.989  1.00 91.52           C  
ATOM   1372  HB  ILE A  87      20.837 -16.908 -22.117  1.00 91.52           H  
ATOM   1373  O   ILE A  87      17.865 -16.210 -22.847  1.00 91.52           O  
ATOM   1374  CG1 ILE A  87      22.470 -15.593 -22.636  1.00 91.52           C  
ATOM   1375 HG12 ILE A  87      22.883 -15.143 -23.539  1.00 91.52           H  
ATOM   1376 HG13 ILE A  87      22.267 -14.788 -21.930  1.00 91.52           H  
ATOM   1377  CG2 ILE A  87      21.418 -17.324 -24.141  1.00 91.52           C  
ATOM   1378 HG21 ILE A  87      20.539 -17.951 -24.287  1.00 91.52           H  
ATOM   1379 HG22 ILE A  87      21.651 -16.788 -25.062  1.00 91.52           H  
ATOM   1380 HG23 ILE A  87      22.235 -18.003 -23.899  1.00 91.52           H  
ATOM   1381  CD1 ILE A  87      23.542 -16.463 -21.972  1.00 91.52           C  
ATOM   1382 HD11 ILE A  87      23.144 -16.871 -21.043  1.00 91.52           H  
ATOM   1383 HD12 ILE A  87      23.865 -17.266 -22.635  1.00 91.52           H  
ATOM   1384 HD13 ILE A  87      24.407 -15.844 -21.735  1.00 91.52           H  
ATOM   1385  N   GLU A  88      18.516 -16.334 -25.005  1.00 87.04           N  
ATOM   1386  H   GLU A  88      19.258 -16.153 -25.668  1.00 87.04           H  
ATOM   1387  CA  GLU A  88      17.282 -16.969 -25.507  1.00 87.04           C  
ATOM   1388  HA  GLU A  88      17.307 -16.935 -26.596  1.00 87.04           H  
ATOM   1389  C   GLU A  88      16.021 -16.175 -25.121  1.00 87.04           C  
ATOM   1390  CB  GLU A  88      17.231 -18.459 -25.114  1.00 87.04           C  
ATOM   1391  HB2 GLU A  88      17.414 -18.568 -24.045  1.00 87.04           H  
ATOM   1392  HB3 GLU A  88      16.241 -18.853 -25.342  1.00 87.04           H  
ATOM   1393  O   GLU A  88      15.016 -16.714 -24.664  1.00 87.04           O  
ATOM   1394  CG  GLU A  88      18.255 -19.288 -25.905  1.00 87.04           C  
ATOM   1395  HG2 GLU A  88      19.252 -18.865 -25.778  1.00 87.04           H  
ATOM   1396  HG3 GLU A  88      18.008 -19.209 -26.964  1.00 87.04           H  
ATOM   1397  CD  GLU A  88      18.283 -20.775 -25.516  1.00 87.04           C  
ATOM   1398  OE1 GLU A  88      19.193 -21.471 -26.027  1.00 87.04           O  
ATOM   1399  OE2 GLU A  88      17.405 -21.223 -24.747  1.00 87.04           O  
ATOM   1400  N   VAL A  89      16.096 -14.851 -25.274  1.00 85.52           N  
ATOM   1401  H   VAL A  89      16.934 -14.460 -25.679  1.00 85.52           H  
ATOM   1402  CA  VAL A  89      14.975 -13.955 -24.988  1.00 85.52           C  
ATOM   1403  HA  VAL A  89      14.533 -14.237 -24.032  1.00 85.52           H  
ATOM   1404  C   VAL A  89      13.919 -14.113 -26.077  1.00 85.52           C  
ATOM   1405  CB  VAL A  89      15.445 -12.494 -24.898  1.00 85.52           C  
ATOM   1406  HB  VAL A  89      15.897 -12.205 -25.846  1.00 85.52           H  
ATOM   1407  O   VAL A  89      14.146 -13.736 -27.226  1.00 85.52           O  
ATOM   1408  CG1 VAL A  89      14.280 -11.543 -24.602  1.00 85.52           C  
ATOM   1409 HG11 VAL A  89      13.828 -11.780 -23.639  1.00 85.52           H  
ATOM   1410 HG12 VAL A  89      14.659 -10.521 -24.604  1.00 85.52           H  
ATOM   1411 HG13 VAL A  89      13.522 -11.618 -25.382  1.00 85.52           H  
ATOM   1412  CG2 VAL A  89      16.493 -12.299 -23.795  1.00 85.52           C  
ATOM   1413 HG21 VAL A  89      16.841 -11.265 -23.803  1.00 85.52           H  
ATOM   1414 HG22 VAL A  89      17.356 -12.941 -23.974  1.00 85.52           H  
ATOM   1415 HG23 VAL A  89      16.058 -12.538 -22.825  1.00 85.52           H  
ATOM   1416  N   ASP A  90      12.745 -14.611 -25.702  1.00 82.28           N  
ATOM   1417  H   ASP A  90      12.643 -14.992 -24.773  1.00 82.28           H  
ATOM   1418  CA  ASP A  90      11.585 -14.621 -26.588  1.00 82.28           C  
ATOM   1419  HA  ASP A  90      11.924 -14.797 -27.608  1.00 82.28           H  
ATOM   1420  C   ASP A  90      10.875 -13.260 -26.544  1.00 82.28           C  
ATOM   1421  CB  ASP A  90      10.652 -15.782 -26.230  1.00 82.28           C  
ATOM   1422  HB2 ASP A  90      10.209 -15.602 -25.251  1.00 82.28           H  
ATOM   1423  HB3 ASP A  90      11.238 -16.699 -26.176  1.00 82.28           H  
ATOM   1424  O   ASP A  90      10.292 -12.866 -25.528  1.00 82.28           O  
ATOM   1425  CG  ASP A  90       9.542 -15.973 -27.271  1.00 82.28           C  
ATOM   1426  OD1 ASP A  90       9.335 -15.045 -28.088  1.00 82.28           O  
ATOM   1427  OD2 ASP A  90       8.906 -17.047 -27.226  1.00 82.28           O  
ATOM   1428  N   ASN A  91      10.934 -12.529 -27.659  1.00 82.38           N  
ATOM   1429  H   ASN A  91      11.363 -12.952 -28.470  1.00 82.38           H  
ATOM   1430  CA  ASN A  91      10.322 -11.210 -27.788  1.00 82.38           C  
ATOM   1431  HA  ASN A  91      10.714 -10.571 -26.997  1.00 82.38           H  
ATOM   1432  C   ASN A  91       8.793 -11.246 -27.635  1.00 82.38           C  
ATOM   1433  CB  ASN A  91      10.720 -10.622 -29.147  1.00 82.38           C  
ATOM   1434  HB2 ASN A  91      11.797 -10.712 -29.288  1.00 82.38           H  
ATOM   1435  HB3 ASN A  91      10.229 -11.192 -29.935  1.00 82.38           H  
ATOM   1436  O   ASN A  91       8.215 -10.283 -27.128  1.00 82.38           O  
ATOM   1437  CG  ASN A  91      10.348  -9.155 -29.262  1.00 82.38           C  
ATOM   1438  ND2 ASN A  91       9.577  -8.803 -30.263  1.00 82.38           N  
ATOM   1439 HD21 ASN A  91       9.138  -9.531 -30.808  1.00 82.38           H  
ATOM   1440 HD22 ASN A  91       9.268  -7.842 -30.282  1.00 82.38           H  
ATOM   1441  OD1 ASN A  91      10.746  -8.305 -28.478  1.00 82.38           O  
ATOM   1442  N   ASP A  92       8.143 -12.348 -28.021  1.00 83.22           N  
ATOM   1443  H   ASP A  92       8.666 -13.158 -28.321  1.00 83.22           H  
ATOM   1444  CA  ASP A  92       6.682 -12.480 -27.984  1.00 83.22           C  
ATOM   1445  HA  ASP A  92       6.241 -11.554 -28.353  1.00 83.22           H  
ATOM   1446  C   ASP A  92       6.150 -12.674 -26.552  1.00 83.22           C  
ATOM   1447  CB  ASP A  92       6.240 -13.616 -28.927  1.00 83.22           C  
ATOM   1448  HB2 ASP A  92       5.172 -13.784 -28.788  1.00 83.22           H  
ATOM   1449  HB3 ASP A  92       6.757 -14.536 -28.654  1.00 83.22           H  
ATOM   1450  O   ASP A  92       4.952 -12.542 -26.295  1.00 83.22           O  
ATOM   1451  CG  ASP A  92       6.472 -13.307 -30.416  1.00 83.22           C  
ATOM   1452  OD1 ASP A  92       6.545 -12.104 -30.774  1.00 83.22           O  
ATOM   1453  OD2 ASP A  92       6.499 -14.267 -31.218  1.00 83.22           O  
ATOM   1454  N   ILE A  93       7.046 -12.928 -25.592  1.00 83.16           N  
ATOM   1455  H   ILE A  93       8.003 -13.052 -25.892  1.00 83.16           H  
ATOM   1456  CA  ILE A  93       6.726 -13.181 -24.181  1.00 83.16           C  
ATOM   1457  HA  ILE A  93       5.648 -13.320 -24.096  1.00 83.16           H  
ATOM   1458  C   ILE A  93       7.061 -11.964 -23.293  1.00 83.16           C  
ATOM   1459  CB  ILE A  93       7.385 -14.516 -23.750  1.00 83.16           C  
ATOM   1460  HB  ILE A  93       8.467 -14.414 -23.840  1.00 83.16           H  
ATOM   1461  O   ILE A  93       6.764 -11.946 -22.096  1.00 83.16           O  
ATOM   1462  CG1 ILE A  93       6.922 -15.666 -24.685  1.00 83.16           C  
ATOM   1463 HG12 ILE A  93       7.215 -15.441 -25.710  1.00 83.16           H  
ATOM   1464 HG13 ILE A  93       5.834 -15.734 -24.663  1.00 83.16           H  
ATOM   1465  CG2 ILE A  93       7.056 -14.882 -22.293  1.00 83.16           C  
ATOM   1466 HG21 ILE A  93       7.500 -14.162 -21.605  1.00 83.16           H  
ATOM   1467 HG22 ILE A  93       7.509 -15.844 -22.054  1.00 83.16           H  
ATOM   1468 HG23 ILE A  93       5.977 -14.928 -22.148  1.00 83.16           H  
ATOM   1469  CD1 ILE A  93       7.501 -17.052 -24.367  1.00 83.16           C  
ATOM   1470 HD11 ILE A  93       8.583 -16.991 -24.243  1.00 83.16           H  
ATOM   1471 HD12 ILE A  93       7.049 -17.462 -23.464  1.00 83.16           H  
ATOM   1472 HD13 ILE A  93       7.277 -17.730 -25.190  1.00 83.16           H  
ATOM   1473  N   ILE A  94       7.628 -10.891 -23.857  1.00 90.85           N  
ATOM   1474  H   ILE A  94       7.813 -10.917 -24.849  1.00 90.85           H  
ATOM   1475  CA  ILE A  94       7.946  -9.676 -23.098  1.00 90.85           C  
ATOM   1476  HA  ILE A  94       8.373  -9.981 -22.143  1.00 90.85           H  
ATOM   1477  C   ILE A  94       6.666  -8.881 -22.812  1.00 90.85           C  
ATOM   1478  CB  ILE A  94       9.010  -8.818 -23.813  1.00 90.85           C  
ATOM   1479  HB  ILE A  94       8.618  -8.513 -24.783  1.00 90.85           H  
ATOM   1480  O   ILE A  94       6.141  -8.161 -23.663  1.00 90.85           O  
ATOM   1481  CG1 ILE A  94      10.310  -9.622 -24.039  1.00 90.85           C  
ATOM   1482 HG12 ILE A  94      10.072 -10.524 -24.603  1.00 90.85           H  
ATOM   1483 HG13 ILE A  94      10.733  -9.924 -23.081  1.00 90.85           H  
ATOM   1484  CG2 ILE A  94       9.314  -7.555 -22.981  1.00 90.85           C  
ATOM   1485 HG21 ILE A  94       8.411  -6.966 -22.823  1.00 90.85           H  
ATOM   1486 HG22 ILE A  94       9.744  -7.839 -22.020  1.00 90.85           H  
ATOM   1487 HG23 ILE A  94      10.018  -6.935 -23.536  1.00 90.85           H  
ATOM   1488  CD1 ILE A  94      11.373  -8.866 -24.845  1.00 90.85           C  
ATOM   1489 HD11 ILE A  94      10.926  -8.459 -25.752  1.00 90.85           H  
ATOM   1490 HD12 ILE A  94      12.170  -9.555 -25.126  1.00 90.85           H  
ATOM   1491 HD13 ILE A  94      11.806  -8.059 -24.253  1.00 90.85           H  
ATOM   1492  N   ILE A  95       6.198  -8.925 -21.564  1.00 92.32           N  
ATOM   1493  H   ILE A  95       6.648  -9.563 -20.924  1.00 92.32           H  
ATOM   1494  CA  ILE A  95       5.002  -8.181 -21.142  1.00 92.32           C  
ATOM   1495  HA  ILE A  95       4.424  -7.930 -22.032  1.00 92.32           H  
ATOM   1496  C   ILE A  95       5.418  -6.872 -20.471  1.00 92.32           C  
ATOM   1497  CB  ILE A  95       4.066  -9.035 -20.260  1.00 92.32           C  
ATOM   1498  HB  ILE A  95       4.565  -9.243 -19.313  1.00 92.32           H  
ATOM   1499  O   ILE A  95       6.024  -6.874 -19.397  1.00 92.32           O  
ATOM   1500  CG1 ILE A  95       3.745 -10.383 -20.947  1.00 92.32           C  
ATOM   1501 HG12 ILE A  95       4.672 -10.940 -21.081  1.00 92.32           H  
ATOM   1502 HG13 ILE A  95       3.315 -10.201 -21.932  1.00 92.32           H  
ATOM   1503  CG2 ILE A  95       2.779  -8.245 -19.950  1.00 92.32           C  
ATOM   1504 HG21 ILE A  95       2.228  -8.053 -20.871  1.00 92.32           H  
ATOM   1505 HG22 ILE A  95       2.143  -8.813 -19.272  1.00 92.32           H  
ATOM   1506 HG23 ILE A  95       3.010  -7.298 -19.462  1.00 92.32           H  
ATOM   1507  CD1 ILE A  95       2.804 -11.298 -20.158  1.00 92.32           C  
ATOM   1508 HD11 ILE A  95       3.133 -11.374 -19.121  1.00 92.32           H  
ATOM   1509 HD12 ILE A  95       2.806 -12.291 -20.608  1.00 92.32           H  
ATOM   1510 HD13 ILE A  95       1.786 -10.908 -20.188  1.00 92.32           H  
ATOM   1511  N   LYS A  96       5.053  -5.731 -21.072  1.00 93.32           N  
ATOM   1512  H   LYS A  96       4.557  -5.808 -21.948  1.00 93.32           H  
ATOM   1513  CA  LYS A  96       5.212  -4.408 -20.445  1.00 93.32           C  
ATOM   1514  HA  LYS A  96       6.178  -4.385 -19.941  1.00 93.32           H  
ATOM   1515  C   LYS A  96       4.148  -4.200 -19.371  1.00 93.32           C  
ATOM   1516  CB  LYS A  96       5.179  -3.272 -21.480  1.00 93.32           C  
ATOM   1517  HB2 LYS A  96       4.247  -3.329 -22.043  1.00 93.32           H  
ATOM   1518  HB3 LYS A  96       5.196  -2.321 -20.948  1.00 93.32           H  
ATOM   1519  O   LYS A  96       2.954  -4.317 -19.629  1.00 93.32           O  
ATOM   1520  CG  LYS A  96       6.369  -3.307 -22.452  1.00 93.32           C  
ATOM   1521  HG2 LYS A  96       7.302  -3.262 -21.890  1.00 93.32           H  
ATOM   1522  HG3 LYS A  96       6.343  -4.238 -23.018  1.00 93.32           H  
ATOM   1523  CD  LYS A  96       6.314  -2.122 -23.428  1.00 93.32           C  
ATOM   1524  HD2 LYS A  96       5.346  -2.122 -23.928  1.00 93.32           H  
ATOM   1525  HD3 LYS A  96       6.436  -1.190 -22.876  1.00 93.32           H  
ATOM   1526  CE  LYS A  96       7.426  -2.255 -24.476  1.00 93.32           C  
ATOM   1527  HE2 LYS A  96       8.394  -2.215 -23.975  1.00 93.32           H  
ATOM   1528  HE3 LYS A  96       7.339  -3.233 -24.951  1.00 93.32           H  
ATOM   1529  NZ  LYS A  96       7.355  -1.191 -25.507  1.00 93.32           N  
ATOM   1530  HZ1 LYS A  96       8.074  -1.337 -26.201  1.00 93.32           H  
ATOM   1531  HZ2 LYS A  96       7.496  -0.281 -25.093  1.00 93.32           H  
ATOM   1532  HZ3 LYS A  96       6.463  -1.215 -25.981  1.00 93.32           H  
ATOM   1533  N   LEU A  97       4.594  -3.841 -18.174  1.00 94.28           N  
ATOM   1534  H   LEU A  97       5.594  -3.773 -18.046  1.00 94.28           H  
ATOM   1535  CA  LEU A  97       3.771  -3.653 -16.987  1.00 94.28           C  
ATOM   1536  HA  LEU A  97       2.722  -3.833 -17.221  1.00 94.28           H  
ATOM   1537  C   LEU A  97       3.925  -2.210 -16.491  1.00 94.28           C  
ATOM   1538  CB  LEU A  97       4.182  -4.680 -15.923  1.00 94.28           C  
ATOM   1539  HB2 LEU A  97       5.243  -4.553 -15.705  1.00 94.28           H  
ATOM   1540  HB3 LEU A  97       3.623  -4.476 -15.010  1.00 94.28           H  
ATOM   1541  O   LEU A  97       4.926  -1.879 -15.836  1.00 94.28           O  
ATOM   1542  CG  LEU A  97       3.928  -6.137 -16.346  1.00 94.28           C  
ATOM   1543  HG  LEU A  97       4.314  -6.319 -17.349  1.00 94.28           H  
ATOM   1544  CD1 LEU A  97       4.673  -7.061 -15.395  1.00 94.28           C  
ATOM   1545 HD11 LEU A  97       5.743  -6.922 -15.550  1.00 94.28           H  
ATOM   1546 HD12 LEU A  97       4.412  -6.837 -14.361  1.00 94.28           H  
ATOM   1547 HD13 LEU A  97       4.426  -8.098 -15.622  1.00 94.28           H  
ATOM   1548  CD2 LEU A  97       2.442  -6.487 -16.323  1.00 94.28           C  
ATOM   1549 HD21 LEU A  97       1.914  -5.916 -17.087  1.00 94.28           H  
ATOM   1550 HD22 LEU A  97       2.012  -6.273 -15.345  1.00 94.28           H  
ATOM   1551 HD23 LEU A  97       2.320  -7.546 -16.551  1.00 94.28           H  
ATOM   1552  N   PRO A  98       2.963  -1.328 -16.819  1.00 91.52           N  
ATOM   1553  CA  PRO A  98       2.902   0.011 -16.257  1.00 91.52           C  
ATOM   1554  HA  PRO A  98       3.746   0.583 -16.641  1.00 91.52           H  
ATOM   1555  C   PRO A  98       2.943   0.005 -14.727  1.00 91.52           C  
ATOM   1556  CB  PRO A  98       1.598   0.624 -16.779  1.00 91.52           C  
ATOM   1557  HB2 PRO A  98       0.783   0.417 -16.086  1.00 91.52           H  
ATOM   1558  HB3 PRO A  98       1.692   1.697 -16.945  1.00 91.52           H  
ATOM   1559  O   PRO A  98       2.636  -0.981 -14.051  1.00 91.52           O  
ATOM   1560  CG  PRO A  98       1.350  -0.130 -18.084  1.00 91.52           C  
ATOM   1561  HG2 PRO A  98       0.293  -0.145 -18.350  1.00 91.52           H  
ATOM   1562  HG3 PRO A  98       1.942   0.315 -18.884  1.00 91.52           H  
ATOM   1563  CD  PRO A  98       1.877  -1.526 -17.770  1.00 91.52           C  
ATOM   1564  HD2 PRO A  98       2.226  -2.002 -18.686  1.00 91.52           H  
ATOM   1565  HD3 PRO A  98       1.088  -2.124 -17.314  1.00 91.52           H  
ATOM   1566  N   LYS A  99       3.309   1.148 -14.147  1.00 90.40           N  
ATOM   1567  H   LYS A  99       3.489   1.953 -14.731  1.00 90.40           H  
ATOM   1568  CA  LYS A  99       3.286   1.295 -12.694  1.00 90.40           C  
ATOM   1569  HA  LYS A  99       3.933   0.524 -12.277  1.00 90.40           H  
ATOM   1570  C   LYS A  99       1.866   1.054 -12.174  1.00 90.40           C  
ATOM   1571  CB  LYS A  99       3.821   2.672 -12.303  1.00 90.40           C  
ATOM   1572  HB2 LYS A  99       4.725   2.878 -12.875  1.00 90.40           H  
ATOM   1573  HB3 LYS A  99       3.078   3.436 -12.534  1.00 90.40           H  
ATOM   1574  O   LYS A  99       0.912   1.621 -12.691  1.00 90.40           O  
ATOM   1575  CG  LYS A  99       4.165   2.702 -10.812  1.00 90.40           C  
ATOM   1576  HG2 LYS A  99       3.277   2.498 -10.215  1.00 90.40           H  
ATOM   1577  HG3 LYS A  99       4.913   1.935 -10.609  1.00 90.40           H  
ATOM   1578  CD  LYS A  99       4.726   4.070 -10.434  1.00 90.40           C  
ATOM   1579  HD2 LYS A  99       5.566   4.312 -11.085  1.00 90.40           H  
ATOM   1580  HD3 LYS A  99       3.944   4.819 -10.552  1.00 90.40           H  
ATOM   1581  CE  LYS A  99       5.198   4.021  -8.982  1.00 90.40           C  
ATOM   1582  HE2 LYS A  99       4.369   3.679  -8.361  1.00 90.40           H  
ATOM   1583  HE3 LYS A  99       5.997   3.283  -8.905  1.00 90.40           H  
ATOM   1584  NZ  LYS A  99       5.663   5.353  -8.537  1.00 90.40           N  
ATOM   1585  HZ1 LYS A  99       6.010   5.301  -7.590  1.00 90.40           H  
ATOM   1586  HZ2 LYS A  99       6.393   5.686  -9.150  1.00 90.40           H  
ATOM   1587  HZ3 LYS A  99       4.888   6.001  -8.561  1.00 90.40           H  
ATOM   1588  N   TYR A 100       1.767   0.250 -11.121  1.00 92.79           N  
ATOM   1589  H   TYR A 100       2.614  -0.208 -10.816  1.00 92.79           H  
ATOM   1590  CA  TYR A 100       0.523  -0.190 -10.494  1.00 92.79           C  
ATOM   1591  HA  TYR A 100       0.832  -0.796  -9.642  1.00 92.79           H  
ATOM   1592  C   TYR A 100      -0.337  -1.146 -11.334  1.00 92.79           C  
ATOM   1593  CB  TYR A 100      -0.264   1.000  -9.917  1.00 92.79           C  
ATOM   1594  HB2 TYR A 100      -1.069   0.621  -9.289  1.00 92.79           H  
ATOM   1595  HB3 TYR A 100      -0.733   1.544 -10.737  1.00 92.79           H  
ATOM   1596  O   TYR A 100      -1.527  -1.269 -11.055  1.00 92.79           O  
ATOM   1597  CG  TYR A 100       0.551   1.964  -9.079  1.00 92.79           C  
ATOM   1598  CD1 TYR A 100       1.216   1.499  -7.929  1.00 92.79           C  
ATOM   1599  HD1 TYR A 100       1.150   0.458  -7.652  1.00 92.79           H  
ATOM   1600  CD2 TYR A 100       0.625   3.324  -9.437  1.00 92.79           C  
ATOM   1601  HD2 TYR A 100       0.106   3.672 -10.318  1.00 92.79           H  
ATOM   1602  CE1 TYR A 100       1.942   2.395  -7.125  1.00 92.79           C  
ATOM   1603  HE1 TYR A 100       2.431   2.033  -6.233  1.00 92.79           H  
ATOM   1604  CE2 TYR A 100       1.357   4.224  -8.640  1.00 92.79           C  
ATOM   1605  HE2 TYR A 100       1.390   5.272  -8.898  1.00 92.79           H  
ATOM   1606  OH  TYR A 100       2.723   4.614  -6.702  1.00 92.79           O  
ATOM   1607  HH  TYR A 100       2.862   4.218  -5.839  1.00 92.79           H  
ATOM   1608  CZ  TYR A 100       2.005   3.759  -7.478  1.00 92.79           C  
ATOM   1609  N   SER A 101       0.246  -1.892 -12.284  1.00 94.04           N  
ATOM   1610  H   SER A 101       1.184  -1.683 -12.596  1.00 94.04           H  
ATOM   1611  CA  SER A 101      -0.427  -3.067 -12.861  1.00 94.04           C  
ATOM   1612  HA  SER A 101      -1.272  -2.722 -13.457  1.00 94.04           H  
ATOM   1613  C   SER A 101      -0.958  -3.990 -11.758  1.00 94.04           C  
ATOM   1614  CB  SER A 101       0.510  -3.875 -13.763  1.00 94.04           C  
ATOM   1615  HB2 SER A 101       0.016  -4.800 -14.060  1.00 94.04           H  
ATOM   1616  HB3 SER A 101       1.420  -4.125 -13.219  1.00 94.04           H  
ATOM   1617  O   SER A 101      -0.255  -4.272 -10.780  1.00 94.04           O  
ATOM   1618  OG  SER A 101       0.839  -3.143 -14.922  1.00 94.04           O  
ATOM   1619  HG  SER A 101       0.037  -2.960 -15.417  1.00 94.04           H  
ATOM   1620  N   LEU A 102      -2.209  -4.426 -11.913  1.00 95.05           N  
ATOM   1621  H   LEU A 102      -2.708  -4.181 -12.756  1.00 95.05           H  
ATOM   1622  CA  LEU A 102      -2.951  -5.184 -10.912  1.00 95.05           C  
ATOM   1623  HA  LEU A 102      -2.548  -4.945  -9.928  1.00 95.05           H  
ATOM   1624  C   LEU A 102      -2.802  -6.688 -11.149  1.00 95.05           C  
ATOM   1625  CB  LEU A 102      -4.423  -4.737 -10.961  1.00 95.05           C  
ATOM   1626  HB2 LEU A 102      -4.467  -3.655 -10.837  1.00 95.05           H  
ATOM   1627  HB3 LEU A 102      -4.816  -4.968 -11.951  1.00 95.05           H  
ATOM   1628  O   LEU A 102      -3.101  -7.187 -12.227  1.00 95.05           O  
ATOM   1629  CG  LEU A 102      -5.331  -5.395  -9.906  1.00 95.05           C  
ATOM   1630  HG  LEU A 102      -5.276  -6.481  -9.987  1.00 95.05           H  
ATOM   1631  CD1 LEU A 102      -4.945  -4.976  -8.486  1.00 95.05           C  
ATOM   1632 HD11 LEU A 102      -5.729  -5.280  -7.793  1.00 95.05           H  
ATOM   1633 HD12 LEU A 102      -4.859  -3.890  -8.441  1.00 95.05           H  
ATOM   1634 HD13 LEU A 102      -3.999  -5.440  -8.205  1.00 95.05           H  
ATOM   1635  CD2 LEU A 102      -6.780  -4.970 -10.136  1.00 95.05           C  
ATOM   1636 HD21 LEU A 102      -7.077  -5.221 -11.155  1.00 95.05           H  
ATOM   1637 HD22 LEU A 102      -6.884  -3.893 -10.004  1.00 95.05           H  
ATOM   1638 HD23 LEU A 102      -7.445  -5.492  -9.448  1.00 95.05           H  
ATOM   1639  N   PHE A 103      -2.402  -7.410 -10.110  1.00 96.09           N  
ATOM   1640  H   PHE A 103      -2.137  -6.923  -9.265  1.00 96.09           H  
ATOM   1641  CA  PHE A 103      -2.303  -8.864 -10.102  1.00 96.09           C  
ATOM   1642  HA  PHE A 103      -2.546  -9.260 -11.088  1.00 96.09           H  
ATOM   1643  C   PHE A 103      -3.288  -9.443  -9.096  1.00 96.09           C  
ATOM   1644  CB  PHE A 103      -0.870  -9.279  -9.767  1.00 96.09           C  
ATOM   1645  HB2 PHE A 103      -0.569  -8.808  -8.832  1.00 96.09           H  
ATOM   1646  HB3 PHE A 103      -0.846 -10.358  -9.615  1.00 96.09           H  
ATOM   1647  O   PHE A 103      -3.348  -8.970  -7.957  1.00 96.09           O  
ATOM   1648  CG  PHE A 103       0.123  -8.921 -10.851  1.00 96.09           C  
ATOM   1649  CD1 PHE A 103       0.453  -9.871 -11.835  1.00 96.09           C  
ATOM   1650  HD1 PHE A 103       0.007 -10.854 -11.824  1.00 96.09           H  
ATOM   1651  CD2 PHE A 103       0.697  -7.635 -10.895  1.00 96.09           C  
ATOM   1652  HD2 PHE A 103       0.422  -6.892 -10.162  1.00 96.09           H  
ATOM   1653  CE1 PHE A 103       1.375  -9.548 -12.842  1.00 96.09           C  
ATOM   1654  HE1 PHE A 103       1.632 -10.286 -13.588  1.00 96.09           H  
ATOM   1655  CE2 PHE A 103       1.595  -7.304 -11.925  1.00 96.09           C  
ATOM   1656  HE2 PHE A 103       1.999  -6.305 -12.001  1.00 96.09           H  
ATOM   1657  CZ  PHE A 103       1.945  -8.267 -12.887  1.00 96.09           C  
ATOM   1658  HZ  PHE A 103       2.630  -8.022 -13.685  1.00 96.09           H  
ATOM   1659  N   GLU A 104      -4.026 -10.472  -9.497  1.00 96.61           N  
ATOM   1660  H   GLU A 104      -3.918 -10.796 -10.448  1.00 96.61           H  
ATOM   1661  CA  GLU A 104      -4.875 -11.274  -8.621  1.00 96.61           C  
ATOM   1662  HA  GLU A 104      -4.968 -10.760  -7.664  1.00 96.61           H  
ATOM   1663  C   GLU A 104      -4.229 -12.632  -8.340  1.00 96.61           C  
ATOM   1664  CB  GLU A 104      -6.292 -11.367  -9.187  1.00 96.61           C  
ATOM   1665  HB2 GLU A 104      -6.283 -11.844 -10.167  1.00 96.61           H  
ATOM   1666  HB3 GLU A 104      -6.636 -10.337  -9.282  1.00 96.61           H  
ATOM   1667  O   GLU A 104      -3.849 -13.380  -9.241  1.00 96.61           O  
ATOM   1668  CG  GLU A 104      -7.263 -12.097  -8.252  1.00 96.61           C  
ATOM   1669  HG2 GLU A 104      -7.007 -13.156  -8.220  1.00 96.61           H  
ATOM   1670  HG3 GLU A 104      -7.153 -11.693  -7.245  1.00 96.61           H  
ATOM   1671  CD  GLU A 104      -8.720 -11.914  -8.699  1.00 96.61           C  
ATOM   1672  OE1 GLU A 104      -9.324 -12.899  -9.164  1.00 96.61           O  
ATOM   1673  OE2 GLU A 104      -9.247 -10.781  -8.509  1.00 96.61           O  
ATOM   1674  N   LEU A 105      -4.076 -12.895  -7.049  1.00 95.85           N  
ATOM   1675  H   LEU A 105      -4.492 -12.239  -6.403  1.00 95.85           H  
ATOM   1676  CA  LEU A 105      -3.524 -14.088  -6.437  1.00 95.85           C  
ATOM   1677  HA  LEU A 105      -3.026 -14.697  -7.191  1.00 95.85           H  
ATOM   1678  C   LEU A 105      -4.670 -14.921  -5.838  1.00 95.85           C  
ATOM   1679  CB  LEU A 105      -2.492 -13.679  -5.359  1.00 95.85           C  
ATOM   1680  HB2 LEU A 105      -2.069 -14.600  -4.959  1.00 95.85           H  
ATOM   1681  HB3 LEU A 105      -3.000 -13.174  -4.538  1.00 95.85           H  
ATOM   1682  O   LEU A 105      -5.852 -14.584  -5.955  1.00 95.85           O  
ATOM   1683  CG  LEU A 105      -1.319 -12.811  -5.850  1.00 95.85           C  
ATOM   1684  HG  LEU A 105      -1.093 -13.053  -6.889  1.00 95.85           H  
ATOM   1685  CD1 LEU A 105      -1.598 -11.309  -5.722  1.00 95.85           C  
ATOM   1686 HD11 LEU A 105      -1.884 -11.074  -4.697  1.00 95.85           H  
ATOM   1687 HD12 LEU A 105      -0.709 -10.748  -6.010  1.00 95.85           H  
ATOM   1688 HD13 LEU A 105      -2.407 -11.025  -6.395  1.00 95.85           H  
ATOM   1689  CD2 LEU A 105      -0.069 -13.072  -5.014  1.00 95.85           C  
ATOM   1690 HD21 LEU A 105       0.771 -12.546  -5.468  1.00 95.85           H  
ATOM   1691 HD22 LEU A 105       0.159 -14.138  -5.021  1.00 95.85           H  
ATOM   1692 HD23 LEU A 105      -0.215 -12.724  -3.992  1.00 95.85           H  
ATOM   1693  N   GLU A 106      -4.324 -15.999  -5.141  1.00 92.79           N  
ATOM   1694  H   GLU A 106      -3.345 -16.223  -5.040  1.00 92.79           H  
ATOM   1695  CA  GLU A 106      -5.284 -16.863  -4.464  1.00 92.79           C  
ATOM   1696  HA  GLU A 106      -5.908 -17.300  -5.243  1.00 92.79           H  
ATOM   1697  C   GLU A 106      -6.228 -16.104  -3.507  1.00 92.79           C  
ATOM   1698  CB  GLU A 106      -4.557 -18.031  -3.769  1.00 92.79           C  
ATOM   1699  HB2 GLU A 106      -5.322 -18.730  -3.429  1.00 92.79           H  
ATOM   1700  HB3 GLU A 106      -3.950 -18.561  -4.503  1.00 92.79           H  
ATOM   1701  O   GLU A 106      -5.883 -15.076  -2.916  1.00 92.79           O  
ATOM   1702  CG  GLU A 106      -3.685 -17.681  -2.547  1.00 92.79           C  
ATOM   1703  HG2 GLU A 106      -4.295 -17.144  -1.821  1.00 92.79           H  
ATOM   1704  HG3 GLU A 106      -3.385 -18.617  -2.076  1.00 92.79           H  
ATOM   1705  CD  GLU A 106      -2.414 -16.873  -2.849  1.00 92.79           C  
ATOM   1706  OE1 GLU A 106      -1.927 -16.197  -1.914  1.00 92.79           O  
ATOM   1707  OE2 GLU A 106      -1.928 -16.862  -3.998  1.00 92.79           O  
ATOM   1708  N   ASN A 107      -7.447 -16.627  -3.335  1.00 89.83           N  
ATOM   1709  H   ASN A 107      -7.661 -17.488  -3.818  1.00 89.83           H  
ATOM   1710  CA  ASN A 107      -8.477 -16.092  -2.429  1.00 89.83           C  
ATOM   1711  HA  ASN A 107      -9.370 -16.696  -2.590  1.00 89.83           H  
ATOM   1712  C   ASN A 107      -8.919 -14.639  -2.719  1.00 89.83           C  
ATOM   1713  CB  ASN A 107      -8.039 -16.324  -0.969  1.00 89.83           C  
ATOM   1714  HB2 ASN A 107      -8.845 -16.037  -0.294  1.00 89.83           H  
ATOM   1715  HB3 ASN A 107      -7.171 -15.704  -0.746  1.00 89.83           H  
ATOM   1716  O   ASN A 107      -9.415 -13.940  -1.822  1.00 89.83           O  
ATOM   1717  CG  ASN A 107      -7.710 -17.778  -0.695  1.00 89.83           C  
ATOM   1718  ND2 ASN A 107      -6.631 -18.057  -0.004  1.00 89.83           N  
ATOM   1719 HD21 ASN A 107      -5.982 -17.329   0.258  1.00 89.83           H  
ATOM   1720 HD22 ASN A 107      -6.429 -19.039   0.121  1.00 89.83           H  
ATOM   1721  OD1 ASN A 107      -8.419 -18.678  -1.104  1.00 89.83           O  
ATOM   1722  N   GLY A 108      -8.735 -14.174  -3.962  1.00 92.24           N  
ATOM   1723  H   GLY A 108      -8.281 -14.776  -4.634  1.00 92.24           H  
ATOM   1724  CA  GLY A 108      -9.044 -12.808  -4.395  1.00 92.24           C  
ATOM   1725  HA2 GLY A 108      -8.995 -12.770  -5.483  1.00 92.24           H  
ATOM   1726  HA3 GLY A 108     -10.055 -12.542  -4.085  1.00 92.24           H  
ATOM   1727  C   GLY A 108      -8.069 -11.762  -3.847  1.00 92.24           C  
ATOM   1728  O   GLY A 108      -8.384 -10.568  -3.815  1.00 92.24           O  
ATOM   1729  N   ARG A 109      -6.898 -12.187  -3.355  1.00 95.48           N  
ATOM   1730  H   ARG A 109      -6.682 -13.169  -3.444  1.00 95.48           H  
ATOM   1731  CA  ARG A 109      -5.837 -11.295  -2.881  1.00 95.48           C  
ATOM   1732  HA  ARG A 109      -6.273 -10.551  -2.215  1.00 95.48           H  
ATOM   1733  C   ARG A 109      -5.233 -10.567  -4.073  1.00 95.48           C  
ATOM   1734  CB  ARG A 109      -4.820 -12.139  -2.100  1.00 95.48           C  
ATOM   1735  HB2 ARG A 109      -5.365 -12.666  -1.316  1.00 95.48           H  
ATOM   1736  HB3 ARG A 109      -4.387 -12.890  -2.761  1.00 95.48           H  
ATOM   1737  O   ARG A 109      -4.884 -11.182  -5.065  1.00 95.48           O  
ATOM   1738  CG  ARG A 109      -3.689 -11.335  -1.449  1.00 95.48           C  
ATOM   1739  HG2 ARG A 109      -2.986 -10.987  -2.207  1.00 95.48           H  
ATOM   1740  HG3 ARG A 109      -4.115 -10.472  -0.936  1.00 95.48           H  
ATOM   1741  CD  ARG A 109      -2.961 -12.206  -0.411  1.00 95.48           C  
ATOM   1742  HD2 ARG A 109      -2.338 -11.556   0.205  1.00 95.48           H  
ATOM   1743  HD3 ARG A 109      -3.697 -12.661   0.251  1.00 95.48           H  
ATOM   1744  NE  ARG A 109      -2.141 -13.279  -1.020  1.00 95.48           N  
ATOM   1745  HE  ARG A 109      -2.602 -14.045  -1.489  1.00 95.48           H  
ATOM   1746  NH1 ARG A 109      -0.076 -12.584  -0.326  1.00 95.48           N  
ATOM   1747 HH11 ARG A 109       0.891 -12.586  -0.616  1.00 95.48           H  
ATOM   1748 HH12 ARG A 109      -0.426 -12.351   0.592  1.00 95.48           H  
ATOM   1749  NH2 ARG A 109      -0.199 -14.181  -1.813  1.00 95.48           N  
ATOM   1750 HH21 ARG A 109       0.785 -14.062  -2.006  1.00 95.48           H  
ATOM   1751 HH22 ARG A 109      -0.716 -14.969  -2.176  1.00 95.48           H  
ATOM   1752  CZ  ARG A 109      -0.828 -13.350  -1.056  1.00 95.48           C  
ATOM   1753  N   ARG A 110      -5.101  -9.248  -3.986  1.00 96.32           N  
ATOM   1754  H   ARG A 110      -5.431  -8.796  -3.145  1.00 96.32           H  
ATOM   1755  CA  ARG A 110      -4.639  -8.397  -5.084  1.00 96.32           C  
ATOM   1756  HA  ARG A 110      -4.340  -9.046  -5.907  1.00 96.32           H  
ATOM   1757  C   ARG A 110      -3.408  -7.591  -4.703  1.00 96.32           C  
ATOM   1758  CB  ARG A 110      -5.776  -7.506  -5.602  1.00 96.32           C  
ATOM   1759  HB2 ARG A 110      -6.219  -6.957  -4.771  1.00 96.32           H  
ATOM   1760  HB3 ARG A 110      -5.349  -6.787  -6.300  1.00 96.32           H  
ATOM   1761  O   ARG A 110      -3.286  -7.086  -3.575  1.00 96.32           O  
ATOM   1762  CG  ARG A 110      -6.864  -8.306  -6.335  1.00 96.32           C  
ATOM   1763  HG2 ARG A 110      -7.267  -9.076  -5.678  1.00 96.32           H  
ATOM   1764  HG3 ARG A 110      -6.429  -8.786  -7.211  1.00 96.32           H  
ATOM   1765  CD  ARG A 110      -8.007  -7.388  -6.781  1.00 96.32           C  
ATOM   1766  HD2 ARG A 110      -7.611  -6.632  -7.459  1.00 96.32           H  
ATOM   1767  HD3 ARG A 110      -8.429  -6.896  -5.905  1.00 96.32           H  
ATOM   1768  NE  ARG A 110      -9.057  -8.154  -7.467  1.00 96.32           N  
ATOM   1769  HE  ARG A 110      -8.881  -9.124  -7.685  1.00 96.32           H  
ATOM   1770  NH1 ARG A 110     -10.584  -6.468  -7.833  1.00 96.32           N  
ATOM   1771 HH11 ARG A 110     -11.429  -6.172  -8.300  1.00 96.32           H  
ATOM   1772 HH12 ARG A 110      -9.933  -5.788  -7.466  1.00 96.32           H  
ATOM   1773  NH2 ARG A 110     -10.973  -8.572  -8.534  1.00 96.32           N  
ATOM   1774 HH21 ARG A 110     -10.588  -9.498  -8.656  1.00 96.32           H  
ATOM   1775 HH22 ARG A 110     -11.822  -8.313  -9.015  1.00 96.32           H  
ATOM   1776  CZ  ARG A 110     -10.205  -7.716  -7.937  1.00 96.32           C  
ATOM   1777  N   ARG A 111      -2.501  -7.430  -5.663  1.00 96.38           N  
ATOM   1778  H   ARG A 111      -2.688  -7.874  -6.550  1.00 96.38           H  
ATOM   1779  CA  ARG A 111      -1.262  -6.655  -5.535  1.00 96.38           C  
ATOM   1780  HA  ARG A 111      -1.313  -6.041  -4.636  1.00 96.38           H  
ATOM   1781  C   ARG A 111      -1.100  -5.698  -6.706  1.00 96.38           C  
ATOM   1782  CB  ARG A 111      -0.053  -7.600  -5.434  1.00 96.38           C  
ATOM   1783  HB2 ARG A 111      -0.046  -8.252  -6.307  1.00 96.38           H  
ATOM   1784  HB3 ARG A 111       0.863  -7.010  -5.457  1.00 96.38           H  
ATOM   1785  O   ARG A 111      -1.388  -6.051  -7.840  1.00 96.38           O  
ATOM   1786  CG  ARG A 111      -0.050  -8.473  -4.173  1.00 96.38           C  
ATOM   1787  HG2 ARG A 111      -0.983  -9.033  -4.107  1.00 96.38           H  
ATOM   1788  HG3 ARG A 111       0.764  -9.193  -4.262  1.00 96.38           H  
ATOM   1789  CD  ARG A 111       0.132  -7.663  -2.884  1.00 96.38           C  
ATOM   1790  HD2 ARG A 111      -0.692  -6.957  -2.784  1.00 96.38           H  
ATOM   1791  HD3 ARG A 111       1.066  -7.104  -2.948  1.00 96.38           H  
ATOM   1792  NE  ARG A 111       0.198  -8.570  -1.728  1.00 96.38           N  
ATOM   1793  HE  ARG A 111       0.884  -9.304  -1.829  1.00 96.38           H  
ATOM   1794  NH1 ARG A 111      -1.415  -7.612  -0.397  1.00 96.38           N  
ATOM   1795 HH11 ARG A 111      -1.629  -6.997  -1.169  1.00 96.38           H  
ATOM   1796 HH12 ARG A 111      -2.038  -7.745   0.386  1.00 96.38           H  
ATOM   1797  NH2 ARG A 111      -0.496  -9.526   0.213  1.00 96.38           N  
ATOM   1798 HH21 ARG A 111       0.056 -10.324  -0.068  1.00 96.38           H  
ATOM   1799 HH22 ARG A 111      -1.178  -9.573   0.957  1.00 96.38           H  
ATOM   1800  CZ  ARG A 111      -0.548  -8.552  -0.642  1.00 96.38           C  
ATOM   1801  N   LEU A 112      -0.626  -4.494  -6.413  1.00 96.14           N  
ATOM   1802  H   LEU A 112      -0.392  -4.307  -5.449  1.00 96.14           H  
ATOM   1803  CA  LEU A 112      -0.240  -3.497  -7.408  1.00 96.14           C  
ATOM   1804  HA  LEU A 112      -0.697  -3.726  -8.371  1.00 96.14           H  
ATOM   1805  C   LEU A 112       1.279  -3.538  -7.564  1.00 96.14           C  
ATOM   1806  CB  LEU A 112      -0.705  -2.103  -6.954  1.00 96.14           C  
ATOM   1807  HB2 LEU A 112      -0.344  -1.361  -7.666  1.00 96.14           H  
ATOM   1808  HB3 LEU A 112      -0.245  -1.896  -5.988  1.00 96.14           H  
ATOM   1809  O   LEU A 112       1.996  -3.458  -6.563  1.00 96.14           O  
ATOM   1810  CG  LEU A 112      -2.226  -1.938  -6.808  1.00 96.14           C  
ATOM   1811  HG  LEU A 112      -2.636  -2.780  -6.251  1.00 96.14           H  
ATOM   1812  CD1 LEU A 112      -2.529  -0.663  -6.022  1.00 96.14           C  
ATOM   1813 HD11 LEU A 112      -2.140   0.206  -6.553  1.00 96.14           H  
ATOM   1814 HD12 LEU A 112      -3.609  -0.560  -5.920  1.00 96.14           H  
ATOM   1815 HD13 LEU A 112      -2.086  -0.718  -5.028  1.00 96.14           H  
ATOM   1816  CD2 LEU A 112      -2.927  -1.849  -8.159  1.00 96.14           C  
ATOM   1817 HD21 LEU A 112      -4.003  -1.764  -8.013  1.00 96.14           H  
ATOM   1818 HD22 LEU A 112      -2.720  -2.735  -8.759  1.00 96.14           H  
ATOM   1819 HD23 LEU A 112      -2.590  -0.970  -8.708  1.00 96.14           H  
ATOM   1820  N   LEU A 113       1.780  -3.632  -8.791  1.00 95.93           N  
ATOM   1821  H   LEU A 113       1.145  -3.763  -9.565  1.00 95.93           H  
ATOM   1822  CA  LEU A 113       3.216  -3.613  -9.061  1.00 95.93           C  
ATOM   1823  HA  LEU A 113       3.716  -4.197  -8.287  1.00 95.93           H  
ATOM   1824  C   LEU A 113       3.761  -2.180  -8.998  1.00 95.93           C  
ATOM   1825  CB  LEU A 113       3.465  -4.298 -10.412  1.00 95.93           C  
ATOM   1826  HB2 LEU A 113       2.942  -3.743 -11.191  1.00 95.93           H  
ATOM   1827  HB3 LEU A 113       3.044  -5.302 -10.363  1.00 95.93           H  
ATOM   1828  O   LEU A 113       3.648  -1.419  -9.954  1.00 95.93           O  
ATOM   1829  CG  LEU A 113       4.951  -4.410 -10.789  1.00 95.93           C  
ATOM   1830  HG  LEU A 113       5.421  -3.427 -10.769  1.00 95.93           H  
ATOM   1831  CD1 LEU A 113       5.703  -5.338  -9.839  1.00 95.93           C  
ATOM   1832 HD11 LEU A 113       5.246  -6.328  -9.835  1.00 95.93           H  
ATOM   1833 HD12 LEU A 113       5.711  -4.927  -8.830  1.00 95.93           H  
ATOM   1834 HD13 LEU A 113       6.740  -5.417 -10.168  1.00 95.93           H  
ATOM   1835  CD2 LEU A 113       5.078  -4.976 -12.197  1.00 95.93           C  
ATOM   1836 HD21 LEU A 113       6.131  -5.091 -12.457  1.00 95.93           H  
ATOM   1837 HD22 LEU A 113       4.589  -5.948 -12.252  1.00 95.93           H  
ATOM   1838 HD23 LEU A 113       4.613  -4.291 -12.907  1.00 95.93           H  
ATOM   1839  N   ALA A 114       4.349  -1.785  -7.868  1.00 94.06           N  
ATOM   1840  H   ALA A 114       4.483  -2.458  -7.127  1.00 94.06           H  
ATOM   1841  CA  ALA A 114       4.911  -0.441  -7.710  1.00 94.06           C  
ATOM   1842  HA  ALA A 114       4.241   0.277  -8.183  1.00 94.06           H  
ATOM   1843  C   ALA A 114       6.282  -0.297  -8.390  1.00 94.06           C  
ATOM   1844  CB  ALA A 114       4.979  -0.113  -6.217  1.00 94.06           C  
ATOM   1845  HB1 ALA A 114       3.971  -0.153  -5.804  1.00 94.06           H  
ATOM   1846  HB2 ALA A 114       5.617  -0.829  -5.698  1.00 94.06           H  
ATOM   1847  HB3 ALA A 114       5.384   0.889  -6.079  1.00 94.06           H  
ATOM   1848  O   ALA A 114       6.616   0.780  -8.887  1.00 94.06           O  
ATOM   1849  N   SER A 115       7.069  -1.376  -8.397  1.00 93.50           N  
ATOM   1850  H   SER A 115       6.731  -2.204  -7.928  1.00 93.50           H  
ATOM   1851  CA  SER A 115       8.309  -1.529  -9.160  1.00 93.50           C  
ATOM   1852  HA  SER A 115       8.170  -1.115 -10.159  1.00 93.50           H  
ATOM   1853  C   SER A 115       8.663  -3.013  -9.289  1.00 93.50           C  
ATOM   1854  CB  SER A 115       9.461  -0.792  -8.462  1.00 93.50           C  
ATOM   1855  HB2 SER A 115       9.159   0.228  -8.223  1.00 93.50           H  
ATOM   1856  HB3 SER A 115      10.310  -0.743  -9.144  1.00 93.50           H  
ATOM   1857  O   SER A 115       8.105  -3.844  -8.577  1.00 93.50           O  
ATOM   1858  OG  SER A 115       9.873  -1.459  -7.282  1.00 93.50           O  
ATOM   1859  HG  SER A 115       9.190  -1.352  -6.616  1.00 93.50           H  
ATOM   1860  N   ALA A 116       9.667  -3.344 -10.101  1.00 95.00           N  
ATOM   1861  H   ALA A 116      10.010  -2.648 -10.748  1.00 95.00           H  
ATOM   1862  CA  ALA A 116      10.195  -4.704 -10.236  1.00 95.00           C  
ATOM   1863  HA  ALA A 116       9.442  -5.328 -10.716  1.00 95.00           H  
ATOM   1864  C   ALA A 116      10.572  -5.390  -8.902  1.00 95.00           C  
ATOM   1865  CB  ALA A 116      11.417  -4.616 -11.153  1.00 95.00           C  
ATOM   1866  HB1 ALA A 116      12.123  -3.873 -10.781  1.00 95.00           H  
ATOM   1867  HB2 ALA A 116      11.098  -4.358 -12.163  1.00 95.00           H  
ATOM   1868  HB3 ALA A 116      11.916  -5.584 -11.177  1.00 95.00           H  
ATOM   1869  O   ALA A 116      10.589  -6.618  -8.833  1.00 95.00           O  
ATOM   1870  N   GLY A 117      10.847  -4.618  -7.842  1.00 94.46           N  
ATOM   1871  H   GLY A 117      10.753  -3.619  -7.952  1.00 94.46           H  
ATOM   1872  CA  GLY A 117      11.180  -5.126  -6.507  1.00 94.46           C  
ATOM   1873  HA2 GLY A 117      11.302  -6.209  -6.539  1.00 94.46           H  
ATOM   1874  HA3 GLY A 117      12.132  -4.694  -6.201  1.00 94.46           H  
ATOM   1875  C   GLY A 117      10.156  -4.813  -5.412  1.00 94.46           C  
ATOM   1876  O   GLY A 117      10.421  -5.108  -4.250  1.00 94.46           O  
ATOM   1877  N   GLU A 118       9.013  -4.199  -5.728  1.00 95.90           N  
ATOM   1878  H   GLU A 118       8.777  -4.052  -6.699  1.00 95.90           H  
ATOM   1879  CA  GLU A 118       8.038  -3.798  -4.708  1.00 95.90           C  
ATOM   1880  HA  GLU A 118       8.150  -4.456  -3.846  1.00 95.90           H  
ATOM   1881  C   GLU A 118       6.593  -3.935  -5.191  1.00 95.90           C  
ATOM   1882  CB  GLU A 118       8.333  -2.367  -4.226  1.00 95.90           C  
ATOM   1883  HB2 GLU A 118       8.162  -1.669  -5.046  1.00 95.90           H  
ATOM   1884  HB3 GLU A 118       9.380  -2.307  -3.929  1.00 95.90           H  
ATOM   1885  O   GLU A 118       6.199  -3.389  -6.225  1.00 95.90           O  
ATOM   1886  CG  GLU A 118       7.460  -1.970  -3.022  1.00 95.90           C  
ATOM   1887  HG2 GLU A 118       6.416  -1.941  -3.335  1.00 95.90           H  
ATOM   1888  HG3 GLU A 118       7.562  -2.736  -2.253  1.00 95.90           H  
ATOM   1889  CD  GLU A 118       7.824  -0.603  -2.421  1.00 95.90           C  
ATOM   1890  OE1 GLU A 118       7.422  -0.361  -1.257  1.00 95.90           O  
ATOM   1891  OE2 GLU A 118       8.466   0.211  -3.123  1.00 95.90           O  
ATOM   1892  N   LEU A 119       5.786  -4.611  -4.374  1.00 96.96           N  
ATOM   1893  H   LEU A 119       6.187  -4.993  -3.530  1.00 96.96           H  
ATOM   1894  CA  LEU A 119       4.338  -4.680  -4.501  1.00 96.96           C  
ATOM   1895  HA  LEU A 119       4.050  -4.322  -5.490  1.00 96.96           H  
ATOM   1896  C   LEU A 119       3.656  -3.775  -3.469  1.00 96.96           C  
ATOM   1897  CB  LEU A 119       3.855  -6.135  -4.357  1.00 96.96           C  
ATOM   1898  HB2 LEU A 119       2.770  -6.151  -4.459  1.00 96.96           H  
ATOM   1899  HB3 LEU A 119       4.096  -6.486  -3.353  1.00 96.96           H  
ATOM   1900  O   LEU A 119       4.182  -3.482  -2.393  1.00 96.96           O  
ATOM   1901  CG  LEU A 119       4.456  -7.140  -5.346  1.00 96.96           C  
ATOM   1902  HG  LEU A 119       5.541  -7.134  -5.249  1.00 96.96           H  
ATOM   1903  CD1 LEU A 119       3.967  -8.540  -4.997  1.00 96.96           C  
ATOM   1904 HD11 LEU A 119       4.397  -9.269  -5.683  1.00 96.96           H  
ATOM   1905 HD12 LEU A 119       2.880  -8.588  -5.058  1.00 96.96           H  
ATOM   1906 HD13 LEU A 119       4.274  -8.799  -3.984  1.00 96.96           H  
ATOM   1907  CD2 LEU A 119       4.064  -6.812  -6.784  1.00 96.96           C  
ATOM   1908 HD21 LEU A 119       4.501  -5.855  -7.068  1.00 96.96           H  
ATOM   1909 HD22 LEU A 119       4.456  -7.574  -7.458  1.00 96.96           H  
ATOM   1910 HD23 LEU A 119       2.980  -6.766  -6.888  1.00 96.96           H  
ATOM   1911  N   GLN A 120       2.426  -3.382  -3.774  1.00 96.16           N  
ATOM   1912  H   GLN A 120       2.085  -3.608  -4.698  1.00 96.16           H  
ATOM   1913  CA  GLN A 120       1.523  -2.679  -2.867  1.00 96.16           C  
ATOM   1914  HA  GLN A 120       1.961  -2.645  -1.869  1.00 96.16           H  
ATOM   1915  C   GLN A 120       0.199  -3.434  -2.737  1.00 96.16           C  
ATOM   1916  CB  GLN A 120       1.332  -1.237  -3.348  1.00 96.16           C  
ATOM   1917  HB2 GLN A 120       1.067  -1.228  -4.405  1.00 96.16           H  
ATOM   1918  HB3 GLN A 120       0.523  -0.777  -2.781  1.00 96.16           H  
ATOM   1919  O   GLN A 120      -0.155  -4.243  -3.596  1.00 96.16           O  
ATOM   1920  CG  GLN A 120       2.619  -0.427  -3.146  1.00 96.16           C  
ATOM   1921  HG2 GLN A 120       3.427  -0.870  -3.727  1.00 96.16           H  
ATOM   1922  HG3 GLN A 120       2.906  -0.471  -2.096  1.00 96.16           H  
ATOM   1923  CD  GLN A 120       2.479   1.036  -3.538  1.00 96.16           C  
ATOM   1924  NE2 GLN A 120       3.559   1.784  -3.499  1.00 96.16           N  
ATOM   1925 HE21 GLN A 120       4.445   1.378  -3.234  1.00 96.16           H  
ATOM   1926 HE22 GLN A 120       3.435   2.775  -3.651  1.00 96.16           H  
ATOM   1927  OE1 GLN A 120       1.418   1.551  -3.844  1.00 96.16           O  
ATOM   1928  N   LYS A 121      -0.550  -3.202  -1.652  1.00 95.79           N  
ATOM   1929  H   LYS A 121      -0.280  -2.454  -1.030  1.00 95.79           H  
ATOM   1930  CA  LYS A 121      -1.843  -3.874  -1.458  1.00 95.79           C  
ATOM   1931  HA  LYS A 121      -1.701  -4.935  -1.663  1.00 95.79           H  
ATOM   1932  C   LYS A 121      -2.865  -3.344  -2.466  1.00 95.79           C  
ATOM   1933  CB  LYS A 121      -2.332  -3.704  -0.011  1.00 95.79           C  
ATOM   1934  HB2 LYS A 121      -1.548  -4.028   0.673  1.00 95.79           H  
ATOM   1935  HB3 LYS A 121      -2.563  -2.657   0.184  1.00 95.79           H  
ATOM   1936  O   LYS A 121      -3.068  -2.137  -2.504  1.00 95.79           O  
ATOM   1937  CG  LYS A 121      -3.580  -4.574   0.208  1.00 95.79           C  
ATOM   1938  HG2 LYS A 121      -3.330  -5.606  -0.041  1.00 95.79           H  
ATOM   1939  HG3 LYS A 121      -4.378  -4.265  -0.467  1.00 95.79           H  
ATOM   1940  CD  LYS A 121      -4.105  -4.564   1.645  1.00 95.79           C  
ATOM   1941  HD2 LYS A 121      -3.290  -4.836   2.316  1.00 95.79           H  
ATOM   1942  HD3 LYS A 121      -4.876  -5.330   1.726  1.00 95.79           H  
ATOM   1943  CE  LYS A 121      -4.710  -3.250   2.122  1.00 95.79           C  
ATOM   1944  HE2 LYS A 121      -3.910  -2.531   2.297  1.00 95.79           H  
ATOM   1945  HE3 LYS A 121      -5.204  -3.429   3.077  1.00 95.79           H  
ATOM   1946  NZ  LYS A 121      -5.679  -2.679   1.171  1.00 95.79           N  
ATOM   1947  HZ1 LYS A 121      -6.281  -3.345   0.708  1.00 95.79           H  
ATOM   1948  HZ2 LYS A 121      -5.237  -2.120   0.455  1.00 95.79           H  
ATOM   1949  HZ3 LYS A 121      -6.299  -2.050   1.660  1.00 95.79           H  
ATOM   1950  N   GLY A 122      -3.526  -4.238  -3.205  1.00 94.82           N  
ATOM   1951  H   GLY A 122      -3.271  -5.213  -3.140  1.00 94.82           H  
ATOM   1952  CA  GLY A 122      -4.508  -3.892  -4.242  1.00 94.82           C  
ATOM   1953  HA2 GLY A 122      -4.296  -4.484  -5.133  1.00 94.82           H  
ATOM   1954  HA3 GLY A 122      -4.402  -2.843  -4.519  1.00 94.82           H  
ATOM   1955  C   GLY A 122      -5.981  -4.121  -3.879  1.00 94.82           C  
ATOM   1956  O   GLY A 122      -6.845  -3.795  -4.678  1.00 94.82           O  
ATOM   1957  N   ASN A 123      -6.304  -4.689  -2.714  1.00 94.96           N  
ATOM   1958  H   ASN A 123      -5.562  -5.041  -2.126  1.00 94.96           H  
ATOM   1959  CA  ASN A 123      -7.698  -4.809  -2.251  1.00 94.96           C  
ATOM   1960  HA  ASN A 123      -8.371  -4.872  -3.106  1.00 94.96           H  
ATOM   1961  C   ASN A 123      -8.112  -3.601  -1.412  1.00 94.96           C  
ATOM   1962  CB  ASN A 123      -7.854  -6.069  -1.398  1.00 94.96           C  
ATOM   1963  HB2 ASN A 123      -8.886  -6.164  -1.062  1.00 94.96           H  
ATOM   1964  HB3 ASN A 123      -7.214  -5.963  -0.522  1.00 94.96           H  
ATOM   1965  O   ASN A 123      -7.252  -2.982  -0.800  1.00 94.96           O  
ATOM   1966  CG  ASN A 123      -7.465  -7.326  -2.133  1.00 94.96           C  
ATOM   1967  ND2 ASN A 123      -8.380  -7.929  -2.852  1.00 94.96           N  
ATOM   1968 HD21 ASN A 123      -8.167  -8.817  -3.283  1.00 94.96           H  
ATOM   1969 HD22 ASN A 123      -9.320  -7.566  -2.919  1.00 94.96           H  
ATOM   1970  OD1 ASN A 123      -6.326  -7.748  -2.051  1.00 94.96           O  
ATOM   1971  N   GLU A 124      -9.404  -3.362  -1.233  1.00 90.96           N  
ATOM   1972  H   GLU A 124     -10.090  -3.888  -1.755  1.00 90.96           H  
ATOM   1973  CA  GLU A 124      -9.941  -2.448  -0.218  1.00 90.96           C  
ATOM   1974  HA  GLU A 124      -9.132  -2.023   0.375  1.00 90.96           H  
ATOM   1975  C   GLU A 124     -10.842  -3.212   0.755  1.00 90.96           C  
ATOM   1976  CB  GLU A 124     -10.672  -1.276  -0.883  1.00 90.96           C  
ATOM   1977  HB2 GLU A 124     -11.407  -1.657  -1.592  1.00 90.96           H  
ATOM   1978  HB3 GLU A 124     -11.182  -0.698  -0.112  1.00 90.96           H  
ATOM   1979  O   GLU A 124     -11.409  -4.248   0.402  1.00 90.96           O  
ATOM   1980  CG  GLU A 124      -9.658  -0.371  -1.595  1.00 90.96           C  
ATOM   1981  HG2 GLU A 124      -8.907  -0.077  -0.861  1.00 90.96           H  
ATOM   1982  HG3 GLU A 124      -9.159  -0.934  -2.384  1.00 90.96           H  
ATOM   1983  CD  GLU A 124     -10.279   0.890  -2.199  1.00 90.96           C  
ATOM   1984  OE1 GLU A 124      -9.479   1.822  -2.437  1.00 90.96           O  
ATOM   1985  OE2 GLU A 124     -11.513   0.907  -2.385  1.00 90.96           O  
ATOM   1986  N   LEU A 125     -10.930  -2.733   1.997  1.00 95.07           N  
ATOM   1987  H   LEU A 125     -10.523  -1.831   2.197  1.00 95.07           H  
ATOM   1988  CA  LEU A 125     -11.899  -3.251   2.958  1.00 95.07           C  
ATOM   1989  HA  LEU A 125     -12.002  -4.328   2.822  1.00 95.07           H  
ATOM   1990  C   LEU A 125     -13.248  -2.586   2.679  1.00 95.07           C  
ATOM   1991  CB  LEU A 125     -11.416  -2.982   4.394  1.00 95.07           C  
ATOM   1992  HB2 LEU A 125     -10.481  -3.518   4.560  1.00 95.07           H  
ATOM   1993  HB3 LEU A 125     -11.224  -1.914   4.496  1.00 95.07           H  
ATOM   1994  O   LEU A 125     -13.361  -1.368   2.777  1.00 95.07           O  
ATOM   1995  CG  LEU A 125     -12.435  -3.401   5.476  1.00 95.07           C  
ATOM   1996  HG  LEU A 125     -13.419  -2.992   5.248  1.00 95.07           H  
ATOM   1997  CD1 LEU A 125     -12.547  -4.919   5.599  1.00 95.07           C  
ATOM   1998 HD11 LEU A 125     -12.897  -5.352   4.662  1.00 95.07           H  
ATOM   1999 HD12 LEU A 125     -13.269  -5.168   6.377  1.00 95.07           H  
ATOM   2000 HD13 LEU A 125     -11.579  -5.340   5.871  1.00 95.07           H  
ATOM   2001  CD2 LEU A 125     -12.008  -2.846   6.828  1.00 95.07           C  
ATOM   2002 HD21 LEU A 125     -12.729  -3.138   7.592  1.00 95.07           H  
ATOM   2003 HD22 LEU A 125     -11.977  -1.758   6.771  1.00 95.07           H  
ATOM   2004 HD23 LEU A 125     -11.023  -3.227   7.100  1.00 95.07           H  
ATOM   2005  N   ALA A 126     -14.267  -3.390   2.392  1.00 92.79           N  
ATOM   2006  H   ALA A 126     -14.105  -4.384   2.321  1.00 92.79           H  
ATOM   2007  CA  ALA A 126     -15.647  -2.931   2.332  1.00 92.79           C  
ATOM   2008  HA  ALA A 126     -15.669  -1.855   2.157  1.00 92.79           H  
ATOM   2009  C   ALA A 126     -16.336  -3.221   3.669  1.00 92.79           C  
ATOM   2010  CB  ALA A 126     -16.348  -3.603   1.148  1.00 92.79           C  
ATOM   2011  HB1 ALA A 126     -16.361  -4.684   1.283  1.00 92.79           H  
ATOM   2012  HB2 ALA A 126     -17.374  -3.242   1.078  1.00 92.79           H  
ATOM   2013  HB3 ALA A 126     -15.825  -3.359   0.223  1.00 92.79           H  
ATOM   2014  O   ALA A 126     -16.338  -4.363   4.130  1.00 92.79           O  
ATOM   2015  N   LEU A 127     -16.922  -2.191   4.279  1.00 94.61           N  
ATOM   2016  H   LEU A 127     -16.914  -1.289   3.826  1.00 94.61           H  
ATOM   2017  CA  LEU A 127     -17.723  -2.331   5.492  1.00 94.61           C  
ATOM   2018  HA  LEU A 127     -17.573  -3.332   5.896  1.00 94.61           H  
ATOM   2019  C   LEU A 127     -19.216  -2.160   5.192  1.00 94.61           C  
ATOM   2020  CB  LEU A 127     -17.283  -1.315   6.555  1.00 94.61           C  
ATOM   2021  HB2 LEU A 127     -18.059  -1.280   7.319  1.00 94.61           H  
ATOM   2022  HB3 LEU A 127     -17.229  -0.325   6.101  1.00 94.61           H  
ATOM   2023  O   LEU A 127     -19.579  -1.274   4.415  1.00 94.61           O  
ATOM   2024  CG  LEU A 127     -15.950  -1.629   7.248  1.00 94.61           C  
ATOM   2025  HG  LEU A 127     -15.132  -1.591   6.529  1.00 94.61           H  
ATOM   2026  CD1 LEU A 127     -15.733  -0.560   8.312  1.00 94.61           C  
ATOM   2027 HD11 LEU A 127     -16.630  -0.431   8.918  1.00 94.61           H  
ATOM   2028 HD12 LEU A 127     -15.470   0.388   7.842  1.00 94.61           H  
ATOM   2029 HD13 LEU A 127     -14.932  -0.886   8.975  1.00 94.61           H  
ATOM   2030  CD2 LEU A 127     -15.938  -2.991   7.951  1.00 94.61           C  
ATOM   2031 HD21 LEU A 127     -16.794  -3.081   8.620  1.00 94.61           H  
ATOM   2032 HD22 LEU A 127     -15.024  -3.107   8.535  1.00 94.61           H  
ATOM   2033 HD23 LEU A 127     -15.961  -3.797   7.218  1.00 94.61           H  
ATOM   2034  N   PRO A 128     -20.092  -2.942   5.849  1.00 96.55           N  
ATOM   2035  CA  PRO A 128     -21.524  -2.671   5.877  1.00 96.55           C  
ATOM   2036  HA  PRO A 128     -21.930  -2.875   4.886  1.00 96.55           H  
ATOM   2037  C   PRO A 128     -21.850  -1.224   6.277  1.00 96.55           C  
ATOM   2038  CB  PRO A 128     -22.103  -3.673   6.878  1.00 96.55           C  
ATOM   2039  HB2 PRO A 128     -23.127  -3.951   6.627  1.00 96.55           H  
ATOM   2040  HB3 PRO A 128     -22.055  -3.266   7.888  1.00 96.55           H  
ATOM   2041  O   PRO A 128     -21.255  -0.672   7.206  1.00 96.55           O  
ATOM   2042  CG  PRO A 128     -21.151  -4.864   6.774  1.00 96.55           C  
ATOM   2043  HG2 PRO A 128     -21.439  -5.486   5.926  1.00 96.55           H  
ATOM   2044  HG3 PRO A 128     -21.137  -5.455   7.690  1.00 96.55           H  
ATOM   2045  CD  PRO A 128     -19.796  -4.219   6.491  1.00 96.55           C  
ATOM   2046  HD2 PRO A 128     -19.235  -4.070   7.414  1.00 96.55           H  
ATOM   2047  HD3 PRO A 128     -19.221  -4.863   5.826  1.00 96.55           H  
ATOM   2048  N   SER A 129     -22.850  -0.631   5.619  1.00 95.91           N  
ATOM   2049  H   SER A 129     -23.333  -1.148   4.898  1.00 95.91           H  
ATOM   2050  CA  SER A 129     -23.249   0.773   5.814  1.00 95.91           C  
ATOM   2051  HA  SER A 129     -22.421   1.414   5.512  1.00 95.91           H  
ATOM   2052  C   SER A 129     -23.581   1.116   7.269  1.00 95.91           C  
ATOM   2053  CB  SER A 129     -24.454   1.101   4.927  1.00 95.91           C  
ATOM   2054  HB2 SER A 129     -24.790   2.117   5.134  1.00 95.91           H  
ATOM   2055  HB3 SER A 129     -24.160   1.033   3.880  1.00 95.91           H  
ATOM   2056  O   SER A 129     -23.212   2.190   7.737  1.00 95.91           O  
ATOM   2057  OG  SER A 129     -25.505   0.185   5.180  1.00 95.91           O  
ATOM   2058  HG  SER A 129     -26.290   0.481   4.714  1.00 95.91           H  
ATOM   2059  N   LYS A 130     -24.189   0.187   8.020  1.00 96.46           N  
ATOM   2060  H   LYS A 130     -24.520  -0.641   7.545  1.00 96.46           H  
ATOM   2061  CA  LYS A 130     -24.498   0.368   9.448  1.00 96.46           C  
ATOM   2062  HA  LYS A 130     -25.166   1.224   9.543  1.00 96.46           H  
ATOM   2063  C   LYS A 130     -23.268   0.716  10.298  1.00 96.46           C  
ATOM   2064  CB  LYS A 130     -25.236  -0.865  10.002  1.00 96.46           C  
ATOM   2065  HB2 LYS A 130     -26.152  -1.018   9.430  1.00 96.46           H  
ATOM   2066  HB3 LYS A 130     -25.525  -0.636  11.027  1.00 96.46           H  
ATOM   2067  O   LYS A 130     -23.347   1.577  11.171  1.00 96.46           O  
ATOM   2068  CG  LYS A 130     -24.419  -2.172   9.999  1.00 96.46           C  
ATOM   2069  HG2 LYS A 130     -24.257  -2.511   8.976  1.00 96.46           H  
ATOM   2070  HG3 LYS A 130     -23.454  -2.007  10.478  1.00 96.46           H  
ATOM   2071  CD  LYS A 130     -25.141  -3.260  10.800  1.00 96.46           C  
ATOM   2072  HD2 LYS A 130     -25.413  -2.839  11.768  1.00 96.46           H  
ATOM   2073  HD3 LYS A 130     -26.051  -3.573  10.287  1.00 96.46           H  
ATOM   2074  CE  LYS A 130     -24.217  -4.465  11.024  1.00 96.46           C  
ATOM   2075  HE2 LYS A 130     -24.417  -5.233  10.276  1.00 96.46           H  
ATOM   2076  HE3 LYS A 130     -23.187  -4.130  10.907  1.00 96.46           H  
ATOM   2077  NZ  LYS A 130     -24.377  -5.000  12.400  1.00 96.46           N  
ATOM   2078  HZ1 LYS A 130     -25.317  -5.310  12.603  1.00 96.46           H  
ATOM   2079  HZ2 LYS A 130     -24.174  -4.272  13.069  1.00 96.46           H  
ATOM   2080  HZ3 LYS A 130     -23.712  -5.734  12.601  1.00 96.46           H  
ATOM   2081  N   TYR A 131     -22.116   0.112  10.000  1.00 97.49           N  
ATOM   2082  H   TYR A 131     -22.087  -0.525   9.217  1.00 97.49           H  
ATOM   2083  CA  TYR A 131     -20.877   0.376  10.728  1.00 97.49           C  
ATOM   2084  HA  TYR A 131     -21.089   0.407  11.797  1.00 97.49           H  
ATOM   2085  C   TYR A 131     -20.289   1.733  10.351  1.00 97.49           C  
ATOM   2086  CB  TYR A 131     -19.864  -0.740  10.461  1.00 97.49           C  
ATOM   2087  HB2 TYR A 131     -18.935  -0.482  10.969  1.00 97.49           H  
ATOM   2088  HB3 TYR A 131     -19.646  -0.761   9.393  1.00 97.49           H  
ATOM   2089  O   TYR A 131     -19.724   2.411  11.205  1.00 97.49           O  
ATOM   2090  CG  TYR A 131     -20.278  -2.131  10.915  1.00 97.49           C  
ATOM   2091  CD1 TYR A 131     -20.867  -2.350  12.176  1.00 97.49           C  
ATOM   2092  HD1 TYR A 131     -21.063  -1.533  12.854  1.00 97.49           H  
ATOM   2093  CD2 TYR A 131     -20.012  -3.231  10.082  1.00 97.49           C  
ATOM   2094  HD2 TYR A 131     -19.518  -3.059   9.137  1.00 97.49           H  
ATOM   2095  CE1 TYR A 131     -21.168  -3.660  12.593  1.00 97.49           C  
ATOM   2096  HE1 TYR A 131     -21.585  -3.844  13.572  1.00 97.49           H  
ATOM   2097  CE2 TYR A 131     -20.354  -4.538  10.483  1.00 97.49           C  
ATOM   2098  HE2 TYR A 131     -20.142  -5.383   9.846  1.00 97.49           H  
ATOM   2099  OH  TYR A 131     -21.261  -6.009  12.170  1.00 97.49           O  
ATOM   2100  HH  TYR A 131     -21.322  -6.073  13.126  1.00 97.49           H  
ATOM   2101  CZ  TYR A 131     -20.920  -4.758  11.756  1.00 97.49           C  
ATOM   2102  N   MET A 132     -20.472   2.166   9.099  1.00 96.15           N  
ATOM   2103  H   MET A 132     -20.977   1.578   8.452  1.00 96.15           H  
ATOM   2104  CA  MET A 132     -20.099   3.517   8.681  1.00 96.15           C  
ATOM   2105  HA  MET A 132     -19.052   3.671   8.939  1.00 96.15           H  
ATOM   2106  C   MET A 132     -20.918   4.571   9.436  1.00 96.15           C  
ATOM   2107  CB  MET A 132     -20.262   3.658   7.159  1.00 96.15           C  
ATOM   2108  HB2 MET A 132     -19.794   2.807   6.664  1.00 96.15           H  
ATOM   2109  HB3 MET A 132     -21.320   3.662   6.897  1.00 96.15           H  
ATOM   2110  O   MET A 132     -20.350   5.533   9.950  1.00 96.15           O  
ATOM   2111  CG  MET A 132     -19.630   4.952   6.636  1.00 96.15           C  
ATOM   2112  HG2 MET A 132     -20.138   5.800   7.097  1.00 96.15           H  
ATOM   2113  HG3 MET A 132     -19.804   5.011   5.562  1.00 96.15           H  
ATOM   2114  SD  MET A 132     -17.847   5.129   6.936  1.00 96.15           S  
ATOM   2115  CE  MET A 132     -17.197   3.776   5.918  1.00 96.15           C  
ATOM   2116  HE1 MET A 132     -17.546   3.886   4.892  1.00 96.15           H  
ATOM   2117  HE2 MET A 132     -17.526   2.817   6.318  1.00 96.15           H  
ATOM   2118  HE3 MET A 132     -16.108   3.809   5.931  1.00 96.15           H  
ATOM   2119  N   THR A 133     -22.233   4.363   9.576  1.00 96.78           N  
ATOM   2120  H   THR A 133     -22.661   3.595   9.079  1.00 96.78           H  
ATOM   2121  CA  THR A 133     -23.108   5.242  10.367  1.00 96.78           C  
ATOM   2122  HA  THR A 133     -23.031   6.255   9.971  1.00 96.78           H  
ATOM   2123  C   THR A 133     -22.683   5.292  11.834  1.00 96.78           C  
ATOM   2124  CB  THR A 133     -24.573   4.796  10.256  1.00 96.78           C  
ATOM   2125  HB  THR A 133     -24.684   3.789  10.657  1.00 96.78           H  
ATOM   2126  O   THR A 133     -22.549   6.384  12.386  1.00 96.78           O  
ATOM   2127  CG2 THR A 133     -25.539   5.734  10.980  1.00 96.78           C  
ATOM   2128 HG21 THR A 133     -25.370   5.684  12.056  1.00 96.78           H  
ATOM   2129 HG22 THR A 133     -26.567   5.423  10.790  1.00 96.78           H  
ATOM   2130 HG23 THR A 133     -25.397   6.761  10.644  1.00 96.78           H  
ATOM   2131  OG1 THR A 133     -24.958   4.794   8.902  1.00 96.78           O  
ATOM   2132  HG1 THR A 133     -25.632   5.470   8.796  1.00 96.78           H  
ATOM   2133  N   LEU A 134     -22.405   4.138  12.453  1.00 98.18           N  
ATOM   2134  H   LEU A 134     -22.569   3.271  11.962  1.00 98.18           H  
ATOM   2135  CA  LEU A 134     -21.914   4.067  13.833  1.00 98.18           C  
ATOM   2136  HA  LEU A 134     -22.654   4.531  14.485  1.00 98.18           H  
ATOM   2137  C   LEU A 134     -20.601   4.842  14.013  1.00 98.18           C  
ATOM   2138  CB  LEU A 134     -21.758   2.589  14.236  1.00 98.18           C  
ATOM   2139  HB2 LEU A 134     -22.738   2.113  14.202  1.00 98.18           H  
ATOM   2140  HB3 LEU A 134     -21.119   2.092  13.507  1.00 98.18           H  
ATOM   2141  O   LEU A 134     -20.508   5.692  14.896  1.00 98.18           O  
ATOM   2142  CG  LEU A 134     -21.143   2.376  15.635  1.00 98.18           C  
ATOM   2143  HG  LEU A 134     -20.140   2.802  15.663  1.00 98.18           H  
ATOM   2144  CD1 LEU A 134     -21.982   3.018  16.741  1.00 98.18           C  
ATOM   2145 HD11 LEU A 134     -21.590   2.728  17.715  1.00 98.18           H  
ATOM   2146 HD12 LEU A 134     -21.944   4.104  16.663  1.00 98.18           H  
ATOM   2147 HD13 LEU A 134     -23.017   2.682  16.665  1.00 98.18           H  
ATOM   2148  CD2 LEU A 134     -21.020   0.881  15.901  1.00 98.18           C  
ATOM   2149 HD21 LEU A 134     -20.389   0.411  15.146  1.00 98.18           H  
ATOM   2150 HD22 LEU A 134     -22.008   0.421  15.886  1.00 98.18           H  
ATOM   2151 HD23 LEU A 134     -20.571   0.715  16.881  1.00 98.18           H  
ATOM   2152  N   LEU A 135     -19.603   4.590  13.161  1.00 97.93           N  
ATOM   2153  H   LEU A 135     -19.747   3.884  12.454  1.00 97.93           H  
ATOM   2154  CA  LEU A 135     -18.301   5.263  13.221  1.00 97.93           C  
ATOM   2155  HA  LEU A 135     -17.867   5.113  14.209  1.00 97.93           H  
ATOM   2156  C   LEU A 135     -18.425   6.774  13.016  1.00 97.93           C  
ATOM   2157  CB  LEU A 135     -17.378   4.671  12.144  1.00 97.93           C  
ATOM   2158  HB2 LEU A 135     -16.525   5.334  11.999  1.00 97.93           H  
ATOM   2159  HB3 LEU A 135     -17.926   4.634  11.203  1.00 97.93           H  
ATOM   2160  O   LEU A 135     -17.778   7.551  13.722  1.00 97.93           O  
ATOM   2161  CG  LEU A 135     -16.849   3.270  12.481  1.00 97.93           C  
ATOM   2162  HG  LEU A 135     -17.656   2.643  12.860  1.00 97.93           H  
ATOM   2163  CD1 LEU A 135     -16.280   2.643  11.210  1.00 97.93           C  
ATOM   2164 HD11 LEU A 135     -15.759   1.716  11.452  1.00 97.93           H  
ATOM   2165 HD12 LEU A 135     -15.600   3.343  10.724  1.00 97.93           H  
ATOM   2166 HD13 LEU A 135     -17.096   2.417  10.523  1.00 97.93           H  
ATOM   2167  CD2 LEU A 135     -15.735   3.325  13.529  1.00 97.93           C  
ATOM   2168 HD21 LEU A 135     -15.492   2.311  13.846  1.00 97.93           H  
ATOM   2169 HD22 LEU A 135     -14.847   3.796  13.110  1.00 97.93           H  
ATOM   2170 HD23 LEU A 135     -16.053   3.897  14.401  1.00 97.93           H  
ATOM   2171  N   TYR A 136     -19.270   7.204  12.077  1.00 97.06           N  
ATOM   2172  H   TYR A 136     -19.753   6.522  11.509  1.00 97.06           H  
ATOM   2173  CA  TYR A 136     -19.524   8.618  11.831  1.00 97.06           C  
ATOM   2174  HA  TYR A 136     -18.577   9.111  11.614  1.00 97.06           H  
ATOM   2175  C   TYR A 136     -20.127   9.303  13.062  1.00 97.06           C  
ATOM   2176  CB  TYR A 136     -20.428   8.778  10.604  1.00 97.06           C  
ATOM   2177  HB2 TYR A 136     -19.924   8.361   9.733  1.00 97.06           H  
ATOM   2178  HB3 TYR A 136     -21.350   8.217  10.754  1.00 97.06           H  
ATOM   2179  O   TYR A 136     -19.578  10.299  13.532  1.00 97.06           O  
ATOM   2180  CG  TYR A 136     -20.765  10.228  10.332  1.00 97.06           C  
ATOM   2181  CD1 TYR A 136     -21.988  10.765  10.782  1.00 97.06           C  
ATOM   2182  HD1 TYR A 136     -22.704  10.132  11.285  1.00 97.06           H  
ATOM   2183  CD2 TYR A 136     -19.825  11.054   9.687  1.00 97.06           C  
ATOM   2184  HD2 TYR A 136     -18.886  10.639   9.353  1.00 97.06           H  
ATOM   2185  CE1 TYR A 136     -22.272  12.129  10.583  1.00 97.06           C  
ATOM   2186  HE1 TYR A 136     -23.206  12.552  10.924  1.00 97.06           H  
ATOM   2187  CE2 TYR A 136     -20.106  12.418   9.488  1.00 97.06           C  
ATOM   2188  HE2 TYR A 136     -19.381  13.052   8.998  1.00 97.06           H  
ATOM   2189  OH  TYR A 136     -21.603  14.273   9.745  1.00 97.06           O  
ATOM   2190  HH  TYR A 136     -20.870  14.709   9.303  1.00 97.06           H  
ATOM   2191  CZ  TYR A 136     -21.332  12.956   9.937  1.00 97.06           C  
ATOM   2192  N   LEU A 137     -21.207   8.756  13.629  1.00 97.56           N  
ATOM   2193  H   LEU A 137     -21.591   7.911  13.232  1.00 97.56           H  
ATOM   2194  CA  LEU A 137     -21.863   9.348  14.798  1.00 97.56           C  
ATOM   2195  HA  LEU A 137     -22.058  10.401  14.598  1.00 97.56           H  
ATOM   2196  C   LEU A 137     -20.959   9.316  16.038  1.00 97.56           C  
ATOM   2197  CB  LEU A 137     -23.198   8.630  15.061  1.00 97.56           C  
ATOM   2198  HB2 LEU A 137     -23.005   7.562  15.160  1.00 97.56           H  
ATOM   2199  HB3 LEU A 137     -23.597   8.987  16.011  1.00 97.56           H  
ATOM   2200  O   LEU A 137     -20.835  10.321  16.734  1.00 97.56           O  
ATOM   2201  CG  LEU A 137     -24.276   8.841  13.982  1.00 97.56           C  
ATOM   2202  HG  LEU A 137     -23.905   8.507  13.013  1.00 97.56           H  
ATOM   2203  CD1 LEU A 137     -25.511   8.016  14.340  1.00 97.56           C  
ATOM   2204 HD11 LEU A 137     -25.904   8.319  15.310  1.00 97.56           H  
ATOM   2205 HD12 LEU A 137     -25.241   6.960  14.378  1.00 97.56           H  
ATOM   2206 HD13 LEU A 137     -26.283   8.145  13.582  1.00 97.56           H  
ATOM   2207  CD2 LEU A 137     -24.696  10.308  13.853  1.00 97.56           C  
ATOM   2208 HD21 LEU A 137     -25.526  10.388  13.151  1.00 97.56           H  
ATOM   2209 HD22 LEU A 137     -25.009  10.690  14.825  1.00 97.56           H  
ATOM   2210 HD23 LEU A 137     -23.867  10.907  13.476  1.00 97.56           H  
ATOM   2211  N   ALA A 138     -20.261   8.206  16.282  1.00 97.86           N  
ATOM   2212  H   ALA A 138     -20.407   7.399  15.692  1.00 97.86           H  
ATOM   2213  CA  ALA A 138     -19.367   8.068  17.427  1.00 97.86           C  
ATOM   2214  HA  ALA A 138     -19.918   8.333  18.330  1.00 97.86           H  
ATOM   2215  C   ALA A 138     -18.142   9.001  17.342  1.00 97.86           C  
ATOM   2216  CB  ALA A 138     -18.969   6.600  17.533  1.00 97.86           C  
ATOM   2217  HB1 ALA A 138     -18.408   6.296  16.650  1.00 97.86           H  
ATOM   2218  HB2 ALA A 138     -19.864   5.983  17.614  1.00 97.86           H  
ATOM   2219  HB3 ALA A 138     -18.362   6.458  18.427  1.00 97.86           H  
ATOM   2220  O   ALA A 138     -17.773   9.649  18.322  1.00 97.86           O  
ATOM   2221  N   SER A 139     -17.552   9.179  16.156  1.00 97.55           N  
ATOM   2222  H   SER A 139     -17.881   8.640  15.368  1.00 97.55           H  
ATOM   2223  CA  SER A 139     -16.434  10.122  15.957  1.00 97.55           C  
ATOM   2224  HA  SER A 139     -15.691   9.927  16.730  1.00 97.55           H  
ATOM   2225  C   SER A 139     -16.823  11.598  16.094  1.00 97.55           C  
ATOM   2226  CB  SER A 139     -15.751   9.888  14.613  1.00 97.55           C  
ATOM   2227  HB2 SER A 139     -14.908  10.572  14.510  1.00 97.55           H  
ATOM   2228  HB3 SER A 139     -15.379   8.864  14.587  1.00 97.55           H  
ATOM   2229  O   SER A 139     -15.940  12.452  16.215  1.00 97.55           O  
ATOM   2230  OG  SER A 139     -16.648  10.092  13.544  1.00 97.55           O  
ATOM   2231  HG  SER A 139     -17.196   9.306  13.493  1.00 97.55           H  
ATOM   2232  N   HIS A 140     -18.122  11.895  16.171  1.00 96.64           N  
ATOM   2233  H   HIS A 140     -18.785  11.149  16.015  1.00 96.64           H  
ATOM   2234  CA  HIS A 140     -18.675  13.224  16.435  1.00 96.64           C  
ATOM   2235  HA  HIS A 140     -17.857  13.935  16.553  1.00 96.64           H  
ATOM   2236  C   HIS A 140     -19.480  13.286  17.741  1.00 96.64           C  
ATOM   2237  CB  HIS A 140     -19.504  13.684  15.228  1.00 96.64           C  
ATOM   2238  HB2 HIS A 140     -19.956  14.652  15.444  1.00 96.64           H  
ATOM   2239  HB3 HIS A 140     -20.307  12.970  15.049  1.00 96.64           H  
ATOM   2240  O   HIS A 140     -20.141  14.288  17.978  1.00 96.64           O  
ATOM   2241  CG  HIS A 140     -18.682  13.821  13.975  1.00 96.64           C  
ATOM   2242  CD2 HIS A 140     -18.144  14.970  13.463  1.00 96.64           C  
ATOM   2243  HD2 HIS A 140     -18.245  15.958  13.888  1.00 96.64           H  
ATOM   2244  ND1 HIS A 140     -18.303  12.795  13.147  1.00 96.64           N  
ATOM   2245  HD1 HIS A 140     -18.542  11.821  13.267  1.00 96.64           H  
ATOM   2246  CE1 HIS A 140     -17.550  13.305  12.164  1.00 96.64           C  
ATOM   2247  HE1 HIS A 140     -17.104  12.725  11.370  1.00 96.64           H  
ATOM   2248  NE2 HIS A 140     -17.433  14.638  12.303  1.00 96.64           N  
ATOM   2249  N   TYR A 141     -19.410  12.263  18.601  1.00 96.48           N  
ATOM   2250  H   TYR A 141     -18.892  11.447  18.310  1.00 96.48           H  
ATOM   2251  CA  TYR A 141     -20.291  12.084  19.766  1.00 96.48           C  
ATOM   2252  HA  TYR A 141     -21.291  11.850  19.401  1.00 96.48           H  
ATOM   2253  C   TYR A 141     -20.418  13.321  20.679  1.00 96.48           C  
ATOM   2254  CB  TYR A 141     -19.773  10.867  20.546  1.00 96.48           C  
ATOM   2255  HB2 TYR A 141     -19.665  10.032  19.854  1.00 96.48           H  
ATOM   2256  HB3 TYR A 141     -18.789  11.086  20.960  1.00 96.48           H  
ATOM   2257  O   TYR A 141     -21.521  13.677  21.091  1.00 96.48           O  
ATOM   2258  CG  TYR A 141     -20.688  10.393  21.650  1.00 96.48           C  
ATOM   2259  CD1 TYR A 141     -20.488  10.836  22.968  1.00 96.48           C  
ATOM   2260  HD1 TYR A 141     -19.671  11.502  23.203  1.00 96.48           H  
ATOM   2261  CD2 TYR A 141     -21.734   9.497  21.357  1.00 96.48           C  
ATOM   2262  HD2 TYR A 141     -21.886   9.150  20.346  1.00 96.48           H  
ATOM   2263  CE1 TYR A 141     -21.352  10.418  23.993  1.00 96.48           C  
ATOM   2264  HE1 TYR A 141     -21.200  10.777  25.000  1.00 96.48           H  
ATOM   2265  CE2 TYR A 141     -22.586   9.052  22.387  1.00 96.48           C  
ATOM   2266  HE2 TYR A 141     -23.386   8.354  22.190  1.00 96.48           H  
ATOM   2267  OH  TYR A 141     -23.253   9.143  24.689  1.00 96.48           O  
ATOM   2268  HH  TYR A 141     -23.001   9.534  25.529  1.00 96.48           H  
ATOM   2269  CZ  TYR A 141     -22.406   9.528  23.702  1.00 96.48           C  
ATOM   2270  N   ASN A 142     -19.303  14.022  20.925  1.00 93.37           N  
ATOM   2271  H   ASN A 142     -18.436  13.652  20.564  1.00 93.37           H  
ATOM   2272  CA  ASN A 142     -19.239  15.225  21.773  1.00 93.37           C  
ATOM   2273  HA  ASN A 142     -20.026  15.164  22.524  1.00 93.37           H  
ATOM   2274  C   ASN A 142     -19.485  16.545  21.008  1.00 93.37           C  
ATOM   2275  CB  ASN A 142     -17.880  15.223  22.511  1.00 93.37           C  
ATOM   2276  HB2 ASN A 142     -17.792  16.133  23.105  1.00 93.37           H  
ATOM   2277  HB3 ASN A 142     -17.066  15.207  21.786  1.00 93.37           H  
ATOM   2278  O   ASN A 142     -19.470  17.619  21.601  1.00 93.37           O  
ATOM   2279  CG  ASN A 142     -17.733  14.047  23.467  1.00 93.37           C  
ATOM   2280  ND2 ASN A 142     -16.537  13.552  23.697  1.00 93.37           N  
ATOM   2281 HD21 ASN A 142     -16.481  12.756  24.317  1.00 93.37           H  
ATOM   2282 HD22 ASN A 142     -15.689  13.969  23.339  1.00 93.37           H  
ATOM   2283  OD1 ASN A 142     -18.706  13.543  23.990  1.00 93.37           O  
ATOM   2284  N   ALA A 143     -19.674  16.486  19.687  1.00 93.66           N  
ATOM   2285  H   ALA A 143     -19.750  15.571  19.267  1.00 93.66           H  
ATOM   2286  CA  ALA A 143     -19.800  17.638  18.790  1.00 93.66           C  
ATOM   2287  HA  ALA A 143     -20.126  18.499  19.373  1.00 93.66           H  
ATOM   2288  C   ALA A 143     -20.879  17.411  17.712  1.00 93.66           C  
ATOM   2289  CB  ALA A 143     -18.418  17.957  18.201  1.00 93.66           C  
ATOM   2290  HB1 ALA A 143     -18.479  18.855  17.587  1.00 93.66           H  
ATOM   2291  HB2 ALA A 143     -18.076  17.123  17.588  1.00 93.66           H  
ATOM   2292  HB3 ALA A 143     -17.707  18.131  19.009  1.00 93.66           H  
ATOM   2293  O   ALA A 143     -20.731  17.828  16.557  1.00 93.66           O  
ATOM   2294  N   LEU A 144     -21.955  16.710  18.079  1.00 93.59           N  
ATOM   2295  H   LEU A 144     -22.008  16.377  19.031  1.00 93.59           H  
ATOM   2296  CA  LEU A 144     -23.071  16.432  17.183  1.00 93.59           C  
ATOM   2297  HA  LEU A 144     -22.668  15.982  16.276  1.00 93.59           H  
ATOM   2298  C   LEU A 144     -23.778  17.730  16.777  1.00 93.59           C  
ATOM   2299  CB  LEU A 144     -24.052  15.443  17.832  1.00 93.59           C  
ATOM   2300  HB2 LEU A 144     -24.337  15.837  18.808  1.00 93.59           H  
ATOM   2301  HB3 LEU A 144     -24.955  15.390  17.224  1.00 93.59           H  
ATOM   2302  O   LEU A 144     -23.947  18.658  17.569  1.00 93.59           O  
ATOM   2303  CG  LEU A 144     -23.504  14.016  18.001  1.00 93.59           C  
ATOM   2304  HG  LEU A 144     -22.547  14.050  18.522  1.00 93.59           H  
ATOM   2305  CD1 LEU A 144     -24.465  13.215  18.866  1.00 93.59           C  
ATOM   2306 HD11 LEU A 144     -24.526  13.683  19.849  1.00 93.59           H  
ATOM   2307 HD12 LEU A 144     -25.459  13.200  18.420  1.00 93.59           H  
ATOM   2308 HD13 LEU A 144     -24.099  12.196  18.990  1.00 93.59           H  
ATOM   2309  CD2 LEU A 144     -23.334  13.291  16.661  1.00 93.59           C  
ATOM   2310 HD21 LEU A 144     -22.574  13.791  16.061  1.00 93.59           H  
ATOM   2311 HD22 LEU A 144     -22.995  12.271  16.846  1.00 93.59           H  
ATOM   2312 HD23 LEU A 144     -24.280  13.263  16.121  1.00 93.59           H  
ATOM   2313  N   LYS A 145     -24.202  17.778  15.514  1.00 92.34           N  
ATOM   2314  H   LYS A 145     -24.082  16.949  14.950  1.00 92.34           H  
ATOM   2315  CA  LYS A 145     -24.957  18.896  14.944  1.00 92.34           C  
ATOM   2316  HA  LYS A 145     -24.905  19.744  15.627  1.00 92.34           H  
ATOM   2317  C   LYS A 145     -26.425  18.505  14.806  1.00 92.34           C  
ATOM   2318  CB  LYS A 145     -24.358  19.326  13.597  1.00 92.34           C  
ATOM   2319  HB2 LYS A 145     -24.979  20.120  13.182  1.00 92.34           H  
ATOM   2320  HB3 LYS A 145     -24.383  18.480  12.909  1.00 92.34           H  
ATOM   2321  O   LYS A 145     -26.727  17.428  14.285  1.00 92.34           O  
ATOM   2322  CG  LYS A 145     -22.915  19.840  13.723  1.00 92.34           C  
ATOM   2323  HG2 LYS A 145     -22.890  20.671  14.427  1.00 92.34           H  
ATOM   2324  HG3 LYS A 145     -22.271  19.042  14.094  1.00 92.34           H  
ATOM   2325  CD  LYS A 145     -22.394  20.311  12.360  1.00 92.34           C  
ATOM   2326  HD2 LYS A 145     -23.034  21.111  11.989  1.00 92.34           H  
ATOM   2327  HD3 LYS A 145     -22.423  19.475  11.661  1.00 92.34           H  
ATOM   2328  CE  LYS A 145     -20.955  20.819  12.498  1.00 92.34           C  
ATOM   2329  HE2 LYS A 145     -20.343  20.015  12.905  1.00 92.34           H  
ATOM   2330  HE3 LYS A 145     -20.945  21.637  13.218  1.00 92.34           H  
ATOM   2331  NZ  LYS A 145     -20.412  21.274  11.192  1.00 92.34           N  
ATOM   2332  HZ1 LYS A 145     -20.403  20.509  10.533  1.00 92.34           H  
ATOM   2333  HZ2 LYS A 145     -20.977  22.022  10.817  1.00 92.34           H  
ATOM   2334  HZ3 LYS A 145     -19.466  21.609  11.306  1.00 92.34           H  
ATOM   2335  N   GLY A 146     -27.305  19.418  15.204  1.00 92.71           N  
ATOM   2336  H   GLY A 146     -26.967  20.217  15.722  1.00 92.71           H  
ATOM   2337  CA  GLY A 146     -28.755  19.255  15.133  1.00 92.71           C  
ATOM   2338  HA2 GLY A 146     -29.128  19.777  14.251  1.00 92.71           H  
ATOM   2339  HA3 GLY A 146     -29.012  18.200  15.043  1.00 92.71           H  
ATOM   2340  C   GLY A 146     -29.459  19.800  16.378  1.00 92.71           C  
ATOM   2341  O   GLY A 146     -28.790  20.274  17.303  1.00 92.71           O  
ATOM   2342  N   PRO A 147     -30.801  19.762  16.400  1.00 95.53           N  
ATOM   2343  CA  PRO A 147     -31.586  20.039  17.599  1.00 95.53           C  
ATOM   2344  HA  PRO A 147     -31.436  21.086  17.860  1.00 95.53           H  
ATOM   2345  C   PRO A 147     -31.188  19.120  18.774  1.00 95.53           C  
ATOM   2346  CB  PRO A 147     -33.048  19.817  17.190  1.00 95.53           C  
ATOM   2347  HB2 PRO A 147     -33.715  20.527  17.678  1.00 95.53           H  
ATOM   2348  HB3 PRO A 147     -33.350  18.795  17.421  1.00 95.53           H  
ATOM   2349  O   PRO A 147     -30.770  17.986  18.533  1.00 95.53           O  
ATOM   2350  CG  PRO A 147     -33.038  19.999  15.673  1.00 95.53           C  
ATOM   2351  HG2 PRO A 147     -33.094  21.060  15.429  1.00 95.53           H  
ATOM   2352  HG3 PRO A 147     -33.848  19.451  15.193  1.00 95.53           H  
ATOM   2353  CD  PRO A 147     -31.671  19.451  15.276  1.00 95.53           C  
ATOM   2354  HD2 PRO A 147     -31.728  18.370  15.144  1.00 95.53           H  
ATOM   2355  HD3 PRO A 147     -31.336  19.923  14.353  1.00 95.53           H  
ATOM   2356  N   PRO A 148     -31.355  19.552  20.041  1.00 94.39           N  
ATOM   2357  CA  PRO A 148     -30.988  18.746  21.209  1.00 94.39           C  
ATOM   2358  HA  PRO A 148     -29.904  18.636  21.223  1.00 94.39           H  
ATOM   2359  C   PRO A 148     -31.614  17.345  21.237  1.00 94.39           C  
ATOM   2360  CB  PRO A 148     -31.419  19.573  22.424  1.00 94.39           C  
ATOM   2361  HB2 PRO A 148     -32.453  19.354  22.688  1.00 94.39           H  
ATOM   2362  HB3 PRO A 148     -30.763  19.402  23.278  1.00 94.39           H  
ATOM   2363  O   PRO A 148     -30.916  16.382  21.533  1.00 94.39           O  
ATOM   2364  CG  PRO A 148     -31.323  21.011  21.919  1.00 94.39           C  
ATOM   2365  HG2 PRO A 148     -31.973  21.684  22.479  1.00 94.39           H  
ATOM   2366  HG3 PRO A 148     -30.287  21.346  21.970  1.00 94.39           H  
ATOM   2367  CD  PRO A 148     -31.748  20.893  20.457  1.00 94.39           C  
ATOM   2368  HD2 PRO A 148     -32.830  20.993  20.379  1.00 94.39           H  
ATOM   2369  HD3 PRO A 148     -31.249  21.666  19.872  1.00 94.39           H  
ATOM   2370  N   GLU A 149     -32.892  17.221  20.869  1.00 94.10           N  
ATOM   2371  H   GLU A 149     -33.430  18.054  20.676  1.00 94.10           H  
ATOM   2372  CA  GLU A 149     -33.592  15.929  20.821  1.00 94.10           C  
ATOM   2373  HA  GLU A 149     -33.519  15.450  21.797  1.00 94.10           H  
ATOM   2374  C   GLU A 149     -32.965  14.977  19.790  1.00 94.10           C  
ATOM   2375  CB  GLU A 149     -35.077  16.184  20.504  1.00 94.10           C  
ATOM   2376  HB2 GLU A 149     -35.481  16.883  21.237  1.00 94.10           H  
ATOM   2377  HB3 GLU A 149     -35.157  16.656  19.525  1.00 94.10           H  
ATOM   2378  O   GLU A 149     -32.679  13.823  20.088  1.00 94.10           O  
ATOM   2379  CG  GLU A 149     -35.940  14.909  20.503  1.00 94.10           C  
ATOM   2380  HG2 GLU A 149     -35.631  14.276  19.671  1.00 94.10           H  
ATOM   2381  HG3 GLU A 149     -36.976  15.196  20.326  1.00 94.10           H  
ATOM   2382  CD  GLU A 149     -35.850  14.122  21.819  1.00 94.10           C  
ATOM   2383  OE1 GLU A 149     -35.848  12.868  21.754  1.00 94.10           O  
ATOM   2384  OE2 GLU A 149     -35.747  14.785  22.875  1.00 94.10           O  
ATOM   2385  N   ASP A 150     -32.659  15.478  18.592  1.00 95.89           N  
ATOM   2386  H   ASP A 150     -32.826  16.461  18.427  1.00 95.89           H  
ATOM   2387  CA  ASP A 150     -32.002  14.701  17.536  1.00 95.89           C  
ATOM   2388  HA  ASP A 150     -32.578  13.797  17.340  1.00 95.89           H  
ATOM   2389  C   ASP A 150     -30.586  14.263  17.957  1.00 95.89           C  
ATOM   2390  CB  ASP A 150     -32.010  15.566  16.267  1.00 95.89           C  
ATOM   2391  HB2 ASP A 150     -33.043  15.772  15.985  1.00 95.89           H  
ATOM   2392  HB3 ASP A 150     -31.532  16.518  16.496  1.00 95.89           H  
ATOM   2393  O   ASP A 150     -30.185  13.116  17.757  1.00 95.89           O  
ATOM   2394  CG  ASP A 150     -31.295  14.942  15.070  1.00 95.89           C  
ATOM   2395  OD1 ASP A 150     -31.369  13.717  14.859  1.00 95.89           O  
ATOM   2396  OD2 ASP A 150     -30.606  15.713  14.360  1.00 95.89           O  
ATOM   2397  N   ASN A 151     -29.838  15.140  18.634  1.00 96.91           N  
ATOM   2398  H   ASN A 151     -30.215  16.064  18.793  1.00 96.91           H  
ATOM   2399  CA  ASN A 151     -28.542  14.782  19.211  1.00 96.91           C  
ATOM   2400  HA  ASN A 151     -27.915  14.359  18.426  1.00 96.91           H  
ATOM   2401  C   ASN A 151     -28.668  13.695  20.291  1.00 96.91           C  
ATOM   2402  CB  ASN A 151     -27.852  16.039  19.758  1.00 96.91           C  
ATOM   2403  HB2 ASN A 151     -26.989  15.734  20.350  1.00 96.91           H  
ATOM   2404  HB3 ASN A 151     -28.539  16.573  20.415  1.00 96.91           H  
ATOM   2405  O   ASN A 151     -27.854  12.772  20.304  1.00 96.91           O  
ATOM   2406  CG  ASN A 151     -27.353  16.984  18.682  1.00 96.91           C  
ATOM   2407  ND2 ASN A 151     -26.953  18.166  19.082  1.00 96.91           N  
ATOM   2408 HD21 ASN A 151     -26.622  18.807  18.375  1.00 96.91           H  
ATOM   2409 HD22 ASN A 151     -27.030  18.424  20.055  1.00 96.91           H  
ATOM   2410  OD1 ASN A 151     -27.257  16.677  17.501  1.00 96.91           O  
ATOM   2411  N   HIS A 152     -29.690  13.760  21.149  1.00 95.79           N  
ATOM   2412  H   HIS A 152     -30.325  14.543  21.095  1.00 95.79           H  
ATOM   2413  CA  HIS A 152     -29.954  12.733  22.157  1.00 95.79           C  
ATOM   2414  HA  HIS A 152     -29.057  12.605  22.764  1.00 95.79           H  
ATOM   2415  C   HIS A 152     -30.265  11.372  21.513  1.00 95.79           C  
ATOM   2416  CB  HIS A 152     -31.085  13.211  23.078  1.00 95.79           C  
ATOM   2417  HB2 HIS A 152     -30.792  14.150  23.547  1.00 95.79           H  
ATOM   2418  HB3 HIS A 152     -31.986  13.396  22.493  1.00 95.79           H  
ATOM   2419  O   HIS A 152     -29.683  10.362  21.908  1.00 95.79           O  
ATOM   2420  CG  HIS A 152     -31.417  12.217  24.157  1.00 95.79           C  
ATOM   2421  CD2 HIS A 152     -30.726  12.006  25.319  1.00 95.79           C  
ATOM   2422  HD2 HIS A 152     -29.835  12.530  25.631  1.00 95.79           H  
ATOM   2423  ND1 HIS A 152     -32.471  11.333  24.142  1.00 95.79           N  
ATOM   2424  HD1 HIS A 152     -33.211  11.309  23.455  1.00 95.79           H  
ATOM   2425  CE1 HIS A 152     -32.413  10.605  25.268  1.00 95.79           C  
ATOM   2426  HE1 HIS A 152     -33.129   9.847  25.551  1.00 95.79           H  
ATOM   2427  NE2 HIS A 152     -31.365  10.977  26.021  1.00 95.79           N  
ATOM   2428  N   GLN A 153     -31.087  11.334  20.456  1.00 97.14           N  
ATOM   2429  H   GLN A 153     -31.560  12.185  20.187  1.00 97.14           H  
ATOM   2430  CA  GLN A 153     -31.365  10.099  19.708  1.00 97.14           C  
ATOM   2431  HA  GLN A 153     -31.719   9.342  20.407  1.00 97.14           H  
ATOM   2432  C   GLN A 153     -30.104   9.524  19.040  1.00 97.14           C  
ATOM   2433  CB  GLN A 153     -32.461  10.346  18.655  1.00 97.14           C  
ATOM   2434  HB2 GLN A 153     -32.141  11.138  17.979  1.00 97.14           H  
ATOM   2435  HB3 GLN A 153     -32.586   9.436  18.067  1.00 97.14           H  
ATOM   2436  O   GLN A 153     -29.852   8.320  19.109  1.00 97.14           O  
ATOM   2437  CG  GLN A 153     -33.829  10.728  19.249  1.00 97.14           C  
ATOM   2438  HG2 GLN A 153     -33.757  11.697  19.743  1.00 97.14           H  
ATOM   2439  HG3 GLN A 153     -34.553  10.827  18.440  1.00 97.14           H  
ATOM   2440  CD  GLN A 153     -34.370   9.718  20.253  1.00 97.14           C  
ATOM   2441  NE2 GLN A 153     -35.030  10.165  21.300  1.00 97.14           N  
ATOM   2442 HE21 GLN A 153     -35.254  11.146  21.394  1.00 97.14           H  
ATOM   2443 HE22 GLN A 153     -35.445   9.479  21.914  1.00 97.14           H  
ATOM   2444  OE1 GLN A 153     -34.206   8.515  20.117  1.00 97.14           O  
ATOM   2445  N   LYS A 154     -29.255  10.376  18.450  1.00 97.36           N  
ATOM   2446  H   LYS A 154     -29.537  11.344  18.386  1.00 97.36           H  
ATOM   2447  CA  LYS A 154     -27.956   9.968  17.880  1.00 97.36           C  
ATOM   2448  HA  LYS A 154     -28.120   9.179  17.145  1.00 97.36           H  
ATOM   2449  C   LYS A 154     -27.016   9.389  18.940  1.00 97.36           C  
ATOM   2450  CB  LYS A 154     -27.300  11.175  17.200  1.00 97.36           C  
ATOM   2451  HB2 LYS A 154     -27.344  12.019  17.888  1.00 97.36           H  
ATOM   2452  HB3 LYS A 154     -26.251  10.954  17.002  1.00 97.36           H  
ATOM   2453  O   LYS A 154     -26.335   8.399  18.674  1.00 97.36           O  
ATOM   2454  CG  LYS A 154     -27.971  11.567  15.876  1.00 97.36           C  
ATOM   2455  HG2 LYS A 154     -27.665  10.869  15.097  1.00 97.36           H  
ATOM   2456  HG3 LYS A 154     -29.056  11.524  15.975  1.00 97.36           H  
ATOM   2457  CD  LYS A 154     -27.563  12.995  15.495  1.00 97.36           C  
ATOM   2458  HD2 LYS A 154     -27.930  13.674  16.265  1.00 97.36           H  
ATOM   2459  HD3 LYS A 154     -26.477  13.072  15.435  1.00 97.36           H  
ATOM   2460  CE  LYS A 154     -28.180  13.390  14.155  1.00 97.36           C  
ATOM   2461  HE2 LYS A 154     -27.651  12.873  13.354  1.00 97.36           H  
ATOM   2462  HE3 LYS A 154     -29.219  13.062  14.147  1.00 97.36           H  
ATOM   2463  NZ  LYS A 154     -28.152  14.857  13.954  1.00 97.36           N  
ATOM   2464  HZ1 LYS A 154     -28.384  15.110  13.004  1.00 97.36           H  
ATOM   2465  HZ2 LYS A 154     -27.324  15.334  14.282  1.00 97.36           H  
ATOM   2466  HZ3 LYS A 154     -28.938  15.245  14.455  1.00 97.36           H  
ATOM   2467  N   GLN A 155     -26.975   9.976  20.136  1.00 97.48           N  
ATOM   2468  H   GLN A 155     -27.537  10.801  20.287  1.00 97.48           H  
ATOM   2469  CA  GLN A 155     -26.179   9.455  21.252  1.00 97.48           C  
ATOM   2470  HA  GLN A 155     -25.162   9.272  20.907  1.00 97.48           H  
ATOM   2471  C   GLN A 155     -26.729   8.121  21.759  1.00 97.48           C  
ATOM   2472  CB  GLN A 155     -26.131  10.477  22.394  1.00 97.48           C  
ATOM   2473  HB2 GLN A 155     -27.140  10.826  22.613  1.00 97.48           H  
ATOM   2474  HB3 GLN A 155     -25.730   9.999  23.288  1.00 97.48           H  
ATOM   2475  O   GLN A 155     -25.955   7.186  21.966  1.00 97.48           O  
ATOM   2476  CG  GLN A 155     -25.231  11.667  22.040  1.00 97.48           C  
ATOM   2477  HG2 GLN A 155     -24.210  11.313  21.897  1.00 97.48           H  
ATOM   2478  HG3 GLN A 155     -25.571  12.111  21.105  1.00 97.48           H  
ATOM   2479  CD  GLN A 155     -25.235  12.756  23.103  1.00 97.48           C  
ATOM   2480  NE2 GLN A 155     -24.175  13.530  23.202  1.00 97.48           N  
ATOM   2481 HE21 GLN A 155     -24.201  14.218  23.941  1.00 97.48           H  
ATOM   2482 HE22 GLN A 155     -23.370  13.394  22.608  1.00 97.48           H  
ATOM   2483  OE1 GLN A 155     -26.178  12.950  23.851  1.00 97.48           O  
ATOM   2484  N   LEU A 156     -28.052   8.000  21.906  1.00 97.45           N  
ATOM   2485  H   LEU A 156     -28.631   8.815  21.761  1.00 97.45           H  
ATOM   2486  CA  LEU A 156     -28.711   6.754  22.291  1.00 97.45           C  
ATOM   2487  HA  LEU A 156     -28.329   6.461  23.269  1.00 97.45           H  
ATOM   2488  C   LEU A 156     -28.380   5.627  21.306  1.00 97.45           C  
ATOM   2489  CB  LEU A 156     -30.226   6.995  22.398  1.00 97.45           C  
ATOM   2490  HB2 LEU A 156     -30.606   7.301  21.423  1.00 97.45           H  
ATOM   2491  HB3 LEU A 156     -30.407   7.813  23.096  1.00 97.45           H  
ATOM   2492  O   LEU A 156     -27.980   4.549  21.741  1.00 97.45           O  
ATOM   2493  CG  LEU A 156     -31.018   5.759  22.862  1.00 97.45           C  
ATOM   2494  HG  LEU A 156     -30.848   4.936  22.168  1.00 97.45           H  
ATOM   2495  CD1 LEU A 156     -30.617   5.314  24.272  1.00 97.45           C  
ATOM   2496 HD11 LEU A 156     -31.281   4.516  24.607  1.00 97.45           H  
ATOM   2497 HD12 LEU A 156     -30.692   6.154  24.962  1.00 97.45           H  
ATOM   2498 HD13 LEU A 156     -29.597   4.931  24.267  1.00 97.45           H  
ATOM   2499  CD2 LEU A 156     -32.513   6.073  22.862  1.00 97.45           C  
ATOM   2500 HD21 LEU A 156     -32.822   6.385  21.864  1.00 97.45           H  
ATOM   2501 HD22 LEU A 156     -32.727   6.879  23.565  1.00 97.45           H  
ATOM   2502 HD23 LEU A 156     -33.081   5.185  23.140  1.00 97.45           H  
ATOM   2503  N   PHE A 157     -28.451   5.904  20.000  1.00 97.94           N  
ATOM   2504  H   PHE A 157     -28.838   6.794  19.721  1.00 97.94           H  
ATOM   2505  CA  PHE A 157     -28.042   4.968  18.954  1.00 97.94           C  
ATOM   2506  HA  PHE A 157     -28.677   4.083  19.004  1.00 97.94           H  
ATOM   2507  C   PHE A 157     -26.592   4.502  19.152  1.00 97.94           C  
ATOM   2508  CB  PHE A 157     -28.237   5.633  17.582  1.00 97.94           C  
ATOM   2509  HB2 PHE A 157     -29.293   5.872  17.458  1.00 97.94           H  
ATOM   2510  HB3 PHE A 157     -27.688   6.574  17.549  1.00 97.94           H  
ATOM   2511  O   PHE A 157     -26.324   3.306  19.228  1.00 97.94           O  
ATOM   2512  CG  PHE A 157     -27.788   4.775  16.415  1.00 97.94           C  
ATOM   2513  CD1 PHE A 157     -26.457   4.832  15.956  1.00 97.94           C  
ATOM   2514  HD1 PHE A 157     -25.754   5.507  16.423  1.00 97.94           H  
ATOM   2515  CD2 PHE A 157     -28.694   3.883  15.816  1.00 97.94           C  
ATOM   2516  HD2 PHE A 157     -29.707   3.808  16.184  1.00 97.94           H  
ATOM   2517  CE1 PHE A 157     -26.032   3.992  14.911  1.00 97.94           C  
ATOM   2518  HE1 PHE A 157     -25.005   4.016  14.578  1.00 97.94           H  
ATOM   2519  CE2 PHE A 157     -28.271   3.048  14.767  1.00 97.94           C  
ATOM   2520  HE2 PHE A 157     -28.960   2.333  14.343  1.00 97.94           H  
ATOM   2521  CZ  PHE A 157     -26.940   3.098  14.317  1.00 97.94           C  
ATOM   2522  HZ  PHE A 157     -26.611   2.428  13.537  1.00 97.94           H  
ATOM   2523  N   VAL A 158     -25.639   5.428  19.304  1.00 97.90           N  
ATOM   2524  H   VAL A 158     -25.901   6.403  19.270  1.00 97.90           H  
ATOM   2525  CA  VAL A 158     -24.225   5.059  19.493  1.00 97.90           C  
ATOM   2526  HA  VAL A 158     -23.914   4.446  18.647  1.00 97.90           H  
ATOM   2527  C   VAL A 158     -24.027   4.196  20.745  1.00 97.90           C  
ATOM   2528  CB  VAL A 158     -23.331   6.309  19.532  1.00 97.90           C  
ATOM   2529  HB  VAL A 158     -23.718   7.013  20.269  1.00 97.90           H  
ATOM   2530  O   VAL A 158     -23.290   3.212  20.692  1.00 97.90           O  
ATOM   2531  CG1 VAL A 158     -21.883   5.965  19.886  1.00 97.90           C  
ATOM   2532 HG11 VAL A 158     -21.250   6.837  19.723  1.00 97.90           H  
ATOM   2533 HG12 VAL A 158     -21.529   5.143  19.263  1.00 97.90           H  
ATOM   2534 HG13 VAL A 158     -21.815   5.672  20.934  1.00 97.90           H  
ATOM   2535  CG2 VAL A 158     -23.290   7.001  18.163  1.00 97.90           C  
ATOM   2536 HG21 VAL A 158     -22.807   6.352  17.432  1.00 97.90           H  
ATOM   2537 HG22 VAL A 158     -22.737   7.936  18.240  1.00 97.90           H  
ATOM   2538 HG23 VAL A 158     -24.300   7.225  17.818  1.00 97.90           H  
ATOM   2539  N   ASN A 159     -24.704   4.515  21.850  1.00 96.88           N  
ATOM   2540  H   ASN A 159     -25.301   5.330  21.830  1.00 96.88           H  
ATOM   2541  CA  ASN A 159     -24.611   3.741  23.088  1.00 96.88           C  
ATOM   2542  HA  ASN A 159     -23.558   3.608  23.339  1.00 96.88           H  
ATOM   2543  C   ASN A 159     -25.199   2.329  22.945  1.00 96.88           C  
ATOM   2544  CB  ASN A 159     -25.290   4.524  24.222  1.00 96.88           C  
ATOM   2545  HB2 ASN A 159     -26.289   4.831  23.913  1.00 96.88           H  
ATOM   2546  HB3 ASN A 159     -25.385   3.882  25.097  1.00 96.88           H  
ATOM   2547  O   ASN A 159     -24.585   1.368  23.407  1.00 96.88           O  
ATOM   2548  CG  ASN A 159     -24.472   5.730  24.637  1.00 96.88           C  
ATOM   2549  ND2 ASN A 159     -25.088   6.874  24.791  1.00 96.88           N  
ATOM   2550 HD21 ASN A 159     -26.051   6.973  24.502  1.00 96.88           H  
ATOM   2551 HD22 ASN A 159     -24.488   7.675  24.927  1.00 96.88           H  
ATOM   2552  OD1 ASN A 159     -23.271   5.653  24.824  1.00 96.88           O  
ATOM   2553  N   GLN A 160     -26.343   2.189  22.269  1.00 97.60           N  
ATOM   2554  H   GLN A 160     -26.792   3.017  21.905  1.00 97.60           H  
ATOM   2555  CA  GLN A 160     -26.976   0.892  21.997  1.00 97.60           C  
ATOM   2556  HA  GLN A 160     -27.119   0.357  22.936  1.00 97.60           H  
ATOM   2557  C   GLN A 160     -26.116  -0.005  21.099  1.00 97.60           C  
ATOM   2558  CB  GLN A 160     -28.345   1.128  21.342  1.00 97.60           C  
ATOM   2559  HB2 GLN A 160     -28.237   1.848  20.531  1.00 97.60           H  
ATOM   2560  HB3 GLN A 160     -28.705   0.190  20.918  1.00 97.60           H  
ATOM   2561  O   GLN A 160     -26.117  -1.222  21.263  1.00 97.60           O  
ATOM   2562  CG  GLN A 160     -29.388   1.627  22.354  1.00 97.60           C  
ATOM   2563  HG2 GLN A 160     -29.010   2.499  22.887  1.00 97.60           H  
ATOM   2564  HG3 GLN A 160     -29.567   0.840  23.087  1.00 97.60           H  
ATOM   2565  CD  GLN A 160     -30.716   2.003  21.705  1.00 97.60           C  
ATOM   2566  NE2 GLN A 160     -31.755   2.202  22.486  1.00 97.60           N  
ATOM   2567 HE21 GLN A 160     -32.605   2.468  22.009  1.00 97.60           H  
ATOM   2568 HE22 GLN A 160     -31.675   2.120  23.489  1.00 97.60           H  
ATOM   2569  OE1 GLN A 160     -30.864   2.133  20.504  1.00 97.60           O  
ATOM   2570  N   HIS A 161     -25.345   0.594  20.191  1.00 97.69           N  
ATOM   2571  H   HIS A 161     -25.456   1.591  20.070  1.00 97.69           H  
ATOM   2572  CA  HIS A 161     -24.518  -0.117  19.217  1.00 97.69           C  
ATOM   2573  HA  HIS A 161     -24.834  -1.160  19.189  1.00 97.69           H  
ATOM   2574  C   HIS A 161     -23.023  -0.158  19.587  1.00 97.69           C  
ATOM   2575  CB  HIS A 161     -24.808   0.462  17.824  1.00 97.69           C  
ATOM   2576  HB2 HIS A 161     -24.654   1.541  17.839  1.00 97.69           H  
ATOM   2577  HB3 HIS A 161     -24.119   0.024  17.102  1.00 97.69           H  
ATOM   2578  O   HIS A 161     -22.198  -0.564  18.771  1.00 97.69           O  
ATOM   2579  CG  HIS A 161     -26.214   0.162  17.356  1.00 97.69           C  
ATOM   2580  CD2 HIS A 161     -27.291   1.007  17.308  1.00 97.69           C  
ATOM   2581  HD2 HIS A 161     -27.301   2.055  17.571  1.00 97.69           H  
ATOM   2582  ND1 HIS A 161     -26.653  -1.045  16.872  1.00 97.69           N  
ATOM   2583  HD1 HIS A 161     -26.086  -1.856  16.670  1.00 97.69           H  
ATOM   2584  CE1 HIS A 161     -27.947  -0.936  16.549  1.00 97.69           C  
ATOM   2585  HE1 HIS A 161     -28.544  -1.729  16.123  1.00 97.69           H  
ATOM   2586  NE2 HIS A 161     -28.386   0.305  16.794  1.00 97.69           N  
ATOM   2587  N   LYS A 162     -22.633   0.208  20.818  1.00 95.07           N  
ATOM   2588  H   LYS A 162     -23.340   0.576  21.439  1.00 95.07           H  
ATOM   2589  CA  LYS A 162     -21.218   0.239  21.250  1.00 95.07           C  
ATOM   2590  HA  LYS A 162     -20.686   0.922  20.588  1.00 95.07           H  
ATOM   2591  C   LYS A 162     -20.521  -1.124  21.116  1.00 95.07           C  
ATOM   2592  CB  LYS A 162     -21.142   0.785  22.690  1.00 95.07           C  
ATOM   2593  HB2 LYS A 162     -21.687   1.728  22.732  1.00 95.07           H  
ATOM   2594  HB3 LYS A 162     -21.629   0.083  23.367  1.00 95.07           H  
ATOM   2595  O   LYS A 162     -19.337  -1.182  20.797  1.00 95.07           O  
ATOM   2596  CG  LYS A 162     -19.697   1.037  23.166  1.00 95.07           C  
ATOM   2597  HG2 LYS A 162     -19.141   0.100  23.151  1.00 95.07           H  
ATOM   2598  HG3 LYS A 162     -19.217   1.738  22.484  1.00 95.07           H  
ATOM   2599  CD  LYS A 162     -19.640   1.610  24.595  1.00 95.07           C  
ATOM   2600  HD2 LYS A 162     -20.107   0.905  25.282  1.00 95.07           H  
ATOM   2601  HD3 LYS A 162     -20.190   2.550  24.624  1.00 95.07           H  
ATOM   2602  CE  LYS A 162     -18.177   1.853  25.016  1.00 95.07           C  
ATOM   2603  HE2 LYS A 162     -17.633   0.911  24.947  1.00 95.07           H  
ATOM   2604  HE3 LYS A 162     -17.727   2.544  24.303  1.00 95.07           H  
ATOM   2605  NZ  LYS A 162     -18.049   2.408  26.393  1.00 95.07           N  
ATOM   2606  HZ1 LYS A 162     -17.085   2.624  26.601  1.00 95.07           H  
ATOM   2607  HZ2 LYS A 162     -18.367   1.750  27.091  1.00 95.07           H  
ATOM   2608  HZ3 LYS A 162     -18.572   3.266  26.494  1.00 95.07           H  
ATOM   2609  N   SER A 163     -21.232  -2.231  21.325  1.00 94.99           N  
ATOM   2610  H   SER A 163     -22.223  -2.148  21.501  1.00 94.99           H  
ATOM   2611  CA  SER A 163     -20.672  -3.582  21.166  1.00 94.99           C  
ATOM   2612  HA  SER A 163     -19.780  -3.666  21.785  1.00 94.99           H  
ATOM   2613  C   SER A 163     -20.247  -3.894  19.724  1.00 94.99           C  
ATOM   2614  CB  SER A 163     -21.682  -4.625  21.650  1.00 94.99           C  
ATOM   2615  HB2 SER A 163     -21.813  -4.528  22.728  1.00 94.99           H  
ATOM   2616  HB3 SER A 163     -21.313  -5.625  21.424  1.00 94.99           H  
ATOM   2617  O   SER A 163     -19.316  -4.674  19.524  1.00 94.99           O  
ATOM   2618  OG  SER A 163     -22.924  -4.412  21.010  1.00 94.99           O  
ATOM   2619  HG  SER A 163     -23.530  -5.127  21.217  1.00 94.99           H  
ATOM   2620  N   GLU A 164     -20.844  -3.235  18.725  1.00 97.45           N  
ATOM   2621  H   GLU A 164     -21.577  -2.576  18.947  1.00 97.45           H  
ATOM   2622  CA  GLU A 164     -20.544  -3.445  17.304  1.00 97.45           C  
ATOM   2623  HA  GLU A 164     -20.562  -4.516  17.102  1.00 97.45           H  
ATOM   2624  C   GLU A 164     -19.144  -2.950  16.899  1.00 97.45           C  
ATOM   2625  CB  GLU A 164     -21.621  -2.791  16.421  1.00 97.45           C  
ATOM   2626  HB2 GLU A 164     -21.681  -1.723  16.630  1.00 97.45           H  
ATOM   2627  HB3 GLU A 164     -21.303  -2.896  15.383  1.00 97.45           H  
ATOM   2628  O   GLU A 164     -18.634  -3.345  15.850  1.00 97.45           O  
ATOM   2629  CG  GLU A 164     -23.006  -3.432  16.606  1.00 97.45           C  
ATOM   2630  HG2 GLU A 164     -22.886  -4.515  16.634  1.00 97.45           H  
ATOM   2631  HG3 GLU A 164     -23.403  -3.119  17.572  1.00 97.45           H  
ATOM   2632  CD  GLU A 164     -24.030  -3.099  15.503  1.00 97.45           C  
ATOM   2633  OE1 GLU A 164     -25.235  -3.079  15.823  1.00 97.45           O  
ATOM   2634  OE2 GLU A 164     -23.684  -3.000  14.299  1.00 97.45           O  
ATOM   2635  N   PHE A 165     -18.451  -2.160  17.733  1.00 96.84           N  
ATOM   2636  H   PHE A 165     -18.893  -1.836  18.581  1.00 96.84           H  
ATOM   2637  CA  PHE A 165     -17.030  -1.866  17.503  1.00 96.84           C  
ATOM   2638  HA  PHE A 165     -16.928  -1.408  16.519  1.00 96.84           H  
ATOM   2639  C   PHE A 165     -16.182  -3.141  17.474  1.00 96.84           C  
ATOM   2640  CB  PHE A 165     -16.492  -0.893  18.561  1.00 96.84           C  
ATOM   2641  HB2 PHE A 165     -16.728  -1.279  19.553  1.00 96.84           H  
ATOM   2642  HB3 PHE A 165     -15.406  -0.857  18.479  1.00 96.84           H  
ATOM   2643  O   PHE A 165     -15.260  -3.239  16.663  1.00 96.84           O  
ATOM   2644  CG  PHE A 165     -17.011   0.524  18.421  1.00 96.84           C  
ATOM   2645  CD1 PHE A 165     -16.793   1.243  17.231  1.00 96.84           C  
ATOM   2646  HD1 PHE A 165     -16.256   0.788  16.411  1.00 96.84           H  
ATOM   2647  CD2 PHE A 165     -17.707   1.134  19.480  1.00 96.84           C  
ATOM   2648  HD2 PHE A 165     -17.835   0.610  20.416  1.00 96.84           H  
ATOM   2649  CE1 PHE A 165     -17.286   2.551  17.096  1.00 96.84           C  
ATOM   2650  HE1 PHE A 165     -17.140   3.096  16.175  1.00 96.84           H  
ATOM   2651  CE2 PHE A 165     -18.223   2.431  19.337  1.00 96.84           C  
ATOM   2652  HE2 PHE A 165     -18.777   2.886  20.145  1.00 96.84           H  
ATOM   2653  CZ  PHE A 165     -18.011   3.136  18.144  1.00 96.84           C  
ATOM   2654  HZ  PHE A 165     -18.422   4.129  18.033  1.00 96.84           H  
ATOM   2655  N   LYS A 166     -16.532  -4.152  18.283  1.00 96.26           N  
ATOM   2656  H   LYS A 166     -17.361  -4.042  18.848  1.00 96.26           H  
ATOM   2657  CA  LYS A 166     -15.864  -5.459  18.260  1.00 96.26           C  
ATOM   2658  HA  LYS A 166     -14.792  -5.301  18.375  1.00 96.26           H  
ATOM   2659  C   LYS A 166     -16.064  -6.166  16.919  1.00 96.26           C  
ATOM   2660  CB  LYS A 166     -16.377  -6.309  19.429  1.00 96.26           C  
ATOM   2661  HB2 LYS A 166     -17.427  -6.551  19.269  1.00 96.26           H  
ATOM   2662  HB3 LYS A 166     -16.289  -5.733  20.351  1.00 96.26           H  
ATOM   2663  O   LYS A 166     -15.116  -6.757  16.406  1.00 96.26           O  
ATOM   2664  CG  LYS A 166     -15.573  -7.608  19.572  1.00 96.26           C  
ATOM   2665  HG2 LYS A 166     -14.517  -7.367  19.695  1.00 96.26           H  
ATOM   2666  HG3 LYS A 166     -15.695  -8.216  18.676  1.00 96.26           H  
ATOM   2667  CD  LYS A 166     -16.053  -8.413  20.783  1.00 96.26           C  
ATOM   2668  HD2 LYS A 166     -17.111  -8.646  20.662  1.00 96.26           H  
ATOM   2669  HD3 LYS A 166     -15.914  -7.818  21.686  1.00 96.26           H  
ATOM   2670  CE  LYS A 166     -15.242  -9.710  20.882  1.00 96.26           C  
ATOM   2671  HE2 LYS A 166     -14.184  -9.454  20.926  1.00 96.26           H  
ATOM   2672  HE3 LYS A 166     -15.405 -10.290  19.974  1.00 96.26           H  
ATOM   2673  NZ  LYS A 166     -15.623 -10.500  22.078  1.00 96.26           N  
ATOM   2674  HZ1 LYS A 166     -15.453  -9.966  22.918  1.00 96.26           H  
ATOM   2675  HZ2 LYS A 166     -16.600 -10.752  22.040  1.00 96.26           H  
ATOM   2676  HZ3 LYS A 166     -15.068 -11.343  22.129  1.00 96.26           H  
ATOM   2677  N   ASP A 167     -17.248  -6.047  16.321  1.00 97.65           N  
ATOM   2678  H   ASP A 167     -17.999  -5.575  16.805  1.00 97.65           H  
ATOM   2679  CA  ASP A 167     -17.511  -6.600  14.993  1.00 97.65           C  
ATOM   2680  HA  ASP A 167     -17.279  -7.665  14.999  1.00 97.65           H  
ATOM   2681  C   ASP A 167     -16.633  -5.919  13.941  1.00 97.65           C  
ATOM   2682  CB  ASP A 167     -18.977  -6.433  14.576  1.00 97.65           C  
ATOM   2683  HB2 ASP A 167     -19.083  -6.867  13.582  1.00 97.65           H  
ATOM   2684  HB3 ASP A 167     -19.213  -5.373  14.488  1.00 97.65           H  
ATOM   2685  O   ASP A 167     -16.028  -6.593  13.113  1.00 97.65           O  
ATOM   2686  CG  ASP A 167     -20.010  -7.097  15.480  1.00 97.65           C  
ATOM   2687  OD1 ASP A 167     -19.631  -7.965  16.298  1.00 97.65           O  
ATOM   2688  OD2 ASP A 167     -21.189  -6.724  15.283  1.00 97.65           O  
ATOM   2689  N   ILE A 168     -16.492  -4.589  13.991  1.00 98.06           N  
ATOM   2690  H   ILE A 168     -17.030  -4.087  14.683  1.00 98.06           H  
ATOM   2691  CA  ILE A 168     -15.628  -3.843  13.061  1.00 98.06           C  
ATOM   2692  HA  ILE A 168     -15.957  -4.057  12.045  1.00 98.06           H  
ATOM   2693  C   ILE A 168     -14.171  -4.320  13.171  1.00 98.06           C  
ATOM   2694  CB  ILE A 168     -15.750  -2.319  13.298  1.00 98.06           C  
ATOM   2695  HB  ILE A 168     -15.503  -2.104  14.337  1.00 98.06           H  
ATOM   2696  O   ILE A 168     -13.517  -4.549  12.150  1.00 98.06           O  
ATOM   2697  CG1 ILE A 168     -17.196  -1.848  13.023  1.00 98.06           C  
ATOM   2698 HG12 ILE A 168     -17.904  -2.495  13.542  1.00 98.06           H  
ATOM   2699 HG13 ILE A 168     -17.402  -1.932  11.956  1.00 98.06           H  
ATOM   2700  CG2 ILE A 168     -14.762  -1.549  12.397  1.00 98.06           C  
ATOM   2701 HG21 ILE A 168     -13.734  -1.795  12.660  1.00 98.06           H  
ATOM   2702 HG22 ILE A 168     -14.934  -1.804  11.351  1.00 98.06           H  
ATOM   2703 HG23 ILE A 168     -14.879  -0.473  12.532  1.00 98.06           H  
ATOM   2704  CD1 ILE A 168     -17.482  -0.415  13.486  1.00 98.06           C  
ATOM   2705 HD11 ILE A 168     -17.192  -0.294  14.530  1.00 98.06           H  
ATOM   2706 HD12 ILE A 168     -16.939   0.301  12.869  1.00 98.06           H  
ATOM   2707 HD13 ILE A 168     -18.550  -0.213  13.396  1.00 98.06           H  
ATOM   2708  N   ILE A 169     -13.668  -4.523  14.394  1.00 97.77           N  
ATOM   2709  H   ILE A 169     -14.253  -4.314  15.191  1.00 97.77           H  
ATOM   2710  CA  ILE A 169     -12.335  -5.100  14.623  1.00 97.77           C  
ATOM   2711  HA  ILE A 169     -11.603  -4.506  14.076  1.00 97.77           H  
ATOM   2712  C   ILE A 169     -12.238  -6.520  14.051  1.00 97.77           C  
ATOM   2713  CB  ILE A 169     -11.976  -5.057  16.127  1.00 97.77           C  
ATOM   2714  HB  ILE A 169     -12.766  -5.559  16.685  1.00 97.77           H  
ATOM   2715  O   ILE A 169     -11.230  -6.856  13.426  1.00 97.77           O  
ATOM   2716  CG1 ILE A 169     -11.871  -3.615  16.674  1.00 97.77           C  
ATOM   2717 HG12 ILE A 169     -11.619  -3.667  17.733  1.00 97.77           H  
ATOM   2718 HG13 ILE A 169     -12.842  -3.126  16.602  1.00 97.77           H  
ATOM   2719  CG2 ILE A 169     -10.665  -5.809  16.420  1.00 97.77           C  
ATOM   2720 HG21 ILE A 169      -9.864  -5.458  15.770  1.00 97.77           H  
ATOM   2721 HG22 ILE A 169     -10.804  -6.880  16.271  1.00 97.77           H  
ATOM   2722 HG23 ILE A 169     -10.376  -5.659  17.461  1.00 97.77           H  
ATOM   2723  CD1 ILE A 169     -10.850  -2.706  15.980  1.00 97.77           C  
ATOM   2724 HD11 ILE A 169      -9.853  -3.145  16.018  1.00 97.77           H  
ATOM   2725 HD12 ILE A 169     -10.828  -1.748  16.499  1.00 97.77           H  
ATOM   2726 HD13 ILE A 169     -11.140  -2.529  14.944  1.00 97.77           H  
ATOM   2727  N   GLN A 170     -13.288  -7.333  14.184  1.00 97.82           N  
ATOM   2728  H   GLN A 170     -14.082  -7.018  14.723  1.00 97.82           H  
ATOM   2729  CA  GLN A 170     -13.337  -8.675  13.605  1.00 97.82           C  
ATOM   2730  HA  GLN A 170     -12.450  -9.207  13.947  1.00 97.82           H  
ATOM   2731  C   GLN A 170     -13.283  -8.644  12.066  1.00 97.82           C  
ATOM   2732  CB  GLN A 170     -14.572  -9.413  14.151  1.00 97.82           C  
ATOM   2733  HB2 GLN A 170     -15.482  -8.940  13.781  1.00 97.82           H  
ATOM   2734  HB3 GLN A 170     -14.574  -9.348  15.239  1.00 97.82           H  
ATOM   2735  O   GLN A 170     -12.470  -9.357  11.479  1.00 97.82           O  
ATOM   2736  CG  GLN A 170     -14.609 -10.892  13.750  1.00 97.82           C  
ATOM   2737  HG2 GLN A 170     -14.713 -10.970  12.668  1.00 97.82           H  
ATOM   2738  HG3 GLN A 170     -15.486 -11.360  14.199  1.00 97.82           H  
ATOM   2739  CD  GLN A 170     -13.372 -11.658  14.202  1.00 97.82           C  
ATOM   2740  NE2 GLN A 170     -12.741 -12.391  13.319  1.00 97.82           N  
ATOM   2741 HE21 GLN A 170     -11.943 -12.937  13.609  1.00 97.82           H  
ATOM   2742 HE22 GLN A 170     -13.058 -12.434  12.361  1.00 97.82           H  
ATOM   2743  OE1 GLN A 170     -12.931 -11.592  15.341  1.00 97.82           O  
ATOM   2744  N   TYR A 171     -14.026  -7.745  11.409  1.00 97.75           N  
ATOM   2745  H   TYR A 171     -14.685  -7.199  11.945  1.00 97.75           H  
ATOM   2746  CA  TYR A 171     -13.938  -7.526   9.955  1.00 97.75           C  
ATOM   2747  HA  TYR A 171     -14.219  -8.447   9.445  1.00 97.75           H  
ATOM   2748  C   TYR A 171     -12.509  -7.180   9.509  1.00 97.75           C  
ATOM   2749  CB  TYR A 171     -14.899  -6.403   9.522  1.00 97.75           C  
ATOM   2750  HB2 TYR A 171     -15.001  -5.669  10.322  1.00 97.75           H  
ATOM   2751  HB3 TYR A 171     -14.466  -5.877   8.672  1.00 97.75           H  
ATOM   2752  O   TYR A 171     -12.020  -7.698   8.501  1.00 97.75           O  
ATOM   2753  CG  TYR A 171     -16.276  -6.879   9.105  1.00 97.75           C  
ATOM   2754  CD1 TYR A 171     -16.543  -7.166   7.752  1.00 97.75           C  
ATOM   2755  HD1 TYR A 171     -15.768  -7.045   7.010  1.00 97.75           H  
ATOM   2756  CD2 TYR A 171     -17.294  -7.038  10.062  1.00 97.75           C  
ATOM   2757  HD2 TYR A 171     -17.103  -6.813  11.101  1.00 97.75           H  
ATOM   2758  CE1 TYR A 171     -17.823  -7.612   7.366  1.00 97.75           C  
ATOM   2759  HE1 TYR A 171     -18.040  -7.836   6.332  1.00 97.75           H  
ATOM   2760  CE2 TYR A 171     -18.563  -7.508   9.690  1.00 97.75           C  
ATOM   2761  HE2 TYR A 171     -19.322  -7.648  10.445  1.00 97.75           H  
ATOM   2762  OH  TYR A 171     -20.062  -8.226   7.969  1.00 97.75           O  
ATOM   2763  HH  TYR A 171     -20.606  -8.413   8.738  1.00 97.75           H  
ATOM   2764  CZ  TYR A 171     -18.831  -7.791   8.337  1.00 97.75           C  
ATOM   2765  N   ILE A 172     -11.818  -6.320  10.263  1.00 97.92           N  
ATOM   2766  H   ILE A 172     -12.284  -5.919  11.064  1.00 97.92           H  
ATOM   2767  CA  ILE A 172     -10.422  -5.949   9.991  1.00 97.92           C  
ATOM   2768  HA  ILE A 172     -10.338  -5.662   8.943  1.00 97.92           H  
ATOM   2769  C   ILE A 172      -9.485  -7.148  10.202  1.00 97.92           C  
ATOM   2770  CB  ILE A 172     -10.028  -4.728  10.857  1.00 97.92           C  
ATOM   2771  HB  ILE A 172     -10.289  -4.937  11.894  1.00 97.92           H  
ATOM   2772  O   ILE A 172      -8.573  -7.361   9.398  1.00 97.92           O  
ATOM   2773  CG1 ILE A 172     -10.816  -3.481  10.390  1.00 97.92           C  
ATOM   2774 HG12 ILE A 172     -11.869  -3.733  10.266  1.00 97.92           H  
ATOM   2775 HG13 ILE A 172     -10.437  -3.154   9.422  1.00 97.92           H  
ATOM   2776  CG2 ILE A 172      -8.511  -4.459  10.791  1.00 97.92           C  
ATOM   2777 HG21 ILE A 172      -8.199  -4.340   9.754  1.00 97.92           H  
ATOM   2778 HG22 ILE A 172      -7.961  -5.285  11.243  1.00 97.92           H  
ATOM   2779 HG23 ILE A 172      -8.260  -3.560  11.353  1.00 97.92           H  
ATOM   2780  CD1 ILE A 172     -10.748  -2.304  11.368  1.00 97.92           C  
ATOM   2781 HD11 ILE A 172     -11.008  -2.636  12.372  1.00 97.92           H  
ATOM   2782 HD12 ILE A 172      -9.750  -1.866  11.363  1.00 97.92           H  
ATOM   2783 HD13 ILE A 172     -11.458  -1.537  11.058  1.00 97.92           H  
ATOM   2784  N   SER A 173      -9.716  -7.944  11.248  1.00 98.14           N  
ATOM   2785  H   SER A 173     -10.477  -7.697  11.864  1.00 98.14           H  
ATOM   2786  CA  SER A 173      -8.950  -9.155  11.564  1.00 98.14           C  
ATOM   2787  HA  SER A 173      -7.899  -8.885  11.669  1.00 98.14           H  
ATOM   2788  C   SER A 173      -9.047 -10.194  10.449  1.00 98.14           C  
ATOM   2789  CB  SER A 173      -9.446  -9.731  12.897  1.00 98.14           C  
ATOM   2790  HB2 SER A 173     -10.470 -10.086  12.788  1.00 98.14           H  
ATOM   2791  HB3 SER A 173      -9.437  -8.939  13.645  1.00 98.14           H  
ATOM   2792  O   SER A 173      -8.022 -10.640   9.925  1.00 98.14           O  
ATOM   2793  OG  SER A 173      -8.638 -10.799  13.360  1.00 98.14           O  
ATOM   2794  HG  SER A 173      -8.960 -10.990  14.244  1.00 98.14           H  
ATOM   2795  N   ASP A 174     -10.263 -10.503  10.000  1.00 97.39           N  
ATOM   2796  H   ASP A 174     -11.065 -10.124  10.483  1.00 97.39           H  
ATOM   2797  CA  ASP A 174     -10.508 -11.479   8.937  1.00 97.39           C  
ATOM   2798  HA  ASP A 174      -9.997 -12.409   9.185  1.00 97.39           H  
ATOM   2799  C   ASP A 174      -9.950 -11.001   7.593  1.00 97.39           C  
ATOM   2800  CB  ASP A 174     -12.015 -11.764   8.850  1.00 97.39           C  
ATOM   2801  HB2 ASP A 174     -12.553 -10.829   8.697  1.00 97.39           H  
ATOM   2802  HB3 ASP A 174     -12.202 -12.412   7.993  1.00 97.39           H  
ATOM   2803  O   ASP A 174      -9.309 -11.762   6.859  1.00 97.39           O  
ATOM   2804  CG  ASP A 174     -12.535 -12.465  10.110  1.00 97.39           C  
ATOM   2805  OD1 ASP A 174     -11.740 -13.193  10.750  1.00 97.39           O  
ATOM   2806  OD2 ASP A 174     -13.715 -12.263  10.462  1.00 97.39           O  
ATOM   2807  N   PHE A 175     -10.098  -9.708   7.289  1.00 97.07           N  
ATOM   2808  H   PHE A 175     -10.647  -9.129   7.908  1.00 97.07           H  
ATOM   2809  CA  PHE A 175      -9.484  -9.110   6.107  1.00 97.07           C  
ATOM   2810  HA  PHE A 175      -9.812  -9.667   5.230  1.00 97.07           H  
ATOM   2811  C   PHE A 175      -7.954  -9.185   6.157  1.00 97.07           C  
ATOM   2812  CB  PHE A 175      -9.960  -7.663   5.970  1.00 97.07           C  
ATOM   2813  HB2 PHE A 175     -11.050  -7.656   6.001  1.00 97.07           H  
ATOM   2814  HB3 PHE A 175      -9.605  -7.078   6.818  1.00 97.07           H  
ATOM   2815  O   PHE A 175      -7.313  -9.520   5.159  1.00 97.07           O  
ATOM   2816  CG  PHE A 175      -9.513  -7.006   4.682  1.00 97.07           C  
ATOM   2817  CD1 PHE A 175      -8.298  -6.297   4.625  1.00 97.07           C  
ATOM   2818  HD1 PHE A 175      -7.681  -6.227   5.508  1.00 97.07           H  
ATOM   2819  CD2 PHE A 175     -10.321  -7.102   3.535  1.00 97.07           C  
ATOM   2820  HD2 PHE A 175     -11.264  -7.627   3.584  1.00 97.07           H  
ATOM   2821  CE1 PHE A 175      -7.901  -5.674   3.428  1.00 97.07           C  
ATOM   2822  HE1 PHE A 175      -6.980  -5.109   3.398  1.00 97.07           H  
ATOM   2823  CE2 PHE A 175      -9.925  -6.480   2.340  1.00 97.07           C  
ATOM   2824  HE2 PHE A 175     -10.567  -6.520   1.473  1.00 97.07           H  
ATOM   2825  CZ  PHE A 175      -8.720  -5.759   2.289  1.00 97.07           C  
ATOM   2826  HZ  PHE A 175      -8.448  -5.245   1.379  1.00 97.07           H  
ATOM   2827  N   SER A 176      -7.351  -8.912   7.315  1.00 97.35           N  
ATOM   2828  H   SER A 176      -7.927  -8.649   8.103  1.00 97.35           H  
ATOM   2829  CA  SER A 176      -5.904  -8.995   7.502  1.00 97.35           C  
ATOM   2830  HA  SER A 176      -5.428  -8.329   6.782  1.00 97.35           H  
ATOM   2831  C   SER A 176      -5.382 -10.408   7.261  1.00 97.35           C  
ATOM   2832  CB  SER A 176      -5.526  -8.528   8.902  1.00 97.35           C  
ATOM   2833  HB2 SER A 176      -5.908  -7.518   9.049  1.00 97.35           H  
ATOM   2834  HB3 SER A 176      -5.979  -9.185   9.644  1.00 97.35           H  
ATOM   2835  O   SER A 176      -4.471 -10.580   6.448  1.00 97.35           O  
ATOM   2836  OG  SER A 176      -4.116  -8.545   9.041  1.00 97.35           O  
ATOM   2837  HG  SER A 176      -3.917  -8.738   9.960  1.00 97.35           H  
ATOM   2838  N   LYS A 177      -6.006 -11.414   7.886  1.00 97.02           N  
ATOM   2839  H   LYS A 177      -6.762 -11.183   8.514  1.00 97.02           H  
ATOM   2840  CA  LYS A 177      -5.628 -12.831   7.760  1.00 97.02           C  
ATOM   2841  HA  LYS A 177      -4.580 -12.962   8.031  1.00 97.02           H  
ATOM   2842  C   LYS A 177      -5.778 -13.367   6.340  1.00 97.02           C  
ATOM   2843  CB  LYS A 177      -6.491 -13.672   8.708  1.00 97.02           C  
ATOM   2844  HB2 LYS A 177      -7.541 -13.423   8.554  1.00 97.02           H  
ATOM   2845  HB3 LYS A 177      -6.352 -14.727   8.474  1.00 97.02           H  
ATOM   2846  O   LYS A 177      -5.006 -14.225   5.935  1.00 97.02           O  
ATOM   2847  CG  LYS A 177      -6.114 -13.455  10.178  1.00 97.02           C  
ATOM   2848  HG2 LYS A 177      -6.148 -12.392  10.418  1.00 97.02           H  
ATOM   2849  HG3 LYS A 177      -5.104 -13.825  10.353  1.00 97.02           H  
ATOM   2850  CD  LYS A 177      -7.102 -14.203  11.077  1.00 97.02           C  
ATOM   2851  HD2 LYS A 177      -7.056 -15.270  10.860  1.00 97.02           H  
ATOM   2852  HD3 LYS A 177      -8.108 -13.838  10.874  1.00 97.02           H  
ATOM   2853  CE  LYS A 177      -6.765 -13.957  12.550  1.00 97.02           C  
ATOM   2854  HE2 LYS A 177      -6.735 -12.881  12.718  1.00 97.02           H  
ATOM   2855  HE3 LYS A 177      -5.776 -14.363  12.761  1.00 97.02           H  
ATOM   2856  NZ  LYS A 177      -7.786 -14.571  13.432  1.00 97.02           N  
ATOM   2857  HZ1 LYS A 177      -7.828 -15.570  13.292  1.00 97.02           H  
ATOM   2858  HZ2 LYS A 177      -7.577 -14.383  14.402  1.00 97.02           H  
ATOM   2859  HZ3 LYS A 177      -8.694 -14.181  13.219  1.00 97.02           H  
ATOM   2860  N   ARG A 178      -6.743 -12.859   5.567  1.00 95.96           N  
ATOM   2861  H   ARG A 178      -7.416 -12.250   6.009  1.00 95.96           H  
ATOM   2862  CA  ARG A 178      -6.962 -13.294   4.179  1.00 95.96           C  
ATOM   2863  HA  ARG A 178      -6.677 -14.342   4.097  1.00 95.96           H  
ATOM   2864  C   ARG A 178      -6.093 -12.550   3.161  1.00 95.96           C  
ATOM   2865  CB  ARG A 178      -8.464 -13.187   3.879  1.00 95.96           C  
ATOM   2866  HB2 ARG A 178      -8.769 -12.142   3.926  1.00 95.96           H  
ATOM   2867  HB3 ARG A 178      -9.009 -13.736   4.647  1.00 95.96           H  
ATOM   2868  O   ARG A 178      -5.648 -13.143   2.185  1.00 95.96           O  
ATOM   2869  CG  ARG A 178      -8.825 -13.779   2.507  1.00 95.96           C  
ATOM   2870  HG2 ARG A 178      -8.428 -14.793   2.442  1.00 95.96           H  
ATOM   2871  HG3 ARG A 178      -8.380 -13.184   1.710  1.00 95.96           H  
ATOM   2872  CD  ARG A 178     -10.342 -13.842   2.298  1.00 95.96           C  
ATOM   2873  HD2 ARG A 178     -10.545 -14.376   1.370  1.00 95.96           H  
ATOM   2874  HD3 ARG A 178     -10.782 -14.425   3.107  1.00 95.96           H  
ATOM   2875  NE  ARG A 178     -10.960 -12.501   2.275  1.00 95.96           N  
ATOM   2876  HE  ARG A 178     -11.171 -12.099   3.177  1.00 95.96           H  
ATOM   2877  NH1 ARG A 178     -11.165 -12.254  -0.015  1.00 95.96           N  
ATOM   2878 HH11 ARG A 178     -11.506 -11.743  -0.817  1.00 95.96           H  
ATOM   2879 HH12 ARG A 178     -10.617 -13.083  -0.198  1.00 95.96           H  
ATOM   2880  NH2 ARG A 178     -11.976 -10.693   1.355  1.00 95.96           N  
ATOM   2881 HH21 ARG A 178     -12.341 -10.217   0.542  1.00 95.96           H  
ATOM   2882 HH22 ARG A 178     -12.220 -10.372   2.281  1.00 95.96           H  
ATOM   2883  CZ  ARG A 178     -11.358 -11.832   1.206  1.00 95.96           C  
ATOM   2884  N   ILE A 179      -5.871 -11.248   3.351  1.00 96.16           N  
ATOM   2885  H   ILE A 179      -6.292 -10.832   4.170  1.00 96.16           H  
ATOM   2886  CA  ILE A 179      -5.357 -10.355   2.296  1.00 96.16           C  
ATOM   2887  HA  ILE A 179      -5.212 -10.923   1.377  1.00 96.16           H  
ATOM   2888  C   ILE A 179      -3.994  -9.734   2.634  1.00 96.16           C  
ATOM   2889  CB  ILE A 179      -6.412  -9.260   2.016  1.00 96.16           C  
ATOM   2890  HB  ILE A 179      -6.564  -8.689   2.932  1.00 96.16           H  
ATOM   2891  O   ILE A 179      -3.107  -9.633   1.774  1.00 96.16           O  
ATOM   2892  CG1 ILE A 179      -7.796  -9.808   1.589  1.00 96.16           C  
ATOM   2893 HG12 ILE A 179      -8.485  -8.970   1.486  1.00 96.16           H  
ATOM   2894 HG13 ILE A 179      -8.195 -10.442   2.382  1.00 96.16           H  
ATOM   2895  CG2 ILE A 179      -5.892  -8.265   0.977  1.00 96.16           C  
ATOM   2896 HG21 ILE A 179      -5.058  -7.688   1.379  1.00 96.16           H  
ATOM   2897 HG22 ILE A 179      -6.702  -7.577   0.733  1.00 96.16           H  
ATOM   2898 HG23 ILE A 179      -5.566  -8.796   0.083  1.00 96.16           H  
ATOM   2899  CD1 ILE A 179      -7.809 -10.601   0.276  1.00 96.16           C  
ATOM   2900 HD11 ILE A 179      -8.815 -10.978   0.091  1.00 96.16           H  
ATOM   2901 HD12 ILE A 179      -7.537  -9.948  -0.553  1.00 96.16           H  
ATOM   2902 HD13 ILE A 179      -7.123 -11.447   0.325  1.00 96.16           H  
ATOM   2903  N   ILE A 180      -3.821  -9.256   3.869  1.00 96.16           N  
ATOM   2904  H   ILE A 180      -4.529  -9.460   4.560  1.00 96.16           H  
ATOM   2905  CA  ILE A 180      -2.630  -8.497   4.285  1.00 96.16           C  
ATOM   2906  HA  ILE A 180      -2.266  -7.925   3.431  1.00 96.16           H  
ATOM   2907  C   ILE A 180      -1.504  -9.458   4.690  1.00 96.16           C  
ATOM   2908  CB  ILE A 180      -2.977  -7.489   5.409  1.00 96.16           C  
ATOM   2909  HB  ILE A 180      -3.256  -8.049   6.301  1.00 96.16           H  
ATOM   2910  O   ILE A 180      -0.356  -9.295   4.267  1.00 96.16           O  
ATOM   2911  CG1 ILE A 180      -4.161  -6.582   4.994  1.00 96.16           C  
ATOM   2912 HG12 ILE A 180      -3.906  -6.067   4.067  1.00 96.16           H  
ATOM   2913 HG13 ILE A 180      -5.040  -7.196   4.801  1.00 96.16           H  
ATOM   2914  CG2 ILE A 180      -1.750  -6.626   5.758  1.00 96.16           C  
ATOM   2915 HG21 ILE A 180      -0.875  -7.254   5.932  1.00 96.16           H  
ATOM   2916 HG22 ILE A 180      -1.939  -6.070   6.676  1.00 96.16           H  
ATOM   2917 HG23 ILE A 180      -1.532  -5.929   4.949  1.00 96.16           H  
ATOM   2918  CD1 ILE A 180      -4.566  -5.535   6.035  1.00 96.16           C  
ATOM   2919 HD11 ILE A 180      -4.783  -6.017   6.989  1.00 96.16           H  
ATOM   2920 HD12 ILE A 180      -5.462  -5.023   5.683  1.00 96.16           H  
ATOM   2921 HD13 ILE A 180      -3.775  -4.798   6.171  1.00 96.16           H  
ATOM   2922  N   LEU A 181      -1.840 -10.505   5.446  1.00 95.18           N  
ATOM   2923  H   LEU A 181      -2.808 -10.594   5.720  1.00 95.18           H  
ATOM   2924  CA  LEU A 181      -0.919 -11.514   5.973  1.00 95.18           C  
ATOM   2925  HA  LEU A 181      -1.501 -12.181   6.609  1.00 95.18           H  
ATOM   2926  C   LEU A 181       0.151 -10.887   6.887  1.00 95.18           C  
ATOM   2927  CB  LEU A 181      -0.339 -12.373   4.824  1.00 95.18           C  
ATOM   2928  HB2 LEU A 181       0.435 -11.800   4.312  1.00 95.18           H  
ATOM   2929  HB3 LEU A 181       0.134 -13.248   5.268  1.00 95.18           H  
ATOM   2930  O   LEU A 181       1.351 -11.034   6.650  1.00 95.18           O  
ATOM   2931  CG  LEU A 181      -1.323 -12.843   3.739  1.00 95.18           C  
ATOM   2932  HG  LEU A 181      -1.732 -11.979   3.215  1.00 95.18           H  
ATOM   2933  CD1 LEU A 181      -0.578 -13.692   2.713  1.00 95.18           C  
ATOM   2934 HD11 LEU A 181      -1.258 -13.977   1.910  1.00 95.18           H  
ATOM   2935 HD12 LEU A 181      -0.227 -14.609   3.188  1.00 95.18           H  
ATOM   2936 HD13 LEU A 181       0.282 -13.154   2.315  1.00 95.18           H  
ATOM   2937  CD2 LEU A 181      -2.464 -13.656   4.320  1.00 95.18           C  
ATOM   2938 HD21 LEU A 181      -2.086 -14.501   4.895  1.00 95.18           H  
ATOM   2939 HD22 LEU A 181      -3.064 -13.023   4.974  1.00 95.18           H  
ATOM   2940 HD23 LEU A 181      -3.109 -14.031   3.524  1.00 95.18           H  
ATOM   2941  N   ALA A 182      -0.270 -10.084   7.865  1.00 96.55           N  
ATOM   2942  H   ALA A 182      -1.263 -10.048   8.046  1.00 96.55           H  
ATOM   2943  CA  ALA A 182       0.615  -9.344   8.771  1.00 96.55           C  
ATOM   2944  HA  ALA A 182       1.647  -9.644   8.591  1.00 96.55           H  
ATOM   2945  C   ALA A 182       0.333  -9.692  10.240  1.00 96.55           C  
ATOM   2946  CB  ALA A 182       0.509  -7.844   8.465  1.00 96.55           C  
ATOM   2947  HB1 ALA A 182       0.754  -7.667   7.418  1.00 96.55           H  
ATOM   2948  HB2 ALA A 182       1.206  -7.291   9.095  1.00 96.55           H  
ATOM   2949  HB3 ALA A 182      -0.506  -7.498   8.662  1.00 96.55           H  
ATOM   2950  O   ALA A 182       0.002  -8.807  11.029  1.00 96.55           O  
ATOM   2951  N   ASP A 183       0.463 -10.972  10.590  1.00 97.63           N  
ATOM   2952  H   ASP A 183       0.653 -11.653   9.868  1.00 97.63           H  
ATOM   2953  CA  ASP A 183      -0.006 -11.535  11.865  1.00 97.63           C  
ATOM   2954  HA  ASP A 183      -1.089 -11.422  11.912  1.00 97.63           H  
ATOM   2955  C   ASP A 183       0.567 -10.811  13.087  1.00 97.63           C  
ATOM   2956  CB  ASP A 183       0.292 -13.042  11.906  1.00 97.63           C  
ATOM   2957  HB2 ASP A 183      -0.093 -13.454  12.838  1.00 97.63           H  
ATOM   2958  HB3 ASP A 183       1.371 -13.192  11.881  1.00 97.63           H  
ATOM   2959  O   ASP A 183      -0.194 -10.338  13.921  1.00 97.63           O  
ATOM   2960  CG  ASP A 183      -0.358 -13.782  10.731  1.00 97.63           C  
ATOM   2961  OD1 ASP A 183      -1.425 -13.315  10.265  1.00 97.63           O  
ATOM   2962  OD2 ASP A 183       0.286 -14.716  10.213  1.00 97.63           O  
ATOM   2963  N   ALA A 184       1.878 -10.556  13.122  1.00 97.37           N  
ATOM   2964  H   ALA A 184       2.468 -11.027  12.450  1.00 97.37           H  
ATOM   2965  CA  ALA A 184       2.507  -9.826  14.228  1.00 97.37           C  
ATOM   2966  HA  ALA A 184       2.324 -10.376  15.152  1.00 97.37           H  
ATOM   2967  C   ALA A 184       1.962  -8.395  14.422  1.00 97.37           C  
ATOM   2968  CB  ALA A 184       4.017  -9.786  13.966  1.00 97.37           C  
ATOM   2969  HB1 ALA A 184       4.397 -10.802  13.864  1.00 97.37           H  
ATOM   2970  HB2 ALA A 184       4.230  -9.220  13.059  1.00 97.37           H  
ATOM   2971  HB3 ALA A 184       4.516  -9.315  14.814  1.00 97.37           H  
ATOM   2972  O   ALA A 184       1.950  -7.869  15.534  1.00 97.37           O  
ATOM   2973  N   ASN A 185       1.524  -7.727  13.348  1.00 97.46           N  
ATOM   2974  H   ASN A 185       1.429  -8.239  12.483  1.00 97.46           H  
ATOM   2975  CA  ASN A 185       0.914  -6.399  13.456  1.00 97.46           C  
ATOM   2976  HA  ASN A 185       1.376  -5.859  14.284  1.00 97.46           H  
ATOM   2977  C   ASN A 185      -0.570  -6.498  13.807  1.00 97.46           C  
ATOM   2978  CB  ASN A 185       1.160  -5.586  12.175  1.00 97.46           C  
ATOM   2979  HB2 ASN A 185       0.829  -6.162  11.311  1.00 97.46           H  
ATOM   2980  HB3 ASN A 185       0.572  -4.670  12.222  1.00 97.46           H  
ATOM   2981  O   ASN A 185      -1.065  -5.651  14.544  1.00 97.46           O  
ATOM   2982  CG  ASN A 185       2.617  -5.195  11.995  1.00 97.46           C  
ATOM   2983  ND2 ASN A 185       2.965  -4.638  10.865  1.00 97.46           N  
ATOM   2984 HD21 ASN A 185       3.916  -4.299  10.853  1.00 97.46           H  
ATOM   2985 HD22 ASN A 185       2.267  -4.124  10.346  1.00 97.46           H  
ATOM   2986  OD1 ASN A 185       3.471  -5.339  12.859  1.00 97.46           O  
ATOM   2987  N   LEU A 186      -1.260  -7.537  13.330  1.00 98.15           N  
ATOM   2988  H   LEU A 186      -0.777  -8.225  12.770  1.00 98.15           H  
ATOM   2989  CA  LEU A 186      -2.629  -7.834  13.735  1.00 98.15           C  
ATOM   2990  HA  LEU A 186      -3.233  -6.943  13.562  1.00 98.15           H  
ATOM   2991  C   LEU A 186      -2.709  -8.147  15.235  1.00 98.15           C  
ATOM   2992  CB  LEU A 186      -3.174  -8.979  12.867  1.00 98.15           C  
ATOM   2993  HB2 LEU A 186      -3.151  -8.669  11.823  1.00 98.15           H  
ATOM   2994  HB3 LEU A 186      -2.525  -9.848  12.979  1.00 98.15           H  
ATOM   2995  O   LEU A 186      -3.557  -7.586  15.914  1.00 98.15           O  
ATOM   2996  CG  LEU A 186      -4.603  -9.406  13.242  1.00 98.15           C  
ATOM   2997  HG  LEU A 186      -4.624  -9.751  14.276  1.00 98.15           H  
ATOM   2998  CD1 LEU A 186      -5.612  -8.267  13.083  1.00 98.15           C  
ATOM   2999 HD11 LEU A 186      -5.652  -7.922  12.050  1.00 98.15           H  
ATOM   3000 HD12 LEU A 186      -6.594  -8.623  13.395  1.00 98.15           H  
ATOM   3001 HD13 LEU A 186      -5.359  -7.437  13.743  1.00 98.15           H  
ATOM   3002  CD2 LEU A 186      -5.028 -10.571  12.350  1.00 98.15           C  
ATOM   3003 HD21 LEU A 186      -6.054 -10.852  12.588  1.00 98.15           H  
ATOM   3004 HD22 LEU A 186      -4.968 -10.296  11.297  1.00 98.15           H  
ATOM   3005 HD23 LEU A 186      -4.375 -11.424  12.533  1.00 98.15           H  
ATOM   3006  N   GLU A 187      -1.797  -8.952  15.775  1.00 97.67           N  
ATOM   3007  H   GLU A 187      -1.163  -9.446  15.163  1.00 97.67           H  
ATOM   3008  CA  GLU A 187      -1.705  -9.236  17.214  1.00 97.67           C  
ATOM   3009  HA  GLU A 187      -2.614  -9.728  17.558  1.00 97.67           H  
ATOM   3010  C   GLU A 187      -1.533  -7.954  18.037  1.00 97.67           C  
ATOM   3011  CB  GLU A 187      -0.510 -10.159  17.471  1.00 97.67           C  
ATOM   3012  HB2 GLU A 187       0.357  -9.755  16.948  1.00 97.67           H  
ATOM   3013  HB3 GLU A 187      -0.294 -10.166  18.540  1.00 97.67           H  
ATOM   3014  O   GLU A 187      -2.225  -7.758  19.033  1.00 97.67           O  
ATOM   3015  CG  GLU A 187      -0.764 -11.605  17.022  1.00 97.67           C  
ATOM   3016  HG2 GLU A 187      -1.156 -11.606  16.005  1.00 97.67           H  
ATOM   3017  HG3 GLU A 187      -1.524 -12.041  17.669  1.00 97.67           H  
ATOM   3018  CD  GLU A 187       0.511 -12.463  17.071  1.00 97.67           C  
ATOM   3019  OE1 GLU A 187       0.455 -13.592  16.538  1.00 97.67           O  
ATOM   3020  OE2 GLU A 187       1.541 -11.977  17.598  1.00 97.67           O  
ATOM   3021  N   LYS A 188      -0.671  -7.030  17.587  1.00 97.35           N  
ATOM   3022  H   LYS A 188      -0.115  -7.267  16.778  1.00 97.35           H  
ATOM   3023  CA  LYS A 188      -0.514  -5.711  18.225  1.00 97.35           C  
ATOM   3024  HA  LYS A 188      -0.276  -5.857  19.279  1.00 97.35           H  
ATOM   3025  C   LYS A 188      -1.806  -4.894  18.198  1.00 97.35           C  
ATOM   3026  CB  LYS A 188       0.603  -4.909  17.550  1.00 97.35           C  
ATOM   3027  HB2 LYS A 188       0.427  -4.897  16.474  1.00 97.35           H  
ATOM   3028  HB3 LYS A 188       0.563  -3.879  17.906  1.00 97.35           H  
ATOM   3029  O   LYS A 188      -2.091  -4.216  19.179  1.00 97.35           O  
ATOM   3030  CG  LYS A 188       2.001  -5.461  17.842  1.00 97.35           C  
ATOM   3031  HG2 LYS A 188       2.248  -5.295  18.891  1.00 97.35           H  
ATOM   3032  HG3 LYS A 188       2.030  -6.533  17.645  1.00 97.35           H  
ATOM   3033  CD  LYS A 188       3.017  -4.742  16.949  1.00 97.35           C  
ATOM   3034  HD2 LYS A 188       3.068  -3.690  17.228  1.00 97.35           H  
ATOM   3035  HD3 LYS A 188       2.690  -4.822  15.913  1.00 97.35           H  
ATOM   3036  CE  LYS A 188       4.396  -5.389  17.078  1.00 97.35           C  
ATOM   3037  HE2 LYS A 188       4.279  -6.461  16.917  1.00 97.35           H  
ATOM   3038  HE3 LYS A 188       4.770  -5.238  18.090  1.00 97.35           H  
ATOM   3039  NZ  LYS A 188       5.328  -4.825  16.072  1.00 97.35           N  
ATOM   3040  HZ1 LYS A 188       6.230  -5.275  16.135  1.00 97.35           H  
ATOM   3041  HZ2 LYS A 188       5.439  -3.829  16.200  1.00 97.35           H  
ATOM   3042  HZ3 LYS A 188       4.957  -4.989  15.147  1.00 97.35           H  
ATOM   3043  N   ILE A 189      -2.556  -4.933  17.094  1.00 97.84           N  
ATOM   3044  H   ILE A 189      -2.249  -5.528  16.338  1.00 97.84           H  
ATOM   3045  CA  ILE A 189      -3.851  -4.246  16.960  1.00 97.84           C  
ATOM   3046  HA  ILE A 189      -3.730  -3.197  17.229  1.00 97.84           H  
ATOM   3047  C   ILE A 189      -4.861  -4.839  17.943  1.00 97.84           C  
ATOM   3048  CB  ILE A 189      -4.372  -4.322  15.501  1.00 97.84           C  
ATOM   3049  HB  ILE A 189      -4.311  -5.355  15.159  1.00 97.84           H  
ATOM   3050  O   ILE A 189      -5.464  -4.096  18.709  1.00 97.84           O  
ATOM   3051  CG1 ILE A 189      -3.504  -3.450  14.572  1.00 97.84           C  
ATOM   3052 HG12 ILE A 189      -2.457  -3.577  14.846  1.00 97.84           H  
ATOM   3053 HG13 ILE A 189      -3.770  -2.402  14.712  1.00 97.84           H  
ATOM   3054  CG2 ILE A 189      -5.845  -3.884  15.388  1.00 97.84           C  
ATOM   3055 HG21 ILE A 189      -6.492  -4.529  15.983  1.00 97.84           H  
ATOM   3056 HG22 ILE A 189      -5.964  -2.857  15.733  1.00 97.84           H  
ATOM   3057 HG23 ILE A 189      -6.189  -3.963  14.357  1.00 97.84           H  
ATOM   3058  CD1 ILE A 189      -3.599  -3.804  13.084  1.00 97.84           C  
ATOM   3059 HD11 ILE A 189      -3.143  -4.779  12.909  1.00 97.84           H  
ATOM   3060 HD12 ILE A 189      -3.059  -3.058  12.501  1.00 97.84           H  
ATOM   3061 HD13 ILE A 189      -4.635  -3.844  12.745  1.00 97.84           H  
ATOM   3062  N   LEU A 190      -5.023  -6.164  17.943  1.00 97.73           N  
ATOM   3063  H   LEU A 190      -4.468  -6.721  17.309  1.00 97.73           H  
ATOM   3064  CA  LEU A 190      -5.998  -6.847  18.794  1.00 97.73           C  
ATOM   3065  HA  LEU A 190      -6.985  -6.417  18.624  1.00 97.73           H  
ATOM   3066  C   LEU A 190      -5.691  -6.611  20.275  1.00 97.73           C  
ATOM   3067  CB  LEU A 190      -6.033  -8.345  18.448  1.00 97.73           C  
ATOM   3068  HB2 LEU A 190      -5.030  -8.754  18.563  1.00 97.73           H  
ATOM   3069  HB3 LEU A 190      -6.678  -8.848  19.168  1.00 97.73           H  
ATOM   3070  O   LEU A 190      -6.564  -6.158  21.008  1.00 97.73           O  
ATOM   3071  CG  LEU A 190      -6.544  -8.662  17.029  1.00 97.73           C  
ATOM   3072  HG  LEU A 190      -5.925  -8.156  16.287  1.00 97.73           H  
ATOM   3073  CD1 LEU A 190      -6.455 -10.166  16.769  1.00 97.73           C  
ATOM   3074 HD11 LEU A 190      -7.083 -10.699  17.484  1.00 97.73           H  
ATOM   3075 HD12 LEU A 190      -5.423 -10.493  16.891  1.00 97.73           H  
ATOM   3076 HD13 LEU A 190      -6.781 -10.386  15.752  1.00 97.73           H  
ATOM   3077  CD2 LEU A 190      -7.988  -8.215  16.798  1.00 97.73           C  
ATOM   3078 HD21 LEU A 190      -8.322  -8.525  15.808  1.00 97.73           H  
ATOM   3079 HD22 LEU A 190      -8.055  -7.129  16.857  1.00 97.73           H  
ATOM   3080 HD23 LEU A 190      -8.637  -8.654  17.556  1.00 97.73           H  
ATOM   3081  N   LYS A 191      -4.428  -6.771  20.682  1.00 96.56           N  
ATOM   3082  H   LYS A 191      -3.757  -7.157  20.033  1.00 96.56           H  
ATOM   3083  CA  LYS A 191      -3.999  -6.488  22.054  1.00 96.56           C  
ATOM   3084  HA  LYS A 191      -4.606  -7.087  22.733  1.00 96.56           H  
ATOM   3085  C   LYS A 191      -4.227  -5.026  22.450  1.00 96.56           C  
ATOM   3086  CB  LYS A 191      -2.533  -6.904  22.209  1.00 96.56           C  
ATOM   3087  HB2 LYS A 191      -1.902  -6.309  21.548  1.00 96.56           H  
ATOM   3088  HB3 LYS A 191      -2.436  -7.957  21.946  1.00 96.56           H  
ATOM   3089  O   LYS A 191      -4.728  -4.752  23.530  1.00 96.56           O  
ATOM   3090  CG  LYS A 191      -2.100  -6.705  23.661  1.00 96.56           C  
ATOM   3091  HG2 LYS A 191      -2.814  -7.204  24.317  1.00 96.56           H  
ATOM   3092  HG3 LYS A 191      -2.096  -5.639  23.892  1.00 96.56           H  
ATOM   3093  CD  LYS A 191      -0.706  -7.261  23.928  1.00 96.56           C  
ATOM   3094  HD2 LYS A 191       0.028  -6.743  23.311  1.00 96.56           H  
ATOM   3095  HD3 LYS A 191      -0.699  -8.331  23.718  1.00 96.56           H  
ATOM   3096  CE  LYS A 191      -0.447  -7.005  25.412  1.00 96.56           C  
ATOM   3097  HE2 LYS A 191      -1.290  -7.403  25.978  1.00 96.56           H  
ATOM   3098  HE3 LYS A 191      -0.455  -5.930  25.593  1.00 96.56           H  
ATOM   3099  NZ  LYS A 191       0.816  -7.628  25.864  1.00 96.56           N  
ATOM   3100  HZ1 LYS A 191       1.601  -7.244  25.359  1.00 96.56           H  
ATOM   3101  HZ2 LYS A 191       0.757  -8.627  25.728  1.00 96.56           H  
ATOM   3102  HZ3 LYS A 191       0.918  -7.448  26.853  1.00 96.56           H  
ATOM   3103  N   ALA A 192      -3.907  -4.078  21.566  1.00 95.77           N  
ATOM   3104  H   ALA A 192      -3.521  -4.350  20.673  1.00 95.77           H  
ATOM   3105  CA  ALA A 192      -4.122  -2.658  21.842  1.00 95.77           C  
ATOM   3106  HA  ALA A 192      -3.648  -2.420  22.795  1.00 95.77           H  
ATOM   3107  C   ALA A 192      -5.605  -2.280  21.984  1.00 95.77           C  
ATOM   3108  CB  ALA A 192      -3.459  -1.822  20.742  1.00 95.77           C  
ATOM   3109  HB1 ALA A 192      -3.583  -0.762  20.964  1.00 95.77           H  
ATOM   3110  HB2 ALA A 192      -3.923  -2.043  19.781  1.00 95.77           H  
ATOM   3111  HB3 ALA A 192      -2.394  -2.052  20.694  1.00 95.77           H  
ATOM   3112  O   ALA A 192      -5.883  -1.235  22.559  1.00 95.77           O  
ATOM   3113  N   TYR A 193      -6.526  -3.085  21.447  1.00 95.83           N  
ATOM   3114  H   TYR A 193      -6.213  -3.913  20.961  1.00 95.83           H  
ATOM   3115  CA  TYR A 193      -7.966  -2.938  21.648  1.00 95.83           C  
ATOM   3116  HA  TYR A 193      -8.214  -1.881  21.743  1.00 95.83           H  
ATOM   3117  C   TYR A 193      -8.444  -3.630  22.933  1.00 95.83           C  
ATOM   3118  CB  TYR A 193      -8.685  -3.496  20.413  1.00 95.83           C  
ATOM   3119  HB2 TYR A 193      -8.310  -2.985  19.526  1.00 95.83           H  
ATOM   3120  HB3 TYR A 193      -8.441  -4.552  20.300  1.00 95.83           H  
ATOM   3121  O   TYR A 193      -9.285  -3.082  23.634  1.00 95.83           O  
ATOM   3122  CG  TYR A 193     -10.193  -3.353  20.456  1.00 95.83           C  
ATOM   3123  CD1 TYR A 193     -10.991  -4.427  20.896  1.00 95.83           C  
ATOM   3124  HD1 TYR A 193     -10.521  -5.342  21.226  1.00 95.83           H  
ATOM   3125  CD2 TYR A 193     -10.795  -2.141  20.070  1.00 95.83           C  
ATOM   3126  HD2 TYR A 193     -10.176  -1.315  19.753  1.00 95.83           H  
ATOM   3127  CE1 TYR A 193     -12.391  -4.290  20.957  1.00 95.83           C  
ATOM   3128  HE1 TYR A 193     -12.994  -5.105  21.330  1.00 95.83           H  
ATOM   3129  CE2 TYR A 193     -12.195  -2.011  20.104  1.00 95.83           C  
ATOM   3130  HE2 TYR A 193     -12.675  -1.097  19.784  1.00 95.83           H  
ATOM   3131  OH  TYR A 193     -14.344  -2.928  20.617  1.00 95.83           O  
ATOM   3132  HH  TYR A 193     -14.761  -3.684  21.037  1.00 95.83           H  
ATOM   3133  CZ  TYR A 193     -12.994  -3.076  20.562  1.00 95.83           C  
ATOM   3134  N   GLU A 194      -7.904  -4.810  23.253  1.00 93.20           N  
ATOM   3135  H   GLU A 194      -7.244  -5.230  22.614  1.00 93.20           H  
ATOM   3136  CA  GLU A 194      -8.232  -5.572  24.469  1.00 93.20           C  
ATOM   3137  HA  GLU A 194      -9.314  -5.669  24.560  1.00 93.20           H  
ATOM   3138  C   GLU A 194      -7.749  -4.888  25.754  1.00 93.20           C  
ATOM   3139  CB  GLU A 194      -7.615  -6.977  24.375  1.00 93.20           C  
ATOM   3140  HB2 GLU A 194      -7.668  -7.456  25.353  1.00 93.20           H  
ATOM   3141  HB3 GLU A 194      -6.566  -6.880  24.094  1.00 93.20           H  
ATOM   3142  O   GLU A 194      -8.466  -4.897  26.746  1.00 93.20           O  
ATOM   3143  CG  GLU A 194      -8.347  -7.873  23.363  1.00 93.20           C  
ATOM   3144  HG2 GLU A 194      -9.353  -8.064  23.737  1.00 93.20           H  
ATOM   3145  HG3 GLU A 194      -8.451  -7.342  22.416  1.00 93.20           H  
ATOM   3146  CD  GLU A 194      -7.642  -9.216  23.098  1.00 93.20           C  
ATOM   3147  OE1 GLU A 194      -8.193  -9.985  22.274  1.00 93.20           O  
ATOM   3148  OE2 GLU A 194      -6.558  -9.472  23.672  1.00 93.20           O  
ATOM   3149  N   ASP A 195      -6.583  -4.231  25.725  1.00 91.78           N  
ATOM   3150  H   ASP A 195      -6.009  -4.348  24.902  1.00 91.78           H  
ATOM   3151  CA  ASP A 195      -5.993  -3.514  26.870  1.00 91.78           C  
ATOM   3152  HA  ASP A 195      -5.994  -4.180  27.733  1.00 91.78           H  
ATOM   3153  C   ASP A 195      -6.790  -2.247  27.276  1.00 91.78           C  
ATOM   3154  CB  ASP A 195      -4.527  -3.134  26.541  1.00 91.78           C  
ATOM   3155  HB2 ASP A 195      -4.513  -2.594  25.595  1.00 91.78           H  
ATOM   3156  HB3 ASP A 195      -4.162  -2.447  27.305  1.00 91.78           H  
ATOM   3157  O   ASP A 195      -6.330  -1.447  28.096  1.00 91.78           O  
ATOM   3158  CG  ASP A 195      -3.498  -4.282  26.476  1.00 91.78           C  
ATOM   3159  OD1 ASP A 195      -3.755  -5.395  26.981  1.00 91.78           O  
ATOM   3160  OD2 ASP A 195      -2.373  -4.021  25.968  1.00 91.78           O  
ATOM   3161  N   LYS A 196      -7.944  -1.988  26.654  1.00 87.07           N  
ATOM   3162  H   LYS A 196      -8.338  -2.724  26.085  1.00 87.07           H  
ATOM   3163  CA  LYS A 196      -8.694  -0.742  26.794  1.00 87.07           C  
ATOM   3164  HA  LYS A 196      -8.126  -0.042  27.407  1.00 87.07           H  
ATOM   3165  C   LYS A 196     -10.021  -0.947  27.509  1.00 87.07           C  
ATOM   3166  CB  LYS A 196      -8.899  -0.116  25.420  1.00 87.07           C  
ATOM   3167  HB2 LYS A 196      -9.564   0.736  25.564  1.00 87.07           H  
ATOM   3168  HB3 LYS A 196      -9.426  -0.820  24.776  1.00 87.07           H  
ATOM   3169  O   LYS A 196     -10.977  -1.475  26.948  1.00 87.07           O  
ATOM   3170  CG  LYS A 196      -7.590   0.299  24.730  1.00 87.07           C  
ATOM   3171  HG2 LYS A 196      -7.833   0.767  23.776  1.00 87.07           H  
ATOM   3172  HG3 LYS A 196      -7.042  -0.620  24.524  1.00 87.07           H  
ATOM   3173  CD  LYS A 196      -6.652   1.211  25.545  1.00 87.07           C  
ATOM   3174  HD2 LYS A 196      -7.195   2.017  26.037  1.00 87.07           H  
ATOM   3175  HD3 LYS A 196      -6.174   0.610  26.319  1.00 87.07           H  
ATOM   3176  CE  LYS A 196      -5.575   1.776  24.611  1.00 87.07           C  
ATOM   3177  HE2 LYS A 196      -5.086   0.931  24.126  1.00 87.07           H  
ATOM   3178  HE3 LYS A 196      -6.059   2.368  23.834  1.00 87.07           H  
ATOM   3179  NZ  LYS A 196      -4.577   2.591  25.349  1.00 87.07           N  
ATOM   3180  HZ1 LYS A 196      -4.259   2.079  26.159  1.00 87.07           H  
ATOM   3181  HZ2 LYS A 196      -4.980   3.467  25.648  1.00 87.07           H  
ATOM   3182  HZ3 LYS A 196      -3.766   2.769  24.774  1.00 87.07           H  
ATOM   3183  N   GLU A 197     -10.091  -0.400  28.714  1.00 82.83           N  
ATOM   3184  H   GLU A 197      -9.251  -0.006  29.113  1.00 82.83           H  
ATOM   3185  CA  GLU A 197     -11.308  -0.275  29.513  1.00 82.83           C  
ATOM   3186  HA  GLU A 197     -12.118  -0.822  29.032  1.00 82.83           H  
ATOM   3187  C   GLU A 197     -11.726   1.202  29.586  1.00 82.83           C  
ATOM   3188  CB  GLU A 197     -11.091  -0.908  30.897  1.00 82.83           C  
ATOM   3189  HB2 GLU A 197     -11.979  -0.730  31.504  1.00 82.83           H  
ATOM   3190  HB3 GLU A 197     -10.233  -0.436  31.375  1.00 82.83           H  
ATOM   3191  O   GLU A 197     -10.881   2.097  29.553  1.00 82.83           O  
ATOM   3192  CG  GLU A 197     -10.858  -2.428  30.785  1.00 82.83           C  
ATOM   3193  HG2 GLU A 197      -9.978  -2.611  30.169  1.00 82.83           H  
ATOM   3194  HG3 GLU A 197     -11.717  -2.869  30.280  1.00 82.83           H  
ATOM   3195  CD  GLU A 197     -10.653  -3.136  32.136  1.00 82.83           C  
ATOM   3196  OE1 GLU A 197     -10.586  -4.387  32.119  1.00 82.83           O  
ATOM   3197  OE2 GLU A 197     -10.550  -2.444  33.173  1.00 82.83           O  
ATOM   3198  N   ASP A 198     -13.037   1.460  29.619  1.00 84.56           N  
ATOM   3199  H   ASP A 198     -13.649   0.676  29.792  1.00 84.56           H  
ATOM   3200  CA  ASP A 198     -13.634   2.786  29.855  1.00 84.56           C  
ATOM   3201  HA  ASP A 198     -14.687   2.688  29.588  1.00 84.56           H  
ATOM   3202  C   ASP A 198     -13.151   3.950  28.963  1.00 84.56           C  
ATOM   3203  CB  ASP A 198     -13.617   3.095  31.362  1.00 84.56           C  
ATOM   3204  HB2 ASP A 198     -14.064   4.073  31.538  1.00 84.56           H  
ATOM   3205  HB3 ASP A 198     -12.587   3.120  31.717  1.00 84.56           H  
ATOM   3206  O   ASP A 198     -13.190   5.115  29.361  1.00 84.56           O  
ATOM   3207  CG  ASP A 198     -14.426   2.067  32.157  1.00 84.56           C  
ATOM   3208  OD1 ASP A 198     -15.468   1.614  31.617  1.00 84.56           O  
ATOM   3209  OD2 ASP A 198     -14.014   1.760  33.293  1.00 84.56           O  
ATOM   3210  N   ILE A 199     -12.758   3.672  27.713  1.00 90.24           N  
ATOM   3211  H   ILE A 199     -12.639   2.700  27.464  1.00 90.24           H  
ATOM   3212  CA  ILE A 199     -12.430   4.733  26.746  1.00 90.24           C  
ATOM   3213  HA  ILE A 199     -11.718   5.401  27.231  1.00 90.24           H  
ATOM   3214  C   ILE A 199     -13.677   5.559  26.395  1.00 90.24           C  
ATOM   3215  CB  ILE A 199     -11.756   4.195  25.461  1.00 90.24           C  
ATOM   3216  HB  ILE A 199     -12.462   3.540  24.950  1.00 90.24           H  
ATOM   3217  O   ILE A 199     -14.750   5.016  26.097  1.00 90.24           O  
ATOM   3218  CG1 ILE A 199     -10.476   3.406  25.782  1.00 90.24           C  
ATOM   3219 HG12 ILE A 199      -9.815   4.025  26.389  1.00 90.24           H  
ATOM   3220 HG13 ILE A 199     -10.729   2.515  26.358  1.00 90.24           H  
ATOM   3221  CG2 ILE A 199     -11.357   5.336  24.499  1.00 90.24           C  
ATOM   3222 HG21 ILE A 199     -12.128   6.102  24.420  1.00 90.24           H  
ATOM   3223 HG22 ILE A 199     -11.214   4.960  23.486  1.00 90.24           H  
ATOM   3224 HG23 ILE A 199     -10.453   5.835  24.849  1.00 90.24           H  
ATOM   3225  CD1 ILE A 199      -9.727   2.991  24.507  1.00 90.24           C  
ATOM   3226 HD11 ILE A 199      -8.758   2.578  24.787  1.00 90.24           H  
ATOM   3227 HD12 ILE A 199     -10.311   2.274  23.931  1.00 90.24           H  
ATOM   3228 HD13 ILE A 199      -9.454   3.840  23.880  1.00 90.24           H  
ATOM   3229  N   ASP A 200     -13.488   6.880  26.331  1.00 94.02           N  
ATOM   3230  H   ASP A 200     -12.588   7.238  26.620  1.00 94.02           H  
ATOM   3231  CA  ASP A 200     -14.409   7.822  25.699  1.00 94.02           C  
ATOM   3232  HA  ASP A 200     -15.317   7.861  26.301  1.00 94.02           H  
ATOM   3233  C   ASP A 200     -14.800   7.388  24.267  1.00 94.02           C  
ATOM   3234  CB  ASP A 200     -13.785   9.225  25.714  1.00 94.02           C  
ATOM   3235  HB2 ASP A 200     -12.795   9.185  25.261  1.00 94.02           H  
ATOM   3236  HB3 ASP A 200     -13.679   9.564  26.744  1.00 94.02           H  
ATOM   3237  O   ASP A 200     -13.976   7.044  23.416  1.00 94.02           O  
ATOM   3238  CG  ASP A 200     -14.654  10.211  24.937  1.00 94.02           C  
ATOM   3239  OD1 ASP A 200     -15.678  10.688  25.468  1.00 94.02           O  
ATOM   3240  OD2 ASP A 200     -14.360  10.408  23.741  1.00 94.02           O  
ATOM   3241  N   ILE A 201     -16.099   7.426  23.971  1.00 95.55           N  
ATOM   3242  H   ILE A 201     -16.728   7.785  24.675  1.00 95.55           H  
ATOM   3243  CA  ILE A 201     -16.654   6.941  22.698  1.00 95.55           C  
ATOM   3244  HA  ILE A 201     -16.410   5.884  22.590  1.00 95.55           H  
ATOM   3245  C   ILE A 201     -16.034   7.661  21.490  1.00 95.55           C  
ATOM   3246  CB  ILE A 201     -18.190   7.100  22.738  1.00 95.55           C  
ATOM   3247  HB  ILE A 201     -18.422   8.096  23.115  1.00 95.55           H  
ATOM   3248  O   ILE A 201     -15.809   7.040  20.446  1.00 95.55           O  
ATOM   3249  CG1 ILE A 201     -18.780   6.052  23.710  1.00 95.55           C  
ATOM   3250 HG12 ILE A 201     -18.598   5.051  23.319  1.00 95.55           H  
ATOM   3251 HG13 ILE A 201     -18.274   6.131  24.673  1.00 95.55           H  
ATOM   3252  CG2 ILE A 201     -18.841   6.973  21.352  1.00 95.55           C  
ATOM   3253 HG21 ILE A 201     -19.911   7.155  21.453  1.00 95.55           H  
ATOM   3254 HG22 ILE A 201     -18.667   5.981  20.937  1.00 95.55           H  
ATOM   3255 HG23 ILE A 201     -18.461   7.734  20.670  1.00 95.55           H  
ATOM   3256  CD1 ILE A 201     -20.280   6.211  23.978  1.00 95.55           C  
ATOM   3257 HD11 ILE A 201     -20.569   5.535  24.783  1.00 95.55           H  
ATOM   3258 HD12 ILE A 201     -20.500   7.235  24.281  1.00 95.55           H  
ATOM   3259 HD13 ILE A 201     -20.862   5.957  23.092  1.00 95.55           H  
ATOM   3260  N   ASN A 202     -15.739   8.958  21.624  1.00 95.76           N  
ATOM   3261  H   ASN A 202     -15.760   9.367  22.547  1.00 95.76           H  
ATOM   3262  CA  ASN A 202     -15.140   9.745  20.557  1.00 95.76           C  
ATOM   3263  HA  ASN A 202     -15.728   9.594  19.652  1.00 95.76           H  
ATOM   3264  C   ASN A 202     -13.711   9.287  20.252  1.00 95.76           C  
ATOM   3265  CB  ASN A 202     -15.173  11.229  20.959  1.00 95.76           C  
ATOM   3266  HB2 ASN A 202     -16.147  11.488  21.374  1.00 95.76           H  
ATOM   3267  HB3 ASN A 202     -14.406  11.446  21.702  1.00 95.76           H  
ATOM   3268  O   ASN A 202     -13.345   9.138  19.082  1.00 95.76           O  
ATOM   3269  CG  ASN A 202     -14.867  12.120  19.796  1.00 95.76           C  
ATOM   3270  ND2 ASN A 202     -15.836  12.257  18.932  1.00 95.76           N  
ATOM   3271 HD21 ASN A 202     -15.643  12.701  18.045  1.00 95.76           H  
ATOM   3272 HD22 ASN A 202     -16.645  11.664  19.047  1.00 95.76           H  
ATOM   3273  OD1 ASN A 202     -13.788  12.677  19.639  1.00 95.76           O  
ATOM   3274  N   GLU A 203     -12.914   9.043  21.293  1.00 95.58           N  
ATOM   3275  H   GLU A 203     -13.285   9.198  22.219  1.00 95.58           H  
ATOM   3276  CA  GLU A 203     -11.542   8.546  21.174  1.00 95.58           C  
ATOM   3277  HA  GLU A 203     -10.997   9.190  20.484  1.00 95.58           H  
ATOM   3278  C   GLU A 203     -11.488   7.121  20.604  1.00 95.58           C  
ATOM   3279  CB  GLU A 203     -10.851   8.637  22.541  1.00 95.58           C  
ATOM   3280  HB2 GLU A 203     -11.369   8.000  23.258  1.00 95.58           H  
ATOM   3281  HB3 GLU A 203     -10.903   9.670  22.884  1.00 95.58           H  
ATOM   3282  O   GLU A 203     -10.679   6.844  19.707  1.00 95.58           O  
ATOM   3283  CG  GLU A 203      -9.377   8.213  22.441  1.00 95.58           C  
ATOM   3284  HG2 GLU A 203      -8.892   8.828  21.683  1.00 95.58           H  
ATOM   3285  HG3 GLU A 203      -9.326   7.175  22.111  1.00 95.58           H  
ATOM   3286  CD  GLU A 203      -8.600   8.336  23.757  1.00 95.58           C  
ATOM   3287  OE1 GLU A 203      -7.429   7.888  23.747  1.00 95.58           O  
ATOM   3288  OE2 GLU A 203      -9.153   8.883  24.734  1.00 95.58           O  
ATOM   3289  N   LEU A 204     -12.387   6.237  21.052  1.00 96.72           N  
ATOM   3290  H   LEU A 204     -12.986   6.521  21.814  1.00 96.72           H  
ATOM   3291  CA  LEU A 204     -12.524   4.881  20.517  1.00 96.72           C  
ATOM   3292  HA  LEU A 204     -11.582   4.355  20.675  1.00 96.72           H  
ATOM   3293  C   LEU A 204     -12.801   4.911  19.008  1.00 96.72           C  
ATOM   3294  CB  LEU A 204     -13.643   4.156  21.288  1.00 96.72           C  
ATOM   3295  HB2 LEU A 204     -14.561   4.739  21.209  1.00 96.72           H  
ATOM   3296  HB3 LEU A 204     -13.371   4.113  22.343  1.00 96.72           H  
ATOM   3297  O   LEU A 204     -12.089   4.278  18.225  1.00 96.72           O  
ATOM   3298  CG  LEU A 204     -13.930   2.728  20.786  1.00 96.72           C  
ATOM   3299  HG  LEU A 204     -14.228   2.757  19.738  1.00 96.72           H  
ATOM   3300  CD1 LEU A 204     -12.702   1.829  20.925  1.00 96.72           C  
ATOM   3301 HD11 LEU A 204     -12.988   0.798  20.719  1.00 96.72           H  
ATOM   3302 HD12 LEU A 204     -11.932   2.131  20.215  1.00 96.72           H  
ATOM   3303 HD13 LEU A 204     -12.310   1.884  21.941  1.00 96.72           H  
ATOM   3304  CD2 LEU A 204     -15.081   2.118  21.583  1.00 96.72           C  
ATOM   3305 HD21 LEU A 204     -14.815   2.066  22.639  1.00 96.72           H  
ATOM   3306 HD22 LEU A 204     -15.291   1.114  21.214  1.00 96.72           H  
ATOM   3307 HD23 LEU A 204     -15.973   2.732  21.461  1.00 96.72           H  
ATOM   3308  N   ALA A 205     -13.794   5.698  18.586  1.00 97.38           N  
ATOM   3309  H   ALA A 205     -14.341   6.193  19.276  1.00 97.38           H  
ATOM   3310  CA  ALA A 205     -14.168   5.813  17.182  1.00 97.38           C  
ATOM   3311  HA  ALA A 205     -14.385   4.815  16.799  1.00 97.38           H  
ATOM   3312  C   ALA A 205     -13.042   6.404  16.323  1.00 97.38           C  
ATOM   3313  CB  ALA A 205     -15.442   6.650  17.093  1.00 97.38           C  
ATOM   3314  HB1 ALA A 205     -16.216   6.167  17.689  1.00 97.38           H  
ATOM   3315  HB2 ALA A 205     -15.772   6.715  16.056  1.00 97.38           H  
ATOM   3316  HB3 ALA A 205     -15.263   7.650  17.487  1.00 97.38           H  
ATOM   3317  O   ALA A 205     -12.743   5.868  15.257  1.00 97.38           O  
ATOM   3318  N   LYS A 206     -12.366   7.464  16.788  1.00 96.66           N  
ATOM   3319  H   LYS A 206     -12.648   7.851  17.677  1.00 96.66           H  
ATOM   3320  CA  LYS A 206     -11.212   8.054  16.084  1.00 96.66           C  
ATOM   3321  HA  LYS A 206     -11.507   8.338  15.074  1.00 96.66           H  
ATOM   3322  C   LYS A 206     -10.061   7.062  15.930  1.00 96.66           C  
ATOM   3323  CB  LYS A 206     -10.729   9.296  16.842  1.00 96.66           C  
ATOM   3324  HB2 LYS A 206     -10.704   9.082  17.910  1.00 96.66           H  
ATOM   3325  HB3 LYS A 206      -9.717   9.541  16.520  1.00 96.66           H  
ATOM   3326  O   LYS A 206      -9.444   6.999  14.867  1.00 96.66           O  
ATOM   3327  CG  LYS A 206     -11.624  10.510  16.568  1.00 96.66           C  
ATOM   3328  HG2 LYS A 206     -11.499  10.818  15.529  1.00 96.66           H  
ATOM   3329  HG3 LYS A 206     -12.670  10.258  16.738  1.00 96.66           H  
ATOM   3330  CD  LYS A 206     -11.223  11.656  17.499  1.00 96.66           C  
ATOM   3331  HD2 LYS A 206     -11.466  11.365  18.521  1.00 96.66           H  
ATOM   3332  HD3 LYS A 206     -10.150  11.838  17.425  1.00 96.66           H  
ATOM   3333  CE  LYS A 206     -11.983  12.932  17.132  1.00 96.66           C  
ATOM   3334  HE2 LYS A 206     -13.036  12.681  17.006  1.00 96.66           H  
ATOM   3335  HE3 LYS A 206     -11.605  13.314  16.184  1.00 96.66           H  
ATOM   3336  NZ  LYS A 206     -11.846  13.942  18.206  1.00 96.66           N  
ATOM   3337  HZ1 LYS A 206     -12.349  13.590  19.008  1.00 96.66           H  
ATOM   3338  HZ2 LYS A 206     -10.882  14.084  18.474  1.00 96.66           H  
ATOM   3339  HZ3 LYS A 206     -12.286  14.814  17.950  1.00 96.66           H  
ATOM   3340  N   SER A 207      -9.798   6.260  16.958  1.00 97.11           N  
ATOM   3341  H   SER A 207     -10.318   6.384  17.816  1.00 97.11           H  
ATOM   3342  CA  SER A 207      -8.768   5.222  16.905  1.00 97.11           C  
ATOM   3343  HA  SER A 207      -7.830   5.679  16.588  1.00 97.11           H  
ATOM   3344  C   SER A 207      -9.113   4.139  15.881  1.00 97.11           C  
ATOM   3345  CB  SER A 207      -8.543   4.629  18.296  1.00 97.11           C  
ATOM   3346  HB2 SER A 207      -7.809   3.825  18.235  1.00 97.11           H  
ATOM   3347  HB3 SER A 207      -9.474   4.231  18.700  1.00 97.11           H  
ATOM   3348  O   SER A 207      -8.260   3.775  15.074  1.00 97.11           O  
ATOM   3349  OG  SER A 207      -8.041   5.649  19.136  1.00 97.11           O  
ATOM   3350  HG  SER A 207      -8.788   6.074  19.565  1.00 97.11           H  
ATOM   3351  N   ILE A 208     -10.368   3.680  15.830  1.00 97.27           N  
ATOM   3352  H   ILE A 208     -11.028   4.001  16.523  1.00 97.27           H  
ATOM   3353  CA  ILE A 208     -10.826   2.717  14.813  1.00 97.27           C  
ATOM   3354  HA  ILE A 208     -10.127   1.880  14.794  1.00 97.27           H  
ATOM   3355  C   ILE A 208     -10.804   3.329  13.405  1.00 97.27           C  
ATOM   3356  CB  ILE A 208     -12.216   2.152  15.183  1.00 97.27           C  
ATOM   3357  HB  ILE A 208     -12.905   2.983  15.335  1.00 97.27           H  
ATOM   3358  O   ILE A 208     -10.391   2.664  12.460  1.00 97.27           O  
ATOM   3359  CG1 ILE A 208     -12.109   1.337  16.493  1.00 97.27           C  
ATOM   3360 HG12 ILE A 208     -11.512   0.443  16.313  1.00 97.27           H  
ATOM   3361 HG13 ILE A 208     -11.598   1.923  17.256  1.00 97.27           H  
ATOM   3362  CG2 ILE A 208     -12.764   1.258  14.051  1.00 97.27           C  
ATOM   3363 HG21 ILE A 208     -13.717   0.815  14.339  1.00 97.27           H  
ATOM   3364 HG22 ILE A 208     -12.058   0.458  13.829  1.00 97.27           H  
ATOM   3365 HG23 ILE A 208     -12.937   1.840  13.146  1.00 97.27           H  
ATOM   3366  CD1 ILE A 208     -13.460   0.924  17.080  1.00 97.27           C  
ATOM   3367 HD11 ILE A 208     -13.300   0.478  18.061  1.00 97.27           H  
ATOM   3368 HD12 ILE A 208     -14.090   1.806  17.195  1.00 97.27           H  
ATOM   3369 HD13 ILE A 208     -13.950   0.186  16.445  1.00 97.27           H  
ATOM   3370  N   ILE A 209     -11.164   4.605  13.241  1.00 97.37           N  
ATOM   3371  H   ILE A 209     -11.545   5.107  14.031  1.00 97.37           H  
ATOM   3372  CA  ILE A 209     -11.056   5.288  11.943  1.00 97.37           C  
ATOM   3373  HA  ILE A 209     -11.622   4.705  11.216  1.00 97.37           H  
ATOM   3374  C   ILE A 209      -9.599   5.309  11.462  1.00 97.37           C  
ATOM   3375  CB  ILE A 209     -11.689   6.694  12.001  1.00 97.37           C  
ATOM   3376  HB  ILE A 209     -11.329   7.204  12.895  1.00 97.37           H  
ATOM   3377  O   ILE A 209      -9.318   4.955  10.317  1.00 97.37           O  
ATOM   3378  CG1 ILE A 209     -13.226   6.556  12.077  1.00 97.37           C  
ATOM   3379 HG12 ILE A 209     -13.610   6.205  11.119  1.00 97.37           H  
ATOM   3380 HG13 ILE A 209     -13.493   5.810  12.826  1.00 97.37           H  
ATOM   3381  CG2 ILE A 209     -11.301   7.541  10.772  1.00 97.37           C  
ATOM   3382 HG21 ILE A 209     -11.791   8.514  10.804  1.00 97.37           H  
ATOM   3383 HG22 ILE A 209     -10.227   7.728  10.759  1.00 97.37           H  
ATOM   3384 HG23 ILE A 209     -11.586   7.026   9.854  1.00 97.37           H  
ATOM   3385  CD1 ILE A 209     -13.939   7.858  12.453  1.00 97.37           C  
ATOM   3386 HD11 ILE A 209     -14.998   7.649  12.607  1.00 97.37           H  
ATOM   3387 HD12 ILE A 209     -13.513   8.256  13.374  1.00 97.37           H  
ATOM   3388 HD13 ILE A 209     -13.847   8.597  11.657  1.00 97.37           H  
ATOM   3389  N   ASN A 210      -8.652   5.642  12.343  1.00 97.34           N  
ATOM   3390  H   ASN A 210      -8.933   5.958  13.260  1.00 97.34           H  
ATOM   3391  CA  ASN A 210      -7.227   5.606  12.011  1.00 97.34           C  
ATOM   3392  HA  ASN A 210      -7.063   6.209  11.118  1.00 97.34           H  
ATOM   3393  C   ASN A 210      -6.738   4.185  11.678  1.00 97.34           C  
ATOM   3394  CB  ASN A 210      -6.422   6.212  13.170  1.00 97.34           C  
ATOM   3395  HB2 ASN A 210      -5.365   6.001  13.012  1.00 97.34           H  
ATOM   3396  HB3 ASN A 210      -6.723   5.748  14.109  1.00 97.34           H  
ATOM   3397  O   ASN A 210      -5.854   4.030  10.829  1.00 97.34           O  
ATOM   3398  CG  ASN A 210      -6.563   7.717  13.283  1.00 97.34           C  
ATOM   3399  ND2 ASN A 210      -6.164   8.279  14.399  1.00 97.34           N  
ATOM   3400 HD21 ASN A 210      -6.310   9.276  14.469  1.00 97.34           H  
ATOM   3401 HD22 ASN A 210      -5.851   7.703  15.167  1.00 97.34           H  
ATOM   3402  OD1 ASN A 210      -6.979   8.417  12.375  1.00 97.34           O  
ATOM   3403  N   LEU A 211      -7.333   3.149  12.283  1.00 97.54           N  
ATOM   3404  H   LEU A 211      -8.040   3.346  12.977  1.00 97.54           H  
ATOM   3405  CA  LEU A 211      -7.018   1.747  12.004  1.00 97.54           C  
ATOM   3406  HA  LEU A 211      -5.947   1.622  12.163  1.00 97.54           H  
ATOM   3407  C   LEU A 211      -7.305   1.346  10.552  1.00 97.54           C  
ATOM   3408  CB  LEU A 211      -7.767   0.833  12.991  1.00 97.54           C  
ATOM   3409  HB2 LEU A 211      -7.550   1.161  14.008  1.00 97.54           H  
ATOM   3410  HB3 LEU A 211      -8.840   0.932  12.824  1.00 97.54           H  
ATOM   3411  O   LEU A 211      -6.594   0.490  10.030  1.00 97.54           O  
ATOM   3412  CG  LEU A 211      -7.448  -0.664  12.866  1.00 97.54           C  
ATOM   3413  HG  LEU A 211      -7.707  -1.010  11.865  1.00 97.54           H  
ATOM   3414  CD1 LEU A 211      -5.973  -0.966  13.109  1.00 97.54           C  
ATOM   3415 HD11 LEU A 211      -5.671  -0.592  14.087  1.00 97.54           H  
ATOM   3416 HD12 LEU A 211      -5.362  -0.517  12.326  1.00 97.54           H  
ATOM   3417 HD13 LEU A 211      -5.832  -2.046  13.075  1.00 97.54           H  
ATOM   3418  CD2 LEU A 211      -8.283  -1.460  13.865  1.00 97.54           C  
ATOM   3419 HD21 LEU A 211      -7.970  -1.233  14.884  1.00 97.54           H  
ATOM   3420 HD22 LEU A 211      -9.337  -1.208  13.752  1.00 97.54           H  
ATOM   3421 HD23 LEU A 211      -8.159  -2.529  13.689  1.00 97.54           H  
ATOM   3422  N   PHE A 212      -8.240   1.992   9.845  1.00 96.71           N  
ATOM   3423  H   PHE A 212      -8.824   2.676  10.305  1.00 96.71           H  
ATOM   3424  CA  PHE A 212      -8.451   1.724   8.411  1.00 96.71           C  
ATOM   3425  HA  PHE A 212      -8.641   0.657   8.298  1.00 96.71           H  
ATOM   3426  C   PHE A 212      -7.227   2.026   7.547  1.00 96.71           C  
ATOM   3427  CB  PHE A 212      -9.665   2.485   7.872  1.00 96.71           C  
ATOM   3428  HB2 PHE A 212      -9.719   2.347   6.792  1.00 96.71           H  
ATOM   3429  HB3 PHE A 212      -9.540   3.551   8.062  1.00 96.71           H  
ATOM   3430  O   PHE A 212      -7.113   1.500   6.437  1.00 96.71           O  
ATOM   3431  CG  PHE A 212     -10.962   1.993   8.458  1.00 96.71           C  
ATOM   3432  CD1 PHE A 212     -11.339   0.649   8.292  1.00 96.71           C  
ATOM   3433  HD1 PHE A 212     -10.728  -0.021   7.705  1.00 96.71           H  
ATOM   3434  CD2 PHE A 212     -11.757   2.858   9.221  1.00 96.71           C  
ATOM   3435  HD2 PHE A 212     -11.474   3.897   9.314  1.00 96.71           H  
ATOM   3436  CE1 PHE A 212     -12.480   0.160   8.944  1.00 96.71           C  
ATOM   3437  HE1 PHE A 212     -12.735  -0.886   8.866  1.00 96.71           H  
ATOM   3438  CE2 PHE A 212     -12.890   2.369   9.884  1.00 96.71           C  
ATOM   3439  HE2 PHE A 212     -13.460   3.027  10.522  1.00 96.71           H  
ATOM   3440  CZ  PHE A 212     -13.244   1.018   9.756  1.00 96.71           C  
ATOM   3441  HZ  PHE A 212     -14.089   0.636  10.309  1.00 96.71           H  
ATOM   3442  N   THR A 213      -6.253   2.780   8.067  1.00 96.35           N  
ATOM   3443  H   THR A 213      -6.405   3.208   8.969  1.00 96.35           H  
ATOM   3444  CA  THR A 213      -4.936   2.902   7.437  1.00 96.35           C  
ATOM   3445  HA  THR A 213      -5.080   3.330   6.444  1.00 96.35           H  
ATOM   3446  C   THR A 213      -4.287   1.528   7.266  1.00 96.35           C  
ATOM   3447  CB  THR A 213      -4.007   3.837   8.226  1.00 96.35           C  
ATOM   3448  HB  THR A 213      -3.713   3.362   9.162  1.00 96.35           H  
ATOM   3449  O   THR A 213      -3.721   1.263   6.214  1.00 96.35           O  
ATOM   3450  CG2 THR A 213      -2.754   4.212   7.431  1.00 96.35           C  
ATOM   3451 HG21 THR A 213      -2.005   3.426   7.531  1.00 96.35           H  
ATOM   3452 HG22 THR A 213      -3.002   4.369   6.381  1.00 96.35           H  
ATOM   3453 HG23 THR A 213      -2.329   5.134   7.828  1.00 96.35           H  
ATOM   3454  OG1 THR A 213      -4.664   5.040   8.525  1.00 96.35           O  
ATOM   3455  HG1 THR A 213      -5.151   4.894   9.339  1.00 96.35           H  
ATOM   3456  N   PHE A 214      -4.433   0.599   8.218  1.00 97.08           N  
ATOM   3457  H   PHE A 214      -5.000   0.824   9.023  1.00 97.08           H  
ATOM   3458  CA  PHE A 214      -3.936  -0.780   8.113  1.00 97.08           C  
ATOM   3459  HA  PHE A 214      -2.848  -0.753   8.063  1.00 97.08           H  
ATOM   3460  C   PHE A 214      -4.459  -1.497   6.861  1.00 97.08           C  
ATOM   3461  CB  PHE A 214      -4.365  -1.554   9.369  1.00 97.08           C  
ATOM   3462  HB2 PHE A 214      -5.452  -1.626   9.374  1.00 97.08           H  
ATOM   3463  HB3 PHE A 214      -4.079  -0.987  10.254  1.00 97.08           H  
ATOM   3464  O   PHE A 214      -3.693  -2.149   6.143  1.00 97.08           O  
ATOM   3465  CG  PHE A 214      -3.800  -2.953   9.503  1.00 97.08           C  
ATOM   3466  CD1 PHE A 214      -4.673  -4.030   9.736  1.00 97.08           C  
ATOM   3467  HD1 PHE A 214      -5.737  -3.863   9.817  1.00 97.08           H  
ATOM   3468  CD2 PHE A 214      -2.410  -3.179   9.457  1.00 97.08           C  
ATOM   3469  HD2 PHE A 214      -1.730  -2.350   9.322  1.00 97.08           H  
ATOM   3470  CE1 PHE A 214      -4.160  -5.321   9.927  1.00 97.08           C  
ATOM   3471  HE1 PHE A 214      -4.832  -6.128  10.177  1.00 97.08           H  
ATOM   3472  CE2 PHE A 214      -1.900  -4.480   9.620  1.00 97.08           C  
ATOM   3473  HE2 PHE A 214      -0.834  -4.653   9.605  1.00 97.08           H  
ATOM   3474  CZ  PHE A 214      -2.776  -5.553   9.855  1.00 97.08           C  
ATOM   3475  HZ  PHE A 214      -2.388  -6.547  10.023  1.00 97.08           H  
ATOM   3476  N   THR A 215      -5.745  -1.313   6.557  1.00 95.87           N  
ATOM   3477  H   THR A 215      -6.296  -0.726   7.167  1.00 95.87           H  
ATOM   3478  CA  THR A 215      -6.461  -1.969   5.458  1.00 95.87           C  
ATOM   3479  HA  THR A 215      -5.928  -2.885   5.204  1.00 95.87           H  
ATOM   3480  C   THR A 215      -6.525  -1.144   4.172  1.00 95.87           C  
ATOM   3481  CB  THR A 215      -7.877  -2.381   5.893  1.00 95.87           C  
ATOM   3482  HB  THR A 215      -8.388  -2.861   5.058  1.00 95.87           H  
ATOM   3483  O   THR A 215      -7.106  -1.617   3.196  1.00 95.87           O  
ATOM   3484  CG2 THR A 215      -7.846  -3.353   7.072  1.00 95.87           C  
ATOM   3485 HG21 THR A 215      -7.452  -2.858   7.960  1.00 95.87           H  
ATOM   3486 HG22 THR A 215      -7.230  -4.221   6.837  1.00 95.87           H  
ATOM   3487 HG23 THR A 215      -8.857  -3.698   7.287  1.00 95.87           H  
ATOM   3488  OG1 THR A 215      -8.610  -1.256   6.314  1.00 95.87           O  
ATOM   3489  HG1 THR A 215      -8.761  -0.661   5.577  1.00 95.87           H  
ATOM   3490  N   SER A 216      -5.922   0.046   4.108  1.00 95.03           N  
ATOM   3491  H   SER A 216      -5.486   0.418   4.939  1.00 95.03           H  
ATOM   3492  CA  SER A 216      -6.008   0.934   2.936  1.00 95.03           C  
ATOM   3493  HA  SER A 216      -7.059   1.015   2.659  1.00 95.03           H  
ATOM   3494  C   SER A 216      -5.250   0.396   1.717  1.00 95.03           C  
ATOM   3495  CB  SER A 216      -5.539   2.346   3.291  1.00 95.03           C  
ATOM   3496  HB2 SER A 216      -5.777   3.019   2.467  1.00 95.03           H  
ATOM   3497  HB3 SER A 216      -6.066   2.689   4.182  1.00 95.03           H  
ATOM   3498  O   SER A 216      -4.301  -0.381   1.842  1.00 95.03           O  
ATOM   3499  OG  SER A 216      -4.148   2.375   3.522  1.00 95.03           O  
ATOM   3500  HG  SER A 216      -3.927   3.267   3.799  1.00 95.03           H  
ATOM   3501  N   LEU A 217      -5.687   0.732   0.505  1.00 94.12           N  
ATOM   3502  H   LEU A 217      -6.464   1.372   0.421  1.00 94.12           H  
ATOM   3503  CA  LEU A 217      -4.977   0.395  -0.735  1.00 94.12           C  
ATOM   3504  HA  LEU A 217      -4.703  -0.660  -0.717  1.00 94.12           H  
ATOM   3505  C   LEU A 217      -3.663   1.193  -0.857  1.00 94.12           C  
ATOM   3506  CB  LEU A 217      -5.970   0.580  -1.899  1.00 94.12           C  
ATOM   3507  HB2 LEU A 217      -6.400   1.581  -1.867  1.00 94.12           H  
ATOM   3508  HB3 LEU A 217      -6.787  -0.119  -1.721  1.00 94.12           H  
ATOM   3509  O   LEU A 217      -3.528   2.282  -0.305  1.00 94.12           O  
ATOM   3510  CG  LEU A 217      -5.424   0.315  -3.316  1.00 94.12           C  
ATOM   3511  HG  LEU A 217      -4.615  -0.414  -3.267  1.00 94.12           H  
ATOM   3512  CD1 LEU A 217      -6.515  -0.269  -4.210  1.00 94.12           C  
ATOM   3513 HD11 LEU A 217      -7.354   0.424  -4.269  1.00 94.12           H  
ATOM   3514 HD12 LEU A 217      -6.129  -0.445  -5.214  1.00 94.12           H  
ATOM   3515 HD13 LEU A 217      -6.876  -1.213  -3.801  1.00 94.12           H  
ATOM   3516  CD2 LEU A 217      -4.899   1.593  -3.971  1.00 94.12           C  
ATOM   3517 HD21 LEU A 217      -5.720   2.300  -4.089  1.00 94.12           H  
ATOM   3518 HD22 LEU A 217      -4.495   1.371  -4.959  1.00 94.12           H  
ATOM   3519 HD23 LEU A 217      -4.124   2.064  -3.366  1.00 94.12           H  
ATOM   3520  N   GLY A 218      -2.674   0.633  -1.558  1.00 93.28           N  
ATOM   3521  H   GLY A 218      -2.843  -0.264  -1.991  1.00 93.28           H  
ATOM   3522  CA  GLY A 218      -1.454   1.352  -1.936  1.00 93.28           C  
ATOM   3523  HA2 GLY A 218      -1.690   2.411  -2.043  1.00 93.28           H  
ATOM   3524  HA3 GLY A 218      -1.127   1.004  -2.916  1.00 93.28           H  
ATOM   3525  C   GLY A 218      -0.275   1.210  -0.968  1.00 93.28           C  
ATOM   3526  O   GLY A 218      -0.071   0.159  -0.350  1.00 93.28           O  
ATOM   3527  N   ALA A 219       0.547   2.261  -0.907  1.00 92.77           N  
ATOM   3528  H   ALA A 219       0.295   3.080  -1.442  1.00 92.77           H  
ATOM   3529  CA  ALA A 219       1.856   2.259  -0.258  1.00 92.77           C  
ATOM   3530  HA  ALA A 219       2.412   1.415  -0.666  1.00 92.77           H  
ATOM   3531  C   ALA A 219       1.765   2.108   1.272  1.00 92.77           C  
ATOM   3532  CB  ALA A 219       2.603   3.547  -0.632  1.00 92.77           C  
ATOM   3533  HB1 ALA A 219       2.635   3.664  -1.715  1.00 92.77           H  
ATOM   3534  HB2 ALA A 219       2.092   4.407  -0.199  1.00 92.77           H  
ATOM   3535  HB3 ALA A 219       3.621   3.511  -0.244  1.00 92.77           H  
ATOM   3536  O   ALA A 219       0.854   2.668   1.886  1.00 92.77           O  
ATOM   3537  N   PRO A 220       2.709   1.393   1.909  1.00 94.12           N  
ATOM   3538  CA  PRO A 220       2.743   1.244   3.358  1.00 94.12           C  
ATOM   3539  HA  PRO A 220       1.763   0.931   3.720  1.00 94.12           H  
ATOM   3540  C   PRO A 220       3.139   2.561   4.042  1.00 94.12           C  
ATOM   3541  CB  PRO A 220       3.758   0.127   3.618  1.00 94.12           C  
ATOM   3542  HB2 PRO A 220       4.269   0.248   4.573  1.00 94.12           H  
ATOM   3543  HB3 PRO A 220       3.251  -0.838   3.578  1.00 94.12           H  
ATOM   3544  O   PRO A 220       4.149   3.171   3.700  1.00 94.12           O  
ATOM   3545  CG  PRO A 220       4.722   0.245   2.434  1.00 94.12           C  
ATOM   3546  HG2 PRO A 220       5.473   1.008   2.639  1.00 94.12           H  
ATOM   3547  HG3 PRO A 220       5.195  -0.706   2.187  1.00 94.12           H  
ATOM   3548  CD  PRO A 220       3.828   0.697   1.289  1.00 94.12           C  
ATOM   3549  HD2 PRO A 220       4.387   1.350   0.619  1.00 94.12           H  
ATOM   3550  HD3 PRO A 220       3.459  -0.173   0.747  1.00 94.12           H  
ATOM   3551  N   ALA A 221       2.375   2.960   5.056  1.00 94.02           N  
ATOM   3552  H   ALA A 221       1.566   2.407   5.299  1.00 94.02           H  
ATOM   3553  CA  ALA A 221       2.672   4.090   5.933  1.00 94.02           C  
ATOM   3554  HA  ALA A 221       3.728   4.347   5.853  1.00 94.02           H  
ATOM   3555  C   ALA A 221       2.381   3.696   7.384  1.00 94.02           C  
ATOM   3556  CB  ALA A 221       1.848   5.307   5.495  1.00 94.02           C  
ATOM   3557  HB1 ALA A 221       2.077   6.157   6.138  1.00 94.02           H  
ATOM   3558  HB2 ALA A 221       2.090   5.568   4.465  1.00 94.02           H  
ATOM   3559  HB3 ALA A 221       0.783   5.087   5.571  1.00 94.02           H  
ATOM   3560  O   ALA A 221       1.402   2.992   7.643  1.00 94.02           O  
ATOM   3561  N   ALA A 222       3.237   4.118   8.314  1.00 96.45           N  
ATOM   3562  H   ALA A 222       3.996   4.731   8.052  1.00 96.45           H  
ATOM   3563  CA  ALA A 222       2.979   3.937   9.737  1.00 96.45           C  
ATOM   3564  HA  ALA A 222       2.720   2.894   9.915  1.00 96.45           H  
ATOM   3565  C   ALA A 222       1.794   4.810  10.169  1.00 96.45           C  
ATOM   3566  CB  ALA A 222       4.246   4.261  10.535  1.00 96.45           C  
ATOM   3567  HB1 ALA A 222       4.500   5.316  10.426  1.00 96.45           H  
ATOM   3568  HB2 ALA A 222       5.076   3.650  10.180  1.00 96.45           H  
ATOM   3569  HB3 ALA A 222       4.079   4.039  11.589  1.00 96.45           H  
ATOM   3570  O   ALA A 222       1.607   5.912   9.651  1.00 96.45           O  
ATOM   3571  N   PHE A 223       1.006   4.328  11.123  1.00 97.04           N  
ATOM   3572  H   PHE A 223       1.200   3.412  11.502  1.00 97.04           H  
ATOM   3573  CA  PHE A 223      -0.145   5.054  11.654  1.00 97.04           C  
ATOM   3574  HA  PHE A 223      -0.010   6.119  11.462  1.00 97.04           H  
ATOM   3575  C   PHE A 223      -0.241   4.886  13.169  1.00 97.04           C  
ATOM   3576  CB  PHE A 223      -1.426   4.617  10.928  1.00 97.04           C  
ATOM   3577  HB2 PHE A 223      -2.244   5.271  11.229  1.00 97.04           H  
ATOM   3578  HB3 PHE A 223      -1.279   4.762   9.858  1.00 97.04           H  
ATOM   3579  O   PHE A 223       0.389   4.003  13.759  1.00 97.04           O  
ATOM   3580  CG  PHE A 223      -1.832   3.177  11.174  1.00 97.04           C  
ATOM   3581  CD1 PHE A 223      -1.190   2.135  10.479  1.00 97.04           C  
ATOM   3582  HD1 PHE A 223      -0.415   2.363   9.761  1.00 97.04           H  
ATOM   3583  CD2 PHE A 223      -2.834   2.877  12.115  1.00 97.04           C  
ATOM   3584  HD2 PHE A 223      -3.351   3.668  12.638  1.00 97.04           H  
ATOM   3585  CE1 PHE A 223      -1.512   0.796  10.758  1.00 97.04           C  
ATOM   3586  HE1 PHE A 223      -0.981  -0.004  10.265  1.00 97.04           H  
ATOM   3587  CE2 PHE A 223      -3.160   1.538  12.387  1.00 97.04           C  
ATOM   3588  HE2 PHE A 223      -3.919   1.305  13.119  1.00 97.04           H  
ATOM   3589  CZ  PHE A 223      -2.487   0.499  11.725  1.00 97.04           C  
ATOM   3590  HZ  PHE A 223      -2.713  -0.527  11.976  1.00 97.04           H  
ATOM   3591  N   LYS A 224      -1.012   5.768  13.803  1.00 97.19           N  
ATOM   3592  H   LYS A 224      -1.544   6.423  13.248  1.00 97.19           H  
ATOM   3593  CA  LYS A 224      -1.313   5.695  15.231  1.00 97.19           C  
ATOM   3594  HA  LYS A 224      -0.529   5.132  15.738  1.00 97.19           H  
ATOM   3595  C   LYS A 224      -2.607   4.924  15.452  1.00 97.19           C  
ATOM   3596  CB  LYS A 224      -1.386   7.104  15.839  1.00 97.19           C  
ATOM   3597  HB2 LYS A 224      -2.070   7.712  15.247  1.00 97.19           H  
ATOM   3598  HB3 LYS A 224      -1.799   7.035  16.845  1.00 97.19           H  
ATOM   3599  O   LYS A 224      -3.610   5.207  14.802  1.00 97.19           O  
ATOM   3600  CG  LYS A 224      -0.026   7.817  15.917  1.00 97.19           C  
ATOM   3601  HG2 LYS A 224       0.431   7.867  14.929  1.00 97.19           H  
ATOM   3602  HG3 LYS A 224      -0.201   8.835  16.267  1.00 97.19           H  
ATOM   3603  CD  LYS A 224       0.927   7.116  16.895  1.00 97.19           C  
ATOM   3604  HD2 LYS A 224       0.396   6.927  17.828  1.00 97.19           H  
ATOM   3605  HD3 LYS A 224       1.251   6.164  16.475  1.00 97.19           H  
ATOM   3606  CE  LYS A 224       2.154   7.983  17.181  1.00 97.19           C  
ATOM   3607  HE2 LYS A 224       1.816   8.966  17.510  1.00 97.19           H  
ATOM   3608  HE3 LYS A 224       2.726   8.104  16.261  1.00 97.19           H  
ATOM   3609  NZ  LYS A 224       2.984   7.354  18.235  1.00 97.19           N  
ATOM   3610  HZ1 LYS A 224       3.780   7.929  18.474  1.00 97.19           H  
ATOM   3611  HZ2 LYS A 224       3.306   6.454  17.911  1.00 97.19           H  
ATOM   3612  HZ3 LYS A 224       2.435   7.195  19.068  1.00 97.19           H  
ATOM   3613  N   TYR A 225      -2.574   3.983  16.384  1.00 96.79           N  
ATOM   3614  H   TYR A 225      -1.704   3.823  16.871  1.00 96.79           H  
ATOM   3615  CA  TYR A 225      -3.741   3.268  16.879  1.00 96.79           C  
ATOM   3616  HA  TYR A 225      -4.648   3.778  16.556  1.00 96.79           H  
ATOM   3617  C   TYR A 225      -3.685   3.294  18.402  1.00 96.79           C  
ATOM   3618  CB  TYR A 225      -3.746   1.844  16.317  1.00 96.79           C  
ATOM   3619  HB2 TYR A 225      -2.856   1.320  16.665  1.00 96.79           H  
ATOM   3620  HB3 TYR A 225      -3.698   1.900  15.230  1.00 96.79           H  
ATOM   3621  O   TYR A 225      -2.798   2.677  18.998  1.00 96.79           O  
ATOM   3622  CG  TYR A 225      -4.983   1.060  16.695  1.00 96.79           C  
ATOM   3623  CD1 TYR A 225      -4.877  -0.152  17.402  1.00 96.79           C  
ATOM   3624  HD1 TYR A 225      -3.911  -0.534  17.699  1.00 96.79           H  
ATOM   3625  CD2 TYR A 225      -6.250   1.564  16.352  1.00 96.79           C  
ATOM   3626  HD2 TYR A 225      -6.329   2.489  15.800  1.00 96.79           H  
ATOM   3627  CE1 TYR A 225      -6.042  -0.861  17.748  1.00 96.79           C  
ATOM   3628  HE1 TYR A 225      -5.988  -1.782  18.310  1.00 96.79           H  
ATOM   3629  CE2 TYR A 225      -7.416   0.865  16.710  1.00 96.79           C  
ATOM   3630  HE2 TYR A 225      -8.388   1.256  16.447  1.00 96.79           H  
ATOM   3631  OH  TYR A 225      -8.427  -1.059  17.714  1.00 96.79           O  
ATOM   3632  HH  TYR A 225      -9.237  -0.618  17.449  1.00 96.79           H  
ATOM   3633  CZ  TYR A 225      -7.310  -0.360  17.395  1.00 96.79           C  
ATOM   3634  N   PHE A 226      -4.562   4.096  19.010  1.00 94.59           N  
ATOM   3635  H   PHE A 226      -5.296   4.530  18.469  1.00 94.59           H  
ATOM   3636  CA  PHE A 226      -4.415   4.536  20.397  1.00 94.59           C  
ATOM   3637  HA  PHE A 226      -5.124   5.345  20.573  1.00 94.59           H  
ATOM   3638  C   PHE A 226      -3.009   5.130  20.647  1.00 94.59           C  
ATOM   3639  CB  PHE A 226      -4.803   3.382  21.341  1.00 94.59           C  
ATOM   3640  HB2 PHE A 226      -4.812   3.761  22.363  1.00 94.59           H  
ATOM   3641  HB3 PHE A 226      -4.049   2.596  21.294  1.00 94.59           H  
ATOM   3642  O   PHE A 226      -2.517   5.943  19.861  1.00 94.59           O  
ATOM   3643  CG  PHE A 226      -6.161   2.772  21.064  1.00 94.59           C  
ATOM   3644  CD1 PHE A 226      -7.327   3.488  21.393  1.00 94.59           C  
ATOM   3645  HD1 PHE A 226      -7.259   4.482  21.810  1.00 94.59           H  
ATOM   3646  CD2 PHE A 226      -6.266   1.474  20.532  1.00 94.59           C  
ATOM   3647  HD2 PHE A 226      -5.378   0.901  20.307  1.00 94.59           H  
ATOM   3648  CE1 PHE A 226      -8.591   2.910  21.187  1.00 94.59           C  
ATOM   3649  HE1 PHE A 226      -9.482   3.457  21.455  1.00 94.59           H  
ATOM   3650  CE2 PHE A 226      -7.530   0.887  20.360  1.00 94.59           C  
ATOM   3651  HE2 PHE A 226      -7.604  -0.142  20.042  1.00 94.59           H  
ATOM   3652  CZ  PHE A 226      -8.694   1.606  20.676  1.00 94.59           C  
ATOM   3653  HZ  PHE A 226      -9.662   1.140  20.571  1.00 94.59           H  
ATOM   3654  N   ASP A 227      -2.327   4.698  21.709  1.00 92.30           N  
ATOM   3655  H   ASP A 227      -2.764   4.021  22.317  1.00 92.30           H  
ATOM   3656  CA  ASP A 227      -0.969   5.103  22.076  1.00 92.30           C  
ATOM   3657  HA  ASP A 227      -0.863   6.165  21.854  1.00 92.30           H  
ATOM   3658  C   ASP A 227       0.138   4.377  21.282  1.00 92.30           C  
ATOM   3659  CB  ASP A 227      -0.801   4.938  23.599  1.00 92.30           C  
ATOM   3660  HB2 ASP A 227      -1.527   5.576  24.103  1.00 92.30           H  
ATOM   3661  HB3 ASP A 227       0.192   5.285  23.886  1.00 92.30           H  
ATOM   3662  O   ASP A 227       1.326   4.657  21.466  1.00 92.30           O  
ATOM   3663  CG  ASP A 227      -0.999   3.493  24.079  1.00 92.30           C  
ATOM   3664  OD1 ASP A 227      -2.141   2.985  23.960  1.00 92.30           O  
ATOM   3665  OD2 ASP A 227      -0.011   2.868  24.535  1.00 92.30           O  
ATOM   3666  N   LYS A 228      -0.211   3.464  20.364  1.00 95.33           N  
ATOM   3667  H   LYS A 228      -1.195   3.310  20.196  1.00 95.33           H  
ATOM   3668  CA  LYS A 228       0.759   2.653  19.610  1.00 95.33           C  
ATOM   3669  HA  LYS A 228       1.714   2.694  20.133  1.00 95.33           H  
ATOM   3670  C   LYS A 228       1.000   3.200  18.203  1.00 95.33           C  
ATOM   3671  CB  LYS A 228       0.315   1.179  19.574  1.00 95.33           C  
ATOM   3672  HB2 LYS A 228      -0.579   1.095  18.958  1.00 95.33           H  
ATOM   3673  HB3 LYS A 228       1.099   0.594  19.093  1.00 95.33           H  
ATOM   3674  O   LYS A 228       0.079   3.631  17.514  1.00 95.33           O  
ATOM   3675  CG  LYS A 228       0.007   0.545  20.944  1.00 95.33           C  
ATOM   3676  HG2 LYS A 228      -0.895   1.001  21.353  1.00 95.33           H  
ATOM   3677  HG3 LYS A 228      -0.203  -0.512  20.782  1.00 95.33           H  
ATOM   3678  CD  LYS A 228       1.138   0.672  21.977  1.00 95.33           C  
ATOM   3679  HD2 LYS A 228       2.075   0.294  21.568  1.00 95.33           H  
ATOM   3680  HD3 LYS A 228       1.251   1.725  22.236  1.00 95.33           H  
ATOM   3681  CE  LYS A 228       0.757  -0.122  23.234  1.00 95.33           C  
ATOM   3682  HE2 LYS A 228       1.059  -1.163  23.120  1.00 95.33           H  
ATOM   3683  HE3 LYS A 228      -0.328  -0.100  23.331  1.00 95.33           H  
ATOM   3684  NZ  LYS A 228       1.338   0.476  24.457  1.00 95.33           N  
ATOM   3685  HZ1 LYS A 228       1.043  -0.030  25.280  1.00 95.33           H  
ATOM   3686  HZ2 LYS A 228       2.343   0.572  24.421  1.00 95.33           H  
ATOM   3687  HZ3 LYS A 228       0.936   1.396  24.565  1.00 95.33           H  
ATOM   3688  N   THR A 229       2.252   3.141  17.746  1.00 97.01           N  
ATOM   3689  H   THR A 229       2.955   2.748  18.356  1.00 97.01           H  
ATOM   3690  CA  THR A 229       2.592   3.284  16.320  1.00 97.01           C  
ATOM   3691  HA  THR A 229       1.827   3.874  15.815  1.00 97.01           H  
ATOM   3692  C   THR A 229       2.640   1.900  15.689  1.00 97.01           C  
ATOM   3693  CB  THR A 229       3.947   3.970  16.093  1.00 97.01           C  
ATOM   3694  HB  THR A 229       4.741   3.334  16.485  1.00 97.01           H  
ATOM   3695  O   THR A 229       3.353   1.028  16.186  1.00 97.01           O  
ATOM   3696  CG2 THR A 229       4.213   4.243  14.613  1.00 97.01           C  
ATOM   3697 HG21 THR A 229       5.138   4.808  14.493  1.00 97.01           H  
ATOM   3698 HG22 THR A 229       4.328   3.302  14.074  1.00 97.01           H  
ATOM   3699 HG23 THR A 229       3.386   4.803  14.178  1.00 97.01           H  
ATOM   3700  OG1 THR A 229       4.035   5.226  16.730  1.00 97.01           O  
ATOM   3701  HG1 THR A 229       4.928   5.515  16.527  1.00 97.01           H  
ATOM   3702  N   ILE A 230       1.913   1.702  14.593  1.00 97.24           N  
ATOM   3703  H   ILE A 230       1.345   2.460  14.241  1.00 97.24           H  
ATOM   3704  CA  ILE A 230       1.854   0.428  13.876  1.00 97.24           C  
ATOM   3705  HA  ILE A 230       2.529  -0.282  14.352  1.00 97.24           H  
ATOM   3706  C   ILE A 230       2.344   0.642  12.449  1.00 97.24           C  
ATOM   3707  CB  ILE A 230       0.436  -0.181  13.940  1.00 97.24           C  
ATOM   3708  HB  ILE A 230      -0.252   0.482  13.414  1.00 97.24           H  
ATOM   3709  O   ILE A 230       1.820   1.477  11.711  1.00 97.24           O  
ATOM   3710  CG1 ILE A 230      -0.018  -0.269  15.418  1.00 97.24           C  
ATOM   3711 HG12 ILE A 230      -0.144   0.740  15.811  1.00 97.24           H  
ATOM   3712 HG13 ILE A 230       0.751  -0.768  16.007  1.00 97.24           H  
ATOM   3713  CG2 ILE A 230       0.417  -1.558  13.242  1.00 97.24           C  
ATOM   3714 HG21 ILE A 230       1.077  -2.253  13.761  1.00 97.24           H  
ATOM   3715 HG22 ILE A 230       0.730  -1.463  12.202  1.00 97.24           H  
ATOM   3716 HG23 ILE A 230      -0.595  -1.963  13.240  1.00 97.24           H  
ATOM   3717  CD1 ILE A 230      -1.340  -0.995  15.649  1.00 97.24           C  
ATOM   3718 HD11 ILE A 230      -1.675  -0.819  16.671  1.00 97.24           H  
ATOM   3719 HD12 ILE A 230      -1.170  -2.065  15.529  1.00 97.24           H  
ATOM   3720 HD13 ILE A 230      -2.097  -0.637  14.951  1.00 97.24           H  
ATOM   3721  N   ASP A 231       3.351  -0.131  12.056  1.00 96.21           N  
ATOM   3722  H   ASP A 231       3.789  -0.748  12.725  1.00 96.21           H  
ATOM   3723  CA  ASP A 231       3.843  -0.147  10.684  1.00 96.21           C  
ATOM   3724  HA  ASP A 231       3.861   0.875  10.307  1.00 96.21           H  
ATOM   3725  C   ASP A 231       2.923  -0.972   9.784  1.00 96.21           C  
ATOM   3726  CB  ASP A 231       5.274  -0.687  10.630  1.00 96.21           C  
ATOM   3727  HB2 ASP A 231       5.316  -1.657  11.126  1.00 96.21           H  
ATOM   3728  HB3 ASP A 231       5.561  -0.828   9.588  1.00 96.21           H  
ATOM   3729  O   ASP A 231       2.439  -2.046  10.149  1.00 96.21           O  
ATOM   3730  CG  ASP A 231       6.262   0.283  11.271  1.00 96.21           C  
ATOM   3731  OD1 ASP A 231       6.284   1.447  10.813  1.00 96.21           O  
ATOM   3732  OD2 ASP A 231       6.987  -0.164  12.184  1.00 96.21           O  
ATOM   3733  N   ARG A 232       2.717  -0.514   8.550  1.00 95.72           N  
ATOM   3734  H   ARG A 232       3.132   0.370   8.293  1.00 95.72           H  
ATOM   3735  CA  ARG A 232       2.055  -1.328   7.527  1.00 95.72           C  
ATOM   3736  HA  ARG A 232       1.323  -1.969   8.018  1.00 95.72           H  
ATOM   3737  C   ARG A 232       3.055  -2.247   6.845  1.00 95.72           C  
ATOM   3738  CB  ARG A 232       1.307  -0.443   6.536  1.00 95.72           C  
ATOM   3739  HB2 ARG A 232       1.954   0.372   6.209  1.00 95.72           H  
ATOM   3740  HB3 ARG A 232       1.015  -1.037   5.670  1.00 95.72           H  
ATOM   3741  O   ARG A 232       4.173  -1.841   6.527  1.00 95.72           O  
ATOM   3742  CG  ARG A 232       0.054   0.112   7.220  1.00 95.72           C  
ATOM   3743  HG2 ARG A 232       0.335   0.669   8.113  1.00 95.72           H  
ATOM   3744  HG3 ARG A 232      -0.598  -0.708   7.520  1.00 95.72           H  
ATOM   3745  CD  ARG A 232      -0.701   1.041   6.286  1.00 95.72           C  
ATOM   3746  HD2 ARG A 232      -1.491   1.508   6.874  1.00 95.72           H  
ATOM   3747  HD3 ARG A 232      -0.028   1.827   5.945  1.00 95.72           H  
ATOM   3748  NE  ARG A 232      -1.288   0.313   5.148  1.00 95.72           N  
ATOM   3749  HE  ARG A 232      -1.765  -0.553   5.353  1.00 95.72           H  
ATOM   3750  NH1 ARG A 232      -1.147   2.022   3.634  1.00 95.72           N  
ATOM   3751 HH11 ARG A 232      -1.045   2.302   2.669  1.00 95.72           H  
ATOM   3752 HH12 ARG A 232      -0.933   2.679   4.371  1.00 95.72           H  
ATOM   3753  NH2 ARG A 232      -1.927   0.047   3.000  1.00 95.72           N  
ATOM   3754 HH21 ARG A 232      -2.466  -0.760   3.279  1.00 95.72           H  
ATOM   3755 HH22 ARG A 232      -2.258   0.517   2.169  1.00 95.72           H  
ATOM   3756  CZ  ARG A 232      -1.459   0.800   3.938  1.00 95.72           C  
ATOM   3757  N   LYS A 233       2.629  -3.487   6.593  1.00 95.44           N  
ATOM   3758  H   LYS A 233       1.693  -3.733   6.880  1.00 95.44           H  
ATOM   3759  CA  LYS A 233       3.445  -4.495   5.912  1.00 95.44           C  
ATOM   3760  HA  LYS A 233       4.331  -4.681   6.518  1.00 95.44           H  
ATOM   3761  C   LYS A 233       3.899  -3.978   4.546  1.00 95.44           C  
ATOM   3762  CB  LYS A 233       2.652  -5.804   5.796  1.00 95.44           C  
ATOM   3763  HB2 LYS A 233       2.372  -6.124   6.799  1.00 95.44           H  
ATOM   3764  HB3 LYS A 233       1.745  -5.634   5.216  1.00 95.44           H  
ATOM   3765  O   LYS A 233       3.073  -3.571   3.730  1.00 95.44           O  
ATOM   3766  CG  LYS A 233       3.479  -6.915   5.131  1.00 95.44           C  
ATOM   3767  HG2 LYS A 233       3.695  -6.644   4.098  1.00 95.44           H  
ATOM   3768  HG3 LYS A 233       4.417  -7.046   5.671  1.00 95.44           H  
ATOM   3769  CD  LYS A 233       2.702  -8.231   5.143  1.00 95.44           C  
ATOM   3770  HD2 LYS A 233       2.527  -8.541   6.173  1.00 95.44           H  
ATOM   3771  HD3 LYS A 233       1.746  -8.070   4.644  1.00 95.44           H  
ATOM   3772  CE  LYS A 233       3.486  -9.324   4.413  1.00 95.44           C  
ATOM   3773  HE2 LYS A 233       4.443  -9.470   4.913  1.00 95.44           H  
ATOM   3774  HE3 LYS A 233       3.677  -8.994   3.392  1.00 95.44           H  
ATOM   3775  NZ  LYS A 233       2.717 -10.587   4.406  1.00 95.44           N  
ATOM   3776  HZ1 LYS A 233       3.185 -11.330   3.905  1.00 95.44           H  
ATOM   3777  HZ2 LYS A 233       2.549 -10.899   5.352  1.00 95.44           H  
ATOM   3778  HZ3 LYS A 233       1.790 -10.432   4.036  1.00 95.44           H  
ATOM   3779  N   ARG A 234       5.211  -4.027   4.304  1.00 95.31           N  
ATOM   3780  H   ARG A 234       5.808  -4.397   5.030  1.00 95.31           H  
ATOM   3781  CA  ARG A 234       5.812  -3.769   2.990  1.00 95.31           C  
ATOM   3782  HA  ARG A 234       5.133  -3.146   2.408  1.00 95.31           H  
ATOM   3783  C   ARG A 234       5.979  -5.088   2.244  1.00 95.31           C  
ATOM   3784  CB  ARG A 234       7.156  -3.030   3.107  1.00 95.31           C  
ATOM   3785  HB2 ARG A 234       7.420  -2.669   2.113  1.00 95.31           H  
ATOM   3786  HB3 ARG A 234       7.930  -3.729   3.424  1.00 95.31           H  
ATOM   3787  O   ARG A 234       6.367  -6.084   2.851  1.00 95.31           O  
ATOM   3788  CG  ARG A 234       7.142  -1.849   4.089  1.00 95.31           C  
ATOM   3789  HG2 ARG A 234       7.271  -2.236   5.099  1.00 95.31           H  
ATOM   3790  HG3 ARG A 234       6.186  -1.327   4.052  1.00 95.31           H  
ATOM   3791  CD  ARG A 234       8.274  -0.865   3.778  1.00 95.31           C  
ATOM   3792  HD2 ARG A 234       8.084  -0.412   2.805  1.00 95.31           H  
ATOM   3793  HD3 ARG A 234       9.216  -1.412   3.733  1.00 95.31           H  
ATOM   3794  NE  ARG A 234       8.363   0.179   4.815  1.00 95.31           N  
ATOM   3795  HE  ARG A 234       7.788   0.058   5.637  1.00 95.31           H  
ATOM   3796  NH1 ARG A 234       9.918   1.505   3.769  1.00 95.31           N  
ATOM   3797 HH11 ARG A 234      10.500   2.330   3.762  1.00 95.31           H  
ATOM   3798 HH12 ARG A 234       9.860   0.915   2.952  1.00 95.31           H  
ATOM   3799  NH2 ARG A 234       9.170   2.065   5.798  1.00 95.31           N  
ATOM   3800 HH21 ARG A 234       8.597   1.891   6.612  1.00 95.31           H  
ATOM   3801 HH22 ARG A 234       9.767   2.879   5.785  1.00 95.31           H  
ATOM   3802  CZ  ARG A 234       9.147   1.242   4.788  1.00 95.31           C  
ATOM   3803  N   TYR A 235       5.719  -5.091   0.941  1.00 95.61           N  
ATOM   3804  H   TYR A 235       5.431  -4.233   0.493  1.00 95.61           H  
ATOM   3805  CA  TYR A 235       5.840  -6.279   0.095  1.00 95.61           C  
ATOM   3806  HA  TYR A 235       6.021  -7.159   0.712  1.00 95.61           H  
ATOM   3807  C   TYR A 235       7.047  -6.111  -0.833  1.00 95.61           C  
ATOM   3808  CB  TYR A 235       4.526  -6.522  -0.656  1.00 95.61           C  
ATOM   3809  HB2 TYR A 235       4.607  -7.454  -1.216  1.00 95.61           H  
ATOM   3810  HB3 TYR A 235       4.392  -5.711  -1.371  1.00 95.61           H  
ATOM   3811  O   TYR A 235       6.922  -5.728  -1.990  1.00 95.61           O  
ATOM   3812  CG  TYR A 235       3.287  -6.573   0.213  1.00 95.61           C  
ATOM   3813  CD1 TYR A 235       2.872  -7.786   0.796  1.00 95.61           C  
ATOM   3814  HD1 TYR A 235       3.418  -8.694   0.586  1.00 95.61           H  
ATOM   3815  CD2 TYR A 235       2.552  -5.393   0.433  1.00 95.61           C  
ATOM   3816  HD2 TYR A 235       2.876  -4.469  -0.025  1.00 95.61           H  
ATOM   3817  CE1 TYR A 235       1.727  -7.809   1.616  1.00 95.61           C  
ATOM   3818  HE1 TYR A 235       1.380  -8.731   2.061  1.00 95.61           H  
ATOM   3819  CE2 TYR A 235       1.409  -5.413   1.249  1.00 95.61           C  
ATOM   3820  HE2 TYR A 235       0.863  -4.499   1.430  1.00 95.61           H  
ATOM   3821  OH  TYR A 235      -0.121  -6.646   2.608  1.00 95.61           O  
ATOM   3822  HH  TYR A 235      -0.441  -5.755   2.771  1.00 95.61           H  
ATOM   3823  CZ  TYR A 235       0.993  -6.625   1.836  1.00 95.61           C  
ATOM   3824  N   THR A 236       8.242  -6.365  -0.302  1.00 94.61           N  
ATOM   3825  H   THR A 236       8.296  -6.665   0.661  1.00 94.61           H  
ATOM   3826  CA  THR A 236       9.534  -6.149  -0.986  1.00 94.61           C  
ATOM   3827  HA  THR A 236       9.445  -5.292  -1.654  1.00 94.61           H  
ATOM   3828  C   THR A 236       9.976  -7.324  -1.867  1.00 94.61           C  
ATOM   3829  CB  THR A 236      10.626  -5.831   0.043  1.00 94.61           C  
ATOM   3830  HB  THR A 236      11.594  -5.754  -0.452  1.00 94.61           H  
ATOM   3831  O   THR A 236      11.133  -7.412  -2.268  1.00 94.61           O  
ATOM   3832  CG2 THR A 236      10.353  -4.524   0.789  1.00 94.61           C  
ATOM   3833 HG21 THR A 236      10.254  -3.711   0.070  1.00 94.61           H  
ATOM   3834 HG22 THR A 236       9.436  -4.603   1.374  1.00 94.61           H  
ATOM   3835 HG23 THR A 236      11.187  -4.308   1.456  1.00 94.61           H  
ATOM   3836  OG1 THR A 236      10.665  -6.856   1.014  1.00 94.61           O  
ATOM   3837  HG1 THR A 236      11.588  -7.012   1.224  1.00 94.61           H  
ATOM   3838  N   SER A 237       9.072  -8.267  -2.136  1.00 94.74           N  
ATOM   3839  H   SER A 237       8.122  -8.098  -1.837  1.00 94.74           H  
ATOM   3840  CA  SER A 237       9.288  -9.390  -3.044  1.00 94.74           C  
ATOM   3841  HA  SER A 237      10.226  -9.262  -3.584  1.00 94.74           H  
ATOM   3842  C   SER A 237       8.146  -9.429  -4.042  1.00 94.74           C  
ATOM   3843  CB  SER A 237       9.356 -10.707  -2.267  1.00 94.74           C  
ATOM   3844  HB2 SER A 237       8.462 -10.800  -1.649  1.00 94.74           H  
ATOM   3845  HB3 SER A 237      10.232 -10.700  -1.618  1.00 94.74           H  
ATOM   3846  O   SER A 237       6.984  -9.520  -3.652  1.00 94.74           O  
ATOM   3847  OG  SER A 237       9.424 -11.816  -3.149  1.00 94.74           O  
ATOM   3848  HG  SER A 237       8.824 -12.482  -2.807  1.00 94.74           H  
ATOM   3849  N   THR A 238       8.484  -9.408  -5.326  1.00 96.14           N  
ATOM   3850  H   THR A 238       9.449  -9.266  -5.586  1.00 96.14           H  
ATOM   3851  CA  THR A 238       7.533  -9.528  -6.437  1.00 96.14           C  
ATOM   3852  HA  THR A 238       6.559  -9.157  -6.117  1.00 96.14           H  
ATOM   3853  C   THR A 238       7.319 -10.974  -6.883  1.00 96.14           C  
ATOM   3854  CB  THR A 238       7.987  -8.660  -7.611  1.00 96.14           C  
ATOM   3855  HB  THR A 238       7.339  -8.860  -8.465  1.00 96.14           H  
ATOM   3856  O   THR A 238       6.542 -11.232  -7.793  1.00 96.14           O  
ATOM   3857  CG2 THR A 238       7.899  -7.173  -7.282  1.00 96.14           C  
ATOM   3858 HG21 THR A 238       8.597  -6.916  -6.485  1.00 96.14           H  
ATOM   3859 HG22 THR A 238       8.120  -6.591  -8.176  1.00 96.14           H  
ATOM   3860 HG23 THR A 238       6.884  -6.917  -6.978  1.00 96.14           H  
ATOM   3861  OG1 THR A 238       9.336  -8.955  -7.903  1.00 96.14           O  
ATOM   3862  HG1 THR A 238       9.695  -8.224  -8.411  1.00 96.14           H  
ATOM   3863  N   LYS A 239       7.949 -11.951  -6.218  1.00 95.22           N  
ATOM   3864  H   LYS A 239       8.578 -11.683  -5.474  1.00 95.22           H  
ATOM   3865  CA  LYS A 239       7.837 -13.371  -6.592  1.00 95.22           C  
ATOM   3866  HA  LYS A 239       8.189 -13.494  -7.616  1.00 95.22           H  
ATOM   3867  C   LYS A 239       6.399 -13.889  -6.587  1.00 95.22           C  
ATOM   3868  CB  LYS A 239       8.684 -14.244  -5.662  1.00 95.22           C  
ATOM   3869  HB2 LYS A 239       8.387 -14.070  -4.628  1.00 95.22           H  
ATOM   3870  HB3 LYS A 239       8.485 -15.288  -5.902  1.00 95.22           H  
ATOM   3871  O   LYS A 239       6.068 -14.735  -7.405  1.00 95.22           O  
ATOM   3872  CG  LYS A 239      10.186 -13.988  -5.826  1.00 95.22           C  
ATOM   3873  HG2 LYS A 239      10.423 -12.960  -5.552  1.00 95.22           H  
ATOM   3874  HG3 LYS A 239      10.468 -14.155  -6.866  1.00 95.22           H  
ATOM   3875  CD  LYS A 239      10.963 -14.950  -4.925  1.00 95.22           C  
ATOM   3876  HD2 LYS A 239      10.687 -14.771  -3.886  1.00 95.22           H  
ATOM   3877  HD3 LYS A 239      10.706 -15.974  -5.195  1.00 95.22           H  
ATOM   3878  CE  LYS A 239      12.466 -14.734  -5.108  1.00 95.22           C  
ATOM   3879  HE2 LYS A 239      12.706 -13.705  -4.839  1.00 95.22           H  
ATOM   3880  HE3 LYS A 239      12.706 -14.868  -6.162  1.00 95.22           H  
ATOM   3881  NZ  LYS A 239      13.240 -15.688  -4.276  1.00 95.22           N  
ATOM   3882  HZ1 LYS A 239      14.231 -15.547  -4.411  1.00 95.22           H  
ATOM   3883  HZ2 LYS A 239      13.009 -16.635  -4.540  1.00 95.22           H  
ATOM   3884  HZ3 LYS A 239      13.018 -15.563  -3.299  1.00 95.22           H  
ATOM   3885  N   GLU A 240       5.556 -13.387  -5.680  1.00 94.62           N  
ATOM   3886  H   GLU A 240       5.873 -12.644  -5.073  1.00 94.62           H  
ATOM   3887  CA  GLU A 240       4.171 -13.861  -5.557  1.00 94.62           C  
ATOM   3888  HA  GLU A 240       4.192 -14.950  -5.523  1.00 94.62           H  
ATOM   3889  C   GLU A 240       3.305 -13.523  -6.778  1.00 94.62           C  
ATOM   3890  CB  GLU A 240       3.529 -13.393  -4.230  1.00 94.62           C  
ATOM   3891  HB2 GLU A 240       2.563 -13.889  -4.140  1.00 94.62           H  
ATOM   3892  HB3 GLU A 240       4.153 -13.746  -3.410  1.00 94.62           H  
ATOM   3893  O   GLU A 240       2.331 -14.222  -7.026  1.00 94.62           O  
ATOM   3894  CG  GLU A 240       3.319 -11.872  -4.057  1.00 94.62           C  
ATOM   3895  HG2 GLU A 240       4.299 -11.395  -4.035  1.00 94.62           H  
ATOM   3896  HG3 GLU A 240       2.780 -11.485  -4.921  1.00 94.62           H  
ATOM   3897  CD  GLU A 240       2.538 -11.489  -2.771  1.00 94.62           C  
ATOM   3898  OE1 GLU A 240       2.311 -10.279  -2.524  1.00 94.62           O  
ATOM   3899  OE2 GLU A 240       2.144 -12.375  -1.971  1.00 94.62           O  
ATOM   3900  N   VAL A 241       3.665 -12.501  -7.567  1.00 95.92           N  
ATOM   3901  H   VAL A 241       4.525 -12.004  -7.381  1.00 95.92           H  
ATOM   3902  CA  VAL A 241       2.879 -12.113  -8.748  1.00 95.92           C  
ATOM   3903  HA  VAL A 241       1.855 -12.452  -8.589  1.00 95.92           H  
ATOM   3904  C   VAL A 241       3.319 -12.795 -10.043  1.00 95.92           C  
ATOM   3905  CB  VAL A 241       2.778 -10.590  -8.934  1.00 95.92           C  
ATOM   3906  HB  VAL A 241       2.177 -10.403  -9.823  1.00 95.92           H  
ATOM   3907  O   VAL A 241       2.617 -12.686 -11.039  1.00 95.92           O  
ATOM   3908  CG1 VAL A 241       2.049  -9.949  -7.748  1.00 95.92           C  
ATOM   3909 HG11 VAL A 241       1.053 -10.385  -7.667  1.00 95.92           H  
ATOM   3910 HG12 VAL A 241       2.591 -10.137  -6.822  1.00 95.92           H  
ATOM   3911 HG13 VAL A 241       1.952  -8.876  -7.916  1.00 95.92           H  
ATOM   3912  CG2 VAL A 241       4.121  -9.886  -9.137  1.00 95.92           C  
ATOM   3913 HG21 VAL A 241       4.735 -10.437  -9.849  1.00 95.92           H  
ATOM   3914 HG22 VAL A 241       4.641  -9.794  -8.183  1.00 95.92           H  
ATOM   3915 HG23 VAL A 241       3.941  -8.890  -9.540  1.00 95.92           H  
ATOM   3916  N   LEU A 242       4.443 -13.522 -10.048  1.00 94.39           N  
ATOM   3917  H   LEU A 242       4.959 -13.631  -9.187  1.00 94.39           H  
ATOM   3918  CA  LEU A 242       4.965 -14.157 -11.269  1.00 94.39           C  
ATOM   3919  HA  LEU A 242       5.015 -13.411 -12.063  1.00 94.39           H  
ATOM   3920  C   LEU A 242       4.056 -15.274 -11.802  1.00 94.39           C  
ATOM   3921  CB  LEU A 242       6.377 -14.707 -11.008  1.00 94.39           C  
ATOM   3922  HB2 LEU A 242       6.315 -15.451 -10.215  1.00 94.39           H  
ATOM   3923  HB3 LEU A 242       6.713 -15.217 -11.911  1.00 94.39           H  
ATOM   3924  O   LEU A 242       4.023 -15.503 -13.003  1.00 94.39           O  
ATOM   3925  CG  LEU A 242       7.429 -13.653 -10.625  1.00 94.39           C  
ATOM   3926  HG  LEU A 242       7.110 -13.133  -9.722  1.00 94.39           H  
ATOM   3927  CD1 LEU A 242       8.745 -14.365 -10.318  1.00 94.39           C  
ATOM   3928 HD11 LEU A 242       9.525 -13.637 -10.094  1.00 94.39           H  
ATOM   3929 HD12 LEU A 242       8.609 -15.036  -9.469  1.00 94.39           H  
ATOM   3930 HD13 LEU A 242       9.044 -14.956 -11.183  1.00 94.39           H  
ATOM   3931  CD2 LEU A 242       7.676 -12.613 -11.719  1.00 94.39           C  
ATOM   3932 HD21 LEU A 242       7.994 -13.105 -12.638  1.00 94.39           H  
ATOM   3933 HD22 LEU A 242       6.765 -12.047 -11.914  1.00 94.39           H  
ATOM   3934 HD23 LEU A 242       8.453 -11.918 -11.400  1.00 94.39           H  
ATOM   3935  N   ASN A 243       3.302 -15.928 -10.914  1.00 92.52           N  
ATOM   3936  H   ASN A 243       3.380 -15.653  -9.945  1.00 92.52           H  
ATOM   3937  CA  ASN A 243       2.314 -16.959 -11.259  1.00 92.52           C  
ATOM   3938  HA  ASN A 243       2.420 -17.224 -12.311  1.00 92.52           H  
ATOM   3939  C   ASN A 243       0.866 -16.462 -11.078  1.00 92.52           C  
ATOM   3940  CB  ASN A 243       2.589 -18.215 -10.412  1.00 92.52           C  
ATOM   3941  HB2 ASN A 243       2.491 -17.958  -9.357  1.00 92.52           H  
ATOM   3942  HB3 ASN A 243       1.840 -18.972 -10.646  1.00 92.52           H  
ATOM   3943  O   ASN A 243      -0.062 -17.266 -11.024  1.00 92.52           O  
ATOM   3944  CG  ASN A 243       3.946 -18.844 -10.655  1.00 92.52           C  
ATOM   3945  ND2 ASN A 243       4.471 -19.552  -9.684  1.00 92.52           N  
ATOM   3946 HD21 ASN A 243       3.943 -19.723  -8.840  1.00 92.52           H  
ATOM   3947 HD22 ASN A 243       5.337 -20.014  -9.921  1.00 92.52           H  
ATOM   3948  OD1 ASN A 243       4.561 -18.740 -11.696  1.00 92.52           O  
ATOM   3949  N   ALA A 244       0.674 -15.154 -10.889  1.00 95.32           N  
ATOM   3950  H   ALA A 244       1.443 -14.526 -11.072  1.00 95.32           H  
ATOM   3951  CA  ALA A 244      -0.633 -14.561 -10.637  1.00 95.32           C  
ATOM   3952  HA  ALA A 244      -1.259 -15.283 -10.114  1.00 95.32           H  
ATOM   3953  C   ALA A 244      -1.346 -14.200 -11.946  1.00 95.32           C  
ATOM   3954  CB  ALA A 244      -0.444 -13.354  -9.716  1.00 95.32           C  
ATOM   3955  HB1 ALA A 244      -1.409 -12.911  -9.467  1.00 95.32           H  
ATOM   3956  HB2 ALA A 244       0.042 -13.681  -8.798  1.00 95.32           H  
ATOM   3957  HB3 ALA A 244       0.165 -12.601 -10.216  1.00 95.32           H  
ATOM   3958  O   ALA A 244      -0.736 -14.120 -13.011  1.00 95.32           O  
ATOM   3959  N   THR A 245      -2.646 -13.925 -11.860  1.00 95.39           N  
ATOM   3960  H   THR A 245      -3.082 -13.909 -10.949  1.00 95.39           H  
ATOM   3961  CA  THR A 245      -3.414 -13.437 -13.010  1.00 95.39           C  
ATOM   3962  HA  THR A 245      -3.044 -13.914 -13.917  1.00 95.39           H  
ATOM   3963  C   THR A 245      -3.227 -11.929 -13.143  1.00 95.39           C  
ATOM   3964  CB  THR A 245      -4.895 -13.807 -12.876  1.00 95.39           C  
ATOM   3965  HB  THR A 245      -5.306 -13.366 -11.968  1.00 95.39           H  
ATOM   3966  O   THR A 245      -3.563 -11.178 -12.225  1.00 95.39           O  
ATOM   3967  CG2 THR A 245      -5.723 -13.361 -14.080  1.00 95.39           C  
ATOM   3968 HG21 THR A 245      -5.741 -12.273 -14.146  1.00 95.39           H  
ATOM   3969 HG22 THR A 245      -5.303 -13.776 -14.996  1.00 95.39           H  
ATOM   3970 HG23 THR A 245      -6.746 -13.718 -13.963  1.00 95.39           H  
ATOM   3971  OG1 THR A 245      -5.006 -15.210 -12.804  1.00 95.39           O  
ATOM   3972  HG1 THR A 245      -4.486 -15.507 -12.054  1.00 95.39           H  
ATOM   3973  N   LEU A 246      -2.702 -11.471 -14.282  1.00 93.97           N  
ATOM   3974  H   LEU A 246      -2.423 -12.136 -14.989  1.00 93.97           H  
ATOM   3975  CA  LEU A 246      -2.654 -10.049 -14.621  1.00 93.97           C  
ATOM   3976  HA  LEU A 246      -2.300  -9.495 -13.752  1.00 93.97           H  
ATOM   3977  C   LEU A 246      -4.065  -9.563 -14.973  1.00 93.97           C  
ATOM   3978  CB  LEU A 246      -1.659  -9.833 -15.776  1.00 93.97           C  
ATOM   3979  HB2 LEU A 246      -0.675 -10.171 -15.453  1.00 93.97           H  
ATOM   3980  HB3 LEU A 246      -1.968 -10.455 -16.616  1.00 93.97           H  
ATOM   3981  O   LEU A 246      -4.686 -10.050 -15.916  1.00 93.97           O  
ATOM   3982  CG  LEU A 246      -1.550  -8.378 -16.274  1.00 93.97           C  
ATOM   3983  HG  LEU A 246      -2.520  -8.034 -16.634  1.00 93.97           H  
ATOM   3984  CD1 LEU A 246      -1.060  -7.416 -15.188  1.00 93.97           C  
ATOM   3985 HD11 LEU A 246      -1.805  -7.341 -14.396  1.00 93.97           H  
ATOM   3986 HD12 LEU A 246      -0.918  -6.426 -15.620  1.00 93.97           H  
ATOM   3987 HD13 LEU A 246      -0.119  -7.775 -14.772  1.00 93.97           H  
ATOM   3988  CD2 LEU A 246      -0.554  -8.320 -17.430  1.00 93.97           C  
ATOM   3989 HD21 LEU A 246      -0.463  -7.299 -17.800  1.00 93.97           H  
ATOM   3990 HD22 LEU A 246       0.420  -8.687 -17.107  1.00 93.97           H  
ATOM   3991 HD23 LEU A 246      -0.908  -8.954 -18.243  1.00 93.97           H  
ATOM   3992  N   ILE A 247      -4.570  -8.585 -14.224  1.00 91.37           N  
ATOM   3993  H   ILE A 247      -4.002  -8.201 -13.482  1.00 91.37           H  
ATOM   3994  CA  ILE A 247      -5.857  -7.952 -14.502  1.00 91.37           C  
ATOM   3995  HA  ILE A 247      -6.474  -8.647 -15.071  1.00 91.37           H  
ATOM   3996  C   ILE A 247      -5.615  -6.722 -15.375  1.00 91.37           C  
ATOM   3997  CB  ILE A 247      -6.634  -7.634 -13.205  1.00 91.37           C  
ATOM   3998  HB  ILE A 247      -6.028  -6.979 -12.579  1.00 91.37           H  
ATOM   3999  O   ILE A 247      -5.113  -5.695 -14.914  1.00 91.37           O  
ATOM   4000  CG1 ILE A 247      -6.931  -8.936 -12.427  1.00 91.37           C  
ATOM   4001 HG12 ILE A 247      -7.474  -9.619 -13.080  1.00 91.37           H  
ATOM   4002 HG13 ILE A 247      -5.994  -9.417 -12.148  1.00 91.37           H  
ATOM   4003  CG2 ILE A 247      -7.947  -6.910 -13.564  1.00 91.37           C  
ATOM   4004 HG21 ILE A 247      -8.470  -6.572 -12.669  1.00 91.37           H  
ATOM   4005 HG22 ILE A 247      -8.599  -7.569 -14.137  1.00 91.37           H  
ATOM   4006 HG23 ILE A 247      -7.741  -6.011 -14.145  1.00 91.37           H  
ATOM   4007  CD1 ILE A 247      -7.755  -8.745 -11.147  1.00 91.37           C  
ATOM   4008 HD11 ILE A 247      -7.180  -8.190 -10.405  1.00 91.37           H  
ATOM   4009 HD12 ILE A 247      -8.027  -9.727 -10.761  1.00 91.37           H  
ATOM   4010 HD13 ILE A 247      -8.697  -8.232 -11.345  1.00 91.37           H  
ATOM   4011  N   HIS A 248      -6.045  -6.808 -16.633  1.00 81.75           N  
ATOM   4012  H   HIS A 248      -6.381  -7.703 -16.959  1.00 81.75           H  
ATOM   4013  CA  HIS A 248      -6.109  -5.675 -17.555  1.00 81.75           C  
ATOM   4014  HA  HIS A 248      -5.246  -5.031 -17.384  1.00 81.75           H  
ATOM   4015  C   HIS A 248      -7.363  -4.835 -17.283  1.00 81.75           C  
ATOM   4016  CB  HIS A 248      -6.034  -6.172 -19.003  1.00 81.75           C  
ATOM   4017  HB2 HIS A 248      -6.185  -5.327 -19.675  1.00 81.75           H  
ATOM   4018  HB3 HIS A 248      -6.833  -6.890 -19.186  1.00 81.75           H  
ATOM   4019  O   HIS A 248      -8.317  -4.833 -18.057  1.00 81.75           O  
ATOM   4020  CG  HIS A 248      -4.712  -6.804 -19.338  1.00 81.75           C  
ATOM   4021  CD2 HIS A 248      -4.416  -8.140 -19.319  1.00 81.75           C  
ATOM   4022  HD2 HIS A 248      -5.087  -8.942 -19.047  1.00 81.75           H  
ATOM   4023  ND1 HIS A 248      -3.576  -6.138 -19.743  1.00 81.75           N  
ATOM   4024  HD1 HIS A 248      -3.492  -5.148 -19.920  1.00 81.75           H  
ATOM   4025  CE1 HIS A 248      -2.622  -7.055 -19.974  1.00 81.75           C  
ATOM   4026  HE1 HIS A 248      -1.626  -6.845 -20.334  1.00 81.75           H  
ATOM   4027  NE2 HIS A 248      -3.088  -8.286 -19.723  1.00 81.75           N  
ATOM   4028  N   GLN A 249      -7.380  -4.144 -16.148  1.00 65.97           N  
ATOM   4029  H   GLN A 249      -6.580  -4.213 -15.536  1.00 65.97           H  
ATOM   4030  CA  GLN A 249      -8.368  -3.112 -15.847  1.00 65.97           C  
ATOM   4031  HA  GLN A 249      -8.964  -2.896 -16.733  1.00 65.97           H  
ATOM   4032  C   GLN A 249      -7.617  -1.845 -15.478  1.00 65.97           C  
ATOM   4033  CB  GLN A 249      -9.317  -3.548 -14.719  1.00 65.97           C  
ATOM   4034  HB2 GLN A 249      -8.738  -3.899 -13.866  1.00 65.97           H  
ATOM   4035  HB3 GLN A 249      -9.903  -2.686 -14.401  1.00 65.97           H  
ATOM   4036  O   GLN A 249      -6.626  -1.895 -14.745  1.00 65.97           O  
ATOM   4037  CG  GLN A 249     -10.288  -4.641 -15.192  1.00 65.97           C  
ATOM   4038  HG2 GLN A 249     -10.852  -4.258 -16.043  1.00 65.97           H  
ATOM   4039  HG3 GLN A 249      -9.732  -5.516 -15.528  1.00 65.97           H  
ATOM   4040  CD  GLN A 249     -11.271  -5.084 -14.114  1.00 65.97           C  
ATOM   4041  NE2 GLN A 249     -12.418  -5.598 -14.502  1.00 65.97           N  
ATOM   4042 HE21 GLN A 249     -12.635  -5.672 -15.485  1.00 65.97           H  
ATOM   4043 HE22 GLN A 249     -13.058  -5.877 -13.772  1.00 65.97           H  
ATOM   4044  OE1 GLN A 249     -11.039  -5.006 -12.917  1.00 65.97           O  
ATOM   4045  N   SER A 250      -8.082  -0.700 -15.965  1.00 58.62           N  
ATOM   4046  H   SER A 250      -8.928  -0.680 -16.516  1.00 58.62           H  
ATOM   4047  CA  SER A 250      -7.610   0.543 -15.379  1.00 58.62           C  
ATOM   4048  HA  SER A 250      -6.520   0.537 -15.378  1.00 58.62           H  
ATOM   4049  C   SER A 250      -8.102   0.635 -13.939  1.00 58.62           C  
ATOM   4050  CB  SER A 250      -8.057   1.742 -16.184  1.00 58.62           C  
ATOM   4051  HB2 SER A 250      -7.842   1.573 -17.239  1.00 58.62           H  
ATOM   4052  HB3 SER A 250      -7.529   2.635 -15.851  1.00 58.62           H  
ATOM   4053  O   SER A 250      -9.166   0.124 -13.580  1.00 58.62           O  
ATOM   4054  OG  SER A 250      -9.427   1.912 -15.977  1.00 58.62           O  
ATOM   4055  HG  SER A 250      -9.688   2.448 -16.730  1.00 58.62           H  
ATOM   4056  N   ILE A 251      -7.331   1.329 -13.108  1.00 54.95           N  
ATOM   4057  H   ILE A 251      -6.457   1.693 -13.460  1.00 54.95           H  
ATOM   4058  CA  ILE A 251      -7.693   1.589 -11.710  1.00 54.95           C  
ATOM   4059  HA  ILE A 251      -7.838   0.635 -11.204  1.00 54.95           H  
ATOM   4060  C   ILE A 251      -9.034   2.349 -11.630  1.00 54.95           C  
ATOM   4061  CB  ILE A 251      -6.526   2.342 -11.025  1.00 54.95           C  
ATOM   4062  HB  ILE A 251      -6.366   3.278 -11.560  1.00 54.95           H  
ATOM   4063  O   ILE A 251      -9.750   2.236 -10.640  1.00 54.95           O  
ATOM   4064  CG1 ILE A 251      -5.219   1.509 -11.090  1.00 54.95           C  
ATOM   4065 HG12 ILE A 251      -5.324   0.620 -10.469  1.00 54.95           H  
ATOM   4066 HG13 ILE A 251      -5.035   1.177 -12.111  1.00 54.95           H  
ATOM   4067  CG2 ILE A 251      -6.860   2.681  -9.560  1.00 54.95           C  
ATOM   4068 HG21 ILE A 251      -6.032   3.205  -9.083  1.00 54.95           H  
ATOM   4069 HG22 ILE A 251      -7.727   3.340  -9.509  1.00 54.95           H  
ATOM   4070 HG23 ILE A 251      -7.081   1.768  -9.007  1.00 54.95           H  
ATOM   4071  CD1 ILE A 251      -3.961   2.273 -10.659  1.00 54.95           C  
ATOM   4072 HD11 ILE A 251      -3.982   2.483  -9.590  1.00 54.95           H  
ATOM   4073 HD12 ILE A 251      -3.880   3.205 -11.218  1.00 54.95           H  
ATOM   4074 HD13 ILE A 251      -3.087   1.656 -10.872  1.00 54.95           H  
ATOM   4075  N   THR A 252      -9.400   3.086 -12.685  1.00 61.30           N  
ATOM   4076  H   THR A 252      -8.805   3.089 -13.501  1.00 61.30           H  
ATOM   4077  CA  THR A 252     -10.659   3.837 -12.805  1.00 61.30           C  
ATOM   4078  HA  THR A 252     -10.995   4.129 -11.810  1.00 61.30           H  
ATOM   4079  C   THR A 252     -11.808   3.040 -13.435  1.00 61.30           C  
ATOM   4080  CB  THR A 252     -10.431   5.118 -13.626  1.00 61.30           C  
ATOM   4081  HB  THR A 252     -11.372   5.657 -13.731  1.00 61.30           H  
ATOM   4082  O   THR A 252     -12.924   3.547 -13.492  1.00 61.30           O  
ATOM   4083  CG2 THR A 252      -9.401   6.050 -12.986  1.00 61.30           C  
ATOM   4084 HG21 THR A 252      -8.417   5.581 -12.968  1.00 61.30           H  
ATOM   4085 HG22 THR A 252      -9.344   6.977 -13.557  1.00 61.30           H  
ATOM   4086 HG23 THR A 252      -9.707   6.284 -11.966  1.00 61.30           H  
ATOM   4087  OG1 THR A 252      -9.942   4.778 -14.903  1.00 61.30           O  
ATOM   4088  HG1 THR A 252      -9.663   5.581 -15.348  1.00 61.30           H  
ATOM   4089  N   GLY A 253     -11.567   1.828 -13.946  1.00 53.63           N  
ATOM   4090  H   GLY A 253     -10.635   1.448 -13.867  1.00 53.63           H  
ATOM   4091  CA  GLY A 253     -12.527   1.074 -14.764  1.00 53.63           C  
ATOM   4092  HA2 GLY A 253     -13.502   1.093 -14.278  1.00 53.63           H  
ATOM   4093  HA3 GLY A 253     -12.192   0.038 -14.823  1.00 53.63           H  
ATOM   4094  C   GLY A 253     -12.706   1.593 -16.203  1.00 53.63           C  
ATOM   4095  O   GLY A 253     -13.426   0.978 -16.984  1.00 53.63           O  
ATOM   4096  N   LEU A 254     -12.048   2.692 -16.581  1.00 46.70           N  
ATOM   4097  H   LEU A 254     -11.462   3.135 -15.888  1.00 46.70           H  
ATOM   4098  CA  LEU A 254     -12.005   3.222 -17.947  1.00 46.70           C  
ATOM   4099  HA  LEU A 254     -12.909   2.939 -18.486  1.00 46.70           H  
ATOM   4100  C   LEU A 254     -10.798   2.658 -18.703  1.00 46.70           C  
ATOM   4101  CB  LEU A 254     -11.917   4.759 -17.877  1.00 46.70           C  
ATOM   4102  HB2 LEU A 254     -11.870   5.150 -18.893  1.00 46.70           H  
ATOM   4103  HB3 LEU A 254     -10.986   5.032 -17.381  1.00 46.70           H  
ATOM   4104  O   LEU A 254      -9.674   2.942 -18.304  1.00 46.70           O  
ATOM   4105  CG  LEU A 254     -13.081   5.438 -17.135  1.00 46.70           C  
ATOM   4106  HG  LEU A 254     -13.181   5.023 -16.132  1.00 46.70           H  
ATOM   4107  CD1 LEU A 254     -12.796   6.933 -16.993  1.00 46.70           C  
ATOM   4108 HD11 LEU A 254     -11.873   7.078 -16.431  1.00 46.70           H  
ATOM   4109 HD12 LEU A 254     -12.692   7.387 -17.978  1.00 46.70           H  
ATOM   4110 HD13 LEU A 254     -13.614   7.413 -16.457  1.00 46.70           H  
ATOM   4111  CD2 LEU A 254     -14.401   5.258 -17.885  1.00 46.70           C  
ATOM   4112 HD21 LEU A 254     -15.193   5.796 -17.364  1.00 46.70           H  
ATOM   4113 HD22 LEU A 254     -14.313   5.642 -18.901  1.00 46.70           H  
ATOM   4114 HD23 LEU A 254     -14.672   4.203 -17.915  1.00 46.70           H  
ATOM   4115  N   TYR A 255     -10.989   1.875 -19.766  1.00 46.22           N  
ATOM   4116  H   TYR A 255     -11.931   1.661 -20.060  1.00 46.22           H  
ATOM   4117  CA  TYR A 255      -9.874   1.460 -20.629  1.00 46.22           C  
ATOM   4118  HA  TYR A 255      -9.219   0.786 -20.077  1.00 46.22           H  
ATOM   4119  C   TYR A 255      -9.054   2.692 -21.049  1.00 46.22           C  
ATOM   4120  CB  TYR A 255     -10.407   0.720 -21.869  1.00 46.22           C  
ATOM   4121  HB2 TYR A 255     -11.264   1.258 -22.275  1.00 46.22           H  
ATOM   4122  HB3 TYR A 255      -9.634   0.740 -22.637  1.00 46.22           H  
ATOM   4123  O   TYR A 255      -9.595   3.602 -21.674  1.00 46.22           O  
ATOM   4124  CG  TYR A 255     -10.782  -0.732 -21.628  1.00 46.22           C  
ATOM   4125  CD1 TYR A 255      -9.814  -1.738 -21.822  1.00 46.22           C  
ATOM   4126  HD1 TYR A 255      -8.819  -1.470 -22.145  1.00 46.22           H  
ATOM   4127  CD2 TYR A 255     -12.085  -1.083 -21.221  1.00 46.22           C  
ATOM   4128  HD2 TYR A 255     -12.834  -0.317 -21.081  1.00 46.22           H  
ATOM   4129  CE1 TYR A 255     -10.141  -3.090 -21.604  1.00 46.22           C  
ATOM   4130  HE1 TYR A 255      -9.393  -3.856 -21.751  1.00 46.22           H  
ATOM   4131  CE2 TYR A 255     -12.416  -2.435 -21.004  1.00 46.22           C  
ATOM   4132  HE2 TYR A 255     -13.412  -2.715 -20.693  1.00 46.22           H  
ATOM   4133  OH  TYR A 255     -11.765  -4.742 -20.974  1.00 46.22           O  
ATOM   4134  HH  TYR A 255     -11.011  -5.318 -21.122  1.00 46.22           H  
ATOM   4135  CZ  TYR A 255     -11.445  -3.440 -21.193  1.00 46.22           C  
ATOM   4136  N   GLU A 256      -7.768   2.734 -20.693  1.00 44.57           N  
ATOM   4137  H   GLU A 256      -7.370   1.974 -20.161  1.00 44.57           H  
ATOM   4138  CA  GLU A 256      -6.836   3.653 -21.347  1.00 44.57           C  
ATOM   4139  HA  GLU A 256      -7.305   4.628 -21.481  1.00 44.57           H  
ATOM   4140  C   GLU A 256      -6.567   3.065 -22.736  1.00 44.57           C  
ATOM   4141  CB  GLU A 256      -5.548   3.864 -20.520  1.00 44.57           C  
ATOM   4142  HB2 GLU A 256      -4.837   4.405 -21.144  1.00 44.57           H  
ATOM   4143  HB3 GLU A 256      -5.118   2.898 -20.258  1.00 44.57           H  
ATOM   4144  O   GLU A 256      -5.879   2.052 -22.862  1.00 44.57           O  
ATOM   4145  CG  GLU A 256      -5.791   4.684 -19.236  1.00 44.57           C  
ATOM   4146  HG2 GLU A 256      -6.430   4.105 -18.570  1.00 44.57           H  
ATOM   4147  HG3 GLU A 256      -6.331   5.592 -19.506  1.00 44.57           H  
ATOM   4148  CD  GLU A 256      -4.508   5.087 -18.474  1.00 44.57           C  
ATOM   4149  OE1 GLU A 256      -4.655   5.756 -17.423  1.00 44.57           O  
ATOM   4150  OE2 GLU A 256      -3.389   4.720 -18.900  1.00 44.57           O  
ATOM   4151  N   THR A 257      -7.225   3.631 -23.750  1.00 40.57           N  
ATOM   4152  H   THR A 257      -7.844   4.402 -23.546  1.00 40.57           H  
ATOM   4153  CA  THR A 257      -6.930   3.405 -25.173  1.00 40.57           C  
ATOM   4154  HA  THR A 257      -6.690   2.356 -25.346  1.00 40.57           H  
ATOM   4155  C   THR A 257      -5.717   4.208 -25.601  1.00 40.57           C  
ATOM   4156  CB  THR A 257      -8.100   3.814 -26.066  1.00 40.57           C  
ATOM   4157  HB  THR A 257      -7.789   3.750 -27.109  1.00 40.57           H  
ATOM   4158  O   THR A 257      -5.684   5.406 -25.230  1.00 40.57           O  
ATOM   4159  CG2 THR A 257      -9.331   2.932 -25.867  1.00 40.57           C  
ATOM   4160 HG21 THR A 257     -10.115   3.249 -26.555  1.00 40.57           H  
ATOM   4161 HG22 THR A 257      -9.070   1.894 -26.069  1.00 40.57           H  
ATOM   4162 HG23 THR A 257      -9.692   3.022 -24.842  1.00 40.57           H  
ATOM   4163  OG1 THR A 257      -8.426   5.149 -25.760  1.00 40.57           O  
ATOM   4164  HG1 THR A 257      -7.569   5.547 -25.590  1.00 40.57           H  
ATOM   4165  OXT THR A 257      -4.911   3.637 -26.359  1.00 40.57           O  
TER    4166      THR A 257                                                       
END   
