# Supplementary material for: Computational design of novel Cas9 PAM-interacting domains using evolution-based modelling and structural quality assessment
Source: PLoS Comput Biol. 2023 Nov 17;19(11):e1011621. doi: 10.1371/journal.pcbi.1011621 (PMC10729993; doi:10.1371/journal.pcbi.1011621)
Supplement: S1 File — This file contains the experimentally tested sequences in a zip format. It includes Fasta files, AlphaFold Prediction with PDB file, pLDDT, and more. (ZIP) [file pcbi.1011621.s001.zip › pdb/dgfx_37_relaxed_rank_1_model_3.pdb]

ATOM      1  N   THR A   1      13.774  19.841  -9.990  1.00 41.26           N  
ATOM      2  H   THR A   1      13.645  20.340 -10.859  1.00 41.26           H  
ATOM      3  H2  THR A   1      13.712  20.517  -9.242  1.00 41.26           H  
ATOM      4  H3  THR A   1      13.055  19.142  -9.870  1.00 41.26           H  
ATOM      5  CA  THR A   1      15.127  19.248  -9.934  1.00 41.26           C  
ATOM      6  HA  THR A   1      15.292  18.571 -10.773  1.00 41.26           H  
ATOM      7  C   THR A   1      15.247  18.453  -8.643  1.00 41.26           C  
ATOM      8  CB  THR A   1      16.176  20.367  -9.991  1.00 41.26           C  
ATOM      9  HB  THR A   1      17.127  20.022  -9.585  1.00 41.26           H  
ATOM     10  O   THR A   1      15.409  19.039  -7.587  1.00 41.26           O  
ATOM     11  CG2 THR A   1      16.369  20.859 -11.423  1.00 41.26           C  
ATOM     12 HG21 THR A   1      15.447  21.280 -11.823  1.00 41.26           H  
ATOM     13 HG22 THR A   1      16.703  20.038 -12.057  1.00 41.26           H  
ATOM     14 HG23 THR A   1      17.138  21.632 -11.436  1.00 41.26           H  
ATOM     15  OG1 THR A   1      15.693  21.470  -9.265  1.00 41.26           O  
ATOM     16  HG1 THR A   1      16.443  21.972  -8.938  1.00 41.26           H  
ATOM     17  N   GLY A   2      15.033  17.134  -8.680  1.00 56.70           N  
ATOM     18  H   GLY A   2      14.960  16.659  -9.568  1.00 56.70           H  
ATOM     19  CA  GLY A   2      15.278  16.281  -7.507  1.00 56.70           C  
ATOM     20  HA2 GLY A   2      14.945  16.780  -6.597  1.00 56.70           H  
ATOM     21  HA3 GLY A   2      14.735  15.341  -7.604  1.00 56.70           H  
ATOM     22  C   GLY A   2      16.770  15.966  -7.390  1.00 56.70           C  
ATOM     23  O   GLY A   2      17.437  15.879  -8.421  1.00 56.70           O  
ATOM     24  N   GLY A   3      17.291  15.812  -6.171  1.00 67.85           N  
ATOM     25  H   GLY A   3      16.712  15.960  -5.357  1.00 67.85           H  
ATOM     26  CA  GLY A   3      18.686  15.417  -5.955  1.00 67.85           C  
ATOM     27  HA2 GLY A   3      19.338  16.207  -6.327  1.00 67.85           H  
ATOM     28  HA3 GLY A   3      18.876  15.297  -4.889  1.00 67.85           H  
ATOM     29  C   GLY A   3      19.032  14.102  -6.669  1.00 67.85           C  
ATOM     30  O   GLY A   3      18.173  13.246  -6.876  1.00 67.85           O  
ATOM     31  N   PHE A   4      20.297  13.929  -7.058  1.00 78.20           N  
ATOM     32  H   PHE A   4      20.947  14.690  -6.926  1.00 78.20           H  
ATOM     33  CA  PHE A   4      20.784  12.692  -7.695  1.00 78.20           C  
ATOM     34  HA  PHE A   4      20.073  12.383  -8.461  1.00 78.20           H  
ATOM     35  C   PHE A   4      20.923  11.527  -6.705  1.00 78.20           C  
ATOM     36  CB  PHE A   4      22.135  12.979  -8.360  1.00 78.20           C  
ATOM     37  HB2 PHE A   4      22.533  12.048  -8.764  1.00 78.20           H  
ATOM     38  HB3 PHE A   4      22.840  13.335  -7.608  1.00 78.20           H  
ATOM     39  O   PHE A   4      20.897  10.354  -7.084  1.00 78.20           O  
ATOM     40  CG  PHE A   4      22.047  13.982  -9.492  1.00 78.20           C  
ATOM     41  CD1 PHE A   4      21.418  13.608 -10.689  1.00 78.20           C  
ATOM     42  HD1 PHE A   4      21.058  12.596 -10.796  1.00 78.20           H  
ATOM     43  CD2 PHE A   4      22.576  15.278  -9.358  1.00 78.20           C  
ATOM     44  HD2 PHE A   4      23.077  15.573  -8.447  1.00 78.20           H  
ATOM     45  CE1 PHE A   4      21.282  14.530 -11.742  1.00 78.20           C  
ATOM     46  HE1 PHE A   4      20.805  14.240 -12.666  1.00 78.20           H  
ATOM     47  CE2 PHE A   4      22.458  16.197 -10.416  1.00 78.20           C  
ATOM     48  HE2 PHE A   4      22.868  17.191 -10.314  1.00 78.20           H  
ATOM     49  CZ  PHE A   4      21.803  15.827 -11.604  1.00 78.20           C  
ATOM     50  HZ  PHE A   4      21.717  16.535 -12.414  1.00 78.20           H  
ATOM     51  N   SER A   5      21.058  11.857  -5.426  1.00 78.10           N  
ATOM     52  H   SER A   5      21.050  12.839  -5.190  1.00 78.10           H  
ATOM     53  CA  SER A   5      21.248  10.942  -4.310  1.00 78.10           C  
ATOM     54  HA  SER A   5      20.841   9.963  -4.561  1.00 78.10           H  
ATOM     55  C   SER A   5      20.512  11.462  -3.087  1.00 78.10           C  
ATOM     56  CB  SER A   5      22.742  10.794  -4.008  1.00 78.10           C  
ATOM     57  HB2 SER A   5      23.206  10.316  -4.871  1.00 78.10           H  
ATOM     58  HB3 SER A   5      22.887  10.160  -3.133  1.00 78.10           H  
ATOM     59  O   SER A   5      20.194  12.648  -3.000  1.00 78.10           O  
ATOM     60  OG  SER A   5      23.379  12.041  -3.806  1.00 78.10           O  
ATOM     61  HG  SER A   5      23.065  12.452  -2.997  1.00 78.10           H  
ATOM     62  N   LYS A   6      20.270  10.589  -2.111  1.00 74.15           N  
ATOM     63  H   LYS A   6      20.570   9.632  -2.234  1.00 74.15           H  
ATOM     64  CA  LYS A   6      19.854  11.047  -0.785  1.00 74.15           C  
ATOM     65  HA  LYS A   6      18.962  11.667  -0.877  1.00 74.15           H  
ATOM     66  C   LYS A   6      20.971  11.894  -0.184  1.00 74.15           C  
ATOM     67  CB  LYS A   6      19.561   9.860   0.119  1.00 74.15           C  
ATOM     68  HB2 LYS A   6      20.450   9.230   0.152  1.00 74.15           H  
ATOM     69  HB3 LYS A   6      19.367  10.233   1.125  1.00 74.15           H  
ATOM     70  O   LYS A   6      22.088  11.413  -0.026  1.00 74.15           O  
ATOM     71  CG  LYS A   6      18.360   9.028  -0.349  1.00 74.15           C  
ATOM     72  HG2 LYS A   6      17.460   9.641  -0.394  1.00 74.15           H  
ATOM     73  HG3 LYS A   6      18.566   8.589  -1.325  1.00 74.15           H  
ATOM     74  CD  LYS A   6      18.201   7.930   0.693  1.00 74.15           C  
ATOM     75  HD2 LYS A   6      19.198   7.521   0.858  1.00 74.15           H  
ATOM     76  HD3 LYS A   6      17.850   8.357   1.632  1.00 74.15           H  
ATOM     77  CE  LYS A   6      17.298   6.784   0.267  1.00 74.15           C  
ATOM     78  HE2 LYS A   6      17.538   6.526  -0.765  1.00 74.15           H  
ATOM     79  HE3 LYS A   6      16.253   7.088   0.335  1.00 74.15           H  
ATOM     80  NZ  LYS A   6      17.606   5.641   1.155  1.00 74.15           N  
ATOM     81  HZ1 LYS A   6      17.147   4.792   0.858  1.00 74.15           H  
ATOM     82  HZ2 LYS A   6      17.392   5.864   2.117  1.00 74.15           H  
ATOM     83  HZ3 LYS A   6      18.605   5.496   1.142  1.00 74.15           H  
ATOM     84  N   GLU A   7      20.661  13.138   0.153  1.00 74.18           N  
ATOM     85  H   GLU A   7      19.752  13.496  -0.106  1.00 74.18           H  
ATOM     86  CA  GLU A   7      21.650  14.125   0.611  1.00 74.18           C  
ATOM     87  HA  GLU A   7      22.523  14.077  -0.039  1.00 74.18           H  
ATOM     88  C   GLU A   7      22.163  13.866   2.035  1.00 74.18           C  
ATOM     89  CB  GLU A   7      21.058  15.532   0.482  1.00 74.18           C  
ATOM     90  HB2 GLU A   7      21.772  16.254   0.878  1.00 74.18           H  
ATOM     91  HB3 GLU A   7      20.138  15.585   1.064  1.00 74.18           H  
ATOM     92  O   GLU A   7      23.105  14.513   2.487  1.00 74.18           O  
ATOM     93  CG  GLU A   7      20.772  15.877  -0.989  1.00 74.18           C  
ATOM     94  HG2 GLU A   7      21.697  15.774  -1.556  1.00 74.18           H  
ATOM     95  HG3 GLU A   7      20.049  15.167  -1.390  1.00 74.18           H  
ATOM     96  CD  GLU A   7      20.213  17.292  -1.182  1.00 74.18           C  
ATOM     97  OE1 GLU A   7      20.099  17.683  -2.365  1.00 74.18           O  
ATOM     98  OE2 GLU A   7      19.870  17.936  -0.167  1.00 74.18           O  
ATOM     99  N   SER A   8      21.597  12.880   2.737  1.00 77.39           N  
ATOM    100  H   SER A   8      20.819  12.381   2.329  1.00 77.39           H  
ATOM    101  CA  SER A   8      22.135  12.401   4.006  1.00 77.39           C  
ATOM    102  HA  SER A   8      22.135  13.229   4.714  1.00 77.39           H  
ATOM    103  C   SER A   8      23.573  11.912   3.824  1.00 77.39           C  
ATOM    104  CB  SER A   8      21.270  11.276   4.576  1.00 77.39           C  
ATOM    105  HB2 SER A   8      21.646  10.992   5.559  1.00 77.39           H  
ATOM    106  HB3 SER A   8      21.320  10.409   3.917  1.00 77.39           H  
ATOM    107  O   SER A   8      23.845  10.989   3.052  1.00 77.39           O  
ATOM    108  OG  SER A   8      19.921  11.695   4.686  1.00 77.39           O  
ATOM    109  HG  SER A   8      19.886  12.499   5.210  1.00 77.39           H  
ATOM    110  N   ILE A   9      24.491  12.534   4.561  1.00 75.45           N  
ATOM    111  H   ILE A   9      24.200  13.314   5.133  1.00 75.45           H  
ATOM    112  CA  ILE A   9      25.904  12.164   4.569  1.00 75.45           C  
ATOM    113  HA  ILE A   9      26.194  11.878   3.558  1.00 75.45           H  
ATOM    114  C   ILE A   9      26.067  10.950   5.477  1.00 75.45           C  
ATOM    115  CB  ILE A   9      26.797  13.348   5.000  1.00 75.45           C  
ATOM    116  HB  ILE A   9      26.500  13.661   6.001  1.00 75.45           H  
ATOM    117  O   ILE A   9      25.817  11.014   6.680  1.00 75.45           O  
ATOM    118  CG1 ILE A   9      26.611  14.542   4.032  1.00 75.45           C  
ATOM    119 HG12 ILE A   9      25.550  14.772   3.933  1.00 75.45           H  
ATOM    120 HG13 ILE A   9      26.985  14.273   3.044  1.00 75.45           H  
ATOM    121  CG2 ILE A   9      28.276  12.907   5.041  1.00 75.45           C  
ATOM    122 HG21 ILE A   9      28.410  12.107   5.769  1.00 75.45           H  
ATOM    123 HG22 ILE A   9      28.587  12.544   4.061  1.00 75.45           H  
ATOM    124 HG23 ILE A   9      28.914  13.733   5.353  1.00 75.45           H  
ATOM    125  CD1 ILE A   9      27.296  15.833   4.497  1.00 75.45           C  
ATOM    126 HD11 ILE A   9      27.012  16.647   3.830  1.00 75.45           H  
ATOM    127 HD12 ILE A   9      26.975  16.079   5.509  1.00 75.45           H  
ATOM    128 HD13 ILE A   9      28.380  15.726   4.470  1.00 75.45           H  
ATOM    129  N   SER A  10      26.512   9.845   4.895  1.00 78.08           N  
ATOM    130  H   SER A  10      26.694   9.861   3.902  1.00 78.08           H  
ATOM    131  CA  SER A  10      26.903   8.655   5.633  1.00 78.08           C  
ATOM    132  HA  SER A  10      26.378   8.634   6.589  1.00 78.08           H  
ATOM    133  C   SER A  10      28.401   8.685   5.923  1.00 78.08           C  
ATOM    134  CB  SER A  10      26.501   7.404   4.861  1.00 78.08           C  
ATOM    135  HB2 SER A  10      26.891   6.520   5.367  1.00 78.08           H  
ATOM    136  HB3 SER A  10      26.916   7.464   3.855  1.00 78.08           H  
ATOM    137  O   SER A  10      29.213   9.120   5.098  1.00 78.08           O  
ATOM    138  OG  SER A  10      25.094   7.310   4.768  1.00 78.08           O  
ATOM    139  HG  SER A  10      24.691   7.636   5.576  1.00 78.08           H  
ATOM    140  N   ALA A  11      28.767   8.216   7.116  1.00 80.07           N  
ATOM    141  H   ALA A  11      28.055   7.880   7.748  1.00 80.07           H  
ATOM    142  CA  ALA A  11      30.159   8.081   7.518  1.00 80.07           C  
ATOM    143  HA  ALA A  11      30.624   9.066   7.467  1.00 80.07           H  
ATOM    144  C   ALA A  11      30.928   7.146   6.568  1.00 80.07           C  
ATOM    145  CB  ALA A  11      30.213   7.595   8.972  1.00 80.07           C  
ATOM    146  HB1 ALA A  11      29.763   6.605   9.050  1.00 80.07           H  
ATOM    147  HB2 ALA A  11      29.673   8.288   9.616  1.00 80.07           H  
ATOM    148  HB3 ALA A  11      31.248   7.536   9.308  1.00 80.07           H  
ATOM    149  O   ALA A  11      30.345   6.319   5.862  1.00 80.07           O  
ATOM    150  N   LYS A  12      32.258   7.281   6.564  1.00 80.54           N  
ATOM    151  H   LYS A  12      32.665   7.963   7.187  1.00 80.54           H  
ATOM    152  CA  LYS A  12      33.153   6.406   5.801  1.00 80.54           C  
ATOM    153  HA  LYS A  12      32.929   6.522   4.740  1.00 80.54           H  
ATOM    154  C   LYS A  12      32.903   4.933   6.141  1.00 80.54           C  
ATOM    155  CB  LYS A  12      34.614   6.825   6.030  1.00 80.54           C  
ATOM    156  HB2 LYS A  12      34.711   7.896   5.848  1.00 80.54           H  
ATOM    157  HB3 LYS A  12      35.238   6.309   5.300  1.00 80.54           H  
ATOM    158  O   LYS A  12      32.677   4.586   7.299  1.00 80.54           O  
ATOM    159  CG  LYS A  12      35.145   6.507   7.437  1.00 80.54           C  
ATOM    160  HG2 LYS A  12      34.537   7.021   8.182  1.00 80.54           H  
ATOM    161  HG3 LYS A  12      35.094   5.433   7.615  1.00 80.54           H  
ATOM    162  CD  LYS A  12      36.606   6.940   7.589  1.00 80.54           C  
ATOM    163  HD2 LYS A  12      36.679   8.018   7.442  1.00 80.54           H  
ATOM    164  HD3 LYS A  12      37.209   6.433   6.836  1.00 80.54           H  
ATOM    165  CE  LYS A  12      37.101   6.570   8.992  1.00 80.54           C  
ATOM    166  HE2 LYS A  12      36.982   5.496   9.130  1.00 80.54           H  
ATOM    167  HE3 LYS A  12      36.470   7.070   9.727  1.00 80.54           H  
ATOM    168  NZ  LYS A  12      38.520   6.958   9.189  1.00 80.54           N  
ATOM    169  HZ1 LYS A  12      38.827   6.717  10.121  1.00 80.54           H  
ATOM    170  HZ2 LYS A  12      39.112   6.478   8.526  1.00 80.54           H  
ATOM    171  HZ3 LYS A  12      38.638   7.953   9.062  1.00 80.54           H  
ATOM    172  N   GLY A  13      32.984   4.066   5.141  1.00 73.10           N  
ATOM    173  H   GLY A  13      33.152   4.405   4.204  1.00 73.10           H  
ATOM    174  CA  GLY A  13      32.847   2.627   5.331  1.00 73.10           C  
ATOM    175  HA2 GLY A  13      31.857   2.404   5.729  1.00 73.10           H  
ATOM    176  HA3 GLY A  13      33.592   2.290   6.052  1.00 73.10           H  
ATOM    177  C   GLY A  13      33.041   1.859   4.032  1.00 73.10           C  
ATOM    178  O   GLY A  13      33.028   2.439   2.949  1.00 73.10           O  
ATOM    179  N   ASN A  14      33.168   0.537   4.136  1.00 71.47           N  
ATOM    180  H   ASN A  14      33.184   0.133   5.061  1.00 71.47           H  
ATOM    181  CA  ASN A  14      33.366  -0.369   2.995  1.00 71.47           C  
ATOM    182  HA  ASN A  14      34.077   0.100   2.315  1.00 71.47           H  
ATOM    183  C   ASN A  14      32.094  -0.587   2.151  1.00 71.47           C  
ATOM    184  CB  ASN A  14      33.987  -1.687   3.503  1.00 71.47           C  
ATOM    185  HB2 ASN A  14      33.425  -2.059   4.360  1.00 71.47           H  
ATOM    186  HB3 ASN A  14      33.940  -2.443   2.720  1.00 71.47           H  
ATOM    187  O   ASN A  14      31.909  -1.642   1.554  1.00 71.47           O  
ATOM    188  CG  ASN A  14      35.452  -1.553   3.868  1.00 71.47           C  
ATOM    189  ND2 ASN A  14      36.001  -2.517   4.565  1.00 71.47           N  
ATOM    190 HD21 ASN A  14      35.474  -3.337   4.833  1.00 71.47           H  
ATOM    191 HD22 ASN A  14      36.983  -2.414   4.775  1.00 71.47           H  
ATOM    192  OD1 ASN A  14      36.124  -0.599   3.518  1.00 71.47           O  
ATOM    193  N   SER A  15      31.196   0.396   2.109  1.00 74.26           N  
ATOM    194  H   SER A  15      31.476   1.295   2.473  1.00 74.26           H  
ATOM    195  CA  SER A  15      29.978   0.331   1.311  1.00 74.26           C  
ATOM    196  HA  SER A  15      29.645  -0.704   1.231  1.00 74.26           H  
ATOM    197  C   SER A  15      30.251   0.867  -0.089  1.00 74.26           C  
ATOM    198  CB  SER A  15      28.869   1.122   2.001  1.00 74.26           C  
ATOM    199  HB2 SER A  15      29.215   2.140   2.176  1.00 74.26           H  
ATOM    200  HB3 SER A  15      28.644   0.664   2.964  1.00 74.26           H  
ATOM    201  O   SER A  15      30.477   2.062  -0.265  1.00 74.26           O  
ATOM    202  OG  SER A  15      27.697   1.144   1.207  1.00 74.26           O  
ATOM    203  HG  SER A  15      27.200   1.923   1.465  1.00 74.26           H  
ATOM    204  N   ASP A  16      30.135   0.003  -1.095  1.00 69.93           N  
ATOM    205  H   ASP A  16      30.092  -0.984  -0.886  1.00 69.93           H  
ATOM    206  CA  ASP A  16      30.184   0.402  -2.510  1.00 69.93           C  
ATOM    207  HA  ASP A  16      31.061   1.030  -2.667  1.00 69.93           H  
ATOM    208  C   ASP A  16      28.955   1.230  -2.940  1.00 69.93           C  
ATOM    209  CB  ASP A  16      30.331  -0.846  -3.394  1.00 69.93           C  
ATOM    210  HB2 ASP A  16      29.450  -1.473  -3.261  1.00 69.93           H  
ATOM    211  HB3 ASP A  16      30.369  -0.538  -4.439  1.00 69.93           H  
ATOM    212  O   ASP A  16      28.859   1.662  -4.085  1.00 69.93           O  
ATOM    213  CG  ASP A  16      31.592  -1.667  -3.099  1.00 69.93           C  
ATOM    214  OD1 ASP A  16      32.657  -1.074  -2.784  1.00 69.93           O  
ATOM    215  OD2 ASP A  16      31.478  -2.907  -3.156  1.00 69.93           O  
ATOM    216  N   LYS A  17      27.990   1.453  -2.034  1.00 70.54           N  
ATOM    217  H   LYS A  17      28.143   1.100  -1.100  1.00 70.54           H  
ATOM    218  CA  LYS A  17      26.808   2.290  -2.291  1.00 70.54           C  
ATOM    219  HA  LYS A  17      26.535   2.202  -3.343  1.00 70.54           H  
ATOM    220  C   LYS A  17      27.063   3.776  -2.056  1.00 70.54           C  
ATOM    221  CB  LYS A  17      25.624   1.847  -1.427  1.00 70.54           C  
ATOM    222  HB2 LYS A  17      24.764   2.468  -1.680  1.00 70.54           H  
ATOM    223  HB3 LYS A  17      25.858   2.027  -0.378  1.00 70.54           H  
ATOM    224  O   LYS A  17      26.274   4.585  -2.537  1.00 70.54           O  
ATOM    225  CG  LYS A  17      25.244   0.377  -1.631  1.00 70.54           C  
ATOM    226  HG2 LYS A  17      26.087  -0.266  -1.377  1.00 70.54           H  
ATOM    227  HG3 LYS A  17      24.963   0.211  -2.671  1.00 70.54           H  
ATOM    228  CD  LYS A  17      24.069   0.041  -0.713  1.00 70.54           C  
ATOM    229  HD2 LYS A  17      23.214   0.665  -0.975  1.00 70.54           H  
ATOM    230  HD3 LYS A  17      24.362   0.255   0.315  1.00 70.54           H  
ATOM    231  CE  LYS A  17      23.705  -1.436  -0.849  1.00 70.54           C  
ATOM    232  HE2 LYS A  17      24.616  -2.022  -0.725  1.00 70.54           H  
ATOM    233  HE3 LYS A  17      23.321  -1.614  -1.854  1.00 70.54           H  
ATOM    234  NZ  LYS A  17      22.713  -1.813   0.185  1.00 70.54           N  
ATOM    235  HZ1 LYS A  17      23.103  -1.624   1.098  1.00 70.54           H  
ATOM    236  HZ2 LYS A  17      22.496  -2.798   0.140  1.00 70.54           H  
ATOM    237  HZ3 LYS A  17      21.875  -1.257   0.094  1.00 70.54           H  
ATOM    238  N   LEU A  18      28.114   4.118  -1.305  1.00 79.03           N  
ATOM    239  H   LEU A  18      28.780   3.404  -1.047  1.00 79.03           H  
ATOM    240  CA  LEU A  18      28.419   5.506  -0.982  1.00 79.03           C  
ATOM    241  HA  LEU A  18      27.519   5.975  -0.583  1.00 79.03           H  
ATOM    242  C   LEU A  18      28.827   6.262  -2.243  1.00 79.03           C  
ATOM    243  CB  LEU A  18      29.545   5.598   0.055  1.00 79.03           C  
ATOM    244  HB2 LEU A  18      29.816   6.650   0.141  1.00 79.03           H  
ATOM    245  HB3 LEU A  18      30.398   5.036  -0.325  1.00 79.03           H  
ATOM    246  O   LEU A  18      29.712   5.834  -2.982  1.00 79.03           O  
ATOM    247  CG  LEU A  18      29.221   5.104   1.465  1.00 79.03           C  
ATOM    248  HG  LEU A  18      28.825   4.090   1.411  1.00 79.03           H  
ATOM    249  CD1 LEU A  18      30.494   5.105   2.316  1.00 79.03           C  
ATOM    250 HD11 LEU A  18      30.917   6.109   2.358  1.00 79.03           H  
ATOM    251 HD12 LEU A  18      30.265   4.772   3.329  1.00 79.03           H  
ATOM    252 HD13 LEU A  18      31.227   4.427   1.878  1.00 79.03           H  
ATOM    253  CD2 LEU A  18      28.193   5.997   2.149  1.00 79.03           C  
ATOM    254 HD21 LEU A  18      28.558   7.022   2.208  1.00 79.03           H  
ATOM    255 HD22 LEU A  18      27.250   5.983   1.602  1.00 79.03           H  
ATOM    256 HD23 LEU A  18      28.010   5.619   3.155  1.00 79.03           H  
ATOM    257  N   ILE A  19      28.220   7.424  -2.449  1.00 80.28           N  
ATOM    258  H   ILE A  19      27.484   7.696  -1.814  1.00 80.28           H  
ATOM    259  CA  ILE A  19      28.541   8.294  -3.580  1.00 80.28           C  
ATOM    260  HA  ILE A  19      29.023   7.704  -4.359  1.00 80.28           H  
ATOM    261  C   ILE A  19      29.529   9.357  -3.114  1.00 80.28           C  
ATOM    262  CB  ILE A  19      27.263   8.885  -4.193  1.00 80.28           C  
ATOM    263  HB  ILE A  19      26.737   9.431  -3.409  1.00 80.28           H  
ATOM    264  O   ILE A  19      29.308  10.035  -2.107  1.00 80.28           O  
ATOM    265  CG1 ILE A  19      26.348   7.756  -4.706  1.00 80.28           C  
ATOM    266 HG12 ILE A  19      26.750   7.355  -5.637  1.00 80.28           H  
ATOM    267 HG13 ILE A  19      26.294   6.937  -3.988  1.00 80.28           H  
ATOM    268  CG2 ILE A  19      27.595   9.865  -5.336  1.00 80.28           C  
ATOM    269 HG21 ILE A  19      26.687  10.297  -5.755  1.00 80.28           H  
ATOM    270 HG22 ILE A  19      28.195  10.697  -4.967  1.00 80.28           H  
ATOM    271 HG23 ILE A  19      28.141   9.354  -6.129  1.00 80.28           H  
ATOM    272  CD1 ILE A  19      24.918   8.231  -4.929  1.00 80.28           C  
ATOM    273 HD11 ILE A  19      24.887   9.084  -5.607  1.00 80.28           H  
ATOM    274 HD12 ILE A  19      24.466   8.492  -3.973  1.00 80.28           H  
ATOM    275 HD13 ILE A  19      24.364   7.412  -5.387  1.00 80.28           H  
ATOM    276  N   ALA A  20      30.622   9.507  -3.858  1.00 81.85           N  
ATOM    277  H   ALA A  20      30.735   8.922  -4.673  1.00 81.85           H  
ATOM    278  CA  ALA A  20      31.624  10.531  -3.610  1.00 81.85           C  
ATOM    279  HA  ALA A  20      32.106  10.329  -2.654  1.00 81.85           H  
ATOM    280  C   ALA A  20      30.985  11.928  -3.570  1.00 81.85           C  
ATOM    281  CB  ALA A  20      32.680  10.448  -4.714  1.00 81.85           C  
ATOM    282  HB1 ALA A  20      32.224  10.645  -5.684  1.00 81.85           H  
ATOM    283  HB2 ALA A  20      33.136   9.458  -4.727  1.00 81.85           H  
ATOM    284  HB3 ALA A  20      33.455  11.193  -4.536  1.00 81.85           H  
ATOM    285  O   ALA A  20      30.267  12.325  -4.484  1.00 81.85           O  
ATOM    286  N   ARG A  21      31.281  12.700  -2.518  1.00 79.36           N  
ATOM    287  H   ARG A  21      31.836  12.294  -1.779  1.00 79.36           H  
ATOM    288  CA  ARG A  21      30.782  14.083  -2.381  1.00 79.36           C  
ATOM    289  HA  ARG A  21      29.717  14.098  -2.612  1.00 79.36           H  
ATOM    290  C   ARG A  21      31.427  15.049  -3.375  1.00 79.36           C  
ATOM    291  CB  ARG A  21      30.993  14.586  -0.946  1.00 79.36           C  
ATOM    292  HB2 ARG A  21      30.732  15.644  -0.907  1.00 79.36           H  
ATOM    293  HB3 ARG A  21      32.043  14.481  -0.672  1.00 79.36           H  
ATOM    294  O   ARG A  21      30.854  16.087  -3.683  1.00 79.36           O  
ATOM    295  CG  ARG A  21      30.110  13.835   0.058  1.00 79.36           C  
ATOM    296  HG2 ARG A  21      30.363  12.775   0.058  1.00 79.36           H  
ATOM    297  HG3 ARG A  21      29.067  13.940  -0.242  1.00 79.36           H  
ATOM    298  CD  ARG A  21      30.262  14.391   1.478  1.00 79.36           C  
ATOM    299  HD2 ARG A  21      29.454  13.984   2.086  1.00 79.36           H  
ATOM    300  HD3 ARG A  21      30.147  15.475   1.441  1.00 79.36           H  
ATOM    301  NE  ARG A  21      31.554  14.022   2.098  1.00 79.36           N  
ATOM    302  HE  ARG A  21      32.026  13.209   1.730  1.00 79.36           H  
ATOM    303  NH1 ARG A  21      31.494  15.553   3.808  1.00 79.36           N  
ATOM    304 HH11 ARG A  21      30.609  15.894   3.459  1.00 79.36           H  
ATOM    305 HH12 ARG A  21      31.884  15.936   4.658  1.00 79.36           H  
ATOM    306  NH2 ARG A  21      33.176  14.105   3.700  1.00 79.36           N  
ATOM    307 HH21 ARG A  21      33.452  13.159   3.478  1.00 79.36           H  
ATOM    308 HH22 ARG A  21      33.535  14.498   4.558  1.00 79.36           H  
ATOM    309  CZ  ARG A  21      32.072  14.564   3.187  1.00 79.36           C  
ATOM    310  N   LYS A  22      32.641  14.731  -3.826  1.00 75.66           N  
ATOM    311  H   LYS A  22      33.000  13.821  -3.577  1.00 75.66           H  
ATOM    312  CA  LYS A  22      33.437  15.515  -4.772  1.00 75.66           C  
ATOM    313  HA  LYS A  22      32.781  16.163  -5.352  1.00 75.66           H  
ATOM    314  C   LYS A  22      34.133  14.571  -5.739  1.00 75.66           C  
ATOM    315  CB  LYS A  22      34.479  16.372  -4.029  1.00 75.66           C  
ATOM    316  HB2 LYS A  22      35.092  15.730  -3.398  1.00 75.66           H  
ATOM    317  HB3 LYS A  22      35.130  16.840  -4.767  1.00 75.66           H  
ATOM    318  O   LYS A  22      34.476  13.447  -5.368  1.00 75.66           O  
ATOM    319  CG  LYS A  22      33.843  17.475  -3.170  1.00 75.66           C  
ATOM    320  HG2 LYS A  22      33.256  17.025  -2.369  1.00 75.66           H  
ATOM    321  HG3 LYS A  22      33.185  18.078  -3.796  1.00 75.66           H  
ATOM    322  CD  LYS A  22      34.916  18.380  -2.550  1.00 75.66           C  
ATOM    323  HD2 LYS A  22      35.545  17.786  -1.887  1.00 75.66           H  
ATOM    324  HD3 LYS A  22      35.530  18.799  -3.347  1.00 75.66           H  
ATOM    325  CE  LYS A  22      34.249  19.513  -1.761  1.00 75.66           C  
ATOM    326  HE2 LYS A  22      33.657  19.077  -0.956  1.00 75.66           H  
ATOM    327  HE3 LYS A  22      33.566  20.040  -2.428  1.00 75.66           H  
ATOM    328  NZ  LYS A  22      35.250  20.463  -1.211  1.00 75.66           N  
ATOM    329  HZ1 LYS A  22      34.793  21.205  -0.700  1.00 75.66           H  
ATOM    330  HZ2 LYS A  22      35.781  20.887  -1.959  1.00 75.66           H  
ATOM    331  HZ3 LYS A  22      35.891  19.989  -0.592  1.00 75.66           H  
ATOM    332  N   THR A  23      34.390  15.046  -6.952  1.00 74.44           N  
ATOM    333  H   THR A  23      34.029  15.946  -7.232  1.00 74.44           H  
ATOM    334  CA  THR A  23      35.250  14.346  -7.909  1.00 74.44           C  
ATOM    335  HA  THR A  23      34.756  13.418  -8.197  1.00 74.44           H  
ATOM    336  C   THR A  23      36.586  14.017  -7.233  1.00 74.44           C  
ATOM    337  CB  THR A  23      35.464  15.196  -9.173  1.00 74.44           C  
ATOM    338  HB  THR A  23      36.227  15.952  -8.987  1.00 74.44           H  
ATOM    339  O   THR A  23      37.149  14.861  -6.536  1.00 74.44           O  
ATOM    340  CG2 THR A  23      35.865  14.341 -10.372  1.00 74.44           C  
ATOM    341 HG21 THR A  23      36.747  13.747 -10.133  1.00 74.44           H  
ATOM    342 HG22 THR A  23      35.051  13.668 -10.641  1.00 74.44           H  
ATOM    343 HG23 THR A  23      36.097  14.982 -11.222  1.00 74.44           H  
ATOM    344  OG1 THR A  23      34.257  15.838  -9.526  1.00 74.44           O  
ATOM    345  HG1 THR A  23      34.377  16.236 -10.391  1.00 74.44           H  
ATOM    346  N   TYR A  24      37.064  12.780  -7.398  1.00 77.32           N  
ATOM    347  H   TYR A  24      36.542  12.156  -7.997  1.00 77.32           H  
ATOM    348  CA  TYR A  24      38.306  12.246  -6.810  1.00 77.32           C  
ATOM    349  HA  TYR A  24      38.450  11.263  -7.260  1.00 77.32           H  
ATOM    350  C   TYR A  24      38.307  11.987  -5.293  1.00 77.32           C  
ATOM    351  CB  TYR A  24      39.520  13.090  -7.238  1.00 77.32           C  
ATOM    352  HB2 TYR A  24      39.582  13.978  -6.608  1.00 77.32           H  
ATOM    353  HB3 TYR A  24      40.428  12.514  -7.061  1.00 77.32           H  
ATOM    354  O   TYR A  24      39.328  11.565  -4.751  1.00 77.32           O  
ATOM    355  CG  TYR A  24      39.495  13.512  -8.691  1.00 77.32           C  
ATOM    356  CD1 TYR A  24      39.730  12.553  -9.692  1.00 77.32           C  
ATOM    357  HD1 TYR A  24      39.966  11.533  -9.425  1.00 77.32           H  
ATOM    358  CD2 TYR A  24      39.203  14.846  -9.042  1.00 77.32           C  
ATOM    359  HD2 TYR A  24      39.034  15.582  -8.270  1.00 77.32           H  
ATOM    360  CE1 TYR A  24      39.673  12.925 -11.046  1.00 77.32           C  
ATOM    361  HE1 TYR A  24      39.862  12.202 -11.826  1.00 77.32           H  
ATOM    362  CE2 TYR A  24      39.150  15.223 -10.398  1.00 77.32           C  
ATOM    363  HE2 TYR A  24      38.944  16.248 -10.670  1.00 77.32           H  
ATOM    364  OH  TYR A  24      39.337  14.602 -12.713  1.00 77.32           O  
ATOM    365  HH  TYR A  24      39.219  15.545 -12.849  1.00 77.32           H  
ATOM    366  CZ  TYR A  24      39.386  14.258 -11.401  1.00 77.32           C  
ATOM    367  N   TRP A  25      37.193  12.193  -4.586  1.00 80.41           N  
ATOM    368  H   TRP A  25      36.365  12.543  -5.046  1.00 80.41           H  
ATOM    369  CA  TRP A  25      37.099  11.812  -3.175  1.00 80.41           C  
ATOM    370  HA  TRP A  25      38.087  11.857  -2.716  1.00 80.41           H  
ATOM    371  C   TRP A  25      36.604  10.382  -3.044  1.00 80.41           C  
ATOM    372  CB  TRP A  25      36.212  12.782  -2.397  1.00 80.41           C  
ATOM    373  HB2 TRP A  25      35.908  12.292  -1.472  1.00 80.41           H  
ATOM    374  HB3 TRP A  25      35.305  12.995  -2.963  1.00 80.41           H  
ATOM    375  O   TRP A  25      35.446  10.098  -3.332  1.00 80.41           O  
ATOM    376  CG  TRP A  25      36.873  14.067  -2.015  1.00 80.41           C  
ATOM    377  CD1 TRP A  25      37.839  14.713  -2.710  1.00 80.41           C  
ATOM    378  HD1 TRP A  25      38.254  14.390  -3.653  1.00 80.41           H  
ATOM    379  CD2 TRP A  25      36.648  14.862  -0.816  1.00 80.41           C  
ATOM    380  CE2 TRP A  25      37.536  15.978  -0.842  1.00 80.41           C  
ATOM    381  CE3 TRP A  25      35.783  14.747   0.294  1.00 80.41           C  
ATOM    382  HE3 TRP A  25      35.114  13.901   0.349  1.00 80.41           H  
ATOM    383  NE1 TRP A  25      38.242  15.833  -2.015  1.00 80.41           N  
ATOM    384  HE1 TRP A  25      39.005  16.420  -2.321  1.00 80.41           H  
ATOM    385  CH2 TRP A  25      36.699  16.789   1.277  1.00 80.41           C  
ATOM    386  HH2 TRP A  25      36.737  17.495   2.093  1.00 80.41           H  
ATOM    387  CZ2 TRP A  25      37.570  16.932   0.184  1.00 80.41           C  
ATOM    388  HZ2 TRP A  25      38.286  17.741   0.150  1.00 80.41           H  
ATOM    389  CZ3 TRP A  25      35.806  15.702   1.329  1.00 80.41           C  
ATOM    390  HZ3 TRP A  25      35.155  15.588   2.183  1.00 80.41           H  
ATOM    391  N   ASP A  26      37.466   9.494  -2.558  1.00 81.50           N  
ATOM    392  H   ASP A  26      38.427   9.771  -2.416  1.00 81.50           H  
ATOM    393  CA  ASP A  26      37.081   8.120  -2.255  1.00 81.50           C  
ATOM    394  HA  ASP A  26      36.628   7.692  -3.149  1.00 81.50           H  
ATOM    395  C   ASP A  26      36.075   8.095  -1.084  1.00 81.50           C  
ATOM    396  CB  ASP A  26      38.335   7.290  -1.958  1.00 81.50           C  
ATOM    397  HB2 ASP A  26      38.990   7.321  -2.828  1.00 81.50           H  
ATOM    398  HB3 ASP A  26      38.867   7.740  -1.120  1.00 81.50           H  
ATOM    399  O   ASP A  26      36.439   8.424   0.056  1.00 81.50           O  
ATOM    400  CG  ASP A  26      38.033   5.825  -1.623  1.00 81.50           C  
ATOM    401  OD1 ASP A  26      36.845   5.426  -1.653  1.00 81.50           O  
ATOM    402  OD2 ASP A  26      39.007   5.135  -1.257  1.00 81.50           O  
ATOM    403  N   PRO A  27      34.812   7.697  -1.314  1.00 81.94           N  
ATOM    404  CA  PRO A  27      33.812   7.659  -0.259  1.00 81.94           C  
ATOM    405  HA  PRO A  27      33.748   8.639   0.213  1.00 81.94           H  
ATOM    406  C   PRO A  27      34.135   6.626   0.832  1.00 81.94           C  
ATOM    407  CB  PRO A  27      32.499   7.361  -0.973  1.00 81.94           C  
ATOM    408  HB2 PRO A  27      31.870   6.734  -0.341  1.00 81.94           H  
ATOM    409  HB3 PRO A  27      31.993   8.295  -1.221  1.00 81.94           H  
ATOM    410  O   PRO A  27      33.683   6.786   1.970  1.00 81.94           O  
ATOM    411  CG  PRO A  27      32.899   6.633  -2.252  1.00 81.94           C  
ATOM    412  HG2 PRO A  27      32.188   6.807  -3.060  1.00 81.94           H  
ATOM    413  HG3 PRO A  27      32.998   5.566  -2.050  1.00 81.94           H  
ATOM    414  CD  PRO A  27      34.264   7.219  -2.577  1.00 81.94           C  
ATOM    415  HD2 PRO A  27      34.892   6.448  -3.023  1.00 81.94           H  
ATOM    416  HD3 PRO A  27      34.142   8.051  -3.270  1.00 81.94           H  
ATOM    417  N   LYS A  28      34.981   5.621   0.554  1.00 83.40           N  
ATOM    418  H   LYS A  28      35.380   5.556  -0.372  1.00 83.40           H  
ATOM    419  CA  LYS A  28      35.476   4.689   1.582  1.00 83.40           C  
ATOM    420  HA  LYS A  28      34.627   4.313   2.154  1.00 83.40           H  
ATOM    421  C   LYS A  28      36.404   5.374   2.585  1.00 83.40           C  
ATOM    422  CB  LYS A  28      36.187   3.486   0.938  1.00 83.40           C  
ATOM    423  HB2 LYS A  28      36.554   2.836   1.732  1.00 83.40           H  
ATOM    424  HB3 LYS A  28      37.043   3.822   0.353  1.00 83.40           H  
ATOM    425  O   LYS A  28      36.478   4.943   3.734  1.00 83.40           O  
ATOM    426  CG  LYS A  28      35.236   2.674   0.049  1.00 83.40           C  
ATOM    427  HG2 LYS A  28      34.917   3.288  -0.794  1.00 83.40           H  
ATOM    428  HG3 LYS A  28      34.356   2.404   0.632  1.00 83.40           H  
ATOM    429  CD  LYS A  28      35.880   1.390  -0.495  1.00 83.40           C  
ATOM    430  HD2 LYS A  28      36.214   0.764   0.333  1.00 83.40           H  
ATOM    431  HD3 LYS A  28      36.722   1.646  -1.137  1.00 83.40           H  
ATOM    432  CE  LYS A  28      34.790   0.670  -1.298  1.00 83.40           C  
ATOM    433  HE2 LYS A  28      33.931   0.497  -0.649  1.00 83.40           H  
ATOM    434  HE3 LYS A  28      34.447   1.334  -2.092  1.00 83.40           H  
ATOM    435  NZ  LYS A  28      35.204  -0.622  -1.895  1.00 83.40           N  
ATOM    436  HZ1 LYS A  28      35.496  -1.288  -1.195  1.00 83.40           H  
ATOM    437  HZ2 LYS A  28      35.910  -0.496  -2.607  1.00 83.40           H  
ATOM    438  HZ3 LYS A  28      34.382  -1.001  -2.343  1.00 83.40           H  
ATOM    439  N   LYS A  29      37.073   6.464   2.190  1.00 83.91           N  
ATOM    440  H   LYS A  29      36.956   6.748   1.228  1.00 83.91           H  
ATOM    441  CA  LYS A  29      37.940   7.271   3.068  1.00 83.91           C  
ATOM    442  HA  LYS A  29      38.316   6.643   3.875  1.00 83.91           H  
ATOM    443  C   LYS A  29      37.194   8.418   3.740  1.00 83.91           C  
ATOM    444  CB  LYS A  29      39.142   7.805   2.274  1.00 83.91           C  
ATOM    445  HB2 LYS A  29      39.684   8.518   2.895  1.00 83.91           H  
ATOM    446  HB3 LYS A  29      38.792   8.326   1.382  1.00 83.91           H  
ATOM    447  O   LYS A  29      37.403   8.664   4.926  1.00 83.91           O  
ATOM    448  CG  LYS A  29      40.101   6.680   1.868  1.00 83.91           C  
ATOM    449  HG2 LYS A  29      39.581   5.973   1.221  1.00 83.91           H  
ATOM    450  HG3 LYS A  29      40.439   6.154   2.761  1.00 83.91           H  
ATOM    451  CD  LYS A  29      41.318   7.244   1.125  1.00 83.91           C  
ATOM    452  HD2 LYS A  29      41.866   7.918   1.784  1.00 83.91           H  
ATOM    453  HD3 LYS A  29      40.977   7.794   0.248  1.00 83.91           H  
ATOM    454  CE  LYS A  29      42.222   6.089   0.684  1.00 83.91           C  
ATOM    455  HE2 LYS A  29      42.520   5.518   1.564  1.00 83.91           H  
ATOM    456  HE3 LYS A  29      41.636   5.430   0.043  1.00 83.91           H  
ATOM    457  NZ  LYS A  29      43.420   6.576  -0.045  1.00 83.91           N  
ATOM    458  HZ1 LYS A  29      43.972   7.195   0.531  1.00 83.91           H  
ATOM    459  HZ2 LYS A  29      43.997   5.797  -0.329  1.00 83.91           H  
ATOM    460  HZ3 LYS A  29      43.138   7.069  -0.880  1.00 83.91           H  
ATOM    461  N   TYR A  30      36.321   9.103   3.002  1.00 84.65           N  
ATOM    462  H   TYR A  30      36.246   8.852   2.026  1.00 84.65           H  
ATOM    463  CA  TYR A  30      35.736  10.381   3.432  1.00 84.65           C  
ATOM    464  HA  TYR A  30      36.217  10.697   4.358  1.00 84.65           H  
ATOM    465  C   TYR A  30      34.240  10.328   3.741  1.00 84.65           C  
ATOM    466  CB  TYR A  30      36.044  11.447   2.376  1.00 84.65           C  
ATOM    467  HB2 TYR A  30      35.609  12.399   2.682  1.00 84.65           H  
ATOM    468  HB3 TYR A  30      35.582  11.160   1.431  1.00 84.65           H  
ATOM    469  O   TYR A  30      33.652  11.366   4.059  1.00 84.65           O  
ATOM    470  CG  TYR A  30      37.528  11.660   2.177  1.00 84.65           C  
ATOM    471  CD1 TYR A  30      38.278  12.326   3.166  1.00 84.65           C  
ATOM    472  HD1 TYR A  30      37.792  12.707   4.052  1.00 84.65           H  
ATOM    473  CD2 TYR A  30      38.161  11.163   1.023  1.00 84.65           C  
ATOM    474  HD2 TYR A  30      37.586  10.655   0.263  1.00 84.65           H  
ATOM    475  CE1 TYR A  30      39.665  12.498   3.002  1.00 84.65           C  
ATOM    476  HE1 TYR A  30      40.241  13.013   3.756  1.00 84.65           H  
ATOM    477  CE2 TYR A  30      39.548  11.326   0.860  1.00 84.65           C  
ATOM    478  HE2 TYR A  30      40.046  10.958  -0.025  1.00 84.65           H  
ATOM    479  OH  TYR A  30      41.639  12.142   1.678  1.00 84.65           O  
ATOM    480  HH  TYR A  30      42.041  12.674   2.369  1.00 84.65           H  
ATOM    481  CZ  TYR A  30      40.301  11.995   1.846  1.00 84.65           C  
ATOM    482  N   GLY A  31      33.614   9.158   3.628  1.00 80.72           N  
ATOM    483  H   GLY A  31      34.126   8.360   3.281  1.00 80.72           H  
ATOM    484  CA  GLY A  31      32.162   9.068   3.601  1.00 80.72           C  
ATOM    485  HA2 GLY A  31      31.734   9.605   4.448  1.00 80.72           H  
ATOM    486  HA3 GLY A  31      31.854   8.025   3.667  1.00 80.72           H  
ATOM    487  C   GLY A  31      31.589   9.647   2.312  1.00 80.72           C  
ATOM    488  O   GLY A  31      32.285  10.250   1.485  1.00 80.72           O  
ATOM    489  N   GLY A  32      30.291   9.464   2.145  1.00 83.74           N  
ATOM    490  H   GLY A  32      29.747   9.082   2.904  1.00 83.74           H  
ATOM    491  CA  GLY A  32      29.597   9.799   0.913  1.00 83.74           C  
ATOM    492  HA2 GLY A  32      30.044  10.676   0.444  1.00 83.74           H  
ATOM    493  HA3 GLY A  32      29.683   8.965   0.216  1.00 83.74           H  
ATOM    494  C   GLY A  32      28.125  10.070   1.147  1.00 83.74           C  
ATOM    495  O   GLY A  32      27.628   9.947   2.267  1.00 83.74           O  
ATOM    496  N   PHE A  33      27.427  10.430   0.079  1.00 83.16           N  
ATOM    497  H   PHE A  33      27.899  10.474  -0.813  1.00 83.16           H  
ATOM    498  CA  PHE A  33      25.970  10.397   0.089  1.00 83.16           C  
ATOM    499  HA  PHE A  33      25.608  10.901   0.985  1.00 83.16           H  
ATOM    500  C   PHE A  33      25.489   8.940   0.151  1.00 83.16           C  
ATOM    501  CB  PHE A  33      25.431  11.147  -1.131  1.00 83.16           C  
ATOM    502  HB2 PHE A  33      24.342  11.105  -1.113  1.00 83.16           H  
ATOM    503  HB3 PHE A  33      25.751  10.641  -2.042  1.00 83.16           H  
ATOM    504  O   PHE A  33      26.135   8.061  -0.423  1.00 83.16           O  
ATOM    505  CG  PHE A  33      25.849  12.601  -1.190  1.00 83.16           C  
ATOM    506  CD1 PHE A  33      25.405  13.486  -0.190  1.00 83.16           C  
ATOM    507  HD1 PHE A  33      24.779  13.128   0.614  1.00 83.16           H  
ATOM    508  CD2 PHE A  33      26.656  13.080  -2.242  1.00 83.16           C  
ATOM    509  HD2 PHE A  33      26.989  12.410  -3.021  1.00 83.16           H  
ATOM    510  CE1 PHE A  33      25.752  14.846  -0.246  1.00 83.16           C  
ATOM    511  HE1 PHE A  33      25.381  15.525   0.508  1.00 83.16           H  
ATOM    512  CE2 PHE A  33      26.995  14.444  -2.302  1.00 83.16           C  
ATOM    513  HE2 PHE A  33      27.574  14.820  -3.132  1.00 83.16           H  
ATOM    514  CZ  PHE A  33      26.543  15.326  -1.304  1.00 83.16           C  
ATOM    515  HZ  PHE A  33      26.779  16.379  -1.367  1.00 83.16           H  
ATOM    516  N   ASP A  34      24.383   8.695   0.861  1.00 74.50           N  
ATOM    517  H   ASP A  34      23.959   9.474   1.345  1.00 74.50           H  
ATOM    518  CA  ASP A  34      23.906   7.345   1.210  1.00 74.50           C  
ATOM    519  HA  ASP A  34      24.653   6.852   1.832  1.00 74.50           H  
ATOM    520  C   ASP A  34      23.679   6.450  -0.016  1.00 74.50           C  
ATOM    521  CB  ASP A  34      22.607   7.468   2.040  1.00 74.50           C  
ATOM    522  HB2 ASP A  34      21.928   8.154   1.533  1.00 74.50           H  
ATOM    523  HB3 ASP A  34      22.846   7.901   3.011  1.00 74.50           H  
ATOM    524  O   ASP A  34      24.286   5.389  -0.164  1.00 74.50           O  
ATOM    525  CG  ASP A  34      21.881   6.126   2.255  1.00 74.50           C  
ATOM    526  OD1 ASP A  34      22.541   5.123   2.586  1.00 74.50           O  
ATOM    527  OD2 ASP A  34      20.649   6.062   1.996  1.00 74.50           O  
ATOM    528  N   SER A  35      22.762   6.861  -0.891  1.00 76.00           N  
ATOM    529  H   SER A  35      22.332   7.765  -0.756  1.00 76.00           H  
ATOM    530  CA  SER A  35      22.350   6.043  -2.025  1.00 76.00           C  
ATOM    531  HA  SER A  35      23.237   5.509  -2.369  1.00 76.00           H  
ATOM    532  C   SER A  35      21.837   6.891  -3.187  1.00 76.00           C  
ATOM    533  CB  SER A  35      21.314   4.991  -1.590  1.00 76.00           C  
ATOM    534  HB2 SER A  35      20.872   4.534  -2.476  1.00 76.00           H  
ATOM    535  HB3 SER A  35      21.835   4.213  -1.031  1.00 76.00           H  
ATOM    536  O   SER A  35      21.229   7.947  -2.964  1.00 76.00           O  
ATOM    537  OG  SER A  35      20.276   5.504  -0.764  1.00 76.00           O  
ATOM    538  HG  SER A  35      20.672   5.716   0.084  1.00 76.00           H  
ATOM    539  N   PRO A  36      22.066   6.447  -4.436  1.00 82.32           N  
ATOM    540  CA  PRO A  36      21.534   7.122  -5.609  1.00 82.32           C  
ATOM    541  HA  PRO A  36      21.846   8.166  -5.623  1.00 82.32           H  
ATOM    542  C   PRO A  36      20.008   7.043  -5.616  1.00 82.32           C  
ATOM    543  CB  PRO A  36      22.132   6.396  -6.810  1.00 82.32           C  
ATOM    544  HB2 PRO A  36      21.449   6.401  -7.660  1.00 82.32           H  
ATOM    545  HB3 PRO A  36      23.082   6.850  -7.093  1.00 82.32           H  
ATOM    546  O   PRO A  36      19.416   6.044  -5.199  1.00 82.32           O  
ATOM    547  CG  PRO A  36      22.407   4.988  -6.291  1.00 82.32           C  
ATOM    548  HG2 PRO A  36      21.498   4.389  -6.357  1.00 82.32           H  
ATOM    549  HG3 PRO A  36      23.224   4.508  -6.829  1.00 82.32           H  
ATOM    550  CD  PRO A  36      22.756   5.219  -4.823  1.00 82.32           C  
ATOM    551  HD2 PRO A  36      22.424   4.367  -4.230  1.00 82.32           H  
ATOM    552  HD3 PRO A  36      23.833   5.348  -4.712  1.00 82.32           H  
ATOM    553  N   ILE A  37      19.366   8.085  -6.133  1.00 84.10           N  
ATOM    554  H   ILE A  37      19.900   8.859  -6.500  1.00 84.10           H  
ATOM    555  CA  ILE A  37      17.923   8.073  -6.353  1.00 84.10           C  
ATOM    556  HA  ILE A  37      17.457   7.507  -5.547  1.00 84.10           H  
ATOM    557  C   ILE A  37      17.642   7.316  -7.655  1.00 84.10           C  
ATOM    558  CB  ILE A  37      17.348   9.505  -6.278  1.00 84.10           C  
ATOM    559  HB  ILE A  37      17.955  10.169  -6.893  1.00 84.10           H  
ATOM    560  O   ILE A  37      18.228   7.593  -8.703  1.00 84.10           O  
ATOM    561  CG1 ILE A  37      17.405   9.968  -4.800  1.00 84.10           C  
ATOM    562 HG12 ILE A  37      16.652   9.418  -4.235  1.00 84.10           H  
ATOM    563 HG13 ILE A  37      18.373   9.718  -4.367  1.00 84.10           H  
ATOM    564  CG2 ILE A  37      15.891   9.535  -6.777  1.00 84.10           C  
ATOM    565 HG21 ILE A  37      15.494  10.549  -6.715  1.00 84.10           H  
ATOM    566 HG22 ILE A  37      15.266   8.868  -6.184  1.00 84.10           H  
ATOM    567 HG23 ILE A  37      15.840   9.235  -7.824  1.00 84.10           H  
ATOM    568  CD1 ILE A  37      17.186  11.464  -4.556  1.00 84.10           C  
ATOM    569 HD11 ILE A  37      16.349  11.851  -5.136  1.00 84.10           H  
ATOM    570 HD12 ILE A  37      18.102  12.001  -4.804  1.00 84.10           H  
ATOM    571 HD13 ILE A  37      16.987  11.626  -3.497  1.00 84.10           H  
ATOM    572  N   VAL A  38      16.748   6.328  -7.575  1.00 86.19           N  
ATOM    573  H   VAL A  38      16.318   6.151  -6.679  1.00 86.19           H  
ATOM    574  CA  VAL A  38      16.245   5.589  -8.739  1.00 86.19           C  
ATOM    575  HA  VAL A  38      17.076   5.354  -9.404  1.00 86.19           H  
ATOM    576  C   VAL A  38      15.265   6.482  -9.494  1.00 86.19           C  
ATOM    577  CB  VAL A  38      15.622   4.241  -8.334  1.00 86.19           C  
ATOM    578  HB  VAL A  38      14.816   4.412  -7.621  1.00 86.19           H  
ATOM    579  O   VAL A  38      14.296   6.960  -8.905  1.00 86.19           O  
ATOM    580  CG1 VAL A  38      15.060   3.487  -9.545  1.00 86.19           C  
ATOM    581 HG11 VAL A  38      14.228   4.040  -9.981  1.00 86.19           H  
ATOM    582 HG12 VAL A  38      14.689   2.508  -9.241  1.00 86.19           H  
ATOM    583 HG13 VAL A  38      15.833   3.358 -10.302  1.00 86.19           H  
ATOM    584  CG2 VAL A  38      16.676   3.336  -7.677  1.00 86.19           C  
ATOM    585 HG21 VAL A  38      17.489   3.143  -8.378  1.00 86.19           H  
ATOM    586 HG22 VAL A  38      16.221   2.389  -7.387  1.00 86.19           H  
ATOM    587 HG23 VAL A  38      17.084   3.811  -6.785  1.00 86.19           H  
ATOM    588  N   ALA A  39      15.520   6.708 -10.781  1.00 87.56           N  
ATOM    589  H   ALA A  39      16.292   6.222 -11.215  1.00 87.56           H  
ATOM    590  CA  ALA A  39      14.649   7.483 -11.657  1.00 87.56           C  
ATOM    591  HA  ALA A  39      14.300   8.369 -11.126  1.00 87.56           H  
ATOM    592  C   ALA A  39      13.418   6.665 -12.070  1.00 87.56           C  
ATOM    593  CB  ALA A  39      15.464   7.930 -12.880  1.00 87.56           C  
ATOM    594  HB1 ALA A  39      16.341   8.492 -12.560  1.00 87.56           H  
ATOM    595  HB2 ALA A  39      15.793   7.065 -13.455  1.00 87.56           H  
ATOM    596  HB3 ALA A  39      14.846   8.563 -13.518  1.00 87.56           H  
ATOM    597  O   ALA A  39      12.286   7.121 -11.930  1.00 87.56           O  
ATOM    598  N   TYR A  40      13.648   5.445 -12.555  1.00 90.54           N  
ATOM    599  H   TYR A  40      14.605   5.133 -12.636  1.00 90.54           H  
ATOM    600  CA  TYR A  40      12.614   4.499 -12.968  1.00 90.54           C  
ATOM    601  HA  TYR A  40      11.778   4.554 -12.271  1.00 90.54           H  
ATOM    602  C   TYR A  40      13.154   3.068 -12.927  1.00 90.54           C  
ATOM    603  CB  TYR A  40      12.089   4.869 -14.365  1.00 90.54           C  
ATOM    604  HB2 TYR A  40      11.386   4.107 -14.703  1.00 90.54           H  
ATOM    605  HB3 TYR A  40      11.515   5.792 -14.278  1.00 90.54           H  
ATOM    606  O   TYR A  40      14.349   2.847 -12.713  1.00 90.54           O  
ATOM    607  CG  TYR A  40      13.138   5.055 -15.445  1.00 90.54           C  
ATOM    608  CD1 TYR A  40      13.540   6.356 -15.802  1.00 90.54           C  
ATOM    609  HD1 TYR A  40      13.124   7.207 -15.283  1.00 90.54           H  
ATOM    610  CD2 TYR A  40      13.660   3.943 -16.134  1.00 90.54           C  
ATOM    611  HD2 TYR A  40      13.343   2.944 -15.872  1.00 90.54           H  
ATOM    612  CE1 TYR A  40      14.432   6.552 -16.872  1.00 90.54           C  
ATOM    613  HE1 TYR A  40      14.697   7.550 -17.188  1.00 90.54           H  
ATOM    614  CE2 TYR A  40      14.570   4.135 -17.192  1.00 90.54           C  
ATOM    615  HE2 TYR A  40      14.969   3.294 -17.739  1.00 90.54           H  
ATOM    616  OH  TYR A  40      15.712   5.637 -18.673  1.00 90.54           O  
ATOM    617  HH  TYR A  40      15.754   6.566 -18.910  1.00 90.54           H  
ATOM    618  CZ  TYR A  40      14.937   5.441 -17.577  1.00 90.54           C  
ATOM    619  N   SER A  41      12.270   2.090 -13.111  1.00 94.87           N  
ATOM    620  H   SER A  41      11.336   2.331 -13.411  1.00 94.87           H  
ATOM    621  CA  SER A  41      12.672   0.688 -13.255  1.00 94.87           C  
ATOM    622  HA  SER A  41      13.715   0.576 -12.960  1.00 94.87           H  
ATOM    623  C   SER A  41      12.570   0.263 -14.716  1.00 94.87           C  
ATOM    624  CB  SER A  41      11.853  -0.220 -12.337  1.00 94.87           C  
ATOM    625  HB2 SER A  41      10.811  -0.215 -12.657  1.00 94.87           H  
ATOM    626  HB3 SER A  41      12.239  -1.238 -12.389  1.00 94.87           H  
ATOM    627  O   SER A  41      11.826   0.856 -15.493  1.00 94.87           O  
ATOM    628  OG  SER A  41      11.944   0.259 -11.004  1.00 94.87           O  
ATOM    629  HG  SER A  41      11.504   1.112 -11.017  1.00 94.87           H  
ATOM    630  N   VAL A  42      13.325  -0.755 -15.102  1.00 95.12           N  
ATOM    631  H   VAL A  42      13.991  -1.146 -14.451  1.00 95.12           H  
ATOM    632  CA  VAL A  42      13.250  -1.370 -16.426  1.00 95.12           C  
ATOM    633  HA  VAL A  42      12.345  -1.015 -16.920  1.00 95.12           H  
ATOM    634  C   VAL A  42      13.105  -2.873 -16.268  1.00 95.12           C  
ATOM    635  CB  VAL A  42      14.438  -0.979 -17.329  1.00 95.12           C  
ATOM    636  HB  VAL A  42      14.305  -1.460 -18.299  1.00 95.12           H  
ATOM    637  O   VAL A  42      13.817  -3.476 -15.468  1.00 95.12           O  
ATOM    638  CG1 VAL A  42      14.458   0.534 -17.547  1.00 95.12           C  
ATOM    639 HG11 VAL A  42      13.492   0.865 -17.929  1.00 95.12           H  
ATOM    640 HG12 VAL A  42      14.667   1.049 -16.609  1.00 95.12           H  
ATOM    641 HG13 VAL A  42      15.233   0.790 -18.269  1.00 95.12           H  
ATOM    642  CG2 VAL A  42      15.819  -1.358 -16.788  1.00 95.12           C  
ATOM    643 HG21 VAL A  42      15.876  -2.440 -16.666  1.00 95.12           H  
ATOM    644 HG22 VAL A  42      16.004  -0.874 -15.828  1.00 95.12           H  
ATOM    645 HG23 VAL A  42      16.590  -1.054 -17.496  1.00 95.12           H  
ATOM    646  N   LEU A  43      12.170  -3.475 -16.998  1.00 95.50           N  
ATOM    647  H   LEU A  43      11.633  -2.914 -17.644  1.00 95.50           H  
ATOM    648  CA  LEU A  43      12.125  -4.924 -17.155  1.00 95.50           C  
ATOM    649  HA  LEU A  43      12.357  -5.397 -16.201  1.00 95.50           H  
ATOM    650  C   LEU A  43      13.193  -5.315 -18.171  1.00 95.50           C  
ATOM    651  CB  LEU A  43      10.722  -5.360 -17.602  1.00 95.50           C  
ATOM    652  HB2 LEU A  43       9.989  -5.012 -16.873  1.00 95.50           H  
ATOM    653  HB3 LEU A  43      10.512  -4.880 -18.558  1.00 95.50           H  
ATOM    654  O   LEU A  43      13.255  -4.726 -19.249  1.00 95.50           O  
ATOM    655  CG  LEU A  43      10.559  -6.881 -17.787  1.00 95.50           C  
ATOM    656  HG  LEU A  43      11.314  -7.256 -18.478  1.00 95.50           H  
ATOM    657  CD1 LEU A  43      10.677  -7.639 -16.463  1.00 95.50           C  
ATOM    658 HD11 LEU A  43      11.696  -7.566 -16.082  1.00 95.50           H  
ATOM    659 HD12 LEU A  43       9.983  -7.226 -15.732  1.00 95.50           H  
ATOM    660 HD13 LEU A  43      10.446  -8.692 -16.623  1.00 95.50           H  
ATOM    661  CD2 LEU A  43       9.185  -7.183 -18.379  1.00 95.50           C  
ATOM    662 HD21 LEU A  43       9.090  -6.680 -19.342  1.00 95.50           H  
ATOM    663 HD22 LEU A  43       8.397  -6.836 -17.712  1.00 95.50           H  
ATOM    664 HD23 LEU A  43       9.075  -8.255 -18.542  1.00 95.50           H  
ATOM    665  N   VAL A  44      14.025  -6.291 -17.816  1.00 95.29           N  
ATOM    666  H   VAL A  44      13.947  -6.674 -16.885  1.00 95.29           H  
ATOM    667  CA  VAL A  44      15.099  -6.802 -18.668  1.00 95.29           C  
ATOM    668  HA  VAL A  44      14.997  -6.378 -19.667  1.00 95.29           H  
ATOM    669  C   VAL A  44      14.969  -8.311 -18.779  1.00 95.29           C  
ATOM    670  CB  VAL A  44      16.488  -6.408 -18.125  1.00 95.29           C  
ATOM    671  HB  VAL A  44      16.616  -6.826 -17.127  1.00 95.29           H  
ATOM    672  O   VAL A  44      14.837  -9.009 -17.770  1.00 95.29           O  
ATOM    673  CG1 VAL A  44      17.625  -6.928 -19.018  1.00 95.29           C  
ATOM    674 HG11 VAL A  44      17.636  -8.017 -19.020  1.00 95.29           H  
ATOM    675 HG12 VAL A  44      17.503  -6.560 -20.037  1.00 95.29           H  
ATOM    676 HG13 VAL A  44      18.584  -6.589 -18.626  1.00 95.29           H  
ATOM    677  CG2 VAL A  44      16.626  -4.886 -18.034  1.00 95.29           C  
ATOM    678 HG21 VAL A  44      15.893  -4.508 -17.320  1.00 95.29           H  
ATOM    679 HG22 VAL A  44      16.454  -4.430 -19.009  1.00 95.29           H  
ATOM    680 HG23 VAL A  44      17.621  -4.624 -17.673  1.00 95.29           H  
ATOM    681  N   VAL A  45      15.056  -8.809 -20.014  1.00 95.52           N  
ATOM    682  H   VAL A  45      15.110  -8.160 -20.787  1.00 95.52           H  
ATOM    683  CA  VAL A  45      15.263 -10.228 -20.305  1.00 95.52           C  
ATOM    684  HA  VAL A  45      15.291 -10.764 -19.356  1.00 95.52           H  
ATOM    685  C   VAL A  45      16.617 -10.396 -20.984  1.00 95.52           C  
ATOM    686  CB  VAL A  45      14.119 -10.846 -21.125  1.00 95.52           C  
ATOM    687  HB  VAL A  45      14.110 -10.417 -22.127  1.00 95.52           H  
ATOM    688  O   VAL A  45      16.844  -9.887 -22.082  1.00 95.52           O  
ATOM    689  CG1 VAL A  45      14.306 -12.367 -21.230  1.00 95.52           C  
ATOM    690 HG11 VAL A  45      13.488 -12.799 -21.805  1.00 95.52           H  
ATOM    691 HG12 VAL A  45      15.250 -12.601 -21.721  1.00 95.52           H  
ATOM    692 HG13 VAL A  45      14.311 -12.809 -20.233  1.00 95.52           H  
ATOM    693  CG2 VAL A  45      12.756 -10.596 -20.468  1.00 95.52           C  
ATOM    694 HG21 VAL A  45      12.761 -10.986 -19.450  1.00 95.52           H  
ATOM    695 HG22 VAL A  45      12.542  -9.528 -20.440  1.00 95.52           H  
ATOM    696 HG23 VAL A  45      11.969 -11.083 -21.043  1.00 95.52           H  
ATOM    697  N   ALA A  46      17.530 -11.087 -20.315  1.00 95.91           N  
ATOM    698  H   ALA A  46      17.269 -11.510 -19.436  1.00 95.91           H  
ATOM    699  CA  ALA A  46      18.905 -11.284 -20.765  1.00 95.91           C  
ATOM    700  HA  ALA A  46      18.935 -11.424 -21.845  1.00 95.91           H  
ATOM    701  C   ALA A  46      19.492 -12.532 -20.102  1.00 95.91           C  
ATOM    702  CB  ALA A  46      19.716 -10.035 -20.395  1.00 95.91           C  
ATOM    703  HB1 ALA A  46      19.691  -9.894 -19.314  1.00 95.91           H  
ATOM    704  HB2 ALA A  46      19.287  -9.153 -20.870  1.00 95.91           H  
ATOM    705  HB3 ALA A  46      20.748 -10.150 -20.726  1.00 95.91           H  
ATOM    706  O   ALA A  46      18.886 -13.097 -19.193  1.00 95.91           O  
ATOM    707  N   ASP A  47      20.679 -12.948 -20.519  1.00 95.27           N  
ATOM    708  H   ASP A  47      21.162 -12.427 -21.237  1.00 95.27           H  
ATOM    709  CA  ASP A  47      21.449 -13.955 -19.804  1.00 95.27           C  
ATOM    710  HA  ASP A  47      20.770 -14.574 -19.219  1.00 95.27           H  
ATOM    711  C   ASP A  47      22.426 -13.301 -18.837  1.00 95.27           C  
ATOM    712  CB  ASP A  47      22.175 -14.878 -20.777  1.00 95.27           C  
ATOM    713  HB2 ASP A  47      22.866 -14.297 -21.388  1.00 95.27           H  
ATOM    714  HB3 ASP A  47      22.756 -15.602 -20.206  1.00 95.27           H  
ATOM    715  O   ASP A  47      22.986 -12.243 -19.111  1.00 95.27           O  
ATOM    716  CG  ASP A  47      21.208 -15.640 -21.673  1.00 95.27           C  
ATOM    717  OD1 ASP A  47      20.096 -16.007 -21.235  1.00 95.27           O  
ATOM    718  OD2 ASP A  47      21.633 -15.962 -22.797  1.00 95.27           O  
ATOM    719  N   VAL A  48      22.660 -13.952 -17.704  1.00 93.85           N  
ATOM    720  H   VAL A  48      22.114 -14.777 -17.500  1.00 93.85           H  
ATOM    721  CA  VAL A  48      23.726 -13.570 -16.775  1.00 93.85           C  
ATOM    722  HA  VAL A  48      24.438 -12.931 -17.296  1.00 93.85           H  
ATOM    723  C   VAL A  48      24.496 -14.798 -16.316  1.00 93.85           C  
ATOM    724  CB  VAL A  48      23.201 -12.772 -15.568  1.00 93.85           C  
ATOM    725  HB  VAL A  48      24.039 -12.607 -14.892  1.00 93.85           H  
ATOM    726  O   VAL A  48      23.937 -15.894 -16.179  1.00 93.85           O  
ATOM    727  CG1 VAL A  48      22.649 -11.404 -15.969  1.00 93.85           C  
ATOM    728 HG11 VAL A  48      23.428 -10.836 -16.479  1.00 93.85           H  
ATOM    729 HG12 VAL A  48      22.341 -10.846 -15.085  1.00 93.85           H  
ATOM    730 HG13 VAL A  48      21.797 -11.519 -16.638  1.00 93.85           H  
ATOM    731  CG2 VAL A  48      22.096 -13.486 -14.789  1.00 93.85           C  
ATOM    732 HG21 VAL A  48      22.058 -13.028 -13.801  1.00 93.85           H  
ATOM    733 HG22 VAL A  48      22.300 -14.555 -14.716  1.00 93.85           H  
ATOM    734 HG23 VAL A  48      21.146 -13.343 -15.302  1.00 93.85           H  
ATOM    735  N   GLU A  49      25.782 -14.616 -16.036  1.00 92.13           N  
ATOM    736  H   GLU A  49      26.199 -13.710 -16.191  1.00 92.13           H  
ATOM    737  CA  GLU A  49      26.582 -15.635 -15.364  1.00 92.13           C  
ATOM    738  HA  GLU A  49      26.423 -16.596 -15.853  1.00 92.13           H  
ATOM    739  C   GLU A  49      26.141 -15.746 -13.897  1.00 92.13           C  
ATOM    740  CB  GLU A  49      28.078 -15.304 -15.454  1.00 92.13           C  
ATOM    741  HB2 GLU A  49      28.615 -16.039 -14.854  1.00 92.13           H  
ATOM    742  HB3 GLU A  49      28.256 -14.315 -15.031  1.00 92.13           H  
ATOM    743  O   GLU A  49      26.236 -14.788 -13.126  1.00 92.13           O  
ATOM    744  CG  GLU A  49      28.622 -15.352 -16.890  1.00 92.13           C  
ATOM    745  HG2 GLU A  49      28.157 -14.558 -17.473  1.00 92.13           H  
ATOM    746  HG3 GLU A  49      28.341 -16.309 -17.330  1.00 92.13           H  
ATOM    747  CD  GLU A  49      30.154 -15.199 -16.948  1.00 92.13           C  
ATOM    748  OE1 GLU A  49      30.715 -15.494 -18.022  1.00 92.13           O  
ATOM    749  OE2 GLU A  49      30.779 -14.848 -15.912  1.00 92.13           O  
ATOM    750  N   LYS A  50      25.650 -16.922 -13.482  1.00 84.91           N  
ATOM    751  H   LYS A  50      25.532 -17.652 -14.170  1.00 84.91           H  
ATOM    752  CA  LYS A  50      25.279 -17.184 -12.080  1.00 84.91           C  
ATOM    753  HA  LYS A  50      25.609 -16.332 -11.486  1.00 84.91           H  
ATOM    754  C   LYS A  50      26.015 -18.391 -11.500  1.00 84.91           C  
ATOM    755  CB  LYS A  50      23.748 -17.293 -11.910  1.00 84.91           C  
ATOM    756  HB2 LYS A  50      23.336 -17.927 -12.695  1.00 84.91           H  
ATOM    757  HB3 LYS A  50      23.539 -17.755 -10.946  1.00 84.91           H  
ATOM    758  O   LYS A  50      26.159 -19.436 -12.135  1.00 84.91           O  
ATOM    759  CG  LYS A  50      23.061 -15.915 -11.935  1.00 84.91           C  
ATOM    760  HG2 LYS A  50      23.155 -15.503 -12.940  1.00 84.91           H  
ATOM    761  HG3 LYS A  50      23.584 -15.250 -11.248  1.00 84.91           H  
ATOM    762  CD  LYS A  50      21.572 -15.956 -11.531  1.00 84.91           C  
ATOM    763  HD2 LYS A  50      21.479 -16.379 -10.530  1.00 84.91           H  
ATOM    764  HD3 LYS A  50      21.023 -16.570 -12.245  1.00 84.91           H  
ATOM    765  CE  LYS A  50      21.015 -14.521 -11.542  1.00 84.91           C  
ATOM    766  HE2 LYS A  50      21.620 -13.900 -10.881  1.00 84.91           H  
ATOM    767  HE3 LYS A  50      21.144 -14.129 -12.551  1.00 84.91           H  
ATOM    768  NZ  LYS A  50      19.577 -14.403 -11.180  1.00 84.91           N  
ATOM    769  HZ1 LYS A  50      19.298 -13.436 -11.265  1.00 84.91           H  
ATOM    770  HZ2 LYS A  50      19.001 -14.912 -11.835  1.00 84.91           H  
ATOM    771  HZ3 LYS A  50      19.398 -14.702 -10.232  1.00 84.91           H  
ATOM    772  N   GLY A  51      26.380 -18.262 -10.224  1.00 82.74           N  
ATOM    773  H   GLY A  51      26.296 -17.342  -9.816  1.00 82.74           H  
ATOM    774  CA  GLY A  51      27.008 -19.314  -9.422  1.00 82.74           C  
ATOM    775  HA2 GLY A  51      26.842 -19.097  -8.366  1.00 82.74           H  
ATOM    776  HA3 GLY A  51      26.538 -20.271  -9.649  1.00 82.74           H  
ATOM    777  C   GLY A  51      28.514 -19.455  -9.649  1.00 82.74           C  
ATOM    778  O   GLY A  51      29.096 -18.797 -10.507  1.00 82.74           O  
ATOM    779  N   LYS A  52      29.151 -20.345  -8.876  1.00 82.49           N  
ATOM    780  H   LYS A  52      28.615 -20.847  -8.183  1.00 82.49           H  
ATOM    781  CA  LYS A  52      30.610 -20.566  -8.925  1.00 82.49           C  
ATOM    782  HA  LYS A  52      31.124 -19.627  -8.717  1.00 82.49           H  
ATOM    783  C   LYS A  52      31.105 -21.000 -10.307  1.00 82.49           C  
ATOM    784  CB  LYS A  52      31.036 -21.612  -7.881  1.00 82.49           C  
ATOM    785  HB2 LYS A  52      30.462 -22.528  -8.023  1.00 82.49           H  
ATOM    786  HB3 LYS A  52      32.087 -21.846  -8.053  1.00 82.49           H  
ATOM    787  O   LYS A  52      32.176 -20.590 -10.726  1.00 82.49           O  
ATOM    788  CG  LYS A  52      30.888 -21.128  -6.430  1.00 82.49           C  
ATOM    789  HG2 LYS A  52      29.833 -20.991  -6.194  1.00 82.49           H  
ATOM    790  HG3 LYS A  52      31.405 -20.175  -6.315  1.00 82.49           H  
ATOM    791  CD  LYS A  52      31.503 -22.152  -5.461  1.00 82.49           C  
ATOM    792  HD2 LYS A  52      32.552 -22.296  -5.721  1.00 82.49           H  
ATOM    793  HD3 LYS A  52      30.983 -23.104  -5.566  1.00 82.49           H  
ATOM    794  CE  LYS A  52      31.408 -21.673  -4.005  1.00 82.49           C  
ATOM    795  HE2 LYS A  52      30.358 -21.560  -3.738  1.00 82.49           H  
ATOM    796  HE3 LYS A  52      31.879 -20.693  -3.932  1.00 82.49           H  
ATOM    797  NZ  LYS A  52      32.074 -22.619  -3.068  1.00 82.49           N  
ATOM    798  HZ1 LYS A  52      32.014 -22.287  -2.116  1.00 82.49           H  
ATOM    799  HZ2 LYS A  52      33.054 -22.718  -3.292  1.00 82.49           H  
ATOM    800  HZ3 LYS A  52      31.651 -23.535  -3.106  1.00 82.49           H  
ATOM    801  N   SER A  53      30.311 -21.796 -11.021  1.00 85.03           N  
ATOM    802  H   SER A  53      29.434 -22.094 -10.618  1.00 85.03           H  
ATOM    803  CA  SER A  53      30.639 -22.286 -12.363  1.00 85.03           C  
ATOM    804  HA  SER A  53      31.710 -22.479 -12.412  1.00 85.03           H  
ATOM    805  C   SER A  53      30.324 -21.287 -13.483  1.00 85.03           C  
ATOM    806  CB  SER A  53      29.914 -23.615 -12.603  1.00 85.03           C  
ATOM    807  HB2 SER A  53      30.188 -24.322 -11.820  1.00 85.03           H  
ATOM    808  HB3 SER A  53      30.215 -24.031 -13.565  1.00 85.03           H  
ATOM    809  O   SER A  53      30.372 -21.688 -14.640  1.00 85.03           O  
ATOM    810  OG  SER A  53      28.510 -23.408 -12.586  1.00 85.03           O  
ATOM    811  HG  SER A  53      28.315 -22.884 -13.366  1.00 85.03           H  
ATOM    812  N   LYS A  54      29.901 -20.051 -13.160  1.00 85.28           N  
ATOM    813  H   LYS A  54      29.916 -19.783 -12.187  1.00 85.28           H  
ATOM    814  CA  LYS A  54      29.555 -18.993 -14.129  1.00 85.28           C  
ATOM    815  HA  LYS A  54      28.989 -18.221 -13.608  1.00 85.28           H  
ATOM    816  C   LYS A  54      28.645 -19.462 -15.273  1.00 85.28           C  
ATOM    817  CB  LYS A  54      30.839 -18.335 -14.653  1.00 85.28           C  
ATOM    818  HB2 LYS A  54      31.478 -19.091 -15.110  1.00 85.28           H  
ATOM    819  HB3 LYS A  54      30.570 -17.615 -15.426  1.00 85.28           H  
ATOM    820  O   LYS A  54      28.802 -19.075 -16.424  1.00 85.28           O  
ATOM    821  CG  LYS A  54      31.615 -17.586 -13.565  1.00 85.28           C  
ATOM    822  HG2 LYS A  54      30.972 -16.815 -13.140  1.00 85.28           H  
ATOM    823  HG3 LYS A  54      31.940 -18.267 -12.779  1.00 85.28           H  
ATOM    824  CD  LYS A  54      32.834 -16.936 -14.223  1.00 85.28           C  
ATOM    825  HD2 LYS A  54      33.568 -17.701 -14.474  1.00 85.28           H  
ATOM    826  HD3 LYS A  54      32.514 -16.463 -15.152  1.00 85.28           H  
ATOM    827  CE  LYS A  54      33.464 -15.878 -13.321  1.00 85.28           C  
ATOM    828  HE2 LYS A  54      34.095 -16.360 -12.575  1.00 85.28           H  
ATOM    829  HE3 LYS A  54      32.661 -15.340 -12.817  1.00 85.28           H  
ATOM    830  NZ  LYS A  54      34.232 -14.929 -14.160  1.00 85.28           N  
ATOM    831  HZ1 LYS A  54      34.964 -15.403 -14.669  1.00 85.28           H  
ATOM    832  HZ2 LYS A  54      34.619 -14.170 -13.618  1.00 85.28           H  
ATOM    833  HZ3 LYS A  54      33.603 -14.540 -14.848  1.00 85.28           H  
ATOM    834  N   LYS A  55      27.674 -20.328 -14.968  1.00 89.42           N  
ATOM    835  H   LYS A  55      27.479 -20.487 -13.990  1.00 89.42           H  
ATOM    836  CA  LYS A  55      26.759 -20.833 -16.000  1.00 89.42           C  
ATOM    837  HA  LYS A  55      27.349 -21.103 -16.876  1.00 89.42           H  
ATOM    838  C   LYS A  55      25.827 -19.706 -16.429  1.00 89.42           C  
ATOM    839  CB  LYS A  55      25.990 -22.074 -15.526  1.00 89.42           C  
ATOM    840  HB2 LYS A  55      25.139 -22.235 -16.188  1.00 89.42           H  
ATOM    841  HB3 LYS A  55      25.616 -21.907 -14.516  1.00 89.42           H  
ATOM    842  O   LYS A  55      25.223 -19.057 -15.571  1.00 89.42           O  
ATOM    843  CG  LYS A  55      26.876 -23.329 -15.567  1.00 89.42           C  
ATOM    844  HG2 LYS A  55      27.184 -23.509 -16.597  1.00 89.42           H  
ATOM    845  HG3 LYS A  55      27.776 -23.158 -14.976  1.00 89.42           H  
ATOM    846  CD  LYS A  55      26.134 -24.571 -15.048  1.00 89.42           C  
ATOM    847  HD2 LYS A  55      25.762 -24.380 -14.042  1.00 89.42           H  
ATOM    848  HD3 LYS A  55      25.294 -24.777 -15.712  1.00 89.42           H  
ATOM    849  CE  LYS A  55      27.083 -25.779 -15.022  1.00 89.42           C  
ATOM    850  HE2 LYS A  55      27.573 -25.849 -15.993  1.00 89.42           H  
ATOM    851  HE3 LYS A  55      27.859 -25.598 -14.278  1.00 89.42           H  
ATOM    852  NZ  LYS A  55      26.377 -27.056 -14.731  1.00 89.42           N  
ATOM    853  HZ1 LYS A  55      27.032 -27.824 -14.748  1.00 89.42           H  
ATOM    854  HZ2 LYS A  55      25.937 -27.040 -13.822  1.00 89.42           H  
ATOM    855  HZ3 LYS A  55      25.680 -27.248 -15.437  1.00 89.42           H  
ATOM    856  N   LEU A  56      25.692 -19.519 -17.740  1.00 92.66           N  
ATOM    857  H   LEU A  56      26.282 -20.045 -18.369  1.00 92.66           H  
ATOM    858  CA  LEU A  56      24.729 -18.589 -18.318  1.00 92.66           C  
ATOM    859  HA  LEU A  56      24.868 -17.609 -17.861  1.00 92.66           H  
ATOM    860  C   LEU A  56      23.309 -19.056 -18.001  1.00 92.66           C  
ATOM    861  CB  LEU A  56      24.945 -18.469 -19.839  1.00 92.66           C  
ATOM    862  HB2 LEU A  56      24.117 -17.902 -20.264  1.00 92.66           H  
ATOM    863  HB3 LEU A  56      24.920 -19.468 -20.274  1.00 92.66           H  
ATOM    864  O   LEU A  56      22.946 -20.206 -18.258  1.00 92.66           O  
ATOM    865  CG  LEU A  56      26.260 -17.778 -20.242  1.00 92.66           C  
ATOM    866  HG  LEU A  56      27.099 -18.299 -19.783  1.00 92.66           H  
ATOM    867  CD1 LEU A  56      26.424 -17.840 -21.761  1.00 92.66           C  
ATOM    868 HD11 LEU A  56      27.374 -17.384 -22.039  1.00 92.66           H  
ATOM    869 HD12 LEU A  56      26.429 -18.877 -22.095  1.00 92.66           H  
ATOM    870 HD13 LEU A  56      25.614 -17.298 -22.251  1.00 92.66           H  
ATOM    871  CD2 LEU A  56      26.287 -16.310 -19.822  1.00 92.66           C  
ATOM    872 HD21 LEU A  56      27.228 -15.871 -20.152  1.00 92.66           H  
ATOM    873 HD22 LEU A  56      25.459 -15.762 -20.271  1.00 92.66           H  
ATOM    874 HD23 LEU A  56      26.249 -16.214 -18.737  1.00 92.66           H  
ATOM    875  N   LYS A  57      22.508 -18.159 -17.428  1.00 93.88           N  
ATOM    876  H   LYS A  57      22.903 -17.263 -17.181  1.00 93.88           H  
ATOM    877  CA  LYS A  57      21.082 -18.373 -17.181  1.00 93.88           C  
ATOM    878  HA  LYS A  57      20.739 -19.245 -17.738  1.00 93.88           H  
ATOM    879  C   LYS A  57      20.297 -17.175 -17.675  1.00 93.88           C  
ATOM    880  CB  LYS A  57      20.812 -18.587 -15.685  1.00 93.88           C  
ATOM    881  HB2 LYS A  57      19.733 -18.579 -15.533  1.00 93.88           H  
ATOM    882  HB3 LYS A  57      21.246 -17.765 -15.116  1.00 93.88           H  
ATOM    883  O   LYS A  57      20.622 -16.049 -17.302  1.00 93.88           O  
ATOM    884  CG  LYS A  57      21.373 -19.920 -15.176  1.00 93.88           C  
ATOM    885  HG2 LYS A  57      22.462 -19.894 -15.196  1.00 93.88           H  
ATOM    886  HG3 LYS A  57      21.024 -20.724 -15.824  1.00 93.88           H  
ATOM    887  CD  LYS A  57      20.892 -20.187 -13.745  1.00 93.88           C  
ATOM    888  HD2 LYS A  57      21.276 -19.411 -13.082  1.00 93.88           H  
ATOM    889  HD3 LYS A  57      19.802 -20.167 -13.733  1.00 93.88           H  
ATOM    890  CE  LYS A  57      21.386 -21.563 -13.290  1.00 93.88           C  
ATOM    891  HE2 LYS A  57      21.117 -22.287 -14.059  1.00 93.88           H  
ATOM    892  HE3 LYS A  57      22.473 -21.539 -13.223  1.00 93.88           H  
ATOM    893  NZ  LYS A  57      20.781 -21.961 -11.994  1.00 93.88           N  
ATOM    894  HZ1 LYS A  57      19.774 -21.973 -12.073  1.00 93.88           H  
ATOM    895  HZ2 LYS A  57      21.044 -21.321 -11.258  1.00 93.88           H  
ATOM    896  HZ3 LYS A  57      21.074 -22.894 -11.739  1.00 93.88           H  
ATOM    897  N   THR A  58      19.229 -17.435 -18.419  1.00 94.25           N  
ATOM    898  H   THR A  58      19.070 -18.368 -18.772  1.00 94.25           H  
ATOM    899  CA  THR A  58      18.259 -16.401 -18.766  1.00 94.25           C  
ATOM    900  HA  THR A  58      18.797 -15.555 -19.194  1.00 94.25           H  
ATOM    901  C   THR A  58      17.543 -15.929 -17.509  1.00 94.25           C  
ATOM    902  CB  THR A  58      17.257 -16.887 -19.817  1.00 94.25           C  
ATOM    903  HB  THR A  58      16.619 -17.657 -19.382  1.00 94.25           H  
ATOM    904  O   THR A  58      17.051 -16.730 -16.710  1.00 94.25           O  
ATOM    905  CG2 THR A  58      16.380 -15.754 -20.349  1.00 94.25           C  
ATOM    906 HG21 THR A  58      15.787 -15.324 -19.543  1.00 94.25           H  
ATOM    907 HG22 THR A  58      15.700 -16.151 -21.102  1.00 94.25           H  
ATOM    908 HG23 THR A  58      17.004 -14.977 -20.790  1.00 94.25           H  
ATOM    909  OG1 THR A  58      17.938 -17.441 -20.919  1.00 94.25           O  
ATOM    910  HG1 THR A  58      18.715 -16.901 -21.079  1.00 94.25           H  
ATOM    911  N   VAL A  59      17.497 -14.617 -17.330  1.00 93.51           N  
ATOM    912  H   VAL A  59      17.939 -14.031 -18.023  1.00 93.51           H  
ATOM    913  CA  VAL A  59      16.779 -13.933 -16.262  1.00 93.51           C  
ATOM    914  HA  VAL A  59      16.238 -14.673 -15.673  1.00 93.51           H  
ATOM    915  C   VAL A  59      15.738 -13.000 -16.861  1.00 93.51           C  
ATOM    916  CB  VAL A  59      17.725 -13.182 -15.306  1.00 93.51           C  
ATOM    917  HB  VAL A  59      17.110 -12.684 -14.556  1.00 93.51           H  
ATOM    918  O   VAL A  59      15.932 -12.441 -17.937  1.00 93.51           O  
ATOM    919  CG1 VAL A  59      18.623 -14.183 -14.566  1.00 93.51           C  
ATOM    920 HG11 VAL A  59      19.277 -14.688 -15.277  1.00 93.51           H  
ATOM    921 HG12 VAL A  59      19.226 -13.634 -13.842  1.00 93.51           H  
ATOM    922 HG13 VAL A  59      18.003 -14.925 -14.064  1.00 93.51           H  
ATOM    923  CG2 VAL A  59      18.599 -12.116 -15.978  1.00 93.51           C  
ATOM    924 HG21 VAL A  59      19.173 -11.580 -15.223  1.00 93.51           H  
ATOM    925 HG22 VAL A  59      19.287 -12.575 -16.689  1.00 93.51           H  
ATOM    926 HG23 VAL A  59      17.977 -11.392 -16.504  1.00 93.51           H  
ATOM    927  N   LYS A  60      14.634 -12.848 -16.135  1.00 94.37           N  
ATOM    928  H   LYS A  60      14.563 -13.381 -15.280  1.00 94.37           H  
ATOM    929  CA  LYS A  60      13.600 -11.834 -16.329  1.00 94.37           C  
ATOM    930  HA  LYS A  60      13.882 -11.144 -17.124  1.00 94.37           H  
ATOM    931  C   LYS A  60      13.527 -11.078 -15.012  1.00 94.37           C  
ATOM    932  CB  LYS A  60      12.285 -12.538 -16.706  1.00 94.37           C  
ATOM    933  HB2 LYS A  60      12.433 -13.058 -17.652  1.00 94.37           H  
ATOM    934  HB3 LYS A  60      12.055 -13.283 -15.944  1.00 94.37           H  
ATOM    935  O   LYS A  60      13.144 -11.665 -14.002  1.00 94.37           O  
ATOM    936  CG  LYS A  60      11.077 -11.596 -16.848  1.00 94.37           C  
ATOM    937  HG2 LYS A  60      10.914 -11.069 -15.907  1.00 94.37           H  
ATOM    938  HG3 LYS A  60      11.263 -10.868 -17.638  1.00 94.37           H  
ATOM    939  CD  LYS A  60       9.821 -12.418 -17.181  1.00 94.37           C  
ATOM    940  HD2 LYS A  60       9.968 -12.939 -18.127  1.00 94.37           H  
ATOM    941  HD3 LYS A  60       9.673 -13.160 -16.396  1.00 94.37           H  
ATOM    942  CE  LYS A  60       8.561 -11.553 -17.274  1.00 94.37           C  
ATOM    943  HE2 LYS A  60       8.492 -10.948 -16.370  1.00 94.37           H  
ATOM    944  HE3 LYS A  60       8.636 -10.875 -18.124  1.00 94.37           H  
ATOM    945  NZ  LYS A  60       7.325 -12.380 -17.377  1.00 94.37           N  
ATOM    946  HZ1 LYS A  60       7.246 -13.075 -16.649  1.00 94.37           H  
ATOM    947  HZ2 LYS A  60       7.196 -12.839 -18.267  1.00 94.37           H  
ATOM    948  HZ3 LYS A  60       6.525 -11.799 -17.174  1.00 94.37           H  
ATOM    949  N   GLU A  61      13.985  -9.834 -14.984  1.00 94.55           N  
ATOM    950  H   GLU A  61      14.315  -9.405 -15.837  1.00 94.55           H  
ATOM    951  CA  GLU A  61      14.090  -9.078 -13.734  1.00 94.55           C  
ATOM    952  HA  GLU A  61      13.280  -9.399 -13.080  1.00 94.55           H  
ATOM    953  C   GLU A  61      13.893  -7.579 -13.931  1.00 94.55           C  
ATOM    954  CB  GLU A  61      15.408  -9.398 -13.000  1.00 94.55           C  
ATOM    955  HB2 GLU A  61      15.424 -10.470 -12.803  1.00 94.55           H  
ATOM    956  HB3 GLU A  61      15.403  -8.888 -12.037  1.00 94.55           H  
ATOM    957  O   GLU A  61      14.004  -7.050 -15.035  1.00 94.55           O  
ATOM    958  CG  GLU A  61      16.691  -9.012 -13.752  1.00 94.55           C  
ATOM    959  HG2 GLU A  61      16.696  -7.933 -13.909  1.00 94.55           H  
ATOM    960  HG3 GLU A  61      16.697  -9.499 -14.728  1.00 94.55           H  
ATOM    961  CD  GLU A  61      17.960  -9.431 -12.987  1.00 94.55           C  
ATOM    962  OE1 GLU A  61      18.982  -8.730 -13.143  1.00 94.55           O  
ATOM    963  OE2 GLU A  61      17.944 -10.461 -12.264  1.00 94.55           O  
ATOM    964  N   LEU A  62      13.582  -6.902 -12.828  1.00 95.58           N  
ATOM    965  H   LEU A  62      13.559  -7.398 -11.948  1.00 95.58           H  
ATOM    966  CA  LEU A  62      13.480  -5.454 -12.780  1.00 95.58           C  
ATOM    967  HA  LEU A  62      13.262  -5.079 -13.780  1.00 95.58           H  
ATOM    968  C   LEU A  62      14.818  -4.872 -12.336  1.00 95.58           C  
ATOM    969  CB  LEU A  62      12.332  -5.047 -11.847  1.00 95.58           C  
ATOM    970  HB2 LEU A  62      12.489  -5.523 -10.879  1.00 95.58           H  
ATOM    971  HB3 LEU A  62      12.360  -3.967 -11.702  1.00 95.58           H  
ATOM    972  O   LEU A  62      15.340  -5.228 -11.277  1.00 95.58           O  
ATOM    973  CG  LEU A  62      10.950  -5.438 -12.399  1.00 95.58           C  
ATOM    974  HG  LEU A  62      10.965  -6.464 -12.766  1.00 95.58           H  
ATOM    975  CD1 LEU A  62       9.926  -5.352 -11.281  1.00 95.58           C  
ATOM    976 HD11 LEU A  62      10.192  -6.091 -10.526  1.00 95.58           H  
ATOM    977 HD12 LEU A  62       9.926  -4.348 -10.855  1.00 95.58           H  
ATOM    978 HD13 LEU A  62       8.933  -5.586 -11.666  1.00 95.58           H  
ATOM    979  CD2 LEU A  62      10.506  -4.516 -13.527  1.00 95.58           C  
ATOM    980 HD21 LEU A  62      10.472  -3.483 -13.182  1.00 95.58           H  
ATOM    981 HD22 LEU A  62      11.194  -4.595 -14.369  1.00 95.58           H  
ATOM    982 HD23 LEU A  62       9.515  -4.815 -13.869  1.00 95.58           H  
ATOM    983  N   LEU A  63      15.340  -3.935 -13.118  1.00 95.09           N  
ATOM    984  H   LEU A  63      14.874  -3.743 -13.993  1.00 95.09           H  
ATOM    985  CA  LEU A  63      16.535  -3.166 -12.804  1.00 95.09           C  
ATOM    986  HA  LEU A  63      16.996  -3.578 -11.906  1.00 95.09           H  
ATOM    987  C   LEU A  63      16.143  -1.714 -12.527  1.00 95.09           C  
ATOM    988  CB  LEU A  63      17.534  -3.315 -13.962  1.00 95.09           C  
ATOM    989  HB2 LEU A  63      17.757  -4.373 -14.105  1.00 95.09           H  
ATOM    990  HB3 LEU A  63      17.058  -2.954 -14.874  1.00 95.09           H  
ATOM    991  O   LEU A  63      15.408  -1.103 -13.294  1.00 95.09           O  
ATOM    992  CG  LEU A  63      18.852  -2.549 -13.763  1.00 95.09           C  
ATOM    993  HG  LEU A  63      18.640  -1.503 -13.544  1.00 95.09           H  
ATOM    994  CD1 LEU A  63      19.682  -3.139 -12.621  1.00 95.09           C  
ATOM    995 HD11 LEU A  63      19.153  -3.043 -11.674  1.00 95.09           H  
ATOM    996 HD12 LEU A  63      19.886  -4.191 -12.822  1.00 95.09           H  
ATOM    997 HD13 LEU A  63      20.628  -2.602 -12.548  1.00 95.09           H  
ATOM    998  CD2 LEU A  63      19.678  -2.604 -15.044  1.00 95.09           C  
ATOM    999 HD21 LEU A  63      19.117  -2.147 -15.859  1.00 95.09           H  
ATOM   1000 HD22 LEU A  63      20.610  -2.057 -14.910  1.00 95.09           H  
ATOM   1001 HD23 LEU A  63      19.899  -3.641 -15.299  1.00 95.09           H  
ATOM   1002  N   GLY A  64      16.622  -1.147 -11.423  1.00 94.25           N  
ATOM   1003  H   GLY A  64      17.287  -1.667 -10.869  1.00 94.25           H  
ATOM   1004  CA  GLY A  64      16.451   0.278 -11.147  1.00 94.25           C  
ATOM   1005  HA2 GLY A  64      15.460   0.611 -11.456  1.00 94.25           H  
ATOM   1006  HA3 GLY A  64      16.561   0.467 -10.079  1.00 94.25           H  
ATOM   1007  C   GLY A  64      17.514   1.081 -11.886  1.00 94.25           C  
ATOM   1008  O   GLY A  64      18.697   0.848 -11.659  1.00 94.25           O  
ATOM   1009  N   ILE A  65      17.098   2.031 -12.721  1.00 94.01           N  
ATOM   1010  H   ILE A  65      16.106   2.176 -12.840  1.00 94.01           H  
ATOM   1011  CA  ILE A  65      17.999   2.986 -13.371  1.00 94.01           C  
ATOM   1012  HA  ILE A  65      19.003   2.564 -13.422  1.00 94.01           H  
ATOM   1013  C   ILE A  65      18.063   4.232 -12.500  1.00 94.01           C  
ATOM   1014  CB  ILE A  65      17.538   3.295 -14.811  1.00 94.01           C  
ATOM   1015  HB  ILE A  65      16.548   3.749 -14.765  1.00 94.01           H  
ATOM   1016  O   ILE A  65      17.048   4.890 -12.250  1.00 94.01           O  
ATOM   1017  CG1 ILE A  65      17.416   2.017 -15.673  1.00 94.01           C  
ATOM   1018 HG12 ILE A  65      16.624   1.391 -15.261  1.00 94.01           H  
ATOM   1019 HG13 ILE A  65      17.107   2.302 -16.678  1.00 94.01           H  
ATOM   1020  CG2 ILE A  65      18.481   4.306 -15.487  1.00 94.01           C  
ATOM   1021 HG21 ILE A  65      18.421   5.272 -14.986  1.00 94.01           H  
ATOM   1022 HG22 ILE A  65      18.185   4.445 -16.527  1.00 94.01           H  
ATOM   1023 HG23 ILE A  65      19.512   3.954 -15.457  1.00 94.01           H  
ATOM   1024  CD1 ILE A  65      18.689   1.165 -15.786  1.00 94.01           C  
ATOM   1025 HD11 ILE A  65      19.504   1.750 -16.212  1.00 94.01           H  
ATOM   1026 HD12 ILE A  65      18.494   0.319 -16.445  1.00 94.01           H  
ATOM   1027 HD13 ILE A  65      18.984   0.782 -14.809  1.00 94.01           H  
ATOM   1028  N   THR A  66      19.249   4.550 -11.992  1.00 91.09           N  
ATOM   1029  H   THR A  66      20.047   3.969 -12.203  1.00 91.09           H  
ATOM   1030  CA  THR A  66      19.447   5.754 -11.178  1.00 91.09           C  
ATOM   1031  HA  THR A  66      18.621   5.839 -10.471  1.00 91.09           H  
ATOM   1032  C   THR A  66      19.418   7.019 -12.027  1.00 91.09           C  
ATOM   1033  CB  THR A  66      20.722   5.677 -10.343  1.00 91.09           C  
ATOM   1034  HB  THR A  66      20.785   6.575  -9.728  1.00 91.09           H  
ATOM   1035  O   THR A  66      19.645   6.972 -13.235  1.00 91.09           O  
ATOM   1036  CG2 THR A  66      20.754   4.445  -9.437  1.00 91.09           C  
ATOM   1037 HG21 THR A  66      21.735   4.367  -8.967  1.00 91.09           H  
ATOM   1038 HG22 THR A  66      19.987   4.538  -8.668  1.00 91.09           H  
ATOM   1039 HG23 THR A  66      20.582   3.530 -10.004  1.00 91.09           H  
ATOM   1040  OG1 THR A  66      21.845   5.643 -11.172  1.00 91.09           O  
ATOM   1041  HG1 THR A  66      21.894   4.746 -11.509  1.00 91.09           H  
ATOM   1042  N   ILE A  67      19.171   8.177 -11.407  1.00 87.66           N  
ATOM   1043  H   ILE A  67      18.936   8.170 -10.425  1.00 87.66           H  
ATOM   1044  CA  ILE A  67      19.214   9.459 -12.132  1.00 87.66           C  
ATOM   1045  HA  ILE A  67      18.495   9.410 -12.950  1.00 87.66           H  
ATOM   1046  C   ILE A  67      20.597   9.666 -12.779  1.00 87.66           C  
ATOM   1047  CB  ILE A  67      18.815  10.644 -11.219  1.00 87.66           C  
ATOM   1048  HB  ILE A  67      19.542  10.719 -10.410  1.00 87.66           H  
ATOM   1049  O   ILE A  67      20.671  10.153 -13.903  1.00 87.66           O  
ATOM   1050  CG1 ILE A  67      17.403  10.460 -10.614  1.00 87.66           C  
ATOM   1051 HG12 ILE A  67      16.659  10.483 -11.410  1.00 87.66           H  
ATOM   1052 HG13 ILE A  67      17.331   9.490 -10.122  1.00 87.66           H  
ATOM   1053  CG2 ILE A  67      18.818  11.955 -12.030  1.00 87.66           C  
ATOM   1054 HG21 ILE A  67      18.671  12.814 -11.375  1.00 87.66           H  
ATOM   1055 HG22 ILE A  67      19.764  12.102 -12.551  1.00 87.66           H  
ATOM   1056 HG23 ILE A  67      18.025  11.936 -12.778  1.00 87.66           H  
ATOM   1057  CD1 ILE A  67      17.031  11.523  -9.574  1.00 87.66           C  
ATOM   1058 HD11 ILE A  67      16.942  12.508 -10.032  1.00 87.66           H  
ATOM   1059 HD12 ILE A  67      17.792  11.549  -8.794  1.00 87.66           H  
ATOM   1060 HD13 ILE A  67      16.068  11.272  -9.129  1.00 87.66           H  
ATOM   1061  N   MET A  68      21.679   9.231 -12.121  1.00 86.90           N  
ATOM   1062  H   MET A  68      21.550   8.787 -11.223  1.00 86.90           H  
ATOM   1063  CA  MET A  68      23.043   9.308 -12.667  1.00 86.90           C  
ATOM   1064  HA  MET A  68      23.222  10.319 -13.033  1.00 86.90           H  
ATOM   1065  C   MET A  68      23.280   8.358 -13.851  1.00 86.90           C  
ATOM   1066  CB  MET A  68      24.065   8.999 -11.566  1.00 86.90           C  
ATOM   1067  HB2 MET A  68      25.060   8.991 -12.011  1.00 86.90           H  
ATOM   1068  HB3 MET A  68      23.865   8.010 -11.156  1.00 86.90           H  
ATOM   1069  O   MET A  68      24.043   8.680 -14.755  1.00 86.90           O  
ATOM   1070  CG  MET A  68      24.057  10.040 -10.441  1.00 86.90           C  
ATOM   1071  HG2 MET A  68      23.115   9.981  -9.896  1.00 86.90           H  
ATOM   1072  HG3 MET A  68      24.130  11.031 -10.889  1.00 86.90           H  
ATOM   1073  SD  MET A  68      25.429   9.863  -9.268  1.00 86.90           S  
ATOM   1074  CE  MET A  68      24.960   8.322  -8.455  1.00 86.90           C  
ATOM   1075  HE1 MET A  68      24.004   8.487  -7.959  1.00 86.90           H  
ATOM   1076  HE2 MET A  68      24.876   7.516  -9.184  1.00 86.90           H  
ATOM   1077  HE3 MET A  68      25.719   8.058  -7.718  1.00 86.90           H  
ATOM   1078  N   GLU A  69      22.629   7.195 -13.868  1.00 92.80           N  
ATOM   1079  H   GLU A  69      22.032   6.958 -13.088  1.00 92.80           H  
ATOM   1080  CA  GLU A  69      22.757   6.208 -14.951  1.00 92.80           C  
ATOM   1081  HA  GLU A  69      23.777   6.210 -15.336  1.00 92.80           H  
ATOM   1082  C   GLU A  69      21.833   6.499 -16.134  1.00 92.80           C  
ATOM   1083  CB  GLU A  69      22.444   4.818 -14.398  1.00 92.80           C  
ATOM   1084  HB2 GLU A  69      22.324   4.115 -15.223  1.00 92.80           H  
ATOM   1085  HB3 GLU A  69      21.492   4.878 -13.870  1.00 92.80           H  
ATOM   1086  O   GLU A  69      22.071   5.994 -17.231  1.00 92.80           O  
ATOM   1087  CG  GLU A  69      23.562   4.304 -13.475  1.00 92.80           C  
ATOM   1088  HG2 GLU A  69      23.892   5.098 -12.805  1.00 92.80           H  
ATOM   1089  HG3 GLU A  69      24.418   4.021 -14.088  1.00 92.80           H  
ATOM   1090  CD  GLU A  69      23.107   3.113 -12.628  1.00 92.80           C  
ATOM   1091  OE1 GLU A  69      23.951   2.226 -12.352  1.00 92.80           O  
ATOM   1092  OE2 GLU A  69      21.923   3.117 -12.215  1.00 92.80           O  
ATOM   1093  N   ARG A  70      20.796   7.319 -15.927  1.00 92.83           N  
ATOM   1094  H   ARG A  70      20.661   7.650 -14.983  1.00 92.83           H  
ATOM   1095  CA  ARG A  70      19.744   7.595 -16.909  1.00 92.83           C  
ATOM   1096  HA  ARG A  70      19.162   6.685 -17.057  1.00 92.83           H  
ATOM   1097  C   ARG A  70      20.304   7.966 -18.278  1.00 92.83           C  
ATOM   1098  CB  ARG A  70      18.825   8.691 -16.356  1.00 92.83           C  
ATOM   1099  HB2 ARG A  70      18.409   8.363 -15.403  1.00 92.83           H  
ATOM   1100  HB3 ARG A  70      19.398   9.604 -16.195  1.00 92.83           H  
ATOM   1101  O   ARG A  70      19.932   7.336 -19.259  1.00 92.83           O  
ATOM   1102  CG  ARG A  70      17.684   8.976 -17.334  1.00 92.83           C  
ATOM   1103  HG2 ARG A  70      17.115   8.061 -17.497  1.00 92.83           H  
ATOM   1104  HG3 ARG A  70      18.092   9.316 -18.286  1.00 92.83           H  
ATOM   1105  CD  ARG A  70      16.760  10.065 -16.804  1.00 92.83           C  
ATOM   1106  HD2 ARG A  70      17.352  10.954 -16.587  1.00 92.83           H  
ATOM   1107  HD3 ARG A  70      16.276   9.712 -15.894  1.00 92.83           H  
ATOM   1108  NE  ARG A  70      15.752  10.381 -17.824  1.00 92.83           N  
ATOM   1109  HE  ARG A  70      15.797   9.841 -18.677  1.00 92.83           H  
ATOM   1110  NH1 ARG A  70      14.689  12.089 -16.720  1.00 92.83           N  
ATOM   1111 HH11 ARG A  70      13.993  12.821 -16.728  1.00 92.83           H  
ATOM   1112 HH12 ARG A  70      15.325  11.964 -15.946  1.00 92.83           H  
ATOM   1113  NH2 ARG A  70      14.067  11.516 -18.796  1.00 92.83           N  
ATOM   1114 HH21 ARG A  70      14.258  10.968 -19.623  1.00 92.83           H  
ATOM   1115 HH22 ARG A  70      13.373  12.250 -18.824  1.00 92.83           H  
ATOM   1116  CZ  ARG A  70      14.841  11.328 -17.771  1.00 92.83           C  
ATOM   1117  N   SER A  71      21.213   8.938 -18.350  1.00 94.12           N  
ATOM   1118  H   SER A  71      21.448   9.449 -17.511  1.00 94.12           H  
ATOM   1119  CA  SER A  71      21.763   9.401 -19.631  1.00 94.12           C  
ATOM   1120  HA  SER A  71      20.940   9.697 -20.281  1.00 94.12           H  
ATOM   1121  C   SER A  71      22.556   8.311 -20.356  1.00 94.12           C  
ATOM   1122  CB  SER A  71      22.665  10.620 -19.418  1.00 94.12           C  
ATOM   1123  HB2 SER A  71      22.982  11.004 -20.387  1.00 94.12           H  
ATOM   1124  HB3 SER A  71      23.545  10.331 -18.843  1.00 94.12           H  
ATOM   1125  O   SER A  71      22.478   8.201 -21.577  1.00 94.12           O  
ATOM   1126  OG  SER A  71      21.963  11.629 -18.718  1.00 94.12           O  
ATOM   1127  HG  SER A  71      22.484  12.436 -18.727  1.00 94.12           H  
ATOM   1128  N   ALA A  72      23.302   7.481 -19.618  1.00 95.31           N  
ATOM   1129  H   ALA A  72      23.246   7.543 -18.612  1.00 95.31           H  
ATOM   1130  CA  ALA A  72      24.070   6.382 -20.198  1.00 95.31           C  
ATOM   1131  HA  ALA A  72      24.627   6.754 -21.058  1.00 95.31           H  
ATOM   1132  C   ALA A  72      23.151   5.260 -20.702  1.00 95.31           C  
ATOM   1133  CB  ALA A  72      25.075   5.876 -19.156  1.00 95.31           C  
ATOM   1134  HB1 ALA A  72      24.551   5.483 -18.285  1.00 95.31           H  
ATOM   1135  HB2 ALA A  72      25.730   6.691 -18.845  1.00 95.31           H  
ATOM   1136  HB3 ALA A  72      25.682   5.083 -19.593  1.00 95.31           H  
ATOM   1137  O   ALA A  72      23.313   4.792 -21.829  1.00 95.31           O  
ATOM   1138  N   PHE A  73      22.155   4.880 -19.895  1.00 95.68           N  
ATOM   1139  H   PHE A  73      22.081   5.306 -18.983  1.00 95.68           H  
ATOM   1140  CA  PHE A  73      21.160   3.881 -20.270  1.00 95.68           C  
ATOM   1141  HA  PHE A  73      21.671   2.964 -20.562  1.00 95.68           H  
ATOM   1142  C   PHE A  73      20.326   4.332 -21.475  1.00 95.68           C  
ATOM   1143  CB  PHE A  73      20.265   3.580 -19.061  1.00 95.68           C  
ATOM   1144  HB2 PHE A  73      19.817   4.508 -18.705  1.00 95.68           H  
ATOM   1145  HB3 PHE A  73      20.880   3.179 -18.256  1.00 95.68           H  
ATOM   1146  O   PHE A  73      20.126   3.559 -22.401  1.00 95.68           O  
ATOM   1147  CG  PHE A  73      19.167   2.585 -19.380  1.00 95.68           C  
ATOM   1148  CD1 PHE A  73      17.847   3.022 -19.594  1.00 95.68           C  
ATOM   1149  HD1 PHE A  73      17.607   4.070 -19.500  1.00 95.68           H  
ATOM   1150  CD2 PHE A  73      19.479   1.223 -19.526  1.00 95.68           C  
ATOM   1151  HD2 PHE A  73      20.500   0.891 -19.411  1.00 95.68           H  
ATOM   1152  CE1 PHE A  73      16.850   2.093 -19.941  1.00 95.68           C  
ATOM   1153  HE1 PHE A  73      15.831   2.417 -20.092  1.00 95.68           H  
ATOM   1154  CE2 PHE A  73      18.483   0.293 -19.860  1.00 95.68           C  
ATOM   1155  HE2 PHE A  73      18.737  -0.750 -19.981  1.00 95.68           H  
ATOM   1156  CZ  PHE A  73      17.167   0.731 -20.073  1.00 95.68           C  
ATOM   1157  HZ  PHE A  73      16.401   0.017 -20.337  1.00 95.68           H  
ATOM   1158  N   GLU A  74      19.865   5.585 -21.504  1.00 94.35           N  
ATOM   1159  H   GLU A  74      20.040   6.185 -20.710  1.00 94.35           H  
ATOM   1160  CA  GLU A  74      19.036   6.107 -22.598  1.00 94.35           C  
ATOM   1161  HA  GLU A  74      18.255   5.379 -22.816  1.00 94.35           H  
ATOM   1162  C   GLU A  74      19.810   6.272 -23.909  1.00 94.35           C  
ATOM   1163  CB  GLU A  74      18.366   7.429 -22.175  1.00 94.35           C  
ATOM   1164  HB2 GLU A  74      17.893   7.886 -23.044  1.00 94.35           H  
ATOM   1165  HB3 GLU A  74      19.115   8.115 -21.779  1.00 94.35           H  
ATOM   1166  O   GLU A  74      19.217   6.106 -24.972  1.00 94.35           O  
ATOM   1167  CG  GLU A  74      17.282   7.154 -21.122  1.00 94.35           C  
ATOM   1168  HG2 GLU A  74      16.556   6.478 -21.572  1.00 94.35           H  
ATOM   1169  HG3 GLU A  74      17.719   6.619 -20.279  1.00 94.35           H  
ATOM   1170  CD  GLU A  74      16.532   8.380 -20.575  1.00 94.35           C  
ATOM   1171  OE1 GLU A  74      15.603   8.145 -19.762  1.00 94.35           O  
ATOM   1172  OE2 GLU A  74      16.837   9.540 -20.902  1.00 94.35           O  
ATOM   1173  N   LYS A  75      21.122   6.540 -23.848  1.00 96.26           N  
ATOM   1174  H   LYS A  75      21.532   6.702 -22.939  1.00 96.26           H  
ATOM   1175  CA  LYS A  75      21.982   6.627 -25.037  1.00 96.26           C  
ATOM   1176  HA  LYS A  75      21.500   7.282 -25.763  1.00 96.26           H  
ATOM   1177  C   LYS A  75      22.152   5.273 -25.731  1.00 96.26           C  
ATOM   1178  CB  LYS A  75      23.337   7.231 -24.633  1.00 96.26           C  
ATOM   1179  HB2 LYS A  75      23.827   6.574 -23.914  1.00 96.26           H  
ATOM   1180  HB3 LYS A  75      23.160   8.195 -24.155  1.00 96.26           H  
ATOM   1181  O   LYS A  75      22.112   5.214 -26.956  1.00 96.26           O  
ATOM   1182  CG  LYS A  75      24.262   7.448 -25.841  1.00 96.26           C  
ATOM   1183  HG2 LYS A  75      24.457   6.495 -26.333  1.00 96.26           H  
ATOM   1184  HG3 LYS A  75      23.772   8.116 -26.548  1.00 96.26           H  
ATOM   1185  CD  LYS A  75      25.603   8.055 -25.413  1.00 96.26           C  
ATOM   1186  HD2 LYS A  75      25.423   9.007 -24.913  1.00 96.26           H  
ATOM   1187  HD3 LYS A  75      26.100   7.372 -24.723  1.00 96.26           H  
ATOM   1188  CE  LYS A  75      26.475   8.273 -26.655  1.00 96.26           C  
ATOM   1189  HE2 LYS A  75      25.946   8.942 -27.334  1.00 96.26           H  
ATOM   1190  HE3 LYS A  75      26.598   7.318 -27.166  1.00 96.26           H  
ATOM   1191  NZ  LYS A  75      27.803   8.843 -26.310  1.00 96.26           N  
ATOM   1192  HZ1 LYS A  75      28.343   8.997 -27.150  1.00 96.26           H  
ATOM   1193  HZ2 LYS A  75      27.697   9.729 -25.837  1.00 96.26           H  
ATOM   1194  HZ3 LYS A  75      28.318   8.210 -25.715  1.00 96.26           H  
ATOM   1195  N   ASN A  76      22.395   4.205 -24.968  1.00 95.66           N  
ATOM   1196  H   ASN A  76      22.421   4.331 -23.967  1.00 95.66           H  
ATOM   1197  CA  ASN A  76      22.509   2.846 -25.499  1.00 95.66           C  
ATOM   1198  HA  ASN A  76      21.803   2.731 -26.321  1.00 95.66           H  
ATOM   1199  C   ASN A  76      22.162   1.811 -24.407  1.00 95.66           C  
ATOM   1200  CB  ASN A  76      23.919   2.644 -26.093  1.00 95.66           C  
ATOM   1201  HB2 ASN A  76      24.124   3.447 -26.800  1.00 95.66           H  
ATOM   1202  HB3 ASN A  76      24.668   2.679 -25.302  1.00 95.66           H  
ATOM   1203  O   ASN A  76      23.048   1.409 -23.643  1.00 95.66           O  
ATOM   1204  CG  ASN A  76      24.052   1.323 -26.837  1.00 95.66           C  
ATOM   1205  ND2 ASN A  76      24.977   1.230 -27.762  1.00 95.66           N  
ATOM   1206 HD21 ASN A  76      25.045   0.343 -28.240  1.00 95.66           H  
ATOM   1207 HD22 ASN A  76      25.567   2.015 -27.998  1.00 95.66           H  
ATOM   1208  OD1 ASN A  76      23.345   0.357 -26.600  1.00 95.66           O  
ATOM   1209  N   PRO A  77      20.893   1.359 -24.333  1.00 95.55           N  
ATOM   1210  CA  PRO A  77      20.440   0.427 -23.301  1.00 95.55           C  
ATOM   1211  HA  PRO A  77      20.546   0.906 -22.327  1.00 95.55           H  
ATOM   1212  C   PRO A  77      21.209  -0.896 -23.292  1.00 95.55           C  
ATOM   1213  CB  PRO A  77      18.953   0.190 -23.590  1.00 95.55           C  
ATOM   1214  HB2 PRO A  77      18.830  -0.649 -24.274  1.00 95.55           H  
ATOM   1215  HB3 PRO A  77      18.386   0.015 -22.676  1.00 95.55           H  
ATOM   1216  O   PRO A  77      21.511  -1.417 -22.221  1.00 95.55           O  
ATOM   1217  CG  PRO A  77      18.509   1.468 -24.295  1.00 95.55           C  
ATOM   1218  HG2 PRO A  77      18.267   2.233 -23.557  1.00 95.55           H  
ATOM   1219  HG3 PRO A  77      17.656   1.291 -24.950  1.00 95.55           H  
ATOM   1220  CD  PRO A  77      19.752   1.870 -25.087  1.00 95.55           C  
ATOM   1221  HD2 PRO A  77      19.729   1.403 -26.072  1.00 95.55           H  
ATOM   1222  HD3 PRO A  77      19.787   2.955 -25.187  1.00 95.55           H  
ATOM   1223  N   ILE A  78      21.550  -1.426 -24.472  1.00 95.68           N  
ATOM   1224  H   ILE A  78      21.345  -0.904 -25.312  1.00 95.68           H  
ATOM   1225  CA  ILE A  78      22.247  -2.710 -24.609  1.00 95.68           C  
ATOM   1226  HA  ILE A  78      21.731  -3.455 -24.003  1.00 95.68           H  
ATOM   1227  C   ILE A  78      23.664  -2.590 -24.054  1.00 95.68           C  
ATOM   1228  CB  ILE A  78      22.244  -3.203 -26.073  1.00 95.68           C  
ATOM   1229  HB  ILE A  78      22.711  -2.441 -26.697  1.00 95.68           H  
ATOM   1230  O   ILE A  78      24.004  -3.323 -23.132  1.00 95.68           O  
ATOM   1231  CG1 ILE A  78      20.794  -3.417 -26.568  1.00 95.68           C  
ATOM   1232 HG12 ILE A  78      20.232  -2.491 -26.450  1.00 95.68           H  
ATOM   1233 HG13 ILE A  78      20.308  -4.188 -25.970  1.00 95.68           H  
ATOM   1234  CG2 ILE A  78      23.066  -4.499 -26.204  1.00 95.68           C  
ATOM   1235 HG21 ILE A  78      24.109  -4.328 -25.936  1.00 95.68           H  
ATOM   1236 HG22 ILE A  78      23.076  -4.856 -27.234  1.00 95.68           H  
ATOM   1237 HG23 ILE A  78      22.665  -5.279 -25.558  1.00 95.68           H  
ATOM   1238  CD1 ILE A  78      20.716  -3.807 -28.049  1.00 95.68           C  
ATOM   1239 HD11 ILE A  78      19.693  -3.680 -28.403  1.00 95.68           H  
ATOM   1240 HD12 ILE A  78      21.009  -4.848 -28.186  1.00 95.68           H  
ATOM   1241 HD13 ILE A  78      21.365  -3.161 -28.640  1.00 95.68           H  
ATOM   1242  N   ALA A  79      24.447  -1.616 -24.528  1.00 96.11           N  
ATOM   1243  H   ALA A  79      24.096  -1.027 -25.270  1.00 96.11           H  
ATOM   1244  CA  ALA A  79      25.822  -1.425 -24.064  1.00 96.11           C  
ATOM   1245  HA  ALA A  79      26.381  -2.344 -24.244  1.00 96.11           H  
ATOM   1246  C   ALA A  79      25.887  -1.120 -22.556  1.00 96.11           C  
ATOM   1247  CB  ALA A  79      26.462  -0.297 -24.879  1.00 96.11           C  
ATOM   1248  HB1 ALA A  79      26.444  -0.557 -25.937  1.00 96.11           H  
ATOM   1249  HB2 ALA A  79      25.922   0.636 -24.714  1.00 96.11           H  
ATOM   1250  HB3 ALA A  79      27.499  -0.172 -24.567  1.00 96.11           H  
ATOM   1251  O   ALA A  79      26.783  -1.591 -21.854  1.00 96.11           O  
ATOM   1252  N   PHE A  80      24.914  -0.366 -22.028  1.00 96.56           N  
ATOM   1253  H   PHE A  80      24.213   0.024 -22.642  1.00 96.56           H  
ATOM   1254  CA  PHE A  80      24.798  -0.144 -20.587  1.00 96.56           C  
ATOM   1255  HA  PHE A  80      25.733   0.282 -20.224  1.00 96.56           H  
ATOM   1256  C   PHE A  80      24.571  -1.458 -19.827  1.00 96.56           C  
ATOM   1257  CB  PHE A  80      23.669   0.851 -20.300  1.00 96.56           C  
ATOM   1258  HB2 PHE A  80      22.741   0.480 -20.737  1.00 96.56           H  
ATOM   1259  HB3 PHE A  80      23.902   1.799 -20.783  1.00 96.56           H  
ATOM   1260  O   PHE A  80      25.259  -1.718 -18.840  1.00 96.56           O  
ATOM   1261  CG  PHE A  80      23.451   1.086 -18.816  1.00 96.56           C  
ATOM   1262  CD1 PHE A  80      22.585   0.250 -18.082  1.00 96.56           C  
ATOM   1263  HD1 PHE A  80      22.071  -0.561 -18.575  1.00 96.56           H  
ATOM   1264  CD2 PHE A  80      24.145   2.115 -18.158  1.00 96.56           C  
ATOM   1265  HD2 PHE A  80      24.828   2.743 -18.711  1.00 96.56           H  
ATOM   1266  CE1 PHE A  80      22.384   0.467 -16.709  1.00 96.56           C  
ATOM   1267  HE1 PHE A  80      21.702  -0.164 -16.158  1.00 96.56           H  
ATOM   1268  CE2 PHE A  80      23.956   2.324 -16.780  1.00 96.56           C  
ATOM   1269  HE2 PHE A  80      24.488   3.122 -16.283  1.00 96.56           H  
ATOM   1270  CZ  PHE A  80      23.068   1.506 -16.058  1.00 96.56           C  
ATOM   1271  HZ  PHE A  80      22.905   1.677 -15.004  1.00 96.56           H  
ATOM   1272  N   LEU A  81      23.632  -2.295 -20.271  1.00 96.28           N  
ATOM   1273  H   LEU A  81      23.128  -2.058 -21.114  1.00 96.28           H  
ATOM   1274  CA  LEU A  81      23.347  -3.583 -19.635  1.00 96.28           C  
ATOM   1275  HA  LEU A  81      23.212  -3.423 -18.565  1.00 96.28           H  
ATOM   1276  C   LEU A  81      24.533  -4.553 -19.774  1.00 96.28           C  
ATOM   1277  CB  LEU A  81      22.043  -4.151 -20.227  1.00 96.28           C  
ATOM   1278  HB2 LEU A  81      21.934  -5.192 -19.925  1.00 96.28           H  
ATOM   1279  HB3 LEU A  81      22.123  -4.128 -21.314  1.00 96.28           H  
ATOM   1280  O   LEU A  81      24.904  -5.211 -18.805  1.00 96.28           O  
ATOM   1281  CG  LEU A  81      20.769  -3.393 -19.804  1.00 96.28           C  
ATOM   1282  HG  LEU A  81      20.900  -2.321 -19.951  1.00 96.28           H  
ATOM   1283  CD1 LEU A  81      19.578  -3.855 -20.644  1.00 96.28           C  
ATOM   1284 HD11 LEU A  81      19.456  -4.935 -20.557  1.00 96.28           H  
ATOM   1285 HD12 LEU A  81      19.757  -3.585 -21.684  1.00 96.28           H  
ATOM   1286 HD13 LEU A  81      18.667  -3.358 -20.312  1.00 96.28           H  
ATOM   1287  CD2 LEU A  81      20.419  -3.617 -18.334  1.00 96.28           C  
ATOM   1288 HD21 LEU A  81      20.278  -4.681 -18.141  1.00 96.28           H  
ATOM   1289 HD22 LEU A  81      21.215  -3.237 -17.694  1.00 96.28           H  
ATOM   1290 HD23 LEU A  81      19.499  -3.084 -18.095  1.00 96.28           H  
ATOM   1291  N   GLU A  82      25.210  -4.579 -20.917  1.00 95.28           N  
ATOM   1292  H   GLU A  82      24.863  -4.053 -21.706  1.00 95.28           H  
ATOM   1293  CA  GLU A  82      26.438  -5.360 -21.104  1.00 95.28           C  
ATOM   1294  HA  GLU A  82      26.237  -6.409 -20.884  1.00 95.28           H  
ATOM   1295  C   GLU A  82      27.537  -4.934 -20.125  1.00 95.28           C  
ATOM   1296  CB  GLU A  82      26.902  -5.260 -22.560  1.00 95.28           C  
ATOM   1297  HB2 GLU A  82      27.907  -5.673 -22.643  1.00 95.28           H  
ATOM   1298  HB3 GLU A  82      26.931  -4.209 -22.846  1.00 95.28           H  
ATOM   1299  O   GLU A  82      28.154  -5.782 -19.479  1.00 95.28           O  
ATOM   1300  CG  GLU A  82      25.970  -6.047 -23.498  1.00 95.28           C  
ATOM   1301  HG2 GLU A  82      24.936  -5.741 -23.340  1.00 95.28           H  
ATOM   1302  HG3 GLU A  82      26.039  -7.104 -23.241  1.00 95.28           H  
ATOM   1303  CD  GLU A  82      26.313  -5.870 -24.982  1.00 95.28           C  
ATOM   1304  OE1 GLU A  82      25.841  -6.724 -25.768  1.00 95.28           O  
ATOM   1305  OE2 GLU A  82      26.992  -4.875 -25.328  1.00 95.28           O  
ATOM   1306  N   SER A  83      27.694  -3.625 -19.886  1.00 94.93           N  
ATOM   1307  H   SER A  83      27.202  -2.973 -20.480  1.00 94.93           H  
ATOM   1308  CA  SER A  83      28.621  -3.110 -18.864  1.00 94.93           C  
ATOM   1309  HA  SER A  83      29.608  -3.517 -19.082  1.00 94.93           H  
ATOM   1310  C   SER A  83      28.266  -3.544 -17.431  1.00 94.93           C  
ATOM   1311  CB  SER A  83      28.723  -1.582 -18.950  1.00 94.93           C  
ATOM   1312  HB2 SER A  83      28.699  -1.273 -19.995  1.00 94.93           H  
ATOM   1313  HB3 SER A  83      29.679  -1.277 -18.526  1.00 94.93           H  
ATOM   1314  O   SER A  83      29.132  -3.585 -16.558  1.00 94.93           O  
ATOM   1315  OG  SER A  83      27.695  -0.917 -18.235  1.00 94.93           O  
ATOM   1316  HG  SER A  83      26.844  -1.249 -18.531  1.00 94.93           H  
ATOM   1317  N   LYS A  84      26.996  -3.895 -17.179  1.00 92.79           N  
ATOM   1318  H   LYS A  84      26.353  -3.870 -17.958  1.00 92.79           H  
ATOM   1319  CA  LYS A  84      26.503  -4.437 -15.901  1.00 92.79           C  
ATOM   1320  HA  LYS A  84      27.145  -4.073 -15.099  1.00 92.79           H  
ATOM   1321  C   LYS A  84      26.607  -5.967 -15.820  1.00 92.79           C  
ATOM   1322  CB  LYS A  84      25.064  -3.948 -15.650  1.00 92.79           C  
ATOM   1323  HB2 LYS A  84      24.444  -4.235 -16.499  1.00 92.79           H  
ATOM   1324  HB3 LYS A  84      24.657  -4.450 -14.771  1.00 92.79           H  
ATOM   1325  O   LYS A  84      26.234  -6.532 -14.794  1.00 92.79           O  
ATOM   1326  CG  LYS A  84      24.919  -2.432 -15.451  1.00 92.79           C  
ATOM   1327  HG2 LYS A  84      23.854  -2.198 -15.462  1.00 92.79           H  
ATOM   1328  HG3 LYS A  84      25.387  -1.899 -16.279  1.00 92.79           H  
ATOM   1329  CD  LYS A  84      25.518  -1.932 -14.130  1.00 92.79           C  
ATOM   1330  HD2 LYS A  84      25.123  -2.526 -13.306  1.00 92.79           H  
ATOM   1331  HD3 LYS A  84      26.604  -2.021 -14.164  1.00 92.79           H  
ATOM   1332  CE  LYS A  84      25.117  -0.464 -13.954  1.00 92.79           C  
ATOM   1333  HE2 LYS A  84      25.524   0.116 -14.782  1.00 92.79           H  
ATOM   1334  HE3 LYS A  84      24.032  -0.392 -14.016  1.00 92.79           H  
ATOM   1335  NZ  LYS A  84      25.567   0.102 -12.662  1.00 92.79           N  
ATOM   1336  HZ1 LYS A  84      25.252  -0.462 -11.886  1.00 92.79           H  
ATOM   1337  HZ2 LYS A  84      25.123   1.001 -12.542  1.00 92.79           H  
ATOM   1338  HZ3 LYS A  84      26.568   0.231 -12.642  1.00 92.79           H  
ATOM   1339  N   GLY A  85      27.126  -6.629 -16.858  1.00 93.82           N  
ATOM   1340  H   GLY A  85      27.421  -6.096 -17.664  1.00 93.82           H  
ATOM   1341  CA  GLY A  85      27.319  -8.080 -16.917  1.00 93.82           C  
ATOM   1342  HA2 GLY A  85      28.194  -8.279 -17.535  1.00 93.82           H  
ATOM   1343  HA3 GLY A  85      27.511  -8.471 -15.917  1.00 93.82           H  
ATOM   1344  C   GLY A  85      26.150  -8.861 -17.521  1.00 93.82           C  
ATOM   1345  O   GLY A  85      26.123 -10.088 -17.405  1.00 93.82           O  
ATOM   1346  N   TYR A  86      25.184  -8.185 -18.151  1.00 95.32           N  
ATOM   1347  H   TYR A  86      25.277  -7.185 -18.257  1.00 95.32           H  
ATOM   1348  CA  TYR A  86      24.151  -8.860 -18.936  1.00 95.32           C  
ATOM   1349  HA  TYR A  86      23.858  -9.774 -18.418  1.00 95.32           H  
ATOM   1350  C   TYR A  86      24.700  -9.265 -20.305  1.00 95.32           C  
ATOM   1351  CB  TYR A  86      22.897  -7.993 -19.074  1.00 95.32           C  
ATOM   1352  HB2 TYR A  86      22.193  -8.518 -19.719  1.00 95.32           H  
ATOM   1353  HB3 TYR A  86      23.167  -7.066 -19.581  1.00 95.32           H  
ATOM   1354  O   TYR A  86      25.443  -8.530 -20.942  1.00 95.32           O  
ATOM   1355  CG  TYR A  86      22.188  -7.684 -17.768  1.00 95.32           C  
ATOM   1356  CD1 TYR A  86      21.302  -8.620 -17.201  1.00 95.32           C  
ATOM   1357  HD1 TYR A  86      21.144  -9.569 -17.692  1.00 95.32           H  
ATOM   1358  CD2 TYR A  86      22.408  -6.460 -17.111  1.00 95.32           C  
ATOM   1359  HD2 TYR A  86      23.068  -5.722 -17.542  1.00 95.32           H  
ATOM   1360  CE1 TYR A  86      20.652  -8.336 -15.983  1.00 95.32           C  
ATOM   1361  HE1 TYR A  86      19.979  -9.054 -15.538  1.00 95.32           H  
ATOM   1362  CE2 TYR A  86      21.774  -6.174 -15.894  1.00 95.32           C  
ATOM   1363  HE2 TYR A  86      21.953  -5.239 -15.383  1.00 95.32           H  
ATOM   1364  OH  TYR A  86      20.309  -6.804 -14.141  1.00 95.32           O  
ATOM   1365  HH  TYR A  86      19.801  -7.541 -13.795  1.00 95.32           H  
ATOM   1366  CZ  TYR A  86      20.897  -7.110 -15.324  1.00 95.32           C  
ATOM   1367  N   ILE A  87      24.316 -10.443 -20.776  1.00 94.13           N  
ATOM   1368  H   ILE A  87      23.710 -11.008 -20.197  1.00 94.13           H  
ATOM   1369  CA  ILE A  87      24.768 -11.036 -22.035  1.00 94.13           C  
ATOM   1370  HA  ILE A  87      25.348 -10.306 -22.599  1.00 94.13           H  
ATOM   1371  C   ILE A  87      23.525 -11.393 -22.854  1.00 94.13           C  
ATOM   1372  CB  ILE A  87      25.675 -12.253 -21.734  1.00 94.13           C  
ATOM   1373  HB  ILE A  87      25.106 -12.959 -21.129  1.00 94.13           H  
ATOM   1374  O   ILE A  87      22.496 -11.760 -22.287  1.00 94.13           O  
ATOM   1375  CG1 ILE A  87      26.937 -11.840 -20.935  1.00 94.13           C  
ATOM   1376 HG12 ILE A  87      26.664 -11.176 -20.115  1.00 94.13           H  
ATOM   1377 HG13 ILE A  87      27.618 -11.294 -21.587  1.00 94.13           H  
ATOM   1378  CG2 ILE A  87      26.089 -12.958 -23.037  1.00 94.13           C  
ATOM   1379 HG21 ILE A  87      26.813 -13.749 -22.837  1.00 94.13           H  
ATOM   1380 HG22 ILE A  87      26.533 -12.245 -23.731  1.00 94.13           H  
ATOM   1381 HG23 ILE A  87      25.214 -13.435 -23.480  1.00 94.13           H  
ATOM   1382  CD1 ILE A  87      27.681 -13.016 -20.293  1.00 94.13           C  
ATOM   1383 HD11 ILE A  87      27.006 -13.551 -19.624  1.00 94.13           H  
ATOM   1384 HD12 ILE A  87      28.077 -13.694 -21.049  1.00 94.13           H  
ATOM   1385 HD13 ILE A  87      28.516 -12.633 -19.707  1.00 94.13           H  
ATOM   1386  N   ARG A  88      23.592 -11.287 -24.189  1.00 93.23           N  
ATOM   1387  H   ARG A  88      24.454 -10.942 -24.586  1.00 93.23           H  
ATOM   1388  CA  ARG A  88      22.456 -11.580 -25.093  1.00 93.23           C  
ATOM   1389  HA  ARG A  88      22.687 -11.166 -26.075  1.00 93.23           H  
ATOM   1390  C   ARG A  88      21.168 -10.862 -24.657  1.00 93.23           C  
ATOM   1391  CB  ARG A  88      22.262 -13.104 -25.256  1.00 93.23           C  
ATOM   1392  HB2 ARG A  88      22.130 -13.564 -24.277  1.00 93.23           H  
ATOM   1393  HB3 ARG A  88      21.358 -13.281 -25.838  1.00 93.23           H  
ATOM   1394  O   ARG A  88      20.105 -11.470 -24.516  1.00 93.23           O  
ATOM   1395  CG  ARG A  88      23.428 -13.774 -25.997  1.00 93.23           C  
ATOM   1396  HG2 ARG A  88      24.354 -13.669 -25.432  1.00 93.23           H  
ATOM   1397  HG3 ARG A  88      23.565 -13.267 -26.952  1.00 93.23           H  
ATOM   1398  CD  ARG A  88      23.179 -15.260 -26.284  1.00 93.23           C  
ATOM   1399  HD2 ARG A  88      24.008 -15.621 -26.893  1.00 93.23           H  
ATOM   1400  HD3 ARG A  88      22.260 -15.358 -26.862  1.00 93.23           H  
ATOM   1401  NE  ARG A  88      23.075 -16.080 -25.062  1.00 93.23           N  
ATOM   1402  HE  ARG A  88      22.685 -15.647 -24.237  1.00 93.23           H  
ATOM   1403  NH1 ARG A  88      23.496 -18.141 -25.977  1.00 93.23           N  
ATOM   1404 HH11 ARG A  88      23.625 -17.698 -26.875  1.00 93.23           H  
ATOM   1405 HH12 ARG A  88      23.624 -19.137 -25.867  1.00 93.23           H  
ATOM   1406  NH2 ARG A  88      23.029 -17.973 -23.812  1.00 93.23           N  
ATOM   1407 HH21 ARG A  88      23.024 -18.979 -23.721  1.00 93.23           H  
ATOM   1408 HH22 ARG A  88      22.564 -17.384 -23.136  1.00 93.23           H  
ATOM   1409  CZ  ARG A  88      23.212 -17.388 -24.956  1.00 93.23           C  
ATOM   1410  N   VAL A  89      21.284  -9.558 -24.407  1.00 93.35           N  
ATOM   1411  H   VAL A  89      22.185  -9.123 -24.547  1.00 93.35           H  
ATOM   1412  CA  VAL A  89      20.157  -8.714 -24.001  1.00 93.35           C  
ATOM   1413  HA  VAL A  89      19.725  -9.130 -23.091  1.00 93.35           H  
ATOM   1414  C   VAL A  89      19.089  -8.727 -25.091  1.00 93.35           C  
ATOM   1415  CB  VAL A  89      20.608  -7.272 -23.709  1.00 93.35           C  
ATOM   1416  HB  VAL A  89      21.028  -6.837 -24.616  1.00 93.35           H  
ATOM   1417  O   VAL A  89      19.348  -8.388 -26.246  1.00 93.35           O  
ATOM   1418  CG1 VAL A  89      19.425  -6.411 -23.253  1.00 93.35           C  
ATOM   1419 HG11 VAL A  89      19.782  -5.398 -23.066  1.00 93.35           H  
ATOM   1420 HG12 VAL A  89      18.666  -6.355 -24.034  1.00 93.35           H  
ATOM   1421 HG13 VAL A  89      18.984  -6.817 -22.343  1.00 93.35           H  
ATOM   1422  CG2 VAL A  89      21.671  -7.223 -22.606  1.00 93.35           C  
ATOM   1423 HG21 VAL A  89      21.266  -7.617 -21.674  1.00 93.35           H  
ATOM   1424 HG22 VAL A  89      21.992  -6.193 -22.454  1.00 93.35           H  
ATOM   1425 HG23 VAL A  89      22.553  -7.797 -22.890  1.00 93.35           H  
ATOM   1426  N   ARG A  90      17.859  -9.094 -24.728  1.00 91.82           N  
ATOM   1427  H   ARG A  90      17.688  -9.348 -23.765  1.00 91.82           H  
ATOM   1428  CA  ARG A  90      16.734  -9.100 -25.664  1.00 91.82           C  
ATOM   1429  HA  ARG A  90      17.088  -9.410 -26.647  1.00 91.82           H  
ATOM   1430  C   ARG A  90      16.186  -7.683 -25.791  1.00 91.82           C  
ATOM   1431  CB  ARG A  90      15.668 -10.103 -25.202  1.00 91.82           C  
ATOM   1432  HB2 ARG A  90      14.853 -10.101 -25.926  1.00 91.82           H  
ATOM   1433  HB3 ARG A  90      15.269  -9.788 -24.237  1.00 91.82           H  
ATOM   1434  O   ARG A  90      15.325  -7.287 -25.015  1.00 91.82           O  
ATOM   1435  CG  ARG A  90      16.221 -11.527 -25.065  1.00 91.82           C  
ATOM   1436  HG2 ARG A  90      16.954 -11.563 -24.259  1.00 91.82           H  
ATOM   1437  HG3 ARG A  90      16.698 -11.833 -25.996  1.00 91.82           H  
ATOM   1438  CD  ARG A  90      15.071 -12.480 -24.742  1.00 91.82           C  
ATOM   1439  HD2 ARG A  90      14.499 -12.069 -23.910  1.00 91.82           H  
ATOM   1440  HD3 ARG A  90      14.417 -12.541 -25.612  1.00 91.82           H  
ATOM   1441  NE  ARG A  90      15.565 -13.822 -24.388  1.00 91.82           N  
ATOM   1442  HE  ARG A  90      16.567 -13.934 -24.320  1.00 91.82           H  
ATOM   1443  NH1 ARG A  90      13.513 -14.828 -24.212  1.00 91.82           N  
ATOM   1444 HH11 ARG A  90      12.948 -15.653 -24.067  1.00 91.82           H  
ATOM   1445 HH12 ARG A  90      13.075 -13.941 -24.417  1.00 91.82           H  
ATOM   1446  NH2 ARG A  90      15.367 -16.031 -23.878  1.00 91.82           N  
ATOM   1447 HH21 ARG A  90      14.797 -16.850 -23.721  1.00 91.82           H  
ATOM   1448 HH22 ARG A  90      16.370 -16.103 -23.783  1.00 91.82           H  
ATOM   1449  CZ  ARG A  90      14.816 -14.885 -24.162  1.00 91.82           C  
ATOM   1450  N   ASN A  91      16.682  -6.927 -26.772  1.00 87.51           N  
ATOM   1451  H   ASN A  91      17.476  -7.300 -27.273  1.00 87.51           H  
ATOM   1452  CA  ASN A  91      16.357  -5.505 -26.958  1.00 87.51           C  
ATOM   1453  HA  ASN A  91      16.794  -4.939 -26.136  1.00 87.51           H  
ATOM   1454  C   ASN A  91      14.843  -5.209 -26.962  1.00 87.51           C  
ATOM   1455  CB  ASN A  91      17.005  -5.034 -28.268  1.00 87.51           C  
ATOM   1456  HB2 ASN A  91      18.061  -5.303 -28.266  1.00 87.51           H  
ATOM   1457  HB3 ASN A  91      16.527  -5.527 -29.115  1.00 87.51           H  
ATOM   1458  O   ASN A  91      14.387  -4.290 -26.291  1.00 87.51           O  
ATOM   1459  CG  ASN A  91      16.904  -3.526 -28.442  1.00 87.51           C  
ATOM   1460  ND2 ASN A  91      16.692  -3.049 -29.645  1.00 87.51           N  
ATOM   1461 HD21 ASN A  91      16.612  -3.653 -30.450  1.00 87.51           H  
ATOM   1462 HD22 ASN A  91      16.622  -2.044 -29.713  1.00 87.51           H  
ATOM   1463  OD1 ASN A  91      17.033  -2.763 -27.504  1.00 87.51           O  
ATOM   1464  N   LEU A  92      14.051  -6.041 -27.648  1.00 87.93           N  
ATOM   1465  H   LEU A  92      14.484  -6.788 -28.172  1.00 87.93           H  
ATOM   1466  CA  LEU A  92      12.589  -5.897 -27.731  1.00 87.93           C  
ATOM   1467  HA  LEU A  92      12.352  -4.868 -28.002  1.00 87.93           H  
ATOM   1468  C   LEU A  92      11.857  -6.155 -26.400  1.00 87.93           C  
ATOM   1469  CB  LEU A  92      12.049  -6.842 -28.821  1.00 87.93           C  
ATOM   1470  HB2 LEU A  92      12.305  -7.866 -28.549  1.00 87.93           H  
ATOM   1471  HB3 LEU A  92      10.962  -6.770 -28.831  1.00 87.93           H  
ATOM   1472  O   LEU A  92      10.668  -5.884 -26.293  1.00 87.93           O  
ATOM   1473  CG  LEU A  92      12.558  -6.562 -30.247  1.00 87.93           C  
ATOM   1474  HG  LEU A  92      13.646  -6.625 -30.263  1.00 87.93           H  
ATOM   1475  CD1 LEU A  92      12.008  -7.622 -31.199  1.00 87.93           C  
ATOM   1476 HD11 LEU A  92      12.320  -8.616 -30.878  1.00 87.93           H  
ATOM   1477 HD12 LEU A  92      12.385  -7.446 -32.206  1.00 87.93           H  
ATOM   1478 HD13 LEU A  92      10.919  -7.577 -31.219  1.00 87.93           H  
ATOM   1479  CD2 LEU A  92      12.137  -5.183 -30.755  1.00 87.93           C  
ATOM   1480 HD21 LEU A  92      12.450  -5.059 -31.792  1.00 87.93           H  
ATOM   1481 HD22 LEU A  92      12.604  -4.397 -30.161  1.00 87.93           H  
ATOM   1482 HD23 LEU A  92      11.054  -5.078 -30.700  1.00 87.93           H  
ATOM   1483  N   MET A  93      12.550  -6.690 -25.393  1.00 86.69           N  
ATOM   1484  H   MET A  93      13.541  -6.832 -25.523  1.00 86.69           H  
ATOM   1485  CA  MET A  93      12.014  -6.970 -24.058  1.00 86.69           C  
ATOM   1486  HA  MET A  93      10.939  -6.787 -24.061  1.00 86.69           H  
ATOM   1487  C   MET A  93      12.589  -6.026 -22.993  1.00 86.69           C  
ATOM   1488  CB  MET A  93      12.228  -8.449 -23.697  1.00 86.69           C  
ATOM   1489  HB2 MET A  93      11.848  -8.627 -22.691  1.00 86.69           H  
ATOM   1490  HB3 MET A  93      13.293  -8.676 -23.709  1.00 86.69           H  
ATOM   1491  O   MET A  93      12.520  -6.334 -21.803  1.00 86.69           O  
ATOM   1492  CG  MET A  93      11.487  -9.398 -24.642  1.00 86.69           C  
ATOM   1493  HG2 MET A  93      11.876  -9.279 -25.653  1.00 86.69           H  
ATOM   1494  HG3 MET A  93      10.433  -9.117 -24.648  1.00 86.69           H  
ATOM   1495  SD  MET A  93      11.612 -11.148 -24.170  1.00 86.69           S  
ATOM   1496  CE  MET A  93      10.383 -11.828 -25.317  1.00 86.69           C  
ATOM   1497  HE1 MET A  93      10.300 -12.905 -25.178  1.00 86.69           H  
ATOM   1498  HE2 MET A  93      10.679 -11.616 -26.345  1.00 86.69           H  
ATOM   1499  HE3 MET A  93       9.413 -11.369 -25.126  1.00 86.69           H  
ATOM   1500  N   ILE A  94      13.160  -4.888 -23.405  1.00 91.59           N  
ATOM   1501  H   ILE A  94      13.213  -4.704 -24.396  1.00 91.59           H  
ATOM   1502  CA  ILE A  94      13.523  -3.797 -22.499  1.00 91.59           C  
ATOM   1503  HA  ILE A  94      13.745  -4.213 -21.516  1.00 91.59           H  
ATOM   1504  C   ILE A  94      12.317  -2.865 -22.374  1.00 91.59           C  
ATOM   1505  CB  ILE A  94      14.788  -3.047 -22.967  1.00 91.59           C  
ATOM   1506  HB  ILE A  94      14.584  -2.584 -23.933  1.00 91.59           H  
ATOM   1507  O   ILE A  94      12.058  -2.046 -23.254  1.00 91.59           O  
ATOM   1508  CG1 ILE A  94      15.985  -4.011 -23.133  1.00 91.59           C  
ATOM   1509 HG12 ILE A  94      15.710  -4.815 -23.816  1.00 91.59           H  
ATOM   1510 HG13 ILE A  94      16.238  -4.457 -22.171  1.00 91.59           H  
ATOM   1511  CG2 ILE A  94      15.129  -1.940 -21.947  1.00 91.59           C  
ATOM   1512 HG21 ILE A  94      15.985  -1.362 -22.297  1.00 91.59           H  
ATOM   1513 HG22 ILE A  94      14.294  -1.247 -21.840  1.00 91.59           H  
ATOM   1514 HG23 ILE A  94      15.357  -2.384 -20.978  1.00 91.59           H  
ATOM   1515  CD1 ILE A  94      17.229  -3.331 -23.718  1.00 91.59           C  
ATOM   1516 HD11 ILE A  94      16.958  -2.760 -24.607  1.00 91.59           H  
ATOM   1517 HD12 ILE A  94      17.960  -4.087 -24.004  1.00 91.59           H  
ATOM   1518 HD13 ILE A  94      17.687  -2.670 -22.983  1.00 91.59           H  
ATOM   1519  N   ILE A  95      11.584  -2.970 -21.267  1.00 91.91           N  
ATOM   1520  H   ILE A  95      11.862  -3.655 -20.580  1.00 91.91           H  
ATOM   1521  CA  ILE A  95      10.390  -2.146 -21.027  1.00 91.91           C  
ATOM   1522  HA  ILE A  95      10.159  -1.576 -21.927  1.00 91.91           H  
ATOM   1523  C   ILE A  95      10.698  -1.147 -19.918  1.00 91.91           C  
ATOM   1524  CB  ILE A  95       9.145  -3.014 -20.738  1.00 91.91           C  
ATOM   1525  HB  ILE A  95       9.311  -3.575 -19.818  1.00 91.91           H  
ATOM   1526  O   ILE A  95      11.016  -1.541 -18.795  1.00 91.91           O  
ATOM   1527  CG1 ILE A  95       8.912  -4.020 -21.892  1.00 91.91           C  
ATOM   1528 HG12 ILE A  95       8.765  -3.474 -22.824  1.00 91.91           H  
ATOM   1529 HG13 ILE A  95       9.794  -4.650 -22.008  1.00 91.91           H  
ATOM   1530  CG2 ILE A  95       7.913  -2.113 -20.525  1.00 91.91           C  
ATOM   1531 HG21 ILE A  95       8.078  -1.410 -19.708  1.00 91.91           H  
ATOM   1532 HG22 ILE A  95       7.045  -2.714 -20.256  1.00 91.91           H  
ATOM   1533 HG23 ILE A  95       7.686  -1.559 -21.435  1.00 91.91           H  
ATOM   1534  CD1 ILE A  95       7.721  -4.962 -21.684  1.00 91.91           C  
ATOM   1535 HD11 ILE A  95       7.733  -5.731 -22.457  1.00 91.91           H  
ATOM   1536 HD12 ILE A  95       7.781  -5.437 -20.705  1.00 91.91           H  
ATOM   1537 HD13 ILE A  95       6.783  -4.412 -21.763  1.00 91.91           H  
ATOM   1538  N   LYS A  96      10.604   0.154 -20.220  1.00 92.28           N  
ATOM   1539  H   LYS A  96      10.289   0.397 -21.148  1.00 92.28           H  
ATOM   1540  CA  LYS A  96      10.715   1.218 -19.212  1.00 92.28           C  
ATOM   1541  HA  LYS A  96      11.499   0.950 -18.505  1.00 92.28           H  
ATOM   1542  C   LYS A  96       9.422   1.312 -18.414  1.00 92.28           C  
ATOM   1543  CB  LYS A  96      11.056   2.574 -19.843  1.00 92.28           C  
ATOM   1544  HB2 LYS A  96      10.332   2.794 -20.628  1.00 92.28           H  
ATOM   1545  HB3 LYS A  96      10.962   3.342 -19.075  1.00 92.28           H  
ATOM   1546  O   LYS A  96       8.343   1.422 -18.985  1.00 92.28           O  
ATOM   1547  CG  LYS A  96      12.478   2.642 -20.420  1.00 92.28           C  
ATOM   1548  HG2 LYS A  96      12.588   1.906 -21.216  1.00 92.28           H  
ATOM   1549  HG3 LYS A  96      13.202   2.432 -19.633  1.00 92.28           H  
ATOM   1550  CD  LYS A  96      12.737   4.047 -20.981  1.00 92.28           C  
ATOM   1551  HD2 LYS A  96      11.990   4.261 -21.745  1.00 92.28           H  
ATOM   1552  HD3 LYS A  96      12.639   4.777 -20.177  1.00 92.28           H  
ATOM   1553  CE  LYS A  96      14.136   4.154 -21.594  1.00 92.28           C  
ATOM   1554  HE2 LYS A  96      14.875   4.006 -20.806  1.00 92.28           H  
ATOM   1555  HE3 LYS A  96      14.256   3.365 -22.336  1.00 92.28           H  
ATOM   1556  NZ  LYS A  96      14.345   5.482 -22.220  1.00 92.28           N  
ATOM   1557  HZ1 LYS A  96      13.648   5.664 -22.929  1.00 92.28           H  
ATOM   1558  HZ2 LYS A  96      15.256   5.530 -22.654  1.00 92.28           H  
ATOM   1559  HZ3 LYS A  96      14.306   6.213 -21.524  1.00 92.28           H  
ATOM   1560  N   LEU A  97       9.555   1.305 -17.095  1.00 92.31           N  
ATOM   1561  H   LEU A  97      10.482   1.212 -16.704  1.00 92.31           H  
ATOM   1562  CA  LEU A  97       8.448   1.269 -16.152  1.00 92.31           C  
ATOM   1563  HA  LEU A  97       7.495   1.283 -16.681  1.00 92.31           H  
ATOM   1564  C   LEU A  97       8.541   2.496 -15.243  1.00 92.31           C  
ATOM   1565  CB  LEU A  97       8.504  -0.046 -15.368  1.00 92.31           C  
ATOM   1566  HB2 LEU A  97       7.708  -0.046 -14.623  1.00 92.31           H  
ATOM   1567  HB3 LEU A  97       9.457  -0.101 -14.841  1.00 92.31           H  
ATOM   1568  O   LEU A  97       9.417   2.551 -14.365  1.00 92.31           O  
ATOM   1569  CG  LEU A  97       8.352  -1.286 -16.266  1.00 92.31           C  
ATOM   1570  HG  LEU A  97       9.015  -1.216 -17.129  1.00 92.31           H  
ATOM   1571  CD1 LEU A  97       8.809  -2.506 -15.479  1.00 92.31           C  
ATOM   1572 HD11 LEU A  97       8.520  -3.417 -16.003  1.00 92.31           H  
ATOM   1573 HD12 LEU A  97       8.377  -2.494 -14.478  1.00 92.31           H  
ATOM   1574 HD13 LEU A  97       9.896  -2.477 -15.395  1.00 92.31           H  
ATOM   1575  CD2 LEU A  97       6.926  -1.441 -16.791  1.00 92.31           C  
ATOM   1576 HD21 LEU A  97       6.715  -0.660 -17.522  1.00 92.31           H  
ATOM   1577 HD22 LEU A  97       6.205  -1.356 -15.978  1.00 92.31           H  
ATOM   1578 HD23 LEU A  97       6.812  -2.404 -17.288  1.00 92.31           H  
ATOM   1579  N   PRO A  98       7.684   3.507 -15.473  1.00 88.52           N  
ATOM   1580  CA  PRO A  98       7.560   4.648 -14.584  1.00 88.52           C  
ATOM   1581  HA  PRO A  98       8.470   5.242 -14.660  1.00 88.52           H  
ATOM   1582  C   PRO A  98       7.344   4.230 -13.128  1.00 88.52           C  
ATOM   1583  CB  PRO A  98       6.378   5.464 -15.116  1.00 88.52           C  
ATOM   1584  HB2 PRO A  98       5.451   5.124 -14.655  1.00 88.52           H  
ATOM   1585  HB3 PRO A  98       6.515   6.533 -14.950  1.00 88.52           H  
ATOM   1586  O   PRO A  98       6.865   3.140 -12.808  1.00 88.52           O  
ATOM   1587  CG  PRO A  98       6.355   5.119 -16.603  1.00 88.52           C  
ATOM   1588  HG2 PRO A  98       5.363   5.251 -17.035  1.00 88.52           H  
ATOM   1589  HG3 PRO A  98       7.091   5.724 -17.133  1.00 88.52           H  
ATOM   1590  CD  PRO A  98       6.789   3.657 -16.614  1.00 88.52           C  
ATOM   1591  HD2 PRO A  98       5.918   3.014 -16.492  1.00 88.52           H  
ATOM   1592  HD3 PRO A  98       7.293   3.429 -17.553  1.00 88.52           H  
ATOM   1593  N   LYS A  99       7.697   5.126 -12.207  1.00 87.65           N  
ATOM   1594  H   LYS A  99       8.016   6.035 -12.510  1.00 87.65           H  
ATOM   1595  CA  LYS A  99       7.412   4.896 -10.795  1.00 87.65           C  
ATOM   1596  HA  LYS A  99       7.859   3.942 -10.516  1.00 87.65           H  
ATOM   1597  C   LYS A  99       5.899   4.784 -10.596  1.00 87.65           C  
ATOM   1598  CB  LYS A  99       8.028   6.014  -9.953  1.00 87.65           C  
ATOM   1599  HB2 LYS A  99       9.046   6.199 -10.296  1.00 87.65           H  
ATOM   1600  HB3 LYS A  99       7.445   6.928 -10.067  1.00 87.65           H  
ATOM   1601  O   LYS A  99       5.152   5.608 -11.108  1.00 87.65           O  
ATOM   1602  CG  LYS A  99       8.075   5.596  -8.482  1.00 87.65           C  
ATOM   1603  HG2 LYS A  99       7.067   5.414  -8.110  1.00 87.65           H  
ATOM   1604  HG3 LYS A  99       8.656   4.677  -8.398  1.00 87.65           H  
ATOM   1605  CD  LYS A  99       8.733   6.689  -7.643  1.00 87.65           C  
ATOM   1606  HD2 LYS A  99       9.713   6.926  -8.055  1.00 87.65           H  
ATOM   1607  HD3 LYS A  99       8.102   7.578  -7.663  1.00 87.65           H  
ATOM   1608  CE  LYS A  99       8.883   6.176  -6.212  1.00 87.65           C  
ATOM   1609  HE2 LYS A  99       9.539   5.305  -6.223  1.00 87.65           H  
ATOM   1610  HE3 LYS A  99       7.907   5.846  -5.857  1.00 87.65           H  
ATOM   1611  NZ  LYS A  99       9.421   7.232  -5.326  1.00 87.65           N  
ATOM   1612  HZ1 LYS A  99       8.791   8.021  -5.325  1.00 87.65           H  
ATOM   1613  HZ2 LYS A  99       9.493   6.882  -4.381  1.00 87.65           H  
ATOM   1614  HZ3 LYS A  99      10.329   7.533  -5.652  1.00 87.65           H  
ATOM   1615  N   TYR A 100       5.492   3.788  -9.819  1.00 91.27           N  
ATOM   1616  H   TYR A 100       6.190   3.129  -9.507  1.00 91.27           H  
ATOM   1617  CA  TYR A 100       4.100   3.439  -9.546  1.00 91.27           C  
ATOM   1618  HA  TYR A 100       4.140   2.592  -8.862  1.00 91.27           H  
ATOM   1619  C   TYR A 100       3.318   2.908 -10.755  1.00 91.27           C  
ATOM   1620  CB  TYR A 100       3.374   4.569  -8.795  1.00 91.27           C  
ATOM   1621  HB2 TYR A 100       3.096   5.343  -9.510  1.00 91.27           H  
ATOM   1622  HB3 TYR A 100       2.445   4.174  -8.383  1.00 91.27           H  
ATOM   1623  O   TYR A 100       2.095   2.959 -10.740  1.00 91.27           O  
ATOM   1624  CG  TYR A 100       4.156   5.193  -7.657  1.00 91.27           C  
ATOM   1625  CD1 TYR A 100       4.595   4.398  -6.580  1.00 91.27           C  
ATOM   1626  HD1 TYR A 100       4.370   3.342  -6.565  1.00 91.27           H  
ATOM   1627  CD2 TYR A 100       4.415   6.577  -7.665  1.00 91.27           C  
ATOM   1628  HD2 TYR A 100       4.063   7.178  -8.490  1.00 91.27           H  
ATOM   1629  CE1 TYR A 100       5.292   4.988  -5.509  1.00 91.27           C  
ATOM   1630  HE1 TYR A 100       5.598   4.390  -4.664  1.00 91.27           H  
ATOM   1631  CE2 TYR A 100       5.081   7.177  -6.581  1.00 91.27           C  
ATOM   1632  HE2 TYR A 100       5.233   8.246  -6.580  1.00 91.27           H  
ATOM   1633  OH  TYR A 100       6.159   6.966  -4.454  1.00 91.27           O  
ATOM   1634  HH  TYR A 100       5.891   7.886  -4.394  1.00 91.27           H  
ATOM   1635  CZ  TYR A 100       5.513   6.381  -5.499  1.00 91.27           C  
ATOM   1636  N   SER A 101       3.986   2.326 -11.760  1.00 92.74           N  
ATOM   1637  H   SER A 101       4.991   2.404 -11.822  1.00 92.74           H  
ATOM   1638  CA  SER A 101       3.297   1.485 -12.751  1.00 92.74           C  
ATOM   1639  HA  SER A 101       2.661   2.120 -13.367  1.00 92.74           H  
ATOM   1640  C   SER A 101       2.413   0.443 -12.060  1.00 92.74           C  
ATOM   1641  CB  SER A 101       4.297   0.760 -13.653  1.00 92.74           C  
ATOM   1642  HB2 SER A 101       3.773   0.009 -14.243  1.00 92.74           H  
ATOM   1643  HB3 SER A 101       5.050   0.261 -13.043  1.00 92.74           H  
ATOM   1644  O   SER A 101       2.857  -0.220 -11.114  1.00 92.74           O  
ATOM   1645  OG  SER A 101       4.925   1.676 -14.523  1.00 92.74           O  
ATOM   1646  HG  SER A 101       4.249   2.075 -15.075  1.00 92.74           H  
ATOM   1647  N   LEU A 102       1.169   0.324 -12.524  1.00 94.82           N  
ATOM   1648  H   LEU A 102       0.884   0.886 -13.314  1.00 94.82           H  
ATOM   1649  CA  LEU A 102       0.155  -0.544 -11.942  1.00 94.82           C  
ATOM   1650  HA  LEU A 102       0.355  -0.644 -10.875  1.00 94.82           H  
ATOM   1651  C   LEU A 102       0.209  -1.933 -12.578  1.00 94.82           C  
ATOM   1652  CB  LEU A 102      -1.224   0.114 -12.123  1.00 94.82           C  
ATOM   1653  HB2 LEU A 102      -1.203   1.118 -11.697  1.00 94.82           H  
ATOM   1654  HB3 LEU A 102      -1.417   0.214 -13.191  1.00 94.82           H  
ATOM   1655  O   LEU A 102       0.190  -2.068 -13.796  1.00 94.82           O  
ATOM   1656  CG  LEU A 102      -2.377  -0.680 -11.480  1.00 94.82           C  
ATOM   1657  HG  LEU A 102      -2.367  -1.709 -11.839  1.00 94.82           H  
ATOM   1658  CD1 LEU A 102      -2.269  -0.677  -9.952  1.00 94.82           C  
ATOM   1659 HD11 LEU A 102      -3.223  -0.975  -9.518  1.00 94.82           H  
ATOM   1660 HD12 LEU A 102      -2.051   0.332  -9.604  1.00 94.82           H  
ATOM   1661 HD13 LEU A 102      -1.485  -1.363  -9.631  1.00 94.82           H  
ATOM   1662  CD2 LEU A 102      -3.728  -0.077 -11.847  1.00 94.82           C  
ATOM   1663 HD21 LEU A 102      -4.523  -0.789 -11.627  1.00 94.82           H  
ATOM   1664 HD22 LEU A 102      -3.758   0.152 -12.913  1.00 94.82           H  
ATOM   1665 HD23 LEU A 102      -3.890   0.834 -11.272  1.00 94.82           H  
ATOM   1666  N   TYR A 103       0.221  -2.961 -11.742  1.00 95.51           N  
ATOM   1667  H   TYR A 103       0.282  -2.775 -10.751  1.00 95.51           H  
ATOM   1668  CA  TYR A 103       0.170  -4.356 -12.156  1.00 95.51           C  
ATOM   1669  HA  TYR A 103       0.129  -4.421 -13.243  1.00 95.51           H  
ATOM   1670  C   TYR A 103      -1.068  -5.016 -11.584  1.00 95.51           C  
ATOM   1671  CB  TYR A 103       1.423  -5.086 -11.682  1.00 95.51           C  
ATOM   1672  HB2 TYR A 103       1.546  -4.937 -10.609  1.00 95.51           H  
ATOM   1673  HB3 TYR A 103       1.295  -6.154 -11.855  1.00 95.51           H  
ATOM   1674  O   TYR A 103      -1.316  -4.893 -10.383  1.00 95.51           O  
ATOM   1675  CG  TYR A 103       2.664  -4.622 -12.400  1.00 95.51           C  
ATOM   1676  CD1 TYR A 103       3.110  -5.327 -13.532  1.00 95.51           C  
ATOM   1677  HD1 TYR A 103       2.572  -6.194 -13.885  1.00 95.51           H  
ATOM   1678  CD2 TYR A 103       3.339  -3.467 -11.962  1.00 95.51           C  
ATOM   1679  HD2 TYR A 103       2.960  -2.903 -11.122  1.00 95.51           H  
ATOM   1680  CE1 TYR A 103       4.268  -4.909 -14.204  1.00 95.51           C  
ATOM   1681  HE1 TYR A 103       4.619  -5.470 -15.058  1.00 95.51           H  
ATOM   1682  CE2 TYR A 103       4.476  -3.024 -12.658  1.00 95.51           C  
ATOM   1683  HE2 TYR A 103       4.977  -2.108 -12.381  1.00 95.51           H  
ATOM   1684  OH  TYR A 103       6.065  -3.358 -14.396  1.00 95.51           O  
ATOM   1685  HH  TYR A 103       6.222  -3.899 -15.173  1.00 95.51           H  
ATOM   1686  CZ  TYR A 103       4.949  -3.762 -13.757  1.00 95.51           C  
ATOM   1687  N   GLU A 104      -1.805  -5.732 -12.422  1.00 96.59           N  
ATOM   1688  H   GLU A 104      -1.517  -5.791 -13.388  1.00 96.59           H  
ATOM   1689  CA  GLU A 104      -2.908  -6.591 -12.008  1.00 96.59           C  
ATOM   1690  HA  GLU A 104      -3.194  -6.327 -10.990  1.00 96.59           H  
ATOM   1691  C   GLU A 104      -2.465  -8.053 -11.992  1.00 96.59           C  
ATOM   1692  CB  GLU A 104      -4.134  -6.326 -12.878  1.00 96.59           C  
ATOM   1693  HB2 GLU A 104      -4.331  -5.257 -12.796  1.00 96.59           H  
ATOM   1694  HB3 GLU A 104      -3.929  -6.581 -13.918  1.00 96.59           H  
ATOM   1695  O   GLU A 104      -1.931  -8.587 -12.966  1.00 96.59           O  
ATOM   1696  CG  GLU A 104      -5.379  -7.069 -12.384  1.00 96.59           C  
ATOM   1697  HG2 GLU A 104      -5.472  -6.926 -11.307  1.00 96.59           H  
ATOM   1698  HG3 GLU A 104      -5.263  -8.135 -12.575  1.00 96.59           H  
ATOM   1699  CD  GLU A 104      -6.641  -6.533 -13.067  1.00 96.59           C  
ATOM   1700  OE1 GLU A 104      -7.181  -7.238 -13.939  1.00 96.59           O  
ATOM   1701  OE2 GLU A 104      -7.078  -5.413 -12.675  1.00 96.59           O  
ATOM   1702  N   LEU A 105      -2.658  -8.659 -10.828  1.00 95.65           N  
ATOM   1703  H   LEU A 105      -3.171  -8.143 -10.127  1.00 95.65           H  
ATOM   1704  CA  LEU A 105      -2.387 -10.043 -10.488  1.00 95.65           C  
ATOM   1705  HA  LEU A 105      -1.797 -10.511 -11.277  1.00 95.65           H  
ATOM   1706  C   LEU A 105      -3.719 -10.807 -10.384  1.00 95.65           C  
ATOM   1707  CB  LEU A 105      -1.585 -10.094  -9.169  1.00 95.65           C  
ATOM   1708  HB2 LEU A 105      -2.214  -9.761  -8.343  1.00 95.65           H  
ATOM   1709  HB3 LEU A 105      -1.341 -11.140  -8.986  1.00 95.65           H  
ATOM   1710  O   LEU A 105      -4.788 -10.298 -10.734  1.00 95.65           O  
ATOM   1711  CG  LEU A 105      -0.262  -9.308  -9.168  1.00 95.65           C  
ATOM   1712  HG  LEU A 105       0.096  -9.186 -10.190  1.00 95.65           H  
ATOM   1713  CD1 LEU A 105      -0.403  -7.928  -8.517  1.00 95.65           C  
ATOM   1714 HD11 LEU A 105      -1.110  -7.328  -9.091  1.00 95.65           H  
ATOM   1715 HD12 LEU A 105      -0.770  -8.038  -7.497  1.00 95.65           H  
ATOM   1716 HD13 LEU A 105       0.562  -7.422  -8.522  1.00 95.65           H  
ATOM   1717  CD2 LEU A 105       0.809 -10.056  -8.377  1.00 95.65           C  
ATOM   1718 HD21 LEU A 105       1.750  -9.510  -8.444  1.00 95.65           H  
ATOM   1719 HD22 LEU A 105       0.956 -11.042  -8.817  1.00 95.65           H  
ATOM   1720 HD23 LEU A 105       0.506 -10.166  -7.336  1.00 95.65           H  
ATOM   1721  N   GLU A 106      -3.674 -12.034  -9.873  1.00 92.13           N  
ATOM   1722  H   GLU A 106      -2.789 -12.406  -9.559  1.00 92.13           H  
ATOM   1723  CA  GLU A 106      -4.857 -12.866  -9.683  1.00 92.13           C  
ATOM   1724  HA  GLU A 106      -5.281 -13.032 -10.674  1.00 92.13           H  
ATOM   1725  C   GLU A 106      -5.952 -12.185  -8.837  1.00 92.13           C  
ATOM   1726  CB  GLU A 106      -4.460 -14.247  -9.129  1.00 92.13           C  
ATOM   1727  HB2 GLU A 106      -3.711 -14.692  -9.784  1.00 92.13           H  
ATOM   1728  HB3 GLU A 106      -5.344 -14.882  -9.185  1.00 92.13           H  
ATOM   1729  O   GLU A 106      -5.687 -11.377  -7.944  1.00 92.13           O  
ATOM   1730  CG  GLU A 106      -3.955 -14.293  -7.674  1.00 92.13           C  
ATOM   1731  HG2 GLU A 106      -4.699 -13.829  -7.025  1.00 92.13           H  
ATOM   1732  HG3 GLU A 106      -3.894 -15.341  -7.381  1.00 92.13           H  
ATOM   1733  CD  GLU A 106      -2.582 -13.652  -7.425  1.00 92.13           C  
ATOM   1734  OE1 GLU A 106      -2.307 -13.312  -6.251  1.00 92.13           O  
ATOM   1735  OE2 GLU A 106      -1.791 -13.458  -8.371  1.00 92.13           O  
ATOM   1736  N   ASN A 107      -7.215 -12.529  -9.106  1.00 89.06           N  
ATOM   1737  H   ASN A 107      -7.372 -13.218  -9.828  1.00 89.06           H  
ATOM   1738  CA  ASN A 107      -8.392 -12.062  -8.356  1.00 89.06           C  
ATOM   1739  HA  ASN A 107      -9.264 -12.460  -8.876  1.00 89.06           H  
ATOM   1740  C   ASN A 107      -8.599 -10.530  -8.333  1.00 89.06           C  
ATOM   1741  CB  ASN A 107      -8.376 -12.694  -6.949  1.00 89.06           C  
ATOM   1742  HB2 ASN A 107      -7.550 -12.279  -6.373  1.00 89.06           H  
ATOM   1743  HB3 ASN A 107      -9.305 -12.457  -6.430  1.00 89.06           H  
ATOM   1744  O   ASN A 107      -9.289 -10.012  -7.445  1.00 89.06           O  
ATOM   1745  CG  ASN A 107      -8.253 -14.203  -6.996  1.00 89.06           C  
ATOM   1746  ND2 ASN A 107      -7.434 -14.791  -6.159  1.00 89.06           N  
ATOM   1747 HD21 ASN A 107      -7.354 -15.794  -6.247  1.00 89.06           H  
ATOM   1748 HD22 ASN A 107      -6.829 -14.248  -5.559  1.00 89.06           H  
ATOM   1749  OD1 ASN A 107      -8.893 -14.868  -7.789  1.00 89.06           O  
ATOM   1750  N   GLY A 108      -8.006  -9.797  -9.284  1.00 92.26           N  
ATOM   1751  H   GLY A 108      -7.420 -10.268  -9.958  1.00 92.26           H  
ATOM   1752  CA  GLY A 108      -8.035  -8.330  -9.328  1.00 92.26           C  
ATOM   1753  HA2 GLY A 108      -7.696  -8.007 -10.312  1.00 92.26           H  
ATOM   1754  HA3 GLY A 108      -9.056  -7.978  -9.183  1.00 92.26           H  
ATOM   1755  C   GLY A 108      -7.132  -7.669  -8.280  1.00 92.26           C  
ATOM   1756  O   GLY A 108      -7.268  -6.473  -8.001  1.00 92.26           O  
ATOM   1757  N   ARG A 109      -6.224  -8.434  -7.656  1.00 95.82           N  
ATOM   1758  H   ARG A 109      -6.137  -9.398  -7.946  1.00 95.82           H  
ATOM   1759  CA  ARG A 109      -5.194  -7.902  -6.760  1.00 95.82           C  
ATOM   1760  HA  ARG A 109      -5.671  -7.273  -6.008  1.00 95.82           H  
ATOM   1761  C   ARG A 109      -4.239  -7.041  -7.572  1.00 95.82           C  
ATOM   1762  CB  ARG A 109      -4.482  -9.070  -6.064  1.00 95.82           C  
ATOM   1763  HB2 ARG A 109      -5.236  -9.658  -5.542  1.00 95.82           H  
ATOM   1764  HB3 ARG A 109      -4.013  -9.709  -6.811  1.00 95.82           H  
ATOM   1765  O   ARG A 109      -3.791  -7.435  -8.638  1.00 95.82           O  
ATOM   1766  CG  ARG A 109      -3.415  -8.621  -5.056  1.00 95.82           C  
ATOM   1767  HG2 ARG A 109      -3.824  -7.822  -4.438  1.00 95.82           H  
ATOM   1768  HG3 ARG A 109      -2.537  -8.241  -5.578  1.00 95.82           H  
ATOM   1769  CD  ARG A 109      -3.017  -9.792  -4.141  1.00 95.82           C  
ATOM   1770  HD2 ARG A 109      -3.920 -10.285  -3.779  1.00 95.82           H  
ATOM   1771  HD3 ARG A 109      -2.506  -9.393  -3.265  1.00 95.82           H  
ATOM   1772  NE  ARG A 109      -2.178 -10.805  -4.819  1.00 95.82           N  
ATOM   1773  HE  ARG A 109      -2.619 -11.510  -5.391  1.00 95.82           H  
ATOM   1774  NH1 ARG A 109      -0.166 -10.235  -3.901  1.00 95.82           N  
ATOM   1775 HH11 ARG A 109       0.826 -10.307  -4.075  1.00 95.82           H  
ATOM   1776 HH12 ARG A 109      -0.623  -9.427  -3.503  1.00 95.82           H  
ATOM   1777  NH2 ARG A 109      -0.244 -11.913  -5.308  1.00 95.82           N  
ATOM   1778 HH21 ARG A 109       0.766 -11.915  -5.317  1.00 95.82           H  
ATOM   1779 HH22 ARG A 109      -0.791 -12.552  -5.867  1.00 95.82           H  
ATOM   1780  CZ  ARG A 109      -0.884 -10.993  -4.667  1.00 95.82           C  
ATOM   1781  N   ARG A 110      -3.920  -5.854  -7.073  1.00 96.70           N  
ATOM   1782  H   ARG A 110      -4.326  -5.589  -6.187  1.00 96.70           H  
ATOM   1783  CA  ARG A 110      -3.125  -4.857  -7.782  1.00 96.70           C  
ATOM   1784  HA  ARG A 110      -2.721  -5.328  -8.678  1.00 96.70           H  
ATOM   1785  C   ARG A 110      -1.941  -4.394  -6.952  1.00 96.70           C  
ATOM   1786  CB  ARG A 110      -4.014  -3.691  -8.226  1.00 96.70           C  
ATOM   1787  HB2 ARG A 110      -4.626  -3.367  -7.384  1.00 96.70           H  
ATOM   1788  HB3 ARG A 110      -3.370  -2.862  -8.521  1.00 96.70           H  
ATOM   1789  O   ARG A 110      -2.037  -4.204  -5.734  1.00 96.70           O  
ATOM   1790  CG  ARG A 110      -4.920  -4.052  -9.413  1.00 96.70           C  
ATOM   1791  HG2 ARG A 110      -4.305  -4.229 -10.295  1.00 96.70           H  
ATOM   1792  HG3 ARG A 110      -5.484  -4.958  -9.189  1.00 96.70           H  
ATOM   1793  CD  ARG A 110      -5.904  -2.914  -9.697  1.00 96.70           C  
ATOM   1794  HD2 ARG A 110      -5.345  -2.010  -9.939  1.00 96.70           H  
ATOM   1795  HD3 ARG A 110      -6.494  -2.732  -8.799  1.00 96.70           H  
ATOM   1796  NE  ARG A 110      -6.804  -3.258 -10.809  1.00 96.70           N  
ATOM   1797  HE  ARG A 110      -6.654  -4.125 -11.304  1.00 96.70           H  
ATOM   1798  NH1 ARG A 110      -8.175  -1.411 -10.749  1.00 96.70           N  
ATOM   1799 HH11 ARG A 110      -8.966  -0.913 -11.132  1.00 96.70           H  
ATOM   1800 HH12 ARG A 110      -7.600  -1.006 -10.024  1.00 96.70           H  
ATOM   1801  NH2 ARG A 110      -8.536  -3.085 -12.214  1.00 96.70           N  
ATOM   1802 HH21 ARG A 110      -9.338  -2.631 -12.627  1.00 96.70           H  
ATOM   1803 HH22 ARG A 110      -8.217  -3.975 -12.568  1.00 96.70           H  
ATOM   1804  CZ  ARG A 110      -7.838  -2.572 -11.247  1.00 96.70           C  
ATOM   1805  N   ARG A 111      -0.815  -4.164  -7.623  1.00 96.65           N  
ATOM   1806  H   ARG A 111      -0.829  -4.341  -8.617  1.00 96.65           H  
ATOM   1807  CA  ARG A 111       0.420  -3.649  -7.021  1.00 96.65           C  
ATOM   1808  HA  ARG A 111       0.196  -3.269  -6.024  1.00 96.65           H  
ATOM   1809  C   ARG A 111       0.968  -2.481  -7.824  1.00 96.65           C  
ATOM   1810  CB  ARG A 111       1.465  -4.769  -6.909  1.00 96.65           C  
ATOM   1811  HB2 ARG A 111       2.420  -4.336  -6.613  1.00 96.65           H  
ATOM   1812  HB3 ARG A 111       1.601  -5.218  -7.893  1.00 96.65           H  
ATOM   1813  O   ARG A 111       0.984  -2.519  -9.047  1.00 96.65           O  
ATOM   1814  CG  ARG A 111       1.100  -5.878  -5.911  1.00 96.65           C  
ATOM   1815  HG2 ARG A 111       1.841  -6.669  -6.028  1.00 96.65           H  
ATOM   1816  HG3 ARG A 111       0.125  -6.299  -6.154  1.00 96.65           H  
ATOM   1817  CD  ARG A 111       1.088  -5.397  -4.453  1.00 96.65           C  
ATOM   1818  HD2 ARG A 111       1.991  -4.817  -4.262  1.00 96.65           H  
ATOM   1819  HD3 ARG A 111       0.216  -4.758  -4.311  1.00 96.65           H  
ATOM   1820  NE  ARG A 111       1.054  -6.540  -3.520  1.00 96.65           N  
ATOM   1821  HE  ARG A 111       1.545  -7.363  -3.839  1.00 96.65           H  
ATOM   1822  NH1 ARG A 111      -0.024  -5.511  -1.772  1.00 96.65           N  
ATOM   1823 HH11 ARG A 111      -0.070  -4.672  -2.332  1.00 96.65           H  
ATOM   1824 HH12 ARG A 111      -0.566  -5.642  -0.930  1.00 96.65           H  
ATOM   1825  NH2 ARG A 111       0.413  -7.678  -1.640  1.00 96.65           N  
ATOM   1826 HH21 ARG A 111       0.872  -8.506  -1.992  1.00 96.65           H  
ATOM   1827 HH22 ARG A 111      -0.068  -7.708  -0.753  1.00 96.65           H  
ATOM   1828  CZ  ARG A 111       0.490  -6.571  -2.322  1.00 96.65           C  
ATOM   1829  N   LEU A 112       1.457  -1.466  -7.120  1.00 96.09           N  
ATOM   1830  H   LEU A 112       1.412  -1.530  -6.113  1.00 96.09           H  
ATOM   1831  CA  LEU A 112       2.195  -0.352  -7.714  1.00 96.09           C  
ATOM   1832  HA  LEU A 112       1.940  -0.256  -8.769  1.00 96.09           H  
ATOM   1833  C   LEU A 112       3.694  -0.634  -7.600  1.00 96.09           C  
ATOM   1834  CB  LEU A 112       1.822   0.959  -7.003  1.00 96.09           C  
ATOM   1835  HB2 LEU A 112       2.450   1.764  -7.384  1.00 96.09           H  
ATOM   1836  HB3 LEU A 112       2.041   0.833  -5.943  1.00 96.09           H  
ATOM   1837  O   LEU A 112       4.186  -0.933  -6.507  1.00 96.09           O  
ATOM   1838  CG  LEU A 112       0.350   1.381  -7.128  1.00 96.09           C  
ATOM   1839  HG  LEU A 112      -0.296   0.530  -6.912  1.00 96.09           H  
ATOM   1840  CD1 LEU A 112       0.054   2.477  -6.107  1.00 96.09           C  
ATOM   1841 HD11 LEU A 112       0.671   3.355  -6.302  1.00 96.09           H  
ATOM   1842 HD12 LEU A 112       0.239   2.111  -5.097  1.00 96.09           H  
ATOM   1843 HD13 LEU A 112      -0.996   2.759  -6.185  1.00 96.09           H  
ATOM   1844  CD2 LEU A 112       0.021   1.921  -8.513  1.00 96.09           C  
ATOM   1845 HD21 LEU A 112       0.581   2.834  -8.712  1.00 96.09           H  
ATOM   1846 HD22 LEU A 112       0.256   1.187  -9.284  1.00 96.09           H  
ATOM   1847 HD23 LEU A 112      -1.040   2.164  -8.573  1.00 96.09           H  
ATOM   1848  N   LEU A 113       4.434  -0.509  -8.698  1.00 95.31           N  
ATOM   1849  H   LEU A 113       3.964  -0.329  -9.574  1.00 95.31           H  
ATOM   1850  CA  LEU A 113       5.886  -0.685  -8.703  1.00 95.31           C  
ATOM   1851  HA  LEU A 113       6.128  -1.500  -8.021  1.00 95.31           H  
ATOM   1852  C   LEU A 113       6.590   0.580  -8.194  1.00 95.31           C  
ATOM   1853  CB  LEU A 113       6.328  -1.100 -10.113  1.00 95.31           C  
ATOM   1854  HB2 LEU A 113       6.036  -0.322 -10.818  1.00 95.31           H  
ATOM   1855  HB3 LEU A 113       5.801  -2.019 -10.370  1.00 95.31           H  
ATOM   1856  O   LEU A 113       6.849   1.515  -8.948  1.00 95.31           O  
ATOM   1857  CG  LEU A 113       7.839  -1.355 -10.247  1.00 95.31           C  
ATOM   1858  HG  LEU A 113       8.401  -0.487  -9.901  1.00 95.31           H  
ATOM   1859  CD1 LEU A 113       8.271  -2.572  -9.432  1.00 95.31           C  
ATOM   1860 HD11 LEU A 113       7.735  -3.460  -9.767  1.00 95.31           H  
ATOM   1861 HD12 LEU A 113       9.344  -2.720  -9.557  1.00 95.31           H  
ATOM   1862 HD13 LEU A 113       8.083  -2.407  -8.371  1.00 95.31           H  
ATOM   1863  CD2 LEU A 113       8.205  -1.604 -11.706  1.00 95.31           C  
ATOM   1864 HD21 LEU A 113       7.950  -0.726 -12.299  1.00 95.31           H  
ATOM   1865 HD22 LEU A 113       7.651  -2.460 -12.090  1.00 95.31           H  
ATOM   1866 HD23 LEU A 113       9.274  -1.798 -11.796  1.00 95.31           H  
ATOM   1867  N   ALA A 114       6.923   0.624  -6.905  1.00 92.81           N  
ATOM   1868  H   ALA A 114       6.722  -0.177  -6.324  1.00 92.81           H  
ATOM   1869  CA  ALA A 114       7.621   1.770  -6.316  1.00 92.81           C  
ATOM   1870  HA  ALA A 114       7.174   2.688  -6.699  1.00 92.81           H  
ATOM   1871  C   ALA A 114       9.113   1.801  -6.680  1.00 92.81           C  
ATOM   1872  CB  ALA A 114       7.413   1.734  -4.804  1.00 92.81           C  
ATOM   1873  HB1 ALA A 114       6.343   1.795  -4.605  1.00 92.81           H  
ATOM   1874  HB2 ALA A 114       7.811   0.811  -4.382  1.00 92.81           H  
ATOM   1875  HB3 ALA A 114       7.913   2.585  -4.342  1.00 92.81           H  
ATOM   1876  O   ALA A 114       9.702   2.875  -6.822  1.00 92.81           O  
ATOM   1877  N   SER A 115       9.726   0.624  -6.818  1.00 92.22           N  
ATOM   1878  H   SER A 115       9.181  -0.210  -6.651  1.00 92.22           H  
ATOM   1879  CA  SER A 115      11.078   0.435  -7.346  1.00 92.22           C  
ATOM   1880  HA  SER A 115      11.225   1.093  -8.203  1.00 92.22           H  
ATOM   1881  C   SER A 115      11.265  -1.011  -7.798  1.00 92.22           C  
ATOM   1882  CB  SER A 115      12.125   0.765  -6.271  1.00 92.22           C  
ATOM   1883  HB2 SER A 115      13.105   0.829  -6.744  1.00 92.22           H  
ATOM   1884  HB3 SER A 115      11.903   1.731  -5.818  1.00 92.22           H  
ATOM   1885  O   SER A 115      10.484  -1.881  -7.422  1.00 92.22           O  
ATOM   1886  OG  SER A 115      12.178  -0.236  -5.268  1.00 92.22           O  
ATOM   1887  HG  SER A 115      11.384  -0.162  -4.733  1.00 92.22           H  
ATOM   1888  N   ALA A 116      12.372  -1.308  -8.475  1.00 93.94           N  
ATOM   1889  H   ALA A 116      12.891  -0.550  -8.896  1.00 93.94           H  
ATOM   1890  CA  ALA A 116      12.777  -2.670  -8.826  1.00 93.94           C  
ATOM   1891  HA  ALA A 116      12.079  -3.058  -9.568  1.00 93.94           H  
ATOM   1892  C   ALA A 116      12.797  -3.677  -7.651  1.00 93.94           C  
ATOM   1893  CB  ALA A 116      14.165  -2.560  -9.462  1.00 93.94           C  
ATOM   1894  HB1 ALA A 116      14.094  -2.003 -10.396  1.00 93.94           H  
ATOM   1895  HB2 ALA A 116      14.543  -3.561  -9.672  1.00 93.94           H  
ATOM   1896  HB3 ALA A 116      14.857  -2.060  -8.785  1.00 93.94           H  
ATOM   1897  O   ALA A 116      12.835  -4.885  -7.883  1.00 93.94           O  
ATOM   1898  N   ARG A 117      12.769  -3.205  -6.395  1.00 93.46           N  
ATOM   1899  H   ARG A 117      12.663  -2.207  -6.283  1.00 93.46           H  
ATOM   1900  CA  ARG A 117      12.799  -4.026  -5.173  1.00 93.46           C  
ATOM   1901  HA  ARG A 117      12.717  -5.080  -5.439  1.00 93.46           H  
ATOM   1902  C   ARG A 117      11.636  -3.766  -4.216  1.00 93.46           C  
ATOM   1903  CB  ARG A 117      14.128  -3.803  -4.442  1.00 93.46           C  
ATOM   1904  HB2 ARG A 117      14.198  -2.757  -4.144  1.00 93.46           H  
ATOM   1905  HB3 ARG A 117      14.145  -4.421  -3.544  1.00 93.46           H  
ATOM   1906  O   ARG A 117      11.675  -4.248  -3.090  1.00 93.46           O  
ATOM   1907  CG  ARG A 117      15.338  -4.176  -5.299  1.00 93.46           C  
ATOM   1908  HG2 ARG A 117      15.393  -3.532  -6.176  1.00 93.46           H  
ATOM   1909  HG3 ARG A 117      15.252  -5.215  -5.618  1.00 93.46           H  
ATOM   1910  CD  ARG A 117      16.603  -3.993  -4.464  1.00 93.46           C  
ATOM   1911  HD2 ARG A 117      16.543  -4.638  -3.588  1.00 93.46           H  
ATOM   1912  HD3 ARG A 117      16.659  -2.953  -4.142  1.00 93.46           H  
ATOM   1913  NE  ARG A 117      17.797  -4.335  -5.251  1.00 93.46           N  
ATOM   1914  HE  ARG A 117      17.635  -4.681  -6.186  1.00 93.46           H  
ATOM   1915  NH1 ARG A 117      19.356  -3.805  -3.661  1.00 93.46           N  
ATOM   1916 HH11 ARG A 117      18.598  -3.569  -3.037  1.00 93.46           H  
ATOM   1917 HH12 ARG A 117      20.325  -3.751  -3.381  1.00 93.46           H  
ATOM   1918  NH2 ARG A 117      20.021  -4.558  -5.657  1.00 93.46           N  
ATOM   1919 HH21 ARG A 117      19.811  -4.878  -6.592  1.00 93.46           H  
ATOM   1920 HH22 ARG A 117      20.989  -4.476  -5.383  1.00 93.46           H  
ATOM   1921  CZ  ARG A 117      19.049  -4.231  -4.855  1.00 93.46           C  
ATOM   1922  N   GLU A 118      10.643  -2.972  -4.601  1.00 95.03           N  
ATOM   1923  H   GLU A 118      10.598  -2.643  -5.555  1.00 95.03           H  
ATOM   1924  CA  GLU A 118       9.541  -2.644  -3.698  1.00 95.03           C  
ATOM   1925  HA  GLU A 118       9.389  -3.487  -3.024  1.00 95.03           H  
ATOM   1926  C   GLU A 118       8.234  -2.432  -4.453  1.00 95.03           C  
ATOM   1927  CB  GLU A 118       9.912  -1.431  -2.828  1.00 95.03           C  
ATOM   1928  HB2 GLU A 118      10.886  -1.618  -2.376  1.00 95.03           H  
ATOM   1929  HB3 GLU A 118       9.988  -0.541  -3.453  1.00 95.03           H  
ATOM   1930  O   GLU A 118       8.150  -1.619  -5.377  1.00 95.03           O  
ATOM   1931  CG  GLU A 118       8.895  -1.187  -1.699  1.00 95.03           C  
ATOM   1932  HG2 GLU A 118       7.975  -0.790  -2.128  1.00 95.03           H  
ATOM   1933  HG3 GLU A 118       8.667  -2.142  -1.225  1.00 95.03           H  
ATOM   1934  CD  GLU A 118       9.420  -0.213  -0.629  1.00 95.03           C  
ATOM   1935  OE1 GLU A 118       9.012  -0.360   0.550  1.00 95.03           O  
ATOM   1936  OE2 GLU A 118      10.241   0.667  -0.973  1.00 95.03           O  
ATOM   1937  N   LEU A 119       7.211  -3.152  -4.003  1.00 96.76           N  
ATOM   1938  H   LEU A 119       7.381  -3.790  -3.238  1.00 96.76           H  
ATOM   1939  CA  LEU A 119       5.826  -2.990  -4.411  1.00 96.76           C  
ATOM   1940  HA  LEU A 119       5.789  -2.385  -5.317  1.00 96.76           H  
ATOM   1941  C   LEU A 119       5.029  -2.250  -3.336  1.00 96.76           C  
ATOM   1942  CB  LEU A 119       5.198  -4.361  -4.717  1.00 96.76           C  
ATOM   1943  HB2 LEU A 119       5.196  -4.959  -3.805  1.00 96.76           H  
ATOM   1944  HB3 LEU A 119       4.160  -4.208  -5.013  1.00 96.76           H  
ATOM   1945  O   LEU A 119       5.378  -2.226  -2.152  1.00 96.76           O  
ATOM   1946  CG  LEU A 119       5.900  -5.172  -5.814  1.00 96.76           C  
ATOM   1947  HG  LEU A 119       6.931  -5.364  -5.515  1.00 96.76           H  
ATOM   1948  CD1 LEU A 119       5.207  -6.517  -5.974  1.00 96.76           C  
ATOM   1949 HD11 LEU A 119       4.162  -6.377  -6.249  1.00 96.76           H  
ATOM   1950 HD12 LEU A 119       5.698  -7.109  -6.746  1.00 96.76           H  
ATOM   1951 HD13 LEU A 119       5.248  -7.072  -5.036  1.00 96.76           H  
ATOM   1952  CD2 LEU A 119       5.885  -4.445  -7.157  1.00 96.76           C  
ATOM   1953 HD21 LEU A 119       6.476  -3.532  -7.088  1.00 96.76           H  
ATOM   1954 HD22 LEU A 119       4.863  -4.197  -7.444  1.00 96.76           H  
ATOM   1955 HD23 LEU A 119       6.327  -5.078  -7.927  1.00 96.76           H  
ATOM   1956  N   GLN A 120       3.917  -1.669  -3.759  1.00 96.24           N  
ATOM   1957  H   GLN A 120       3.735  -1.677  -4.753  1.00 96.24           H  
ATOM   1958  CA  GLN A 120       2.947  -0.992  -2.906  1.00 96.24           C  
ATOM   1959  HA  GLN A 120       3.146  -1.228  -1.861  1.00 96.24           H  
ATOM   1960  C   GLN A 120       1.531  -1.488  -3.206  1.00 96.24           C  
ATOM   1961  CB  GLN A 120       3.102   0.519  -3.096  1.00 96.24           C  
ATOM   1962  HB2 GLN A 120       2.258   1.031  -2.633  1.00 96.24           H  
ATOM   1963  HB3 GLN A 120       3.111   0.763  -4.158  1.00 96.24           H  
ATOM   1964  O   GLN A 120       1.293  -2.123  -4.234  1.00 96.24           O  
ATOM   1965  CG  GLN A 120       4.412   1.019  -2.481  1.00 96.24           C  
ATOM   1966  HG2 GLN A 120       5.257   0.571  -3.006  1.00 96.24           H  
ATOM   1967  HG3 GLN A 120       4.464   0.707  -1.438  1.00 96.24           H  
ATOM   1968  CD  GLN A 120       4.552   2.531  -2.530  1.00 96.24           C  
ATOM   1969  NE2 GLN A 120       5.720   3.045  -2.219  1.00 96.24           N  
ATOM   1970 HE21 GLN A 120       5.711   4.035  -2.019  1.00 96.24           H  
ATOM   1971 HE22 GLN A 120       6.488   2.447  -1.949  1.00 96.24           H  
ATOM   1972  OE1 GLN A 120       3.619   3.282  -2.755  1.00 96.24           O  
ATOM   1973  N   LYS A 121       0.589  -1.236  -2.291  1.00 96.60           N  
ATOM   1974  H   LYS A 121       0.805  -0.584  -1.551  1.00 96.60           H  
ATOM   1975  CA  LYS A 121      -0.819  -1.622  -2.471  1.00 96.60           C  
ATOM   1976  HA  LYS A 121      -0.895  -2.684  -2.705  1.00 96.60           H  
ATOM   1977  C   LYS A 121      -1.401  -0.847  -3.658  1.00 96.60           C  
ATOM   1978  CB  LYS A 121      -1.608  -1.323  -1.182  1.00 96.60           C  
ATOM   1979  HB2 LYS A 121      -1.468  -0.277  -0.912  1.00 96.60           H  
ATOM   1980  HB3 LYS A 121      -2.670  -1.475  -1.379  1.00 96.60           H  
ATOM   1981  O   LYS A 121      -1.262   0.368  -3.685  1.00 96.60           O  
ATOM   1982  CG  LYS A 121      -1.198  -2.220   0.001  1.00 96.60           C  
ATOM   1983  HG2 LYS A 121      -0.124  -2.152   0.173  1.00 96.60           H  
ATOM   1984  HG3 LYS A 121      -1.444  -3.252  -0.250  1.00 96.60           H  
ATOM   1985  CD  LYS A 121      -1.944  -1.837   1.292  1.00 96.60           C  
ATOM   1986  HD2 LYS A 121      -2.986  -1.627   1.051  1.00 96.60           H  
ATOM   1987  HD3 LYS A 121      -1.923  -2.681   1.981  1.00 96.60           H  
ATOM   1988  CE  LYS A 121      -1.313  -0.620   1.987  1.00 96.60           C  
ATOM   1989  HE2 LYS A 121      -0.347  -0.905   2.406  1.00 96.60           H  
ATOM   1990  HE3 LYS A 121      -1.150   0.163   1.246  1.00 96.60           H  
ATOM   1991  NZ  LYS A 121      -2.201  -0.089   3.050  1.00 96.60           N  
ATOM   1992  HZ1 LYS A 121      -1.779   0.633   3.615  1.00 96.60           H  
ATOM   1993  HZ2 LYS A 121      -2.984   0.353   2.590  1.00 96.60           H  
ATOM   1994  HZ3 LYS A 121      -2.577  -0.814   3.645  1.00 96.60           H  
ATOM   1995  N   GLY A 122      -2.019  -1.535  -4.616  1.00 95.67           N  
ATOM   1996  H   GLY A 122      -2.037  -2.544  -4.577  1.00 95.67           H  
ATOM   1997  CA  GLY A 122      -2.662  -0.919  -5.786  1.00 95.67           C  
ATOM   1998  HA2 GLY A 122      -2.414   0.141  -5.844  1.00 95.67           H  
ATOM   1999  HA3 GLY A 122      -2.289  -1.400  -6.691  1.00 95.67           H  
ATOM   2000  C   GLY A 122      -4.189  -1.028  -5.791  1.00 95.67           C  
ATOM   2001  O   GLY A 122      -4.813  -0.664  -6.780  1.00 95.67           O  
ATOM   2002  N   ASN A 123      -4.791  -1.555  -4.722  1.00 95.63           N  
ATOM   2003  H   ASN A 123      -4.225  -1.816  -3.928  1.00 95.63           H  
ATOM   2004  CA  ASN A 123      -6.241  -1.619  -4.550  1.00 95.63           C  
ATOM   2005  HA  ASN A 123      -6.734  -1.401  -5.497  1.00 95.63           H  
ATOM   2006  C   ASN A 123      -6.703  -0.578  -3.532  1.00 95.63           C  
ATOM   2007  CB  ASN A 123      -6.667  -3.021  -4.090  1.00 95.63           C  
ATOM   2008  HB2 ASN A 123      -7.742  -3.031  -3.911  1.00 95.63           H  
ATOM   2009  HB3 ASN A 123      -6.166  -3.254  -3.150  1.00 95.63           H  
ATOM   2010  O   ASN A 123      -6.038  -0.364  -2.517  1.00 95.63           O  
ATOM   2011  CG  ASN A 123      -6.333  -4.101  -5.089  1.00 95.63           C  
ATOM   2012  ND2 ASN A 123      -7.190  -4.350  -6.054  1.00 95.63           N  
ATOM   2013 HD21 ASN A 123      -8.057  -3.836  -6.118  1.00 95.63           H  
ATOM   2014 HD22 ASN A 123      -7.002  -5.096  -6.708  1.00 95.63           H  
ATOM   2015  OD1 ASN A 123      -5.295  -4.728  -4.994  1.00 95.63           O  
ATOM   2016  N   GLU A 124      -7.880  -0.016  -3.776  1.00 91.63           N  
ATOM   2017  H   GLU A 124      -8.368  -0.232  -4.633  1.00 91.63           H  
ATOM   2018  CA  GLU A 124      -8.624   0.794  -2.816  1.00 91.63           C  
ATOM   2019  HA  GLU A 124      -7.972   1.085  -1.993  1.00 91.63           H  
ATOM   2020  C   GLU A 124      -9.774  -0.027  -2.240  1.00 91.63           C  
ATOM   2021  CB  GLU A 124      -9.147   2.074  -3.477  1.00 91.63           C  
ATOM   2022  HB2 GLU A 124      -9.807   2.589  -2.780  1.00 91.63           H  
ATOM   2023  HB3 GLU A 124      -9.706   1.813  -4.376  1.00 91.63           H  
ATOM   2024  O   GLU A 124     -10.421  -0.801  -2.948  1.00 91.63           O  
ATOM   2025  CG  GLU A 124      -7.975   2.995  -3.828  1.00 91.63           C  
ATOM   2026  HG2 GLU A 124      -7.436   3.218  -2.907  1.00 91.63           H  
ATOM   2027  HG3 GLU A 124      -7.308   2.462  -4.506  1.00 91.63           H  
ATOM   2028  CD  GLU A 124      -8.387   4.310  -4.491  1.00 91.63           C  
ATOM   2029  OE1 GLU A 124      -7.497   5.186  -4.562  1.00 91.63           O  
ATOM   2030  OE2 GLU A 124      -9.556   4.414  -4.920  1.00 91.63           O  
ATOM   2031  N   MET A 125     -10.018   0.130  -0.942  1.00 94.55           N  
ATOM   2032  H   MET A 125      -9.491   0.818  -0.424  1.00 94.55           H  
ATOM   2033  CA  MET A 125     -11.165  -0.481  -0.289  1.00 94.55           C  
ATOM   2034  HA  MET A 125     -11.448  -1.389  -0.821  1.00 94.55           H  
ATOM   2035  C   MET A 125     -12.336   0.498  -0.323  1.00 94.55           C  
ATOM   2036  CB  MET A 125     -10.794  -0.875   1.140  1.00 94.55           C  
ATOM   2037  HB2 MET A 125     -10.585   0.027   1.715  1.00 94.55           H  
ATOM   2038  HB3 MET A 125      -9.893  -1.488   1.129  1.00 94.55           H  
ATOM   2039  O   MET A 125     -12.276   1.558   0.294  1.00 94.55           O  
ATOM   2040  CG  MET A 125     -11.921  -1.678   1.795  1.00 94.55           C  
ATOM   2041  HG2 MET A 125     -12.837  -1.087   1.801  1.00 94.55           H  
ATOM   2042  HG3 MET A 125     -12.097  -2.578   1.206  1.00 94.55           H  
ATOM   2043  SD  MET A 125     -11.558  -2.180   3.489  1.00 94.55           S  
ATOM   2044  CE  MET A 125     -11.636  -0.559   4.274  1.00 94.55           C  
ATOM   2045  HE1 MET A 125     -12.638  -0.143   4.163  1.00 94.55           H  
ATOM   2046  HE2 MET A 125     -10.905   0.120   3.835  1.00 94.55           H  
ATOM   2047  HE3 MET A 125     -11.396  -0.684   5.330  1.00 94.55           H  
ATOM   2048  N   ALA A 126     -13.412   0.127  -1.010  1.00 92.77           N  
ATOM   2049  H   ALA A 126     -13.382  -0.729  -1.544  1.00 92.77           H  
ATOM   2050  CA  ALA A 126     -14.650   0.894  -1.013  1.00 92.77           C  
ATOM   2051  HA  ALA A 126     -14.433   1.945  -0.825  1.00 92.77           H  
ATOM   2052  C   ALA A 126     -15.576   0.379   0.091  1.00 92.77           C  
ATOM   2053  CB  ALA A 126     -15.290   0.795  -2.401  1.00 92.77           C  
ATOM   2054  HB1 ALA A 126     -14.606   1.191  -3.151  1.00 92.77           H  
ATOM   2055  HB2 ALA A 126     -16.210   1.379  -2.422  1.00 92.77           H  
ATOM   2056  HB3 ALA A 126     -15.523  -0.243  -2.638  1.00 92.77           H  
ATOM   2057  O   ALA A 126     -16.006  -0.773   0.041  1.00 92.77           O  
ATOM   2058  N   LEU A 127     -15.880   1.219   1.079  1.00 94.86           N  
ATOM   2059  H   LEU A 127     -15.510   2.159   1.046  1.00 94.86           H  
ATOM   2060  CA  LEU A 127     -16.811   0.887   2.153  1.00 94.86           C  
ATOM   2061  HA  LEU A 127     -16.810  -0.197   2.273  1.00 94.86           H  
ATOM   2062  C   LEU A 127     -18.230   1.370   1.791  1.00 94.86           C  
ATOM   2063  CB  LEU A 127     -16.292   1.511   3.460  1.00 94.86           C  
ATOM   2064  HB2 LEU A 127     -16.418   2.592   3.396  1.00 94.86           H  
ATOM   2065  HB3 LEU A 127     -15.227   1.303   3.566  1.00 94.86           H  
ATOM   2066  O   LEU A 127     -18.375   2.524   1.381  1.00 94.86           O  
ATOM   2067  CG  LEU A 127     -17.017   0.993   4.711  1.00 94.86           C  
ATOM   2068  HG  LEU A 127     -18.090   1.026   4.523  1.00 94.86           H  
ATOM   2069  CD1 LEU A 127     -16.621  -0.445   5.061  1.00 94.86           C  
ATOM   2070 HD11 LEU A 127     -16.850  -1.127   4.243  1.00 94.86           H  
ATOM   2071 HD12 LEU A 127     -15.553  -0.498   5.273  1.00 94.86           H  
ATOM   2072 HD13 LEU A 127     -17.170  -0.776   5.943  1.00 94.86           H  
ATOM   2073  CD2 LEU A 127     -16.684   1.889   5.904  1.00 94.86           C  
ATOM   2074 HD21 LEU A 127     -15.603   1.952   6.027  1.00 94.86           H  
ATOM   2075 HD22 LEU A 127     -17.120   1.487   6.819  1.00 94.86           H  
ATOM   2076 HD23 LEU A 127     -17.081   2.889   5.735  1.00 94.86           H  
ATOM   2077  N   PRO A 128     -19.284   0.547   1.962  1.00 97.33           N  
ATOM   2078  CA  PRO A 128     -20.668   0.986   1.787  1.00 97.33           C  
ATOM   2079  HA  PRO A 128     -20.840   1.148   0.723  1.00 97.33           H  
ATOM   2080  C   PRO A 128     -21.001   2.272   2.559  1.00 97.33           C  
ATOM   2081  CB  PRO A 128     -21.526  -0.190   2.262  1.00 97.33           C  
ATOM   2082  HB2 PRO A 128     -21.676  -0.134   3.340  1.00 97.33           H  
ATOM   2083  HB3 PRO A 128     -22.483  -0.229   1.743  1.00 97.33           H  
ATOM   2084  O   PRO A 128     -20.611   2.432   3.718  1.00 97.33           O  
ATOM   2085  CG  PRO A 128     -20.655  -1.404   1.938  1.00 97.33           C  
ATOM   2086  HG2 PRO A 128     -20.782  -1.673   0.890  1.00 97.33           H  
ATOM   2087  HG3 PRO A 128     -20.886  -2.254   2.580  1.00 97.33           H  
ATOM   2088  CD  PRO A 128     -19.230  -0.896   2.161  1.00 97.33           C  
ATOM   2089  HD2 PRO A 128     -18.559  -1.365   1.441  1.00 97.33           H  
ATOM   2090  HD3 PRO A 128     -18.896  -1.128   3.172  1.00 97.33           H  
ATOM   2091  N   SER A 129     -21.782   3.165   1.941  1.00 97.51           N  
ATOM   2092  H   SER A 129     -22.104   2.961   1.005  1.00 97.51           H  
ATOM   2093  CA  SER A 129     -22.107   4.496   2.484  1.00 97.51           C  
ATOM   2094  HA  SER A 129     -21.189   5.083   2.529  1.00 97.51           H  
ATOM   2095  C   SER A 129     -22.686   4.450   3.900  1.00 97.51           C  
ATOM   2096  CB  SER A 129     -23.087   5.221   1.556  1.00 97.51           C  
ATOM   2097  HB2 SER A 129     -23.364   6.179   1.998  1.00 97.51           H  
ATOM   2098  HB3 SER A 129     -22.607   5.403   0.595  1.00 97.51           H  
ATOM   2099  O   SER A 129     -22.269   5.230   4.750  1.00 97.51           O  
ATOM   2100  OG  SER A 129     -24.247   4.430   1.360  1.00 97.51           O  
ATOM   2101  HG  SER A 129     -24.876   4.935   0.840  1.00 97.51           H  
ATOM   2102  N   LYS A 130     -23.560   3.478   4.196  1.00 97.93           N  
ATOM   2103  H   LYS A 130     -23.905   2.933   3.418  1.00 97.93           H  
ATOM   2104  CA  LYS A 130     -24.144   3.275   5.534  1.00 97.93           C  
ATOM   2105  HA  LYS A 130     -24.704   4.173   5.794  1.00 97.93           H  
ATOM   2106  C   LYS A 130     -23.092   3.111   6.639  1.00 97.93           C  
ATOM   2107  CB  LYS A 130     -25.133   2.091   5.508  1.00 97.93           C  
ATOM   2108  HB2 LYS A 130     -25.644   2.056   6.470  1.00 97.93           H  
ATOM   2109  HB3 LYS A 130     -25.885   2.276   4.741  1.00 97.93           H  
ATOM   2110  O   LYS A 130     -23.261   3.640   7.733  1.00 97.93           O  
ATOM   2111  CG  LYS A 130     -24.476   0.722   5.250  1.00 97.93           C  
ATOM   2112  HG2 LYS A 130     -23.730   0.534   6.022  1.00 97.93           H  
ATOM   2113  HG3 LYS A 130     -23.985   0.724   4.277  1.00 97.93           H  
ATOM   2114  CD  LYS A 130     -25.486  -0.430   5.307  1.00 97.93           C  
ATOM   2115  HD2 LYS A 130     -26.014  -0.378   6.260  1.00 97.93           H  
ATOM   2116  HD3 LYS A 130     -26.206  -0.348   4.493  1.00 97.93           H  
ATOM   2117  CE  LYS A 130     -24.716  -1.752   5.210  1.00 97.93           C  
ATOM   2118  HE2 LYS A 130     -24.465  -1.958   4.169  1.00 97.93           H  
ATOM   2119  HE3 LYS A 130     -23.779  -1.616   5.750  1.00 97.93           H  
ATOM   2120  NZ  LYS A 130     -25.444  -2.894   5.818  1.00 97.93           N  
ATOM   2121  HZ1 LYS A 130     -24.814  -3.675   5.934  1.00 97.93           H  
ATOM   2122  HZ2 LYS A 130     -25.754  -2.648   6.747  1.00 97.93           H  
ATOM   2123  HZ3 LYS A 130     -26.242  -3.175   5.265  1.00 97.93           H  
ATOM   2124  N   TYR A 131     -21.989   2.419   6.348  1.00 98.32           N  
ATOM   2125  H   TYR A 131     -21.856   2.099   5.399  1.00 98.32           H  
ATOM   2126  CA  TYR A 131     -20.907   2.204   7.305  1.00 98.32           C  
ATOM   2127  HA  TYR A 131     -21.324   1.991   8.289  1.00 98.32           H  
ATOM   2128  C   TYR A 131     -20.032   3.448   7.444  1.00 98.32           C  
ATOM   2129  CB  TYR A 131     -20.056   1.016   6.863  1.00 98.32           C  
ATOM   2130  HB2 TYR A 131     -19.656   1.262   5.880  1.00 98.32           H  
ATOM   2131  HB3 TYR A 131     -19.217   0.928   7.554  1.00 98.32           H  
ATOM   2132  O   TYR A 131     -19.576   3.747   8.543  1.00 98.32           O  
ATOM   2133  CG  TYR A 131     -20.730  -0.340   6.776  1.00 98.32           C  
ATOM   2134  CD1 TYR A 131     -21.714  -0.728   7.704  1.00 98.32           C  
ATOM   2135  HD1 TYR A 131     -21.996  -0.071   8.513  1.00 98.32           H  
ATOM   2136  CD2 TYR A 131     -20.316  -1.249   5.786  1.00 98.32           C  
ATOM   2137  HD2 TYR A 131     -19.514  -0.971   5.118  1.00 98.32           H  
ATOM   2138  CE1 TYR A 131     -22.319  -1.993   7.605  1.00 98.32           C  
ATOM   2139  HE1 TYR A 131     -23.053  -2.309   8.331  1.00 98.32           H  
ATOM   2140  CE2 TYR A 131     -20.909  -2.521   5.685  1.00 98.32           C  
ATOM   2141  HE2 TYR A 131     -20.582  -3.216   4.926  1.00 98.32           H  
ATOM   2142  OH  TYR A 131     -22.592  -4.062   6.436  1.00 98.32           O  
ATOM   2143  HH  TYR A 131     -22.044  -4.729   6.015  1.00 98.32           H  
ATOM   2144  CZ  TYR A 131     -21.927  -2.887   6.590  1.00 98.32           C  
ATOM   2145  N   MET A 132     -19.842   4.205   6.358  1.00 97.29           N  
ATOM   2146  H   MET A 132     -20.249   3.907   5.483  1.00 97.29           H  
ATOM   2147  CA  MET A 132     -19.149   5.494   6.407  1.00 97.29           C  
ATOM   2148  HA  MET A 132     -18.177   5.341   6.877  1.00 97.29           H  
ATOM   2149  C   MET A 132     -19.922   6.505   7.267  1.00 97.29           C  
ATOM   2150  CB  MET A 132     -18.933   6.016   4.978  1.00 97.29           C  
ATOM   2151  HB2 MET A 132     -19.890   6.303   4.541  1.00 97.29           H  
ATOM   2152  HB3 MET A 132     -18.507   5.224   4.363  1.00 97.29           H  
ATOM   2153  O   MET A 132     -19.345   7.121   8.162  1.00 97.29           O  
ATOM   2154  CG  MET A 132     -17.998   7.230   4.949  1.00 97.29           C  
ATOM   2155  HG2 MET A 132     -18.431   8.023   5.560  1.00 97.29           H  
ATOM   2156  HG3 MET A 132     -17.942   7.600   3.925  1.00 97.29           H  
ATOM   2157  SD  MET A 132     -16.309   6.918   5.537  1.00 97.29           S  
ATOM   2158  CE  MET A 132     -15.676   5.877   4.194  1.00 97.29           C  
ATOM   2159  HE1 MET A 132     -15.766   6.407   3.245  1.00 97.29           H  
ATOM   2160  HE2 MET A 132     -16.237   4.944   4.148  1.00 97.29           H  
ATOM   2161  HE3 MET A 132     -14.626   5.651   4.379  1.00 97.29           H  
ATOM   2162  N   THR A 133     -21.238   6.625   7.057  1.00 97.85           N  
ATOM   2163  H   THR A 133     -21.651   6.139   6.273  1.00 97.85           H  
ATOM   2164  CA  THR A 133     -22.122   7.471   7.875  1.00 97.85           C  
ATOM   2165  HA  THR A 133     -21.768   8.501   7.829  1.00 97.85           H  
ATOM   2166  C   THR A 133     -22.101   7.040   9.338  1.00 97.85           C  
ATOM   2167  CB  THR A 133     -23.563   7.421   7.345  1.00 97.85           C  
ATOM   2168  HB  THR A 133     -23.931   6.396   7.396  1.00 97.85           H  
ATOM   2169  O   THR A 133     -21.944   7.883  10.220  1.00 97.85           O  
ATOM   2170  CG2 THR A 133     -24.517   8.334   8.117  1.00 97.85           C  
ATOM   2171 HG21 THR A 133     -24.654   7.959   9.131  1.00 97.85           H  
ATOM   2172 HG22 THR A 133     -25.490   8.343   7.626  1.00 97.85           H  
ATOM   2173 HG23 THR A 133     -24.120   9.348   8.161  1.00 97.85           H  
ATOM   2174  OG1 THR A 133     -23.595   7.843   6.003  1.00 97.85           O  
ATOM   2175  HG1 THR A 133     -23.647   8.801   5.996  1.00 97.85           H  
ATOM   2176  N   PHE A 134     -22.200   5.734   9.605  1.00 98.53           N  
ATOM   2177  H   PHE A 134     -22.364   5.088   8.846  1.00 98.53           H  
ATOM   2178  CA  PHE A 134     -22.102   5.193  10.958  1.00 98.53           C  
ATOM   2179  HA  PHE A 134     -22.877   5.643  11.579  1.00 98.53           H  
ATOM   2180  C   PHE A 134     -20.767   5.536  11.628  1.00 98.53           C  
ATOM   2181  CB  PHE A 134     -22.340   3.682  10.912  1.00 98.53           C  
ATOM   2182  HB2 PHE A 134     -21.711   3.244  10.138  1.00 98.53           H  
ATOM   2183  HB3 PHE A 134     -23.380   3.499  10.640  1.00 98.53           H  
ATOM   2184  O   PHE A 134     -20.781   6.074  12.731  1.00 98.53           O  
ATOM   2185  CG  PHE A 134     -22.042   2.988  12.222  1.00 98.53           C  
ATOM   2186  CD1 PHE A 134     -20.815   2.321  12.396  1.00 98.53           C  
ATOM   2187  HD1 PHE A 134     -20.094   2.285  11.592  1.00 98.53           H  
ATOM   2188  CD2 PHE A 134     -22.972   3.037  13.276  1.00 98.53           C  
ATOM   2189  HD2 PHE A 134     -23.919   3.539  13.148  1.00 98.53           H  
ATOM   2190  CE1 PHE A 134     -20.523   1.696  13.618  1.00 98.53           C  
ATOM   2191  HE1 PHE A 134     -19.591   1.166  13.744  1.00 98.53           H  
ATOM   2192  CE2 PHE A 134     -22.673   2.415  14.500  1.00 98.53           C  
ATOM   2193  HE2 PHE A 134     -23.394   2.426  15.304  1.00 98.53           H  
ATOM   2194  CZ  PHE A 134     -21.450   1.745  14.671  1.00 98.53           C  
ATOM   2195  HZ  PHE A 134     -21.230   1.251  15.606  1.00 98.53           H  
ATOM   2196  N   LEU A 135     -19.627   5.303  10.968  1.00 98.12           N  
ATOM   2197  H   LEU A 135     -19.672   4.866  10.058  1.00 98.12           H  
ATOM   2198  CA  LEU A 135     -18.307   5.618  11.527  1.00 98.12           C  
ATOM   2199  HA  LEU A 135     -18.204   5.114  12.488  1.00 98.12           H  
ATOM   2200  C   LEU A 135     -18.130   7.108  11.807  1.00 98.12           C  
ATOM   2201  CB  LEU A 135     -17.201   5.161  10.567  1.00 98.12           C  
ATOM   2202  HB2 LEU A 135     -17.482   5.433   9.550  1.00 98.12           H  
ATOM   2203  HB3 LEU A 135     -16.284   5.698  10.808  1.00 98.12           H  
ATOM   2204  O   LEU A 135     -17.568   7.462  12.841  1.00 98.12           O  
ATOM   2205  CG  LEU A 135     -16.898   3.661  10.635  1.00 98.12           C  
ATOM   2206  HG  LEU A 135     -17.818   3.096  10.483  1.00 98.12           H  
ATOM   2207  CD1 LEU A 135     -15.911   3.339   9.518  1.00 98.12           C  
ATOM   2208 HD11 LEU A 135     -15.599   2.296   9.573  1.00 98.12           H  
ATOM   2209 HD12 LEU A 135     -15.037   3.981   9.627  1.00 98.12           H  
ATOM   2210 HD13 LEU A 135     -16.380   3.523   8.551  1.00 98.12           H  
ATOM   2211  CD2 LEU A 135     -16.264   3.253  11.970  1.00 98.12           C  
ATOM   2212 HD21 LEU A 135     -16.975   3.394  12.785  1.00 98.12           H  
ATOM   2213 HD22 LEU A 135     -15.370   3.845  12.163  1.00 98.12           H  
ATOM   2214 HD23 LEU A 135     -15.997   2.197  11.944  1.00 98.12           H  
ATOM   2215  N   TYR A 136     -18.621   7.970  10.914  1.00 97.77           N  
ATOM   2216  H   TYR A 136     -19.035   7.609  10.067  1.00 97.77           H  
ATOM   2217  CA  TYR A 136     -18.587   9.414  11.118  1.00 97.77           C  
ATOM   2218  HA  TYR A 136     -17.555   9.722  11.286  1.00 97.77           H  
ATOM   2219  C   TYR A 136     -19.390   9.830  12.358  1.00 97.77           C  
ATOM   2220  CB  TYR A 136     -19.104  10.118   9.859  1.00 97.77           C  
ATOM   2221  HB2 TYR A 136     -18.437   9.894   9.026  1.00 97.77           H  
ATOM   2222  HB3 TYR A 136     -20.090   9.729   9.603  1.00 97.77           H  
ATOM   2223  O   TYR A 136     -18.881  10.564  13.204  1.00 97.77           O  
ATOM   2224  CG  TYR A 136     -19.196  11.620  10.029  1.00 97.77           C  
ATOM   2225  CD1 TYR A 136     -20.428  12.218  10.359  1.00 97.77           C  
ATOM   2226  HD1 TYR A 136     -21.316  11.610  10.454  1.00 97.77           H  
ATOM   2227  CD2 TYR A 136     -18.034  12.408   9.923  1.00 97.77           C  
ATOM   2228  HD2 TYR A 136     -17.089  11.945   9.679  1.00 97.77           H  
ATOM   2229  CE1 TYR A 136     -20.498  13.606  10.582  1.00 97.77           C  
ATOM   2230  HE1 TYR A 136     -21.435  14.077  10.841  1.00 97.77           H  
ATOM   2231  CE2 TYR A 136     -18.100  13.796  10.148  1.00 97.77           C  
ATOM   2232  HE2 TYR A 136     -17.208  14.400  10.077  1.00 97.77           H  
ATOM   2233  OH  TYR A 136     -19.407  15.733  10.706  1.00 97.77           O  
ATOM   2234  HH  TYR A 136     -18.541  16.146  10.656  1.00 97.77           H  
ATOM   2235  CZ  TYR A 136     -19.335  14.396  10.480  1.00 97.77           C  
ATOM   2236  N   LEU A 137     -20.625   9.342  12.506  1.00 97.80           N  
ATOM   2237  H   LEU A 137     -20.994   8.724  11.797  1.00 97.80           H  
ATOM   2238  CA  LEU A 137     -21.455   9.664  13.672  1.00 97.80           C  
ATOM   2239  HA  LEU A 137     -21.451  10.744  13.823  1.00 97.80           H  
ATOM   2240  C   LEU A 137     -20.893   9.053  14.963  1.00 97.80           C  
ATOM   2241  CB  LEU A 137     -22.898   9.194  13.422  1.00 97.80           C  
ATOM   2242  HB2 LEU A 137     -23.463   9.322  14.345  1.00 97.80           H  
ATOM   2243  HB3 LEU A 137     -22.881   8.131  13.184  1.00 97.80           H  
ATOM   2244  O   LEU A 137     -20.894   9.707  16.005  1.00 97.80           O  
ATOM   2245  CG  LEU A 137     -23.644   9.941  12.301  1.00 97.80           C  
ATOM   2246  HG  LEU A 137     -23.099   9.852  11.362  1.00 97.80           H  
ATOM   2247  CD1 LEU A 137     -25.027   9.317  12.119  1.00 97.80           C  
ATOM   2248 HD11 LEU A 137     -25.571   9.834  11.329  1.00 97.80           H  
ATOM   2249 HD12 LEU A 137     -25.596   9.374  13.047  1.00 97.80           H  
ATOM   2250 HD13 LEU A 137     -24.914   8.272  11.830  1.00 97.80           H  
ATOM   2251  CD2 LEU A 137     -23.821  11.430  12.608  1.00 97.80           C  
ATOM   2252 HD21 LEU A 137     -24.302  11.554  13.578  1.00 97.80           H  
ATOM   2253 HD22 LEU A 137     -22.852  11.928  12.616  1.00 97.80           H  
ATOM   2254 HD23 LEU A 137     -24.437  11.892  11.836  1.00 97.80           H  
ATOM   2255  N   ALA A 138     -20.372   7.827  14.894  1.00 98.04           N  
ATOM   2256  H   ALA A 138     -20.423   7.331  14.015  1.00 98.04           H  
ATOM   2257  CA  ALA A 138     -19.791   7.129  16.031  1.00 98.04           C  
ATOM   2258  HA  ALA A 138     -20.507   7.158  16.853  1.00 98.04           H  
ATOM   2259  C   ALA A 138     -18.497   7.796  16.530  1.00 98.04           C  
ATOM   2260  CB  ALA A 138     -19.582   5.662  15.643  1.00 98.04           C  
ATOM   2261  HB1 ALA A 138     -20.527   5.221  15.325  1.00 98.04           H  
ATOM   2262  HB2 ALA A 138     -19.214   5.110  16.508  1.00 98.04           H  
ATOM   2263  HB3 ALA A 138     -18.861   5.587  14.828  1.00 98.04           H  
ATOM   2264  O   ALA A 138     -18.309   7.921  17.737  1.00 98.04           O  
ATOM   2265  N   SER A 139     -17.633   8.308  15.645  1.00 97.64           N  
ATOM   2266  H   SER A 139     -17.804   8.197  14.656  1.00 97.64           H  
ATOM   2267  CA  SER A 139     -16.410   9.021  16.060  1.00 97.64           C  
ATOM   2268  HA  SER A 139     -15.898   8.420  16.811  1.00 97.64           H  
ATOM   2269  C   SER A 139     -16.689  10.379  16.710  1.00 97.64           C  
ATOM   2270  CB  SER A 139     -15.455   9.182  14.880  1.00 97.64           C  
ATOM   2271  HB2 SER A 139     -14.522   9.625  15.230  1.00 97.64           H  
ATOM   2272  HB3 SER A 139     -15.242   8.193  14.476  1.00 97.64           H  
ATOM   2273  O   SER A 139     -15.891  10.854  17.515  1.00 97.64           O  
ATOM   2274  OG  SER A 139     -16.006   9.996  13.864  1.00 97.64           O  
ATOM   2275  HG  SER A 139     -15.466   9.877  13.080  1.00 97.64           H  
ATOM   2276  N   HIS A 140     -17.853  10.969  16.430  1.00 96.29           N  
ATOM   2277  H   HIS A 140     -18.433  10.537  15.724  1.00 96.29           H  
ATOM   2278  CA  HIS A 140     -18.322  12.220  17.028  1.00 96.29           C  
ATOM   2279  HA  HIS A 140     -17.476  12.712  17.509  1.00 96.29           H  
ATOM   2280  C   HIS A 140     -19.369  11.994  18.130  1.00 96.29           C  
ATOM   2281  CB  HIS A 140     -18.820  13.163  15.924  1.00 96.29           C  
ATOM   2282  HB2 HIS A 140     -19.206  14.078  16.374  1.00 96.29           H  
ATOM   2283  HB3 HIS A 140     -19.636  12.683  15.383  1.00 96.29           H  
ATOM   2284  O   HIS A 140     -20.024  12.944  18.562  1.00 96.29           O  
ATOM   2285  CG  HIS A 140     -17.738  13.541  14.946  1.00 96.29           C  
ATOM   2286  CD2 HIS A 140     -16.989  14.687  14.938  1.00 96.29           C  
ATOM   2287  HD2 HIS A 140     -17.075  15.505  15.638  1.00 96.29           H  
ATOM   2288  ND1 HIS A 140     -17.296  12.767  13.901  1.00 96.29           N  
ATOM   2289  HD1 HIS A 140     -17.634  11.845  13.667  1.00 96.29           H  
ATOM   2290  CE1 HIS A 140     -16.305  13.422  13.282  1.00 96.29           C  
ATOM   2291  HE1 HIS A 140     -15.757  13.047  12.431  1.00 96.29           H  
ATOM   2292  NE2 HIS A 140     -16.088  14.610  13.870  1.00 96.29           N  
ATOM   2293  N   TYR A 141     -19.527  10.761  18.624  1.00 95.81           N  
ATOM   2294  H   TYR A 141     -18.974  10.017  18.223  1.00 95.81           H  
ATOM   2295  CA  TYR A 141     -20.643  10.373  19.494  1.00 95.81           C  
ATOM   2296  HA  TYR A 141     -21.566  10.485  18.925  1.00 95.81           H  
ATOM   2297  C   TYR A 141     -20.773  11.236  20.760  1.00 95.81           C  
ATOM   2298  CB  TYR A 141     -20.482   8.893  19.852  1.00 95.81           C  
ATOM   2299  HB2 TYR A 141     -19.569   8.746  20.430  1.00 95.81           H  
ATOM   2300  HB3 TYR A 141     -20.395   8.323  18.927  1.00 95.81           H  
ATOM   2301  O   TYR A 141     -21.877  11.612  21.161  1.00 95.81           O  
ATOM   2302  CG  TYR A 141     -21.660   8.323  20.600  1.00 95.81           C  
ATOM   2303  CD1 TYR A 141     -21.603   8.148  21.995  1.00 95.81           C  
ATOM   2304  HD1 TYR A 141     -20.701   8.400  22.533  1.00 95.81           H  
ATOM   2305  CD2 TYR A 141     -22.820   7.977  19.882  1.00 95.81           C  
ATOM   2306  HD2 TYR A 141     -22.855   8.108  18.811  1.00 95.81           H  
ATOM   2307  CE1 TYR A 141     -22.722   7.639  22.679  1.00 95.81           C  
ATOM   2308  HE1 TYR A 141     -22.686   7.498  23.749  1.00 95.81           H  
ATOM   2309  CE2 TYR A 141     -23.935   7.456  20.562  1.00 95.81           C  
ATOM   2310  HE2 TYR A 141     -24.830   7.173  20.026  1.00 95.81           H  
ATOM   2311  OH  TYR A 141     -24.973   6.820  22.623  1.00 95.81           O  
ATOM   2312  HH  TYR A 141     -24.812   6.721  23.564  1.00 95.81           H  
ATOM   2313  CZ  TYR A 141     -23.890   7.297  21.961  1.00 95.81           C  
ATOM   2314  N   ASN A 142     -19.646  11.623  21.365  1.00 92.35           N  
ATOM   2315  H   ASN A 142     -18.771  11.277  20.998  1.00 92.35           H  
ATOM   2316  CA  ASN A 142     -19.635  12.512  22.529  1.00 92.35           C  
ATOM   2317  HA  ASN A 142     -20.362  12.139  23.250  1.00 92.35           H  
ATOM   2318  C   ASN A 142     -20.088  13.944  22.197  1.00 92.35           C  
ATOM   2319  CB  ASN A 142     -18.235  12.473  23.171  1.00 92.35           C  
ATOM   2320  HB2 ASN A 142     -18.119  13.321  23.846  1.00 92.35           H  
ATOM   2321  HB3 ASN A 142     -17.464  12.547  22.404  1.00 92.35           H  
ATOM   2322  O   ASN A 142     -20.774  14.565  23.008  1.00 92.35           O  
ATOM   2323  CG  ASN A 142     -18.022  11.215  23.996  1.00 92.35           C  
ATOM   2324  ND2 ASN A 142     -16.833  10.678  24.042  1.00 92.35           N  
ATOM   2325 HD21 ASN A 142     -16.083  10.921  23.411  1.00 92.35           H  
ATOM   2326 HD22 ASN A 142     -16.737   9.744  24.415  1.00 92.35           H  
ATOM   2327  OD1 ASN A 142     -18.939  10.730  24.650  1.00 92.35           O  
ATOM   2328  N   ALA A 143     -19.779  14.455  21.002  1.00 90.92           N  
ATOM   2329  H   ALA A 143     -19.326  13.860  20.323  1.00 90.92           H  
ATOM   2330  CA  ALA A 143     -20.242  15.767  20.550  1.00 90.92           C  
ATOM   2331  HA  ALA A 143     -20.051  16.491  21.342  1.00 90.92           H  
ATOM   2332  C   ALA A 143     -21.757  15.792  20.268  1.00 90.92           C  
ATOM   2333  CB  ALA A 143     -19.427  16.181  19.319  1.00 90.92           C  
ATOM   2334  HB1 ALA A 143     -19.703  17.192  19.022  1.00 90.92           H  
ATOM   2335  HB2 ALA A 143     -18.362  16.158  19.552  1.00 90.92           H  
ATOM   2336  HB3 ALA A 143     -19.628  15.506  18.487  1.00 90.92           H  
ATOM   2337  O   ALA A 143     -22.378  16.854  20.364  1.00 90.92           O  
ATOM   2338  N   LEU A 144     -22.357  14.625  19.993  1.00 89.19           N  
ATOM   2339  H   LEU A 144     -21.773  13.810  19.872  1.00 89.19           H  
ATOM   2340  CA  LEU A 144     -23.803  14.459  19.832  1.00 89.19           C  
ATOM   2341  HA  LEU A 144     -24.182  15.286  19.232  1.00 89.19           H  
ATOM   2342  C   LEU A 144     -24.574  14.504  21.162  1.00 89.19           C  
ATOM   2343  CB  LEU A 144     -24.121  13.148  19.086  1.00 89.19           C  
ATOM   2344  HB2 LEU A 144     -25.202  13.107  18.951  1.00 89.19           H  
ATOM   2345  HB3 LEU A 144     -23.836  12.307  19.719  1.00 89.19           H  
ATOM   2346  O   LEU A 144     -25.794  14.537  21.145  1.00 89.19           O  
ATOM   2347  CG  LEU A 144     -23.481  12.959  17.702  1.00 89.19           C  
ATOM   2348  HG  LEU A 144     -22.395  13.003  17.785  1.00 89.19           H  
ATOM   2349  CD1 LEU A 144     -23.865  11.582  17.161  1.00 89.19           C  
ATOM   2350 HD11 LEU A 144     -23.518  10.801  17.839  1.00 89.19           H  
ATOM   2351 HD12 LEU A 144     -23.402  11.421  16.187  1.00 89.19           H  
ATOM   2352 HD13 LEU A 144     -24.949  11.506  17.073  1.00 89.19           H  
ATOM   2353  CD2 LEU A 144     -23.943  14.025  16.708  1.00 89.19           C  
ATOM   2354 HD21 LEU A 144     -23.613  15.010  17.037  1.00 89.19           H  
ATOM   2355 HD22 LEU A 144     -25.031  14.021  16.634  1.00 89.19           H  
ATOM   2356 HD23 LEU A 144     -23.509  13.823  15.729  1.00 89.19           H  
ATOM   2357  N   LYS A 145     -23.922  14.554  22.331  1.00 81.02           N  
ATOM   2358  H   LYS A 145     -22.913  14.519  22.322  1.00 81.02           H  
ATOM   2359  CA  LYS A 145     -24.627  14.605  23.633  1.00 81.02           C  
ATOM   2360  HA  LYS A 145     -25.417  13.854  23.624  1.00 81.02           H  
ATOM   2361  C   LYS A 145     -25.381  15.919  23.897  1.00 81.02           C  
ATOM   2362  CB  LYS A 145     -23.649  14.274  24.775  1.00 81.02           C  
ATOM   2363  HB2 LYS A 145     -22.767  14.910  24.692  1.00 81.02           H  
ATOM   2364  HB3 LYS A 145     -24.127  14.487  25.731  1.00 81.02           H  
ATOM   2365  O   LYS A 145     -26.008  16.061  24.943  1.00 81.02           O  
ATOM   2366  CG  LYS A 145     -23.239  12.794  24.778  1.00 81.02           C  
ATOM   2367  HG2 LYS A 145     -22.833  12.518  23.805  1.00 81.02           H  
ATOM   2368  HG3 LYS A 145     -24.122  12.188  24.979  1.00 81.02           H  
ATOM   2369  CD  LYS A 145     -22.180  12.512  25.852  1.00 81.02           C  
ATOM   2370  HD2 LYS A 145     -21.255  13.013  25.567  1.00 81.02           H  
ATOM   2371  HD3 LYS A 145     -22.517  12.899  26.813  1.00 81.02           H  
ATOM   2372  CE  LYS A 145     -21.947  11.000  25.963  1.00 81.02           C  
ATOM   2373  HE2 LYS A 145     -21.829  10.590  24.960  1.00 81.02           H  
ATOM   2374  HE3 LYS A 145     -22.832  10.547  26.410  1.00 81.02           H  
ATOM   2375  NZ  LYS A 145     -20.739  10.680  26.764  1.00 81.02           N  
ATOM   2376  HZ1 LYS A 145     -19.919  10.885  26.212  1.00 81.02           H  
ATOM   2377  HZ2 LYS A 145     -20.705  11.200  27.629  1.00 81.02           H  
ATOM   2378  HZ3 LYS A 145     -20.688   9.690  26.960  1.00 81.02           H  
ATOM   2379  N   LYS A 146     -25.324  16.895  22.985  1.00 79.21           N  
ATOM   2380  H   LYS A 146     -24.880  16.673  22.106  1.00 79.21           H  
ATOM   2381  CA  LYS A 146     -26.051  18.167  23.124  1.00 79.21           C  
ATOM   2382  HA  LYS A 146     -25.941  18.506  24.154  1.00 79.21           H  
ATOM   2383  C   LYS A 146     -27.546  17.957  22.872  1.00 79.21           C  
ATOM   2384  CB  LYS A 146     -25.476  19.245  22.195  1.00 79.21           C  
ATOM   2385  HB2 LYS A 146     -26.024  20.172  22.360  1.00 79.21           H  
ATOM   2386  HB3 LYS A 146     -25.627  18.945  21.158  1.00 79.21           H  
ATOM   2387  O   LYS A 146     -27.918  17.248  21.941  1.00 79.21           O  
ATOM   2388  CG  LYS A 146     -23.980  19.510  22.407  1.00 79.21           C  
ATOM   2389  HG2 LYS A 146     -23.817  19.883  23.418  1.00 79.21           H  
ATOM   2390  HG3 LYS A 146     -23.415  18.588  22.272  1.00 79.21           H  
ATOM   2391  CD  LYS A 146     -23.489  20.545  21.387  1.00 79.21           C  
ATOM   2392  HD2 LYS A 146     -23.688  20.175  20.381  1.00 79.21           H  
ATOM   2393  HD3 LYS A 146     -24.026  21.481  21.540  1.00 79.21           H  
ATOM   2394  CE  LYS A 146     -21.985  20.772  21.557  1.00 79.21           C  
ATOM   2395  HE2 LYS A 146     -21.478  19.817  21.416  1.00 79.21           H  
ATOM   2396  HE3 LYS A 146     -21.794  21.106  22.577  1.00 79.21           H  
ATOM   2397  NZ  LYS A 146     -21.476  21.771  20.583  1.00 79.21           N  
ATOM   2398  HZ1 LYS A 146     -21.642  21.456  19.638  1.00 79.21           H  
ATOM   2399  HZ2 LYS A 146     -21.938  22.660  20.712  1.00 79.21           H  
ATOM   2400  HZ3 LYS A 146     -20.483  21.907  20.703  1.00 79.21           H  
ATOM   2401  N   SER A 147     -28.382  18.633  23.656  1.00 73.72           N  
ATOM   2402  H   SER A 147     -27.985  19.239  24.360  1.00 73.72           H  
ATOM   2403  CA  SER A 147     -29.845  18.502  23.699  1.00 73.72           C  
ATOM   2404  HA  SER A 147     -30.090  17.440  23.722  1.00 73.72           H  
ATOM   2405  C   SER A 147     -30.570  19.104  22.483  1.00 73.72           C  
ATOM   2406  CB  SER A 147     -30.340  19.128  25.012  1.00 73.72           C  
ATOM   2407  HB2 SER A 147     -31.425  19.045  25.083  1.00 73.72           H  
ATOM   2408  HB3 SER A 147     -29.891  18.602  25.854  1.00 73.72           H  
ATOM   2409  O   SER A 147     -31.365  20.032  22.630  1.00 73.72           O  
ATOM   2410  OG  SER A 147     -29.954  20.488  25.057  1.00 73.72           O  
ATOM   2411  HG  SER A 147     -30.513  20.953  24.431  1.00 73.72           H  
ATOM   2412  N   SER A 148     -30.310  18.592  21.281  1.00 87.17           N  
ATOM   2413  H   SER A 148     -29.638  17.841  21.213  1.00 87.17           H  
ATOM   2414  CA  SER A 148     -31.166  18.817  20.110  1.00 87.17           C  
ATOM   2415  HA  SER A 148     -31.963  19.510  20.379  1.00 87.17           H  
ATOM   2416  C   SER A 148     -31.838  17.510  19.697  1.00 87.17           C  
ATOM   2417  CB  SER A 148     -30.404  19.463  18.946  1.00 87.17           C  
ATOM   2418  HB2 SER A 148     -29.871  20.344  19.304  1.00 87.17           H  
ATOM   2419  HB3 SER A 148     -31.123  19.777  18.189  1.00 87.17           H  
ATOM   2420  O   SER A 148     -31.293  16.426  19.903  1.00 87.17           O  
ATOM   2421  OG  SER A 148     -29.493  18.561  18.356  1.00 87.17           O  
ATOM   2422  HG  SER A 148     -29.186  18.911  17.516  1.00 87.17           H  
ATOM   2423  N   GLU A 149     -33.032  17.609  19.117  1.00 89.63           N  
ATOM   2424  H   GLU A 149     -33.470  18.514  19.019  1.00 89.63           H  
ATOM   2425  CA  GLU A 149     -33.771  16.439  18.631  1.00 89.63           C  
ATOM   2426  HA  GLU A 149     -33.898  15.741  19.459  1.00 89.63           H  
ATOM   2427  C   GLU A 149     -32.994  15.695  17.533  1.00 89.63           C  
ATOM   2428  CB  GLU A 149     -35.152  16.921  18.154  1.00 89.63           C  
ATOM   2429  HB2 GLU A 149     -35.600  17.537  18.934  1.00 89.63           H  
ATOM   2430  HB3 GLU A 149     -35.029  17.547  17.270  1.00 89.63           H  
ATOM   2431  O   GLU A 149     -32.841  14.478  17.580  1.00 89.63           O  
ATOM   2432  CG  GLU A 149     -36.119  15.779  17.824  1.00 89.63           C  
ATOM   2433  HG2 GLU A 149     -35.742  15.251  16.948  1.00 89.63           H  
ATOM   2434  HG3 GLU A 149     -37.085  16.211  17.560  1.00 89.63           H  
ATOM   2435  CD  GLU A 149     -36.304  14.792  18.988  1.00 89.63           C  
ATOM   2436  OE1 GLU A 149     -36.532  13.605  18.678  1.00 89.63           O  
ATOM   2437  OE2 GLU A 149     -36.159  15.204  20.172  1.00 89.63           O  
ATOM   2438  N   ASP A 150     -32.377  16.445  16.618  1.00 92.48           N  
ATOM   2439  H   ASP A 150     -32.564  17.437  16.619  1.00 92.48           H  
ATOM   2440  CA  ASP A 150     -31.482  15.924  15.577  1.00 92.48           C  
ATOM   2441  HA  ASP A 150     -32.034  15.252  14.920  1.00 92.48           H  
ATOM   2442  C   ASP A 150     -30.294  15.126  16.157  1.00 92.48           C  
ATOM   2443  CB  ASP A 150     -31.017  17.136  14.757  1.00 92.48           C  
ATOM   2444  HB2 ASP A 150     -30.673  17.913  15.440  1.00 92.48           H  
ATOM   2445  HB3 ASP A 150     -31.865  17.535  14.201  1.00 92.48           H  
ATOM   2446  O   ASP A 150     -29.946  14.051  15.667  1.00 92.48           O  
ATOM   2447  CG  ASP A 150     -29.888  16.809  13.783  1.00 92.48           C  
ATOM   2448  OD1 ASP A 150     -30.093  16.066  12.805  1.00 92.48           O  
ATOM   2449  OD2 ASP A 150     -28.765  17.312  14.020  1.00 92.48           O  
ATOM   2450  N   ASN A 151     -29.697  15.591  17.257  1.00 93.97           N  
ATOM   2451  H   ASN A 151     -30.034  16.447  17.673  1.00 93.97           H  
ATOM   2452  CA  ASN A 151     -28.615  14.864  17.914  1.00 93.97           C  
ATOM   2453  HA  ASN A 151     -27.865  14.586  17.173  1.00 93.97           H  
ATOM   2454  C   ASN A 151     -29.084  13.566  18.573  1.00 93.97           C  
ATOM   2455  CB  ASN A 151     -27.977  15.766  18.960  1.00 93.97           C  
ATOM   2456  HB2 ASN A 151     -27.481  15.129  19.692  1.00 93.97           H  
ATOM   2457  HB3 ASN A 151     -28.747  16.318  19.500  1.00 93.97           H  
ATOM   2458  O   ASN A 151     -28.377  12.561  18.487  1.00 93.97           O  
ATOM   2459  CG  ASN A 151     -26.947  16.724  18.414  1.00 93.97           C  
ATOM   2460  ND2 ASN A 151     -26.528  17.637  19.247  1.00 93.97           N  
ATOM   2461 HD21 ASN A 151     -26.951  17.643  20.163  1.00 93.97           H  
ATOM   2462 HD22 ASN A 151     -25.864  18.308  18.887  1.00 93.97           H  
ATOM   2463  OD1 ASN A 151     -26.480  16.673  17.288  1.00 93.97           O  
ATOM   2464  N   LYS A 152     -30.270  13.563  19.196  1.00 92.41           N  
ATOM   2465  H   LYS A 152     -30.811  14.416  19.203  1.00 92.41           H  
ATOM   2466  CA  LYS A 152     -30.855  12.338  19.763  1.00 92.41           C  
ATOM   2467  HA  LYS A 152     -30.160  11.898  20.478  1.00 92.41           H  
ATOM   2468  C   LYS A 152     -31.087  11.293  18.676  1.00 92.41           C  
ATOM   2469  CB  LYS A 152     -32.180  12.633  20.466  1.00 92.41           C  
ATOM   2470  HB2 LYS A 152     -32.846  13.150  19.774  1.00 92.41           H  
ATOM   2471  HB3 LYS A 152     -32.647  11.682  20.722  1.00 92.41           H  
ATOM   2472  O   LYS A 152     -30.708  10.143  18.865  1.00 92.41           O  
ATOM   2473  CG  LYS A 152     -32.032  13.455  21.751  1.00 92.41           C  
ATOM   2474  HG2 LYS A 152     -31.434  12.908  22.479  1.00 92.41           H  
ATOM   2475  HG3 LYS A 152     -31.561  14.414  21.535  1.00 92.41           H  
ATOM   2476  CD  LYS A 152     -33.445  13.680  22.291  1.00 92.41           C  
ATOM   2477  HD2 LYS A 152     -34.046  14.125  21.498  1.00 92.41           H  
ATOM   2478  HD3 LYS A 152     -33.886  12.718  22.550  1.00 92.41           H  
ATOM   2479  CE  LYS A 152     -33.483  14.603  23.504  1.00 92.41           C  
ATOM   2480  HE2 LYS A 152     -32.944  15.517  23.256  1.00 92.41           H  
ATOM   2481  HE3 LYS A 152     -32.992  14.115  24.347  1.00 92.41           H  
ATOM   2482  NZ  LYS A 152     -34.902  14.909  23.806  1.00 92.41           N  
ATOM   2483  HZ1 LYS A 152     -35.401  14.065  24.047  1.00 92.41           H  
ATOM   2484  HZ2 LYS A 152     -35.000  15.589  24.546  1.00 92.41           H  
ATOM   2485  HZ3 LYS A 152     -35.349  15.258  22.971  1.00 92.41           H  
ATOM   2486  N   GLN A 153     -31.618  11.699  17.521  1.00 94.80           N  
ATOM   2487  H   GLN A 153     -31.933  12.656  17.448  1.00 94.80           H  
ATOM   2488  CA  GLN A 153     -31.817  10.805  16.374  1.00 94.80           C  
ATOM   2489  HA  GLN A 153     -32.439   9.964  16.680  1.00 94.80           H  
ATOM   2490  C   GLN A 153     -30.491  10.225  15.861  1.00 94.80           C  
ATOM   2491  CB  GLN A 153     -32.535  11.563  15.250  1.00 94.80           C  
ATOM   2492  HB2 GLN A 153     -32.546  10.941  14.355  1.00 94.80           H  
ATOM   2493  HB3 GLN A 153     -31.992  12.481  15.024  1.00 94.80           H  
ATOM   2494  O   GLN A 153     -30.392   9.025  15.606  1.00 94.80           O  
ATOM   2495  CG  GLN A 153     -33.986  11.904  15.622  1.00 94.80           C  
ATOM   2496  HG2 GLN A 153     -34.016  12.447  16.566  1.00 94.80           H  
ATOM   2497  HG3 GLN A 153     -34.549  10.980  15.753  1.00 94.80           H  
ATOM   2498  CD  GLN A 153     -34.686  12.750  14.566  1.00 94.80           C  
ATOM   2499  NE2 GLN A 153     -35.877  13.222  14.854  1.00 94.80           N  
ATOM   2500 HE21 GLN A 153     -36.324  13.786  14.145  1.00 94.80           H  
ATOM   2501 HE22 GLN A 153     -36.260  13.094  15.780  1.00 94.80           H  
ATOM   2502  OE1 GLN A 153     -34.194  13.000  13.477  1.00 94.80           O  
ATOM   2503  N   LYS A 154     -29.436  11.047  15.776  1.00 96.21           N  
ATOM   2504  H   LYS A 154     -29.594  12.031  15.937  1.00 96.21           H  
ATOM   2505  CA  LYS A 154     -28.087  10.586  15.402  1.00 96.21           C  
ATOM   2506  HA  LYS A 154     -28.151  10.034  14.465  1.00 96.21           H  
ATOM   2507  C   LYS A 154     -27.491   9.616  16.426  1.00 96.21           C  
ATOM   2508  CB  LYS A 154     -27.168  11.797  15.208  1.00 96.21           C  
ATOM   2509  HB2 LYS A 154     -26.138  11.452  15.120  1.00 96.21           H  
ATOM   2510  HB3 LYS A 154     -27.242  12.448  16.080  1.00 96.21           H  
ATOM   2511  O   LYS A 154     -26.865   8.633  16.032  1.00 96.21           O  
ATOM   2512  CG  LYS A 154     -27.511  12.583  13.939  1.00 96.21           C  
ATOM   2513  HG2 LYS A 154     -28.588  12.735  13.869  1.00 96.21           H  
ATOM   2514  HG3 LYS A 154     -27.189  12.010  13.069  1.00 96.21           H  
ATOM   2515  CD  LYS A 154     -26.819  13.948  13.944  1.00 96.21           C  
ATOM   2516  HD2 LYS A 154     -25.738  13.824  14.003  1.00 96.21           H  
ATOM   2517  HD3 LYS A 154     -27.173  14.519  14.803  1.00 96.21           H  
ATOM   2518  CE  LYS A 154     -27.200  14.679  12.658  1.00 96.21           C  
ATOM   2519  HE2 LYS A 154     -28.283  14.621  12.546  1.00 96.21           H  
ATOM   2520  HE3 LYS A 154     -26.743  14.180  11.804  1.00 96.21           H  
ATOM   2521  NZ  LYS A 154     -26.819  16.104  12.711  1.00 96.21           N  
ATOM   2522  HZ1 LYS A 154     -25.842  16.258  12.912  1.00 96.21           H  
ATOM   2523  HZ2 LYS A 154     -27.131  16.578  11.875  1.00 96.21           H  
ATOM   2524  HZ3 LYS A 154     -27.385  16.540  13.425  1.00 96.21           H  
ATOM   2525  N   GLN A 155     -27.678   9.865  17.724  1.00 95.68           N  
ATOM   2526  H   GLN A 155     -28.185  10.698  17.987  1.00 95.68           H  
ATOM   2527  CA  GLN A 155     -27.235   8.944  18.778  1.00 95.68           C  
ATOM   2528  HA  GLN A 155     -26.184   8.705  18.619  1.00 95.68           H  
ATOM   2529  C   GLN A 155     -28.000   7.624  18.731  1.00 95.68           C  
ATOM   2530  CB  GLN A 155     -27.396   9.575  20.166  1.00 95.68           C  
ATOM   2531  HB2 GLN A 155     -27.276   8.796  20.918  1.00 95.68           H  
ATOM   2532  HB3 GLN A 155     -28.392  10.005  20.272  1.00 95.68           H  
ATOM   2533  O   GLN A 155     -27.383   6.564  18.830  1.00 95.68           O  
ATOM   2534  CG  GLN A 155     -26.334  10.644  20.418  1.00 95.68           C  
ATOM   2535  HG2 GLN A 155     -25.352  10.222  20.206  1.00 95.68           H  
ATOM   2536  HG3 GLN A 155     -26.497  11.489  19.749  1.00 95.68           H  
ATOM   2537  CD  GLN A 155     -26.351  11.154  21.852  1.00 95.68           C  
ATOM   2538  NE2 GLN A 155     -25.199  11.440  22.414  1.00 95.68           N  
ATOM   2539 HE21 GLN A 155     -24.335  11.341  21.900  1.00 95.68           H  
ATOM   2540 HE22 GLN A 155     -25.264  11.792  23.359  1.00 95.68           H  
ATOM   2541  OE1 GLN A 155     -27.368  11.283  22.512  1.00 95.68           O  
ATOM   2542  N   GLU A 156     -29.315   7.681  18.542  1.00 95.96           N  
ATOM   2543  H   GLU A 156     -29.772   8.581  18.527  1.00 95.96           H  
ATOM   2544  CA  GLU A 156     -30.164   6.500  18.417  1.00 95.96           C  
ATOM   2545  HA  GLU A 156     -30.024   5.884  19.306  1.00 95.96           H  
ATOM   2546  C   GLU A 156     -29.751   5.651  17.212  1.00 95.96           C  
ATOM   2547  CB  GLU A 156     -31.633   6.947  18.347  1.00 95.96           C  
ATOM   2548  HB2 GLU A 156     -31.855   7.583  19.204  1.00 95.96           H  
ATOM   2549  HB3 GLU A 156     -31.786   7.540  17.445  1.00 95.96           H  
ATOM   2550  O   GLU A 156     -29.535   4.450  17.356  1.00 95.96           O  
ATOM   2551  CG  GLU A 156     -32.626   5.778  18.335  1.00 95.96           C  
ATOM   2552  HG2 GLU A 156     -32.452   5.198  17.428  1.00 95.96           H  
ATOM   2553  HG3 GLU A 156     -33.634   6.188  18.273  1.00 95.96           H  
ATOM   2554  CD  GLU A 156     -32.535   4.860  19.568  1.00 95.96           C  
ATOM   2555  OE1 GLU A 156     -33.076   3.734  19.475  1.00 95.96           O  
ATOM   2556  OE2 GLU A 156     -31.905   5.260  20.574  1.00 95.96           O  
ATOM   2557  N   PHE A 157     -29.499   6.281  16.059  1.00 97.67           N  
ATOM   2558  H   PHE A 157     -29.728   7.262  15.987  1.00 97.67           H  
ATOM   2559  CA  PHE A 157     -28.968   5.594  14.882  1.00 97.67           C  
ATOM   2560  HA  PHE A 157     -29.703   4.860  14.552  1.00 97.67           H  
ATOM   2561  C   PHE A 157     -27.670   4.835  15.194  1.00 97.67           C  
ATOM   2562  CB  PHE A 157     -28.741   6.606  13.751  1.00 97.67           C  
ATOM   2563  HB2 PHE A 157     -28.109   7.418  14.109  1.00 97.67           H  
ATOM   2564  HB3 PHE A 157     -29.701   7.040  13.469  1.00 97.67           H  
ATOM   2565  O   PHE A 157     -27.546   3.661  14.844  1.00 97.67           O  
ATOM   2566  CG  PHE A 157     -28.096   5.990  12.524  1.00 97.67           C  
ATOM   2567  CD1 PHE A 157     -26.697   6.023  12.364  1.00 97.67           C  
ATOM   2568  HD1 PHE A 157     -26.082   6.513  13.104  1.00 97.67           H  
ATOM   2569  CD2 PHE A 157     -28.892   5.332  11.570  1.00 97.67           C  
ATOM   2570  HD2 PHE A 157     -29.964   5.289  11.698  1.00 97.67           H  
ATOM   2571  CE1 PHE A 157     -26.100   5.405  11.250  1.00 97.67           C  
ATOM   2572  HE1 PHE A 157     -25.027   5.428  11.127  1.00 97.67           H  
ATOM   2573  CE2 PHE A 157     -28.294   4.711  10.460  1.00 97.67           C  
ATOM   2574  HE2 PHE A 157     -28.909   4.190   9.741  1.00 97.67           H  
ATOM   2575  CZ  PHE A 157     -26.898   4.747  10.299  1.00 97.67           C  
ATOM   2576  HZ  PHE A 157     -26.440   4.259   9.451  1.00 97.67           H  
ATOM   2577  N   VAL A 158     -26.709   5.468  15.875  1.00 97.82           N  
ATOM   2578  H   VAL A 158     -26.871   6.426  16.153  1.00 97.82           H  
ATOM   2579  CA  VAL A 158     -25.449   4.807  16.254  1.00 97.82           C  
ATOM   2580  HA  VAL A 158     -25.007   4.366  15.361  1.00 97.82           H  
ATOM   2581  C   VAL A 158     -25.699   3.656  17.234  1.00 97.82           C  
ATOM   2582  CB  VAL A 158     -24.447   5.825  16.829  1.00 97.82           C  
ATOM   2583  HB  VAL A 158     -24.919   6.386  17.636  1.00 97.82           H  
ATOM   2584  O   VAL A 158     -25.109   2.587  17.082  1.00 97.82           O  
ATOM   2585  CG1 VAL A 158     -23.180   5.159  17.376  1.00 97.82           C  
ATOM   2586 HG11 VAL A 158     -22.732   4.519  16.616  1.00 97.82           H  
ATOM   2587 HG12 VAL A 158     -23.418   4.564  18.257  1.00 97.82           H  
ATOM   2588 HG13 VAL A 158     -22.463   5.929  17.659  1.00 97.82           H  
ATOM   2589  CG2 VAL A 158     -23.983   6.812  15.750  1.00 97.82           C  
ATOM   2590 HG21 VAL A 158     -23.343   7.573  16.196  1.00 97.82           H  
ATOM   2591 HG22 VAL A 158     -24.840   7.307  15.293  1.00 97.82           H  
ATOM   2592 HG23 VAL A 158     -23.428   6.284  14.975  1.00 97.82           H  
ATOM   2593  N   ASN A 159     -26.584   3.833  18.218  1.00 97.13           N  
ATOM   2594  H   ASN A 159     -27.074   4.714  18.278  1.00 97.13           H  
ATOM   2595  CA  ASN A 159     -26.881   2.794  19.205  1.00 97.13           C  
ATOM   2596  HA  ASN A 159     -25.933   2.432  19.604  1.00 97.13           H  
ATOM   2597  C   ASN A 159     -27.573   1.570  18.595  1.00 97.13           C  
ATOM   2598  CB  ASN A 159     -27.706   3.386  20.354  1.00 97.13           C  
ATOM   2599  HB2 ASN A 159     -28.530   3.976  19.952  1.00 97.13           H  
ATOM   2600  HB3 ASN A 159     -28.139   2.582  20.948  1.00 97.13           H  
ATOM   2601  O   ASN A 159     -27.204   0.445  18.935  1.00 97.13           O  
ATOM   2602  CG  ASN A 159     -26.857   4.226  21.283  1.00 97.13           C  
ATOM   2603  ND2 ASN A 159     -27.320   5.399  21.632  1.00 97.13           N  
ATOM   2604 HD21 ASN A 159     -26.682   6.018  22.112  1.00 97.13           H  
ATOM   2605 HD22 ASN A 159     -28.192   5.723  21.238  1.00 97.13           H  
ATOM   2606  OD1 ASN A 159     -25.781   3.818  21.715  1.00 97.13           O  
ATOM   2607  N   GLN A 160     -28.512   1.781  17.673  1.00 98.03           N  
ATOM   2608  H   GLN A 160     -28.798   2.731  17.485  1.00 98.03           H  
ATOM   2609  CA  GLN A 160     -29.215   0.710  16.960  1.00 98.03           C  
ATOM   2610  HA  GLN A 160     -29.627   0.005  17.682  1.00 98.03           H  
ATOM   2611  C   GLN A 160     -28.291  -0.085  16.027  1.00 98.03           C  
ATOM   2612  CB  GLN A 160     -30.369   1.324  16.157  1.00 98.03           C  
ATOM   2613  HB2 GLN A 160     -29.992   2.154  15.558  1.00 98.03           H  
ATOM   2614  HB3 GLN A 160     -30.768   0.569  15.480  1.00 98.03           H  
ATOM   2615  O   GLN A 160     -28.518  -1.270  15.797  1.00 98.03           O  
ATOM   2616  CG  GLN A 160     -31.515   1.812  17.058  1.00 98.03           C  
ATOM   2617  HG2 GLN A 160     -31.920   0.964  17.609  1.00 98.03           H  
ATOM   2618  HG3 GLN A 160     -31.146   2.533  17.787  1.00 98.03           H  
ATOM   2619  CD  GLN A 160     -32.651   2.459  16.271  1.00 98.03           C  
ATOM   2620  NE2 GLN A 160     -33.706   2.862  16.937  1.00 98.03           N  
ATOM   2621 HE21 GLN A 160     -33.627   2.962  17.939  1.00 98.03           H  
ATOM   2622 HE22 GLN A 160     -34.427   3.339  16.415  1.00 98.03           H  
ATOM   2623  OE1 GLN A 160     -32.615   2.610  15.057  1.00 98.03           O  
ATOM   2624  N   HIS A 161     -27.223   0.539  15.521  1.00 98.18           N  
ATOM   2625  H   HIS A 161     -27.116   1.523  15.723  1.00 98.18           H  
ATOM   2626  CA  HIS A 161     -26.330  -0.053  14.522  1.00 98.18           C  
ATOM   2627  HA  HIS A 161     -26.751  -1.007  14.203  1.00 98.18           H  
ATOM   2628  C   HIS A 161     -24.934  -0.396  15.060  1.00 98.18           C  
ATOM   2629  CB  HIS A 161     -26.289   0.837  13.274  1.00 98.18           C  
ATOM   2630  HB2 HIS A 161     -25.607   0.403  12.544  1.00 98.18           H  
ATOM   2631  HB3 HIS A 161     -25.910   1.823  13.544  1.00 98.18           H  
ATOM   2632  O   HIS A 161     -23.997  -0.526  14.279  1.00 98.18           O  
ATOM   2633  CG  HIS A 161     -27.634   0.982  12.613  1.00 98.18           C  
ATOM   2634  CD2 HIS A 161     -28.205   0.123  11.718  1.00 98.18           C  
ATOM   2635  HD2 HIS A 161     -27.768  -0.799  11.365  1.00 98.18           H  
ATOM   2636  ND1 HIS A 161     -28.544   1.981  12.847  1.00 98.18           N  
ATOM   2637  HD1 HIS A 161     -28.419   2.735  13.507  1.00 98.18           H  
ATOM   2638  CE1 HIS A 161     -29.638   1.737  12.108  1.00 98.18           C  
ATOM   2639  HE1 HIS A 161     -30.535   2.338  12.113  1.00 98.18           H  
ATOM   2640  NE2 HIS A 161     -29.466   0.621  11.377  1.00 98.18           N  
ATOM   2641  N   LYS A 162     -24.757  -0.594  16.375  1.00 97.49           N  
ATOM   2642  H   LYS A 162     -25.546  -0.427  16.983  1.00 97.49           H  
ATOM   2643  CA  LYS A 162     -23.449  -0.970  16.964  1.00 97.49           C  
ATOM   2644  HA  LYS A 162     -22.748  -0.150  16.808  1.00 97.49           H  
ATOM   2645  C   LYS A 162     -22.806  -2.200  16.312  1.00 97.49           C  
ATOM   2646  CB  LYS A 162     -23.598  -1.224  18.469  1.00 97.49           C  
ATOM   2647  HB2 LYS A 162     -24.461  -1.867  18.646  1.00 97.49           H  
ATOM   2648  HB3 LYS A 162     -22.708  -1.738  18.832  1.00 97.49           H  
ATOM   2649  O   LYS A 162     -21.582  -2.264  16.215  1.00 97.49           O  
ATOM   2650  CG  LYS A 162     -23.746   0.081  19.254  1.00 97.49           C  
ATOM   2651  HG2 LYS A 162     -24.607   0.635  18.881  1.00 97.49           H  
ATOM   2652  HG3 LYS A 162     -22.851   0.688  19.117  1.00 97.49           H  
ATOM   2653  CD  LYS A 162     -23.939  -0.221  20.743  1.00 97.49           C  
ATOM   2654  HD2 LYS A 162     -23.073  -0.764  21.122  1.00 97.49           H  
ATOM   2655  HD3 LYS A 162     -24.836  -0.826  20.871  1.00 97.49           H  
ATOM   2656  CE  LYS A 162     -24.096   1.102  21.487  1.00 97.49           C  
ATOM   2657  HE2 LYS A 162     -23.193   1.691  21.329  1.00 97.49           H  
ATOM   2658  HE3 LYS A 162     -24.930   1.649  21.048  1.00 97.49           H  
ATOM   2659  NZ  LYS A 162     -24.348   0.909  22.933  1.00 97.49           N  
ATOM   2660  HZ1 LYS A 162     -23.554   0.475  23.383  1.00 97.49           H  
ATOM   2661  HZ2 LYS A 162     -24.539   1.806  23.354  1.00 97.49           H  
ATOM   2662  HZ3 LYS A 162     -25.163   0.327  23.061  1.00 97.49           H  
ATOM   2663  N   SER A 163     -23.612  -3.145  15.821  1.00 97.27           N  
ATOM   2664  H   SER A 163     -24.610  -2.994  15.864  1.00 97.27           H  
ATOM   2665  CA  SER A 163     -23.140  -4.322  15.078  1.00 97.27           C  
ATOM   2666  HA  SER A 163     -22.483  -4.904  15.723  1.00 97.27           H  
ATOM   2667  C   SER A 163     -22.341  -3.968  13.819  1.00 97.27           C  
ATOM   2668  CB  SER A 163     -24.326  -5.205  14.682  1.00 97.27           C  
ATOM   2669  HB2 SER A 163     -23.974  -6.020  14.049  1.00 97.27           H  
ATOM   2670  HB3 SER A 163     -24.782  -5.625  15.579  1.00 97.27           H  
ATOM   2671  O   SER A 163     -21.488  -4.754  13.408  1.00 97.27           O  
ATOM   2672  OG  SER A 163     -25.290  -4.439  13.984  1.00 97.27           O  
ATOM   2673  HG  SER A 163     -25.863  -5.037  13.499  1.00 97.27           H  
ATOM   2674  N   TYR A 164     -22.521  -2.768  13.255  1.00 98.58           N  
ATOM   2675  H   TYR A 164     -23.219  -2.145  13.636  1.00 98.58           H  
ATOM   2676  CA  TYR A 164     -21.770  -2.314  12.085  1.00 98.58           C  
ATOM   2677  HA  TYR A 164     -21.909  -3.038  11.282  1.00 98.58           H  
ATOM   2678  C   TYR A 164     -20.267  -2.242  12.341  1.00 98.58           C  
ATOM   2679  CB  TYR A 164     -22.284  -0.950  11.602  1.00 98.58           C  
ATOM   2680  HB2 TYR A 164     -21.542  -0.546  10.913  1.00 98.58           H  
ATOM   2681  HB3 TYR A 164     -22.331  -0.259  12.444  1.00 98.58           H  
ATOM   2682  O   TYR A 164     -19.501  -2.396  11.394  1.00 98.58           O  
ATOM   2683  CG  TYR A 164     -23.612  -0.937  10.863  1.00 98.58           C  
ATOM   2684  CD1 TYR A 164     -24.423  -2.088  10.752  1.00 98.58           C  
ATOM   2685  HD1 TYR A 164     -24.140  -3.022  11.214  1.00 98.58           H  
ATOM   2686  CD2 TYR A 164     -24.010   0.252  10.222  1.00 98.58           C  
ATOM   2687  HD2 TYR A 164     -23.404   1.141  10.326  1.00 98.58           H  
ATOM   2688  CE1 TYR A 164     -25.614  -2.049  10.009  1.00 98.58           C  
ATOM   2689  HE1 TYR A 164     -26.223  -2.939   9.944  1.00 98.58           H  
ATOM   2690  CE2 TYR A 164     -25.184   0.287   9.447  1.00 98.58           C  
ATOM   2691  HE2 TYR A 164     -25.498   1.202   8.967  1.00 98.58           H  
ATOM   2692  OH  TYR A 164     -27.122  -0.841   8.598  1.00 98.58           O  
ATOM   2693  HH  TYR A 164     -27.760  -1.489   8.904  1.00 98.58           H  
ATOM   2694  CZ  TYR A 164     -25.988  -0.866   9.344  1.00 98.58           C  
ATOM   2695  N   PHE A 165     -19.808  -2.077  13.588  1.00 98.33           N  
ATOM   2696  H   PHE A 165     -20.465  -1.978  14.350  1.00 98.33           H  
ATOM   2697  CA  PHE A 165     -18.379  -2.198  13.885  1.00 98.33           C  
ATOM   2698  HA  PHE A 165     -17.835  -1.457  13.300  1.00 98.33           H  
ATOM   2699  C   PHE A 165     -17.828  -3.565  13.465  1.00 98.33           C  
ATOM   2700  CB  PHE A 165     -18.118  -1.960  15.377  1.00 98.33           C  
ATOM   2701  HB2 PHE A 165     -18.768  -2.608  15.965  1.00 98.33           H  
ATOM   2702  HB3 PHE A 165     -17.087  -2.248  15.584  1.00 98.33           H  
ATOM   2703  O   PHE A 165     -16.801  -3.628  12.788  1.00 98.33           O  
ATOM   2704  CG  PHE A 165     -18.258  -0.527  15.843  1.00 98.33           C  
ATOM   2705  CD1 PHE A 165     -17.527   0.488  15.204  1.00 98.33           C  
ATOM   2706  HD1 PHE A 165     -16.950   0.266  14.318  1.00 98.33           H  
ATOM   2707  CD2 PHE A 165     -19.057  -0.210  16.956  1.00 98.33           C  
ATOM   2708  HD2 PHE A 165     -19.616  -0.985  17.460  1.00 98.33           H  
ATOM   2709  CE1 PHE A 165     -17.562   1.804  15.688  1.00 98.33           C  
ATOM   2710  HE1 PHE A 165     -17.005   2.581  15.186  1.00 98.33           H  
ATOM   2711  CE2 PHE A 165     -19.100   1.110  17.438  1.00 98.33           C  
ATOM   2712  HE2 PHE A 165     -19.696   1.346  18.307  1.00 98.33           H  
ATOM   2713  CZ  PHE A 165     -18.340   2.113  16.814  1.00 98.33           C  
ATOM   2714  HZ  PHE A 165     -18.350   3.119  17.206  1.00 98.33           H  
ATOM   2715  N   LYS A 166     -18.541  -4.647  13.794  1.00 97.87           N  
ATOM   2716  H   LYS A 166     -19.426  -4.512  14.263  1.00 97.87           H  
ATOM   2717  CA  LYS A 166     -18.153  -6.012  13.434  1.00 97.87           C  
ATOM   2718  HA  LYS A 166     -17.117  -6.168  13.737  1.00 97.87           H  
ATOM   2719  C   LYS A 166     -18.220  -6.232  11.925  1.00 97.87           C  
ATOM   2720  CB  LYS A 166     -19.043  -6.990  14.207  1.00 97.87           C  
ATOM   2721  HB2 LYS A 166     -20.076  -6.893  13.870  1.00 97.87           H  
ATOM   2722  HB3 LYS A 166     -18.997  -6.739  15.266  1.00 97.87           H  
ATOM   2723  O   LYS A 166     -17.297  -6.815  11.359  1.00 97.87           O  
ATOM   2724  CG  LYS A 166     -18.591  -8.443  14.024  1.00 97.87           C  
ATOM   2725  HG2 LYS A 166     -17.547  -8.537  14.323  1.00 97.87           H  
ATOM   2726  HG3 LYS A 166     -18.695  -8.738  12.980  1.00 97.87           H  
ATOM   2727  CD  LYS A 166     -19.456  -9.354  14.897  1.00 97.87           C  
ATOM   2728  HD2 LYS A 166     -19.360  -9.036  15.936  1.00 97.87           H  
ATOM   2729  HD3 LYS A 166     -20.497  -9.264  14.590  1.00 97.87           H  
ATOM   2730  CE  LYS A 166     -18.996 -10.805  14.762  1.00 97.87           C  
ATOM   2731  HE2 LYS A 166     -19.154 -11.132  13.734  1.00 97.87           H  
ATOM   2732  HE3 LYS A 166     -17.928 -10.846  14.975  1.00 97.87           H  
ATOM   2733  NZ  LYS A 166     -19.736 -11.668  15.713  1.00 97.87           N  
ATOM   2734  HZ1 LYS A 166     -20.728 -11.621  15.535  1.00 97.87           H  
ATOM   2735  HZ2 LYS A 166     -19.424 -12.627  15.650  1.00 97.87           H  
ATOM   2736  HZ3 LYS A 166     -19.571 -11.341  16.655  1.00 97.87           H  
ATOM   2737  N   ASP A 167     -19.253  -5.705  11.268  1.00 98.17           N  
ATOM   2738  H   ASP A 167     -20.012  -5.317  11.809  1.00 98.17           H  
ATOM   2739  CA  ASP A 167     -19.395  -5.784   9.809  1.00 98.17           C  
ATOM   2740  HA  ASP A 167     -19.389  -6.831   9.508  1.00 98.17           H  
ATOM   2741  C   ASP A 167     -18.237  -5.076   9.086  1.00 98.17           C  
ATOM   2742  CB  ASP A 167     -20.727  -5.160   9.361  1.00 98.17           C  
ATOM   2743  HB2 ASP A 167     -20.745  -4.109   9.650  1.00 98.17           H  
ATOM   2744  HB3 ASP A 167     -20.767  -5.200   8.272  1.00 98.17           H  
ATOM   2745  O   ASP A 167     -17.692  -5.595   8.112  1.00 98.17           O  
ATOM   2746  CG  ASP A 167     -21.978  -5.858   9.902  1.00 98.17           C  
ATOM   2747  OD1 ASP A 167     -21.886  -7.057  10.249  1.00 98.17           O  
ATOM   2748  OD2 ASP A 167     -23.030  -5.177   9.928  1.00 98.17           O  
ATOM   2749  N   ILE A 168     -17.811  -3.911   9.585  1.00 98.42           N  
ATOM   2750  H   ILE A 168     -18.318  -3.519  10.366  1.00 98.42           H  
ATOM   2751  CA  ILE A 168     -16.674  -3.160   9.035  1.00 98.42           C  
ATOM   2752  HA  ILE A 168     -16.822  -3.043   7.962  1.00 98.42           H  
ATOM   2753  C   ILE A 168     -15.367  -3.935   9.226  1.00 98.42           C  
ATOM   2754  CB  ILE A 168     -16.600  -1.756   9.673  1.00 98.42           C  
ATOM   2755  HB  ILE A 168     -16.612  -1.866  10.757  1.00 98.42           H  
ATOM   2756  O   ILE A 168     -14.568  -4.023   8.292  1.00 98.42           O  
ATOM   2757  CG1 ILE A 168     -17.807  -0.896   9.239  1.00 98.42           C  
ATOM   2758 HG12 ILE A 168     -18.711  -1.501   9.170  1.00 98.42           H  
ATOM   2759 HG13 ILE A 168     -17.614  -0.494   8.245  1.00 98.42           H  
ATOM   2760  CG2 ILE A 168     -15.296  -1.038   9.269  1.00 98.42           C  
ATOM   2761 HG21 ILE A 168     -14.437  -1.532   9.724  1.00 98.42           H  
ATOM   2762 HG22 ILE A 168     -15.182  -1.048   8.185  1.00 98.42           H  
ATOM   2763 HG23 ILE A 168     -15.299  -0.005   9.615  1.00 98.42           H  
ATOM   2764  CD1 ILE A 168     -18.085   0.257  10.209  1.00 98.42           C  
ATOM   2765 HD11 ILE A 168     -18.301  -0.127  11.206  1.00 98.42           H  
ATOM   2766 HD12 ILE A 168     -17.212   0.907  10.273  1.00 98.42           H  
ATOM   2767 HD13 ILE A 168     -18.943   0.834   9.863  1.00 98.42           H  
ATOM   2768  N   ILE A 169     -15.144  -4.525  10.404  1.00 98.25           N  
ATOM   2769  H   ILE A 169     -15.829  -4.412  11.137  1.00 98.25           H  
ATOM   2770  CA  ILE A 169     -13.966  -5.368  10.660  1.00 98.25           C  
ATOM   2771  HA  ILE A 169     -13.070  -4.796  10.415  1.00 98.25           H  
ATOM   2772  C   ILE A 169     -13.952  -6.588   9.736  1.00 98.25           C  
ATOM   2773  CB  ILE A 169     -13.908  -5.771  12.149  1.00 98.25           C  
ATOM   2774  HB  ILE A 169     -14.886  -6.155  12.440  1.00 98.25           H  
ATOM   2775  O   ILE A 169     -12.900  -6.922   9.184  1.00 98.25           O  
ATOM   2776  CG1 ILE A 169     -13.599  -4.560  13.055  1.00 98.25           C  
ATOM   2777 HG12 ILE A 169     -13.672  -4.890  14.091  1.00 98.25           H  
ATOM   2778 HG13 ILE A 169     -14.356  -3.789  12.909  1.00 98.25           H  
ATOM   2779  CG2 ILE A 169     -12.886  -6.892  12.413  1.00 98.25           C  
ATOM   2780 HG21 ILE A 169     -11.917  -6.635  11.984  1.00 98.25           H  
ATOM   2781 HG22 ILE A 169     -13.234  -7.829  11.977  1.00 98.25           H  
ATOM   2782 HG23 ILE A 169     -12.778  -7.046  13.486  1.00 98.25           H  
ATOM   2783  CD1 ILE A 169     -12.230  -3.897  12.860  1.00 98.25           C  
ATOM   2784 HD11 ILE A 169     -12.121  -3.105  13.602  1.00 98.25           H  
ATOM   2785 HD12 ILE A 169     -11.425  -4.616  13.011  1.00 98.25           H  
ATOM   2786 HD13 ILE A 169     -12.153  -3.456  11.866  1.00 98.25           H  
ATOM   2787  N   GLN A 170     -15.105  -7.218   9.507  1.00 98.09           N  
ATOM   2788  H   GLN A 170     -15.931  -6.924  10.009  1.00 98.09           H  
ATOM   2789  CA  GLN A 170     -15.227  -8.320   8.556  1.00 98.09           C  
ATOM   2790  HA  GLN A 170     -14.506  -9.088   8.839  1.00 98.09           H  
ATOM   2791  C   GLN A 170     -14.883  -7.868   7.131  1.00 98.09           C  
ATOM   2792  CB  GLN A 170     -16.639  -8.918   8.654  1.00 98.09           C  
ATOM   2793  HB2 GLN A 170     -16.818  -9.246   9.678  1.00 98.09           H  
ATOM   2794  HB3 GLN A 170     -17.376  -8.153   8.412  1.00 98.09           H  
ATOM   2795  O   GLN A 170     -14.091  -8.525   6.455  1.00 98.09           O  
ATOM   2796  CG  GLN A 170     -16.848 -10.108   7.706  1.00 98.09           C  
ATOM   2797  HG2 GLN A 170     -16.734  -9.776   6.674  1.00 98.09           H  
ATOM   2798  HG3 GLN A 170     -17.872 -10.466   7.815  1.00 98.09           H  
ATOM   2799  CD  GLN A 170     -15.909 -11.286   7.959  1.00 98.09           C  
ATOM   2800  NE2 GLN A 170     -15.722 -12.138   6.980  1.00 98.09           N  
ATOM   2801 HE21 GLN A 170     -15.178 -12.970   7.162  1.00 98.09           H  
ATOM   2802 HE22 GLN A 170     -16.148 -11.961   6.081  1.00 98.09           H  
ATOM   2803  OE1 GLN A 170     -15.333 -11.474   9.025  1.00 98.09           O  
ATOM   2804  N   TYR A 171     -15.381  -6.706   6.706  1.00 97.89           N  
ATOM   2805  H   TYR A 171     -16.055  -6.233   7.291  1.00 97.89           H  
ATOM   2806  CA  TYR A 171     -15.077  -6.133   5.394  1.00 97.89           C  
ATOM   2807  HA  TYR A 171     -15.386  -6.846   4.630  1.00 97.89           H  
ATOM   2808  C   TYR A 171     -13.571  -5.864   5.210  1.00 97.89           C  
ATOM   2809  CB  TYR A 171     -15.900  -4.849   5.233  1.00 97.89           C  
ATOM   2810  HB2 TYR A 171     -15.421  -4.027   5.766  1.00 97.89           H  
ATOM   2811  HB3 TYR A 171     -16.882  -4.996   5.682  1.00 97.89           H  
ATOM   2812  O   TYR A 171     -12.982  -6.206   4.183  1.00 97.89           O  
ATOM   2813  CG  TYR A 171     -16.121  -4.460   3.793  1.00 97.89           C  
ATOM   2814  CD1 TYR A 171     -15.248  -3.562   3.154  1.00 97.89           C  
ATOM   2815  HD1 TYR A 171     -14.404  -3.156   3.691  1.00 97.89           H  
ATOM   2816  CD2 TYR A 171     -17.203  -5.024   3.090  1.00 97.89           C  
ATOM   2817  HD2 TYR A 171     -17.843  -5.746   3.574  1.00 97.89           H  
ATOM   2818  CE1 TYR A 171     -15.480  -3.202   1.815  1.00 97.89           C  
ATOM   2819  HE1 TYR A 171     -14.812  -2.512   1.321  1.00 97.89           H  
ATOM   2820  CE2 TYR A 171     -17.433  -4.669   1.750  1.00 97.89           C  
ATOM   2821  HE2 TYR A 171     -18.257  -5.098   1.199  1.00 97.89           H  
ATOM   2822  OH  TYR A 171     -16.850  -3.345  -0.152  1.00 97.89           O  
ATOM   2823  HH  TYR A 171     -16.406  -2.512  -0.326  1.00 97.89           H  
ATOM   2824  CZ  TYR A 171     -16.581  -3.746   1.116  1.00 97.89           C  
ATOM   2825  N   ILE A 172     -12.918  -5.319   6.243  1.00 98.11           N  
ATOM   2826  H   ILE A 172     -13.464  -5.046   7.047  1.00 98.11           H  
ATOM   2827  CA  ILE A 172     -11.461  -5.108   6.277  1.00 98.11           C  
ATOM   2828  HA  ILE A 172     -11.170  -4.543   5.391  1.00 98.11           H  
ATOM   2829  C   ILE A 172     -10.709  -6.445   6.222  1.00 98.11           C  
ATOM   2830  CB  ILE A 172     -11.079  -4.285   7.532  1.00 98.11           C  
ATOM   2831  HB  ILE A 172     -11.560  -4.732   8.402  1.00 98.11           H  
ATOM   2832  O   ILE A 172      -9.697  -6.556   5.526  1.00 98.11           O  
ATOM   2833  CG1 ILE A 172     -11.585  -2.833   7.378  1.00 98.11           C  
ATOM   2834 HG12 ILE A 172     -12.614  -2.835   7.019  1.00 98.11           H  
ATOM   2835 HG13 ILE A 172     -10.973  -2.330   6.630  1.00 98.11           H  
ATOM   2836  CG2 ILE A 172      -9.555  -4.289   7.775  1.00 98.11           C  
ATOM   2837 HG21 ILE A 172      -9.297  -3.629   8.603  1.00 98.11           H  
ATOM   2838 HG22 ILE A 172      -9.034  -3.962   6.876  1.00 98.11           H  
ATOM   2839 HG23 ILE A 172      -9.219  -5.291   8.044  1.00 98.11           H  
ATOM   2840  CD1 ILE A 172     -11.552  -2.011   8.671  1.00 98.11           C  
ATOM   2841 HD11 ILE A 172     -12.068  -1.064   8.507  1.00 98.11           H  
ATOM   2842 HD12 ILE A 172     -12.055  -2.553   9.472  1.00 98.11           H  
ATOM   2843 HD13 ILE A 172     -10.523  -1.792   8.956  1.00 98.11           H  
ATOM   2844  N   SER A 173     -11.192  -7.463   6.938  1.00 98.27           N  
ATOM   2845  H   SER A 173     -12.017  -7.293   7.494  1.00 98.27           H  
ATOM   2846  CA  SER A 173     -10.603  -8.806   6.971  1.00 98.27           C  
ATOM   2847  HA  SER A 173      -9.557  -8.722   7.264  1.00 98.27           H  
ATOM   2848  C   SER A 173     -10.643  -9.478   5.600  1.00 98.27           C  
ATOM   2849  CB  SER A 173     -11.344  -9.645   8.018  1.00 98.27           C  
ATOM   2850  HB2 SER A 173     -11.321  -9.114   8.970  1.00 98.27           H  
ATOM   2851  HB3 SER A 173     -12.386  -9.765   7.722  1.00 98.27           H  
ATOM   2852  O   SER A 173      -9.618  -9.966   5.118  1.00 98.27           O  
ATOM   2853  OG  SER A 173     -10.777 -10.932   8.203  1.00 98.27           O  
ATOM   2854  HG  SER A 173     -11.285 -11.318   8.921  1.00 98.27           H  
ATOM   2855  N   GLU A 174     -11.793  -9.439   4.928  1.00 97.55           N  
ATOM   2856  H   GLU A 174     -12.600  -9.028   5.375  1.00 97.55           H  
ATOM   2857  CA  GLU A 174     -11.972  -9.982   3.578  1.00 97.55           C  
ATOM   2858  HA  GLU A 174     -11.671 -11.030   3.562  1.00 97.55           H  
ATOM   2859  C   GLU A 174     -11.109  -9.248   2.550  1.00 97.55           C  
ATOM   2860  CB  GLU A 174     -13.449  -9.894   3.183  1.00 97.55           C  
ATOM   2861  HB2 GLU A 174     -13.541 -10.109   2.118  1.00 97.55           H  
ATOM   2862  HB3 GLU A 174     -13.813  -8.884   3.372  1.00 97.55           H  
ATOM   2863  O   GLU A 174     -10.383  -9.886   1.782  1.00 97.55           O  
ATOM   2864  CG  GLU A 174     -14.290 -10.911   3.964  1.00 97.55           C  
ATOM   2865  HG2 GLU A 174     -14.119 -10.777   5.032  1.00 97.55           H  
ATOM   2866  HG3 GLU A 174     -13.951 -11.913   3.701  1.00 97.55           H  
ATOM   2867  CD  GLU A 174     -15.792 -10.797   3.682  1.00 97.55           C  
ATOM   2868  OE1 GLU A 174     -16.534 -11.516   4.392  1.00 97.55           O  
ATOM   2869  OE2 GLU A 174     -16.181 -10.019   2.784  1.00 97.55           O  
ATOM   2870  N   PHE A 175     -11.107  -7.911   2.579  1.00 97.38           N  
ATOM   2871  H   PHE A 175     -11.740  -7.438   3.208  1.00 97.38           H  
ATOM   2872  CA  PHE A 175     -10.245  -7.111   1.711  1.00 97.38           C  
ATOM   2873  HA  PHE A 175     -10.476  -7.354   0.673  1.00 97.38           H  
ATOM   2874  C   PHE A 175      -8.762  -7.430   1.944  1.00 97.38           C  
ATOM   2875  CB  PHE A 175     -10.542  -5.624   1.942  1.00 97.38           C  
ATOM   2876  HB2 PHE A 175     -10.314  -5.364   2.975  1.00 97.38           H  
ATOM   2877  HB3 PHE A 175     -11.608  -5.450   1.793  1.00 97.38           H  
ATOM   2878  O   PHE A 175      -7.998  -7.629   0.997  1.00 97.38           O  
ATOM   2879  CG  PHE A 175      -9.773  -4.709   1.011  1.00 97.38           C  
ATOM   2880  CD1 PHE A 175      -8.572  -4.110   1.436  1.00 97.38           C  
ATOM   2881  HD1 PHE A 175      -8.210  -4.300   2.435  1.00 97.38           H  
ATOM   2882  CD2 PHE A 175     -10.259  -4.456  -0.285  1.00 97.38           C  
ATOM   2883  HD2 PHE A 175     -11.186  -4.906  -0.609  1.00 97.38           H  
ATOM   2884  CE1 PHE A 175      -7.865  -3.253   0.572  1.00 97.38           C  
ATOM   2885  HE1 PHE A 175      -6.958  -2.768   0.902  1.00 97.38           H  
ATOM   2886  CE2 PHE A 175      -9.557  -3.595  -1.147  1.00 97.38           C  
ATOM   2887  HE2 PHE A 175      -9.950  -3.374  -2.128  1.00 97.38           H  
ATOM   2888  CZ  PHE A 175      -8.363  -2.990  -0.716  1.00 97.38           C  
ATOM   2889  HZ  PHE A 175      -7.840  -2.302  -1.363  1.00 97.38           H  
ATOM   2890  N   SER A 176      -8.348  -7.551   3.207  1.00 97.47           N  
ATOM   2891  H   SER A 176      -9.016  -7.387   3.947  1.00 97.47           H  
ATOM   2892  CA  SER A 176      -6.969  -7.871   3.565  1.00 97.47           C  
ATOM   2893  HA  SER A 176      -6.332  -7.107   3.119  1.00 97.47           H  
ATOM   2894  C   SER A 176      -6.521  -9.229   3.027  1.00 97.47           C  
ATOM   2895  CB  SER A 176      -6.799  -7.814   5.078  1.00 97.47           C  
ATOM   2896  HB2 SER A 176      -7.058  -6.815   5.428  1.00 97.47           H  
ATOM   2897  HB3 SER A 176      -7.469  -8.535   5.548  1.00 97.47           H  
ATOM   2898  O   SER A 176      -5.482  -9.311   2.364  1.00 97.47           O  
ATOM   2899  OG  SER A 176      -5.459  -8.112   5.421  1.00 97.47           O  
ATOM   2900  HG  SER A 176      -5.447  -8.398   6.337  1.00 97.47           H  
ATOM   2901  N   LYS A 177      -7.336 -10.269   3.241  1.00 97.13           N  
ATOM   2902  H   LYS A 177      -8.178 -10.110   3.777  1.00 97.13           H  
ATOM   2903  CA  LYS A 177      -7.085 -11.632   2.744  1.00 97.13           C  
ATOM   2904  HA  LYS A 177      -6.105 -11.975   3.075  1.00 97.13           H  
ATOM   2905  C   LYS A 177      -7.079 -11.709   1.221  1.00 97.13           C  
ATOM   2906  CB  LYS A 177      -8.162 -12.580   3.286  1.00 97.13           C  
ATOM   2907  HB2 LYS A 177      -9.146 -12.144   3.111  1.00 97.13           H  
ATOM   2908  HB3 LYS A 177      -8.108 -13.528   2.752  1.00 97.13           H  
ATOM   2909  O   LYS A 177      -6.352 -12.520   0.661  1.00 97.13           O  
ATOM   2910  CG  LYS A 177      -7.975 -12.860   4.780  1.00 97.13           C  
ATOM   2911  HG2 LYS A 177      -7.053 -13.420   4.932  1.00 97.13           H  
ATOM   2912  HG3 LYS A 177      -7.908 -11.918   5.324  1.00 97.13           H  
ATOM   2913  CD  LYS A 177      -9.163 -13.662   5.317  1.00 97.13           C  
ATOM   2914  HD2 LYS A 177     -10.074 -13.082   5.168  1.00 97.13           H  
ATOM   2915  HD3 LYS A 177      -9.240 -14.603   4.773  1.00 97.13           H  
ATOM   2916  CE  LYS A 177      -8.970 -13.937   6.810  1.00 97.13           C  
ATOM   2917  HE2 LYS A 177      -8.831 -12.983   7.319  1.00 97.13           H  
ATOM   2918  HE3 LYS A 177      -8.062 -14.525   6.942  1.00 97.13           H  
ATOM   2919  NZ  LYS A 177     -10.140 -14.648   7.380  1.00 97.13           N  
ATOM   2920  HZ1 LYS A 177      -9.987 -14.847   8.358  1.00 97.13           H  
ATOM   2921  HZ2 LYS A 177     -10.295 -15.519   6.893  1.00 97.13           H  
ATOM   2922  HZ3 LYS A 177     -10.965 -14.071   7.295  1.00 97.13           H  
ATOM   2923  N   LYS A 178      -7.874 -10.874   0.547  1.00 96.26           N  
ATOM   2924  H   LYS A 178      -8.522 -10.308   1.076  1.00 96.26           H  
ATOM   2925  CA  LYS A 178      -7.956 -10.872  -0.916  1.00 96.26           C  
ATOM   2926  HA  LYS A 178      -7.911 -11.905  -1.262  1.00 96.26           H  
ATOM   2927  C   LYS A 178      -6.774 -10.159  -1.572  1.00 96.26           C  
ATOM   2928  CB  LYS A 178      -9.307 -10.281  -1.341  1.00 96.26           C  
ATOM   2929  HB2 LYS A 178     -10.104 -10.789  -0.800  1.00 96.26           H  
ATOM   2930  HB3 LYS A 178      -9.338  -9.221  -1.087  1.00 96.26           H  
ATOM   2931  O   LYS A 178      -6.223 -10.675  -2.540  1.00 96.26           O  
ATOM   2932  CG  LYS A 178      -9.546 -10.466  -2.847  1.00 96.26           C  
ATOM   2933  HG2 LYS A 178      -8.736 -10.008  -3.414  1.00 96.26           H  
ATOM   2934  HG3 LYS A 178      -9.566 -11.532  -3.076  1.00 96.26           H  
ATOM   2935  CD  LYS A 178     -10.870  -9.832  -3.282  1.00 96.26           C  
ATOM   2936  HD2 LYS A 178     -10.875  -8.777  -3.009  1.00 96.26           H  
ATOM   2937  HD3 LYS A 178     -11.695 -10.340  -2.782  1.00 96.26           H  
ATOM   2938  CE  LYS A 178     -11.003  -9.976  -4.802  1.00 96.26           C  
ATOM   2939  HE2 LYS A 178     -10.929 -11.032  -5.062  1.00 96.26           H  
ATOM   2940  HE3 LYS A 178     -10.163  -9.471  -5.279  1.00 96.26           H  
ATOM   2941  NZ  LYS A 178     -12.281  -9.421  -5.309  1.00 96.26           N  
ATOM   2942  HZ1 LYS A 178     -12.307  -9.513  -6.315  1.00 96.26           H  
ATOM   2943  HZ2 LYS A 178     -12.363  -8.441  -5.079  1.00 96.26           H  
ATOM   2944  HZ3 LYS A 178     -13.067  -9.921  -4.920  1.00 96.26           H  
ATOM   2945  N   VAL A 179      -6.410  -8.960  -1.100  1.00 96.03           N  
ATOM   2946  H   VAL A 179      -6.938  -8.582  -0.326  1.00 96.03           H  
ATOM   2947  CA  VAL A 179      -5.486  -8.084  -1.851  1.00 96.03           C  
ATOM   2948  HA  VAL A 179      -5.046  -8.669  -2.659  1.00 96.03           H  
ATOM   2949  C   VAL A 179      -4.281  -7.559  -1.071  1.00 96.03           C  
ATOM   2950  CB  VAL A 179      -6.228  -6.926  -2.543  1.00 96.03           C  
ATOM   2951  HB  VAL A 179      -5.487  -6.393  -3.138  1.00 96.03           H  
ATOM   2952  O   VAL A 179      -3.251  -7.256  -1.678  1.00 96.03           O  
ATOM   2953  CG1 VAL A 179      -7.324  -7.420  -3.496  1.00 96.03           C  
ATOM   2954 HG11 VAL A 179      -8.172  -7.802  -2.928  1.00 96.03           H  
ATOM   2955 HG12 VAL A 179      -6.932  -8.209  -4.139  1.00 96.03           H  
ATOM   2956 HG13 VAL A 179      -7.666  -6.596  -4.122  1.00 96.03           H  
ATOM   2957  CG2 VAL A 179      -6.865  -5.920  -1.584  1.00 96.03           C  
ATOM   2958 HG21 VAL A 179      -7.268  -5.088  -2.161  1.00 96.03           H  
ATOM   2959 HG22 VAL A 179      -6.131  -5.530  -0.879  1.00 96.03           H  
ATOM   2960 HG23 VAL A 179      -7.694  -6.376  -1.043  1.00 96.03           H  
ATOM   2961  N   ILE A 180      -4.355  -7.456   0.259  1.00 96.35           N  
ATOM   2962  H   ILE A 180      -5.182  -7.799   0.728  1.00 96.35           H  
ATOM   2963  CA  ILE A 180      -3.236  -6.942   1.067  1.00 96.35           C  
ATOM   2964  HA  ILE A 180      -2.737  -6.155   0.501  1.00 96.35           H  
ATOM   2965  C   ILE A 180      -2.202  -8.050   1.283  1.00 96.35           C  
ATOM   2966  CB  ILE A 180      -3.726  -6.306   2.386  1.00 96.35           C  
ATOM   2967  HB  ILE A 180      -4.239  -7.072   2.968  1.00 96.35           H  
ATOM   2968  O   ILE A 180      -1.033  -7.855   0.938  1.00 96.35           O  
ATOM   2969  CG1 ILE A 180      -4.702  -5.148   2.071  1.00 96.35           C  
ATOM   2970 HG12 ILE A 180      -5.559  -5.538   1.521  1.00 96.35           H  
ATOM   2971 HG13 ILE A 180      -4.206  -4.411   1.440  1.00 96.35           H  
ATOM   2972  CG2 ILE A 180      -2.557  -5.800   3.248  1.00 96.35           C  
ATOM   2973 HG21 ILE A 180      -2.088  -4.939   2.772  1.00 96.35           H  
ATOM   2974 HG22 ILE A 180      -1.819  -6.588   3.396  1.00 96.35           H  
ATOM   2975 HG23 ILE A 180      -2.923  -5.514   4.234  1.00 96.35           H  
ATOM   2976  CD1 ILE A 180      -5.251  -4.441   3.310  1.00 96.35           C  
ATOM   2977 HD11 ILE A 180      -5.654  -5.164   4.019  1.00 96.35           H  
ATOM   2978 HD12 ILE A 180      -6.052  -3.771   2.996  1.00 96.35           H  
ATOM   2979 HD13 ILE A 180      -4.465  -3.862   3.796  1.00 96.35           H  
ATOM   2980  N   LEU A 181      -2.648  -9.215   1.765  1.00 95.50           N  
ATOM   2981  H   LEU A 181      -3.639  -9.296   1.939  1.00 95.50           H  
ATOM   2982  CA  LEU A 181      -1.824 -10.382   2.109  1.00 95.50           C  
ATOM   2983  HA  LEU A 181      -2.500 -11.134   2.516  1.00 95.50           H  
ATOM   2984  C   LEU A 181      -0.819 -10.087   3.236  1.00 95.50           C  
ATOM   2985  CB  LEU A 181      -1.183 -11.006   0.855  1.00 95.50           C  
ATOM   2986  HB2 LEU A 181      -0.359 -10.373   0.525  1.00 95.50           H  
ATOM   2987  HB3 LEU A 181      -0.760 -11.967   1.150  1.00 95.50           H  
ATOM   2988  O   LEU A 181       0.403 -10.195   3.084  1.00 95.50           O  
ATOM   2989  CG  LEU A 181      -2.121 -11.232  -0.343  1.00 95.50           C  
ATOM   2990  HG  LEU A 181      -2.412 -10.271  -0.766  1.00 95.50           H  
ATOM   2991  CD1 LEU A 181      -1.363 -12.019  -1.405  1.00 95.50           C  
ATOM   2992 HD11 LEU A 181      -0.424 -11.522  -1.648  1.00 95.50           H  
ATOM   2993 HD12 LEU A 181      -1.981 -12.119  -2.298  1.00 95.50           H  
ATOM   2994 HD13 LEU A 181      -1.142 -13.020  -1.035  1.00 95.50           H  
ATOM   2995  CD2 LEU A 181      -3.373 -12.019   0.020  1.00 95.50           C  
ATOM   2996 HD21 LEU A 181      -3.111 -12.970   0.485  1.00 95.50           H  
ATOM   2997 HD22 LEU A 181      -3.965 -12.215  -0.874  1.00 95.50           H  
ATOM   2998 HD23 LEU A 181      -3.991 -11.447   0.712  1.00 95.50           H  
ATOM   2999  N   ALA A 182      -1.349  -9.656   4.380  1.00 96.96           N  
ATOM   3000  H   ALA A 182      -2.357  -9.635   4.441  1.00 96.96           H  
ATOM   3001  CA  ALA A 182      -0.587  -9.360   5.590  1.00 96.96           C  
ATOM   3002  HA  ALA A 182       0.428  -9.737   5.472  1.00 96.96           H  
ATOM   3003  C   ALA A 182      -1.180 -10.103   6.799  1.00 96.96           C  
ATOM   3004  CB  ALA A 182      -0.504  -7.837   5.764  1.00 96.96           C  
ATOM   3005  HB1 ALA A 182       0.092  -7.600   6.646  1.00 96.96           H  
ATOM   3006  HB2 ALA A 182      -0.042  -7.390   4.884  1.00 96.96           H  
ATOM   3007  HB3 ALA A 182      -1.508  -7.431   5.886  1.00 96.96           H  
ATOM   3008  O   ALA A 182      -1.615  -9.473   7.761  1.00 96.96           O  
ATOM   3009  N   ASP A 183      -1.195 -11.436   6.738  1.00 97.69           N  
ATOM   3010  H   ASP A 183      -0.944 -11.876   5.865  1.00 97.69           H  
ATOM   3011  CA  ASP A 183      -1.938 -12.298   7.673  1.00 97.69           C  
ATOM   3012  HA  ASP A 183      -3.000 -12.069   7.580  1.00 97.69           H  
ATOM   3013  C   ASP A 183      -1.563 -12.073   9.139  1.00 97.69           C  
ATOM   3014  CB  ASP A 183      -1.757 -13.772   7.278  1.00 97.69           C  
ATOM   3015  HB2 ASP A 183      -2.339 -14.394   7.957  1.00 97.69           H  
ATOM   3016  HB3 ASP A 183      -0.705 -14.040   7.380  1.00 97.69           H  
ATOM   3017  O   ASP A 183      -2.442 -11.815   9.951  1.00 97.69           O  
ATOM   3018  CG  ASP A 183      -2.219 -14.043   5.843  1.00 97.69           C  
ATOM   3019  OD1 ASP A 183      -3.123 -13.311   5.374  1.00 97.69           O  
ATOM   3020  OD2 ASP A 183      -1.567 -14.876   5.183  1.00 97.69           O  
ATOM   3021  N   ALA A 184      -0.269 -12.006   9.466  1.00 97.83           N  
ATOM   3022  H   ALA A 184       0.406 -12.313   8.780  1.00 97.83           H  
ATOM   3023  CA  ALA A 184       0.183 -11.724  10.833  1.00 97.83           C  
ATOM   3024  HA  ALA A 184      -0.197 -12.504  11.494  1.00 97.83           H  
ATOM   3025  C   ALA A 184      -0.325 -10.369  11.372  1.00 97.83           C  
ATOM   3026  CB  ALA A 184       1.716 -11.768  10.844  1.00 97.83           C  
ATOM   3027  HB1 ALA A 184       2.055 -12.750  10.514  1.00 97.83           H  
ATOM   3028  HB2 ALA A 184       2.122 -10.995  10.191  1.00 97.83           H  
ATOM   3029  HB3 ALA A 184       2.071 -11.604  11.861  1.00 97.83           H  
ATOM   3030  O   ALA A 184      -0.649 -10.232  12.552  1.00 97.83           O  
ATOM   3031  N   ASN A 185      -0.420  -9.349  10.509  1.00 98.02           N  
ATOM   3032  H   ASN A 185      -0.259  -9.536   9.530  1.00 98.02           H  
ATOM   3033  CA  ASN A 185      -1.001  -8.066  10.900  1.00 98.02           C  
ATOM   3034  HA  ASN A 185      -0.572  -7.753  11.851  1.00 98.02           H  
ATOM   3035  C   ASN A 185      -2.510  -8.203  11.108  1.00 98.02           C  
ATOM   3036  CB  ASN A 185      -0.729  -6.981   9.846  1.00 98.02           C  
ATOM   3037  HB2 ASN A 185      -1.007  -7.334   8.853  1.00 98.02           H  
ATOM   3038  HB3 ASN A 185      -1.376  -6.135  10.079  1.00 98.02           H  
ATOM   3039  O   ASN A 185      -3.032  -7.655  12.075  1.00 98.02           O  
ATOM   3040  CG  ASN A 185       0.698  -6.478   9.803  1.00 98.02           C  
ATOM   3041  ND2 ASN A 185       0.845  -5.208   9.518  1.00 98.02           N  
ATOM   3042 HD21 ASN A 185       0.022  -4.623   9.493  1.00 98.02           H  
ATOM   3043 HD22 ASN A 185       1.740  -4.798   9.745  1.00 98.02           H  
ATOM   3044  OD1 ASN A 185       1.673  -7.183   9.988  1.00 98.02           O  
ATOM   3045  N   LEU A 186      -3.196  -8.916  10.211  1.00 98.45           N  
ATOM   3046  H   LEU A 186      -2.685  -9.394   9.483  1.00 98.45           H  
ATOM   3047  CA  LEU A 186      -4.636  -9.134  10.291  1.00 98.45           C  
ATOM   3048  HA  LEU A 186      -5.119  -8.158  10.354  1.00 98.45           H  
ATOM   3049  C   LEU A 186      -5.019  -9.910  11.557  1.00 98.45           C  
ATOM   3050  CB  LEU A 186      -5.113  -9.838   9.009  1.00 98.45           C  
ATOM   3051  HB2 LEU A 186      -4.579 -10.783   8.906  1.00 98.45           H  
ATOM   3052  HB3 LEU A 186      -4.865  -9.214   8.151  1.00 98.45           H  
ATOM   3053  O   LEU A 186      -5.923  -9.487  12.265  1.00 98.45           O  
ATOM   3054  CG  LEU A 186      -6.621 -10.141   9.002  1.00 98.45           C  
ATOM   3055  HG  LEU A 186      -6.867 -10.802   9.833  1.00 98.45           H  
ATOM   3056  CD1 LEU A 186      -7.476  -8.876   9.111  1.00 98.45           C  
ATOM   3057 HD11 LEU A 186      -8.528  -9.163   9.140  1.00 98.45           H  
ATOM   3058 HD12 LEU A 186      -7.270  -8.353  10.045  1.00 98.45           H  
ATOM   3059 HD13 LEU A 186      -7.297  -8.211   8.266  1.00 98.45           H  
ATOM   3060  CD2 LEU A 186      -6.986 -10.862   7.707  1.00 98.45           C  
ATOM   3061 HD21 LEU A 186      -6.707 -10.263   6.840  1.00 98.45           H  
ATOM   3062 HD22 LEU A 186      -6.458 -11.815   7.660  1.00 98.45           H  
ATOM   3063 HD23 LEU A 186      -8.060 -11.042   7.682  1.00 98.45           H  
ATOM   3064  N   GLU A 187      -4.305 -10.983  11.887  1.00 98.26           N  
ATOM   3065  H   GLU A 187      -3.596 -11.308  11.246  1.00 98.26           H  
ATOM   3066  CA  GLU A 187      -4.492 -11.746  13.128  1.00 98.26           C  
ATOM   3067  HA  GLU A 187      -5.486 -12.192  13.150  1.00 98.26           H  
ATOM   3068  C   GLU A 187      -4.354 -10.850  14.363  1.00 98.26           C  
ATOM   3069  CB  GLU A 187      -3.441 -12.861  13.196  1.00 98.26           C  
ATOM   3070  HB2 GLU A 187      -3.429 -13.274  14.205  1.00 98.26           H  
ATOM   3071  HB3 GLU A 187      -2.463 -12.425  12.990  1.00 98.26           H  
ATOM   3072  O   GLU A 187      -5.212 -10.865  15.249  1.00 98.26           O  
ATOM   3073  CG  GLU A 187      -3.724 -14.002  12.209  1.00 98.26           C  
ATOM   3074  HG2 GLU A 187      -3.913 -13.589  11.218  1.00 98.26           H  
ATOM   3075  HG3 GLU A 187      -4.631 -14.516  12.528  1.00 98.26           H  
ATOM   3076  CD  GLU A 187      -2.566 -15.009  12.118  1.00 98.26           C  
ATOM   3077  OE1 GLU A 187      -2.697 -15.942  11.298  1.00 98.26           O  
ATOM   3078  OE2 GLU A 187      -1.553 -14.828  12.834  1.00 98.26           O  
ATOM   3079  N   LYS A 188      -3.319  -9.998  14.389  1.00 98.20           N  
ATOM   3080  H   LYS A 188      -2.639 -10.064  13.646  1.00 98.20           H  
ATOM   3081  CA  LYS A 188      -3.114  -9.023  15.467  1.00 98.20           C  
ATOM   3082  HA  LYS A 188      -3.122  -9.566  16.412  1.00 98.20           H  
ATOM   3083  C   LYS A 188      -4.258  -8.007  15.546  1.00 98.20           C  
ATOM   3084  CB  LYS A 188      -1.739  -8.361  15.288  1.00 98.20           C  
ATOM   3085  HB2 LYS A 188      -1.735  -7.756  14.381  1.00 98.20           H  
ATOM   3086  HB3 LYS A 188      -0.988  -9.144  15.182  1.00 98.20           H  
ATOM   3087  O   LYS A 188      -4.719  -7.709  16.643  1.00 98.20           O  
ATOM   3088  CG  LYS A 188      -1.365  -7.482  16.490  1.00 98.20           C  
ATOM   3089  HG2 LYS A 188      -2.072  -6.656  16.566  1.00 98.20           H  
ATOM   3090  HG3 LYS A 188      -1.427  -8.078  17.401  1.00 98.20           H  
ATOM   3091  CD  LYS A 188       0.057  -6.915  16.358  1.00 98.20           C  
ATOM   3092  HD2 LYS A 188       0.133  -6.331  15.440  1.00 98.20           H  
ATOM   3093  HD3 LYS A 188       0.770  -7.738  16.313  1.00 98.20           H  
ATOM   3094  CE  LYS A 188       0.353  -6.038  17.580  1.00 98.20           C  
ATOM   3095  HE2 LYS A 188      -0.476  -5.343  17.709  1.00 98.20           H  
ATOM   3096  HE3 LYS A 188       0.377  -6.681  18.460  1.00 98.20           H  
ATOM   3097  NZ  LYS A 188       1.630  -5.279  17.467  1.00 98.20           N  
ATOM   3098  HZ1 LYS A 188       1.850  -4.844  18.352  1.00 98.20           H  
ATOM   3099  HZ2 LYS A 188       2.397  -5.883  17.211  1.00 98.20           H  
ATOM   3100  HZ3 LYS A 188       1.558  -4.520  16.806  1.00 98.20           H  
ATOM   3101  N   ILE A 189      -4.730  -7.493  14.409  1.00 98.38           N  
ATOM   3102  H   ILE A 189      -4.301  -7.798  13.547  1.00 98.38           H  
ATOM   3103  CA  ILE A 189      -5.871  -6.563  14.333  1.00 98.38           C  
ATOM   3104  HA  ILE A 189      -5.666  -5.695  14.960  1.00 98.38           H  
ATOM   3105  C   ILE A 189      -7.139  -7.219  14.891  1.00 98.38           C  
ATOM   3106  CB  ILE A 189      -6.065  -6.077  12.875  1.00 98.38           C  
ATOM   3107  HB  ILE A 189      -6.022  -6.946  12.218  1.00 98.38           H  
ATOM   3108  O   ILE A 189      -7.798  -6.632  15.745  1.00 98.38           O  
ATOM   3109  CG1 ILE A 189      -4.938  -5.097  12.470  1.00 98.38           C  
ATOM   3110 HG12 ILE A 189      -3.997  -5.394  12.931  1.00 98.38           H  
ATOM   3111 HG13 ILE A 189      -5.175  -4.099  12.839  1.00 98.38           H  
ATOM   3112  CG2 ILE A 189      -7.433  -5.401  12.658  1.00 98.38           C  
ATOM   3113 HG21 ILE A 189      -7.531  -5.057  11.629  1.00 98.38           H  
ATOM   3114 HG22 ILE A 189      -7.547  -4.551  13.332  1.00 98.38           H  
ATOM   3115 HG23 ILE A 189      -8.247  -6.103  12.836  1.00 98.38           H  
ATOM   3116  CD1 ILE A 189      -4.714  -5.038  10.950  1.00 98.38           C  
ATOM   3117 HD11 ILE A 189      -3.978  -4.269  10.717  1.00 98.38           H  
ATOM   3118 HD12 ILE A 189      -5.641  -4.825  10.419  1.00 98.38           H  
ATOM   3119 HD13 ILE A 189      -4.336  -5.995  10.589  1.00 98.38           H  
ATOM   3120  N   LEU A 190      -7.464  -8.438  14.455  1.00 98.40           N  
ATOM   3121  H   LEU A 190      -6.870  -8.878  13.766  1.00 98.40           H  
ATOM   3122  CA  LEU A 190      -8.664  -9.153  14.898  1.00 98.40           C  
ATOM   3123  HA  LEU A 190      -9.534  -8.513  14.754  1.00 98.40           H  
ATOM   3124  C   LEU A 190      -8.615  -9.469  16.400  1.00 98.40           C  
ATOM   3125  CB  LEU A 190      -8.831 -10.437  14.063  1.00 98.40           C  
ATOM   3126  HB2 LEU A 190      -9.643 -11.023  14.494  1.00 98.40           H  
ATOM   3127  HB3 LEU A 190      -7.918 -11.025  14.149  1.00 98.40           H  
ATOM   3128  O   LEU A 190      -9.597  -9.252  17.104  1.00 98.40           O  
ATOM   3129  CG  LEU A 190      -9.137 -10.209  12.570  1.00 98.40           C  
ATOM   3130  HG  LEU A 190      -8.365  -9.586  12.118  1.00 98.40           H  
ATOM   3131  CD1 LEU A 190      -9.161 -11.551  11.836  1.00 98.40           C  
ATOM   3132 HD11 LEU A 190      -8.201 -12.051  11.967  1.00 98.40           H  
ATOM   3133 HD12 LEU A 190      -9.955 -12.180  12.237  1.00 98.40           H  
ATOM   3134 HD13 LEU A 190      -9.325 -11.381  10.772  1.00 98.40           H  
ATOM   3135  CD2 LEU A 190     -10.477  -9.512  12.340  1.00 98.40           C  
ATOM   3136 HD21 LEU A 190     -10.451  -8.510  12.767  1.00 98.40           H  
ATOM   3137 HD22 LEU A 190     -11.283 -10.078  12.808  1.00 98.40           H  
ATOM   3138 HD23 LEU A 190     -10.671  -9.419  11.272  1.00 98.40           H  
ATOM   3139  N   SER A 191      -7.459  -9.911  16.906  1.00 98.16           N  
ATOM   3140  H   SER A 191      -6.698 -10.096  16.269  1.00 98.16           H  
ATOM   3141  CA  SER A 191      -7.249 -10.145  18.341  1.00 98.16           C  
ATOM   3142  HA  SER A 191      -7.988 -10.863  18.697  1.00 98.16           H  
ATOM   3143  C   SER A 191      -7.423  -8.862  19.165  1.00 98.16           C  
ATOM   3144  CB  SER A 191      -5.856 -10.745  18.546  1.00 98.16           C  
ATOM   3145  HB2 SER A 191      -5.102 -10.074  18.134  1.00 98.16           H  
ATOM   3146  HB3 SER A 191      -5.801 -11.697  18.019  1.00 98.16           H  
ATOM   3147  O   SER A 191      -8.142  -8.853  20.164  1.00 98.16           O  
ATOM   3148  OG  SER A 191      -5.591 -10.953  19.919  1.00 98.16           O  
ATOM   3149  HG  SER A 191      -5.078 -11.759  20.014  1.00 98.16           H  
ATOM   3150  N   LEU A 192      -6.832  -7.748  18.716  1.00 98.20           N  
ATOM   3151  H   LEU A 192      -6.268  -7.800  17.880  1.00 98.20           H  
ATOM   3152  CA  LEU A 192      -6.974  -6.455  19.389  1.00 98.20           C  
ATOM   3153  HA  LEU A 192      -6.697  -6.574  20.436  1.00 98.20           H  
ATOM   3154  C   LEU A 192      -8.414  -5.948  19.384  1.00 98.20           C  
ATOM   3155  CB  LEU A 192      -6.063  -5.415  18.726  1.00 98.20           C  
ATOM   3156  HB2 LEU A 192      -6.381  -4.419  19.036  1.00 98.20           H  
ATOM   3157  HB3 LEU A 192      -6.192  -5.480  17.646  1.00 98.20           H  
ATOM   3158  O   LEU A 192      -8.840  -5.401  20.395  1.00 98.20           O  
ATOM   3159  CG  LEU A 192      -4.579  -5.573  19.081  1.00 98.20           C  
ATOM   3160  HG  LEU A 192      -4.258  -6.603  18.926  1.00 98.20           H  
ATOM   3161  CD1 LEU A 192      -3.768  -4.664  18.162  1.00 98.20           C  
ATOM   3162 HD11 LEU A 192      -4.060  -3.625  18.313  1.00 98.20           H  
ATOM   3163 HD12 LEU A 192      -3.965  -4.955  17.130  1.00 98.20           H  
ATOM   3164 HD13 LEU A 192      -2.706  -4.783  18.379  1.00 98.20           H  
ATOM   3165  CD2 LEU A 192      -4.279  -5.182  20.528  1.00 98.20           C  
ATOM   3166 HD21 LEU A 192      -3.208  -5.247  20.718  1.00 98.20           H  
ATOM   3167 HD22 LEU A 192      -4.610  -4.161  20.719  1.00 98.20           H  
ATOM   3168 HD23 LEU A 192      -4.787  -5.857  21.217  1.00 98.20           H  
ATOM   3169  N   TYR A 193      -9.151  -6.132  18.288  1.00 98.06           N  
ATOM   3170  H   TYR A 193      -8.731  -6.572  17.481  1.00 98.06           H  
ATOM   3171  CA  TYR A 193     -10.562  -5.765  18.226  1.00 98.06           C  
ATOM   3172  HA  TYR A 193     -10.667  -4.712  18.489  1.00 98.06           H  
ATOM   3173  C   TYR A 193     -11.389  -6.557  19.243  1.00 98.06           C  
ATOM   3174  CB  TYR A 193     -11.086  -5.962  16.802  1.00 98.06           C  
ATOM   3175  HB2 TYR A 193     -10.934  -6.999  16.501  1.00 98.06           H  
ATOM   3176  HB3 TYR A 193     -10.511  -5.338  16.117  1.00 98.06           H  
ATOM   3177  O   TYR A 193     -12.084  -5.951  20.054  1.00 98.06           O  
ATOM   3178  CG  TYR A 193     -12.554  -5.616  16.669  1.00 98.06           C  
ATOM   3179  CD1 TYR A 193     -13.508  -6.645  16.550  1.00 98.06           C  
ATOM   3180  HD1 TYR A 193     -13.202  -7.681  16.558  1.00 98.06           H  
ATOM   3181  CD2 TYR A 193     -12.969  -4.271  16.736  1.00 98.06           C  
ATOM   3182  HD2 TYR A 193     -12.235  -3.489  16.862  1.00 98.06           H  
ATOM   3183  CE1 TYR A 193     -14.876  -6.327  16.469  1.00 98.06           C  
ATOM   3184  HE1 TYR A 193     -15.620  -7.109  16.417  1.00 98.06           H  
ATOM   3185  CE2 TYR A 193     -14.340  -3.952  16.677  1.00 98.06           C  
ATOM   3186  HE2 TYR A 193     -14.665  -2.925  16.754  1.00 98.06           H  
ATOM   3187  OH  TYR A 193     -16.618  -4.695  16.488  1.00 98.06           O  
ATOM   3188  HH  TYR A 193     -16.802  -3.811  16.813  1.00 98.06           H  
ATOM   3189  CZ  TYR A 193     -15.294  -4.984  16.537  1.00 98.06           C  
ATOM   3190  N   ASN A 194     -11.240  -7.886  19.275  1.00 97.01           N  
ATOM   3191  H   ASN A 194     -10.659  -8.324  18.574  1.00 97.01           H  
ATOM   3192  CA  ASN A 194     -11.974  -8.748  20.207  1.00 97.01           C  
ATOM   3193  HA  ASN A 194     -13.045  -8.613  20.053  1.00 97.01           H  
ATOM   3194  C   ASN A 194     -11.684  -8.397  21.679  1.00 97.01           C  
ATOM   3195  CB  ASN A 194     -11.607 -10.213  19.918  1.00 97.01           C  
ATOM   3196  HB2 ASN A 194     -10.525 -10.331  19.978  1.00 97.01           H  
ATOM   3197  HB3 ASN A 194     -12.061 -10.841  20.684  1.00 97.01           H  
ATOM   3198  O   ASN A 194     -12.593  -8.385  22.503  1.00 97.01           O  
ATOM   3199  CG  ASN A 194     -12.089 -10.726  18.570  1.00 97.01           C  
ATOM   3200  ND2 ASN A 194     -11.576 -11.854  18.141  1.00 97.01           N  
ATOM   3201 HD21 ASN A 194     -11.925 -12.183  17.252  1.00 97.01           H  
ATOM   3202 HD22 ASN A 194     -10.902 -12.349  18.708  1.00 97.01           H  
ATOM   3203  OD1 ASN A 194     -12.920 -10.161  17.883  1.00 97.01           O  
ATOM   3204  N   ASN A 195     -10.436  -8.049  22.012  1.00 97.07           N  
ATOM   3205  H   ASN A 195      -9.716  -8.125  21.308  1.00 97.07           H  
ATOM   3206  CA  ASN A 195     -10.055  -7.653  23.375  1.00 97.07           C  
ATOM   3207  HA  ASN A 195     -10.484  -8.365  24.079  1.00 97.07           H  
ATOM   3208  C   ASN A 195     -10.584  -6.267  23.789  1.00 97.07           C  
ATOM   3209  CB  ASN A 195      -8.523  -7.706  23.491  1.00 97.07           C  
ATOM   3210  HB2 ASN A 195      -8.223  -7.288  24.452  1.00 97.07           H  
ATOM   3211  HB3 ASN A 195      -8.082  -7.099  22.701  1.00 97.07           H  
ATOM   3212  O   ASN A 195     -10.581  -5.940  24.974  1.00 97.07           O  
ATOM   3213  CG  ASN A 195      -7.968  -9.118  23.418  1.00 97.07           C  
ATOM   3214  ND2 ASN A 195      -6.718  -9.262  23.049  1.00 97.07           N  
ATOM   3215 HD21 ASN A 195      -6.422 -10.217  22.906  1.00 97.07           H  
ATOM   3216 HD22 ASN A 195      -6.185  -8.461  22.740  1.00 97.07           H  
ATOM   3217  OD1 ASN A 195      -8.620 -10.107  23.697  1.00 97.07           O  
ATOM   3218  N   HIS A 196     -11.027  -5.450  22.831  1.00 96.25           N  
ATOM   3219  H   HIS A 196     -11.022  -5.785  21.878  1.00 96.25           H  
ATOM   3220  CA  HIS A 196     -11.455  -4.070  23.054  1.00 96.25           C  
ATOM   3221  HA  HIS A 196     -11.429  -3.854  24.122  1.00 96.25           H  
ATOM   3222  C   HIS A 196     -12.898  -3.795  22.618  1.00 96.25           C  
ATOM   3223  CB  HIS A 196     -10.466  -3.126  22.366  1.00 96.25           C  
ATOM   3224  HB2 HIS A 196     -10.378  -3.402  21.315  1.00 96.25           H  
ATOM   3225  HB3 HIS A 196     -10.855  -2.108  22.399  1.00 96.25           H  
ATOM   3226  O   HIS A 196     -13.321  -2.643  22.665  1.00 96.25           O  
ATOM   3227  CG  HIS A 196      -9.104  -3.126  23.002  1.00 96.25           C  
ATOM   3228  CD2 HIS A 196      -8.754  -2.576  24.200  1.00 96.25           C  
ATOM   3229  HD2 HIS A 196      -9.433  -2.106  24.896  1.00 96.25           H  
ATOM   3230  ND1 HIS A 196      -7.995  -3.766  22.517  1.00 96.25           N  
ATOM   3231  HD1 HIS A 196      -8.001  -4.342  21.687  1.00 96.25           H  
ATOM   3232  CE1 HIS A 196      -6.986  -3.571  23.382  1.00 96.25           C  
ATOM   3233  HE1 HIS A 196      -5.985  -3.961  23.274  1.00 96.25           H  
ATOM   3234  NE2 HIS A 196      -7.402  -2.835  24.420  1.00 96.25           N  
ATOM   3235  N   GLU A 197     -13.671  -4.818  22.239  1.00 93.04           N  
ATOM   3236  H   GLU A 197     -13.245  -5.731  22.168  1.00 93.04           H  
ATOM   3237  CA  GLU A 197     -15.032  -4.685  21.688  1.00 93.04           C  
ATOM   3238  HA  GLU A 197     -14.975  -4.128  20.753  1.00 93.04           H  
ATOM   3239  C   GLU A 197     -15.990  -3.917  22.620  1.00 93.04           C  
ATOM   3240  CB  GLU A 197     -15.564  -6.096  21.367  1.00 93.04           C  
ATOM   3241  HB2 GLU A 197     -14.818  -6.615  20.764  1.00 93.04           H  
ATOM   3242  HB3 GLU A 197     -15.699  -6.645  22.299  1.00 93.04           H  
ATOM   3243  O   GLU A 197     -16.914  -3.258  22.155  1.00 93.04           O  
ATOM   3244  CG  GLU A 197     -16.892  -6.081  20.583  1.00 93.04           C  
ATOM   3245  HG2 GLU A 197     -17.663  -5.620  21.201  1.00 93.04           H  
ATOM   3246  HG3 GLU A 197     -16.758  -5.465  19.694  1.00 93.04           H  
ATOM   3247  CD  GLU A 197     -17.388  -7.478  20.156  1.00 93.04           C  
ATOM   3248  OE1 GLU A 197     -18.352  -7.531  19.353  1.00 93.04           O  
ATOM   3249  OE2 GLU A 197     -16.815  -8.494  20.607  1.00 93.04           O  
ATOM   3250  N   ASN A 198     -15.723  -3.928  23.930  1.00 93.36           N  
ATOM   3251  H   ASN A 198     -14.936  -4.487  24.226  1.00 93.36           H  
ATOM   3252  CA  ASN A 198     -16.527  -3.246  24.950  1.00 93.36           C  
ATOM   3253  HA  ASN A 198     -17.544  -3.149  24.570  1.00 93.36           H  
ATOM   3254  C   ASN A 198     -16.068  -1.809  25.274  1.00 93.36           C  
ATOM   3255  CB  ASN A 198     -16.578  -4.138  26.201  1.00 93.36           C  
ATOM   3256  HB2 ASN A 198     -17.153  -3.638  26.982  1.00 93.36           H  
ATOM   3257  HB3 ASN A 198     -15.566  -4.302  26.572  1.00 93.36           H  
ATOM   3258  O   ASN A 198     -16.581  -1.203  26.218  1.00 93.36           O  
ATOM   3259  CG  ASN A 198     -17.255  -5.468  25.929  1.00 93.36           C  
ATOM   3260  ND2 ASN A 198     -16.710  -6.555  26.421  1.00 93.36           N  
ATOM   3261 HD21 ASN A 198     -17.157  -7.419  26.151  1.00 93.36           H  
ATOM   3262 HD22 ASN A 198     -15.836  -6.523  26.928  1.00 93.36           H  
ATOM   3263  OD1 ASN A 198     -18.282  -5.552  25.285  1.00 93.36           O  
ATOM   3264  N   LYS A 199     -15.091  -1.251  24.544  1.00 95.30           N  
ATOM   3265  H   LYS A 199     -14.714  -1.779  23.770  1.00 95.30           H  
ATOM   3266  CA  LYS A 199     -14.671   0.151  24.717  1.00 95.30           C  
ATOM   3267  HA  LYS A 199     -14.465   0.300  25.777  1.00 95.30           H  
ATOM   3268  C   LYS A 199     -15.799   1.134  24.345  1.00 95.30           C  
ATOM   3269  CB  LYS A 199     -13.391   0.447  23.910  1.00 95.30           C  
ATOM   3270  HB2 LYS A 199     -13.407  -0.095  22.964  1.00 95.30           H  
ATOM   3271  HB3 LYS A 199     -13.365   1.509  23.669  1.00 95.30           H  
ATOM   3272  O   LYS A 199     -16.724   0.773  23.614  1.00 95.30           O  
ATOM   3273  CG  LYS A 199     -12.109   0.114  24.692  1.00 95.30           C  
ATOM   3274  HG2 LYS A 199     -12.136   0.637  25.649  1.00 95.30           H  
ATOM   3275  HG3 LYS A 199     -12.048  -0.959  24.873  1.00 95.30           H  
ATOM   3276  CD  LYS A 199     -10.873   0.582  23.905  1.00 95.30           C  
ATOM   3277  HD2 LYS A 199     -11.038   1.591  23.528  1.00 95.30           H  
ATOM   3278  HD3 LYS A 199     -10.755  -0.064  23.035  1.00 95.30           H  
ATOM   3279  CE  LYS A 199      -9.566   0.563  24.711  1.00 95.30           C  
ATOM   3280  HE2 LYS A 199      -9.523  -0.318  25.352  1.00 95.30           H  
ATOM   3281  HE3 LYS A 199      -8.732   0.507  24.012  1.00 95.30           H  
ATOM   3282  NZ  LYS A 199      -9.413   1.786  25.534  1.00 95.30           N  
ATOM   3283  HZ1 LYS A 199      -9.970   1.741  26.376  1.00 95.30           H  
ATOM   3284  HZ2 LYS A 199      -9.765   2.599  25.049  1.00 95.30           H  
ATOM   3285  HZ3 LYS A 199      -8.441   1.936  25.765  1.00 95.30           H  
ATOM   3286  N   PRO A 200     -15.729   2.397  24.811  1.00 96.74           N  
ATOM   3287  CA  PRO A 200     -16.661   3.443  24.394  1.00 96.74           C  
ATOM   3288  HA  PRO A 200     -17.640   3.207  24.812  1.00 96.74           H  
ATOM   3289  C   PRO A 200     -16.779   3.567  22.865  1.00 96.74           C  
ATOM   3290  CB  PRO A 200     -16.140   4.735  25.033  1.00 96.74           C  
ATOM   3291  HB2 PRO A 200     -16.950   5.419  25.286  1.00 96.74           H  
ATOM   3292  HB3 PRO A 200     -15.427   5.221  24.368  1.00 96.74           H  
ATOM   3293  O   PRO A 200     -15.811   3.368  22.132  1.00 96.74           O  
ATOM   3294  CG  PRO A 200     -15.406   4.235  26.275  1.00 96.74           C  
ATOM   3295  HG2 PRO A 200     -14.648   4.943  26.612  1.00 96.74           H  
ATOM   3296  HG3 PRO A 200     -16.122   4.030  27.071  1.00 96.74           H  
ATOM   3297  CD  PRO A 200     -14.787   2.927  25.791  1.00 96.74           C  
ATOM   3298  HD2 PRO A 200     -13.830   3.131  25.310  1.00 96.74           H  
ATOM   3299  HD3 PRO A 200     -14.650   2.251  26.635  1.00 96.74           H  
ATOM   3300  N   ILE A 201     -17.977   3.917  22.385  1.00 97.07           N  
ATOM   3301  H   ILE A 201     -18.711   4.087  23.058  1.00 97.07           H  
ATOM   3302  CA  ILE A 201     -18.328   3.970  20.951  1.00 97.07           C  
ATOM   3303  HA  ILE A 201     -18.268   2.966  20.533  1.00 97.07           H  
ATOM   3304  C   ILE A 201     -17.359   4.849  20.152  1.00 97.07           C  
ATOM   3305  CB  ILE A 201     -19.775   4.499  20.799  1.00 97.07           C  
ATOM   3306  HB  ILE A 201     -19.853   5.420  21.376  1.00 97.07           H  
ATOM   3307  O   ILE A 201     -16.929   4.470  19.063  1.00 97.07           O  
ATOM   3308  CG1 ILE A 201     -20.789   3.480  21.370  1.00 97.07           C  
ATOM   3309 HG12 ILE A 201     -20.494   3.211  22.384  1.00 97.07           H  
ATOM   3310 HG13 ILE A 201     -20.786   2.573  20.766  1.00 97.07           H  
ATOM   3311  CG2 ILE A 201     -20.138   4.845  19.344  1.00 97.07           C  
ATOM   3312 HG21 ILE A 201     -21.148   5.253  19.311  1.00 97.07           H  
ATOM   3313 HG22 ILE A 201     -20.080   3.957  18.715  1.00 97.07           H  
ATOM   3314 HG23 ILE A 201     -19.478   5.617  18.950  1.00 97.07           H  
ATOM   3315  CD1 ILE A 201     -22.217   4.035  21.447  1.00 97.07           C  
ATOM   3316 HD11 ILE A 201     -22.703   3.984  20.472  1.00 97.07           H  
ATOM   3317 HD12 ILE A 201     -22.797   3.462  22.170  1.00 97.07           H  
ATOM   3318 HD13 ILE A 201     -22.191   5.070  21.788  1.00 97.07           H  
ATOM   3319  N   ASP A 202     -17.012   6.018  20.686  1.00 96.84           N  
ATOM   3320  H   ASP A 202     -17.287   6.241  21.632  1.00 96.84           H  
ATOM   3321  CA  ASP A 202     -16.101   6.953  20.038  1.00 96.84           C  
ATOM   3322  HA  ASP A 202     -16.409   7.073  18.999  1.00 96.84           H  
ATOM   3323  C   ASP A 202     -14.662   6.427  20.005  1.00 96.84           C  
ATOM   3324  CB  ASP A 202     -16.205   8.325  20.716  1.00 96.84           C  
ATOM   3325  HB2 ASP A 202     -15.545   9.016  20.191  1.00 96.84           H  
ATOM   3326  HB3 ASP A 202     -17.222   8.699  20.604  1.00 96.84           H  
ATOM   3327  O   ASP A 202     -13.980   6.588  18.993  1.00 96.84           O  
ATOM   3328  CG  ASP A 202     -15.851   8.312  22.206  1.00 96.84           C  
ATOM   3329  OD1 ASP A 202     -16.478   7.526  22.957  1.00 96.84           O  
ATOM   3330  OD2 ASP A 202     -15.038   9.173  22.601  1.00 96.84           O  
ATOM   3331  N   GLU A 203     -14.203   5.730  21.047  1.00 97.40           N  
ATOM   3332  H   GLU A 203     -14.805   5.606  21.848  1.00 97.40           H  
ATOM   3333  CA  GLU A 203     -12.888   5.072  21.047  1.00 97.40           C  
ATOM   3334  HA  GLU A 203     -12.124   5.803  20.784  1.00 97.40           H  
ATOM   3335  C   GLU A 203     -12.807   3.942  20.009  1.00 97.40           C  
ATOM   3336  CB  GLU A 203     -12.549   4.504  22.433  1.00 97.40           C  
ATOM   3337  HB2 GLU A 203     -13.374   3.896  22.804  1.00 97.40           H  
ATOM   3338  HB3 GLU A 203     -11.684   3.852  22.310  1.00 97.40           H  
ATOM   3339  O   GLU A 203     -11.816   3.844  19.275  1.00 97.40           O  
ATOM   3340  CG  GLU A 203     -12.200   5.577  23.472  1.00 97.40           C  
ATOM   3341  HG2 GLU A 203     -11.416   6.216  23.068  1.00 97.40           H  
ATOM   3342  HG3 GLU A 203     -13.082   6.189  23.658  1.00 97.40           H  
ATOM   3343  CD  GLU A 203     -11.703   4.947  24.788  1.00 97.40           C  
ATOM   3344  OE1 GLU A 203     -12.107   5.439  25.861  1.00 97.40           O  
ATOM   3345  OE2 GLU A 203     -10.922   3.957  24.736  1.00 97.40           O  
ATOM   3346  N   LEU A 204     -13.854   3.112  19.910  1.00 97.98           N  
ATOM   3347  H   LEU A 204     -14.618   3.240  20.558  1.00 97.98           H  
ATOM   3348  CA  LEU A 204     -13.964   2.057  18.895  1.00 97.98           C  
ATOM   3349  HA  LEU A 204     -13.113   1.382  18.979  1.00 97.98           H  
ATOM   3350  C   LEU A 204     -13.938   2.645  17.480  1.00 97.98           C  
ATOM   3351  CB  LEU A 204     -15.272   1.272  19.102  1.00 97.98           C  
ATOM   3352  HB2 LEU A 204     -16.083   1.983  19.264  1.00 97.98           H  
ATOM   3353  HB3 LEU A 204     -15.505   0.726  18.188  1.00 97.98           H  
ATOM   3354  O   LEU A 204     -13.154   2.202  16.635  1.00 97.98           O  
ATOM   3355  CG  LEU A 204     -15.253   0.268  20.264  1.00 97.98           C  
ATOM   3356  HG  LEU A 204     -14.919   0.760  21.177  1.00 97.98           H  
ATOM   3357  CD1 LEU A 204     -16.668  -0.262  20.474  1.00 97.98           C  
ATOM   3358 HD11 LEU A 204     -17.347   0.567  20.671  1.00 97.98           H  
ATOM   3359 HD12 LEU A 204     -16.681  -0.910  21.350  1.00 97.98           H  
ATOM   3360 HD13 LEU A 204     -17.006  -0.823  19.603  1.00 97.98           H  
ATOM   3361  CD2 LEU A 204     -14.345  -0.922  19.954  1.00 97.98           C  
ATOM   3362 HD21 LEU A 204     -13.298  -0.620  19.994  1.00 97.98           H  
ATOM   3363 HD22 LEU A 204     -14.579  -1.339  18.974  1.00 97.98           H  
ATOM   3364 HD23 LEU A 204     -14.508  -1.696  20.704  1.00 97.98           H  
ATOM   3365  N   ALA A 205     -14.751   3.674  17.231  1.00 98.20           N  
ATOM   3366  H   ALA A 205     -15.371   3.983  17.966  1.00 98.20           H  
ATOM   3367  CA  ALA A 205     -14.835   4.331  15.933  1.00 98.20           C  
ATOM   3368  HA  ALA A 205     -15.067   3.583  15.175  1.00 98.20           H  
ATOM   3369  C   ALA A 205     -13.508   4.979  15.527  1.00 98.20           C  
ATOM   3370  CB  ALA A 205     -15.972   5.352  15.978  1.00 98.20           C  
ATOM   3371  HB1 ALA A 205     -16.903   4.846  16.234  1.00 98.20           H  
ATOM   3372  HB2 ALA A 205     -16.080   5.831  15.005  1.00 98.20           H  
ATOM   3373  HB3 ALA A 205     -15.766   6.106  16.738  1.00 98.20           H  
ATOM   3374  O   ALA A 205     -13.032   4.743  14.417  1.00 98.20           O  
ATOM   3375  N   ASN A 206     -12.866   5.729  16.426  1.00 97.94           N  
ATOM   3376  H   ASN A 206     -13.300   5.887  17.324  1.00 97.94           H  
ATOM   3377  CA  ASN A 206     -11.567   6.349  16.154  1.00 97.94           C  
ATOM   3378  HA  ASN A 206     -11.641   6.936  15.239  1.00 97.94           H  
ATOM   3379  C   ASN A 206     -10.468   5.303  15.908  1.00 97.94           C  
ATOM   3380  CB  ASN A 206     -11.216   7.294  17.313  1.00 97.94           C  
ATOM   3381  HB2 ASN A 206     -11.376   6.797  18.269  1.00 97.94           H  
ATOM   3382  HB3 ASN A 206     -10.164   7.572  17.245  1.00 97.94           H  
ATOM   3383  O   ASN A 206      -9.622   5.482  15.029  1.00 97.94           O  
ATOM   3384  CG  ASN A 206     -12.018   8.583  17.245  1.00 97.94           C  
ATOM   3385  ND2 ASN A 206     -12.667   8.985  18.308  1.00 97.94           N  
ATOM   3386 HD21 ASN A 206     -13.246   9.806  18.200  1.00 97.94           H  
ATOM   3387 HD22 ASN A 206     -12.837   8.325  19.054  1.00 97.94           H  
ATOM   3388  OD1 ASN A 206     -12.073   9.240  16.220  1.00 97.94           O  
ATOM   3389  N   SER A 207     -10.508   4.174  16.620  1.00 98.16           N  
ATOM   3390  H   SER A 207     -11.205   4.078  17.345  1.00 98.16           H  
ATOM   3391  CA  SER A 207      -9.574   3.067  16.385  1.00 98.16           C  
ATOM   3392  HA  SER A 207      -8.559   3.461  16.416  1.00 98.16           H  
ATOM   3393  C   SER A 207      -9.773   2.441  15.002  1.00 98.16           C  
ATOM   3394  CB  SER A 207      -9.693   2.018  17.493  1.00 98.16           C  
ATOM   3395  HB2 SER A 207     -10.707   1.622  17.539  1.00 98.16           H  
ATOM   3396  HB3 SER A 207      -8.999   1.200  17.297  1.00 98.16           H  
ATOM   3397  O   SER A 207      -8.795   2.214  14.290  1.00 98.16           O  
ATOM   3398  OG  SER A 207      -9.354   2.626  18.723  1.00 98.16           O  
ATOM   3399  HG  SER A 207     -10.143   3.061  19.053  1.00 98.16           H  
ATOM   3400  N   ILE A 208     -11.019   2.221  14.568  1.00 97.94           N  
ATOM   3401  H   ILE A 208     -11.788   2.423  15.191  1.00 97.94           H  
ATOM   3402  CA  ILE A 208     -11.324   1.709  13.219  1.00 97.94           C  
ATOM   3403  HA  ILE A 208     -10.695   0.839  13.032  1.00 97.94           H  
ATOM   3404  C   ILE A 208     -10.974   2.729  12.127  1.00 97.94           C  
ATOM   3405  CB  ILE A 208     -12.794   1.244  13.144  1.00 97.94           C  
ATOM   3406  HB  ILE A 208     -13.434   2.024  13.557  1.00 97.94           H  
ATOM   3407  O   ILE A 208     -10.454   2.347  11.082  1.00 97.94           O  
ATOM   3408  CG1 ILE A 208     -12.941  -0.043  13.985  1.00 97.94           C  
ATOM   3409 HG12 ILE A 208     -12.459  -0.868  13.460  1.00 97.94           H  
ATOM   3410 HG13 ILE A 208     -12.438   0.079  14.945  1.00 97.94           H  
ATOM   3411  CG2 ILE A 208     -13.230   0.967  11.691  1.00 97.94           C  
ATOM   3412 HG21 ILE A 208     -14.244   0.567  11.666  1.00 97.94           H  
ATOM   3413 HG22 ILE A 208     -12.555   0.252  11.221  1.00 97.94           H  
ATOM   3414 HG23 ILE A 208     -13.232   1.889  11.109  1.00 97.94           H  
ATOM   3415  CD1 ILE A 208     -14.388  -0.420  14.290  1.00 97.94           C  
ATOM   3416 HD11 ILE A 208     -14.837   0.394  14.860  1.00 97.94           H  
ATOM   3417 HD12 ILE A 208     -14.403  -1.324  14.899  1.00 97.94           H  
ATOM   3418 HD13 ILE A 208     -14.951  -0.610  13.377  1.00 97.94           H  
ATOM   3419  N   ILE A 209     -11.174   4.027  12.364  1.00 97.94           N  
ATOM   3420  H   ILE A 209     -11.650   4.300  13.212  1.00 97.94           H  
ATOM   3421  CA  ILE A 209     -10.741   5.068  11.421  1.00 97.94           C  
ATOM   3422  HA  ILE A 209     -11.199   4.855  10.454  1.00 97.94           H  
ATOM   3423  C   ILE A 209      -9.220   5.005  11.216  1.00 97.94           C  
ATOM   3424  CB  ILE A 209     -11.235   6.457  11.876  1.00 97.94           C  
ATOM   3425  HB  ILE A 209     -11.008   6.579  12.935  1.00 97.94           H  
ATOM   3426  O   ILE A 209      -8.749   4.986  10.078  1.00 97.94           O  
ATOM   3427  CG1 ILE A 209     -12.764   6.549  11.667  1.00 97.94           C  
ATOM   3428 HG12 ILE A 209     -12.983   6.614  10.601  1.00 97.94           H  
ATOM   3429 HG13 ILE A 209     -13.245   5.644  12.040  1.00 97.94           H  
ATOM   3430  CG2 ILE A 209     -10.531   7.586  11.098  1.00 97.94           C  
ATOM   3431 HG21 ILE A 209      -9.463   7.594  11.318  1.00 97.94           H  
ATOM   3432 HG22 ILE A 209     -10.678   7.457  10.026  1.00 97.94           H  
ATOM   3433 HG23 ILE A 209     -10.921   8.558  11.400  1.00 97.94           H  
ATOM   3434  CD1 ILE A 209     -13.410   7.740  12.382  1.00 97.94           C  
ATOM   3435 HD11 ILE A 209     -13.147   7.723  13.440  1.00 97.94           H  
ATOM   3436 HD12 ILE A 209     -14.493   7.667  12.283  1.00 97.94           H  
ATOM   3437 HD13 ILE A 209     -13.085   8.681  11.939  1.00 97.94           H  
ATOM   3438  N   ASN A 210      -8.445   4.878  12.297  1.00 97.84           N  
ATOM   3439  H   ASN A 210      -8.877   4.935  13.209  1.00 97.84           H  
ATOM   3440  CA  ASN A 210      -6.992   4.715  12.205  1.00 97.84           C  
ATOM   3441  HA  ASN A 210      -6.587   5.538  11.616  1.00 97.84           H  
ATOM   3442  C   ASN A 210      -6.588   3.415  11.488  1.00 97.84           C  
ATOM   3443  CB  ASN A 210      -6.392   4.776  13.618  1.00 97.84           C  
ATOM   3444  HB2 ASN A 210      -5.344   4.479  13.570  1.00 97.84           H  
ATOM   3445  HB3 ASN A 210      -6.914   4.077  14.272  1.00 97.84           H  
ATOM   3446  O   ASN A 210      -5.585   3.396  10.761  1.00 97.84           O  
ATOM   3447  CG  ASN A 210      -6.435   6.165  14.225  1.00 97.84           C  
ATOM   3448  ND2 ASN A 210      -6.363   6.266  15.529  1.00 97.84           N  
ATOM   3449 HD21 ASN A 210      -6.405   5.433  16.099  1.00 97.84           H  
ATOM   3450 HD22 ASN A 210      -6.505   7.195  15.900  1.00 97.84           H  
ATOM   3451  OD1 ASN A 210      -6.483   7.176  13.547  1.00 97.84           O  
ATOM   3452  N   LEU A 211      -7.382   2.348  11.640  1.00 97.91           N  
ATOM   3453  H   LEU A 211      -8.175   2.435  12.259  1.00 97.91           H  
ATOM   3454  CA  LEU A 211      -7.177   1.064  10.968  1.00 97.91           C  
ATOM   3455  HA  LEU A 211      -6.173   0.724  11.223  1.00 97.91           H  
ATOM   3456  C   LEU A 211      -7.228   1.176   9.440  1.00 97.91           C  
ATOM   3457  CB  LEU A 211      -8.186   0.031  11.506  1.00 97.91           C  
ATOM   3458  HB2 LEU A 211      -8.051  -0.051  12.584  1.00 97.91           H  
ATOM   3459  HB3 LEU A 211      -9.199   0.390  11.320  1.00 97.91           H  
ATOM   3460  O   LEU A 211      -6.544   0.398   8.781  1.00 97.91           O  
ATOM   3461  CG  LEU A 211      -8.115  -1.372  10.886  1.00 97.91           C  
ATOM   3462  HG  LEU A 211      -8.308  -1.309   9.815  1.00 97.91           H  
ATOM   3463  CD1 LEU A 211      -6.758  -2.030  11.104  1.00 97.91           C  
ATOM   3464 HD11 LEU A 211      -6.783  -3.018  10.645  1.00 97.91           H  
ATOM   3465 HD12 LEU A 211      -5.974  -1.446  10.621  1.00 97.91           H  
ATOM   3466 HD13 LEU A 211      -6.555  -2.121  12.171  1.00 97.91           H  
ATOM   3467  CD2 LEU A 211      -9.186  -2.269  11.506  1.00 97.91           C  
ATOM   3468 HD21 LEU A 211      -9.201  -3.237  11.005  1.00 97.91           H  
ATOM   3469 HD22 LEU A 211      -8.982  -2.424  12.565  1.00 97.91           H  
ATOM   3470 HD23 LEU A 211     -10.166  -1.805  11.397  1.00 97.91           H  
ATOM   3471  N   PHE A 212      -7.910   2.160   8.842  1.00 97.15           N  
ATOM   3472  H   PHE A 212      -8.483   2.779   9.397  1.00 97.15           H  
ATOM   3473  CA  PHE A 212      -7.878   2.330   7.380  1.00 97.15           C  
ATOM   3474  HA  PHE A 212      -8.185   1.382   6.937  1.00 97.15           H  
ATOM   3475  C   PHE A 212      -6.471   2.612   6.826  1.00 97.15           C  
ATOM   3476  CB  PHE A 212      -8.878   3.394   6.920  1.00 97.15           C  
ATOM   3477  HB2 PHE A 212      -8.742   3.559   5.851  1.00 97.15           H  
ATOM   3478  HB3 PHE A 212      -8.654   4.334   7.424  1.00 97.15           H  
ATOM   3479  O   PHE A 212      -6.200   2.322   5.662  1.00 97.15           O  
ATOM   3480  CG  PHE A 212     -10.330   3.015   7.140  1.00 97.15           C  
ATOM   3481  CD1 PHE A 212     -10.876   1.864   6.541  1.00 97.15           C  
ATOM   3482  HD1 PHE A 212     -10.254   1.235   5.922  1.00 97.15           H  
ATOM   3483  CD2 PHE A 212     -11.144   3.828   7.941  1.00 97.15           C  
ATOM   3484  HD2 PHE A 212     -10.737   4.730   8.373  1.00 97.15           H  
ATOM   3485  CE1 PHE A 212     -12.223   1.521   6.771  1.00 97.15           C  
ATOM   3486  HE1 PHE A 212     -12.661   0.626   6.354  1.00 97.15           H  
ATOM   3487  CE2 PHE A 212     -12.484   3.483   8.170  1.00 97.15           C  
ATOM   3488  HE2 PHE A 212     -13.090   4.122   8.795  1.00 97.15           H  
ATOM   3489  CZ  PHE A 212     -13.024   2.326   7.589  1.00 97.15           C  
ATOM   3490  HZ  PHE A 212     -14.052   2.052   7.778  1.00 97.15           H  
ATOM   3491  N   THR A 213      -5.508   3.023   7.661  1.00 97.02           N  
ATOM   3492  H   THR A 213      -5.767   3.249   8.610  1.00 97.02           H  
ATOM   3493  CA  THR A 213      -4.081   3.057   7.279  1.00 97.02           C  
ATOM   3494  HA  THR A 213      -3.962   3.775   6.467  1.00 97.02           H  
ATOM   3495  C   THR A 213      -3.578   1.688   6.783  1.00 97.02           C  
ATOM   3496  CB  THR A 213      -3.208   3.510   8.459  1.00 97.02           C  
ATOM   3497  HB  THR A 213      -3.187   2.729   9.219  1.00 97.02           H  
ATOM   3498  O   THR A 213      -2.766   1.599   5.851  1.00 97.02           O  
ATOM   3499  CG2 THR A 213      -1.781   3.821   8.006  1.00 97.02           C  
ATOM   3500 HG21 THR A 213      -1.258   2.896   7.762  1.00 97.02           H  
ATOM   3501 HG22 THR A 213      -1.239   4.330   8.803  1.00 97.02           H  
ATOM   3502 HG23 THR A 213      -1.804   4.476   7.135  1.00 97.02           H  
ATOM   3503  OG1 THR A 213      -3.717   4.684   9.041  1.00 97.02           O  
ATOM   3504  HG1 THR A 213      -4.388   4.422   9.676  1.00 97.02           H  
ATOM   3505  N   PHE A 214      -4.104   0.598   7.352  1.00 97.47           N  
ATOM   3506  H   PHE A 214      -4.814   0.726   8.058  1.00 97.47           H  
ATOM   3507  CA  PHE A 214      -3.836  -0.774   6.926  1.00 97.47           C  
ATOM   3508  HA  PHE A 214      -2.760  -0.946   6.958  1.00 97.47           H  
ATOM   3509  C   PHE A 214      -4.328  -1.052   5.504  1.00 97.47           C  
ATOM   3510  CB  PHE A 214      -4.527  -1.738   7.894  1.00 97.47           C  
ATOM   3511  HB2 PHE A 214      -5.603  -1.573   7.832  1.00 97.47           H  
ATOM   3512  HB3 PHE A 214      -4.213  -1.514   8.913  1.00 97.47           H  
ATOM   3513  O   PHE A 214      -3.612  -1.695   4.734  1.00 97.47           O  
ATOM   3514  CG  PHE A 214      -4.292  -3.205   7.628  1.00 97.47           C  
ATOM   3515  CD1 PHE A 214      -5.396  -4.066   7.493  1.00 97.47           C  
ATOM   3516  HD1 PHE A 214      -6.403  -3.686   7.581  1.00 97.47           H  
ATOM   3517  CD2 PHE A 214      -2.985  -3.718   7.540  1.00 97.47           C  
ATOM   3518  HD2 PHE A 214      -2.136  -3.060   7.659  1.00 97.47           H  
ATOM   3519  CE1 PHE A 214      -5.191  -5.438   7.285  1.00 97.47           C  
ATOM   3520  HE1 PHE A 214      -6.043  -6.099   7.234  1.00 97.47           H  
ATOM   3521  CE2 PHE A 214      -2.782  -5.088   7.310  1.00 97.47           C  
ATOM   3522  HE2 PHE A 214      -1.780  -5.487   7.249  1.00 97.47           H  
ATOM   3523  CZ  PHE A 214      -3.885  -5.949   7.189  1.00 97.47           C  
ATOM   3524  HZ  PHE A 214      -3.725  -7.008   7.049  1.00 97.47           H  
ATOM   3525  N   THR A 215      -5.489  -0.515   5.122  1.00 96.51           N  
ATOM   3526  H   THR A 215      -6.003   0.045   5.787  1.00 96.51           H  
ATOM   3527  CA  THR A 215      -6.163  -0.789   3.842  1.00 96.51           C  
ATOM   3528  HA  THR A 215      -5.788  -1.734   3.448  1.00 96.51           H  
ATOM   3529  C   THR A 215      -5.892   0.243   2.750  1.00 96.51           C  
ATOM   3530  CB  THR A 215      -7.677  -0.957   4.041  1.00 96.51           C  
ATOM   3531  HB  THR A 215      -8.159  -1.137   3.080  1.00 96.51           H  
ATOM   3532  O   THR A 215      -6.128  -0.060   1.587  1.00 96.51           O  
ATOM   3533  CG2 THR A 215      -7.998  -2.116   4.984  1.00 96.51           C  
ATOM   3534 HG21 THR A 215      -9.079  -2.240   5.040  1.00 96.51           H  
ATOM   3535 HG22 THR A 215      -7.621  -1.911   5.986  1.00 96.51           H  
ATOM   3536 HG23 THR A 215      -7.563  -3.044   4.611  1.00 96.51           H  
ATOM   3537  OG1 THR A 215      -8.215   0.202   4.631  1.00 96.51           O  
ATOM   3538  HG1 THR A 215      -8.235   0.915   3.988  1.00 96.51           H  
ATOM   3539  N   ASN A 216      -5.348   1.417   3.087  1.00 95.15           N  
ATOM   3540  H   ASN A 216      -5.359   1.662   4.067  1.00 95.15           H  
ATOM   3541  CA  ASN A 216      -5.086   2.505   2.135  1.00 95.15           C  
ATOM   3542  HA  ASN A 216      -6.042   2.857   1.748  1.00 95.15           H  
ATOM   3543  C   ASN A 216      -4.254   2.069   0.920  1.00 95.15           C  
ATOM   3544  CB  ASN A 216      -4.387   3.668   2.870  1.00 95.15           C  
ATOM   3545  HB2 ASN A 216      -3.620   3.283   3.543  1.00 95.15           H  
ATOM   3546  HB3 ASN A 216      -3.903   4.314   2.138  1.00 95.15           H  
ATOM   3547  O   ASN A 216      -3.306   1.292   1.059  1.00 95.15           O  
ATOM   3548  CG  ASN A 216      -5.348   4.544   3.654  1.00 95.15           C  
ATOM   3549  ND2 ASN A 216      -4.846   5.490   4.412  1.00 95.15           N  
ATOM   3550 HD21 ASN A 216      -5.528   6.061   4.892  1.00 95.15           H  
ATOM   3551 HD22 ASN A 216      -3.855   5.680   4.440  1.00 95.15           H  
ATOM   3552  OD1 ASN A 216      -6.553   4.411   3.582  1.00 95.15           O  
ATOM   3553  N   LEU A 217      -4.552   2.616  -0.257  1.00 94.99           N  
ATOM   3554  H   LEU A 217      -5.334   3.252  -0.323  1.00 94.99           H  
ATOM   3555  CA  LEU A 217      -3.711   2.454  -1.441  1.00 94.99           C  
ATOM   3556  HA  LEU A 217      -3.559   1.386  -1.599  1.00 94.99           H  
ATOM   3557  C   LEU A 217      -2.326   3.089  -1.215  1.00 94.99           C  
ATOM   3558  CB  LEU A 217      -4.479   2.987  -2.665  1.00 94.99           C  
ATOM   3559  HB2 LEU A 217      -4.841   3.997  -2.470  1.00 94.99           H  
ATOM   3560  HB3 LEU A 217      -5.353   2.345  -2.779  1.00 94.99           H  
ATOM   3561  O   LEU A 217      -2.164   4.051  -0.464  1.00 94.99           O  
ATOM   3562  CG  LEU A 217      -3.702   2.977  -3.997  1.00 94.99           C  
ATOM   3563  HG  LEU A 217      -2.967   2.172  -3.979  1.00 94.99           H  
ATOM   3564  CD1 LEU A 217      -4.620   2.713  -5.185  1.00 94.99           C  
ATOM   3565 HD11 LEU A 217      -5.135   1.760  -5.060  1.00 94.99           H  
ATOM   3566 HD12 LEU A 217      -5.357   3.512  -5.265  1.00 94.99           H  
ATOM   3567 HD13 LEU A 217      -4.042   2.680  -6.109  1.00 94.99           H  
ATOM   3568  CD2 LEU A 217      -2.988   4.307  -4.251  1.00 94.99           C  
ATOM   3569 HD21 LEU A 217      -3.728   5.105  -4.313  1.00 94.99           H  
ATOM   3570 HD22 LEU A 217      -2.452   4.269  -5.199  1.00 94.99           H  
ATOM   3571 HD23 LEU A 217      -2.287   4.545  -3.451  1.00 94.99           H  
ATOM   3572  N   GLY A 218      -1.305   2.527  -1.860  1.00 94.78           N  
ATOM   3573  H   GLY A 218      -1.504   1.771  -2.500  1.00 94.78           H  
ATOM   3574  CA  GLY A 218       0.056   3.046  -1.838  1.00 94.78           C  
ATOM   3575  HA2 GLY A 218       0.527   2.848  -2.800  1.00 94.78           H  
ATOM   3576  HA3 GLY A 218       0.023   4.128  -1.712  1.00 94.78           H  
ATOM   3577  C   GLY A 218       0.933   2.439  -0.745  1.00 94.78           C  
ATOM   3578  O   GLY A 218       0.920   1.225  -0.489  1.00 94.78           O  
ATOM   3579  N   THR A 219       1.784   3.283  -0.159  1.00 93.64           N  
ATOM   3580  H   THR A 219       1.668   4.269  -0.345  1.00 93.64           H  
ATOM   3581  CA  THR A 219       2.866   2.849   0.732  1.00 93.64           C  
ATOM   3582  HA  THR A 219       3.413   2.052   0.227  1.00 93.64           H  
ATOM   3583  C   THR A 219       2.304   2.342   2.061  1.00 93.64           C  
ATOM   3584  CB  THR A 219       3.873   3.975   1.007  1.00 93.64           C  
ATOM   3585  HB  THR A 219       3.394   4.766   1.584  1.00 93.64           H  
ATOM   3586  O   THR A 219       1.625   3.092   2.759  1.00 93.64           O  
ATOM   3587  CG2 THR A 219       5.111   3.467   1.752  1.00 93.64           C  
ATOM   3588 HG21 THR A 219       5.565   2.641   1.205  1.00 93.64           H  
ATOM   3589 HG22 THR A 219       4.833   3.142   2.754  1.00 93.64           H  
ATOM   3590 HG23 THR A 219       5.831   4.281   1.839  1.00 93.64           H  
ATOM   3591  OG1 THR A 219       4.357   4.519  -0.197  1.00 93.64           O  
ATOM   3592  HG1 THR A 219       3.700   4.382  -0.884  1.00 93.64           H  
ATOM   3593  N   PRO A 220       2.619   1.102   2.477  1.00 95.73           N  
ATOM   3594  CA  PRO A 220       2.289   0.631   3.816  1.00 95.73           C  
ATOM   3595  HA  PRO A 220       1.205   0.637   3.929  1.00 95.73           H  
ATOM   3596  C   PRO A 220       2.925   1.522   4.892  1.00 95.73           C  
ATOM   3597  CB  PRO A 220       2.800  -0.813   3.869  1.00 95.73           C  
ATOM   3598  HB2 PRO A 220       2.173  -1.447   4.496  1.00 95.73           H  
ATOM   3599  HB3 PRO A 220       3.838  -0.837   4.200  1.00 95.73           H  
ATOM   3600  O   PRO A 220       4.131   1.793   4.851  1.00 95.73           O  
ATOM   3601  CG  PRO A 220       2.764  -1.238   2.405  1.00 95.73           C  
ATOM   3602  HG2 PRO A 220       1.739  -1.476   2.122  1.00 95.73           H  
ATOM   3603  HG3 PRO A 220       3.441  -2.065   2.188  1.00 95.73           H  
ATOM   3604  CD  PRO A 220       3.204   0.028   1.690  1.00 95.73           C  
ATOM   3605  HD2 PRO A 220       2.835   0.018   0.665  1.00 95.73           H  
ATOM   3606  HD3 PRO A 220       4.290   0.111   1.705  1.00 95.73           H  
ATOM   3607  N   ALA A 221       2.129   1.936   5.874  1.00 96.32           N  
ATOM   3608  H   ALA A 221       1.150   1.690   5.851  1.00 96.32           H  
ATOM   3609  CA  ALA A 221       2.557   2.749   7.006  1.00 96.32           C  
ATOM   3610  HA  ALA A 221       3.636   2.896   6.966  1.00 96.32           H  
ATOM   3611  C   ALA A 221       2.239   2.036   8.325  1.00 96.32           C  
ATOM   3612  CB  ALA A 221       1.905   4.131   6.907  1.00 96.32           C  
ATOM   3613  HB1 ALA A 221       2.208   4.750   7.751  1.00 96.32           H  
ATOM   3614  HB2 ALA A 221       2.206   4.619   5.980  1.00 96.32           H  
ATOM   3615  HB3 ALA A 221       0.819   4.033   6.918  1.00 96.32           H  
ATOM   3616  O   ALA A 221       1.308   1.234   8.391  1.00 96.32           O  
ATOM   3617  N   ALA A 222       3.063   2.284   9.345  1.00 97.50           N  
ATOM   3618  H   ALA A 222       3.729   3.038   9.253  1.00 97.50           H  
ATOM   3619  CA  ALA A 222       2.743   1.862  10.701  1.00 97.50           C  
ATOM   3620  HA  ALA A 222       2.351   0.846  10.672  1.00 97.50           H  
ATOM   3621  C   ALA A 222       1.654   2.785  11.257  1.00 97.50           C  
ATOM   3622  CB  ALA A 222       4.011   1.873  11.564  1.00 97.50           C  
ATOM   3623  HB1 ALA A 222       3.769   1.518  12.565  1.00 97.50           H  
ATOM   3624  HB2 ALA A 222       4.763   1.210  11.136  1.00 97.50           H  
ATOM   3625  HB3 ALA A 222       4.409   2.885  11.636  1.00 97.50           H  
ATOM   3626  O   ALA A 222       1.613   3.967  10.912  1.00 97.50           O  
ATOM   3627  N   PHE A 223       0.782   2.253  12.105  1.00 97.90           N  
ATOM   3628  H   PHE A 223       0.871   1.280  12.360  1.00 97.90           H  
ATOM   3629  CA  PHE A 223      -0.330   3.007  12.678  1.00 97.90           C  
ATOM   3630  HA  PHE A 223      -0.045   4.057  12.754  1.00 97.90           H  
ATOM   3631  C   PHE A 223      -0.645   2.519  14.087  1.00 97.90           C  
ATOM   3632  CB  PHE A 223      -1.559   2.923  11.758  1.00 97.90           C  
ATOM   3633  HB2 PHE A 223      -1.283   3.335  10.787  1.00 97.90           H  
ATOM   3634  HB3 PHE A 223      -2.346   3.561  12.160  1.00 97.90           H  
ATOM   3635  O   PHE A 223      -0.297   1.399  14.464  1.00 97.90           O  
ATOM   3636  CG  PHE A 223      -2.114   1.527  11.550  1.00 97.90           C  
ATOM   3637  CD1 PHE A 223      -1.500   0.651  10.634  1.00 97.90           C  
ATOM   3638  HD1 PHE A 223      -0.641   0.978  10.067  1.00 97.90           H  
ATOM   3639  CD2 PHE A 223      -3.247   1.104  12.268  1.00 97.90           C  
ATOM   3640  HD2 PHE A 223      -3.749   1.778  12.946  1.00 97.90           H  
ATOM   3641  CE1 PHE A 223      -1.988  -0.656  10.470  1.00 97.90           C  
ATOM   3642  HE1 PHE A 223      -1.501  -1.332   9.783  1.00 97.90           H  
ATOM   3643  CE2 PHE A 223      -3.741  -0.199  12.092  1.00 97.90           C  
ATOM   3644  HE2 PHE A 223      -4.625  -0.521  12.623  1.00 97.90           H  
ATOM   3645  CZ  PHE A 223      -3.101  -1.084  11.213  1.00 97.90           C  
ATOM   3646  HZ  PHE A 223      -3.483  -2.087  11.096  1.00 97.90           H  
ATOM   3647  N   LYS A 224      -1.302   3.374  14.871  1.00 97.95           N  
ATOM   3648  H   LYS A 224      -1.617   4.246  14.470  1.00 97.95           H  
ATOM   3649  CA  LYS A 224      -1.853   2.991  16.171  1.00 97.95           C  
ATOM   3650  HA  LYS A 224      -1.234   2.216  16.621  1.00 97.95           H  
ATOM   3651  C   LYS A 224      -3.243   2.399  15.975  1.00 97.95           C  
ATOM   3652  CB  LYS A 224      -1.896   4.186  17.129  1.00 97.95           C  
ATOM   3653  HB2 LYS A 224      -2.430   5.015  16.665  1.00 97.95           H  
ATOM   3654  HB3 LYS A 224      -2.448   3.880  18.018  1.00 97.95           H  
ATOM   3655  O   LYS A 224      -4.072   2.993  15.290  1.00 97.95           O  
ATOM   3656  CG  LYS A 224      -0.491   4.638  17.554  1.00 97.95           C  
ATOM   3657  HG2 LYS A 224       0.073   3.774  17.907  1.00 97.95           H  
ATOM   3658  HG3 LYS A 224       0.029   5.083  16.706  1.00 97.95           H  
ATOM   3659  CD  LYS A 224      -0.603   5.659  18.692  1.00 97.95           C  
ATOM   3660  HD2 LYS A 224      -1.171   5.210  19.507  1.00 97.95           H  
ATOM   3661  HD3 LYS A 224      -1.137   6.540  18.336  1.00 97.95           H  
ATOM   3662  CE  LYS A 224       0.782   6.061  19.209  1.00 97.95           C  
ATOM   3663  HE2 LYS A 224       1.333   5.152  19.451  1.00 97.95           H  
ATOM   3664  HE3 LYS A 224       1.317   6.581  18.415  1.00 97.95           H  
ATOM   3665  NZ  LYS A 224       0.667   6.920  20.415  1.00 97.95           N  
ATOM   3666  HZ1 LYS A 224       0.148   7.762  20.209  1.00 97.95           H  
ATOM   3667  HZ2 LYS A 224       0.174   6.426  21.145  1.00 97.95           H  
ATOM   3668  HZ3 LYS A 224       1.578   7.174  20.769  1.00 97.95           H  
ATOM   3669  N   TYR A 225      -3.485   1.251  16.589  1.00 97.89           N  
ATOM   3670  H   TYR A 225      -2.746   0.828  17.132  1.00 97.89           H  
ATOM   3671  CA  TYR A 225      -4.787   0.609  16.658  1.00 97.89           C  
ATOM   3672  HA  TYR A 225      -5.554   1.308  16.323  1.00 97.89           H  
ATOM   3673  C   TYR A 225      -5.053   0.258  18.114  1.00 97.89           C  
ATOM   3674  CB  TYR A 225      -4.799  -0.623  15.751  1.00 97.89           C  
ATOM   3675  HB2 TYR A 225      -4.454  -0.320  14.763  1.00 97.89           H  
ATOM   3676  HB3 TYR A 225      -4.096  -1.362  16.135  1.00 97.89           H  
ATOM   3677  O   TYR A 225      -4.343  -0.572  18.687  1.00 97.89           O  
ATOM   3678  CG  TYR A 225      -6.171  -1.245  15.606  1.00 97.89           C  
ATOM   3679  CD1 TYR A 225      -6.376  -2.603  15.911  1.00 97.89           C  
ATOM   3680  HD1 TYR A 225      -5.556  -3.216  16.256  1.00 97.89           H  
ATOM   3681  CD2 TYR A 225      -7.250  -0.451  15.177  1.00 97.89           C  
ATOM   3682  HD2 TYR A 225      -7.090   0.586  14.920  1.00 97.89           H  
ATOM   3683  CE1 TYR A 225      -7.662  -3.160  15.786  1.00 97.89           C  
ATOM   3684  HE1 TYR A 225      -7.845  -4.196  16.033  1.00 97.89           H  
ATOM   3685  CE2 TYR A 225      -8.540  -1.000  15.072  1.00 97.89           C  
ATOM   3686  HE2 TYR A 225      -9.369  -0.388  14.750  1.00 97.89           H  
ATOM   3687  OH  TYR A 225      -9.983  -2.899  15.263  1.00 97.89           O  
ATOM   3688  HH  TYR A 225     -10.647  -2.259  14.997  1.00 97.89           H  
ATOM   3689  CZ  TYR A 225      -8.745  -2.360  15.371  1.00 97.89           C  
ATOM   3690  N   PHE A 226      -6.010   0.965  18.720  1.00 96.29           N  
ATOM   3691  H   PHE A 226      -6.594   1.585  18.177  1.00 96.29           H  
ATOM   3692  CA  PHE A 226      -6.109   1.069  20.173  1.00 96.29           C  
ATOM   3693  HA  PHE A 226      -6.819   1.858  20.419  1.00 96.29           H  
ATOM   3694  C   PHE A 226      -4.752   1.492  20.769  1.00 96.29           C  
ATOM   3695  CB  PHE A 226      -6.679  -0.252  20.737  1.00 96.29           C  
ATOM   3696  HB2 PHE A 226      -6.856  -0.134  21.806  1.00 96.29           H  
ATOM   3697  HB3 PHE A 226      -5.956  -1.058  20.618  1.00 96.29           H  
ATOM   3698  O   PHE A 226      -4.088   2.410  20.278  1.00 96.29           O  
ATOM   3699  CG  PHE A 226      -7.984  -0.673  20.108  1.00 96.29           C  
ATOM   3700  CD1 PHE A 226      -9.164  -0.018  20.490  1.00 96.29           C  
ATOM   3701  HD1 PHE A 226      -9.126   0.788  21.208  1.00 96.29           H  
ATOM   3702  CD2 PHE A 226      -8.028  -1.710  19.159  1.00 96.29           C  
ATOM   3703  HD2 PHE A 226      -7.120  -2.213  18.863  1.00 96.29           H  
ATOM   3704  CE1 PHE A 226     -10.391  -0.400  19.933  1.00 96.29           C  
ATOM   3705  HE1 PHE A 226     -11.290   0.116  20.236  1.00 96.29           H  
ATOM   3706  CE2 PHE A 226      -9.264  -2.111  18.623  1.00 96.29           C  
ATOM   3707  HE2 PHE A 226      -9.312  -2.945  17.939  1.00 96.29           H  
ATOM   3708  CZ  PHE A 226     -10.446  -1.454  19.005  1.00 96.29           C  
ATOM   3709  HZ  PHE A 226     -11.398  -1.772  18.605  1.00 96.29           H  
ATOM   3710  N   ASP A 227      -4.316   0.777  21.793  1.00 93.99           N  
ATOM   3711  H   ASP A 227      -5.021   0.223  22.258  1.00 93.99           H  
ATOM   3712  CA  ASP A 227      -3.133   1.041  22.599  1.00 93.99           C  
ATOM   3713  HA  ASP A 227      -3.020   2.120  22.703  1.00 93.99           H  
ATOM   3714  C   ASP A 227      -1.855   0.476  21.946  1.00 93.99           C  
ATOM   3715  CB  ASP A 227      -3.334   0.437  24.007  1.00 93.99           C  
ATOM   3716  HB2 ASP A 227      -2.688   0.978  24.698  1.00 93.99           H  
ATOM   3717  HB3 ASP A 227      -2.977  -0.593  23.977  1.00 93.99           H  
ATOM   3718  O   ASP A 227      -0.763   0.553  22.506  1.00 93.99           O  
ATOM   3719  CG  ASP A 227      -4.761   0.389  24.604  1.00 93.99           C  
ATOM   3720  OD1 ASP A 227      -5.744   0.872  23.989  1.00 93.99           O  
ATOM   3721  OD2 ASP A 227      -4.857  -0.172  25.709  1.00 93.99           O  
ATOM   3722  N   THR A 228      -1.979  -0.133  20.760  1.00 97.57           N  
ATOM   3723  H   THR A 228      -2.889  -0.121  20.322  1.00 97.57           H  
ATOM   3724  CA  THR A 228      -0.922  -0.928  20.133  1.00 97.57           C  
ATOM   3725  HA  THR A 228      -0.043  -0.926  20.778  1.00 97.57           H  
ATOM   3726  C   THR A 228      -0.512  -0.368  18.775  1.00 97.57           C  
ATOM   3727  CB  THR A 228      -1.378  -2.385  20.003  1.00 97.57           C  
ATOM   3728  HB  THR A 228      -2.283  -2.438  19.398  1.00 97.57           H  
ATOM   3729  O   THR A 228      -1.342  -0.083  17.915  1.00 97.57           O  
ATOM   3730  CG2 THR A 228      -0.302  -3.287  19.403  1.00 97.57           C  
ATOM   3731 HG21 THR A 228       0.652  -3.103  19.897  1.00 97.57           H  
ATOM   3732 HG22 THR A 228      -0.223  -3.090  18.334  1.00 97.57           H  
ATOM   3733 HG23 THR A 228      -0.592  -4.325  19.565  1.00 97.57           H  
ATOM   3734  OG1 THR A 228      -1.636  -2.928  21.272  1.00 97.57           O  
ATOM   3735  HG1 THR A 228      -2.231  -2.336  21.737  1.00 97.57           H  
ATOM   3736  N   THR A 229       0.796  -0.280  18.527  1.00 98.09           N  
ATOM   3737  H   THR A 229       1.448  -0.457  19.278  1.00 98.09           H  
ATOM   3738  CA  THR A 229       1.321   0.003  17.185  1.00 98.09           C  
ATOM   3739  HA  THR A 229       0.663   0.731  16.710  1.00 98.09           H  
ATOM   3740  C   THR A 229       1.318  -1.269  16.332  1.00 98.09           C  
ATOM   3741  CB  THR A 229       2.713   0.646  17.237  1.00 98.09           C  
ATOM   3742  HB  THR A 229       3.416  -0.048  17.697  1.00 98.09           H  
ATOM   3743  O   THR A 229       1.823  -2.328  16.733  1.00 98.09           O  
ATOM   3744  CG2 THR A 229       3.230   1.054  15.857  1.00 98.09           C  
ATOM   3745 HG21 THR A 229       2.503   1.697  15.360  1.00 98.09           H  
ATOM   3746 HG22 THR A 229       4.176   1.586  15.958  1.00 98.09           H  
ATOM   3747 HG23 THR A 229       3.405   0.169  15.246  1.00 98.09           H  
ATOM   3748  OG1 THR A 229       2.661   1.829  18.006  1.00 98.09           O  
ATOM   3749  HG1 THR A 229       3.567   2.062  18.222  1.00 98.09           H  
ATOM   3750  N   ILE A 230       0.750  -1.166  15.133  1.00 98.06           N  
ATOM   3751  H   ILE A 230       0.324  -0.285  14.885  1.00 98.06           H  
ATOM   3752  CA  ILE A 230       0.823  -2.185  14.087  1.00 98.06           C  
ATOM   3753  HA  ILE A 230       1.143  -3.134  14.519  1.00 98.06           H  
ATOM   3754  C   ILE A 230       1.879  -1.744  13.080  1.00 98.06           C  
ATOM   3755  CB  ILE A 230      -0.553  -2.404  13.424  1.00 98.06           C  
ATOM   3756  HB  ILE A 230      -0.829  -1.482  12.913  1.00 98.06           H  
ATOM   3757  O   ILE A 230       1.731  -0.718  12.413  1.00 98.06           O  
ATOM   3758  CG1 ILE A 230      -1.680  -2.706  14.435  1.00 98.06           C  
ATOM   3759 HG12 ILE A 230      -1.787  -1.865  15.120  1.00 98.06           H  
ATOM   3760 HG13 ILE A 230      -2.622  -2.793  13.894  1.00 98.06           H  
ATOM   3761  CG2 ILE A 230      -0.463  -3.525  12.370  1.00 98.06           C  
ATOM   3762 HG21 ILE A 230      -1.455  -3.728  11.966  1.00 98.06           H  
ATOM   3763 HG22 ILE A 230       0.183  -3.207  11.551  1.00 98.06           H  
ATOM   3764 HG23 ILE A 230      -0.061  -4.439  12.806  1.00 98.06           H  
ATOM   3765  CD1 ILE A 230      -1.480  -3.981  15.257  1.00 98.06           C  
ATOM   3766 HD11 ILE A 230      -0.542  -3.932  15.810  1.00 98.06           H  
ATOM   3767 HD12 ILE A 230      -2.301  -4.061  15.969  1.00 98.06           H  
ATOM   3768 HD13 ILE A 230      -1.498  -4.856  14.607  1.00 98.06           H  
ATOM   3769  N   ASP A 231       2.954  -2.521  12.971  1.00 97.37           N  
ATOM   3770  H   ASP A 231       3.051  -3.326  13.573  1.00 97.37           H  
ATOM   3771  CA  ASP A 231       4.015  -2.256  12.006  1.00 97.37           C  
ATOM   3772  HA  ASP A 231       4.279  -1.201  12.075  1.00 97.37           H  
ATOM   3773  C   ASP A 231       3.558  -2.508  10.570  1.00 97.37           C  
ATOM   3774  CB  ASP A 231       5.261  -3.097  12.316  1.00 97.37           C  
ATOM   3775  HB2 ASP A 231       4.963  -4.113  12.571  1.00 97.37           H  
ATOM   3776  HB3 ASP A 231       5.888  -3.146  11.426  1.00 97.37           H  
ATOM   3777  O   ASP A 231       2.705  -3.348  10.284  1.00 97.37           O  
ATOM   3778  CG  ASP A 231       6.106  -2.489  13.433  1.00 97.37           C  
ATOM   3779  OD1 ASP A 231       6.238  -1.245  13.429  1.00 97.37           O  
ATOM   3780  OD2 ASP A 231       6.649  -3.282  14.226  1.00 97.37           O  
ATOM   3781  N   ARG A 232       4.172  -1.799   9.624  1.00 95.32           N  
ATOM   3782  H   ARG A 232       4.876  -1.140   9.925  1.00 95.32           H  
ATOM   3783  CA  ARG A 232       3.872  -1.968   8.200  1.00 95.32           C  
ATOM   3784  HA  ARG A 232       2.787  -1.980   8.104  1.00 95.32           H  
ATOM   3785  C   ARG A 232       4.394  -3.295   7.640  1.00 95.32           C  
ATOM   3786  CB  ARG A 232       4.392  -0.771   7.400  1.00 95.32           C  
ATOM   3787  HB2 ARG A 232       3.898   0.127   7.769  1.00 95.32           H  
ATOM   3788  HB3 ARG A 232       4.100  -0.912   6.359  1.00 95.32           H  
ATOM   3789  O   ARG A 232       5.575  -3.615   7.776  1.00 95.32           O  
ATOM   3790  CG  ARG A 232       5.912  -0.556   7.470  1.00 95.32           C  
ATOM   3791  HG2 ARG A 232       6.447  -1.433   7.106  1.00 95.32           H  
ATOM   3792  HG3 ARG A 232       6.208  -0.345   8.498  1.00 95.32           H  
ATOM   3793  CD  ARG A 232       6.280   0.623   6.580  1.00 95.32           C  
ATOM   3794  HD2 ARG A 232       5.695   1.490   6.885  1.00 95.32           H  
ATOM   3795  HD3 ARG A 232       6.024   0.364   5.553  1.00 95.32           H  
ATOM   3796  NE  ARG A 232       7.712   0.955   6.656  1.00 95.32           N  
ATOM   3797  HE  ARG A 232       8.225   0.589   7.445  1.00 95.32           H  
ATOM   3798  NH1 ARG A 232       7.633   2.524   4.991  1.00 95.32           N  
ATOM   3799 HH11 ARG A 232       8.069   3.201   4.382  1.00 95.32           H  
ATOM   3800 HH12 ARG A 232       6.640   2.364   4.901  1.00 95.32           H  
ATOM   3801  NH2 ARG A 232       9.574   2.099   6.005  1.00 95.32           N  
ATOM   3802 HH21 ARG A 232      10.100   1.702   6.771  1.00 95.32           H  
ATOM   3803 HH22 ARG A 232       9.971   2.834   5.437  1.00 95.32           H  
ATOM   3804  CZ  ARG A 232       8.301   1.849   5.884  1.00 95.32           C  
ATOM   3805  N   LYS A 233       3.568  -3.995   6.859  1.00 95.75           N  
ATOM   3806  H   LYS A 233       2.596  -3.721   6.828  1.00 95.75           H  
ATOM   3807  CA  LYS A 233       4.032  -5.058   5.954  1.00 95.75           C  
ATOM   3808  HA  LYS A 233       4.768  -5.662   6.486  1.00 95.75           H  
ATOM   3809  C   LYS A 233       4.695  -4.427   4.730  1.00 95.75           C  
ATOM   3810  CB  LYS A 233       2.848  -5.959   5.559  1.00 95.75           C  
ATOM   3811  HB2 LYS A 233       2.093  -5.351   5.061  1.00 95.75           H  
ATOM   3812  HB3 LYS A 233       2.397  -6.372   6.461  1.00 95.75           H  
ATOM   3813  O   LYS A 233       4.038  -3.713   3.980  1.00 95.75           O  
ATOM   3814  CG  LYS A 233       3.225  -7.116   4.614  1.00 95.75           C  
ATOM   3815  HG2 LYS A 233       2.302  -7.600   4.295  1.00 95.75           H  
ATOM   3816  HG3 LYS A 233       3.716  -6.727   3.722  1.00 95.75           H  
ATOM   3817  CD  LYS A 233       4.120  -8.172   5.279  1.00 95.75           C  
ATOM   3818  HD2 LYS A 233       5.089  -7.739   5.528  1.00 95.75           H  
ATOM   3819  HD3 LYS A 233       3.634  -8.521   6.189  1.00 95.75           H  
ATOM   3820  CE  LYS A 233       4.316  -9.351   4.317  1.00 95.75           C  
ATOM   3821  HE2 LYS A 233       3.333  -9.684   3.983  1.00 95.75           H  
ATOM   3822  HE3 LYS A 233       4.862  -9.005   3.439  1.00 95.75           H  
ATOM   3823  NZ  LYS A 233       5.027 -10.483   4.965  1.00 95.75           N  
ATOM   3824  HZ1 LYS A 233       5.093 -11.262   4.326  1.00 95.75           H  
ATOM   3825  HZ2 LYS A 233       5.954 -10.217   5.266  1.00 95.75           H  
ATOM   3826  HZ3 LYS A 233       4.503 -10.807   5.765  1.00 95.75           H  
ATOM   3827  N   ARG A 234       5.988  -4.681   4.511  1.00 94.90           N  
ATOM   3828  H   ARG A 234       6.470  -5.279   5.167  1.00 94.90           H  
ATOM   3829  CA  ARG A 234       6.687  -4.259   3.283  1.00 94.90           C  
ATOM   3830  HA  ARG A 234       6.177  -3.390   2.867  1.00 94.90           H  
ATOM   3831  C   ARG A 234       6.624  -5.357   2.223  1.00 94.90           C  
ATOM   3832  CB  ARG A 234       8.142  -3.855   3.561  1.00 94.90           C  
ATOM   3833  HB2 ARG A 234       8.701  -4.728   3.896  1.00 94.90           H  
ATOM   3834  HB3 ARG A 234       8.576  -3.508   2.623  1.00 94.90           H  
ATOM   3835  O   ARG A 234       6.807  -6.529   2.548  1.00 94.90           O  
ATOM   3836  CG  ARG A 234       8.280  -2.738   4.605  1.00 94.90           C  
ATOM   3837  HG2 ARG A 234       7.606  -1.916   4.367  1.00 94.90           H  
ATOM   3838  HG3 ARG A 234       8.028  -3.138   5.587  1.00 94.90           H  
ATOM   3839  CD  ARG A 234       9.724  -2.223   4.608  1.00 94.90           C  
ATOM   3840  HD2 ARG A 234      10.402  -3.074   4.536  1.00 94.90           H  
ATOM   3841  HD3 ARG A 234       9.863  -1.592   3.731  1.00 94.90           H  
ATOM   3842  NE  ARG A 234      10.038  -1.477   5.843  1.00 94.90           N  
ATOM   3843  HE  ARG A 234       9.418  -1.636   6.624  1.00 94.90           H  
ATOM   3844  NH1 ARG A 234      12.023  -0.574   5.127  1.00 94.90           N  
ATOM   3845 HH11 ARG A 234      11.837  -0.939   4.204  1.00 94.90           H  
ATOM   3846 HH12 ARG A 234      12.876  -0.064   5.303  1.00 94.90           H  
ATOM   3847  NH2 ARG A 234      11.355  -0.235   7.232  1.00 94.90           N  
ATOM   3848 HH21 ARG A 234      12.259   0.176   7.416  1.00 94.90           H  
ATOM   3849 HH22 ARG A 234      10.831  -0.566   8.030  1.00 94.90           H  
ATOM   3850  CZ  ARG A 234      11.133  -0.769   6.059  1.00 94.90           C  
ATOM   3851  N   TYR A 235       6.438  -4.968   0.965  1.00 95.91           N  
ATOM   3852  H   TYR A 235       6.292  -3.988   0.773  1.00 95.91           H  
ATOM   3853  CA  TYR A 235       6.422  -5.878  -0.184  1.00 95.91           C  
ATOM   3854  HA  TYR A 235       6.345  -6.907   0.166  1.00 95.91           H  
ATOM   3855  C   TYR A 235       7.740  -5.749  -0.954  1.00 95.91           C  
ATOM   3856  CB  TYR A 235       5.186  -5.613  -1.053  1.00 95.91           C  
ATOM   3857  HB2 TYR A 235       5.303  -4.647  -1.544  1.00 95.91           H  
ATOM   3858  HB3 TYR A 235       5.132  -6.376  -1.830  1.00 95.91           H  
ATOM   3859  O   TYR A 235       7.823  -5.098  -1.990  1.00 95.91           O  
ATOM   3860  CG  TYR A 235       3.884  -5.604  -0.284  1.00 95.91           C  
ATOM   3861  CD1 TYR A 235       3.274  -6.816   0.091  1.00 95.91           C  
ATOM   3862  HD1 TYR A 235       3.707  -7.759  -0.207  1.00 95.91           H  
ATOM   3863  CD2 TYR A 235       3.305  -4.374   0.081  1.00 95.91           C  
ATOM   3864  HD2 TYR A 235       3.768  -3.448  -0.228  1.00 95.91           H  
ATOM   3865  CE1 TYR A 235       2.097  -6.798   0.864  1.00 95.91           C  
ATOM   3866  HE1 TYR A 235       1.620  -7.716   1.174  1.00 95.91           H  
ATOM   3867  CE2 TYR A 235       2.120  -4.357   0.835  1.00 95.91           C  
ATOM   3868  HE2 TYR A 235       1.659  -3.419   1.105  1.00 95.91           H  
ATOM   3869  OH  TYR A 235       0.401  -5.535   1.992  1.00 95.91           O  
ATOM   3870  HH  TYR A 235       0.131  -4.648   2.238  1.00 95.91           H  
ATOM   3871  CZ  TYR A 235       1.524  -5.566   1.238  1.00 95.91           C  
ATOM   3872  N   THR A 236       8.807  -6.325  -0.401  1.00 94.40           N  
ATOM   3873  H   THR A 236       8.697  -6.837   0.463  1.00 94.40           H  
ATOM   3874  CA  THR A 236      10.183  -6.181  -0.920  1.00 94.40           C  
ATOM   3875  HA  THR A 236      10.286  -5.185  -1.349  1.00 94.40           H  
ATOM   3876  C   THR A 236      10.544  -7.171  -2.033  1.00 94.40           C  
ATOM   3877  CB  THR A 236      11.202  -6.303   0.218  1.00 94.40           C  
ATOM   3878  HB  THR A 236      12.213  -6.300  -0.190  1.00 94.40           H  
ATOM   3879  O   THR A 236      11.660  -7.158  -2.547  1.00 94.40           O  
ATOM   3880  CG2 THR A 236      11.075  -5.160   1.226  1.00 94.40           C  
ATOM   3881 HG21 THR A 236      10.108  -5.208   1.726  1.00 94.40           H  
ATOM   3882 HG22 THR A 236      11.870  -5.238   1.968  1.00 94.40           H  
ATOM   3883 HG23 THR A 236      11.166  -4.206   0.706  1.00 94.40           H  
ATOM   3884  OG1 THR A 236      10.975  -7.503   0.925  1.00 94.40           O  
ATOM   3885  HG1 THR A 236      11.777  -7.719   1.406  1.00 94.40           H  
ATOM   3886  N   SER A 237       9.616  -8.056  -2.405  1.00 94.14           N  
ATOM   3887  H   SER A 237       8.699  -7.975  -1.991  1.00 94.14           H  
ATOM   3888  CA  SER A 237       9.761  -8.956  -3.548  1.00 94.14           C  
ATOM   3889  HA  SER A 237      10.802  -8.991  -3.870  1.00 94.14           H  
ATOM   3890  C   SER A 237       8.908  -8.445  -4.697  1.00 94.14           C  
ATOM   3891  CB  SER A 237       9.348 -10.379  -3.170  1.00 94.14           C  
ATOM   3892  HB2 SER A 237       9.985 -10.742  -2.364  1.00 94.14           H  
ATOM   3893  HB3 SER A 237       8.313 -10.374  -2.828  1.00 94.14           H  
ATOM   3894  O   SER A 237       7.689  -8.387  -4.582  1.00 94.14           O  
ATOM   3895  OG  SER A 237       9.467 -11.238  -4.292  1.00 94.14           O  
ATOM   3896  HG  SER A 237       8.699 -11.814  -4.281  1.00 94.14           H  
ATOM   3897  N   THR A 238       9.545  -8.124  -5.818  1.00 95.45           N  
ATOM   3898  H   THR A 238      10.555  -8.126  -5.833  1.00 95.45           H  
ATOM   3899  CA  THR A 238       8.880  -7.722  -7.065  1.00 95.45           C  
ATOM   3900  HA  THR A 238       7.900  -7.305  -6.833  1.00 95.45           H  
ATOM   3901  C   THR A 238       8.636  -8.898  -8.011  1.00 95.45           C  
ATOM   3902  CB  THR A 238       9.687  -6.631  -7.771  1.00 95.45           C  
ATOM   3903  HB  THR A 238       9.237  -6.430  -8.743  1.00 95.45           H  
ATOM   3904  O   THR A 238       8.187  -8.708  -9.134  1.00 95.45           O  
ATOM   3905  CG2 THR A 238       9.703  -5.330  -6.979  1.00 95.45           C  
ATOM   3906 HG21 THR A 238       8.682  -4.986  -6.815  1.00 95.45           H  
ATOM   3907 HG22 THR A 238      10.212  -4.560  -7.560  1.00 95.45           H  
ATOM   3908 HG23 THR A 238      10.200  -5.471  -6.019  1.00 95.45           H  
ATOM   3909  OG1 THR A 238      11.027  -7.060  -7.905  1.00 95.45           O  
ATOM   3910  HG1 THR A 238      11.566  -6.292  -8.108  1.00 95.45           H  
ATOM   3911  N   LYS A 239       8.910 -10.134  -7.574  1.00 94.59           N  
ATOM   3912  H   LYS A 239       9.254 -10.238  -6.631  1.00 94.59           H  
ATOM   3913  CA  LYS A 239       8.745 -11.326  -8.418  1.00 94.59           C  
ATOM   3914  HA  LYS A 239       9.339 -11.208  -9.325  1.00 94.59           H  
ATOM   3915  C   LYS A 239       7.307 -11.515  -8.895  1.00 94.59           C  
ATOM   3916  CB  LYS A 239       9.202 -12.583  -7.674  1.00 94.59           C  
ATOM   3917  HB2 LYS A 239       8.659 -12.662  -6.732  1.00 94.59           H  
ATOM   3918  HB3 LYS A 239       8.949 -13.449  -8.285  1.00 94.59           H  
ATOM   3919  O   LYS A 239       7.112 -11.914 -10.032  1.00 94.59           O  
ATOM   3920  CG  LYS A 239      10.712 -12.598  -7.410  1.00 94.59           C  
ATOM   3921  HG2 LYS A 239      10.988 -11.765  -6.764  1.00 94.59           H  
ATOM   3922  HG3 LYS A 239      11.248 -12.516  -8.356  1.00 94.59           H  
ATOM   3923  CD  LYS A 239      11.076 -13.919  -6.727  1.00 94.59           C  
ATOM   3924  HD2 LYS A 239      10.779 -14.744  -7.375  1.00 94.59           H  
ATOM   3925  HD3 LYS A 239      10.527 -13.993  -5.788  1.00 94.59           H  
ATOM   3926  CE  LYS A 239      12.577 -14.000  -6.452  1.00 94.59           C  
ATOM   3927  HE2 LYS A 239      12.860 -13.160  -5.818  1.00 94.59           H  
ATOM   3928  HE3 LYS A 239      13.107 -13.908  -7.399  1.00 94.59           H  
ATOM   3929  NZ  LYS A 239      12.907 -15.288  -5.791  1.00 94.59           N  
ATOM   3930  HZ1 LYS A 239      12.402 -15.373  -4.921  1.00 94.59           H  
ATOM   3931  HZ2 LYS A 239      12.629 -16.059  -6.380  1.00 94.59           H  
ATOM   3932  HZ3 LYS A 239      13.897 -15.358  -5.602  1.00 94.59           H  
ATOM   3933  N   GLU A 240       6.326 -11.198  -8.047  1.00 94.11           N  
ATOM   3934  H   GLU A 240       6.561 -10.827  -7.137  1.00 94.11           H  
ATOM   3935  CA  GLU A 240       4.907 -11.406  -8.362  1.00 94.11           C  
ATOM   3936  HA  GLU A 240       4.771 -12.445  -8.664  1.00 94.11           H  
ATOM   3937  C   GLU A 240       4.426 -10.573  -9.557  1.00 94.11           C  
ATOM   3938  CB  GLU A 240       4.033 -11.187  -7.107  1.00 94.11           C  
ATOM   3939  HB2 GLU A 240       4.384 -11.867  -6.331  1.00 94.11           H  
ATOM   3940  HB3 GLU A 240       3.014 -11.482  -7.359  1.00 94.11           H  
ATOM   3941  O   GLU A 240       3.539 -11.007 -10.277  1.00 94.11           O  
ATOM   3942  CG  GLU A 240       4.007  -9.757  -6.519  1.00 94.11           C  
ATOM   3943  HG2 GLU A 240       3.735  -9.050  -7.302  1.00 94.11           H  
ATOM   3944  HG3 GLU A 240       5.013  -9.511  -6.180  1.00 94.11           H  
ATOM   3945  CD  GLU A 240       3.019  -9.589  -5.335  1.00 94.11           C  
ATOM   3946  OE1 GLU A 240       2.904  -8.476  -4.763  1.00 94.11           O  
ATOM   3947  OE2 GLU A 240       2.353 -10.570  -4.932  1.00 94.11           O  
ATOM   3948  N   VAL A 241       5.042  -9.415  -9.822  1.00 95.28           N  
ATOM   3949  H   VAL A 241       5.826  -9.127  -9.254  1.00 95.28           H  
ATOM   3950  CA  VAL A 241       4.635  -8.561 -10.948  1.00 95.28           C  
ATOM   3951  HA  VAL A 241       3.569  -8.719 -11.112  1.00 95.28           H  
ATOM   3952  C   VAL A 241       5.308  -8.924 -12.270  1.00 95.28           C  
ATOM   3953  CB  VAL A 241       4.796  -7.062 -10.651  1.00 95.28           C  
ATOM   3954  HB  VAL A 241       4.463  -6.508 -11.529  1.00 95.28           H  
ATOM   3955  O   VAL A 241       4.944  -8.372 -13.303  1.00 95.28           O  
ATOM   3956  CG1 VAL A 241       3.906  -6.639  -9.478  1.00 95.28           C  
ATOM   3957 HG11 VAL A 241       4.217  -7.139  -8.561  1.00 95.28           H  
ATOM   3958 HG12 VAL A 241       3.959  -5.558  -9.351  1.00 95.28           H  
ATOM   3959 HG13 VAL A 241       2.874  -6.914  -9.695  1.00 95.28           H  
ATOM   3960  CG2 VAL A 241       6.237  -6.634 -10.365  1.00 95.28           C  
ATOM   3961 HG21 VAL A 241       6.300  -5.547 -10.428  1.00 95.28           H  
ATOM   3962 HG22 VAL A 241       6.916  -7.064 -11.101  1.00 95.28           H  
ATOM   3963 HG23 VAL A 241       6.522  -6.948  -9.361  1.00 95.28           H  
ATOM   3964  N   LEU A 242       6.290  -9.833 -12.270  1.00 94.01           N  
ATOM   3965  H   LEU A 242       6.500 -10.329 -11.416  1.00 94.01           H  
ATOM   3966  CA  LEU A 242       6.984 -10.210 -13.504  1.00 94.01           C  
ATOM   3967  HA  LEU A 242       7.308  -9.303 -14.015  1.00 94.01           H  
ATOM   3968  C   LEU A 242       6.044 -10.926 -14.475  1.00 94.01           C  
ATOM   3969  CB  LEU A 242       8.208 -11.085 -13.189  1.00 94.01           C  
ATOM   3970  HB2 LEU A 242       7.874 -11.958 -12.629  1.00 94.01           H  
ATOM   3971  HB3 LEU A 242       8.627 -11.444 -14.130  1.00 94.01           H  
ATOM   3972  O   LEU A 242       6.159 -10.713 -15.678  1.00 94.01           O  
ATOM   3973  CG  LEU A 242       9.318 -10.371 -12.402  1.00 94.01           C  
ATOM   3974  HG  LEU A 242       8.921  -9.997 -11.458  1.00 94.01           H  
ATOM   3975  CD1 LEU A 242      10.429 -11.373 -12.091  1.00 94.01           C  
ATOM   3976 HD11 LEU A 242      10.815 -11.793 -13.019  1.00 94.01           H  
ATOM   3977 HD12 LEU A 242      11.237 -10.884 -11.546  1.00 94.01           H  
ATOM   3978 HD13 LEU A 242      10.021 -12.184 -11.487  1.00 94.01           H  
ATOM   3979  CD2 LEU A 242       9.937  -9.203 -13.174  1.00 94.01           C  
ATOM   3980 HD21 LEU A 242       9.196  -8.416 -13.316  1.00 94.01           H  
ATOM   3981 HD22 LEU A 242      10.299  -9.544 -14.144  1.00 94.01           H  
ATOM   3982 HD23 LEU A 242      10.768  -8.790 -12.603  1.00 94.01           H  
ATOM   3983  N   ASP A 243       5.121 -11.736 -13.963  1.00 91.88           N  
ATOM   3984  H   ASP A 243       5.088 -11.861 -12.962  1.00 91.88           H  
ATOM   3985  CA  ASP A 243       4.148 -12.493 -14.761  1.00 91.88           C  
ATOM   3986  HA  ASP A 243       4.426 -12.435 -15.813  1.00 91.88           H  
ATOM   3987  C   ASP A 243       2.734 -11.889 -14.689  1.00 91.88           C  
ATOM   3988  CB  ASP A 243       4.224 -13.977 -14.366  1.00 91.88           C  
ATOM   3989  HB2 ASP A 243       3.550 -14.553 -15.000  1.00 91.88           H  
ATOM   3990  HB3 ASP A 243       3.903 -14.088 -13.331  1.00 91.88           H  
ATOM   3991  O   ASP A 243       1.766 -12.505 -15.124  1.00 91.88           O  
ATOM   3992  CG  ASP A 243       5.646 -14.537 -14.532  1.00 91.88           C  
ATOM   3993  OD1 ASP A 243       6.318 -14.190 -15.545  1.00 91.88           O  
ATOM   3994  OD2 ASP A 243       6.102 -15.257 -13.617  1.00 91.88           O  
ATOM   3995  N   ALA A 244       2.622 -10.672 -14.150  1.00 94.51           N  
ATOM   3996  H   ALA A 244       3.473 -10.188 -13.903  1.00 94.51           H  
ATOM   3997  CA  ALA A 244       1.375  -9.929 -14.032  1.00 94.51           C  
ATOM   3998  HA  ALA A 244       0.554 -10.632 -13.890  1.00 94.51           H  
ATOM   3999  C   ALA A 244       1.070  -9.102 -15.291  1.00 94.51           C  
ATOM   4000  CB  ALA A 244       1.473  -9.051 -12.782  1.00 94.51           C  
ATOM   4001  HB1 ALA A 244       0.541  -8.507 -12.627  1.00 94.51           H  
ATOM   4002  HB2 ALA A 244       2.280  -8.329 -12.904  1.00 94.51           H  
ATOM   4003  HB3 ALA A 244       1.661  -9.681 -11.912  1.00 94.51           H  
ATOM   4004  O   ALA A 244       1.943  -8.848 -16.126  1.00 94.51           O  
ATOM   4005  N   THR A 245      -0.166  -8.613 -15.384  1.00 94.85           N  
ATOM   4006  H   THR A 245      -0.819  -8.796 -14.635  1.00 94.85           H  
ATOM   4007  CA  THR A 245      -0.583  -7.705 -16.459  1.00 94.85           C  
ATOM   4008  HA  THR A 245      -0.056  -7.974 -17.375  1.00 94.85           H  
ATOM   4009  C   THR A 245      -0.221  -6.271 -16.087  1.00 94.85           C  
ATOM   4010  CB  THR A 245      -2.083  -7.842 -16.746  1.00 94.85           C  
ATOM   4011  HB  THR A 245      -2.659  -7.574 -15.860  1.00 94.85           H  
ATOM   4012  O   THR A 245      -0.667  -5.766 -15.056  1.00 94.85           O  
ATOM   4013  CG2 THR A 245      -2.531  -6.977 -17.923  1.00 94.85           C  
ATOM   4014 HG21 THR A 245      -2.417  -5.919 -17.684  1.00 94.85           H  
ATOM   4015 HG22 THR A 245      -3.583  -7.169 -18.131  1.00 94.85           H  
ATOM   4016 HG23 THR A 245      -1.945  -7.216 -18.811  1.00 94.85           H  
ATOM   4017  OG1 THR A 245      -2.358  -9.178 -17.095  1.00 94.85           O  
ATOM   4018  HG1 THR A 245      -2.680  -9.625 -16.308  1.00 94.85           H  
ATOM   4019  N   LEU A 246       0.587  -5.603 -16.914  1.00 93.26           N  
ATOM   4020  H   LEU A 246       0.898  -6.066 -17.756  1.00 93.26           H  
ATOM   4021  CA  LEU A 246       0.859  -4.172 -16.776  1.00 93.26           C  
ATOM   4022  HA  LEU A 246       1.049  -3.948 -15.726  1.00 93.26           H  
ATOM   4023  C   LEU A 246      -0.375  -3.383 -17.229  1.00 93.26           C  
ATOM   4024  CB  LEU A 246       2.112  -3.806 -17.596  1.00 93.26           C  
ATOM   4025  HB2 LEU A 246       2.963  -4.360 -17.198  1.00 93.26           H  
ATOM   4026  HB3 LEU A 246       1.951  -4.127 -18.625  1.00 93.26           H  
ATOM   4027  O   LEU A 246      -0.760  -3.452 -18.393  1.00 93.26           O  
ATOM   4028  CG  LEU A 246       2.454  -2.302 -17.618  1.00 93.26           C  
ATOM   4029  HG  LEU A 246       1.614  -1.733 -18.016  1.00 93.26           H  
ATOM   4030  CD1 LEU A 246       2.806  -1.757 -16.233  1.00 93.26           C  
ATOM   4031 HD11 LEU A 246       1.937  -1.826 -15.579  1.00 93.26           H  
ATOM   4032 HD12 LEU A 246       3.080  -0.705 -16.323  1.00 93.26           H  
ATOM   4033 HD13 LEU A 246       3.633  -2.322 -15.803  1.00 93.26           H  
ATOM   4034  CD2 LEU A 246       3.664  -2.067 -18.521  1.00 93.26           C  
ATOM   4035 HD21 LEU A 246       4.521  -2.640 -18.167  1.00 93.26           H  
ATOM   4036 HD22 LEU A 246       3.907  -1.005 -18.546  1.00 93.26           H  
ATOM   4037 HD23 LEU A 246       3.414  -2.379 -19.535  1.00 93.26           H  
ATOM   4038  N   ILE A 247      -0.965  -2.612 -16.318  1.00 90.42           N  
ATOM   4039  H   ILE A 247      -0.573  -2.576 -15.388  1.00 90.42           H  
ATOM   4040  CA  ILE A 247      -2.041  -1.677 -16.638  1.00 90.42           C  
ATOM   4041  HA  ILE A 247      -2.565  -2.028 -17.527  1.00 90.42           H  
ATOM   4042  C   ILE A 247      -1.409  -0.327 -16.962  1.00 90.42           C  
ATOM   4043  CB  ILE A 247      -3.087  -1.586 -15.505  1.00 90.42           C  
ATOM   4044  HB  ILE A 247      -2.586  -1.281 -14.587  1.00 90.42           H  
ATOM   4045  O   ILE A 247      -0.839   0.342 -16.094  1.00 90.42           O  
ATOM   4046  CG1 ILE A 247      -3.742  -2.967 -15.278  1.00 90.42           C  
ATOM   4047 HG12 ILE A 247      -4.204  -3.294 -16.209  1.00 90.42           H  
ATOM   4048 HG13 ILE A 247      -2.977  -3.697 -15.013  1.00 90.42           H  
ATOM   4049  CG2 ILE A 247      -4.151  -0.526 -15.869  1.00 90.42           C  
ATOM   4050 HG21 ILE A 247      -3.692   0.443 -16.062  1.00 90.42           H  
ATOM   4051 HG22 ILE A 247      -4.856  -0.375 -15.051  1.00 90.42           H  
ATOM   4052 HG23 ILE A 247      -4.698  -0.834 -16.761  1.00 90.42           H  
ATOM   4053  CD1 ILE A 247      -4.807  -2.997 -14.175  1.00 90.42           C  
ATOM   4054 HD11 ILE A 247      -5.298  -3.970 -14.195  1.00 90.42           H  
ATOM   4055 HD12 ILE A 247      -5.589  -2.258 -14.349  1.00 90.42           H  
ATOM   4056 HD13 ILE A 247      -4.347  -2.828 -13.202  1.00 90.42           H  
ATOM   4057  N   HIS A 248      -1.553   0.092 -18.214  1.00 80.46           N  
ATOM   4058  H   HIS A 248      -2.030  -0.503 -18.876  1.00 80.46           H  
ATOM   4059  CA  HIS A 248      -1.247   1.452 -18.628  1.00 80.46           C  
ATOM   4060  HA  HIS A 248      -0.313   1.770 -18.166  1.00 80.46           H  
ATOM   4061  C   HIS A 248      -2.359   2.376 -18.124  1.00 80.46           C  
ATOM   4062  CB  HIS A 248      -1.048   1.489 -20.149  1.00 80.46           C  
ATOM   4063  HB2 HIS A 248      -1.897   1.022 -20.647  1.00 80.46           H  
ATOM   4064  HB3 HIS A 248      -1.002   2.528 -20.474  1.00 80.46           H  
ATOM   4065  O   HIS A 248      -3.404   2.525 -18.747  1.00 80.46           O  
ATOM   4066  CG  HIS A 248       0.230   0.800 -20.563  1.00 80.46           C  
ATOM   4067  CD2 HIS A 248       0.385  -0.509 -20.938  1.00 80.46           C  
ATOM   4068  HD2 HIS A 248      -0.400  -1.247 -21.010  1.00 80.46           H  
ATOM   4069  ND1 HIS A 248       1.475   1.382 -20.596  1.00 80.46           N  
ATOM   4070  HD1 HIS A 248       1.658   2.368 -20.473  1.00 80.46           H  
ATOM   4071  CE1 HIS A 248       2.359   0.451 -20.986  1.00 80.46           C  
ATOM   4072  HE1 HIS A 248       3.413   0.622 -21.148  1.00 80.46           H  
ATOM   4073  NE2 HIS A 248       1.747  -0.722 -21.193  1.00 80.46           N  
ATOM   4074  N   GLN A 249      -2.158   2.962 -16.942  1.00 66.24           N  
ATOM   4075  H   GLN A 249      -1.311   2.754 -16.432  1.00 66.24           H  
ATOM   4076  CA  GLN A 249      -3.021   4.043 -16.478  1.00 66.24           C  
ATOM   4077  HA  GLN A 249      -4.064   3.775 -16.647  1.00 66.24           H  
ATOM   4078  C   GLN A 249      -2.706   5.282 -17.310  1.00 66.24           C  
ATOM   4079  CB  GLN A 249      -2.819   4.312 -14.981  1.00 66.24           C  
ATOM   4080  HB2 GLN A 249      -1.770   4.538 -14.787  1.00 66.24           H  
ATOM   4081  HB3 GLN A 249      -3.415   5.182 -14.705  1.00 66.24           H  
ATOM   4082  O   GLN A 249      -1.547   5.710 -17.355  1.00 66.24           O  
ATOM   4083  CG  GLN A 249      -3.256   3.123 -14.116  1.00 66.24           C  
ATOM   4084  HG2 GLN A 249      -2.599   2.271 -14.293  1.00 66.24           H  
ATOM   4085  HG3 GLN A 249      -4.271   2.837 -14.394  1.00 66.24           H  
ATOM   4086  CD  GLN A 249      -3.218   3.467 -12.632  1.00 66.24           C  
ATOM   4087  NE2 GLN A 249      -4.290   3.255 -11.906  1.00 66.24           N  
ATOM   4088 HE21 GLN A 249      -4.250   3.614 -10.963  1.00 66.24           H  
ATOM   4089 HE22 GLN A 249      -5.156   2.987 -12.351  1.00 66.24           H  
ATOM   4090  OE1 GLN A 249      -2.235   3.936 -12.087  1.00 66.24           O  
ATOM   4091  N   SER A 250      -3.715   5.858 -17.962  1.00 55.34           N  
ATOM   4092  H   SER A 250      -4.646   5.466 -17.941  1.00 55.34           H  
ATOM   4093  CA  SER A 250      -3.535   7.151 -18.606  1.00 55.34           C  
ATOM   4094  HA  SER A 250      -2.734   7.062 -19.339  1.00 55.34           H  
ATOM   4095  C   SER A 250      -3.141   8.201 -17.561  1.00 55.34           C  
ATOM   4096  CB  SER A 250      -4.802   7.574 -19.351  1.00 55.34           C  
ATOM   4097  HB2 SER A 250      -4.548   8.362 -20.061  1.00 55.34           H  
ATOM   4098  HB3 SER A 250      -5.220   6.726 -19.892  1.00 55.34           H  
ATOM   4099  O   SER A 250      -3.432   8.076 -16.366  1.00 55.34           O  
ATOM   4100  OG  SER A 250      -5.739   8.081 -18.427  1.00 55.34           O  
ATOM   4101  HG  SER A 250      -6.387   8.591 -18.919  1.00 55.34           H  
ATOM   4102  N   ILE A 251      -2.535   9.296 -18.018  1.00 52.91           N  
ATOM   4103  H   ILE A 251      -2.325   9.344 -19.005  1.00 52.91           H  
ATOM   4104  CA  ILE A 251      -2.276  10.472 -17.169  1.00 52.91           C  
ATOM   4105  HA  ILE A 251      -1.660  10.164 -16.325  1.00 52.91           H  
ATOM   4106  C   ILE A 251      -3.593  11.022 -16.581  1.00 52.91           C  
ATOM   4107  CB  ILE A 251      -1.502  11.534 -17.989  1.00 52.91           C  
ATOM   4108  HB  ILE A 251      -2.077  11.753 -18.889  1.00 52.91           H  
ATOM   4109  O   ILE A 251      -3.585  11.644 -15.522  1.00 52.91           O  
ATOM   4110  CG1 ILE A 251      -0.116  10.985 -18.409  1.00 52.91           C  
ATOM   4111 HG12 ILE A 251       0.530  10.925 -17.533  1.00 52.91           H  
ATOM   4112 HG13 ILE A 251      -0.220   9.977 -18.810  1.00 52.91           H  
ATOM   4113  CG2 ILE A 251      -1.329  12.847 -17.200  1.00 52.91           C  
ATOM   4114 HG21 ILE A 251      -2.299  13.318 -17.037  1.00 52.91           H  
ATOM   4115 HG22 ILE A 251      -0.720  13.560 -17.754  1.00 52.91           H  
ATOM   4116 HG23 ILE A 251      -0.867  12.646 -16.233  1.00 52.91           H  
ATOM   4117  CD1 ILE A 251       0.582  11.814 -19.495  1.00 52.91           C  
ATOM   4118 HD11 ILE A 251       1.512  11.322 -19.778  1.00 52.91           H  
ATOM   4119 HD12 ILE A 251       0.819  12.815 -19.135  1.00 52.91           H  
ATOM   4120 HD13 ILE A 251      -0.059  11.884 -20.374  1.00 52.91           H  
ATOM   4121  N   THR A 252      -4.729  10.759 -17.237  1.00 61.73           N  
ATOM   4122  H   THR A 252      -4.686  10.163 -18.052  1.00 61.73           H  
ATOM   4123  CA  THR A 252      -6.069  11.169 -16.797  1.00 61.73           C  
ATOM   4124  HA  THR A 252      -5.973  12.107 -16.249  1.00 61.73           H  
ATOM   4125  C   THR A 252      -6.727  10.190 -15.816  1.00 61.73           C  
ATOM   4126  CB  THR A 252      -6.989  11.447 -18.003  1.00 61.73           C  
ATOM   4127  HB  THR A 252      -7.954  11.799 -17.640  1.00 61.73           H  
ATOM   4128  O   THR A 252      -7.807  10.487 -15.313  1.00 61.73           O  
ATOM   4129  CG2 THR A 252      -6.402  12.509 -18.934  1.00 61.73           C  
ATOM   4130 HG21 THR A 252      -7.123  12.753 -19.714  1.00 61.73           H  
ATOM   4131 HG22 THR A 252      -6.184  13.414 -18.365  1.00 61.73           H  
ATOM   4132 HG23 THR A 252      -5.484  12.149 -19.400  1.00 61.73           H  
ATOM   4133  OG1 THR A 252      -7.192  10.305 -18.806  1.00 61.73           O  
ATOM   4134  HG1 THR A 252      -7.710  10.579 -19.566  1.00 61.73           H  
ATOM   4135  N   GLY A 253      -6.103   9.043 -15.514  1.00 52.94           N  
ATOM   4136  H   GLY A 253      -5.218   8.845 -15.960  1.00 52.94           H  
ATOM   4137  CA  GLY A 253      -6.672   8.000 -14.650  1.00 52.94           C  
ATOM   4138  HA2 GLY A 253      -7.094   8.462 -13.758  1.00 52.94           H  
ATOM   4139  HA3 GLY A 253      -5.869   7.328 -14.348  1.00 52.94           H  
ATOM   4140  C   GLY A 253      -7.768   7.154 -15.311  1.00 52.94           C  
ATOM   4141  O   GLY A 253      -8.408   6.349 -14.635  1.00 52.94           O  
ATOM   4142  N   LEU A 254      -7.980   7.312 -16.619  1.00 47.40           N  
ATOM   4143  H   LEU A 254      -7.326   7.895 -17.122  1.00 47.40           H  
ATOM   4144  CA  LEU A 254      -8.895   6.501 -17.417  1.00 47.40           C  
ATOM   4145  HA  LEU A 254      -9.660   6.086 -16.761  1.00 47.40           H  
ATOM   4146  C   LEU A 254      -8.141   5.306 -18.021  1.00 47.40           C  
ATOM   4147  CB  LEU A 254      -9.594   7.383 -18.471  1.00 47.40           C  
ATOM   4148  HB2 LEU A 254     -10.195   6.747 -19.121  1.00 47.40           H  
ATOM   4149  HB3 LEU A 254      -8.827   7.851 -19.088  1.00 47.40           H  
ATOM   4150  O   LEU A 254      -6.950   5.384 -18.322  1.00 47.40           O  
ATOM   4151  CG  LEU A 254     -10.501   8.481 -17.872  1.00 47.40           C  
ATOM   4152  HG  LEU A 254      -9.932   9.081 -17.162  1.00 47.40           H  
ATOM   4153  CD1 LEU A 254     -11.002   9.413 -18.976  1.00 47.40           C  
ATOM   4154 HD11 LEU A 254     -11.609  10.208 -18.541  1.00 47.40           H  
ATOM   4155 HD12 LEU A 254     -10.151   9.860 -19.489  1.00 47.40           H  
ATOM   4156 HD13 LEU A 254     -11.599   8.852 -19.695  1.00 47.40           H  
ATOM   4157  CD2 LEU A 254     -11.725   7.897 -17.158  1.00 47.40           C  
ATOM   4158 HD21 LEU A 254     -12.284   7.253 -17.837  1.00 47.40           H  
ATOM   4159 HD22 LEU A 254     -12.371   8.706 -16.817  1.00 47.40           H  
ATOM   4160 HD23 LEU A 254     -11.411   7.326 -16.285  1.00 47.40           H  
ATOM   4161  N   TYR A 255      -8.830   4.175 -18.156  1.00 43.84           N  
ATOM   4162  H   TYR A 255      -9.818   4.187 -17.946  1.00 43.84           H  
ATOM   4163  CA  TYR A 255      -8.298   3.005 -18.852  1.00 43.84           C  
ATOM   4164  HA  TYR A 255      -7.319   2.755 -18.444  1.00 43.84           H  
ATOM   4165  C   TYR A 255      -8.139   3.376 -20.331  1.00 43.84           C  
ATOM   4166  CB  TYR A 255      -9.252   1.809 -18.647  1.00 43.84           C  
ATOM   4167  HB2 TYR A 255      -9.839   1.645 -19.551  1.00 43.84           H  
ATOM   4168  HB3 TYR A 255      -9.971   2.049 -17.864  1.00 43.84           H  
ATOM   4169  O   TYR A 255      -9.133   3.685 -20.986  1.00 43.84           O  
ATOM   4170  CG  TYR A 255      -8.582   0.504 -18.258  1.00 43.84           C  
ATOM   4171  CD1 TYR A 255      -8.203  -0.424 -19.247  1.00 43.84           C  
ATOM   4172  HD1 TYR A 255      -8.340  -0.191 -20.292  1.00 43.84           H  
ATOM   4173  CD2 TYR A 255      -8.372   0.205 -16.897  1.00 43.84           C  
ATOM   4174  HD2 TYR A 255      -8.659   0.926 -16.146  1.00 43.84           H  
ATOM   4175  CE1 TYR A 255      -7.631  -1.656 -18.873  1.00 43.84           C  
ATOM   4176  HE1 TYR A 255      -7.333  -2.368 -19.628  1.00 43.84           H  
ATOM   4177  CE2 TYR A 255      -7.805  -1.029 -16.519  1.00 43.84           C  
ATOM   4178  HE2 TYR A 255      -7.648  -1.261 -15.476  1.00 43.84           H  
ATOM   4179  OH  TYR A 255      -6.900  -3.165 -17.161  1.00 43.84           O  
ATOM   4180  HH  TYR A 255      -6.887  -3.324 -16.215  1.00 43.84           H  
ATOM   4181  CZ  TYR A 255      -7.439  -1.966 -17.511  1.00 43.84           C  
ATOM   4182  N   GLU A 256      -6.914   3.378 -20.849  1.00 41.38           N  
ATOM   4183  H   GLU A 256      -6.123   3.140 -20.269  1.00 41.38           H  
ATOM   4184  CA  GLU A 256      -6.691   3.398 -22.295  1.00 41.38           C  
ATOM   4185  HA  GLU A 256      -7.544   3.852 -22.799  1.00 41.38           H  
ATOM   4186  C   GLU A 256      -6.620   1.940 -22.759  1.00 41.38           C  
ATOM   4187  CB  GLU A 256      -5.456   4.243 -22.659  1.00 41.38           C  
ATOM   4188  HB2 GLU A 256      -5.131   3.975 -23.664  1.00 41.38           H  
ATOM   4189  HB3 GLU A 256      -4.648   4.037 -21.957  1.00 41.38           H  
ATOM   4190  O   GLU A 256      -5.794   1.165 -22.272  1.00 41.38           O  
ATOM   4191  CG  GLU A 256      -5.809   5.745 -22.639  1.00 41.38           C  
ATOM   4192  HG2 GLU A 256      -6.240   5.989 -21.668  1.00 41.38           H  
ATOM   4193  HG3 GLU A 256      -6.580   5.927 -23.388  1.00 41.38           H  
ATOM   4194  CD  GLU A 256      -4.623   6.688 -22.919  1.00 41.38           C  
ATOM   4195  OE1 GLU A 256      -4.747   7.884 -22.556  1.00 41.38           O  
ATOM   4196  OE2 GLU A 256      -3.584   6.234 -23.447  1.00 41.38           O  
ATOM   4197  N   THR A 257      -7.569   1.558 -23.616  1.00 40.46           N  
ATOM   4198  H   THR A 257      -8.212   2.258 -23.957  1.00 40.46           H  
ATOM   4199  CA  THR A 257      -7.615   0.269 -24.322  1.00 40.46           C  
ATOM   4200  HA  THR A 257      -7.244  -0.528 -23.677  1.00 40.46           H  
ATOM   4201  C   THR A 257      -6.722   0.290 -25.546  1.00 40.46           C  
ATOM   4202  CB  THR A 257      -9.028  -0.068 -24.793  1.00 40.46           C  
ATOM   4203  HB  THR A 257      -8.989  -0.944 -25.441  1.00 40.46           H  
ATOM   4204  O   THR A 257      -6.823   1.295 -26.287  1.00 40.46           O  
ATOM   4205  CG2 THR A 257      -9.981  -0.357 -23.634  1.00 40.46           C  
ATOM   4206 HG21 THR A 257     -10.962  -0.614 -24.032  1.00 40.46           H  
ATOM   4207 HG22 THR A 257      -9.596  -1.194 -23.051  1.00 40.46           H  
ATOM   4208 HG23 THR A 257     -10.068   0.523 -22.997  1.00 40.46           H  
ATOM   4209  OG1 THR A 257      -9.510   1.031 -25.528  1.00 40.46           O  
ATOM   4210  HG1 THR A 257      -8.739   1.318 -26.022  1.00 40.46           H  
ATOM   4211  OXT THR A 257      -6.050  -0.739 -25.757  1.00 40.46           O  
TER    4212      THR A 257                                                       
END   
