# Supplementary material for: Computational design of novel Cas9 PAM-interacting domains using evolution-based modelling and structural quality assessment
Source: PLoS Comput Biol. 2023 Nov 17;19(11):e1011621. doi: 10.1371/journal.pcbi.1011621 (PMC10729993; doi:10.1371/journal.pcbi.1011621)
Supplement: S1 File — This file contains the experimentally tested sequences in a zip format. It includes Fasta files, AlphaFold Prediction with PDB file, pLDDT, and more. (ZIP) [file pcbi.1011621.s001.zip › pdb/dgfx_58_relaxed_rank_1_model_3.pdb]

ATOM      1  N   THR A   1       2.109  13.043 -21.098  1.00 43.02           N  
ATOM      2  H   THR A   1       1.813  13.911 -20.675  1.00 43.02           H  
ATOM      3  H2  THR A   1       1.873  12.275 -20.486  1.00 43.02           H  
ATOM      4  H3  THR A   1       1.625  12.955 -21.980  1.00 43.02           H  
ATOM      5  CA  THR A   1       3.569  13.136 -21.318  1.00 43.02           C  
ATOM      6  HA  THR A   1       3.937  12.252 -21.841  1.00 43.02           H  
ATOM      7  C   THR A   1       4.252  13.214 -19.962  1.00 43.02           C  
ATOM      8  CB  THR A   1       3.884  14.375 -22.168  1.00 43.02           C  
ATOM      9  HB  THR A   1       4.927  14.667 -22.045  1.00 43.02           H  
ATOM     10  O   THR A   1       4.167  14.234 -19.300  1.00 43.02           O  
ATOM     11  CG2 THR A   1       3.588  14.113 -23.643  1.00 43.02           C  
ATOM     12 HG21 THR A   1       2.531  13.899 -23.802  1.00 43.02           H  
ATOM     13 HG22 THR A   1       3.856  14.994 -24.225  1.00 43.02           H  
ATOM     14 HG23 THR A   1       4.188  13.276 -23.999  1.00 43.02           H  
ATOM     15  OG1 THR A   1       3.024  15.417 -21.782  1.00 43.02           O  
ATOM     16  HG1 THR A   1       3.390  16.246 -22.098  1.00 43.02           H  
ATOM     17  N   GLY A   2       4.815  12.108 -19.466  1.00 58.77           N  
ATOM     18  H   GLY A   2       4.928  11.292 -20.052  1.00 58.77           H  
ATOM     19  CA  GLY A   2       5.594  12.116 -18.217  1.00 58.77           C  
ATOM     20  HA2 GLY A   2       5.166  12.821 -17.505  1.00 58.77           H  
ATOM     21  HA3 GLY A   2       5.587  11.125 -17.765  1.00 58.77           H  
ATOM     22  C   GLY A   2       7.044  12.503 -18.503  1.00 58.77           C  
ATOM     23  O   GLY A   2       7.566  12.104 -19.543  1.00 58.77           O  
ATOM     24  N   GLY A   3       7.681  13.275 -17.619  1.00 76.72           N  
ATOM     25  H   GLY A   3       7.192  13.602 -16.798  1.00 76.72           H  
ATOM     26  CA  GLY A   3       9.099  13.625 -17.754  1.00 76.72           C  
ATOM     27  HA2 GLY A   3       9.421  14.228 -16.905  1.00 76.72           H  
ATOM     28  HA3 GLY A   3       9.239  14.215 -18.660  1.00 76.72           H  
ATOM     29  C   GLY A   3       9.990  12.380 -17.824  1.00 76.72           C  
ATOM     30  O   GLY A   3       9.715  11.375 -17.162  1.00 76.72           O  
ATOM     31  N   PHE A   4      11.057  12.437 -18.627  1.00 82.57           N  
ATOM     32  H   PHE A   4      11.221  13.289 -19.145  1.00 82.57           H  
ATOM     33  CA  PHE A   4      12.025  11.339 -18.788  1.00 82.57           C  
ATOM     34  HA  PHE A   4      11.500  10.445 -19.123  1.00 82.57           H  
ATOM     35  C   PHE A   4      12.745  10.987 -17.482  1.00 82.57           C  
ATOM     36  CB  PHE A   4      13.064  11.735 -19.845  1.00 82.57           C  
ATOM     37  HB2 PHE A   4      13.832  10.963 -19.888  1.00 82.57           H  
ATOM     38  HB3 PHE A   4      13.553  12.659 -19.537  1.00 82.57           H  
ATOM     39  O   PHE A   4      13.203   9.857 -17.304  1.00 82.57           O  
ATOM     40  CG  PHE A   4      12.489  11.901 -21.234  1.00 82.57           C  
ATOM     41  CD1 PHE A   4      12.083  10.765 -21.954  1.00 82.57           C  
ATOM     42  HD1 PHE A   4      12.225   9.785 -21.523  1.00 82.57           H  
ATOM     43  CD2 PHE A   4      12.360  13.178 -21.811  1.00 82.57           C  
ATOM     44  HD2 PHE A   4      12.688  14.055 -21.274  1.00 82.57           H  
ATOM     45  CE1 PHE A   4      11.521  10.901 -23.236  1.00 82.57           C  
ATOM     46  HE1 PHE A   4      11.220  10.027 -23.795  1.00 82.57           H  
ATOM     47  CE2 PHE A   4      11.810  13.314 -23.099  1.00 82.57           C  
ATOM     48  HE2 PHE A   4      11.718  14.293 -23.544  1.00 82.57           H  
ATOM     49  CZ  PHE A   4      11.384  12.177 -23.807  1.00 82.57           C  
ATOM     50  HZ  PHE A   4      10.967  12.285 -24.798  1.00 82.57           H  
ATOM     51  N   SER A   5      12.808  11.947 -16.566  1.00 83.86           N  
ATOM     52  H   SER A   5      12.413  12.848 -16.795  1.00 83.86           H  
ATOM     53  CA  SER A   5      13.436  11.857 -15.259  1.00 83.86           C  
ATOM     54  HA  SER A   5      13.507  10.813 -14.953  1.00 83.86           H  
ATOM     55  C   SER A   5      12.609  12.583 -14.212  1.00 83.86           C  
ATOM     56  CB  SER A   5      14.848  12.445 -15.327  1.00 83.86           C  
ATOM     57  HB2 SER A   5      15.272  12.532 -14.327  1.00 83.86           H  
ATOM     58  HB3 SER A   5      15.452  11.749 -15.909  1.00 83.86           H  
ATOM     59  O   SER A   5      11.739  13.394 -14.523  1.00 83.86           O  
ATOM     60  OG  SER A   5      14.905  13.695 -15.988  1.00 83.86           O  
ATOM     61  HG  SER A   5      14.315  14.343 -15.596  1.00 83.86           H  
ATOM     62  N   LYS A   6      12.905  12.316 -12.944  1.00 81.81           N  
ATOM     63  H   LYS A   6      13.617  11.624 -12.759  1.00 81.81           H  
ATOM     64  CA  LYS A   6      12.471  13.191 -11.861  1.00 81.81           C  
ATOM     65  HA  LYS A   6      11.405  13.398 -11.958  1.00 81.81           H  
ATOM     66  C   LYS A   6      13.242  14.506 -11.953  1.00 81.81           C  
ATOM     67  CB  LYS A   6      12.746  12.515 -10.528  1.00 81.81           C  
ATOM     68  HB2 LYS A   6      12.549  13.228  -9.727  1.00 81.81           H  
ATOM     69  HB3 LYS A   6      13.805  12.258 -10.510  1.00 81.81           H  
ATOM     70  O   LYS A   6      14.462  14.512 -11.828  1.00 81.81           O  
ATOM     71  CG  LYS A   6      11.918  11.246 -10.291  1.00 81.81           C  
ATOM     72  HG2 LYS A   6      12.090  10.519 -11.085  1.00 81.81           H  
ATOM     73  HG3 LYS A   6      10.857  11.485 -10.216  1.00 81.81           H  
ATOM     74  CD  LYS A   6      12.442  10.699  -8.972  1.00 81.81           C  
ATOM     75  HD2 LYS A   6      13.521  10.591  -9.088  1.00 81.81           H  
ATOM     76  HD3 LYS A   6      12.257  11.424  -8.180  1.00 81.81           H  
ATOM     77  CE  LYS A   6      11.896   9.348  -8.551  1.00 81.81           C  
ATOM     78  HE2 LYS A   6      10.856   9.453  -8.244  1.00 81.81           H  
ATOM     79  HE3 LYS A   6      11.970   8.657  -9.391  1.00 81.81           H  
ATOM     80  NZ  LYS A   6      12.760   8.900  -7.437  1.00 81.81           N  
ATOM     81  HZ1 LYS A   6      12.441   8.048  -6.997  1.00 81.81           H  
ATOM     82  HZ2 LYS A   6      13.696   8.782  -7.796  1.00 81.81           H  
ATOM     83  HZ3 LYS A   6      12.878   9.649  -6.770  1.00 81.81           H  
ATOM     84  N   GLU A   7      12.517  15.605 -12.126  1.00 82.95           N  
ATOM     85  H   GLU A   7      11.537  15.485 -12.340  1.00 82.95           H  
ATOM     86  CA  GLU A   7      13.082  16.944 -12.361  1.00 82.95           C  
ATOM     87  HA  GLU A   7      13.818  16.885 -13.163  1.00 82.95           H  
ATOM     88  C   GLU A   7      13.821  17.544 -11.150  1.00 82.95           C  
ATOM     89  CB  GLU A   7      11.952  17.884 -12.817  1.00 82.95           C  
ATOM     90  HB2 GLU A   7      12.346  18.894 -12.930  1.00 82.95           H  
ATOM     91  HB3 GLU A   7      11.186  17.914 -12.042  1.00 82.95           H  
ATOM     92  O   GLU A   7      14.463  18.587 -11.259  1.00 82.95           O  
ATOM     93  CG  GLU A   7      11.296  17.459 -14.143  1.00 82.95           C  
ATOM     94  HG2 GLU A   7      10.526  18.188 -14.394  1.00 82.95           H  
ATOM     95  HG3 GLU A   7      10.798  16.500 -13.999  1.00 82.95           H  
ATOM     96  CD  GLU A   7      12.298  17.363 -15.306  1.00 82.95           C  
ATOM     97  OE1 GLU A   7      12.133  16.439 -16.136  1.00 82.95           O  
ATOM     98  OE2 GLU A   7      13.237  18.188 -15.332  1.00 82.95           O  
ATOM     99  N   SER A   8      13.764  16.895  -9.983  1.00 86.02           N  
ATOM    100  H   SER A   8      13.246  16.029  -9.935  1.00 86.02           H  
ATOM    101  CA  SER A   8      14.557  17.294  -8.822  1.00 86.02           C  
ATOM    102  HA  SER A   8      14.317  18.330  -8.579  1.00 86.02           H  
ATOM    103  C   SER A   8      16.051  17.202  -9.136  1.00 86.02           C  
ATOM    104  CB  SER A   8      14.227  16.424  -7.607  1.00 86.02           C  
ATOM    105  HB2 SER A   8      14.812  16.759  -6.751  1.00 86.02           H  
ATOM    106  HB3 SER A   8      14.482  15.386  -7.821  1.00 86.02           H  
ATOM    107  O   SER A   8      16.574  16.122  -9.422  1.00 86.02           O  
ATOM    108  OG  SER A   8      12.846  16.512  -7.300  1.00 86.02           O  
ATOM    109  HG  SER A   8      12.626  17.430  -7.129  1.00 86.02           H  
ATOM    110  N   ILE A   9      16.740  18.339  -9.043  1.00 84.61           N  
ATOM    111  H   ILE A   9      16.235  19.194  -8.857  1.00 84.61           H  
ATOM    112  CA  ILE A   9      18.194  18.413  -9.177  1.00 84.61           C  
ATOM    113  HA  ILE A   9      18.513  17.685  -9.924  1.00 84.61           H  
ATOM    114  C   ILE A   9      18.808  18.030  -7.837  1.00 84.61           C  
ATOM    115  CB  ILE A   9      18.657  19.807  -9.653  1.00 84.61           C  
ATOM    116  HB  ILE A   9      18.319  20.552  -8.933  1.00 84.61           H  
ATOM    117  O   ILE A   9      18.595  18.704  -6.828  1.00 84.61           O  
ATOM    118  CG1 ILE A   9      18.038  20.133 -11.032  1.00 84.61           C  
ATOM    119 HG12 ILE A   9      16.958  19.987 -10.995  1.00 84.61           H  
ATOM    120 HG13 ILE A   9      18.437  19.450 -11.782  1.00 84.61           H  
ATOM    121  CG2 ILE A   9      20.198  19.852  -9.723  1.00 84.61           C  
ATOM    122 HG21 ILE A   9      20.564  19.077 -10.395  1.00 84.61           H  
ATOM    123 HG22 ILE A   9      20.627  19.685  -8.735  1.00 84.61           H  
ATOM    124 HG23 ILE A   9      20.542  20.831 -10.059  1.00 84.61           H  
ATOM    125  CD1 ILE A   9      18.270  21.577 -11.493  1.00 84.61           C  
ATOM    126 HD11 ILE A   9      19.328  21.757 -11.682  1.00 84.61           H  
ATOM    127 HD12 ILE A   9      17.717  21.749 -12.417  1.00 84.61           H  
ATOM    128 HD13 ILE A   9      17.910  22.270 -10.733  1.00 84.61           H  
ATOM    129  N   LEU A  10      19.578  16.950  -7.838  1.00 87.56           N  
ATOM    130  H   LEU A  10      19.735  16.476  -8.716  1.00 87.56           H  
ATOM    131  CA  LEU A  10      20.338  16.507  -6.683  1.00 87.56           C  
ATOM    132  HA  LEU A  10      19.910  16.970  -5.793  1.00 87.56           H  
ATOM    133  C   LEU A  10      21.793  16.977  -6.794  1.00 87.56           C  
ATOM    134  CB  LEU A  10      20.222  14.985  -6.537  1.00 87.56           C  
ATOM    135  HB2 LEU A  10      20.854  14.663  -5.709  1.00 87.56           H  
ATOM    136  HB3 LEU A  10      20.609  14.537  -7.452  1.00 87.56           H  
ATOM    137  O   LEU A  10      22.327  17.077  -7.906  1.00 87.56           O  
ATOM    138  CG  LEU A  10      18.793  14.461  -6.308  1.00 87.56           C  
ATOM    139  HG  LEU A  10      18.207  14.613  -7.215  1.00 87.56           H  
ATOM    140  CD1 LEU A  10      18.853  12.963  -6.002  1.00 87.56           C  
ATOM    141 HD11 LEU A  10      19.389  12.794  -5.068  1.00 87.56           H  
ATOM    142 HD12 LEU A  10      17.844  12.561  -5.912  1.00 87.56           H  
ATOM    143 HD13 LEU A  10      19.370  12.436  -6.805  1.00 87.56           H  
ATOM    144  CD2 LEU A  10      18.075  15.141  -5.139  1.00 87.56           C  
ATOM    145 HD21 LEU A  10      17.881  16.186  -5.381  1.00 87.56           H  
ATOM    146 HD22 LEU A  10      18.685  15.081  -4.237  1.00 87.56           H  
ATOM    147 HD23 LEU A  10      17.116  14.654  -4.964  1.00 87.56           H  
ATOM    148  N   PRO A  11      22.447  17.262  -5.653  1.00 87.38           N  
ATOM    149  CA  PRO A  11      23.864  17.595  -5.634  1.00 87.38           C  
ATOM    150  HA  PRO A  11      24.047  18.469  -6.259  1.00 87.38           H  
ATOM    151  C   PRO A  11      24.713  16.430  -6.159  1.00 87.38           C  
ATOM    152  CB  PRO A  11      24.184  17.938  -4.174  1.00 87.38           C  
ATOM    153  HB2 PRO A  11      24.000  18.998  -4.003  1.00 87.38           H  
ATOM    154  HB3 PRO A  11      25.206  17.680  -3.899  1.00 87.38           H  
ATOM    155  O   PRO A  11      24.255  15.290  -6.271  1.00 87.38           O  
ATOM    156  CG  PRO A  11      23.164  17.114  -3.390  1.00 87.38           C  
ATOM    157  HG2 PRO A  11      23.516  16.086  -3.298  1.00 87.38           H  
ATOM    158  HG3 PRO A  11      22.963  17.542  -2.408  1.00 87.38           H  
ATOM    159  CD  PRO A  11      21.934  17.155  -4.292  1.00 87.38           C  
ATOM    160  HD2 PRO A  11      21.341  16.253  -4.145  1.00 87.38           H  
ATOM    161  HD3 PRO A  11      21.337  18.037  -4.061  1.00 87.38           H  
ATOM    162  N   HIS A  12      25.968  16.731  -6.486  1.00 86.29           N  
ATOM    163  H   HIS A  12      26.308  17.666  -6.317  1.00 86.29           H  
ATOM    164  CA  HIS A  12      26.922  15.725  -6.935  1.00 86.29           C  
ATOM    165  HA  HIS A  12      26.528  15.255  -7.836  1.00 86.29           H  
ATOM    166  C   HIS A  12      27.095  14.611  -5.894  1.00 86.29           C  
ATOM    167  CB  HIS A  12      28.245  16.405  -7.305  1.00 86.29           C  
ATOM    168  HB2 HIS A  12      28.053  17.252  -7.963  1.00 86.29           H  
ATOM    169  HB3 HIS A  12      28.852  15.689  -7.859  1.00 86.29           H  
ATOM    170  O   HIS A  12      27.026  14.834  -4.685  1.00 86.29           O  
ATOM    171  CG  HIS A  12      29.034  16.895  -6.122  1.00 86.29           C  
ATOM    172  CD2 HIS A  12      29.054  18.169  -5.624  1.00 86.29           C  
ATOM    173  HD2 HIS A  12      28.523  19.019  -6.028  1.00 86.29           H  
ATOM    174  ND1 HIS A  12      29.848  16.132  -5.318  1.00 86.29           N  
ATOM    175  HD1 HIS A  12      30.068  15.155  -5.451  1.00 86.29           H  
ATOM    176  CE1 HIS A  12      30.321  16.921  -4.341  1.00 86.29           C  
ATOM    177  HE1 HIS A  12      30.988  16.605  -3.552  1.00 86.29           H  
ATOM    178  NE2 HIS A  12      29.866  18.174  -4.489  1.00 86.29           N  
ATOM    179  N   GLY A  13      27.333  13.390  -6.363  1.00 80.11           N  
ATOM    180  H   GLY A  13      27.355  13.236  -7.361  1.00 80.11           H  
ATOM    181  CA  GLY A  13      27.545  12.248  -5.484  1.00 80.11           C  
ATOM    182  HA2 GLY A  13      28.387  12.458  -4.824  1.00 80.11           H  
ATOM    183  HA3 GLY A  13      26.658  12.098  -4.868  1.00 80.11           H  
ATOM    184  C   GLY A  13      27.834  10.970  -6.253  1.00 80.11           C  
ATOM    185  O   GLY A  13      27.688  10.911  -7.471  1.00 80.11           O  
ATOM    186  N   ASN A  14      28.198   9.914  -5.528  1.00 79.31           N  
ATOM    187  H   ASN A  14      28.312  10.042  -4.532  1.00 79.31           H  
ATOM    188  CA  ASN A  14      28.561   8.612  -6.101  1.00 79.31           C  
ATOM    189  HA  ASN A  14      29.160   8.793  -6.994  1.00 79.31           H  
ATOM    190  C   ASN A  14      27.351   7.786  -6.586  1.00 79.31           C  
ATOM    191  CB  ASN A  14      29.436   7.850  -5.085  1.00 79.31           C  
ATOM    192  HB2 ASN A  14      28.924   7.798  -4.124  1.00 79.31           H  
ATOM    193  HB3 ASN A  14      29.600   6.830  -5.435  1.00 79.31           H  
ATOM    194  O   ASN A  14      27.436   6.567  -6.691  1.00 79.31           O  
ATOM    195  CG  ASN A  14      30.807   8.470  -4.903  1.00 79.31           C  
ATOM    196  ND2 ASN A  14      31.477   8.175  -3.815  1.00 79.31           N  
ATOM    197 HD21 ASN A  14      31.104   7.539  -3.125  1.00 79.31           H  
ATOM    198 HD22 ASN A  14      32.385   8.609  -3.725  1.00 79.31           H  
ATOM    199  OD1 ASN A  14      31.299   9.212  -5.733  1.00 79.31           O  
ATOM    200  N   SER A  15      26.212   8.428  -6.850  1.00 80.16           N  
ATOM    201  H   SER A  15      26.251   9.435  -6.912  1.00 80.16           H  
ATOM    202  CA  SER A  15      25.024   7.752  -7.359  1.00 80.16           C  
ATOM    203  HA  SER A  15      24.953   6.758  -6.917  1.00 80.16           H  
ATOM    204  C   SER A  15      25.116   7.610  -8.873  1.00 80.16           C  
ATOM    205  CB  SER A  15      23.766   8.525  -6.963  1.00 80.16           C  
ATOM    206  HB2 SER A  15      23.847   9.548  -7.330  1.00 80.16           H  
ATOM    207  HB3 SER A  15      23.683   8.552  -5.877  1.00 80.16           H  
ATOM    208  O   SER A  15      25.015   8.596  -9.600  1.00 80.16           O  
ATOM    209  OG  SER A  15      22.612   7.909  -7.509  1.00 80.16           O  
ATOM    210  HG  SER A  15      21.945   8.592  -7.603  1.00 80.16           H  
ATOM    211  N   ASP A  16      25.207   6.372  -9.354  1.00 77.35           N  
ATOM    212  H   ASP A  16      25.430   5.619  -8.719  1.00 77.35           H  
ATOM    213  CA  ASP A  16      25.138   6.063 -10.789  1.00 77.35           C  
ATOM    214  HA  ASP A  16      25.797   6.747 -11.323  1.00 77.35           H  
ATOM    215  C   ASP A  16      23.721   6.262 -11.377  1.00 77.35           C  
ATOM    216  CB  ASP A  16      25.650   4.634 -11.035  1.00 77.35           C  
ATOM    217  HB2 ASP A  16      25.591   4.417 -12.102  1.00 77.35           H  
ATOM    218  HB3 ASP A  16      24.992   3.936 -10.516  1.00 77.35           H  
ATOM    219  O   ASP A  16      23.501   6.035 -12.563  1.00 77.35           O  
ATOM    220  CG  ASP A  16      27.101   4.396 -10.587  1.00 77.35           C  
ATOM    221  OD1 ASP A  16      27.961   5.305 -10.729  1.00 77.35           O  
ATOM    222  OD2 ASP A  16      27.353   3.283 -10.081  1.00 77.35           O  
ATOM    223  N   LYS A  17      22.739   6.675 -10.559  1.00 80.62           N  
ATOM    224  H   LYS A  17      22.991   6.877  -9.602  1.00 80.62           H  
ATOM    225  CA  LYS A  17      21.365   6.969 -11.005  1.00 80.62           C  
ATOM    226  HA  LYS A  17      21.125   6.328 -11.854  1.00 80.62           H  
ATOM    227  C   LYS A  17      21.182   8.398 -11.511  1.00 80.62           C  
ATOM    228  CB  LYS A  17      20.354   6.709  -9.882  1.00 80.62           C  
ATOM    229  HB2 LYS A  17      19.357   6.939 -10.257  1.00 80.62           H  
ATOM    230  HB3 LYS A  17      20.557   7.382  -9.049  1.00 80.62           H  
ATOM    231  O   LYS A  17      20.192   8.650 -12.197  1.00 80.62           O  
ATOM    232  CG  LYS A  17      20.368   5.257  -9.394  1.00 80.62           C  
ATOM    233  HG2 LYS A  17      20.149   4.594 -10.231  1.00 80.62           H  
ATOM    234  HG3 LYS A  17      21.349   5.011  -8.988  1.00 80.62           H  
ATOM    235  CD  LYS A  17      19.314   5.072  -8.301  1.00 80.62           C  
ATOM    236  HD2 LYS A  17      19.545   5.739  -7.471  1.00 80.62           H  
ATOM    237  HD3 LYS A  17      18.332   5.324  -8.701  1.00 80.62           H  
ATOM    238  CE  LYS A  17      19.330   3.619  -7.826  1.00 80.62           C  
ATOM    239  HE2 LYS A  17      20.340   3.377  -7.495  1.00 80.62           H  
ATOM    240  HE3 LYS A  17      19.093   2.974  -8.672  1.00 80.62           H  
ATOM    241  NZ  LYS A  17      18.362   3.412  -6.723  1.00 80.62           N  
ATOM    242  HZ1 LYS A  17      17.429   3.641  -7.034  1.00 80.62           H  
ATOM    243  HZ2 LYS A  17      18.384   2.452  -6.411  1.00 80.62           H  
ATOM    244  HZ3 LYS A  17      18.599   4.014  -5.946  1.00 80.62           H  
ATOM    245  N   LEU A  18      22.093   9.306 -11.146  1.00 85.40           N  
ATOM    246  H   LEU A  18      22.933   8.990 -10.682  1.00 85.40           H  
ATOM    247  CA  LEU A  18      21.990  10.712 -11.516  1.00 85.40           C  
ATOM    248  HA  LEU A  18      21.005  11.072 -11.220  1.00 85.40           H  
ATOM    249  C   LEU A  18      22.107  10.866 -13.029  1.00 85.40           C  
ATOM    250  CB  LEU A  18      23.076  11.549 -10.824  1.00 85.40           C  
ATOM    251  HB2 LEU A  18      23.068  12.544 -11.270  1.00 85.40           H  
ATOM    252  HB3 LEU A  18      24.042  11.088 -11.028  1.00 85.40           H  
ATOM    253  O   LEU A  18      23.033  10.345 -13.650  1.00 85.40           O  
ATOM    254  CG  LEU A  18      22.921  11.719  -9.310  1.00 85.40           C  
ATOM    255  HG  LEU A  18      22.879  10.736  -8.842  1.00 85.40           H  
ATOM    256  CD1 LEU A  18      24.126  12.484  -8.754  1.00 85.40           C  
ATOM    257 HD11 LEU A  18      24.022  12.616  -7.677  1.00 85.40           H  
ATOM    258 HD12 LEU A  18      24.196  13.466  -9.222  1.00 85.40           H  
ATOM    259 HD13 LEU A  18      25.040  11.926  -8.955  1.00 85.40           H  
ATOM    260  CD2 LEU A  18      21.657  12.487  -8.938  1.00 85.40           C  
ATOM    261 HD21 LEU A  18      20.771  11.938  -9.257  1.00 85.40           H  
ATOM    262 HD22 LEU A  18      21.658  13.471  -9.407  1.00 85.40           H  
ATOM    263 HD23 LEU A  18      21.620  12.596  -7.854  1.00 85.40           H  
ATOM    264  N   ILE A  19      21.192  11.630 -13.614  1.00 86.15           N  
ATOM    265  H   ILE A  19      20.461  12.023 -13.038  1.00 86.15           H  
ATOM    266  CA  ILE A  19      21.212  11.927 -15.044  1.00 86.15           C  
ATOM    267  HA  ILE A  19      21.760  11.130 -15.545  1.00 86.15           H  
ATOM    268  C   ILE A  19      21.924  13.265 -15.259  1.00 86.15           C  
ATOM    269  CB  ILE A  19      19.796  11.900 -15.637  1.00 86.15           C  
ATOM    270  HB  ILE A  19      19.177  12.593 -15.066  1.00 86.15           H  
ATOM    271  O   ILE A  19      21.560  14.257 -14.615  1.00 86.15           O  
ATOM    272  CG1 ILE A  19      19.207  10.483 -15.504  1.00 86.15           C  
ATOM    273 HG12 ILE A  19      19.670   9.825 -16.240  1.00 86.15           H  
ATOM    274 HG13 ILE A  19      19.404  10.070 -14.515  1.00 86.15           H  
ATOM    275  CG2 ILE A  19      19.794  12.339 -17.115  1.00 86.15           C  
ATOM    276 HG21 ILE A  19      20.405  11.665 -17.715  1.00 86.15           H  
ATOM    277 HG22 ILE A  19      18.780  12.353 -17.516  1.00 86.15           H  
ATOM    278 HG23 ILE A  19      20.176  13.355 -17.214  1.00 86.15           H  
ATOM    279  CD1 ILE A  19      17.698  10.473 -15.693  1.00 86.15           C  
ATOM    280 HD11 ILE A  19      17.229  10.982 -14.852  1.00 86.15           H  
ATOM    281 HD12 ILE A  19      17.408  10.939 -16.635  1.00 86.15           H  
ATOM    282 HD13 ILE A  19      17.373   9.433 -15.723  1.00 86.15           H  
ATOM    283  N   PRO A  20      22.911  13.329 -16.173  1.00 87.44           N  
ATOM    284  CA  PRO A  20      23.550  14.576 -16.567  1.00 87.44           C  
ATOM    285  HA  PRO A  20      24.191  14.925 -15.757  1.00 87.44           H  
ATOM    286  C   PRO A  20      22.541  15.660 -16.936  1.00 87.44           C  
ATOM    287  CB  PRO A  20      24.410  14.220 -17.781  1.00 87.44           C  
ATOM    288  HB2 PRO A  20      23.825  14.309 -18.697  1.00 87.44           H  
ATOM    289  HB3 PRO A  20      25.292  14.856 -17.852  1.00 87.44           H  
ATOM    290  O   PRO A  20      21.648  15.446 -17.751  1.00 87.44           O  
ATOM    291  CG  PRO A  20      24.757  12.751 -17.573  1.00 87.44           C  
ATOM    292  HG2 PRO A  20      25.621  12.660 -16.915  1.00 87.44           H  
ATOM    293  HG3 PRO A  20      24.950  12.246 -18.520  1.00 87.44           H  
ATOM    294  CD  PRO A  20      23.507  12.206 -16.889  1.00 87.44           C  
ATOM    295  HD2 PRO A  20      22.808  11.843 -17.642  1.00 87.44           H  
ATOM    296  HD3 PRO A  20      23.784  11.399 -16.210  1.00 87.44           H  
ATOM    297  N   ARG A  21      22.723  16.864 -16.387  1.00 85.30           N  
ATOM    298  H   ARG A  21      23.440  16.956 -15.680  1.00 85.30           H  
ATOM    299  CA  ARG A  21      21.907  18.034 -16.761  1.00 85.30           C  
ATOM    300  HA  ARG A  21      20.853  17.757 -16.723  1.00 85.30           H  
ATOM    301  C   ARG A  21      22.168  18.499 -18.194  1.00 85.30           C  
ATOM    302  CB  ARG A  21      22.164  19.189 -15.788  1.00 85.30           C  
ATOM    303  HB2 ARG A  21      21.657  20.080 -16.161  1.00 85.30           H  
ATOM    304  HB3 ARG A  21      23.234  19.393 -15.748  1.00 85.30           H  
ATOM    305  O   ARG A  21      21.323  19.151 -18.797  1.00 85.30           O  
ATOM    306  CG  ARG A  21      21.643  18.880 -14.378  1.00 85.30           C  
ATOM    307  HG2 ARG A  21      20.557  18.791 -14.394  1.00 85.30           H  
ATOM    308  HG3 ARG A  21      22.064  17.933 -14.040  1.00 85.30           H  
ATOM    309  CD  ARG A  21      22.063  19.963 -13.379  1.00 85.30           C  
ATOM    310  HD2 ARG A  21      23.151  20.025 -13.374  1.00 85.30           H  
ATOM    311  HD3 ARG A  21      21.735  19.657 -12.386  1.00 85.30           H  
ATOM    312  NE  ARG A  21      21.471  21.275 -13.707  1.00 85.30           N  
ATOM    313  HE  ARG A  21      20.656  21.260 -14.304  1.00 85.30           H  
ATOM    314  NH1 ARG A  21      22.840  22.551 -12.378  1.00 85.30           N  
ATOM    315 HH11 ARG A  21      23.089  23.441 -11.971  1.00 85.30           H  
ATOM    316 HH12 ARG A  21      23.301  21.711 -12.060  1.00 85.30           H  
ATOM    317  NH2 ARG A  21      21.221  23.532 -13.566  1.00 85.30           N  
ATOM    318 HH21 ARG A  21      20.399  23.474 -14.151  1.00 85.30           H  
ATOM    319 HH22 ARG A  21      21.466  24.413 -13.137  1.00 85.30           H  
ATOM    320  CZ  ARG A  21      21.848  22.443 -13.219  1.00 85.30           C  
ATOM    321  N   LYS A  22      23.365  18.215 -18.707  1.00 83.79           N  
ATOM    322  H   LYS A  22      23.967  17.618 -18.159  1.00 83.79           H  
ATOM    323  CA  LYS A  22      23.827  18.547 -20.055  1.00 83.79           C  
ATOM    324  HA  LYS A  22      22.964  18.693 -20.706  1.00 83.79           H  
ATOM    325  C   LYS A  22      24.630  17.377 -20.607  1.00 83.79           C  
ATOM    326  CB  LYS A  22      24.677  19.829 -20.036  1.00 83.79           C  
ATOM    327  HB2 LYS A  22      25.491  19.708 -19.321  1.00 83.79           H  
ATOM    328  HB3 LYS A  22      25.114  19.974 -21.024  1.00 83.79           H  
ATOM    329  O   LYS A  22      25.187  16.589 -19.843  1.00 83.79           O  
ATOM    330  CG  LYS A  22      23.859  21.076 -19.671  1.00 83.79           C  
ATOM    331  HG2 LYS A  22      23.490  20.987 -18.649  1.00 83.79           H  
ATOM    332  HG3 LYS A  22      23.012  21.160 -20.351  1.00 83.79           H  
ATOM    333  CD  LYS A  22      24.718  22.341 -19.775  1.00 83.79           C  
ATOM    334  HD2 LYS A  22      25.110  22.423 -20.789  1.00 83.79           H  
ATOM    335  HD3 LYS A  22      25.549  22.263 -19.075  1.00 83.79           H  
ATOM    336  CE  LYS A  22      23.875  23.577 -19.444  1.00 83.79           C  
ATOM    337  HE2 LYS A  22      23.493  23.475 -18.429  1.00 83.79           H  
ATOM    338  HE3 LYS A  22      23.021  23.605 -20.122  1.00 83.79           H  
ATOM    339  NZ  LYS A  22      24.671  24.824 -19.574  1.00 83.79           N  
ATOM    340  HZ1 LYS A  22      24.106  25.635 -19.364  1.00 83.79           H  
ATOM    341  HZ2 LYS A  22      25.461  24.806 -18.946  1.00 83.79           H  
ATOM    342  HZ3 LYS A  22      25.018  24.923 -20.517  1.00 83.79           H  
ATOM    343  N   LYS A  23      24.705  17.286 -21.934  1.00 85.52           N  
ATOM    344  H   LYS A  23      24.248  17.995 -22.490  1.00 85.52           H  
ATOM    345  CA  LYS A  23      25.579  16.326 -22.608  1.00 85.52           C  
ATOM    346  HA  LYS A  23      25.258  15.320 -22.340  1.00 85.52           H  
ATOM    347  C   LYS A  23      27.022  16.512 -22.114  1.00 85.52           C  
ATOM    348  CB  LYS A  23      25.452  16.513 -24.125  1.00 85.52           C  
ATOM    349  HB2 LYS A  23      24.402  16.626 -24.394  1.00 85.52           H  
ATOM    350  HB3 LYS A  23      25.988  17.416 -24.418  1.00 85.52           H  
ATOM    351  O   LYS A  23      27.451  17.643 -21.895  1.00 85.52           O  
ATOM    352  CG  LYS A  23      26.015  15.306 -24.881  1.00 85.52           C  
ATOM    353  HG2 LYS A  23      25.399  14.430 -24.678  1.00 85.52           H  
ATOM    354  HG3 LYS A  23      27.027  15.100 -24.534  1.00 85.52           H  
ATOM    355  CD  LYS A  23      26.050  15.567 -26.388  1.00 85.52           C  
ATOM    356  HD2 LYS A  23      25.034  15.602 -26.781  1.00 85.52           H  
ATOM    357  HD3 LYS A  23      26.554  16.515 -26.574  1.00 85.52           H  
ATOM    358  CE  LYS A  23      26.846  14.441 -27.047  1.00 85.52           C  
ATOM    359  HE2 LYS A  23      26.376  13.485 -26.816  1.00 85.52           H  
ATOM    360  HE3 LYS A  23      27.839  14.435 -26.598  1.00 85.52           H  
ATOM    361  NZ  LYS A  23      26.952  14.638 -28.512  1.00 85.52           N  
ATOM    362  HZ1 LYS A  23      27.519  13.903 -28.912  1.00 85.52           H  
ATOM    363  HZ2 LYS A  23      27.421  15.515 -28.691  1.00 85.52           H  
ATOM    364  HZ3 LYS A  23      26.041  14.642 -28.947  1.00 85.52           H  
ATOM    365  N   ASP A  24      27.719  15.401 -21.896  1.00 85.13           N  
ATOM    366  H   ASP A  24      27.315  14.522 -22.186  1.00 85.13           H  
ATOM    367  CA  ASP A  24      29.125  15.352 -21.467  1.00 85.13           C  
ATOM    368  HA  ASP A  24      29.375  14.295 -21.374  1.00 85.13           H  
ATOM    369  C   ASP A  24      29.412  15.950 -20.071  1.00 85.13           C  
ATOM    370  CB  ASP A  24      30.033  15.893 -22.591  1.00 85.13           C  
ATOM    371  HB2 ASP A  24      31.069  15.640 -22.367  1.00 85.13           H  
ATOM    372  HB3 ASP A  24      29.952  16.979 -22.631  1.00 85.13           H  
ATOM    373  O   ASP A  24      30.567  16.110 -19.680  1.00 85.13           O  
ATOM    374  CG  ASP A  24      29.661  15.299 -23.959  1.00 85.13           C  
ATOM    375  OD1 ASP A  24      29.521  14.057 -24.037  1.00 85.13           O  
ATOM    376  OD2 ASP A  24      29.388  16.073 -24.906  1.00 85.13           O  
ATOM    377  N   TRP A  25      28.376  16.251 -19.276  1.00 88.24           N  
ATOM    378  H   TRP A  25      27.438  16.115 -19.627  1.00 88.24           H  
ATOM    379  CA  TRP A  25      28.538  16.637 -17.873  1.00 88.24           C  
ATOM    380  HA  TRP A  25      29.506  17.120 -17.744  1.00 88.24           H  
ATOM    381  C   TRP A  25      28.514  15.410 -16.974  1.00 88.24           C  
ATOM    382  CB  TRP A  25      27.470  17.647 -17.443  1.00 88.24           C  
ATOM    383  HB2 TRP A  25      26.492  17.335 -17.810  1.00 88.24           H  
ATOM    384  HB3 TRP A  25      27.420  17.635 -16.354  1.00 88.24           H  
ATOM    385  O   TRP A  25      27.525  14.686 -16.925  1.00 88.24           O  
ATOM    386  CG  TRP A  25      27.731  19.062 -17.849  1.00 88.24           C  
ATOM    387  CD1 TRP A  25      28.342  19.469 -18.986  1.00 88.24           C  
ATOM    388  HD1 TRP A  25      28.708  18.814 -19.763  1.00 88.24           H  
ATOM    389  CD2 TRP A  25      27.434  20.277 -17.101  1.00 88.24           C  
ATOM    390  CE2 TRP A  25      27.930  21.393 -17.838  1.00 88.24           C  
ATOM    391  CE3 TRP A  25      26.812  20.544 -15.862  1.00 88.24           C  
ATOM    392  HE3 TRP A  25      26.457  19.717 -15.265  1.00 88.24           H  
ATOM    393  NE1 TRP A  25      28.473  20.842 -18.979  1.00 88.24           N  
ATOM    394  HE1 TRP A  25      28.990  21.338 -19.691  1.00 88.24           H  
ATOM    395  CH2 TRP A  25      27.206  22.942 -16.126  1.00 88.24           C  
ATOM    396  HH2 TRP A  25      27.159  23.942 -15.722  1.00 88.24           H  
ATOM    397  CZ2 TRP A  25      27.824  22.710 -17.367  1.00 88.24           C  
ATOM    398  HZ2 TRP A  25      28.261  23.523 -17.928  1.00 88.24           H  
ATOM    399  CZ3 TRP A  25      26.698  21.862 -15.379  1.00 88.24           C  
ATOM    400  HZ3 TRP A  25      26.260  22.040 -14.409  1.00 88.24           H  
ATOM    401  N   ASP A  26      29.583  15.212 -16.211  1.00 87.25           N  
ATOM    402  H   ASP A  26      30.390  15.806 -16.337  1.00 87.25           H  
ATOM    403  CA  ASP A  26      29.651  14.146 -15.217  1.00 87.25           C  
ATOM    404  HA  ASP A  26      29.298  13.221 -15.673  1.00 87.25           H  
ATOM    405  C   ASP A  26      28.785  14.495 -13.986  1.00 87.25           C  
ATOM    406  CB  ASP A  26      31.117  13.905 -14.844  1.00 87.25           C  
ATOM    407  HB2 ASP A  26      31.534  14.819 -14.421  1.00 87.25           H  
ATOM    408  HB3 ASP A  26      31.674  13.669 -15.750  1.00 87.25           H  
ATOM    409  O   ASP A  26      29.112  15.440 -13.252  1.00 87.25           O  
ATOM    410  CG  ASP A  26      31.309  12.761 -13.844  1.00 87.25           C  
ATOM    411  OD1 ASP A  26      30.303  12.132 -13.440  1.00 87.25           O  
ATOM    412  OD2 ASP A  26      32.478  12.569 -13.447  1.00 87.25           O  
ATOM    413  N   PRO A  27      27.704  13.745 -13.698  1.00 87.79           N  
ATOM    414  CA  PRO A  27      26.862  14.001 -12.534  1.00 87.79           C  
ATOM    415  HA  PRO A  27      26.495  15.025 -12.597  1.00 87.79           H  
ATOM    416  C   PRO A  27      27.602  13.816 -11.208  1.00 87.79           C  
ATOM    417  CB  PRO A  27      25.690  13.023 -12.635  1.00 87.79           C  
ATOM    418  HB2 PRO A  27      24.750  13.517 -12.389  1.00 87.79           H  
ATOM    419  HB3 PRO A  27      25.861  12.163 -11.987  1.00 87.79           H  
ATOM    420  O   PRO A  27      27.222  14.417 -10.202  1.00 87.79           O  
ATOM    421  CG  PRO A  27      25.708  12.564 -14.085  1.00 87.79           C  
ATOM    422  HG2 PRO A  27      25.167  13.296 -14.686  1.00 87.79           H  
ATOM    423  HG3 PRO A  27      25.295  11.563 -14.208  1.00 87.79           H  
ATOM    424  CD  PRO A  27      27.183  12.614 -14.445  1.00 87.79           C  
ATOM    425  HD2 PRO A  27      27.301  12.724 -15.523  1.00 87.79           H  
ATOM    426  HD3 PRO A  27      27.677  11.702 -14.110  1.00 87.79           H  
ATOM    427  N   LYS A  28      28.694  13.040 -11.190  1.00 89.22           N  
ATOM    428  H   LYS A  28      29.001  12.609 -12.050  1.00 89.22           H  
ATOM    429  CA  LYS A  28      29.548  12.881 -10.004  1.00 89.22           C  
ATOM    430  HA  LYS A  28      28.915  12.667  -9.143  1.00 89.22           H  
ATOM    431  C   LYS A  28      30.317  14.155  -9.665  1.00 89.22           C  
ATOM    432  CB  LYS A  28      30.520  11.703 -10.188  1.00 89.22           C  
ATOM    433  HB2 LYS A  28      31.181  11.886 -11.034  1.00 89.22           H  
ATOM    434  HB3 LYS A  28      31.132  11.618  -9.290  1.00 89.22           H  
ATOM    435  O   LYS A  28      30.729  14.313  -8.520  1.00 89.22           O  
ATOM    436  CG  LYS A  28      29.763  10.386 -10.389  1.00 89.22           C  
ATOM    437  HG2 LYS A  28      29.210  10.428 -11.328  1.00 89.22           H  
ATOM    438  HG3 LYS A  28      29.047  10.268  -9.576  1.00 89.22           H  
ATOM    439  CD  LYS A  28      30.679   9.156 -10.417  1.00 89.22           C  
ATOM    440  HD2 LYS A  28      31.343   9.212 -11.280  1.00 89.22           H  
ATOM    441  HD3 LYS A  28      31.256   9.100  -9.495  1.00 89.22           H  
ATOM    442  CE  LYS A  28      29.734   7.953 -10.534  1.00 89.22           C  
ATOM    443  HE2 LYS A  28      29.128   8.079 -11.431  1.00 89.22           H  
ATOM    444  HE3 LYS A  28      29.042   7.970  -9.692  1.00 89.22           H  
ATOM    445  NZ  LYS A  28      30.400   6.633 -10.585  1.00 89.22           N  
ATOM    446  HZ1 LYS A  28      29.659   5.949 -10.645  1.00 89.22           H  
ATOM    447  HZ2 LYS A  28      30.969   6.538 -11.414  1.00 89.22           H  
ATOM    448  HZ3 LYS A  28      30.923   6.441  -9.743  1.00 89.22           H  
ATOM    449  N   LYS A  29      30.474  15.073 -10.627  1.00 89.32           N  
ATOM    450  H   LYS A  29      30.115  14.841 -11.542  1.00 89.32           H  
ATOM    451  CA  LYS A  29      31.093  16.394 -10.433  1.00 89.32           C  
ATOM    452  HA  LYS A  29      31.685  16.390  -9.519  1.00 89.32           H  
ATOM    453  C   LYS A  29      30.068  17.510 -10.255  1.00 89.32           C  
ATOM    454  CB  LYS A  29      32.022  16.714 -11.612  1.00 89.32           C  
ATOM    455  HB2 LYS A  29      31.461  16.658 -12.545  1.00 89.32           H  
ATOM    456  HB3 LYS A  29      32.391  17.733 -11.497  1.00 89.32           H  
ATOM    457  O   LYS A  29      30.283  18.402  -9.444  1.00 89.32           O  
ATOM    458  CG  LYS A  29      33.220  15.761 -11.677  1.00 89.32           C  
ATOM    459  HG2 LYS A  29      33.765  15.799 -10.734  1.00 89.32           H  
ATOM    460  HG3 LYS A  29      32.869  14.742 -11.841  1.00 89.32           H  
ATOM    461  CD  LYS A  29      34.156  16.161 -12.820  1.00 89.32           C  
ATOM    462  HD2 LYS A  29      34.553  17.159 -12.630  1.00 89.32           H  
ATOM    463  HD3 LYS A  29      33.597  16.166 -13.755  1.00 89.32           H  
ATOM    464  CE  LYS A  29      35.299  15.148 -12.910  1.00 89.32           C  
ATOM    465  HE2 LYS A  29      34.861  14.163 -13.077  1.00 89.32           H  
ATOM    466  HE3 LYS A  29      35.822  15.122 -11.954  1.00 89.32           H  
ATOM    467  NZ  LYS A  29      36.236  15.486 -14.009  1.00 89.32           N  
ATOM    468  HZ1 LYS A  29      36.641  16.400 -13.865  1.00 89.32           H  
ATOM    469  HZ2 LYS A  29      36.975  14.800 -14.060  1.00 89.32           H  
ATOM    470  HZ3 LYS A  29      35.742  15.481 -14.890  1.00 89.32           H  
ATOM    471  N   TYR A  30      28.963  17.470 -10.999  1.00 90.51           N  
ATOM    472  H   TYR A  30      28.892  16.734 -11.687  1.00 90.51           H  
ATOM    473  CA  TYR A  30      28.036  18.609 -11.104  1.00 90.51           C  
ATOM    474  HA  TYR A  30      28.436  19.451 -10.540  1.00 90.51           H  
ATOM    475  C   TYR A  30      26.641  18.360 -10.527  1.00 90.51           C  
ATOM    476  CB  TYR A  30      27.955  19.042 -12.571  1.00 90.51           C  
ATOM    477  HB2 TYR A  30      27.287  19.900 -12.654  1.00 90.51           H  
ATOM    478  HB3 TYR A  30      27.525  18.231 -13.157  1.00 90.51           H  
ATOM    479  O   TYR A  30      25.793  19.255 -10.561  1.00 90.51           O  
ATOM    480  CG  TYR A  30      29.297  19.437 -13.149  1.00 90.51           C  
ATOM    481  CD1 TYR A  30      29.938  20.605 -12.692  1.00 90.51           C  
ATOM    482  HD1 TYR A  30      29.467  21.221 -11.940  1.00 90.51           H  
ATOM    483  CD2 TYR A  30      29.919  18.620 -14.111  1.00 90.51           C  
ATOM    484  HD2 TYR A  30      29.431  17.719 -14.453  1.00 90.51           H  
ATOM    485  CE1 TYR A  30      31.200  20.962 -13.201  1.00 90.51           C  
ATOM    486  HE1 TYR A  30      31.694  21.854 -12.843  1.00 90.51           H  
ATOM    487  CE2 TYR A  30      31.182  18.973 -14.621  1.00 90.51           C  
ATOM    488  HE2 TYR A  30      31.666  18.360 -15.367  1.00 90.51           H  
ATOM    489  OH  TYR A  30      33.045  20.474 -14.658  1.00 90.51           O  
ATOM    490  HH  TYR A  30      33.358  21.310 -14.306  1.00 90.51           H  
ATOM    491  CZ  TYR A  30      31.822  20.145 -14.168  1.00 90.51           C  
ATOM    492  N   GLY A  31      26.381  17.159 -10.018  1.00 87.87           N  
ATOM    493  H   GLY A  31      27.093  16.442 -10.055  1.00 87.87           H  
ATOM    494  CA  GLY A  31      25.023  16.732  -9.723  1.00 87.87           C  
ATOM    495  HA2 GLY A  31      24.512  17.501  -9.144  1.00 87.87           H  
ATOM    496  HA3 GLY A  31      25.030  15.811  -9.141  1.00 87.87           H  
ATOM    497  C   GLY A  31      24.234  16.469 -10.997  1.00 87.87           C  
ATOM    498  O   GLY A  31      24.726  16.579 -12.124  1.00 87.87           O  
ATOM    499  N   GLY A  32      22.979  16.096 -10.815  1.00 89.96           N  
ATOM    500  H   GLY A  32      22.592  16.108  -9.882  1.00 89.96           H  
ATOM    501  CA  GLY A  32      22.140  15.633 -11.906  1.00 89.96           C  
ATOM    502  HA2 GLY A  32      22.421  14.613 -12.168  1.00 89.96           H  
ATOM    503  HA3 GLY A  32      22.284  16.256 -12.789  1.00 89.96           H  
ATOM    504  C   GLY A  32      20.672  15.636 -11.536  1.00 89.96           C  
ATOM    505  O   GLY A  32      20.307  15.907 -10.392  1.00 89.96           O  
ATOM    506  N   PHE A  33      19.829  15.313 -12.507  1.00 89.49           N  
ATOM    507  H   PHE A  33      20.207  15.053 -13.406  1.00 89.49           H  
ATOM    508  CA  PHE A  33      18.455  14.927 -12.203  1.00 89.49           C  
ATOM    509  HA  PHE A  33      17.997  15.691 -11.576  1.00 89.49           H  
ATOM    510  C   PHE A  33      18.469  13.606 -11.420  1.00 89.49           C  
ATOM    511  CB  PHE A  33      17.651  14.828 -13.501  1.00 89.49           C  
ATOM    512  HB2 PHE A  33      16.625  14.554 -13.256  1.00 89.49           H  
ATOM    513  HB3 PHE A  33      18.054  14.025 -14.119  1.00 89.49           H  
ATOM    514  O   PHE A  33      19.294  12.741 -11.716  1.00 89.49           O  
ATOM    515  CG  PHE A  33      17.620  16.109 -14.308  1.00 89.49           C  
ATOM    516  CD1 PHE A  33      16.835  17.182 -13.852  1.00 89.49           C  
ATOM    517  HD1 PHE A  33      16.270  17.091 -12.936  1.00 89.49           H  
ATOM    518  CD2 PHE A  33      18.330  16.223 -15.520  1.00 89.49           C  
ATOM    519  HD2 PHE A  33      18.919  15.396 -15.887  1.00 89.49           H  
ATOM    520  CE1 PHE A  33      16.734  18.356 -14.614  1.00 89.49           C  
ATOM    521  HE1 PHE A  33      16.069  19.144 -14.293  1.00 89.49           H  
ATOM    522  CE2 PHE A  33      18.223  17.399 -16.286  1.00 89.49           C  
ATOM    523  HE2 PHE A  33      18.708  17.462 -17.249  1.00 89.49           H  
ATOM    524  CZ  PHE A  33      17.424  18.464 -15.833  1.00 89.49           C  
ATOM    525  HZ  PHE A  33      17.295  19.344 -16.445  1.00 89.49           H  
ATOM    526  N   ASP A  34      17.589  13.460 -10.422  1.00 84.92           N  
ATOM    527  H   ASP A  34      16.984  14.245 -10.229  1.00 84.92           H  
ATOM    528  CA  ASP A  34      17.595  12.353  -9.444  1.00 84.92           C  
ATOM    529  HA  ASP A  34      18.469  12.467  -8.802  1.00 84.92           H  
ATOM    530  C   ASP A  34      17.724  10.973 -10.106  1.00 84.92           C  
ATOM    531  CB  ASP A  34      16.323  12.464  -8.556  1.00 84.92           C  
ATOM    532  HB2 ASP A  34      16.425  13.338  -7.912  1.00 84.92           H  
ATOM    533  HB3 ASP A  34      15.475  12.666  -9.210  1.00 84.92           H  
ATOM    534  O   ASP A  34      18.692  10.241  -9.882  1.00 84.92           O  
ATOM    535  CG  ASP A  34      15.943  11.249  -7.672  1.00 84.92           C  
ATOM    536  OD1 ASP A  34      16.634  10.209  -7.676  1.00 84.92           O  
ATOM    537  OD2 ASP A  34      14.840  11.255  -7.076  1.00 84.92           O  
ATOM    538  N   SER A  35      16.719  10.604 -10.897  1.00 83.23           N  
ATOM    539  H   SER A  35      15.985  11.270 -11.089  1.00 83.23           H  
ATOM    540  CA  SER A  35      16.638   9.284 -11.508  1.00 83.23           C  
ATOM    541  HA  SER A  35      17.640   9.027 -11.853  1.00 83.23           H  
ATOM    542  C   SER A  35      15.710   9.284 -12.722  1.00 83.23           C  
ATOM    543  CB  SER A  35      16.202   8.217 -10.483  1.00 83.23           C  
ATOM    544  HB2 SER A  35      15.776   7.361 -11.008  1.00 83.23           H  
ATOM    545  HB3 SER A  35      17.095   7.875  -9.960  1.00 83.23           H  
ATOM    546  O   SER A  35      14.769  10.085 -12.782  1.00 83.23           O  
ATOM    547  OG  SER A  35      15.277   8.669  -9.504  1.00 83.23           O  
ATOM    548  HG  SER A  35      15.795   9.240  -8.932  1.00 83.23           H  
ATOM    549  N   PRO A  36      15.946   8.384 -13.695  1.00 86.59           N  
ATOM    550  CA  PRO A  36      15.053   8.219 -14.832  1.00 86.59           C  
ATOM    551  HA  PRO A  36      14.940   9.167 -15.357  1.00 86.59           H  
ATOM    552  C   PRO A  36      13.679   7.728 -14.376  1.00 86.59           C  
ATOM    553  CB  PRO A  36      15.728   7.211 -15.763  1.00 86.59           C  
ATOM    554  HB2 PRO A  36      14.993   6.568 -16.248  1.00 86.59           H  
ATOM    555  HB3 PRO A  36      16.316   7.725 -16.523  1.00 86.59           H  
ATOM    556  O   PRO A  36      13.552   6.912 -13.458  1.00 86.59           O  
ATOM    557  CG  PRO A  36      16.650   6.419 -14.834  1.00 86.59           C  
ATOM    558  HG2 PRO A  36      16.089   5.607 -14.371  1.00 86.59           H  
ATOM    559  HG3 PRO A  36      17.521   6.031 -15.362  1.00 86.59           H  
ATOM    560  CD  PRO A  36      17.044   7.427 -13.760  1.00 86.59           C  
ATOM    561  HD2 PRO A  36      17.195   6.913 -12.810  1.00 86.59           H  
ATOM    562  HD3 PRO A  36      17.961   7.941 -14.050  1.00 86.59           H  
ATOM    563  N   THR A  37      12.639   8.186 -15.061  1.00 87.86           N  
ATOM    564  H   THR A  37      12.802   8.845 -15.808  1.00 87.86           H  
ATOM    565  CA  THR A  37      11.277   7.705 -14.853  1.00 87.86           C  
ATOM    566  HA  THR A  37      11.088   7.650 -13.781  1.00 87.86           H  
ATOM    567  C   THR A  37      11.146   6.310 -15.459  1.00 87.86           C  
ATOM    568  CB  THR A  37      10.256   8.675 -15.456  1.00 87.86           C  
ATOM    569  HB  THR A  37      10.415   8.742 -16.532  1.00 87.86           H  
ATOM    570  O   THR A  37      11.461   6.091 -16.631  1.00 87.86           O  
ATOM    571  CG2 THR A  37       8.813   8.261 -15.168  1.00 87.86           C  
ATOM    572 HG21 THR A  37       8.586   7.317 -15.663  1.00 87.86           H  
ATOM    573 HG22 THR A  37       8.137   9.023 -15.554  1.00 87.86           H  
ATOM    574 HG23 THR A  37       8.660   8.159 -14.093  1.00 87.86           H  
ATOM    575  OG1 THR A  37      10.429   9.948 -14.883  1.00 87.86           O  
ATOM    576  HG1 THR A  37      10.166  10.584 -15.552  1.00 87.86           H  
ATOM    577  N   VAL A  38      10.672   5.349 -14.664  1.00 88.79           N  
ATOM    578  H   VAL A  38      10.447   5.586 -13.708  1.00 88.79           H  
ATOM    579  CA  VAL A  38      10.341   4.000 -15.144  1.00 88.79           C  
ATOM    580  HA  VAL A  38      11.131   3.656 -15.813  1.00 88.79           H  
ATOM    581  C   VAL A  38       9.038   4.067 -15.937  1.00 88.79           C  
ATOM    582  CB  VAL A  38      10.284   2.979 -13.995  1.00 88.79           C  
ATOM    583  HB  VAL A  38       9.554   3.304 -13.254  1.00 88.79           H  
ATOM    584  O   VAL A  38       8.027   4.532 -15.416  1.00 88.79           O  
ATOM    585  CG1 VAL A  38       9.899   1.580 -14.489  1.00 88.79           C  
ATOM    586 HG11 VAL A  38      10.584   1.253 -15.272  1.00 88.79           H  
ATOM    587 HG12 VAL A  38       8.883   1.587 -14.885  1.00 88.79           H  
ATOM    588 HG13 VAL A  38       9.933   0.868 -13.665  1.00 88.79           H  
ATOM    589  CG2 VAL A  38      11.658   2.864 -13.317  1.00 88.79           C  
ATOM    590 HG21 VAL A  38      11.611   2.141 -12.503  1.00 88.79           H  
ATOM    591 HG22 VAL A  38      12.406   2.540 -14.041  1.00 88.79           H  
ATOM    592 HG23 VAL A  38      11.962   3.826 -12.905  1.00 88.79           H  
ATOM    593  N   ALA A  39       9.060   3.610 -17.189  1.00 90.10           N  
ATOM    594  H   ALA A  39       9.903   3.171 -17.530  1.00 90.10           H  
ATOM    595  CA  ALA A  39       7.882   3.541 -18.046  1.00 90.10           C  
ATOM    596  HA  ALA A  39       7.297   4.454 -17.929  1.00 90.10           H  
ATOM    597  C   ALA A  39       6.988   2.356 -17.658  1.00 90.10           C  
ATOM    598  CB  ALA A  39       8.346   3.434 -19.505  1.00 90.10           C  
ATOM    599  HB1 ALA A  39       7.478   3.443 -20.166  1.00 90.10           H  
ATOM    600  HB2 ALA A  39       8.993   4.276 -19.752  1.00 90.10           H  
ATOM    601  HB3 ALA A  39       8.901   2.509 -19.661  1.00 90.10           H  
ATOM    602  O   ALA A  39       5.781   2.502 -17.489  1.00 90.10           O  
ATOM    603  N   TYR A  40       7.591   1.178 -17.514  1.00 93.44           N  
ATOM    604  H   TYR A  40       8.587   1.129 -17.678  1.00 93.44           H  
ATOM    605  CA  TYR A  40       6.934  -0.059 -17.100  1.00 93.44           C  
ATOM    606  HA  TYR A  40       6.240   0.156 -16.288  1.00 93.44           H  
ATOM    607  C   TYR A  40       7.977  -1.048 -16.575  1.00 93.44           C  
ATOM    608  CB  TYR A  40       6.133  -0.647 -18.274  1.00 93.44           C  
ATOM    609  HB2 TYR A  40       5.275  -0.001 -18.461  1.00 93.44           H  
ATOM    610  HB3 TYR A  40       5.728  -1.619 -17.991  1.00 93.44           H  
ATOM    611  O   TYR A  40       9.182  -0.805 -16.660  1.00 93.44           O  
ATOM    612  CG  TYR A  40       6.903  -0.808 -19.569  1.00 93.44           C  
ATOM    613  CD1 TYR A  40       6.801   0.178 -20.571  1.00 93.44           C  
ATOM    614  HD1 TYR A  40       6.204   1.060 -20.394  1.00 93.44           H  
ATOM    615  CD2 TYR A  40       7.697  -1.951 -19.780  1.00 93.44           C  
ATOM    616  HD2 TYR A  40       7.777  -2.708 -19.014  1.00 93.44           H  
ATOM    617  CE1 TYR A  40       7.458   0.001 -21.804  1.00 93.44           C  
ATOM    618  HE1 TYR A  40       7.371   0.738 -22.588  1.00 93.44           H  
ATOM    619  CE2 TYR A  40       8.363  -2.125 -21.007  1.00 93.44           C  
ATOM    620  HE2 TYR A  40       8.959  -3.005 -21.196  1.00 93.44           H  
ATOM    621  OH  TYR A  40       8.771  -1.401 -23.237  1.00 93.44           O  
ATOM    622  HH  TYR A  40       8.444  -0.824 -23.932  1.00 93.44           H  
ATOM    623  CZ  TYR A  40       8.228  -1.160 -22.023  1.00 93.44           C  
ATOM    624  N   SER A  41       7.522  -2.163 -16.011  1.00 96.17           N  
ATOM    625  H   SER A  41       6.533  -2.360 -16.049  1.00 96.17           H  
ATOM    626  CA  SER A  41       8.406  -3.269 -15.634  1.00 96.17           C  
ATOM    627  HA  SER A  41       9.447  -2.956 -15.719  1.00 96.17           H  
ATOM    628  C   SER A  41       8.210  -4.445 -16.583  1.00 96.17           C  
ATOM    629  CB  SER A  41       8.176  -3.669 -14.179  1.00 96.17           C  
ATOM    630  HB2 SER A  41       8.894  -4.434 -13.885  1.00 96.17           H  
ATOM    631  HB3 SER A  41       7.164  -4.061 -14.080  1.00 96.17           H  
ATOM    632  O   SER A  41       7.181  -4.550 -17.248  1.00 96.17           O  
ATOM    633  OG  SER A  41       8.329  -2.528 -13.353  1.00 96.17           O  
ATOM    634  HG  SER A  41       7.709  -1.880 -13.696  1.00 96.17           H  
ATOM    635  N   VAL A  42       9.193  -5.331 -16.660  1.00 96.42           N  
ATOM    636  H   VAL A  42      10.061  -5.140 -16.181  1.00 96.42           H  
ATOM    637  CA  VAL A  42       9.104  -6.573 -17.430  1.00 96.42           C  
ATOM    638  HA  VAL A  42       8.060  -6.733 -17.702  1.00 96.42           H  
ATOM    639  C   VAL A  42       9.514  -7.752 -16.564  1.00 96.42           C  
ATOM    640  CB  VAL A  42       9.906  -6.506 -18.745  1.00 96.42           C  
ATOM    641  HB  VAL A  42       9.810  -7.466 -19.253  1.00 96.42           H  
ATOM    642  O   VAL A  42      10.499  -7.662 -15.833  1.00 96.42           O  
ATOM    643  CG1 VAL A  42       9.334  -5.421 -19.660  1.00 96.42           C  
ATOM    644 HG11 VAL A  42       8.273  -5.601 -19.837  1.00 96.42           H  
ATOM    645 HG12 VAL A  42       9.848  -5.441 -20.622  1.00 96.42           H  
ATOM    646 HG13 VAL A  42       9.468  -4.437 -19.213  1.00 96.42           H  
ATOM    647  CG2 VAL A  42      11.396  -6.197 -18.568  1.00 96.42           C  
ATOM    648 HG21 VAL A  42      11.855  -6.945 -17.923  1.00 96.42           H  
ATOM    649 HG22 VAL A  42      11.533  -5.210 -18.126  1.00 96.42           H  
ATOM    650 HG23 VAL A  42      11.894  -6.222 -19.537  1.00 96.42           H  
ATOM    651  N   LEU A  43       8.762  -8.849 -16.624  1.00 96.75           N  
ATOM    652  H   LEU A  43       7.966  -8.850 -17.245  1.00 96.75           H  
ATOM    653  CA  LEU A  43       9.184 -10.120 -16.041  1.00 96.75           C  
ATOM    654  HA  LEU A  43       9.650  -9.930 -15.074  1.00 96.75           H  
ATOM    655  C   LEU A  43      10.221 -10.751 -16.969  1.00 96.75           C  
ATOM    656  CB  LEU A  43       7.968 -11.039 -15.840  1.00 96.75           C  
ATOM    657  HB2 LEU A  43       7.210 -10.515 -15.258  1.00 96.75           H  
ATOM    658  HB3 LEU A  43       7.551 -11.261 -16.822  1.00 96.75           H  
ATOM    659  O   LEU A  43       9.955 -10.939 -18.154  1.00 96.75           O  
ATOM    660  CG  LEU A  43       8.303 -12.373 -15.146  1.00 96.75           C  
ATOM    661  HG  LEU A  43       9.126 -12.865 -15.665  1.00 96.75           H  
ATOM    662  CD1 LEU A  43       8.699 -12.173 -13.682  1.00 96.75           C  
ATOM    663 HD11 LEU A  43       7.919 -11.619 -13.158  1.00 96.75           H  
ATOM    664 HD12 LEU A  43       9.642 -11.631 -13.613  1.00 96.75           H  
ATOM    665 HD13 LEU A  43       8.816 -13.144 -13.201  1.00 96.75           H  
ATOM    666  CD2 LEU A  43       7.092 -13.300 -15.204  1.00 96.75           C  
ATOM    667 HD21 LEU A  43       6.859 -13.530 -16.244  1.00 96.75           H  
ATOM    668 HD22 LEU A  43       7.309 -14.234 -14.685  1.00 96.75           H  
ATOM    669 HD23 LEU A  43       6.229 -12.827 -14.735  1.00 96.75           H  
ATOM    670  N   VAL A  44      11.393 -11.077 -16.433  1.00 96.73           N  
ATOM    671  H   VAL A  44      11.559 -10.836 -15.466  1.00 96.73           H  
ATOM    672  CA  VAL A  44      12.507 -11.657 -17.187  1.00 96.73           C  
ATOM    673  HA  VAL A  44      12.190 -11.838 -18.214  1.00 96.73           H  
ATOM    674  C   VAL A  44      12.899 -12.990 -16.573  1.00 96.73           C  
ATOM    675  CB  VAL A  44      13.712 -10.697 -17.236  1.00 96.73           C  
ATOM    676  HB  VAL A  44      14.045 -10.478 -16.221  1.00 96.73           H  
ATOM    677  O   VAL A  44      13.203 -13.069 -15.385  1.00 96.73           O  
ATOM    678  CG1 VAL A  44      14.891 -11.301 -18.012  1.00 96.73           C  
ATOM    679 HG11 VAL A  44      14.579 -11.569 -19.021  1.00 96.73           H  
ATOM    680 HG12 VAL A  44      15.271 -12.181 -17.492  1.00 96.73           H  
ATOM    681 HG13 VAL A  44      15.701 -10.573 -18.066  1.00 96.73           H  
ATOM    682  CG2 VAL A  44      13.320  -9.384 -17.917  1.00 96.73           C  
ATOM    683 HG21 VAL A  44      12.879  -9.577 -18.894  1.00 96.73           H  
ATOM    684 HG22 VAL A  44      14.194  -8.742 -18.028  1.00 96.73           H  
ATOM    685 HG23 VAL A  44      12.596  -8.871 -17.284  1.00 96.73           H  
ATOM    686  N   VAL A  45      12.953 -14.030 -17.409  1.00 96.54           N  
ATOM    687  H   VAL A  45      12.638 -13.888 -18.357  1.00 96.54           H  
ATOM    688  CA  VAL A  45      13.557 -15.323 -17.067  1.00 96.54           C  
ATOM    689  HA  VAL A  45      13.805 -15.321 -16.005  1.00 96.54           H  
ATOM    690  C   VAL A  45      14.850 -15.485 -17.859  1.00 96.54           C  
ATOM    691  CB  VAL A  45      12.593 -16.500 -17.298  1.00 96.54           C  
ATOM    692  HB  VAL A  45      12.380 -16.600 -18.362  1.00 96.54           H  
ATOM    693  O   VAL A  45      14.831 -15.601 -19.085  1.00 96.54           O  
ATOM    694  CG1 VAL A  45      13.227 -17.805 -16.792  1.00 96.54           C  
ATOM    695 HG11 VAL A  45      14.120 -18.039 -17.370  1.00 96.54           H  
ATOM    696 HG12 VAL A  45      13.500 -17.701 -15.741  1.00 96.54           H  
ATOM    697 HG13 VAL A  45      12.514 -18.623 -16.890  1.00 96.54           H  
ATOM    698  CG2 VAL A  45      11.266 -16.302 -16.560  1.00 96.54           C  
ATOM    699 HG21 VAL A  45      11.445 -16.143 -15.497  1.00 96.54           H  
ATOM    700 HG22 VAL A  45      10.737 -15.437 -16.960  1.00 96.54           H  
ATOM    701 HG23 VAL A  45      10.626 -17.175 -16.691  1.00 96.54           H  
ATOM    702  N   ALA A  46      15.985 -15.489 -17.167  1.00 97.00           N  
ATOM    703  H   ALA A  46      15.928 -15.432 -16.160  1.00 97.00           H  
ATOM    704  CA  ALA A  46      17.309 -15.503 -17.786  1.00 97.00           C  
ATOM    705  HA  ALA A  46      17.279 -16.073 -18.714  1.00 97.00           H  
ATOM    706  C   ALA A  46      18.348 -16.165 -16.868  1.00 97.00           C  
ATOM    707  CB  ALA A  46      17.680 -14.049 -18.120  1.00 97.00           C  
ATOM    708  HB1 ALA A  46      16.925 -13.613 -18.774  1.00 97.00           H  
ATOM    709  HB2 ALA A  46      17.726 -13.463 -17.202  1.00 97.00           H  
ATOM    710  HB3 ALA A  46      18.641 -14.004 -18.632  1.00 97.00           H  
ATOM    711  O   ALA A  46      18.022 -16.732 -15.824  1.00 97.00           O  
ATOM    712  N   LYS A  47      19.621 -16.105 -17.255  1.00 96.97           N  
ATOM    713  H   LYS A  47      19.818 -15.676 -18.148  1.00 96.97           H  
ATOM    714  CA  LYS A  47      20.764 -16.362 -16.380  1.00 96.97           C  
ATOM    715  HA  LYS A  47      20.382 -16.668 -15.407  1.00 96.97           H  
ATOM    716  C   LYS A  47      21.556 -15.080 -16.160  1.00 96.97           C  
ATOM    717  CB  LYS A  47      21.659 -17.478 -16.936  1.00 96.97           C  
ATOM    718  HB2 LYS A  47      22.052 -17.186 -17.910  1.00 96.97           H  
ATOM    719  HB3 LYS A  47      22.496 -17.602 -16.249  1.00 96.97           H  
ATOM    720  O   LYS A  47      21.668 -14.263 -17.065  1.00 96.97           O  
ATOM    721  CG  LYS A  47      20.912 -18.813 -17.061  1.00 96.97           C  
ATOM    722  HG2 LYS A  47      20.343 -18.993 -16.149  1.00 96.97           H  
ATOM    723  HG3 LYS A  47      20.224 -18.770 -17.905  1.00 96.97           H  
ATOM    724  CD  LYS A  47      21.899 -19.969 -17.254  1.00 96.97           C  
ATOM    725  HD2 LYS A  47      22.490 -19.804 -18.155  1.00 96.97           H  
ATOM    726  HD3 LYS A  47      22.563 -20.003 -16.390  1.00 96.97           H  
ATOM    727  CE  LYS A  47      21.136 -21.295 -17.341  1.00 96.97           C  
ATOM    728  HE2 LYS A  47      20.470 -21.357 -16.480  1.00 96.97           H  
ATOM    729  HE3 LYS A  47      20.515 -21.287 -18.236  1.00 96.97           H  
ATOM    730  NZ  LYS A  47      22.062 -22.457 -17.346  1.00 96.97           N  
ATOM    731  HZ1 LYS A  47      21.543 -23.323 -17.355  1.00 96.97           H  
ATOM    732  HZ2 LYS A  47      22.622 -22.452 -16.505  1.00 96.97           H  
ATOM    733  HZ3 LYS A  47      22.682 -22.430 -18.143  1.00 96.97           H  
ATOM    734  N   VAL A  48      22.147 -14.939 -14.982  1.00 95.74           N  
ATOM    735  H   VAL A  48      21.969 -15.638 -14.274  1.00 95.74           H  
ATOM    736  CA  VAL A  48      23.068 -13.843 -14.647  1.00 95.74           C  
ATOM    737  HA  VAL A  48      23.411 -13.368 -15.566  1.00 95.74           H  
ATOM    738  C   VAL A  48      24.300 -14.396 -13.947  1.00 95.74           C  
ATOM    739  CB  VAL A  48      22.401 -12.746 -13.794  1.00 95.74           C  
ATOM    740  HB  VAL A  48      23.166 -12.035 -13.483  1.00 95.74           H  
ATOM    741  O   VAL A  48      24.224 -15.397 -13.225  1.00 95.74           O  
ATOM    742  CG1 VAL A  48      21.347 -11.981 -14.596  1.00 95.74           C  
ATOM    743 HG11 VAL A  48      20.548 -12.646 -14.924  1.00 95.74           H  
ATOM    744 HG12 VAL A  48      20.919 -11.183 -13.990  1.00 95.74           H  
ATOM    745 HG13 VAL A  48      21.815 -11.523 -15.468  1.00 95.74           H  
ATOM    746  CG2 VAL A  48      21.731 -13.309 -12.539  1.00 95.74           C  
ATOM    747 HG21 VAL A  48      20.946 -14.003 -12.838  1.00 95.74           H  
ATOM    748 HG22 VAL A  48      22.462 -13.835 -11.925  1.00 95.74           H  
ATOM    749 HG23 VAL A  48      21.287 -12.485 -11.980  1.00 95.74           H  
ATOM    750  N   GLU A  49      25.443 -13.755 -14.161  1.00 94.34           N  
ATOM    751  H   GLU A  49      25.449 -12.937 -14.753  1.00 94.34           H  
ATOM    752  CA  GLU A  49      26.672 -14.071 -13.438  1.00 94.34           C  
ATOM    753  HA  GLU A  49      26.826 -15.150 -13.443  1.00 94.34           H  
ATOM    754  C   GLU A  49      26.547 -13.602 -11.983  1.00 94.34           C  
ATOM    755  CB  GLU A  49      27.884 -13.423 -14.120  1.00 94.34           C  
ATOM    756  HB2 GLU A  49      27.728 -12.347 -14.187  1.00 94.34           H  
ATOM    757  HB3 GLU A  49      28.760 -13.613 -13.499  1.00 94.34           H  
ATOM    758  O   GLU A  49      26.283 -12.431 -11.714  1.00 94.34           O  
ATOM    759  CG  GLU A  49      28.134 -13.996 -15.523  1.00 94.34           C  
ATOM    760  HG2 GLU A  49      28.197 -15.081 -15.448  1.00 94.34           H  
ATOM    761  HG3 GLU A  49      27.284 -13.756 -16.162  1.00 94.34           H  
ATOM    762  CD  GLU A  49      29.417 -13.458 -16.178  1.00 94.34           C  
ATOM    763  OE1 GLU A  49      29.761 -13.996 -17.252  1.00 94.34           O  
ATOM    764  OE2 GLU A  49      30.052 -12.537 -15.608  1.00 94.34           O  
ATOM    765  N   LYS A  50      26.716 -14.516 -11.019  1.00 89.27           N  
ATOM    766  H   LYS A  50      26.864 -15.476 -11.295  1.00 89.27           H  
ATOM    767  CA  LYS A  50      26.676 -14.188  -9.584  1.00 89.27           C  
ATOM    768  HA  LYS A  50      26.758 -13.105  -9.489  1.00 89.27           H  
ATOM    769  C   LYS A  50      27.875 -14.758  -8.826  1.00 89.27           C  
ATOM    770  CB  LYS A  50      25.330 -14.612  -8.956  1.00 89.27           C  
ATOM    771  HB2 LYS A  50      25.443 -14.646  -7.872  1.00 89.27           H  
ATOM    772  HB3 LYS A  50      25.059 -15.607  -9.309  1.00 89.27           H  
ATOM    773  O   LYS A  50      28.289 -15.899  -9.039  1.00 89.27           O  
ATOM    774  CG  LYS A  50      24.203 -13.616  -9.285  1.00 89.27           C  
ATOM    775  HG2 LYS A  50      24.041 -13.614 -10.363  1.00 89.27           H  
ATOM    776  HG3 LYS A  50      24.529 -12.618  -8.992  1.00 89.27           H  
ATOM    777  CD  LYS A  50      22.868 -13.916  -8.572  1.00 89.27           C  
ATOM    778  HD2 LYS A  50      23.026 -13.937  -7.494  1.00 89.27           H  
ATOM    779  HD3 LYS A  50      22.489 -14.880  -8.912  1.00 89.27           H  
ATOM    780  CE  LYS A  50      21.866 -12.802  -8.928  1.00 89.27           C  
ATOM    781  HE2 LYS A  50      21.804 -12.740 -10.014  1.00 89.27           H  
ATOM    782  HE3 LYS A  50      22.267 -11.848  -8.588  1.00 89.27           H  
ATOM    783  NZ  LYS A  50      20.497 -12.998  -8.376  1.00 89.27           N  
ATOM    784  HZ1 LYS A  50      19.901 -12.253  -8.706  1.00 89.27           H  
ATOM    785  HZ2 LYS A  50      20.083 -13.851  -8.723  1.00 89.27           H  
ATOM    786  HZ3 LYS A  50      20.488 -12.977  -7.366  1.00 89.27           H  
ATOM    787  N   GLY A  51      28.356 -13.978  -7.857  1.00 87.08           N  
ATOM    788  H   GLY A  51      27.997 -13.036  -7.806  1.00 87.08           H  
ATOM    789  CA  GLY A  51      29.464 -14.332  -6.965  1.00 87.08           C  
ATOM    790  HA2 GLY A  51      29.408 -13.708  -6.072  1.00 87.08           H  
ATOM    791  HA3 GLY A  51      29.365 -15.373  -6.658  1.00 87.08           H  
ATOM    792  C   GLY A  51      30.848 -14.143  -7.593  1.00 87.08           C  
ATOM    793  O   GLY A  51      30.973 -13.842  -8.776  1.00 87.08           O  
ATOM    794  N   LYS A  52      31.902 -14.356  -6.791  1.00 87.44           N  
ATOM    795  H   LYS A  52      31.726 -14.573  -5.821  1.00 87.44           H  
ATOM    796  CA  LYS A  52      33.303 -14.147  -7.212  1.00 87.44           C  
ATOM    797  HA  LYS A  52      33.435 -13.107  -7.510  1.00 87.44           H  
ATOM    798  C   LYS A  52      33.697 -14.971  -8.443  1.00 87.44           C  
ATOM    799  CB  LYS A  52      34.265 -14.451  -6.048  1.00 87.44           C  
ATOM    800  HB2 LYS A  52      35.283 -14.419  -6.437  1.00 87.44           H  
ATOM    801  HB3 LYS A  52      34.082 -15.458  -5.672  1.00 87.44           H  
ATOM    802  O   LYS A  52      34.402 -14.477  -9.308  1.00 87.44           O  
ATOM    803  CG  LYS A  52      34.166 -13.443  -4.890  1.00 87.44           C  
ATOM    804  HG2 LYS A  52      34.288 -12.434  -5.286  1.00 87.44           H  
ATOM    805  HG3 LYS A  52      33.187 -13.520  -4.417  1.00 87.44           H  
ATOM    806  CD  LYS A  52      35.262 -13.701  -3.840  1.00 87.44           C  
ATOM    807  HD2 LYS A  52      35.129 -14.698  -3.419  1.00 87.44           H  
ATOM    808  HD3 LYS A  52      36.235 -13.655  -4.328  1.00 87.44           H  
ATOM    809  CE  LYS A  52      35.215 -12.656  -2.713  1.00 87.44           C  
ATOM    810  HE2 LYS A  52      35.292 -11.665  -3.159  1.00 87.44           H  
ATOM    811  HE3 LYS A  52      34.251 -12.719  -2.210  1.00 87.44           H  
ATOM    812  NZ  LYS A  52      36.316 -12.843  -1.728  1.00 87.44           N  
ATOM    813  HZ1 LYS A  52      37.219 -12.768  -2.174  1.00 87.44           H  
ATOM    814  HZ2 LYS A  52      36.279 -12.135  -1.008  1.00 87.44           H  
ATOM    815  HZ3 LYS A  52      36.262 -13.745  -1.276  1.00 87.44           H  
ATOM    816  N   ALA A  53      33.194 -16.202  -8.543  1.00 90.00           N  
ATOM    817  H   ALA A  53      32.627 -16.542  -7.780  1.00 90.00           H  
ATOM    818  CA  ALA A  53      33.459 -17.101  -9.666  1.00 90.00           C  
ATOM    819  HA  ALA A  53      34.490 -16.958  -9.988  1.00 90.00           H  
ATOM    820  C   ALA A  53      32.581 -16.836 -10.908  1.00 90.00           C  
ATOM    821  CB  ALA A  53      33.322 -18.544  -9.157  1.00 90.00           C  
ATOM    822  HB1 ALA A  53      34.009 -18.708  -8.326  1.00 90.00           H  
ATOM    823  HB2 ALA A  53      33.581 -19.238  -9.957  1.00 90.00           H  
ATOM    824  HB3 ALA A  53      32.299 -18.732  -8.831  1.00 90.00           H  
ATOM    825  O   ALA A  53      32.603 -17.646 -11.829  1.00 90.00           O  
ATOM    826  N   LYS A  54      31.755 -15.773 -10.912  1.00 89.50           N  
ATOM    827  H   LYS A  54      31.817 -15.120 -10.144  1.00 89.50           H  
ATOM    828  CA  LYS A  54      30.868 -15.391 -12.030  1.00 89.50           C  
ATOM    829  HA  LYS A  54      30.145 -14.668 -11.654  1.00 89.50           H  
ATOM    830  C   LYS A  54      30.024 -16.548 -12.589  1.00 89.50           C  
ATOM    831  CB  LYS A  54      31.686 -14.680 -13.120  1.00 89.50           C  
ATOM    832  HB2 LYS A  54      32.495 -15.329 -13.455  1.00 89.50           H  
ATOM    833  HB3 LYS A  54      31.040 -14.486 -13.976  1.00 89.50           H  
ATOM    834  O   LYS A  54      29.755 -16.641 -13.782  1.00 89.50           O  
ATOM    835  CG  LYS A  54      32.259 -13.336 -12.651  1.00 89.50           C  
ATOM    836  HG2 LYS A  54      31.439 -12.694 -12.328  1.00 89.50           H  
ATOM    837  HG3 LYS A  54      32.951 -13.483 -11.822  1.00 89.50           H  
ATOM    838  CD  LYS A  54      32.994 -12.676 -13.820  1.00 89.50           C  
ATOM    839  HD2 LYS A  54      33.891 -13.249 -14.057  1.00 89.50           H  
ATOM    840  HD3 LYS A  54      32.344 -12.686 -14.695  1.00 89.50           H  
ATOM    841  CE  LYS A  54      33.370 -11.228 -13.503  1.00 89.50           C  
ATOM    842  HE2 LYS A  54      34.174 -11.216 -12.767  1.00 89.50           H  
ATOM    843  HE3 LYS A  54      32.497 -10.736 -13.074  1.00 89.50           H  
ATOM    844  NZ  LYS A  54      33.770 -10.526 -14.746  1.00 89.50           N  
ATOM    845  HZ1 LYS A  54      34.572 -10.969 -15.170  1.00 89.50           H  
ATOM    846  HZ2 LYS A  54      33.010 -10.578 -15.409  1.00 89.50           H  
ATOM    847  HZ3 LYS A  54      33.976  -9.552 -14.574  1.00 89.50           H  
ATOM    848  N   LYS A  55      29.572 -17.460 -11.722  1.00 92.31           N  
ATOM    849  H   LYS A  55      29.748 -17.299 -10.740  1.00 92.31           H  
ATOM    850  CA  LYS A  55      28.777 -18.617 -12.158  1.00 92.31           C  
ATOM    851  HA  LYS A  55      29.286 -19.062 -13.012  1.00 92.31           H  
ATOM    852  C   LYS A  55      27.406 -18.149 -12.645  1.00 92.31           C  
ATOM    853  CB  LYS A  55      28.665 -19.678 -11.051  1.00 92.31           C  
ATOM    854  HB2 LYS A  55      28.311 -19.210 -10.133  1.00 92.31           H  
ATOM    855  HB3 LYS A  55      27.934 -20.424 -11.362  1.00 92.31           H  
ATOM    856  O   LYS A  55      26.725 -17.400 -11.942  1.00 92.31           O  
ATOM    857  CG  LYS A  55      30.006 -20.387 -10.793  1.00 92.31           C  
ATOM    858  HG2 LYS A  55      30.372 -20.804 -11.731  1.00 92.31           H  
ATOM    859  HG3 LYS A  55      30.734 -19.662 -10.429  1.00 92.31           H  
ATOM    860  CD  LYS A  55      29.867 -21.524  -9.766  1.00 92.31           C  
ATOM    861  HD2 LYS A  55      29.136 -22.246 -10.133  1.00 92.31           H  
ATOM    862  HD3 LYS A  55      29.522 -21.114  -8.817  1.00 92.31           H  
ATOM    863  CE  LYS A  55      31.221 -22.224  -9.569  1.00 92.31           C  
ATOM    864  HE2 LYS A  55      31.577 -22.559 -10.543  1.00 92.31           H  
ATOM    865  HE3 LYS A  55      31.943 -21.497  -9.198  1.00 92.31           H  
ATOM    866  NZ  LYS A  55      31.145 -23.387  -8.641  1.00 92.31           N  
ATOM    867  HZ1 LYS A  55      30.873 -23.109  -7.709  1.00 92.31           H  
ATOM    868  HZ2 LYS A  55      30.497 -24.083  -8.983  1.00 92.31           H  
ATOM    869  HZ3 LYS A  55      32.047 -23.837  -8.576  1.00 92.31           H  
ATOM    870  N   LEU A  56      26.989 -18.638 -13.812  1.00 94.94           N  
ATOM    871  H   LEU A  56      27.643 -19.179 -14.360  1.00 94.94           H  
ATOM    872  CA  LEU A  56      25.664 -18.372 -14.369  1.00 94.94           C  
ATOM    873  HA  LEU A  56      25.482 -17.297 -14.342  1.00 94.94           H  
ATOM    874  C   LEU A  56      24.580 -19.049 -13.524  1.00 94.94           C  
ATOM    875  CB  LEU A  56      25.591 -18.860 -15.828  1.00 94.94           C  
ATOM    876  HB2 LEU A  56      25.947 -19.890 -15.866  1.00 94.94           H  
ATOM    877  HB3 LEU A  56      24.546 -18.858 -16.136  1.00 94.94           H  
ATOM    878  O   LEU A  56      24.495 -20.278 -13.480  1.00 94.94           O  
ATOM    879  CG  LEU A  56      26.379 -18.018 -16.845  1.00 94.94           C  
ATOM    880  HG  LEU A  56      27.425 -17.963 -16.543  1.00 94.94           H  
ATOM    881  CD1 LEU A  56      26.289 -18.695 -18.216  1.00 94.94           C  
ATOM    882 HD11 LEU A  56      26.696 -19.704 -18.157  1.00 94.94           H  
ATOM    883 HD12 LEU A  56      25.256 -18.718 -18.562  1.00 94.94           H  
ATOM    884 HD13 LEU A  56      26.891 -18.127 -18.925  1.00 94.94           H  
ATOM    885  CD2 LEU A  56      25.808 -16.605 -16.976  1.00 94.94           C  
ATOM    886 HD21 LEU A  56      26.366 -16.062 -17.738  1.00 94.94           H  
ATOM    887 HD22 LEU A  56      24.753 -16.629 -17.250  1.00 94.94           H  
ATOM    888 HD23 LEU A  56      25.933 -16.055 -16.044  1.00 94.94           H  
ATOM    889  N   LYS A  57      23.715 -18.251 -12.898  1.00 95.62           N  
ATOM    890  H   LYS A  57      23.858 -17.254 -12.973  1.00 95.62           H  
ATOM    891  CA  LYS A  57      22.546 -18.725 -12.146  1.00 95.62           C  
ATOM    892  HA  LYS A  57      22.551 -19.815 -12.115  1.00 95.62           H  
ATOM    893  C   LYS A  57      21.262 -18.299 -12.837  1.00 95.62           C  
ATOM    894  CB  LYS A  57      22.584 -18.204 -10.705  1.00 95.62           C  
ATOM    895  HB2 LYS A  57      22.656 -17.116 -10.709  1.00 95.62           H  
ATOM    896  HB3 LYS A  57      21.650 -18.485 -10.218  1.00 95.62           H  
ATOM    897  O   LYS A  57      21.172 -17.166 -13.300  1.00 95.62           O  
ATOM    898  CG  LYS A  57      23.758 -18.797  -9.913  1.00 95.62           C  
ATOM    899  HG2 LYS A  57      23.781 -19.877 -10.058  1.00 95.62           H  
ATOM    900  HG3 LYS A  57      24.695 -18.372 -10.272  1.00 95.62           H  
ATOM    901  CD  LYS A  57      23.602 -18.501  -8.417  1.00 95.62           C  
ATOM    902  HD2 LYS A  57      22.656 -18.922  -8.074  1.00 95.62           H  
ATOM    903  HD3 LYS A  57      23.592 -17.423  -8.259  1.00 95.62           H  
ATOM    904  CE  LYS A  57      24.755 -19.134  -7.630  1.00 95.62           C  
ATOM    905  HE2 LYS A  57      24.830 -20.183  -7.918  1.00 95.62           H  
ATOM    906  HE3 LYS A  57      25.684 -18.642  -7.920  1.00 95.62           H  
ATOM    907  NZ  LYS A  57      24.543 -19.030  -6.162  1.00 95.62           N  
ATOM    908  HZ1 LYS A  57      24.468 -18.067  -5.869  1.00 95.62           H  
ATOM    909  HZ2 LYS A  57      25.304 -19.461  -5.656  1.00 95.62           H  
ATOM    910  HZ3 LYS A  57      23.696 -19.511  -5.894  1.00 95.62           H  
ATOM    911  N   SER A  58      20.281 -19.197 -12.881  1.00 95.18           N  
ATOM    912  H   SER A  58      20.422 -20.110 -12.471  1.00 95.18           H  
ATOM    913  CA  SER A  58      18.937 -18.869 -13.358  1.00 95.18           C  
ATOM    914  HA  SER A  58      19.008 -18.446 -14.359  1.00 95.18           H  
ATOM    915  C   SER A  58      18.289 -17.837 -12.439  1.00 95.18           C  
ATOM    916  CB  SER A  58      18.051 -20.114 -13.430  1.00 95.18           C  
ATOM    917  HB2 SER A  58      17.917 -20.521 -12.428  1.00 95.18           H  
ATOM    918  HB3 SER A  58      17.075 -19.836 -13.827  1.00 95.18           H  
ATOM    919  O   SER A  58      18.407 -17.932 -11.215  1.00 95.18           O  
ATOM    920  OG  SER A  58      18.635 -21.104 -14.266  1.00 95.18           O  
ATOM    921  HG  SER A  58      18.066 -21.875 -14.206  1.00 95.18           H  
ATOM    922  N   VAL A  59      17.613 -16.864 -13.035  1.00 94.92           N  
ATOM    923  H   VAL A  59      17.576 -16.843 -14.045  1.00 94.92           H  
ATOM    924  CA  VAL A  59      16.855 -15.825 -12.345  1.00 94.92           C  
ATOM    925  HA  VAL A  59      16.653 -16.157 -11.327  1.00 94.92           H  
ATOM    926  C   VAL A  59      15.507 -15.624 -13.017  1.00 94.92           C  
ATOM    927  CB  VAL A  59      17.616 -14.486 -12.258  1.00 94.92           C  
ATOM    928  HB  VAL A  59      16.937 -13.743 -11.839  1.00 94.92           H  
ATOM    929  O   VAL A  59      15.382 -15.735 -14.238  1.00 94.92           O  
ATOM    930  CG1 VAL A  59      18.795 -14.618 -11.286  1.00 94.92           C  
ATOM    931 HG11 VAL A  59      19.529 -15.323 -11.678  1.00 94.92           H  
ATOM    932 HG12 VAL A  59      19.244 -13.633 -11.155  1.00 94.92           H  
ATOM    933 HG13 VAL A  59      18.427 -14.977 -10.325  1.00 94.92           H  
ATOM    934  CG2 VAL A  59      18.111 -13.961 -13.613  1.00 94.92           C  
ATOM    935 HG21 VAL A  59      17.271 -13.845 -14.298  1.00 94.92           H  
ATOM    936 HG22 VAL A  59      18.843 -14.641 -14.048  1.00 94.92           H  
ATOM    937 HG23 VAL A  59      18.562 -12.979 -13.473  1.00 94.92           H  
ATOM    938  N   THR A  60      14.526 -15.313 -12.183  1.00 95.50           N  
ATOM    939  H   THR A  60      14.730 -15.260 -11.195  1.00 95.50           H  
ATOM    940  CA  THR A  60      13.218 -14.796 -12.564  1.00 95.50           C  
ATOM    941  HA  THR A  60      13.199 -14.566 -13.629  1.00 95.50           H  
ATOM    942  C   THR A  60      13.043 -13.523 -11.761  1.00 95.50           C  
ATOM    943  CB  THR A  60      12.109 -15.811 -12.266  1.00 95.50           C  
ATOM    944  HB  THR A  60      12.102 -16.053 -11.204  1.00 95.50           H  
ATOM    945  O   THR A  60      13.075 -13.571 -10.533  1.00 95.50           O  
ATOM    946  CG2 THR A  60      10.732 -15.298 -12.679  1.00 95.50           C  
ATOM    947 HG21 THR A  60      10.006 -16.109 -12.632  1.00 95.50           H  
ATOM    948 HG22 THR A  60      10.756 -14.886 -13.688  1.00 95.50           H  
ATOM    949 HG23 THR A  60      10.414 -14.520 -11.985  1.00 95.50           H  
ATOM    950  OG1 THR A  60      12.371 -16.987 -12.998  1.00 95.50           O  
ATOM    951  HG1 THR A  60      12.176 -16.785 -13.916  1.00 95.50           H  
ATOM    952  N   GLU A  61      12.976 -12.380 -12.429  1.00 95.60           N  
ATOM    953  H   GLU A  61      12.985 -12.384 -13.439  1.00 95.60           H  
ATOM    954  CA  GLU A  61      12.926 -11.085 -11.755  1.00 95.60           C  
ATOM    955  HA  GLU A  61      12.336 -11.199 -10.846  1.00 95.60           H  
ATOM    956  C   GLU A  61      12.214 -10.034 -12.596  1.00 95.60           C  
ATOM    957  CB  GLU A  61      14.335 -10.626 -11.326  1.00 95.60           C  
ATOM    958  HB2 GLU A  61      14.721 -11.366 -10.626  1.00 95.60           H  
ATOM    959  HB3 GLU A  61      14.248  -9.684 -10.784  1.00 95.60           H  
ATOM    960  O   GLU A  61      12.029 -10.189 -13.803  1.00 95.60           O  
ATOM    961  CG  GLU A  61      15.347 -10.444 -12.468  1.00 95.60           C  
ATOM    962  HG2 GLU A  61      15.008  -9.636 -13.116  1.00 95.60           H  
ATOM    963  HG3 GLU A  61      15.394 -11.359 -13.059  1.00 95.60           H  
ATOM    964  CD  GLU A  61      16.759 -10.138 -11.938  1.00 95.60           C  
ATOM    965  OE1 GLU A  61      17.477  -9.375 -12.615  1.00 95.60           O  
ATOM    966  OE2 GLU A  61      17.178 -10.712 -10.901  1.00 95.60           O  
ATOM    967  N   LEU A  62      11.797  -8.966 -11.926  1.00 96.73           N  
ATOM    968  H   LEU A  62      12.036  -8.881 -10.948  1.00 96.73           H  
ATOM    969  CA  LEU A  62      11.209  -7.806 -12.567  1.00 96.73           C  
ATOM    970  HA  LEU A  62      10.761  -8.112 -13.512  1.00 96.73           H  
ATOM    971  C   LEU A  62      12.308  -6.796 -12.879  1.00 96.73           C  
ATOM    972  CB  LEU A  62      10.109  -7.230 -11.667  1.00 96.73           C  
ATOM    973  HB2 LEU A  62      10.520  -7.067 -10.671  1.00 96.73           H  
ATOM    974  HB3 LEU A  62       9.789  -6.267 -12.066  1.00 96.73           H  
ATOM    975  O   LEU A  62      13.096  -6.435 -12.006  1.00 96.73           O  
ATOM    976  CG  LEU A  62       8.889  -8.164 -11.576  1.00 96.73           C  
ATOM    977  HG  LEU A  62       9.209  -9.193 -11.416  1.00 96.73           H  
ATOM    978  CD1 LEU A  62       8.013  -7.757 -10.405  1.00 96.73           C  
ATOM    979 HD11 LEU A  62       8.480  -8.179  -9.515  1.00 96.73           H  
ATOM    980 HD12 LEU A  62       7.949  -6.671 -10.329  1.00 96.73           H  
ATOM    981 HD13 LEU A  62       7.016  -8.186 -10.499  1.00 96.73           H  
ATOM    982  CD2 LEU A  62       8.047  -8.117 -12.840  1.00 96.73           C  
ATOM    983 HD21 LEU A  62       7.224  -8.826 -12.744  1.00 96.73           H  
ATOM    984 HD22 LEU A  62       8.640  -8.404 -13.709  1.00 96.73           H  
ATOM    985 HD23 LEU A  62       7.649  -7.113 -12.984  1.00 96.73           H  
ATOM    986  N   VAL A  63      12.333  -6.318 -14.117  1.00 96.25           N  
ATOM    987  H   VAL A  63      11.692  -6.718 -14.787  1.00 96.25           H  
ATOM    988  CA  VAL A  63      13.282  -5.309 -14.593  1.00 96.25           C  
ATOM    989  HA  VAL A  63      13.974  -5.060 -13.789  1.00 96.25           H  
ATOM    990  C   VAL A  63      12.510  -4.056 -14.968  1.00 96.25           C  
ATOM    991  CB  VAL A  63      14.121  -5.840 -15.769  1.00 96.25           C  
ATOM    992  HB  VAL A  63      13.470  -6.053 -16.617  1.00 96.25           H  
ATOM    993  O   VAL A  63      11.563  -4.111 -15.747  1.00 96.25           O  
ATOM    994  CG1 VAL A  63      15.171  -4.813 -16.214  1.00 96.25           C  
ATOM    995 HG11 VAL A  63      15.835  -4.572 -15.383  1.00 96.25           H  
ATOM    996 HG12 VAL A  63      14.686  -3.908 -16.578  1.00 96.25           H  
ATOM    997 HG13 VAL A  63      15.761  -5.232 -17.029  1.00 96.25           H  
ATOM    998  CG2 VAL A  63      14.845  -7.133 -15.379  1.00 96.25           C  
ATOM    999 HG21 VAL A  63      14.125  -7.934 -15.207  1.00 96.25           H  
ATOM   1000 HG22 VAL A  63      15.421  -6.978 -14.467  1.00 96.25           H  
ATOM   1001 HG23 VAL A  63      15.515  -7.447 -16.179  1.00 96.25           H  
ATOM   1002  N   GLY A  64      12.895  -2.914 -14.402  1.00 95.79           N  
ATOM   1003  H   GLY A  64      13.696  -2.926 -13.788  1.00 95.79           H  
ATOM   1004  CA  GLY A  64      12.324  -1.626 -14.784  1.00 95.79           C  
ATOM   1005  HA2 GLY A  64      12.567  -0.873 -14.034  1.00 95.79           H  
ATOM   1006  HA3 GLY A  64      11.239  -1.705 -14.856  1.00 95.79           H  
ATOM   1007  C   GLY A  64      12.894  -1.172 -16.124  1.00 95.79           C  
ATOM   1008  O   GLY A  64      14.114  -1.125 -16.283  1.00 95.79           O  
ATOM   1009  N   ILE A  65      12.018  -0.821 -17.062  1.00 95.45           N  
ATOM   1010  H   ILE A  65      11.031  -0.908 -16.862  1.00 95.45           H  
ATOM   1011  CA  ILE A  65      12.379  -0.186 -18.328  1.00 95.45           C  
ATOM   1012  HA  ILE A  65      13.451  -0.285 -18.500  1.00 95.45           H  
ATOM   1013  C   ILE A  65      12.062   1.297 -18.201  1.00 95.45           C  
ATOM   1014  CB  ILE A  65      11.645  -0.844 -19.515  1.00 95.45           C  
ATOM   1015  HB  ILE A  65      10.575  -0.676 -19.392  1.00 95.45           H  
ATOM   1016  O   ILE A  65      10.912   1.686 -17.983  1.00 95.45           O  
ATOM   1017  CG1 ILE A  65      11.862  -2.374 -19.574  1.00 95.45           C  
ATOM   1018 HG12 ILE A  65      11.353  -2.765 -20.454  1.00 95.45           H  
ATOM   1019 HG13 ILE A  65      11.389  -2.831 -18.705  1.00 95.45           H  
ATOM   1020  CG2 ILE A  65      12.067  -0.189 -20.843  1.00 95.45           C  
ATOM   1021 HG21 ILE A  65      13.148  -0.237 -20.975  1.00 95.45           H  
ATOM   1022 HG22 ILE A  65      11.588  -0.704 -21.676  1.00 95.45           H  
ATOM   1023 HG23 ILE A  65      11.756   0.856 -20.867  1.00 95.45           H  
ATOM   1024  CD1 ILE A  65      13.327  -2.835 -19.623  1.00 95.45           C  
ATOM   1025 HD11 ILE A  65      13.355  -3.922 -19.698  1.00 95.45           H  
ATOM   1026 HD12 ILE A  65      13.856  -2.538 -18.718  1.00 95.45           H  
ATOM   1027 HD13 ILE A  65      13.827  -2.416 -20.496  1.00 95.45           H  
ATOM   1028  N   THR A  66      13.086   2.137 -18.280  1.00 92.77           N  
ATOM   1029  H   THR A  66      14.011   1.766 -18.444  1.00 92.77           H  
ATOM   1030  CA  THR A  66      12.912   3.592 -18.205  1.00 92.77           C  
ATOM   1031  HA  THR A  66      12.203   3.821 -17.409  1.00 92.77           H  
ATOM   1032  C   THR A  66      12.312   4.156 -19.488  1.00 92.77           C  
ATOM   1033  CB  THR A  66      14.212   4.306 -17.848  1.00 92.77           C  
ATOM   1034  HB  THR A  66      14.008   5.373 -17.760  1.00 92.77           H  
ATOM   1035  O   THR A  66      12.359   3.519 -20.539  1.00 92.77           O  
ATOM   1036  CG2 THR A  66      14.827   3.801 -16.542  1.00 92.77           C  
ATOM   1037 HG21 THR A  66      14.949   2.717 -16.556  1.00 92.77           H  
ATOM   1038 HG22 THR A  66      15.813   4.247 -16.413  1.00 92.77           H  
ATOM   1039 HG23 THR A  66      14.188   4.082 -15.705  1.00 92.77           H  
ATOM   1040  OG1 THR A  66      15.147   4.125 -18.867  1.00 92.77           O  
ATOM   1041  HG1 THR A  66      15.474   3.228 -18.762  1.00 92.77           H  
ATOM   1042  N   ILE A  67      11.759   5.371 -19.432  1.00 90.27           N  
ATOM   1043  H   ILE A  67      11.696   5.839 -18.540  1.00 90.27           H  
ATOM   1044  CA  ILE A  67      11.240   6.038 -20.637  1.00 90.27           C  
ATOM   1045  HA  ILE A  67      10.476   5.399 -21.081  1.00 90.27           H  
ATOM   1046  C   ILE A  67      12.348   6.180 -21.695  1.00 90.27           C  
ATOM   1047  CB  ILE A  67      10.582   7.397 -20.293  1.00 90.27           C  
ATOM   1048  HB  ILE A  67      11.332   8.041 -19.835  1.00 90.27           H  
ATOM   1049  O   ILE A  67      12.082   5.964 -22.874  1.00 90.27           O  
ATOM   1050  CG1 ILE A  67       9.403   7.215 -19.307  1.00 90.27           C  
ATOM   1051 HG12 ILE A  67       8.644   6.577 -19.760  1.00 90.27           H  
ATOM   1052 HG13 ILE A  67       9.756   6.722 -18.401  1.00 90.27           H  
ATOM   1053  CG2 ILE A  67      10.056   8.077 -21.572  1.00 90.27           C  
ATOM   1054 HG21 ILE A  67       9.708   9.087 -21.353  1.00 90.27           H  
ATOM   1055 HG22 ILE A  67       9.235   7.498 -21.995  1.00 90.27           H  
ATOM   1056 HG23 ILE A  67      10.835   8.163 -22.328  1.00 90.27           H  
ATOM   1057  CD1 ILE A  67       8.733   8.527 -18.881  1.00 90.27           C  
ATOM   1058 HD11 ILE A  67       9.493   9.238 -18.558  1.00 90.27           H  
ATOM   1059 HD12 ILE A  67       8.164   8.955 -19.706  1.00 90.27           H  
ATOM   1060 HD13 ILE A  67       8.046   8.332 -18.057  1.00 90.27           H  
ATOM   1061  N   MET A  68      13.590   6.465 -21.284  1.00 88.24           N  
ATOM   1062  H   MET A  68      13.760   6.579 -20.295  1.00 88.24           H  
ATOM   1063  CA  MET A  68      14.729   6.581 -22.207  1.00 88.24           C  
ATOM   1064  HA  MET A  68      14.438   7.215 -23.044  1.00 88.24           H  
ATOM   1065  C   MET A  68      15.167   5.238 -22.810  1.00 88.24           C  
ATOM   1066  CB  MET A  68      15.923   7.241 -21.503  1.00 88.24           C  
ATOM   1067  HB2 MET A  68      16.247   6.630 -20.661  1.00 88.24           H  
ATOM   1068  HB3 MET A  68      16.742   7.298 -22.220  1.00 88.24           H  
ATOM   1069  O   MET A  68      15.653   5.197 -23.935  1.00 88.24           O  
ATOM   1070  CG  MET A  68      15.611   8.661 -21.015  1.00 88.24           C  
ATOM   1071  HG2 MET A  68      15.154   8.611 -20.028  1.00 88.24           H  
ATOM   1072  HG3 MET A  68      14.891   9.114 -21.697  1.00 88.24           H  
ATOM   1073  SD  MET A  68      17.047   9.769 -20.954  1.00 88.24           S  
ATOM   1074  CE  MET A  68      18.138   8.894 -19.801  1.00 88.24           C  
ATOM   1075  HE1 MET A  68      19.036   9.488 -19.634  1.00 88.24           H  
ATOM   1076  HE2 MET A  68      17.625   8.746 -18.851  1.00 88.24           H  
ATOM   1077  HE3 MET A  68      18.422   7.928 -20.219  1.00 88.24           H  
ATOM   1078  N   GLU A  69      14.983   4.135 -22.086  1.00 94.17           N  
ATOM   1079  H   GLU A  69      14.604   4.227 -21.154  1.00 94.17           H  
ATOM   1080  CA  GLU A  69      15.324   2.781 -22.546  1.00 94.17           C  
ATOM   1081  HA  GLU A  69      16.214   2.807 -23.175  1.00 94.17           H  
ATOM   1082  C   GLU A  69      14.212   2.122 -23.364  1.00 94.17           C  
ATOM   1083  CB  GLU A  69      15.599   1.912 -21.323  1.00 94.17           C  
ATOM   1084  HB2 GLU A  69      14.753   2.029 -20.646  1.00 94.17           H  
ATOM   1085  HB3 GLU A  69      15.633   0.865 -21.624  1.00 94.17           H  
ATOM   1086  O   GLU A  69      14.439   1.102 -24.009  1.00 94.17           O  
ATOM   1087  CG  GLU A  69      16.918   2.264 -20.616  1.00 94.17           C  
ATOM   1088  HG2 GLU A  69      17.748   1.931 -21.238  1.00 94.17           H  
ATOM   1089  HG3 GLU A  69      17.010   3.344 -20.497  1.00 94.17           H  
ATOM   1090  CD  GLU A  69      16.999   1.600 -19.237  1.00 94.17           C  
ATOM   1091  OE1 GLU A  69      18.107   1.256 -18.780  1.00 94.17           O  
ATOM   1092  OE2 GLU A  69      15.939   1.356 -18.613  1.00 94.17           O  
ATOM   1093  N   ARG A  70      12.998   2.679 -23.337  1.00 93.88           N  
ATOM   1094  H   ARG A  70      12.872   3.490 -22.750  1.00 93.88           H  
ATOM   1095  CA  ARG A  70      11.822   2.067 -23.956  1.00 93.88           C  
ATOM   1096  HA  ARG A  70      11.622   1.118 -23.458  1.00 93.88           H  
ATOM   1097  C   ARG A  70      12.053   1.729 -25.426  1.00 93.88           C  
ATOM   1098  CB  ARG A  70      10.624   3.001 -23.763  1.00 93.88           C  
ATOM   1099  HB2 ARG A  70      10.839   3.970 -24.214  1.00 93.88           H  
ATOM   1100  HB3 ARG A  70      10.443   3.138 -22.697  1.00 93.88           H  
ATOM   1101  O   ARG A  70      11.778   0.606 -25.828  1.00 93.88           O  
ATOM   1102  CG  ARG A  70       9.379   2.405 -24.419  1.00 93.88           C  
ATOM   1103  HG2 ARG A  70       9.178   1.423 -23.991  1.00 93.88           H  
ATOM   1104  HG3 ARG A  70       9.541   2.299 -25.492  1.00 93.88           H  
ATOM   1105  CD  ARG A  70       8.171   3.309 -24.220  1.00 93.88           C  
ATOM   1106  HD2 ARG A  70       7.932   3.359 -23.158  1.00 93.88           H  
ATOM   1107  HD3 ARG A  70       8.412   4.306 -24.588  1.00 93.88           H  
ATOM   1108  NE  ARG A  70       7.035   2.770 -24.976  1.00 93.88           N  
ATOM   1109  HE  ARG A  70       7.235   1.979 -25.572  1.00 93.88           H  
ATOM   1110  NH1 ARG A  70       5.462   4.323 -24.354  1.00 93.88           N  
ATOM   1111 HH11 ARG A  70       4.522   4.682 -24.441  1.00 93.88           H  
ATOM   1112 HH12 ARG A  70       6.168   4.808 -23.818  1.00 93.88           H  
ATOM   1113  NH2 ARG A  70       4.940   2.681 -25.792  1.00 93.88           N  
ATOM   1114 HH21 ARG A  70       5.278   1.946 -26.396  1.00 93.88           H  
ATOM   1115 HH22 ARG A  70       4.029   3.084 -25.959  1.00 93.88           H  
ATOM   1116  CZ  ARG A  70       5.818   3.265 -25.034  1.00 93.88           C  
ATOM   1117  N   SER A  71      12.566   2.675 -26.212  1.00 94.78           N  
ATOM   1118  H   SER A  71      12.736   3.591 -25.822  1.00 94.78           H  
ATOM   1119  CA  SER A  71      12.744   2.484 -27.655  1.00 94.78           C  
ATOM   1120  HA  SER A  71      11.797   2.162 -28.087  1.00 94.78           H  
ATOM   1121  C   SER A  71      13.786   1.413 -27.985  1.00 94.78           C  
ATOM   1122  CB  SER A  71      13.151   3.799 -28.325  1.00 94.78           C  
ATOM   1123  HB2 SER A  71      13.185   3.653 -29.405  1.00 94.78           H  
ATOM   1124  HB3 SER A  71      14.139   4.097 -27.975  1.00 94.78           H  
ATOM   1125  O   SER A  71      13.603   0.659 -28.936  1.00 94.78           O  
ATOM   1126  OG  SER A  71      12.220   4.818 -28.015  1.00 94.78           O  
ATOM   1127  HG  SER A  71      12.414   5.589 -28.553  1.00 94.78           H  
ATOM   1128  N   SER A  72      14.873   1.322 -27.210  1.00 96.13           N  
ATOM   1129  H   SER A  72      14.942   1.879 -26.371  1.00 96.13           H  
ATOM   1130  CA  SER A  72      15.897   0.293 -27.423  1.00 96.13           C  
ATOM   1131  HA  SER A  72      16.092   0.211 -28.492  1.00 96.13           H  
ATOM   1132  C   SER A  72      15.416  -1.081 -26.964  1.00 96.13           C  
ATOM   1133  CB  SER A  72      17.220   0.673 -26.751  1.00 96.13           C  
ATOM   1134  HB2 SER A  72      17.646   1.528 -27.275  1.00 96.13           H  
ATOM   1135  HB3 SER A  72      17.915  -0.163 -26.830  1.00 96.13           H  
ATOM   1136  O   SER A  72      15.597  -2.053 -27.694  1.00 96.13           O  
ATOM   1137  OG  SER A  72      17.045   1.017 -25.391  1.00 96.13           O  
ATOM   1138  HG  SER A  72      17.909   1.188 -25.009  1.00 96.13           H  
ATOM   1139  N   PHE A  73      14.734  -1.157 -25.819  1.00 96.54           N  
ATOM   1140  H   PHE A  73      14.654  -0.328 -25.248  1.00 96.54           H  
ATOM   1141  CA  PHE A  73      14.124  -2.394 -25.341  1.00 96.54           C  
ATOM   1142  HA  PHE A  73      14.894  -3.164 -25.285  1.00 96.54           H  
ATOM   1143  C   PHE A  73      13.043  -2.918 -26.296  1.00 96.54           C  
ATOM   1144  CB  PHE A  73      13.551  -2.174 -23.936  1.00 96.54           C  
ATOM   1145  HB2 PHE A  73      14.363  -1.909 -23.259  1.00 96.54           H  
ATOM   1146  HB3 PHE A  73      12.853  -1.337 -23.960  1.00 96.54           H  
ATOM   1147  O   PHE A  73      13.027  -4.104 -26.597  1.00 96.54           O  
ATOM   1148  CG  PHE A  73      12.839  -3.400 -23.400  1.00 96.54           C  
ATOM   1149  CD1 PHE A  73      11.439  -3.503 -23.490  1.00 96.54           C  
ATOM   1150  HD1 PHE A  73      10.868  -2.695 -23.922  1.00 96.54           H  
ATOM   1151  CD2 PHE A  73      13.583  -4.480 -22.897  1.00 96.54           C  
ATOM   1152  HD2 PHE A  73      14.662  -4.428 -22.890  1.00 96.54           H  
ATOM   1153  CE1 PHE A  73      10.791  -4.676 -23.068  1.00 96.54           C  
ATOM   1154  HE1 PHE A  73       9.719  -4.761 -23.165  1.00 96.54           H  
ATOM   1155  CE2 PHE A  73      12.940  -5.646 -22.456  1.00 96.54           C  
ATOM   1156  HE2 PHE A  73      13.523  -6.478 -22.090  1.00 96.54           H  
ATOM   1157  CZ  PHE A  73      11.543  -5.745 -22.548  1.00 96.54           C  
ATOM   1158  HZ  PHE A  73      11.047  -6.652 -22.234  1.00 96.54           H  
ATOM   1159  N   GLU A  74      12.148  -2.061 -26.798  1.00 95.01           N  
ATOM   1160  H   GLU A  74      12.177  -1.096 -26.500  1.00 95.01           H  
ATOM   1161  CA  GLU A  74      11.063  -2.477 -27.703  1.00 95.01           C  
ATOM   1162  HA  GLU A  74      10.607  -3.380 -27.297  1.00 95.01           H  
ATOM   1163  C   GLU A  74      11.583  -2.884 -29.096  1.00 95.01           C  
ATOM   1164  CB  GLU A  74       9.960  -1.387 -27.773  1.00 95.01           C  
ATOM   1165  HB2 GLU A  74      10.415  -0.420 -27.986  1.00 95.01           H  
ATOM   1166  HB3 GLU A  74       9.267  -1.630 -28.579  1.00 95.01           H  
ATOM   1167  O   GLU A  74      10.952  -3.711 -29.751  1.00 95.01           O  
ATOM   1168  CG  GLU A  74       9.160  -1.320 -26.452  1.00 95.01           C  
ATOM   1169  HG2 GLU A  74       9.864  -1.171 -25.634  1.00 95.01           H  
ATOM   1170  HG3 GLU A  74       8.697  -2.294 -26.292  1.00 95.01           H  
ATOM   1171  CD  GLU A  74       8.057  -0.240 -26.318  1.00 95.01           C  
ATOM   1172  OE1 GLU A  74       7.334  -0.270 -25.278  1.00 95.01           O  
ATOM   1173  OE2 GLU A  74       7.924   0.694 -27.133  1.00 95.01           O  
ATOM   1174  N   LYS A  75      12.747  -2.371 -29.529  1.00 96.55           N  
ATOM   1175  H   LYS A  75      13.208  -1.692 -28.941  1.00 96.55           H  
ATOM   1176  CA  LYS A  75      13.401  -2.771 -30.787  1.00 96.55           C  
ATOM   1177  HA  LYS A  75      12.650  -2.769 -31.577  1.00 96.55           H  
ATOM   1178  C   LYS A  75      13.948  -4.200 -30.728  1.00 96.55           C  
ATOM   1179  CB  LYS A  75      14.501  -1.756 -31.139  1.00 96.55           C  
ATOM   1180  HB2 LYS A  75      14.060  -0.761 -31.185  1.00 96.55           H  
ATOM   1181  HB3 LYS A  75      15.260  -1.763 -30.356  1.00 96.55           H  
ATOM   1182  O   LYS A  75      13.681  -4.986 -31.634  1.00 96.55           O  
ATOM   1183  CG  LYS A  75      15.163  -2.065 -32.491  1.00 96.55           C  
ATOM   1184  HG2 LYS A  75      14.412  -2.009 -33.279  1.00 96.55           H  
ATOM   1185  HG3 LYS A  75      15.583  -3.071 -32.474  1.00 96.55           H  
ATOM   1186  CD  LYS A  75      16.295  -1.078 -32.790  1.00 96.55           C  
ATOM   1187  HD2 LYS A  75      15.894  -0.066 -32.832  1.00 96.55           H  
ATOM   1188  HD3 LYS A  75      17.037  -1.143 -31.994  1.00 96.55           H  
ATOM   1189  CE  LYS A  75      16.939  -1.448 -34.130  1.00 96.55           C  
ATOM   1190  HE2 LYS A  75      16.192  -1.345 -34.917  1.00 96.55           H  
ATOM   1191  HE3 LYS A  75      17.230  -2.498 -34.089  1.00 96.55           H  
ATOM   1192  NZ  LYS A  75      18.126  -0.607 -34.422  1.00 96.55           N  
ATOM   1193  HZ1 LYS A  75      18.822  -0.740 -33.703  1.00 96.55           H  
ATOM   1194  HZ2 LYS A  75      17.871   0.370 -34.461  1.00 96.55           H  
ATOM   1195  HZ3 LYS A  75      18.535  -0.877 -35.305  1.00 96.55           H  
ATOM   1196  N   ASP A  76      14.713  -4.527 -29.687  1.00 96.25           N  
ATOM   1197  H   ASP A  76      14.901  -3.824 -28.987  1.00 96.25           H  
ATOM   1198  CA  ASP A  76      15.183  -5.891 -29.429  1.00 96.25           C  
ATOM   1199  HA  ASP A  76      14.450  -6.588 -29.835  1.00 96.25           H  
ATOM   1200  C   ASP A  76      15.317  -6.144 -27.914  1.00 96.25           C  
ATOM   1201  CB  ASP A  76      16.493  -6.194 -30.173  1.00 96.25           C  
ATOM   1202  HB2 ASP A  76      17.317  -5.634 -29.731  1.00 96.25           H  
ATOM   1203  HB3 ASP A  76      16.389  -5.870 -31.208  1.00 96.25           H  
ATOM   1204  O   ASP A  76      16.337  -5.804 -27.303  1.00 96.25           O  
ATOM   1205  CG  ASP A  76      16.802  -7.703 -30.164  1.00 96.25           C  
ATOM   1206  OD1 ASP A  76      16.358  -8.420 -29.225  1.00 96.25           O  
ATOM   1207  OD2 ASP A  76      17.401  -8.171 -31.152  1.00 96.25           O  
ATOM   1208  N   PRO A  77      14.299  -6.768 -27.289  1.00 96.27           N  
ATOM   1209  CA  PRO A  77      14.316  -7.038 -25.856  1.00 96.27           C  
ATOM   1210  HA  PRO A  77      14.368  -6.090 -25.321  1.00 96.27           H  
ATOM   1211  C   PRO A  77      15.473  -7.934 -25.409  1.00 96.27           C  
ATOM   1212  CB  PRO A  77      12.976  -7.722 -25.564  1.00 96.27           C  
ATOM   1213  HB2 PRO A  77      13.074  -8.801 -25.682  1.00 96.27           H  
ATOM   1214  HB3 PRO A  77      12.609  -7.484 -24.566  1.00 96.27           H  
ATOM   1215  O   PRO A  77      15.923  -7.820 -24.270  1.00 96.27           O  
ATOM   1216  CG  PRO A  77      12.044  -7.192 -26.649  1.00 96.27           C  
ATOM   1217  HG2 PRO A  77      11.642  -6.224 -26.350  1.00 96.27           H  
ATOM   1218  HG3 PRO A  77      11.233  -7.889 -26.862  1.00 96.27           H  
ATOM   1219  CD  PRO A  77      12.978  -7.031 -27.846  1.00 96.27           C  
ATOM   1220  HD2 PRO A  77      13.008  -7.954 -28.425  1.00 96.27           H  
ATOM   1221  HD3 PRO A  77      12.635  -6.204 -28.468  1.00 96.27           H  
ATOM   1222  N   VAL A  78      15.932  -8.854 -26.266  1.00 96.64           N  
ATOM   1223  H   VAL A  78      15.713  -8.745 -27.246  1.00 96.64           H  
ATOM   1224  CA  VAL A  78      16.992  -9.802 -25.903  1.00 96.64           C  
ATOM   1225  HA  VAL A  78      16.827 -10.140 -24.880  1.00 96.64           H  
ATOM   1226  C   VAL A  78      18.330  -9.088 -25.911  1.00 96.64           C  
ATOM   1227  CB  VAL A  78      17.008 -11.042 -26.812  1.00 96.64           C  
ATOM   1228  HB  VAL A  78      17.075 -10.736 -27.856  1.00 96.64           H  
ATOM   1229  O   VAL A  78      19.006  -9.119 -24.888  1.00 96.64           O  
ATOM   1230  CG1 VAL A  78      18.188 -11.973 -26.498  1.00 96.64           C  
ATOM   1231 HG11 VAL A  78      18.121 -12.883 -27.095  1.00 96.64           H  
ATOM   1232 HG12 VAL A  78      18.209 -12.226 -25.438  1.00 96.64           H  
ATOM   1233 HG13 VAL A  78      19.127 -11.484 -26.757  1.00 96.64           H  
ATOM   1234  CG2 VAL A  78      15.717 -11.849 -26.618  1.00 96.64           C  
ATOM   1235 HG21 VAL A  78      15.755 -12.735 -27.251  1.00 96.64           H  
ATOM   1236 HG22 VAL A  78      15.620 -12.148 -25.575  1.00 96.64           H  
ATOM   1237 HG23 VAL A  78      14.860 -11.239 -26.904  1.00 96.64           H  
ATOM   1238  N   ASP A  79      18.666  -8.393 -26.999  1.00 96.82           N  
ATOM   1239  H   ASP A  79      18.042  -8.386 -27.793  1.00 96.82           H  
ATOM   1240  CA  ASP A  79      19.924  -7.645 -27.115  1.00 96.82           C  
ATOM   1241  HA  ASP A  79      20.762  -8.335 -27.022  1.00 96.82           H  
ATOM   1242  C   ASP A  79      20.055  -6.590 -26.003  1.00 96.82           C  
ATOM   1243  CB  ASP A  79      19.989  -7.000 -28.504  1.00 96.82           C  
ATOM   1244  HB2 ASP A  79      19.842  -7.769 -29.263  1.00 96.82           H  
ATOM   1245  HB3 ASP A  79      19.185  -6.270 -28.595  1.00 96.82           H  
ATOM   1246  O   ASP A  79      21.068  -6.524 -25.304  1.00 96.82           O  
ATOM   1247  CG  ASP A  79      21.336  -6.316 -28.754  1.00 96.82           C  
ATOM   1248  OD1 ASP A  79      22.366  -7.016 -28.642  1.00 96.82           O  
ATOM   1249  OD2 ASP A  79      21.321  -5.098 -29.044  1.00 96.82           O  
ATOM   1250  N   PHE A  80      18.975  -5.851 -25.724  1.00 97.17           N  
ATOM   1251  H   PHE A  80      18.172  -5.931 -26.332  1.00 97.17           H  
ATOM   1252  CA  PHE A  80      18.940  -4.892 -24.620  1.00 97.17           C  
ATOM   1253  HA  PHE A  80      19.702  -4.133 -24.798  1.00 97.17           H  
ATOM   1254  C   PHE A  80      19.240  -5.539 -23.257  1.00 97.17           C  
ATOM   1255  CB  PHE A  80      17.564  -4.217 -24.596  1.00 97.17           C  
ATOM   1256  HB2 PHE A  80      16.790  -4.980 -24.515  1.00 97.17           H  
ATOM   1257  HB3 PHE A  80      17.409  -3.696 -25.541  1.00 97.17           H  
ATOM   1258  O   PHE A  80      20.017  -5.008 -22.458  1.00 97.17           O  
ATOM   1259  CG  PHE A  80      17.406  -3.236 -23.454  1.00 97.17           C  
ATOM   1260  CD1 PHE A  80      16.968  -3.680 -22.192  1.00 97.17           C  
ATOM   1261  HD1 PHE A  80      16.745  -4.726 -22.039  1.00 97.17           H  
ATOM   1262  CD2 PHE A  80      17.724  -1.881 -23.646  1.00 97.17           C  
ATOM   1263  HD2 PHE A  80      18.072  -1.543 -24.610  1.00 97.17           H  
ATOM   1264  CE1 PHE A  80      16.794  -2.768 -21.140  1.00 97.17           C  
ATOM   1265  HE1 PHE A  80      16.407  -3.113 -20.193  1.00 97.17           H  
ATOM   1266  CE2 PHE A  80      17.577  -0.971 -22.586  1.00 97.17           C  
ATOM   1267  HE2 PHE A  80      17.805   0.073 -22.741  1.00 97.17           H  
ATOM   1268  CZ  PHE A  80      17.096  -1.413 -21.342  1.00 97.17           C  
ATOM   1269  HZ  PHE A  80      16.944  -0.700 -20.545  1.00 97.17           H  
ATOM   1270  N   LEU A  81      18.619  -6.685 -22.958  1.00 97.04           N  
ATOM   1271  H   LEU A  81      18.035  -7.111 -23.664  1.00 97.04           H  
ATOM   1272  CA  LEU A  81      18.851  -7.400 -21.701  1.00 97.04           C  
ATOM   1273  HA  LEU A  81      18.816  -6.681 -20.883  1.00 97.04           H  
ATOM   1274  C   LEU A  81      20.259  -8.018 -21.668  1.00 97.04           C  
ATOM   1275  CB  LEU A  81      17.743  -8.451 -21.495  1.00 97.04           C  
ATOM   1276  HB2 LEU A  81      17.652  -9.029 -22.415  1.00 97.04           H  
ATOM   1277  HB3 LEU A  81      18.045  -9.133 -20.701  1.00 97.04           H  
ATOM   1278  O   LEU A  81      20.912  -8.008 -20.624  1.00 97.04           O  
ATOM   1279  CG  LEU A  81      16.362  -7.870 -21.129  1.00 97.04           C  
ATOM   1280  HG  LEU A  81      16.086  -7.082 -21.830  1.00 97.04           H  
ATOM   1281  CD1 LEU A  81      15.306  -8.976 -21.188  1.00 97.04           C  
ATOM   1282 HD11 LEU A  81      14.335  -8.579 -20.891  1.00 97.04           H  
ATOM   1283 HD12 LEU A  81      15.227  -9.332 -22.216  1.00 97.04           H  
ATOM   1284 HD13 LEU A  81      15.586  -9.800 -20.531  1.00 97.04           H  
ATOM   1285  CD2 LEU A  81      16.332  -7.278 -19.717  1.00 97.04           C  
ATOM   1286 HD21 LEU A  81      16.603  -8.039 -18.985  1.00 97.04           H  
ATOM   1287 HD22 LEU A  81      15.331  -6.907 -19.497  1.00 97.04           H  
ATOM   1288 HD23 LEU A  81      17.030  -6.444 -19.646  1.00 97.04           H  
ATOM   1289  N   GLU A  82      20.779  -8.505 -22.790  1.00 96.01           N  
ATOM   1290  H   GLU A  82      20.233  -8.485 -23.639  1.00 96.01           H  
ATOM   1291  CA  GLU A  82      22.141  -9.034 -22.856  1.00 96.01           C  
ATOM   1292  HA  GLU A  82      22.258  -9.733 -22.028  1.00 96.01           H  
ATOM   1293  C   GLU A  82      23.203  -7.957 -22.626  1.00 96.01           C  
ATOM   1294  CB  GLU A  82      22.380  -9.803 -24.160  1.00 96.01           C  
ATOM   1295  HB2 GLU A  82      22.097  -9.193 -25.018  1.00 96.01           H  
ATOM   1296  HB3 GLU A  82      23.444 -10.030 -24.220  1.00 96.01           H  
ATOM   1297  O   GLU A  82      24.176  -8.211 -21.903  1.00 96.01           O  
ATOM   1298  CG  GLU A  82      21.599 -11.129 -24.164  1.00 96.01           C  
ATOM   1299  HG2 GLU A  82      21.756 -11.620 -23.204  1.00 96.01           H  
ATOM   1300  HG3 GLU A  82      20.528 -10.945 -24.249  1.00 96.01           H  
ATOM   1301  CD  GLU A  82      22.036 -12.106 -25.259  1.00 96.01           C  
ATOM   1302  OE1 GLU A  82      21.707 -13.307 -25.074  1.00 96.01           O  
ATOM   1303  OE2 GLU A  82      22.789 -11.709 -26.170  1.00 96.01           O  
ATOM   1304  N   ALA A  83      22.969  -6.743 -23.130  1.00 95.83           N  
ATOM   1305  H   ALA A  83      22.208  -6.639 -23.785  1.00 95.83           H  
ATOM   1306  CA  ALA A  83      23.772  -5.559 -22.833  1.00 95.83           C  
ATOM   1307  HA  ALA A  83      24.812  -5.778 -23.074  1.00 95.83           H  
ATOM   1308  C   ALA A  83      23.710  -5.166 -21.344  1.00 95.83           C  
ATOM   1309  CB  ALA A  83      23.300  -4.419 -23.742  1.00 95.83           C  
ATOM   1310  HB1 ALA A  83      23.929  -3.542 -23.588  1.00 95.83           H  
ATOM   1311  HB2 ALA A  83      22.264  -4.160 -23.521  1.00 95.83           H  
ATOM   1312  HB3 ALA A  83      23.369  -4.726 -24.786  1.00 95.83           H  
ATOM   1313  O   ALA A  83      24.702  -4.696 -20.788  1.00 95.83           O  
ATOM   1314  N   LYS A  84      22.587  -5.433 -20.659  1.00 93.72           N  
ATOM   1315  H   LYS A  84      21.797  -5.769 -21.190  1.00 93.72           H  
ATOM   1316  CA  LYS A  84      22.454  -5.290 -19.194  1.00 93.72           C  
ATOM   1317  HA  LYS A  84      23.031  -4.415 -18.893  1.00 93.72           H  
ATOM   1318  C   LYS A  84      23.077  -6.439 -18.385  1.00 93.72           C  
ATOM   1319  CB  LYS A  84      20.983  -5.044 -18.804  1.00 93.72           C  
ATOM   1320  HB2 LYS A  84      20.331  -5.751 -19.319  1.00 93.72           H  
ATOM   1321  HB3 LYS A  84      20.872  -5.203 -17.731  1.00 93.72           H  
ATOM   1322  O   LYS A  84      23.009  -6.422 -17.157  1.00 93.72           O  
ATOM   1323  CG  LYS A  84      20.542  -3.607 -19.115  1.00 93.72           C  
ATOM   1324  HG2 LYS A  84      20.442  -3.477 -20.193  1.00 93.72           H  
ATOM   1325  HG3 LYS A  84      21.308  -2.922 -18.753  1.00 93.72           H  
ATOM   1326  CD  LYS A  84      19.214  -3.259 -18.425  1.00 93.72           C  
ATOM   1327  HD2 LYS A  84      18.407  -3.839 -18.873  1.00 93.72           H  
ATOM   1328  HD3 LYS A  84      19.284  -3.492 -17.362  1.00 93.72           H  
ATOM   1329  CE  LYS A  84      18.957  -1.757 -18.598  1.00 93.72           C  
ATOM   1330  HE2 LYS A  84      19.825  -1.209 -18.229  1.00 93.72           H  
ATOM   1331  HE3 LYS A  84      18.883  -1.535 -19.662  1.00 93.72           H  
ATOM   1332  NZ  LYS A  84      17.744  -1.267 -17.892  1.00 93.72           N  
ATOM   1333  HZ1 LYS A  84      16.889  -1.647 -18.273  1.00 93.72           H  
ATOM   1334  HZ2 LYS A  84      17.690  -0.270 -18.044  1.00 93.72           H  
ATOM   1335  HZ3 LYS A  84      17.788  -1.409 -16.893  1.00 93.72           H  
ATOM   1336  N   GLY A  85      23.701  -7.424 -19.033  1.00 95.22           N  
ATOM   1337  H   GLY A  85      23.726  -7.380 -20.042  1.00 95.22           H  
ATOM   1338  CA  GLY A  85      24.395  -8.532 -18.370  1.00 95.22           C  
ATOM   1339  HA2 GLY A  85      25.247  -8.816 -18.987  1.00 95.22           H  
ATOM   1340  HA3 GLY A  85      24.770  -8.202 -17.401  1.00 95.22           H  
ATOM   1341  C   GLY A  85      23.544  -9.785 -18.147  1.00 95.22           C  
ATOM   1342  O   GLY A  85      24.030 -10.755 -17.557  1.00 95.22           O  
ATOM   1343  N   TYR A  86      22.306  -9.814 -18.644  1.00 96.64           N  
ATOM   1344  H   TYR A  86      21.966  -9.015 -19.160  1.00 96.64           H  
ATOM   1345  CA  TYR A  86      21.542 -11.055 -18.723  1.00 96.64           C  
ATOM   1346  HA  TYR A  86      21.639 -11.576 -17.771  1.00 96.64           H  
ATOM   1347  C   TYR A  86      22.131 -11.967 -19.805  1.00 96.64           C  
ATOM   1348  CB  TYR A  86      20.050 -10.774 -18.940  1.00 96.64           C  
ATOM   1349  HB2 TYR A  86      19.531 -11.728 -19.032  1.00 96.64           H  
ATOM   1350  HB3 TYR A  86      19.915 -10.243 -19.882  1.00 96.64           H  
ATOM   1351  O   TYR A  86      22.761 -11.527 -20.761  1.00 96.64           O  
ATOM   1352  CG  TYR A  86      19.410  -9.995 -17.804  1.00 96.64           C  
ATOM   1353  CD1 TYR A  86      18.965 -10.676 -16.657  1.00 96.64           C  
ATOM   1354  HD1 TYR A  86      19.058 -11.751 -16.596  1.00 96.64           H  
ATOM   1355  CD2 TYR A  86      19.298  -8.593 -17.863  1.00 96.64           C  
ATOM   1356  HD2 TYR A  86      19.623  -8.049 -18.738  1.00 96.64           H  
ATOM   1357  CE1 TYR A  86      18.434  -9.957 -15.569  1.00 96.64           C  
ATOM   1358  HE1 TYR A  86      18.106 -10.475 -14.680  1.00 96.64           H  
ATOM   1359  CE2 TYR A  86      18.781  -7.869 -16.780  1.00 96.64           C  
ATOM   1360  HE2 TYR A  86      18.722  -6.791 -16.811  1.00 96.64           H  
ATOM   1361  OH  TYR A  86      17.918  -7.818 -14.572  1.00 96.64           O  
ATOM   1362  HH  TYR A  86      17.736  -8.382 -13.817  1.00 96.64           H  
ATOM   1363  CZ  TYR A  86      18.361  -8.547 -15.624  1.00 96.64           C  
ATOM   1364  N   LYS A  87      21.967 -13.275 -19.642  1.00 95.69           N  
ATOM   1365  H   LYS A  87      21.540 -13.585 -18.781  1.00 95.69           H  
ATOM   1366  CA  LYS A  87      22.416 -14.295 -20.595  1.00 95.69           C  
ATOM   1367  HA  LYS A  87      22.556 -13.834 -21.572  1.00 95.69           H  
ATOM   1368  C   LYS A  87      21.330 -15.341 -20.754  1.00 95.69           C  
ATOM   1369  CB  LYS A  87      23.738 -14.932 -20.114  1.00 95.69           C  
ATOM   1370  HB2 LYS A  87      24.024 -15.720 -20.811  1.00 95.69           H  
ATOM   1371  HB3 LYS A  87      23.565 -15.392 -19.142  1.00 95.69           H  
ATOM   1372  O   LYS A  87      20.649 -15.673 -19.785  1.00 95.69           O  
ATOM   1373  CG  LYS A  87      24.923 -13.956 -19.973  1.00 95.69           C  
ATOM   1374  HG2 LYS A  87      24.655 -13.160 -19.279  1.00 95.69           H  
ATOM   1375  HG3 LYS A  87      25.770 -14.493 -19.546  1.00 95.69           H  
ATOM   1376  CD  LYS A  87      25.362 -13.346 -21.315  1.00 95.69           C  
ATOM   1377  HD2 LYS A  87      25.815 -14.115 -21.941  1.00 95.69           H  
ATOM   1378  HD3 LYS A  87      24.494 -12.951 -21.844  1.00 95.69           H  
ATOM   1379  CE  LYS A  87      26.360 -12.201 -21.103  1.00 95.69           C  
ATOM   1380  HE2 LYS A  87      27.347 -12.612 -20.891  1.00 95.69           H  
ATOM   1381  HE3 LYS A  87      26.039 -11.624 -20.236  1.00 95.69           H  
ATOM   1382  NZ  LYS A  87      26.397 -11.303 -22.289  1.00 95.69           N  
ATOM   1383  HZ1 LYS A  87      26.612 -11.800 -23.142  1.00 95.69           H  
ATOM   1384  HZ2 LYS A  87      25.496 -10.867 -22.420  1.00 95.69           H  
ATOM   1385  HZ3 LYS A  87      27.059 -10.549 -22.167  1.00 95.69           H  
ATOM   1386  N   ARG A  88      21.202 -15.926 -21.950  1.00 94.80           N  
ATOM   1387  H   ARG A  88      21.722 -15.527 -22.719  1.00 94.80           H  
ATOM   1388  CA  ARG A  88      20.189 -16.962 -22.244  1.00 94.80           C  
ATOM   1389  HA  ARG A  88      20.160 -17.102 -23.324  1.00 94.80           H  
ATOM   1390  C   ARG A  88      18.777 -16.499 -21.856  1.00 94.80           C  
ATOM   1391  CB  ARG A  88      20.551 -18.310 -21.587  1.00 94.80           C  
ATOM   1392  HB2 ARG A  88      20.436 -18.226 -20.507  1.00 94.80           H  
ATOM   1393  HB3 ARG A  88      19.841 -19.057 -21.943  1.00 94.80           H  
ATOM   1394  O   ARG A  88      18.057 -17.205 -21.145  1.00 94.80           O  
ATOM   1395  CG  ARG A  88      21.971 -18.802 -21.890  1.00 94.80           C  
ATOM   1396  HG2 ARG A  88      22.693 -18.128 -21.428  1.00 94.80           H  
ATOM   1397  HG3 ARG A  88      22.133 -18.819 -22.967  1.00 94.80           H  
ATOM   1398  CD  ARG A  88      22.156 -20.212 -21.319  1.00 94.80           C  
ATOM   1399  HD2 ARG A  88      21.837 -20.213 -20.277  1.00 94.80           H  
ATOM   1400  HD3 ARG A  88      21.520 -20.894 -21.885  1.00 94.80           H  
ATOM   1401  NE  ARG A  88      23.562 -20.651 -21.408  1.00 94.80           N  
ATOM   1402  HE  ARG A  88      24.198 -20.012 -21.863  1.00 94.80           H  
ATOM   1403  NH1 ARG A  88      23.303 -22.753 -20.525  1.00 94.80           N  
ATOM   1404 HH11 ARG A  88      23.712 -23.676 -20.495  1.00 94.80           H  
ATOM   1405 HH12 ARG A  88      22.328 -22.684 -20.781  1.00 94.80           H  
ATOM   1406  NH2 ARG A  88      25.330 -22.068 -21.172  1.00 94.80           N  
ATOM   1407 HH21 ARG A  88      25.929 -21.397 -21.631  1.00 94.80           H  
ATOM   1408 HH22 ARG A  88      25.723 -22.974 -20.963  1.00 94.80           H  
ATOM   1409  CZ  ARG A  88      24.061 -21.814 -21.031  1.00 94.80           C  
ATOM   1410  N   VAL A  89      18.425 -15.283 -22.268  1.00 95.62           N  
ATOM   1411  H   VAL A  89      19.055 -14.777 -22.874  1.00 95.62           H  
ATOM   1412  CA  VAL A  89      17.113 -14.685 -22.004  1.00 95.62           C  
ATOM   1413  HA  VAL A  89      16.928 -14.689 -20.930  1.00 95.62           H  
ATOM   1414  C   VAL A  89      16.035 -15.525 -22.687  1.00 95.62           C  
ATOM   1415  CB  VAL A  89      17.063 -13.228 -22.501  1.00 95.62           C  
ATOM   1416  HB  VAL A  89      17.230 -13.214 -23.578  1.00 95.62           H  
ATOM   1417  O   VAL A  89      16.099 -15.788 -23.888  1.00 95.62           O  
ATOM   1418  CG1 VAL A  89      15.700 -12.589 -22.212  1.00 95.62           C  
ATOM   1419 HG11 VAL A  89      15.711 -11.559 -22.569  1.00 95.62           H  
ATOM   1420 HG12 VAL A  89      14.907 -13.114 -22.745  1.00 95.62           H  
ATOM   1421 HG13 VAL A  89      15.493 -12.596 -21.142  1.00 95.62           H  
ATOM   1422  CG2 VAL A  89      18.141 -12.369 -21.827  1.00 95.62           C  
ATOM   1423 HG21 VAL A  89      19.138 -12.748 -22.051  1.00 95.62           H  
ATOM   1424 HG22 VAL A  89      17.985 -12.340 -20.749  1.00 95.62           H  
ATOM   1425 HG23 VAL A  89      18.091 -11.354 -22.222  1.00 95.62           H  
ATOM   1426  N   ARG A  90      15.020 -15.954 -21.936  1.00 93.05           N  
ATOM   1427  H   ARG A  90      15.004 -15.709 -20.956  1.00 93.05           H  
ATOM   1428  CA  ARG A  90      13.871 -16.672 -22.497  1.00 93.05           C  
ATOM   1429  HA  ARG A  90      14.211 -17.320 -23.305  1.00 93.05           H  
ATOM   1430  C   ARG A  90      12.893 -15.671 -23.104  1.00 93.05           C  
ATOM   1431  CB  ARG A  90      13.204 -17.548 -21.429  1.00 93.05           C  
ATOM   1432  HB2 ARG A  90      12.323 -18.011 -21.875  1.00 93.05           H  
ATOM   1433  HB3 ARG A  90      12.875 -16.922 -20.600  1.00 93.05           H  
ATOM   1434  O   ARG A  90      11.933 -15.279 -22.450  1.00 93.05           O  
ATOM   1435  CG  ARG A  90      14.127 -18.651 -20.899  1.00 93.05           C  
ATOM   1436  HG2 ARG A  90      14.939 -18.209 -20.321  1.00 93.05           H  
ATOM   1437  HG3 ARG A  90      14.540 -19.218 -21.733  1.00 93.05           H  
ATOM   1438  CD  ARG A  90      13.304 -19.583 -20.007  1.00 93.05           C  
ATOM   1439  HD2 ARG A  90      12.844 -18.990 -19.216  1.00 93.05           H  
ATOM   1440  HD3 ARG A  90      12.512 -20.026 -20.610  1.00 93.05           H  
ATOM   1441  NE  ARG A  90      14.121 -20.655 -19.413  1.00 93.05           N  
ATOM   1442  HE  ARG A  90      15.102 -20.660 -19.654  1.00 93.05           H  
ATOM   1443  NH1 ARG A  90      12.410 -21.684 -18.275  1.00 93.05           N  
ATOM   1444 HH11 ARG A  90      11.767 -20.978 -18.604  1.00 93.05           H  
ATOM   1445 HH12 ARG A  90      12.054 -22.439 -17.707  1.00 93.05           H  
ATOM   1446  NH2 ARG A  90      14.455 -22.566 -18.217  1.00 93.05           N  
ATOM   1447 HH21 ARG A  90      14.062 -23.318 -17.669  1.00 93.05           H  
ATOM   1448 HH22 ARG A  90      15.407 -22.617 -18.551  1.00 93.05           H  
ATOM   1449  CZ  ARG A  90      13.661 -21.623 -18.638  1.00 93.05           C  
ATOM   1450  N   LYS A  91      13.135 -15.274 -24.358  1.00 87.71           N  
ATOM   1451  H   LYS A  91      14.009 -15.577 -24.764  1.00 87.71           H  
ATOM   1452  CA  LYS A  91      12.348 -14.255 -25.083  1.00 87.71           C  
ATOM   1453  HA  LYS A  91      12.541 -13.284 -24.625  1.00 87.71           H  
ATOM   1454  C   LYS A  91      10.830 -14.469 -24.999  1.00 87.71           C  
ATOM   1455  CB  LYS A  91      12.820 -14.201 -26.547  1.00 87.71           C  
ATOM   1456  HB2 LYS A  91      13.907 -14.109 -26.560  1.00 87.71           H  
ATOM   1457  HB3 LYS A  91      12.552 -15.129 -27.052  1.00 87.71           H  
ATOM   1458  O   LYS A  91      10.099 -13.516 -24.771  1.00 87.71           O  
ATOM   1459  CG  LYS A  91      12.216 -13.011 -27.317  1.00 87.71           C  
ATOM   1460  HG2 LYS A  91      12.444 -12.091 -26.780  1.00 87.71           H  
ATOM   1461  HG3 LYS A  91      11.133 -13.122 -27.373  1.00 87.71           H  
ATOM   1462  CD  LYS A  91      12.776 -12.908 -28.745  1.00 87.71           C  
ATOM   1463  HD2 LYS A  91      13.863 -12.833 -28.698  1.00 87.71           H  
ATOM   1464  HD3 LYS A  91      12.509 -13.802 -29.309  1.00 87.71           H  
ATOM   1465  CE  LYS A  91      12.216 -11.664 -29.454  1.00 87.71           C  
ATOM   1466  HE2 LYS A  91      11.148 -11.802 -29.622  1.00 87.71           H  
ATOM   1467  HE3 LYS A  91      12.338 -10.808 -28.791  1.00 87.71           H  
ATOM   1468  NZ  LYS A  91      12.912 -11.385 -30.740  1.00 87.71           N  
ATOM   1469  HZ1 LYS A  91      12.541 -10.552 -31.174  1.00 87.71           H  
ATOM   1470  HZ2 LYS A  91      12.825 -12.151 -31.392  1.00 87.71           H  
ATOM   1471  HZ3 LYS A  91      13.893 -11.202 -30.584  1.00 87.71           H  
ATOM   1472  N   LEU A  92      10.371 -15.718 -25.121  1.00 87.87           N  
ATOM   1473  H   LEU A  92      11.041 -16.448 -25.316  1.00 87.87           H  
ATOM   1474  CA  LEU A  92       8.945 -16.082 -25.076  1.00 87.87           C  
ATOM   1475  HA  LEU A  92       8.395 -15.448 -25.771  1.00 87.87           H  
ATOM   1476  C   LEU A  92       8.276 -15.864 -23.704  1.00 87.87           C  
ATOM   1477  CB  LEU A  92       8.786 -17.555 -25.504  1.00 87.87           C  
ATOM   1478  HB2 LEU A  92       7.739 -17.836 -25.387  1.00 87.87           H  
ATOM   1479  HB3 LEU A  92       9.366 -18.177 -24.823  1.00 87.87           H  
ATOM   1480  O   LEU A  92       7.058 -15.924 -23.614  1.00 87.87           O  
ATOM   1481  CG  LEU A  92       9.201 -17.872 -26.952  1.00 87.87           C  
ATOM   1482  HG  LEU A  92      10.237 -17.570 -27.105  1.00 87.87           H  
ATOM   1483  CD1 LEU A  92       9.107 -19.378 -27.191  1.00 87.87           C  
ATOM   1484 HD11 LEU A  92       8.078 -19.713 -27.056  1.00 87.87           H  
ATOM   1485 HD12 LEU A  92       9.420 -19.612 -28.208  1.00 87.87           H  
ATOM   1486 HD13 LEU A  92       9.752 -19.913 -26.493  1.00 87.87           H  
ATOM   1487  CD2 LEU A  92       8.322 -17.160 -27.979  1.00 87.87           C  
ATOM   1488 HD21 LEU A  92       8.439 -16.079 -27.901  1.00 87.87           H  
ATOM   1489 HD22 LEU A  92       8.608 -17.464 -28.986  1.00 87.87           H  
ATOM   1490 HD23 LEU A  92       7.275 -17.417 -27.819  1.00 87.87           H  
ATOM   1491  N   ILE A  93       9.055 -15.633 -22.643  1.00 87.19           N  
ATOM   1492  H   ILE A  93      10.049 -15.536 -22.791  1.00 87.19           H  
ATOM   1493  CA  ILE A  93       8.571 -15.440 -21.263  1.00 87.19           C  
ATOM   1494  HA  ILE A  93       7.487 -15.555 -21.266  1.00 87.19           H  
ATOM   1495  C   ILE A  93       8.826 -13.989 -20.806  1.00 87.19           C  
ATOM   1496  CB  ILE A  93       9.138 -16.534 -20.310  1.00 87.19           C  
ATOM   1497  HB  ILE A  93      10.193 -16.324 -20.137  1.00 87.19           H  
ATOM   1498  O   ILE A  93       8.801 -13.683 -19.618  1.00 87.19           O  
ATOM   1499  CG1 ILE A  93       9.026 -17.945 -20.951  1.00 87.19           C  
ATOM   1500 HG12 ILE A  93       7.984 -18.150 -21.196  1.00 87.19           H  
ATOM   1501 HG13 ILE A  93       9.598 -17.963 -21.879  1.00 87.19           H  
ATOM   1502  CG2 ILE A  93       8.412 -16.553 -18.946  1.00 87.19           C  
ATOM   1503 HG21 ILE A  93       8.765 -17.364 -18.310  1.00 87.19           H  
ATOM   1504 HG22 ILE A  93       7.338 -16.666 -19.098  1.00 87.19           H  
ATOM   1505 HG23 ILE A  93       8.586 -15.640 -18.376  1.00 87.19           H  
ATOM   1506  CD1 ILE A  93       9.570 -19.098 -20.098  1.00 87.19           C  
ATOM   1507 HD11 ILE A  93       9.690 -19.982 -20.724  1.00 87.19           H  
ATOM   1508 HD12 ILE A  93      10.535 -18.821 -19.673  1.00 87.19           H  
ATOM   1509 HD13 ILE A  93       8.871 -19.343 -19.298  1.00 87.19           H  
ATOM   1510  N   ILE A  94       9.089 -13.065 -21.737  1.00 93.50           N  
ATOM   1511  H   ILE A  94       9.067 -13.329 -22.712  1.00 93.50           H  
ATOM   1512  CA  ILE A  94       9.153 -11.638 -21.412  1.00 93.50           C  
ATOM   1513  HA  ILE A  94       9.603 -11.523 -20.427  1.00 93.50           H  
ATOM   1514  C   ILE A  94       7.724 -11.100 -21.346  1.00 93.50           C  
ATOM   1515  CB  ILE A  94      10.041 -10.857 -22.400  1.00 93.50           C  
ATOM   1516  HB  ILE A  94       9.641 -10.980 -23.407  1.00 93.50           H  
ATOM   1517  O   ILE A  94       7.065 -10.950 -22.372  1.00 93.50           O  
ATOM   1518  CG1 ILE A  94      11.489 -11.402 -22.365  1.00 93.50           C  
ATOM   1519 HG12 ILE A  94      11.477 -12.471 -22.577  1.00 93.50           H  
ATOM   1520 HG13 ILE A  94      11.907 -11.265 -21.368  1.00 93.50           H  
ATOM   1521  CG2 ILE A  94      10.031  -9.358 -22.043  1.00 93.50           C  
ATOM   1522 HG21 ILE A  94      10.463  -9.202 -21.055  1.00 93.50           H  
ATOM   1523 HG22 ILE A  94      10.599  -8.799 -22.788  1.00 93.50           H  
ATOM   1524 HG23 ILE A  94       9.015  -8.963 -22.060  1.00 93.50           H  
ATOM   1525  CD1 ILE A  94      12.422 -10.744 -23.389  1.00 93.50           C  
ATOM   1526 HD11 ILE A  94      12.636  -9.714 -23.105  1.00 93.50           H  
ATOM   1527 HD12 ILE A  94      13.365 -11.290 -23.426  1.00 93.50           H  
ATOM   1528 HD13 ILE A  94      11.963 -10.766 -24.378  1.00 93.50           H  
ATOM   1529  N   ILE A  95       7.254 -10.789 -20.139  1.00 93.56           N  
ATOM   1530  H   ILE A  95       7.852 -10.960 -19.343  1.00 93.56           H  
ATOM   1531  CA  ILE A  95       5.911 -10.236 -19.917  1.00 93.56           C  
ATOM   1532  HA  ILE A  95       5.338 -10.311 -20.841  1.00 93.56           H  
ATOM   1533  C   ILE A  95       6.040  -8.759 -19.565  1.00 93.56           C  
ATOM   1534  CB  ILE A  95       5.125 -11.028 -18.848  1.00 93.56           C  
ATOM   1535  HB  ILE A  95       5.624 -10.911 -17.886  1.00 93.56           H  
ATOM   1536  O   ILE A  95       6.673  -8.411 -18.567  1.00 93.56           O  
ATOM   1537  CG1 ILE A  95       5.094 -12.534 -19.202  1.00 93.56           C  
ATOM   1538 HG12 ILE A  95       4.644 -12.668 -20.186  1.00 93.56           H  
ATOM   1539 HG13 ILE A  95       6.115 -12.914 -19.244  1.00 93.56           H  
ATOM   1540  CG2 ILE A  95       3.701 -10.454 -18.712  1.00 93.56           C  
ATOM   1541 HG21 ILE A  95       3.165 -10.957 -17.908  1.00 93.56           H  
ATOM   1542 HG22 ILE A  95       3.147 -10.592 -19.641  1.00 93.56           H  
ATOM   1543 HG23 ILE A  95       3.724  -9.394 -18.462  1.00 93.56           H  
ATOM   1544  CD1 ILE A  95       4.341 -13.406 -18.192  1.00 93.56           C  
ATOM   1545 HD11 ILE A  95       4.521 -14.457 -18.418  1.00 93.56           H  
ATOM   1546 HD12 ILE A  95       3.269 -13.219 -18.255  1.00 93.56           H  
ATOM   1547 HD13 ILE A  95       4.688 -13.194 -17.180  1.00 93.56           H  
ATOM   1548  N   LYS A  96       5.434  -7.884 -20.374  1.00 93.89           N  
ATOM   1549  H   LYS A  96       4.906  -8.253 -21.152  1.00 93.89           H  
ATOM   1550  CA  LYS A  96       5.346  -6.448 -20.091  1.00 93.89           C  
ATOM   1551  HA  LYS A  96       6.292  -6.125 -19.656  1.00 93.89           H  
ATOM   1552  C   LYS A  96       4.269  -6.189 -19.046  1.00 93.89           C  
ATOM   1553  CB  LYS A  96       5.120  -5.672 -21.397  1.00 93.89           C  
ATOM   1554  HB2 LYS A  96       4.190  -6.007 -21.856  1.00 93.89           H  
ATOM   1555  HB3 LYS A  96       5.940  -5.906 -22.077  1.00 93.89           H  
ATOM   1556  O   LYS A  96       3.127  -6.596 -19.214  1.00 93.89           O  
ATOM   1557  CG  LYS A  96       5.059  -4.148 -21.198  1.00 93.89           C  
ATOM   1558  HG2 LYS A  96       4.156  -3.888 -20.646  1.00 93.89           H  
ATOM   1559  HG3 LYS A  96       5.931  -3.823 -20.630  1.00 93.89           H  
ATOM   1560  CD  LYS A  96       5.046  -3.442 -22.563  1.00 93.89           C  
ATOM   1561  HD2 LYS A  96       5.996  -3.634 -23.063  1.00 93.89           H  
ATOM   1562  HD3 LYS A  96       4.241  -3.854 -23.172  1.00 93.89           H  
ATOM   1563  CE  LYS A  96       4.843  -1.930 -22.426  1.00 93.89           C  
ATOM   1564  HE2 LYS A  96       5.568  -1.553 -21.704  1.00 93.89           H  
ATOM   1565  HE3 LYS A  96       3.844  -1.753 -22.026  1.00 93.89           H  
ATOM   1566  NZ  LYS A  96       5.003  -1.233 -23.734  1.00 93.89           N  
ATOM   1567  HZ1 LYS A  96       4.421  -1.654 -24.444  1.00 93.89           H  
ATOM   1568  HZ2 LYS A  96       5.952  -1.263 -24.079  1.00 93.89           H  
ATOM   1569  HZ3 LYS A  96       4.764  -0.254 -23.663  1.00 93.89           H  
ATOM   1570  N   LEU A  97       4.649  -5.490 -17.983  1.00 94.28           N  
ATOM   1571  H   LEU A  97       5.616  -5.208 -17.920  1.00 94.28           H  
ATOM   1572  CA  LEU A  97       3.813  -5.209 -16.824  1.00 94.28           C  
ATOM   1573  HA  LEU A  97       2.812  -5.616 -16.967  1.00 94.28           H  
ATOM   1574  C   LEU A  97       3.709  -3.690 -16.643  1.00 94.28           C  
ATOM   1575  CB  LEU A  97       4.415  -5.905 -15.596  1.00 94.28           C  
ATOM   1576  HB2 LEU A  97       3.843  -5.612 -14.715  1.00 94.28           H  
ATOM   1577  HB3 LEU A  97       5.440  -5.559 -15.464  1.00 94.28           H  
ATOM   1578  O   LEU A  97       4.642  -3.058 -16.123  1.00 94.28           O  
ATOM   1579  CG  LEU A  97       4.408  -7.440 -15.700  1.00 94.28           C  
ATOM   1580  HG  LEU A  97       4.781  -7.760 -16.673  1.00 94.28           H  
ATOM   1581  CD1 LEU A  97       5.347  -8.008 -14.647  1.00 94.28           C  
ATOM   1582 HD11 LEU A  97       6.368  -7.748 -14.928  1.00 94.28           H  
ATOM   1583 HD12 LEU A  97       5.114  -7.593 -13.666  1.00 94.28           H  
ATOM   1584 HD13 LEU A  97       5.260  -9.094 -14.619  1.00 94.28           H  
ATOM   1585  CD2 LEU A  97       3.013  -8.021 -15.500  1.00 94.28           C  
ATOM   1586 HD21 LEU A  97       3.071  -9.109 -15.489  1.00 94.28           H  
ATOM   1587 HD22 LEU A  97       2.362  -7.723 -16.322  1.00 94.28           H  
ATOM   1588 HD23 LEU A  97       2.581  -7.673 -14.562  1.00 94.28           H  
ATOM   1589  N   PRO A  98       2.598  -3.079 -17.091  1.00 91.20           N  
ATOM   1590  CA  PRO A  98       2.293  -1.686 -16.799  1.00 91.20           C  
ATOM   1591  HA  PRO A  98       3.031  -1.056 -17.296  1.00 91.20           H  
ATOM   1592  C   PRO A  98       2.300  -1.398 -15.295  1.00 91.20           C  
ATOM   1593  CB  PRO A  98       0.911  -1.423 -17.407  1.00 91.20           C  
ATOM   1594  HB2 PRO A  98       0.134  -1.597 -16.663  1.00 91.20           H  
ATOM   1595  HB3 PRO A  98       0.829  -0.413 -17.809  1.00 91.20           H  
ATOM   1596  O   PRO A  98       2.146  -2.295 -14.456  1.00 91.20           O  
ATOM   1597  CG  PRO A  98       0.791  -2.478 -18.504  1.00 91.20           C  
ATOM   1598  HG2 PRO A  98       1.300  -2.134 -19.405  1.00 91.20           H  
ATOM   1599  HG3 PRO A  98      -0.249  -2.726 -18.719  1.00 91.20           H  
ATOM   1600  CD  PRO A  98       1.544  -3.664 -17.910  1.00 91.20           C  
ATOM   1601  HD2 PRO A  98       1.949  -4.284 -18.710  1.00 91.20           H  
ATOM   1602  HD3 PRO A  98       0.871  -4.251 -17.285  1.00 91.20           H  
ATOM   1603  N   LYS A  99       2.458  -0.120 -14.943  1.00 90.03           N  
ATOM   1604  H   LYS A  99       2.492   0.577 -15.673  1.00 90.03           H  
ATOM   1605  CA  LYS A  99       2.325   0.317 -13.553  1.00 90.03           C  
ATOM   1606  HA  LYS A  99       3.071  -0.210 -12.959  1.00 90.03           H  
ATOM   1607  C   LYS A  99       0.939  -0.067 -13.025  1.00 90.03           C  
ATOM   1608  CB  LYS A  99       2.568   1.827 -13.459  1.00 90.03           C  
ATOM   1609  HB2 LYS A  99       3.448   2.085 -14.049  1.00 90.03           H  
ATOM   1610  HB3 LYS A  99       1.708   2.362 -13.861  1.00 90.03           H  
ATOM   1611  O   LYS A  99      -0.050   0.092 -13.727  1.00 90.03           O  
ATOM   1612  CG  LYS A  99       2.814   2.244 -12.006  1.00 90.03           C  
ATOM   1613  HG2 LYS A  99       3.691   1.715 -11.633  1.00 90.03           H  
ATOM   1614  HG3 LYS A  99       1.955   1.980 -11.389  1.00 90.03           H  
ATOM   1615  CD  LYS A  99       3.050   3.751 -11.908  1.00 90.03           C  
ATOM   1616  HD2 LYS A  99       2.133   4.269 -12.190  1.00 90.03           H  
ATOM   1617  HD3 LYS A  99       3.857   4.041 -12.581  1.00 90.03           H  
ATOM   1618  CE  LYS A  99       3.429   4.093 -10.467  1.00 90.03           C  
ATOM   1619  HE2 LYS A  99       4.380   3.612 -10.236  1.00 90.03           H  
ATOM   1620  HE3 LYS A  99       2.676   3.669  -9.802  1.00 90.03           H  
ATOM   1621  NZ  LYS A  99       3.514   5.557 -10.268  1.00 90.03           N  
ATOM   1622  HZ1 LYS A  99       2.604   5.965 -10.423  1.00 90.03           H  
ATOM   1623  HZ2 LYS A  99       3.785   5.762  -9.316  1.00 90.03           H  
ATOM   1624  HZ3 LYS A  99       4.178   5.966 -10.910  1.00 90.03           H  
ATOM   1625  N   TYR A 100       0.902  -0.554 -11.790  1.00 92.34           N  
ATOM   1626  H   TYR A 100       1.785  -0.670 -11.313  1.00 92.34           H  
ATOM   1627  CA  TYR A 100      -0.284  -1.064 -11.104  1.00 92.34           C  
ATOM   1628  HA  TYR A 100       0.053  -1.365 -10.112  1.00 92.34           H  
ATOM   1629  C   TYR A 100      -0.879  -2.347 -11.702  1.00 92.34           C  
ATOM   1630  CB  TYR A 100      -1.318   0.051 -10.891  1.00 92.34           C  
ATOM   1631  HB2 TYR A 100      -2.082  -0.297 -10.196  1.00 92.34           H  
ATOM   1632  HB3 TYR A 100      -1.816   0.245 -11.841  1.00 92.34           H  
ATOM   1633  O   TYR A 100      -2.030  -2.662 -11.426  1.00 92.34           O  
ATOM   1634  CG  TYR A 100      -0.758   1.351 -10.348  1.00 92.34           C  
ATOM   1635  CD1 TYR A 100      -0.006   1.360  -9.157  1.00 92.34           C  
ATOM   1636  HD1 TYR A 100       0.164   0.439  -8.619  1.00 92.34           H  
ATOM   1637  CD2 TYR A 100      -1.023   2.558 -11.022  1.00 92.34           C  
ATOM   1638  HD2 TYR A 100      -1.617   2.545 -11.924  1.00 92.34           H  
ATOM   1639  CE1 TYR A 100       0.486   2.573  -8.643  1.00 92.34           C  
ATOM   1640  HE1 TYR A 100       1.029   2.586  -7.710  1.00 92.34           H  
ATOM   1641  CE2 TYR A 100      -0.565   3.778 -10.493  1.00 92.34           C  
ATOM   1642  HE2 TYR A 100      -0.816   4.700 -10.997  1.00 92.34           H  
ATOM   1643  OH  TYR A 100       0.631   4.966  -8.794  1.00 92.34           O  
ATOM   1644  HH  TYR A 100       0.034   5.667  -9.065  1.00 92.34           H  
ATOM   1645  CZ  TYR A 100       0.186   3.785  -9.299  1.00 92.34           C  
ATOM   1646  N   SER A 101      -0.086  -3.135 -12.441  1.00 93.84           N  
ATOM   1647  H   SER A 101       0.826  -2.799 -12.715  1.00 93.84           H  
ATOM   1648  CA  SER A 101      -0.455  -4.527 -12.747  1.00 93.84           C  
ATOM   1649  HA  SER A 101      -1.326  -4.527 -13.403  1.00 93.84           H  
ATOM   1650  C   SER A 101      -0.807  -5.273 -11.455  1.00 93.84           C  
ATOM   1651  CB  SER A 101       0.681  -5.276 -13.447  1.00 93.84           C  
ATOM   1652  HB2 SER A 101       0.378  -6.312 -13.605  1.00 93.84           H  
ATOM   1653  HB3 SER A 101       1.571  -5.268 -12.818  1.00 93.84           H  
ATOM   1654  O   SER A 101      -0.057  -5.189 -10.474  1.00 93.84           O  
ATOM   1655  OG  SER A 101       0.985  -4.700 -14.700  1.00 93.84           O  
ATOM   1656  HG  SER A 101       1.297  -3.802 -14.563  1.00 93.84           H  
ATOM   1657  N   LEU A 102      -1.944  -5.970 -11.454  1.00 95.42           N  
ATOM   1658  H   LEU A 102      -2.494  -6.005 -12.300  1.00 95.42           H  
ATOM   1659  CA  LEU A 102      -2.509  -6.623 -10.278  1.00 95.42           C  
ATOM   1660  HA  LEU A 102      -2.141  -6.115  -9.387  1.00 95.42           H  
ATOM   1661  C   LEU A 102      -2.078  -8.090 -10.209  1.00 95.42           C  
ATOM   1662  CB  LEU A 102      -4.040  -6.467 -10.325  1.00 95.42           C  
ATOM   1663  HB2 LEU A 102      -4.406  -6.962 -11.225  1.00 95.42           H  
ATOM   1664  HB3 LEU A 102      -4.286  -5.409 -10.412  1.00 95.42           H  
ATOM   1665  O   LEU A 102      -2.265  -8.850 -11.155  1.00 95.42           O  
ATOM   1666  CG  LEU A 102      -4.781  -7.048  -9.107  1.00 95.42           C  
ATOM   1667  HG  LEU A 102      -4.500  -8.092  -8.967  1.00 95.42           H  
ATOM   1668  CD1 LEU A 102      -4.470  -6.276  -7.825  1.00 95.42           C  
ATOM   1669 HD11 LEU A 102      -3.438  -6.447  -7.518  1.00 95.42           H  
ATOM   1670 HD12 LEU A 102      -4.645  -5.212  -7.988  1.00 95.42           H  
ATOM   1671 HD13 LEU A 102      -5.147  -6.603  -7.036  1.00 95.42           H  
ATOM   1672  CD2 LEU A 102      -6.289  -6.978  -9.338  1.00 95.42           C  
ATOM   1673 HD21 LEU A 102      -6.821  -7.451  -8.513  1.00 95.42           H  
ATOM   1674 HD22 LEU A 102      -6.547  -7.499 -10.260  1.00 95.42           H  
ATOM   1675 HD23 LEU A 102      -6.608  -5.939  -9.428  1.00 95.42           H  
ATOM   1676  N   PHE A 103      -1.541  -8.491  -9.064  1.00 96.46           N  
ATOM   1677  H   PHE A 103      -1.388  -7.805  -8.339  1.00 96.46           H  
ATOM   1678  CA  PHE A 103      -1.158  -9.866  -8.769  1.00 96.46           C  
ATOM   1679  HA  PHE A 103      -1.313 -10.495  -9.646  1.00 96.46           H  
ATOM   1680  C   PHE A 103      -2.014 -10.405  -7.632  1.00 96.46           C  
ATOM   1681  CB  PHE A 103       0.326  -9.919  -8.401  1.00 96.46           C  
ATOM   1682  HB2 PHE A 103       0.563 -10.923  -8.050  1.00 96.46           H  
ATOM   1683  HB3 PHE A 103       0.517  -9.231  -7.578  1.00 96.46           H  
ATOM   1684  O   PHE A 103      -2.122  -9.751  -6.595  1.00 96.46           O  
ATOM   1685  CG  PHE A 103       1.239  -9.580  -9.558  1.00 96.46           C  
ATOM   1686  CD1 PHE A 103       1.747 -10.611 -10.370  1.00 96.46           C  
ATOM   1687  HD1 PHE A 103       1.490 -11.640 -10.170  1.00 96.46           H  
ATOM   1688  CD2 PHE A 103       1.555  -8.238  -9.846  1.00 96.46           C  
ATOM   1689  HD2 PHE A 103       1.129  -7.443  -9.253  1.00 96.46           H  
ATOM   1690  CE1 PHE A 103       2.598 -10.306 -11.444  1.00 96.46           C  
ATOM   1691  HE1 PHE A 103       2.991 -11.105 -12.055  1.00 96.46           H  
ATOM   1692  CE2 PHE A 103       2.372  -7.936 -10.949  1.00 96.46           C  
ATOM   1693  HE2 PHE A 103       2.554  -6.908 -11.227  1.00 96.46           H  
ATOM   1694  CZ  PHE A 103       2.910  -8.969 -11.732  1.00 96.46           C  
ATOM   1695  HZ  PHE A 103       3.534  -8.741 -12.584  1.00 96.46           H  
ATOM   1696  N   GLU A 104      -2.576 -11.595  -7.808  1.00 96.93           N  
ATOM   1697  H   GLU A 104      -2.440 -12.065  -8.691  1.00 96.93           H  
ATOM   1698  CA  GLU A 104      -3.244 -12.357  -6.757  1.00 96.93           C  
ATOM   1699  HA  GLU A 104      -3.448 -11.696  -5.914  1.00 96.93           H  
ATOM   1700  C   GLU A 104      -2.331 -13.473  -6.248  1.00 96.93           C  
ATOM   1701  CB  GLU A 104      -4.607 -12.848  -7.245  1.00 96.93           C  
ATOM   1702  HB2 GLU A 104      -5.186 -11.946  -7.442  1.00 96.93           H  
ATOM   1703  HB3 GLU A 104      -4.494 -13.426  -8.162  1.00 96.93           H  
ATOM   1704  O   GLU A 104      -1.848 -14.322  -7.001  1.00 96.93           O  
ATOM   1705  CG  GLU A 104      -5.360 -13.675  -6.193  1.00 96.93           C  
ATOM   1706  HG2 GLU A 104      -4.869 -14.642  -6.083  1.00 96.93           H  
ATOM   1707  HG3 GLU A 104      -5.298 -13.150  -5.240  1.00 96.93           H  
ATOM   1708  CD  GLU A 104      -6.843 -13.893  -6.536  1.00 96.93           C  
ATOM   1709  OE1 GLU A 104      -7.577 -14.323  -5.620  1.00 96.93           O  
ATOM   1710  OE2 GLU A 104      -7.274 -13.524  -7.650  1.00 96.93           O  
ATOM   1711  N   LEU A 105      -2.069 -13.405  -4.949  1.00 95.89           N  
ATOM   1712  H   LEU A 105      -2.581 -12.715  -4.418  1.00 95.89           H  
ATOM   1713  CA  LEU A 105      -1.296 -14.337  -4.149  1.00 95.89           C  
ATOM   1714  HA  LEU A 105      -0.676 -14.956  -4.797  1.00 95.89           H  
ATOM   1715  C   LEU A 105      -2.255 -15.269  -3.389  1.00 95.89           C  
ATOM   1716  CB  LEU A 105      -0.379 -13.545  -3.186  1.00 95.89           C  
ATOM   1717  HB2 LEU A 105       0.204 -14.275  -2.624  1.00 95.89           H  
ATOM   1718  HB3 LEU A 105      -0.987 -12.999  -2.465  1.00 95.89           H  
ATOM   1719  O   LEU A 105      -3.477 -15.208  -3.537  1.00 95.89           O  
ATOM   1720  CG  LEU A 105       0.611 -12.580  -3.866  1.00 95.89           C  
ATOM   1721  HG  LEU A 105       0.874 -12.962  -4.853  1.00 95.89           H  
ATOM   1722  CD1 LEU A 105       0.059 -11.156  -4.006  1.00 95.89           C  
ATOM   1723 HD11 LEU A 105      -0.256 -10.785  -3.031  1.00 95.89           H  
ATOM   1724 HD12 LEU A 105       0.823 -10.504  -4.429  1.00 95.89           H  
ATOM   1725 HD13 LEU A 105      -0.800 -11.157  -4.677  1.00 95.89           H  
ATOM   1726  CD2 LEU A 105       1.897 -12.458  -3.051  1.00 95.89           C  
ATOM   1727 HD21 LEU A 105       2.618 -11.861  -3.609  1.00 95.89           H  
ATOM   1728 HD22 LEU A 105       1.692 -11.990  -2.089  1.00 95.89           H  
ATOM   1729 HD23 LEU A 105       2.323 -13.449  -2.894  1.00 95.89           H  
ATOM   1730  N   GLU A 106      -1.702 -16.128  -2.541  1.00 91.05           N  
ATOM   1731  H   GLU A 106      -0.696 -16.148  -2.451  1.00 91.05           H  
ATOM   1732  CA  GLU A 106      -2.467 -17.008  -1.664  1.00 91.05           C  
ATOM   1733  HA  GLU A 106      -3.018 -17.691  -2.311  1.00 91.05           H  
ATOM   1734  C   GLU A 106      -3.515 -16.261  -0.811  1.00 91.05           C  
ATOM   1735  CB  GLU A 106      -1.517 -17.866  -0.806  1.00 91.05           C  
ATOM   1736  HB2 GLU A 106      -0.882 -18.460  -1.462  1.00 91.05           H  
ATOM   1737  HB3 GLU A 106      -2.134 -18.570  -0.248  1.00 91.05           H  
ATOM   1738  O   GLU A 106      -3.339 -15.102  -0.423  1.00 91.05           O  
ATOM   1739  CG  GLU A 106      -0.634 -17.118   0.215  1.00 91.05           C  
ATOM   1740  HG2 GLU A 106      -0.206 -17.863   0.885  1.00 91.05           H  
ATOM   1741  HG3 GLU A 106      -1.267 -16.472   0.825  1.00 91.05           H  
ATOM   1742  CD  GLU A 106       0.525 -16.295  -0.377  1.00 91.05           C  
ATOM   1743  OE1 GLU A 106       1.060 -15.433   0.360  1.00 91.05           O  
ATOM   1744  OE2 GLU A 106       0.875 -16.469  -1.565  1.00 91.05           O  
ATOM   1745  N   ASN A 107      -4.621 -16.946  -0.499  1.00 89.02           N  
ATOM   1746  H   ASN A 107      -4.683 -17.906  -0.806  1.00 89.02           H  
ATOM   1747  CA  ASN A 107      -5.717 -16.451   0.350  1.00 89.02           C  
ATOM   1748  HA  ASN A 107      -6.491 -17.219   0.331  1.00 89.02           H  
ATOM   1749  C   ASN A 107      -6.415 -15.170  -0.161  1.00 89.02           C  
ATOM   1750  CB  ASN A 107      -5.227 -16.353   1.809  1.00 89.02           C  
ATOM   1751  HB2 ASN A 107      -6.069 -16.122   2.462  1.00 89.02           H  
ATOM   1752  HB3 ASN A 107      -4.502 -15.544   1.892  1.00 89.02           H  
ATOM   1753  O   ASN A 107      -6.973 -14.399   0.628  1.00 89.02           O  
ATOM   1754  CG  ASN A 107      -4.603 -17.646   2.298  1.00 89.02           C  
ATOM   1755  ND2 ASN A 107      -3.541 -17.572   3.065  1.00 89.02           N  
ATOM   1756 HD21 ASN A 107      -3.137 -16.677   3.300  1.00 89.02           H  
ATOM   1757 HD22 ASN A 107      -3.148 -18.454   3.363  1.00 89.02           H  
ATOM   1758  OD1 ASN A 107      -5.047 -18.736   1.986  1.00 89.02           O  
ATOM   1759  N   GLY A 108      -6.375 -14.923  -1.476  1.00 92.72           N  
ATOM   1760  H   GLY A 108      -5.860 -15.555  -2.072  1.00 92.72           H  
ATOM   1761  CA  GLY A 108      -6.980 -13.747  -2.111  1.00 92.72           C  
ATOM   1762  HA2 GLY A 108      -8.014 -13.646  -1.781  1.00 92.72           H  
ATOM   1763  HA3 GLY A 108      -6.976 -13.898  -3.190  1.00 92.72           H  
ATOM   1764  C   GLY A 108      -6.240 -12.438  -1.816  1.00 92.72           C  
ATOM   1765  O   GLY A 108      -6.770 -11.345  -2.052  1.00 92.72           O  
ATOM   1766  N   ARG A 109      -5.020 -12.520  -1.267  1.00 96.40           N  
ATOM   1767  H   ARG A 109      -4.633 -13.442  -1.126  1.00 96.40           H  
ATOM   1768  CA  ARG A 109      -4.147 -11.367  -1.040  1.00 96.40           C  
ATOM   1769  HA  ARG A 109      -4.718 -10.588  -0.535  1.00 96.40           H  
ATOM   1770  C   ARG A 109      -3.677 -10.828  -2.382  1.00 96.40           C  
ATOM   1771  CB  ARG A 109      -2.982 -11.800  -0.145  1.00 96.40           C  
ATOM   1772  HB2 ARG A 109      -2.430 -12.603  -0.633  1.00 96.40           H  
ATOM   1773  HB3 ARG A 109      -3.398 -12.193   0.783  1.00 96.40           H  
ATOM   1774  O   ARG A 109      -3.202 -11.572  -3.227  1.00 96.40           O  
ATOM   1775  CG  ARG A 109      -2.020 -10.652   0.183  1.00 96.40           C  
ATOM   1776  HG2 ARG A 109      -1.442 -10.380  -0.699  1.00 96.40           H  
ATOM   1777  HG3 ARG A 109      -2.594  -9.784   0.507  1.00 96.40           H  
ATOM   1778  CD  ARG A 109      -1.076 -11.075   1.315  1.00 96.40           C  
ATOM   1779  HD2 ARG A 109      -1.665 -11.483   2.136  1.00 96.40           H  
ATOM   1780  HD3 ARG A 109      -0.579 -10.183   1.698  1.00 96.40           H  
ATOM   1781  NE  ARG A 109      -0.095 -12.101   0.892  1.00 96.40           N  
ATOM   1782  HE  ARG A 109      -0.440 -13.026   0.677  1.00 96.40           H  
ATOM   1783  NH1 ARG A 109       1.777 -10.836   1.108  1.00 96.40           N  
ATOM   1784 HH11 ARG A 109       1.177 -10.071   1.380  1.00 96.40           H  
ATOM   1785 HH12 ARG A 109       2.694 -10.706   0.705  1.00 96.40           H  
ATOM   1786  NH2 ARG A 109       2.001 -12.907   0.429  1.00 96.40           N  
ATOM   1787 HH21 ARG A 109       1.648 -13.844   0.302  1.00 96.40           H  
ATOM   1788 HH22 ARG A 109       2.978 -12.712   0.260  1.00 96.40           H  
ATOM   1789  CZ  ARG A 109       1.211 -11.962   0.821  1.00 96.40           C  
ATOM   1790  N   LYS A 110      -3.785  -9.522  -2.581  1.00 97.15           N  
ATOM   1791  H   LYS A 110      -4.170  -8.961  -1.835  1.00 97.15           H  
ATOM   1792  CA  LYS A 110      -3.501  -8.859  -3.850  1.00 97.15           C  
ATOM   1793  HA  LYS A 110      -3.106  -9.602  -4.543  1.00 97.15           H  
ATOM   1794  C   LYS A 110      -2.435  -7.787  -3.687  1.00 97.15           C  
ATOM   1795  CB  LYS A 110      -4.800  -8.309  -4.452  1.00 97.15           C  
ATOM   1796  HB2 LYS A 110      -4.545  -7.628  -5.263  1.00 97.15           H  
ATOM   1797  HB3 LYS A 110      -5.337  -7.751  -3.685  1.00 97.15           H  
ATOM   1798  O   LYS A 110      -2.406  -7.046  -2.698  1.00 97.15           O  
ATOM   1799  CG  LYS A 110      -5.707  -9.421  -5.005  1.00 97.15           C  
ATOM   1800  HG2 LYS A 110      -5.862 -10.178  -4.237  1.00 97.15           H  
ATOM   1801  HG3 LYS A 110      -5.218  -9.890  -5.859  1.00 97.15           H  
ATOM   1802  CD  LYS A 110      -7.073  -8.875  -5.437  1.00 97.15           C  
ATOM   1803  HD2 LYS A 110      -6.947  -8.181  -6.268  1.00 97.15           H  
ATOM   1804  HD3 LYS A 110      -7.526  -8.348  -4.597  1.00 97.15           H  
ATOM   1805  CE  LYS A 110      -7.976 -10.044  -5.855  1.00 97.15           C  
ATOM   1806  HE2 LYS A 110      -7.984 -10.785  -5.057  1.00 97.15           H  
ATOM   1807  HE3 LYS A 110      -7.544 -10.534  -6.728  1.00 97.15           H  
ATOM   1808  NZ  LYS A 110      -9.363  -9.607  -6.149  1.00 97.15           N  
ATOM   1809  HZ1 LYS A 110      -9.372  -8.944  -6.911  1.00 97.15           H  
ATOM   1810  HZ2 LYS A 110      -9.900 -10.412  -6.438  1.00 97.15           H  
ATOM   1811  HZ3 LYS A 110      -9.800  -9.198  -5.335  1.00 97.15           H  
ATOM   1812  N   ARG A 111      -1.564  -7.669  -4.687  1.00 97.22           N  
ATOM   1813  H   ARG A 111      -1.662  -8.317  -5.456  1.00 97.22           H  
ATOM   1814  CA  ARG A 111      -0.515  -6.646  -4.765  1.00 97.22           C  
ATOM   1815  HA  ARG A 111      -0.705  -5.889  -4.004  1.00 97.22           H  
ATOM   1816  C   ARG A 111      -0.551  -5.935  -6.108  1.00 97.22           C  
ATOM   1817  CB  ARG A 111       0.866  -7.273  -4.514  1.00 97.22           C  
ATOM   1818  HB2 ARG A 111       0.993  -8.118  -5.190  1.00 97.22           H  
ATOM   1819  HB3 ARG A 111       1.636  -6.541  -4.758  1.00 97.22           H  
ATOM   1820  O   ARG A 111      -0.671  -6.569  -7.149  1.00 97.22           O  
ATOM   1821  CG  ARG A 111       1.094  -7.755  -3.072  1.00 97.22           C  
ATOM   1822  HG2 ARG A 111       2.046  -8.286  -3.047  1.00 97.22           H  
ATOM   1823  HG3 ARG A 111       0.313  -8.459  -2.783  1.00 97.22           H  
ATOM   1824  CD  ARG A 111       1.131  -6.600  -2.061  1.00 97.22           C  
ATOM   1825  HD2 ARG A 111       0.116  -6.225  -1.933  1.00 97.22           H  
ATOM   1826  HD3 ARG A 111       1.760  -5.802  -2.455  1.00 97.22           H  
ATOM   1827  NE  ARG A 111       1.682  -7.043  -0.769  1.00 97.22           N  
ATOM   1828  HE  ARG A 111       2.397  -7.753  -0.828  1.00 97.22           H  
ATOM   1829  NH1 ARG A 111       0.652  -5.503   0.582  1.00 97.22           N  
ATOM   1830 HH11 ARG A 111       0.385  -5.242   1.521  1.00 97.22           H  
ATOM   1831 HH12 ARG A 111       0.278  -5.062  -0.246  1.00 97.22           H  
ATOM   1832  NH2 ARG A 111       1.820  -7.155   1.504  1.00 97.22           N  
ATOM   1833 HH21 ARG A 111       1.515  -6.844   2.415  1.00 97.22           H  
ATOM   1834 HH22 ARG A 111       2.476  -7.916   1.402  1.00 97.22           H  
ATOM   1835  CZ  ARG A 111       1.386  -6.567   0.427  1.00 97.22           C  
ATOM   1836  N   LEU A 112      -0.398  -4.616  -6.073  1.00 96.78           N  
ATOM   1837  H   LEU A 112      -0.287  -4.183  -5.167  1.00 96.78           H  
ATOM   1838  CA  LEU A 112      -0.217  -3.784  -7.261  1.00 96.78           C  
ATOM   1839  HA  LEU A 112      -0.620  -4.293  -8.137  1.00 96.78           H  
ATOM   1840  C   LEU A 112       1.277  -3.550  -7.488  1.00 96.78           C  
ATOM   1841  CB  LEU A 112      -0.963  -2.453  -7.079  1.00 96.78           C  
ATOM   1842  HB2 LEU A 112      -0.709  -1.783  -7.900  1.00 96.78           H  
ATOM   1843  HB3 LEU A 112      -0.612  -2.001  -6.151  1.00 96.78           H  
ATOM   1844  O   LEU A 112       2.002  -3.200  -6.554  1.00 96.78           O  
ATOM   1845  CG  LEU A 112      -2.492  -2.562  -6.989  1.00 96.78           C  
ATOM   1846  HG  LEU A 112      -2.767  -3.335  -6.272  1.00 96.78           H  
ATOM   1847  CD1 LEU A 112      -3.061  -1.231  -6.507  1.00 96.78           C  
ATOM   1848 HD11 LEU A 112      -2.829  -0.436  -7.216  1.00 96.78           H  
ATOM   1849 HD12 LEU A 112      -4.144  -1.324  -6.419  1.00 96.78           H  
ATOM   1850 HD13 LEU A 112      -2.657  -0.979  -5.527  1.00 96.78           H  
ATOM   1851  CD2 LEU A 112      -3.121  -2.882  -8.340  1.00 96.78           C  
ATOM   1852 HD21 LEU A 112      -4.204  -2.948  -8.235  1.00 96.78           H  
ATOM   1853 HD22 LEU A 112      -2.900  -2.093  -9.059  1.00 96.78           H  
ATOM   1854 HD23 LEU A 112      -2.748  -3.830  -8.728  1.00 96.78           H  
ATOM   1855  N   LEU A 113       1.748  -3.698  -8.723  1.00 96.07           N  
ATOM   1856  H   LEU A 113       1.129  -4.077  -9.427  1.00 96.07           H  
ATOM   1857  CA  LEU A 113       3.142  -3.437  -9.077  1.00 96.07           C  
ATOM   1858  HA  LEU A 113       3.771  -3.788  -8.260  1.00 96.07           H  
ATOM   1859  C   LEU A 113       3.399  -1.936  -9.266  1.00 96.07           C  
ATOM   1860  CB  LEU A 113       3.479  -4.256 -10.327  1.00 96.07           C  
ATOM   1861  HB2 LEU A 113       3.266  -5.300 -10.096  1.00 96.07           H  
ATOM   1862  HB3 LEU A 113       2.830  -3.940 -11.144  1.00 96.07           H  
ATOM   1863  O   LEU A 113       3.091  -1.372 -10.313  1.00 96.07           O  
ATOM   1864  CG  LEU A 113       4.944  -4.148 -10.778  1.00 96.07           C  
ATOM   1865  HG  LEU A 113       5.225  -3.103 -10.911  1.00 96.07           H  
ATOM   1866  CD1 LEU A 113       5.890  -4.789  -9.767  1.00 96.07           C  
ATOM   1867 HD11 LEU A 113       5.623  -5.834  -9.608  1.00 96.07           H  
ATOM   1868 HD12 LEU A 113       6.911  -4.726 -10.143  1.00 96.07           H  
ATOM   1869 HD13 LEU A 113       5.854  -4.254  -8.818  1.00 96.07           H  
ATOM   1870  CD2 LEU A 113       5.119  -4.866 -12.111  1.00 96.07           C  
ATOM   1871 HD21 LEU A 113       4.744  -5.887 -12.034  1.00 96.07           H  
ATOM   1872 HD22 LEU A 113       4.565  -4.333 -12.884  1.00 96.07           H  
ATOM   1873 HD23 LEU A 113       6.176  -4.899 -12.376  1.00 96.07           H  
ATOM   1874  N   ALA A 114       3.999  -1.272  -8.279  1.00 93.90           N  
ATOM   1875  H   ALA A 114       4.279  -1.777  -7.450  1.00 93.90           H  
ATOM   1876  CA  ALA A 114       4.370   0.141  -8.401  1.00 93.90           C  
ATOM   1877  HA  ALA A 114       3.571   0.677  -8.913  1.00 93.90           H  
ATOM   1878  C   ALA A 114       5.646   0.344  -9.228  1.00 93.90           C  
ATOM   1879  CB  ALA A 114       4.512   0.738  -7.001  1.00 93.90           C  
ATOM   1880  HB1 ALA A 114       5.028   1.697  -7.049  1.00 93.90           H  
ATOM   1881  HB2 ALA A 114       5.072   0.072  -6.343  1.00 93.90           H  
ATOM   1882  HB3 ALA A 114       3.510   0.892  -6.600  1.00 93.90           H  
ATOM   1883  O   ALA A 114       5.745   1.306  -9.993  1.00 93.90           O  
ATOM   1884  N   SER A 115       6.620  -0.552  -9.068  1.00 93.42           N  
ATOM   1885  H   SER A 115       6.473  -1.296  -8.401  1.00 93.42           H  
ATOM   1886  CA  SER A 115       7.841  -0.625  -9.871  1.00 93.42           C  
ATOM   1887  HA  SER A 115       7.591  -0.448 -10.917  1.00 93.42           H  
ATOM   1888  C   SER A 115       8.469  -2.013  -9.746  1.00 93.42           C  
ATOM   1889  CB  SER A 115       8.848   0.438  -9.408  1.00 93.42           C  
ATOM   1890  HB2 SER A 115       9.641   0.515 -10.152  1.00 93.42           H  
ATOM   1891  HB3 SER A 115       8.358   1.409  -9.333  1.00 93.42           H  
ATOM   1892  O   SER A 115       8.088  -2.791  -8.876  1.00 93.42           O  
ATOM   1893  OG  SER A 115       9.433   0.101  -8.163  1.00 93.42           O  
ATOM   1894  HG  SER A 115       8.787   0.246  -7.467  1.00 93.42           H  
ATOM   1895  N   ALA A 116       9.504  -2.299 -10.535  1.00 95.12           N  
ATOM   1896  H   ALA A 116       9.712  -1.683 -11.307  1.00 95.12           H  
ATOM   1897  CA  ALA A 116      10.273  -3.539 -10.436  1.00 95.12           C  
ATOM   1898  HA  ALA A 116       9.634  -4.368 -10.738  1.00 95.12           H  
ATOM   1899  C   ALA A 116      10.801  -3.865  -9.020  1.00 95.12           C  
ATOM   1900  CB  ALA A 116      11.429  -3.417 -11.430  1.00 95.12           C  
ATOM   1901  HB1 ALA A 116      12.078  -4.288 -11.337  1.00 95.12           H  
ATOM   1902  HB2 ALA A 116      12.015  -2.522 -11.224  1.00 95.12           H  
ATOM   1903  HB3 ALA A 116      11.028  -3.375 -12.443  1.00 95.12           H  
ATOM   1904  O   ALA A 116      11.058  -5.032  -8.722  1.00 95.12           O  
ATOM   1905  N   GLY A 117      10.938  -2.860  -8.145  1.00 94.78           N  
ATOM   1906  H   GLY A 117      10.647  -1.938  -8.436  1.00 94.78           H  
ATOM   1907  CA  GLY A 117      11.385  -3.017  -6.759  1.00 94.78           C  
ATOM   1908  HA2 GLY A 117      11.677  -4.051  -6.574  1.00 94.78           H  
ATOM   1909  HA3 GLY A 117      12.265  -2.392  -6.603  1.00 94.78           H  
ATOM   1910  C   GLY A 117      10.354  -2.637  -5.695  1.00 94.78           C  
ATOM   1911  O   GLY A 117      10.718  -2.568  -4.527  1.00 94.78           O  
ATOM   1912  N   GLU A 118       9.098  -2.354  -6.050  1.00 96.45           N  
ATOM   1913  H   GLU A 118       8.801  -2.492  -7.005  1.00 96.45           H  
ATOM   1914  CA  GLU A 118       8.094  -1.938  -5.064  1.00 96.45           C  
ATOM   1915  HA  GLU A 118       8.356  -2.389  -4.107  1.00 96.45           H  
ATOM   1916  C   GLU A 118       6.687  -2.425  -5.416  1.00 96.45           C  
ATOM   1917  CB  GLU A 118       8.144  -0.412  -4.873  1.00 96.45           C  
ATOM   1918  HB2 GLU A 118       9.179  -0.125  -4.686  1.00 96.45           H  
ATOM   1919  HB3 GLU A 118       7.809   0.081  -5.786  1.00 96.45           H  
ATOM   1920  O   GLU A 118       6.201  -2.241  -6.535  1.00 96.45           O  
ATOM   1921  CG  GLU A 118       7.291   0.068  -3.684  1.00 96.45           C  
ATOM   1922  HG2 GLU A 118       7.490  -0.580  -2.831  1.00 96.45           H  
ATOM   1923  HG3 GLU A 118       6.237  -0.026  -3.943  1.00 96.45           H  
ATOM   1924  CD  GLU A 118       7.586   1.525  -3.282  1.00 96.45           C  
ATOM   1925  OE1 GLU A 118       7.402   1.853  -2.084  1.00 96.45           O  
ATOM   1926  OE2 GLU A 118       7.997   2.315  -4.163  1.00 96.45           O  
ATOM   1927  N   LEU A 119       6.022  -3.004  -4.418  1.00 97.62           N  
ATOM   1928  H   LEU A 119       6.497  -3.098  -3.531  1.00 97.62           H  
ATOM   1929  CA  LEU A 119       4.619  -3.396  -4.449  1.00 97.62           C  
ATOM   1930  HA  LEU A 119       4.253  -3.336  -5.474  1.00 97.62           H  
ATOM   1931  C   LEU A 119       3.761  -2.443  -3.610  1.00 97.62           C  
ATOM   1932  CB  LEU A 119       4.460  -4.847  -3.960  1.00 97.62           C  
ATOM   1933  HB2 LEU A 119       3.401  -5.105  -3.975  1.00 97.62           H  
ATOM   1934  HB3 LEU A 119       4.800  -4.905  -2.926  1.00 97.62           H  
ATOM   1935  O   LEU A 119       4.238  -1.727  -2.727  1.00 97.62           O  
ATOM   1936  CG  LEU A 119       5.224  -5.900  -4.774  1.00 97.62           C  
ATOM   1937  HG  LEU A 119       6.288  -5.664  -4.751  1.00 97.62           H  
ATOM   1938  CD1 LEU A 119       5.042  -7.266  -4.131  1.00 97.62           C  
ATOM   1939 HD11 LEU A 119       5.580  -8.028  -4.696  1.00 97.62           H  
ATOM   1940 HD12 LEU A 119       3.985  -7.529  -4.092  1.00 97.62           H  
ATOM   1941 HD13 LEU A 119       5.434  -7.248  -3.114  1.00 97.62           H  
ATOM   1942  CD2 LEU A 119       4.743  -5.970  -6.225  1.00 97.62           C  
ATOM   1943 HD21 LEU A 119       4.970  -5.033  -6.732  1.00 97.62           H  
ATOM   1944 HD22 LEU A 119       3.669  -6.154  -6.261  1.00 97.62           H  
ATOM   1945 HD23 LEU A 119       5.261  -6.774  -6.748  1.00 97.62           H  
ATOM   1946  N   GLN A 120       2.462  -2.474  -3.869  1.00 97.24           N  
ATOM   1947  H   GLN A 120       2.158  -3.037  -4.650  1.00 97.24           H  
ATOM   1948  CA  GLN A 120       1.435  -1.732  -3.146  1.00 97.24           C  
ATOM   1949  HA  GLN A 120       1.849  -1.332  -2.221  1.00 97.24           H  
ATOM   1950  C   GLN A 120       0.276  -2.654  -2.753  1.00 97.24           C  
ATOM   1951  CB  GLN A 120       0.977  -0.561  -4.018  1.00 97.24           C  
ATOM   1952  HB2 GLN A 120       0.055  -0.148  -3.609  1.00 97.24           H  
ATOM   1953  HB3 GLN A 120       0.778  -0.911  -5.031  1.00 97.24           H  
ATOM   1954  O   GLN A 120       0.142  -3.758  -3.284  1.00 97.24           O  
ATOM   1955  CG  GLN A 120       2.043   0.538  -4.095  1.00 97.24           C  
ATOM   1956  HG2 GLN A 120       2.925   0.144  -4.601  1.00 97.24           H  
ATOM   1957  HG3 GLN A 120       2.343   0.827  -3.088  1.00 97.24           H  
ATOM   1958  CD  GLN A 120       1.558   1.777  -4.837  1.00 97.24           C  
ATOM   1959  NE2 GLN A 120       2.407   2.762  -5.032  1.00 97.24           N  
ATOM   1960 HE21 GLN A 120       3.356   2.696  -4.691  1.00 97.24           H  
ATOM   1961 HE22 GLN A 120       2.018   3.587  -5.465  1.00 97.24           H  
ATOM   1962  OE1 GLN A 120       0.418   1.912  -5.239  1.00 97.24           O  
ATOM   1963  N   LYS A 121      -0.551  -2.222  -1.794  1.00 97.45           N  
ATOM   1964  H   LYS A 121      -0.477  -1.257  -1.506  1.00 97.45           H  
ATOM   1965  CA  LYS A 121      -1.742  -2.968  -1.357  1.00 97.45           C  
ATOM   1966  HA  LYS A 121      -1.470  -3.984  -1.068  1.00 97.45           H  
ATOM   1967  C   LYS A 121      -2.731  -3.066  -2.523  1.00 97.45           C  
ATOM   1968  CB  LYS A 121      -2.391  -2.250  -0.156  1.00 97.45           C  
ATOM   1969  HB2 LYS A 121      -3.333  -2.745   0.081  1.00 97.45           H  
ATOM   1970  HB3 LYS A 121      -2.623  -1.224  -0.440  1.00 97.45           H  
ATOM   1971  O   LYS A 121      -3.006  -2.048  -3.145  1.00 97.45           O  
ATOM   1972  CG  LYS A 121      -1.515  -2.240   1.112  1.00 97.45           C  
ATOM   1973  HG2 LYS A 121      -1.393  -3.268   1.454  1.00 97.45           H  
ATOM   1974  HG3 LYS A 121      -0.530  -1.832   0.883  1.00 97.45           H  
ATOM   1975  CD  LYS A 121      -2.147  -1.412   2.248  1.00 97.45           C  
ATOM   1976  HD2 LYS A 121      -1.721  -1.724   3.202  1.00 97.45           H  
ATOM   1977  HD3 LYS A 121      -3.217  -1.615   2.280  1.00 97.45           H  
ATOM   1978  CE  LYS A 121      -1.908   0.102   2.082  1.00 97.45           C  
ATOM   1979  HE2 LYS A 121      -2.136   0.378   1.052  1.00 97.45           H  
ATOM   1980  HE3 LYS A 121      -0.860   0.328   2.274  1.00 97.45           H  
ATOM   1981  NZ  LYS A 121      -2.783   0.902   2.981  1.00 97.45           N  
ATOM   1982  HZ1 LYS A 121      -2.776   0.590   3.941  1.00 97.45           H  
ATOM   1983  HZ2 LYS A 121      -2.630   1.899   2.932  1.00 97.45           H  
ATOM   1984  HZ3 LYS A 121      -3.730   0.808   2.644  1.00 97.45           H  
ATOM   1985  N   GLY A 122      -3.242  -4.261  -2.820  1.00 96.06           N  
ATOM   1986  H   GLY A 122      -2.917  -5.079  -2.324  1.00 96.06           H  
ATOM   1987  CA  GLY A 122      -4.233  -4.491  -3.882  1.00 96.06           C  
ATOM   1988  HA2 GLY A 122      -3.850  -5.246  -4.568  1.00 96.06           H  
ATOM   1989  HA3 GLY A 122      -4.399  -3.577  -4.452  1.00 96.06           H  
ATOM   1990  C   GLY A 122      -5.599  -4.964  -3.378  1.00 96.06           C  
ATOM   1991  O   GLY A 122      -6.433  -5.355  -4.186  1.00 96.06           O  
ATOM   1992  N   ASN A 123      -5.820  -4.978  -2.061  1.00 96.43           N  
ATOM   1993  H   ASN A 123      -5.114  -4.589  -1.453  1.00 96.43           H  
ATOM   1994  CA  ASN A 123      -7.103  -5.312  -1.443  1.00 96.43           C  
ATOM   1995  HA  ASN A 123      -7.784  -5.716  -2.192  1.00 96.43           H  
ATOM   1996  C   ASN A 123      -7.748  -4.053  -0.859  1.00 96.43           C  
ATOM   1997  CB  ASN A 123      -6.899  -6.359  -0.337  1.00 96.43           C  
ATOM   1998  HB2 ASN A 123      -7.848  -6.541   0.168  1.00 96.43           H  
ATOM   1999  HB3 ASN A 123      -6.199  -5.960   0.397  1.00 96.43           H  
ATOM   2000  O   ASN A 123      -7.041  -3.152  -0.408  1.00 96.43           O  
ATOM   2001  CG  ASN A 123      -6.357  -7.676  -0.842  1.00 96.43           C  
ATOM   2002  ND2 ASN A 123      -7.210  -8.592  -1.246  1.00 96.43           N  
ATOM   2003 HD21 ASN A 123      -8.204  -8.420  -1.197  1.00 96.43           H  
ATOM   2004 HD22 ASN A 123      -6.863  -9.490  -1.550  1.00 96.43           H  
ATOM   2005  OD1 ASN A 123      -5.159  -7.887  -0.863  1.00 96.43           O  
ATOM   2006  N   GLU A 124      -9.076  -4.052  -0.793  1.00 94.22           N  
ATOM   2007  H   GLU A 124      -9.599  -4.824  -1.179  1.00 94.22           H  
ATOM   2008  CA  GLU A 124      -9.877  -3.033  -0.115  1.00 94.22           C  
ATOM   2009  HA  GLU A 124      -9.233  -2.228   0.241  1.00 94.22           H  
ATOM   2010  C   GLU A 124     -10.577  -3.644   1.098  1.00 94.22           C  
ATOM   2011  CB  GLU A 124     -10.899  -2.424  -1.084  1.00 94.22           C  
ATOM   2012  HB2 GLU A 124     -11.477  -3.224  -1.546  1.00 94.22           H  
ATOM   2013  HB3 GLU A 124     -11.572  -1.772  -0.526  1.00 94.22           H  
ATOM   2014  O   GLU A 124     -11.036  -4.788   1.053  1.00 94.22           O  
ATOM   2015  CG  GLU A 124     -10.187  -1.594  -2.159  1.00 94.22           C  
ATOM   2016  HG2 GLU A 124      -9.492  -2.236  -2.702  1.00 94.22           H  
ATOM   2017  HG3 GLU A 124      -9.614  -0.816  -1.654  1.00 94.22           H  
ATOM   2018  CD  GLU A 124     -11.133  -0.937  -3.168  1.00 94.22           C  
ATOM   2019  OE1 GLU A 124     -10.659   0.022  -3.818  1.00 94.22           O  
ATOM   2020  OE2 GLU A 124     -12.283  -1.407  -3.294  1.00 94.22           O  
ATOM   2021  N   LEU A 125     -10.635  -2.884   2.192  1.00 96.84           N  
ATOM   2022  H   LEU A 125     -10.280  -1.939   2.143  1.00 96.84           H  
ATOM   2023  CA  LEU A 125     -11.426  -3.241   3.362  1.00 96.84           C  
ATOM   2024  HA  LEU A 125     -11.343  -4.314   3.535  1.00 96.84           H  
ATOM   2025  C   LEU A 125     -12.891  -2.892   3.087  1.00 96.84           C  
ATOM   2026  CB  LEU A 125     -10.881  -2.494   4.592  1.00 96.84           C  
ATOM   2027  HB2 LEU A 125      -9.854  -2.810   4.772  1.00 96.84           H  
ATOM   2028  HB3 LEU A 125     -10.875  -1.428   4.364  1.00 96.84           H  
ATOM   2029  O   LEU A 125     -13.203  -1.737   2.806  1.00 96.84           O  
ATOM   2030  CG  LEU A 125     -11.712  -2.710   5.874  1.00 96.84           C  
ATOM   2031  HG  LEU A 125     -12.762  -2.489   5.683  1.00 96.84           H  
ATOM   2032  CD1 LEU A 125     -11.589  -4.139   6.400  1.00 96.84           C  
ATOM   2033 HD11 LEU A 125     -11.974  -4.850   5.669  1.00 96.84           H  
ATOM   2034 HD12 LEU A 125     -12.181  -4.244   7.309  1.00 96.84           H  
ATOM   2035 HD13 LEU A 125     -10.549  -4.368   6.629  1.00 96.84           H  
ATOM   2036  CD2 LEU A 125     -11.224  -1.755   6.959  1.00 96.84           C  
ATOM   2037 HD21 LEU A 125     -11.321  -0.726   6.613  1.00 96.84           H  
ATOM   2038 HD22 LEU A 125     -10.188  -1.980   7.213  1.00 96.84           H  
ATOM   2039 HD23 LEU A 125     -11.841  -1.879   7.849  1.00 96.84           H  
ATOM   2040  N   ALA A 126     -13.781  -3.868   3.234  1.00 95.61           N  
ATOM   2041  H   ALA A 126     -13.458  -4.794   3.478  1.00 95.61           H  
ATOM   2042  CA  ALA A 126     -15.220  -3.651   3.229  1.00 95.61           C  
ATOM   2043  HA  ALA A 126     -15.443  -2.636   2.901  1.00 95.61           H  
ATOM   2044  C   ALA A 126     -15.755  -3.827   4.652  1.00 95.61           C  
ATOM   2045  CB  ALA A 126     -15.869  -4.612   2.228  1.00 95.61           C  
ATOM   2046  HB1 ALA A 126     -15.690  -5.644   2.530  1.00 95.61           H  
ATOM   2047  HB2 ALA A 126     -15.453  -4.447   1.234  1.00 95.61           H  
ATOM   2048  HB3 ALA A 126     -16.944  -4.434   2.196  1.00 95.61           H  
ATOM   2049  O   ALA A 126     -15.534  -4.869   5.267  1.00 95.61           O  
ATOM   2050  N   LEU A 127     -16.447  -2.809   5.164  1.00 97.29           N  
ATOM   2051  H   LEU A 127     -16.633  -2.006   4.580  1.00 97.29           H  
ATOM   2052  CA  LEU A 127     -17.136  -2.879   6.449  1.00 97.29           C  
ATOM   2053  HA  LEU A 127     -16.741  -3.724   7.012  1.00 97.29           H  
ATOM   2054  C   LEU A 127     -18.640  -3.104   6.237  1.00 97.29           C  
ATOM   2055  CB  LEU A 127     -16.888  -1.604   7.270  1.00 97.29           C  
ATOM   2056  HB2 LEU A 127     -17.533  -1.636   8.148  1.00 97.29           H  
ATOM   2057  HB3 LEU A 127     -17.185  -0.742   6.673  1.00 97.29           H  
ATOM   2058  O   LEU A 127     -19.206  -2.548   5.289  1.00 97.29           O  
ATOM   2059  CG  LEU A 127     -15.439  -1.405   7.745  1.00 97.29           C  
ATOM   2060  HG  LEU A 127     -14.778  -1.310   6.884  1.00 97.29           H  
ATOM   2061  CD1 LEU A 127     -15.371  -0.114   8.557  1.00 97.29           C  
ATOM   2062 HD11 LEU A 127     -15.614   0.737   7.921  1.00 97.29           H  
ATOM   2063 HD12 LEU A 127     -16.072  -0.158   9.390  1.00 97.29           H  
ATOM   2064 HD13 LEU A 127     -14.363   0.003   8.956  1.00 97.29           H  
ATOM   2065  CD2 LEU A 127     -14.935  -2.544   8.635  1.00 97.29           C  
ATOM   2066 HD21 LEU A 127     -15.620  -2.705   9.468  1.00 97.29           H  
ATOM   2067 HD22 LEU A 127     -13.950  -2.305   9.035  1.00 97.29           H  
ATOM   2068 HD23 LEU A 127     -14.853  -3.467   8.060  1.00 97.29           H  
ATOM   2069  N   PRO A 128     -19.309  -3.857   7.127  1.00 98.12           N  
ATOM   2070  CA  PRO A 128     -20.764  -3.904   7.190  1.00 98.12           C  
ATOM   2071  HA  PRO A 128     -21.132  -4.425   6.306  1.00 98.12           H  
ATOM   2072  C   PRO A 128     -21.395  -2.506   7.275  1.00 98.12           C  
ATOM   2073  CB  PRO A 128     -21.085  -4.725   8.439  1.00 98.12           C  
ATOM   2074  HB2 PRO A 128     -22.002  -5.303   8.323  1.00 98.12           H  
ATOM   2075  HB3 PRO A 128     -21.153  -4.062   9.301  1.00 98.12           H  
ATOM   2076  O   PRO A 128     -20.882  -1.611   7.950  1.00 98.12           O  
ATOM   2077  CG  PRO A 128     -19.867  -5.624   8.619  1.00 98.12           C  
ATOM   2078  HG2 PRO A 128     -19.962  -6.509   7.989  1.00 98.12           H  
ATOM   2079  HG3 PRO A 128     -19.728  -5.904   9.664  1.00 98.12           H  
ATOM   2080  CD  PRO A 128     -18.722  -4.754   8.115  1.00 98.12           C  
ATOM   2081  HD2 PRO A 128     -17.950  -5.386   7.675  1.00 98.12           H  
ATOM   2082  HD3 PRO A 128     -18.302  -4.170   8.934  1.00 98.12           H  
ATOM   2083  N   SER A 129     -22.552  -2.329   6.631  1.00 97.93           N  
ATOM   2084  H   SER A 129     -22.956  -3.109   6.133  1.00 97.93           H  
ATOM   2085  CA  SER A 129     -23.240  -1.031   6.532  1.00 97.93           C  
ATOM   2086  HA  SER A 129     -22.597  -0.341   5.985  1.00 97.93           H  
ATOM   2087  C   SER A 129     -23.537  -0.391   7.890  1.00 97.93           C  
ATOM   2088  CB  SER A 129     -24.547  -1.191   5.748  1.00 97.93           C  
ATOM   2089  HB2 SER A 129     -24.315  -1.455   4.716  1.00 97.93           H  
ATOM   2090  HB3 SER A 129     -25.091  -0.246   5.755  1.00 97.93           H  
ATOM   2091  O   SER A 129     -23.357   0.814   8.044  1.00 97.93           O  
ATOM   2092  OG  SER A 129     -25.347  -2.211   6.322  1.00 97.93           O  
ATOM   2093  HG  SER A 129     -26.192  -2.238   5.867  1.00 97.93           H  
ATOM   2094  N   HIS A 130     -23.926  -1.185   8.890  1.00 97.96           N  
ATOM   2095  H   HIS A 130     -24.069  -2.165   8.693  1.00 97.96           H  
ATOM   2096  CA  HIS A 130     -24.235  -0.685  10.230  1.00 97.96           C  
ATOM   2097  HA  HIS A 130     -24.966   0.117  10.130  1.00 97.96           H  
ATOM   2098  C   HIS A 130     -23.008  -0.080  10.937  1.00 97.96           C  
ATOM   2099  CB  HIS A 130     -24.884  -1.804  11.055  1.00 97.96           C  
ATOM   2100  HB2 HIS A 130     -25.731  -2.216  10.506  1.00 97.96           H  
ATOM   2101  HB3 HIS A 130     -25.272  -1.371  11.978  1.00 97.96           H  
ATOM   2102  O   HIS A 130     -23.144   0.950  11.596  1.00 97.96           O  
ATOM   2103  CG  HIS A 130     -23.941  -2.921  11.420  1.00 97.96           C  
ATOM   2104  CD2 HIS A 130     -23.197  -2.995  12.566  1.00 97.96           C  
ATOM   2105  HD2 HIS A 130     -23.168  -2.273  13.368  1.00 97.96           H  
ATOM   2106  ND1 HIS A 130     -23.665  -4.052  10.679  1.00 97.96           N  
ATOM   2107  HD1 HIS A 130     -24.166  -4.377   9.865  1.00 97.96           H  
ATOM   2108  CE1 HIS A 130     -22.777  -4.789  11.372  1.00 97.96           C  
ATOM   2109  HE1 HIS A 130     -22.398  -5.762  11.098  1.00 97.96           H  
ATOM   2110  NE2 HIS A 130     -22.464  -4.171  12.509  1.00 97.96           N  
ATOM   2111  N   LEU A 131     -21.807  -0.644  10.740  1.00 98.55           N  
ATOM   2112  H   LEU A 131     -21.752  -1.490  10.191  1.00 98.55           H  
ATOM   2113  CA  LEU A 131     -20.558  -0.092  11.280  1.00 98.55           C  
ATOM   2114  HA  LEU A 131     -20.697   0.139  12.336  1.00 98.55           H  
ATOM   2115  C   LEU A 131     -20.181   1.219  10.585  1.00 98.55           C  
ATOM   2116  CB  LEU A 131     -19.405  -1.104  11.141  1.00 98.55           C  
ATOM   2117  HB2 LEU A 131     -19.252  -1.325  10.084  1.00 98.55           H  
ATOM   2118  HB3 LEU A 131     -18.500  -0.622  11.511  1.00 98.55           H  
ATOM   2119  O   LEU A 131     -19.740   2.163  11.238  1.00 98.55           O  
ATOM   2120  CG  LEU A 131     -19.579  -2.433  11.894  1.00 98.55           C  
ATOM   2121  HG  LEU A 131     -20.398  -2.978  11.426  1.00 98.55           H  
ATOM   2122  CD1 LEU A 131     -18.309  -3.274  11.771  1.00 98.55           C  
ATOM   2123 HD11 LEU A 131     -18.541  -4.294  12.079  1.00 98.55           H  
ATOM   2124 HD12 LEU A 131     -17.527  -2.892  12.427  1.00 98.55           H  
ATOM   2125 HD13 LEU A 131     -17.940  -3.278  10.745  1.00 98.55           H  
ATOM   2126  CD2 LEU A 131     -19.855  -2.236  13.383  1.00 98.55           C  
ATOM   2127 HD21 LEU A 131     -19.969  -3.212  13.856  1.00 98.55           H  
ATOM   2128 HD22 LEU A 131     -19.029  -1.711  13.861  1.00 98.55           H  
ATOM   2129 HD23 LEU A 131     -20.789  -1.698  13.541  1.00 98.55           H  
ATOM   2130  N   VAL A 132     -20.405   1.310   9.269  1.00 97.98           N  
ATOM   2131  H   VAL A 132     -20.756   0.491   8.793  1.00 97.98           H  
ATOM   2132  CA  VAL A 132     -20.202   2.554   8.509  1.00 97.98           C  
ATOM   2133  HA  VAL A 132     -19.187   2.907   8.692  1.00 97.98           H  
ATOM   2134  C   VAL A 132     -21.153   3.648   9.004  1.00 97.98           C  
ATOM   2135  CB  VAL A 132     -20.363   2.319   6.993  1.00 97.98           C  
ATOM   2136  HB  VAL A 132     -21.362   1.934   6.786  1.00 97.98           H  
ATOM   2137  O   VAL A 132     -20.720   4.772   9.258  1.00 97.98           O  
ATOM   2138  CG1 VAL A 132     -20.177   3.617   6.195  1.00 97.98           C  
ATOM   2139 HG11 VAL A 132     -19.207   4.059   6.421  1.00 97.98           H  
ATOM   2140 HG12 VAL A 132     -20.964   4.331   6.441  1.00 97.98           H  
ATOM   2141 HG13 VAL A 132     -20.236   3.405   5.128  1.00 97.98           H  
ATOM   2142  CG2 VAL A 132     -19.336   1.305   6.475  1.00 97.98           C  
ATOM   2143 HG21 VAL A 132     -19.457   1.167   5.400  1.00 97.98           H  
ATOM   2144 HG22 VAL A 132     -18.325   1.654   6.683  1.00 97.98           H  
ATOM   2145 HG23 VAL A 132     -19.485   0.338   6.954  1.00 97.98           H  
ATOM   2146  N   THR A 133     -22.437   3.325   9.194  1.00 97.58           N  
ATOM   2147  H   THR A 133     -22.746   2.399   8.934  1.00 97.58           H  
ATOM   2148  CA  THR A 133     -23.434   4.255   9.746  1.00 97.58           C  
ATOM   2149  HA  THR A 133     -23.459   5.149   9.123  1.00 97.58           H  
ATOM   2150  C   THR A 133     -23.065   4.699  11.157  1.00 97.58           C  
ATOM   2151  CB  THR A 133     -24.835   3.623   9.753  1.00 97.58           C  
ATOM   2152  HB  THR A 133     -24.828   2.720  10.363  1.00 97.58           H  
ATOM   2153  O   THR A 133     -23.078   5.898  11.436  1.00 97.58           O  
ATOM   2154  CG2 THR A 133     -25.912   4.572  10.280  1.00 97.58           C  
ATOM   2155 HG21 THR A 133     -26.892   4.115  10.149  1.00 97.58           H  
ATOM   2156 HG22 THR A 133     -25.877   5.522   9.746  1.00 97.58           H  
ATOM   2157 HG23 THR A 133     -25.764   4.750  11.346  1.00 97.58           H  
ATOM   2158  OG1 THR A 133     -25.216   3.281   8.441  1.00 97.58           O  
ATOM   2159  HG1 THR A 133     -25.155   4.067   7.892  1.00 97.58           H  
ATOM   2160  N   PHE A 134     -22.688   3.764  12.031  1.00 98.42           N  
ATOM   2161  H   PHE A 134     -22.712   2.793  11.755  1.00 98.42           H  
ATOM   2162  CA  PHE A 134     -22.227   4.073  13.381  1.00 98.42           C  
ATOM   2163  HA  PHE A 134     -23.019   4.589  13.924  1.00 98.42           H  
ATOM   2164  C   PHE A 134     -21.022   5.014  13.367  1.00 98.42           C  
ATOM   2165  CB  PHE A 134     -21.908   2.767  14.113  1.00 98.42           C  
ATOM   2166  HB2 PHE A 134     -21.324   2.118  13.461  1.00 98.42           H  
ATOM   2167  HB3 PHE A 134     -22.846   2.257  14.336  1.00 98.42           H  
ATOM   2168  O   PHE A 134     -21.063   6.057  14.015  1.00 98.42           O  
ATOM   2169  CG  PHE A 134     -21.132   2.983  15.394  1.00 98.42           C  
ATOM   2170  CD1 PHE A 134     -19.733   2.833  15.395  1.00 98.42           C  
ATOM   2171  HD1 PHE A 134     -19.218   2.519  14.498  1.00 98.42           H  
ATOM   2172  CD2 PHE A 134     -21.798   3.380  16.568  1.00 98.42           C  
ATOM   2173  HD2 PHE A 134     -22.873   3.483  16.581  1.00 98.42           H  
ATOM   2174  CE1 PHE A 134     -19.001   3.081  16.566  1.00 98.42           C  
ATOM   2175  HE1 PHE A 134     -17.930   2.941  16.567  1.00 98.42           H  
ATOM   2176  CE2 PHE A 134     -21.062   3.627  17.739  1.00 98.42           C  
ATOM   2177  HE2 PHE A 134     -21.570   3.900  18.651  1.00 98.42           H  
ATOM   2178  CZ  PHE A 134     -19.665   3.478  17.738  1.00 98.42           C  
ATOM   2179  HZ  PHE A 134     -19.112   3.648  18.650  1.00 98.42           H  
ATOM   2180  N   LEU A 135     -19.984   4.712  12.583  1.00 98.04           N  
ATOM   2181  H   LEU A 135     -19.999   3.837  12.078  1.00 98.04           H  
ATOM   2182  CA  LEU A 135     -18.769   5.524  12.533  1.00 98.04           C  
ATOM   2183  HA  LEU A 135     -18.395   5.615  13.552  1.00 98.04           H  
ATOM   2184  C   LEU A 135     -19.038   6.942  12.004  1.00 98.04           C  
ATOM   2185  CB  LEU A 135     -17.736   4.782  11.674  1.00 98.04           C  
ATOM   2186  HB2 LEU A 135     -18.096   4.747  10.646  1.00 98.04           H  
ATOM   2187  HB3 LEU A 135     -17.648   3.757  12.034  1.00 98.04           H  
ATOM   2188  O   LEU A 135     -18.473   7.920  12.505  1.00 98.04           O  
ATOM   2189  CG  LEU A 135     -16.343   5.428  11.701  1.00 98.04           C  
ATOM   2190  HG  LEU A 135     -16.407   6.469  11.383  1.00 98.04           H  
ATOM   2191  CD1 LEU A 135     -15.688   5.363  13.081  1.00 98.04           C  
ATOM   2192 HD11 LEU A 135     -15.634   4.330  13.427  1.00 98.04           H  
ATOM   2193 HD12 LEU A 135     -16.260   5.951  13.800  1.00 98.04           H  
ATOM   2194 HD13 LEU A 135     -14.681   5.776  13.031  1.00 98.04           H  
ATOM   2195  CD2 LEU A 135     -15.438   4.691  10.727  1.00 98.04           C  
ATOM   2196 HD21 LEU A 135     -14.446   5.140  10.760  1.00 98.04           H  
ATOM   2197 HD22 LEU A 135     -15.851   4.771   9.721  1.00 98.04           H  
ATOM   2198 HD23 LEU A 135     -15.364   3.640  11.007  1.00 98.04           H  
ATOM   2199  N   TYR A 136     -19.938   7.076  11.026  1.00 96.98           N  
ATOM   2200  H   TYR A 136     -20.347   6.240  10.632  1.00 96.98           H  
ATOM   2201  CA  TYR A 136     -20.403   8.378  10.554  1.00 96.98           C  
ATOM   2202  HA  TYR A 136     -19.543   8.959  10.222  1.00 96.98           H  
ATOM   2203  C   TYR A 136     -21.087   9.175  11.675  1.00 96.98           C  
ATOM   2204  CB  TYR A 136     -21.344   8.196   9.357  1.00 96.98           C  
ATOM   2205  HB2 TYR A 136     -22.139   7.498   9.620  1.00 96.98           H  
ATOM   2206  HB3 TYR A 136     -20.785   7.759   8.529  1.00 96.98           H  
ATOM   2207  O   TYR A 136     -20.732  10.331  11.903  1.00 96.98           O  
ATOM   2208  CG  TYR A 136     -21.967   9.501   8.902  1.00 96.98           C  
ATOM   2209  CD1 TYR A 136     -23.265   9.848   9.326  1.00 96.98           C  
ATOM   2210  HD1 TYR A 136     -23.828   9.164   9.944  1.00 96.98           H  
ATOM   2211  CD2 TYR A 136     -21.221  10.396   8.114  1.00 96.98           C  
ATOM   2212  HD2 TYR A 136     -20.220  10.133   7.805  1.00 96.98           H  
ATOM   2213  CE1 TYR A 136     -23.818  11.090   8.959  1.00 96.98           C  
ATOM   2214  HE1 TYR A 136     -24.810  11.368   9.285  1.00 96.98           H  
ATOM   2215  CE2 TYR A 136     -21.768  11.640   7.746  1.00 96.98           C  
ATOM   2216  HE2 TYR A 136     -21.186  12.331   7.155  1.00 96.98           H  
ATOM   2217  OH  TYR A 136     -23.600  13.188   7.820  1.00 96.98           O  
ATOM   2218  HH  TYR A 136     -22.961  13.702   7.321  1.00 96.98           H  
ATOM   2219  CZ  TYR A 136     -23.069  11.987   8.170  1.00 96.98           C  
ATOM   2220  N   LEU A 137     -22.028   8.568  12.403  1.00 97.06           N  
ATOM   2221  H   LEU A 137     -22.247   7.602  12.206  1.00 97.06           H  
ATOM   2222  CA  LEU A 137     -22.734   9.240  13.497  1.00 97.06           C  
ATOM   2223  HA  LEU A 137     -23.114  10.195  13.133  1.00 97.06           H  
ATOM   2224  C   LEU A 137     -21.795   9.583  14.663  1.00 97.06           C  
ATOM   2225  CB  LEU A 137     -23.918   8.373  13.963  1.00 97.06           C  
ATOM   2226  HB2 LEU A 137     -24.340   8.827  14.859  1.00 97.06           H  
ATOM   2227  HB3 LEU A 137     -23.541   7.388  14.237  1.00 97.06           H  
ATOM   2228  O   LEU A 137     -21.826  10.710  15.153  1.00 97.06           O  
ATOM   2229  CG  LEU A 137     -25.049   8.206  12.931  1.00 97.06           C  
ATOM   2230  HG  LEU A 137     -24.658   7.775  12.010  1.00 97.06           H  
ATOM   2231  CD1 LEU A 137     -26.111   7.263  13.495  1.00 97.06           C  
ATOM   2232 HD11 LEU A 137     -26.925   7.138  12.782  1.00 97.06           H  
ATOM   2233 HD12 LEU A 137     -25.663   6.286  13.678  1.00 97.06           H  
ATOM   2234 HD13 LEU A 137     -26.505   7.650  14.435  1.00 97.06           H  
ATOM   2235  CD2 LEU A 137     -25.724   9.535  12.579  1.00 97.06           C  
ATOM   2236 HD21 LEU A 137     -25.016  10.186  12.065  1.00 97.06           H  
ATOM   2237 HD22 LEU A 137     -26.570   9.347  11.918  1.00 97.06           H  
ATOM   2238 HD23 LEU A 137     -26.067  10.018  13.493  1.00 97.06           H  
ATOM   2239  N   ALA A 138     -20.913   8.662  15.054  1.00 97.77           N  
ATOM   2240  H   ALA A 138     -20.960   7.748  14.626  1.00 97.77           H  
ATOM   2241  CA  ALA A 138     -19.953   8.846  16.140  1.00 97.77           C  
ATOM   2242  HA  ALA A 138     -20.496   9.127  17.043  1.00 97.77           H  
ATOM   2243  C   ALA A 138     -18.940   9.970  15.843  1.00 97.77           C  
ATOM   2244  CB  ALA A 138     -19.265   7.499  16.391  1.00 97.77           C  
ATOM   2245  HB1 ALA A 138     -18.569   7.593  17.224  1.00 97.77           H  
ATOM   2246  HB2 ALA A 138     -18.722   7.178  15.502  1.00 97.77           H  
ATOM   2247  HB3 ALA A 138     -20.008   6.743  16.645  1.00 97.77           H  
ATOM   2248  O   ALA A 138     -18.669  10.815  16.692  1.00 97.77           O  
ATOM   2249  N   SER A 139     -18.432  10.068  14.611  1.00 97.09           N  
ATOM   2250  H   SER A 139     -18.668   9.352  13.938  1.00 97.09           H  
ATOM   2251  CA  SER A 139     -17.524  11.163  14.213  1.00 97.09           C  
ATOM   2252  HA  SER A 139     -16.731  11.234  14.957  1.00 97.09           H  
ATOM   2253  C   SER A 139     -18.198  12.543  14.157  1.00 97.09           C  
ATOM   2254  CB  SER A 139     -16.861  10.849  12.873  1.00 97.09           C  
ATOM   2255  HB2 SER A 139     -16.233  11.687  12.572  1.00 97.09           H  
ATOM   2256  HB3 SER A 139     -16.227   9.971  13.001  1.00 97.09           H  
ATOM   2257  O   SER A 139     -17.526  13.575  14.268  1.00 97.09           O  
ATOM   2258  OG  SER A 139     -17.821  10.590  11.866  1.00 97.09           O  
ATOM   2259  HG  SER A 139     -18.114   9.685  11.991  1.00 97.09           H  
ATOM   2260  N   HIS A 140     -19.528  12.572  14.046  1.00 95.38           N  
ATOM   2261  H   HIS A 140     -20.009  11.689  13.960  1.00 95.38           H  
ATOM   2262  CA  HIS A 140     -20.347  13.784  14.007  1.00 95.38           C  
ATOM   2263  HA  HIS A 140     -19.688  14.648  13.911  1.00 95.38           H  
ATOM   2264  C   HIS A 140     -21.147  14.013  15.296  1.00 95.38           C  
ATOM   2265  CB  HIS A 140     -21.244  13.765  12.761  1.00 95.38           C  
ATOM   2266  HB2 HIS A 140     -21.927  14.614  12.788  1.00 95.38           H  
ATOM   2267  HB3 HIS A 140     -21.842  12.854  12.760  1.00 95.38           H  
ATOM   2268  O   HIS A 140     -22.029  14.867  15.293  1.00 95.38           O  
ATOM   2269  CG  HIS A 140     -20.460  13.848  11.480  1.00 95.38           C  
ATOM   2270  CD2 HIS A 140     -20.287  14.951  10.690  1.00 95.38           C  
ATOM   2271  HD2 HIS A 140     -20.711  15.928  10.870  1.00 95.38           H  
ATOM   2272  ND1 HIS A 140     -19.752  12.825  10.903  1.00 95.38           N  
ATOM   2273  HD1 HIS A 140     -19.689  11.880  11.254  1.00 95.38           H  
ATOM   2274  CE1 HIS A 140     -19.155  13.297   9.800  1.00 95.38           C  
ATOM   2275  HE1 HIS A 140     -18.518  12.716   9.150  1.00 95.38           H  
ATOM   2276  NE2 HIS A 140     -19.461  14.595   9.619  1.00 95.38           N  
ATOM   2277  N   TYR A 141     -20.821  13.317  16.391  1.00 94.22           N  
ATOM   2278  H   TYR A 141     -20.109  12.608  16.294  1.00 94.22           H  
ATOM   2279  CA  TYR A 141     -21.632  13.237  17.615  1.00 94.22           C  
ATOM   2280  HA  TYR A 141     -22.508  12.626  17.400  1.00 94.22           H  
ATOM   2281  C   TYR A 141     -22.145  14.593  18.148  1.00 94.22           C  
ATOM   2282  CB  TYR A 141     -20.791  12.502  18.669  1.00 94.22           C  
ATOM   2283  HB2 TYR A 141     -20.423  11.572  18.236  1.00 94.22           H  
ATOM   2284  HB3 TYR A 141     -19.927  13.110  18.939  1.00 94.22           H  
ATOM   2285  O   TYR A 141     -23.323  14.726  18.474  1.00 94.22           O  
ATOM   2286  CG  TYR A 141     -21.553  12.120  19.914  1.00 94.22           C  
ATOM   2287  CD1 TYR A 141     -21.357  12.828  21.114  1.00 94.22           C  
ATOM   2288  HD1 TYR A 141     -20.633  13.628  21.168  1.00 94.22           H  
ATOM   2289  CD2 TYR A 141     -22.446  11.033  19.873  1.00 94.22           C  
ATOM   2290  HD2 TYR A 141     -22.582  10.471  18.961  1.00 94.22           H  
ATOM   2291  CE1 TYR A 141     -22.090  12.485  22.264  1.00 94.22           C  
ATOM   2292  HE1 TYR A 141     -21.950  13.038  23.181  1.00 94.22           H  
ATOM   2293  CE2 TYR A 141     -23.163  10.675  21.029  1.00 94.22           C  
ATOM   2294  HE2 TYR A 141     -23.838   9.831  21.036  1.00 94.22           H  
ATOM   2295  OH  TYR A 141     -23.756  11.098  23.300  1.00 94.22           O  
ATOM   2296  HH  TYR A 141     -23.435  11.513  24.104  1.00 94.22           H  
ATOM   2297  CZ  TYR A 141     -23.005  11.413  22.217  1.00 94.22           C  
ATOM   2298  N   ASN A 142     -21.294  15.629  18.141  1.00 89.39           N  
ATOM   2299  H   ASN A 142     -20.337  15.430  17.886  1.00 89.39           H  
ATOM   2300  CA  ASN A 142     -21.633  16.981  18.625  1.00 89.39           C  
ATOM   2301  HA  ASN A 142     -22.447  16.899  19.345  1.00 89.39           H  
ATOM   2302  C   ASN A 142     -22.128  17.947  17.529  1.00 89.39           C  
ATOM   2303  CB  ASN A 142     -20.411  17.568  19.365  1.00 89.39           C  
ATOM   2304  HB2 ASN A 142     -20.651  18.576  19.703  1.00 89.39           H  
ATOM   2305  HB3 ASN A 142     -19.566  17.627  18.680  1.00 89.39           H  
ATOM   2306  O   ASN A 142     -22.518  19.069  17.829  1.00 89.39           O  
ATOM   2307  CG  ASN A 142     -20.021  16.760  20.589  1.00 89.39           C  
ATOM   2308  ND2 ASN A 142     -18.791  16.845  21.038  1.00 89.39           N  
ATOM   2309 HD21 ASN A 142     -18.603  16.257  21.838  1.00 89.39           H  
ATOM   2310 HD22 ASN A 142     -18.176  17.598  20.766  1.00 89.39           H  
ATOM   2311  OD1 ASN A 142     -20.805  16.025  21.146  1.00 89.39           O  
ATOM   2312  N   ASN A 143     -22.082  17.546  16.255  1.00 85.35           N  
ATOM   2313  H   ASN A 143     -21.900  16.568  16.083  1.00 85.35           H  
ATOM   2314  CA  ASN A 143     -22.277  18.424  15.091  1.00 85.35           C  
ATOM   2315  HA  ASN A 143     -22.521  19.426  15.442  1.00 85.35           H  
ATOM   2316  C   ASN A 143     -23.464  17.993  14.209  1.00 85.35           C  
ATOM   2317  CB  ASN A 143     -20.962  18.504  14.293  1.00 85.35           C  
ATOM   2318  HB2 ASN A 143     -20.644  17.494  14.037  1.00 85.35           H  
ATOM   2319  HB3 ASN A 143     -21.137  19.049  13.365  1.00 85.35           H  
ATOM   2320  O   ASN A 143     -23.495  18.279  13.008  1.00 85.35           O  
ATOM   2321  CG  ASN A 143     -19.831  19.222  15.004  1.00 85.35           C  
ATOM   2322  ND2 ASN A 143     -18.624  19.069  14.515  1.00 85.35           N  
ATOM   2323 HD21 ASN A 143     -17.913  19.631  14.960  1.00 85.35           H  
ATOM   2324 HD22 ASN A 143     -18.479  18.498  13.694  1.00 85.35           H  
ATOM   2325  OD1 ASN A 143     -19.977  19.952  15.962  1.00 85.35           O  
ATOM   2326  N   LEU A 144     -24.434  17.275  14.775  1.00 79.10           N  
ATOM   2327  H   LEU A 144     -24.373  17.081  15.764  1.00 79.10           H  
ATOM   2328  CA  LEU A 144     -25.614  16.822  14.048  1.00 79.10           C  
ATOM   2329  HA  LEU A 144     -25.290  16.416  13.090  1.00 79.10           H  
ATOM   2330  C   LEU A 144     -26.549  18.018  13.764  1.00 79.10           C  
ATOM   2331  CB  LEU A 144     -26.292  15.691  14.842  1.00 79.10           C  
ATOM   2332  HB2 LEU A 144     -26.611  16.098  15.801  1.00 79.10           H  
ATOM   2333  HB3 LEU A 144     -27.178  15.372  14.292  1.00 79.10           H  
ATOM   2334  O   LEU A 144     -26.993  18.713  14.670  1.00 79.10           O  
ATOM   2335  CG  LEU A 144     -25.426  14.445  15.112  1.00 79.10           C  
ATOM   2336  HG  LEU A 144     -24.502  14.740  15.609  1.00 79.10           H  
ATOM   2337  CD1 LEU A 144     -26.175  13.506  16.049  1.00 79.10           C  
ATOM   2338 HD11 LEU A 144     -25.602  12.592  16.208  1.00 79.10           H  
ATOM   2339 HD12 LEU A 144     -26.304  13.991  17.017  1.00 79.10           H  
ATOM   2340 HD13 LEU A 144     -27.160  13.273  15.646  1.00 79.10           H  
ATOM   2341  CD2 LEU A 144     -25.097  13.692  13.817  1.00 79.10           C  
ATOM   2342 HD21 LEU A 144     -26.010  13.418  13.289  1.00 79.10           H  
ATOM   2343 HD22 LEU A 144     -24.462  14.313  13.184  1.00 79.10           H  
ATOM   2344 HD23 LEU A 144     -24.535  12.792  14.066  1.00 79.10           H  
ATOM   2345  N   LYS A 145     -26.834  18.289  12.482  1.00 81.56           N  
ATOM   2346  H   LYS A 145     -26.381  17.716  11.785  1.00 81.56           H  
ATOM   2347  CA  LYS A 145     -27.596  19.474  12.025  1.00 81.56           C  
ATOM   2348  HA  LYS A 145     -27.529  20.239  12.799  1.00 81.56           H  
ATOM   2349  C   LYS A 145     -29.108  19.234  11.857  1.00 81.56           C  
ATOM   2350  CB  LYS A 145     -26.977  20.060  10.740  1.00 81.56           C  
ATOM   2351  HB2 LYS A 145     -27.575  20.917  10.429  1.00 81.56           H  
ATOM   2352  HB3 LYS A 145     -27.021  19.312   9.949  1.00 81.56           H  
ATOM   2353  O   LYS A 145     -29.714  19.824  10.965  1.00 81.56           O  
ATOM   2354  CG  LYS A 145     -25.535  20.553  10.898  1.00 81.56           C  
ATOM   2355  HG2 LYS A 145     -24.875  19.709  11.103  1.00 81.56           H  
ATOM   2356  HG3 LYS A 145     -25.483  21.260  11.726  1.00 81.56           H  
ATOM   2357  CD  LYS A 145     -25.092  21.247   9.603  1.00 81.56           C  
ATOM   2358  HD2 LYS A 145     -25.768  22.076   9.396  1.00 81.56           H  
ATOM   2359  HD3 LYS A 145     -25.139  20.534   8.780  1.00 81.56           H  
ATOM   2360  CE  LYS A 145     -23.664  21.779   9.746  1.00 81.56           C  
ATOM   2361  HE2 LYS A 145     -23.000  20.940   9.954  1.00 81.56           H  
ATOM   2362  HE3 LYS A 145     -23.631  22.448  10.606  1.00 81.56           H  
ATOM   2363  NZ  LYS A 145     -23.230  22.496   8.520  1.00 81.56           N  
ATOM   2364  HZ1 LYS A 145     -22.291  22.849   8.634  1.00 81.56           H  
ATOM   2365  HZ2 LYS A 145     -23.252  21.879   7.722  1.00 81.56           H  
ATOM   2366  HZ3 LYS A 145     -23.843  23.279   8.340  1.00 81.56           H  
ATOM   2367  N   LYS A 146     -29.708  18.317  12.619  1.00 81.46           N  
ATOM   2368  H   LYS A 146     -29.207  17.959  13.420  1.00 81.46           H  
ATOM   2369  CA  LYS A 146     -31.153  18.028  12.539  1.00 81.46           C  
ATOM   2370  HA  LYS A 146     -31.591  18.552  11.689  1.00 81.46           H  
ATOM   2371  C   LYS A 146     -31.907  18.598  13.745  1.00 81.46           C  
ATOM   2372  CB  LYS A 146     -31.380  16.530  12.316  1.00 81.46           C  
ATOM   2373  HB2 LYS A 146     -32.452  16.344  12.385  1.00 81.46           H  
ATOM   2374  HB3 LYS A 146     -30.895  15.953  13.103  1.00 81.46           H  
ATOM   2375  O   LYS A 146     -31.321  19.360  14.513  1.00 81.46           O  
ATOM   2376  CG  LYS A 146     -30.900  16.060  10.930  1.00 81.46           C  
ATOM   2377  HG2 LYS A 146     -31.024  16.858  10.199  1.00 81.46           H  
ATOM   2378  HG3 LYS A 146     -29.849  15.776  10.977  1.00 81.46           H  
ATOM   2379  CD  LYS A 146     -31.773  14.873  10.506  1.00 81.46           C  
ATOM   2380  HD2 LYS A 146     -31.802  14.128  11.300  1.00 81.46           H  
ATOM   2381  HD3 LYS A 146     -32.790  15.252  10.399  1.00 81.46           H  
ATOM   2382  CE  LYS A 146     -31.398  14.217   9.176  1.00 81.46           C  
ATOM   2383  HE2 LYS A 146     -30.381  13.825   9.212  1.00 81.46           H  
ATOM   2384  HE3 LYS A 146     -31.449  14.975   8.395  1.00 81.46           H  
ATOM   2385  NZ  LYS A 146     -32.377  13.134   8.892  1.00 81.46           N  
ATOM   2386  HZ1 LYS A 146     -32.239  12.705   7.989  1.00 81.46           H  
ATOM   2387  HZ2 LYS A 146     -32.393  12.428   9.613  1.00 81.46           H  
ATOM   2388  HZ3 LYS A 146     -33.310  13.521   8.912  1.00 81.46           H  
ATOM   2389  N   SER A 147     -33.205  18.296  13.861  1.00 86.50           N  
ATOM   2390  H   SER A 147     -33.611  17.592  13.261  1.00 86.50           H  
ATOM   2391  CA  SER A 147     -33.992  18.698  15.029  1.00 86.50           C  
ATOM   2392  HA  SER A 147     -33.987  19.788  15.061  1.00 86.50           H  
ATOM   2393  C   SER A 147     -33.361  18.163  16.324  1.00 86.50           C  
ATOM   2394  CB  SER A 147     -35.457  18.241  14.926  1.00 86.50           C  
ATOM   2395  HB2 SER A 147     -35.864  18.510  13.951  1.00 86.50           H  
ATOM   2396  HB3 SER A 147     -36.043  18.749  15.692  1.00 86.50           H  
ATOM   2397  O   SER A 147     -32.597  17.190  16.279  1.00 86.50           O  
ATOM   2398  OG  SER A 147     -35.585  16.851  15.125  1.00 86.50           O  
ATOM   2399  HG  SER A 147     -36.377  16.709  15.649  1.00 86.50           H  
ATOM   2400  N   PRO A 148     -33.656  18.778  17.482  1.00 86.22           N  
ATOM   2401  CA  PRO A 148     -33.192  18.276  18.769  1.00 86.22           C  
ATOM   2402  HA  PRO A 148     -32.107  18.373  18.808  1.00 86.22           H  
ATOM   2403  C   PRO A 148     -33.557  16.805  19.002  1.00 86.22           C  
ATOM   2404  CB  PRO A 148     -33.811  19.203  19.818  1.00 86.22           C  
ATOM   2405  HB2 PRO A 148     -34.785  18.825  20.130  1.00 86.22           H  
ATOM   2406  HB3 PRO A 148     -33.158  19.327  20.682  1.00 86.22           H  
ATOM   2407  O   PRO A 148     -32.671  16.038  19.373  1.00 86.22           O  
ATOM   2408  CG  PRO A 148     -34.002  20.513  19.055  1.00 86.22           C  
ATOM   2409  HG2 PRO A 148     -34.786  21.128  19.497  1.00 86.22           H  
ATOM   2410  HG3 PRO A 148     -33.058  21.056  19.014  1.00 86.22           H  
ATOM   2411  CD  PRO A 148     -34.381  20.029  17.659  1.00 86.22           C  
ATOM   2412  HD2 PRO A 148     -35.453  19.837  17.618  1.00 86.22           H  
ATOM   2413  HD3 PRO A 148     -34.096  20.780  16.922  1.00 86.22           H  
ATOM   2414  N   GLU A 149     -34.794  16.383  18.696  1.00 86.97           N  
ATOM   2415  H   GLU A 149     -35.497  17.036  18.379  1.00 86.97           H  
ATOM   2416  CA  GLU A 149     -35.206  14.981  18.877  1.00 86.97           C  
ATOM   2417  HA  GLU A 149     -34.987  14.683  19.902  1.00 86.97           H  
ATOM   2418  C   GLU A 149     -34.431  14.030  17.950  1.00 86.97           C  
ATOM   2419  CB  GLU A 149     -36.715  14.785  18.636  1.00 86.97           C  
ATOM   2420  HB2 GLU A 149     -36.939  13.752  18.904  1.00 86.97           H  
ATOM   2421  HB3 GLU A 149     -36.941  14.876  17.573  1.00 86.97           H  
ATOM   2422  O   GLU A 149     -33.962  12.976  18.380  1.00 86.97           O  
ATOM   2423  CG  GLU A 149     -37.657  15.680  19.466  1.00 86.97           C  
ATOM   2424  HG2 GLU A 149     -38.555  15.101  19.680  1.00 86.97           H  
ATOM   2425  HG3 GLU A 149     -37.183  15.911  20.421  1.00 86.97           H  
ATOM   2426  CD  GLU A 149     -38.089  16.979  18.765  1.00 86.97           C  
ATOM   2427  OE1 GLU A 149     -38.907  17.711  19.363  1.00 86.97           O  
ATOM   2428  OE2 GLU A 149     -37.581  17.260  17.647  1.00 86.97           O  
ATOM   2429  N   ASP A 150     -34.227  14.417  16.684  1.00 89.37           N  
ATOM   2430  H   ASP A 150     -34.647  15.281  16.371  1.00 89.37           H  
ATOM   2431  CA  ASP A 150     -33.436  13.637  15.724  1.00 89.37           C  
ATOM   2432  HA  ASP A 150     -33.867  12.642  15.612  1.00 89.37           H  
ATOM   2433  C   ASP A 150     -31.978  13.483  16.180  1.00 89.37           C  
ATOM   2434  CB  ASP A 150     -33.401  14.351  14.360  1.00 89.37           C  
ATOM   2435  HB2 ASP A 150     -32.478  14.063  13.856  1.00 89.37           H  
ATOM   2436  HB3 ASP A 150     -33.347  15.430  14.509  1.00 89.37           H  
ATOM   2437  O   ASP A 150     -31.328  12.468  15.907  1.00 89.37           O  
ATOM   2438  CG  ASP A 150     -34.528  14.032  13.378  1.00 89.37           C  
ATOM   2439  OD1 ASP A 150     -35.437  13.247  13.703  1.00 89.37           O  
ATOM   2440  OD2 ASP A 150     -34.357  14.482  12.214  1.00 89.37           O  
ATOM   2441  N   ASN A 151     -31.421  14.518  16.808  1.00 91.02           N  
ATOM   2442  H   ASN A 151     -32.004  15.319  17.001  1.00 91.02           H  
ATOM   2443  CA  ASN A 151     -30.057  14.500  17.318  1.00 91.02           C  
ATOM   2444  HA  ASN A 151     -29.398  14.068  16.566  1.00 91.02           H  
ATOM   2445  C   ASN A 151     -29.946  13.608  18.557  1.00 91.02           C  
ATOM   2446  CB  ASN A 151     -29.603  15.936  17.599  1.00 91.02           C  
ATOM   2447  HB2 ASN A 151     -30.353  16.438  18.211  1.00 91.02           H  
ATOM   2448  HB3 ASN A 151     -28.677  15.903  18.172  1.00 91.02           H  
ATOM   2449  O   ASN A 151     -29.017  12.804  18.621  1.00 91.02           O  
ATOM   2450  CG  ASN A 151     -29.345  16.766  16.354  1.00 91.02           C  
ATOM   2451  ND2 ASN A 151     -29.087  18.033  16.564  1.00 91.02           N  
ATOM   2452 HD21 ASN A 151     -28.794  18.601  15.782  1.00 91.02           H  
ATOM   2453 HD22 ASN A 151     -29.187  18.411  17.495  1.00 91.02           H  
ATOM   2454  OD1 ASN A 151     -29.277  16.302  15.215  1.00 91.02           O  
ATOM   2455  N   GLU A 152     -30.906  13.687  19.479  1.00 91.93           N  
ATOM   2456  H   GLU A 152     -31.641  14.370  19.364  1.00 91.93           H  
ATOM   2457  CA  GLU A 152     -30.969  12.838  20.671  1.00 91.93           C  
ATOM   2458  HA  GLU A 152     -30.058  12.976  21.253  1.00 91.93           H  
ATOM   2459  C   GLU A 152     -31.065  11.354  20.296  1.00 91.93           C  
ATOM   2460  CB  GLU A 152     -32.161  13.278  21.534  1.00 91.93           C  
ATOM   2461  HB2 GLU A 152     -32.070  14.347  21.727  1.00 91.93           H  
ATOM   2462  HB3 GLU A 152     -33.086  13.099  20.987  1.00 91.93           H  
ATOM   2463  O   GLU A 152     -30.287  10.541  20.790  1.00 91.93           O  
ATOM   2464  CG  GLU A 152     -32.208  12.538  22.880  1.00 91.93           C  
ATOM   2465  HG2 GLU A 152     -32.325  11.471  22.694  1.00 91.93           H  
ATOM   2466  HG3 GLU A 152     -31.256  12.689  23.390  1.00 91.93           H  
ATOM   2467  CD  GLU A 152     -33.354  13.009  23.790  1.00 91.93           C  
ATOM   2468  OE1 GLU A 152     -33.349  12.586  24.968  1.00 91.93           O  
ATOM   2469  OE2 GLU A 152     -34.230  13.764  23.310  1.00 91.93           O  
ATOM   2470  N   GLN A 153     -31.927  10.993  19.338  1.00 93.61           N  
ATOM   2471  H   GLN A 153     -32.566  11.691  18.987  1.00 93.61           H  
ATOM   2472  CA  GLN A 153     -32.043   9.609  18.858  1.00 93.61           C  
ATOM   2473  HA  GLN A 153     -32.302   8.965  19.697  1.00 93.61           H  
ATOM   2474  C   GLN A 153     -30.734   9.077  18.259  1.00 93.61           C  
ATOM   2475  CB  GLN A 153     -33.145   9.521  17.798  1.00 93.61           C  
ATOM   2476  HB2 GLN A 153     -33.000  10.305  17.055  1.00 93.61           H  
ATOM   2477  HB3 GLN A 153     -33.072   8.555  17.298  1.00 93.61           H  
ATOM   2478  O   GLN A 153     -30.350   7.930  18.494  1.00 93.61           O  
ATOM   2479  CG  GLN A 153     -34.550   9.636  18.401  1.00 93.61           C  
ATOM   2480  HG2 GLN A 153     -34.661  10.588  18.920  1.00 93.61           H  
ATOM   2481  HG3 GLN A 153     -34.692   8.838  19.130  1.00 93.61           H  
ATOM   2482  CD  GLN A 153     -35.643   9.525  17.343  1.00 93.61           C  
ATOM   2483  NE2 GLN A 153     -36.893   9.536  17.745  1.00 93.61           N  
ATOM   2484 HE21 GLN A 153     -37.110   9.730  18.713  1.00 93.61           H  
ATOM   2485 HE22 GLN A 153     -37.586   9.548  17.011  1.00 93.61           H  
ATOM   2486  OE1 GLN A 153     -35.408   9.396  16.152  1.00 93.61           O  
ATOM   2487  N   LYS A 154     -30.018   9.903  17.490  1.00 94.61           N  
ATOM   2488  H   LYS A 154     -30.380  10.835  17.347  1.00 94.61           H  
ATOM   2489  CA  LYS A 154     -28.722   9.521  16.909  1.00 94.61           C  
ATOM   2490  HA  LYS A 154     -28.807   8.545  16.432  1.00 94.61           H  
ATOM   2491  C   LYS A 154     -27.626   9.403  17.958  1.00 94.61           C  
ATOM   2492  CB  LYS A 154     -28.297  10.565  15.892  1.00 94.61           C  
ATOM   2493  HB2 LYS A 154     -27.248  10.416  15.639  1.00 94.61           H  
ATOM   2494  HB3 LYS A 154     -28.405  11.543  16.361  1.00 94.61           H  
ATOM   2495  O   LYS A 154     -26.791   8.510  17.847  1.00 94.61           O  
ATOM   2496  CG  LYS A 154     -29.125  10.498  14.610  1.00 94.61           C  
ATOM   2497  HG2 LYS A 154     -28.842   9.620  14.028  1.00 94.61           H  
ATOM   2498  HG3 LYS A 154     -30.190  10.454  14.836  1.00 94.61           H  
ATOM   2499  CD  LYS A 154     -28.805  11.771  13.842  1.00 94.61           C  
ATOM   2500  HD2 LYS A 154     -29.028  12.622  14.486  1.00 94.61           H  
ATOM   2501  HD3 LYS A 154     -27.747  11.780  13.581  1.00 94.61           H  
ATOM   2502  CE  LYS A 154     -29.655  11.892  12.596  1.00 94.61           C  
ATOM   2503  HE2 LYS A 154     -30.700  11.793  12.890  1.00 94.61           H  
ATOM   2504  HE3 LYS A 154     -29.399  11.090  11.904  1.00 94.61           H  
ATOM   2505  NZ  LYS A 154     -29.392  13.227  12.031  1.00 94.61           N  
ATOM   2506  HZ1 LYS A 154     -28.407  13.328  11.828  1.00 94.61           H  
ATOM   2507  HZ2 LYS A 154     -29.963  13.397  11.216  1.00 94.61           H  
ATOM   2508  HZ3 LYS A 154     -29.633  13.905  12.740  1.00 94.61           H  
ATOM   2509  N   GLN A 155     -27.609  10.297  18.942  1.00 95.69           N  
ATOM   2510  H   GLN A 155     -28.318  11.016  18.966  1.00 95.69           H  
ATOM   2511  CA  GLN A 155     -26.667  10.225  20.054  1.00 95.69           C  
ATOM   2512  HA  GLN A 155     -25.655  10.136  19.658  1.00 95.69           H  
ATOM   2513  C   GLN A 155     -26.932   8.973  20.889  1.00 95.69           C  
ATOM   2514  CB  GLN A 155     -26.750  11.501  20.897  1.00 95.69           C  
ATOM   2515  HB2 GLN A 155     -27.793  11.733  21.112  1.00 95.69           H  
ATOM   2516  HB3 GLN A 155     -26.232  11.341  21.843  1.00 95.69           H  
ATOM   2517  O   GLN A 155     -26.006   8.204  21.120  1.00 95.69           O  
ATOM   2518  CG  GLN A 155     -26.083  12.681  20.172  1.00 95.69           C  
ATOM   2519  HG2 GLN A 155     -26.525  12.816  19.185  1.00 95.69           H  
ATOM   2520  HG3 GLN A 155     -25.025  12.460  20.034  1.00 95.69           H  
ATOM   2521  CD  GLN A 155     -26.205  13.995  20.931  1.00 95.69           C  
ATOM   2522  NE2 GLN A 155     -25.382  14.969  20.614  1.00 95.69           N  
ATOM   2523 HE21 GLN A 155     -25.441  15.790  21.200  1.00 95.69           H  
ATOM   2524 HE22 GLN A 155     -24.644  14.814  19.943  1.00 95.69           H  
ATOM   2525  OE1 GLN A 155     -27.036  14.193  21.799  1.00 95.69           O  
ATOM   2526  N   LEU A 156     -28.196   8.688  21.214  1.00 96.38           N  
ATOM   2527  H   LEU A 156     -28.912   9.374  21.020  1.00 96.38           H  
ATOM   2528  CA  LEU A 156     -28.599   7.461  21.898  1.00 96.38           C  
ATOM   2529  HA  LEU A 156     -28.096   7.441  22.865  1.00 96.38           H  
ATOM   2530  C   LEU A 156     -28.173   6.207  21.123  1.00 96.38           C  
ATOM   2531  CB  LEU A 156     -30.121   7.499  22.121  1.00 96.38           C  
ATOM   2532  HB2 LEU A 156     -30.375   8.410  22.663  1.00 96.38           H  
ATOM   2533  HB3 LEU A 156     -30.617   7.539  21.152  1.00 96.38           H  
ATOM   2534  O   LEU A 156     -27.635   5.278  21.718  1.00 96.38           O  
ATOM   2535  CG  LEU A 156     -30.664   6.290  22.903  1.00 96.38           C  
ATOM   2536  HG  LEU A 156     -30.405   5.369  22.381  1.00 96.38           H  
ATOM   2537  CD1 LEU A 156     -30.107   6.230  24.328  1.00 96.38           C  
ATOM   2538 HD11 LEU A 156     -30.593   5.427  24.882  1.00 96.38           H  
ATOM   2539 HD12 LEU A 156     -30.288   7.176  24.838  1.00 96.38           H  
ATOM   2540 HD13 LEU A 156     -29.036   6.031  24.303  1.00 96.38           H  
ATOM   2541  CD2 LEU A 156     -32.188   6.370  22.981  1.00 96.38           C  
ATOM   2542 HD21 LEU A 156     -32.578   5.503  23.516  1.00 96.38           H  
ATOM   2543 HD22 LEU A 156     -32.606   6.382  21.975  1.00 96.38           H  
ATOM   2544 HD23 LEU A 156     -32.486   7.279  23.502  1.00 96.38           H  
ATOM   2545  N   PHE A 157     -28.348   6.193  19.797  1.00 97.49           N  
ATOM   2546  H   PHE A 157     -28.865   6.949  19.371  1.00 97.49           H  
ATOM   2547  CA  PHE A 157     -27.863   5.099  18.954  1.00 97.49           C  
ATOM   2548  HA  PHE A 157     -28.333   4.174  19.287  1.00 97.49           H  
ATOM   2549  C   PHE A 157     -26.346   4.908  19.079  1.00 97.49           C  
ATOM   2550  CB  PHE A 157     -28.258   5.346  17.490  1.00 97.49           C  
ATOM   2551  HB2 PHE A 157     -29.346   5.349  17.416  1.00 97.49           H  
ATOM   2552  HB3 PHE A 157     -27.907   6.330  17.179  1.00 97.49           H  
ATOM   2553  O   PHE A 157     -25.887   3.779  19.230  1.00 97.49           O  
ATOM   2554  CG  PHE A 157     -27.697   4.310  16.533  1.00 97.49           C  
ATOM   2555  CD1 PHE A 157     -26.446   4.513  15.917  1.00 97.49           C  
ATOM   2556  HD1 PHE A 157     -25.890   5.418  16.113  1.00 97.49           H  
ATOM   2557  CD2 PHE A 157     -28.401   3.115  16.300  1.00 97.49           C  
ATOM   2558  HD2 PHE A 157     -29.350   2.944  16.787  1.00 97.49           H  
ATOM   2559  CE1 PHE A 157     -25.903   3.524  15.077  1.00 97.49           C  
ATOM   2560  HE1 PHE A 157     -24.934   3.670  14.623  1.00 97.49           H  
ATOM   2561  CE2 PHE A 157     -27.859   2.128  15.458  1.00 97.49           C  
ATOM   2562  HE2 PHE A 157     -28.390   1.200  15.305  1.00 97.49           H  
ATOM   2563  CZ  PHE A 157     -26.609   2.331  14.848  1.00 97.49           C  
ATOM   2564  HZ  PHE A 157     -26.183   1.562  14.221  1.00 97.49           H  
ATOM   2565  N   VAL A 158     -25.561   5.987  19.029  1.00 97.76           N  
ATOM   2566  H   VAL A 158     -25.996   6.895  18.941  1.00 97.76           H  
ATOM   2567  CA  VAL A 158     -24.100   5.913  19.187  1.00 97.76           C  
ATOM   2568  HA  VAL A 158     -23.705   5.193  18.471  1.00 97.76           H  
ATOM   2569  C   VAL A 158     -23.726   5.391  20.577  1.00 97.76           C  
ATOM   2570  CB  VAL A 158     -23.457   7.284  18.901  1.00 97.76           C  
ATOM   2571  HB  VAL A 158     -23.994   8.060  19.446  1.00 97.76           H  
ATOM   2572  O   VAL A 158     -22.884   4.504  20.686  1.00 97.76           O  
ATOM   2573  CG1 VAL A 158     -21.986   7.340  19.313  1.00 97.76           C  
ATOM   2574 HG11 VAL A 158     -21.432   6.514  18.868  1.00 97.76           H  
ATOM   2575 HG12 VAL A 158     -21.920   7.282  20.400  1.00 97.76           H  
ATOM   2576 HG13 VAL A 158     -21.543   8.288  19.006  1.00 97.76           H  
ATOM   2577  CG2 VAL A 158     -23.523   7.610  17.405  1.00 97.76           C  
ATOM   2578 HG21 VAL A 158     -23.132   8.613  17.233  1.00 97.76           H  
ATOM   2579 HG22 VAL A 158     -22.934   6.887  16.841  1.00 97.76           H  
ATOM   2580 HG23 VAL A 158     -24.556   7.575  17.059  1.00 97.76           H  
ATOM   2581  N   GLU A 159     -24.374   5.890  21.626  1.00 96.88           N  
ATOM   2582  H   GLU A 159     -25.048   6.626  21.468  1.00 96.88           H  
ATOM   2583  CA  GLU A 159     -24.131   5.488  23.014  1.00 96.88           C  
ATOM   2584  HA  GLU A 159     -23.077   5.630  23.252  1.00 96.88           H  
ATOM   2585  C   GLU A 159     -24.430   4.000  23.250  1.00 96.88           C  
ATOM   2586  CB  GLU A 159     -24.973   6.382  23.941  1.00 96.88           C  
ATOM   2587  HB2 GLU A 159     -26.002   6.410  23.581  1.00 96.88           H  
ATOM   2588  HB3 GLU A 159     -24.992   5.947  24.941  1.00 96.88           H  
ATOM   2589  O   GLU A 159     -23.616   3.289  23.841  1.00 96.88           O  
ATOM   2590  CG  GLU A 159     -24.434   7.824  24.028  1.00 96.88           C  
ATOM   2591  HG2 GLU A 159     -25.113   8.415  24.642  1.00 96.88           H  
ATOM   2592  HG3 GLU A 159     -24.401   8.267  23.033  1.00 96.88           H  
ATOM   2593  CD  GLU A 159     -23.032   7.868  24.644  1.00 96.88           C  
ATOM   2594  OE1 GLU A 159     -22.133   8.588  24.154  1.00 96.88           O  
ATOM   2595  OE2 GLU A 159     -22.780   7.091  25.591  1.00 96.88           O  
ATOM   2596  N   GLN A 160     -25.546   3.498  22.715  1.00 97.88           N  
ATOM   2597  H   GLN A 160     -26.172   4.134  22.243  1.00 97.88           H  
ATOM   2598  CA  GLN A 160     -25.939   2.086  22.815  1.00 97.88           C  
ATOM   2599  HA  GLN A 160     -25.917   1.784  23.862  1.00 97.88           H  
ATOM   2600  C   GLN A 160     -25.003   1.134  22.060  1.00 97.88           C  
ATOM   2601  CB  GLN A 160     -27.368   1.928  22.279  1.00 97.88           C  
ATOM   2602  HB2 GLN A 160     -27.448   2.432  21.316  1.00 97.88           H  
ATOM   2603  HB3 GLN A 160     -27.581   0.870  22.128  1.00 97.88           H  
ATOM   2604  O   GLN A 160     -24.918  -0.041  22.411  1.00 97.88           O  
ATOM   2605  CG  GLN A 160     -28.413   2.490  23.254  1.00 97.88           C  
ATOM   2606  HG2 GLN A 160     -28.383   1.904  24.173  1.00 97.88           H  
ATOM   2607  HG3 GLN A 160     -28.177   3.523  23.509  1.00 97.88           H  
ATOM   2608  CD  GLN A 160     -29.831   2.446  22.693  1.00 97.88           C  
ATOM   2609  NE2 GLN A 160     -30.828   2.673  23.519  1.00 97.88           N  
ATOM   2610 HE21 GLN A 160     -31.750   2.653  23.108  1.00 97.88           H  
ATOM   2611 HE22 GLN A 160     -30.651   2.897  24.488  1.00 97.88           H  
ATOM   2612  OE1 GLN A 160     -30.085   2.212  21.522  1.00 97.88           O  
ATOM   2613  N   HIS A 161     -24.293   1.627  21.043  1.00 98.14           N  
ATOM   2614  H   HIS A 161     -24.412   2.603  20.813  1.00 98.14           H  
ATOM   2615  CA  HIS A 161     -23.471   0.807  20.152  1.00 98.14           C  
ATOM   2616  HA  HIS A 161     -23.538  -0.233  20.469  1.00 98.14           H  
ATOM   2617  C   HIS A 161     -21.977   1.150  20.218  1.00 98.14           C  
ATOM   2618  CB  HIS A 161     -24.032   0.864  18.728  1.00 98.14           C  
ATOM   2619  HB2 HIS A 161     -23.410   0.237  18.090  1.00 98.14           H  
ATOM   2620  HB3 HIS A 161     -23.974   1.888  18.359  1.00 98.14           H  
ATOM   2621  O   HIS A 161     -21.235   0.849  19.288  1.00 98.14           O  
ATOM   2622  CG  HIS A 161     -25.450   0.371  18.610  1.00 98.14           C  
ATOM   2623  CD2 HIS A 161     -25.873  -0.922  18.462  1.00 98.14           C  
ATOM   2624  HD2 HIS A 161     -25.239  -1.795  18.434  1.00 98.14           H  
ATOM   2625  ND1 HIS A 161     -26.573   1.155  18.653  1.00 98.14           N  
ATOM   2626  HD1 HIS A 161     -26.569   2.151  18.818  1.00 98.14           H  
ATOM   2627  CE1 HIS A 161     -27.649   0.366  18.530  1.00 98.14           C  
ATOM   2628  HE1 HIS A 161     -28.674   0.704  18.568  1.00 98.14           H  
ATOM   2629  NE2 HIS A 161     -27.272  -0.913  18.377  1.00 98.14           N  
ATOM   2630  N   LYS A 162     -21.490   1.741  21.319  1.00 97.11           N  
ATOM   2631  H   LYS A 162     -22.153   2.038  22.020  1.00 97.11           H  
ATOM   2632  CA  LYS A 162     -20.057   2.057  21.512  1.00 97.11           C  
ATOM   2633  HA  LYS A 162     -19.769   2.824  20.794  1.00 97.11           H  
ATOM   2634  C   LYS A 162     -19.121   0.869  21.250  1.00 97.11           C  
ATOM   2635  CB  LYS A 162     -19.840   2.594  22.936  1.00 97.11           C  
ATOM   2636  HB2 LYS A 162     -18.786   2.498  23.198  1.00 97.11           H  
ATOM   2637  HB3 LYS A 162     -20.425   2.013  23.649  1.00 97.11           H  
ATOM   2638  O   LYS A 162     -18.014   1.061  20.748  1.00 97.11           O  
ATOM   2639  CG  LYS A 162     -20.217   4.076  23.028  1.00 97.11           C  
ATOM   2640  HG2 LYS A 162     -21.255   4.211  22.724  1.00 97.11           H  
ATOM   2641  HG3 LYS A 162     -19.580   4.632  22.341  1.00 97.11           H  
ATOM   2642  CD  LYS A 162     -20.039   4.631  24.446  1.00 97.11           C  
ATOM   2643  HD2 LYS A 162     -20.854   4.269  25.073  1.00 97.11           H  
ATOM   2644  HD3 LYS A 162     -19.083   4.314  24.862  1.00 97.11           H  
ATOM   2645  CE  LYS A 162     -20.075   6.158  24.360  1.00 97.11           C  
ATOM   2646  HE2 LYS A 162     -19.178   6.507  23.847  1.00 97.11           H  
ATOM   2647  HE3 LYS A 162     -20.935   6.454  23.758  1.00 97.11           H  
ATOM   2648  NZ  LYS A 162     -20.193   6.813  25.678  1.00 97.11           N  
ATOM   2649  HZ1 LYS A 162     -21.123   6.624  26.024  1.00 97.11           H  
ATOM   2650  HZ2 LYS A 162     -20.260   7.810  25.534  1.00 97.11           H  
ATOM   2651  HZ3 LYS A 162     -19.476   6.557  26.341  1.00 97.11           H  
ATOM   2652  N   SER A 163     -19.572  -0.356  21.529  1.00 97.17           N  
ATOM   2653  H   SER A 163     -20.523  -0.449  21.855  1.00 97.17           H  
ATOM   2654  CA  SER A 163     -18.835  -1.596  21.246  1.00 97.17           C  
ATOM   2655  HA  SER A 163     -17.895  -1.575  21.797  1.00 97.17           H  
ATOM   2656  C   SER A 163     -18.486  -1.788  19.764  1.00 97.17           C  
ATOM   2657  CB  SER A 163     -19.643  -2.805  21.727  1.00 97.17           C  
ATOM   2658  HB2 SER A 163     -19.140  -3.723  21.422  1.00 97.17           H  
ATOM   2659  HB3 SER A 163     -19.715  -2.785  22.814  1.00 97.17           H  
ATOM   2660  O   SER A 163     -17.485  -2.438  19.469  1.00 97.17           O  
ATOM   2661  OG  SER A 163     -20.943  -2.761  21.173  1.00 97.17           O  
ATOM   2662  HG  SER A 163     -21.315  -3.645  21.151  1.00 97.17           H  
ATOM   2663  N   TYR A 164     -19.220  -1.171  18.832  1.00 98.60           N  
ATOM   2664  H   TYR A 164     -20.037  -0.649  19.117  1.00 98.60           H  
ATOM   2665  CA  TYR A 164     -18.921  -1.224  17.398  1.00 98.60           C  
ATOM   2666  HA  TYR A 164     -18.870  -2.266  17.084  1.00 98.60           H  
ATOM   2667  C   TYR A 164     -17.560  -0.615  17.040  1.00 98.60           C  
ATOM   2668  CB  TYR A 164     -20.041  -0.533  16.606  1.00 98.60           C  
ATOM   2669  HB2 TYR A 164     -20.206   0.461  17.022  1.00 98.60           H  
ATOM   2670  HB3 TYR A 164     -19.692  -0.382  15.585  1.00 98.60           H  
ATOM   2671  O   TYR A 164     -16.993  -0.972  16.011  1.00 98.60           O  
ATOM   2672  CG  TYR A 164     -21.379  -1.254  16.515  1.00 98.60           C  
ATOM   2673  CD1 TYR A 164     -21.581  -2.546  17.049  1.00 98.60           C  
ATOM   2674  HD1 TYR A 164     -20.781  -3.097  17.522  1.00 98.60           H  
ATOM   2675  CD2 TYR A 164     -22.435  -0.621  15.831  1.00 98.60           C  
ATOM   2676  HD2 TYR A 164     -22.280   0.369  15.429  1.00 98.60           H  
ATOM   2677  CE1 TYR A 164     -22.824  -3.185  16.909  1.00 98.60           C  
ATOM   2678  HE1 TYR A 164     -22.961  -4.191  17.278  1.00 98.60           H  
ATOM   2679  CE2 TYR A 164     -23.690  -1.248  15.707  1.00 98.60           C  
ATOM   2680  HE2 TYR A 164     -24.506  -0.740  15.215  1.00 98.60           H  
ATOM   2681  OH  TYR A 164     -25.089  -3.152  16.141  1.00 98.60           O  
ATOM   2682  HH  TYR A 164     -25.771  -2.565  15.806  1.00 98.60           H  
ATOM   2683  CZ  TYR A 164     -23.880  -2.541  16.241  1.00 98.60           C  
ATOM   2684  N   LEU A 165     -16.973   0.245  17.883  1.00 98.18           N  
ATOM   2685  H   LEU A 165     -17.462   0.510  18.726  1.00 98.18           H  
ATOM   2686  CA  LEU A 165     -15.581   0.678  17.698  1.00 98.18           C  
ATOM   2687  HA  LEU A 165     -15.470   1.129  16.712  1.00 98.18           H  
ATOM   2688  C   LEU A 165     -14.601  -0.506  17.770  1.00 98.18           C  
ATOM   2689  CB  LEU A 165     -15.196   1.698  18.776  1.00 98.18           C  
ATOM   2690  HB2 LEU A 165     -15.372   1.241  19.750  1.00 98.18           H  
ATOM   2691  HB3 LEU A 165     -14.126   1.886  18.686  1.00 98.18           H  
ATOM   2692  O   LEU A 165     -13.693  -0.599  16.941  1.00 98.18           O  
ATOM   2693  CG  LEU A 165     -15.906   3.055  18.738  1.00 98.18           C  
ATOM   2694  HG  LEU A 165     -16.986   2.909  18.711  1.00 98.18           H  
ATOM   2695  CD1 LEU A 165     -15.541   3.796  20.019  1.00 98.18           C  
ATOM   2696 HD11 LEU A 165     -14.463   3.759  20.173  1.00 98.18           H  
ATOM   2697 HD12 LEU A 165     -16.030   3.317  20.867  1.00 98.18           H  
ATOM   2698 HD13 LEU A 165     -15.855   4.838  19.968  1.00 98.18           H  
ATOM   2699  CD2 LEU A 165     -15.474   3.926  17.556  1.00 98.18           C  
ATOM   2700 HD21 LEU A 165     -15.657   3.401  16.619  1.00 98.18           H  
ATOM   2701 HD22 LEU A 165     -16.055   4.849  17.560  1.00 98.18           H  
ATOM   2702 HD23 LEU A 165     -14.417   4.175  17.652  1.00 98.18           H  
ATOM   2703  N   LYS A 166     -14.800  -1.420  18.732  1.00 97.61           N  
ATOM   2704  H   LYS A 166     -15.633  -1.337  19.297  1.00 97.61           H  
ATOM   2705  CA  LYS A 166     -13.976  -2.630  18.880  1.00 97.61           C  
ATOM   2706  HA  LYS A 166     -12.922  -2.354  18.840  1.00 97.61           H  
ATOM   2707  C   LYS A 166     -14.201  -3.585  17.720  1.00 97.61           C  
ATOM   2708  CB  LYS A 166     -14.249  -3.348  20.211  1.00 97.61           C  
ATOM   2709  HB2 LYS A 166     -15.315  -3.544  20.326  1.00 97.61           H  
ATOM   2710  HB3 LYS A 166     -13.731  -4.307  20.196  1.00 97.61           H  
ATOM   2711  O   LYS A 166     -13.231  -4.073  17.156  1.00 97.61           O  
ATOM   2712  CG  LYS A 166     -13.733  -2.539  21.402  1.00 97.61           C  
ATOM   2713  HG2 LYS A 166     -14.289  -1.604  21.473  1.00 97.61           H  
ATOM   2714  HG3 LYS A 166     -12.680  -2.309  21.237  1.00 97.61           H  
ATOM   2715  CD  LYS A 166     -13.873  -3.314  22.719  1.00 97.61           C  
ATOM   2716  HD2 LYS A 166     -14.926  -3.500  22.930  1.00 97.61           H  
ATOM   2717  HD3 LYS A 166     -13.334  -4.259  22.652  1.00 97.61           H  
ATOM   2718  CE  LYS A 166     -13.258  -2.433  23.803  1.00 97.61           C  
ATOM   2719  HE2 LYS A 166     -12.223  -2.209  23.547  1.00 97.61           H  
ATOM   2720  HE3 LYS A 166     -13.785  -1.479  23.822  1.00 97.61           H  
ATOM   2721  NZ  LYS A 166     -13.290  -3.003  25.167  1.00 97.61           N  
ATOM   2722  HZ1 LYS A 166     -14.228  -3.219  25.476  1.00 97.61           H  
ATOM   2723  HZ2 LYS A 166     -12.633  -3.761  25.285  1.00 97.61           H  
ATOM   2724  HZ3 LYS A 166     -12.972  -2.243  25.751  1.00 97.61           H  
ATOM   2725  N   GLU A 167     -15.450  -3.760  17.300  1.00 98.47           N  
ATOM   2726  H   GLU A 167     -16.205  -3.361  17.840  1.00 98.47           H  
ATOM   2727  CA  GLU A 167     -15.775  -4.585  16.135  1.00 98.47           C  
ATOM   2728  HA  GLU A 167     -15.414  -5.598  16.311  1.00 98.47           H  
ATOM   2729  C   GLU A 167     -15.086  -4.057  14.862  1.00 98.47           C  
ATOM   2730  CB  GLU A 167     -17.299  -4.639  15.979  1.00 98.47           C  
ATOM   2731  HB2 GLU A 167     -17.671  -3.662  15.673  1.00 98.47           H  
ATOM   2732  HB3 GLU A 167     -17.737  -4.901  16.942  1.00 98.47           H  
ATOM   2733  O   GLU A 167     -14.434  -4.813  14.143  1.00 98.47           O  
ATOM   2734  CG  GLU A 167     -17.708  -5.689  14.939  1.00 98.47           C  
ATOM   2735  HG2 GLU A 167     -17.268  -5.412  13.981  1.00 98.47           H  
ATOM   2736  HG3 GLU A 167     -17.298  -6.656  15.231  1.00 98.47           H  
ATOM   2737  CD  GLU A 167     -19.227  -5.821  14.767  1.00 98.47           C  
ATOM   2738  OE1 GLU A 167     -19.621  -6.358  13.703  1.00 98.47           O  
ATOM   2739  OE2 GLU A 167     -19.968  -5.373  15.673  1.00 98.47           O  
ATOM   2740  N   ILE A 168     -15.116  -2.742  14.607  1.00 98.55           N  
ATOM   2741  H   ILE A 168     -15.675  -2.151  15.206  1.00 98.55           H  
ATOM   2742  CA  ILE A 168     -14.379  -2.138  13.481  1.00 98.55           C  
ATOM   2743  HA  ILE A 168     -14.723  -2.608  12.559  1.00 98.55           H  
ATOM   2744  C   ILE A 168     -12.873  -2.424  13.591  1.00 98.55           C  
ATOM   2745  CB  ILE A 168     -14.651  -0.617  13.386  1.00 98.55           C  
ATOM   2746  HB  ILE A 168     -14.452  -0.164  14.357  1.00 98.55           H  
ATOM   2747  O   ILE A 168     -12.226  -2.741  12.587  1.00 98.55           O  
ATOM   2748  CG1 ILE A 168     -16.116  -0.336  12.991  1.00 98.55           C  
ATOM   2749 HG12 ILE A 168     -16.245  -0.549  11.930  1.00 98.55           H  
ATOM   2750 HG13 ILE A 168     -16.780  -1.004  13.540  1.00 98.55           H  
ATOM   2751  CG2 ILE A 168     -13.724   0.031  12.336  1.00 98.55           C  
ATOM   2752 HG21 ILE A 168     -13.755  -0.542  11.409  1.00 98.55           H  
ATOM   2753 HG22 ILE A 168     -12.700   0.056  12.709  1.00 98.55           H  
ATOM   2754 HG23 ILE A 168     -14.028   1.056  12.124  1.00 98.55           H  
ATOM   2755  CD1 ILE A 168     -16.573   1.101  13.281  1.00 98.55           C  
ATOM   2756 HD11 ILE A 168     -17.635   1.190  13.055  1.00 98.55           H  
ATOM   2757 HD12 ILE A 168     -16.419   1.335  14.334  1.00 98.55           H  
ATOM   2758 HD13 ILE A 168     -16.027   1.816  12.665  1.00 98.55           H  
ATOM   2759  N   LEU A 169     -12.300  -2.325  14.793  1.00 98.30           N  
ATOM   2760  H   LEU A 169     -12.879  -2.086  15.585  1.00 98.30           H  
ATOM   2761  CA  LEU A 169     -10.885  -2.615  15.024  1.00 98.30           C  
ATOM   2762  HA  LEU A 169     -10.312  -2.025  14.309  1.00 98.30           H  
ATOM   2763  C   LEU A 169     -10.548  -4.094  14.777  1.00 98.30           C  
ATOM   2764  CB  LEU A 169     -10.516  -2.172  16.448  1.00 98.30           C  
ATOM   2765  HB2 LEU A 169     -11.026  -2.820  17.161  1.00 98.30           H  
ATOM   2766  HB3 LEU A 169     -10.878  -1.155  16.606  1.00 98.30           H  
ATOM   2767  O   LEU A 169      -9.478  -4.390  14.242  1.00 98.30           O  
ATOM   2768  CG  LEU A 169      -9.009  -2.212  16.750  1.00 98.30           C  
ATOM   2769  HG  LEU A 169      -8.620  -3.218  16.592  1.00 98.30           H  
ATOM   2770  CD1 LEU A 169      -8.219  -1.227  15.881  1.00 98.30           C  
ATOM   2771 HD11 LEU A 169      -7.182  -1.198  16.216  1.00 98.30           H  
ATOM   2772 HD12 LEU A 169      -8.651  -0.230  15.967  1.00 98.30           H  
ATOM   2773 HD13 LEU A 169      -8.239  -1.551  14.840  1.00 98.30           H  
ATOM   2774  CD2 LEU A 169      -8.803  -1.841  18.215  1.00 98.30           C  
ATOM   2775 HD21 LEU A 169      -7.743  -1.787  18.464  1.00 98.30           H  
ATOM   2776 HD22 LEU A 169      -9.266  -0.873  18.406  1.00 98.30           H  
ATOM   2777 HD23 LEU A 169      -9.277  -2.585  18.854  1.00 98.30           H  
ATOM   2778  N   GLU A 170     -11.456  -5.013  15.099  1.00 98.39           N  
ATOM   2779  H   GLU A 170     -12.291  -4.711  15.579  1.00 98.39           H  
ATOM   2780  CA  GLU A 170     -11.335  -6.442  14.799  1.00 98.39           C  
ATOM   2781  HA  GLU A 170     -10.384  -6.806  15.187  1.00 98.39           H  
ATOM   2782  C   GLU A 170     -11.330  -6.701  13.288  1.00 98.39           C  
ATOM   2783  CB  GLU A 170     -12.452  -7.233  15.496  1.00 98.39           C  
ATOM   2784  HB2 GLU A 170     -12.464  -8.247  15.099  1.00 98.39           H  
ATOM   2785  HB3 GLU A 170     -13.414  -6.767  15.283  1.00 98.39           H  
ATOM   2786  O   GLU A 170     -10.400  -7.349  12.800  1.00 98.39           O  
ATOM   2787  CG  GLU A 170     -12.232  -7.310  17.015  1.00 98.39           C  
ATOM   2788  HG2 GLU A 170     -11.990  -6.320  17.402  1.00 98.39           H  
ATOM   2789  HG3 GLU A 170     -11.366  -7.946  17.201  1.00 98.39           H  
ATOM   2790  CD  GLU A 170     -13.444  -7.863  17.781  1.00 98.39           C  
ATOM   2791  OE1 GLU A 170     -13.377  -7.830  19.031  1.00 98.39           O  
ATOM   2792  OE2 GLU A 170     -14.401  -8.333  17.131  1.00 98.39           O  
ATOM   2793  N   TYR A 171     -12.257  -6.102  12.526  1.00 98.49           N  
ATOM   2794  H   TYR A 171     -13.012  -5.622  12.994  1.00 98.49           H  
ATOM   2795  CA  TYR A 171     -12.246  -6.158  11.054  1.00 98.49           C  
ATOM   2796  HA  TYR A 171     -12.358  -7.197  10.743  1.00 98.49           H  
ATOM   2797  C   TYR A 171     -10.920  -5.644  10.472  1.00 98.49           C  
ATOM   2798  CB  TYR A 171     -13.411  -5.338  10.470  1.00 98.49           C  
ATOM   2799  HB2 TYR A 171     -13.572  -4.444  11.072  1.00 98.49           H  
ATOM   2800  HB3 TYR A 171     -13.132  -5.000   9.471  1.00 98.49           H  
ATOM   2801  O   TYR A 171     -10.340  -6.258   9.572  1.00 98.49           O  
ATOM   2802  CG  TYR A 171     -14.716  -6.096  10.331  1.00 98.49           C  
ATOM   2803  CD1 TYR A 171     -14.936  -6.925   9.213  1.00 98.49           C  
ATOM   2804  HD1 TYR A 171     -14.170  -7.031   8.459  1.00 98.49           H  
ATOM   2805  CD2 TYR A 171     -15.716  -5.973  11.312  1.00 98.49           C  
ATOM   2806  HD2 TYR A 171     -15.569  -5.329  12.167  1.00 98.49           H  
ATOM   2807  CE1 TYR A 171     -16.142  -7.644   9.094  1.00 98.49           C  
ATOM   2808  HE1 TYR A 171     -16.314  -8.304   8.257  1.00 98.49           H  
ATOM   2809  CE2 TYR A 171     -16.911  -6.703  11.210  1.00 98.49           C  
ATOM   2810  HE2 TYR A 171     -17.659  -6.628  11.986  1.00 98.49           H  
ATOM   2811  OH  TYR A 171     -18.282  -8.246  10.014  1.00 98.49           O  
ATOM   2812  HH  TYR A 171     -18.784  -8.140  10.826  1.00 98.49           H  
ATOM   2813  CZ  TYR A 171     -17.124  -7.546  10.104  1.00 98.49           C  
ATOM   2814  N   ILE A 172     -10.402  -4.526  10.993  1.00 98.39           N  
ATOM   2815  H   ILE A 172     -10.933  -4.061  11.715  1.00 98.39           H  
ATOM   2816  CA  ILE A 172      -9.111  -3.962  10.570  1.00 98.39           C  
ATOM   2817  HA  ILE A 172      -9.117  -3.872   9.484  1.00 98.39           H  
ATOM   2818  C   ILE A 172      -7.952  -4.901  10.931  1.00 98.39           C  
ATOM   2819  CB  ILE A 172      -8.924  -2.548  11.173  1.00 98.39           C  
ATOM   2820  HB  ILE A 172      -9.141  -2.595  12.240  1.00 98.39           H  
ATOM   2821  O   ILE A 172      -7.034  -5.080  10.127  1.00 98.39           O  
ATOM   2822  CG1 ILE A 172      -9.912  -1.561  10.510  1.00 98.39           C  
ATOM   2823 HG12 ILE A 172     -10.911  -1.999  10.491  1.00 98.39           H  
ATOM   2824 HG13 ILE A 172      -9.612  -1.384   9.477  1.00 98.39           H  
ATOM   2825  CG2 ILE A 172      -7.471  -2.054  11.003  1.00 98.39           C  
ATOM   2826 HG21 ILE A 172      -6.803  -2.640  11.633  1.00 98.39           H  
ATOM   2827 HG22 ILE A 172      -7.381  -1.014  11.315  1.00 98.39           H  
ATOM   2828 HG23 ILE A 172      -7.162  -2.147   9.962  1.00 98.39           H  
ATOM   2829  CD1 ILE A 172     -10.021  -0.211  11.227  1.00 98.39           C  
ATOM   2830 HD11 ILE A 172      -9.118   0.378  11.067  1.00 98.39           H  
ATOM   2831 HD12 ILE A 172     -10.183  -0.364  12.294  1.00 98.39           H  
ATOM   2832 HD13 ILE A 172     -10.866   0.345  10.820  1.00 98.39           H  
ATOM   2833  N   SER A 173      -7.983  -5.506  12.119  1.00 98.45           N  
ATOM   2834  H   SER A 173      -8.769  -5.309  12.722  1.00 98.45           H  
ATOM   2835  CA  SER A 173      -6.963  -6.436  12.611  1.00 98.45           C  
ATOM   2836  HA  SER A 173      -5.989  -5.950  12.551  1.00 98.45           H  
ATOM   2837  C   SER A 173      -6.902  -7.703  11.761  1.00 98.45           C  
ATOM   2838  CB  SER A 173      -7.257  -6.764  14.079  1.00 98.45           C  
ATOM   2839  HB2 SER A 173      -8.216  -7.276  14.154  1.00 98.45           H  
ATOM   2840  HB3 SER A 173      -7.325  -5.830  14.636  1.00 98.45           H  
ATOM   2841  O   SER A 173      -5.823  -8.081  11.297  1.00 98.45           O  
ATOM   2842  OG  SER A 173      -6.253  -7.570  14.679  1.00 98.45           O  
ATOM   2843  HG  SER A 173      -6.464  -7.554  15.615  1.00 98.45           H  
ATOM   2844  N   GLU A 174      -8.051  -8.317  11.476  1.00 97.99           N  
ATOM   2845  H   GLU A 174      -8.907  -7.958  11.874  1.00 97.99           H  
ATOM   2846  CA  GLU A 174      -8.151  -9.494  10.613  1.00 97.99           C  
ATOM   2847  HA  GLU A 174      -7.509 -10.280  11.009  1.00 97.99           H  
ATOM   2848  C   GLU A 174      -7.690  -9.175   9.185  1.00 97.99           C  
ATOM   2849  CB  GLU A 174      -9.597 -10.008  10.608  1.00 97.99           C  
ATOM   2850  HB2 GLU A 174      -9.964 -10.081  11.632  1.00 97.99           H  
ATOM   2851  HB3 GLU A 174     -10.224  -9.304  10.060  1.00 97.99           H  
ATOM   2852  O   GLU A 174      -6.831  -9.868   8.631  1.00 97.99           O  
ATOM   2853  CG  GLU A 174      -9.672 -11.396   9.955  1.00 97.99           C  
ATOM   2854  HG2 GLU A 174      -9.302 -12.140  10.660  1.00 97.99           H  
ATOM   2855  HG3 GLU A 174      -9.019 -11.425   9.083  1.00 97.99           H  
ATOM   2856  CD  GLU A 174     -11.089 -11.759   9.503  1.00 97.99           C  
ATOM   2857  OE1 GLU A 174     -11.181 -12.334   8.391  1.00 97.99           O  
ATOM   2858  OE2 GLU A 174     -12.041 -11.426  10.233  1.00 97.99           O  
ATOM   2859  N   PHE A 175      -8.185  -8.079   8.603  1.00 97.88           N  
ATOM   2860  H   PHE A 175      -8.899  -7.557   9.092  1.00 97.88           H  
ATOM   2861  CA  PHE A 175      -7.780  -7.635   7.271  1.00 97.88           C  
ATOM   2862  HA  PHE A 175      -8.017  -8.421   6.555  1.00 97.88           H  
ATOM   2863  C   PHE A 175      -6.270  -7.376   7.200  1.00 97.88           C  
ATOM   2864  CB  PHE A 175      -8.576  -6.379   6.909  1.00 97.88           C  
ATOM   2865  HB2 PHE A 175      -8.352  -5.588   7.624  1.00 97.88           H  
ATOM   2866  HB3 PHE A 175      -9.639  -6.607   6.998  1.00 97.88           H  
ATOM   2867  O   PHE A 175      -5.595  -7.813   6.264  1.00 97.88           O  
ATOM   2868  CG  PHE A 175      -8.316  -5.873   5.507  1.00 97.88           C  
ATOM   2869  CD1 PHE A 175      -7.377  -4.850   5.282  1.00 97.88           C  
ATOM   2870  HD1 PHE A 175      -6.842  -4.427   6.120  1.00 97.88           H  
ATOM   2871  CD2 PHE A 175      -9.032  -6.417   4.426  1.00 97.88           C  
ATOM   2872  HD2 PHE A 175      -9.772  -7.184   4.601  1.00 97.88           H  
ATOM   2873  CE1 PHE A 175      -7.160  -4.366   3.980  1.00 97.88           C  
ATOM   2874  HE1 PHE A 175      -6.466  -3.558   3.803  1.00 97.88           H  
ATOM   2875  CE2 PHE A 175      -8.814  -5.936   3.125  1.00 97.88           C  
ATOM   2876  HE2 PHE A 175      -9.393  -6.328   2.301  1.00 97.88           H  
ATOM   2877  CZ  PHE A 175      -7.883  -4.906   2.904  1.00 97.88           C  
ATOM   2878  HZ  PHE A 175      -7.745  -4.502   1.912  1.00 97.88           H  
ATOM   2879  N   SER A 176      -5.707  -6.720   8.215  1.00 97.80           N  
ATOM   2880  H   SER A 176      -6.303  -6.393   8.961  1.00 97.80           H  
ATOM   2881  CA  SER A 176      -4.274  -6.455   8.289  1.00 97.80           C  
ATOM   2882  HA  SER A 176      -4.000  -5.884   7.402  1.00 97.80           H  
ATOM   2883  C   SER A 176      -3.450  -7.740   8.298  1.00 97.80           C  
ATOM   2884  CB  SER A 176      -3.958  -5.615   9.520  1.00 97.80           C  
ATOM   2885  HB2 SER A 176      -4.298  -6.137  10.414  1.00 97.80           H  
ATOM   2886  HB3 SER A 176      -4.487  -4.665   9.445  1.00 97.80           H  
ATOM   2887  O   SER A 176      -2.546  -7.888   7.471  1.00 97.80           O  
ATOM   2888  OG  SER A 176      -2.561  -5.390   9.598  1.00 97.80           O  
ATOM   2889  HG  SER A 176      -2.343  -5.280  10.526  1.00 97.80           H  
ATOM   2890  N   LYS A 177      -3.802  -8.692   9.169  1.00 97.53           N  
ATOM   2891  H   LYS A 177      -4.581  -8.509   9.785  1.00 97.53           H  
ATOM   2892  CA  LYS A 177      -3.125  -9.993   9.282  1.00 97.53           C  
ATOM   2893  HA  LYS A 177      -2.057  -9.844   9.445  1.00 97.53           H  
ATOM   2894  C   LYS A 177      -3.260 -10.839   8.021  1.00 97.53           C  
ATOM   2895  CB  LYS A 177      -3.710 -10.765  10.470  1.00 97.53           C  
ATOM   2896  HB2 LYS A 177      -3.366 -11.799  10.430  1.00 97.53           H  
ATOM   2897  HB3 LYS A 177      -4.798 -10.766  10.395  1.00 97.53           H  
ATOM   2898  O   LYS A 177      -2.351 -11.593   7.699  1.00 97.53           O  
ATOM   2899  CG  LYS A 177      -3.280 -10.168  11.815  1.00 97.53           C  
ATOM   2900  HG2 LYS A 177      -2.208 -10.315  11.950  1.00 97.53           H  
ATOM   2901  HG3 LYS A 177      -3.493  -9.100  11.832  1.00 97.53           H  
ATOM   2902  CD  LYS A 177      -4.046 -10.850  12.952  1.00 97.53           C  
ATOM   2903  HD2 LYS A 177      -5.114 -10.700  12.792  1.00 97.53           H  
ATOM   2904  HD3 LYS A 177      -3.828 -11.918  12.949  1.00 97.53           H  
ATOM   2905  CE  LYS A 177      -3.644 -10.239  14.296  1.00 97.53           C  
ATOM   2906  HE2 LYS A 177      -3.777  -9.159  14.233  1.00 97.53           H  
ATOM   2907  HE3 LYS A 177      -2.588 -10.441  14.475  1.00 97.53           H  
ATOM   2908  NZ  LYS A 177      -4.477 -10.775  15.400  1.00 97.53           N  
ATOM   2909  HZ1 LYS A 177      -4.195 -10.375  16.283  1.00 97.53           H  
ATOM   2910  HZ2 LYS A 177      -5.445 -10.534  15.243  1.00 97.53           H  
ATOM   2911  HZ3 LYS A 177      -4.399 -11.780  15.457  1.00 97.53           H  
ATOM   2912  N   ARG A 178      -4.373 -10.714   7.294  1.00 96.67           N  
ATOM   2913  H   ARG A 178      -5.123 -10.159   7.683  1.00 96.67           H  
ATOM   2914  CA  ARG A 178      -4.625 -11.501   6.082  1.00 96.67           C  
ATOM   2915  HA  ARG A 178      -4.216 -12.499   6.237  1.00 96.67           H  
ATOM   2916  C   ARG A 178      -3.913 -10.945   4.853  1.00 96.67           C  
ATOM   2917  CB  ARG A 178      -6.141 -11.634   5.886  1.00 96.67           C  
ATOM   2918  HB2 ARG A 178      -6.579 -11.997   6.816  1.00 96.67           H  
ATOM   2919  HB3 ARG A 178      -6.570 -10.657   5.665  1.00 96.67           H  
ATOM   2920  O   ARG A 178      -3.337 -11.718   4.093  1.00 96.67           O  
ATOM   2921  CG  ARG A 178      -6.494 -12.627   4.766  1.00 96.67           C  
ATOM   2922  HG2 ARG A 178      -5.935 -13.549   4.921  1.00 96.67           H  
ATOM   2923  HG3 ARG A 178      -6.213 -12.223   3.793  1.00 96.67           H  
ATOM   2924  CD  ARG A 178      -7.987 -12.976   4.765  1.00 96.67           C  
ATOM   2925  HD2 ARG A 178      -8.229 -13.447   5.717  1.00 96.67           H  
ATOM   2926  HD3 ARG A 178      -8.175 -13.716   3.987  1.00 96.67           H  
ATOM   2927  NE  ARG A 178      -8.863 -11.798   4.595  1.00 96.67           N  
ATOM   2928  HE  ARG A 178      -9.110 -11.323   5.452  1.00 96.67           H  
ATOM   2929  NH1 ARG A 178      -9.434 -12.104   2.385  1.00 96.67           N  
ATOM   2930 HH11 ARG A 178     -10.025 -11.881   1.597  1.00 96.67           H  
ATOM   2931 HH12 ARG A 178      -8.782 -12.872   2.322  1.00 96.67           H  
ATOM   2932  NH2 ARG A 178     -10.393 -10.471   3.571  1.00 96.67           N  
ATOM   2933 HH21 ARG A 178     -11.001 -10.275   2.788  1.00 96.67           H  
ATOM   2934 HH22 ARG A 178     -10.613 -10.073   4.473  1.00 96.67           H  
ATOM   2935  CZ  ARG A 178      -9.552 -11.464   3.518  1.00 96.67           C  
ATOM   2936  N   VAL A 179      -3.968  -9.629   4.621  1.00 96.81           N  
ATOM   2937  H   VAL A 179      -4.487  -9.060   5.274  1.00 96.81           H  
ATOM   2938  CA  VAL A 179      -3.556  -9.056   3.322  1.00 96.81           C  
ATOM   2939  HA  VAL A 179      -3.054  -9.839   2.753  1.00 96.81           H  
ATOM   2940  C   VAL A 179      -2.527  -7.929   3.387  1.00 96.81           C  
ATOM   2941  CB  VAL A 179      -4.765  -8.646   2.462  1.00 96.81           C  
ATOM   2942  HB  VAL A 179      -4.369  -8.319   1.501  1.00 96.81           H  
ATOM   2943  O   VAL A 179      -1.735  -7.774   2.453  1.00 96.81           O  
ATOM   2944  CG1 VAL A 179      -5.718  -9.820   2.202  1.00 96.81           C  
ATOM   2945 HG11 VAL A 179      -6.272 -10.061   3.109  1.00 96.81           H  
ATOM   2946 HG12 VAL A 179      -5.157 -10.696   1.876  1.00 96.81           H  
ATOM   2947 HG13 VAL A 179      -6.431  -9.550   1.423  1.00 96.81           H  
ATOM   2948  CG2 VAL A 179      -5.595  -7.499   3.039  1.00 96.81           C  
ATOM   2949 HG21 VAL A 179      -4.972  -6.634   3.265  1.00 96.81           H  
ATOM   2950 HG22 VAL A 179      -6.349  -7.203   2.310  1.00 96.81           H  
ATOM   2951 HG23 VAL A 179      -6.126  -7.823   3.934  1.00 96.81           H  
ATOM   2952  N   ILE A 180      -2.478  -7.152   4.471  1.00 96.88           N  
ATOM   2953  H   ILE A 180      -3.103  -7.355   5.238  1.00 96.88           H  
ATOM   2954  CA  ILE A 180      -1.501  -6.057   4.612  1.00 96.88           C  
ATOM   2955  HA  ILE A 180      -1.372  -5.575   3.643  1.00 96.88           H  
ATOM   2956  C   ILE A 180      -0.144  -6.634   5.017  1.00 96.88           C  
ATOM   2957  CB  ILE A 180      -2.003  -4.986   5.606  1.00 96.88           C  
ATOM   2958  HB  ILE A 180      -2.123  -5.457   6.582  1.00 96.88           H  
ATOM   2959  O   ILE A 180       0.866  -6.358   4.362  1.00 96.88           O  
ATOM   2960  CG1 ILE A 180      -3.364  -4.431   5.130  1.00 96.88           C  
ATOM   2961 HG12 ILE A 180      -4.094  -5.240   5.101  1.00 96.88           H  
ATOM   2962 HG13 ILE A 180      -3.266  -4.028   4.122  1.00 96.88           H  
ATOM   2963  CG2 ILE A 180      -0.991  -3.843   5.790  1.00 96.88           C  
ATOM   2964 HG21 ILE A 180      -1.285  -3.226   6.639  1.00 96.88           H  
ATOM   2965 HG22 ILE A 180      -0.957  -3.226   4.892  1.00 96.88           H  
ATOM   2966 HG23 ILE A 180       0.002  -4.240   6.005  1.00 96.88           H  
ATOM   2967  CD1 ILE A 180      -3.938  -3.347   6.041  1.00 96.88           C  
ATOM   2968 HD11 ILE A 180      -3.924  -3.671   7.081  1.00 96.88           H  
ATOM   2969 HD12 ILE A 180      -3.360  -2.428   5.944  1.00 96.88           H  
ATOM   2970 HD13 ILE A 180      -4.970  -3.159   5.744  1.00 96.88           H  
ATOM   2971  N   LEU A 181      -0.150  -7.492   6.039  1.00 95.93           N  
ATOM   2972  H   LEU A 181      -1.046  -7.700   6.456  1.00 95.93           H  
ATOM   2973  CA  LEU A 181       1.012  -8.077   6.700  1.00 95.93           C  
ATOM   2974  HA  LEU A 181       0.648  -8.671   7.539  1.00 95.93           H  
ATOM   2975  C   LEU A 181       1.909  -6.995   7.297  1.00 95.93           C  
ATOM   2976  CB  LEU A 181       1.775  -9.027   5.751  1.00 95.93           C  
ATOM   2977  HB2 LEU A 181       2.509  -9.564   6.352  1.00 95.93           H  
ATOM   2978  HB3 LEU A 181       2.318  -8.439   5.011  1.00 95.93           H  
ATOM   2979  O   LEU A 181       3.050  -6.844   6.873  1.00 95.93           O  
ATOM   2980  CG  LEU A 181       0.928 -10.053   4.988  1.00 95.93           C  
ATOM   2981  HG  LEU A 181       0.306  -9.545   4.251  1.00 95.93           H  
ATOM   2982  CD1 LEU A 181       1.870 -11.002   4.256  1.00 95.93           C  
ATOM   2983 HD11 LEU A 181       1.285 -11.713   3.672  1.00 95.93           H  
ATOM   2984 HD12 LEU A 181       2.545 -10.442   3.608  1.00 95.93           H  
ATOM   2985 HD13 LEU A 181       2.456 -11.568   4.979  1.00 95.93           H  
ATOM   2986  CD2 LEU A 181       0.042 -10.875   5.910  1.00 95.93           C  
ATOM   2987 HD21 LEU A 181      -0.705 -10.230   6.373  1.00 95.93           H  
ATOM   2988 HD22 LEU A 181      -0.491 -11.638   5.344  1.00 95.93           H  
ATOM   2989 HD23 LEU A 181       0.629 -11.357   6.691  1.00 95.93           H  
ATOM   2990  N   ALA A 182       1.409  -6.191   8.234  1.00 97.37           N  
ATOM   2991  H   ALA A 182       0.475  -6.385   8.567  1.00 97.37           H  
ATOM   2992  CA  ALA A 182       2.168  -5.125   8.896  1.00 97.37           C  
ATOM   2993  HA  ALA A 182       3.226  -5.245   8.661  1.00 97.37           H  
ATOM   2994  C   ALA A 182       2.094  -5.242  10.425  1.00 97.37           C  
ATOM   2995  CB  ALA A 182       1.725  -3.761   8.350  1.00 97.37           C  
ATOM   2996  HB1 ALA A 182       0.669  -3.615   8.578  1.00 97.37           H  
ATOM   2997  HB2 ALA A 182       2.311  -2.966   8.810  1.00 97.37           H  
ATOM   2998  HB3 ALA A 182       1.852  -3.726   7.268  1.00 97.37           H  
ATOM   2999  O   ALA A 182       1.689  -4.300  11.098  1.00 97.37           O  
ATOM   3000  N   ASP A 183       2.503  -6.395  10.956  1.00 97.92           N  
ATOM   3001  H   ASP A 183       2.650  -7.175  10.332  1.00 97.92           H  
ATOM   3002  CA  ASP A 183       2.262  -6.799  12.351  1.00 97.92           C  
ATOM   3003  HA  ASP A 183       1.185  -6.888  12.497  1.00 97.92           H  
ATOM   3004  C   ASP A 183       2.765  -5.783  13.381  1.00 97.92           C  
ATOM   3005  CB  ASP A 183       2.860  -8.194  12.594  1.00 97.92           C  
ATOM   3006  HB2 ASP A 183       3.947  -8.124  12.548  1.00 97.92           H  
ATOM   3007  HB3 ASP A 183       2.579  -8.533  13.591  1.00 97.92           H  
ATOM   3008  O   ASP A 183       1.988  -5.347  14.217  1.00 97.92           O  
ATOM   3009  CG  ASP A 183       2.375  -9.219  11.561  1.00 97.92           C  
ATOM   3010  OD1 ASP A 183       1.266  -9.017  11.012  1.00 97.92           O  
ATOM   3011  OD2 ASP A 183       3.192 -10.083  11.185  1.00 97.92           O  
ATOM   3012  N   SER A 184       3.993  -5.271  13.239  1.00 97.98           N  
ATOM   3013  H   SER A 184       4.620  -5.730  12.593  1.00 97.98           H  
ATOM   3014  CA  SER A 184       4.513  -4.231  14.147  1.00 97.98           C  
ATOM   3015  HA  SER A 184       4.489  -4.626  15.163  1.00 97.98           H  
ATOM   3016  C   SER A 184       3.685  -2.936  14.136  1.00 97.98           C  
ATOM   3017  CB  SER A 184       5.964  -3.903  13.784  1.00 97.98           C  
ATOM   3018  HB2 SER A 184       6.009  -3.523  12.764  1.00 97.98           H  
ATOM   3019  HB3 SER A 184       6.561  -4.813  13.852  1.00 97.98           H  
ATOM   3020  O   SER A 184       3.587  -2.250  15.153  1.00 97.98           O  
ATOM   3021  OG  SER A 184       6.501  -2.934  14.664  1.00 97.98           O  
ATOM   3022  HG  SER A 184       6.336  -3.265  15.550  1.00 97.98           H  
ATOM   3023  N   ASN A 185       3.079  -2.573  13.000  1.00 98.15           N  
ATOM   3024  H   ASN A 185       3.071  -3.228  12.231  1.00 98.15           H  
ATOM   3025  CA  ASN A 185       2.169  -1.430  12.954  1.00 98.15           C  
ATOM   3026  HA  ASN A 185       2.602  -0.598  13.510  1.00 98.15           H  
ATOM   3027  C   ASN A 185       0.846  -1.776  13.636  1.00 98.15           C  
ATOM   3028  CB  ASN A 185       1.909  -0.976  11.509  1.00 98.15           C  
ATOM   3029  HB2 ASN A 185       1.615  -1.824  10.890  1.00 98.15           H  
ATOM   3030  HB3 ASN A 185       1.065  -0.287  11.534  1.00 98.15           H  
ATOM   3031  O   ASN A 185       0.326  -0.952  14.379  1.00 98.15           O  
ATOM   3032  CG  ASN A 185       3.072  -0.265  10.850  1.00 98.15           C  
ATOM   3033  ND2 ASN A 185       2.755   0.638   9.955  1.00 98.15           N  
ATOM   3034 HD21 ASN A 185       1.785   0.908   9.870  1.00 98.15           H  
ATOM   3035 HD22 ASN A 185       3.474   1.309   9.723  1.00 98.15           H  
ATOM   3036  OD1 ASN A 185       4.242  -0.500  11.102  1.00 98.15           O  
ATOM   3037  N   LEU A 186       0.316  -2.976  13.382  1.00 98.52           N  
ATOM   3038  H   LEU A 186       0.844  -3.626  12.817  1.00 98.52           H  
ATOM   3039  CA  LEU A 186      -0.929  -3.447  13.980  1.00 98.52           C  
ATOM   3040  HA  LEU A 186      -1.710  -2.720  13.755  1.00 98.52           H  
ATOM   3041  C   LEU A 186      -0.824  -3.530  15.508  1.00 98.52           C  
ATOM   3042  CB  LEU A 186      -1.315  -4.794  13.348  1.00 98.52           C  
ATOM   3043  HB2 LEU A 186      -1.426  -4.657  12.272  1.00 98.52           H  
ATOM   3044  HB3 LEU A 186      -0.510  -5.508  13.520  1.00 98.52           H  
ATOM   3045  O   LEU A 186      -1.710  -3.032  16.186  1.00 98.52           O  
ATOM   3046  CG  LEU A 186      -2.614  -5.392  13.920  1.00 98.52           C  
ATOM   3047  HG  LEU A 186      -2.503  -5.557  14.991  1.00 98.52           H  
ATOM   3048  CD1 LEU A 186      -3.829  -4.494  13.681  1.00 98.52           C  
ATOM   3049 HD11 LEU A 186      -3.987  -4.327  12.615  1.00 98.52           H  
ATOM   3050 HD12 LEU A 186      -3.702  -3.539  14.191  1.00 98.52           H  
ATOM   3051 HD13 LEU A 186      -4.712  -4.966  14.112  1.00 98.52           H  
ATOM   3052  CD2 LEU A 186      -2.872  -6.745  13.261  1.00 98.52           C  
ATOM   3053 HD21 LEU A 186      -3.807  -7.156  13.641  1.00 98.52           H  
ATOM   3054 HD22 LEU A 186      -2.948  -6.641  12.179  1.00 98.52           H  
ATOM   3055 HD23 LEU A 186      -2.056  -7.427  13.500  1.00 98.52           H  
ATOM   3056  N   GLU A 187       0.265  -4.076  16.045  1.00 98.31           N  
ATOM   3057  H   GLU A 187       0.941  -4.508  15.431  1.00 98.31           H  
ATOM   3058  CA  GLU A 187       0.543  -4.121  17.487  1.00 98.31           C  
ATOM   3059  HA  GLU A 187      -0.203  -4.734  17.994  1.00 98.31           H  
ATOM   3060  C   GLU A 187       0.484  -2.723  18.109  1.00 98.31           C  
ATOM   3061  CB  GLU A 187       1.932  -4.736  17.713  1.00 98.31           C  
ATOM   3062  HB2 GLU A 187       2.242  -4.552  18.742  1.00 98.31           H  
ATOM   3063  HB3 GLU A 187       2.634  -4.236  17.047  1.00 98.31           H  
ATOM   3064  O   GLU A 187      -0.258  -2.508  19.064  1.00 98.31           O  
ATOM   3065  CG  GLU A 187       1.956  -6.253  17.464  1.00 98.31           C  
ATOM   3066  HG2 GLU A 187       1.430  -6.746  18.281  1.00 98.31           H  
ATOM   3067  HG3 GLU A 187       1.412  -6.477  16.546  1.00 98.31           H  
ATOM   3068  CD  GLU A 187       3.379  -6.825  17.343  1.00 98.31           C  
ATOM   3069  OE1 GLU A 187       3.478  -8.035  17.043  1.00 98.31           O  
ATOM   3070  OE2 GLU A 187       4.362  -6.053  17.470  1.00 98.31           O  
ATOM   3071  N   LYS A 188       1.169  -1.744  17.501  1.00 98.25           N  
ATOM   3072  H   LYS A 188       1.761  -2.001  16.723  1.00 98.25           H  
ATOM   3073  CA  LYS A 188       1.131  -0.341  17.945  1.00 98.25           C  
ATOM   3074  HA  LYS A 188       1.431  -0.293  18.992  1.00 98.25           H  
ATOM   3075  C   LYS A 188      -0.271   0.258  17.877  1.00 98.25           C  
ATOM   3076  CB  LYS A 188       2.081   0.509  17.095  1.00 98.25           C  
ATOM   3077  HB2 LYS A 188       1.861   0.344  16.041  1.00 98.25           H  
ATOM   3078  HB3 LYS A 188       1.912   1.562  17.320  1.00 98.25           H  
ATOM   3079  O   LYS A 188      -0.651   1.015  18.759  1.00 98.25           O  
ATOM   3080  CG  LYS A 188       3.549   0.185  17.379  1.00 98.25           C  
ATOM   3081  HG2 LYS A 188       3.713  -0.890  17.317  1.00 98.25           H  
ATOM   3082  HG3 LYS A 188       3.803   0.516  18.385  1.00 98.25           H  
ATOM   3083  CD  LYS A 188       4.439   0.896  16.358  1.00 98.25           C  
ATOM   3084  HD2 LYS A 188       4.126   0.610  15.354  1.00 98.25           H  
ATOM   3085  HD3 LYS A 188       4.347   1.975  16.482  1.00 98.25           H  
ATOM   3086  CE  LYS A 188       5.879   0.450  16.590  1.00 98.25           C  
ATOM   3087  HE2 LYS A 188       5.901  -0.640  16.559  1.00 98.25           H  
ATOM   3088  HE3 LYS A 188       6.184   0.758  17.591  1.00 98.25           H  
ATOM   3089  NZ  LYS A 188       6.785   1.005  15.561  1.00 98.25           N  
ATOM   3090  HZ1 LYS A 188       6.499   0.663  14.655  1.00 98.25           H  
ATOM   3091  HZ2 LYS A 188       7.728   0.689  15.739  1.00 98.25           H  
ATOM   3092  HZ3 LYS A 188       6.753   2.014  15.577  1.00 98.25           H  
ATOM   3093  N   ILE A 189      -1.034  -0.041  16.825  1.00 98.50           N  
ATOM   3094  H   ILE A 189      -0.657  -0.673  16.134  1.00 98.50           H  
ATOM   3095  CA  ILE A 189      -2.416   0.437  16.673  1.00 98.50           C  
ATOM   3096  HA  ILE A 189      -2.432   1.522  16.775  1.00 98.50           H  
ATOM   3097  C   ILE A 189      -3.295  -0.123  17.797  1.00 98.50           C  
ATOM   3098  CB  ILE A 189      -2.956   0.071  15.270  1.00 98.50           C  
ATOM   3099  HB  ILE A 189      -2.741  -0.982  15.087  1.00 98.50           H  
ATOM   3100  O   ILE A 189      -4.024   0.637  18.427  1.00 98.50           O  
ATOM   3101  CG1 ILE A 189      -2.267   0.916  14.172  1.00 98.50           C  
ATOM   3102 HG12 ILE A 189      -2.758   1.886  14.096  1.00 98.50           H  
ATOM   3103 HG13 ILE A 189      -1.227   1.104  14.438  1.00 98.50           H  
ATOM   3104  CG2 ILE A 189      -4.481   0.255  15.169  1.00 98.50           C  
ATOM   3105 HG21 ILE A 189      -4.754   1.287  15.392  1.00 98.50           H  
ATOM   3106 HG22 ILE A 189      -4.832  -0.001  14.169  1.00 98.50           H  
ATOM   3107 HG23 ILE A 189      -4.994  -0.405  15.868  1.00 98.50           H  
ATOM   3108  CD1 ILE A 189      -2.280   0.226  12.799  1.00 98.50           C  
ATOM   3109 HD11 ILE A 189      -1.711  -0.703  12.838  1.00 98.50           H  
ATOM   3110 HD12 ILE A 189      -1.818   0.874  12.054  1.00 98.50           H  
ATOM   3111 HD13 ILE A 189      -3.296  -0.021  12.492  1.00 98.50           H  
ATOM   3112  N   LEU A 190      -3.209  -1.426  18.074  1.00 98.40           N  
ATOM   3113  H   LEU A 190      -2.559  -1.991  17.546  1.00 98.40           H  
ATOM   3114  CA  LEU A 190      -3.993  -2.074  19.126  1.00 98.40           C  
ATOM   3115  HA  LEU A 190      -5.047  -1.830  18.988  1.00 98.40           H  
ATOM   3116  C   LEU A 190      -3.613  -1.546  20.518  1.00 98.40           C  
ATOM   3117  CB  LEU A 190      -3.812  -3.601  19.037  1.00 98.40           C  
ATOM   3118  HB2 LEU A 190      -4.308  -4.052  19.896  1.00 98.40           H  
ATOM   3119  HB3 LEU A 190      -2.748  -3.826  19.115  1.00 98.40           H  
ATOM   3120  O   LEU A 190      -4.495  -1.222  21.307  1.00 98.40           O  
ATOM   3121  CG  LEU A 190      -4.366  -4.257  17.757  1.00 98.40           C  
ATOM   3122  HG  LEU A 190      -3.913  -3.805  16.875  1.00 98.40           H  
ATOM   3123  CD1 LEU A 190      -4.031  -5.750  17.751  1.00 98.40           C  
ATOM   3124 HD11 LEU A 190      -4.501  -6.237  18.605  1.00 98.40           H  
ATOM   3125 HD12 LEU A 190      -2.950  -5.874  17.814  1.00 98.40           H  
ATOM   3126 HD13 LEU A 190      -4.387  -6.201  16.825  1.00 98.40           H  
ATOM   3127  CD2 LEU A 190      -5.878  -4.104  17.616  1.00 98.40           C  
ATOM   3128 HD21 LEU A 190      -6.382  -4.468  18.512  1.00 98.40           H  
ATOM   3129 HD22 LEU A 190      -6.236  -4.657  16.747  1.00 98.40           H  
ATOM   3130 HD23 LEU A 190      -6.120  -3.052  17.470  1.00 98.40           H  
ATOM   3131  N   GLU A 191      -2.318  -1.389  20.798  1.00 98.27           N  
ATOM   3132  H   GLU A 191      -1.633  -1.707  20.127  1.00 98.27           H  
ATOM   3133  CA  GLU A 191      -1.826  -0.797  22.048  1.00 98.27           C  
ATOM   3134  HA  GLU A 191      -2.193  -1.381  22.892  1.00 98.27           H  
ATOM   3135  C   GLU A 191      -2.328   0.643  22.230  1.00 98.27           C  
ATOM   3136  CB  GLU A 191      -0.290  -0.847  22.045  1.00 98.27           C  
ATOM   3137  HB2 GLU A 191       0.078  -0.245  21.214  1.00 98.27           H  
ATOM   3138  HB3 GLU A 191       0.029  -1.879  21.895  1.00 98.27           H  
ATOM   3139  O   GLU A 191      -2.854   0.994  23.286  1.00 98.27           O  
ATOM   3140  CG  GLU A 191       0.318  -0.329  23.357  1.00 98.27           C  
ATOM   3141  HG2 GLU A 191      -0.012  -0.971  24.174  1.00 98.27           H  
ATOM   3142  HG3 GLU A 191      -0.055   0.678  23.543  1.00 98.27           H  
ATOM   3143  CD  GLU A 191       1.853  -0.260  23.342  1.00 98.27           C  
ATOM   3144  OE1 GLU A 191       2.404   0.167  24.381  1.00 98.27           O  
ATOM   3145  OE2 GLU A 191       2.470  -0.555  22.290  1.00 98.27           O  
ATOM   3146  N   LEU A 192      -2.219   1.478  21.192  1.00 98.34           N  
ATOM   3147  H   LEU A 192      -1.775   1.143  20.349  1.00 98.34           H  
ATOM   3148  CA  LEU A 192      -2.691   2.861  21.248  1.00 98.34           C  
ATOM   3149  HA  LEU A 192      -2.253   3.339  22.124  1.00 98.34           H  
ATOM   3150  C   LEU A 192      -4.199   2.948  21.437  1.00 98.34           C  
ATOM   3151  CB  LEU A 192      -2.289   3.616  19.975  1.00 98.34           C  
ATOM   3152  HB2 LEU A 192      -2.862   4.542  19.918  1.00 98.34           H  
ATOM   3153  HB3 LEU A 192      -2.558   3.003  19.114  1.00 98.34           H  
ATOM   3154  O   LEU A 192      -4.647   3.818  22.175  1.00 98.34           O  
ATOM   3155  CG  LEU A 192      -0.798   3.969  19.910  1.00 98.34           C  
ATOM   3156  HG  LEU A 192      -0.190   3.082  20.087  1.00 98.34           H  
ATOM   3157  CD1 LEU A 192      -0.488   4.513  18.516  1.00 98.34           C  
ATOM   3158 HD11 LEU A 192      -0.746   3.749  17.782  1.00 98.34           H  
ATOM   3159 HD12 LEU A 192      -1.076   5.412  18.326  1.00 98.34           H  
ATOM   3160 HD13 LEU A 192       0.575   4.738  18.441  1.00 98.34           H  
ATOM   3161  CD2 LEU A 192      -0.400   5.024  20.943  1.00 98.34           C  
ATOM   3162 HD21 LEU A 192      -0.646   4.684  21.949  1.00 98.34           H  
ATOM   3163 HD22 LEU A 192      -0.918   5.963  20.747  1.00 98.34           H  
ATOM   3164 HD23 LEU A 192       0.680   5.161  20.907  1.00 98.34           H  
ATOM   3165  N   TYR A 193      -4.971   2.071  20.799  1.00 98.19           N  
ATOM   3166  H   TYR A 193      -4.541   1.367  20.216  1.00 98.19           H  
ATOM   3167  CA  TYR A 193      -6.413   2.028  21.003  1.00 98.19           C  
ATOM   3168  HA  TYR A 193      -6.828   3.018  20.816  1.00 98.19           H  
ATOM   3169  C   TYR A 193      -6.754   1.679  22.455  1.00 98.19           C  
ATOM   3170  CB  TYR A 193      -7.047   1.050  20.014  1.00 98.19           C  
ATOM   3171  HB2 TYR A 193      -6.784   1.345  18.998  1.00 98.19           H  
ATOM   3172  HB3 TYR A 193      -6.650   0.049  20.182  1.00 98.19           H  
ATOM   3173  O   TYR A 193      -7.486   2.428  23.092  1.00 98.19           O  
ATOM   3174  CG  TYR A 193      -8.552   1.016  20.141  1.00 98.19           C  
ATOM   3175  CD1 TYR A 193      -9.155   0.110  21.035  1.00 98.19           C  
ATOM   3176  HD1 TYR A 193      -8.550  -0.565  21.623  1.00 98.19           H  
ATOM   3177  CD2 TYR A 193      -9.345   1.917  19.402  1.00 98.19           C  
ATOM   3178  HD2 TYR A 193      -8.881   2.628  18.735  1.00 98.19           H  
ATOM   3179  CE1 TYR A 193     -10.550   0.108  21.200  1.00 98.19           C  
ATOM   3180  HE1 TYR A 193     -11.001  -0.558  21.921  1.00 98.19           H  
ATOM   3181  CE2 TYR A 193     -10.744   1.902  19.551  1.00 98.19           C  
ATOM   3182  HE2 TYR A 193     -11.369   2.595  19.007  1.00 98.19           H  
ATOM   3183  OH  TYR A 193     -12.688   1.020  20.634  1.00 98.19           O  
ATOM   3184  HH  TYR A 193     -12.945   0.491  21.393  1.00 98.19           H  
ATOM   3185  CZ  TYR A 193     -11.345   1.003  20.456  1.00 98.19           C  
ATOM   3186  N   ASN A 194      -6.155   0.617  23.003  1.00 97.50           N  
ATOM   3187  H   ASN A 194      -5.559   0.042  22.425  1.00 97.50           H  
ATOM   3188  CA  ASN A 194      -6.393   0.193  24.386  1.00 97.50           C  
ATOM   3189  HA  ASN A 194      -7.455  -0.011  24.522  1.00 97.50           H  
ATOM   3190  C   ASN A 194      -6.018   1.289  25.399  1.00 97.50           C  
ATOM   3191  CB  ASN A 194      -5.598  -1.096  24.653  1.00 97.50           C  
ATOM   3192  HB2 ASN A 194      -4.547  -0.929  24.415  1.00 97.50           H  
ATOM   3193  HB3 ASN A 194      -5.672  -1.335  25.714  1.00 97.50           H  
ATOM   3194  O   ASN A 194      -6.763   1.546  26.336  1.00 97.50           O  
ATOM   3195  CG  ASN A 194      -6.100  -2.304  23.880  1.00 97.50           C  
ATOM   3196  ND2 ASN A 194      -5.323  -3.361  23.841  1.00 97.50           N  
ATOM   3197 HD21 ASN A 194      -4.428  -3.348  24.310  1.00 97.50           H  
ATOM   3198 HD22 ASN A 194      -5.695  -4.153  23.337  1.00 97.50           H  
ATOM   3199  OD1 ASN A 194      -7.179  -2.346  23.314  1.00 97.50           O  
ATOM   3200  N   ASN A 195      -4.905   1.997  25.180  1.00 97.78           N  
ATOM   3201  H   ASN A 195      -4.304   1.708  24.421  1.00 97.78           H  
ATOM   3202  CA  ASN A 195      -4.463   3.097  26.048  1.00 97.78           C  
ATOM   3203  HA  ASN A 195      -4.523   2.769  27.085  1.00 97.78           H  
ATOM   3204  C   ASN A 195      -5.331   4.366  25.945  1.00 97.78           C  
ATOM   3205  CB  ASN A 195      -2.997   3.423  25.707  1.00 97.78           C  
ATOM   3206  HB2 ASN A 195      -2.908   3.589  24.633  1.00 97.78           H  
ATOM   3207  HB3 ASN A 195      -2.707   4.339  26.222  1.00 97.78           H  
ATOM   3208  O   ASN A 195      -5.132   5.308  26.710  1.00 97.78           O  
ATOM   3209  CG  ASN A 195      -2.017   2.346  26.135  1.00 97.78           C  
ATOM   3210  ND2 ASN A 195      -0.834   2.341  25.566  1.00 97.78           N  
ATOM   3211 HD21 ASN A 195      -0.639   2.941  24.777  1.00 97.78           H  
ATOM   3212 HD22 ASN A 195      -0.227   1.574  25.817  1.00 97.78           H  
ATOM   3213  OD1 ASN A 195      -2.270   1.525  26.997  1.00 97.78           O  
ATOM   3214  N   ASN A 196      -6.238   4.437  24.970  1.00 97.62           N  
ATOM   3215  H   ASN A 196      -6.382   3.620  24.393  1.00 97.62           H  
ATOM   3216  CA  ASN A 196      -7.083   5.599  24.702  1.00 97.62           C  
ATOM   3217  HA  ASN A 196      -6.956   6.333  25.497  1.00 97.62           H  
ATOM   3218  C   ASN A 196      -8.581   5.247  24.712  1.00 97.62           C  
ATOM   3219  CB  ASN A 196      -6.642   6.240  23.370  1.00 97.62           C  
ATOM   3220  HB2 ASN A 196      -7.406   6.942  23.035  1.00 97.62           H  
ATOM   3221  HB3 ASN A 196      -6.574   5.468  22.603  1.00 97.62           H  
ATOM   3222  O   ASN A 196      -9.382   6.084  24.304  1.00 97.62           O  
ATOM   3223  CG  ASN A 196      -5.328   6.997  23.456  1.00 97.62           C  
ATOM   3224  ND2 ASN A 196      -4.217   6.344  23.237  1.00 97.62           N  
ATOM   3225 HD21 ASN A 196      -3.345   6.842  23.344  1.00 97.62           H  
ATOM   3226 HD22 ASN A 196      -4.292   5.360  23.020  1.00 97.62           H  
ATOM   3227  OD1 ASN A 196      -5.274   8.200  23.666  1.00 97.62           O  
ATOM   3228  N   GLU A 197      -8.966   4.043  25.153  1.00 95.15           N  
ATOM   3229  H   GLU A 197      -8.264   3.395  25.481  1.00 95.15           H  
ATOM   3230  CA  GLU A 197     -10.340   3.530  25.043  1.00 95.15           C  
ATOM   3231  HA  GLU A 197     -10.622   3.537  23.990  1.00 95.15           H  
ATOM   3232  C   GLU A 197     -11.367   4.404  25.786  1.00 95.15           C  
ATOM   3233  CB  GLU A 197     -10.380   2.068  25.535  1.00 95.15           C  
ATOM   3234  HB2 GLU A 197      -9.570   1.513  25.062  1.00 95.15           H  
ATOM   3235  HB3 GLU A 197     -10.239   2.042  26.615  1.00 95.15           H  
ATOM   3236  O   GLU A 197     -12.486   4.568  25.309  1.00 95.15           O  
ATOM   3237  CG  GLU A 197     -11.713   1.397  25.168  1.00 95.15           C  
ATOM   3238  HG2 GLU A 197     -11.820   1.409  24.084  1.00 95.15           H  
ATOM   3239  HG3 GLU A 197     -12.533   1.980  25.588  1.00 95.15           H  
ATOM   3240  CD  GLU A 197     -11.867  -0.049  25.656  1.00 95.15           C  
ATOM   3241  OE1 GLU A 197     -13.030  -0.474  25.842  1.00 95.15           O  
ATOM   3242  OE2 GLU A 197     -10.904  -0.845  25.668  1.00 95.15           O  
ATOM   3243  N   ASP A 198     -10.965   5.038  26.890  1.00 94.97           N  
ATOM   3244  H   ASP A 198     -10.059   4.793  27.264  1.00 94.97           H  
ATOM   3245  CA  ASP A 198     -11.833   5.882  27.726  1.00 94.97           C  
ATOM   3246  HA  ASP A 198     -12.821   5.422  27.765  1.00 94.97           H  
ATOM   3247  C   ASP A 198     -12.031   7.315  27.192  1.00 94.97           C  
ATOM   3248  CB  ASP A 198     -11.277   5.914  29.156  1.00 94.97           C  
ATOM   3249  HB2 ASP A 198     -10.282   6.360  29.138  1.00 94.97           H  
ATOM   3250  HB3 ASP A 198     -11.915   6.541  29.779  1.00 94.97           H  
ATOM   3251  O   ASP A 198     -12.613   8.172  27.863  1.00 94.97           O  
ATOM   3252  CG  ASP A 198     -11.212   4.529  29.800  1.00 94.97           C  
ATOM   3253  OD1 ASP A 198     -12.224   3.799  29.722  1.00 94.97           O  
ATOM   3254  OD2 ASP A 198     -10.146   4.229  30.382  1.00 94.97           O  
ATOM   3255  N   LYS A 199     -11.513   7.625  25.999  1.00 96.08           N  
ATOM   3256  H   LYS A 199     -11.091   6.876  25.469  1.00 96.08           H  
ATOM   3257  CA  LYS A 199     -11.661   8.952  25.390  1.00 96.08           C  
ATOM   3258  HA  LYS A 199     -11.492   9.694  26.169  1.00 96.08           H  
ATOM   3259  C   LYS A 199     -13.077   9.216  24.881  1.00 96.08           C  
ATOM   3260  CB  LYS A 199     -10.621   9.144  24.286  1.00 96.08           C  
ATOM   3261  HB2 LYS A 199     -10.603   8.276  23.627  1.00 96.08           H  
ATOM   3262  HB3 LYS A 199     -10.898  10.014  23.691  1.00 96.08           H  
ATOM   3263  O   LYS A 199     -13.896   8.317  24.712  1.00 96.08           O  
ATOM   3264  CG  LYS A 199      -9.237   9.389  24.899  1.00 96.08           C  
ATOM   3265  HG2 LYS A 199      -9.312  10.194  25.630  1.00 96.08           H  
ATOM   3266  HG3 LYS A 199      -8.862   8.492  25.391  1.00 96.08           H  
ATOM   3267  CD  LYS A 199      -8.289   9.818  23.789  1.00 96.08           C  
ATOM   3268  HD2 LYS A 199      -8.806  10.562  23.184  1.00 96.08           H  
ATOM   3269  HD3 LYS A 199      -8.046   8.965  23.155  1.00 96.08           H  
ATOM   3270  CE  LYS A 199      -7.029  10.453  24.362  1.00 96.08           C  
ATOM   3271  HE2 LYS A 199      -7.324  11.320  24.953  1.00 96.08           H  
ATOM   3272  HE3 LYS A 199      -6.526   9.734  25.008  1.00 96.08           H  
ATOM   3273  NZ  LYS A 199      -6.141  10.865  23.258  1.00 96.08           N  
ATOM   3274  HZ1 LYS A 199      -5.759  10.025  22.849  1.00 96.08           H  
ATOM   3275  HZ2 LYS A 199      -6.689  11.373  22.578  1.00 96.08           H  
ATOM   3276  HZ3 LYS A 199      -5.392  11.453  23.595  1.00 96.08           H  
ATOM   3277  N   ASP A 200     -13.347  10.488  24.586  1.00 95.78           N  
ATOM   3278  H   ASP A 200     -12.623  11.178  24.722  1.00 95.78           H  
ATOM   3279  CA  ASP A 200     -14.609  10.904  23.979  1.00 95.78           C  
ATOM   3280  HA  ASP A 200     -15.414  10.665  24.674  1.00 95.78           H  
ATOM   3281  C   ASP A 200     -14.888  10.152  22.663  1.00 95.78           C  
ATOM   3282  CB  ASP A 200     -14.617  12.422  23.763  1.00 95.78           C  
ATOM   3283  HB2 ASP A 200     -14.569  12.927  24.728  1.00 95.78           H  
ATOM   3284  HB3 ASP A 200     -13.743  12.708  23.179  1.00 95.78           H  
ATOM   3285  O   ASP A 200     -13.998   9.931  21.834  1.00 95.78           O  
ATOM   3286  CG  ASP A 200     -15.885  12.847  23.024  1.00 95.78           C  
ATOM   3287  OD1 ASP A 200     -16.973  12.778  23.627  1.00 95.78           O  
ATOM   3288  OD2 ASP A 200     -15.778  13.144  21.814  1.00 95.78           O  
ATOM   3289  N   ILE A 201     -16.159   9.801  22.453  1.00 96.73           N  
ATOM   3290  H   ILE A 201     -16.840  10.101  23.135  1.00 96.73           H  
ATOM   3291  CA  ILE A 201     -16.623   8.991  21.322  1.00 96.73           C  
ATOM   3292  HA  ILE A 201     -16.117   8.028  21.386  1.00 96.73           H  
ATOM   3293  C   ILE A 201     -16.262   9.604  19.967  1.00 96.73           C  
ATOM   3294  CB  ILE A 201     -18.144   8.761  21.467  1.00 96.73           C  
ATOM   3295  HB  ILE A 201     -18.305   8.319  22.450  1.00 96.73           H  
ATOM   3296  O   ILE A 201     -15.910   8.887  19.025  1.00 96.73           O  
ATOM   3297  CG1 ILE A 201     -18.737   7.789  20.434  1.00 96.73           C  
ATOM   3298 HG12 ILE A 201     -18.776   8.265  19.454  1.00 96.73           H  
ATOM   3299 HG13 ILE A 201     -19.756   7.571  20.756  1.00 96.73           H  
ATOM   3300  CG2 ILE A 201     -18.965  10.065  21.411  1.00 96.73           C  
ATOM   3301 HG21 ILE A 201     -18.932  10.509  20.416  1.00 96.73           H  
ATOM   3302 HG22 ILE A 201     -18.601  10.790  22.139  1.00 96.73           H  
ATOM   3303 HG23 ILE A 201     -20.005   9.851  21.657  1.00 96.73           H  
ATOM   3304  CD1 ILE A 201     -18.008   6.453  20.310  1.00 96.73           C  
ATOM   3305 HD11 ILE A 201     -17.057   6.615  19.804  1.00 96.73           H  
ATOM   3306 HD12 ILE A 201     -18.610   5.768  19.712  1.00 96.73           H  
ATOM   3307 HD13 ILE A 201     -17.840   6.020  21.296  1.00 96.73           H  
ATOM   3308  N   ARG A 202     -16.276  10.938  19.863  1.00 96.71           N  
ATOM   3309  H   ARG A 202     -16.468  11.482  20.692  1.00 96.71           H  
ATOM   3310  CA  ARG A 202     -15.895  11.641  18.639  1.00 96.71           C  
ATOM   3311  HA  ARG A 202     -16.411  11.173  17.800  1.00 96.71           H  
ATOM   3312  C   ARG A 202     -14.398  11.521  18.385  1.00 96.71           C  
ATOM   3313  CB  ARG A 202     -16.341  13.101  18.765  1.00 96.71           C  
ATOM   3314  HB2 ARG A 202     -17.387  13.138  19.067  1.00 96.71           H  
ATOM   3315  HB3 ARG A 202     -15.730  13.597  19.519  1.00 96.71           H  
ATOM   3316  O   ARG A 202     -13.988  11.401  17.230  1.00 96.71           O  
ATOM   3317  CG  ARG A 202     -16.161  13.876  17.467  1.00 96.71           C  
ATOM   3318  HG2 ARG A 202     -16.779  13.432  16.687  1.00 96.71           H  
ATOM   3319  HG3 ARG A 202     -15.111  13.842  17.180  1.00 96.71           H  
ATOM   3320  CD  ARG A 202     -16.550  15.336  17.690  1.00 96.71           C  
ATOM   3321  HD2 ARG A 202     -16.055  15.681  18.598  1.00 96.71           H  
ATOM   3322  HD3 ARG A 202     -17.629  15.398  17.834  1.00 96.71           H  
ATOM   3323  NE  ARG A 202     -16.138  16.168  16.544  1.00 96.71           N  
ATOM   3324  HE  ARG A 202     -16.102  15.697  15.652  1.00 96.71           H  
ATOM   3325  NH1 ARG A 202     -15.984  18.154  17.678  1.00 96.71           N  
ATOM   3326 HH11 ARG A 202     -15.749  19.136  17.721  1.00 96.71           H  
ATOM   3327 HH12 ARG A 202     -16.310  17.675  18.505  1.00 96.71           H  
ATOM   3328  NH2 ARG A 202     -15.338  18.049  15.542  1.00 96.71           N  
ATOM   3329 HH21 ARG A 202     -15.011  19.002  15.619  1.00 96.71           H  
ATOM   3330 HH22 ARG A 202     -15.141  17.505  14.715  1.00 96.71           H  
ATOM   3331  CZ  ARG A 202     -15.825  17.450  16.592  1.00 96.71           C  
ATOM   3332  N   GLU A 203     -13.570  11.568  19.425  1.00 97.31           N  
ATOM   3333  H   GLU A 203     -13.970  11.600  20.352  1.00 97.31           H  
ATOM   3334  CA  GLU A 203     -12.121  11.393  19.293  1.00 97.31           C  
ATOM   3335  HA  GLU A 203     -11.771  12.047  18.494  1.00 97.31           H  
ATOM   3336  C   GLU A 203     -11.770   9.960  18.877  1.00 97.31           C  
ATOM   3337  CB  GLU A 203     -11.399  11.820  20.583  1.00 97.31           C  
ATOM   3338  HB2 GLU A 203     -11.771  12.800  20.881  1.00 97.31           H  
ATOM   3339  HB3 GLU A 203     -11.597  11.104  21.381  1.00 97.31           H  
ATOM   3340  O   GLU A 203     -11.010   9.775  17.924  1.00 97.31           O  
ATOM   3341  CG  GLU A 203      -9.882  11.914  20.332  1.00 97.31           C  
ATOM   3342  HG2 GLU A 203      -9.511  10.928  20.053  1.00 97.31           H  
ATOM   3343  HG3 GLU A 203      -9.710  12.584  19.490  1.00 97.31           H  
ATOM   3344  CD  GLU A 203      -9.067  12.419  21.531  1.00 97.31           C  
ATOM   3345  OE1 GLU A 203      -7.835  12.155  21.539  1.00 97.31           O  
ATOM   3346  OE2 GLU A 203      -9.642  13.030  22.453  1.00 97.31           O  
ATOM   3347  N   LEU A 204     -12.391   8.955  19.505  1.00 98.10           N  
ATOM   3348  H   LEU A 204     -12.990   9.184  20.285  1.00 98.10           H  
ATOM   3349  CA  LEU A 204     -12.250   7.544  19.127  1.00 98.10           C  
ATOM   3350  HA  LEU A 204     -11.209   7.243  19.240  1.00 98.10           H  
ATOM   3351  C   LEU A 204     -12.632   7.314  17.658  1.00 98.10           C  
ATOM   3352  CB  LEU A 204     -13.134   6.682  20.047  1.00 98.10           C  
ATOM   3353  HB2 LEU A 204     -14.147   7.083  20.033  1.00 98.10           H  
ATOM   3354  HB3 LEU A 204     -13.175   5.671  19.641  1.00 98.10           H  
ATOM   3355  O   LEU A 204     -11.847   6.759  16.885  1.00 98.10           O  
ATOM   3356  CG  LEU A 204     -12.659   6.595  21.509  1.00 98.10           C  
ATOM   3357  HG  LEU A 204     -12.482   7.597  21.901  1.00 98.10           H  
ATOM   3358  CD1 LEU A 204     -13.726   5.920  22.363  1.00 98.10           C  
ATOM   3359 HD11 LEU A 204     -13.433   5.985  23.411  1.00 98.10           H  
ATOM   3360 HD12 LEU A 204     -14.681   6.435  22.259  1.00 98.10           H  
ATOM   3361 HD13 LEU A 204     -13.831   4.867  22.101  1.00 98.10           H  
ATOM   3362  CD2 LEU A 204     -11.376   5.774  21.619  1.00 98.10           C  
ATOM   3363 HD21 LEU A 204     -10.537   6.320  21.190  1.00 98.10           H  
ATOM   3364 HD22 LEU A 204     -11.495   4.807  21.130  1.00 98.10           H  
ATOM   3365 HD23 LEU A 204     -11.169   5.596  22.674  1.00 98.10           H  
ATOM   3366  N   ALA A 205     -13.804   7.803  17.243  1.00 98.12           N  
ATOM   3367  H   ALA A 205     -14.416   8.224  17.928  1.00 98.12           H  
ATOM   3368  CA  ALA A 205     -14.289   7.664  15.874  1.00 98.12           C  
ATOM   3369  HA  ALA A 205     -14.330   6.603  15.627  1.00 98.12           H  
ATOM   3370  C   ALA A 205     -13.362   8.344  14.852  1.00 98.12           C  
ATOM   3371  CB  ALA A 205     -15.710   8.231  15.808  1.00 98.12           C  
ATOM   3372  HB1 ALA A 205     -16.348   7.673  16.494  1.00 98.12           H  
ATOM   3373  HB2 ALA A 205     -15.711   9.281  16.099  1.00 98.12           H  
ATOM   3374  HB3 ALA A 205     -16.102   8.134  14.795  1.00 98.12           H  
ATOM   3375  O   ALA A 205     -13.034   7.750  13.825  1.00 98.12           O  
ATOM   3376  N   ASN A 206     -12.886   9.562  15.131  1.00 97.84           N  
ATOM   3377  H   ASN A 206     -13.169  10.004  15.994  1.00 97.84           H  
ATOM   3378  CA  ASN A 206     -11.960  10.263  14.235  1.00 97.84           C  
ATOM   3379  HA  ASN A 206     -12.378  10.261  13.229  1.00 97.84           H  
ATOM   3380  C   ASN A 206     -10.598   9.563  14.136  1.00 97.84           C  
ATOM   3381  CB  ASN A 206     -11.804  11.717  14.699  1.00 97.84           C  
ATOM   3382  HB2 ASN A 206     -10.955  12.168  14.186  1.00 97.84           H  
ATOM   3383  HB3 ASN A 206     -11.609  11.739  15.771  1.00 97.84           H  
ATOM   3384  O   ASN A 206     -10.011   9.513  13.053  1.00 97.84           O  
ATOM   3385  CG  ASN A 206     -13.022  12.556  14.366  1.00 97.84           C  
ATOM   3386  ND2 ASN A 206     -13.439  13.424  15.248  1.00 97.84           N  
ATOM   3387 HD21 ASN A 206     -13.137  13.262  16.198  1.00 97.84           H  
ATOM   3388 HD22 ASN A 206     -14.359  13.781  15.035  1.00 97.84           H  
ATOM   3389  OD1 ASN A 206     -13.624  12.462  13.312  1.00 97.84           O  
ATOM   3390  N   SER A 207     -10.106   8.978  15.230  1.00 98.20           N  
ATOM   3391  H   SER A 207     -10.587   9.091  16.112  1.00 98.20           H  
ATOM   3392  CA  SER A 207      -8.897   8.151  15.202  1.00 98.20           C  
ATOM   3393  HA  SER A 207      -8.084   8.735  14.770  1.00 98.20           H  
ATOM   3394  C   SER A 207      -9.079   6.915  14.318  1.00 98.20           C  
ATOM   3395  CB  SER A 207      -8.484   7.760  16.621  1.00 98.20           C  
ATOM   3396  HB2 SER A 207      -7.747   6.958  16.587  1.00 98.20           H  
ATOM   3397  HB3 SER A 207      -9.352   7.418  17.185  1.00 98.20           H  
ATOM   3398  O   SER A 207      -8.203   6.630  13.502  1.00 98.20           O  
ATOM   3399  OG  SER A 207      -7.905   8.886  17.249  1.00 98.20           O  
ATOM   3400  HG  SER A 207      -8.056   8.783  18.191  1.00 98.20           H  
ATOM   3401  N   ILE A 208     -10.225   6.226  14.390  1.00 98.06           N  
ATOM   3402  H   ILE A 208     -10.903   6.490  15.090  1.00 98.06           H  
ATOM   3403  CA  ILE A 208     -10.540   5.099  13.491  1.00 98.06           C  
ATOM   3404  HA  ILE A 208      -9.708   4.397  13.523  1.00 98.06           H  
ATOM   3405  C   ILE A 208     -10.668   5.553  12.028  1.00 98.06           C  
ATOM   3406  CB  ILE A 208     -11.799   4.343  13.972  1.00 98.06           C  
ATOM   3407  HB  ILE A 208     -12.596   5.066  14.148  1.00 98.06           H  
ATOM   3408  O   ILE A 208     -10.160   4.880  11.134  1.00 98.06           O  
ATOM   3409  CG1 ILE A 208     -11.484   3.621  15.302  1.00 98.06           C  
ATOM   3410 HG12 ILE A 208     -10.620   2.970  15.174  1.00 98.06           H  
ATOM   3411 HG13 ILE A 208     -11.236   4.362  16.062  1.00 98.06           H  
ATOM   3412  CG2 ILE A 208     -12.303   3.336  12.917  1.00 98.06           C  
ATOM   3413 HG21 ILE A 208     -12.545   3.829  11.976  1.00 98.06           H  
ATOM   3414 HG22 ILE A 208     -11.551   2.566  12.739  1.00 98.06           H  
ATOM   3415 HG23 ILE A 208     -13.225   2.869  13.263  1.00 98.06           H  
ATOM   3416  CD1 ILE A 208     -12.648   2.779  15.833  1.00 98.06           C  
ATOM   3417 HD11 ILE A 208     -13.579   3.332  15.706  1.00 98.06           H  
ATOM   3418 HD12 ILE A 208     -12.489   2.553  16.887  1.00 98.06           H  
ATOM   3419 HD13 ILE A 208     -12.714   1.839  15.286  1.00 98.06           H  
ATOM   3420  N   ILE A 209     -11.278   6.708  11.753  1.00 98.12           N  
ATOM   3421  H   ILE A 209     -11.734   7.206  12.505  1.00 98.12           H  
ATOM   3422  CA  ILE A 209     -11.348   7.246  10.384  1.00 98.12           C  
ATOM   3423  HA  ILE A 209     -11.827   6.500   9.750  1.00 98.12           H  
ATOM   3424  C   ILE A 209      -9.938   7.460   9.816  1.00 98.12           C  
ATOM   3425  CB  ILE A 209     -12.203   8.531  10.344  1.00 98.12           C  
ATOM   3426  HB  ILE A 209     -11.891   9.185  11.159  1.00 98.12           H  
ATOM   3427  O   ILE A 209      -9.651   7.037   8.696  1.00 98.12           O  
ATOM   3428  CG1 ILE A 209     -13.688   8.155  10.537  1.00 98.12           C  
ATOM   3429 HG12 ILE A 209     -14.044   7.616   9.659  1.00 98.12           H  
ATOM   3430 HG13 ILE A 209     -13.788   7.487  11.393  1.00 98.12           H  
ATOM   3431  CG2 ILE A 209     -12.021   9.298   9.018  1.00 98.12           C  
ATOM   3432 HG21 ILE A 209     -10.992   9.641   8.911  1.00 98.12           H  
ATOM   3433 HG22 ILE A 209     -12.652  10.187   9.003  1.00 98.12           H  
ATOM   3434 HG23 ILE A 209     -12.278   8.658   8.174  1.00 98.12           H  
ATOM   3435  CD1 ILE A 209     -14.609   9.353  10.788  1.00 98.12           C  
ATOM   3436 HD11 ILE A 209     -14.246   9.930  11.638  1.00 98.12           H  
ATOM   3437 HD12 ILE A 209     -14.668   9.992   9.907  1.00 98.12           H  
ATOM   3438 HD13 ILE A 209     -15.610   8.979  11.004  1.00 98.12           H  
ATOM   3439  N   ASN A 210      -9.027   8.046  10.599  1.00 98.09           N  
ATOM   3440  H   ASN A 210      -9.320   8.392  11.502  1.00 98.09           H  
ATOM   3441  CA  ASN A 210      -7.633   8.219  10.183  1.00 98.09           C  
ATOM   3442  HA  ASN A 210      -7.619   8.730   9.221  1.00 98.09           H  
ATOM   3443  C   ASN A 210      -6.911   6.874   9.984  1.00 98.09           C  
ATOM   3444  CB  ASN A 210      -6.902   9.087  11.217  1.00 98.09           C  
ATOM   3445  HB2 ASN A 210      -5.838   9.084  10.980  1.00 98.09           H  
ATOM   3446  HB3 ASN A 210      -7.032   8.661  12.211  1.00 98.09           H  
ATOM   3447  O   ASN A 210      -6.081   6.748   9.074  1.00 98.09           O  
ATOM   3448  CG  ASN A 210      -7.349  10.536  11.221  1.00 98.09           C  
ATOM   3449  ND2 ASN A 210      -7.148  11.231  12.315  1.00 98.09           N  
ATOM   3450 HD21 ASN A 210      -6.835  10.754  13.149  1.00 98.09           H  
ATOM   3451 HD22 ASN A 210      -7.555  12.155  12.326  1.00 98.09           H  
ATOM   3452  OD1 ASN A 210      -7.829  11.082  10.243  1.00 98.09           O  
ATOM   3453  N   LEU A 211      -7.254   5.859  10.788  1.00 98.18           N  
ATOM   3454  H   LEU A 211      -7.930   6.043  11.515  1.00 98.18           H  
ATOM   3455  CA  LEU A 211      -6.724   4.500  10.687  1.00 98.18           C  
ATOM   3456  HA  LEU A 211      -5.638   4.571  10.747  1.00 98.18           H  
ATOM   3457  C   LEU A 211      -7.042   3.833   9.342  1.00 98.18           C  
ATOM   3458  CB  LEU A 211      -7.217   3.668  11.888  1.00 98.18           C  
ATOM   3459  HB2 LEU A 211      -8.306   3.683  11.912  1.00 98.18           H  
ATOM   3460  HB3 LEU A 211      -6.854   4.143  12.799  1.00 98.18           H  
ATOM   3461  O   LEU A 211      -6.256   3.000   8.905  1.00 98.18           O  
ATOM   3462  CG  LEU A 211      -6.812   2.187  11.908  1.00 98.18           C  
ATOM   3463  HG  LEU A 211      -7.208   1.689  11.024  1.00 98.18           H  
ATOM   3464  CD1 LEU A 211      -5.300   2.003  11.935  1.00 98.18           C  
ATOM   3465 HD11 LEU A 211      -5.096   0.933  11.878  1.00 98.18           H  
ATOM   3466 HD12 LEU A 211      -4.842   2.489  11.073  1.00 98.18           H  
ATOM   3467 HD13 LEU A 211      -4.889   2.418  12.855  1.00 98.18           H  
ATOM   3468  CD2 LEU A 211      -7.401   1.507  13.145  1.00 98.18           C  
ATOM   3469 HD21 LEU A 211      -7.163   0.444  13.145  1.00 98.18           H  
ATOM   3470 HD22 LEU A 211      -6.998   1.956  14.054  1.00 98.18           H  
ATOM   3471 HD23 LEU A 211      -8.485   1.620  13.150  1.00 98.18           H  
ATOM   3472  N   PHE A 212      -8.081   4.229   8.600  1.00 97.92           N  
ATOM   3473  H   PHE A 212      -8.744   4.889   8.983  1.00 97.92           H  
ATOM   3474  CA  PHE A 212      -8.300   3.688   7.248  1.00 97.92           C  
ATOM   3475  HA  PHE A 212      -8.308   2.601   7.327  1.00 97.92           H  
ATOM   3476  C   PHE A 212      -7.172   4.009   6.254  1.00 97.92           C  
ATOM   3477  CB  PHE A 212      -9.656   4.128   6.696  1.00 97.92           C  
ATOM   3478  HB2 PHE A 212      -9.697   5.217   6.687  1.00 97.92           H  
ATOM   3479  HB3 PHE A 212      -9.736   3.790   5.662  1.00 97.92           H  
ATOM   3480  O   PHE A 212      -7.031   3.332   5.236  1.00 97.92           O  
ATOM   3481  CG  PHE A 212     -10.847   3.568   7.443  1.00 97.92           C  
ATOM   3482  CD1 PHE A 212     -10.953   2.187   7.708  1.00 97.92           C  
ATOM   3483  HD1 PHE A 212     -10.173   1.508   7.399  1.00 97.92           H  
ATOM   3484  CD2 PHE A 212     -11.879   4.433   7.834  1.00 97.92           C  
ATOM   3485  HD2 PHE A 212     -11.815   5.488   7.614  1.00 97.92           H  
ATOM   3486  CE1 PHE A 212     -12.069   1.683   8.396  1.00 97.92           C  
ATOM   3487  HE1 PHE A 212     -12.136   0.631   8.629  1.00 97.92           H  
ATOM   3488  CE2 PHE A 212     -13.006   3.924   8.490  1.00 97.92           C  
ATOM   3489  HE2 PHE A 212     -13.810   4.600   8.742  1.00 97.92           H  
ATOM   3490  CZ  PHE A 212     -13.095   2.556   8.796  1.00 97.92           C  
ATOM   3491  HZ  PHE A 212     -13.954   2.186   9.336  1.00 97.92           H  
ATOM   3492  N   THR A 213      -6.272   4.948   6.571  1.00 97.83           N  
ATOM   3493  H   THR A 213      -6.431   5.495   7.405  1.00 97.83           H  
ATOM   3494  CA  THR A 213      -5.009   5.121   5.827  1.00 97.83           C  
ATOM   3495  HA  THR A 213      -5.250   5.321   4.783  1.00 97.83           H  
ATOM   3496  C   THR A 213      -4.129   3.861   5.881  1.00 97.83           C  
ATOM   3497  CB  THR A 213      -4.208   6.309   6.379  1.00 97.83           C  
ATOM   3498  HB  THR A 213      -3.824   6.060   7.368  1.00 97.83           H  
ATOM   3499  O   THR A 213      -3.407   3.541   4.932  1.00 97.83           O  
ATOM   3500  CG2 THR A 213      -3.043   6.674   5.458  1.00 97.83           C  
ATOM   3501 HG21 THR A 213      -3.391   6.745   4.428  1.00 97.83           H  
ATOM   3502 HG22 THR A 213      -2.260   5.920   5.534  1.00 97.83           H  
ATOM   3503 HG23 THR A 213      -2.628   7.639   5.750  1.00 97.83           H  
ATOM   3504  OG1 THR A 213      -5.016   7.455   6.492  1.00 97.83           O  
ATOM   3505  HG1 THR A 213      -5.493   7.384   7.322  1.00 97.83           H  
ATOM   3506  N   PHE A 214      -4.204   3.097   6.974  1.00 98.00           N  
ATOM   3507  H   PHE A 214      -4.844   3.369   7.706  1.00 98.00           H  
ATOM   3508  CA  PHE A 214      -3.518   1.818   7.135  1.00 98.00           C  
ATOM   3509  HA  PHE A 214      -2.456   1.963   6.933  1.00 98.00           H  
ATOM   3510  C   PHE A 214      -4.053   0.758   6.170  1.00 98.00           C  
ATOM   3511  CB  PHE A 214      -3.694   1.344   8.580  1.00 98.00           C  
ATOM   3512  HB2 PHE A 214      -3.355   2.128   9.257  1.00 98.00           H  
ATOM   3513  HB3 PHE A 214      -4.756   1.177   8.760  1.00 98.00           H  
ATOM   3514  O   PHE A 214      -3.259   0.040   5.557  1.00 98.00           O  
ATOM   3515  CG  PHE A 214      -2.987   0.061   8.938  1.00 98.00           C  
ATOM   3516  CD1 PHE A 214      -3.719  -0.986   9.526  1.00 98.00           C  
ATOM   3517  HD1 PHE A 214      -4.776  -0.878   9.716  1.00 98.00           H  
ATOM   3518  CD2 PHE A 214      -1.603  -0.076   8.728  1.00 98.00           C  
ATOM   3519  HD2 PHE A 214      -1.039   0.737   8.294  1.00 98.00           H  
ATOM   3520  CE1 PHE A 214      -3.063  -2.162   9.917  1.00 98.00           C  
ATOM   3521  HE1 PHE A 214      -3.621  -2.938  10.420  1.00 98.00           H  
ATOM   3522  CE2 PHE A 214      -0.953  -1.264   9.098  1.00 98.00           C  
ATOM   3523  HE2 PHE A 214       0.111  -1.367   8.946  1.00 98.00           H  
ATOM   3524  CZ  PHE A 214      -1.682  -2.304   9.700  1.00 98.00           C  
ATOM   3525  HZ  PHE A 214      -1.176  -3.201  10.024  1.00 98.00           H  
ATOM   3526  N   THR A 215      -5.373   0.704   5.967  1.00 97.38           N  
ATOM   3527  H   THR A 215      -5.964   1.352   6.467  1.00 97.38           H  
ATOM   3528  CA  THR A 215      -6.060  -0.335   5.180  1.00 97.38           C  
ATOM   3529  HA  THR A 215      -5.408  -1.207   5.122  1.00 97.38           H  
ATOM   3530  C   THR A 215      -6.346   0.045   3.730  1.00 97.38           C  
ATOM   3531  CB  THR A 215      -7.355  -0.790   5.865  1.00 97.38           C  
ATOM   3532  HB  THR A 215      -7.814  -1.584   5.276  1.00 97.38           H  
ATOM   3533  O   THR A 215      -6.666  -0.836   2.939  1.00 97.38           O  
ATOM   3534  CG2 THR A 215      -7.103  -1.300   7.284  1.00 97.38           C  
ATOM   3535 HG21 THR A 215      -8.004  -1.777   7.668  1.00 97.38           H  
ATOM   3536 HG22 THR A 215      -6.299  -2.036   7.286  1.00 97.38           H  
ATOM   3537 HG23 THR A 215      -6.835  -0.474   7.944  1.00 97.38           H  
ATOM   3538  OG1 THR A 215      -8.239   0.297   5.964  1.00 97.38           O  
ATOM   3539  HG1 THR A 215      -9.113  -0.052   6.153  1.00 97.38           H  
ATOM   3540  N   SER A 216      -6.151   1.311   3.352  1.00 96.86           N  
ATOM   3541  H   SER A 216      -6.039   1.997   4.085  1.00 96.86           H  
ATOM   3542  CA  SER A 216      -6.390   1.826   1.997  1.00 96.86           C  
ATOM   3543  HA  SER A 216      -7.464   1.799   1.815  1.00 96.86           H  
ATOM   3544  C   SER A 216      -5.705   1.015   0.888  1.00 96.86           C  
ATOM   3545  CB  SER A 216      -5.937   3.289   1.917  1.00 96.86           C  
ATOM   3546  HB2 SER A 216      -6.157   3.680   0.923  1.00 96.86           H  
ATOM   3547  HB3 SER A 216      -6.492   3.875   2.650  1.00 96.86           H  
ATOM   3548  O   SER A 216      -4.580   0.536   1.053  1.00 96.86           O  
ATOM   3549  OG  SER A 216      -4.544   3.412   2.174  1.00 96.86           O  
ATOM   3550  HG  SER A 216      -4.340   4.350   2.186  1.00 96.86           H  
ATOM   3551  N   LEU A 217      -6.341   0.886  -0.274  1.00 96.00           N  
ATOM   3552  H   LEU A 217      -7.272   1.263  -0.380  1.00 96.00           H  
ATOM   3553  CA  LEU A 217      -5.691   0.326  -1.458  1.00 96.00           C  
ATOM   3554  HA  LEU A 217      -5.225  -0.617  -1.170  1.00 96.00           H  
ATOM   3555  C   LEU A 217      -4.573   1.262  -1.953  1.00 96.00           C  
ATOM   3556  CB  LEU A 217      -6.775  -0.011  -2.497  1.00 96.00           C  
ATOM   3557  HB2 LEU A 217      -7.412   0.856  -2.671  1.00 96.00           H  
ATOM   3558  HB3 LEU A 217      -7.397  -0.783  -2.044  1.00 96.00           H  
ATOM   3559  O   LEU A 217      -4.649   2.484  -1.831  1.00 96.00           O  
ATOM   3560  CG  LEU A 217      -6.262  -0.545  -3.849  1.00 96.00           C  
ATOM   3561  HG  LEU A 217      -5.324  -1.078  -3.697  1.00 96.00           H  
ATOM   3562  CD1 LEU A 217      -7.254  -1.531  -4.458  1.00 96.00           C  
ATOM   3563 HD11 LEU A 217      -8.218  -1.044  -4.603  1.00 96.00           H  
ATOM   3564 HD12 LEU A 217      -6.891  -1.889  -5.422  1.00 96.00           H  
ATOM   3565 HD13 LEU A 217      -7.389  -2.385  -3.794  1.00 96.00           H  
ATOM   3566  CD2 LEU A 217      -6.046   0.584  -4.861  1.00 96.00           C  
ATOM   3567 HD21 LEU A 217      -5.723   0.175  -5.818  1.00 96.00           H  
ATOM   3568 HD22 LEU A 217      -5.304   1.302  -4.509  1.00 96.00           H  
ATOM   3569 HD23 LEU A 217      -6.989   1.106  -5.020  1.00 96.00           H  
ATOM   3570  N   GLY A 218      -3.513   0.682  -2.519  1.00 96.16           N  
ATOM   3571  H   GLY A 218      -3.528  -0.321  -2.642  1.00 96.16           H  
ATOM   3572  CA  GLY A 218      -2.403   1.419  -3.114  1.00 96.16           C  
ATOM   3573  HA2 GLY A 218      -2.039   0.870  -3.982  1.00 96.16           H  
ATOM   3574  HA3 GLY A 218      -2.768   2.380  -3.475  1.00 96.16           H  
ATOM   3575  C   GLY A 218      -1.226   1.658  -2.167  1.00 96.16           C  
ATOM   3576  O   GLY A 218      -0.820   0.785  -1.385  1.00 96.16           O  
ATOM   3577  N   ALA A 219      -0.596   2.824  -2.323  1.00 95.98           N  
ATOM   3578  H   ALA A 219      -1.006   3.498  -2.955  1.00 95.98           H  
ATOM   3579  CA  ALA A 219       0.647   3.174  -1.651  1.00 95.98           C  
ATOM   3580  HA  ALA A 219       1.373   2.390  -1.865  1.00 95.98           H  
ATOM   3581  C   ALA A 219       0.448   3.308  -0.131  1.00 95.98           C  
ATOM   3582  CB  ALA A 219       1.202   4.475  -2.241  1.00 95.98           C  
ATOM   3583  HB1 ALA A 219       2.196   4.668  -1.837  1.00 95.98           H  
ATOM   3584  HB2 ALA A 219       0.547   5.306  -1.977  1.00 95.98           H  
ATOM   3585  HB3 ALA A 219       1.256   4.411  -3.328  1.00 95.98           H  
ATOM   3586  O   ALA A 219      -0.393   4.088   0.312  1.00 95.98           O  
ATOM   3587  N   PRO A 220       1.256   2.618   0.691  1.00 96.88           N  
ATOM   3588  CA  PRO A 220       1.290   2.861   2.127  1.00 96.88           C  
ATOM   3589  HA  PRO A 220       0.305   2.643   2.542  1.00 96.88           H  
ATOM   3590  C   PRO A 220       1.670   4.315   2.437  1.00 96.88           C  
ATOM   3591  CB  PRO A 220       2.309   1.857   2.677  1.00 96.88           C  
ATOM   3592  HB2 PRO A 220       2.053   1.517   3.680  1.00 96.88           H  
ATOM   3593  HB3 PRO A 220       3.313   2.281   2.648  1.00 96.88           H  
ATOM   3594  O   PRO A 220       2.652   4.838   1.895  1.00 96.88           O  
ATOM   3595  CG  PRO A 220       2.249   0.730   1.655  1.00 96.88           C  
ATOM   3596  HG2 PRO A 220       3.149   0.114   1.642  1.00 96.88           H  
ATOM   3597  HG3 PRO A 220       1.354   0.137   1.838  1.00 96.88           H  
ATOM   3598  CD  PRO A 220       2.096   1.485   0.347  1.00 96.88           C  
ATOM   3599  HD2 PRO A 220       1.629   0.839  -0.397  1.00 96.88           H  
ATOM   3600  HD3 PRO A 220       3.066   1.837  -0.003  1.00 96.88           H  
ATOM   3601  N   ALA A 221       0.928   4.945   3.344  1.00 97.31           N  
ATOM   3602  H   ALA A 221       0.136   4.470   3.752  1.00 97.31           H  
ATOM   3603  CA  ALA A 221       1.169   6.304   3.818  1.00 97.31           C  
ATOM   3604  HA  ALA A 221       2.120   6.665   3.426  1.00 97.31           H  
ATOM   3605  C   ALA A 221       1.261   6.321   5.349  1.00 97.31           C  
ATOM   3606  CB  ALA A 221       0.070   7.225   3.280  1.00 97.31           C  
ATOM   3607  HB1 ALA A 221      -0.897   6.928   3.688  1.00 97.31           H  
ATOM   3608  HB2 ALA A 221       0.271   8.256   3.570  1.00 97.31           H  
ATOM   3609  HB3 ALA A 221       0.027   7.161   2.193  1.00 97.31           H  
ATOM   3610  O   ALA A 221       0.646   5.490   6.018  1.00 97.31           O  
ATOM   3611  N   ALA A 222       2.077   7.229   5.885  1.00 97.95           N  
ATOM   3612  H   ALA A 222       2.476   7.941   5.290  1.00 97.95           H  
ATOM   3613  CA  ALA A 222       2.104   7.480   7.320  1.00 97.95           C  
ATOM   3614  HA  ALA A 222       2.101   6.524   7.844  1.00 97.95           H  
ATOM   3615  C   ALA A 222       0.841   8.253   7.715  1.00 97.95           C  
ATOM   3616  CB  ALA A 222       3.387   8.233   7.690  1.00 97.95           C  
ATOM   3617  HB1 ALA A 222       3.432   8.358   8.772  1.00 97.95           H  
ATOM   3618  HB2 ALA A 222       3.396   9.216   7.218  1.00 97.95           H  
ATOM   3619  HB3 ALA A 222       4.259   7.664   7.370  1.00 97.95           H  
ATOM   3620  O   ALA A 222       0.337   9.056   6.928  1.00 97.95           O  
ATOM   3621  N   PHE A 223       0.337   8.020   8.921  1.00 98.14           N  
ATOM   3622  H   PHE A 223       0.802   7.364   9.531  1.00 98.14           H  
ATOM   3623  CA  PHE A 223      -0.892   8.646   9.405  1.00 98.14           C  
ATOM   3624  HA  PHE A 223      -1.004   9.620   8.929  1.00 98.14           H  
ATOM   3625  C   PHE A 223      -0.825   8.883  10.910  1.00 98.14           C  
ATOM   3626  CB  PHE A 223      -2.109   7.793   9.016  1.00 98.14           C  
ATOM   3627  HB2 PHE A 223      -3.019   8.332   9.281  1.00 98.14           H  
ATOM   3628  HB3 PHE A 223      -2.110   7.683   7.932  1.00 98.14           H  
ATOM   3629  O   PHE A 223      -0.005   8.287  11.611  1.00 98.14           O  
ATOM   3630  CG  PHE A 223      -2.153   6.413   9.642  1.00 98.14           C  
ATOM   3631  CD1 PHE A 223      -1.378   5.367   9.104  1.00 98.14           C  
ATOM   3632  HD1 PHE A 223      -0.761   5.542   8.235  1.00 98.14           H  
ATOM   3633  CD2 PHE A 223      -2.973   6.171  10.760  1.00 98.14           C  
ATOM   3634  HD2 PHE A 223      -3.601   6.954  11.158  1.00 98.14           H  
ATOM   3635  CE1 PHE A 223      -1.390   4.099   9.706  1.00 98.14           C  
ATOM   3636  HE1 PHE A 223      -0.781   3.302   9.305  1.00 98.14           H  
ATOM   3637  CE2 PHE A 223      -2.992   4.899  11.354  1.00 98.14           C  
ATOM   3638  HE2 PHE A 223      -3.635   4.705  12.200  1.00 98.14           H  
ATOM   3639  CZ  PHE A 223      -2.190   3.871  10.839  1.00 98.14           C  
ATOM   3640  HZ  PHE A 223      -2.209   2.898  11.308  1.00 98.14           H  
ATOM   3641  N   LYS A 224      -1.689   9.771  11.404  1.00 98.07           N  
ATOM   3642  H   LYS A 224      -2.382  10.161  10.782  1.00 98.07           H  
ATOM   3643  CA  LYS A 224      -1.879   9.968  12.840  1.00 98.07           C  
ATOM   3644  HA  LYS A 224      -0.955   9.726  13.365  1.00 98.07           H  
ATOM   3645  C   LYS A 224      -2.950   9.016  13.354  1.00 98.07           C  
ATOM   3646  CB  LYS A 224      -2.241  11.420  13.164  1.00 98.07           C  
ATOM   3647  HB2 LYS A 224      -3.092  11.735  12.561  1.00 98.07           H  
ATOM   3648  HB3 LYS A 224      -2.530  11.466  14.214  1.00 98.07           H  
ATOM   3649  O   LYS A 224      -4.026   8.935  12.768  1.00 98.07           O  
ATOM   3650  CG  LYS A 224      -1.055  12.368  12.940  1.00 98.07           C  
ATOM   3651  HG2 LYS A 224      -0.836  12.446  11.875  1.00 98.07           H  
ATOM   3652  HG3 LYS A 224      -0.180  11.978  13.459  1.00 98.07           H  
ATOM   3653  CD  LYS A 224      -1.395  13.751  13.504  1.00 98.07           C  
ATOM   3654  HD2 LYS A 224      -2.248  14.162  12.964  1.00 98.07           H  
ATOM   3655  HD3 LYS A 224      -1.663  13.641  14.555  1.00 98.07           H  
ATOM   3656  CE  LYS A 224      -0.196  14.694  13.386  1.00 98.07           C  
ATOM   3657  HE2 LYS A 224       0.027  14.851  12.331  1.00 98.07           H  
ATOM   3658  HE3 LYS A 224       0.666  14.209  13.846  1.00 98.07           H  
ATOM   3659  NZ  LYS A 224      -0.473  15.985  14.064  1.00 98.07           N  
ATOM   3660  HZ1 LYS A 224      -0.671  15.822  15.041  1.00 98.07           H  
ATOM   3661  HZ2 LYS A 224      -1.279  16.437  13.656  1.00 98.07           H  
ATOM   3662  HZ3 LYS A 224       0.322  16.605  14.004  1.00 98.07           H  
ATOM   3663  N   PHE A 225      -2.662   8.342  14.455  1.00 98.09           N  
ATOM   3664  H   PHE A 225      -1.757   8.486  14.880  1.00 98.09           H  
ATOM   3665  CA  PHE A 225      -3.623   7.567  15.223  1.00 98.09           C  
ATOM   3666  HA  PHE A 225      -4.628   7.744  14.840  1.00 98.09           H  
ATOM   3667  C   PHE A 225      -3.555   8.074  16.660  1.00 98.09           C  
ATOM   3668  CB  PHE A 225      -3.299   6.077  15.087  1.00 98.09           C  
ATOM   3669  HB2 PHE A 225      -3.141   5.849  14.032  1.00 98.09           H  
ATOM   3670  HB3 PHE A 225      -2.368   5.858  15.610  1.00 98.09           H  
ATOM   3671  O   PHE A 225      -2.518   7.940  17.312  1.00 98.09           O  
ATOM   3672  CG  PHE A 225      -4.403   5.177  15.597  1.00 98.09           C  
ATOM   3673  CD1 PHE A 225      -4.162   4.286  16.656  1.00 98.09           C  
ATOM   3674  HD1 PHE A 225      -3.188   4.238  17.119  1.00 98.09           H  
ATOM   3675  CD2 PHE A 225      -5.683   5.240  15.015  1.00 98.09           C  
ATOM   3676  HD2 PHE A 225      -5.876   5.916  14.196  1.00 98.09           H  
ATOM   3677  CE1 PHE A 225      -5.197   3.463  17.128  1.00 98.09           C  
ATOM   3678  HE1 PHE A 225      -5.020   2.793  17.956  1.00 98.09           H  
ATOM   3679  CE2 PHE A 225      -6.719   4.420  15.496  1.00 98.09           C  
ATOM   3680  HE2 PHE A 225      -7.704   4.468  15.054  1.00 98.09           H  
ATOM   3681  CZ  PHE A 225      -6.474   3.524  16.547  1.00 98.09           C  
ATOM   3682  HZ  PHE A 225      -7.265   2.888  16.915  1.00 98.09           H  
ATOM   3683  N   PHE A 226      -4.615   8.757  17.098  1.00 96.85           N  
ATOM   3684  H   PHE A 226      -5.468   8.756  16.557  1.00 96.85           H  
ATOM   3685  CA  PHE A 226      -4.563   9.660  18.250  1.00 96.85           C  
ATOM   3686  HA  PHE A 226      -5.493  10.229  18.265  1.00 96.85           H  
ATOM   3687  C   PHE A 226      -3.435  10.702  18.103  1.00 96.85           C  
ATOM   3688  CB  PHE A 226      -4.528   8.837  19.552  1.00 96.85           C  
ATOM   3689  HB2 PHE A 226      -3.592   8.283  19.625  1.00 96.85           H  
ATOM   3690  HB3 PHE A 226      -4.566   9.518  20.403  1.00 96.85           H  
ATOM   3691  O   PHE A 226      -3.313  11.360  17.066  1.00 96.85           O  
ATOM   3692  CG  PHE A 226      -5.682   7.871  19.678  1.00 96.85           C  
ATOM   3693  CD1 PHE A 226      -6.926   8.339  20.138  1.00 96.85           C  
ATOM   3694  HD1 PHE A 226      -7.054   9.374  20.416  1.00 96.85           H  
ATOM   3695  CD2 PHE A 226      -5.524   6.518  19.326  1.00 96.85           C  
ATOM   3696  HD2 PHE A 226      -4.567   6.153  18.981  1.00 96.85           H  
ATOM   3697  CE1 PHE A 226      -8.011   7.454  20.246  1.00 96.85           C  
ATOM   3698  HE1 PHE A 226      -8.959   7.810  20.622  1.00 96.85           H  
ATOM   3699  CE2 PHE A 226      -6.609   5.633  19.443  1.00 96.85           C  
ATOM   3700  HE2 PHE A 226      -6.485   4.588  19.204  1.00 96.85           H  
ATOM   3701  CZ  PHE A 226      -7.851   6.099  19.904  1.00 96.85           C  
ATOM   3702  HZ  PHE A 226      -8.674   5.410  20.021  1.00 96.85           H  
ATOM   3703  N   ASP A 227      -2.599  10.867  19.126  1.00 94.76           N  
ATOM   3704  H   ASP A 227      -2.685  10.262  19.930  1.00 94.76           H  
ATOM   3705  CA  ASP A 227      -1.484  11.813  19.171  1.00 94.76           C  
ATOM   3706  HA  ASP A 227      -1.748  12.679  18.564  1.00 94.76           H  
ATOM   3707  C   ASP A 227      -0.174  11.244  18.593  1.00 94.76           C  
ATOM   3708  CB  ASP A 227      -1.310  12.304  20.620  1.00 94.76           C  
ATOM   3709  HB2 ASP A 227      -2.273  12.639  21.007  1.00 94.76           H  
ATOM   3710  HB3 ASP A 227      -0.638  13.162  20.617  1.00 94.76           H  
ATOM   3711  O   ASP A 227       0.849  11.934  18.588  1.00 94.76           O  
ATOM   3712  CG  ASP A 227      -0.743  11.219  21.543  1.00 94.76           C  
ATOM   3713  OD1 ASP A 227      -1.218  10.067  21.459  1.00 94.76           O  
ATOM   3714  OD2 ASP A 227       0.237  11.502  22.273  1.00 94.76           O  
ATOM   3715  N   LYS A 228      -0.177  10.003  18.086  1.00 97.87           N  
ATOM   3716  H   LYS A 228      -1.047   9.489  18.099  1.00 97.87           H  
ATOM   3717  CA  LYS A 228       1.020   9.330  17.562  1.00 97.87           C  
ATOM   3718  HA  LYS A 228       1.891   9.939  17.803  1.00 97.87           H  
ATOM   3719  C   LYS A 228       0.989   9.189  16.046  1.00 97.87           C  
ATOM   3720  CB  LYS A 228       1.211   7.959  18.226  1.00 97.87           C  
ATOM   3721  HB2 LYS A 228       0.397   7.305  17.913  1.00 97.87           H  
ATOM   3722  HB3 LYS A 228       2.141   7.525  17.859  1.00 97.87           H  
ATOM   3723  O   LYS A 228      -0.049   8.939  15.440  1.00 97.87           O  
ATOM   3724  CG  LYS A 228       1.258   7.963  19.760  1.00 97.87           C  
ATOM   3725  HG2 LYS A 228       1.566   6.966  20.075  1.00 97.87           H  
ATOM   3726  HG3 LYS A 228       0.254   8.149  20.142  1.00 97.87           H  
ATOM   3727  CD  LYS A 228       2.227   8.974  20.383  1.00 97.87           C  
ATOM   3728  HD2 LYS A 228       3.234   8.831  19.992  1.00 97.87           H  
ATOM   3729  HD3 LYS A 228       1.879   9.981  20.152  1.00 97.87           H  
ATOM   3730  CE  LYS A 228       2.217   8.774  21.901  1.00 97.87           C  
ATOM   3731  HE2 LYS A 228       2.912   7.980  22.174  1.00 97.87           H  
ATOM   3732  HE3 LYS A 228       1.213   8.461  22.189  1.00 97.87           H  
ATOM   3733  NZ  LYS A 228       2.522  10.031  22.615  1.00 97.87           N  
ATOM   3734  HZ1 LYS A 228       1.743  10.655  22.466  1.00 97.87           H  
ATOM   3735  HZ2 LYS A 228       2.540   9.890  23.614  1.00 97.87           H  
ATOM   3736  HZ3 LYS A 228       3.360  10.487  22.281  1.00 97.87           H  
ATOM   3737  N   THR A 229       2.163   9.291  15.429  1.00 98.12           N  
ATOM   3738  H   THR A 229       2.982   9.484  15.988  1.00 98.12           H  
ATOM   3739  CA  THR A 229       2.347   8.983  14.006  1.00 98.12           C  
ATOM   3740  HA  THR A 229       1.413   9.167  13.475  1.00 98.12           H  
ATOM   3741  C   THR A 229       2.721   7.515  13.840  1.00 98.12           C  
ATOM   3742  CB  THR A 229       3.416   9.878  13.368  1.00 98.12           C  
ATOM   3743  HB  THR A 229       4.369   9.719  13.871  1.00 98.12           H  
ATOM   3744  O   THR A 229       3.724   7.062  14.392  1.00 98.12           O  
ATOM   3745  CG2 THR A 229       3.587   9.616  11.870  1.00 98.12           C  
ATOM   3746 HG21 THR A 229       4.289  10.334  11.445  1.00 98.12           H  
ATOM   3747 HG22 THR A 229       3.983   8.613  11.707  1.00 98.12           H  
ATOM   3748 HG23 THR A 229       2.626   9.706  11.365  1.00 98.12           H  
ATOM   3749  OG1 THR A 229       3.053  11.236  13.498  1.00 98.12           O  
ATOM   3750  HG1 THR A 229       3.839  11.755  13.313  1.00 98.12           H  
ATOM   3751  N   ILE A 230       1.958   6.787  13.028  1.00 98.13           N  
ATOM   3752  H   ILE A 230       1.155   7.228  12.605  1.00 98.13           H  
ATOM   3753  CA  ILE A 230       2.300   5.441  12.571  1.00 98.13           C  
ATOM   3754  HA  ILE A 230       3.023   4.997  13.256  1.00 98.13           H  
ATOM   3755  C   ILE A 230       2.966   5.564  11.200  1.00 98.13           C  
ATOM   3756  CB  ILE A 230       1.047   4.538  12.555  1.00 98.13           C  
ATOM   3757  HB  ILE A 230       0.333   4.966  11.852  1.00 98.13           H  
ATOM   3758  O   ILE A 230       2.346   6.020  10.237  1.00 98.13           O  
ATOM   3759  CG1 ILE A 230       0.341   4.461  13.929  1.00 98.13           C  
ATOM   3760 HG12 ILE A 230      -0.533   3.816  13.835  1.00 98.13           H  
ATOM   3761 HG13 ILE A 230      -0.026   5.450  14.202  1.00 98.13           H  
ATOM   3762  CG2 ILE A 230       1.403   3.123  12.061  1.00 98.13           C  
ATOM   3763 HG21 ILE A 230       0.525   2.481  12.127  1.00 98.13           H  
ATOM   3764 HG22 ILE A 230       2.207   2.693  12.659  1.00 98.13           H  
ATOM   3765 HG23 ILE A 230       1.719   3.168  11.019  1.00 98.13           H  
ATOM   3766  CD1 ILE A 230       1.208   3.930  15.081  1.00 98.13           C  
ATOM   3767 HD11 ILE A 230       0.607   3.900  15.990  1.00 98.13           H  
ATOM   3768 HD12 ILE A 230       2.060   4.588  15.253  1.00 98.13           H  
ATOM   3769 HD13 ILE A 230       1.557   2.920  14.867  1.00 98.13           H  
ATOM   3770  N   ASP A 231       4.242   5.181  11.110  1.00 97.66           N  
ATOM   3771  H   ASP A 231       4.710   4.840  11.938  1.00 97.66           H  
ATOM   3772  CA  ASP A 231       4.973   5.186   9.839  1.00 97.66           C  
ATOM   3773  HA  ASP A 231       4.749   6.131   9.345  1.00 97.66           H  
ATOM   3774  C   ASP A 231       4.487   4.060   8.913  1.00 97.66           C  
ATOM   3775  CB  ASP A 231       6.498   5.144  10.061  1.00 97.66           C  
ATOM   3776  HB2 ASP A 231       6.777   4.157  10.430  1.00 97.66           H  
ATOM   3777  HB3 ASP A 231       6.761   5.878  10.822  1.00 97.66           H  
ATOM   3778  O   ASP A 231       3.955   3.035   9.341  1.00 97.66           O  
ATOM   3779  CG  ASP A 231       7.306   5.468   8.787  1.00 97.66           C  
ATOM   3780  OD1 ASP A 231       6.729   6.061   7.840  1.00 97.66           O  
ATOM   3781  OD2 ASP A 231       8.497   5.095   8.730  1.00 97.66           O  
ATOM   3782  N   ARG A 232       4.674   4.239   7.609  1.00 96.04           N  
ATOM   3783  H   ARG A 232       5.247   5.031   7.354  1.00 96.04           H  
ATOM   3784  CA  ARG A 232       4.234   3.295   6.583  1.00 96.04           C  
ATOM   3785  HA  ARG A 232       3.233   2.965   6.861  1.00 96.04           H  
ATOM   3786  C   ARG A 232       5.126   2.053   6.505  1.00 96.04           C  
ATOM   3787  CB  ARG A 232       4.136   4.014   5.236  1.00 96.04           C  
ATOM   3788  HB2 ARG A 232       3.791   3.295   4.493  1.00 96.04           H  
ATOM   3789  HB3 ARG A 232       3.387   4.802   5.321  1.00 96.04           H  
ATOM   3790  O   ARG A 232       6.347   2.152   6.390  1.00 96.04           O  
ATOM   3791  CG  ARG A 232       5.455   4.641   4.762  1.00 96.04           C  
ATOM   3792  HG2 ARG A 232       5.768   5.416   5.462  1.00 96.04           H  
ATOM   3793  HG3 ARG A 232       6.239   3.887   4.686  1.00 96.04           H  
ATOM   3794  CD  ARG A 232       5.270   5.265   3.387  1.00 96.04           C  
ATOM   3795  HD2 ARG A 232       4.459   5.991   3.439  1.00 96.04           H  
ATOM   3796  HD3 ARG A 232       5.006   4.478   2.681  1.00 96.04           H  
ATOM   3797  NE  ARG A 232       6.502   5.934   2.945  1.00 96.04           N  
ATOM   3798  HE  ARG A 232       7.228   6.033   3.640  1.00 96.04           H  
ATOM   3799  NH1 ARG A 232       5.673   6.598   0.920  1.00 96.04           N  
ATOM   3800 HH11 ARG A 232       4.799   6.148   1.153  1.00 96.04           H  
ATOM   3801 HH12 ARG A 232       5.761   7.088   0.041  1.00 96.04           H  
ATOM   3802  NH2 ARG A 232       7.767   7.145   1.495  1.00 96.04           N  
ATOM   3803 HH21 ARG A 232       7.830   7.672   0.636  1.00 96.04           H  
ATOM   3804 HH22 ARG A 232       8.465   7.262   2.215  1.00 96.04           H  
ATOM   3805  CZ  ARG A 232       6.644   6.551   1.789  1.00 96.04           C  
ATOM   3806  N   LYS A 233       4.518   0.869   6.386  1.00 96.57           N  
ATOM   3807  H   LYS A 233       3.519   0.828   6.528  1.00 96.57           H  
ATOM   3808  CA  LYS A 233       5.229  -0.337   5.931  1.00 96.57           C  
ATOM   3809  HA  LYS A 233       6.233  -0.322   6.355  1.00 96.57           H  
ATOM   3810  C   LYS A 233       5.355  -0.324   4.408  1.00 96.57           C  
ATOM   3811  CB  LYS A 233       4.535  -1.610   6.445  1.00 96.57           C  
ATOM   3812  HB2 LYS A 233       3.514  -1.664   6.068  1.00 96.57           H  
ATOM   3813  HB3 LYS A 233       4.505  -1.576   7.534  1.00 96.57           H  
ATOM   3814  O   LYS A 233       4.353  -0.439   3.711  1.00 96.57           O  
ATOM   3815  CG  LYS A 233       5.319  -2.856   5.992  1.00 96.57           C  
ATOM   3816  HG2 LYS A 233       5.223  -2.977   4.913  1.00 96.57           H  
ATOM   3817  HG3 LYS A 233       6.372  -2.713   6.235  1.00 96.57           H  
ATOM   3818  CD  LYS A 233       4.839  -4.139   6.674  1.00 96.57           C  
ATOM   3819  HD2 LYS A 233       3.813  -4.350   6.372  1.00 96.57           H  
ATOM   3820  HD3 LYS A 233       4.892  -4.001   7.754  1.00 96.57           H  
ATOM   3821  CE  LYS A 233       5.741  -5.309   6.253  1.00 96.57           C  
ATOM   3822  HE2 LYS A 233       5.475  -5.600   5.237  1.00 96.57           H  
ATOM   3823  HE3 LYS A 233       6.774  -4.959   6.242  1.00 96.57           H  
ATOM   3824  NZ  LYS A 233       5.632  -6.478   7.163  1.00 96.57           N  
ATOM   3825  HZ1 LYS A 233       4.688  -6.836   7.146  1.00 96.57           H  
ATOM   3826  HZ2 LYS A 233       5.835  -6.235   8.123  1.00 96.57           H  
ATOM   3827  HZ3 LYS A 233       6.230  -7.240   6.876  1.00 96.57           H  
ATOM   3828  N   ARG A 234       6.577  -0.197   3.884  1.00 96.18           N  
ATOM   3829  H   ARG A 234       7.352  -0.125   4.527  1.00 96.18           H  
ATOM   3830  CA  ARG A 234       6.856  -0.299   2.438  1.00 96.18           C  
ATOM   3831  HA  ARG A 234       5.985   0.054   1.887  1.00 96.18           H  
ATOM   3832  C   ARG A 234       7.070  -1.755   2.018  1.00 96.18           C  
ATOM   3833  CB  ARG A 234       8.056   0.578   2.045  1.00 96.18           C  
ATOM   3834  HB2 ARG A 234       8.303   0.367   1.004  1.00 96.18           H  
ATOM   3835  HB3 ARG A 234       8.917   0.329   2.665  1.00 96.18           H  
ATOM   3836  O   ARG A 234       7.694  -2.520   2.750  1.00 96.18           O  
ATOM   3837  CG  ARG A 234       7.741   2.076   2.160  1.00 96.18           C  
ATOM   3838  HG2 ARG A 234       6.855   2.284   1.559  1.00 96.18           H  
ATOM   3839  HG3 ARG A 234       7.517   2.335   3.195  1.00 96.18           H  
ATOM   3840  CD  ARG A 234       8.890   2.947   1.628  1.00 96.18           C  
ATOM   3841  HD2 ARG A 234       9.549   2.342   1.005  1.00 96.18           H  
ATOM   3842  HD3 ARG A 234       8.454   3.719   0.995  1.00 96.18           H  
ATOM   3843  NE  ARG A 234       9.658   3.595   2.714  1.00 96.18           N  
ATOM   3844  HE  ARG A 234       9.377   3.386   3.661  1.00 96.18           H  
ATOM   3845  NH1 ARG A 234      11.140   4.720   1.373  1.00 96.18           N  
ATOM   3846 HH11 ARG A 234      10.748   4.244   0.573  1.00 96.18           H  
ATOM   3847 HH12 ARG A 234      11.944   5.323   1.271  1.00 96.18           H  
ATOM   3848  NH2 ARG A 234      11.206   5.018   3.590  1.00 96.18           N  
ATOM   3849 HH21 ARG A 234      11.996   5.639   3.490  1.00 96.18           H  
ATOM   3850 HH22 ARG A 234      10.882   4.806   4.523  1.00 96.18           H  
ATOM   3851  CZ  ARG A 234      10.666   4.435   2.556  1.00 96.18           C  
ATOM   3852  N   TYR A 235       6.616  -2.113   0.818  1.00 96.62           N  
ATOM   3853  H   TYR A 235       6.121  -1.429   0.263  1.00 96.62           H  
ATOM   3854  CA  TYR A 235       6.781  -3.452   0.241  1.00 96.62           C  
ATOM   3855  HA  TYR A 235       7.122  -4.138   1.017  1.00 96.62           H  
ATOM   3856  C   TYR A 235       7.860  -3.425  -0.847  1.00 96.62           C  
ATOM   3857  CB  TYR A 235       5.436  -3.991  -0.263  1.00 96.62           C  
ATOM   3858  HB2 TYR A 235       5.139  -3.426  -1.146  1.00 96.62           H  
ATOM   3859  HB3 TYR A 235       5.563  -5.031  -0.564  1.00 96.62           H  
ATOM   3860  O   TYR A 235       7.577  -3.480  -2.039  1.00 96.62           O  
ATOM   3861  CG  TYR A 235       4.322  -3.909   0.756  1.00 96.62           C  
ATOM   3862  CD1 TYR A 235       4.244  -4.852   1.799  1.00 96.62           C  
ATOM   3863  HD1 TYR A 235       4.953  -5.665   1.848  1.00 96.62           H  
ATOM   3864  CD2 TYR A 235       3.388  -2.861   0.674  1.00 96.62           C  
ATOM   3865  HD2 TYR A 235       3.449  -2.149  -0.136  1.00 96.62           H  
ATOM   3866  CE1 TYR A 235       3.243  -4.726   2.782  1.00 96.62           C  
ATOM   3867  HE1 TYR A 235       3.171  -5.430   3.598  1.00 96.62           H  
ATOM   3868  CE2 TYR A 235       2.375  -2.751   1.640  1.00 96.62           C  
ATOM   3869  HE2 TYR A 235       1.638  -1.966   1.567  1.00 96.62           H  
ATOM   3870  OH  TYR A 235       1.337  -3.553   3.630  1.00 96.62           O  
ATOM   3871  HH  TYR A 235       0.816  -2.752   3.533  1.00 96.62           H  
ATOM   3872  CZ  TYR A 235       2.312  -3.673   2.701  1.00 96.62           C  
ATOM   3873  N   THR A 236       9.120  -3.300  -0.429  1.00 95.44           N  
ATOM   3874  H   THR A 236       9.301  -3.263   0.564  1.00 95.44           H  
ATOM   3875  CA  THR A 236      10.285  -3.109  -1.318  1.00 95.44           C  
ATOM   3876  HA  THR A 236       9.976  -2.497  -2.166  1.00 95.44           H  
ATOM   3877  C   THR A 236      10.850  -4.408  -1.909  1.00 95.44           C  
ATOM   3878  CB  THR A 236      11.397  -2.352  -0.583  1.00 95.44           C  
ATOM   3879  HB  THR A 236      12.282  -2.284  -1.215  1.00 95.44           H  
ATOM   3880  O   THR A 236      11.930  -4.422  -2.496  1.00 95.44           O  
ATOM   3881  CG2 THR A 236      10.969  -0.938  -0.188  1.00 95.44           C  
ATOM   3882 HG21 THR A 236      10.172  -0.984   0.555  1.00 95.44           H  
ATOM   3883 HG22 THR A 236      10.612  -0.406  -1.069  1.00 95.44           H  
ATOM   3884 HG23 THR A 236      11.821  -0.403   0.231  1.00 95.44           H  
ATOM   3885  OG1 THR A 236      11.712  -3.033   0.612  1.00 95.44           O  
ATOM   3886  HG1 THR A 236      12.572  -2.727   0.907  1.00 95.44           H  
ATOM   3887  N   SER A 237      10.143  -5.527  -1.738  1.00 94.68           N  
ATOM   3888  H   SER A 237       9.232  -5.439  -1.311  1.00 94.68           H  
ATOM   3889  CA  SER A 237      10.483  -6.816  -2.338  1.00 94.68           C  
ATOM   3890  HA  SER A 237      11.393  -6.728  -2.931  1.00 94.68           H  
ATOM   3891  C   SER A 237       9.350  -7.251  -3.249  1.00 94.68           C  
ATOM   3892  CB  SER A 237      10.734  -7.868  -1.256  1.00 94.68           C  
ATOM   3893  HB2 SER A 237       9.871  -7.908  -0.591  1.00 94.68           H  
ATOM   3894  HB3 SER A 237      11.612  -7.588  -0.674  1.00 94.68           H  
ATOM   3895  O   SER A 237       8.246  -7.520  -2.787  1.00 94.68           O  
ATOM   3896  OG  SER A 237      10.936  -9.150  -1.834  1.00 94.68           O  
ATOM   3897  HG  SER A 237      10.324  -9.740  -1.387  1.00 94.68           H  
ATOM   3898  N   THR A 238       9.645  -7.383  -4.537  1.00 96.26           N  
ATOM   3899  H   THR A 238      10.550  -7.088  -4.874  1.00 96.26           H  
ATOM   3900  CA  THR A 238       8.706  -7.889  -5.545  1.00 96.26           C  
ATOM   3901  HA  THR A 238       7.689  -7.658  -5.231  1.00 96.26           H  
ATOM   3902  C   THR A 238       8.771  -9.409  -5.710  1.00 96.26           C  
ATOM   3903  CB  THR A 238       8.936  -7.188  -6.883  1.00 96.26           C  
ATOM   3904  HB  THR A 238       8.278  -7.647  -7.621  1.00 96.26           H  
ATOM   3905  O   THR A 238       8.114  -9.973  -6.576  1.00 96.26           O  
ATOM   3906  CG2 THR A 238       8.606  -5.702  -6.827  1.00 96.26           C  
ATOM   3907 HG21 THR A 238       8.674  -5.277  -7.829  1.00 96.26           H  
ATOM   3908 HG22 THR A 238       9.286  -5.185  -6.150  1.00 96.26           H  
ATOM   3909 HG23 THR A 238       7.578  -5.561  -6.493  1.00 96.26           H  
ATOM   3910  OG1 THR A 238      10.295  -7.310  -7.252  1.00 96.26           O  
ATOM   3911  HG1 THR A 238      10.490  -6.604  -7.873  1.00 96.26           H  
ATOM   3912  N   LYS A 239       9.541 -10.110  -4.866  1.00 95.49           N  
ATOM   3913  H   LYS A 239      10.042  -9.599  -4.153  1.00 95.49           H  
ATOM   3914  CA  LYS A 239       9.706 -11.569  -4.962  1.00 95.49           C  
ATOM   3915  HA  LYS A 239      10.062 -11.818  -5.962  1.00 95.49           H  
ATOM   3916  C   LYS A 239       8.396 -12.335  -4.790  1.00 95.49           C  
ATOM   3917  CB  LYS A 239      10.716 -12.069  -3.927  1.00 95.49           C  
ATOM   3918  HB2 LYS A 239      10.712 -13.159  -3.943  1.00 95.49           H  
ATOM   3919  HB3 LYS A 239      10.405 -11.743  -2.935  1.00 95.49           H  
ATOM   3920  O   LYS A 239       8.228 -13.369  -5.424  1.00 95.49           O  
ATOM   3921  CG  LYS A 239      12.141 -11.586  -4.215  1.00 95.49           C  
ATOM   3922  HG2 LYS A 239      12.179 -10.497  -4.184  1.00 95.49           H  
ATOM   3923  HG3 LYS A 239      12.450 -11.930  -5.202  1.00 95.49           H  
ATOM   3924  CD  LYS A 239      13.081 -12.160  -3.152  1.00 95.49           C  
ATOM   3925  HD2 LYS A 239      12.753 -11.814  -2.171  1.00 95.49           H  
ATOM   3926  HD3 LYS A 239      13.033 -13.248  -3.181  1.00 95.49           H  
ATOM   3927  CE  LYS A 239      14.516 -11.700  -3.403  1.00 95.49           C  
ATOM   3928  HE2 LYS A 239      14.526 -10.610  -3.445  1.00 95.49           H  
ATOM   3929  HE3 LYS A 239      14.839 -12.077  -4.373  1.00 95.49           H  
ATOM   3930  NZ  LYS A 239      15.410 -12.181  -2.322  1.00 95.49           N  
ATOM   3931  HZ1 LYS A 239      16.358 -11.867  -2.472  1.00 95.49           H  
ATOM   3932  HZ2 LYS A 239      15.389 -13.190  -2.273  1.00 95.49           H  
ATOM   3933  HZ3 LYS A 239      15.093 -11.822  -1.433  1.00 95.49           H  
ATOM   3934  N   GLU A 240       7.490 -11.834  -3.947  1.00 94.74           N  
ATOM   3935  H   GLU A 240       7.672 -10.949  -3.495  1.00 94.74           H  
ATOM   3936  CA  GLU A 240       6.228 -12.521  -3.645  1.00 94.74           C  
ATOM   3937  HA  GLU A 240       6.456 -13.548  -3.357  1.00 94.74           H  
ATOM   3938  C   GLU A 240       5.306 -12.640  -4.865  1.00 94.74           C  
ATOM   3939  CB  GLU A 240       5.526 -11.869  -2.437  1.00 94.74           C  
ATOM   3940  HB2 GLU A 240       6.211 -11.906  -1.589  1.00 94.74           H  
ATOM   3941  HB3 GLU A 240       4.662 -12.486  -2.186  1.00 94.74           H  
ATOM   3942  O   GLU A 240       4.563 -13.607  -4.969  1.00 94.74           O  
ATOM   3943  CG  GLU A 240       5.059 -10.409  -2.619  1.00 94.74           C  
ATOM   3944  HG2 GLU A 240       5.937  -9.789  -2.797  1.00 94.74           H  
ATOM   3945  HG3 GLU A 240       4.417 -10.347  -3.498  1.00 94.74           H  
ATOM   3946  CD  GLU A 240       4.281  -9.857  -1.400  1.00 94.74           C  
ATOM   3947  OE1 GLU A 240       3.965  -8.644  -1.359  1.00 94.74           O  
ATOM   3948  OE2 GLU A 240       3.981 -10.625  -0.457  1.00 94.74           O  
ATOM   3949  N   VAL A 241       5.403 -11.720  -5.832  1.00 96.13           N  
ATOM   3950  H   VAL A 241       6.074 -10.971  -5.739  1.00 96.13           H  
ATOM   3951  CA  VAL A 241       4.541 -11.744  -7.024  1.00 96.13           C  
ATOM   3952  HA  VAL A 241       3.604 -12.225  -6.743  1.00 96.13           H  
ATOM   3953  C   VAL A 241       5.093 -12.586  -8.176  1.00 96.13           C  
ATOM   3954  CB  VAL A 241       4.158 -10.334  -7.502  1.00 96.13           C  
ATOM   3955  HB  VAL A 241       3.524 -10.444  -8.382  1.00 96.13           H  
ATOM   3956  O   VAL A 241       4.396 -12.795  -9.161  1.00 96.13           O  
ATOM   3957  CG1 VAL A 241       3.341  -9.599  -6.435  1.00 96.13           C  
ATOM   3958 HG11 VAL A 241       3.933  -9.451  -5.531  1.00 96.13           H  
ATOM   3959 HG12 VAL A 241       3.015  -8.635  -6.824  1.00 96.13           H  
ATOM   3960 HG13 VAL A 241       2.461 -10.192  -6.187  1.00 96.13           H  
ATOM   3961  CG2 VAL A 241       5.350  -9.462  -7.901  1.00 96.13           C  
ATOM   3962 HG21 VAL A 241       4.984  -8.598  -8.455  1.00 96.13           H  
ATOM   3963 HG22 VAL A 241       6.033 -10.019  -8.542  1.00 96.13           H  
ATOM   3964 HG23 VAL A 241       5.871  -9.113  -7.008  1.00 96.13           H  
ATOM   3965  N   LEU A 242       6.326 -13.100  -8.081  1.00 95.01           N  
ATOM   3966  H   LEU A 242       6.842 -12.960  -7.224  1.00 95.01           H  
ATOM   3967  CA  LEU A 242       6.957 -13.840  -9.186  1.00 95.01           C  
ATOM   3968  HA  LEU A 242       6.855 -13.257 -10.102  1.00 95.01           H  
ATOM   3969  C   LEU A 242       6.290 -15.192  -9.477  1.00 95.01           C  
ATOM   3970  CB  LEU A 242       8.447 -14.056  -8.886  1.00 95.01           C  
ATOM   3971  HB2 LEU A 242       8.530 -14.620  -7.957  1.00 95.01           H  
ATOM   3972  HB3 LEU A 242       8.870 -14.669  -9.682  1.00 95.01           H  
ATOM   3973  O   LEU A 242       6.374 -15.671 -10.603  1.00 95.01           O  
ATOM   3974  CG  LEU A 242       9.280 -12.771  -8.767  1.00 95.01           C  
ATOM   3975  HG  LEU A 242       8.870 -12.140  -7.978  1.00 95.01           H  
ATOM   3976  CD1 LEU A 242      10.704 -13.162  -8.375  1.00 95.01           C  
ATOM   3977 HD11 LEU A 242      11.094 -13.880  -9.097  1.00 95.01           H  
ATOM   3978 HD12 LEU A 242      11.344 -12.280  -8.350  1.00 95.01           H  
ATOM   3979 HD13 LEU A 242      10.689 -13.631  -7.391  1.00 95.01           H  
ATOM   3980  CD2 LEU A 242       9.334 -11.958 -10.062  1.00 95.01           C  
ATOM   3981 HD21 LEU A 242       8.332 -11.624 -10.333  1.00 95.01           H  
ATOM   3982 HD22 LEU A 242       9.746 -12.563 -10.870  1.00 95.01           H  
ATOM   3983 HD23 LEU A 242       9.955 -11.074  -9.912  1.00 95.01           H  
ATOM   3984  N   ASN A 243       5.639 -15.782  -8.471  1.00 92.56           N  
ATOM   3985  H   ASN A 243       5.606 -15.295  -7.587  1.00 92.56           H  
ATOM   3986  CA  ASN A 243       4.869 -17.025  -8.589  1.00 92.56           C  
ATOM   3987  HA  ASN A 243       5.023 -17.459  -9.577  1.00 92.56           H  
ATOM   3988  C   ASN A 243       3.354 -16.784  -8.452  1.00 92.56           C  
ATOM   3989  CB  ASN A 243       5.371 -18.026  -7.533  1.00 92.56           C  
ATOM   3990  HB2 ASN A 243       5.223 -17.594  -6.543  1.00 92.56           H  
ATOM   3991  HB3 ASN A 243       4.770 -18.933  -7.590  1.00 92.56           H  
ATOM   3992  O   ASN A 243       2.597 -17.737  -8.290  1.00 92.56           O  
ATOM   3993  CG  ASN A 243       6.820 -18.441  -7.694  1.00 92.56           C  
ATOM   3994  ND2 ASN A 243       7.460 -18.809  -6.610  1.00 92.56           N  
ATOM   3995 HD21 ASN A 243       6.964 -18.845  -5.730  1.00 92.56           H  
ATOM   3996 HD22 ASN A 243       8.401 -19.151  -6.746  1.00 92.56           H  
ATOM   3997  OD1 ASN A 243       7.407 -18.470  -8.762  1.00 92.56           O  
ATOM   3998  N   ALA A 244       2.921 -15.522  -8.445  1.00 95.44           N  
ATOM   3999  H   ALA A 244       3.565 -14.787  -8.702  1.00 95.44           H  
ATOM   4000  CA  ALA A 244       1.526 -15.149  -8.264  1.00 95.44           C  
ATOM   4001  HA  ALA A 244       1.054 -15.849  -7.575  1.00 95.44           H  
ATOM   4002  C   ALA A 244       0.749 -15.211  -9.587  1.00 95.44           C  
ATOM   4003  CB  ALA A 244       1.487 -13.760  -7.622  1.00 95.44           C  
ATOM   4004  HB1 ALA A 244       2.022 -13.791  -6.673  1.00 95.44           H  
ATOM   4005  HB2 ALA A 244       0.457 -13.456  -7.435  1.00 95.44           H  
ATOM   4006  HB3 ALA A 244       1.948 -13.030  -8.287  1.00 95.44           H  
ATOM   4007  O   ALA A 244       1.331 -15.249 -10.674  1.00 95.44           O  
ATOM   4008  N   THR A 245      -0.577 -15.163  -9.495  1.00 95.45           N  
ATOM   4009  H   THR A 245      -1.000 -15.058  -8.583  1.00 95.45           H  
ATOM   4010  CA  THR A 245      -1.444 -15.064 -10.671  1.00 95.45           C  
ATOM   4011  HA  THR A 245      -1.013 -15.653 -11.480  1.00 95.45           H  
ATOM   4012  C   THR A 245      -1.526 -13.607 -11.113  1.00 95.45           C  
ATOM   4013  CB  THR A 245      -2.837 -15.638 -10.386  1.00 95.45           C  
ATOM   4014  HB  THR A 245      -3.318 -15.075  -9.586  1.00 95.45           H  
ATOM   4015  O   THR A 245      -1.953 -12.745 -10.344  1.00 95.45           O  
ATOM   4016  CG2 THR A 245      -3.731 -15.626 -11.624  1.00 95.45           C  
ATOM   4017 HG21 THR A 245      -3.941 -14.601 -11.930  1.00 95.45           H  
ATOM   4018 HG22 THR A 245      -4.677 -16.113 -11.388  1.00 95.45           H  
ATOM   4019 HG23 THR A 245      -3.249 -16.162 -12.442  1.00 95.45           H  
ATOM   4020  OG1 THR A 245      -2.703 -16.985  -9.994  1.00 95.45           O  
ATOM   4021  HG1 THR A 245      -2.671 -17.001  -9.035  1.00 95.45           H  
ATOM   4022  N   LEU A 246      -1.122 -13.313 -12.350  1.00 93.98           N  
ATOM   4023  H   LEU A 246      -0.776 -14.060 -12.935  1.00 93.98           H  
ATOM   4024  CA  LEU A 246      -1.327 -11.998 -12.956  1.00 93.98           C  
ATOM   4025  HA  LEU A 246      -1.083 -11.229 -12.223  1.00 93.98           H  
ATOM   4026  C   LEU A 246      -2.801 -11.850 -13.348  1.00 93.98           C  
ATOM   4027  CB  LEU A 246      -0.384 -11.843 -14.162  1.00 93.98           C  
ATOM   4028  HB2 LEU A 246      -0.576 -12.662 -14.855  1.00 93.98           H  
ATOM   4029  HB3 LEU A 246       0.644 -11.933 -13.811  1.00 93.98           H  
ATOM   4030  O   LEU A 246      -3.299 -12.591 -14.196  1.00 93.98           O  
ATOM   4031  CG  LEU A 246      -0.536 -10.518 -14.936  1.00 93.98           C  
ATOM   4032  HG  LEU A 246      -1.552 -10.421 -15.318  1.00 93.98           H  
ATOM   4033  CD1 LEU A 246      -0.209  -9.293 -14.079  1.00 93.98           C  
ATOM   4034 HD11 LEU A 246      -0.244  -8.396 -14.697  1.00 93.98           H  
ATOM   4035 HD12 LEU A 246       0.780  -9.398 -13.632  1.00 93.98           H  
ATOM   4036 HD13 LEU A 246      -0.954  -9.187 -13.290  1.00 93.98           H  
ATOM   4037  CD2 LEU A 246       0.430 -10.528 -16.120  1.00 93.98           C  
ATOM   4038 HD21 LEU A 246       0.180 -11.360 -16.778  1.00 93.98           H  
ATOM   4039 HD22 LEU A 246       0.339  -9.598 -16.681  1.00 93.98           H  
ATOM   4040 HD23 LEU A 246       1.453 -10.657 -15.767  1.00 93.98           H  
ATOM   4041  N   ILE A 247      -3.493 -10.881 -12.753  1.00 90.73           N  
ATOM   4042  H   ILE A 247      -3.024 -10.281 -12.089  1.00 90.73           H  
ATOM   4043  CA  ILE A 247      -4.871 -10.558 -13.112  1.00 90.73           C  
ATOM   4044  HA  ILE A 247      -5.360 -11.463 -13.472  1.00 90.73           H  
ATOM   4045  C   ILE A 247      -4.847  -9.543 -14.255  1.00 90.73           C  
ATOM   4046  CB  ILE A 247      -5.690 -10.064 -11.900  1.00 90.73           C  
ATOM   4047  HB  ILE A 247      -5.219  -9.167 -11.499  1.00 90.73           H  
ATOM   4048  O   ILE A 247      -4.493  -8.377 -14.071  1.00 90.73           O  
ATOM   4049  CG1 ILE A 247      -5.742 -11.139 -10.793  1.00 90.73           C  
ATOM   4050 HG12 ILE A 247      -4.732 -11.442 -10.514  1.00 90.73           H  
ATOM   4051 HG13 ILE A 247      -6.261 -12.017 -11.177  1.00 90.73           H  
ATOM   4052  CG2 ILE A 247      -7.120  -9.720 -12.369  1.00 90.73           C  
ATOM   4053 HG21 ILE A 247      -7.634 -10.618 -12.713  1.00 90.73           H  
ATOM   4054 HG22 ILE A 247      -7.094  -8.989 -13.177  1.00 90.73           H  
ATOM   4055 HG23 ILE A 247      -7.705  -9.258 -11.573  1.00 90.73           H  
ATOM   4056  CD1 ILE A 247      -6.453 -10.672  -9.517  1.00 90.73           C  
ATOM   4057 HD11 ILE A 247      -7.419 -10.211  -9.722  1.00 90.73           H  
ATOM   4058 HD12 ILE A 247      -6.660 -11.545  -8.898  1.00 90.73           H  
ATOM   4059 HD13 ILE A 247      -5.820  -9.976  -8.968  1.00 90.73           H  
ATOM   4060  N   HIS A 248      -5.284  -9.981 -15.433  1.00 79.37           N  
ATOM   4061  H   HIS A 248      -5.507 -10.962 -15.521  1.00 79.37           H  
ATOM   4062  CA  HIS A 248      -5.534  -9.114 -16.583  1.00 79.37           C  
ATOM   4063  HA  HIS A 248      -4.797  -8.311 -16.590  1.00 79.37           H  
ATOM   4064  C   HIS A 248      -6.914  -8.455 -16.469  1.00 79.37           C  
ATOM   4065  CB  HIS A 248      -5.361  -9.911 -17.882  1.00 79.37           C  
ATOM   4066  HB2 HIS A 248      -5.996 -10.796 -17.858  1.00 79.37           H  
ATOM   4067  HB3 HIS A 248      -5.683  -9.295 -18.721  1.00 79.37           H  
ATOM   4068  O   HIS A 248      -7.840  -8.771 -17.210  1.00 79.37           O  
ATOM   4069  CG  HIS A 248      -3.935 -10.320 -18.129  1.00 79.37           C  
ATOM   4070  CD2 HIS A 248      -3.373 -11.544 -17.884  1.00 79.37           C  
ATOM   4071  HD2 HIS A 248      -3.873 -12.401 -17.458  1.00 79.37           H  
ATOM   4072  ND1 HIS A 248      -2.955  -9.520 -18.669  1.00 79.37           N  
ATOM   4073  HD1 HIS A 248      -3.079  -8.570 -18.988  1.00 79.37           H  
ATOM   4074  CE1 HIS A 248      -1.832 -10.248 -18.761  1.00 79.37           C  
ATOM   4075  HE1 HIS A 248      -0.895  -9.896 -19.165  1.00 79.37           H  
ATOM   4076  NE2 HIS A 248      -2.037 -11.489 -18.297  1.00 79.37           N  
ATOM   4077  N   GLN A 249      -7.063  -7.553 -15.505  1.00 64.43           N  
ATOM   4078  H   GLN A 249      -6.273  -7.352 -14.909  1.00 64.43           H  
ATOM   4079  CA  GLN A 249      -8.209  -6.655 -15.413  1.00 64.43           C  
ATOM   4080  HA  GLN A 249      -8.833  -6.749 -16.302  1.00 64.43           H  
ATOM   4081  C   GLN A 249      -7.675  -5.234 -15.379  1.00 64.43           C  
ATOM   4082  CB  GLN A 249      -9.074  -6.967 -14.182  1.00 64.43           C  
ATOM   4083  HB2 GLN A 249      -9.783  -6.153 -14.034  1.00 64.43           H  
ATOM   4084  HB3 GLN A 249      -8.439  -7.031 -13.298  1.00 64.43           H  
ATOM   4085  O   GLN A 249      -6.698  -4.952 -14.681  1.00 64.43           O  
ATOM   4086  CG  GLN A 249      -9.868  -8.270 -14.366  1.00 64.43           C  
ATOM   4087  HG2 GLN A 249     -10.511  -8.168 -15.240  1.00 64.43           H  
ATOM   4088  HG3 GLN A 249      -9.185  -9.100 -14.546  1.00 64.43           H  
ATOM   4089  CD  GLN A 249     -10.734  -8.624 -13.160  1.00 64.43           C  
ATOM   4090  NE2 GLN A 249     -11.703  -9.497 -13.327  1.00 64.43           N  
ATOM   4091 HE21 GLN A 249     -12.263  -9.696 -12.511  1.00 64.43           H  
ATOM   4092 HE22 GLN A 249     -11.894  -9.890 -14.238  1.00 64.43           H  
ATOM   4093  OE1 GLN A 249     -10.553  -8.157 -12.048  1.00 64.43           O  
ATOM   4094  N   SER A 250      -8.295  -4.331 -16.131  1.00 58.72           N  
ATOM   4095  H   SER A 250      -9.133  -4.578 -16.639  1.00 58.72           H  
ATOM   4096  CA  SER A 250      -8.035  -2.927 -15.867  1.00 58.72           C  
ATOM   4097  HA  SER A 250      -6.956  -2.775 -15.827  1.00 58.72           H  
ATOM   4098  C   SER A 250      -8.622  -2.561 -14.508  1.00 58.72           C  
ATOM   4099  CB  SER A 250      -8.569  -2.039 -16.969  1.00 58.72           C  
ATOM   4100  HB2 SER A 250      -8.034  -1.090 -16.964  1.00 58.72           H  
ATOM   4101  HB3 SER A 250      -8.418  -2.525 -17.934  1.00 58.72           H  
ATOM   4102  O   SER A 250      -9.587  -3.167 -14.037  1.00 58.72           O  
ATOM   4103  OG  SER A 250      -9.923  -1.790 -16.737  1.00 58.72           O  
ATOM   4104  HG  SER A 250     -10.217  -1.347 -17.537  1.00 58.72           H  
ATOM   4105  N   ILE A 251      -8.052  -1.533 -13.889  1.00 54.30           N  
ATOM   4106  H   ILE A 251      -7.263  -1.084 -14.333  1.00 54.30           H  
ATOM   4107  CA  ILE A 251      -8.526  -1.004 -12.607  1.00 54.30           C  
ATOM   4108  HA  ILE A 251      -8.521  -1.811 -11.875  1.00 54.30           H  
ATOM   4109  C   ILE A 251      -9.986  -0.512 -12.735  1.00 54.30           C  
ATOM   4110  CB  ILE A 251      -7.566   0.113 -12.126  1.00 54.30           C  
ATOM   4111  HB  ILE A 251      -7.695   0.973 -12.784  1.00 54.30           H  
ATOM   4112  O   ILE A 251     -10.724  -0.500 -11.757  1.00 54.30           O  
ATOM   4113  CG1 ILE A 251      -6.076  -0.322 -12.190  1.00 54.30           C  
ATOM   4114 HG12 ILE A 251      -5.835  -0.708 -13.180  1.00 54.30           H  
ATOM   4115 HG13 ILE A 251      -5.896  -1.121 -11.470  1.00 54.30           H  
ATOM   4116  CG2 ILE A 251      -7.918   0.543 -10.690  1.00 54.30           C  
ATOM   4117 HG21 ILE A 251      -8.943   0.910 -10.642  1.00 54.30           H  
ATOM   4118 HG22 ILE A 251      -7.272   1.354 -10.356  1.00 54.30           H  
ATOM   4119 HG23 ILE A 251      -7.821  -0.303 -10.009  1.00 54.30           H  
ATOM   4120  CD1 ILE A 251      -5.080   0.816 -11.940  1.00 54.30           C  
ATOM   4121 HD11 ILE A 251      -4.076   0.465 -12.181  1.00 54.30           H  
ATOM   4122 HD12 ILE A 251      -5.099   1.122 -10.895  1.00 54.30           H  
ATOM   4123 HD13 ILE A 251      -5.317   1.667 -12.579  1.00 54.30           H  
ATOM   4124  N   THR A 252     -10.419  -0.153 -13.949  1.00 62.43           N  
ATOM   4125  H   THR A 252      -9.791  -0.250 -14.734  1.00 62.43           H  
ATOM   4126  CA  THR A 252     -11.786   0.284 -14.274  1.00 62.43           C  
ATOM   4127  HA  THR A 252     -12.251   0.697 -13.379  1.00 62.43           H  
ATOM   4128  C   THR A 252     -12.702  -0.849 -14.756  1.00 62.43           C  
ATOM   4129  CB  THR A 252     -11.747   1.391 -15.342  1.00 62.43           C  
ATOM   4130  HB  THR A 252     -12.763   1.710 -15.574  1.00 62.43           H  
ATOM   4131  O   THR A 252     -13.871  -0.600 -15.033  1.00 62.43           O  
ATOM   4132  CG2 THR A 252     -10.946   2.614 -14.891  1.00 62.43           C  
ATOM   4133 HG21 THR A 252     -11.340   2.977 -13.942  1.00 62.43           H  
ATOM   4134 HG22 THR A 252     -11.038   3.406 -15.635  1.00 62.43           H  
ATOM   4135 HG23 THR A 252      -9.892   2.360 -14.770  1.00 62.43           H  
ATOM   4136  OG1 THR A 252     -11.131   0.909 -16.516  1.00 62.43           O  
ATOM   4137  HG1 THR A 252     -10.925   1.663 -17.075  1.00 62.43           H  
ATOM   4138  N   GLY A 253     -12.198  -2.077 -14.919  1.00 55.12           N  
ATOM   4139  H   GLY A 253     -11.235  -2.234 -14.660  1.00 55.12           H  
ATOM   4140  CA  GLY A 253     -12.897  -3.179 -15.594  1.00 55.12           C  
ATOM   4141  HA2 GLY A 253     -12.392  -4.113 -15.347  1.00 55.12           H  
ATOM   4142  HA3 GLY A 253     -13.919  -3.232 -15.218  1.00 55.12           H  
ATOM   4143  C   GLY A 253     -12.967  -3.067 -17.128  1.00 55.12           C  
ATOM   4144  O   GLY A 253     -13.363  -4.023 -17.789  1.00 55.12           O  
ATOM   4145  N   LEU A 254     -12.552  -1.942 -17.717  1.00 51.39           N  
ATOM   4146  H   LEU A 254     -12.236  -1.198 -17.111  1.00 51.39           H  
ATOM   4147  CA  LEU A 254     -12.463  -1.724 -19.164  1.00 51.39           C  
ATOM   4148  HA  LEU A 254     -13.172  -2.374 -19.677  1.00 51.39           H  
ATOM   4149  C   LEU A 254     -11.060  -2.043 -19.688  1.00 51.39           C  
ATOM   4150  CB  LEU A 254     -12.820  -0.258 -19.467  1.00 51.39           C  
ATOM   4151  HB2 LEU A 254     -12.092   0.386 -18.973  1.00 51.39           H  
ATOM   4152  HB3 LEU A 254     -12.727  -0.091 -20.540  1.00 51.39           H  
ATOM   4153  O   LEU A 254     -10.111  -1.367 -19.305  1.00 51.39           O  
ATOM   4154  CG  LEU A 254     -14.229   0.160 -19.018  1.00 51.39           C  
ATOM   4155  HG  LEU A 254     -14.367  -0.055 -17.958  1.00 51.39           H  
ATOM   4156  CD1 LEU A 254     -14.401   1.665 -19.214  1.00 51.39           C  
ATOM   4157 HD11 LEU A 254     -13.648   2.199 -18.633  1.00 51.39           H  
ATOM   4158 HD12 LEU A 254     -14.294   1.920 -20.268  1.00 51.39           H  
ATOM   4159 HD13 LEU A 254     -15.389   1.968 -18.866  1.00 51.39           H  
ATOM   4160  CD2 LEU A 254     -15.309  -0.567 -19.820  1.00 51.39           C  
ATOM   4161 HD21 LEU A 254     -15.162  -0.403 -20.887  1.00 51.39           H  
ATOM   4162 HD22 LEU A 254     -16.292  -0.193 -19.531  1.00 51.39           H  
ATOM   4163 HD23 LEU A 254     -15.279  -1.635 -19.605  1.00 51.39           H  
ATOM   4164  N   TYR A 255     -10.911  -3.040 -20.561  1.00 49.50           N  
ATOM   4165  H   TYR A 255     -11.731  -3.550 -20.857  1.00 49.50           H  
ATOM   4166  CA  TYR A 255      -9.637  -3.314 -21.239  1.00 49.50           C  
ATOM   4167  HA  TYR A 255      -8.903  -3.621 -20.494  1.00 49.50           H  
ATOM   4168  C   TYR A 255      -9.139  -2.025 -21.923  1.00 49.50           C  
ATOM   4169  CB  TYR A 255      -9.834  -4.466 -22.251  1.00 49.50           C  
ATOM   4170  HB2 TYR A 255     -10.813  -4.920 -22.098  1.00 49.50           H  
ATOM   4171  HB3 TYR A 255      -9.843  -4.070 -23.267  1.00 49.50           H  
ATOM   4172  O   TYR A 255      -9.790  -1.532 -22.841  1.00 49.50           O  
ATOM   4173  CG  TYR A 255      -8.805  -5.579 -22.172  1.00 49.50           C  
ATOM   4174  CD1 TYR A 255      -7.682  -5.574 -23.022  1.00 49.50           C  
ATOM   4175  HD1 TYR A 255      -7.532  -4.755 -23.709  1.00 49.50           H  
ATOM   4176  CD2 TYR A 255      -8.995  -6.643 -21.268  1.00 49.50           C  
ATOM   4177  HD2 TYR A 255      -9.859  -6.651 -20.619  1.00 49.50           H  
ATOM   4178  CE1 TYR A 255      -6.759  -6.639 -22.981  1.00 49.50           C  
ATOM   4179  HE1 TYR A 255      -5.905  -6.629 -23.641  1.00 49.50           H  
ATOM   4180  CE2 TYR A 255      -8.069  -7.702 -21.213  1.00 49.50           C  
ATOM   4181  HE2 TYR A 255      -8.208  -8.519 -20.520  1.00 49.50           H  
ATOM   4182  OH  TYR A 255      -6.066  -8.734 -22.032  1.00 49.50           O  
ATOM   4183  HH  TYR A 255      -5.395  -8.640 -22.713  1.00 49.50           H  
ATOM   4184  CZ  TYR A 255      -6.954  -7.706 -22.076  1.00 49.50           C  
ATOM   4185  N   GLU A 256      -8.023  -1.453 -21.462  1.00 47.81           N  
ATOM   4186  H   GLU A 256      -7.543  -1.850 -20.667  1.00 47.81           H  
ATOM   4187  CA  GLU A 256      -7.363  -0.369 -22.194  1.00 47.81           C  
ATOM   4188  HA  GLU A 256      -8.110   0.330 -22.569  1.00 47.81           H  
ATOM   4189  C   GLU A 256      -6.669  -1.007 -23.404  1.00 47.81           C  
ATOM   4190  CB  GLU A 256      -6.388   0.431 -21.304  1.00 47.81           C  
ATOM   4191  HB2 GLU A 256      -5.709  -0.255 -20.797  1.00 47.81           H  
ATOM   4192  HB3 GLU A 256      -5.802   1.079 -21.955  1.00 47.81           H  
ATOM   4193  O   GLU A 256      -5.678  -1.725 -23.251  1.00 47.81           O  
ATOM   4194  CG  GLU A 256      -7.104   1.311 -20.260  1.00 47.81           C  
ATOM   4195  HG2 GLU A 256      -7.862   1.904 -20.772  1.00 47.81           H  
ATOM   4196  HG3 GLU A 256      -7.614   0.660 -19.550  1.00 47.81           H  
ATOM   4197  CD  GLU A 256      -6.170   2.268 -19.486  1.00 47.81           C  
ATOM   4198  OE1 GLU A 256      -6.689   2.975 -18.589  1.00 47.81           O  
ATOM   4199  OE2 GLU A 256      -4.945   2.290 -19.752  1.00 47.81           O  
ATOM   4200  N   THR A 257      -7.263  -0.830 -24.585  1.00 42.20           N  
ATOM   4201  H   THR A 257      -8.118  -0.294 -24.614  1.00 42.20           H  
ATOM   4202  CA  THR A 257      -6.687  -1.200 -25.888  1.00 42.20           C  
ATOM   4203  HA  THR A 257      -6.188  -2.166 -25.811  1.00 42.20           H  
ATOM   4204  C   THR A 257      -5.633  -0.201 -26.330  1.00 42.20           C  
ATOM   4205  CB  THR A 257      -7.760  -1.270 -26.973  1.00 42.20           C  
ATOM   4206  HB  THR A 257      -7.278  -1.422 -27.939  1.00 42.20           H  
ATOM   4207  O   THR A 257      -5.930   1.013 -26.229  1.00 42.20           O  
ATOM   4208  CG2 THR A 257      -8.759  -2.403 -26.738  1.00 42.20           C  
ATOM   4209 HG21 THR A 257      -8.229  -3.354 -26.698  1.00 42.20           H  
ATOM   4210 HG22 THR A 257      -9.291  -2.244 -25.800  1.00 42.20           H  
ATOM   4211 HG23 THR A 257      -9.477  -2.424 -27.558  1.00 42.20           H  
ATOM   4212  OG1 THR A 257      -8.441  -0.040 -26.983  1.00 42.20           O  
ATOM   4213  HG1 THR A 257      -7.749   0.599 -26.797  1.00 42.20           H  
ATOM   4214  OXT THR A 257      -4.593  -0.673 -26.833  1.00 42.20           O  
TER    4215      THR A 257                                                       
END   
