# Supplementary material for: Computational design of novel Cas9 PAM-interacting domains using evolution-based modelling and structural quality assessment
Source: PLoS Comput Biol. 2023 Nov 17;19(11):e1011621. doi: 10.1371/journal.pcbi.1011621 (PMC10729993; doi:10.1371/journal.pcbi.1011621)
Supplement: S1 File — This file contains the experimentally tested sequences in a zip format. It includes Fasta files, AlphaFold Prediction with PDB file, pLDDT, and more. (ZIP) [file pcbi.1011621.s001.zip › pdb/dgfx_26_relaxed_rank_1_model_3.pdb]

ATOM      1  N   THR A   1       3.913  17.906 -18.456  1.00 40.35           N  
ATOM      2  H   THR A   1       3.811  18.681 -17.817  1.00 40.35           H  
ATOM      3  H2  THR A   1       3.458  17.090 -18.072  1.00 40.35           H  
ATOM      4  H3  THR A   1       3.478  18.173 -19.328  1.00 40.35           H  
ATOM      5  CA  THR A   1       5.360  17.680 -18.653  1.00 40.35           C  
ATOM      6  HA  THR A   1       5.533  16.901 -19.396  1.00 40.35           H  
ATOM      7  C   THR A   1       5.962  17.226 -17.331  1.00 40.35           C  
ATOM      8  CB  THR A   1       6.023  18.977 -19.136  1.00 40.35           C  
ATOM      9  HB  THR A   1       7.096  18.952 -18.946  1.00 40.35           H  
ATOM     10  O   THR A   1       6.175  18.042 -16.450  1.00 40.35           O  
ATOM     11  CG2 THR A   1       5.767  19.199 -20.625  1.00 40.35           C  
ATOM     12 HG21 THR A   1       6.282  20.105 -20.947  1.00 40.35           H  
ATOM     13 HG22 THR A   1       6.162  18.361 -21.200  1.00 40.35           H  
ATOM     14 HG23 THR A   1       4.703  19.313 -20.829  1.00 40.35           H  
ATOM     15  OG1 THR A   1       5.425  20.063 -18.473  1.00 40.35           O  
ATOM     16  HG1 THR A   1       6.060  20.782 -18.433  1.00 40.35           H  
ATOM     17  N   GLY A   2       6.128  15.918 -17.116  1.00 57.59           N  
ATOM     18  H   GLY A   2       5.987  15.257 -17.866  1.00 57.59           H  
ATOM     19  CA  GLY A   2       6.850  15.421 -15.935  1.00 57.59           C  
ATOM     20  HA2 GLY A   2       6.601  14.375 -15.756  1.00 57.59           H  
ATOM     21  HA3 GLY A   2       6.578  15.998 -15.051  1.00 57.59           H  
ATOM     22  C   GLY A   2       8.358  15.524 -16.167  1.00 57.59           C  
ATOM     23  O   GLY A   2       8.803  15.267 -17.285  1.00 57.59           O  
ATOM     24  N   GLY A   3       9.133  15.913 -15.153  1.00 73.32           N  
ATOM     25  H   GLY A   3       8.711  16.179 -14.274  1.00 73.32           H  
ATOM     26  CA  GLY A   3      10.594  15.955 -15.255  1.00 73.32           C  
ATOM     27  HA2 GLY A   3      11.023  16.287 -14.309  1.00 73.32           H  
ATOM     28  HA3 GLY A   3      10.874  16.677 -16.023  1.00 73.32           H  
ATOM     29  C   GLY A   3      11.189  14.586 -15.614  1.00 73.32           C  
ATOM     30  O   GLY A   3      10.608  13.541 -15.319  1.00 73.32           O  
ATOM     31  N   PHE A   4      12.362  14.571 -16.250  1.00 81.85           N  
ATOM     32  H   PHE A   4      12.764  15.451 -16.538  1.00 81.85           H  
ATOM     33  CA  PHE A   4      13.101  13.329 -16.539  1.00 81.85           C  
ATOM     34  HA  PHE A   4      12.397  12.569 -16.878  1.00 81.85           H  
ATOM     35  C   PHE A   4      13.799  12.747 -15.304  1.00 81.85           C  
ATOM     36  CB  PHE A   4      14.125  13.600 -17.650  1.00 81.85           C  
ATOM     37  HB2 PHE A   4      14.693  12.687 -17.830  1.00 81.85           H  
ATOM     38  HB3 PHE A   4      14.827  14.360 -17.305  1.00 81.85           H  
ATOM     39  O   PHE A   4      14.168  11.571 -15.268  1.00 81.85           O  
ATOM     40  CG  PHE A   4      13.519  14.033 -18.971  1.00 81.85           C  
ATOM     41  CD1 PHE A   4      12.476  13.280 -19.533  1.00 81.85           C  
ATOM     42  HD1 PHE A   4      12.101  12.420 -18.999  1.00 81.85           H  
ATOM     43  CD2 PHE A   4      13.989  15.174 -19.647  1.00 81.85           C  
ATOM     44  HD2 PHE A   4      14.788  15.766 -19.226  1.00 81.85           H  
ATOM     45  CE1 PHE A   4      11.908  13.644 -20.765  1.00 81.85           C  
ATOM     46  HE1 PHE A   4      11.104  13.062 -21.191  1.00 81.85           H  
ATOM     47  CE2 PHE A   4      13.419  15.545 -20.878  1.00 81.85           C  
ATOM     48  HE2 PHE A   4      13.779  16.422 -21.397  1.00 81.85           H  
ATOM     49  CZ  PHE A   4      12.383  14.779 -21.440  1.00 81.85           C  
ATOM     50  HZ  PHE A   4      11.948  15.068 -22.386  1.00 81.85           H  
ATOM     51  N   SER A   5      13.977  13.577 -14.284  1.00 83.42           N  
ATOM     52  H   SER A   5      13.633  14.523 -14.370  1.00 83.42           H  
ATOM     53  CA  SER A   5      14.655  13.272 -13.036  1.00 83.42           C  
ATOM     54  HA  SER A   5      14.613  12.199 -12.847  1.00 83.42           H  
ATOM     55  C   SER A   5      13.968  13.984 -11.880  1.00 83.42           C  
ATOM     56  CB  SER A   5      16.122  13.700 -13.135  1.00 83.42           C  
ATOM     57  HB2 SER A   5      16.635  13.473 -12.201  1.00 83.42           H  
ATOM     58  HB3 SER A   5      16.585  13.146 -13.951  1.00 83.42           H  
ATOM     59  O   SER A   5      13.187  14.917 -12.066  1.00 83.42           O  
ATOM     60  OG  SER A   5      16.229  15.083 -13.409  1.00 83.42           O  
ATOM     61  HG  SER A   5      17.137  15.378 -13.305  1.00 83.42           H  
ATOM     62  N   LYS A   6      14.269  13.546 -10.661  1.00 80.87           N  
ATOM     63  H   LYS A   6      14.903  12.764 -10.582  1.00 80.87           H  
ATOM     64  CA  LYS A   6      13.959  14.331  -9.469  1.00 80.87           C  
ATOM     65  HA  LYS A   6      12.917  14.648  -9.499  1.00 80.87           H  
ATOM     66  C   LYS A   6      14.841  15.576  -9.461  1.00 80.87           C  
ATOM     67  CB  LYS A   6      14.204  13.491  -8.223  1.00 80.87           C  
ATOM     68  HB2 LYS A   6      15.211  13.078  -8.282  1.00 80.87           H  
ATOM     69  HB3 LYS A   6      14.143  14.139  -7.349  1.00 80.87           H  
ATOM     70  O   LYS A   6      16.060  15.468  -9.343  1.00 80.87           O  
ATOM     71  CG  LYS A   6      13.196  12.349  -8.074  1.00 80.87           C  
ATOM     72  HG2 LYS A   6      13.252  11.677  -8.931  1.00 80.87           H  
ATOM     73  HG3 LYS A   6      12.186  12.745  -7.975  1.00 80.87           H  
ATOM     74  CD  LYS A   6      13.597  11.604  -6.810  1.00 80.87           C  
ATOM     75  HD2 LYS A   6      14.632  11.284  -6.938  1.00 80.87           H  
ATOM     76  HD3 LYS A   6      13.555  12.281  -5.957  1.00 80.87           H  
ATOM     77  CE  LYS A   6      12.740  10.380  -6.529  1.00 80.87           C  
ATOM     78  HE2 LYS A   6      11.748  10.707  -6.218  1.00 80.87           H  
ATOM     79  HE3 LYS A   6      12.653   9.788  -7.440  1.00 80.87           H  
ATOM     80  NZ  LYS A   6      13.411   9.604  -5.465  1.00 80.87           N  
ATOM     81  HZ1 LYS A   6      13.619  10.212  -4.686  1.00 80.87           H  
ATOM     82  HZ2 LYS A   6      12.859   8.812  -5.169  1.00 80.87           H  
ATOM     83  HZ3 LYS A   6      14.309   9.300  -5.814  1.00 80.87           H  
ATOM     84  N   GLU A   7      14.214  16.742  -9.560  1.00 82.28           N  
ATOM     85  H   GLU A   7      13.224  16.729  -9.760  1.00 82.28           H  
ATOM     86  CA  GLU A   7      14.898  18.028  -9.752  1.00 82.28           C  
ATOM     87  HA  GLU A   7      15.631  17.914 -10.551  1.00 82.28           H  
ATOM     88  C   GLU A   7      15.674  18.520  -8.521  1.00 82.28           C  
ATOM     89  CB  GLU A   7      13.883  19.082 -10.210  1.00 82.28           C  
ATOM     90  HB2 GLU A   7      13.096  19.168  -9.461  1.00 82.28           H  
ATOM     91  HB3 GLU A   7      14.393  20.041 -10.301  1.00 82.28           H  
ATOM     92  O   GLU A   7      16.445  19.474  -8.614  1.00 82.28           O  
ATOM     93  CG  GLU A   7      13.273  18.718 -11.573  1.00 82.28           C  
ATOM     94  HG2 GLU A   7      12.724  17.781 -11.480  1.00 82.28           H  
ATOM     95  HG3 GLU A   7      14.084  18.566 -12.285  1.00 82.28           H  
ATOM     96  CD  GLU A   7      12.319  19.789 -12.115  1.00 82.28           C  
ATOM     97  OE1 GLU A   7      11.909  19.625 -13.286  1.00 82.28           O  
ATOM     98  OE2 GLU A   7      11.996  20.731 -11.359  1.00 82.28           O  
ATOM     99  N   SER A   8      15.537  17.849  -7.372  1.00 85.78           N  
ATOM    100  H   SER A   8      14.883  17.080  -7.336  1.00 85.78           H  
ATOM    101  CA  SER A   8      16.368  18.113  -6.199  1.00 85.78           C  
ATOM    102  HA  SER A   8      16.196  19.141  -5.881  1.00 85.78           H  
ATOM    103  C   SER A   8      17.850  17.945  -6.541  1.00 85.78           C  
ATOM    104  CB  SER A   8      15.998  17.181  -5.042  1.00 85.78           C  
ATOM    105  HB2 SER A   8      16.239  16.153  -5.312  1.00 85.78           H  
ATOM    106  HB3 SER A   8      16.574  17.455  -4.159  1.00 85.78           H  
ATOM    107  O   SER A   8      18.302  16.860  -6.919  1.00 85.78           O  
ATOM    108  OG  SER A   8      14.615  17.268  -4.752  1.00 85.78           O  
ATOM    109  HG  SER A   8      14.384  18.183  -4.576  1.00 85.78           H  
ATOM    110  N   ILE A   9      18.612  19.028  -6.383  1.00 84.35           N  
ATOM    111  H   ILE A   9      18.164  19.893  -6.117  1.00 84.35           H  
ATOM    112  CA  ILE A   9      20.061  19.029  -6.575  1.00 84.35           C  
ATOM    113  HA  ILE A   9      20.300  18.370  -7.410  1.00 84.35           H  
ATOM    114  C   ILE A   9      20.706  18.466  -5.316  1.00 84.35           C  
ATOM    115  CB  ILE A   9      20.594  20.437  -6.917  1.00 84.35           C  
ATOM    116  HB  ILE A   9      20.336  21.115  -6.104  1.00 84.35           H  
ATOM    117  O   ILE A   9      20.562  19.020  -4.228  1.00 84.35           O  
ATOM    118  CG1 ILE A   9      19.941  20.956  -8.220  1.00 84.35           C  
ATOM    119 HG12 ILE A   9      18.857  20.884  -8.139  1.00 84.35           H  
ATOM    120 HG13 ILE A   9      20.254  20.335  -9.059  1.00 84.35           H  
ATOM    121  CG2 ILE A   9      22.131  20.396  -7.054  1.00 84.35           C  
ATOM    122 HG21 ILE A   9      22.419  19.673  -7.818  1.00 84.35           H  
ATOM    123 HG22 ILE A   9      22.587  20.106  -6.107  1.00 84.35           H  
ATOM    124 HG23 ILE A   9      22.522  21.382  -7.306  1.00 84.35           H  
ATOM    125  CD1 ILE A   9      20.260  22.423  -8.533  1.00 84.35           C  
ATOM    126 HD11 ILE A   9      20.004  23.049  -7.677  1.00 84.35           H  
ATOM    127 HD12 ILE A   9      19.668  22.741  -9.391  1.00 84.35           H  
ATOM    128 HD13 ILE A   9      21.316  22.546  -8.774  1.00 84.35           H  
ATOM    129  N   LEU A  10      21.438  17.371  -5.476  1.00 87.17           N  
ATOM    130  H   LEU A  10      21.524  16.983  -6.405  1.00 87.17           H  
ATOM    131  CA  LEU A  10      22.193  16.749  -4.404  1.00 87.17           C  
ATOM    132  HA  LEU A  10      21.847  17.163  -3.457  1.00 87.17           H  
ATOM    133  C   LEU A  10      23.684  17.073  -4.516  1.00 87.17           C  
ATOM    134  CB  LEU A  10      21.932  15.240  -4.393  1.00 87.17           C  
ATOM    135  HB2 LEU A  10      22.593  14.780  -3.659  1.00 87.17           H  
ATOM    136  HB3 LEU A  10      22.189  14.841  -5.374  1.00 87.17           H  
ATOM    137  O   LEU A  10      24.208  17.209  -5.629  1.00 87.17           O  
ATOM    138  CG  LEU A  10      20.479  14.856  -4.070  1.00 87.17           C  
ATOM    139  HG  LEU A  10      19.835  15.121  -4.909  1.00 87.17           H  
ATOM    140  CD1 LEU A  10      20.441  13.349  -3.857  1.00 87.17           C  
ATOM    141 HD11 LEU A  10      21.099  13.073  -3.033  1.00 87.17           H  
ATOM    142 HD12 LEU A  10      20.757  12.850  -4.774  1.00 87.17           H  
ATOM    143 HD13 LEU A  10      19.422  13.047  -3.616  1.00 87.17           H  
ATOM    144  CD2 LEU A  10      19.926  15.496  -2.795  1.00 87.17           C  
ATOM    145 HD21 LEU A  10      18.940  15.088  -2.572  1.00 87.17           H  
ATOM    146 HD22 LEU A  10      19.806  16.569  -2.940  1.00 87.17           H  
ATOM    147 HD23 LEU A  10      20.594  15.314  -1.953  1.00 87.17           H  
ATOM    148  N   PRO A  11      24.387  17.169  -3.372  1.00 87.69           N  
ATOM    149  CA  PRO A  11      25.827  17.374  -3.360  1.00 87.69           C  
ATOM    150  HA  PRO A  11      26.075  18.278  -3.916  1.00 87.69           H  
ATOM    151  C   PRO A  11      26.562  16.187  -3.993  1.00 87.69           C  
ATOM    152  CB  PRO A  11      26.195  17.567  -1.885  1.00 87.69           C  
ATOM    153  HB2 PRO A  11      26.091  18.619  -1.620  1.00 87.69           H  
ATOM    154  HB3 PRO A  11      27.201  17.216  -1.654  1.00 87.69           H  
ATOM    155  O   PRO A  11      26.014  15.093  -4.160  1.00 87.69           O  
ATOM    156  CG  PRO A  11      25.131  16.754  -1.149  1.00 87.69           C  
ATOM    157  HG2 PRO A  11      24.983  17.107  -0.129  1.00 87.69           H  
ATOM    158  HG3 PRO A  11      25.402  15.698  -1.158  1.00 87.69           H  
ATOM    159  CD  PRO A  11      23.892  16.976  -2.012  1.00 87.69           C  
ATOM    160  HD2 PRO A  11      23.229  16.115  -1.932  1.00 87.69           H  
ATOM    161  HD3 PRO A  11      23.375  17.878  -1.686  1.00 87.69           H  
ATOM    162  N   LYS A  12      27.839  16.404  -4.327  1.00 86.94           N  
ATOM    163  H   LYS A  12      28.225  17.322  -4.157  1.00 86.94           H  
ATOM    164  CA  LYS A  12      28.716  15.360  -4.865  1.00 86.94           C  
ATOM    165  HA  LYS A  12      28.304  15.036  -5.820  1.00 86.94           H  
ATOM    166  C   LYS A  12      28.729  14.137  -3.942  1.00 86.94           C  
ATOM    167  CB  LYS A  12      30.121  15.926  -5.138  1.00 86.94           C  
ATOM    168  HB2 LYS A  12      30.667  15.192  -5.730  1.00 86.94           H  
ATOM    169  HB3 LYS A  12      30.027  16.832  -5.738  1.00 86.94           H  
ATOM    170  O   LYS A  12      28.948  14.250  -2.738  1.00 86.94           O  
ATOM    171  CG  LYS A  12      30.944  16.242  -3.877  1.00 86.94           C  
ATOM    172  HG2 LYS A  12      31.116  15.324  -3.315  1.00 86.94           H  
ATOM    173  HG3 LYS A  12      30.396  16.947  -3.251  1.00 86.94           H  
ATOM    174  CD  LYS A  12      32.315  16.832  -4.221  1.00 86.94           C  
ATOM    175  HD2 LYS A  12      32.177  17.781  -4.738  1.00 86.94           H  
ATOM    176  HD3 LYS A  12      32.849  16.142  -4.873  1.00 86.94           H  
ATOM    177  CE  LYS A  12      33.107  17.052  -2.926  1.00 86.94           C  
ATOM    178  HE2 LYS A  12      32.540  17.725  -2.282  1.00 86.94           H  
ATOM    179  HE3 LYS A  12      33.198  16.098  -2.407  1.00 86.94           H  
ATOM    180  NZ  LYS A  12      34.453  17.619  -3.192  1.00 86.94           N  
ATOM    181  HZ1 LYS A  12      34.951  17.775  -2.327  1.00 86.94           H  
ATOM    182  HZ2 LYS A  12      34.375  18.502  -3.675  1.00 86.94           H  
ATOM    183  HZ3 LYS A  12      34.998  16.989  -3.764  1.00 86.94           H  
ATOM    184  N   ARG A  13      28.503  12.957  -4.512  1.00 84.29           N  
ATOM    185  H   ARG A  13      28.304  12.946  -5.503  1.00 84.29           H  
ATOM    186  CA  ARG A  13      28.669  11.665  -3.837  1.00 84.29           C  
ATOM    187  HA  ARG A  13      29.500  11.752  -3.137  1.00 84.29           H  
ATOM    188  C   ARG A  13      29.052  10.611  -4.861  1.00 84.29           C  
ATOM    189  CB  ARG A  13      27.411  11.273  -3.024  1.00 84.29           C  
ATOM    190  HB2 ARG A  13      27.584  10.295  -2.574  1.00 84.29           H  
ATOM    191  HB3 ARG A  13      27.283  11.989  -2.214  1.00 84.29           H  
ATOM    192  O   ARG A  13      28.719  10.742  -6.038  1.00 84.29           O  
ATOM    193  CG  ARG A  13      26.106  11.220  -3.836  1.00 84.29           C  
ATOM    194  HG2 ARG A  13      26.259  10.619  -4.732  1.00 84.29           H  
ATOM    195  HG3 ARG A  13      25.847  12.240  -4.122  1.00 84.29           H  
ATOM    196  CD  ARG A  13      24.925  10.647  -3.035  1.00 84.29           C  
ATOM    197  HD2 ARG A  13      25.215   9.681  -2.621  1.00 84.29           H  
ATOM    198  HD3 ARG A  13      24.708  11.329  -2.214  1.00 84.29           H  
ATOM    199  NE  ARG A  13      23.722  10.466  -3.885  1.00 84.29           N  
ATOM    200  HE  ARG A  13      23.871  10.444  -4.883  1.00 84.29           H  
ATOM    201  NH1 ARG A  13      22.116  10.450  -2.238  1.00 84.29           N  
ATOM    202 HH11 ARG A  13      21.134  10.464  -1.999  1.00 84.29           H  
ATOM    203 HH12 ARG A  13      22.828  10.588  -1.535  1.00 84.29           H  
ATOM    204  NH2 ARG A  13      21.498  10.274  -4.381  1.00 84.29           N  
ATOM    205 HH21 ARG A  13      21.697  10.291  -5.371  1.00 84.29           H  
ATOM    206 HH22 ARG A  13      20.528  10.456  -4.165  1.00 84.29           H  
ATOM    207  CZ  ARG A  13      22.455  10.394  -3.496  1.00 84.29           C  
ATOM    208  N   ASN A  14      29.712   9.549  -4.411  1.00 83.11           N  
ATOM    209  H   ASN A  14      29.954   9.500  -3.432  1.00 83.11           H  
ATOM    210  CA  ASN A  14      29.995   8.395  -5.256  1.00 83.11           C  
ATOM    211  HA  ASN A  14      30.325   8.753  -6.231  1.00 83.11           H  
ATOM    212  C   ASN A  14      28.702   7.588  -5.471  1.00 83.11           C  
ATOM    213  CB  ASN A  14      31.142   7.576  -4.642  1.00 83.11           C  
ATOM    214  HB2 ASN A  14      30.800   7.084  -3.731  1.00 83.11           H  
ATOM    215  HB3 ASN A  14      31.973   8.234  -4.391  1.00 83.11           H  
ATOM    216  O   ASN A  14      28.433   6.617  -4.770  1.00 83.11           O  
ATOM    217  CG  ASN A  14      31.669   6.528  -5.609  1.00 83.11           C  
ATOM    218  ND2 ASN A  14      32.340   5.519  -5.107  1.00 83.11           N  
ATOM    219 HD21 ASN A  14      32.472   5.428  -4.110  1.00 83.11           H  
ATOM    220 HD22 ASN A  14      32.686   4.826  -5.755  1.00 83.11           H  
ATOM    221  OD1 ASN A  14      31.516   6.620  -6.822  1.00 83.11           O  
ATOM    222  N   SER A  15      27.849   8.059  -6.378  1.00 81.72           N  
ATOM    223  H   SER A  15      28.090   8.910  -6.867  1.00 81.72           H  
ATOM    224  CA  SER A  15      26.582   7.420  -6.718  1.00 81.72           C  
ATOM    225  HA  SER A  15      26.615   6.371  -6.425  1.00 81.72           H  
ATOM    226  C   SER A  15      26.348   7.502  -8.215  1.00 81.72           C  
ATOM    227  CB  SER A  15      25.430   8.104  -5.980  1.00 81.72           C  
ATOM    228  HB2 SER A  15      25.361   9.143  -6.305  1.00 81.72           H  
ATOM    229  HB3 SER A  15      25.626   8.082  -4.908  1.00 81.72           H  
ATOM    230  O   SER A  15      26.266   8.595  -8.767  1.00 81.72           O  
ATOM    231  OG  SER A  15      24.203   7.448  -6.243  1.00 81.72           O  
ATOM    232  HG  SER A  15      24.267   6.564  -5.875  1.00 81.72           H  
ATOM    233  N   ASP A  16      26.152   6.347  -8.843  1.00 78.82           N  
ATOM    234  H   ASP A  16      26.364   5.480  -8.371  1.00 78.82           H  
ATOM    235  CA  ASP A  16      25.830   6.259 -10.271  1.00 78.82           C  
ATOM    236  HA  ASP A  16      26.458   6.966 -10.814  1.00 78.82           H  
ATOM    237  C   ASP A  16      24.365   6.645 -10.568  1.00 78.82           C  
ATOM    238  CB  ASP A  16      26.178   4.853 -10.784  1.00 78.82           C  
ATOM    239  HB2 ASP A  16      25.480   4.141 -10.344  1.00 78.82           H  
ATOM    240  HB3 ASP A  16      26.052   4.827 -11.866  1.00 78.82           H  
ATOM    241  O   ASP A  16      23.941   6.655 -11.718  1.00 78.82           O  
ATOM    242  CG  ASP A  16      27.618   4.431 -10.447  1.00 78.82           C  
ATOM    243  OD1 ASP A  16      28.549   5.278 -10.507  1.00 78.82           O  
ATOM    244  OD2 ASP A  16      27.773   3.273 -10.013  1.00 78.82           O  
ATOM    245  N   LYS A  17      23.574   6.980  -9.534  1.00 81.48           N  
ATOM    246  H   LYS A  17      23.994   6.983  -8.615  1.00 81.48           H  
ATOM    247  CA  LYS A  17      22.195   7.478  -9.685  1.00 81.48           C  
ATOM    248  HA  LYS A  17      21.737   6.988 -10.544  1.00 81.48           H  
ATOM    249  C   LYS A  17      22.129   8.973  -9.989  1.00 81.48           C  
ATOM    250  CB  LYS A  17      21.361   7.183  -8.430  1.00 81.48           C  
ATOM    251  HB2 LYS A  17      20.371   7.615  -8.571  1.00 81.48           H  
ATOM    252  HB3 LYS A  17      21.817   7.665  -7.565  1.00 81.48           H  
ATOM    253  O   LYS A  17      21.110   9.423 -10.507  1.00 81.48           O  
ATOM    254  CG  LYS A  17      21.206   5.682  -8.165  1.00 81.48           C  
ATOM    255  HG2 LYS A  17      20.822   5.198  -9.063  1.00 81.48           H  
ATOM    256  HG3 LYS A  17      22.176   5.252  -7.917  1.00 81.48           H  
ATOM    257  CD  LYS A  17      20.237   5.438  -7.002  1.00 81.48           C  
ATOM    258  HD2 LYS A  17      19.271   5.882  -7.240  1.00 81.48           H  
ATOM    259  HD3 LYS A  17      20.635   5.903  -6.101  1.00 81.48           H  
ATOM    260  CE  LYS A  17      20.079   3.929  -6.787  1.00 81.48           C  
ATOM    261  HE2 LYS A  17      21.057   3.508  -6.556  1.00 81.48           H  
ATOM    262  HE3 LYS A  17      19.743   3.481  -7.722  1.00 81.48           H  
ATOM    263  NZ  LYS A  17      19.116   3.626  -5.700  1.00 81.48           N  
ATOM    264  HZ1 LYS A  17      19.032   2.626  -5.582  1.00 81.48           H  
ATOM    265  HZ2 LYS A  17      19.424   4.031  -4.828  1.00 81.48           H  
ATOM    266  HZ3 LYS A  17      18.204   3.994  -5.931  1.00 81.48           H  
ATOM    267  N   LEU A  18      23.169   9.730  -9.627  1.00 85.34           N  
ATOM    268  H   LEU A  18      24.024   9.272  -9.346  1.00 85.34           H  
ATOM    269  CA  LEU A  18      23.183  11.172  -9.839  1.00 85.34           C  
ATOM    270  HA  LEU A  18      22.253  11.587  -9.451  1.00 85.34           H  
ATOM    271  C   LEU A  18      23.247  11.487 -11.331  1.00 85.34           C  
ATOM    272  CB  LEU A  18      24.377  11.830  -9.136  1.00 85.34           C  
ATOM    273  HB2 LEU A  18      24.448  12.847  -9.522  1.00 85.34           H  
ATOM    274  HB3 LEU A  18      25.282  11.293  -9.422  1.00 85.34           H  
ATOM    275  O   LEU A  18      24.088  10.952 -12.050  1.00 85.34           O  
ATOM    276  CG  LEU A  18      24.324  11.933  -7.609  1.00 85.34           C  
ATOM    277  HG  LEU A  18      24.275  10.938  -7.167  1.00 85.34           H  
ATOM    278  CD1 LEU A  18      25.607  12.626  -7.144  1.00 85.34           C  
ATOM    279 HD11 LEU A  18      26.458  11.960  -7.283  1.00 85.34           H  
ATOM    280 HD12 LEU A  18      25.528  12.923  -6.099  1.00 85.34           H  
ATOM    281 HD13 LEU A  18      25.773  13.533  -7.726  1.00 85.34           H  
ATOM    282  CD2 LEU A  18      23.130  12.746  -7.111  1.00 85.34           C  
ATOM    283 HD21 LEU A  18      23.134  13.737  -7.566  1.00 85.34           H  
ATOM    284 HD22 LEU A  18      22.197  12.247  -7.372  1.00 85.34           H  
ATOM    285 HD23 LEU A  18      23.179  12.850  -6.027  1.00 85.34           H  
ATOM    286  N   ILE A  19      22.408  12.417 -11.775  1.00 85.80           N  
ATOM    287  H   ILE A  19      21.745  12.812 -11.123  1.00 85.80           H  
ATOM    288  CA  ILE A  19      22.400  12.874 -13.165  1.00 85.80           C  
ATOM    289  HA  ILE A  19      22.933  12.148 -13.779  1.00 85.80           H  
ATOM    290  C   ILE A  19      23.139  14.200 -13.264  1.00 85.80           C  
ATOM    291  CB  ILE A  19      20.971  12.952 -13.721  1.00 85.80           C  
ATOM    292  HB  ILE A  19      20.395  13.623 -13.083  1.00 85.80           H  
ATOM    293  O   ILE A  19      22.896  15.132 -12.494  1.00 85.80           O  
ATOM    294  CG1 ILE A  19      20.314  11.561 -13.692  1.00 85.80           C  
ATOM    295 HG12 ILE A  19      20.706  10.952 -14.506  1.00 85.80           H  
ATOM    296 HG13 ILE A  19      20.523  11.045 -12.755  1.00 85.80           H  
ATOM    297  CG2 ILE A  19      20.962  13.516 -15.157  1.00 85.80           C  
ATOM    298 HG21 ILE A  19      21.569  12.891 -15.812  1.00 85.80           H  
ATOM    299 HG22 ILE A  19      19.950  13.558 -15.558  1.00 85.80           H  
ATOM    300 HG23 ILE A  19      21.347  14.536 -15.173  1.00 85.80           H  
ATOM    301  CD1 ILE A  19      18.801  11.658 -13.813  1.00 85.80           C  
ATOM    302 HD11 ILE A  19      18.500  12.223 -14.695  1.00 85.80           H  
ATOM    303 HD12 ILE A  19      18.393  12.108 -12.908  1.00 85.80           H  
ATOM    304 HD13 ILE A  19      18.421  10.642 -13.923  1.00 85.80           H  
ATOM    305  N   ALA A  20      24.030  14.290 -14.246  1.00 86.72           N  
ATOM    306  H   ALA A  20      24.168  13.490 -14.847  1.00 86.72           H  
ATOM    307  CA  ALA A  20      24.784  15.497 -14.531  1.00 86.72           C  
ATOM    308  HA  ALA A  20      25.388  15.752 -13.661  1.00 86.72           H  
ATOM    309  C   ALA A  20      23.850  16.674 -14.836  1.00 86.72           C  
ATOM    310  CB  ALA A  20      25.716  15.208 -15.707  1.00 86.72           C  
ATOM    311  HB1 ALA A  20      25.136  14.992 -16.604  1.00 86.72           H  
ATOM    312  HB2 ALA A  20      26.355  14.354 -15.480  1.00 86.72           H  
ATOM    313  HB3 ALA A  20      26.344  16.079 -15.892  1.00 86.72           H  
ATOM    314  O   ALA A  20      22.964  16.581 -15.682  1.00 86.72           O  
ATOM    315  N   ARG A  21      24.088  17.814 -14.180  1.00 84.58           N  
ATOM    316  H   ARG A  21      24.795  17.800 -13.459  1.00 84.58           H  
ATOM    317  CA  ARG A  21      23.335  19.056 -14.436  1.00 84.58           C  
ATOM    318  HA  ARG A  21      22.267  18.840 -14.413  1.00 84.58           H  
ATOM    319  C   ARG A  21      23.614  19.636 -15.823  1.00 84.58           C  
ATOM    320  CB  ARG A  21      23.668  20.099 -13.363  1.00 84.58           C  
ATOM    321  HB2 ARG A  21      24.748  20.238 -13.322  1.00 84.58           H  
ATOM    322  HB3 ARG A  21      23.212  21.048 -13.645  1.00 84.58           H  
ATOM    323  O   ARG A  21      22.792  20.369 -16.359  1.00 84.58           O  
ATOM    324  CG  ARG A  21      23.146  19.698 -11.975  1.00 84.58           C  
ATOM    325  HG2 ARG A  21      23.493  18.693 -11.734  1.00 84.58           H  
ATOM    326  HG3 ARG A  21      22.056  19.694 -11.977  1.00 84.58           H  
ATOM    327  CD  ARG A  21      23.659  20.649 -10.888  1.00 84.58           C  
ATOM    328  HD2 ARG A  21      24.749  20.625 -10.892  1.00 84.58           H  
ATOM    329  HD3 ARG A  21      23.312  20.284  -9.922  1.00 84.58           H  
ATOM    330  NE  ARG A  21      23.174  22.029 -11.087  1.00 84.58           N  
ATOM    331  HE  ARG A  21      22.347  22.137 -11.656  1.00 84.58           H  
ATOM    332  NH1 ARG A  21      24.673  23.084  -9.701  1.00 84.58           N  
ATOM    333 HH11 ARG A  21      25.067  22.188  -9.453  1.00 84.58           H  
ATOM    334 HH12 ARG A  21      24.996  23.921  -9.238  1.00 84.58           H  
ATOM    335  NH2 ARG A  21      23.109  24.280 -10.757  1.00 84.58           N  
ATOM    336 HH21 ARG A  21      23.430  25.103 -10.267  1.00 84.58           H  
ATOM    337 HH22 ARG A  21      22.267  24.341 -11.312  1.00 84.58           H  
ATOM    338  CZ  ARG A  21      23.656  23.121 -10.518  1.00 84.58           C  
ATOM    339  N   LYS A  22      24.796  19.352 -16.374  1.00 82.24           N  
ATOM    340  H   LYS A  22      25.382  18.691 -15.884  1.00 82.24           H  
ATOM    341  CA  LYS A  22      25.261  19.801 -17.689  1.00 82.24           C  
ATOM    342  HA  LYS A  22      24.399  20.069 -18.300  1.00 82.24           H  
ATOM    343  C   LYS A  22      25.989  18.659 -18.386  1.00 82.24           C  
ATOM    344  CB  LYS A  22      26.184  21.025 -17.551  1.00 82.24           C  
ATOM    345  HB2 LYS A  22      26.610  21.251 -18.528  1.00 82.24           H  
ATOM    346  HB3 LYS A  22      27.003  20.785 -16.873  1.00 82.24           H  
ATOM    347  O   LYS A  22      26.594  17.811 -17.729  1.00 82.24           O  
ATOM    348  CG  LYS A  22      25.447  22.273 -17.038  1.00 82.24           C  
ATOM    349  HG2 LYS A  22      25.097  22.100 -16.021  1.00 82.24           H  
ATOM    350  HG3 LYS A  22      24.588  22.469 -17.680  1.00 82.24           H  
ATOM    351  CD  LYS A  22      26.369  23.500 -17.043  1.00 82.24           C  
ATOM    352  HD2 LYS A  22      26.743  23.658 -18.055  1.00 82.24           H  
ATOM    353  HD3 LYS A  22      27.211  23.314 -16.377  1.00 82.24           H  
ATOM    354  CE  LYS A  22      25.604  24.746 -16.578  1.00 82.24           C  
ATOM    355  HE2 LYS A  22      25.252  24.578 -15.560  1.00 82.24           H  
ATOM    356  HE3 LYS A  22      24.729  24.871 -17.215  1.00 82.24           H  
ATOM    357  NZ  LYS A  22      26.449  25.967 -16.635  1.00 82.24           N  
ATOM    358  HZ1 LYS A  22      25.928  26.779 -16.335  1.00 82.24           H  
ATOM    359  HZ2 LYS A  22      27.263  25.873 -16.046  1.00 82.24           H  
ATOM    360  HZ3 LYS A  22      26.759  26.141 -17.581  1.00 82.24           H  
ATOM    361  N   LYS A  23      25.967  18.658 -19.720  1.00 81.83           N  
ATOM    362  H   LYS A  23      25.469  19.401 -20.189  1.00 81.83           H  
ATOM    363  CA  LYS A  23      26.742  17.707 -20.524  1.00 81.83           C  
ATOM    364  HA  LYS A  23      26.374  16.705 -20.304  1.00 81.83           H  
ATOM    365  C   LYS A  23      28.220  17.783 -20.109  1.00 81.83           C  
ATOM    366  CB  LYS A  23      26.521  18.010 -22.017  1.00 81.83           C  
ATOM    367  HB2 LYS A  23      25.468  18.240 -22.178  1.00 81.83           H  
ATOM    368  HB3 LYS A  23      27.108  18.884 -22.301  1.00 81.83           H  
ATOM    369  O   LYS A  23      28.749  18.878 -19.937  1.00 81.83           O  
ATOM    370  CG  LYS A  23      26.884  16.823 -22.921  1.00 81.83           C  
ATOM    371  HG2 LYS A  23      26.265  15.969 -22.646  1.00 81.83           H  
ATOM    372  HG3 LYS A  23      27.929  16.552 -22.771  1.00 81.83           H  
ATOM    373  CD  LYS A  23      26.645  17.157 -24.403  1.00 81.83           C  
ATOM    374  HD2 LYS A  23      27.299  17.979 -24.694  1.00 81.83           H  
ATOM    375  HD3 LYS A  23      25.609  17.465 -24.541  1.00 81.83           H  
ATOM    376  CE  LYS A  23      26.929  15.928 -25.278  1.00 81.83           C  
ATOM    377  HE2 LYS A  23      26.211  15.148 -25.025  1.00 81.83           H  
ATOM    378  HE3 LYS A  23      27.922  15.546 -25.037  1.00 81.83           H  
ATOM    379  NZ  LYS A  23      26.854  16.235 -26.730  1.00 81.83           N  
ATOM    380  HZ1 LYS A  23      27.570  16.900 -26.984  1.00 81.83           H  
ATOM    381  HZ2 LYS A  23      27.020  15.400 -27.273  1.00 81.83           H  
ATOM    382  HZ3 LYS A  23      25.949  16.605 -26.984  1.00 81.83           H  
ATOM    383  N   TYR A  24      28.855  16.624 -19.927  1.00 82.85           N  
ATOM    384  H   TYR A  24      28.329  15.776 -20.085  1.00 82.85           H  
ATOM    385  CA  TYR A  24      30.258  16.467 -19.503  1.00 82.85           C  
ATOM    386  HA  TYR A  24      30.471  15.399 -19.556  1.00 82.85           H  
ATOM    387  C   TYR A  24      30.592  16.864 -18.054  1.00 82.85           C  
ATOM    388  CB  TYR A  24      31.210  17.145 -20.502  1.00 82.85           C  
ATOM    389  HB2 TYR A  24      31.264  18.210 -20.274  1.00 82.85           H  
ATOM    390  HB3 TYR A  24      32.212  16.741 -20.359  1.00 82.85           H  
ATOM    391  O   TYR A  24      31.758  16.817 -17.668  1.00 82.85           O  
ATOM    392  CG  TYR A  24      30.829  16.970 -21.957  1.00 82.85           C  
ATOM    393  CD1 TYR A  24      30.935  15.703 -22.560  1.00 82.85           C  
ATOM    394  HD1 TYR A  24      31.300  14.861 -21.991  1.00 82.85           H  
ATOM    395  CD2 TYR A  24      30.379  18.075 -22.705  1.00 82.85           C  
ATOM    396  HD2 TYR A  24      30.309  19.046 -22.239  1.00 82.85           H  
ATOM    397  CE1 TYR A  24      30.603  15.541 -23.918  1.00 82.85           C  
ATOM    398  HE1 TYR A  24      30.715  14.580 -24.398  1.00 82.85           H  
ATOM    399  CE2 TYR A  24      30.082  17.925 -24.072  1.00 82.85           C  
ATOM    400  HE2 TYR A  24      29.790  18.787 -24.654  1.00 82.85           H  
ATOM    401  OH  TYR A  24      29.929  16.522 -26.005  1.00 82.85           O  
ATOM    402  HH  TYR A  24      30.170  17.324 -26.475  1.00 82.85           H  
ATOM    403  CZ  TYR A  24      30.202  16.658 -24.680  1.00 82.85           C  
ATOM    404  N   TRP A  25      29.609  17.227 -17.226  1.00 86.32           N  
ATOM    405  H   TRP A  25      28.655  17.262 -17.557  1.00 86.32           H  
ATOM    406  CA  TRP A  25      29.850  17.427 -15.797  1.00 86.32           C  
ATOM    407  HA  TRP A  25      30.860  17.806 -15.644  1.00 86.32           H  
ATOM    408  C   TRP A  25      29.741  16.102 -15.060  1.00 86.32           C  
ATOM    409  CB  TRP A  25      28.892  18.465 -15.216  1.00 86.32           C  
ATOM    410  HB2 TRP A  25      28.890  18.347 -14.132  1.00 86.32           H  
ATOM    411  HB3 TRP A  25      27.876  18.271 -15.561  1.00 86.32           H  
ATOM    412  O   TRP A  25      28.669  15.513 -15.002  1.00 86.32           O  
ATOM    413  CG  TRP A  25      29.254  19.886 -15.498  1.00 86.32           C  
ATOM    414  CD1 TRP A  25      29.929  20.351 -16.577  1.00 86.32           C  
ATOM    415  HD1 TRP A  25      30.289  19.747 -17.397  1.00 86.32           H  
ATOM    416  CD2 TRP A  25      29.003  21.048 -14.656  1.00 86.32           C  
ATOM    417  CE2 TRP A  25      29.582  22.192 -15.282  1.00 86.32           C  
ATOM    418  CE3 TRP A  25      28.357  21.244 -13.416  1.00 86.32           C  
ATOM    419  HE3 TRP A  25      27.938  20.392 -12.902  1.00 86.32           H  
ATOM    420  NE1 TRP A  25      30.134  21.708 -16.448  1.00 86.32           N  
ATOM    421  HE1 TRP A  25      30.695  22.241 -17.097  1.00 86.32           H  
ATOM    422  CH2 TRP A  25      28.884  23.630 -13.468  1.00 86.32           C  
ATOM    423  HH2 TRP A  25      28.875  24.597 -12.986  1.00 86.32           H  
ATOM    424  CZ2 TRP A  25      29.532  23.468 -14.705  1.00 86.32           C  
ATOM    425  HZ2 TRP A  25      30.027  24.300 -15.183  1.00 86.32           H  
ATOM    426  CZ3 TRP A  25      28.295  22.523 -12.830  1.00 86.32           C  
ATOM    427  HZ3 TRP A  25      27.830  22.648 -11.863  1.00 86.32           H  
ATOM    428  N   ASP A  26      30.841  15.656 -14.463  1.00 86.08           N  
ATOM    429  H   ASP A  26      31.712  16.148 -14.607  1.00 86.08           H  
ATOM    430  CA  ASP A  26      30.847  14.461 -13.627  1.00 86.08           C  
ATOM    431  HA  ASP A  26      30.385  13.645 -14.183  1.00 86.08           H  
ATOM    432  C   ASP A  26      30.071  14.718 -12.316  1.00 86.08           C  
ATOM    433  CB  ASP A  26      32.295  14.034 -13.370  1.00 86.08           C  
ATOM    434  HB2 ASP A  26      32.781  13.844 -14.327  1.00 86.08           H  
ATOM    435  HB3 ASP A  26      32.825  14.852 -12.880  1.00 86.08           H  
ATOM    436  O   ASP A  26      30.517  15.525 -11.485  1.00 86.08           O  
ATOM    437  CG  ASP A  26      32.415  12.778 -12.502  1.00 86.08           C  
ATOM    438  OD1 ASP A  26      31.370  12.207 -12.109  1.00 86.08           O  
ATOM    439  OD2 ASP A  26      33.574  12.448 -12.172  1.00 86.08           O  
ATOM    440  N   PRO A  27      28.937  14.035 -12.073  1.00 86.78           N  
ATOM    441  CA  PRO A  27      28.163  14.216 -10.849  1.00 86.78           C  
ATOM    442  HA  PRO A  27      27.882  15.266 -10.779  1.00 86.78           H  
ATOM    443  C   PRO A  27      28.932  13.818  -9.584  1.00 86.78           C  
ATOM    444  CB  PRO A  27      26.909  13.357 -11.015  1.00 86.78           C  
ATOM    445  HB2 PRO A  27      27.024  12.414 -10.480  1.00 86.78           H  
ATOM    446  HB3 PRO A  27      26.026  13.897 -10.674  1.00 86.78           H  
ATOM    447  O   PRO A  27      28.645  14.327  -8.498  1.00 86.78           O  
ATOM    448  CG  PRO A  27      26.833  13.072 -12.509  1.00 86.78           C  
ATOM    449  HG2 PRO A  27      26.326  13.902 -13.001  1.00 86.78           H  
ATOM    450  HG3 PRO A  27      26.341  12.124 -12.728  1.00 86.78           H  
ATOM    451  CD  PRO A  27      28.287  13.066 -12.941  1.00 86.78           C  
ATOM    452  HD2 PRO A  27      28.350  13.324 -13.998  1.00 86.78           H  
ATOM    453  HD3 PRO A  27      28.720  12.080 -12.772  1.00 86.78           H  
ATOM    454  N   LYS A  28      29.952  12.957  -9.705  1.00 89.66           N  
ATOM    455  H   LYS A  28      30.186  12.604 -10.622  1.00 89.66           H  
ATOM    456  CA  LYS A  28      30.834  12.590  -8.587  1.00 89.66           C  
ATOM    457  HA  LYS A  28      30.217  12.349  -7.721  1.00 89.66           H  
ATOM    458  C   LYS A  28      31.738  13.749  -8.164  1.00 89.66           C  
ATOM    459  CB  LYS A  28      31.667  11.346  -8.946  1.00 89.66           C  
ATOM    460  HB2 LYS A  28      32.298  11.091  -8.094  1.00 89.66           H  
ATOM    461  HB3 LYS A  28      32.317  11.562  -9.794  1.00 89.66           H  
ATOM    462  O   LYS A  28      32.187  13.776  -7.020  1.00 89.66           O  
ATOM    463  CG  LYS A  28      30.774  10.140  -9.274  1.00 89.66           C  
ATOM    464  HG2 LYS A  28      30.183  10.361 -10.163  1.00 89.66           H  
ATOM    465  HG3 LYS A  28      30.091   9.975  -8.441  1.00 89.66           H  
ATOM    466  CD  LYS A  28      31.563   8.847  -9.529  1.00 89.66           C  
ATOM    467  HD2 LYS A  28      32.128   8.579  -8.636  1.00 89.66           H  
ATOM    468  HD3 LYS A  28      32.241   8.986 -10.371  1.00 89.66           H  
ATOM    469  CE  LYS A  28      30.527   7.761  -9.857  1.00 89.66           C  
ATOM    470  HE2 LYS A  28      30.060   7.999 -10.812  1.00 89.66           H  
ATOM    471  HE3 LYS A  28      29.739   7.797  -9.104  1.00 89.66           H  
ATOM    472  NZ  LYS A  28      31.060   6.381  -9.899  1.00 89.66           N  
ATOM    473  HZ1 LYS A  28      31.763   6.267 -10.614  1.00 89.66           H  
ATOM    474  HZ2 LYS A  28      30.287   5.771 -10.125  1.00 89.66           H  
ATOM    475  HZ3 LYS A  28      31.406   6.109  -8.990  1.00 89.66           H  
ATOM    476  N   LYS A  29      31.967  14.731  -9.044  1.00 88.77           N  
ATOM    477  H   LYS A  29      31.569  14.623  -9.965  1.00 88.77           H  
ATOM    478  CA  LYS A  29      32.730  15.956  -8.748  1.00 88.77           C  
ATOM    479  HA  LYS A  29      33.382  15.776  -7.894  1.00 88.77           H  
ATOM    480  C   LYS A  29      31.834  17.126  -8.348  1.00 88.77           C  
ATOM    481  CB  LYS A  29      33.613  16.327  -9.949  1.00 88.77           C  
ATOM    482  HB2 LYS A  29      32.997  16.414 -10.845  1.00 88.77           H  
ATOM    483  HB3 LYS A  29      34.079  17.294  -9.758  1.00 88.77           H  
ATOM    484  O   LYS A  29      32.176  17.846  -7.413  1.00 88.77           O  
ATOM    485  CG  LYS A  29      34.716  15.287 -10.186  1.00 88.77           C  
ATOM    486  HG2 LYS A  29      34.261  14.324 -10.422  1.00 88.77           H  
ATOM    487  HG3 LYS A  29      35.310  15.179  -9.279  1.00 88.77           H  
ATOM    488  CD  LYS A  29      35.632  15.707 -11.341  1.00 88.77           C  
ATOM    489  HD2 LYS A  29      36.144  16.632 -11.077  1.00 88.77           H  
ATOM    490  HD3 LYS A  29      35.031  15.869 -12.236  1.00 88.77           H  
ATOM    491  CE  LYS A  29      36.654  14.595 -11.605  1.00 88.77           C  
ATOM    492  HE2 LYS A  29      36.106  13.689 -11.863  1.00 88.77           H  
ATOM    493  HE3 LYS A  29      37.204  14.398 -10.685  1.00 88.77           H  
ATOM    494  NZ  LYS A  29      37.594  14.953 -12.697  1.00 88.77           N  
ATOM    495  HZ1 LYS A  29      38.247  14.200 -12.856  1.00 88.77           H  
ATOM    496  HZ2 LYS A  29      38.115  15.789 -12.472  1.00 88.77           H  
ATOM    497  HZ3 LYS A  29      37.086  15.106 -13.557  1.00 88.77           H  
ATOM    498  N   TYR A  30      30.693  17.295  -9.016  1.00 89.28           N  
ATOM    499  H   TYR A  30      30.516  16.675  -9.793  1.00 89.28           H  
ATOM    500  CA  TYR A  30      29.879  18.517  -8.916  1.00 89.28           C  
ATOM    501  HA  TYR A  30      30.394  19.238  -8.282  1.00 89.28           H  
ATOM    502  C   TYR A  30      28.499  18.325  -8.281  1.00 89.28           C  
ATOM    503  CB  TYR A  30      29.767  19.144 -10.310  1.00 89.28           C  
ATOM    504  HB2 TYR A  30      29.240  18.454 -10.970  1.00 89.28           H  
ATOM    505  HB3 TYR A  30      29.176  20.057 -10.247  1.00 89.28           H  
ATOM    506  O   TYR A  30      27.750  19.292  -8.140  1.00 89.28           O  
ATOM    507  CG  TYR A  30      31.114  19.494 -10.906  1.00 89.28           C  
ATOM    508  CD1 TYR A  30      31.840  20.589 -10.397  1.00 89.28           C  
ATOM    509  HD1 TYR A  30      31.423  21.193  -9.604  1.00 89.28           H  
ATOM    510  CD2 TYR A  30      31.659  18.705 -11.936  1.00 89.28           C  
ATOM    511  HD2 TYR A  30      31.103  17.864 -12.325  1.00 89.28           H  
ATOM    512  CE1 TYR A  30      33.110  20.899 -10.918  1.00 89.28           C  
ATOM    513  HE1 TYR A  30      33.664  21.741 -10.530  1.00 89.28           H  
ATOM    514  CE2 TYR A  30      32.931  19.007 -12.455  1.00 89.28           C  
ATOM    515  HE2 TYR A  30      33.358  18.415 -13.251  1.00 89.28           H  
ATOM    516  OH  TYR A  30      34.887  20.381 -12.452  1.00 89.28           O  
ATOM    517  HH  TYR A  30      35.261  21.184 -12.083  1.00 89.28           H  
ATOM    518  CZ  TYR A  30      33.657  20.104 -11.948  1.00 89.28           C  
ATOM    519  N   GLY A  31      28.144  17.099  -7.901  1.00 86.84           N  
ATOM    520  H   GLY A  31      28.764  16.325  -8.094  1.00 86.84           H  
ATOM    521  CA  GLY A  31      26.761  16.775  -7.579  1.00 86.84           C  
ATOM    522  HA2 GLY A  31      26.706  15.798  -7.099  1.00 86.84           H  
ATOM    523  HA3 GLY A  31      26.360  17.520  -6.891  1.00 86.84           H  
ATOM    524  C   GLY A  31      25.884  16.742  -8.827  1.00 86.84           C  
ATOM    525  O   GLY A  31      26.341  16.912  -9.960  1.00 86.84           O  
ATOM    526  N   GLY A  32      24.599  16.496  -8.624  1.00 89.64           N  
ATOM    527  H   GLY A  32      24.243  16.461  -7.679  1.00 89.64           H  
ATOM    528  CA  GLY A  32      23.679  16.239  -9.722  1.00 89.64           C  
ATOM    529  HA2 GLY A  32      23.817  16.980 -10.509  1.00 89.64           H  
ATOM    530  HA3 GLY A  32      23.897  15.257 -10.143  1.00 89.64           H  
ATOM    531  C   GLY A  32      22.227  16.251  -9.286  1.00 89.64           C  
ATOM    532  O   GLY A  32      21.927  16.421  -8.106  1.00 89.64           O  
ATOM    533  N   PHE A  33      21.327  16.048 -10.241  1.00 89.05           N  
ATOM    534  H   PHE A  33      21.657  15.861 -11.177  1.00 89.05           H  
ATOM    535  CA  PHE A  33      19.941  15.715  -9.920  1.00 89.05           C  
ATOM    536  HA  PHE A  33      19.550  16.447  -9.213  1.00 89.05           H  
ATOM    537  C   PHE A  33      19.889  14.336  -9.249  1.00 89.05           C  
ATOM    538  CB  PHE A  33      19.091  15.769 -11.190  1.00 89.05           C  
ATOM    539  HB2 PHE A  33      18.062  15.517 -10.933  1.00 89.05           H  
ATOM    540  HB3 PHE A  33      19.440  15.009 -11.888  1.00 89.05           H  
ATOM    541  O   PHE A  33      20.676  13.457  -9.608  1.00 89.05           O  
ATOM    542  CG  PHE A  33      19.089  17.120 -11.873  1.00 89.05           C  
ATOM    543  CD1 PHE A  33      18.488  18.212 -11.224  1.00 89.05           C  
ATOM    544  HD1 PHE A  33      18.047  18.086 -10.246  1.00 89.05           H  
ATOM    545  CD2 PHE A  33      19.657  17.289 -13.152  1.00 89.05           C  
ATOM    546  HD2 PHE A  33      20.120  16.456 -13.660  1.00 89.05           H  
ATOM    547  CE1 PHE A  33      18.428  19.465 -11.855  1.00 89.05           C  
ATOM    548  HE1 PHE A  33      17.927  20.286 -11.364  1.00 89.05           H  
ATOM    549  CE2 PHE A  33      19.591  18.543 -13.787  1.00 89.05           C  
ATOM    550  HE2 PHE A  33      19.980  18.663 -14.787  1.00 89.05           H  
ATOM    551  CZ  PHE A  33      18.973  19.629 -13.140  1.00 89.05           C  
ATOM    552  HZ  PHE A  33      18.887  20.581 -13.642  1.00 89.05           H  
ATOM    553  N   ASP A  34      18.998  14.155  -8.269  1.00 85.44           N  
ATOM    554  H   ASP A  34      18.408  14.937  -8.024  1.00 85.44           H  
ATOM    555  CA  ASP A  34      19.015  12.999  -7.357  1.00 85.44           C  
ATOM    556  HA  ASP A  34      19.947  13.027  -6.792  1.00 85.44           H  
ATOM    557  C   ASP A  34      18.982  11.645  -8.079  1.00 85.44           C  
ATOM    558  CB  ASP A  34      17.844  13.106  -6.357  1.00 85.44           C  
ATOM    559  HB2 ASP A  34      16.928  13.301  -6.914  1.00 85.44           H  
ATOM    560  HB3 ASP A  34      18.008  13.962  -5.701  1.00 85.44           H  
ATOM    561  O   ASP A  34      19.846  10.792  -7.858  1.00 85.44           O  
ATOM    562  CG  ASP A  34      17.635  11.846  -5.492  1.00 85.44           C  
ATOM    563  OD1 ASP A  34      18.629  11.185  -5.099  1.00 85.44           O  
ATOM    564  OD2 ASP A  34      16.455  11.489  -5.263  1.00 85.44           O  
ATOM    565  N   SER A  35      17.964  11.438  -8.915  1.00 83.19           N  
ATOM    566  H   SER A  35      17.324  12.199  -9.094  1.00 83.19           H  
ATOM    567  CA  SER A  35      17.775  10.187  -9.646  1.00 83.19           C  
ATOM    568  HA  SER A  35      18.754   9.872 -10.006  1.00 83.19           H  
ATOM    569  C   SER A  35      16.863  10.356 -10.864  1.00 83.19           C  
ATOM    570  CB  SER A  35      17.236   9.086  -8.716  1.00 83.19           C  
ATOM    571  HB2 SER A  35      18.056   8.744  -8.085  1.00 83.19           H  
ATOM    572  HB3 SER A  35      16.894   8.240  -9.312  1.00 83.19           H  
ATOM    573  O   SER A  35      15.988  11.230 -10.854  1.00 83.19           O  
ATOM    574  OG  SER A  35      16.183   9.518  -7.868  1.00 83.19           O  
ATOM    575  HG  SER A  35      16.547  10.213  -7.314  1.00 83.19           H  
ATOM    576  N   PRO A  36      17.041   9.532 -11.914  1.00 86.80           N  
ATOM    577  CA  PRO A  36      16.120   9.499 -13.043  1.00 86.80           C  
ATOM    578  HA  PRO A  36      16.030  10.489 -13.490  1.00 86.80           H  
ATOM    579  C   PRO A  36      14.740   9.019 -12.600  1.00 86.80           C  
ATOM    580  CB  PRO A  36      16.723   8.534 -14.065  1.00 86.80           C  
ATOM    581  HB2 PRO A  36      17.318   9.067 -14.806  1.00 86.80           H  
ATOM    582  HB3 PRO A  36      15.943   7.969 -14.576  1.00 86.80           H  
ATOM    583  O   PRO A  36      14.607   8.195 -11.692  1.00 86.80           O  
ATOM    584  CG  PRO A  36      17.616   7.624 -13.222  1.00 86.80           C  
ATOM    585  HG2 PRO A  36      17.021   6.803 -12.824  1.00 86.80           H  
ATOM    586  HG3 PRO A  36      18.459   7.241 -13.796  1.00 86.80           H  
ATOM    587  CD  PRO A  36      18.076   8.515 -12.071  1.00 86.80           C  
ATOM    588  HD2 PRO A  36      18.197   7.914 -11.169  1.00 86.80           H  
ATOM    589  HD3 PRO A  36      19.022   8.990 -12.328  1.00 86.80           H  
ATOM    590  N   ILE A  37      13.707   9.501 -13.284  1.00 87.37           N  
ATOM    591  H   ILE A  37      13.881  10.149 -14.039  1.00 87.37           H  
ATOM    592  CA  ILE A  37      12.350   8.992 -13.118  1.00 87.37           C  
ATOM    593  HA  ILE A  37      12.222   8.681 -12.081  1.00 87.37           H  
ATOM    594  C   ILE A  37      12.193   7.740 -13.984  1.00 87.37           C  
ATOM    595  CB  ILE A  37      11.317  10.111 -13.376  1.00 87.37           C  
ATOM    596  HB  ILE A  37      11.573  10.629 -14.300  1.00 87.37           H  
ATOM    597  O   ILE A  37      12.506   7.736 -15.177  1.00 87.37           O  
ATOM    598  CG1 ILE A  37      11.380  11.104 -12.189  1.00 87.37           C  
ATOM    599 HG12 ILE A  37      12.419  11.319 -11.937  1.00 87.37           H  
ATOM    600 HG13 ILE A  37      10.930  10.632 -11.315  1.00 87.37           H  
ATOM    601  CG2 ILE A  37       9.894   9.534 -13.498  1.00 87.37           C  
ATOM    602 HG21 ILE A  37       9.618   8.991 -12.594  1.00 87.37           H  
ATOM    603 HG22 ILE A  37       9.176  10.336 -13.668  1.00 87.37           H  
ATOM    604 HG23 ILE A  37       9.827   8.860 -14.352  1.00 87.37           H  
ATOM    605  CD1 ILE A  37      10.694  12.452 -12.415  1.00 87.37           C  
ATOM    606 HD11 ILE A  37       9.702  12.333 -12.851  1.00 87.37           H  
ATOM    607 HD12 ILE A  37      11.324  13.062 -13.063  1.00 87.37           H  
ATOM    608 HD13 ILE A  37      10.601  12.971 -11.461  1.00 87.37           H  
ATOM    609  N   VAL A  38      11.726   6.657 -13.360  1.00 89.27           N  
ATOM    610  H   VAL A  38      11.491   6.738 -12.381  1.00 89.27           H  
ATOM    611  CA  VAL A  38      11.357   5.415 -14.049  1.00 89.27           C  
ATOM    612  HA  VAL A  38      12.129   5.161 -14.776  1.00 89.27           H  
ATOM    613  C   VAL A  38      10.047   5.650 -14.797  1.00 89.27           C  
ATOM    614  CB  VAL A  38      11.275   4.226 -13.075  1.00 89.27           C  
ATOM    615  HB  VAL A  38      10.551   4.447 -12.291  1.00 89.27           H  
ATOM    616  O   VAL A  38       9.064   6.061 -14.185  1.00 89.27           O  
ATOM    617  CG1 VAL A  38      10.858   2.934 -13.785  1.00 89.27           C  
ATOM    618 HG11 VAL A  38       9.848   3.032 -14.185  1.00 89.27           H  
ATOM    619 HG12 VAL A  38      11.542   2.713 -14.604  1.00 89.27           H  
ATOM    620 HG13 VAL A  38      10.860   2.100 -13.083  1.00 89.27           H  
ATOM    621  CG2 VAL A  38      12.644   3.972 -12.424  1.00 89.27           C  
ATOM    622 HG21 VAL A  38      12.576   3.124 -11.742  1.00 89.27           H  
ATOM    623 HG22 VAL A  38      12.964   4.846 -11.856  1.00 89.27           H  
ATOM    624 HG23 VAL A  38      13.387   3.755 -13.191  1.00 89.27           H  
ATOM    625  N   ALA A  39      10.046   5.406 -16.107  1.00 90.05           N  
ATOM    626  H   ALA A  39      10.867   4.992 -16.524  1.00 90.05           H  
ATOM    627  CA  ALA A  39       8.864   5.516 -16.955  1.00 90.05           C  
ATOM    628  HA  ALA A  39       8.301   6.408 -16.681  1.00 90.05           H  
ATOM    629  C   ALA A  39       7.944   4.303 -16.767  1.00 90.05           C  
ATOM    630  CB  ALA A  39       9.326   5.649 -18.414  1.00 90.05           C  
ATOM    631  HB1 ALA A  39       9.989   6.508 -18.519  1.00 90.05           H  
ATOM    632  HB2 ALA A  39       9.861   4.753 -18.729  1.00 90.05           H  
ATOM    633  HB3 ALA A  39       8.458   5.787 -19.059  1.00 90.05           H  
ATOM    634  O   ALA A  39       6.757   4.449 -16.491  1.00 90.05           O  
ATOM    635  N   PHE A  40       8.513   3.105 -16.878  1.00 94.18           N  
ATOM    636  H   PHE A  40       9.498   3.058 -17.097  1.00 94.18           H  
ATOM    637  CA  PHE A  40       7.821   1.830 -16.711  1.00 94.18           C  
ATOM    638  HA  PHE A  40       7.079   1.920 -15.918  1.00 94.18           H  
ATOM    639  C   PHE A  40       8.818   0.746 -16.294  1.00 94.18           C  
ATOM    640  CB  PHE A  40       7.083   1.464 -18.009  1.00 94.18           C  
ATOM    641  HB2 PHE A  40       6.624   0.480 -17.906  1.00 94.18           H  
ATOM    642  HB3 PHE A  40       6.265   2.170 -18.148  1.00 94.18           H  
ATOM    643  O   PHE A  40      10.030   0.974 -16.250  1.00 94.18           O  
ATOM    644  CG  PHE A  40       7.934   1.460 -19.263  1.00 94.18           C  
ATOM    645  CD1 PHE A  40       7.936   2.586 -20.105  1.00 94.18           C  
ATOM    646  HD1 PHE A  40       7.337   3.449 -19.857  1.00 94.18           H  
ATOM    647  CD2 PHE A  40       8.680   0.321 -19.617  1.00 94.18           C  
ATOM    648  HD2 PHE A  40       8.657  -0.559 -18.991  1.00 94.18           H  
ATOM    649  CE1 PHE A  40       8.673   2.570 -21.301  1.00 94.18           C  
ATOM    650  HE1 PHE A  40       8.626   3.411 -21.976  1.00 94.18           H  
ATOM    651  CE2 PHE A  40       9.415   0.306 -20.816  1.00 94.18           C  
ATOM    652  HE2 PHE A  40       9.959  -0.577 -21.115  1.00 94.18           H  
ATOM    653  CZ  PHE A  40       9.412   1.431 -21.657  1.00 94.18           C  
ATOM    654  HZ  PHE A  40       9.945   1.408 -22.596  1.00 94.18           H  
ATOM    655  N   SER A  41       8.307  -0.431 -15.947  1.00 96.86           N  
ATOM    656  H   SER A  41       7.324  -0.596 -16.109  1.00 96.86           H  
ATOM    657  CA  SER A  41       9.140  -1.611 -15.706  1.00 96.86           C  
ATOM    658  HA  SER A  41      10.192  -1.326 -15.696  1.00 96.86           H  
ATOM    659  C   SER A  41       8.953  -2.614 -16.835  1.00 96.86           C  
ATOM    660  CB  SER A  41       8.823  -2.226 -14.345  1.00 96.86           C  
ATOM    661  HB2 SER A  41       7.798  -2.597 -14.357  1.00 96.86           H  
ATOM    662  HB3 SER A  41       9.506  -3.051 -14.141  1.00 96.86           H  
ATOM    663  O   SER A  41       7.947  -2.582 -17.534  1.00 96.86           O  
ATOM    664  OG  SER A  41       8.959  -1.227 -13.347  1.00 96.86           O  
ATOM    665  HG  SER A  41       8.371  -0.523 -13.630  1.00 96.86           H  
ATOM    666  N   VAL A  42       9.917  -3.504 -17.025  1.00 97.14           N  
ATOM    667  H   VAL A  42      10.774  -3.419 -16.497  1.00 97.14           H  
ATOM    668  CA  VAL A  42       9.830  -4.590 -18.002  1.00 97.14           C  
ATOM    669  HA  VAL A  42       8.798  -4.666 -18.344  1.00 97.14           H  
ATOM    670  C   VAL A  42      10.166  -5.909 -17.330  1.00 97.14           C  
ATOM    671  CB  VAL A  42      10.695  -4.329 -19.251  1.00 97.14           C  
ATOM    672  HB  VAL A  42      10.578  -5.170 -19.934  1.00 97.14           H  
ATOM    673  O   VAL A  42      11.124  -5.976 -16.561  1.00 97.14           O  
ATOM    674  CG1 VAL A  42      10.220  -3.061 -19.959  1.00 97.14           C  
ATOM    675 HG11 VAL A  42      10.377  -2.189 -19.325  1.00 97.14           H  
ATOM    676 HG12 VAL A  42      10.780  -2.924 -20.884  1.00 97.14           H  
ATOM    677 HG13 VAL A  42       9.160  -3.144 -20.201  1.00 97.14           H  
ATOM    678  CG2 VAL A  42      12.188  -4.131 -18.970  1.00 97.14           C  
ATOM    679 HG21 VAL A  42      12.348  -3.247 -18.353  1.00 97.14           H  
ATOM    680 HG22 VAL A  42      12.583  -5.009 -18.458  1.00 97.14           H  
ATOM    681 HG23 VAL A  42      12.724  -4.011 -19.911  1.00 97.14           H  
ATOM    682  N   LEU A  43       9.380  -6.949 -17.594  1.00 97.64           N  
ATOM    683  H   LEU A  43       8.616  -6.816 -18.241  1.00 97.64           H  
ATOM    684  CA  LEU A  43       9.749  -8.316 -17.241  1.00 97.64           C  
ATOM    685  HA  LEU A  43      10.197  -8.317 -16.247  1.00 97.64           H  
ATOM    686  C   LEU A  43      10.799  -8.803 -18.237  1.00 97.64           C  
ATOM    687  CB  LEU A  43       8.502  -9.214 -17.236  1.00 97.64           C  
ATOM    688  HB2 LEU A  43       7.755  -8.795 -16.562  1.00 97.64           H  
ATOM    689  HB3 LEU A  43       8.089  -9.216 -18.245  1.00 97.64           H  
ATOM    690  O   LEU A  43      10.584  -8.731 -19.445  1.00 97.64           O  
ATOM    691  CG  LEU A  43       8.788 -10.674 -16.833  1.00 97.64           C  
ATOM    692  HG  LEU A  43       9.593 -11.078 -17.447  1.00 97.64           H  
ATOM    693  CD1 LEU A  43       9.187 -10.794 -15.361  1.00 97.64           C  
ATOM    694 HD11 LEU A  43      10.142 -10.299 -15.188  1.00 97.64           H  
ATOM    695 HD12 LEU A  43       8.421 -10.340 -14.732  1.00 97.64           H  
ATOM    696 HD13 LEU A  43       9.287 -11.846 -15.095  1.00 97.64           H  
ATOM    697  CD2 LEU A  43       7.549 -11.533 -17.067  1.00 97.64           C  
ATOM    698 HD21 LEU A  43       7.277 -11.494 -18.121  1.00 97.64           H  
ATOM    699 HD22 LEU A  43       7.759 -12.572 -16.810  1.00 97.64           H  
ATOM    700 HD23 LEU A  43       6.713 -11.173 -16.466  1.00 97.64           H  
ATOM    701  N   VAL A  44      11.926  -9.296 -17.728  1.00 97.56           N  
ATOM    702  H   VAL A  44      12.052  -9.267 -16.726  1.00 97.56           H  
ATOM    703  CA  VAL A  44      13.041  -9.794 -18.536  1.00 97.56           C  
ATOM    704  HA  VAL A  44      12.750  -9.796 -19.587  1.00 97.56           H  
ATOM    705  C   VAL A  44      13.360 -11.223 -18.133  1.00 97.56           C  
ATOM    706  CB  VAL A  44      14.285  -8.893 -18.403  1.00 97.56           C  
ATOM    707  HB  VAL A  44      14.612  -8.875 -17.363  1.00 97.56           H  
ATOM    708  O   VAL A  44      13.614 -11.504 -16.960  1.00 97.56           O  
ATOM    709  CG1 VAL A  44      15.447  -9.399 -19.268  1.00 97.56           C  
ATOM    710 HG11 VAL A  44      15.133  -9.480 -20.309  1.00 97.56           H  
ATOM    711 HG12 VAL A  44      16.288  -8.709 -19.197  1.00 97.56           H  
ATOM    712 HG13 VAL A  44      15.784 -10.373 -18.912  1.00 97.56           H  
ATOM    713  CG2 VAL A  44      13.963  -7.460 -18.834  1.00 97.56           C  
ATOM    714 HG21 VAL A  44      14.864  -6.847 -18.799  1.00 97.56           H  
ATOM    715 HG22 VAL A  44      13.236  -7.043 -18.137  1.00 97.56           H  
ATOM    716 HG23 VAL A  44      13.549  -7.451 -19.842  1.00 97.56           H  
ATOM    717  N   VAL A  45      13.399 -12.110 -19.128  1.00 97.56           N  
ATOM    718  H   VAL A  45      13.131 -11.799 -20.052  1.00 97.56           H  
ATOM    719  CA  VAL A  45      13.945 -13.465 -19.012  1.00 97.56           C  
ATOM    720  HA  VAL A  45      14.183 -13.659 -17.967  1.00 97.56           H  
ATOM    721  C   VAL A  45      15.236 -13.529 -19.824  1.00 97.56           C  
ATOM    722  CB  VAL A  45      12.928 -14.534 -19.449  1.00 97.56           C  
ATOM    723  HB  VAL A  45      12.674 -14.391 -20.500  1.00 97.56           H  
ATOM    724  O   VAL A  45      15.227 -13.340 -21.039  1.00 97.56           O  
ATOM    725  CG1 VAL A  45      13.509 -15.943 -19.263  1.00 97.56           C  
ATOM    726 HG11 VAL A  45      12.761 -16.686 -19.541  1.00 97.56           H  
ATOM    727 HG12 VAL A  45      13.800 -16.094 -18.224  1.00 97.56           H  
ATOM    728 HG13 VAL A  45      14.378 -16.078 -19.907  1.00 97.56           H  
ATOM    729  CG2 VAL A  45      11.635 -14.444 -18.629  1.00 97.56           C  
ATOM    730 HG21 VAL A  45      10.946 -15.229 -18.939  1.00 97.56           H  
ATOM    731 HG22 VAL A  45      11.861 -14.555 -17.568  1.00 97.56           H  
ATOM    732 HG23 VAL A  45      11.147 -13.485 -18.800  1.00 97.56           H  
ATOM    733  N   ALA A  46      16.361 -13.742 -19.149  1.00 97.63           N  
ATOM    734  H   ALA A  46      16.298 -13.931 -18.159  1.00 97.63           H  
ATOM    735  CA  ALA A  46      17.691 -13.698 -19.758  1.00 97.63           C  
ATOM    736  HA  ALA A  46      17.668 -14.157 -20.746  1.00 97.63           H  
ATOM    737  C   ALA A  46      18.709 -14.460 -18.898  1.00 97.63           C  
ATOM    738  CB  ALA A  46      18.086 -12.218 -19.903  1.00 97.63           C  
ATOM    739  HB1 ALA A  46      17.357 -11.697 -20.524  1.00 97.63           H  
ATOM    740  HB2 ALA A  46      18.105 -11.750 -18.919  1.00 97.63           H  
ATOM    741  HB3 ALA A  46      19.064 -12.127 -20.376  1.00 97.63           H  
ATOM    742  O   ALA A  46      18.362 -15.049 -17.874  1.00 97.63           O  
ATOM    743  N   LYS A  47      19.985 -14.417 -19.275  1.00 97.33           N  
ATOM    744  H   LYS A  47      20.197 -13.979 -20.160  1.00 97.33           H  
ATOM    745  CA  LYS A  47      21.114 -14.797 -18.424  1.00 97.33           C  
ATOM    746  HA  LYS A  47      20.720 -15.251 -17.515  1.00 97.33           H  
ATOM    747  C   LYS A  47      21.914 -13.569 -18.004  1.00 97.33           C  
ATOM    748  CB  LYS A  47      22.001 -15.829 -19.128  1.00 97.33           C  
ATOM    749  HB2 LYS A  47      22.861 -16.029 -18.489  1.00 97.33           H  
ATOM    750  HB3 LYS A  47      22.358 -15.414 -20.070  1.00 97.33           H  
ATOM    751  O   LYS A  47      22.058 -12.618 -18.763  1.00 97.33           O  
ATOM    752  CG  LYS A  47      21.268 -17.152 -19.394  1.00 97.33           C  
ATOM    753  HG2 LYS A  47      20.441 -16.980 -20.082  1.00 97.33           H  
ATOM    754  HG3 LYS A  47      20.880 -17.556 -18.458  1.00 97.33           H  
ATOM    755  CD  LYS A  47      22.238 -18.161 -20.015  1.00 97.33           C  
ATOM    756  HD2 LYS A  47      22.698 -17.689 -20.884  1.00 97.33           H  
ATOM    757  HD3 LYS A  47      23.021 -18.413 -19.300  1.00 97.33           H  
ATOM    758  CE  LYS A  47      21.520 -19.440 -20.452  1.00 97.33           C  
ATOM    759  HE2 LYS A  47      20.607 -19.153 -20.975  1.00 97.33           H  
ATOM    760  HE3 LYS A  47      21.251 -20.034 -19.578  1.00 97.33           H  
ATOM    761  NZ  LYS A  47      22.364 -20.209 -21.396  1.00 97.33           N  
ATOM    762  HZ1 LYS A  47      23.288 -20.423 -21.049  1.00 97.33           H  
ATOM    763  HZ2 LYS A  47      22.500 -19.625 -22.209  1.00 97.33           H  
ATOM    764  HZ3 LYS A  47      21.888 -21.019 -21.768  1.00 97.33           H  
ATOM    765  N   VAL A  48      22.477 -13.605 -16.802  1.00 95.71           N  
ATOM    766  H   VAL A  48      22.268 -14.398 -16.211  1.00 95.71           H  
ATOM    767  CA  VAL A  48      23.391 -12.571 -16.289  1.00 95.71           C  
ATOM    768  HA  VAL A  48      23.768 -11.984 -17.126  1.00 95.71           H  
ATOM    769  C   VAL A  48      24.593 -13.216 -15.620  1.00 95.71           C  
ATOM    770  CB  VAL A  48      22.702 -11.589 -15.321  1.00 95.71           C  
ATOM    771  HB  VAL A  48      23.463 -10.951 -14.873  1.00 95.71           H  
ATOM    772  O   VAL A  48      24.474 -14.263 -14.975  1.00 95.71           O  
ATOM    773  CG1 VAL A  48      21.710 -10.688 -16.051  1.00 95.71           C  
ATOM    774 HG11 VAL A  48      22.226 -10.138 -16.839  1.00 95.71           H  
ATOM    775 HG12 VAL A  48      21.279  -9.963 -15.361  1.00 95.71           H  
ATOM    776 HG13 VAL A  48      20.909 -11.280 -16.493  1.00 95.71           H  
ATOM    777  CG2 VAL A  48      21.950 -12.302 -14.198  1.00 95.71           C  
ATOM    778 HG21 VAL A  48      21.191 -12.949 -14.638  1.00 95.71           H  
ATOM    779 HG22 VAL A  48      21.460 -11.555 -13.574  1.00 95.71           H  
ATOM    780 HG23 VAL A  48      22.637 -12.910 -13.608  1.00 95.71           H  
ATOM    781  N   ALA A  49      25.758 -12.589 -15.761  1.00 93.70           N  
ATOM    782  H   ALA A  49      25.796 -11.727 -16.285  1.00 93.70           H  
ATOM    783  CA  ALA A  49      26.963 -13.017 -15.067  1.00 93.70           C  
ATOM    784  HA  ALA A  49      27.069 -14.097 -15.173  1.00 93.70           H  
ATOM    785  C   ALA A  49      26.833 -12.679 -13.572  1.00 93.70           C  
ATOM    786  CB  ALA A  49      28.173 -12.365 -15.737  1.00 93.70           C  
ATOM    787  HB1 ALA A  49      29.088 -12.755 -15.291  1.00 93.70           H  
ATOM    788  HB2 ALA A  49      28.186 -12.598 -16.802  1.00 93.70           H  
ATOM    789  HB3 ALA A  49      28.146 -11.283 -15.601  1.00 93.70           H  
ATOM    790  O   ALA A  49      26.655 -11.519 -13.196  1.00 93.70           O  
ATOM    791  N   LYS A  50      26.858 -13.697 -12.702  1.00 87.20           N  
ATOM    792  H   LYS A  50      26.963 -14.630 -13.074  1.00 87.20           H  
ATOM    793  CA  LYS A  50      26.701 -13.524 -11.246  1.00 87.20           C  
ATOM    794  HA  LYS A  50      26.843 -12.468 -11.017  1.00 87.20           H  
ATOM    795  C   LYS A  50      27.785 -14.270 -10.467  1.00 87.20           C  
ATOM    796  CB  LYS A  50      25.272 -13.917 -10.796  1.00 87.20           C  
ATOM    797  HB2 LYS A  50      24.951 -14.805 -11.340  1.00 87.20           H  
ATOM    798  HB3 LYS A  50      25.290 -14.155  -9.732  1.00 87.20           H  
ATOM    799  O   LYS A  50      28.102 -15.425 -10.749  1.00 87.20           O  
ATOM    800  CG  LYS A  50      24.251 -12.778 -11.005  1.00 87.20           C  
ATOM    801  HG2 LYS A  50      24.587 -11.911 -10.438  1.00 87.20           H  
ATOM    802  HG3 LYS A  50      24.244 -12.503 -12.060  1.00 87.20           H  
ATOM    803  CD  LYS A  50      22.810 -13.122 -10.565  1.00 87.20           C  
ATOM    804  HD2 LYS A  50      22.810 -13.456  -9.527  1.00 87.20           H  
ATOM    805  HD3 LYS A  50      22.431 -13.920 -11.203  1.00 87.20           H  
ATOM    806  CE  LYS A  50      21.915 -11.871 -10.706  1.00 87.20           C  
ATOM    807  HE2 LYS A  50      22.105 -11.435 -11.687  1.00 87.20           H  
ATOM    808  HE3 LYS A  50      22.231 -11.127  -9.975  1.00 87.20           H  
ATOM    809  NZ  LYS A  50      20.451 -12.126 -10.569  1.00 87.20           N  
ATOM    810  HZ1 LYS A  50      20.186 -12.411  -9.637  1.00 87.20           H  
ATOM    811  HZ2 LYS A  50      19.924 -11.296 -10.802  1.00 87.20           H  
ATOM    812  HZ3 LYS A  50      20.138 -12.814 -11.240  1.00 87.20           H  
ATOM    813  N   GLY A  51      28.275 -13.631  -9.403  1.00 84.51           N  
ATOM    814  H   GLY A  51      28.013 -12.662  -9.291  1.00 84.51           H  
ATOM    815  CA  GLY A  51      29.271 -14.183  -8.479  1.00 84.51           C  
ATOM    816  HA2 GLY A  51      29.169 -13.684  -7.515  1.00 84.51           H  
ATOM    817  HA3 GLY A  51      29.079 -15.246  -8.331  1.00 84.51           H  
ATOM    818  C   GLY A  51      30.719 -14.017  -8.950  1.00 84.51           C  
ATOM    819  O   GLY A  51      30.982 -13.506 -10.033  1.00 84.51           O  
ATOM    820  N   LYS A  52      31.675 -14.465  -8.123  1.00 84.63           N  
ATOM    821  H   LYS A  52      31.392 -14.857  -7.236  1.00 84.63           H  
ATOM    822  CA  LYS A  52      33.120 -14.290  -8.378  1.00 84.63           C  
ATOM    823  HA  LYS A  52      33.344 -13.227  -8.463  1.00 84.63           H  
ATOM    824  C   LYS A  52      33.590 -14.906  -9.702  1.00 84.63           C  
ATOM    825  CB  LYS A  52      33.951 -14.881  -7.224  1.00 84.63           C  
ATOM    826  HB2 LYS A  52      35.001 -14.849  -7.516  1.00 84.63           H  
ATOM    827  HB3 LYS A  52      33.678 -15.926  -7.076  1.00 84.63           H  
ATOM    828  O   LYS A  52      34.457 -14.347 -10.353  1.00 84.63           O  
ATOM    829  CG  LYS A  52      33.806 -14.119  -5.896  1.00 84.63           C  
ATOM    830  HG2 LYS A  52      34.032 -13.065  -6.061  1.00 84.63           H  
ATOM    831  HG3 LYS A  52      32.783 -14.209  -5.530  1.00 84.63           H  
ATOM    832  CD  LYS A  52      34.777 -14.683  -4.844  1.00 84.63           C  
ATOM    833  HD2 LYS A  52      34.551 -15.736  -4.676  1.00 84.63           H  
ATOM    834  HD3 LYS A  52      35.795 -14.601  -5.225  1.00 84.63           H  
ATOM    835  CE  LYS A  52      34.674 -13.919  -3.516  1.00 84.63           C  
ATOM    836  HE2 LYS A  52      33.658 -14.013  -3.132  1.00 84.63           H  
ATOM    837  HE3 LYS A  52      34.860 -12.863  -3.710  1.00 84.63           H  
ATOM    838  NZ  LYS A  52      35.648 -14.421  -2.508  1.00 84.63           N  
ATOM    839  HZ1 LYS A  52      35.576 -13.901  -1.645  1.00 84.63           H  
ATOM    840  HZ2 LYS A  52      36.596 -14.319  -2.842  1.00 84.63           H  
ATOM    841  HZ3 LYS A  52      35.494 -15.396  -2.298  1.00 84.63           H  
ATOM    842  N   SER A  53      33.006 -16.037 -10.098  1.00 86.13           N  
ATOM    843  H   SER A  53      32.249 -16.408  -9.542  1.00 86.13           H  
ATOM    844  CA  SER A  53      33.352 -16.755 -11.332  1.00 86.13           C  
ATOM    845  HA  SER A  53      34.422 -16.646 -11.511  1.00 86.13           H  
ATOM    846  C   SER A  53      32.661 -16.213 -12.585  1.00 86.13           C  
ATOM    847  CB  SER A  53      33.065 -18.253 -11.164  1.00 86.13           C  
ATOM    848  HB2 SER A  53      33.197 -18.767 -12.116  1.00 86.13           H  
ATOM    849  HB3 SER A  53      33.781 -18.666 -10.454  1.00 86.13           H  
ATOM    850  O   SER A  53      32.866 -16.774 -13.655  1.00 86.13           O  
ATOM    851  OG  SER A  53      31.750 -18.476 -10.670  1.00 86.13           O  
ATOM    852  HG  SER A  53      31.831 -18.965  -9.848  1.00 86.13           H  
ATOM    853  N   GLN A  54      31.820 -15.174 -12.464  1.00 88.12           N  
ATOM    854  H   GLN A  54      31.734 -14.719 -11.567  1.00 88.12           H  
ATOM    855  CA  GLN A  54      31.086 -14.566 -13.585  1.00 88.12           C  
ATOM    856  HA  GLN A  54      30.325 -13.916 -13.152  1.00 88.12           H  
ATOM    857  C   GLN A  54      30.293 -15.578 -14.435  1.00 88.12           C  
ATOM    858  CB  GLN A  54      32.030 -13.671 -14.414  1.00 88.12           C  
ATOM    859  HB2 GLN A  54      31.494 -13.265 -15.272  1.00 88.12           H  
ATOM    860  HB3 GLN A  54      32.855 -14.272 -14.798  1.00 88.12           H  
ATOM    861  O   GLN A  54      30.047 -15.366 -15.620  1.00 88.12           O  
ATOM    862  CG  GLN A  54      32.604 -12.494 -13.607  1.00 88.12           C  
ATOM    863  HG2 GLN A  54      33.304 -11.945 -14.238  1.00 88.12           H  
ATOM    864  HG3 GLN A  54      33.162 -12.871 -12.751  1.00 88.12           H  
ATOM    865  CD  GLN A  54      31.532 -11.517 -13.132  1.00 88.12           C  
ATOM    866  NE2 GLN A  54      31.692 -10.907 -11.981  1.00 88.12           N  
ATOM    867 HE21 GLN A  54      32.533 -11.051 -11.440  1.00 88.12           H  
ATOM    868 HE22 GLN A  54      30.985 -10.222 -11.756  1.00 88.12           H  
ATOM    869  OE1 GLN A  54      30.518 -11.287 -13.765  1.00 88.12           O  
ATOM    870  N   LYS A  55      29.857 -16.691 -13.830  1.00 91.34           N  
ATOM    871  H   LYS A  55      30.085 -16.817 -12.854  1.00 91.34           H  
ATOM    872  CA  LYS A  55      29.056 -17.705 -14.523  1.00 91.34           C  
ATOM    873  HA  LYS A  55      29.564 -17.948 -15.457  1.00 91.34           H  
ATOM    874  C   LYS A  55      27.692 -17.128 -14.892  1.00 91.34           C  
ATOM    875  CB  LYS A  55      28.929 -18.986 -13.685  1.00 91.34           C  
ATOM    876  HB2 LYS A  55      28.163 -19.620 -14.131  1.00 91.34           H  
ATOM    877  HB3 LYS A  55      28.618 -18.730 -12.672  1.00 91.34           H  
ATOM    878  O   LYS A  55      27.023 -16.517 -14.052  1.00 91.34           O  
ATOM    879  CG  LYS A  55      30.250 -19.771 -13.648  1.00 91.34           C  
ATOM    880  HG2 LYS A  55      30.542 -20.014 -14.670  1.00 91.34           H  
ATOM    881  HG3 LYS A  55      31.030 -19.152 -13.206  1.00 91.34           H  
ATOM    882  CD  LYS A  55      30.117 -21.077 -12.848  1.00 91.34           C  
ATOM    883  HD2 LYS A  55      29.836 -20.844 -11.821  1.00 91.34           H  
ATOM    884  HD3 LYS A  55      29.342 -21.692 -13.305  1.00 91.34           H  
ATOM    885  CE  LYS A  55      31.453 -21.835 -12.864  1.00 91.34           C  
ATOM    886  HE2 LYS A  55      31.774 -21.935 -13.901  1.00 91.34           H  
ATOM    887  HE3 LYS A  55      32.204 -21.233 -12.352  1.00 91.34           H  
ATOM    888  NZ  LYS A  55      31.355 -23.185 -12.246  1.00 91.34           N  
ATOM    889  HZ1 LYS A  55      32.247 -23.657 -12.297  1.00 91.34           H  
ATOM    890  HZ2 LYS A  55      30.692 -23.758 -12.747  1.00 91.34           H  
ATOM    891  HZ3 LYS A  55      31.080 -23.135 -11.275  1.00 91.34           H  
ATOM    892  N   LEU A  56      27.278 -17.365 -16.135  1.00 94.41           N  
ATOM    893  H   LEU A  56      27.903 -17.844 -16.767  1.00 94.41           H  
ATOM    894  CA  LEU A  56      25.955 -17.000 -16.627  1.00 94.41           C  
ATOM    895  HA  LEU A  56      25.774 -15.948 -16.405  1.00 94.41           H  
ATOM    896  C   LEU A  56      24.885 -17.819 -15.900  1.00 94.41           C  
ATOM    897  CB  LEU A  56      25.880 -17.216 -18.150  1.00 94.41           C  
ATOM    898  HB2 LEU A  56      24.838 -17.131 -18.460  1.00 94.41           H  
ATOM    899  HB3 LEU A  56      26.203 -18.232 -18.376  1.00 94.41           H  
ATOM    900  O   LEU A  56      24.919 -19.049 -15.905  1.00 94.41           O  
ATOM    901  CG  LEU A  56      26.707 -16.229 -18.993  1.00 94.41           C  
ATOM    902  HG  LEU A  56      27.755 -16.292 -18.701  1.00 94.41           H  
ATOM    903  CD1 LEU A  56      26.590 -16.603 -20.470  1.00 94.41           C  
ATOM    904 HD11 LEU A  56      27.201 -15.931 -21.073  1.00 94.41           H  
ATOM    905 HD12 LEU A  56      26.947 -17.621 -20.628  1.00 94.41           H  
ATOM    906 HD13 LEU A  56      25.555 -16.536 -20.806  1.00 94.41           H  
ATOM    907  CD2 LEU A  56      26.228 -14.784 -18.824  1.00 94.41           C  
ATOM    908 HD21 LEU A  56      26.434 -14.436 -17.812  1.00 94.41           H  
ATOM    909 HD22 LEU A  56      25.163 -14.707 -19.040  1.00 94.41           H  
ATOM    910 HD23 LEU A  56      26.777 -14.141 -19.512  1.00 94.41           H  
ATOM    911  N   LYS A  57      23.929 -17.131 -15.278  1.00 95.54           N  
ATOM    912  H   LYS A  57      24.004 -16.124 -15.267  1.00 95.54           H  
ATOM    913  CA  LYS A  57      22.765 -17.739 -14.628  1.00 95.54           C  
ATOM    914  HA  LYS A  57      22.763 -18.814 -14.809  1.00 95.54           H  
ATOM    915  C   LYS A  57      21.486 -17.176 -15.216  1.00 95.54           C  
ATOM    916  CB  LYS A  57      22.798 -17.492 -13.115  1.00 95.54           C  
ATOM    917  HB2 LYS A  57      21.856 -17.843 -12.693  1.00 95.54           H  
ATOM    918  HB3 LYS A  57      22.883 -16.422 -12.922  1.00 95.54           H  
ATOM    919  O   LYS A  57      21.391 -15.963 -15.395  1.00 95.54           O  
ATOM    920  CG  LYS A  57      23.955 -18.233 -12.435  1.00 95.54           C  
ATOM    921  HG2 LYS A  57      24.905 -17.790 -12.736  1.00 95.54           H  
ATOM    922  HG3 LYS A  57      23.938 -19.279 -12.740  1.00 95.54           H  
ATOM    923  CD  LYS A  57      23.810 -18.152 -10.912  1.00 95.54           C  
ATOM    924  HD2 LYS A  57      23.857 -17.110 -10.598  1.00 95.54           H  
ATOM    925  HD3 LYS A  57      22.844 -18.571 -10.631  1.00 95.54           H  
ATOM    926  CE  LYS A  57      24.930 -18.953 -10.243  1.00 95.54           C  
ATOM    927  HE2 LYS A  57      25.882 -18.464 -10.453  1.00 95.54           H  
ATOM    928  HE3 LYS A  57      24.957 -19.943 -10.699  1.00 95.54           H  
ATOM    929  NZ  LYS A  57      24.710 -19.080  -8.780  1.00 95.54           N  
ATOM    930  HZ1 LYS A  57      23.830 -19.543  -8.602  1.00 95.54           H  
ATOM    931  HZ2 LYS A  57      25.438 -19.638  -8.358  1.00 95.54           H  
ATOM    932  HZ3 LYS A  57      24.692 -18.172  -8.337  1.00 95.54           H  
ATOM    933  N   SER A  58      20.512 -18.049 -15.456  1.00 95.78           N  
ATOM    934  H   SER A  58      20.682 -19.038 -15.343  1.00 95.78           H  
ATOM    935  CA  SER A  58      19.171 -17.646 -15.870  1.00 95.78           C  
ATOM    936  HA  SER A  58      19.252 -17.064 -16.787  1.00 95.78           H  
ATOM    937  C   SER A  58      18.514 -16.782 -14.796  1.00 95.78           C  
ATOM    938  CB  SER A  58      18.293 -18.863 -16.171  1.00 95.78           C  
ATOM    939  HB2 SER A  58      17.340 -18.525 -16.578  1.00 95.78           H  
ATOM    940  HB3 SER A  58      18.110 -19.422 -15.253  1.00 95.78           H  
ATOM    941  O   SER A  58      18.629 -17.057 -13.599  1.00 95.78           O  
ATOM    942  OG  SER A  58      18.941 -19.699 -17.113  1.00 95.78           O  
ATOM    943  HG  SER A  58      18.302 -20.339 -17.434  1.00 95.78           H  
ATOM    944  N   VAL A  59      17.832 -15.734 -15.235  1.00 95.57           N  
ATOM    945  H   VAL A  59      17.811 -15.558 -16.229  1.00 95.57           H  
ATOM    946  CA  VAL A  59      17.078 -14.804 -14.402  1.00 95.57           C  
ATOM    947  HA  VAL A  59      16.880 -15.277 -13.441  1.00 95.57           H  
ATOM    948  C   VAL A  59      15.730 -14.507 -15.039  1.00 95.57           C  
ATOM    949  CB  VAL A  59      17.839 -13.491 -14.137  1.00 95.57           C  
ATOM    950  HB  VAL A  59      17.165 -12.816 -13.611  1.00 95.57           H  
ATOM    951  O   VAL A  59      15.602 -14.460 -16.261  1.00 95.57           O  
ATOM    952  CG1 VAL A  59      19.028 -13.752 -13.206  1.00 95.57           C  
ATOM    953 HG11 VAL A  59      19.747 -14.411 -13.692  1.00 95.57           H  
ATOM    954 HG12 VAL A  59      18.670 -14.221 -12.290  1.00 95.57           H  
ATOM    955 HG13 VAL A  59      19.485 -12.788 -12.982  1.00 95.57           H  
ATOM    956  CG2 VAL A  59      18.332 -12.770 -15.399  1.00 95.57           C  
ATOM    957 HG21 VAL A  59      18.773 -11.812 -15.123  1.00 95.57           H  
ATOM    958 HG22 VAL A  59      19.075 -13.372 -15.921  1.00 95.57           H  
ATOM    959 HG23 VAL A  59      17.495 -12.573 -16.069  1.00 95.57           H  
ATOM    960  N   LYS A  60      14.744 -14.293 -14.171  1.00 96.34           N  
ATOM    961  H   LYS A  60      14.957 -14.395 -13.189  1.00 96.34           H  
ATOM    962  CA  LYS A  60      13.432 -13.724 -14.461  1.00 96.34           C  
ATOM    963  HA  LYS A  60      13.399 -13.338 -15.479  1.00 96.34           H  
ATOM    964  C   LYS A  60      13.266 -12.574 -13.477  1.00 96.34           C  
ATOM    965  CB  LYS A  60      12.370 -14.825 -14.307  1.00 96.34           C  
ATOM    966  HB2 LYS A  60      12.594 -15.621 -15.017  1.00 96.34           H  
ATOM    967  HB3 LYS A  60      12.425 -15.241 -13.301  1.00 96.34           H  
ATOM    968  O   LYS A  60      13.208 -12.815 -12.274  1.00 96.34           O  
ATOM    969  CG  LYS A  60      10.937 -14.332 -14.561  1.00 96.34           C  
ATOM    970  HG2 LYS A  60      10.866 -13.908 -15.562  1.00 96.34           H  
ATOM    971  HG3 LYS A  60      10.683 -13.562 -13.832  1.00 96.34           H  
ATOM    972  CD  LYS A  60       9.946 -15.498 -14.422  1.00 96.34           C  
ATOM    973  HD2 LYS A  60      10.198 -16.281 -15.137  1.00 96.34           H  
ATOM    974  HD3 LYS A  60      10.014 -15.905 -13.413  1.00 96.34           H  
ATOM    975  CE  LYS A  60       8.510 -15.031 -14.672  1.00 96.34           C  
ATOM    976  HE2 LYS A  60       8.406 -14.680 -15.698  1.00 96.34           H  
ATOM    977  HE3 LYS A  60       8.304 -14.189 -14.011  1.00 96.34           H  
ATOM    978  NZ  LYS A  60       7.517 -16.099 -14.389  1.00 96.34           N  
ATOM    979  HZ1 LYS A  60       6.604 -15.682 -14.277  1.00 96.34           H  
ATOM    980  HZ2 LYS A  60       7.650 -16.524 -13.483  1.00 96.34           H  
ATOM    981  HZ3 LYS A  60       7.482 -16.838 -15.076  1.00 96.34           H  
ATOM    982  N   GLU A  61      13.320 -11.337 -13.950  1.00 96.15           N  
ATOM    983  H   GLU A  61      13.397 -11.192 -14.947  1.00 96.15           H  
ATOM    984  CA  GLU A  61      13.312 -10.161 -13.074  1.00 96.15           C  
ATOM    985  HA  GLU A  61      12.689 -10.392 -12.209  1.00 96.15           H  
ATOM    986  C   GLU A  61      12.666  -8.948 -13.739  1.00 96.15           C  
ATOM    987  CB  GLU A  61      14.729  -9.856 -12.536  1.00 96.15           C  
ATOM    988  HB2 GLU A  61      15.060 -10.724 -11.966  1.00 96.15           H  
ATOM    989  HB3 GLU A  61      14.668  -9.018 -11.842  1.00 96.15           H  
ATOM    990  O   GLU A  61      12.494  -8.899 -14.955  1.00 96.15           O  
ATOM    991  CG  GLU A  61      15.792  -9.533 -13.600  1.00 96.15           C  
ATOM    992  HG2 GLU A  61      15.828 -10.344 -14.327  1.00 96.15           H  
ATOM    993  HG3 GLU A  61      15.498  -8.623 -14.122  1.00 96.15           H  
ATOM    994  CD  GLU A  61      17.204  -9.359 -13.002  1.00 96.15           C  
ATOM    995  OE1 GLU A  61      17.961  -8.530 -13.549  1.00 96.15           O  
ATOM    996  OE2 GLU A  61      17.588 -10.085 -12.046  1.00 96.15           O  
ATOM    997  N   LEU A  62      12.287  -7.972 -12.916  1.00 97.43           N  
ATOM    998  H   LEU A  62      12.509  -8.051 -11.934  1.00 97.43           H  
ATOM    999  CA  LEU A  62      11.766  -6.696 -13.382  1.00 97.43           C  
ATOM   1000  HA  LEU A  62      11.322  -6.833 -14.368  1.00 97.43           H  
ATOM   1001  C   LEU A  62      12.911  -5.695 -13.510  1.00 97.43           C  
ATOM   1002  CB  LEU A  62      10.676  -6.186 -12.431  1.00 97.43           C  
ATOM   1003  HB2 LEU A  62      10.351  -5.203 -12.770  1.00 97.43           H  
ATOM   1004  HB3 LEU A  62      11.114  -6.075 -11.439  1.00 97.43           H  
ATOM   1005  O   LEU A  62      13.692  -5.512 -12.575  1.00 97.43           O  
ATOM   1006  CG  LEU A  62       9.447  -7.107 -12.339  1.00 97.43           C  
ATOM   1007  HG  LEU A  62       9.756  -8.108 -12.039  1.00 97.43           H  
ATOM   1008  CD1 LEU A  62       8.499  -6.566 -11.283  1.00 97.43           C  
ATOM   1009 HD11 LEU A  62       7.756  -7.324 -11.035  1.00 97.43           H  
ATOM   1010 HD12 LEU A  62       9.058  -6.289 -10.389  1.00 97.43           H  
ATOM   1011 HD13 LEU A  62       7.993  -5.688 -11.684  1.00 97.43           H  
ATOM   1012  CD2 LEU A  62       8.676  -7.175 -13.653  1.00 97.43           C  
ATOM   1013 HD21 LEU A  62       7.744  -7.722 -13.509  1.00 97.43           H  
ATOM   1014 HD22 LEU A  62       9.267  -7.709 -14.398  1.00 97.43           H  
ATOM   1015 HD23 LEU A  62       8.457  -6.170 -14.013  1.00 97.43           H  
ATOM   1016  N   VAL A  63      12.970  -5.002 -14.641  1.00 96.71           N  
ATOM   1017  H   VAL A  63      12.328  -5.256 -15.379  1.00 96.71           H  
ATOM   1018  CA  VAL A  63      13.953  -3.951 -14.916  1.00 96.71           C  
ATOM   1019  HA  VAL A  63      14.629  -3.862 -14.066  1.00 96.71           H  
ATOM   1020  C   VAL A  63      13.223  -2.629 -15.089  1.00 96.71           C  
ATOM   1021  CB  VAL A  63      14.814  -4.298 -16.145  1.00 96.71           C  
ATOM   1022  HB  VAL A  63      14.183  -4.341 -17.033  1.00 96.71           H  
ATOM   1023  O   VAL A  63      12.283  -2.526 -15.869  1.00 96.71           O  
ATOM   1024  CG1 VAL A  63      15.902  -3.241 -16.382  1.00 96.71           C  
ATOM   1025 HG11 VAL A  63      15.448  -2.274 -16.599  1.00 96.71           H  
ATOM   1026 HG12 VAL A  63      16.545  -3.165 -15.505  1.00 96.71           H  
ATOM   1027 HG13 VAL A  63      16.505  -3.535 -17.241  1.00 96.71           H  
ATOM   1028  CG2 VAL A  63      15.493  -5.660 -15.968  1.00 96.71           C  
ATOM   1029 HG21 VAL A  63      16.172  -5.853 -16.798  1.00 96.71           H  
ATOM   1030 HG22 VAL A  63      14.748  -6.456 -15.953  1.00 96.71           H  
ATOM   1031 HG23 VAL A  63      16.050  -5.682 -15.031  1.00 96.71           H  
ATOM   1032  N   GLY A  64      13.638  -1.599 -14.354  1.00 96.29           N  
ATOM   1033  H   GLY A  64      14.435  -1.732 -13.748  1.00 96.29           H  
ATOM   1034  CA  GLY A  64      13.108  -0.250 -14.538  1.00 96.29           C  
ATOM   1035  HA2 GLY A  64      12.024  -0.286 -14.644  1.00 96.29           H  
ATOM   1036  HA3 GLY A  64      13.347   0.364 -13.669  1.00 96.29           H  
ATOM   1037  C   GLY A  64      13.720   0.406 -15.773  1.00 96.29           C  
ATOM   1038  O   GLY A  64      14.946   0.463 -15.889  1.00 96.29           O  
ATOM   1039  N   ILE A  65      12.876   0.925 -16.662  1.00 95.87           N  
ATOM   1040  H   ILE A  65      11.883   0.820 -16.510  1.00 95.87           H  
ATOM   1041  CA  ILE A  65      13.283   1.745 -17.804  1.00 95.87           C  
ATOM   1042  HA  ILE A  65      14.355   1.637 -17.971  1.00 95.87           H  
ATOM   1043  C   ILE A  65      13.013   3.201 -17.452  1.00 95.87           C  
ATOM   1044  CB  ILE A  65      12.557   1.308 -19.094  1.00 95.87           C  
ATOM   1045  HB  ILE A  65      11.490   1.487 -18.964  1.00 95.87           H  
ATOM   1046  O   ILE A  65      11.878   3.593 -17.171  1.00 95.87           O  
ATOM   1047  CG1 ILE A  65      12.737  -0.199 -19.393  1.00 95.87           C  
ATOM   1048 HG12 ILE A  65      12.244  -0.776 -18.611  1.00 95.87           H  
ATOM   1049 HG13 ILE A  65      12.229  -0.432 -20.329  1.00 95.87           H  
ATOM   1050  CG2 ILE A  65      13.030   2.153 -20.292  1.00 95.87           C  
ATOM   1051 HG21 ILE A  65      12.736   3.194 -20.161  1.00 95.87           H  
ATOM   1052 HG22 ILE A  65      12.561   1.784 -21.204  1.00 95.87           H  
ATOM   1053 HG23 ILE A  65      14.112   2.098 -20.405  1.00 95.87           H  
ATOM   1054  CD1 ILE A  65      14.188  -0.683 -19.510  1.00 95.87           C  
ATOM   1055 HD11 ILE A  65      14.190  -1.748 -19.742  1.00 95.87           H  
ATOM   1056 HD12 ILE A  65      14.695  -0.153 -20.316  1.00 95.87           H  
ATOM   1057 HD13 ILE A  65      14.723  -0.531 -18.573  1.00 95.87           H  
ATOM   1058  N   THR A  66      14.062   4.014 -17.409  1.00 93.34           N  
ATOM   1059  H   THR A  66      14.974   3.644 -17.636  1.00 93.34           H  
ATOM   1060  CA  THR A  66      13.926   5.447 -17.122  1.00 93.34           C  
ATOM   1061  HA  THR A  66      13.200   5.580 -16.320  1.00 93.34           H  
ATOM   1062  C   THR A  66      13.375   6.210 -18.319  1.00 93.34           C  
ATOM   1063  CB  THR A  66      15.234   6.062 -16.632  1.00 93.34           C  
ATOM   1064  HB  THR A  66      15.053   7.107 -16.380  1.00 93.34           H  
ATOM   1065  O   THR A  66      13.481   5.753 -19.455  1.00 93.34           O  
ATOM   1066  CG2 THR A  66      15.805   5.343 -15.409  1.00 93.34           C  
ATOM   1067 HG21 THR A  66      16.793   5.744 -15.183  1.00 93.34           H  
ATOM   1068 HG22 THR A  66      15.145   5.498 -14.555  1.00 93.34           H  
ATOM   1069 HG23 THR A  66      15.909   4.274 -15.594  1.00 93.34           H  
ATOM   1070  OG1 THR A  66      16.194   6.016 -17.644  1.00 93.34           O  
ATOM   1071  HG1 THR A  66      16.471   5.099 -17.706  1.00 93.34           H  
ATOM   1072  N   ILE A  67      12.817   7.405 -18.095  1.00 90.18           N  
ATOM   1073  H   ILE A  67      12.702   7.729 -17.145  1.00 90.18           H  
ATOM   1074  CA  ILE A  67      12.330   8.233 -19.211  1.00 90.18           C  
ATOM   1075  HA  ILE A  67      11.593   7.650 -19.763  1.00 90.18           H  
ATOM   1076  C   ILE A  67      13.471   8.539 -20.202  1.00 90.18           C  
ATOM   1077  CB  ILE A  67      11.641   9.527 -18.717  1.00 90.18           C  
ATOM   1078  HB  ILE A  67      12.382  10.153 -18.220  1.00 90.18           H  
ATOM   1079  O   ILE A  67      13.249   8.542 -21.409  1.00 90.18           O  
ATOM   1080  CG1 ILE A  67      10.478   9.253 -17.734  1.00 90.18           C  
ATOM   1081 HG12 ILE A  67      10.800   8.558 -16.959  1.00 90.18           H  
ATOM   1082 HG13 ILE A  67       9.649   8.791 -18.271  1.00 90.18           H  
ATOM   1083  CG2 ILE A  67      11.084  10.264 -19.952  1.00 90.18           C  
ATOM   1084 HG21 ILE A  67      11.894  10.631 -20.582  1.00 90.18           H  
ATOM   1085 HG22 ILE A  67      10.464  11.114 -19.669  1.00 90.18           H  
ATOM   1086 HG23 ILE A  67      10.469   9.586 -20.544  1.00 90.18           H  
ATOM   1087  CD1 ILE A  67       9.956  10.508 -17.020  1.00 90.18           C  
ATOM   1088 HD11 ILE A  67       9.189  10.219 -16.302  1.00 90.18           H  
ATOM   1089 HD12 ILE A  67      10.773  10.997 -16.489  1.00 90.18           H  
ATOM   1090 HD13 ILE A  67       9.509  11.210 -17.724  1.00 90.18           H  
ATOM   1091  N   MET A  68      14.702   8.713 -19.708  1.00 88.22           N  
ATOM   1092  H   MET A  68      14.828   8.637 -18.708  1.00 88.22           H  
ATOM   1093  CA  MET A  68      15.892   8.938 -20.541  1.00 88.22           C  
ATOM   1094  HA  MET A  68      15.679   9.730 -21.258  1.00 88.22           H  
ATOM   1095  C   MET A  68      16.321   7.704 -21.350  1.00 88.22           C  
ATOM   1096  CB  MET A  68      17.066   9.375 -19.653  1.00 88.22           C  
ATOM   1097  HB2 MET A  68      17.949   9.476 -20.283  1.00 88.22           H  
ATOM   1098  HB3 MET A  68      17.266   8.604 -18.908  1.00 88.22           H  
ATOM   1099  O   MET A  68      16.957   7.843 -22.388  1.00 88.22           O  
ATOM   1100  CG  MET A  68      16.814  10.710 -18.941  1.00 88.22           C  
ATOM   1101  HG2 MET A  68      15.946  10.601 -18.291  1.00 88.22           H  
ATOM   1102  HG3 MET A  68      16.585  11.471 -19.686  1.00 88.22           H  
ATOM   1103  SD  MET A  68      18.200  11.293 -17.921  1.00 88.22           S  
ATOM   1104  CE  MET A  68      19.424  11.672 -19.207  1.00 88.22           C  
ATOM   1105  HE1 MET A  68      19.722  10.759 -19.721  1.00 88.22           H  
ATOM   1106  HE2 MET A  68      20.303  12.121 -18.745  1.00 88.22           H  
ATOM   1107  HE3 MET A  68      18.997  12.373 -19.924  1.00 88.22           H  
ATOM   1108  N   GLU A  69      15.997   6.501 -20.879  1.00 94.22           N  
ATOM   1109  H   GLU A  69      15.476   6.443 -20.016  1.00 94.22           H  
ATOM   1110  CA  GLU A  69      16.338   5.237 -21.542  1.00 94.22           C  
ATOM   1111  HA  GLU A  69      17.250   5.352 -22.128  1.00 94.22           H  
ATOM   1112  C   GLU A  69      15.249   4.751 -22.499  1.00 94.22           C  
ATOM   1113  CB  GLU A  69      16.569   4.172 -20.472  1.00 94.22           C  
ATOM   1114  HB2 GLU A  69      15.721   4.202 -19.787  1.00 94.22           H  
ATOM   1115  HB3 GLU A  69      16.577   3.188 -20.941  1.00 94.22           H  
ATOM   1116  O   GLU A  69      15.527   3.921 -23.363  1.00 94.22           O  
ATOM   1117  CG  GLU A  69      17.891   4.365 -19.710  1.00 94.22           C  
ATOM   1118  HG2 GLU A  69      18.716   4.114 -20.376  1.00 94.22           H  
ATOM   1119  HG3 GLU A  69      18.010   5.408 -19.418  1.00 94.22           H  
ATOM   1120  CD  GLU A  69      17.944   3.485 -18.455  1.00 94.22           C  
ATOM   1121  OE1 GLU A  69      19.035   3.021 -18.067  1.00 94.22           O  
ATOM   1122  OE2 GLU A  69      16.877   3.202 -17.862  1.00 94.22           O  
ATOM   1123  N   ARG A  70      14.024   5.267 -22.355  1.00 94.06           N  
ATOM   1124  H   ARG A  70      13.891   5.919 -21.595  1.00 94.06           H  
ATOM   1125  CA  ARG A  70      12.832   4.813 -23.075  1.00 94.06           C  
ATOM   1126  HA  ARG A  70      12.576   3.809 -22.735  1.00 94.06           H  
ATOM   1127  C   ARG A  70      13.054   4.696 -24.582  1.00 94.06           C  
ATOM   1128  CB  ARG A  70      11.674   5.761 -22.736  1.00 94.06           C  
ATOM   1129  HB2 ARG A  70      11.477   5.711 -21.665  1.00 94.06           H  
ATOM   1130  HB3 ARG A  70      11.947   6.783 -22.997  1.00 94.06           H  
ATOM   1131  O   ARG A  70      12.797   3.638 -25.137  1.00 94.06           O  
ATOM   1132  CG  ARG A  70      10.407   5.378 -23.501  1.00 94.06           C  
ATOM   1133  HG2 ARG A  70      10.571   5.509 -24.571  1.00 94.06           H  
ATOM   1134  HG3 ARG A  70      10.175   4.329 -23.315  1.00 94.06           H  
ATOM   1135  CD  ARG A  70       9.217   6.246 -23.101  1.00 94.06           C  
ATOM   1136  HD2 ARG A  70       9.453   7.293 -23.293  1.00 94.06           H  
ATOM   1137  HD3 ARG A  70       9.002   6.100 -22.042  1.00 94.06           H  
ATOM   1138  NE  ARG A  70       8.071   5.837 -23.910  1.00 94.06           N  
ATOM   1139  HE  ARG A  70       8.238   5.078 -24.554  1.00 94.06           H  
ATOM   1140  NH1 ARG A  70       6.450   7.294 -23.190  1.00 94.06           N  
ATOM   1141 HH11 ARG A  70       5.486   7.592 -23.238  1.00 94.06           H  
ATOM   1142 HH12 ARG A  70       7.137   7.762 -22.616  1.00 94.06           H  
ATOM   1143  NH2 ARG A  70       5.999   5.700 -24.719  1.00 94.06           N  
ATOM   1144 HH21 ARG A  70       5.037   5.987 -24.827  1.00 94.06           H  
ATOM   1145 HH22 ARG A  70       6.361   4.920 -25.249  1.00 94.06           H  
ATOM   1146  CZ  ARG A  70       6.842   6.291 -23.930  1.00 94.06           C  
ATOM   1147  N   SER A  71      13.571   5.742 -25.226  1.00 94.86           N  
ATOM   1148  H   SER A  71      13.831   6.561 -24.695  1.00 94.86           H  
ATOM   1149  CA  SER A  71      13.774   5.755 -26.682  1.00 94.86           C  
ATOM   1150  HA  SER A  71      12.831   5.506 -27.169  1.00 94.86           H  
ATOM   1151  C   SER A  71      14.811   4.731 -27.152  1.00 94.86           C  
ATOM   1152  CB  SER A  71      14.197   7.153 -27.138  1.00 94.86           C  
ATOM   1153  HB2 SER A  71      13.393   7.856 -26.923  1.00 94.86           H  
ATOM   1154  HB3 SER A  71      14.374   7.142 -28.214  1.00 94.86           H  
ATOM   1155  O   SER A  71      14.660   4.146 -28.222  1.00 94.86           O  
ATOM   1156  OG  SER A  71      15.375   7.565 -26.463  1.00 94.86           O  
ATOM   1157  HG  SER A  71      15.595   8.455 -26.747  1.00 94.86           H  
ATOM   1158  N   MET A  72      15.856   4.486 -26.356  1.00 96.25           N  
ATOM   1159  H   MET A  72      15.897   4.965 -25.468  1.00 96.25           H  
ATOM   1160  CA  MET A  72      16.870   3.474 -26.664  1.00 96.25           C  
ATOM   1161  HA  MET A  72      17.167   3.570 -27.709  1.00 96.25           H  
ATOM   1162  C   MET A  72      16.313   2.063 -26.485  1.00 96.25           C  
ATOM   1163  CB  MET A  72      18.110   3.664 -25.782  1.00 96.25           C  
ATOM   1164  HB2 MET A  72      17.822   3.631 -24.732  1.00 96.25           H  
ATOM   1165  HB3 MET A  72      18.802   2.844 -25.976  1.00 96.25           H  
ATOM   1166  O   MET A  72      16.548   1.207 -27.333  1.00 96.25           O  
ATOM   1167  CG  MET A  72      18.838   4.979 -26.076  1.00 96.25           C  
ATOM   1168  HG2 MET A  72      19.070   5.009 -27.140  1.00 96.25           H  
ATOM   1169  HG3 MET A  72      18.179   5.817 -25.849  1.00 96.25           H  
ATOM   1170  SD  MET A  72      20.389   5.188 -25.158  1.00 96.25           S  
ATOM   1171  CE  MET A  72      19.746   5.489 -23.490  1.00 96.25           C  
ATOM   1172  HE1 MET A  72      20.576   5.694 -22.813  1.00 96.25           H  
ATOM   1173  HE2 MET A  72      19.210   4.608 -23.137  1.00 96.25           H  
ATOM   1174  HE3 MET A  72      19.073   6.347 -23.504  1.00 96.25           H  
ATOM   1175  N   PHE A  73      15.554   1.838 -25.410  1.00 97.02           N  
ATOM   1176  H   PHE A  73      15.400   2.592 -24.755  1.00 97.02           H  
ATOM   1177  CA  PHE A  73      14.894   0.563 -25.159  1.00 97.02           C  
ATOM   1178  HA  PHE A  73      15.636  -0.235 -25.195  1.00 97.02           H  
ATOM   1179  C   PHE A  73      13.850   0.242 -26.237  1.00 97.02           C  
ATOM   1180  CB  PHE A  73      14.265   0.580 -23.760  1.00 97.02           C  
ATOM   1181  HB2 PHE A  73      15.056   0.673 -23.016  1.00 97.02           H  
ATOM   1182  HB3 PHE A  73      13.617   1.452 -23.667  1.00 97.02           H  
ATOM   1183  O   PHE A  73      13.859  -0.857 -26.769  1.00 97.02           O  
ATOM   1184  CG  PHE A  73      13.456  -0.668 -23.472  1.00 97.02           C  
ATOM   1185  CD1 PHE A  73      12.060  -0.663 -23.653  1.00 97.02           C  
ATOM   1186  HD1 PHE A  73      11.556   0.238 -23.969  1.00 97.02           H  
ATOM   1187  CD2 PHE A  73      14.108  -1.861 -23.117  1.00 97.02           C  
ATOM   1188  HD2 PHE A  73      15.184  -1.880 -23.027  1.00 97.02           H  
ATOM   1189  CE1 PHE A  73      11.326  -1.849 -23.483  1.00 97.02           C  
ATOM   1190  HE1 PHE A  73      10.259  -1.851 -23.654  1.00 97.02           H  
ATOM   1191  CE2 PHE A  73      13.375  -3.045 -22.932  1.00 97.02           C  
ATOM   1192  HE2 PHE A  73      13.884  -3.964 -22.683  1.00 97.02           H  
ATOM   1193  CZ  PHE A  73      11.984  -3.040 -23.131  1.00 97.02           C  
ATOM   1194  HZ  PHE A  73      11.419  -3.954 -23.022  1.00 97.02           H  
ATOM   1195  N   GLU A  74      12.981   1.191 -26.595  1.00 95.26           N  
ATOM   1196  H   GLU A  74      13.000   2.078 -26.113  1.00 95.26           H  
ATOM   1197  CA  GLU A  74      11.929   0.983 -27.603  1.00 95.26           C  
ATOM   1198  HA  GLU A  74      11.359   0.089 -27.350  1.00 95.26           H  
ATOM   1199  C   GLU A  74      12.503   0.742 -29.009  1.00 95.26           C  
ATOM   1200  CB  GLU A  74      10.969   2.188 -27.610  1.00 95.26           C  
ATOM   1201  HB2 GLU A  74      10.348   2.142 -28.505  1.00 95.26           H  
ATOM   1202  HB3 GLU A  74      11.560   3.103 -27.654  1.00 95.26           H  
ATOM   1203  O   GLU A  74      11.914  -0.007 -29.785  1.00 95.26           O  
ATOM   1204  CG  GLU A  74      10.034   2.223 -26.382  1.00 95.26           C  
ATOM   1205  HG2 GLU A  74       9.384   1.349 -26.420  1.00 95.26           H  
ATOM   1206  HG3 GLU A  74      10.630   2.145 -25.473  1.00 95.26           H  
ATOM   1207  CD  GLU A  74       9.169   3.499 -26.288  1.00 95.26           C  
ATOM   1208  OE1 GLU A  74       8.268   3.559 -25.413  1.00 95.26           O  
ATOM   1209  OE2 GLU A  74       9.446   4.495 -26.988  1.00 95.26           O  
ATOM   1210  N   LYS A  75      13.666   1.328 -29.334  1.00 97.15           N  
ATOM   1211  H   LYS A  75      14.085   1.951 -28.658  1.00 97.15           H  
ATOM   1212  CA  LYS A  75      14.343   1.113 -30.621  1.00 97.15           C  
ATOM   1213  HA  LYS A  75      13.615   1.268 -31.417  1.00 97.15           H  
ATOM   1214  C   LYS A  75      14.842  -0.325 -30.785  1.00 97.15           C  
ATOM   1215  CB  LYS A  75      15.483   2.133 -30.773  1.00 97.15           C  
ATOM   1216  HB2 LYS A  75      15.064   3.136 -30.700  1.00 97.15           H  
ATOM   1217  HB3 LYS A  75      16.203   1.995 -29.966  1.00 97.15           H  
ATOM   1218  O   LYS A  75      14.654  -0.912 -31.846  1.00 97.15           O  
ATOM   1219  CG  LYS A  75      16.197   1.988 -32.124  1.00 97.15           C  
ATOM   1220  HG2 LYS A  75      16.646   0.998 -32.197  1.00 97.15           H  
ATOM   1221  HG3 LYS A  75      15.470   2.105 -32.928  1.00 97.15           H  
ATOM   1222  CD  LYS A  75      17.306   3.030 -32.286  1.00 97.15           C  
ATOM   1223  HD2 LYS A  75      18.027   2.913 -31.477  1.00 97.15           H  
ATOM   1224  HD3 LYS A  75      16.870   4.029 -32.248  1.00 97.15           H  
ATOM   1225  CE  LYS A  75      17.987   2.798 -33.638  1.00 97.15           C  
ATOM   1226  HE2 LYS A  75      18.357   1.773 -33.662  1.00 97.15           H  
ATOM   1227  HE3 LYS A  75      17.238   2.893 -34.424  1.00 97.15           H  
ATOM   1228  NZ  LYS A  75      19.100   3.750 -33.866  1.00 97.15           N  
ATOM   1229  HZ1 LYS A  75      18.755   4.699 -33.866  1.00 97.15           H  
ATOM   1230  HZ2 LYS A  75      19.798   3.646 -33.143  1.00 97.15           H  
ATOM   1231  HZ3 LYS A  75      19.533   3.562 -34.759  1.00 97.15           H  
ATOM   1232  N   ASP A  76      15.508  -0.864 -29.765  1.00 97.21           N  
ATOM   1233  H   ASP A  76      15.613  -0.318 -28.922  1.00 97.21           H  
ATOM   1234  CA  ASP A  76      15.967  -2.255 -29.741  1.00 97.21           C  
ATOM   1235  HA  ASP A  76      15.247  -2.870 -30.281  1.00 97.21           H  
ATOM   1236  C   ASP A  76      16.069  -2.766 -28.290  1.00 97.21           C  
ATOM   1237  CB  ASP A  76      17.300  -2.401 -30.490  1.00 97.21           C  
ATOM   1238  HB2 ASP A  76      17.203  -1.940 -31.473  1.00 97.21           H  
ATOM   1239  HB3 ASP A  76      18.087  -1.870 -29.954  1.00 97.21           H  
ATOM   1240  O   ASP A  76      17.098  -2.576 -27.627  1.00 97.21           O  
ATOM   1241  CG  ASP A  76      17.699  -3.872 -30.687  1.00 97.21           C  
ATOM   1242  OD1 ASP A  76      17.195  -4.756 -29.944  1.00 97.21           O  
ATOM   1243  OD2 ASP A  76      18.521  -4.108 -31.594  1.00 97.21           O  
ATOM   1244  N   PRO A  77      15.015  -3.437 -27.783  1.00 97.08           N  
ATOM   1245  CA  PRO A  77      14.986  -3.935 -26.412  1.00 97.08           C  
ATOM   1246  HA  PRO A  77      15.038  -3.086 -25.731  1.00 97.08           H  
ATOM   1247  C   PRO A  77      16.120  -4.911 -26.093  1.00 97.08           C  
ATOM   1248  CB  PRO A  77      13.624  -4.624 -26.267  1.00 97.08           C  
ATOM   1249  HB2 PRO A  77      13.695  -5.667 -26.573  1.00 97.08           H  
ATOM   1250  HB3 PRO A  77      13.242  -4.558 -25.248  1.00 97.08           H  
ATOM   1251  O   PRO A  77      16.628  -4.914 -24.971  1.00 97.08           O  
ATOM   1252  CG  PRO A  77      12.733  -3.877 -27.255  1.00 97.08           C  
ATOM   1253  HG2 PRO A  77      12.367  -2.957 -26.799  1.00 97.08           H  
ATOM   1254  HG3 PRO A  77      11.898  -4.492 -27.592  1.00 97.08           H  
ATOM   1255  CD  PRO A  77      13.695  -3.556 -28.396  1.00 97.08           C  
ATOM   1256  HD2 PRO A  77      13.392  -2.628 -28.880  1.00 97.08           H  
ATOM   1257  HD3 PRO A  77      13.705  -4.373 -29.117  1.00 97.08           H  
ATOM   1258  N   VAL A  78      16.524  -5.741 -27.062  1.00 97.55           N  
ATOM   1259  H   VAL A  78      16.239  -5.543 -28.010  1.00 97.55           H  
ATOM   1260  CA  VAL A  78      17.554  -6.766 -26.851  1.00 97.55           C  
ATOM   1261  HA  VAL A  78      17.375  -7.255 -25.894  1.00 97.55           H  
ATOM   1262  C   VAL A  78      18.915  -6.100 -26.756  1.00 97.55           C  
ATOM   1263  CB  VAL A  78      17.529  -7.848 -27.946  1.00 97.55           C  
ATOM   1264  HB  VAL A  78      17.601  -7.378 -28.926  1.00 97.55           H  
ATOM   1265  O   VAL A  78      19.589  -6.284 -25.745  1.00 97.55           O  
ATOM   1266  CG1 VAL A  78      18.687  -8.844 -27.797  1.00 97.55           C  
ATOM   1267 HG11 VAL A  78      19.638  -8.353 -28.004  1.00 97.55           H  
ATOM   1268 HG12 VAL A  78      18.719  -9.251 -26.786  1.00 97.55           H  
ATOM   1269 HG13 VAL A  78      18.579  -9.659 -28.512  1.00 97.55           H  
ATOM   1270  CG2 VAL A  78      16.214  -8.636 -27.877  1.00 97.55           C  
ATOM   1271 HG21 VAL A  78      16.119  -9.121 -26.906  1.00 97.55           H  
ATOM   1272 HG22 VAL A  78      15.368  -7.967 -28.033  1.00 97.55           H  
ATOM   1273 HG23 VAL A  78      16.214  -9.397 -28.658  1.00 97.55           H  
ATOM   1274  N   ALA A  79      19.282  -5.260 -27.729  1.00 97.61           N  
ATOM   1275  H   ALA A  79      18.672  -5.126 -28.523  1.00 97.61           H  
ATOM   1276  CA  ALA A  79      20.566  -4.560 -27.705  1.00 97.61           C  
ATOM   1277  HA  ALA A  79      21.364  -5.302 -27.673  1.00 97.61           H  
ATOM   1278  C   ALA A  79      20.708  -3.660 -26.465  1.00 97.61           C  
ATOM   1279  CB  ALA A  79      20.712  -3.751 -28.996  1.00 97.61           C  
ATOM   1280  HB1 ALA A  79      19.942  -2.981 -29.045  1.00 97.61           H  
ATOM   1281  HB2 ALA A  79      21.694  -3.279 -29.024  1.00 97.61           H  
ATOM   1282  HB3 ALA A  79      20.616  -4.411 -29.858  1.00 97.61           H  
ATOM   1283  O   ALA A  79      21.773  -3.608 -25.846  1.00 97.61           O  
ATOM   1284  N   PHE A  80      19.626  -2.992 -26.047  1.00 97.82           N  
ATOM   1285  H   PHE A  80      18.786  -3.037 -26.606  1.00 97.82           H  
ATOM   1286  CA  PHE A  80      19.611  -2.197 -24.819  1.00 97.82           C  
ATOM   1287  HA  PHE A  80      20.398  -1.445 -24.877  1.00 97.82           H  
ATOM   1288  C   PHE A  80      19.884  -3.046 -23.566  1.00 97.82           C  
ATOM   1289  CB  PHE A  80      18.260  -1.481 -24.703  1.00 97.82           C  
ATOM   1290  HB2 PHE A  80      18.142  -0.808 -25.552  1.00 97.82           H  
ATOM   1291  HB3 PHE A  80      17.456  -2.215 -24.756  1.00 97.82           H  
ATOM   1292  O   PHE A  80      20.702  -2.673 -22.722  1.00 97.82           O  
ATOM   1293  CG  PHE A  80      18.116  -0.692 -23.418  1.00 97.82           C  
ATOM   1294  CD1 PHE A  80      17.599  -1.309 -22.264  1.00 97.82           C  
ATOM   1295  HD1 PHE A  80      17.299  -2.347 -22.298  1.00 97.82           H  
ATOM   1296  CD2 PHE A  80      18.534   0.648 -23.365  1.00 97.82           C  
ATOM   1297  HD2 PHE A  80      18.951   1.116 -24.245  1.00 97.82           H  
ATOM   1298  CE1 PHE A  80      17.454  -0.579 -21.074  1.00 97.82           C  
ATOM   1299  HE1 PHE A  80      17.021  -1.056 -20.208  1.00 97.82           H  
ATOM   1300  CE2 PHE A  80      18.405   1.377 -22.171  1.00 97.82           C  
ATOM   1301  HE2 PHE A  80      18.718   2.410 -22.138  1.00 97.82           H  
ATOM   1302  CZ  PHE A  80      17.848   0.768 -21.034  1.00 97.82           C  
ATOM   1303  HZ  PHE A  80      17.715   1.345 -20.130  1.00 97.82           H  
ATOM   1304  N   LEU A  81      19.211  -4.193 -23.428  1.00 97.58           N  
ATOM   1305  H   LEU A  81      18.571  -4.471 -24.159  1.00 97.58           H  
ATOM   1306  CA  LEU A  81      19.414  -5.098 -22.295  1.00 97.58           C  
ATOM   1307  HA  LEU A  81      19.378  -4.517 -21.373  1.00 97.58           H  
ATOM   1308  C   LEU A  81      20.809  -5.741 -22.340  1.00 97.58           C  
ATOM   1309  CB  LEU A  81      18.287  -6.146 -22.272  1.00 97.58           C  
ATOM   1310  HB2 LEU A  81      18.203  -6.579 -23.269  1.00 97.58           H  
ATOM   1311  HB3 LEU A  81      18.557  -6.947 -21.585  1.00 97.58           H  
ATOM   1312  O   LEU A  81      21.471  -5.859 -21.309  1.00 97.58           O  
ATOM   1313  CG  LEU A  81      16.912  -5.591 -21.849  1.00 97.58           C  
ATOM   1314  HG  LEU A  81      16.674  -4.695 -22.423  1.00 97.58           H  
ATOM   1315  CD1 LEU A  81      15.829  -6.636 -22.112  1.00 97.58           C  
ATOM   1316 HD11 LEU A  81      16.062  -7.563 -21.588  1.00 97.58           H  
ATOM   1317 HD12 LEU A  81      15.773  -6.825 -23.184  1.00 97.58           H  
ATOM   1318 HD13 LEU A  81      14.859  -6.263 -21.782  1.00 97.58           H  
ATOM   1319  CD2 LEU A  81      16.867  -5.219 -20.363  1.00 97.58           C  
ATOM   1320 HD21 LEU A  81      17.119  -6.088 -19.754  1.00 97.58           H  
ATOM   1321 HD22 LEU A  81      17.572  -4.414 -20.155  1.00 97.58           H  
ATOM   1322 HD23 LEU A  81      15.866  -4.876 -20.104  1.00 97.58           H  
ATOM   1323  N   GLU A  82      21.320  -6.083 -23.519  1.00 96.60           N  
ATOM   1324  H   GLU A  82      20.746  -6.002 -24.347  1.00 96.60           H  
ATOM   1325  CA  GLU A  82      22.680  -6.600 -23.666  1.00 96.60           C  
ATOM   1326  HA  GLU A  82      22.791  -7.451 -22.993  1.00 96.60           H  
ATOM   1327  C   GLU A  82      23.747  -5.587 -23.249  1.00 96.60           C  
ATOM   1328  CB  GLU A  82      22.927  -7.078 -25.095  1.00 96.60           C  
ATOM   1329  HB2 GLU A  82      23.995  -7.262 -25.214  1.00 96.60           H  
ATOM   1330  HB3 GLU A  82      22.623  -6.302 -25.797  1.00 96.60           H  
ATOM   1331  O   GLU A  82      24.710  -5.954 -22.567  1.00 96.60           O  
ATOM   1332  CG  GLU A  82      22.180  -8.386 -25.387  1.00 96.60           C  
ATOM   1333  HG2 GLU A  82      22.474  -9.121 -24.637  1.00 96.60           H  
ATOM   1334  HG3 GLU A  82      21.104  -8.241 -25.296  1.00 96.60           H  
ATOM   1335  CD  GLU A  82      22.510  -8.944 -26.773  1.00 96.60           C  
ATOM   1336  OE1 GLU A  82      22.271 -10.161 -26.941  1.00 96.60           O  
ATOM   1337  OE2 GLU A  82      23.074  -8.195 -27.601  1.00 96.60           O  
ATOM   1338  N   ALA A  83      23.539  -4.307 -23.571  1.00 96.22           N  
ATOM   1339  H   ALA A  83      22.770  -4.087 -24.187  1.00 96.22           H  
ATOM   1340  CA  ALA A  83      24.377  -3.210 -23.096  1.00 96.22           C  
ATOM   1341  HA  ALA A  83      25.414  -3.435 -23.347  1.00 96.22           H  
ATOM   1342  C   ALA A  83      24.306  -3.033 -21.566  1.00 96.22           C  
ATOM   1343  CB  ALA A  83      23.970  -1.933 -23.837  1.00 96.22           C  
ATOM   1344  HB1 ALA A  83      24.059  -2.087 -24.912  1.00 96.22           H  
ATOM   1345  HB2 ALA A  83      24.625  -1.113 -23.541  1.00 96.22           H  
ATOM   1346  HB3 ALA A  83      22.939  -1.669 -23.601  1.00 96.22           H  
ATOM   1347  O   ALA A  83      25.286  -2.615 -20.950  1.00 96.22           O  
ATOM   1348  N   LYS A  84      23.186  -3.410 -20.931  1.00 94.08           N  
ATOM   1349  H   LYS A  84      22.411  -3.710 -21.505  1.00 94.08           H  
ATOM   1350  CA  LYS A  84      23.043  -3.482 -19.463  1.00 94.08           C  
ATOM   1351  HA  LYS A  84      23.630  -2.672 -19.031  1.00 94.08           H  
ATOM   1352  C   LYS A  84      23.645  -4.747 -18.833  1.00 94.08           C  
ATOM   1353  CB  LYS A  84      21.572  -3.277 -19.049  1.00 94.08           C  
ATOM   1354  HB2 LYS A  84      20.913  -3.890 -19.665  1.00 94.08           H  
ATOM   1355  HB3 LYS A  84      21.453  -3.592 -18.012  1.00 94.08           H  
ATOM   1356  O   LYS A  84      23.601  -4.890 -17.613  1.00 94.08           O  
ATOM   1357  CG  LYS A  84      21.153  -1.804 -19.148  1.00 94.08           C  
ATOM   1358  HG2 LYS A  84      21.049  -1.519 -20.195  1.00 94.08           H  
ATOM   1359  HG3 LYS A  84      21.934  -1.191 -18.698  1.00 94.08           H  
ATOM   1360  CD  LYS A  84      19.837  -1.530 -18.401  1.00 94.08           C  
ATOM   1361  HD2 LYS A  84      19.011  -2.006 -18.930  1.00 94.08           H  
ATOM   1362  HD3 LYS A  84      19.901  -1.932 -17.389  1.00 94.08           H  
ATOM   1363  CE  LYS A  84      19.634  -0.011 -18.334  1.00 94.08           C  
ATOM   1364  HE2 LYS A  84      20.521   0.438 -17.887  1.00 94.08           H  
ATOM   1365  HE3 LYS A  84      19.574   0.377 -19.351  1.00 94.08           H  
ATOM   1366  NZ  LYS A  84      18.439   0.413 -17.558  1.00 94.08           N  
ATOM   1367  HZ1 LYS A  84      17.574   0.114 -17.985  1.00 94.08           H  
ATOM   1368  HZ2 LYS A  84      18.420   1.423 -17.558  1.00 94.08           H  
ATOM   1369  HZ3 LYS A  84      18.476   0.113 -16.594  1.00 94.08           H  
ATOM   1370  N   GLY A  85      24.232  -5.647 -19.625  1.00 95.37           N  
ATOM   1371  H   GLY A  85      24.236  -5.471 -20.620  1.00 95.37           H  
ATOM   1372  CA  GLY A  85      24.904  -6.857 -19.140  1.00 95.37           C  
ATOM   1373  HA2 GLY A  85      25.270  -6.695 -18.126  1.00 95.37           H  
ATOM   1374  HA3 GLY A  85      25.762  -7.048 -19.784  1.00 95.37           H  
ATOM   1375  C   GLY A  85      24.040  -8.120 -19.136  1.00 95.37           C  
ATOM   1376  O   GLY A  85      24.503  -9.165 -18.673  1.00 95.37           O  
ATOM   1377  N   TYR A  86      22.818  -8.059 -19.671  1.00 97.04           N  
ATOM   1378  H   TYR A  86      22.501  -7.187 -20.072  1.00 97.04           H  
ATOM   1379  CA  TYR A  86      22.032  -9.259 -19.948  1.00 97.04           C  
ATOM   1380  HA  TYR A  86      22.114  -9.930 -19.093  1.00 97.04           H  
ATOM   1381  C   TYR A  86      22.610 -10.005 -21.161  1.00 97.04           C  
ATOM   1382  CB  TYR A  86      20.545  -8.910 -20.105  1.00 97.04           C  
ATOM   1383  HB2 TYR A  86      20.422  -8.225 -20.944  1.00 97.04           H  
ATOM   1384  HB3 TYR A  86      20.006  -9.824 -20.355  1.00 97.04           H  
ATOM   1385  O   TYR A  86      23.255  -9.425 -22.031  1.00 97.04           O  
ATOM   1386  CG  TYR A  86      19.918  -8.317 -18.852  1.00 97.04           C  
ATOM   1387  CD1 TYR A  86      19.409  -9.168 -17.854  1.00 97.04           C  
ATOM   1388  HD1 TYR A  86      19.438 -10.239 -17.995  1.00 97.04           H  
ATOM   1389  CD2 TYR A  86      19.874  -6.923 -18.653  1.00 97.04           C  
ATOM   1390  HD2 TYR A  86      20.247  -6.250 -19.410  1.00 97.04           H  
ATOM   1391  CE1 TYR A  86      18.896  -8.635 -16.655  1.00 97.04           C  
ATOM   1392  HE1 TYR A  86      18.520  -9.286 -15.880  1.00 97.04           H  
ATOM   1393  CE2 TYR A  86      19.371  -6.384 -17.457  1.00 97.04           C  
ATOM   1394  HE2 TYR A  86      19.366  -5.316 -17.293  1.00 97.04           H  
ATOM   1395  OH  TYR A  86      18.473  -6.704 -15.274  1.00 97.04           O  
ATOM   1396  HH  TYR A  86      18.254  -7.386 -14.635  1.00 97.04           H  
ATOM   1397  CZ  TYR A  86      18.896  -7.239 -16.446  1.00 97.04           C  
ATOM   1398  N   LYS A  87      22.424 -11.321 -21.207  1.00 96.40           N  
ATOM   1399  H   LYS A  87      21.957 -11.757 -20.425  1.00 96.40           H  
ATOM   1400  CA  LYS A  87      22.836 -12.200 -22.308  1.00 96.40           C  
ATOM   1401  HA  LYS A  87      22.980 -11.609 -23.212  1.00 96.40           H  
ATOM   1402  C   LYS A  87      21.713 -13.174 -22.614  1.00 96.40           C  
ATOM   1403  CB  LYS A  87      24.130 -12.956 -21.939  1.00 96.40           C  
ATOM   1404  HB2 LYS A  87      24.368 -13.662 -22.734  1.00 96.40           H  
ATOM   1405  HB3 LYS A  87      23.948 -13.531 -21.031  1.00 96.40           H  
ATOM   1406  O   LYS A  87      20.950 -13.509 -21.713  1.00 96.40           O  
ATOM   1407  CG  LYS A  87      25.355 -12.053 -21.704  1.00 96.40           C  
ATOM   1408  HG2 LYS A  87      26.190 -12.675 -21.380  1.00 96.40           H  
ATOM   1409  HG3 LYS A  87      25.136 -11.344 -20.906  1.00 96.40           H  
ATOM   1410  CD  LYS A  87      25.772 -11.295 -22.973  1.00 96.40           C  
ATOM   1411  HD2 LYS A  87      26.141 -12.003 -23.716  1.00 96.40           H  
ATOM   1412  HD3 LYS A  87      24.909 -10.782 -23.396  1.00 96.40           H  
ATOM   1413  CE  LYS A  87      26.846 -10.249 -22.671  1.00 96.40           C  
ATOM   1414  HE2 LYS A  87      27.801 -10.749 -22.506  1.00 96.40           H  
ATOM   1415  HE3 LYS A  87      26.564  -9.725 -21.758  1.00 96.40           H  
ATOM   1416  NZ  LYS A  87      26.938  -9.273 -23.787  1.00 96.40           N  
ATOM   1417  HZ1 LYS A  87      26.053  -8.797 -23.892  1.00 96.40           H  
ATOM   1418  HZ2 LYS A  87      27.132  -9.731 -24.666  1.00 96.40           H  
ATOM   1419  HZ3 LYS A  87      27.639  -8.567 -23.612  1.00 96.40           H  
ATOM   1420  N   GLU A  88      21.629 -13.638 -23.859  1.00 96.05           N  
ATOM   1421  H   GLU A  88      22.278 -13.294 -24.553  1.00 96.05           H  
ATOM   1422  CA  GLU A  88      20.588 -14.583 -24.294  1.00 96.05           C  
ATOM   1423  HA  GLU A  88      20.602 -14.626 -25.383  1.00 96.05           H  
ATOM   1424  C   GLU A  88      19.174 -14.100 -23.906  1.00 96.05           C  
ATOM   1425  CB  GLU A  88      20.887 -16.002 -23.778  1.00 96.05           C  
ATOM   1426  HB2 GLU A  88      20.094 -16.659 -24.136  1.00 96.05           H  
ATOM   1427  HB3 GLU A  88      20.860 -16.003 -22.689  1.00 96.05           H  
ATOM   1428  O   GLU A  88      18.388 -14.822 -23.291  1.00 96.05           O  
ATOM   1429  CG  GLU A  88      22.235 -16.584 -24.237  1.00 96.05           C  
ATOM   1430  HG2 GLU A  88      23.042 -15.923 -23.922  1.00 96.05           H  
ATOM   1431  HG3 GLU A  88      22.247 -16.653 -25.325  1.00 96.05           H  
ATOM   1432  CD  GLU A  88      22.452 -17.976 -23.625  1.00 96.05           C  
ATOM   1433  OE1 GLU A  88      23.571 -18.302 -23.170  1.00 96.05           O  
ATOM   1434  OE2 GLU A  88      21.476 -18.734 -23.435  1.00 96.05           O  
ATOM   1435  N   VAL A  89      18.877 -12.829 -24.195  1.00 97.15           N  
ATOM   1436  H   VAL A  89      19.538 -12.284 -24.731  1.00 97.15           H  
ATOM   1437  CA  VAL A  89      17.595 -12.211 -23.840  1.00 97.15           C  
ATOM   1438  HA  VAL A  89      17.407 -12.388 -22.781  1.00 97.15           H  
ATOM   1439  C   VAL A  89      16.470 -12.867 -24.640  1.00 97.15           C  
ATOM   1440  CB  VAL A  89      17.615 -10.690 -24.078  1.00 97.15           C  
ATOM   1441  HB  VAL A  89      17.792 -10.499 -25.137  1.00 97.15           H  
ATOM   1442  O   VAL A  89      16.479 -12.867 -25.871  1.00 97.15           O  
ATOM   1443  CG1 VAL A  89      16.282 -10.044 -23.685  1.00 97.15           C  
ATOM   1444 HG11 VAL A  89      16.343  -8.969 -23.854  1.00 97.15           H  
ATOM   1445 HG12 VAL A  89      15.474 -10.433 -24.303  1.00 97.15           H  
ATOM   1446 HG13 VAL A  89      16.060 -10.235 -22.635  1.00 97.15           H  
ATOM   1447  CG2 VAL A  89      18.724 -10.002 -23.268  1.00 97.15           C  
ATOM   1448 HG21 VAL A  89      19.701 -10.392 -23.551  1.00 97.15           H  
ATOM   1449 HG22 VAL A  89      18.559 -10.158 -22.202  1.00 97.15           H  
ATOM   1450 HG23 VAL A  89      18.722  -8.933 -23.484  1.00 97.15           H  
ATOM   1451  N   ARG A  90      15.461 -13.389 -23.942  1.00 96.27           N  
ATOM   1452  H   ARG A  90      15.510 -13.355 -22.934  1.00 96.27           H  
ATOM   1453  CA  ARG A  90      14.254 -13.959 -24.549  1.00 96.27           C  
ATOM   1454  HA  ARG A  90      14.511 -14.485 -25.468  1.00 96.27           H  
ATOM   1455  C   ARG A  90      13.301 -12.846 -24.960  1.00 96.27           C  
ATOM   1456  CB  ARG A  90      13.608 -14.945 -23.567  1.00 96.27           C  
ATOM   1457  HB2 ARG A  90      13.455 -14.445 -22.611  1.00 96.27           H  
ATOM   1458  HB3 ARG A  90      12.624 -15.229 -23.940  1.00 96.27           H  
ATOM   1459  O   ARG A  90      12.419 -12.466 -24.195  1.00 96.27           O  
ATOM   1460  CG  ARG A  90      14.461 -16.205 -23.341  1.00 96.27           C  
ATOM   1461  HG2 ARG A  90      15.453 -15.923 -22.988  1.00 96.27           H  
ATOM   1462  HG3 ARG A  90      13.987 -16.808 -22.567  1.00 96.27           H  
ATOM   1463  CD  ARG A  90      14.599 -17.050 -24.618  1.00 96.27           C  
ATOM   1464  HD2 ARG A  90      15.200 -17.933 -24.399  1.00 96.27           H  
ATOM   1465  HD3 ARG A  90      15.137 -16.483 -25.377  1.00 96.27           H  
ATOM   1466  NE  ARG A  90      13.274 -17.439 -25.146  1.00 96.27           N  
ATOM   1467  HE  ARG A  90      12.797 -16.787 -25.752  1.00 96.27           H  
ATOM   1468  NH1 ARG A  90      13.016 -19.387 -23.957  1.00 96.27           N  
ATOM   1469 HH11 ARG A  90      13.967 -19.296 -23.629  1.00 96.27           H  
ATOM   1470 HH12 ARG A  90      12.442 -20.187 -23.731  1.00 96.27           H  
ATOM   1471  NH2 ARG A  90      11.356 -18.645 -25.246  1.00 96.27           N  
ATOM   1472 HH21 ARG A  90      10.766 -19.426 -24.995  1.00 96.27           H  
ATOM   1473 HH22 ARG A  90      10.920 -17.900 -25.770  1.00 96.27           H  
ATOM   1474  CZ  ARG A  90      12.559 -18.487 -24.787  1.00 96.27           C  
ATOM   1475  N   LYS A  91      13.514 -12.302 -26.164  1.00 95.05           N  
ATOM   1476  H   LYS A  91      14.320 -12.637 -26.671  1.00 95.05           H  
ATOM   1477  CA  LYS A  91      12.732 -11.185 -26.725  1.00 95.05           C  
ATOM   1478  HA  LYS A  91      12.895 -10.302 -26.107  1.00 95.05           H  
ATOM   1479  C   LYS A  91      11.223 -11.452 -26.710  1.00 95.05           C  
ATOM   1480  CB  LYS A  91      13.224 -10.895 -28.153  1.00 95.05           C  
ATOM   1481  HB2 LYS A  91      12.994 -11.745 -28.794  1.00 95.05           H  
ATOM   1482  HB3 LYS A  91      14.306 -10.766 -28.131  1.00 95.05           H  
ATOM   1483  O   LYS A  91      10.454 -10.544 -26.426  1.00 95.05           O  
ATOM   1484  CG  LYS A  91      12.581  -9.626 -28.740  1.00 95.05           C  
ATOM   1485  HG2 LYS A  91      11.501  -9.760 -28.807  1.00 95.05           H  
ATOM   1486  HG3 LYS A  91      12.789  -8.783 -28.082  1.00 95.05           H  
ATOM   1487  CD  LYS A  91      13.118  -9.316 -30.143  1.00 95.05           C  
ATOM   1488  HD2 LYS A  91      12.910 -10.158 -30.802  1.00 95.05           H  
ATOM   1489  HD3 LYS A  91      14.196  -9.165 -30.088  1.00 95.05           H  
ATOM   1490  CE  LYS A  91      12.446  -8.051 -30.693  1.00 95.05           C  
ATOM   1491  HE2 LYS A  91      12.578  -7.246 -29.970  1.00 95.05           H  
ATOM   1492  HE3 LYS A  91      11.376  -8.238 -30.786  1.00 95.05           H  
ATOM   1493  NZ  LYS A  91      13.016  -7.648 -32.004  1.00 95.05           N  
ATOM   1494  HZ1 LYS A  91      14.000  -7.442 -31.916  1.00 95.05           H  
ATOM   1495  HZ2 LYS A  91      12.900  -8.382 -32.689  1.00 95.05           H  
ATOM   1496  HZ3 LYS A  91      12.559  -6.815 -32.349  1.00 95.05           H  
ATOM   1497  N   ASP A  92      10.827 -12.693 -26.975  1.00 95.67           N  
ATOM   1498  H   ASP A  92      11.536 -13.403 -27.095  1.00 95.67           H  
ATOM   1499  CA  ASP A  92       9.445 -13.182 -26.983  1.00 95.67           C  
ATOM   1500  HA  ASP A  92       8.847 -12.546 -27.635  1.00 95.67           H  
ATOM   1501  C   ASP A  92       8.765 -13.165 -25.604  1.00 95.67           C  
ATOM   1502  CB  ASP A  92       9.454 -14.606 -27.575  1.00 95.67           C  
ATOM   1503  HB2 ASP A  92       9.815 -14.552 -28.602  1.00 95.67           H  
ATOM   1504  HB3 ASP A  92       8.430 -14.978 -27.609  1.00 95.67           H  
ATOM   1505  O   ASP A  92       7.542 -13.187 -25.523  1.00 95.67           O  
ATOM   1506  CG  ASP A  92      10.336 -15.613 -26.806  1.00 95.67           C  
ATOM   1507  OD1 ASP A  92      11.557 -15.367 -26.626  1.00 95.67           O  
ATOM   1508  OD2 ASP A  92       9.838 -16.683 -26.397  1.00 95.67           O  
ATOM   1509  N   LEU A  93       9.546 -13.094 -24.522  1.00 95.14           N  
ATOM   1510  H   LEU A  93      10.545 -13.047 -24.663  1.00 95.14           H  
ATOM   1511  CA  LEU A  93       9.062 -13.080 -23.139  1.00 95.14           C  
ATOM   1512  HA  LEU A  93       7.992 -13.289 -23.133  1.00 95.14           H  
ATOM   1513  C   LEU A  93       9.214 -11.707 -22.466  1.00 95.14           C  
ATOM   1514  CB  LEU A  93       9.778 -14.185 -22.340  1.00 95.14           C  
ATOM   1515  HB2 LEU A  93      10.840 -13.943 -22.298  1.00 95.14           H  
ATOM   1516  HB3 LEU A  93       9.393 -14.176 -21.320  1.00 95.14           H  
ATOM   1517  O   LEU A  93       9.008 -11.591 -21.256  1.00 95.14           O  
ATOM   1518  CG  LEU A  93       9.616 -15.607 -22.904  1.00 95.14           C  
ATOM   1519  HG  LEU A  93      10.065 -15.660 -23.895  1.00 95.14           H  
ATOM   1520  CD1 LEU A  93      10.364 -16.591 -21.999  1.00 95.14           C  
ATOM   1521 HD11 LEU A  93      10.294 -17.592 -22.426  1.00 95.14           H  
ATOM   1522 HD12 LEU A  93      11.413 -16.303 -21.933  1.00 95.14           H  
ATOM   1523 HD13 LEU A  93       9.918 -16.590 -21.004  1.00 95.14           H  
ATOM   1524  CD2 LEU A  93       8.154 -16.048 -22.986  1.00 95.14           C  
ATOM   1525 HD21 LEU A  93       8.099 -17.081 -23.330  1.00 95.14           H  
ATOM   1526 HD22 LEU A  93       7.668 -15.953 -22.015  1.00 95.14           H  
ATOM   1527 HD23 LEU A  93       7.627 -15.434 -23.716  1.00 95.14           H  
ATOM   1528  N   ILE A  94       9.603 -10.672 -23.218  1.00 96.30           N  
ATOM   1529  H   ILE A  94       9.698 -10.811 -24.214  1.00 96.30           H  
ATOM   1530  CA  ILE A  94       9.662  -9.306 -22.695  1.00 96.30           C  
ATOM   1531  HA  ILE A  94      10.092  -9.346 -21.694  1.00 96.30           H  
ATOM   1532  C   ILE A  94       8.238  -8.766 -22.580  1.00 96.30           C  
ATOM   1533  CB  ILE A  94      10.561  -8.385 -23.549  1.00 96.30           C  
ATOM   1534  HB  ILE A  94      10.199  -8.398 -24.576  1.00 96.30           H  
ATOM   1535  O   ILE A  94       7.531  -8.648 -23.577  1.00 96.30           O  
ATOM   1536  CG1 ILE A  94      12.021  -8.893 -23.528  1.00 96.30           C  
ATOM   1537 HG12 ILE A  94      12.397  -8.886 -22.504  1.00 96.30           H  
ATOM   1538 HG13 ILE A  94      12.040  -9.922 -23.885  1.00 96.30           H  
ATOM   1539  CG2 ILE A  94      10.494  -6.933 -23.028  1.00 96.30           C  
ATOM   1540 HG21 ILE A  94       9.474  -6.553 -23.084  1.00 96.30           H  
ATOM   1541 HG22 ILE A  94      10.840  -6.889 -21.995  1.00 96.30           H  
ATOM   1542 HG23 ILE A  94      11.106  -6.279 -23.649  1.00 96.30           H  
ATOM   1543  CD1 ILE A  94      12.977  -8.084 -24.415  1.00 96.30           C  
ATOM   1544 HD11 ILE A  94      13.163  -7.101 -23.983  1.00 96.30           H  
ATOM   1545 HD12 ILE A  94      13.930  -8.608 -24.492  1.00 96.30           H  
ATOM   1546 HD13 ILE A  94      12.555  -7.973 -25.414  1.00 96.30           H  
ATOM   1547  N   ILE A  95       7.844  -8.371 -21.369  1.00 95.42           N  
ATOM   1548  H   ILE A  95       8.485  -8.505 -20.599  1.00 95.42           H  
ATOM   1549  CA  ILE A  95       6.540  -7.750 -21.109  1.00 95.42           C  
ATOM   1550  HA  ILE A  95       5.988  -7.667 -22.046  1.00 95.42           H  
ATOM   1551  C   ILE A  95       6.770  -6.339 -20.581  1.00 95.42           C  
ATOM   1552  CB  ILE A  95       5.673  -8.603 -20.155  1.00 95.42           C  
ATOM   1553  HB  ILE A  95       6.150  -8.628 -19.175  1.00 95.42           H  
ATOM   1554  O   ILE A  95       7.430  -6.160 -19.555  1.00 95.42           O  
ATOM   1555  CG1 ILE A  95       5.548 -10.055 -20.674  1.00 95.42           C  
ATOM   1556 HG12 ILE A  95       6.541 -10.500 -20.737  1.00 95.42           H  
ATOM   1557 HG13 ILE A  95       5.119 -10.049 -21.676  1.00 95.42           H  
ATOM   1558  CG2 ILE A  95       4.286  -7.953 -19.984  1.00 95.42           C  
ATOM   1559 HG21 ILE A  95       4.373  -6.929 -19.620  1.00 95.42           H  
ATOM   1560 HG22 ILE A  95       3.695  -8.504 -19.253  1.00 95.42           H  
ATOM   1561 HG23 ILE A  95       3.753  -7.948 -20.935  1.00 95.42           H  
ATOM   1562  CD1 ILE A  95       4.708 -10.979 -19.784  1.00 95.42           C  
ATOM   1563 HD11 ILE A  95       3.652 -10.721 -19.862  1.00 95.42           H  
ATOM   1564 HD12 ILE A  95       4.835 -12.010 -20.114  1.00 95.42           H  
ATOM   1565 HD13 ILE A  95       5.028 -10.894 -18.745  1.00 95.42           H  
ATOM   1566  N   ILE A  96       6.226  -5.336 -21.272  1.00 95.40           N  
ATOM   1567  H   ILE A  96       5.663  -5.563 -22.080  1.00 95.40           H  
ATOM   1568  CA  ILE A  96       6.213  -3.951 -20.795  1.00 95.40           C  
ATOM   1569  HA  ILE A  96       7.156  -3.754 -20.284  1.00 95.40           H  
ATOM   1570  C   ILE A  96       5.099  -3.805 -19.762  1.00 95.40           C  
ATOM   1571  CB  ILE A  96       6.087  -2.939 -21.956  1.00 95.40           C  
ATOM   1572  HB  ILE A  96       5.178  -3.160 -22.515  1.00 95.40           H  
ATOM   1573  O   ILE A  96       3.947  -4.130 -20.025  1.00 95.40           O  
ATOM   1574  CG1 ILE A  96       7.300  -3.071 -22.908  1.00 95.40           C  
ATOM   1575 HG12 ILE A  96       8.218  -2.846 -22.365  1.00 95.40           H  
ATOM   1576 HG13 ILE A  96       7.365  -4.099 -23.265  1.00 95.40           H  
ATOM   1577  CG2 ILE A  96       5.978  -1.504 -21.401  1.00 95.40           C  
ATOM   1578 HG21 ILE A  96       5.884  -0.785 -22.215  1.00 95.40           H  
ATOM   1579 HG22 ILE A  96       6.861  -1.264 -20.808  1.00 95.40           H  
ATOM   1580 HG23 ILE A  96       5.085  -1.398 -20.785  1.00 95.40           H  
ATOM   1581  CD1 ILE A  96       7.233  -2.170 -24.148  1.00 95.40           C  
ATOM   1582 HD11 ILE A  96       8.032  -2.446 -24.836  1.00 95.40           H  
ATOM   1583 HD12 ILE A  96       6.274  -2.300 -24.651  1.00 95.40           H  
ATOM   1584 HD13 ILE A  96       7.364  -1.124 -23.871  1.00 95.40           H  
ATOM   1585  N   LEU A  97       5.460  -3.307 -18.584  1.00 95.14           N  
ATOM   1586  H   LEU A  97       6.431  -3.064 -18.446  1.00 95.14           H  
ATOM   1587  CA  LEU A  97       4.581  -3.159 -17.433  1.00 95.14           C  
ATOM   1588  HA  LEU A  97       3.574  -3.499 -17.678  1.00 95.14           H  
ATOM   1589  C   LEU A  97       4.518  -1.676 -17.049  1.00 95.14           C  
ATOM   1590  CB  LEU A  97       5.096  -4.044 -16.288  1.00 95.14           C  
ATOM   1591  HB2 LEU A  97       4.487  -3.857 -15.403  1.00 95.14           H  
ATOM   1592  HB3 LEU A  97       6.122  -3.755 -16.057  1.00 95.14           H  
ATOM   1593  O   LEU A  97       5.426  -1.170 -16.366  1.00 95.14           O  
ATOM   1594  CG  LEU A  97       5.059  -5.549 -16.607  1.00 95.14           C  
ATOM   1595  HG  LEU A  97       5.501  -5.743 -17.584  1.00 95.14           H  
ATOM   1596  CD1 LEU A  97       5.900  -6.298 -15.577  1.00 95.14           C  
ATOM   1597 HD11 LEU A  97       5.817  -7.371 -15.748  1.00 95.14           H  
ATOM   1598 HD12 LEU A  97       5.566  -6.060 -14.568  1.00 95.14           H  
ATOM   1599 HD13 LEU A  97       6.943  -6.007 -15.705  1.00 95.14           H  
ATOM   1600  CD2 LEU A  97       3.634  -6.097 -16.597  1.00 95.14           C  
ATOM   1601 HD21 LEU A  97       3.068  -5.671 -17.425  1.00 95.14           H  
ATOM   1602 HD22 LEU A  97       3.130  -5.852 -15.662  1.00 95.14           H  
ATOM   1603 HD23 LEU A  97       3.656  -7.179 -16.727  1.00 95.14           H  
ATOM   1604  N   PRO A  98       3.465  -0.958 -17.479  1.00 92.59           N  
ATOM   1605  CA  PRO A  98       3.191   0.394 -17.022  1.00 92.59           C  
ATOM   1606  HA  PRO A  98       3.967   1.055 -17.409  1.00 92.59           H  
ATOM   1607  C   PRO A  98       3.149   0.486 -15.495  1.00 92.59           C  
ATOM   1608  CB  PRO A  98       1.844   0.785 -17.639  1.00 92.59           C  
ATOM   1609  HB2 PRO A  98       1.803   1.845 -17.891  1.00 92.59           H  
ATOM   1610  HB3 PRO A  98       1.029   0.526 -16.962  1.00 92.59           H  
ATOM   1611  O   PRO A  98       2.916  -0.496 -14.778  1.00 92.59           O  
ATOM   1612  CG  PRO A  98       1.754  -0.094 -18.884  1.00 92.59           C  
ATOM   1613  HG2 PRO A  98       2.317   0.361 -19.699  1.00 92.59           H  
ATOM   1614  HG3 PRO A  98       0.721  -0.273 -19.182  1.00 92.59           H  
ATOM   1615  CD  PRO A  98       2.446  -1.378 -18.436  1.00 92.59           C  
ATOM   1616  HD2 PRO A  98       1.725  -2.033 -17.948  1.00 92.59           H  
ATOM   1617  HD3 PRO A  98       2.884  -1.879 -19.299  1.00 92.59           H  
ATOM   1618  N   LYS A  99       3.365   1.696 -14.979  1.00 90.96           N  
ATOM   1619  H   LYS A  99       3.464   2.476 -15.614  1.00 90.96           H  
ATOM   1620  CA  LYS A  99       3.269   1.948 -13.543  1.00 90.96           C  
ATOM   1621  HA  LYS A  99       3.996   1.308 -13.042  1.00 90.96           H  
ATOM   1622  C   LYS A  99       1.873   1.569 -13.042  1.00 90.96           C  
ATOM   1623  CB  LYS A  99       3.594   3.416 -13.260  1.00 90.96           C  
ATOM   1624  HB2 LYS A  99       4.470   3.706 -13.840  1.00 90.96           H  
ATOM   1625  HB3 LYS A  99       2.753   4.041 -13.562  1.00 90.96           H  
ATOM   1626  O   LYS A  99       0.879   1.943 -13.646  1.00 90.96           O  
ATOM   1627  CG  LYS A  99       3.901   3.621 -11.776  1.00 90.96           C  
ATOM   1628  HG2 LYS A  99       3.056   3.300 -11.166  1.00 90.96           H  
ATOM   1629  HG3 LYS A  99       4.774   3.024 -11.513  1.00 90.96           H  
ATOM   1630  CD  LYS A  99       4.189   5.095 -11.506  1.00 90.96           C  
ATOM   1631  HD2 LYS A  99       3.285   5.670 -11.708  1.00 90.96           H  
ATOM   1632  HD3 LYS A  99       4.989   5.438 -12.162  1.00 90.96           H  
ATOM   1633  CE  LYS A  99       4.610   5.263 -10.048  1.00 90.96           C  
ATOM   1634  HE2 LYS A  99       3.891   4.736  -9.420  1.00 90.96           H  
ATOM   1635  HE3 LYS A  99       5.582   4.788  -9.911  1.00 90.96           H  
ATOM   1636  NZ  LYS A  99       4.651   6.696  -9.683  1.00 90.96           N  
ATOM   1637  HZ1 LYS A  99       4.978   6.811  -8.734  1.00 90.96           H  
ATOM   1638  HZ2 LYS A  99       3.714   7.070  -9.735  1.00 90.96           H  
ATOM   1639  HZ3 LYS A  99       5.243   7.207 -10.323  1.00 90.96           H  
ATOM   1640  N   TYR A 100       1.834   0.864 -11.917  1.00 93.01           N  
ATOM   1641  H   TYR A 100       2.718   0.561 -11.534  1.00 93.01           H  
ATOM   1642  CA  TYR A 100       0.630   0.325 -11.286  1.00 93.01           C  
ATOM   1643  HA  TYR A 100       0.980  -0.129 -10.359  1.00 93.01           H  
ATOM   1644  C   TYR A 100      -0.054  -0.831 -12.029  1.00 93.01           C  
ATOM   1645  CB  TYR A 100      -0.340   1.445 -10.871  1.00 93.01           C  
ATOM   1646  HB2 TYR A 100      -1.104   1.022 -10.220  1.00 93.01           H  
ATOM   1647  HB3 TYR A 100      -0.857   1.817 -11.756  1.00 93.01           H  
ATOM   1648  O   TYR A 100      -1.192  -1.151 -11.698  1.00 93.01           O  
ATOM   1649  CG  TYR A 100       0.310   2.600 -10.138  1.00 93.01           C  
ATOM   1650  CD1 TYR A 100       0.920   2.377  -8.890  1.00 93.01           C  
ATOM   1651  HD1 TYR A 100       0.903   1.388  -8.456  1.00 93.01           H  
ATOM   1652  CD2 TYR A 100       0.292   3.893 -10.695  1.00 93.01           C  
ATOM   1653  HD2 TYR A 100      -0.189   4.053 -11.648  1.00 93.01           H  
ATOM   1654  CE1 TYR A 100       1.500   3.448  -8.188  1.00 93.01           C  
ATOM   1655  HE1 TYR A 100       1.940   3.271  -7.218  1.00 93.01           H  
ATOM   1656  CE2 TYR A 100       0.875   4.969  -9.998  1.00 93.01           C  
ATOM   1657  HE2 TYR A 100       0.823   5.966 -10.409  1.00 93.01           H  
ATOM   1658  OH  TYR A 100       2.034   5.777  -8.055  1.00 93.01           O  
ATOM   1659  HH  TYR A 100       2.058   5.556  -7.121  1.00 93.01           H  
ATOM   1660  CZ  TYR A 100       1.468   4.746  -8.739  1.00 93.01           C  
ATOM   1661  N   SER A 101       0.653  -1.521 -12.937  1.00 94.53           N  
ATOM   1662  H   SER A 101       1.546  -1.161 -13.239  1.00 94.53           H  
ATOM   1663  CA  SER A 101       0.197  -2.814 -13.482  1.00 94.53           C  
ATOM   1664  HA  SER A 101      -0.646  -2.641 -14.150  1.00 94.53           H  
ATOM   1665  C   SER A 101      -0.247  -3.751 -12.353  1.00 94.53           C  
ATOM   1666  CB  SER A 101       1.307  -3.516 -14.271  1.00 94.53           C  
ATOM   1667  HB2 SER A 101       2.181  -3.652 -13.635  1.00 94.53           H  
ATOM   1668  HB3 SER A 101       0.952  -4.497 -14.585  1.00 94.53           H  
ATOM   1669  O   SER A 101       0.480  -3.909 -11.363  1.00 94.53           O  
ATOM   1670  OG  SER A 101       1.671  -2.780 -15.418  1.00 94.53           O  
ATOM   1671  HG  SER A 101       2.036  -1.931 -15.157  1.00 94.53           H  
ATOM   1672  N   LEU A 102      -1.439  -4.334 -12.491  1.00 95.48           N  
ATOM   1673  H   LEU A 102      -1.955  -4.188 -13.347  1.00 95.48           H  
ATOM   1674  CA  LEU A 102      -2.105  -5.111 -11.450  1.00 95.48           C  
ATOM   1675  HA  LEU A 102      -1.731  -4.780 -10.481  1.00 95.48           H  
ATOM   1676  C   LEU A 102      -1.803  -6.604 -11.603  1.00 95.48           C  
ATOM   1677  CB  LEU A 102      -3.616  -4.821 -11.516  1.00 95.48           C  
ATOM   1678  HB2 LEU A 102      -3.990  -5.178 -12.475  1.00 95.48           H  
ATOM   1679  HB3 LEU A 102      -3.771  -3.743 -11.488  1.00 95.48           H  
ATOM   1680  O   LEU A 102      -1.989  -7.178 -12.669  1.00 95.48           O  
ATOM   1681  CG  LEU A 102      -4.444  -5.468 -10.390  1.00 95.48           C  
ATOM   1682  HG  LEU A 102      -4.260  -6.542 -10.358  1.00 95.48           H  
ATOM   1683  CD1 LEU A 102      -4.105  -4.863  -9.023  1.00 95.48           C  
ATOM   1684 HD11 LEU A 102      -4.834  -5.195  -8.285  1.00 95.48           H  
ATOM   1685 HD12 LEU A 102      -4.148  -3.775  -9.085  1.00 95.48           H  
ATOM   1686 HD13 LEU A 102      -3.108  -5.178  -8.716  1.00 95.48           H  
ATOM   1687  CD2 LEU A 102      -5.933  -5.245 -10.649  1.00 95.48           C  
ATOM   1688 HD21 LEU A 102      -6.158  -4.179 -10.662  1.00 95.48           H  
ATOM   1689 HD22 LEU A 102      -6.531  -5.735  -9.880  1.00 95.48           H  
ATOM   1690 HD23 LEU A 102      -6.202  -5.664 -11.619  1.00 95.48           H  
ATOM   1691  N   PHE A 103      -1.385  -7.237 -10.514  1.00 96.51           N  
ATOM   1692  H   PHE A 103      -1.227  -6.697  -9.675  1.00 96.51           H  
ATOM   1693  CA  PHE A 103      -1.111  -8.666 -10.443  1.00 96.51           C  
ATOM   1694  HA  PHE A 103      -1.278  -9.124 -11.418  1.00 96.51           H  
ATOM   1695  C   PHE A 103      -2.044  -9.321  -9.436  1.00 96.51           C  
ATOM   1696  CB  PHE A 103       0.350  -8.896 -10.055  1.00 96.51           C  
ATOM   1697  HB2 PHE A 103       0.500  -9.961  -9.879  1.00 96.51           H  
ATOM   1698  HB3 PHE A 103       0.561  -8.376  -9.120  1.00 96.51           H  
ATOM   1699  O   PHE A 103      -2.167  -8.831  -8.311  1.00 96.51           O  
ATOM   1700  CG  PHE A 103       1.326  -8.437 -11.114  1.00 96.51           C  
ATOM   1701  CD1 PHE A 103       1.795  -9.351 -12.075  1.00 96.51           C  
ATOM   1702  HD1 PHE A 103       1.464 -10.379 -12.060  1.00 96.51           H  
ATOM   1703  CD2 PHE A 103       1.745  -7.093 -11.160  1.00 96.51           C  
ATOM   1704  HD2 PHE A 103       1.354  -6.380 -10.449  1.00 96.51           H  
ATOM   1705  CE1 PHE A 103       2.704  -8.933 -13.058  1.00 96.51           C  
ATOM   1706  HE1 PHE A 103       3.065  -9.643 -13.787  1.00 96.51           H  
ATOM   1707  CE2 PHE A 103       2.626  -6.668 -12.169  1.00 96.51           C  
ATOM   1708  HE2 PHE A 103       2.897  -5.626 -12.252  1.00 96.51           H  
ATOM   1709  CZ  PHE A 103       3.119  -7.592 -13.105  1.00 96.51           C  
ATOM   1710  HZ  PHE A 103       3.792  -7.274 -13.887  1.00 96.51           H  
ATOM   1711  N   GLU A 104      -2.657 -10.434  -9.820  1.00 96.71           N  
ATOM   1712  H   GLU A 104      -2.494 -10.770 -10.758  1.00 96.71           H  
ATOM   1713  CA  GLU A 104      -3.388 -11.321  -8.923  1.00 96.71           C  
ATOM   1714  HA  GLU A 104      -3.623 -10.783  -8.005  1.00 96.71           H  
ATOM   1715  C   GLU A 104      -2.525 -12.520  -8.540  1.00 96.71           C  
ATOM   1716  CB  GLU A 104      -4.726 -11.714  -9.541  1.00 96.71           C  
ATOM   1717  HB2 GLU A 104      -5.288 -10.785  -9.641  1.00 96.71           H  
ATOM   1718  HB3 GLU A 104      -4.572 -12.156 -10.525  1.00 96.71           H  
ATOM   1719  O   GLU A 104      -2.001 -13.250  -9.382  1.00 96.71           O  
ATOM   1720  CG  GLU A 104      -5.553 -12.659  -8.661  1.00 96.71           C  
ATOM   1721  HG2 GLU A 104      -5.494 -12.315  -7.629  1.00 96.71           H  
ATOM   1722  HG3 GLU A 104      -5.139 -13.666  -8.714  1.00 96.71           H  
ATOM   1723  CD  GLU A 104      -7.016 -12.665  -9.116  1.00 96.71           C  
ATOM   1724  OE1 GLU A 104      -7.883 -12.407  -8.245  1.00 96.71           O  
ATOM   1725  OE2 GLU A 104      -7.254 -12.800 -10.333  1.00 96.71           O  
ATOM   1726  N   LEU A 105      -2.372 -12.675  -7.233  1.00 96.08           N  
ATOM   1727  H   LEU A 105      -2.910 -12.065  -6.634  1.00 96.08           H  
ATOM   1728  CA  LEU A 105      -1.696 -13.762  -6.556  1.00 96.08           C  
ATOM   1729  HA  LEU A 105      -1.109 -14.330  -7.278  1.00 96.08           H  
ATOM   1730  C   LEU A 105      -2.743 -14.707  -5.952  1.00 96.08           C  
ATOM   1731  CB  LEU A 105      -0.747 -13.200  -5.472  1.00 96.08           C  
ATOM   1732  HB2 LEU A 105      -1.336 -12.749  -4.673  1.00 96.08           H  
ATOM   1733  HB3 LEU A 105      -0.216 -14.049  -5.043  1.00 96.08           H  
ATOM   1734  O   LEU A 105      -3.951 -14.454  -5.957  1.00 96.08           O  
ATOM   1735  CG  LEU A 105       0.296 -12.183  -5.981  1.00 96.08           C  
ATOM   1736  HG  LEU A 105       0.508 -12.366  -7.034  1.00 96.08           H  
ATOM   1737  CD1 LEU A 105      -0.156 -10.728  -5.800  1.00 96.08           C  
ATOM   1738 HD11 LEU A 105      -0.380 -10.535  -4.751  1.00 96.08           H  
ATOM   1739 HD12 LEU A 105      -1.047 -10.545  -6.399  1.00 96.08           H  
ATOM   1740 HD13 LEU A 105       0.631 -10.059  -6.149  1.00 96.08           H  
ATOM   1741  CD2 LEU A 105       1.601 -12.320  -5.203  1.00 96.08           C  
ATOM   1742 HD21 LEU A 105       1.978 -13.339  -5.299  1.00 96.08           H  
ATOM   1743 HD22 LEU A 105       1.454 -12.072  -4.152  1.00 96.08           H  
ATOM   1744 HD23 LEU A 105       2.342 -11.649  -5.639  1.00 96.08           H  
ATOM   1745  N   GLU A 106      -2.256 -15.792  -5.368  1.00 92.46           N  
ATOM   1746  H   GLU A 106      -1.262 -15.961  -5.421  1.00 92.46           H  
ATOM   1747  CA  GLU A 106      -3.058 -16.767  -4.636  1.00 92.46           C  
ATOM   1748  HA  GLU A 106      -3.707 -17.250  -5.366  1.00 92.46           H  
ATOM   1749  C   GLU A 106      -3.990 -16.148  -3.571  1.00 92.46           C  
ATOM   1750  CB  GLU A 106      -2.126 -17.862  -4.097  1.00 92.46           C  
ATOM   1751  HB2 GLU A 106      -1.803 -18.418  -4.978  1.00 92.46           H  
ATOM   1752  HB3 GLU A 106      -2.696 -18.549  -3.472  1.00 92.46           H  
ATOM   1753  O   GLU A 106      -3.661 -15.165  -2.898  1.00 92.46           O  
ATOM   1754  CG  GLU A 106      -0.875 -17.381  -3.327  1.00 92.46           C  
ATOM   1755  HG2 GLU A 106      -1.087 -17.435  -2.259  1.00 92.46           H  
ATOM   1756  HG3 GLU A 106      -0.658 -16.335  -3.543  1.00 92.46           H  
ATOM   1757  CD  GLU A 106       0.378 -18.215  -3.645  1.00 92.46           C  
ATOM   1758  OE1 GLU A 106       1.476 -17.617  -3.554  1.00 92.46           O  
ATOM   1759  OE2 GLU A 106       0.231 -19.415  -3.960  1.00 92.46           O  
ATOM   1760  N   GLY A 107      -5.200 -16.711  -3.457  1.00 91.38           N  
ATOM   1761  H   GLY A 107      -5.401 -17.520  -4.026  1.00 91.38           H  
ATOM   1762  CA  GLY A 107      -6.251 -16.242  -2.541  1.00 91.38           C  
ATOM   1763  HA2 GLY A 107      -7.017 -17.014  -2.467  1.00 91.38           H  
ATOM   1764  HA3 GLY A 107      -5.818 -16.099  -1.551  1.00 91.38           H  
ATOM   1765  C   GLY A 107      -6.947 -14.932  -2.947  1.00 91.38           C  
ATOM   1766  O   GLY A 107      -7.559 -14.276  -2.097  1.00 91.38           O  
ATOM   1767  N   GLY A 108      -6.826 -14.504  -4.211  1.00 92.99           N  
ATOM   1768  H   GLY A 108      -6.266 -15.045  -4.854  1.00 92.99           H  
ATOM   1769  CA  GLY A 108      -7.374 -13.229  -4.700  1.00 92.99           C  
ATOM   1770  HA2 GLY A 108      -7.308 -13.216  -5.788  1.00 92.99           H  
ATOM   1771  HA3 GLY A 108      -8.423 -13.148  -4.417  1.00 92.99           H  
ATOM   1772  C   GLY A 108      -6.623 -12.001  -4.167  1.00 92.99           C  
ATOM   1773  O   GLY A 108      -7.122 -10.869  -4.215  1.00 92.99           O  
ATOM   1774  N   ARG A 109      -5.426 -12.212  -3.603  1.00 96.03           N  
ATOM   1775  H   ARG A 109      -5.063 -13.154  -3.636  1.00 96.03           H  
ATOM   1776  CA  ARG A 109      -4.530 -11.146  -3.155  1.00 96.03           C  
ATOM   1777  HA  ARG A 109      -5.098 -10.427  -2.564  1.00 96.03           H  
ATOM   1778  C   ARG A 109      -3.972 -10.436  -4.378  1.00 96.03           C  
ATOM   1779  CB  ARG A 109      -3.431 -11.759  -2.282  1.00 96.03           C  
ATOM   1780  HB2 ARG A 109      -2.906 -12.524  -2.855  1.00 96.03           H  
ATOM   1781  HB3 ARG A 109      -3.903 -12.240  -1.426  1.00 96.03           H  
ATOM   1782  O   ARG A 109      -3.476 -11.071  -5.294  1.00 96.03           O  
ATOM   1783  CG  ARG A 109      -2.421 -10.719  -1.780  1.00 96.03           C  
ATOM   1784  HG2 ARG A 109      -2.957  -9.871  -1.355  1.00 96.03           H  
ATOM   1785  HG3 ARG A 109      -1.806 -10.363  -2.607  1.00 96.03           H  
ATOM   1786  CD  ARG A 109      -1.520 -11.329  -0.700  1.00 96.03           C  
ATOM   1787  HD2 ARG A 109      -2.145 -11.737   0.095  1.00 96.03           H  
ATOM   1788  HD3 ARG A 109      -0.922 -10.529  -0.263  1.00 96.03           H  
ATOM   1789  NE  ARG A 109      -0.672 -12.421  -1.230  1.00 96.03           N  
ATOM   1790  HE  ARG A 109      -1.155 -13.226  -1.603  1.00 96.03           H  
ATOM   1791  NH1 ARG A 109       1.357 -11.514  -0.751  1.00 96.03           N  
ATOM   1792 HH11 ARG A 109       0.861 -10.748  -0.317  1.00 96.03           H  
ATOM   1793 HH12 ARG A 109       2.294 -11.414  -1.112  1.00 96.03           H  
ATOM   1794  NH2 ARG A 109       1.301 -13.452  -1.797  1.00 96.03           N  
ATOM   1795 HH21 ARG A 109       2.305 -13.382  -1.878  1.00 96.03           H  
ATOM   1796 HH22 ARG A 109       0.831 -14.257  -2.186  1.00 96.03           H  
ATOM   1797  CZ  ARG A 109       0.646 -12.473  -1.249  1.00 96.03           C  
ATOM   1798  N   LYS A 110      -4.024  -9.111  -4.391  1.00 96.72           N  
ATOM   1799  H   LYS A 110      -4.412  -8.644  -3.583  1.00 96.72           H  
ATOM   1800  CA  LYS A 110      -3.629  -8.287  -5.529  1.00 96.72           C  
ATOM   1801  HA  LYS A 110      -3.224  -8.945  -6.298  1.00 96.72           H  
ATOM   1802  C   LYS A 110      -2.519  -7.322  -5.146  1.00 96.72           C  
ATOM   1803  CB  LYS A 110      -4.857  -7.584  -6.128  1.00 96.72           C  
ATOM   1804  HB2 LYS A 110      -5.404  -7.082  -5.330  1.00 96.72           H  
ATOM   1805  HB3 LYS A 110      -4.521  -6.839  -6.849  1.00 96.72           H  
ATOM   1806  O   LYS A 110      -2.522  -6.730  -4.061  1.00 96.72           O  
ATOM   1807  CG  LYS A 110      -5.786  -8.573  -6.847  1.00 96.72           C  
ATOM   1808  HG2 LYS A 110      -5.994  -9.418  -6.191  1.00 96.72           H  
ATOM   1809  HG3 LYS A 110      -5.285  -8.948  -7.740  1.00 96.72           H  
ATOM   1810  CD  LYS A 110      -7.122  -7.936  -7.246  1.00 96.72           C  
ATOM   1811  HD2 LYS A 110      -6.959  -7.148  -7.981  1.00 96.72           H  
ATOM   1812  HD3 LYS A 110      -7.592  -7.515  -6.357  1.00 96.72           H  
ATOM   1813  CE  LYS A 110      -8.015  -9.039  -7.832  1.00 96.72           C  
ATOM   1814  HE2 LYS A 110      -7.608  -9.355  -8.792  1.00 96.72           H  
ATOM   1815  HE3 LYS A 110      -7.970  -9.916  -7.186  1.00 96.72           H  
ATOM   1816  NZ  LYS A 110      -9.426  -8.618  -7.990  1.00 96.72           N  
ATOM   1817  HZ1 LYS A 110      -9.848  -8.389  -7.102  1.00 96.72           H  
ATOM   1818  HZ2 LYS A 110      -9.501  -7.842  -8.632  1.00 96.72           H  
ATOM   1819  HZ3 LYS A 110      -9.933  -9.394  -8.392  1.00 96.72           H  
ATOM   1820  N   ARG A 111      -1.572  -7.121  -6.060  1.00 96.91           N  
ATOM   1821  H   ARG A 111      -1.651  -7.642  -6.922  1.00 96.91           H  
ATOM   1822  CA  ARG A 111      -0.471  -6.162  -5.924  1.00 96.91           C  
ATOM   1823  HA  ARG A 111      -0.677  -5.495  -5.087  1.00 96.91           H  
ATOM   1824  C   ARG A 111      -0.364  -5.297  -7.166  1.00 96.91           C  
ATOM   1825  CB  ARG A 111       0.855  -6.895  -5.675  1.00 96.91           C  
ATOM   1826  HB2 ARG A 111       0.995  -7.641  -6.458  1.00 96.91           H  
ATOM   1827  HB3 ARG A 111       1.677  -6.184  -5.754  1.00 96.91           H  
ATOM   1828  O   ARG A 111      -0.506  -5.787  -8.276  1.00 96.91           O  
ATOM   1829  CG  ARG A 111       0.947  -7.593  -4.312  1.00 96.91           C  
ATOM   1830  HG2 ARG A 111       1.861  -8.187  -4.317  1.00 96.91           H  
ATOM   1831  HG3 ARG A 111       0.107  -8.275  -4.178  1.00 96.91           H  
ATOM   1832  CD  ARG A 111       0.988  -6.606  -3.138  1.00 96.91           C  
ATOM   1833  HD2 ARG A 111       1.690  -5.806  -3.370  1.00 96.91           H  
ATOM   1834  HD3 ARG A 111      -0.008  -6.182  -3.012  1.00 96.91           H  
ATOM   1835  NE  ARG A 111       1.428  -7.283  -1.906  1.00 96.91           N  
ATOM   1836  HE  ARG A 111       2.091  -8.031  -2.048  1.00 96.91           H  
ATOM   1837  NH1 ARG A 111       0.401  -5.910  -0.378  1.00 96.91           N  
ATOM   1838 HH11 ARG A 111       0.095  -5.795   0.578  1.00 96.91           H  
ATOM   1839 HH12 ARG A 111       0.075  -5.338  -1.144  1.00 96.91           H  
ATOM   1840  NH2 ARG A 111       1.415  -7.752   0.327  1.00 96.91           N  
ATOM   1841 HH21 ARG A 111       1.084  -7.565   1.262  1.00 96.91           H  
ATOM   1842 HH22 ARG A 111       2.019  -8.540   0.140  1.00 96.91           H  
ATOM   1843  CZ  ARG A 111       1.083  -6.980  -0.666  1.00 96.91           C  
ATOM   1844  N   MET A 112      -0.067  -4.020  -6.974  1.00 96.51           N  
ATOM   1845  H   MET A 112       0.046  -3.697  -6.024  1.00 96.51           H  
ATOM   1846  CA  MET A 112       0.276  -3.115  -8.070  1.00 96.51           C  
ATOM   1847  HA  MET A 112      -0.063  -3.529  -9.020  1.00 96.51           H  
ATOM   1848  C   MET A 112       1.781  -2.909  -8.141  1.00 96.51           C  
ATOM   1849  CB  MET A 112      -0.400  -1.765  -7.883  1.00 96.51           C  
ATOM   1850  HB2 MET A 112       0.017  -1.061  -8.603  1.00 96.51           H  
ATOM   1851  HB3 MET A 112      -0.184  -1.402  -6.878  1.00 96.51           H  
ATOM   1852  O   MET A 112       2.423  -2.676  -7.114  1.00 96.51           O  
ATOM   1853  CG  MET A 112      -1.906  -1.816  -8.099  1.00 96.51           C  
ATOM   1854  HG2 MET A 112      -2.110  -2.238  -9.083  1.00 96.51           H  
ATOM   1855  HG3 MET A 112      -2.374  -2.444  -7.341  1.00 96.51           H  
ATOM   1856  SD  MET A 112      -2.614  -0.159  -8.034  1.00 96.51           S  
ATOM   1857  CE  MET A 112      -2.267   0.284  -6.319  1.00 96.51           C  
ATOM   1858  HE1 MET A 112      -2.821   1.187  -6.062  1.00 96.51           H  
ATOM   1859  HE2 MET A 112      -2.586  -0.532  -5.671  1.00 96.51           H  
ATOM   1860  HE3 MET A 112      -1.202   0.477  -6.193  1.00 96.51           H  
ATOM   1861  N   LEU A 113       2.342  -2.921  -9.346  1.00 96.37           N  
ATOM   1862  H   LEU A 113       1.766  -3.170 -10.138  1.00 96.37           H  
ATOM   1863  CA  LEU A 113       3.760  -2.666  -9.566  1.00 96.37           C  
ATOM   1864  HA  LEU A 113       4.314  -3.095  -8.730  1.00 96.37           H  
ATOM   1865  C   LEU A 113       4.058  -1.161  -9.606  1.00 96.37           C  
ATOM   1866  CB  LEU A 113       4.179  -3.399 -10.846  1.00 96.37           C  
ATOM   1867  HB2 LEU A 113       3.618  -2.991 -11.687  1.00 96.37           H  
ATOM   1868  HB3 LEU A 113       3.918  -4.451 -10.734  1.00 96.37           H  
ATOM   1869  O   LEU A 113       3.893  -0.509 -10.634  1.00 96.37           O  
ATOM   1870  CG  LEU A 113       5.681  -3.305 -11.149  1.00 96.37           C  
ATOM   1871  HG  LEU A 113       5.998  -2.262 -11.176  1.00 96.37           H  
ATOM   1872  CD1 LEU A 113       6.498  -4.044 -10.091  1.00 96.37           C  
ATOM   1873 HD11 LEU A 113       6.179  -5.084 -10.024  1.00 96.37           H  
ATOM   1874 HD12 LEU A 113       6.390  -3.561  -9.120  1.00 96.37           H  
ATOM   1875 HD13 LEU A 113       7.555  -4.001 -10.357  1.00 96.37           H  
ATOM   1876  CD2 LEU A 113       5.960  -3.926 -12.512  1.00 96.37           C  
ATOM   1877 HD21 LEU A 113       5.425  -3.369 -13.282  1.00 96.37           H  
ATOM   1878 HD22 LEU A 113       7.028  -3.887 -12.726  1.00 96.37           H  
ATOM   1879 HD23 LEU A 113       5.627  -4.964 -12.520  1.00 96.37           H  
ATOM   1880  N   ALA A 114       4.523  -0.587  -8.495  1.00 94.27           N  
ATOM   1881  H   ALA A 114       4.700  -1.167  -7.687  1.00 94.27           H  
ATOM   1882  CA  ALA A 114       4.888   0.831  -8.441  1.00 94.27           C  
ATOM   1883  HA  ALA A 114       4.138   1.408  -8.983  1.00 94.27           H  
ATOM   1884  C   ALA A 114       6.246   1.117  -9.102  1.00 94.27           C  
ATOM   1885  CB  ALA A 114       4.869   1.283  -6.980  1.00 94.27           C  
ATOM   1886  HB1 ALA A 114       3.860   1.141  -6.591  1.00 94.27           H  
ATOM   1887  HB2 ALA A 114       5.130   2.339  -6.917  1.00 94.27           H  
ATOM   1888  HB3 ALA A 114       5.576   0.701  -6.389  1.00 94.27           H  
ATOM   1889  O   ALA A 114       6.451   2.193  -9.666  1.00 94.27           O  
ATOM   1890  N   SER A 115       7.174   0.161  -9.021  1.00 94.11           N  
ATOM   1891  H   SER A 115       6.938  -0.674  -8.503  1.00 94.11           H  
ATOM   1892  CA  SER A 115       8.443   0.135  -9.753  1.00 94.11           C  
ATOM   1893  HA  SER A 115       8.273   0.455 -10.781  1.00 94.11           H  
ATOM   1894  C   SER A 115       9.004  -1.287  -9.762  1.00 94.11           C  
ATOM   1895  CB  SER A 115       9.463   1.074  -9.092  1.00 94.11           C  
ATOM   1896  HB2 SER A 115       9.016   2.055  -8.933  1.00 94.11           H  
ATOM   1897  HB3 SER A 115      10.316   1.193  -9.761  1.00 94.11           H  
ATOM   1898  O   SER A 115       8.569  -2.118  -8.971  1.00 94.11           O  
ATOM   1899  OG  SER A 115       9.927   0.554  -7.858  1.00 94.11           O  
ATOM   1900  HG  SER A 115       9.188   0.520  -7.247  1.00 94.11           H  
ATOM   1901  N   ALA A 116      10.044  -1.548 -10.553  1.00 95.53           N  
ATOM   1902  H   ALA A 116      10.270  -0.890 -11.285  1.00 95.53           H  
ATOM   1903  CA  ALA A 116      10.750  -2.831 -10.570  1.00 95.53           C  
ATOM   1904  HA  ALA A 116      10.087  -3.584 -10.997  1.00 95.53           H  
ATOM   1905  C   ALA A 116      11.197  -3.353  -9.183  1.00 95.53           C  
ATOM   1906  CB  ALA A 116      11.957  -2.659 -11.496  1.00 95.53           C  
ATOM   1907  HB1 ALA A 116      12.590  -1.843 -11.147  1.00 95.53           H  
ATOM   1908  HB2 ALA A 116      12.541  -3.579 -11.499  1.00 95.53           H  
ATOM   1909  HB3 ALA A 116      11.614  -2.454 -12.510  1.00 95.53           H  
ATOM   1910  O   ALA A 116      11.408  -4.556  -9.028  1.00 95.53           O  
ATOM   1911  N   GLY A 117      11.320  -2.477  -8.176  1.00 95.18           N  
ATOM   1912  H   GLY A 117      11.065  -1.517  -8.358  1.00 95.18           H  
ATOM   1913  CA  GLY A 117      11.685  -2.832  -6.802  1.00 95.18           C  
ATOM   1914  HA2 GLY A 117      11.909  -3.897  -6.738  1.00 95.18           H  
ATOM   1915  HA3 GLY A 117      12.588  -2.286  -6.530  1.00 95.18           H  
ATOM   1916  C   GLY A 117      10.623  -2.531  -5.740  1.00 95.18           C  
ATOM   1917  O   GLY A 117      10.948  -2.591  -4.558  1.00 95.18           O  
ATOM   1918  N   GLU A 118       9.390  -2.167  -6.106  1.00 96.62           N  
ATOM   1919  H   GLU A 118       9.131  -2.189  -7.081  1.00 96.62           H  
ATOM   1920  CA  GLU A 118       8.351  -1.852  -5.118  1.00 96.62           C  
ATOM   1921  HA  GLU A 118       8.542  -2.449  -4.226  1.00 96.62           H  
ATOM   1922  C   GLU A 118       6.943  -2.212  -5.604  1.00 96.62           C  
ATOM   1923  CB  GLU A 118       8.447  -0.372  -4.700  1.00 96.62           C  
ATOM   1924  HB2 GLU A 118       9.477  -0.162  -4.411  1.00 96.62           H  
ATOM   1925  HB3 GLU A 118       8.192   0.265  -5.547  1.00 96.62           H  
ATOM   1926  O   GLU A 118       6.506  -1.783  -6.675  1.00 96.62           O  
ATOM   1927  CG  GLU A 118       7.535  -0.033  -3.505  1.00 96.62           C  
ATOM   1928  HG2 GLU A 118       7.642  -0.818  -2.756  1.00 96.62           H  
ATOM   1929  HG3 GLU A 118       6.498  -0.023  -3.840  1.00 96.62           H  
ATOM   1930  CD  GLU A 118       7.872   1.323  -2.858  1.00 96.62           C  
ATOM   1931  OE1 GLU A 118       7.748   1.430  -1.611  1.00 96.62           O  
ATOM   1932  OE2 GLU A 118       8.258   2.259  -3.595  1.00 96.62           O  
ATOM   1933  N   LEU A 119       6.223  -2.959  -4.765  1.00 97.57           N  
ATOM   1934  H   LEU A 119       6.666  -3.268  -3.911  1.00 97.57           H  
ATOM   1935  CA  LEU A 119       4.806  -3.270  -4.917  1.00 97.57           C  
ATOM   1936  HA  LEU A 119       4.508  -3.051  -5.942  1.00 97.57           H  
ATOM   1937  C   LEU A 119       3.939  -2.403  -3.994  1.00 97.57           C  
ATOM   1938  CB  LEU A 119       4.550  -4.766  -4.652  1.00 97.57           C  
ATOM   1939  HB2 LEU A 119       3.485  -4.964  -4.778  1.00 97.57           H  
ATOM   1940  HB3 LEU A 119       4.804  -4.986  -3.615  1.00 97.57           H  
ATOM   1941  O   LEU A 119       4.393  -1.860  -2.985  1.00 97.57           O  
ATOM   1942  CG  LEU A 119       5.328  -5.740  -5.546  1.00 97.57           C  
ATOM   1943  HG  LEU A 119       6.397  -5.566  -5.419  1.00 97.57           H  
ATOM   1944  CD1 LEU A 119       5.041  -7.171  -5.116  1.00 97.57           C  
ATOM   1945 HD11 LEU A 119       5.596  -7.873  -5.739  1.00 97.57           H  
ATOM   1946 HD12 LEU A 119       3.976  -7.390  -5.201  1.00 97.57           H  
ATOM   1947 HD13 LEU A 119       5.347  -7.316  -4.080  1.00 97.57           H  
ATOM   1948  CD2 LEU A 119       4.951  -5.585  -7.018  1.00 97.57           C  
ATOM   1949 HD21 LEU A 119       5.264  -4.602  -7.373  1.00 97.57           H  
ATOM   1950 HD22 LEU A 119       5.462  -6.341  -7.614  1.00 97.57           H  
ATOM   1951 HD23 LEU A 119       3.875  -5.696  -7.150  1.00 97.57           H  
ATOM   1952  N   GLN A 120       2.655  -2.314  -4.325  1.00 96.98           N  
ATOM   1953  H   GLN A 120       2.376  -2.736  -5.199  1.00 96.98           H  
ATOM   1954  CA  GLN A 120       1.621  -1.634  -3.546  1.00 96.98           C  
ATOM   1955  HA  GLN A 120       1.996  -1.430  -2.543  1.00 96.98           H  
ATOM   1956  C   GLN A 120       0.383  -2.520  -3.375  1.00 96.98           C  
ATOM   1957  CB  GLN A 120       1.286  -0.298  -4.216  1.00 96.98           C  
ATOM   1958  HB2 GLN A 120       0.385   0.114  -3.761  1.00 96.98           H  
ATOM   1959  HB3 GLN A 120       1.095  -0.450  -5.279  1.00 96.98           H  
ATOM   1960  O   GLN A 120       0.218  -3.513  -4.084  1.00 96.98           O  
ATOM   1961  CG  GLN A 120       2.438   0.699  -4.042  1.00 96.98           C  
ATOM   1962  HG2 GLN A 120       2.688   0.778  -2.983  1.00 96.98           H  
ATOM   1963  HG3 GLN A 120       3.322   0.331  -4.562  1.00 96.98           H  
ATOM   1964  CD  GLN A 120       2.113   2.094  -4.554  1.00 96.98           C  
ATOM   1965  NE2 GLN A 120       3.068   2.997  -4.523  1.00 96.98           N  
ATOM   1966 HE21 GLN A 120       3.989   2.752  -4.188  1.00 96.98           H  
ATOM   1967 HE22 GLN A 120       2.796   3.938  -4.772  1.00 96.98           H  
ATOM   1968  OE1 GLN A 120       1.012   2.422  -4.956  1.00 96.98           O  
ATOM   1969  N   LYS A 121      -0.482  -2.187  -2.407  1.00 97.00           N  
ATOM   1970  H   LYS A 121      -0.371  -1.290  -1.956  1.00 97.00           H  
ATOM   1971  CA  LYS A 121      -1.717  -2.939  -2.124  1.00 97.00           C  
ATOM   1972  HA  LYS A 121      -1.496  -3.998  -1.990  1.00 97.00           H  
ATOM   1973  C   LYS A 121      -2.680  -2.815  -3.307  1.00 97.00           C  
ATOM   1974  CB  LYS A 121      -2.384  -2.390  -0.847  1.00 97.00           C  
ATOM   1975  HB2 LYS A 121      -3.363  -2.856  -0.738  1.00 97.00           H  
ATOM   1976  HB3 LYS A 121      -2.543  -1.318  -0.963  1.00 97.00           H  
ATOM   1977  O   LYS A 121      -3.024  -1.697  -3.668  1.00 97.00           O  
ATOM   1978  CG  LYS A 121      -1.580  -2.651   0.439  1.00 97.00           C  
ATOM   1979  HG2 LYS A 121      -1.526  -3.728   0.599  1.00 97.00           H  
ATOM   1980  HG3 LYS A 121      -0.567  -2.264   0.334  1.00 97.00           H  
ATOM   1981  CD  LYS A 121      -2.246  -2.002   1.669  1.00 97.00           C  
ATOM   1982  HD2 LYS A 121      -3.322  -2.167   1.618  1.00 97.00           H  
ATOM   1983  HD3 LYS A 121      -1.878  -2.484   2.575  1.00 97.00           H  
ATOM   1984  CE  LYS A 121      -1.956  -0.493   1.766  1.00 97.00           C  
ATOM   1985  HE2 LYS A 121      -2.126  -0.042   0.789  1.00 97.00           H  
ATOM   1986  HE3 LYS A 121      -0.911  -0.339   2.036  1.00 97.00           H  
ATOM   1987  NZ  LYS A 121      -2.843   0.180   2.750  1.00 97.00           N  
ATOM   1988  HZ1 LYS A 121      -2.674   1.172   2.841  1.00 97.00           H  
ATOM   1989  HZ2 LYS A 121      -3.781   0.157   2.377  1.00 97.00           H  
ATOM   1990  HZ3 LYS A 121      -2.866  -0.261   3.658  1.00 97.00           H  
ATOM   1991  N   GLY A 122      -3.110  -3.937  -3.883  1.00 95.67           N  
ATOM   1992  H   GLY A 122      -2.756  -4.828  -3.565  1.00 95.67           H  
ATOM   1993  CA  GLY A 122      -4.066  -3.981  -4.996  1.00 95.67           C  
ATOM   1994  HA2 GLY A 122      -4.110  -3.009  -5.488  1.00 95.67           H  
ATOM   1995  HA3 GLY A 122      -3.716  -4.705  -5.732  1.00 95.67           H  
ATOM   1996  C   GLY A 122      -5.492  -4.380  -4.593  1.00 95.67           C  
ATOM   1997  O   GLY A 122      -6.360  -4.466  -5.453  1.00 95.67           O  
ATOM   1998  N   ASN A 123      -5.749  -4.650  -3.310  1.00 95.84           N  
ATOM   1999  H   ASN A 123      -4.999  -4.564  -2.640  1.00 95.84           H  
ATOM   2000  CA  ASN A 123      -7.086  -4.953  -2.792  1.00 95.84           C  
ATOM   2001  HA  ASN A 123      -7.741  -5.224  -3.620  1.00 95.84           H  
ATOM   2002  C   ASN A 123      -7.694  -3.723  -2.107  1.00 95.84           C  
ATOM   2003  CB  ASN A 123      -7.023  -6.143  -1.823  1.00 95.84           C  
ATOM   2004  HB2 ASN A 123      -6.361  -5.892  -0.994  1.00 95.84           H  
ATOM   2005  HB3 ASN A 123      -8.016  -6.334  -1.415  1.00 95.84           H  
ATOM   2006  O   ASN A 123      -6.973  -2.922  -1.512  1.00 95.84           O  
ATOM   2007  CG  ASN A 123      -6.512  -7.410  -2.473  1.00 95.84           C  
ATOM   2008  ND2 ASN A 123      -7.375  -8.210  -3.062  1.00 95.84           N  
ATOM   2009 HD21 ASN A 123      -8.360  -7.990  -3.067  1.00 95.84           H  
ATOM   2010 HD22 ASN A 123      -7.052  -9.076  -3.470  1.00 95.84           H  
ATOM   2011  OD1 ASN A 123      -5.326  -7.676  -2.453  1.00 95.84           O  
ATOM   2012  N   GLN A 124      -9.020  -3.621  -2.149  1.00 93.63           N  
ATOM   2013  H   GLN A 124      -9.553  -4.326  -2.638  1.00 93.63           H  
ATOM   2014  CA  GLN A 124      -9.805  -2.654  -1.385  1.00 93.63           C  
ATOM   2015  HA  GLN A 124      -9.146  -1.930  -0.905  1.00 93.63           H  
ATOM   2016  C   GLN A 124     -10.578  -3.381  -0.286  1.00 93.63           C  
ATOM   2017  CB  GLN A 124     -10.756  -1.897  -2.322  1.00 93.63           C  
ATOM   2018  HB2 GLN A 124     -11.495  -1.361  -1.726  1.00 93.63           H  
ATOM   2019  HB3 GLN A 124     -11.280  -2.610  -2.959  1.00 93.63           H  
ATOM   2020  O   GLN A 124     -11.084  -4.484  -0.507  1.00 93.63           O  
ATOM   2021  CG  GLN A 124     -10.000  -0.877  -3.186  1.00 93.63           C  
ATOM   2022  HG2 GLN A 124      -9.585  -0.118  -2.522  1.00 93.63           H  
ATOM   2023  HG3 GLN A 124      -9.190  -1.367  -3.725  1.00 93.63           H  
ATOM   2024  CD  GLN A 124     -10.885  -0.165  -4.201  1.00 93.63           C  
ATOM   2025  NE2 GLN A 124     -10.392   0.868  -4.846  1.00 93.63           N  
ATOM   2026 HE21 GLN A 124      -9.431   1.157  -4.736  1.00 93.63           H  
ATOM   2027 HE22 GLN A 124     -11.013   1.273  -5.532  1.00 93.63           H  
ATOM   2028  OE1 GLN A 124     -12.021  -0.522  -4.444  1.00 93.63           O  
ATOM   2029  N   LEU A 125     -10.651  -2.769   0.894  1.00 95.75           N  
ATOM   2030  H   LEU A 125     -10.237  -1.853   0.996  1.00 95.75           H  
ATOM   2031  CA  LEU A 125     -11.539  -3.217   1.958  1.00 95.75           C  
ATOM   2032  HA  LEU A 125     -11.513  -4.306   2.008  1.00 95.75           H  
ATOM   2033  C   LEU A 125     -12.964  -2.763   1.624  1.00 95.75           C  
ATOM   2034  CB  LEU A 125     -11.053  -2.637   3.298  1.00 95.75           C  
ATOM   2035  HB2 LEU A 125     -11.034  -1.551   3.215  1.00 95.75           H  
ATOM   2036  HB3 LEU A 125     -10.038  -2.985   3.488  1.00 95.75           H  
ATOM   2037  O   LEU A 125     -13.186  -1.575   1.403  1.00 95.75           O  
ATOM   2038  CG  LEU A 125     -11.949  -3.019   4.492  1.00 95.75           C  
ATOM   2039  HG  LEU A 125     -12.991  -2.795   4.264  1.00 95.75           H  
ATOM   2040  CD1 LEU A 125     -11.818  -4.503   4.822  1.00 95.75           C  
ATOM   2041 HD11 LEU A 125     -10.794  -4.747   5.103  1.00 95.75           H  
ATOM   2042 HD12 LEU A 125     -12.483  -4.732   5.655  1.00 95.75           H  
ATOM   2043 HD13 LEU A 125     -12.129  -5.118   3.977  1.00 95.75           H  
ATOM   2044  CD2 LEU A 125     -11.558  -2.209   5.726  1.00 95.75           C  
ATOM   2045 HD21 LEU A 125     -11.673  -1.145   5.520  1.00 95.75           H  
ATOM   2046 HD22 LEU A 125     -12.224  -2.469   6.549  1.00 95.75           H  
ATOM   2047 HD23 LEU A 125     -10.533  -2.437   6.018  1.00 95.75           H  
ATOM   2048  N   ALA A 126     -13.913  -3.693   1.626  1.00 93.51           N  
ATOM   2049  H   ALA A 126     -13.668  -4.650   1.837  1.00 93.51           H  
ATOM   2050  CA  ALA A 126     -15.334  -3.386   1.540  1.00 93.51           C  
ATOM   2051  HA  ALA A 126     -15.478  -2.339   1.274  1.00 93.51           H  
ATOM   2052  C   ALA A 126     -15.965  -3.627   2.912  1.00 93.51           C  
ATOM   2053  CB  ALA A 126     -15.967  -4.237   0.434  1.00 93.51           C  
ATOM   2054  HB1 ALA A 126     -17.031  -4.010   0.364  1.00 93.51           H  
ATOM   2055  HB2 ALA A 126     -15.846  -5.296   0.659  1.00 93.51           H  
ATOM   2056  HB3 ALA A 126     -15.494  -4.012  -0.522  1.00 93.51           H  
ATOM   2057  O   ALA A 126     -15.907  -4.743   3.427  1.00 93.51           O  
ATOM   2058  N   LEU A 127     -16.540  -2.579   3.502  1.00 95.36           N  
ATOM   2059  H   LEU A 127     -16.594  -1.703   3.001  1.00 95.36           H  
ATOM   2060  CA  LEU A 127     -17.299  -2.692   4.741  1.00 95.36           C  
ATOM   2061  HA  LEU A 127     -17.005  -3.614   5.243  1.00 95.36           H  
ATOM   2062  C   LEU A 127     -18.801  -2.768   4.445  1.00 95.36           C  
ATOM   2063  CB  LEU A 127     -16.995  -1.522   5.687  1.00 95.36           C  
ATOM   2064  HB2 LEU A 127     -17.775  -1.491   6.447  1.00 95.36           H  
ATOM   2065  HB3 LEU A 127     -17.047  -0.588   5.126  1.00 95.36           H  
ATOM   2066  O   LEU A 127     -19.290  -1.983   3.628  1.00 95.36           O  
ATOM   2067  CG  LEU A 127     -15.639  -1.614   6.403  1.00 95.36           C  
ATOM   2068  HG  LEU A 127     -14.830  -1.615   5.673  1.00 95.36           H  
ATOM   2069  CD1 LEU A 127     -15.498  -0.392   7.298  1.00 95.36           C  
ATOM   2070 HD11 LEU A 127     -15.381   0.508   6.694  1.00 95.36           H  
ATOM   2071 HD12 LEU A 127     -16.372  -0.288   7.941  1.00 95.36           H  
ATOM   2072 HD13 LEU A 127     -14.626  -0.528   7.937  1.00 95.36           H  
ATOM   2073  CD2 LEU A 127     -15.508  -2.851   7.295  1.00 95.36           C  
ATOM   2074 HD21 LEU A 127     -16.342  -2.903   7.995  1.00 95.36           H  
ATOM   2075 HD22 LEU A 127     -15.489  -3.756   6.688  1.00 95.36           H  
ATOM   2076 HD23 LEU A 127     -14.578  -2.816   7.863  1.00 95.36           H  
ATOM   2077  N   PRO A 128     -19.541  -3.659   5.125  1.00 97.13           N  
ATOM   2078  CA  PRO A 128     -20.997  -3.635   5.140  1.00 97.13           C  
ATOM   2079  HA  PRO A 128     -21.354  -3.962   4.164  1.00 97.13           H  
ATOM   2080  C   PRO A 128     -21.583  -2.251   5.463  1.00 97.13           C  
ATOM   2081  CB  PRO A 128     -21.398  -4.666   6.194  1.00 97.13           C  
ATOM   2082  HB2 PRO A 128     -21.412  -4.199   7.179  1.00 97.13           H  
ATOM   2083  HB3 PRO A 128     -22.363  -5.119   5.967  1.00 97.13           H  
ATOM   2084  O   PRO A 128     -21.054  -1.499   6.284  1.00 97.13           O  
ATOM   2085  CG  PRO A 128     -20.267  -5.690   6.146  1.00 97.13           C  
ATOM   2086  HG2 PRO A 128     -20.152  -6.212   7.095  1.00 97.13           H  
ATOM   2087  HG3 PRO A 128     -20.455  -6.400   5.341  1.00 97.13           H  
ATOM   2088  CD  PRO A 128     -19.040  -4.849   5.805  1.00 97.13           C  
ATOM   2089  HD2 PRO A 128     -18.383  -5.419   5.148  1.00 97.13           H  
ATOM   2090  HD3 PRO A 128     -18.488  -4.576   6.705  1.00 97.13           H  
ATOM   2091  N   GLN A 129     -22.720  -1.931   4.840  1.00 97.29           N  
ATOM   2092  H   GLN A 129     -23.096  -2.583   4.167  1.00 97.29           H  
ATOM   2093  CA  GLN A 129     -23.346  -0.607   4.930  1.00 97.29           C  
ATOM   2094  HA  GLN A 129     -22.639   0.131   4.550  1.00 97.29           H  
ATOM   2095  C   GLN A 129     -23.708  -0.198   6.367  1.00 97.29           C  
ATOM   2096  CB  GLN A 129     -24.588  -0.602   4.026  1.00 97.29           C  
ATOM   2097  HB2 GLN A 129     -25.318  -1.313   4.414  1.00 97.29           H  
ATOM   2098  HB3 GLN A 129     -24.292  -0.924   3.028  1.00 97.29           H  
ATOM   2099  O   GLN A 129     -23.569   0.972   6.716  1.00 97.29           O  
ATOM   2100  CG  GLN A 129     -25.246   0.784   3.912  1.00 97.29           C  
ATOM   2101  HG2 GLN A 129     -25.592   1.113   4.892  1.00 97.29           H  
ATOM   2102  HG3 GLN A 129     -24.511   1.502   3.548  1.00 97.29           H  
ATOM   2103  CD  GLN A 129     -26.443   0.791   2.965  1.00 97.29           C  
ATOM   2104  NE2 GLN A 129     -27.054   1.931   2.736  1.00 97.29           N  
ATOM   2105 HE21 GLN A 129     -26.776   2.781   3.205  1.00 97.29           H  
ATOM   2106 HE22 GLN A 129     -27.860   1.880   2.129  1.00 97.29           H  
ATOM   2107  OE1 GLN A 129     -26.851  -0.217   2.416  1.00 97.29           O  
ATOM   2108  N   HIS A 130     -24.130  -1.141   7.214  1.00 97.69           N  
ATOM   2109  H   HIS A 130     -24.179  -2.100   6.901  1.00 97.69           H  
ATOM   2110  CA  HIS A 130     -24.489  -0.852   8.606  1.00 97.69           C  
ATOM   2111  HA  HIS A 130     -25.199  -0.025   8.613  1.00 97.69           H  
ATOM   2112  C   HIS A 130     -23.280  -0.400   9.438  1.00 97.69           C  
ATOM   2113  CB  HIS A 130     -25.191  -2.065   9.230  1.00 97.69           C  
ATOM   2114  HB2 HIS A 130     -26.119  -2.255   8.691  1.00 97.69           H  
ATOM   2115  HB3 HIS A 130     -25.454  -1.827  10.261  1.00 97.69           H  
ATOM   2116  O   HIS A 130     -23.414   0.537  10.222  1.00 97.69           O  
ATOM   2117  CG  HIS A 130     -24.359  -3.320   9.223  1.00 97.69           C  
ATOM   2118  CD2 HIS A 130     -23.485  -3.728  10.195  1.00 97.69           C  
ATOM   2119  HD2 HIS A 130     -23.255  -3.218  11.118  1.00 97.69           H  
ATOM   2120  ND1 HIS A 130     -24.366  -4.289   8.242  1.00 97.69           N  
ATOM   2121  HD1 HIS A 130     -25.063  -4.393   7.518  1.00 97.69           H  
ATOM   2122  CE1 HIS A 130     -23.518  -5.259   8.620  1.00 97.69           C  
ATOM   2123  HE1 HIS A 130     -23.360  -6.197   8.108  1.00 97.69           H  
ATOM   2124  NE2 HIS A 130     -22.943  -4.941   9.776  1.00 97.69           N  
ATOM   2125  N   PHE A 131     -22.087  -0.962   9.209  1.00 98.28           N  
ATOM   2126  H   PHE A 131     -22.022  -1.752   8.583  1.00 98.28           H  
ATOM   2127  CA  PHE A 131     -20.859  -0.485   9.851  1.00 98.28           C  
ATOM   2128  HA  PHE A 131     -21.024  -0.411  10.926  1.00 98.28           H  
ATOM   2129  C   PHE A 131     -20.461   0.905   9.366  1.00 98.28           C  
ATOM   2130  CB  PHE A 131     -19.705  -1.456   9.592  1.00 98.28           C  
ATOM   2131  HB2 PHE A 131     -18.791  -1.026  10.001  1.00 98.28           H  
ATOM   2132  HB3 PHE A 131     -19.561  -1.549   8.516  1.00 98.28           H  
ATOM   2133  O   PHE A 131     -20.007   1.725  10.160  1.00 98.28           O  
ATOM   2134  CG  PHE A 131     -19.872  -2.834  10.196  1.00 98.28           C  
ATOM   2135  CD1 PHE A 131     -20.376  -3.009  11.499  1.00 98.28           C  
ATOM   2136  HD1 PHE A 131     -20.655  -2.164  12.111  1.00 98.28           H  
ATOM   2137  CD2 PHE A 131     -19.494  -3.956   9.444  1.00 98.28           C  
ATOM   2138  HD2 PHE A 131     -19.090  -3.816   8.452  1.00 98.28           H  
ATOM   2139  CE1 PHE A 131     -20.515  -4.302  12.029  1.00 98.28           C  
ATOM   2140  HE1 PHE A 131     -20.907  -4.458  13.024  1.00 98.28           H  
ATOM   2141  CE2 PHE A 131     -19.651  -5.248   9.968  1.00 98.28           C  
ATOM   2142  HE2 PHE A 131     -19.413  -6.121   9.379  1.00 98.28           H  
ATOM   2143  CZ  PHE A 131     -20.156  -5.419  11.264  1.00 98.28           C  
ATOM   2144  HZ  PHE A 131     -20.289  -6.411  11.671  1.00 98.28           H  
ATOM   2145  N   MET A 132     -20.665   1.202   8.079  1.00 97.08           N  
ATOM   2146  H   MET A 132     -21.026   0.481   7.470  1.00 97.08           H  
ATOM   2147  CA  MET A 132     -20.419   2.544   7.550  1.00 97.08           C  
ATOM   2148  HA  MET A 132     -19.403   2.829   7.821  1.00 97.08           H  
ATOM   2149  C   MET A 132     -21.365   3.575   8.182  1.00 97.08           C  
ATOM   2150  CB  MET A 132     -20.540   2.531   6.020  1.00 97.08           C  
ATOM   2151  HB2 MET A 132     -21.584   2.406   5.735  1.00 97.08           H  
ATOM   2152  HB3 MET A 132     -19.979   1.686   5.619  1.00 97.08           H  
ATOM   2153  O   MET A 132     -20.912   4.633   8.614  1.00 97.08           O  
ATOM   2154  CG  MET A 132     -20.009   3.827   5.394  1.00 97.08           C  
ATOM   2155  HG2 MET A 132     -20.168   3.776   4.317  1.00 97.08           H  
ATOM   2156  HG3 MET A 132     -20.598   4.663   5.771  1.00 97.08           H  
ATOM   2157  SD  MET A 132     -18.253   4.190   5.694  1.00 97.08           S  
ATOM   2158  CE  MET A 132     -17.466   2.804   4.832  1.00 97.08           C  
ATOM   2159  HE1 MET A 132     -16.384   2.934   4.855  1.00 97.08           H  
ATOM   2160  HE2 MET A 132     -17.805   2.774   3.796  1.00 97.08           H  
ATOM   2161  HE3 MET A 132     -17.720   1.867   5.328  1.00 97.08           H  
ATOM   2162  N   ASN A 133     -22.659   3.251   8.291  1.00 97.64           N  
ATOM   2163  H   ASN A 133     -22.971   2.372   7.903  1.00 97.64           H  
ATOM   2164  CA  ASN A 133     -23.643   4.101   8.963  1.00 97.64           C  
ATOM   2165  HA  ASN A 133     -23.640   5.085   8.494  1.00 97.64           H  
ATOM   2166  C   ASN A 133     -23.298   4.303  10.447  1.00 97.64           C  
ATOM   2167  CB  ASN A 133     -25.042   3.483   8.800  1.00 97.64           C  
ATOM   2168  HB2 ASN A 133     -25.255   3.324   7.743  1.00 97.64           H  
ATOM   2169  HB3 ASN A 133     -25.091   2.524   9.316  1.00 97.64           H  
ATOM   2170  O   ASN A 133     -23.290   5.427  10.943  1.00 97.64           O  
ATOM   2171  CG  ASN A 133     -26.102   4.421   9.351  1.00 97.64           C  
ATOM   2172  ND2 ASN A 133     -26.938   3.980  10.262  1.00 97.64           N  
ATOM   2173 HD21 ASN A 133     -26.881   3.047  10.644  1.00 97.64           H  
ATOM   2174 HD22 ASN A 133     -27.591   4.661  10.621  1.00 97.64           H  
ATOM   2175  OD1 ASN A 133     -26.173   5.571   8.963  1.00 97.64           O  
ATOM   2176  N   PHE A 134     -22.937   3.222  11.140  1.00 98.45           N  
ATOM   2177  H   PHE A 134     -22.983   2.317  10.693  1.00 98.45           H  
ATOM   2178  CA  PHE A 134     -22.492   3.272  12.528  1.00 98.45           C  
ATOM   2179  HA  PHE A 134     -23.282   3.705  13.141  1.00 98.45           H  
ATOM   2180  C   PHE A 134     -21.265   4.167  12.713  1.00 98.45           C  
ATOM   2181  CB  PHE A 134     -22.225   1.848  13.015  1.00 98.45           C  
ATOM   2182  HB2 PHE A 134     -21.585   1.335  12.297  1.00 98.45           H  
ATOM   2183  HB3 PHE A 134     -23.172   1.310  13.061  1.00 98.45           H  
ATOM   2184  O   PHE A 134     -21.304   5.057  13.554  1.00 98.45           O  
ATOM   2185  CG  PHE A 134     -21.560   1.801  14.371  1.00 98.45           C  
ATOM   2186  CD1 PHE A 134     -20.168   1.608  14.466  1.00 98.45           C  
ATOM   2187  HD1 PHE A 134     -19.575   1.464  13.575  1.00 98.45           H  
ATOM   2188  CD2 PHE A 134     -22.329   1.966  15.536  1.00 98.45           C  
ATOM   2189  HD2 PHE A 134     -23.401   2.084  15.470  1.00 98.45           H  
ATOM   2190  CE1 PHE A 134     -19.549   1.580  15.726  1.00 98.45           C  
ATOM   2191  HE1 PHE A 134     -18.488   1.395  15.805  1.00 98.45           H  
ATOM   2192  CE2 PHE A 134     -21.706   1.934  16.793  1.00 98.45           C  
ATOM   2193  HE2 PHE A 134     -22.300   1.995  17.693  1.00 98.45           H  
ATOM   2194  CZ  PHE A 134     -20.318   1.743  16.889  1.00 98.45           C  
ATOM   2195  HZ  PHE A 134     -19.849   1.675  17.859  1.00 98.45           H  
ATOM   2196  N   LEU A 135     -20.206   4.006  11.910  1.00 98.08           N  
ATOM   2197  H   LEU A 135     -20.220   3.256  11.235  1.00 98.08           H  
ATOM   2198  CA  LEU A 135     -19.015   4.860  11.999  1.00 98.08           C  
ATOM   2199  HA  LEU A 135     -18.642   4.838  13.023  1.00 98.08           H  
ATOM   2200  C   LEU A 135     -19.326   6.327  11.688  1.00 98.08           C  
ATOM   2201  CB  LEU A 135     -17.930   4.353  11.037  1.00 98.08           C  
ATOM   2202  HB2 LEU A 135     -18.383   4.181  10.061  1.00 98.08           H  
ATOM   2203  HB3 LEU A 135     -17.182   5.137  10.919  1.00 98.08           H  
ATOM   2204  O   LEU A 135     -18.770   7.224  12.327  1.00 98.08           O  
ATOM   2205  CG  LEU A 135     -17.211   3.075  11.495  1.00 98.08           C  
ATOM   2206  HG  LEU A 135     -17.933   2.271  11.642  1.00 98.08           H  
ATOM   2207  CD1 LEU A 135     -16.231   2.673  10.393  1.00 98.08           C  
ATOM   2208 HD11 LEU A 135     -16.785   2.447   9.482  1.00 98.08           H  
ATOM   2209 HD12 LEU A 135     -15.672   1.788  10.698  1.00 98.08           H  
ATOM   2210 HD13 LEU A 135     -15.533   3.490  10.211  1.00 98.08           H  
ATOM   2211  CD2 LEU A 135     -16.425   3.272  12.795  1.00 98.08           C  
ATOM   2212 HD21 LEU A 135     -15.874   2.361  13.029  1.00 98.08           H  
ATOM   2213 HD22 LEU A 135     -17.110   3.459  13.621  1.00 98.08           H  
ATOM   2214 HD23 LEU A 135     -15.729   4.106  12.700  1.00 98.08           H  
ATOM   2215  N   TYR A 136     -20.224   6.582  10.735  1.00 97.32           N  
ATOM   2216  H   TYR A 136     -20.646   5.807  10.244  1.00 97.32           H  
ATOM   2217  CA  TYR A 136     -20.662   7.935  10.407  1.00 97.32           C  
ATOM   2218  HA  TYR A 136     -19.788   8.532  10.148  1.00 97.32           H  
ATOM   2219  C   TYR A 136     -21.331   8.611  11.612  1.00 97.32           C  
ATOM   2220  CB  TYR A 136     -21.588   7.892   9.187  1.00 97.32           C  
ATOM   2221  HB2 TYR A 136     -21.021   7.538   8.327  1.00 97.32           H  
ATOM   2222  HB3 TYR A 136     -22.393   7.178   9.359  1.00 97.32           H  
ATOM   2223  O   TYR A 136     -20.930   9.712  11.989  1.00 97.32           O  
ATOM   2224  CG  TYR A 136     -22.205   9.235   8.859  1.00 97.32           C  
ATOM   2225  CD1 TYR A 136     -23.461   9.579   9.394  1.00 97.32           C  
ATOM   2226  HD1 TYR A 136     -23.994   8.881  10.023  1.00 97.32           H  
ATOM   2227  CD2 TYR A 136     -21.520  10.138   8.026  1.00 97.32           C  
ATOM   2228  HD2 TYR A 136     -20.560   9.863   7.614  1.00 97.32           H  
ATOM   2229  CE1 TYR A 136     -24.037  10.827   9.100  1.00 97.32           C  
ATOM   2230  HE1 TYR A 136     -25.008  11.087   9.495  1.00 97.32           H  
ATOM   2231  CE2 TYR A 136     -22.114  11.369   7.690  1.00 97.32           C  
ATOM   2232  HE2 TYR A 136     -21.616  12.038   7.004  1.00 97.32           H  
ATOM   2233  OH  TYR A 136     -23.978  12.872   7.864  1.00 97.32           O  
ATOM   2234  HH  TYR A 136     -23.648  13.191   7.021  1.00 97.32           H  
ATOM   2235  CZ  TYR A 136     -23.375  11.711   8.229  1.00 97.32           C  
ATOM   2236  N   LEU A 137     -22.288   7.937  12.258  1.00 97.98           N  
ATOM   2237  H   LEU A 137     -22.565   7.034  11.900  1.00 97.98           H  
ATOM   2238  CA  LEU A 137     -22.981   8.456  13.440  1.00 97.98           C  
ATOM   2239  HA  LEU A 137     -23.309   9.477  13.243  1.00 97.98           H  
ATOM   2240  C   LEU A 137     -22.058   8.528  14.665  1.00 97.98           C  
ATOM   2241  CB  LEU A 137     -24.212   7.577  13.730  1.00 97.98           C  
ATOM   2242  HB2 LEU A 137     -23.882   6.544  13.839  1.00 97.98           H  
ATOM   2243  HB3 LEU A 137     -24.645   7.893  14.679  1.00 97.98           H  
ATOM   2244  O   LEU A 137     -22.050   9.527  15.382  1.00 97.98           O  
ATOM   2245  CG  LEU A 137     -25.323   7.628  12.664  1.00 97.98           C  
ATOM   2246  HG  LEU A 137     -24.919   7.333  11.695  1.00 97.98           H  
ATOM   2247  CD1 LEU A 137     -26.431   6.647  13.041  1.00 97.98           C  
ATOM   2248 HD11 LEU A 137     -26.032   5.633  13.078  1.00 97.98           H  
ATOM   2249 HD12 LEU A 137     -26.863   6.916  14.005  1.00 97.98           H  
ATOM   2250 HD13 LEU A 137     -27.222   6.687  12.291  1.00 97.98           H  
ATOM   2251  CD2 LEU A 137     -25.926   9.026  12.531  1.00 97.98           C  
ATOM   2252 HD21 LEU A 137     -26.761   9.002  11.832  1.00 97.98           H  
ATOM   2253 HD22 LEU A 137     -25.187   9.738  12.163  1.00 97.98           H  
ATOM   2254 HD23 LEU A 137     -26.309   9.364  13.494  1.00 97.98           H  
ATOM   2255  N   ALA A 138     -21.237   7.501  14.888  1.00 98.15           N  
ATOM   2256  H   ALA A 138     -21.300   6.699  14.278  1.00 98.15           H  
ATOM   2257  CA  ALA A 138     -20.335   7.419  16.031  1.00 98.15           C  
ATOM   2258  HA  ALA A 138     -20.918   7.589  16.936  1.00 98.15           H  
ATOM   2259  C   ALA A 138     -19.242   8.497  15.991  1.00 98.15           C  
ATOM   2260  CB  ALA A 138     -19.749   6.006  16.103  1.00 98.15           C  
ATOM   2261  HB1 ALA A 138     -19.136   5.805  15.224  1.00 98.15           H  
ATOM   2262  HB2 ALA A 138     -20.550   5.269  16.153  1.00 98.15           H  
ATOM   2263  HB3 ALA A 138     -19.138   5.917  17.002  1.00 98.15           H  
ATOM   2264  O   ALA A 138     -18.970   9.113  17.016  1.00 98.15           O  
ATOM   2265  N   SER A 139     -18.674   8.801  14.817  1.00 97.71           N  
ATOM   2266  H   SER A 139     -18.941   8.266  14.002  1.00 97.71           H  
ATOM   2267  CA  SER A 139     -17.667   9.872  14.664  1.00 97.71           C  
ATOM   2268  HA  SER A 139     -16.887   9.729  15.411  1.00 97.71           H  
ATOM   2269  C   SER A 139     -18.220  11.277  14.903  1.00 97.71           C  
ATOM   2270  CB  SER A 139     -17.000   9.810  13.288  1.00 97.71           C  
ATOM   2271  HB2 SER A 139     -16.221  10.571  13.238  1.00 97.71           H  
ATOM   2272  HB3 SER A 139     -16.535   8.832  13.168  1.00 97.71           H  
ATOM   2273  O   SER A 139     -17.460  12.215  15.113  1.00 97.71           O  
ATOM   2274  OG  SER A 139     -17.926  10.027  12.236  1.00 97.71           O  
ATOM   2275  HG  SER A 139     -18.518   9.272  12.206  1.00 97.71           H  
ATOM   2276  N   ARG A 140     -19.546  11.430  14.900  1.00 97.06           N  
ATOM   2277  H   ARG A 140     -20.108  10.617  14.690  1.00 97.06           H  
ATOM   2278  CA  ARG A 140     -20.246  12.696  15.142  1.00 97.06           C  
ATOM   2279  HA  ARG A 140     -19.518  13.496  15.278  1.00 97.06           H  
ATOM   2280  C   ARG A 140     -21.072  12.664  16.416  1.00 97.06           C  
ATOM   2281  CB  ARG A 140     -21.115  13.038  13.929  1.00 97.06           C  
ATOM   2282  HB2 ARG A 140     -21.630  13.983  14.105  1.00 97.06           H  
ATOM   2283  HB3 ARG A 140     -21.859  12.254  13.788  1.00 97.06           H  
ATOM   2284  O   ARG A 140     -21.887  13.549  16.623  1.00 97.06           O  
ATOM   2285  CG  ARG A 140     -20.264  13.175  12.667  1.00 97.06           C  
ATOM   2286  HG2 ARG A 140     -19.557  13.996  12.787  1.00 97.06           H  
ATOM   2287  HG3 ARG A 140     -19.718  12.252  12.472  1.00 97.06           H  
ATOM   2288  CD  ARG A 140     -21.178  13.446  11.484  1.00 97.06           C  
ATOM   2289  HD2 ARG A 140     -21.907  12.639  11.407  1.00 97.06           H  
ATOM   2290  HD3 ARG A 140     -21.700  14.387  11.659  1.00 97.06           H  
ATOM   2291  NE  ARG A 140     -20.386  13.506  10.250  1.00 97.06           N  
ATOM   2292  HE  ARG A 140     -19.495  13.032  10.279  1.00 97.06           H  
ATOM   2293  NH1 ARG A 140     -21.943  14.616   9.012  1.00 97.06           N  
ATOM   2294 HH11 ARG A 140     -22.587  14.497   9.780  1.00 97.06           H  
ATOM   2295 HH12 ARG A 140     -22.263  15.061   8.163  1.00 97.06           H  
ATOM   2296  NH2 ARG A 140     -19.955  14.121   8.107  1.00 97.06           N  
ATOM   2297 HH21 ARG A 140     -20.228  14.614   7.269  1.00 97.06           H  
ATOM   2298 HH22 ARG A 140     -19.024  13.746   8.213  1.00 97.06           H  
ATOM   2299  CZ  ARG A 140     -20.764  14.077   9.129  1.00 97.06           C  
ATOM   2300  N   TYR A 141     -20.880  11.666  17.275  1.00 97.15           N  
ATOM   2301  H   TYR A 141     -20.180  10.979  17.036  1.00 97.15           H  
ATOM   2302  CA  TYR A 141     -21.788  11.346  18.377  1.00 97.15           C  
ATOM   2303  HA  TYR A 141     -22.723  10.978  17.955  1.00 97.15           H  
ATOM   2304  C   TYR A 141     -22.134  12.546  19.289  1.00 97.15           C  
ATOM   2305  CB  TYR A 141     -21.127  10.207  19.162  1.00 97.15           C  
ATOM   2306  HB2 TYR A 141     -20.973   9.363  18.489  1.00 97.15           H  
ATOM   2307  HB3 TYR A 141     -20.151  10.529  19.524  1.00 97.15           H  
ATOM   2308  O   TYR A 141     -23.276  12.692  19.732  1.00 97.15           O  
ATOM   2309  CG  TYR A 141     -21.950   9.716  20.322  1.00 97.15           C  
ATOM   2310  CD1 TYR A 141     -21.766  10.297  21.587  1.00 97.15           C  
ATOM   2311  HD1 TYR A 141     -21.015  11.061  21.724  1.00 97.15           H  
ATOM   2312  CD2 TYR A 141     -22.932   8.727  20.119  1.00 97.15           C  
ATOM   2313  HD2 TYR A 141     -23.076   8.304  19.136  1.00 97.15           H  
ATOM   2314  CE1 TYR A 141     -22.613   9.938  22.643  1.00 97.15           C  
ATOM   2315  HE1 TYR A 141     -22.509  10.436  23.596  1.00 97.15           H  
ATOM   2316  CE2 TYR A 141     -23.756   8.330  21.188  1.00 97.15           C  
ATOM   2317  HE2 TYR A 141     -24.529   7.590  21.041  1.00 97.15           H  
ATOM   2318  OH  TYR A 141     -24.481   8.745  23.450  1.00 97.15           O  
ATOM   2319  HH  TYR A 141     -24.357   9.471  24.065  1.00 97.15           H  
ATOM   2320  CZ  TYR A 141     -23.618   8.973  22.434  1.00 97.15           C  
ATOM   2321  N   SER A 142     -21.155  13.421  19.546  1.00 95.27           N  
ATOM   2322  H   SER A 142     -20.244  13.247  19.147  1.00 95.27           H  
ATOM   2323  CA  SER A 142     -21.276  14.649  20.349  1.00 95.27           C  
ATOM   2324  HA  SER A 142     -21.997  14.483  21.149  1.00 95.27           H  
ATOM   2325  C   SER A 142     -21.762  15.880  19.562  1.00 95.27           C  
ATOM   2326  CB  SER A 142     -19.908  14.931  20.992  1.00 95.27           C  
ATOM   2327  HB2 SER A 142     -19.688  14.146  21.716  1.00 95.27           H  
ATOM   2328  HB3 SER A 142     -19.928  15.890  21.510  1.00 95.27           H  
ATOM   2329  O   SER A 142     -22.147  16.878  20.167  1.00 95.27           O  
ATOM   2330  OG  SER A 142     -18.892  14.938  20.003  1.00 95.27           O  
ATOM   2331  HG  SER A 142     -18.114  14.473  20.322  1.00 95.27           H  
ATOM   2332  N   SER A 143     -21.773  15.815  18.229  1.00 94.97           N  
ATOM   2333  H   SER A 143     -21.515  14.935  17.805  1.00 94.97           H  
ATOM   2334  CA  SER A 143     -22.076  16.910  17.293  1.00 94.97           C  
ATOM   2335  HA  SER A 143     -22.482  17.747  17.862  1.00 94.97           H  
ATOM   2336  C   SER A 143     -23.153  16.552  16.256  1.00 94.97           C  
ATOM   2337  CB  SER A 143     -20.784  17.400  16.624  1.00 94.97           C  
ATOM   2338  HB2 SER A 143     -20.129  17.821  17.386  1.00 94.97           H  
ATOM   2339  HB3 SER A 143     -21.020  18.185  15.906  1.00 94.97           H  
ATOM   2340  O   SER A 143     -23.219  17.155  15.183  1.00 94.97           O  
ATOM   2341  OG  SER A 143     -20.103  16.346  15.965  1.00 94.97           O  
ATOM   2342  HG  SER A 143     -19.506  15.939  16.597  1.00 94.97           H  
ATOM   2343  N   LEU A 144     -24.014  15.576  16.569  1.00 94.37           N  
ATOM   2344  H   LEU A 144     -23.862  15.070  17.429  1.00 94.37           H  
ATOM   2345  CA  LEU A 144     -25.135  15.185  15.713  1.00 94.37           C  
ATOM   2346  HA  LEU A 144     -24.727  14.863  14.755  1.00 94.37           H  
ATOM   2347  C   LEU A 144     -26.062  16.378  15.436  1.00 94.37           C  
ATOM   2348  CB  LEU A 144     -25.913  14.012  16.341  1.00 94.37           C  
ATOM   2349  HB2 LEU A 144     -26.111  14.252  17.385  1.00 94.37           H  
ATOM   2350  HB3 LEU A 144     -26.874  13.913  15.836  1.00 94.37           H  
ATOM   2351  O   LEU A 144     -26.336  17.210  16.302  1.00 94.37           O  
ATOM   2352  CG  LEU A 144     -25.196  12.654  16.250  1.00 94.37           C  
ATOM   2353  HG  LEU A 144     -24.154  12.771  16.549  1.00 94.37           H  
ATOM   2354  CD1 LEU A 144     -25.826  11.670  17.226  1.00 94.37           C  
ATOM   2355 HD11 LEU A 144     -26.897  11.594  17.039  1.00 94.37           H  
ATOM   2356 HD12 LEU A 144     -25.368  10.687  17.113  1.00 94.37           H  
ATOM   2357 HD13 LEU A 144     -25.647  12.033  18.238  1.00 94.37           H  
ATOM   2358  CD2 LEU A 144     -25.240  12.059  14.843  1.00 94.37           C  
ATOM   2359 HD21 LEU A 144     -26.274  11.908  14.533  1.00 94.37           H  
ATOM   2360 HD22 LEU A 144     -24.729  11.096  14.839  1.00 94.37           H  
ATOM   2361 HD23 LEU A 144     -24.740  12.719  14.134  1.00 94.37           H  
ATOM   2362  N   THR A 145     -26.565  16.437  14.207  1.00 92.83           N  
ATOM   2363  H   THR A 145     -26.342  15.690  13.565  1.00 92.83           H  
ATOM   2364  CA  THR A 145     -27.453  17.493  13.708  1.00 92.83           C  
ATOM   2365  HA  THR A 145     -27.544  18.285  14.452  1.00 92.83           H  
ATOM   2366  C   THR A 145     -28.840  16.922  13.435  1.00 92.83           C  
ATOM   2367  CB  THR A 145     -26.896  18.105  12.415  1.00 92.83           C  
ATOM   2368  HB  THR A 145     -27.613  18.833  12.035  1.00 92.83           H  
ATOM   2369  O   THR A 145     -28.930  15.809  12.933  1.00 92.83           O  
ATOM   2370  CG2 THR A 145     -25.556  18.811  12.632  1.00 92.83           C  
ATOM   2371 HG21 THR A 145     -24.800  18.098  12.959  1.00 92.83           H  
ATOM   2372 HG22 THR A 145     -25.666  19.586  13.390  1.00 92.83           H  
ATOM   2373 HG23 THR A 145     -25.233  19.269  11.697  1.00 92.83           H  
ATOM   2374  OG1 THR A 145     -26.699  17.105  11.437  1.00 92.83           O  
ATOM   2375  HG1 THR A 145     -27.435  16.492  11.493  1.00 92.83           H  
ATOM   2376  N   GLY A 146     -29.906  17.679  13.697  1.00 92.80           N  
ATOM   2377  H   GLY A 146     -29.784  18.575  14.148  1.00 92.80           H  
ATOM   2378  CA  GLY A 146     -31.291  17.228  13.499  1.00 92.80           C  
ATOM   2379  HA2 GLY A 146     -31.665  17.582  12.538  1.00 92.80           H  
ATOM   2380  HA3 GLY A 146     -31.336  16.138  13.496  1.00 92.80           H  
ATOM   2381  C   GLY A 146     -32.219  17.730  14.603  1.00 92.80           C  
ATOM   2382  O   GLY A 146     -31.818  18.591  15.396  1.00 92.80           O  
ATOM   2383  N   SER A 147     -33.441  17.192  14.670  1.00 96.18           N  
ATOM   2384  H   SER A 147     -33.693  16.444  14.041  1.00 96.18           H  
ATOM   2385  CA  SER A 147     -34.315  17.409  15.832  1.00 96.18           C  
ATOM   2386  HA  SER A 147     -34.385  18.481  16.013  1.00 96.18           H  
ATOM   2387  C   SER A 147     -33.720  16.764  17.095  1.00 96.18           C  
ATOM   2388  CB  SER A 147     -35.735  16.900  15.556  1.00 96.18           C  
ATOM   2389  HB2 SER A 147     -36.393  17.231  16.360  1.00 96.18           H  
ATOM   2390  HB3 SER A 147     -36.103  17.307  14.614  1.00 96.18           H  
ATOM   2391  O   SER A 147     -32.790  15.956  17.025  1.00 96.18           O  
ATOM   2392  OG  SER A 147     -35.760  15.496  15.510  1.00 96.18           O  
ATOM   2393  HG  SER A 147     -35.543  15.199  14.623  1.00 96.18           H  
ATOM   2394  N   GLU A 148     -34.208  17.144  18.279  1.00 95.06           N  
ATOM   2395  H   GLU A 148     -35.047  17.706  18.303  1.00 95.06           H  
ATOM   2396  CA  GLU A 148     -33.774  16.510  19.535  1.00 95.06           C  
ATOM   2397  HA  GLU A 148     -32.688  16.553  19.619  1.00 95.06           H  
ATOM   2398  C   GLU A 148     -34.148  15.023  19.573  1.00 95.06           C  
ATOM   2399  CB  GLU A 148     -34.406  17.232  20.738  1.00 95.06           C  
ATOM   2400  HB2 GLU A 148     -34.286  16.613  21.627  1.00 95.06           H  
ATOM   2401  HB3 GLU A 148     -35.476  17.351  20.565  1.00 95.06           H  
ATOM   2402  O   GLU A 148     -33.403  14.201  20.110  1.00 95.06           O  
ATOM   2403  CG  GLU A 148     -33.788  18.609  21.018  1.00 95.06           C  
ATOM   2404  HG2 GLU A 148     -33.969  19.260  20.163  1.00 95.06           H  
ATOM   2405  HG3 GLU A 148     -34.289  19.046  21.882  1.00 95.06           H  
ATOM   2406  CD  GLU A 148     -32.282  18.526  21.302  1.00 95.06           C  
ATOM   2407  OE1 GLU A 148     -31.528  19.343  20.722  1.00 95.06           O  
ATOM   2408  OE2 GLU A 148     -31.858  17.610  22.040  1.00 95.06           O  
ATOM   2409  N   GLU A 149     -35.285  14.671  18.981  1.00 95.77           N  
ATOM   2410  H   GLU A 149     -35.882  15.396  18.610  1.00 95.77           H  
ATOM   2411  CA  GLU A 149     -35.760  13.303  18.827  1.00 95.77           C  
ATOM   2412  HA  GLU A 149     -35.768  12.814  19.801  1.00 95.77           H  
ATOM   2413  C   GLU A 149     -34.820  12.491  17.925  1.00 95.77           C  
ATOM   2414  CB  GLU A 149     -37.198  13.312  18.278  1.00 95.77           C  
ATOM   2415  HB2 GLU A 149     -37.477  12.282  18.059  1.00 95.77           H  
ATOM   2416  HB3 GLU A 149     -37.231  13.867  17.340  1.00 95.77           H  
ATOM   2417  O   GLU A 149     -34.371  11.422  18.347  1.00 95.77           O  
ATOM   2418  CG  GLU A 149     -38.253  13.877  19.250  1.00 95.77           C  
ATOM   2419  HG2 GLU A 149     -39.238  13.711  18.814  1.00 95.77           H  
ATOM   2420  HG3 GLU A 149     -38.206  13.297  20.171  1.00 95.77           H  
ATOM   2421  CD  GLU A 149     -38.111  15.377  19.576  1.00 95.77           C  
ATOM   2422  OE1 GLU A 149     -38.401  15.730  20.742  1.00 95.77           O  
ATOM   2423  OE2 GLU A 149     -37.648  16.153  18.706  1.00 95.77           O  
ATOM   2424  N   ASP A 150     -34.449  13.021  16.753  1.00 96.46           N  
ATOM   2425  H   ASP A 150     -34.895  13.876  16.454  1.00 96.46           H  
ATOM   2426  CA  ASP A 150     -33.531  12.353  15.813  1.00 96.46           C  
ATOM   2427  HA  ASP A 150     -33.943  11.382  15.539  1.00 96.46           H  
ATOM   2428  C   ASP A 150     -32.158  12.127  16.458  1.00 96.46           C  
ATOM   2429  CB  ASP A 150     -33.338  13.174  14.526  1.00 96.46           C  
ATOM   2430  HB2 ASP A 150     -32.875  14.127  14.782  1.00 96.46           H  
ATOM   2431  HB3 ASP A 150     -32.649  12.638  13.874  1.00 96.46           H  
ATOM   2432  O   ASP A 150     -31.638  11.012  16.466  1.00 96.46           O  
ATOM   2433  CG  ASP A 150     -34.622  13.440  13.742  1.00 96.46           C  
ATOM   2434  OD1 ASP A 150     -35.499  12.556  13.690  1.00 96.46           O  
ATOM   2435  OD2 ASP A 150     -34.751  14.600  13.271  1.00 96.46           O  
ATOM   2436  N   LYS A 151     -31.601  13.161  17.109  1.00 97.33           N  
ATOM   2437  H   LYS A 151     -32.093  14.043  17.080  1.00 97.33           H  
ATOM   2438  CA  LYS A 151     -30.324  13.059  17.833  1.00 97.33           C  
ATOM   2439  HA  LYS A 151     -29.539  12.790  17.126  1.00 97.33           H  
ATOM   2440  C   LYS A 151     -30.353  11.954  18.887  1.00 97.33           C  
ATOM   2441  CB  LYS A 151     -29.994  14.396  18.507  1.00 97.33           C  
ATOM   2442  HB2 LYS A 151     -29.237  14.223  19.272  1.00 97.33           H  
ATOM   2443  HB3 LYS A 151     -30.887  14.787  18.995  1.00 97.33           H  
ATOM   2444  O   LYS A 151     -29.391  11.198  19.011  1.00 97.33           O  
ATOM   2445  CG  LYS A 151     -29.441  15.433  17.526  1.00 97.33           C  
ATOM   2446  HG2 LYS A 151     -28.498  15.060  17.127  1.00 97.33           H  
ATOM   2447  HG3 LYS A 151     -30.128  15.574  16.691  1.00 97.33           H  
ATOM   2448  CD  LYS A 151     -29.181  16.765  18.249  1.00 97.33           C  
ATOM   2449  HD2 LYS A 151     -28.204  17.147  17.952  1.00 97.33           H  
ATOM   2450  HD3 LYS A 151     -29.175  16.622  19.329  1.00 97.33           H  
ATOM   2451  CE  LYS A 151     -30.249  17.782  17.866  1.00 97.33           C  
ATOM   2452  HE2 LYS A 151     -31.234  17.373  18.094  1.00 97.33           H  
ATOM   2453  HE3 LYS A 151     -30.199  17.932  16.788  1.00 97.33           H  
ATOM   2454  NZ  LYS A 151     -30.061  19.068  18.567  1.00 97.33           N  
ATOM   2455  HZ1 LYS A 151     -29.104  19.390  18.533  1.00 97.33           H  
ATOM   2456  HZ2 LYS A 151     -30.695  19.761  18.195  1.00 97.33           H  
ATOM   2457  HZ3 LYS A 151     -30.353  18.984  19.530  1.00 97.33           H  
ATOM   2458  N   LYS A 152     -31.439  11.845  19.661  1.00 96.38           N  
ATOM   2459  H   LYS A 152     -32.201  12.485  19.491  1.00 96.38           H  
ATOM   2460  CA  LYS A 152     -31.586  10.795  20.684  1.00 96.38           C  
ATOM   2461  HA  LYS A 152     -30.696  10.786  21.314  1.00 96.38           H  
ATOM   2462  C   LYS A 152     -31.682   9.406  20.061  1.00 96.38           C  
ATOM   2463  CB  LYS A 152     -32.819  11.065  21.550  1.00 96.38           C  
ATOM   2464  HB2 LYS A 152     -33.073  10.162  22.104  1.00 96.38           H  
ATOM   2465  HB3 LYS A 152     -33.660  11.313  20.902  1.00 96.38           H  
ATOM   2466  O   LYS A 152     -31.097   8.476  20.617  1.00 96.38           O  
ATOM   2467  CG  LYS A 152     -32.581  12.195  22.558  1.00 96.38           C  
ATOM   2468  HG2 LYS A 152     -32.175  13.069  22.050  1.00 96.38           H  
ATOM   2469  HG3 LYS A 152     -31.866  11.867  23.313  1.00 96.38           H  
ATOM   2470  CD  LYS A 152     -33.909  12.562  23.226  1.00 96.38           C  
ATOM   2471  HD2 LYS A 152     -34.632  12.793  22.444  1.00 96.38           H  
ATOM   2472  HD3 LYS A 152     -34.273  11.720  23.815  1.00 96.38           H  
ATOM   2473  CE  LYS A 152     -33.731  13.794  24.113  1.00 96.38           C  
ATOM   2474  HE2 LYS A 152     -33.217  14.556  23.527  1.00 96.38           H  
ATOM   2475  HE3 LYS A 152     -33.099  13.541  24.964  1.00 96.38           H  
ATOM   2476  NZ  LYS A 152     -35.046  14.317  24.553  1.00 96.38           N  
ATOM   2477  HZ1 LYS A 152     -34.929  15.167  25.086  1.00 96.38           H  
ATOM   2478  HZ2 LYS A 152     -35.593  14.558  23.738  1.00 96.38           H  
ATOM   2479  HZ3 LYS A 152     -35.561  13.633  25.089  1.00 96.38           H  
ATOM   2480  N   GLN A 153     -32.392   9.260  18.942  1.00 97.24           N  
ATOM   2481  H   GLN A 153     -32.828  10.075  18.534  1.00 97.24           H  
ATOM   2482  CA  GLN A 153     -32.491   7.994  18.214  1.00 97.24           C  
ATOM   2483  HA  GLN A 153     -32.814   7.211  18.900  1.00 97.24           H  
ATOM   2484  C   GLN A 153     -31.130   7.560  17.658  1.00 97.24           C  
ATOM   2485  CB  GLN A 153     -33.528   8.107  17.088  1.00 97.24           C  
ATOM   2486  HB2 GLN A 153     -33.430   7.238  16.438  1.00 97.24           H  
ATOM   2487  HB3 GLN A 153     -33.333   8.999  16.493  1.00 97.24           H  
ATOM   2488  O   GLN A 153     -30.707   6.432  17.911  1.00 97.24           O  
ATOM   2489  CG  GLN A 153     -34.967   8.148  17.622  1.00 97.24           C  
ATOM   2490  HG2 GLN A 153     -35.160   7.242  18.197  1.00 97.24           H  
ATOM   2491  HG3 GLN A 153     -35.098   9.004  18.284  1.00 97.24           H  
ATOM   2492  CD  GLN A 153     -36.005   8.237  16.507  1.00 97.24           C  
ATOM   2493  NE2 GLN A 153     -37.278   8.229  16.832  1.00 97.24           N  
ATOM   2494 HE21 GLN A 153     -37.896   8.384  16.048  1.00 97.24           H  
ATOM   2495 HE22 GLN A 153     -37.569   8.286  17.798  1.00 97.24           H  
ATOM   2496  OE1 GLN A 153     -35.721   8.279  15.327  1.00 97.24           O  
ATOM   2497  N   ASP A 154     -30.396   8.467  17.014  1.00 97.63           N  
ATOM   2498  H   ASP A 154     -30.829   9.343  16.761  1.00 97.63           H  
ATOM   2499  CA  ASP A 154     -29.055   8.200  16.485  1.00 97.63           C  
ATOM   2500  HA  ASP A 154     -29.098   7.357  15.795  1.00 97.63           H  
ATOM   2501  C   ASP A 154     -28.060   7.845  17.598  1.00 97.63           C  
ATOM   2502  CB  ASP A 154     -28.557   9.439  15.727  1.00 97.63           C  
ATOM   2503  HB2 ASP A 154     -27.482   9.339  15.575  1.00 97.63           H  
ATOM   2504  HB3 ASP A 154     -28.725  10.325  16.340  1.00 97.63           H  
ATOM   2505  O   ASP A 154     -27.297   6.879  17.497  1.00 97.63           O  
ATOM   2506  CG  ASP A 154     -29.204   9.646  14.355  1.00 97.63           C  
ATOM   2507  OD1 ASP A 154     -29.788   8.674  13.826  1.00 97.63           O  
ATOM   2508  OD2 ASP A 154     -29.009  10.759  13.820  1.00 97.63           O  
ATOM   2509  N   GLN A 155     -28.090   8.578  18.716  1.00 97.85           N  
ATOM   2510  H   GLN A 155     -28.700   9.383  18.740  1.00 97.85           H  
ATOM   2511  CA  GLN A 155     -27.257   8.264  19.878  1.00 97.85           C  
ATOM   2512  HA  GLN A 155     -26.219   8.205  19.551  1.00 97.85           H  
ATOM   2513  C   GLN A 155     -27.617   6.916  20.506  1.00 97.85           C  
ATOM   2514  CB  GLN A 155     -27.386   9.356  20.944  1.00 97.85           C  
ATOM   2515  HB2 GLN A 155     -26.961   8.990  21.878  1.00 97.85           H  
ATOM   2516  HB3 GLN A 155     -28.440   9.581  21.110  1.00 97.85           H  
ATOM   2517  O   GLN A 155     -26.725   6.198  20.967  1.00 97.85           O  
ATOM   2518  CG  GLN A 155     -26.633  10.628  20.549  1.00 97.85           C  
ATOM   2519  HG2 GLN A 155     -25.581  10.390  20.389  1.00 97.85           H  
ATOM   2520  HG3 GLN A 155     -27.036  11.014  19.613  1.00 97.85           H  
ATOM   2521  CD  GLN A 155     -26.736  11.725  21.597  1.00 97.85           C  
ATOM   2522  NE2 GLN A 155     -25.843  12.691  21.561  1.00 97.85           N  
ATOM   2523 HE21 GLN A 155     -25.981  13.466  22.193  1.00 97.85           H  
ATOM   2524 HE22 GLN A 155     -25.139  12.709  20.837  1.00 97.85           H  
ATOM   2525  OE1 GLN A 155     -27.565  11.712  22.498  1.00 97.85           O  
ATOM   2526  N   LEU A 156     -28.907   6.570  20.557  1.00 97.78           N  
ATOM   2527  H   LEU A 156     -29.594   7.203  20.174  1.00 97.78           H  
ATOM   2528  CA  LEU A 156     -29.366   5.274  21.047  1.00 97.78           C  
ATOM   2529  HA  LEU A 156     -28.924   5.110  22.030  1.00 97.78           H  
ATOM   2530  C   LEU A 156     -28.879   4.147  20.133  1.00 97.78           C  
ATOM   2531  CB  LEU A 156     -30.898   5.285  21.192  1.00 97.78           C  
ATOM   2532  HB2 LEU A 156     -31.342   5.498  20.219  1.00 97.78           H  
ATOM   2533  HB3 LEU A 156     -31.182   6.089  21.872  1.00 97.78           H  
ATOM   2534  O   LEU A 156     -28.329   3.174  20.644  1.00 97.78           O  
ATOM   2535  CG  LEU A 156     -31.488   3.961  21.711  1.00 97.78           C  
ATOM   2536  HG  LEU A 156     -31.219   3.148  21.037  1.00 97.78           H  
ATOM   2537  CD1 LEU A 156     -30.992   3.626  23.122  1.00 97.78           C  
ATOM   2538 HD11 LEU A 156     -31.202   4.454  23.799  1.00 97.78           H  
ATOM   2539 HD12 LEU A 156     -31.502   2.730  23.477  1.00 97.78           H  
ATOM   2540 HD13 LEU A 156     -29.922   3.419  23.098  1.00 97.78           H  
ATOM   2541  CD2 LEU A 156     -33.011   4.062  21.751  1.00 97.78           C  
ATOM   2542 HD21 LEU A 156     -33.435   3.114  22.081  1.00 97.78           H  
ATOM   2543 HD22 LEU A 156     -33.323   4.859  22.425  1.00 97.78           H  
ATOM   2544 HD23 LEU A 156     -33.384   4.273  20.748  1.00 97.78           H  
ATOM   2545  N   PHE A 157     -28.989   4.316  18.812  1.00 98.25           N  
ATOM   2546  H   PHE A 157     -29.464   5.138  18.467  1.00 98.25           H  
ATOM   2547  CA  PHE A 157     -28.477   3.364  17.829  1.00 98.25           C  
ATOM   2548  HA  PHE A 157     -28.993   2.413  17.960  1.00 98.25           H  
ATOM   2549  C   PHE A 157     -26.980   3.106  18.029  1.00 98.25           C  
ATOM   2550  CB  PHE A 157     -28.767   3.882  16.412  1.00 98.25           C  
ATOM   2551  HB2 PHE A 157     -29.847   3.911  16.260  1.00 98.25           H  
ATOM   2552  HB3 PHE A 157     -28.400   4.903  16.310  1.00 98.25           H  
ATOM   2553  O   PHE A 157     -26.568   1.954  18.158  1.00 98.25           O  
ATOM   2554  CG  PHE A 157     -28.138   3.031  15.325  1.00 98.25           C  
ATOM   2555  CD1 PHE A 157     -26.897   3.395  14.768  1.00 98.25           C  
ATOM   2556  HD1 PHE A 157     -26.411   4.305  15.087  1.00 98.25           H  
ATOM   2557  CD2 PHE A 157     -28.767   1.844  14.912  1.00 98.25           C  
ATOM   2558  HD2 PHE A 157     -29.714   1.554  15.343  1.00 98.25           H  
ATOM   2559  CE1 PHE A 157     -26.286   2.571  13.806  1.00 98.25           C  
ATOM   2560  HE1 PHE A 157     -25.331   2.848  13.385  1.00 98.25           H  
ATOM   2561  CE2 PHE A 157     -28.152   1.016  13.955  1.00 98.25           C  
ATOM   2562  HE2 PHE A 157     -28.621   0.087  13.666  1.00 98.25           H  
ATOM   2563  CZ  PHE A 157     -26.910   1.377  13.406  1.00 98.25           C  
ATOM   2564  HZ  PHE A 157     -26.428   0.723  12.693  1.00 98.25           H  
ATOM   2565  N   VAL A 158     -26.162   4.158  18.144  1.00 98.23           N  
ATOM   2566  H   VAL A 158     -26.548   5.079  17.994  1.00 98.23           H  
ATOM   2567  CA  VAL A 158     -24.714   4.007  18.373  1.00 98.23           C  
ATOM   2568  HA  VAL A 158     -24.310   3.354  17.600  1.00 98.23           H  
ATOM   2569  C   VAL A 158     -24.417   3.337  19.719  1.00 98.23           C  
ATOM   2570  CB  VAL A 158     -24.003   5.368  18.272  1.00 98.23           C  
ATOM   2571  HB  VAL A 158     -24.478   6.074  18.952  1.00 98.23           H  
ATOM   2572  O   VAL A 158     -23.511   2.514  19.818  1.00 98.23           O  
ATOM   2573  CG1 VAL A 158     -22.517   5.271  18.632  1.00 98.23           C  
ATOM   2574 HG11 VAL A 158     -22.396   5.064  19.695  1.00 98.23           H  
ATOM   2575 HG12 VAL A 158     -22.026   6.215  18.396  1.00 98.23           H  
ATOM   2576 HG13 VAL A 158     -22.044   4.478  18.053  1.00 98.23           H  
ATOM   2577  CG2 VAL A 158     -24.073   5.932  16.849  1.00 98.23           C  
ATOM   2578 HG21 VAL A 158     -25.109   6.022  16.521  1.00 98.23           H  
ATOM   2579 HG22 VAL A 158     -23.623   6.924  16.820  1.00 98.23           H  
ATOM   2580 HG23 VAL A 158     -23.543   5.276  16.158  1.00 98.23           H  
ATOM   2581  N   LYS A 159     -25.172   3.660  20.776  1.00 97.31           N  
ATOM   2582  H   LYS A 159     -25.914   4.331  20.641  1.00 97.31           H  
ATOM   2583  CA  LYS A 159     -25.002   3.028  22.095  1.00 97.31           C  
ATOM   2584  HA  LYS A 159     -23.952   3.084  22.383  1.00 97.31           H  
ATOM   2585  C   LYS A 159     -25.350   1.541  22.096  1.00 97.31           C  
ATOM   2586  CB  LYS A 159     -25.871   3.743  23.132  1.00 97.31           C  
ATOM   2587  HB2 LYS A 159     -26.064   3.066  23.964  1.00 97.31           H  
ATOM   2588  HB3 LYS A 159     -26.832   3.994  22.682  1.00 97.31           H  
ATOM   2589  O   LYS A 159     -24.697   0.799  22.824  1.00 97.31           O  
ATOM   2590  CG  LYS A 159     -25.207   5.000  23.697  1.00 97.31           C  
ATOM   2591  HG2 LYS A 159     -24.383   4.703  24.346  1.00 97.31           H  
ATOM   2592  HG3 LYS A 159     -24.822   5.627  22.893  1.00 97.31           H  
ATOM   2593  CD  LYS A 159     -26.257   5.777  24.496  1.00 97.31           C  
ATOM   2594  HD2 LYS A 159     -26.914   6.270  23.780  1.00 97.31           H  
ATOM   2595  HD3 LYS A 159     -26.854   5.092  25.098  1.00 97.31           H  
ATOM   2596  CE  LYS A 159     -25.613   6.808  25.421  1.00 97.31           C  
ATOM   2597  HE2 LYS A 159     -24.703   7.177  24.948  1.00 97.31           H  
ATOM   2598  HE3 LYS A 159     -25.326   6.310  26.347  1.00 97.31           H  
ATOM   2599  NZ  LYS A 159     -26.548   7.925  25.695  1.00 97.31           N  
ATOM   2600  HZ1 LYS A 159     -27.422   7.580  26.066  1.00 97.31           H  
ATOM   2601  HZ2 LYS A 159     -26.153   8.596  26.339  1.00 97.31           H  
ATOM   2602  HZ3 LYS A 159     -26.754   8.402  24.828  1.00 97.31           H  
ATOM   2603  N   GLN A 160     -26.375   1.147  21.344  1.00 98.04           N  
ATOM   2604  H   GLN A 160     -26.871   1.842  20.805  1.00 98.04           H  
ATOM   2605  CA  GLN A 160     -26.853  -0.234  21.259  1.00 98.04           C  
ATOM   2606  HA  GLN A 160     -26.888  -0.667  22.259  1.00 98.04           H  
ATOM   2607  C   GLN A 160     -25.936  -1.141  20.440  1.00 98.04           C  
ATOM   2608  CB  GLN A 160     -28.269  -0.248  20.666  1.00 98.04           C  
ATOM   2609  HB2 GLN A 160     -28.511  -1.258  20.336  1.00 98.04           H  
ATOM   2610  HB3 GLN A 160     -28.305   0.410  19.798  1.00 98.04           H  
ATOM   2611  O   GLN A 160     -25.972  -2.336  20.680  1.00 98.04           O  
ATOM   2612  CG  GLN A 160     -29.321   0.176  21.700  1.00 98.04           C  
ATOM   2613  HG2 GLN A 160     -29.071   1.153  22.114  1.00 98.04           H  
ATOM   2614  HG3 GLN A 160     -29.320  -0.549  22.514  1.00 98.04           H  
ATOM   2615  CD  GLN A 160     -30.725   0.251  21.109  1.00 98.04           C  
ATOM   2616  NE2 GLN A 160     -31.753   0.142  21.922  1.00 98.04           N  
ATOM   2617 HE21 GLN A 160     -31.619  -0.082  22.897  1.00 98.04           H  
ATOM   2618 HE22 GLN A 160     -32.654   0.153  21.465  1.00 98.04           H  
ATOM   2619  OE1 GLN A 160     -30.945   0.430  19.924  1.00 98.04           O  
ATOM   2620  N   HIS A 161     -25.126  -0.576  19.538  1.00 98.13           N  
ATOM   2621  H   HIS A 161     -25.220   0.415  19.369  1.00 98.13           H  
ATOM   2622  CA  HIS A 161     -24.264  -1.329  18.621  1.00 98.13           C  
ATOM   2623  HA  HIS A 161     -24.407  -2.394  18.801  1.00 98.13           H  
ATOM   2624  C   HIS A 161     -22.769  -1.045  18.843  1.00 98.13           C  
ATOM   2625  CB  HIS A 161     -24.693  -1.056  17.174  1.00 98.13           C  
ATOM   2626  HB2 HIS A 161     -24.519  -0.007  16.935  1.00 98.13           H  
ATOM   2627  HB3 HIS A 161     -24.073  -1.662  16.513  1.00 98.13           H  
ATOM   2628  O   HIS A 161     -21.985  -0.983  17.897  1.00 98.13           O  
ATOM   2629  CG  HIS A 161     -26.130  -1.396  16.889  1.00 98.13           C  
ATOM   2630  CD2 HIS A 161     -26.630  -2.616  16.525  1.00 98.13           C  
ATOM   2631  HD2 HIS A 161     -26.055  -3.524  16.411  1.00 98.13           H  
ATOM   2632  ND1 HIS A 161     -27.191  -0.529  16.969  1.00 98.13           N  
ATOM   2633  HD1 HIS A 161     -27.129   0.435  17.262  1.00 98.13           H  
ATOM   2634  CE1 HIS A 161     -28.306  -1.205  16.656  1.00 98.13           C  
ATOM   2635  HE1 HIS A 161     -29.303  -0.790  16.654  1.00 98.13           H  
ATOM   2636  NE2 HIS A 161     -28.015  -2.478  16.355  1.00 98.13           N  
ATOM   2637  N   LYS A 162     -22.336  -0.798  20.086  1.00 96.50           N  
ATOM   2638  H   LYS A 162     -22.977  -1.027  20.832  1.00 96.50           H  
ATOM   2639  CA  LYS A 162     -20.923  -0.479  20.383  1.00 96.50           C  
ATOM   2640  HA  LYS A 162     -20.620   0.370  19.770  1.00 96.50           H  
ATOM   2641  C   LYS A 162     -19.964  -1.613  20.018  1.00 96.50           C  
ATOM   2642  CB  LYS A 162     -20.754  -0.142  21.864  1.00 96.50           C  
ATOM   2643  HB2 LYS A 162     -19.699  -0.235  22.121  1.00 96.50           H  
ATOM   2644  HB3 LYS A 162     -21.317  -0.855  22.466  1.00 96.50           H  
ATOM   2645  O   LYS A 162     -18.811  -1.344  19.688  1.00 96.50           O  
ATOM   2646  CG  LYS A 162     -21.200   1.286  22.174  1.00 96.50           C  
ATOM   2647  HG2 LYS A 162     -22.265   1.396  21.971  1.00 96.50           H  
ATOM   2648  HG3 LYS A 162     -20.640   1.986  21.554  1.00 96.50           H  
ATOM   2649  CD  LYS A 162     -20.916   1.565  23.649  1.00 96.50           C  
ATOM   2650  HD2 LYS A 162     -19.860   1.377  23.847  1.00 96.50           H  
ATOM   2651  HD3 LYS A 162     -21.521   0.894  24.259  1.00 96.50           H  
ATOM   2652  CE  LYS A 162     -21.248   3.014  23.980  1.00 96.50           C  
ATOM   2653  HE2 LYS A 162     -22.318   3.164  23.837  1.00 96.50           H  
ATOM   2654  HE3 LYS A 162     -20.716   3.653  23.275  1.00 96.50           H  
ATOM   2655  NZ  LYS A 162     -20.846   3.324  25.371  1.00 96.50           N  
ATOM   2656  HZ1 LYS A 162     -21.338   2.714  26.009  1.00 96.50           H  
ATOM   2657  HZ2 LYS A 162     -21.041   4.289  25.596  1.00 96.50           H  
ATOM   2658  HZ3 LYS A 162     -19.856   3.156  25.480  1.00 96.50           H  
ATOM   2659  N   GLU A 163     -20.438  -2.849  20.067  1.00 96.76           N  
ATOM   2660  H   GLU A 163     -21.401  -2.970  20.345  1.00 96.76           H  
ATOM   2661  CA  GLU A 163     -19.742  -4.059  19.639  1.00 96.76           C  
ATOM   2662  HA  GLU A 163     -18.826  -4.160  20.222  1.00 96.76           H  
ATOM   2663  C   GLU A 163     -19.312  -4.011  18.166  1.00 96.76           C  
ATOM   2664  CB  GLU A 163     -20.613  -5.298  19.932  1.00 96.76           C  
ATOM   2665  HB2 GLU A 163     -20.002  -6.172  19.708  1.00 96.76           H  
ATOM   2666  HB3 GLU A 163     -20.834  -5.338  20.999  1.00 96.76           H  
ATOM   2667  O   GLU A 163     -18.313  -4.629  17.805  1.00 96.76           O  
ATOM   2668  CG  GLU A 163     -21.927  -5.439  19.133  1.00 96.76           C  
ATOM   2669  HG2 GLU A 163     -21.742  -5.200  18.086  1.00 96.76           H  
ATOM   2670  HG3 GLU A 163     -22.212  -6.490  19.176  1.00 96.76           H  
ATOM   2671  CD  GLU A 163     -23.121  -4.611  19.641  1.00 96.76           C  
ATOM   2672  OE1 GLU A 163     -24.230  -4.832  19.115  1.00 96.76           O  
ATOM   2673  OE2 GLU A 163     -22.934  -3.731  20.520  1.00 96.76           O  
ATOM   2674  N   TYR A 164     -19.958  -3.184  17.332  1.00 98.46           N  
ATOM   2675  H   TYR A 164     -20.784  -2.701  17.655  1.00 98.46           H  
ATOM   2676  CA  TYR A 164     -19.547  -2.994  15.940  1.00 98.46           C  
ATOM   2677  HA  TYR A 164     -19.569  -3.960  15.434  1.00 98.46           H  
ATOM   2678  C   TYR A 164     -18.116  -2.471  15.816  1.00 98.46           C  
ATOM   2679  CB  TYR A 164     -20.512  -2.041  15.223  1.00 98.46           C  
ATOM   2680  HB2 TYR A 164     -20.040  -1.740  14.288  1.00 98.46           H  
ATOM   2681  HB3 TYR A 164     -20.630  -1.134  15.815  1.00 98.46           H  
ATOM   2682  O   TYR A 164     -17.461  -2.736  14.811  1.00 98.46           O  
ATOM   2683  CG  TYR A 164     -21.883  -2.591  14.867  1.00 98.46           C  
ATOM   2684  CD1 TYR A 164     -22.295  -3.885  15.251  1.00 98.46           C  
ATOM   2685  HD1 TYR A 164     -21.667  -4.539  15.838  1.00 98.46           H  
ATOM   2686  CD2 TYR A 164     -22.741  -1.799  14.080  1.00 98.46           C  
ATOM   2687  HD2 TYR A 164     -22.433  -0.802  13.801  1.00 98.46           H  
ATOM   2688  CE1 TYR A 164     -23.538  -4.388  14.839  1.00 98.46           C  
ATOM   2689  HE1 TYR A 164     -23.816  -5.390  15.131  1.00 98.46           H  
ATOM   2690  CE2 TYR A 164     -23.992  -2.296  13.667  1.00 98.46           C  
ATOM   2691  HE2 TYR A 164     -24.665  -1.692  13.077  1.00 98.46           H  
ATOM   2692  OH  TYR A 164     -25.578  -4.091  13.621  1.00 98.46           O  
ATOM   2693  HH  TYR A 164     -25.716  -4.964  13.996  1.00 98.46           H  
ATOM   2694  CZ  TYR A 164     -24.385  -3.599  14.039  1.00 98.46           C  
ATOM   2695  N   PHE A 165     -17.582  -1.764  16.820  1.00 97.62           N  
ATOM   2696  H   PHE A 165     -18.131  -1.615  17.655  1.00 97.62           H  
ATOM   2697  CA  PHE A 165     -16.160  -1.419  16.820  1.00 97.62           C  
ATOM   2698  HA  PHE A 165     -15.933  -0.882  15.900  1.00 97.62           H  
ATOM   2699  C   PHE A 165     -15.264  -2.665  16.826  1.00 97.62           C  
ATOM   2700  CB  PHE A 165     -15.820  -0.530  18.022  1.00 97.62           C  
ATOM   2701  HB2 PHE A 165     -14.734  -0.446  18.076  1.00 97.62           H  
ATOM   2702  HB3 PHE A 165     -16.157  -1.019  18.936  1.00 97.62           H  
ATOM   2703  O   PHE A 165     -14.275  -2.695  16.093  1.00 97.62           O  
ATOM   2704  CG  PHE A 165     -16.349   0.887  17.963  1.00 97.62           C  
ATOM   2705  CD1 PHE A 165     -16.008   1.712  16.877  1.00 97.62           C  
ATOM   2706  HD1 PHE A 165     -15.441   1.308  16.052  1.00 97.62           H  
ATOM   2707  CD2 PHE A 165     -17.129   1.406  19.012  1.00 97.62           C  
ATOM   2708  HD2 PHE A 165     -17.400   0.772  19.843  1.00 97.62           H  
ATOM   2709  CE1 PHE A 165     -16.435   3.048  16.843  1.00 97.62           C  
ATOM   2710  HE1 PHE A 165     -16.205   3.664  15.986  1.00 97.62           H  
ATOM   2711  CE2 PHE A 165     -17.547   2.748  18.984  1.00 97.62           C  
ATOM   2712  HE2 PHE A 165     -18.144   3.146  19.791  1.00 97.62           H  
ATOM   2713  CZ  PHE A 165     -17.189   3.573  17.905  1.00 97.62           C  
ATOM   2714  HZ  PHE A 165     -17.504   4.606  17.889  1.00 97.62           H  
ATOM   2715  N   ASP A 166     -15.610  -3.682  17.619  1.00 97.48           N  
ATOM   2716  H   ASP A 166     -16.516  -3.664  18.065  1.00 97.48           H  
ATOM   2717  CA  ASP A 166     -14.853  -4.931  17.711  1.00 97.48           C  
ATOM   2718  HA  ASP A 166     -13.794  -4.694  17.815  1.00 97.48           H  
ATOM   2719  C   ASP A 166     -14.999  -5.742  16.411  1.00 97.48           C  
ATOM   2720  CB  ASP A 166     -15.281  -5.725  18.964  1.00 97.48           C  
ATOM   2721  HB2 ASP A 166     -16.333  -5.999  18.876  1.00 97.48           H  
ATOM   2722  HB3 ASP A 166     -14.702  -6.648  18.997  1.00 97.48           H  
ATOM   2723  O   ASP A 166     -13.997  -6.166  15.836  1.00 97.48           O  
ATOM   2724  CG  ASP A 166     -15.058  -4.978  20.294  1.00 97.48           C  
ATOM   2725  OD1 ASP A 166     -13.998  -4.318  20.458  1.00 97.48           O  
ATOM   2726  OD2 ASP A 166     -15.925  -5.046  21.187  1.00 97.48           O  
ATOM   2727  N   GLU A 167     -16.213  -5.835  15.859  1.00 98.31           N  
ATOM   2728  H   GLU A 167     -17.005  -5.499  16.388  1.00 98.31           H  
ATOM   2729  CA  GLU A 167     -16.464  -6.521  14.579  1.00 98.31           C  
ATOM   2730  HA  GLU A 167     -16.127  -7.554  14.660  1.00 98.31           H  
ATOM   2731  C   GLU A 167     -15.706  -5.879  13.403  1.00 98.31           C  
ATOM   2732  CB  GLU A 167     -17.968  -6.520  14.268  1.00 98.31           C  
ATOM   2733  HB2 GLU A 167     -18.338  -5.495  14.264  1.00 98.31           H  
ATOM   2734  HB3 GLU A 167     -18.103  -6.933  13.268  1.00 98.31           H  
ATOM   2735  O   GLU A 167     -15.136  -6.572  12.555  1.00 98.31           O  
ATOM   2736  CG  GLU A 167     -18.784  -7.358  15.262  1.00 98.31           C  
ATOM   2737  HG2 GLU A 167     -18.403  -8.379  15.260  1.00 98.31           H  
ATOM   2738  HG3 GLU A 167     -18.658  -6.951  16.265  1.00 98.31           H  
ATOM   2739  CD  GLU A 167     -20.273  -7.374  14.891  1.00 98.31           C  
ATOM   2740  OE1 GLU A 167     -21.100  -7.061  15.774  1.00 98.31           O  
ATOM   2741  OE2 GLU A 167     -20.580  -7.692  13.719  1.00 98.31           O  
ATOM   2742  N   ILE A 168     -15.627  -4.544  13.355  1.00 98.35           N  
ATOM   2743  H   ILE A 168     -16.139  -4.017  14.048  1.00 98.35           H  
ATOM   2744  CA  ILE A 168     -14.846  -3.830  12.334  1.00 98.35           C  
ATOM   2745  HA  ILE A 168     -15.160  -4.188  11.354  1.00 98.35           H  
ATOM   2746  C   ILE A 168     -13.349  -4.155  12.467  1.00 98.35           C  
ATOM   2747  CB  ILE A 168     -15.123  -2.310  12.405  1.00 98.35           C  
ATOM   2748  HB  ILE A 168     -15.007  -1.990  13.440  1.00 98.35           H  
ATOM   2749  O   ILE A 168     -12.665  -4.329  11.453  1.00 98.35           O  
ATOM   2750  CG1 ILE A 168     -16.564  -1.996  11.938  1.00 98.35           C  
ATOM   2751 HG12 ILE A 168     -16.617  -2.045  10.850  1.00 98.35           H  
ATOM   2752 HG13 ILE A 168     -17.255  -2.747  12.321  1.00 98.35           H  
ATOM   2753  CG2 ILE A 168     -14.125  -1.514  11.536  1.00 98.35           C  
ATOM   2754 HG21 ILE A 168     -14.112  -1.917  10.524  1.00 98.35           H  
ATOM   2755 HG22 ILE A 168     -13.125  -1.579  11.967  1.00 98.35           H  
ATOM   2756 HG23 ILE A 168     -14.402  -0.461  11.500  1.00 98.35           H  
ATOM   2757  CD1 ILE A 168     -17.059  -0.620  12.409  1.00 98.35           C  
ATOM   2758 HD11 ILE A 168     -18.121  -0.518  12.187  1.00 98.35           H  
ATOM   2759 HD12 ILE A 168     -16.513   0.171  11.897  1.00 98.35           H  
ATOM   2760 HD13 ILE A 168     -16.918  -0.514  13.485  1.00 98.35           H  
ATOM   2761  N   ILE A 169     -12.824  -4.259  13.693  1.00 97.92           N  
ATOM   2762  H   ILE A 169     -13.444  -4.176  14.485  1.00 97.92           H  
ATOM   2763  CA  ILE A 169     -11.431  -4.665  13.935  1.00 97.92           C  
ATOM   2764  HA  ILE A 169     -10.780  -4.043  13.321  1.00 97.92           H  
ATOM   2765  C   ILE A 169     -11.179  -6.103  13.482  1.00 97.92           C  
ATOM   2766  CB  ILE A 169     -11.057  -4.462  15.420  1.00 97.92           C  
ATOM   2767  HB  ILE A 169     -11.860  -4.860  16.039  1.00 97.92           H  
ATOM   2768  O   ILE A 169     -10.123  -6.371  12.895  1.00 97.92           O  
ATOM   2769  CG1 ILE A 169     -10.929  -2.963  15.755  1.00 97.92           C  
ATOM   2770 HG12 ILE A 169     -10.778  -2.882  16.832  1.00 97.92           H  
ATOM   2771 HG13 ILE A 169     -11.858  -2.447  15.511  1.00 97.92           H  
ATOM   2772  CG2 ILE A 169      -9.771  -5.210  15.828  1.00 97.92           C  
ATOM   2773 HG21 ILE A 169      -9.471  -4.911  16.833  1.00 97.92           H  
ATOM   2774 HG22 ILE A 169      -8.959  -5.014  15.128  1.00 97.92           H  
ATOM   2775 HG23 ILE A 169      -9.968  -6.282  15.853  1.00 97.92           H  
ATOM   2776  CD1 ILE A 169      -9.777  -2.222  15.073  1.00 97.92           C  
ATOM   2777 HD11 ILE A 169      -9.953  -2.152  13.999  1.00 97.92           H  
ATOM   2778 HD12 ILE A 169      -9.698  -1.217  15.488  1.00 97.92           H  
ATOM   2779 HD13 ILE A 169      -8.835  -2.734  15.267  1.00 97.92           H  
ATOM   2780  N   ASP A 170     -12.134  -7.005  13.683  1.00 98.10           N  
ATOM   2781  H   ASP A 170     -12.934  -6.753  14.246  1.00 98.10           H  
ATOM   2782  CA  ASP A 170     -12.035  -8.389  13.221  1.00 98.10           C  
ATOM   2783  HA  ASP A 170     -11.090  -8.806  13.568  1.00 98.10           H  
ATOM   2784  C   ASP A 170     -12.007  -8.470  11.691  1.00 98.10           C  
ATOM   2785  CB  ASP A 170     -13.170  -9.228  13.826  1.00 98.10           C  
ATOM   2786  HB2 ASP A 170     -14.123  -8.719  13.687  1.00 98.10           H  
ATOM   2787  HB3 ASP A 170     -13.216 -10.178  13.294  1.00 98.10           H  
ATOM   2788  O   ASP A 170     -11.108  -9.101  11.125  1.00 98.10           O  
ATOM   2789  CG  ASP A 170     -12.953  -9.535  15.313  1.00 98.10           C  
ATOM   2790  OD1 ASP A 170     -11.781  -9.470  15.764  1.00 98.10           O  
ATOM   2791  OD2 ASP A 170     -13.941  -9.934  15.963  1.00 98.10           O  
ATOM   2792  N   ILE A 171     -12.883  -7.727  11.005  1.00 98.12           N  
ATOM   2793  H   ILE A 171     -13.609  -7.263  11.532  1.00 98.12           H  
ATOM   2794  CA  ILE A 171     -12.887  -7.626   9.536  1.00 98.12           C  
ATOM   2795  HA  ILE A 171     -13.011  -8.626   9.122  1.00 98.12           H  
ATOM   2796  C   ILE A 171     -11.548  -7.081   9.016  1.00 98.12           C  
ATOM   2797  CB  ILE A 171     -14.075  -6.752   9.070  1.00 98.12           C  
ATOM   2798  HB  ILE A 171     -14.070  -5.821   9.638  1.00 98.12           H  
ATOM   2799  O   ILE A 171     -10.968  -7.614   8.063  1.00 98.12           O  
ATOM   2800  CG1 ILE A 171     -15.408  -7.482   9.327  1.00 98.12           C  
ATOM   2801 HG12 ILE A 171     -15.500  -8.324   8.640  1.00 98.12           H  
ATOM   2802 HG13 ILE A 171     -15.416  -7.887  10.338  1.00 98.12           H  
ATOM   2803  CG2 ILE A 171     -13.947  -6.408   7.575  1.00 98.12           C  
ATOM   2804 HG21 ILE A 171     -14.837  -5.889   7.219  1.00 98.12           H  
ATOM   2805 HG22 ILE A 171     -13.092  -5.746   7.434  1.00 98.12           H  
ATOM   2806 HG23 ILE A 171     -13.813  -7.321   6.995  1.00 98.12           H  
ATOM   2807  CD1 ILE A 171     -16.640  -6.584   9.189  1.00 98.12           C  
ATOM   2808 HD11 ILE A 171     -17.505  -7.164   9.511  1.00 98.12           H  
ATOM   2809 HD12 ILE A 171     -16.792  -6.274   8.155  1.00 98.12           H  
ATOM   2810 HD13 ILE A 171     -16.541  -5.710   9.832  1.00 98.12           H  
ATOM   2811  N   ILE A 172     -11.016  -6.026   9.643  1.00 98.05           N  
ATOM   2812  H   ILE A 172     -11.537  -5.626  10.410  1.00 98.05           H  
ATOM   2813  CA  ILE A 172      -9.712  -5.451   9.278  1.00 98.05           C  
ATOM   2814  HA  ILE A 172      -9.716  -5.243   8.208  1.00 98.05           H  
ATOM   2815  C   ILE A 172      -8.581  -6.455   9.531  1.00 98.05           C  
ATOM   2816  CB  ILE A 172      -9.485  -4.121  10.033  1.00 98.05           C  
ATOM   2817  HB  ILE A 172      -9.719  -4.277  11.086  1.00 98.05           H  
ATOM   2818  O   ILE A 172      -7.653  -6.557   8.720  1.00 98.05           O  
ATOM   2819  CG1 ILE A 172     -10.433  -3.039   9.467  1.00 98.05           C  
ATOM   2820 HG12 ILE A 172     -11.444  -3.440   9.389  1.00 98.05           H  
ATOM   2821 HG13 ILE A 172     -10.116  -2.762   8.461  1.00 98.05           H  
ATOM   2822  CG2 ILE A 172      -8.016  -3.657   9.934  1.00 98.05           C  
ATOM   2823 HG21 ILE A 172      -7.694  -3.652   8.892  1.00 98.05           H  
ATOM   2824 HG22 ILE A 172      -7.377  -4.328  10.508  1.00 98.05           H  
ATOM   2825 HG23 ILE A 172      -7.900  -2.659  10.356  1.00 98.05           H  
ATOM   2826  CD1 ILE A 172     -10.507  -1.776  10.331  1.00 98.05           C  
ATOM   2827 HD11 ILE A 172      -9.595  -1.190  10.221  1.00 98.05           H  
ATOM   2828 HD12 ILE A 172     -11.349  -1.164  10.006  1.00 98.05           H  
ATOM   2829 HD13 ILE A 172     -10.655  -2.045  11.377  1.00 98.05           H  
ATOM   2830  N   SER A 173      -8.649  -7.209  10.628  1.00 98.06           N  
ATOM   2831  H   SER A 173      -9.437  -7.075  11.247  1.00 98.06           H  
ATOM   2832  CA  SER A 173      -7.665  -8.230  10.984  1.00 98.06           C  
ATOM   2833  HA  SER A 173      -6.674  -7.777  10.977  1.00 98.06           H  
ATOM   2834  C   SER A 173      -7.647  -9.378   9.982  1.00 98.06           C  
ATOM   2835  CB  SER A 173      -7.942  -8.777  12.387  1.00 98.06           C  
ATOM   2836  HB2 SER A 173      -8.977  -9.108  12.474  1.00 98.06           H  
ATOM   2837  HB3 SER A 173      -7.286  -9.629  12.571  1.00 98.06           H  
ATOM   2838  O   SER A 173      -6.570  -9.777   9.532  1.00 98.06           O  
ATOM   2839  OG  SER A 173      -7.673  -7.788  13.353  1.00 98.06           O  
ATOM   2840  HG  SER A 173      -8.472  -7.265  13.451  1.00 98.06           H  
ATOM   2841  N   GLU A 174      -8.816  -9.880   9.588  1.00 97.68           N  
ATOM   2842  H   GLU A 174      -9.665  -9.530  10.010  1.00 97.68           H  
ATOM   2843  CA  GLU A 174      -8.951 -10.919   8.568  1.00 97.68           C  
ATOM   2844  HA  GLU A 174      -8.358 -11.786   8.860  1.00 97.68           H  
ATOM   2845  C   GLU A 174      -8.438 -10.427   7.209  1.00 97.68           C  
ATOM   2846  CB  GLU A 174     -10.419 -11.351   8.472  1.00 97.68           C  
ATOM   2847  HB2 GLU A 174     -10.810 -11.540   9.472  1.00 97.68           H  
ATOM   2848  HB3 GLU A 174     -10.999 -10.551   8.012  1.00 97.68           H  
ATOM   2849  O   GLU A 174      -7.589 -11.070   6.584  1.00 97.68           O  
ATOM   2850  CG  GLU A 174     -10.542 -12.635   7.641  1.00 97.68           C  
ATOM   2851  HG2 GLU A 174      -9.894 -12.565   6.768  1.00 97.68           H  
ATOM   2852  HG3 GLU A 174     -10.194 -13.478   8.238  1.00 97.68           H  
ATOM   2853  CD  GLU A 174     -11.973 -12.888   7.160  1.00 97.68           C  
ATOM   2854  OE1 GLU A 174     -12.086 -13.364   6.006  1.00 97.68           O  
ATOM   2855  OE2 GLU A 174     -12.913 -12.565   7.912  1.00 97.68           O  
ATOM   2856  N   PHE A 175      -8.867  -9.234   6.782  1.00 97.59           N  
ATOM   2857  H   PHE A 175      -9.576  -8.761   7.323  1.00 97.59           H  
ATOM   2858  CA  PHE A 175      -8.401  -8.620   5.540  1.00 97.59           C  
ATOM   2859  HA  PHE A 175      -8.663  -9.277   4.711  1.00 97.59           H  
ATOM   2860  C   PHE A 175      -6.876  -8.447   5.537  1.00 97.59           C  
ATOM   2861  CB  PHE A 175      -9.115  -7.277   5.352  1.00 97.59           C  
ATOM   2862  HB2 PHE A 175     -10.191  -7.444   5.401  1.00 97.59           H  
ATOM   2863  HB3 PHE A 175      -8.856  -6.611   6.175  1.00 97.59           H  
ATOM   2864  O   PHE A 175      -6.202  -8.774   4.557  1.00 97.59           O  
ATOM   2865  CG  PHE A 175      -8.799  -6.594   4.036  1.00 97.59           C  
ATOM   2866  CD1 PHE A 175      -7.807  -5.598   3.971  1.00 97.59           C  
ATOM   2867  HD1 PHE A 175      -7.268  -5.326   4.866  1.00 97.59           H  
ATOM   2868  CD2 PHE A 175      -9.518  -6.943   2.879  1.00 97.59           C  
ATOM   2869  HD2 PHE A 175     -10.298  -7.687   2.936  1.00 97.59           H  
ATOM   2870  CE1 PHE A 175      -7.542  -4.946   2.752  1.00 97.59           C  
ATOM   2871  HE1 PHE A 175      -6.803  -4.159   2.703  1.00 97.59           H  
ATOM   2872  CE2 PHE A 175      -9.254  -6.292   1.661  1.00 97.59           C  
ATOM   2873  HE2 PHE A 175      -9.836  -6.531   0.783  1.00 97.59           H  
ATOM   2874  CZ  PHE A 175      -8.268  -5.290   1.600  1.00 97.59           C  
ATOM   2875  HZ  PHE A 175      -8.088  -4.762   0.676  1.00 97.59           H  
ATOM   2876  N   SER A 176      -6.301  -7.991   6.650  1.00 97.59           N  
ATOM   2877  H   SER A 176      -6.900  -7.740   7.424  1.00 97.59           H  
ATOM   2878  CA  SER A 176      -4.857  -7.817   6.787  1.00 97.59           C  
ATOM   2879  HA  SER A 176      -4.537  -7.133   6.001  1.00 97.59           H  
ATOM   2880  C   SER A 176      -4.091  -9.129   6.622  1.00 97.59           C  
ATOM   2881  CB  SER A 176      -4.535  -7.183   8.134  1.00 97.59           C  
ATOM   2882  HB2 SER A 176      -5.038  -6.219   8.200  1.00 97.59           H  
ATOM   2883  HB3 SER A 176      -4.905  -7.825   8.934  1.00 97.59           H  
ATOM   2884  O   SER A 176      -3.155  -9.190   5.818  1.00 97.59           O  
ATOM   2885  OG  SER A 176      -3.135  -7.012   8.267  1.00 97.59           O  
ATOM   2886  HG  SER A 176      -2.928  -7.081   9.202  1.00 97.59           H  
ATOM   2887  N   LYS A 177      -4.523 -10.183   7.325  1.00 97.30           N  
ATOM   2888  H   LYS A 177      -5.324 -10.056   7.927  1.00 97.30           H  
ATOM   2889  CA  LYS A 177      -3.922 -11.525   7.256  1.00 97.30           C  
ATOM   2890  HA  LYS A 177      -2.854 -11.470   7.468  1.00 97.30           H  
ATOM   2891  C   LYS A 177      -4.058 -12.156   5.874  1.00 97.30           C  
ATOM   2892  CB  LYS A 177      -4.594 -12.440   8.287  1.00 97.30           C  
ATOM   2893  HB2 LYS A 177      -5.676 -12.369   8.171  1.00 97.30           H  
ATOM   2894  HB3 LYS A 177      -4.301 -13.472   8.091  1.00 97.30           H  
ATOM   2895  O   LYS A 177      -3.177 -12.898   5.461  1.00 97.30           O  
ATOM   2896  CG  LYS A 177      -4.202 -12.100   9.730  1.00 97.30           C  
ATOM   2897  HG2 LYS A 177      -4.365 -11.038   9.918  1.00 97.30           H  
ATOM   2898  HG3 LYS A 177      -3.147 -12.326   9.885  1.00 97.30           H  
ATOM   2899  CD  LYS A 177      -5.060 -12.922  10.699  1.00 97.30           C  
ATOM   2900  HD2 LYS A 177      -4.869 -13.983  10.534  1.00 97.30           H  
ATOM   2901  HD3 LYS A 177      -6.110 -12.716  10.493  1.00 97.30           H  
ATOM   2902  CE  LYS A 177      -4.754 -12.561  12.154  1.00 97.30           C  
ATOM   2903  HE2 LYS A 177      -4.863 -11.483  12.270  1.00 97.30           H  
ATOM   2904  HE3 LYS A 177      -3.718 -12.822  12.371  1.00 97.30           H  
ATOM   2905  NZ  LYS A 177      -5.677 -13.264  13.083  1.00 97.30           N  
ATOM   2906  HZ1 LYS A 177      -6.636 -13.016  12.885  1.00 97.30           H  
ATOM   2907  HZ2 LYS A 177      -5.490 -13.017  14.044  1.00 97.30           H  
ATOM   2908  HZ3 LYS A 177      -5.594 -14.266  12.985  1.00 97.30           H  
ATOM   2909  N   ARG A 178      -5.139 -11.859   5.149  1.00 96.53           N  
ATOM   2910  H   ARG A 178      -5.875 -11.338   5.603  1.00 96.53           H  
ATOM   2911  CA  ARG A 178      -5.387 -12.431   3.822  1.00 96.53           C  
ATOM   2912  HA  ARG A 178      -5.026 -13.459   3.821  1.00 96.53           H  
ATOM   2913  C   ARG A 178      -4.618 -11.721   2.712  1.00 96.53           C  
ATOM   2914  CB  ARG A 178      -6.901 -12.460   3.579  1.00 96.53           C  
ATOM   2915  HB2 ARG A 178      -7.380 -12.940   4.433  1.00 96.53           H  
ATOM   2916  HB3 ARG A 178      -7.278 -11.440   3.504  1.00 96.53           H  
ATOM   2917  O   ARG A 178      -4.049 -12.385   1.850  1.00 96.53           O  
ATOM   2918  CG  ARG A 178      -7.264 -13.252   2.313  1.00 96.53           C  
ATOM   2919  HG2 ARG A 178      -6.899 -12.738   1.424  1.00 96.53           H  
ATOM   2920  HG3 ARG A 178      -6.788 -14.231   2.360  1.00 96.53           H  
ATOM   2921  CD  ARG A 178      -8.778 -13.465   2.198  1.00 96.53           C  
ATOM   2922  HD2 ARG A 178      -9.115 -14.031   3.066  1.00 96.53           H  
ATOM   2923  HD3 ARG A 178      -8.987 -14.074   1.318  1.00 96.53           H  
ATOM   2924  NE  ARG A 178      -9.535 -12.200   2.141  1.00 96.53           N  
ATOM   2925  HE  ARG A 178      -9.978 -11.926   3.007  1.00 96.53           H  
ATOM   2926  NH1 ARG A 178      -9.411 -11.842  -0.130  1.00 96.53           N  
ATOM   2927 HH11 ARG A 178      -8.873 -12.691  -0.234  1.00 96.53           H  
ATOM   2928 HH12 ARG A 178      -9.715 -11.350  -0.958  1.00 96.53           H  
ATOM   2929  NH2 ARG A 178     -10.585 -10.442   1.167  1.00 96.53           N  
ATOM   2930 HH21 ARG A 178     -10.923  -9.974   0.338  1.00 96.53           H  
ATOM   2931 HH22 ARG A 178     -11.017 -10.249   2.059  1.00 96.53           H  
ATOM   2932  CZ  ARG A 178      -9.833 -11.502   1.060  1.00 96.53           C  
ATOM   2933  N   VAL A 179      -4.612 -10.383   2.689  1.00 96.49           N  
ATOM   2934  H   VAL A 179      -5.129  -9.900   3.410  1.00 96.49           H  
ATOM   2935  CA  VAL A 179      -4.122  -9.634   1.512  1.00 96.49           C  
ATOM   2936  HA  VAL A 179      -3.638 -10.342   0.839  1.00 96.49           H  
ATOM   2937  C   VAL A 179      -3.043  -8.588   1.787  1.00 96.49           C  
ATOM   2938  CB  VAL A 179      -5.275  -9.034   0.689  1.00 96.49           C  
ATOM   2939  HB  VAL A 179      -4.826  -8.615  -0.212  1.00 96.49           H  
ATOM   2940  O   VAL A 179      -2.249  -8.288   0.892  1.00 96.49           O  
ATOM   2941  CG1 VAL A 179      -6.297 -10.091   0.249  1.00 96.49           C  
ATOM   2942 HG11 VAL A 179      -6.974  -9.664  -0.491  1.00 96.49           H  
ATOM   2943 HG12 VAL A 179      -5.785 -10.945  -0.193  1.00 96.49           H  
ATOM   2944 HG13 VAL A 179      -6.881 -10.424   1.107  1.00 96.49           H  
ATOM   2945  CG2 VAL A 179      -6.038  -7.910   1.391  1.00 96.49           C  
ATOM   2946 HG21 VAL A 179      -6.771  -7.490   0.701  1.00 96.49           H  
ATOM   2947 HG22 VAL A 179      -6.587  -8.299   2.249  1.00 96.49           H  
ATOM   2948 HG23 VAL A 179      -5.362  -7.116   1.707  1.00 96.49           H  
ATOM   2949  N   ILE A 180      -2.959  -8.034   3.000  1.00 96.78           N  
ATOM   2950  H   ILE A 180      -3.574  -8.367   3.728  1.00 96.78           H  
ATOM   2951  CA  ILE A 180      -1.955  -7.004   3.323  1.00 96.78           C  
ATOM   2952  HA  ILE A 180      -1.789  -6.396   2.434  1.00 96.78           H  
ATOM   2953  C   ILE A 180      -0.614  -7.664   3.659  1.00 96.78           C  
ATOM   2954  CB  ILE A 180      -2.452  -6.050   4.433  1.00 96.78           C  
ATOM   2955  HB  ILE A 180      -2.632  -6.637   5.334  1.00 96.78           H  
ATOM   2956  O   ILE A 180       0.397  -7.322   3.039  1.00 96.78           O  
ATOM   2957  CG1 ILE A 180      -3.766  -5.365   3.986  1.00 96.78           C  
ATOM   2958 HG12 ILE A 180      -4.530  -6.126   3.826  1.00 96.78           H  
ATOM   2959 HG13 ILE A 180      -3.605  -4.847   3.040  1.00 96.78           H  
ATOM   2960  CG2 ILE A 180      -1.394  -4.994   4.797  1.00 96.78           C  
ATOM   2961 HG21 ILE A 180      -0.440  -5.469   5.027  1.00 96.78           H  
ATOM   2962 HG22 ILE A 180      -1.707  -4.450   5.688  1.00 96.78           H  
ATOM   2963 HG23 ILE A 180      -1.269  -4.295   3.970  1.00 96.78           H  
ATOM   2964  CD1 ILE A 180      -4.334  -4.366   4.997  1.00 96.78           C  
ATOM   2965 HD11 ILE A 180      -4.409  -4.825   5.984  1.00 96.78           H  
ATOM   2966 HD12 ILE A 180      -3.701  -3.481   5.056  1.00 96.78           H  
ATOM   2967 HD13 ILE A 180      -5.330  -4.067   4.671  1.00 96.78           H  
ATOM   2968  N   LEU A 181      -0.623  -8.644   4.569  1.00 95.86           N  
ATOM   2969  H   LEU A 181      -1.516  -8.894   4.968  1.00 95.86           H  
ATOM   2970  CA  LEU A 181       0.550  -9.358   5.093  1.00 95.86           C  
ATOM   2971  HA  LEU A 181       0.181 -10.044   5.856  1.00 95.86           H  
ATOM   2972  C   LEU A 181       1.537  -8.431   5.823  1.00 95.86           C  
ATOM   2973  CB  LEU A 181       1.211 -10.228   4.009  1.00 95.86           C  
ATOM   2974  HB2 LEU A 181       1.763  -9.584   3.324  1.00 95.86           H  
ATOM   2975  HB3 LEU A 181       1.935 -10.873   4.508  1.00 95.86           H  
ATOM   2976  O   LEU A 181       2.714  -8.299   5.469  1.00 95.86           O  
ATOM   2977  CG  LEU A 181       0.265 -11.110   3.177  1.00 95.86           C  
ATOM   2978  HG  LEU A 181      -0.334 -10.482   2.518  1.00 95.86           H  
ATOM   2979  CD1 LEU A 181       1.113 -12.043   2.322  1.00 95.86           C  
ATOM   2980 HD11 LEU A 181       1.625 -12.763   2.960  1.00 95.86           H  
ATOM   2981 HD12 LEU A 181       1.864 -11.476   1.772  1.00 95.86           H  
ATOM   2982 HD13 LEU A 181       0.468 -12.598   1.640  1.00 95.86           H  
ATOM   2983  CD2 LEU A 181      -0.657 -11.972   4.026  1.00 95.86           C  
ATOM   2984 HD21 LEU A 181      -1.342 -11.341   4.593  1.00 95.86           H  
ATOM   2985 HD22 LEU A 181      -1.256 -12.626   3.391  1.00 95.86           H  
ATOM   2986 HD23 LEU A 181      -0.085 -12.584   4.723  1.00 95.86           H  
ATOM   2987  N   ALA A 182       1.027  -7.734   6.839  1.00 96.91           N  
ATOM   2988  H   ALA A 182       0.067  -7.922   7.090  1.00 96.91           H  
ATOM   2989  CA  ALA A 182       1.794  -6.831   7.693  1.00 96.91           C  
ATOM   2990  HA  ALA A 182       2.854  -6.945   7.467  1.00 96.91           H  
ATOM   2991  C   ALA A 182       1.638  -7.207   9.177  1.00 96.91           C  
ATOM   2992  CB  ALA A 182       1.406  -5.381   7.365  1.00 96.91           C  
ATOM   2993  HB1 ALA A 182       0.353  -5.224   7.596  1.00 96.91           H  
ATOM   2994  HB2 ALA A 182       1.572  -5.186   6.305  1.00 96.91           H  
ATOM   2995  HB3 ALA A 182       2.013  -4.695   7.955  1.00 96.91           H  
ATOM   2996  O   ALA A 182       1.214  -6.382   9.982  1.00 96.91           O  
ATOM   2997  N   ASP A 183       1.992  -8.444   9.533  1.00 97.27           N  
ATOM   2998  H   ASP A 183       2.191  -9.110   8.800  1.00 97.27           H  
ATOM   2999  CA  ASP A 183       1.695  -9.050  10.844  1.00 97.27           C  
ATOM   3000  HA  ASP A 183       0.613  -9.143  10.942  1.00 97.27           H  
ATOM   3001  C   ASP A 183       2.185  -8.213  12.029  1.00 97.27           C  
ATOM   3002  CB  ASP A 183       2.283 -10.468  10.907  1.00 97.27           C  
ATOM   3003  HB2 ASP A 183       3.370 -10.404  10.858  1.00 97.27           H  
ATOM   3004  HB3 ASP A 183       2.008 -10.923  11.858  1.00 97.27           H  
ATOM   3005  O   ASP A 183       1.406  -7.901  12.921  1.00 97.27           O  
ATOM   3006  CG  ASP A 183       1.774 -11.356   9.768  1.00 97.27           C  
ATOM   3007  OD1 ASP A 183       0.654 -11.084   9.277  1.00 97.27           O  
ATOM   3008  OD2 ASP A 183       2.575 -12.192   9.303  1.00 97.27           O  
ATOM   3009  N   SER A 184       3.423  -7.711  11.985  1.00 97.04           N  
ATOM   3010  H   SER A 184       4.038  -8.055  11.261  1.00 97.04           H  
ATOM   3011  CA  SER A 184       3.947  -6.835  13.046  1.00 97.04           C  
ATOM   3012  HA  SER A 184       3.902  -7.381  13.988  1.00 97.04           H  
ATOM   3013  C   SER A 184       3.136  -5.540  13.219  1.00 97.04           C  
ATOM   3014  CB  SER A 184       5.408  -6.488  12.748  1.00 97.04           C  
ATOM   3015  HB2 SER A 184       5.982  -7.410  12.660  1.00 97.04           H  
ATOM   3016  HB3 SER A 184       5.469  -5.941  11.807  1.00 97.04           H  
ATOM   3017  O   SER A 184       2.997  -5.030  14.331  1.00 97.04           O  
ATOM   3018  OG  SER A 184       5.959  -5.699  13.785  1.00 97.04           O  
ATOM   3019  HG  SER A 184       5.813  -6.190  14.597  1.00 97.04           H  
ATOM   3020  N   ASN A 185       2.577  -4.990  12.136  1.00 97.46           N  
ATOM   3021  H   ASN A 185       2.591  -5.514  11.272  1.00 97.46           H  
ATOM   3022  CA  ASN A 185       1.703  -3.820  12.222  1.00 97.46           C  
ATOM   3023  HA  ASN A 185       2.147  -3.084  12.891  1.00 97.46           H  
ATOM   3024  C   ASN A 185       0.342  -4.201  12.807  1.00 97.46           C  
ATOM   3025  CB  ASN A 185       1.503  -3.177  10.843  1.00 97.46           C  
ATOM   3026  HB2 ASN A 185       1.151  -3.916  10.124  1.00 97.46           H  
ATOM   3027  HB3 ASN A 185       0.713  -2.432  10.945  1.00 97.46           H  
ATOM   3028  O   ASN A 185      -0.189  -3.457  13.630  1.00 97.46           O  
ATOM   3029  CG  ASN A 185       2.723  -2.486  10.277  1.00 97.46           C  
ATOM   3030  ND2 ASN A 185       2.477  -1.488   9.468  1.00 97.46           N  
ATOM   3031 HD21 ASN A 185       3.237  -0.838   9.324  1.00 97.46           H  
ATOM   3032 HD22 ASN A 185       1.526  -1.160   9.380  1.00 97.46           H  
ATOM   3033  OD1 ASN A 185       3.873  -2.811  10.529  1.00 97.46           O  
ATOM   3034  N   LEU A 186      -0.199  -5.350  12.396  1.00 97.90           N  
ATOM   3035  H   LEU A 186       0.324  -5.927  11.752  1.00 97.90           H  
ATOM   3036  CA  LEU A 186      -1.469  -5.868  12.891  1.00 97.90           C  
ATOM   3037  HA  LEU A 186      -2.221  -5.090  12.758  1.00 97.90           H  
ATOM   3038  C   LEU A 186      -1.400  -6.187  14.393  1.00 97.90           C  
ATOM   3039  CB  LEU A 186      -1.857  -7.096  12.050  1.00 97.90           C  
ATOM   3040  HB2 LEU A 186      -1.088  -7.861  12.162  1.00 97.90           H  
ATOM   3041  HB3 LEU A 186      -1.897  -6.806  11.000  1.00 97.90           H  
ATOM   3042  O   LEU A 186      -2.301  -5.823  15.137  1.00 97.90           O  
ATOM   3043  CG  LEU A 186      -3.207  -7.712  12.453  1.00 97.90           C  
ATOM   3044  HG  LEU A 186      -3.167  -8.033  13.494  1.00 97.90           H  
ATOM   3045  CD1 LEU A 186      -4.355  -6.719  12.283  1.00 97.90           C  
ATOM   3046 HD11 LEU A 186      -5.290  -7.202  12.567  1.00 97.90           H  
ATOM   3047 HD12 LEU A 186      -4.425  -6.360  11.256  1.00 97.90           H  
ATOM   3048 HD13 LEU A 186      -4.237  -5.880  12.970  1.00 97.90           H  
ATOM   3049  CD2 LEU A 186      -3.491  -8.944  11.594  1.00 97.90           C  
ATOM   3050 HD21 LEU A 186      -2.720  -9.695  11.767  1.00 97.90           H  
ATOM   3051 HD22 LEU A 186      -3.503  -8.684  10.536  1.00 97.90           H  
ATOM   3052 HD23 LEU A 186      -4.462  -9.356  11.866  1.00 97.90           H  
ATOM   3053  N   GLU A 187      -0.306  -6.781  14.867  1.00 97.52           N  
ATOM   3054  H   GLU A 187       0.371  -7.134  14.206  1.00 97.52           H  
ATOM   3055  CA  GLU A 187      -0.062  -7.020  16.294  1.00 97.52           C  
ATOM   3056  HA  GLU A 187      -0.847  -7.655  16.705  1.00 97.52           H  
ATOM   3057  C   GLU A 187      -0.041  -5.715  17.099  1.00 97.52           C  
ATOM   3058  CB  GLU A 187       1.291  -7.717  16.468  1.00 97.52           C  
ATOM   3059  HB2 GLU A 187       1.576  -7.668  17.519  1.00 97.52           H  
ATOM   3060  HB3 GLU A 187       2.033  -7.168  15.887  1.00 97.52           H  
ATOM   3061  O   GLU A 187      -0.671  -5.620  18.155  1.00 97.52           O  
ATOM   3062  CG  GLU A 187       1.285  -9.191  16.044  1.00 97.52           C  
ATOM   3063  HG2 GLU A 187       0.840  -9.285  15.053  1.00 97.52           H  
ATOM   3064  HG3 GLU A 187       0.663  -9.750  16.743  1.00 97.52           H  
ATOM   3065  CD  GLU A 187       2.703  -9.786  16.022  1.00 97.52           C  
ATOM   3066  OE1 GLU A 187       2.827 -10.946  15.579  1.00 97.52           O  
ATOM   3067  OE2 GLU A 187       3.659  -9.073  16.419  1.00 97.52           O  
ATOM   3068  N   LYS A 188       0.650  -4.681  16.596  1.00 97.24           N  
ATOM   3069  H   LYS A 188       1.150  -4.833  15.731  1.00 97.24           H  
ATOM   3070  CA  LYS A 188       0.692  -3.354  17.235  1.00 97.24           C  
ATOM   3071  HA  LYS A 188       1.024  -3.468  18.267  1.00 97.24           H  
ATOM   3072  C   LYS A 188      -0.693  -2.711  17.303  1.00 97.24           C  
ATOM   3073  CB  LYS A 188       1.652  -2.426  16.482  1.00 97.24           C  
ATOM   3074  HB2 LYS A 188       1.433  -2.479  15.415  1.00 97.24           H  
ATOM   3075  HB3 LYS A 188       1.478  -1.402  16.811  1.00 97.24           H  
ATOM   3076  O   LYS A 188      -1.037  -2.142  18.338  1.00 97.24           O  
ATOM   3077  CG  LYS A 188       3.129  -2.755  16.722  1.00 97.24           C  
ATOM   3078  HG2 LYS A 188       3.379  -2.556  17.764  1.00 97.24           H  
ATOM   3079  HG3 LYS A 188       3.321  -3.808  16.514  1.00 97.24           H  
ATOM   3080  CD  LYS A 188       3.993  -1.878  15.808  1.00 97.24           C  
ATOM   3081  HD2 LYS A 188       3.696  -2.051  14.774  1.00 97.24           H  
ATOM   3082  HD3 LYS A 188       3.826  -0.829  16.054  1.00 97.24           H  
ATOM   3083  CE  LYS A 188       5.477  -2.218  15.961  1.00 97.24           C  
ATOM   3084  HE2 LYS A 188       5.613  -3.270  15.713  1.00 97.24           H  
ATOM   3085  HE3 LYS A 188       5.765  -2.075  17.003  1.00 97.24           H  
ATOM   3086  NZ  LYS A 188       6.313  -1.371  15.070  1.00 97.24           N  
ATOM   3087  HZ1 LYS A 188       6.169  -0.388  15.255  1.00 97.24           H  
ATOM   3088  HZ2 LYS A 188       7.293  -1.581  15.189  1.00 97.24           H  
ATOM   3089  HZ3 LYS A 188       6.071  -1.545  14.105  1.00 97.24           H  
ATOM   3090  N   LEU A 189      -1.463  -2.808  16.222  1.00 96.97           N  
ATOM   3091  H   LEU A 189      -1.085  -3.292  15.420  1.00 96.97           H  
ATOM   3092  CA  LEU A 189      -2.838  -2.321  16.127  1.00 96.97           C  
ATOM   3093  HA  LEU A 189      -2.864  -1.253  16.347  1.00 96.97           H  
ATOM   3094  C   LEU A 189      -3.730  -3.032  17.146  1.00 96.97           C  
ATOM   3095  CB  LEU A 189      -3.286  -2.539  14.676  1.00 96.97           C  
ATOM   3096  HB2 LEU A 189      -3.181  -3.599  14.444  1.00 96.97           H  
ATOM   3097  HB3 LEU A 189      -2.587  -1.998  14.038  1.00 96.97           H  
ATOM   3098  O   LEU A 189      -4.330  -2.364  17.983  1.00 96.97           O  
ATOM   3099  CG  LEU A 189      -4.706  -2.111  14.271  1.00 96.97           C  
ATOM   3100  HG  LEU A 189      -4.830  -1.037  14.410  1.00 96.97           H  
ATOM   3101  CD1 LEU A 189      -4.802  -2.457  12.788  1.00 96.97           C  
ATOM   3102 HD11 LEU A 189      -4.109  -1.845  12.210  1.00 96.97           H  
ATOM   3103 HD12 LEU A 189      -5.825  -2.319  12.441  1.00 96.97           H  
ATOM   3104 HD13 LEU A 189      -4.563  -3.509  12.631  1.00 96.97           H  
ATOM   3105  CD2 LEU A 189      -5.855  -2.857  14.944  1.00 96.97           C  
ATOM   3106 HD21 LEU A 189      -5.986  -2.537  15.978  1.00 96.97           H  
ATOM   3107 HD22 LEU A 189      -5.690  -3.934  14.902  1.00 96.97           H  
ATOM   3108 HD23 LEU A 189      -6.789  -2.636  14.427  1.00 96.97           H  
ATOM   3109  N   ASN A 190      -3.754  -4.366  17.138  1.00 97.03           N  
ATOM   3110  H   ASN A 190      -3.266  -4.851  16.398  1.00 97.03           H  
ATOM   3111  CA  ASN A 190      -4.585  -5.161  18.044  1.00 97.03           C  
ATOM   3112  HA  ASN A 190      -5.628  -4.867  17.922  1.00 97.03           H  
ATOM   3113  C   ASN A 190      -4.225  -4.897  19.507  1.00 97.03           C  
ATOM   3114  CB  ASN A 190      -4.445  -6.652  17.679  1.00 97.03           C  
ATOM   3115  HB2 ASN A 190      -4.894  -7.255  18.467  1.00 97.03           H  
ATOM   3116  HB3 ASN A 190      -3.392  -6.920  17.587  1.00 97.03           H  
ATOM   3117  O   ASN A 190      -5.104  -4.732  20.348  1.00 97.03           O  
ATOM   3118  CG  ASN A 190      -5.168  -6.996  16.388  1.00 97.03           C  
ATOM   3119  ND2 ASN A 190      -4.944  -8.153  15.817  1.00 97.03           N  
ATOM   3120 HD21 ASN A 190      -5.567  -8.326  15.041  1.00 97.03           H  
ATOM   3121 HD22 ASN A 190      -4.358  -8.849  16.255  1.00 97.03           H  
ATOM   3122  OD1 ASN A 190      -5.960  -6.238  15.870  1.00 97.03           O  
ATOM   3123  N   LYS A 191      -2.931  -4.760  19.820  1.00 96.85           N  
ATOM   3124  H   LYS A 191      -2.244  -4.939  19.102  1.00 96.85           H  
ATOM   3125  CA  LYS A 191      -2.487  -4.366  21.160  1.00 96.85           C  
ATOM   3126  HA  LYS A 191      -2.928  -5.057  21.878  1.00 96.85           H  
ATOM   3127  C   LYS A 191      -2.989  -2.972  21.546  1.00 96.85           C  
ATOM   3128  CB  LYS A 191      -0.962  -4.475  21.238  1.00 96.85           C  
ATOM   3129  HB2 LYS A 191      -0.671  -5.488  20.958  1.00 96.85           H  
ATOM   3130  HB3 LYS A 191      -0.508  -3.776  20.536  1.00 96.85           H  
ATOM   3131  O   LYS A 191      -3.479  -2.808  22.658  1.00 96.85           O  
ATOM   3132  CG  LYS A 191      -0.460  -4.183  22.657  1.00 96.85           C  
ATOM   3133  HG2 LYS A 191      -0.965  -4.845  23.360  1.00 96.85           H  
ATOM   3134  HG3 LYS A 191      -0.684  -3.149  22.919  1.00 96.85           H  
ATOM   3135  CD  LYS A 191       1.050  -4.399  22.751  1.00 96.85           C  
ATOM   3136  HD2 LYS A 191       1.556  -3.731  22.054  1.00 96.85           H  
ATOM   3137  HD3 LYS A 191       1.276  -5.433  22.491  1.00 96.85           H  
ATOM   3138  CE  LYS A 191       1.503  -4.110  24.184  1.00 96.85           C  
ATOM   3139  HE2 LYS A 191       0.902  -4.719  24.859  1.00 96.85           H  
ATOM   3140  HE3 LYS A 191       1.292  -3.066  24.412  1.00 96.85           H  
ATOM   3141  NZ  LYS A 191       2.943  -4.419  24.366  1.00 96.85           N  
ATOM   3142  HZ1 LYS A 191       3.514  -3.862  23.747  1.00 96.85           H  
ATOM   3143  HZ2 LYS A 191       3.110  -5.394  24.163  1.00 96.85           H  
ATOM   3144  HZ3 LYS A 191       3.224  -4.253  25.322  1.00 96.85           H  
ATOM   3145  N   ALA A 192      -2.877  -1.983  20.658  1.00 96.30           N  
ATOM   3146  H   ALA A 192      -2.493  -2.188  19.747  1.00 96.30           H  
ATOM   3147  CA  ALA A 192      -3.365  -0.627  20.917  1.00 96.30           C  
ATOM   3148  HA  ALA A 192      -2.907  -0.256  21.834  1.00 96.30           H  
ATOM   3149  C   ALA A 192      -4.887  -0.600  21.125  1.00 96.30           C  
ATOM   3150  CB  ALA A 192      -2.943   0.281  19.756  1.00 96.30           C  
ATOM   3151  HB1 ALA A 192      -1.863   0.233  19.617  1.00 96.30           H  
ATOM   3152  HB2 ALA A 192      -3.431  -0.042  18.836  1.00 96.30           H  
ATOM   3153  HB3 ALA A 192      -3.237   1.309  19.967  1.00 96.30           H  
ATOM   3154  O   ALA A 192      -5.364   0.057  22.046  1.00 96.30           O  
ATOM   3155  N   TYR A 193      -5.628  -1.366  20.323  1.00 96.59           N  
ATOM   3156  H   TYR A 193      -5.170  -1.866  19.574  1.00 96.59           H  
ATOM   3157  CA  TYR A 193      -7.076  -1.492  20.432  1.00 96.59           C  
ATOM   3158  HA  TYR A 193      -7.513  -0.493  20.443  1.00 96.59           H  
ATOM   3159  C   TYR A 193      -7.510  -2.195  21.725  1.00 96.59           C  
ATOM   3160  CB  TYR A 193      -7.603  -2.242  19.207  1.00 96.59           C  
ATOM   3161  HB2 TYR A 193      -7.247  -1.756  18.298  1.00 96.59           H  
ATOM   3162  HB3 TYR A 193      -7.218  -3.262  19.208  1.00 96.59           H  
ATOM   3163  O   TYR A 193      -8.424  -1.733  22.396  1.00 96.59           O  
ATOM   3164  CG  TYR A 193      -9.110  -2.270  19.165  1.00 96.59           C  
ATOM   3165  CD1 TYR A 193      -9.805  -3.451  19.485  1.00 96.59           C  
ATOM   3166  HD1 TYR A 193      -9.273  -4.359  19.726  1.00 96.59           H  
ATOM   3167  CD2 TYR A 193      -9.814  -1.095  18.839  1.00 96.59           C  
ATOM   3168  HD2 TYR A 193      -9.282  -0.190  18.585  1.00 96.59           H  
ATOM   3169  CE1 TYR A 193     -11.210  -3.458  19.460  1.00 96.59           C  
ATOM   3170  HE1 TYR A 193     -11.747  -4.372  19.667  1.00 96.59           H  
ATOM   3171  CE2 TYR A 193     -11.219  -1.094  18.845  1.00 96.59           C  
ATOM   3172  HE2 TYR A 193     -11.780  -0.201  18.612  1.00 96.59           H  
ATOM   3173  OH  TYR A 193     -13.258  -2.207  19.278  1.00 96.59           O  
ATOM   3174  HH  TYR A 193     -13.630  -3.036  19.588  1.00 96.59           H  
ATOM   3175  CZ  TYR A 193     -11.918  -2.276  19.149  1.00 96.59           C  
ATOM   3176  N   ASN A 194      -6.830  -3.265  22.137  1.00 94.69           N  
ATOM   3177  H   ASN A 194      -6.149  -3.673  21.513  1.00 94.69           H  
ATOM   3178  CA  ASN A 194      -7.151  -3.972  23.384  1.00 94.69           C  
ATOM   3179  HA  ASN A 194      -8.228  -4.128  23.437  1.00 94.69           H  
ATOM   3180  C   ASN A 194      -6.769  -3.171  24.635  1.00 94.69           C  
ATOM   3181  CB  ASN A 194      -6.457  -5.342  23.367  1.00 94.69           C  
ATOM   3182  HB2 ASN A 194      -6.572  -5.814  24.343  1.00 94.69           H  
ATOM   3183  HB3 ASN A 194      -5.394  -5.216  23.162  1.00 94.69           H  
ATOM   3184  O   ASN A 194      -7.322  -3.389  25.707  1.00 94.69           O  
ATOM   3185  CG  ASN A 194      -7.064  -6.276  22.337  1.00 94.69           C  
ATOM   3186  ND2 ASN A 194      -6.405  -7.362  22.015  1.00 94.69           N  
ATOM   3187 HD21 ASN A 194      -6.896  -7.965  21.371  1.00 94.69           H  
ATOM   3188 HD22 ASN A 194      -5.543  -7.614  22.479  1.00 94.69           H  
ATOM   3189  OD1 ASN A 194      -8.140  -6.060  21.815  1.00 94.69           O  
ATOM   3190  N   GLN A 195      -5.823  -2.239  24.505  1.00 94.59           N  
ATOM   3191  H   GLN A 195      -5.385  -2.136  23.601  1.00 94.59           H  
ATOM   3192  CA  GLN A 195      -5.411  -1.328  25.573  1.00 94.59           C  
ATOM   3193  HA  GLN A 195      -5.637  -1.791  26.534  1.00 94.59           H  
ATOM   3194  C   GLN A 195      -6.192  -0.007  25.559  1.00 94.59           C  
ATOM   3195  CB  GLN A 195      -3.891  -1.109  25.498  1.00 94.59           C  
ATOM   3196  HB2 GLN A 195      -3.598  -0.349  26.222  1.00 94.59           H  
ATOM   3197  HB3 GLN A 195      -3.622  -0.759  24.501  1.00 94.59           H  
ATOM   3198  O   GLN A 195      -5.857   0.899  26.328  1.00 94.59           O  
ATOM   3199  CG  GLN A 195      -3.130  -2.400  25.830  1.00 94.59           C  
ATOM   3200  HG2 GLN A 195      -3.420  -3.205  25.154  1.00 94.59           H  
ATOM   3201  HG3 GLN A 195      -3.409  -2.707  26.838  1.00 94.59           H  
ATOM   3202  CD  GLN A 195      -1.613  -2.251  25.771  1.00 94.59           C  
ATOM   3203  NE2 GLN A 195      -0.900  -3.087  26.496  1.00 94.59           N  
ATOM   3204 HE21 GLN A 195       0.045  -2.791  26.694  1.00 94.59           H  
ATOM   3205 HE22 GLN A 195      -1.397  -3.730  27.095  1.00 94.59           H  
ATOM   3206  OE1 GLN A 195      -1.012  -1.410  25.115  1.00 94.59           O  
ATOM   3207  N   LYS A 196      -7.219   0.126  24.704  1.00 91.43           N  
ATOM   3208  H   LYS A 196      -7.461  -0.647  24.101  1.00 91.43           H  
ATOM   3209  CA  LYS A 196      -8.080   1.308  24.690  1.00 91.43           C  
ATOM   3210  HA  LYS A 196      -7.431   2.176  24.573  1.00 91.43           H  
ATOM   3211  C   LYS A 196      -8.777   1.424  26.048  1.00 91.43           C  
ATOM   3212  CB  LYS A 196      -9.036   1.294  23.475  1.00 91.43           C  
ATOM   3213  HB2 LYS A 196      -8.452   1.043  22.590  1.00 91.43           H  
ATOM   3214  HB3 LYS A 196      -9.419   2.304  23.332  1.00 91.43           H  
ATOM   3215  O   LYS A 196      -9.501   0.530  26.473  1.00 91.43           O  
ATOM   3216  CG  LYS A 196     -10.248   0.342  23.574  1.00 91.43           C  
ATOM   3217  HG2 LYS A 196      -9.939  -0.626  23.969  1.00 91.43           H  
ATOM   3218  HG3 LYS A 196     -10.975   0.767  24.267  1.00 91.43           H  
ATOM   3219  CD  LYS A 196     -10.929   0.157  22.206  1.00 91.43           C  
ATOM   3220  HD2 LYS A 196     -11.286   1.135  21.882  1.00 91.43           H  
ATOM   3221  HD3 LYS A 196     -10.203  -0.181  21.467  1.00 91.43           H  
ATOM   3222  CE  LYS A 196     -12.135  -0.803  22.220  1.00 91.43           C  
ATOM   3223  HE2 LYS A 196     -12.750  -0.597  23.096  1.00 91.43           H  
ATOM   3224  HE3 LYS A 196     -12.741  -0.591  21.340  1.00 91.43           H  
ATOM   3225  NZ  LYS A 196     -11.759  -2.242  22.179  1.00 91.43           N  
ATOM   3226  HZ1 LYS A 196     -11.273  -2.533  23.015  1.00 91.43           H  
ATOM   3227  HZ2 LYS A 196     -11.172  -2.432  21.380  1.00 91.43           H  
ATOM   3228  HZ3 LYS A 196     -12.578  -2.818  22.045  1.00 91.43           H  
ATOM   3229  N   GLN A 197      -8.508   2.514  26.760  1.00 84.06           N  
ATOM   3230  H   GLN A 197      -7.850   3.181  26.383  1.00 84.06           H  
ATOM   3231  CA  GLN A 197      -9.269   2.866  27.959  1.00 84.06           C  
ATOM   3232  HA  GLN A 197      -9.364   1.986  28.595  1.00 84.06           H  
ATOM   3233  C   GLN A 197     -10.689   3.296  27.555  1.00 84.06           C  
ATOM   3234  CB  GLN A 197      -8.522   3.957  28.744  1.00 84.06           C  
ATOM   3235  HB2 GLN A 197      -9.130   4.256  29.598  1.00 84.06           H  
ATOM   3236  HB3 GLN A 197      -8.372   4.828  28.106  1.00 84.06           H  
ATOM   3237  O   GLN A 197     -10.978   3.401  26.362  1.00 84.06           O  
ATOM   3238  CG  GLN A 197      -7.164   3.458  29.267  1.00 84.06           C  
ATOM   3239  HG2 GLN A 197      -7.319   2.567  29.875  1.00 84.06           H  
ATOM   3240  HG3 GLN A 197      -6.520   3.191  28.429  1.00 84.06           H  
ATOM   3241  CD  GLN A 197      -6.434   4.495  30.116  1.00 84.06           C  
ATOM   3242  NE2 GLN A 197      -5.243   4.194  30.582  1.00 84.06           N  
ATOM   3243 HE21 GLN A 197      -4.830   3.290  30.400  1.00 84.06           H  
ATOM   3244 HE22 GLN A 197      -4.810   4.907  31.151  1.00 84.06           H  
ATOM   3245  OE1 GLN A 197      -6.903   5.587  30.377  1.00 84.06           O  
ATOM   3246  N   ASN A 198     -11.559   3.569  28.534  1.00 86.73           N  
ATOM   3247  H   ASN A 198     -11.258   3.432  29.488  1.00 86.73           H  
ATOM   3248  CA  ASN A 198     -12.917   4.093  28.326  1.00 86.73           C  
ATOM   3249  HA  ASN A 198     -13.442   3.438  27.630  1.00 86.73           H  
ATOM   3250  C   ASN A 198     -12.891   5.493  27.682  1.00 86.73           C  
ATOM   3251  CB  ASN A 198     -13.680   4.095  29.667  1.00 86.73           C  
ATOM   3252  HB2 ASN A 198     -14.591   4.683  29.553  1.00 86.73           H  
ATOM   3253  HB3 ASN A 198     -13.073   4.573  30.436  1.00 86.73           H  
ATOM   3254  O   ASN A 198     -13.125   6.504  28.341  1.00 86.73           O  
ATOM   3255  CG  ASN A 198     -14.110   2.719  30.133  1.00 86.73           C  
ATOM   3256  ND2 ASN A 198     -14.434   2.571  31.396  1.00 86.73           N  
ATOM   3257 HD21 ASN A 198     -14.732   1.645  31.667  1.00 86.73           H  
ATOM   3258 HD22 ASN A 198     -14.406   3.353  32.035  1.00 86.73           H  
ATOM   3259  OD1 ASN A 198     -14.180   1.766  29.382  1.00 86.73           O  
ATOM   3260  N   LYS A 199     -12.563   5.540  26.392  1.00 92.22           N  
ATOM   3261  H   LYS A 199     -12.322   4.663  25.953  1.00 92.22           H  
ATOM   3262  CA  LYS A 199     -12.512   6.742  25.570  1.00 92.22           C  
ATOM   3263  HA  LYS A 199     -12.126   7.551  26.191  1.00 92.22           H  
ATOM   3264  C   LYS A 199     -13.921   7.128  25.100  1.00 92.22           C  
ATOM   3265  CB  LYS A 199     -11.551   6.538  24.386  1.00 92.22           C  
ATOM   3266  HB2 LYS A 199     -11.764   5.585  23.902  1.00 92.22           H  
ATOM   3267  HB3 LYS A 199     -11.709   7.335  23.659  1.00 92.22           H  
ATOM   3268  O   LYS A 199     -14.778   6.248  24.962  1.00 92.22           O  
ATOM   3269  CG  LYS A 199     -10.086   6.583  24.843  1.00 92.22           C  
ATOM   3270  HG2 LYS A 199      -9.907   5.819  25.600  1.00 92.22           H  
ATOM   3271  HG3 LYS A 199      -9.896   7.561  25.285  1.00 92.22           H  
ATOM   3272  CD  LYS A 199      -9.124   6.356  23.669  1.00 92.22           C  
ATOM   3273  HD2 LYS A 199      -9.388   7.014  22.841  1.00 92.22           H  
ATOM   3274  HD3 LYS A 199      -9.234   5.326  23.328  1.00 92.22           H  
ATOM   3275  CE  LYS A 199      -7.660   6.592  24.071  1.00 92.22           C  
ATOM   3276  HE2 LYS A 199      -7.022   6.242  23.260  1.00 92.22           H  
ATOM   3277  HE3 LYS A 199      -7.432   6.008  24.962  1.00 92.22           H  
ATOM   3278  NZ  LYS A 199      -7.385   8.030  24.314  1.00 92.22           N  
ATOM   3279  HZ1 LYS A 199      -7.958   8.407  25.055  1.00 92.22           H  
ATOM   3280  HZ2 LYS A 199      -7.676   8.572  23.512  1.00 92.22           H  
ATOM   3281  HZ3 LYS A 199      -6.407   8.224  24.474  1.00 92.22           H  
ATOM   3282  N   PRO A 200     -14.168   8.424  24.853  1.00 95.40           N  
ATOM   3283  CA  PRO A 200     -15.386   8.902  24.206  1.00 95.40           C  
ATOM   3284  HA  PRO A 200     -16.223   8.754  24.888  1.00 95.40           H  
ATOM   3285  C   PRO A 200     -15.677   8.189  22.872  1.00 95.40           C  
ATOM   3286  CB  PRO A 200     -15.149  10.401  24.020  1.00 95.40           C  
ATOM   3287  HB2 PRO A 200     -14.606  10.565  23.090  1.00 95.40           H  
ATOM   3288  HB3 PRO A 200     -16.075  10.975  24.047  1.00 95.40           H  
ATOM   3289  O   PRO A 200     -14.764   7.740  22.180  1.00 95.40           O  
ATOM   3290  CG  PRO A 200     -14.208  10.774  25.155  1.00 95.40           C  
ATOM   3291  HG2 PRO A 200     -13.649  11.684  24.939  1.00 95.40           H  
ATOM   3292  HG3 PRO A 200     -14.762  10.861  26.090  1.00 95.40           H  
ATOM   3293  CD  PRO A 200     -13.304   9.550  25.192  1.00 95.40           C  
ATOM   3294  HD2 PRO A 200     -12.870   9.457  26.187  1.00 95.40           H  
ATOM   3295  HD3 PRO A 200     -12.523   9.646  24.437  1.00 95.40           H  
ATOM   3296  N   ILE A 201     -16.961   8.049  22.520  1.00 96.92           N  
ATOM   3297  H   ILE A 201     -17.654   8.526  23.079  1.00 96.92           H  
ATOM   3298  CA  ILE A 201     -17.413   7.296  21.331  1.00 96.92           C  
ATOM   3299  HA  ILE A 201     -16.997   6.290  21.368  1.00 96.92           H  
ATOM   3300  C   ILE A 201     -16.912   7.929  20.027  1.00 96.92           C  
ATOM   3301  CB  ILE A 201     -18.958   7.197  21.328  1.00 96.92           C  
ATOM   3302  HB  ILE A 201     -19.360   8.197  21.492  1.00 96.92           H  
ATOM   3303  O   ILE A 201     -16.500   7.210  19.117  1.00 96.92           O  
ATOM   3304  CG1 ILE A 201     -19.438   6.279  22.477  1.00 96.92           C  
ATOM   3305 HG12 ILE A 201     -19.014   6.638  23.415  1.00 96.92           H  
ATOM   3306 HG13 ILE A 201     -19.074   5.265  22.311  1.00 96.92           H  
ATOM   3307  CG2 ILE A 201     -19.513   6.695  19.984  1.00 96.92           C  
ATOM   3308 HG21 ILE A 201     -19.137   5.697  19.759  1.00 96.92           H  
ATOM   3309 HG22 ILE A 201     -19.242   7.372  19.173  1.00 96.92           H  
ATOM   3310 HG23 ILE A 201     -20.602   6.686  20.021  1.00 96.92           H  
ATOM   3311  CD1 ILE A 201     -20.963   6.244  22.649  1.00 96.92           C  
ATOM   3312 HD11 ILE A 201     -21.211   5.792  23.610  1.00 96.92           H  
ATOM   3313 HD12 ILE A 201     -21.356   7.261  22.636  1.00 96.92           H  
ATOM   3314 HD13 ILE A 201     -21.427   5.660  21.855  1.00 96.92           H  
ATOM   3315  N   ASP A 202     -16.936   9.256  19.957  1.00 96.72           N  
ATOM   3316  H   ASP A 202     -17.107   9.778  20.805  1.00 96.72           H  
ATOM   3317  CA  ASP A 202     -16.374  10.048  18.864  1.00 96.72           C  
ATOM   3318  HA  ASP A 202     -16.838   9.740  17.927  1.00 96.72           H  
ATOM   3319  C   ASP A 202     -14.877   9.767  18.698  1.00 96.72           C  
ATOM   3320  CB  ASP A 202     -16.689  11.549  19.065  1.00 96.72           C  
ATOM   3321  HB2 ASP A 202     -16.104  12.126  18.348  1.00 96.72           H  
ATOM   3322  HB3 ASP A 202     -17.739  11.697  18.816  1.00 96.72           H  
ATOM   3323  O   ASP A 202     -14.447   9.389  17.610  1.00 96.72           O  
ATOM   3324  CG  ASP A 202     -16.462  12.127  20.476  1.00 96.72           C  
ATOM   3325  OD1 ASP A 202     -16.093  11.355  21.392  1.00 96.72           O  
ATOM   3326  OD2 ASP A 202     -16.804  13.315  20.679  1.00 96.72           O  
ATOM   3327  N   GLU A 203     -14.105   9.805  19.788  1.00 96.18           N  
ATOM   3328  H   GLU A 203     -14.519  10.159  20.638  1.00 96.18           H  
ATOM   3329  CA  GLU A 203     -12.672   9.485  19.748  1.00 96.18           C  
ATOM   3330  HA  GLU A 203     -12.205  10.145  19.018  1.00 96.18           H  
ATOM   3331  C   GLU A 203     -12.411   8.033  19.294  1.00 96.18           C  
ATOM   3332  CB  GLU A 203     -12.030   9.752  21.126  1.00 96.18           C  
ATOM   3333  HB2 GLU A 203     -12.371   8.999  21.836  1.00 96.18           H  
ATOM   3334  HB3 GLU A 203     -12.334  10.736  21.483  1.00 96.18           H  
ATOM   3335  O   GLU A 203     -11.484   7.772  18.520  1.00 96.18           O  
ATOM   3336  CG  GLU A 203     -10.495   9.711  21.029  1.00 96.18           C  
ATOM   3337  HG2 GLU A 203     -10.160  10.516  20.375  1.00 96.18           H  
ATOM   3338  HG3 GLU A 203     -10.201   8.767  20.567  1.00 96.18           H  
ATOM   3339  CD  GLU A 203      -9.743   9.802  22.364  1.00 96.18           C  
ATOM   3340  OE1 GLU A 203      -8.536   9.448  22.363  1.00 96.18           O  
ATOM   3341  OE2 GLU A 203     -10.331  10.087  23.427  1.00 96.18           O  
ATOM   3342  N   LEU A 204     -13.217   7.065  19.747  1.00 96.97           N  
ATOM   3343  H   LEU A 204     -13.960   7.330  20.377  1.00 96.97           H  
ATOM   3344  CA  LEU A 204     -13.112   5.671  19.296  1.00 96.97           C  
ATOM   3345  HA  LEU A 204     -12.096   5.318  19.475  1.00 96.97           H  
ATOM   3346  C   LEU A 204     -13.347   5.555  17.784  1.00 96.97           C  
ATOM   3347  CB  LEU A 204     -14.108   4.782  20.065  1.00 96.97           C  
ATOM   3348  HB2 LEU A 204     -14.180   3.821  19.555  1.00 96.97           H  
ATOM   3349  HB3 LEU A 204     -15.094   5.244  20.019  1.00 96.97           H  
ATOM   3350  O   LEU A 204     -12.543   4.935  17.083  1.00 96.97           O  
ATOM   3351  CG  LEU A 204     -13.754   4.520  21.539  1.00 96.97           C  
ATOM   3352  HG  LEU A 204     -13.625   5.463  22.071  1.00 96.97           H  
ATOM   3353  CD1 LEU A 204     -14.884   3.732  22.202  1.00 96.97           C  
ATOM   3354 HD11 LEU A 204     -15.807   4.309  22.136  1.00 96.97           H  
ATOM   3355 HD12 LEU A 204     -14.653   3.574  23.256  1.00 96.97           H  
ATOM   3356 HD13 LEU A 204     -15.022   2.774  21.702  1.00 96.97           H  
ATOM   3357  CD2 LEU A 204     -12.468   3.704  21.681  1.00 96.97           C  
ATOM   3358 HD21 LEU A 204     -12.334   3.404  22.721  1.00 96.97           H  
ATOM   3359 HD22 LEU A 204     -11.617   4.316  21.385  1.00 96.97           H  
ATOM   3360 HD23 LEU A 204     -12.530   2.822  21.043  1.00 96.97           H  
ATOM   3361  N   ALA A 205     -14.408   6.182  17.275  1.00 97.76           N  
ATOM   3362  H   ALA A 205     -15.000   6.712  17.897  1.00 97.76           H  
ATOM   3363  CA  ALA A 205     -14.749   6.158  15.859  1.00 97.76           C  
ATOM   3364  HA  ALA A 205     -14.781   5.122  15.523  1.00 97.76           H  
ATOM   3365  C   ALA A 205     -13.702   6.858  14.987  1.00 97.76           C  
ATOM   3366  CB  ALA A 205     -16.138   6.772  15.693  1.00 97.76           C  
ATOM   3367  HB1 ALA A 205     -16.864   6.186  16.257  1.00 97.76           H  
ATOM   3368  HB2 ALA A 205     -16.420   6.780  14.641  1.00 97.76           H  
ATOM   3369  HB3 ALA A 205     -16.133   7.789  16.085  1.00 97.76           H  
ATOM   3370  O   ALA A 205     -13.306   6.303  13.962  1.00 97.76           O  
ATOM   3371  N   GLU A 206     -13.187   8.016  15.403  1.00 96.92           N  
ATOM   3372  H   GLU A 206     -13.568   8.449  16.232  1.00 96.92           H  
ATOM   3373  CA  GLU A 206     -12.104   8.712  14.699  1.00 96.92           C  
ATOM   3374  HA  GLU A 206     -12.430   8.979  13.693  1.00 96.92           H  
ATOM   3375  C   GLU A 206     -10.852   7.838  14.563  1.00 96.92           C  
ATOM   3376  CB  GLU A 206     -11.726   9.993  15.449  1.00 96.92           C  
ATOM   3377  HB2 GLU A 206     -10.763  10.333  15.069  1.00 96.92           H  
ATOM   3378  HB3 GLU A 206     -11.617   9.770  16.510  1.00 96.92           H  
ATOM   3379  O   GLU A 206     -10.243   7.770  13.492  1.00 96.92           O  
ATOM   3380  CG  GLU A 206     -12.742  11.126  15.251  1.00 96.92           C  
ATOM   3381  HG2 GLU A 206     -12.830  11.321  14.182  1.00 96.92           H  
ATOM   3382  HG3 GLU A 206     -13.722  10.813  15.611  1.00 96.92           H  
ATOM   3383  CD  GLU A 206     -12.311  12.419  15.964  1.00 96.92           C  
ATOM   3384  OE1 GLU A 206     -13.030  13.427  15.798  1.00 96.92           O  
ATOM   3385  OE2 GLU A 206     -11.233  12.417  16.607  1.00 96.92           O  
ATOM   3386  N   ASN A 207     -10.483   7.106  15.617  1.00 97.03           N  
ATOM   3387  H   ASN A 207     -11.023   7.188  16.467  1.00 97.03           H  
ATOM   3388  CA  ASN A 207      -9.339   6.198  15.565  1.00 97.03           C  
ATOM   3389  HA  ASN A 207      -8.486   6.748  15.166  1.00 97.03           H  
ATOM   3390  C   ASN A 207      -9.564   5.029  14.594  1.00 97.03           C  
ATOM   3391  CB  ASN A 207      -8.984   5.733  16.984  1.00 97.03           C  
ATOM   3392  HB2 ASN A 207      -9.887   5.524  17.557  1.00 97.03           H  
ATOM   3393  HB3 ASN A 207      -8.393   4.819  16.932  1.00 97.03           H  
ATOM   3394  O   ASN A 207      -8.645   4.671  13.853  1.00 97.03           O  
ATOM   3395  CG  ASN A 207      -8.140   6.775  17.688  1.00 97.03           C  
ATOM   3396  ND2 ASN A 207      -8.706   7.580  18.549  1.00 97.03           N  
ATOM   3397 HD21 ASN A 207      -8.168   8.339  18.942  1.00 97.03           H  
ATOM   3398 HD22 ASN A 207      -9.713   7.590  18.630  1.00 97.03           H  
ATOM   3399  OD1 ASN A 207      -6.952   6.894  17.431  1.00 97.03           O  
ATOM   3400  N   ILE A 208     -10.774   4.463  14.538  1.00 97.06           N  
ATOM   3401  H   ILE A 208     -11.490   4.798  15.166  1.00 97.06           H  
ATOM   3402  CA  ILE A 208     -11.125   3.431  13.547  1.00 97.06           C  
ATOM   3403  HA  ILE A 208     -10.351   2.664  13.555  1.00 97.06           H  
ATOM   3404  C   ILE A 208     -11.138   4.000  12.120  1.00 97.06           C  
ATOM   3405  CB  ILE A 208     -12.467   2.762  13.914  1.00 97.06           C  
ATOM   3406  HB  ILE A 208     -13.225   3.540  14.007  1.00 97.06           H  
ATOM   3407  O   ILE A 208     -10.647   3.352  11.197  1.00 97.06           O  
ATOM   3408  CG1 ILE A 208     -12.395   2.020  15.268  1.00 97.06           C  
ATOM   3409 HG12 ILE A 208     -13.393   1.656  15.513  1.00 97.06           H  
ATOM   3410 HG13 ILE A 208     -12.107   2.717  16.055  1.00 97.06           H  
ATOM   3411  CG2 ILE A 208     -12.934   1.792  12.813  1.00 97.06           C  
ATOM   3412 HG21 ILE A 208     -13.243   2.346  11.926  1.00 97.06           H  
ATOM   3413 HG22 ILE A 208     -13.789   1.216  13.167  1.00 97.06           H  
ATOM   3414 HG23 ILE A 208     -12.133   1.105  12.538  1.00 97.06           H  
ATOM   3415  CD1 ILE A 208     -11.438   0.826  15.326  1.00 97.06           C  
ATOM   3416 HD11 ILE A 208     -11.733   0.066  14.602  1.00 97.06           H  
ATOM   3417 HD12 ILE A 208     -11.483   0.386  16.322  1.00 97.06           H  
ATOM   3418 HD13 ILE A 208     -10.414   1.145  15.133  1.00 97.06           H  
ATOM   3419  N   ILE A 209     -11.608   5.231  11.918  1.00 96.99           N  
ATOM   3420  H   ILE A 209     -12.031   5.721  12.694  1.00 96.99           H  
ATOM   3421  CA  ILE A 209     -11.557   5.890  10.606  1.00 96.99           C  
ATOM   3422  HA  ILE A 209     -12.016   5.225   9.874  1.00 96.99           H  
ATOM   3423  C   ILE A 209     -10.102   6.097  10.161  1.00 96.99           C  
ATOM   3424  CB  ILE A 209     -12.376   7.200  10.630  1.00 96.99           C  
ATOM   3425  HB  ILE A 209     -12.079   7.781  11.503  1.00 96.99           H  
ATOM   3426  O   ILE A 209      -9.747   5.760   9.029  1.00 96.99           O  
ATOM   3427  CG1 ILE A 209     -13.883   6.867  10.732  1.00 96.99           C  
ATOM   3428 HG12 ILE A 209     -14.229   6.450   9.786  1.00 96.99           H  
ATOM   3429 HG13 ILE A 209     -14.046   6.108  11.498  1.00 96.99           H  
ATOM   3430  CG2 ILE A 209     -12.110   8.048   9.371  1.00 96.99           C  
ATOM   3431 HG21 ILE A 209     -12.718   8.952   9.389  1.00 96.99           H  
ATOM   3432 HG22 ILE A 209     -11.069   8.369   9.337  1.00 96.99           H  
ATOM   3433 HG23 ILE A 209     -12.345   7.475   8.474  1.00 96.99           H  
ATOM   3434  CD1 ILE A 209     -14.756   8.072  11.096  1.00 96.99           C  
ATOM   3435 HD11 ILE A 209     -14.400   8.522  12.022  1.00 96.99           H  
ATOM   3436 HD12 ILE A 209     -15.783   7.735  11.237  1.00 96.99           H  
ATOM   3437 HD13 ILE A 209     -14.747   8.816  10.299  1.00 96.99           H  
ATOM   3438  N   HIS A 210      -9.223   6.575  11.049  1.00 96.13           N  
ATOM   3439  H   HIS A 210      -9.567   6.882  11.948  1.00 96.13           H  
ATOM   3440  CA  HIS A 210      -7.791   6.702  10.758  1.00 96.13           C  
ATOM   3441  HA  HIS A 210      -7.668   7.334   9.879  1.00 96.13           H  
ATOM   3442  C   HIS A 210      -7.136   5.358  10.423  1.00 96.13           C  
ATOM   3443  CB  HIS A 210      -7.072   7.351  11.948  1.00 96.13           C  
ATOM   3444  HB2 HIS A 210      -7.312   6.802  12.858  1.00 96.13           H  
ATOM   3445  HB3 HIS A 210      -5.996   7.277  11.790  1.00 96.13           H  
ATOM   3446  O   HIS A 210      -6.233   5.304   9.575  1.00 96.13           O  
ATOM   3447  CG  HIS A 210      -7.397   8.808  12.153  1.00 96.13           C  
ATOM   3448  CD2 HIS A 210      -7.745   9.723  11.195  1.00 96.13           C  
ATOM   3449  HD2 HIS A 210      -7.858   9.534  10.137  1.00 96.13           H  
ATOM   3450  ND1 HIS A 210      -7.370   9.477  13.355  1.00 96.13           N  
ATOM   3451  HD1 HIS A 210      -7.309   9.051  14.269  1.00 96.13           H  
ATOM   3452  CE1 HIS A 210      -7.708  10.757  13.126  1.00 96.13           C  
ATOM   3453  HE1 HIS A 210      -7.859  11.507  13.888  1.00 96.13           H  
ATOM   3454  NE2 HIS A 210      -7.913  10.959  11.816  1.00 96.13           N  
ATOM   3455  N   LEU A 211      -7.614   4.268  11.028  1.00 96.86           N  
ATOM   3456  H   LEU A 211      -8.341   4.383  11.720  1.00 96.86           H  
ATOM   3457  CA  LEU A 211      -7.135   2.922  10.751  1.00 96.86           C  
ATOM   3458  HA  LEU A 211      -6.055   2.950  10.893  1.00 96.86           H  
ATOM   3459  C   LEU A 211      -7.369   2.482   9.295  1.00 96.86           C  
ATOM   3460  CB  LEU A 211      -7.730   1.948  11.784  1.00 96.86           C  
ATOM   3461  HB2 LEU A 211      -7.362   2.226  12.772  1.00 96.86           H  
ATOM   3462  HB3 LEU A 211      -8.816   2.040  11.795  1.00 96.86           H  
ATOM   3463  O   LEU A 211      -6.585   1.682   8.785  1.00 96.86           O  
ATOM   3464  CG  LEU A 211      -7.418   0.472  11.529  1.00 96.86           C  
ATOM   3465  HG  LEU A 211      -7.824   0.184  10.559  1.00 96.86           H  
ATOM   3466  CD1 LEU A 211      -5.911   0.224  11.518  1.00 96.86           C  
ATOM   3467 HD11 LEU A 211      -5.735  -0.735  11.032  1.00 96.86           H  
ATOM   3468 HD12 LEU A 211      -5.521   0.253  12.535  1.00 96.86           H  
ATOM   3469 HD13 LEU A 211      -5.383   0.965  10.917  1.00 96.86           H  
ATOM   3470  CD2 LEU A 211      -8.086  -0.391  12.597  1.00 96.86           C  
ATOM   3471 HD21 LEU A 211      -7.949  -1.449  12.373  1.00 96.86           H  
ATOM   3472 HD22 LEU A 211      -9.156  -0.183  12.619  1.00 96.86           H  
ATOM   3473 HD23 LEU A 211      -7.667  -0.172  13.579  1.00 96.86           H  
ATOM   3474  N   PHE A 212      -8.322   3.052   8.552  1.00 96.79           N  
ATOM   3475  H   PHE A 212      -8.972   3.695   8.982  1.00 96.79           H  
ATOM   3476  CA  PHE A 212      -8.459   2.748   7.118  1.00 96.79           C  
ATOM   3477  HA  PHE A 212      -8.514   1.664   7.019  1.00 96.79           H  
ATOM   3478  C   PHE A 212      -7.240   3.161   6.276  1.00 96.79           C  
ATOM   3479  CB  PHE A 212      -9.757   3.335   6.556  1.00 96.79           C  
ATOM   3480  HB2 PHE A 212      -9.804   3.119   5.489  1.00 96.79           H  
ATOM   3481  HB3 PHE A 212      -9.735   4.418   6.674  1.00 96.79           H  
ATOM   3482  O   PHE A 212      -7.046   2.654   5.169  1.00 96.79           O  
ATOM   3483  CG  PHE A 212     -11.011   2.772   7.192  1.00 96.79           C  
ATOM   3484  CD1 PHE A 212     -11.173   1.379   7.335  1.00 96.79           C  
ATOM   3485  HD1 PHE A 212     -10.418   0.695   6.977  1.00 96.79           H  
ATOM   3486  CD2 PHE A 212     -12.017   3.641   7.648  1.00 96.79           C  
ATOM   3487  HD2 PHE A 212     -11.904   4.709   7.534  1.00 96.79           H  
ATOM   3488  CE1 PHE A 212     -12.306   0.865   7.982  1.00 96.79           C  
ATOM   3489  HE1 PHE A 212     -12.408  -0.200   8.132  1.00 96.79           H  
ATOM   3490  CE2 PHE A 212     -13.159   3.126   8.278  1.00 96.79           C  
ATOM   3491  HE2 PHE A 212     -13.921   3.799   8.643  1.00 96.79           H  
ATOM   3492  CZ  PHE A 212     -13.291   1.742   8.466  1.00 96.79           C  
ATOM   3493  HZ  PHE A 212     -14.147   1.358   9.000  1.00 96.79           H  
ATOM   3494  N   THR A 213      -6.325   3.971   6.820  1.00 96.73           N  
ATOM   3495  H   THR A 213      -6.531   4.380   7.720  1.00 96.73           H  
ATOM   3496  CA  THR A 213      -4.995   4.192   6.225  1.00 96.73           C  
ATOM   3497  HA  THR A 213      -5.134   4.594   5.221  1.00 96.73           H  
ATOM   3498  C   THR A 213      -4.185   2.890   6.111  1.00 96.73           C  
ATOM   3499  CB  THR A 213      -4.192   5.214   7.045  1.00 96.73           C  
ATOM   3500  HB  THR A 213      -3.917   4.783   8.008  1.00 96.73           H  
ATOM   3501  O   THR A 213      -3.409   2.704   5.169  1.00 96.73           O  
ATOM   3502  CG2 THR A 213      -2.928   5.653   6.306  1.00 96.73           C  
ATOM   3503 HG21 THR A 213      -3.175   5.915   5.277  1.00 96.73           H  
ATOM   3504 HG22 THR A 213      -2.504   6.531   6.791  1.00 96.73           H  
ATOM   3505 HG23 THR A 213      -2.190   4.851   6.321  1.00 96.73           H  
ATOM   3506  OG1 THR A 213      -4.952   6.373   7.272  1.00 96.73           O  
ATOM   3507  HG1 THR A 213      -5.481   6.215   8.057  1.00 96.73           H  
ATOM   3508  N   PHE A 214      -4.385   1.946   7.036  1.00 97.25           N  
ATOM   3509  H   PHE A 214      -5.066   2.124   7.760  1.00 97.25           H  
ATOM   3510  CA  PHE A 214      -3.761   0.625   7.018  1.00 97.25           C  
ATOM   3511  HA  PHE A 214      -2.685   0.748   6.900  1.00 97.25           H  
ATOM   3512  C   PHE A 214      -4.275  -0.244   5.868  1.00 97.25           C  
ATOM   3513  CB  PHE A 214      -4.045  -0.075   8.349  1.00 97.25           C  
ATOM   3514  HB2 PHE A 214      -3.733   0.574   9.167  1.00 97.25           H  
ATOM   3515  HB3 PHE A 214      -5.122  -0.222   8.439  1.00 97.25           H  
ATOM   3516  O   PHE A 214      -3.476  -0.899   5.192  1.00 97.25           O  
ATOM   3517  CG  PHE A 214      -3.386  -1.424   8.523  1.00 97.25           C  
ATOM   3518  CD1 PHE A 214      -4.174  -2.537   8.864  1.00 97.25           C  
ATOM   3519  HD1 PHE A 214      -5.238  -2.432   9.015  1.00 97.25           H  
ATOM   3520  CD2 PHE A 214      -1.995  -1.571   8.362  1.00 97.25           C  
ATOM   3521  HD2 PHE A 214      -1.387  -0.713   8.116  1.00 97.25           H  
ATOM   3522  CE1 PHE A 214      -3.573  -3.790   9.047  1.00 97.25           C  
ATOM   3523  HE1 PHE A 214      -4.180  -4.628   9.355  1.00 97.25           H  
ATOM   3524  CE2 PHE A 214      -1.399  -2.834   8.517  1.00 97.25           C  
ATOM   3525  HE2 PHE A 214      -0.334  -2.955   8.380  1.00 97.25           H  
ATOM   3526  CZ  PHE A 214      -2.188  -3.943   8.864  1.00 97.25           C  
ATOM   3527  HZ  PHE A 214      -1.728  -4.910   9.010  1.00 97.25           H  
ATOM   3528  N   THR A 215      -5.581  -0.206   5.597  1.00 96.57           N  
ATOM   3529  H   THR A 215      -6.176   0.374   6.171  1.00 96.57           H  
ATOM   3530  CA  THR A 215      -6.260  -1.062   4.609  1.00 96.57           C  
ATOM   3531  HA  THR A 215      -5.649  -1.950   4.442  1.00 96.57           H  
ATOM   3532  C   THR A 215      -6.433  -0.421   3.233  1.00 96.57           C  
ATOM   3533  CB  THR A 215      -7.615  -1.547   5.136  1.00 96.57           C  
ATOM   3534  HB  THR A 215      -8.079  -2.196   4.393  1.00 96.57           H  
ATOM   3535  O   THR A 215      -6.784  -1.117   2.286  1.00 96.57           O  
ATOM   3536  CG2 THR A 215      -7.470  -2.314   6.450  1.00 96.57           C  
ATOM   3537 HG21 THR A 215      -7.222  -1.633   7.264  1.00 96.57           H  
ATOM   3538 HG22 THR A 215      -8.407  -2.819   6.685  1.00 96.57           H  
ATOM   3539 HG23 THR A 215      -6.689  -3.069   6.363  1.00 96.57           H  
ATOM   3540  OG1 THR A 215      -8.441  -0.438   5.381  1.00 96.57           O  
ATOM   3541  HG1 THR A 215      -9.318  -0.763   5.596  1.00 96.57           H  
ATOM   3542  N   SER A 216      -6.106   0.866   3.094  1.00 95.78           N  
ATOM   3543  H   SER A 216      -5.990   1.398   3.944  1.00 95.78           H  
ATOM   3544  CA  SER A 216      -6.215   1.638   1.850  1.00 95.78           C  
ATOM   3545  HA  SER A 216      -7.276   1.783   1.645  1.00 95.78           H  
ATOM   3546  C   SER A 216      -5.585   0.955   0.628  1.00 95.78           C  
ATOM   3547  CB  SER A 216      -5.585   3.022   2.049  1.00 95.78           C  
ATOM   3548  HB2 SER A 216      -6.097   3.531   2.866  1.00 95.78           H  
ATOM   3549  HB3 SER A 216      -5.707   3.613   1.142  1.00 95.78           H  
ATOM   3550  O   SER A 216      -4.544   0.303   0.715  1.00 95.78           O  
ATOM   3551  OG  SER A 216      -4.203   2.908   2.359  1.00 95.78           O  
ATOM   3552  HG  SER A 216      -3.941   3.727   2.786  1.00 95.78           H  
ATOM   3553  N   PHE A 217      -6.183   1.133  -0.544  1.00 94.83           N  
ATOM   3554  H   PHE A 217      -7.032   1.679  -0.586  1.00 94.83           H  
ATOM   3555  CA  PHE A 217      -5.572   0.713  -1.803  1.00 94.83           C  
ATOM   3556  HA  PHE A 217      -5.246  -0.323  -1.712  1.00 94.83           H  
ATOM   3557  C   PHE A 217      -4.347   1.581  -2.131  1.00 94.83           C  
ATOM   3558  CB  PHE A 217      -6.643   0.777  -2.885  1.00 94.83           C  
ATOM   3559  HB2 PHE A 217      -7.427   0.074  -2.604  1.00 94.83           H  
ATOM   3560  HB3 PHE A 217      -7.080   1.776  -2.899  1.00 94.83           H  
ATOM   3561  O   PHE A 217      -4.329   2.779  -1.854  1.00 94.83           O  
ATOM   3562  CG  PHE A 217      -6.179   0.435  -4.281  1.00 94.83           C  
ATOM   3563  CD1 PHE A 217      -5.747   1.459  -5.143  1.00 94.83           C  
ATOM   3564  HD1 PHE A 217      -5.692   2.480  -4.793  1.00 94.83           H  
ATOM   3565  CD2 PHE A 217      -6.263  -0.890  -4.744  1.00 94.83           C  
ATOM   3566  HD2 PHE A 217      -6.611  -1.675  -4.090  1.00 94.83           H  
ATOM   3567  CE1 PHE A 217      -5.442   1.165  -6.481  1.00 94.83           C  
ATOM   3568  HE1 PHE A 217      -5.147   1.951  -7.160  1.00 94.83           H  
ATOM   3569  CE2 PHE A 217      -5.964  -1.180  -6.086  1.00 94.83           C  
ATOM   3570  HE2 PHE A 217      -6.095  -2.178  -6.477  1.00 94.83           H  
ATOM   3571  CZ  PHE A 217      -5.573  -0.151  -6.955  1.00 94.83           C  
ATOM   3572  HZ  PHE A 217      -5.396  -0.370  -7.997  1.00 94.83           H  
ATOM   3573  N   GLY A 218      -3.319   0.988  -2.738  1.00 95.67           N  
ATOM   3574  H   GLY A 218      -3.412   0.019  -3.008  1.00 95.67           H  
ATOM   3575  CA  GLY A 218      -2.113   1.702  -3.149  1.00 95.67           C  
ATOM   3576  HA2 GLY A 218      -1.697   1.222  -4.034  1.00 95.67           H  
ATOM   3577  HA3 GLY A 218      -2.379   2.721  -3.430  1.00 95.67           H  
ATOM   3578  C   GLY A 218      -1.002   1.742  -2.103  1.00 95.67           C  
ATOM   3579  O   GLY A 218      -0.683   0.739  -1.448  1.00 95.67           O  
ATOM   3580  N   ALA A 219      -0.321   2.888  -2.043  1.00 95.63           N  
ATOM   3581  H   ALA A 219      -0.666   3.670  -2.581  1.00 95.63           H  
ATOM   3582  CA  ALA A 219       0.897   3.070  -1.270  1.00 95.63           C  
ATOM   3583  HA  ALA A 219       1.587   2.275  -1.554  1.00 95.63           H  
ATOM   3584  C   ALA A 219       0.614   3.017   0.243  1.00 95.63           C  
ATOM   3585  CB  ALA A 219       1.562   4.394  -1.660  1.00 95.63           C  
ATOM   3586  HB1 ALA A 219       1.678   4.454  -2.742  1.00 95.63           H  
ATOM   3587  HB2 ALA A 219       0.943   5.227  -1.329  1.00 95.63           H  
ATOM   3588  HB3 ALA A 219       2.540   4.467  -1.184  1.00 95.63           H  
ATOM   3589  O   ALA A 219      -0.203   3.788   0.743  1.00 95.63           O  
ATOM   3590  N   PRO A 220       1.316   2.163   1.003  1.00 96.24           N  
ATOM   3591  CA  PRO A 220       1.240   2.172   2.459  1.00 96.24           C  
ATOM   3592  HA  PRO A 220       0.205   1.997   2.752  1.00 96.24           H  
ATOM   3593  C   PRO A 220       1.716   3.514   3.038  1.00 96.24           C  
ATOM   3594  CB  PRO A 220       2.103   0.985   2.906  1.00 96.24           C  
ATOM   3595  HB2 PRO A 220       3.142   1.289   3.027  1.00 96.24           H  
ATOM   3596  HB3 PRO A 220       1.720   0.512   3.810  1.00 96.24           H  
ATOM   3597  O   PRO A 220       2.773   4.025   2.649  1.00 96.24           O  
ATOM   3598  CG  PRO A 220       2.044   0.055   1.698  1.00 96.24           C  
ATOM   3599  HG2 PRO A 220       2.882  -0.639   1.638  1.00 96.24           H  
ATOM   3600  HG3 PRO A 220       1.093  -0.478   1.690  1.00 96.24           H  
ATOM   3601  CD  PRO A 220       2.095   1.031   0.540  1.00 96.24           C  
ATOM   3602  HD2 PRO A 220       1.664   0.563  -0.345  1.00 96.24           H  
ATOM   3603  HD3 PRO A 220       3.123   1.341   0.351  1.00 96.24           H  
ATOM   3604  N   ALA A 221       0.971   4.052   4.003  1.00 96.51           N  
ATOM   3605  H   ALA A 221       0.117   3.591   4.282  1.00 96.51           H  
ATOM   3606  CA  ALA A 221       1.287   5.295   4.702  1.00 96.51           C  
ATOM   3607  HA  ALA A 221       2.247   5.675   4.353  1.00 96.51           H  
ATOM   3608  C   ALA A 221       1.417   5.057   6.213  1.00 96.51           C  
ATOM   3609  CB  ALA A 221       0.231   6.347   4.353  1.00 96.51           C  
ATOM   3610  HB1 ALA A 221       0.238   6.540   3.280  1.00 96.51           H  
ATOM   3611  HB2 ALA A 221      -0.759   5.991   4.640  1.00 96.51           H  
ATOM   3612  HB3 ALA A 221       0.436   7.277   4.884  1.00 96.51           H  
ATOM   3613  O   ALA A 221       0.830   4.122   6.755  1.00 96.51           O  
ATOM   3614  N   THR A 222       2.243   5.875   6.869  1.00 96.74           N  
ATOM   3615  H   THR A 222       2.633   6.664   6.373  1.00 96.74           H  
ATOM   3616  CA  THR A 222       2.332   5.907   8.333  1.00 96.74           C  
ATOM   3617  HA  THR A 222       2.321   4.887   8.717  1.00 96.74           H  
ATOM   3618  C   THR A 222       1.110   6.643   8.866  1.00 96.74           C  
ATOM   3619  CB  THR A 222       3.625   6.594   8.802  1.00 96.74           C  
ATOM   3620  HB  THR A 222       3.680   7.590   8.362  1.00 96.74           H  
ATOM   3621  O   THR A 222       0.713   7.656   8.293  1.00 96.74           O  
ATOM   3622  CG2 THR A 222       3.757   6.729  10.320  1.00 96.74           C  
ATOM   3623 HG21 THR A 222       2.973   7.378  10.711  1.00 96.74           H  
ATOM   3624 HG22 THR A 222       4.717   7.178  10.572  1.00 96.74           H  
ATOM   3625 HG23 THR A 222       3.684   5.754  10.801  1.00 96.74           H  
ATOM   3626  OG1 THR A 222       4.750   5.845   8.380  1.00 96.74           O  
ATOM   3627  HG1 THR A 222       5.377   5.916   9.104  1.00 96.74           H  
ATOM   3628  N   PHE A 223       0.531   6.151   9.954  1.00 96.55           N  
ATOM   3629  H   PHE A 223       0.912   5.322  10.388  1.00 96.55           H  
ATOM   3630  CA  PHE A 223      -0.627   6.767  10.595  1.00 96.55           C  
ATOM   3631  HA  PHE A 223      -0.620   7.837  10.386  1.00 96.55           H  
ATOM   3632  C   PHE A 223      -0.552   6.604  12.112  1.00 96.55           C  
ATOM   3633  CB  PHE A 223      -1.928   6.189  10.015  1.00 96.55           C  
ATOM   3634  HB2 PHE A 223      -1.915   6.331   8.934  1.00 96.55           H  
ATOM   3635  HB3 PHE A 223      -2.769   6.766  10.398  1.00 96.55           H  
ATOM   3636  O   PHE A 223       0.207   5.778  12.630  1.00 96.55           O  
ATOM   3637  CG  PHE A 223      -2.165   4.720  10.309  1.00 96.55           C  
ATOM   3638  CD1 PHE A 223      -1.455   3.731   9.601  1.00 96.55           C  
ATOM   3639  HD1 PHE A 223      -0.756   4.015   8.829  1.00 96.55           H  
ATOM   3640  CD2 PHE A 223      -3.099   4.340  11.291  1.00 96.55           C  
ATOM   3641  HD2 PHE A 223      -3.680   5.086  11.813  1.00 96.55           H  
ATOM   3642  CE1 PHE A 223      -1.638   2.373   9.910  1.00 96.55           C  
ATOM   3643  HE1 PHE A 223      -1.076   1.619   9.379  1.00 96.55           H  
ATOM   3644  CE2 PHE A 223      -3.290   2.980  11.588  1.00 96.55           C  
ATOM   3645  HE2 PHE A 223      -4.026   2.685  12.322  1.00 96.55           H  
ATOM   3646  CZ  PHE A 223      -2.540   2.000  10.921  1.00 96.55           C  
ATOM   3647  HZ  PHE A 223      -2.683   0.960  11.172  1.00 96.55           H  
ATOM   3648  N   LYS A 224      -1.336   7.413  12.820  1.00 95.79           N  
ATOM   3649  H   LYS A 224      -1.977   8.014  12.321  1.00 95.79           H  
ATOM   3650  CA  LYS A 224      -1.509   7.318  14.266  1.00 95.79           C  
ATOM   3651  HA  LYS A 224      -0.667   6.776  14.696  1.00 95.79           H  
ATOM   3652  C   LYS A 224      -2.778   6.516  14.559  1.00 95.79           C  
ATOM   3653  CB  LYS A 224      -1.506   8.736  14.859  1.00 95.79           C  
ATOM   3654  HB2 LYS A 224      -0.586   9.237  14.559  1.00 95.79           H  
ATOM   3655  HB3 LYS A 224      -2.353   9.297  14.464  1.00 95.79           H  
ATOM   3656  O   LYS A 224      -3.806   6.745  13.930  1.00 95.79           O  
ATOM   3657  CG  LYS A 224      -1.579   8.722  16.389  1.00 95.79           C  
ATOM   3658  HG2 LYS A 224      -0.786   8.090  16.787  1.00 95.79           H  
ATOM   3659  HG3 LYS A 224      -2.545   8.306  16.675  1.00 95.79           H  
ATOM   3660  CD  LYS A 224      -1.452  10.132  16.989  1.00 95.79           C  
ATOM   3661  HD2 LYS A 224      -0.470  10.542  16.756  1.00 95.79           H  
ATOM   3662  HD3 LYS A 224      -2.226  10.771  16.563  1.00 95.79           H  
ATOM   3663  CE  LYS A 224      -1.642  10.038  18.509  1.00 95.79           C  
ATOM   3664  HE2 LYS A 224      -0.869   9.395  18.929  1.00 95.79           H  
ATOM   3665  HE3 LYS A 224      -2.598   9.546  18.688  1.00 95.79           H  
ATOM   3666  NZ  LYS A 224      -1.664  11.352  19.194  1.00 95.79           N  
ATOM   3667  HZ1 LYS A 224      -0.789  11.845  19.088  1.00 95.79           H  
ATOM   3668  HZ2 LYS A 224      -2.421  11.917  18.836  1.00 95.79           H  
ATOM   3669  HZ3 LYS A 224      -1.847  11.207  20.177  1.00 95.79           H  
ATOM   3670  N   PHE A 225      -2.687   5.580  15.494  1.00 96.16           N  
ATOM   3671  H   PHE A 225      -1.797   5.451  15.954  1.00 96.16           H  
ATOM   3672  CA  PHE A 225      -3.807   4.787  15.988  1.00 96.16           C  
ATOM   3673  HA  PHE A 225      -4.745   5.248  15.680  1.00 96.16           H  
ATOM   3674  C   PHE A 225      -3.752   4.781  17.512  1.00 96.16           C  
ATOM   3675  CB  PHE A 225      -3.738   3.379  15.392  1.00 96.16           C  
ATOM   3676  HB2 PHE A 225      -2.835   2.878  15.744  1.00 96.16           H  
ATOM   3677  HB3 PHE A 225      -3.658   3.476  14.309  1.00 96.16           H  
ATOM   3678  O   PHE A 225      -2.843   4.198  18.111  1.00 96.16           O  
ATOM   3679  CG  PHE A 225      -4.953   2.527  15.695  1.00 96.16           C  
ATOM   3680  CD1 PHE A 225      -4.822   1.335  16.431  1.00 96.16           C  
ATOM   3681  HD1 PHE A 225      -3.852   1.027  16.793  1.00 96.16           H  
ATOM   3682  CD2 PHE A 225      -6.222   2.923  15.233  1.00 96.16           C  
ATOM   3683  HD2 PHE A 225      -6.337   3.835  14.665  1.00 96.16           H  
ATOM   3684  CE1 PHE A 225      -5.950   0.538  16.689  1.00 96.16           C  
ATOM   3685  HE1 PHE A 225      -5.844  -0.383  17.243  1.00 96.16           H  
ATOM   3686  CE2 PHE A 225      -7.350   2.130  15.501  1.00 96.16           C  
ATOM   3687  HE2 PHE A 225      -8.323   2.435  15.144  1.00 96.16           H  
ATOM   3688  CZ  PHE A 225      -7.214   0.931  16.217  1.00 96.16           C  
ATOM   3689  HZ  PHE A 225      -8.081   0.314  16.404  1.00 96.16           H  
ATOM   3690  N   PHE A 226      -4.676   5.513  18.128  1.00 94.56           N  
ATOM   3691  H   PHE A 226      -5.412   5.933  17.578  1.00 94.56           H  
ATOM   3692  CA  PHE A 226      -4.599   5.952  19.519  1.00 94.56           C  
ATOM   3693  HA  PHE A 226      -5.342   6.737  19.661  1.00 94.56           H  
ATOM   3694  C   PHE A 226      -3.235   6.595  19.807  1.00 94.56           C  
ATOM   3695  CB  PHE A 226      -4.978   4.787  20.447  1.00 94.56           C  
ATOM   3696  HB2 PHE A 226      -4.958   5.136  21.480  1.00 94.56           H  
ATOM   3697  HB3 PHE A 226      -4.246   3.985  20.356  1.00 94.56           H  
ATOM   3698  O   PHE A 226      -2.747   7.410  19.028  1.00 94.56           O  
ATOM   3699  CG  PHE A 226      -6.358   4.233  20.180  1.00 94.56           C  
ATOM   3700  CD1 PHE A 226      -7.486   4.953  20.609  1.00 94.56           C  
ATOM   3701  HD1 PHE A 226      -7.369   5.912  21.092  1.00 94.56           H  
ATOM   3702  CD2 PHE A 226      -6.522   3.020  19.486  1.00 94.56           C  
ATOM   3703  HD2 PHE A 226      -5.662   2.472  19.132  1.00 94.56           H  
ATOM   3704  CE1 PHE A 226      -8.775   4.454  20.366  1.00 94.56           C  
ATOM   3705  HE1 PHE A 226      -9.637   5.034  20.661  1.00 94.56           H  
ATOM   3706  CE2 PHE A 226      -7.814   2.520  19.250  1.00 94.56           C  
ATOM   3707  HE2 PHE A 226      -7.939   1.591  18.714  1.00 94.56           H  
ATOM   3708  CZ  PHE A 226      -8.941   3.233  19.692  1.00 94.56           C  
ATOM   3709  HZ  PHE A 226      -9.934   2.860  19.488  1.00 94.56           H  
ATOM   3710  N   ASP A 227      -2.561   6.208  20.886  1.00 91.60           N  
ATOM   3711  H   ASP A 227      -3.032   5.602  21.543  1.00 91.60           H  
ATOM   3712  CA  ASP A 227      -1.268   6.775  21.280  1.00 91.60           C  
ATOM   3713  HA  ASP A 227      -1.242   7.815  20.954  1.00 91.60           H  
ATOM   3714  C   ASP A 227      -0.068   6.089  20.606  1.00 91.60           C  
ATOM   3715  CB  ASP A 227      -1.179   6.797  22.809  1.00 91.60           C  
ATOM   3716  HB2 ASP A 227      -1.180   5.774  23.186  1.00 91.60           H  
ATOM   3717  HB3 ASP A 227      -0.251   7.280  23.116  1.00 91.60           H  
ATOM   3718  O   ASP A 227       1.060   6.155  21.103  1.00 91.60           O  
ATOM   3719  CG  ASP A 227      -2.355   7.579  23.393  1.00 91.60           C  
ATOM   3720  OD1 ASP A 227      -2.580   8.710  22.906  1.00 91.60           O  
ATOM   3721  OD2 ASP A 227      -3.045   7.001  24.259  1.00 91.60           O  
ATOM   3722  N   LYS A 228      -0.291   5.381  19.490  1.00 94.64           N  
ATOM   3723  H   LYS A 228      -1.232   5.359  19.124  1.00 94.64           H  
ATOM   3724  CA  LYS A 228       0.740   4.608  18.786  1.00 94.64           C  
ATOM   3725  HA  LYS A 228       1.702   4.788  19.265  1.00 94.64           H  
ATOM   3726  C   LYS A 228       0.892   5.070  17.340  1.00 94.64           C  
ATOM   3727  CB  LYS A 228       0.431   3.100  18.866  1.00 94.64           C  
ATOM   3728  HB2 LYS A 228       1.243   2.549  18.390  1.00 94.64           H  
ATOM   3729  HB3 LYS A 228      -0.477   2.898  18.298  1.00 94.64           H  
ATOM   3730  O   LYS A 228      -0.082   5.211  16.609  1.00 94.64           O  
ATOM   3731  CG  LYS A 228       0.231   2.553  20.292  1.00 94.64           C  
ATOM   3732  HG2 LYS A 228       0.003   1.489  20.222  1.00 94.64           H  
ATOM   3733  HG3 LYS A 228      -0.629   3.046  20.745  1.00 94.64           H  
ATOM   3734  CD  LYS A 228       1.456   2.721  21.204  1.00 94.64           C  
ATOM   3735  HD2 LYS A 228       1.772   3.764  21.204  1.00 94.64           H  
ATOM   3736  HD3 LYS A 228       2.276   2.102  20.839  1.00 94.64           H  
ATOM   3737  CE  LYS A 228       1.083   2.320  22.635  1.00 94.64           C  
ATOM   3738  HE2 LYS A 228       0.105   2.746  22.858  1.00 94.64           H  
ATOM   3739  HE3 LYS A 228       0.989   1.236  22.698  1.00 94.64           H  
ATOM   3740  NZ  LYS A 228       2.068   2.837  23.617  1.00 94.64           N  
ATOM   3741  HZ1 LYS A 228       2.992   2.464  23.452  1.00 94.64           H  
ATOM   3742  HZ2 LYS A 228       1.770   2.615  24.556  1.00 94.64           H  
ATOM   3743  HZ3 LYS A 228       2.104   3.844  23.548  1.00 94.64           H  
ATOM   3744  N   ASN A 229       2.140   5.242  16.913  1.00 95.67           N  
ATOM   3745  H   ASN A 229       2.895   5.096  17.568  1.00 95.67           H  
ATOM   3746  CA  ASN A 229       2.479   5.407  15.503  1.00 95.67           C  
ATOM   3747  HA  ASN A 229       1.665   5.919  14.989  1.00 95.67           H  
ATOM   3748  C   ASN A 229       2.645   4.028  14.859  1.00 95.67           C  
ATOM   3749  CB  ASN A 229       3.746   6.264  15.363  1.00 95.67           C  
ATOM   3750  HB2 ASN A 229       4.076   6.249  14.324  1.00 95.67           H  
ATOM   3751  HB3 ASN A 229       4.544   5.845  15.976  1.00 95.67           H  
ATOM   3752  O   ASN A 229       3.403   3.190  15.355  1.00 95.67           O  
ATOM   3753  CG  ASN A 229       3.503   7.714  15.737  1.00 95.67           C  
ATOM   3754  ND2 ASN A 229       4.433   8.346  16.413  1.00 95.67           N  
ATOM   3755 HD21 ASN A 229       4.241   9.314  16.627  1.00 95.67           H  
ATOM   3756 HD22 ASN A 229       5.307   7.895  16.643  1.00 95.67           H  
ATOM   3757  OD1 ASN A 229       2.482   8.302  15.429  1.00 95.67           O  
ATOM   3758  N   ILE A 230       1.948   3.806  13.749  1.00 96.83           N  
ATOM   3759  H   ILE A 230       1.333   4.531  13.409  1.00 96.83           H  
ATOM   3760  CA  ILE A 230       2.051   2.591  12.947  1.00 96.83           C  
ATOM   3761  HA  ILE A 230       2.645   1.850  13.482  1.00 96.83           H  
ATOM   3762  C   ILE A 230       2.788   2.941  11.657  1.00 96.83           C  
ATOM   3763  CB  ILE A 230       0.660   1.974  12.694  1.00 96.83           C  
ATOM   3764  HB  ILE A 230       0.089   2.674  12.084  1.00 96.83           H  
ATOM   3765  O   ILE A 230       2.257   3.623  10.779  1.00 96.83           O  
ATOM   3766  CG1 ILE A 230      -0.158   1.738  13.987  1.00 96.83           C  
ATOM   3767 HG12 ILE A 230      -0.339   2.696  14.475  1.00 96.83           H  
ATOM   3768 HG13 ILE A 230      -1.134   1.342  13.709  1.00 96.83           H  
ATOM   3769  CG2 ILE A 230       0.810   0.660  11.902  1.00 96.83           C  
ATOM   3770 HG21 ILE A 230       1.475  -0.030  12.422  1.00 96.83           H  
ATOM   3771 HG22 ILE A 230      -0.169   0.193  11.786  1.00 96.83           H  
ATOM   3772 HG23 ILE A 230       1.210   0.870  10.911  1.00 96.83           H  
ATOM   3773  CD1 ILE A 230       0.471   0.782  15.010  1.00 96.83           C  
ATOM   3774 HD11 ILE A 230       0.580  -0.213  14.580  1.00 96.83           H  
ATOM   3775 HD12 ILE A 230      -0.183   0.712  15.879  1.00 96.83           H  
ATOM   3776 HD13 ILE A 230       1.443   1.153  15.336  1.00 96.83           H  
ATOM   3777  N   ASP A 231       4.031   2.478  11.549  1.00 96.17           N  
ATOM   3778  H   ASP A 231       4.444   2.004  12.340  1.00 96.17           H  
ATOM   3779  CA  ASP A 231       4.861   2.704  10.368  1.00 96.17           C  
ATOM   3780  HA  ASP A 231       4.873   3.773  10.154  1.00 96.17           H  
ATOM   3781  C   ASP A 231       4.321   1.975   9.141  1.00 96.17           C  
ATOM   3782  CB  ASP A 231       6.301   2.244  10.617  1.00 96.17           C  
ATOM   3783  HB2 ASP A 231       6.862   2.312   9.685  1.00 96.17           H  
ATOM   3784  HB3 ASP A 231       6.296   1.200  10.932  1.00 96.17           H  
ATOM   3785  O   ASP A 231       3.818   0.855   9.223  1.00 96.17           O  
ATOM   3786  CG  ASP A 231       7.007   3.103  11.656  1.00 96.17           C  
ATOM   3787  OD1 ASP A 231       6.926   4.343  11.508  1.00 96.17           O  
ATOM   3788  OD2 ASP A 231       7.624   2.495  12.558  1.00 96.17           O  
ATOM   3789  N   ARG A 232       4.505   2.560   7.958  1.00 95.22           N  
ATOM   3790  H   ARG A 232       4.844   3.511   7.949  1.00 95.22           H  
ATOM   3791  CA  ARG A 232       4.155   1.887   6.703  1.00 95.22           C  
ATOM   3792  HA  ARG A 232       3.106   1.602   6.786  1.00 95.22           H  
ATOM   3793  C   ARG A 232       4.969   0.601   6.471  1.00 95.22           C  
ATOM   3794  CB  ARG A 232       4.269   2.876   5.540  1.00 95.22           C  
ATOM   3795  HB2 ARG A 232       3.880   2.394   4.643  1.00 95.22           H  
ATOM   3796  HB3 ARG A 232       3.640   3.739   5.758  1.00 95.22           H  
ATOM   3797  O   ARG A 232       6.202   0.618   6.471  1.00 95.22           O  
ATOM   3798  CG  ARG A 232       5.688   3.374   5.249  1.00 95.22           C  
ATOM   3799  HG2 ARG A 232       6.085   3.891   6.123  1.00 95.22           H  
ATOM   3800  HG3 ARG A 232       6.341   2.541   4.988  1.00 95.22           H  
ATOM   3801  CD  ARG A 232       5.656   4.325   4.060  1.00 95.22           C  
ATOM   3802  HD2 ARG A 232       4.975   5.146   4.283  1.00 95.22           H  
ATOM   3803  HD3 ARG A 232       5.283   3.786   3.190  1.00 95.22           H  
ATOM   3804  NE  ARG A 232       7.000   4.855   3.784  1.00 95.22           N  
ATOM   3805  HE  ARG A 232       7.702   4.692   4.492  1.00 95.22           H  
ATOM   3806  NH1 ARG A 232       6.418   5.993   1.887  1.00 95.22           N  
ATOM   3807 HH11 ARG A 232       6.635   6.615   1.121  1.00 95.22           H  
ATOM   3808 HH12 ARG A 232       5.477   5.641   1.987  1.00 95.22           H  
ATOM   3809  NH2 ARG A 232       8.516   6.118   2.654  1.00 95.22           N  
ATOM   3810 HH21 ARG A 232       9.170   6.005   3.415  1.00 95.22           H  
ATOM   3811 HH22 ARG A 232       8.700   6.791   1.924  1.00 95.22           H  
ATOM   3812  CZ  ARG A 232       7.306   5.647   2.775  1.00 95.22           C  
ATOM   3813  N   LYS A 233       4.295  -0.506   6.145  1.00 95.80           N  
ATOM   3814  H   LYS A 233       3.288  -0.482   6.213  1.00 95.80           H  
ATOM   3815  CA  LYS A 233       4.938  -1.720   5.608  1.00 95.80           C  
ATOM   3816  HA  LYS A 233       5.859  -1.900   6.162  1.00 95.80           H  
ATOM   3817  C   LYS A 233       5.277  -1.501   4.134  1.00 95.80           C  
ATOM   3818  CB  LYS A 233       4.004  -2.930   5.800  1.00 95.80           C  
ATOM   3819  HB2 LYS A 233       3.827  -3.077   6.866  1.00 95.80           H  
ATOM   3820  HB3 LYS A 233       3.042  -2.709   5.337  1.00 95.80           H  
ATOM   3821  O   LYS A 233       4.375  -1.361   3.321  1.00 95.80           O  
ATOM   3822  CG  LYS A 233       4.525  -4.247   5.193  1.00 95.80           C  
ATOM   3823  HG2 LYS A 233       4.714  -4.117   4.127  1.00 95.80           H  
ATOM   3824  HG3 LYS A 233       3.737  -4.993   5.294  1.00 95.80           H  
ATOM   3825  CD  LYS A 233       5.790  -4.787   5.875  1.00 95.80           C  
ATOM   3826  HD2 LYS A 233       6.624  -4.106   5.705  1.00 95.80           H  
ATOM   3827  HD3 LYS A 233       5.603  -4.876   6.945  1.00 95.80           H  
ATOM   3828  CE  LYS A 233       6.117  -6.167   5.291  1.00 95.80           C  
ATOM   3829  HE2 LYS A 233       5.229  -6.793   5.375  1.00 95.80           H  
ATOM   3830  HE3 LYS A 233       6.336  -6.055   4.229  1.00 95.80           H  
ATOM   3831  NZ  LYS A 233       7.253  -6.820   5.989  1.00 95.80           N  
ATOM   3832  HZ1 LYS A 233       8.104  -6.286   5.889  1.00 95.80           H  
ATOM   3833  HZ2 LYS A 233       7.038  -6.933   6.969  1.00 95.80           H  
ATOM   3834  HZ3 LYS A 233       7.396  -7.746   5.613  1.00 95.80           H  
ATOM   3835  N   ARG A 234       6.562  -1.484   3.771  1.00 95.28           N  
ATOM   3836  H   ARG A 234       7.258  -1.610   4.492  1.00 95.28           H  
ATOM   3837  CA  ARG A 234       6.992  -1.415   2.362  1.00 95.28           C  
ATOM   3838  HA  ARG A 234       6.223  -0.900   1.785  1.00 95.28           H  
ATOM   3839  C   ARG A 234       7.108  -2.813   1.753  1.00 95.28           C  
ATOM   3840  CB  ARG A 234       8.295  -0.612   2.218  1.00 95.28           C  
ATOM   3841  HB2 ARG A 234       8.639  -0.711   1.189  1.00 95.28           H  
ATOM   3842  HB3 ARG A 234       9.059  -1.011   2.885  1.00 95.28           H  
ATOM   3843  O   ARG A 234       7.641  -3.716   2.397  1.00 95.28           O  
ATOM   3844  CG  ARG A 234       8.070   0.882   2.496  1.00 95.28           C  
ATOM   3845  HG2 ARG A 234       7.256   1.223   1.856  1.00 95.28           H  
ATOM   3846  HG3 ARG A 234       7.773   1.038   3.533  1.00 95.28           H  
ATOM   3847  CD  ARG A 234       9.305   1.730   2.164  1.00 95.28           C  
ATOM   3848  HD2 ARG A 234       9.820   1.298   1.306  1.00 95.28           H  
ATOM   3849  HD3 ARG A 234       8.950   2.718   1.871  1.00 95.28           H  
ATOM   3850  NE  ARG A 234      10.228   1.878   3.311  1.00 95.28           N  
ATOM   3851  HE  ARG A 234      10.013   1.345   4.142  1.00 95.28           H  
ATOM   3852  NH1 ARG A 234      11.663   3.354   2.303  1.00 95.28           N  
ATOM   3853 HH11 ARG A 234      11.174   3.196   1.434  1.00 95.28           H  
ATOM   3854 HH12 ARG A 234      12.512   3.901   2.323  1.00 95.28           H  
ATOM   3855  NH2 ARG A 234      11.975   2.810   4.448  1.00 95.28           N  
ATOM   3856 HH21 ARG A 234      11.719   2.295   5.278  1.00 95.28           H  
ATOM   3857 HH22 ARG A 234      12.791   3.404   4.479  1.00 95.28           H  
ATOM   3858  CZ  ARG A 234      11.285   2.672   3.350  1.00 95.28           C  
ATOM   3859  N   TYR A 235       6.662  -2.971   0.508  1.00 96.43           N  
ATOM   3860  H   TYR A 235       6.229  -2.185   0.044  1.00 96.43           H  
ATOM   3861  CA  TYR A 235       6.748  -4.224  -0.251  1.00 96.43           C  
ATOM   3862  HA  TYR A 235       6.993  -5.042   0.426  1.00 96.43           H  
ATOM   3863  C   TYR A 235       7.876  -4.129  -1.282  1.00 96.43           C  
ATOM   3864  CB  TYR A 235       5.393  -4.562  -0.885  1.00 96.43           C  
ATOM   3865  HB2 TYR A 235       5.186  -3.837  -1.672  1.00 96.43           H  
ATOM   3866  HB3 TYR A 235       5.457  -5.546  -1.349  1.00 96.43           H  
ATOM   3867  O   TYR A 235       7.647  -3.976  -2.478  1.00 96.43           O  
ATOM   3868  CG  TYR A 235       4.237  -4.557   0.087  1.00 96.43           C  
ATOM   3869  CD1 TYR A 235       4.037  -5.646   0.956  1.00 96.43           C  
ATOM   3870  HD1 TYR A 235       4.682  -6.511   0.901  1.00 96.43           H  
ATOM   3871  CD2 TYR A 235       3.379  -3.442   0.136  1.00 96.43           C  
ATOM   3872  HD2 TYR A 235       3.529  -2.617  -0.545  1.00 96.43           H  
ATOM   3873  CE1 TYR A 235       2.994  -5.607   1.900  1.00 96.43           C  
ATOM   3874  HE1 TYR A 235       2.830  -6.426   2.585  1.00 96.43           H  
ATOM   3875  CE2 TYR A 235       2.320  -3.415   1.058  1.00 96.43           C  
ATOM   3876  HE2 TYR A 235       1.641  -2.576   1.079  1.00 96.43           H  
ATOM   3877  OH  TYR A 235       1.118  -4.450   2.839  1.00 96.43           O  
ATOM   3878  HH  TYR A 235       0.645  -3.615   2.837  1.00 96.43           H  
ATOM   3879  CZ  TYR A 235       2.136  -4.490   1.948  1.00 96.43           C  
ATOM   3880  N   THR A 236       9.120  -4.168  -0.806  1.00 95.33           N  
ATOM   3881  H   THR A 236       9.262  -4.277   0.188  1.00 95.33           H  
ATOM   3882  CA  THR A 236      10.320  -3.944  -1.636  1.00 95.33           C  
ATOM   3883  HA  THR A 236      10.074  -3.205  -2.399  1.00 95.33           H  
ATOM   3884  C   THR A 236      10.806  -5.190  -2.384  1.00 95.33           C  
ATOM   3885  CB  THR A 236      11.467  -3.371  -0.795  1.00 95.33           C  
ATOM   3886  HB  THR A 236      12.356  -3.248  -1.414  1.00 95.33           H  
ATOM   3887  O   THR A 236      11.842  -5.154  -3.041  1.00 95.33           O  
ATOM   3888  CG2 THR A 236      11.114  -2.015  -0.187  1.00 95.33           C  
ATOM   3889 HG21 THR A 236      10.311  -2.131   0.541  1.00 95.33           H  
ATOM   3890 HG22 THR A 236      11.993  -1.606   0.312  1.00 95.33           H  
ATOM   3891 HG23 THR A 236      10.800  -1.331  -0.976  1.00 95.33           H  
ATOM   3892  OG1 THR A 236      11.752  -4.244   0.277  1.00 95.33           O  
ATOM   3893  HG1 THR A 236      12.359  -4.908  -0.056  1.00 95.33           H  
ATOM   3894  N   SER A 237      10.107  -6.319  -2.248  1.00 94.48           N  
ATOM   3895  H   SER A 237       9.229  -6.271  -1.751  1.00 94.48           H  
ATOM   3896  CA  SER A 237      10.376  -7.535  -3.017  1.00 94.48           C  
ATOM   3897  HA  SER A 237      11.337  -7.455  -3.525  1.00 94.48           H  
ATOM   3898  C   SER A 237       9.288  -7.705  -4.064  1.00 94.48           C  
ATOM   3899  CB  SER A 237      10.443  -8.761  -2.104  1.00 94.48           C  
ATOM   3900  HB2 SER A 237      11.266  -8.642  -1.399  1.00 94.48           H  
ATOM   3901  HB3 SER A 237       9.510  -8.855  -1.549  1.00 94.48           H  
ATOM   3902  O   SER A 237       8.144  -7.987  -3.726  1.00 94.48           O  
ATOM   3903  OG  SER A 237      10.651  -9.932  -2.876  1.00 94.48           O  
ATOM   3904  HG  SER A 237       9.924 -10.528  -2.681  1.00 94.48           H  
ATOM   3905  N   THR A 238       9.660  -7.582  -5.334  1.00 96.34           N  
ATOM   3906  H   THR A 238      10.599  -7.282  -5.552  1.00 96.34           H  
ATOM   3907  CA  THR A 238       8.775  -7.816  -6.483  1.00 96.34           C  
ATOM   3908  HA  THR A 238       7.749  -7.578  -6.198  1.00 96.34           H  
ATOM   3909  C   THR A 238       8.763  -9.273  -6.944  1.00 96.34           C  
ATOM   3910  CB  THR A 238       9.156  -6.893  -7.644  1.00 96.34           C  
ATOM   3911  HB  THR A 238       8.597  -7.188  -8.532  1.00 96.34           H  
ATOM   3912  O   THR A 238       8.130  -9.601  -7.939  1.00 96.34           O  
ATOM   3913  CG2 THR A 238       8.840  -5.434  -7.325  1.00 96.34           C  
ATOM   3914 HG21 THR A 238       9.020  -4.819  -8.206  1.00 96.34           H  
ATOM   3915 HG22 THR A 238       7.782  -5.331  -7.081  1.00 96.34           H  
ATOM   3916 HG23 THR A 238       9.445  -5.081  -6.490  1.00 96.34           H  
ATOM   3917  OG1 THR A 238      10.546  -6.978  -7.879  1.00 96.34           O  
ATOM   3918  HG1 THR A 238      10.796  -6.223  -8.417  1.00 96.34           H  
ATOM   3919  N   LYS A 239       9.434 -10.178  -6.220  1.00 95.66           N  
ATOM   3920  H   LYS A 239       9.923  -9.857  -5.396  1.00 95.66           H  
ATOM   3921  CA  LYS A 239       9.505 -11.599  -6.593  1.00 95.66           C  
ATOM   3922  HA  LYS A 239       9.916 -11.682  -7.599  1.00 95.66           H  
ATOM   3923  C   LYS A 239       8.129 -12.261  -6.657  1.00 95.66           C  
ATOM   3924  CB  LYS A 239      10.399 -12.373  -5.623  1.00 95.66           C  
ATOM   3925  HB2 LYS A 239      10.340 -13.431  -5.878  1.00 95.66           H  
ATOM   3926  HB3 LYS A 239      10.025 -12.248  -4.606  1.00 95.66           H  
ATOM   3927  O   LYS A 239       7.916 -13.095  -7.523  1.00 95.66           O  
ATOM   3928  CG  LYS A 239      11.866 -11.935  -5.698  1.00 95.66           C  
ATOM   3929  HG2 LYS A 239      12.233 -12.066  -6.716  1.00 95.66           H  
ATOM   3930  HG3 LYS A 239      11.959 -10.887  -5.413  1.00 95.66           H  
ATOM   3931  CD  LYS A 239      12.686 -12.800  -4.740  1.00 95.66           C  
ATOM   3932  HD2 LYS A 239      12.304 -12.667  -3.728  1.00 95.66           H  
ATOM   3933  HD3 LYS A 239      12.574 -13.846  -5.026  1.00 95.66           H  
ATOM   3934  CE  LYS A 239      14.162 -12.411  -4.788  1.00 95.66           C  
ATOM   3935  HE2 LYS A 239      14.517 -12.530  -5.812  1.00 95.66           H  
ATOM   3936  HE3 LYS A 239      14.253 -11.359  -4.516  1.00 95.66           H  
ATOM   3937  NZ  LYS A 239      14.944 -13.262  -3.860  1.00 95.66           N  
ATOM   3938  HZ1 LYS A 239      14.840 -14.234  -4.116  1.00 95.66           H  
ATOM   3939  HZ2 LYS A 239      14.599 -13.157  -2.917  1.00 95.66           H  
ATOM   3940  HZ3 LYS A 239      15.924 -13.019  -3.882  1.00 95.66           H  
ATOM   3941  N   GLU A 240       7.211 -11.868  -5.771  1.00 94.80           N  
ATOM   3942  H   GLU A 240       7.438 -11.129  -5.121  1.00 94.80           H  
ATOM   3943  CA  GLU A 240       5.884 -12.492  -5.674  1.00 94.80           C  
ATOM   3944  HA  GLU A 240       6.020 -13.571  -5.598  1.00 94.80           H  
ATOM   3945  C   GLU A 240       5.019 -12.286  -6.924  1.00 94.80           C  
ATOM   3946  CB  GLU A 240       5.159 -12.037  -4.387  1.00 94.80           C  
ATOM   3947  HB2 GLU A 240       5.799 -12.272  -3.537  1.00 94.80           H  
ATOM   3948  HB3 GLU A 240       4.256 -12.640  -4.288  1.00 94.80           H  
ATOM   3949  O   GLU A 240       4.143 -13.097  -7.187  1.00 94.80           O  
ATOM   3950  CG  GLU A 240       4.773 -10.542  -4.304  1.00 94.80           C  
ATOM   3951  HG2 GLU A 240       5.691  -9.955  -4.308  1.00 94.80           H  
ATOM   3952  HG3 GLU A 240       4.198 -10.270  -5.190  1.00 94.80           H  
ATOM   3953  CD  GLU A 240       3.943 -10.176  -3.046  1.00 94.80           C  
ATOM   3954  OE1 GLU A 240       3.666  -8.974  -2.806  1.00 94.80           O  
ATOM   3955  OE2 GLU A 240       3.566 -11.078  -2.262  1.00 94.80           O  
ATOM   3956  N   VAL A 241       5.277 -11.243  -7.722  1.00 96.54           N  
ATOM   3957  H   VAL A 241       6.053 -10.632  -7.508  1.00 96.54           H  
ATOM   3958  CA  VAL A 241       4.498 -10.985  -8.943  1.00 96.54           C  
ATOM   3959  HA  VAL A 241       3.517 -11.444  -8.817  1.00 96.54           H  
ATOM   3960  C   VAL A 241       5.085 -11.637 -10.195  1.00 96.54           C  
ATOM   3961  CB  VAL A 241       4.228  -9.489  -9.175  1.00 96.54           C  
ATOM   3962  HB  VAL A 241       3.627  -9.396 -10.079  1.00 96.54           H  
ATOM   3963  O   VAL A 241       4.460 -11.589 -11.247  1.00 96.54           O  
ATOM   3964  CG1 VAL A 241       3.416  -8.884  -8.023  1.00 96.54           C  
ATOM   3965 HG11 VAL A 241       3.163  -7.851  -8.262  1.00 96.54           H  
ATOM   3966 HG12 VAL A 241       2.493  -9.450  -7.898  1.00 96.54           H  
ATOM   3967 HG13 VAL A 241       3.985  -8.921  -7.094  1.00 96.54           H  
ATOM   3968  CG2 VAL A 241       5.489  -8.646  -9.381  1.00 96.54           C  
ATOM   3969 HG21 VAL A 241       6.017  -8.530  -8.434  1.00 96.54           H  
ATOM   3970 HG22 VAL A 241       5.197  -7.662  -9.747  1.00 96.54           H  
ATOM   3971 HG23 VAL A 241       6.137  -9.111 -10.123  1.00 96.54           H  
ATOM   3972  N   LEU A 242       6.278 -12.240 -10.118  1.00 95.71           N  
ATOM   3973  H   LEU A 242       6.719 -12.341  -9.215  1.00 95.71           H  
ATOM   3974  CA  LEU A 242       6.929 -12.822 -11.297  1.00 95.71           C  
ATOM   3975  HA  LEU A 242       6.935 -12.080 -12.096  1.00 95.71           H  
ATOM   3976  C   LEU A 242       6.156 -14.024 -11.847  1.00 95.71           C  
ATOM   3977  CB  LEU A 242       8.374 -13.227 -10.963  1.00 95.71           C  
ATOM   3978  HB2 LEU A 242       8.794 -13.747 -11.823  1.00 95.71           H  
ATOM   3979  HB3 LEU A 242       8.350 -13.934 -10.134  1.00 95.71           H  
ATOM   3980  O   LEU A 242       6.132 -14.215 -13.060  1.00 95.71           O  
ATOM   3981  CG  LEU A 242       9.301 -12.056 -10.599  1.00 95.71           C  
ATOM   3982  HG  LEU A 242       8.897 -11.517  -9.743  1.00 95.71           H  
ATOM   3983  CD1 LEU A 242      10.670 -12.615 -10.213  1.00 95.71           C  
ATOM   3984 HD11 LEU A 242      10.558 -13.264  -9.344  1.00 95.71           H  
ATOM   3985 HD12 LEU A 242      11.358 -11.804  -9.978  1.00 95.71           H  
ATOM   3986 HD13 LEU A 242      11.067 -13.208 -11.037  1.00 95.71           H  
ATOM   3987  CD2 LEU A 242       9.498 -11.068 -11.751  1.00 95.71           C  
ATOM   3988 HD21 LEU A 242      10.208 -10.299 -11.449  1.00 95.71           H  
ATOM   3989 HD22 LEU A 242       8.552 -10.586 -11.995  1.00 95.71           H  
ATOM   3990 HD23 LEU A 242       9.881 -11.589 -12.629  1.00 95.71           H  
ATOM   3991  N   ASP A 243       5.530 -14.808 -10.974  1.00 92.95           N  
ATOM   3992  H   ASP A 243       5.616 -14.597  -9.990  1.00 92.95           H  
ATOM   3993  CA  ASP A 243       4.737 -15.992 -11.331  1.00 92.95           C  
ATOM   3994  HA  ASP A 243       4.858 -16.196 -12.395  1.00 92.95           H  
ATOM   3995  C   ASP A 243       3.226 -15.764 -11.132  1.00 92.95           C  
ATOM   3996  CB  ASP A 243       5.289 -17.214 -10.576  1.00 92.95           C  
ATOM   3997  HB2 ASP A 243       4.742 -18.105 -10.885  1.00 92.95           H  
ATOM   3998  HB3 ASP A 243       5.134 -17.070  -9.506  1.00 92.95           H  
ATOM   3999  O   ASP A 243       2.441 -16.706 -11.167  1.00 92.95           O  
ATOM   4000  CG  ASP A 243       6.782 -17.440 -10.857  1.00 92.95           C  
ATOM   4001  OD1 ASP A 243       7.187 -17.374 -12.048  1.00 92.95           O  
ATOM   4002  OD2 ASP A 243       7.554 -17.604  -9.887  1.00 92.95           O  
ATOM   4003  N   ALA A 244       2.819 -14.508 -10.926  1.00 95.76           N  
ATOM   4004  H   ALA A 244       3.501 -13.770 -11.022  1.00 95.76           H  
ATOM   4005  CA  ALA A 244       1.429 -14.110 -10.732  1.00 95.76           C  
ATOM   4006  HA  ALA A 244       0.899 -14.912 -10.217  1.00 95.76           H  
ATOM   4007  C   ALA A 244       0.705 -13.857 -12.065  1.00 95.76           C  
ATOM   4008  CB  ALA A 244       1.418 -12.873  -9.829  1.00 95.76           C  
ATOM   4009  HB1 ALA A 244       1.930 -12.051 -10.328  1.00 95.76           H  
ATOM   4010  HB2 ALA A 244       1.915 -13.107  -8.887  1.00 95.76           H  
ATOM   4011  HB3 ALA A 244       0.392 -12.568  -9.619  1.00 95.76           H  
ATOM   4012  O   ALA A 244       1.328 -13.686 -13.116  1.00 95.76           O  
ATOM   4013  N   THR A 245      -0.622 -13.759 -12.006  1.00 95.83           N  
ATOM   4014  H   THR A 245      -1.082 -13.868 -11.113  1.00 95.83           H  
ATOM   4015  CA  THR A 245      -1.452 -13.422 -13.167  1.00 95.83           C  
ATOM   4016  HA  THR A 245      -1.025 -13.886 -14.056  1.00 95.83           H  
ATOM   4017  C   THR A 245      -1.480 -11.909 -13.361  1.00 95.83           C  
ATOM   4018  CB  THR A 245      -2.871 -13.976 -12.995  1.00 95.83           C  
ATOM   4019  HB  THR A 245      -3.336 -13.526 -12.118  1.00 95.83           H  
ATOM   4020  O   THR A 245      -1.904 -11.175 -12.469  1.00 95.83           O  
ATOM   4021  CG2 THR A 245      -3.749 -13.729 -14.222  1.00 95.83           C  
ATOM   4022 HG21 THR A 245      -3.916 -12.660 -14.358  1.00 95.83           H  
ATOM   4023 HG22 THR A 245      -3.273 -14.140 -15.112  1.00 95.83           H  
ATOM   4024 HG23 THR A 245      -4.716 -14.211 -14.078  1.00 95.83           H  
ATOM   4025  OG1 THR A 245      -2.798 -15.370 -12.813  1.00 95.83           O  
ATOM   4026  HG1 THR A 245      -3.432 -15.604 -12.131  1.00 95.83           H  
ATOM   4027  N   LEU A 246      -1.046 -11.428 -14.527  1.00 94.70           N  
ATOM   4028  H   LEU A 246      -0.715 -12.080 -15.223  1.00 94.70           H  
ATOM   4029  CA  LEU A 246      -1.187 -10.023 -14.917  1.00 94.70           C  
ATOM   4030  HA  LEU A 246      -0.930  -9.395 -14.064  1.00 94.70           H  
ATOM   4031  C   LEU A 246      -2.644  -9.741 -15.309  1.00 94.70           C  
ATOM   4032  CB  LEU A 246      -0.205  -9.719 -16.064  1.00 94.70           C  
ATOM   4033  HB2 LEU A 246      -0.418 -10.404 -16.885  1.00 94.70           H  
ATOM   4034  HB3 LEU A 246       0.808  -9.918 -15.714  1.00 94.70           H  
ATOM   4035  O   LEU A 246      -3.174 -10.361 -16.229  1.00 94.70           O  
ATOM   4036  CG  LEU A 246      -0.271  -8.281 -16.615  1.00 94.70           C  
ATOM   4037  HG  LEU A 246      -1.269  -8.074 -17.000  1.00 94.70           H  
ATOM   4038  CD1 LEU A 246       0.085  -7.229 -15.563  1.00 94.70           C  
ATOM   4039 HD11 LEU A 246       1.053  -7.455 -15.115  1.00 94.70           H  
ATOM   4040 HD12 LEU A 246       0.112  -6.244 -16.029  1.00 94.70           H  
ATOM   4041 HD13 LEU A 246      -0.681  -7.212 -14.788  1.00 94.70           H  
ATOM   4042  CD2 LEU A 246       0.732  -8.138 -17.759  1.00 94.70           C  
ATOM   4043 HD21 LEU A 246       0.484  -8.852 -18.545  1.00 94.70           H  
ATOM   4044 HD22 LEU A 246       1.742  -8.341 -17.402  1.00 94.70           H  
ATOM   4045 HD23 LEU A 246       0.680  -7.131 -18.174  1.00 94.70           H  
ATOM   4046  N   ILE A 247      -3.282  -8.789 -14.630  1.00 91.34           N  
ATOM   4047  H   ILE A 247      -2.781  -8.295 -13.905  1.00 91.34           H  
ATOM   4048  CA  ILE A 247      -4.634  -8.334 -14.956  1.00 91.34           C  
ATOM   4049  HA  ILE A 247      -5.159  -9.134 -15.478  1.00 91.34           H  
ATOM   4050  C   ILE A 247      -4.532  -7.138 -15.908  1.00 91.34           C  
ATOM   4051  CB  ILE A 247      -5.448  -8.020 -13.680  1.00 91.34           C  
ATOM   4052  HB  ILE A 247      -4.907  -7.280 -13.090  1.00 91.34           H  
ATOM   4053  O   ILE A 247      -4.088  -6.057 -15.523  1.00 91.34           O  
ATOM   4054  CG1 ILE A 247      -5.651  -9.290 -12.824  1.00 91.34           C  
ATOM   4055 HG12 ILE A 247      -6.293  -9.982 -13.370  1.00 91.34           H  
ATOM   4056 HG13 ILE A 247      -4.696  -9.788 -12.658  1.00 91.34           H  
ATOM   4057  CG2 ILE A 247      -6.817  -7.435 -14.088  1.00 91.34           C  
ATOM   4058 HG21 ILE A 247      -7.357  -8.136 -14.724  1.00 91.34           H  
ATOM   4059 HG22 ILE A 247      -6.680  -6.494 -14.620  1.00 91.34           H  
ATOM   4060 HG23 ILE A 247      -7.436  -7.200 -13.221  1.00 91.34           H  
ATOM   4061  CD1 ILE A 247      -6.277  -9.031 -11.445  1.00 91.34           C  
ATOM   4062 HD11 ILE A 247      -6.644  -9.978 -11.049  1.00 91.34           H  
ATOM   4063 HD12 ILE A 247      -7.135  -8.361 -11.499  1.00 91.34           H  
ATOM   4064 HD13 ILE A 247      -5.531  -8.607 -10.773  1.00 91.34           H  
ATOM   4065  N   HIS A 248      -5.000  -7.323 -17.142  1.00 80.80           N  
ATOM   4066  H   HIS A 248      -5.306  -8.252 -17.395  1.00 80.80           H  
ATOM   4067  CA  HIS A 248      -5.101  -6.278 -18.167  1.00 80.80           C  
ATOM   4068  HA  HIS A 248      -4.282  -5.573 -18.028  1.00 80.80           H  
ATOM   4069  C   HIS A 248      -6.401  -5.466 -18.035  1.00 80.80           C  
ATOM   4070  CB  HIS A 248      -4.942  -6.905 -19.559  1.00 80.80           C  
ATOM   4071  HB2 HIS A 248      -5.670  -7.707 -19.685  1.00 80.80           H  
ATOM   4072  HB3 HIS A 248      -5.148  -6.149 -20.316  1.00 80.80           H  
ATOM   4073  O   HIS A 248      -7.179  -5.354 -18.976  1.00 80.80           O  
ATOM   4074  CG  HIS A 248      -3.558  -7.432 -19.815  1.00 80.80           C  
ATOM   4075  CD2 HIS A 248      -3.141  -8.734 -19.744  1.00 80.80           C  
ATOM   4076  HD2 HIS A 248      -3.748  -9.584 -19.470  1.00 80.80           H  
ATOM   4077  ND1 HIS A 248      -2.478  -6.676 -20.204  1.00 80.80           N  
ATOM   4078  HD1 HIS A 248      -2.488  -5.684 -20.397  1.00 80.80           H  
ATOM   4079  CE1 HIS A 248      -1.435  -7.503 -20.374  1.00 80.80           C  
ATOM   4080  HE1 HIS A 248      -0.451  -7.202 -20.701  1.00 80.80           H  
ATOM   4081  NE2 HIS A 248      -1.789  -8.767 -20.102  1.00 80.80           N  
ATOM   4082  N   GLN A 249      -6.666  -4.927 -16.848  1.00 66.26           N  
ATOM   4083  H   GLN A 249      -5.966  -5.000 -16.124  1.00 66.26           H  
ATOM   4084  CA  GLN A 249      -7.777  -4.004 -16.610  1.00 66.26           C  
ATOM   4085  HA  GLN A 249      -8.200  -3.674 -17.559  1.00 66.26           H  
ATOM   4086  C   GLN A 249      -7.231  -2.771 -15.905  1.00 66.26           C  
ATOM   4087  CB  GLN A 249      -8.896  -4.666 -15.787  1.00 66.26           C  
ATOM   4088  HB2 GLN A 249      -8.484  -5.042 -14.851  1.00 66.26           H  
ATOM   4089  HB3 GLN A 249      -9.641  -3.908 -15.546  1.00 66.26           H  
ATOM   4090  O   GLN A 249      -6.337  -2.887 -15.060  1.00 66.26           O  
ATOM   4091  CG  GLN A 249      -9.594  -5.804 -16.549  1.00 66.26           C  
ATOM   4092  HG2 GLN A 249     -10.001  -5.407 -17.479  1.00 66.26           H  
ATOM   4093  HG3 GLN A 249      -8.870  -6.579 -16.800  1.00 66.26           H  
ATOM   4094  CD  GLN A 249     -10.726  -6.457 -15.758  1.00 66.26           C  
ATOM   4095  NE2 GLN A 249     -11.607  -7.180 -16.414  1.00 66.26           N  
ATOM   4096 HE21 GLN A 249     -11.561  -7.261 -17.419  1.00 66.26           H  
ATOM   4097 HE22 GLN A 249     -12.350  -7.582 -15.860  1.00 66.26           H  
ATOM   4098  OE1 GLN A 249     -10.835  -6.360 -14.546  1.00 66.26           O  
ATOM   4099  N   SER A 250      -7.759  -1.591 -16.231  1.00 59.90           N  
ATOM   4100  H   SER A 250      -8.494  -1.516 -16.920  1.00 59.90           H  
ATOM   4101  CA  SER A 250      -7.420  -0.400 -15.463  1.00 59.90           C  
ATOM   4102  HA  SER A 250      -6.339  -0.276 -15.525  1.00 59.90           H  
ATOM   4103  C   SER A 250      -7.837  -0.591 -13.995  1.00 59.90           C  
ATOM   4104  CB  SER A 250      -8.068   0.860 -16.047  1.00 59.90           C  
ATOM   4105  HB2 SER A 250      -7.531   1.735 -15.682  1.00 59.90           H  
ATOM   4106  HB3 SER A 250      -8.003   0.853 -17.135  1.00 59.90           H  
ATOM   4107  O   SER A 250      -8.757  -1.361 -13.693  1.00 59.90           O  
ATOM   4108  OG  SER A 250      -9.412   0.943 -15.620  1.00 59.90           O  
ATOM   4109  HG  SER A 250      -9.743   1.826 -15.797  1.00 59.90           H  
ATOM   4110  N   PRO A 251      -7.238   0.159 -13.055  1.00 54.63           N  
ATOM   4111  CA  PRO A 251      -7.718   0.211 -11.676  1.00 54.63           C  
ATOM   4112  HA  PRO A 251      -7.586  -0.771 -11.222  1.00 54.63           H  
ATOM   4113  C   PRO A 251      -9.197   0.620 -11.555  1.00 54.63           C  
ATOM   4114  CB  PRO A 251      -6.810   1.229 -10.977  1.00 54.63           C  
ATOM   4115  HB2 PRO A 251      -6.613   0.946  -9.943  1.00 54.63           H  
ATOM   4116  HB3 PRO A 251      -7.260   2.221 -11.018  1.00 54.63           H  
ATOM   4117  O   PRO A 251      -9.824   0.314 -10.545  1.00 54.63           O  
ATOM   4118  CG  PRO A 251      -5.533   1.226 -11.818  1.00 54.63           C  
ATOM   4119  HG2 PRO A 251      -4.896   0.397 -11.510  1.00 54.63           H  
ATOM   4120  HG3 PRO A 251      -4.996   2.171 -11.746  1.00 54.63           H  
ATOM   4121  CD  PRO A 251      -6.048   0.974 -13.230  1.00 54.63           C  
ATOM   4122  HD2 PRO A 251      -6.316   1.919 -13.702  1.00 54.63           H  
ATOM   4123  HD3 PRO A 251      -5.285   0.459 -13.813  1.00 54.63           H  
ATOM   4124  N   SER A 252      -9.755   1.307 -12.564  1.00 61.51           N  
ATOM   4125  H   SER A 252      -9.210   1.461 -13.400  1.00 61.51           H  
ATOM   4126  CA  SER A 252     -11.175   1.674 -12.638  1.00 61.51           C  
ATOM   4127  HA  SER A 252     -11.546   1.795 -11.620  1.00 61.51           H  
ATOM   4128  C   SER A 252     -12.069   0.602 -13.278  1.00 61.51           C  
ATOM   4129  CB  SER A 252     -11.358   3.029 -13.342  1.00 61.51           C  
ATOM   4130  HB2 SER A 252     -10.822   3.793 -12.780  1.00 61.51           H  
ATOM   4131  HB3 SER A 252     -12.417   3.286 -13.335  1.00 61.51           H  
ATOM   4132  O   SER A 252     -13.274   0.815 -13.376  1.00 61.51           O  
ATOM   4133  OG  SER A 252     -10.892   3.035 -14.682  1.00 61.51           O  
ATOM   4134  HG  SER A 252     -11.338   3.751 -15.140  1.00 61.51           H  
ATOM   4135  N   GLY A 253     -11.517  -0.535 -13.715  1.00 53.14           N  
ATOM   4136  H   GLY A 253     -10.520  -0.662 -13.614  1.00 53.14           H  
ATOM   4137  CA  GLY A 253     -12.254  -1.586 -14.426  1.00 53.14           C  
ATOM   4138  HA2 GLY A 253     -13.208  -1.761 -13.928  1.00 53.14           H  
ATOM   4139  HA3 GLY A 253     -11.671  -2.506 -14.388  1.00 53.14           H  
ATOM   4140  C   GLY A 253     -12.539  -1.273 -15.899  1.00 53.14           C  
ATOM   4141  O   GLY A 253     -13.250  -2.027 -16.557  1.00 53.14           O  
ATOM   4142  N   LEU A 254     -11.983  -0.185 -16.435  1.00 49.13           N  
ATOM   4143  H   LEU A 254     -11.307   0.313 -15.873  1.00 49.13           H  
ATOM   4144  CA  LEU A 254     -12.055   0.146 -17.856  1.00 49.13           C  
ATOM   4145  HA  LEU A 254     -12.975  -0.269 -18.269  1.00 49.13           H  
ATOM   4146  C   LEU A 254     -10.891  -0.535 -18.589  1.00 49.13           C  
ATOM   4147  CB  LEU A 254     -12.092   1.675 -18.046  1.00 49.13           C  
ATOM   4148  HB2 LEU A 254     -12.092   1.892 -19.115  1.00 49.13           H  
ATOM   4149  HB3 LEU A 254     -11.181   2.098 -17.624  1.00 49.13           H  
ATOM   4150  O   LEU A 254      -9.757  -0.546 -18.115  1.00 49.13           O  
ATOM   4151  CG  LEU A 254     -13.314   2.365 -17.401  1.00 49.13           C  
ATOM   4152  HG  LEU A 254     -13.340   2.142 -16.334  1.00 49.13           H  
ATOM   4153  CD1 LEU A 254     -13.202   3.883 -17.556  1.00 49.13           C  
ATOM   4154 HD11 LEU A 254     -13.238   4.149 -18.613  1.00 49.13           H  
ATOM   4155 HD12 LEU A 254     -12.259   4.233 -17.136  1.00 49.13           H  
ATOM   4156 HD13 LEU A 254     -14.029   4.368 -17.036  1.00 49.13           H  
ATOM   4157  CD2 LEU A 254     -14.637   1.924 -18.032  1.00 49.13           C  
ATOM   4158 HD21 LEU A 254     -14.611   2.080 -19.111  1.00 49.13           H  
ATOM   4159 HD22 LEU A 254     -15.460   2.497 -17.605  1.00 49.13           H  
ATOM   4160 HD23 LEU A 254     -14.817   0.870 -17.821  1.00 49.13           H  
ATOM   4161  N   TYR A 255     -11.159  -1.137 -19.743  1.00 46.34           N  
ATOM   4162  H   TYR A 255     -12.097  -1.092 -20.116  1.00 46.34           H  
ATOM   4163  CA  TYR A 255     -10.094  -1.631 -20.614  1.00 46.34           C  
ATOM   4164  HA  TYR A 255      -9.412  -2.251 -20.033  1.00 46.34           H  
ATOM   4165  C   TYR A 255      -9.324  -0.414 -21.149  1.00 46.34           C  
ATOM   4166  CB  TYR A 255     -10.703  -2.489 -21.740  1.00 46.34           C  
ATOM   4167  HB2 TYR A 255     -10.609  -1.966 -22.691  1.00 46.34           H  
ATOM   4168  HB3 TYR A 255     -11.771  -2.622 -21.569  1.00 46.34           H  
ATOM   4169  O   TYR A 255      -9.929   0.454 -21.778  1.00 46.34           O  
ATOM   4170  CG  TYR A 255     -10.083  -3.865 -21.877  1.00 46.34           C  
ATOM   4171  CD1 TYR A 255      -9.028  -4.074 -22.786  1.00 46.34           C  
ATOM   4172  HD1 TYR A 255      -8.639  -3.248 -23.361  1.00 46.34           H  
ATOM   4173  CD2 TYR A 255     -10.574  -4.939 -21.107  1.00 46.34           C  
ATOM   4174  HD2 TYR A 255     -11.380  -4.774 -20.407  1.00 46.34           H  
ATOM   4175  CE1 TYR A 255      -8.473  -5.359 -22.939  1.00 46.34           C  
ATOM   4176  HE1 TYR A 255      -7.663  -5.511 -23.636  1.00 46.34           H  
ATOM   4177  CE2 TYR A 255     -10.018  -6.225 -21.254  1.00 46.34           C  
ATOM   4178  HE2 TYR A 255     -10.385  -7.058 -20.674  1.00 46.34           H  
ATOM   4179  OH  TYR A 255      -8.439  -7.680 -22.318  1.00 46.34           O  
ATOM   4180  HH  TYR A 255      -7.731  -7.678 -22.966  1.00 46.34           H  
ATOM   4181  CZ  TYR A 255      -8.968  -6.436 -22.171  1.00 46.34           C  
ATOM   4182  N   GLU A 256      -8.020  -0.316 -20.884  1.00 42.54           N  
ATOM   4183  H   GLU A 256      -7.559  -1.054 -20.371  1.00 42.54           H  
ATOM   4184  CA  GLU A 256      -7.176   0.633 -21.617  1.00 42.54           C  
ATOM   4185  HA  GLU A 256      -7.727   1.559 -21.783  1.00 42.54           H  
ATOM   4186  C   GLU A 256      -6.895   0.017 -22.993  1.00 42.54           C  
ATOM   4187  CB  GLU A 256      -5.892   1.005 -20.845  1.00 42.54           C  
ATOM   4188  HB2 GLU A 256      -5.392   0.101 -20.496  1.00 42.54           H  
ATOM   4189  HB3 GLU A 256      -5.229   1.528 -21.533  1.00 42.54           H  
ATOM   4190  O   GLU A 256      -6.259  -1.034 -23.088  1.00 42.54           O  
ATOM   4191  CG  GLU A 256      -6.188   1.935 -19.650  1.00 42.54           C  
ATOM   4192  HG2 GLU A 256      -6.805   2.761 -20.001  1.00 42.54           H  
ATOM   4193  HG3 GLU A 256      -6.770   1.374 -18.919  1.00 42.54           H  
ATOM   4194  CD  GLU A 256      -4.944   2.525 -18.952  1.00 42.54           C  
ATOM   4195  OE1 GLU A 256      -5.140   3.162 -17.887  1.00 42.54           O  
ATOM   4196  OE2 GLU A 256      -3.806   2.346 -19.443  1.00 42.54           O  
ATOM   4197  N   THR A 257      -7.458   0.631 -24.036  1.00 39.25           N  
ATOM   4198  H   THR A 257      -8.014   1.455 -23.861  1.00 39.25           H  
ATOM   4199  CA  THR A 257      -7.154   0.363 -25.451  1.00 39.25           C  
ATOM   4200  HA  THR A 257      -6.919  -0.692 -25.592  1.00 39.25           H  
ATOM   4201  C   THR A 257      -5.935   1.147 -25.900  1.00 39.25           C  
ATOM   4202  CB  THR A 257      -8.316   0.752 -26.363  1.00 39.25           C  
ATOM   4203  HB  THR A 257      -8.000   0.652 -27.402  1.00 39.25           H  
ATOM   4204  O   THR A 257      -5.898   2.357 -25.569  1.00 39.25           O  
ATOM   4205  CG2 THR A 257      -9.556  -0.113 -26.145  1.00 39.25           C  
ATOM   4206 HG21 THR A 257      -9.306  -1.159 -26.318  1.00 39.25           H  
ATOM   4207 HG22 THR A 257     -10.335   0.193 -26.843  1.00 39.25           H  
ATOM   4208 HG23 THR A 257      -9.920   0.008 -25.124  1.00 39.25           H  
ATOM   4209  OG1 THR A 257      -8.629   2.100 -26.103  1.00 39.25           O  
ATOM   4210  HG1 THR A 257      -7.769   2.497 -25.945  1.00 39.25           H  
ATOM   4211  OXT THR A 257      -5.129   0.549 -26.638  1.00 39.25           O  
TER    4212      THR A 257                                                       
END   
