# Supplementary material for: Computational design of novel Cas9 PAM-interacting domains using evolution-based modelling and structural quality assessment
Source: PLoS Comput Biol. 2023 Nov 17;19(11):e1011621. doi: 10.1371/journal.pcbi.1011621 (PMC10729993; doi:10.1371/journal.pcbi.1011621)
Supplement: S1 File — This file contains the experimentally tested sequences in a zip format. It includes Fasta files, AlphaFold Prediction with PDB file, pLDDT, and more. (ZIP) [file pcbi.1011621.s001.zip › pdb/dg_16_relaxed_rank_1_model_3.pdb]

ATOM      1  N   THR A   1       8.963  16.826 -19.360  1.00 39.69           N  
ATOM      2  H   THR A   1       9.123  17.607 -18.740  1.00 39.69           H  
ATOM      3  H2  THR A   1       8.261  16.218 -18.963  1.00 39.69           H  
ATOM      4  H3  THR A   1       8.654  17.195 -20.248  1.00 39.69           H  
ATOM      5  CA  THR A   1      10.252  16.124 -19.520  1.00 39.69           C  
ATOM      6  HA  THR A   1      10.161  15.300 -20.227  1.00 39.69           H  
ATOM      7  C   THR A   1      10.647  15.558 -18.167  1.00 39.69           C  
ATOM      8  CB  THR A   1      11.312  17.104 -20.043  1.00 39.69           C  
ATOM      9  HB  THR A   1      12.313  16.745 -19.805  1.00 39.69           H  
ATOM     10  O   THR A   1      10.926  16.323 -17.258  1.00 39.69           O  
ATOM     11  CG2 THR A   1      11.172  17.293 -21.551  1.00 39.69           C  
ATOM     12 HG21 THR A   1      11.293  16.336 -22.059  1.00 39.69           H  
ATOM     13 HG22 THR A   1      10.204  17.722 -21.807  1.00 39.69           H  
ATOM     14 HG23 THR A   1      11.956  17.963 -21.905  1.00 39.69           H  
ATOM     15  OG1 THR A   1      11.089  18.371 -19.471  1.00 39.69           O  
ATOM     16  HG1 THR A   1      11.906  18.870 -19.537  1.00 39.69           H  
ATOM     17  N   GLY A   2      10.533  14.242 -17.963  1.00 52.27           N  
ATOM     18  H   GLY A   2      10.354  13.624 -18.742  1.00 52.27           H  
ATOM     19  CA  GLY A   2      11.050  13.606 -16.742  1.00 52.27           C  
ATOM     20  HA2 GLY A   2      10.619  12.612 -16.622  1.00 52.27           H  
ATOM     21  HA3 GLY A   2      10.801  14.203 -15.866  1.00 52.27           H  
ATOM     22  C   GLY A   2      12.568  13.464 -16.851  1.00 52.27           C  
ATOM     23  O   GLY A   2      13.054  13.164 -17.939  1.00 52.27           O  
ATOM     24  N   GLY A   3      13.311  13.714 -15.771  1.00 67.69           N  
ATOM     25  H   GLY A   3      12.864  13.982 -14.905  1.00 67.69           H  
ATOM     26  CA  GLY A   3      14.768  13.555 -15.767  1.00 67.69           C  
ATOM     27  HA2 GLY A   3      15.204  14.233 -16.500  1.00 67.69           H  
ATOM     28  HA3 GLY A   3      15.172  13.813 -14.787  1.00 67.69           H  
ATOM     29  C   GLY A   3      15.186  12.118 -16.097  1.00 67.69           C  
ATOM     30  O   GLY A   3      14.560  11.158 -15.636  1.00 67.69           O  
ATOM     31  N   PHE A   4      16.252  11.966 -16.890  1.00 79.00           N  
ATOM     32  H   PHE A   4      16.691  12.794 -17.267  1.00 79.00           H  
ATOM     33  CA  PHE A   4      16.833  10.663 -17.250  1.00 79.00           C  
ATOM     34  HA  PHE A   4      16.074  10.058 -17.745  1.00 79.00           H  
ATOM     35  C   PHE A   4      17.328   9.877 -16.028  1.00 79.00           C  
ATOM     36  CB  PHE A   4      18.003  10.883 -18.218  1.00 79.00           C  
ATOM     37  HB2 PHE A   4      18.740  11.533 -17.747  1.00 79.00           H  
ATOM     38  HB3 PHE A   4      18.489   9.925 -18.400  1.00 79.00           H  
ATOM     39  O   PHE A   4      17.389   8.647 -16.058  1.00 79.00           O  
ATOM     40  CG  PHE A   4      17.600  11.461 -19.559  1.00 79.00           C  
ATOM     41  CD1 PHE A   4      16.912  10.657 -20.486  1.00 79.00           C  
ATOM     42  HD1 PHE A   4      16.706   9.622 -20.255  1.00 79.00           H  
ATOM     43  CD2 PHE A   4      17.929  12.788 -19.894  1.00 79.00           C  
ATOM     44  HD2 PHE A   4      18.485  13.404 -19.203  1.00 79.00           H  
ATOM     45  CE1 PHE A   4      16.534  11.179 -21.734  1.00 79.00           C  
ATOM     46  HE1 PHE A   4      16.034  10.549 -22.455  1.00 79.00           H  
ATOM     47  CE2 PHE A   4      17.560  13.308 -21.148  1.00 79.00           C  
ATOM     48  HE2 PHE A   4      17.836  14.317 -21.417  1.00 79.00           H  
ATOM     49  CZ  PHE A   4      16.858  12.506 -22.065  1.00 79.00           C  
ATOM     50  HZ  PHE A   4      16.597  12.897 -23.037  1.00 79.00           H  
ATOM     51  N   SER A   5      17.640  10.587 -14.946  1.00 80.70           N  
ATOM     52  H   SER A   5      17.568  11.592 -15.006  1.00 80.70           H  
ATOM     53  CA  SER A   5      18.056  10.056 -13.654  1.00 80.70           C  
ATOM     54  HA  SER A   5      17.961   8.970 -13.656  1.00 80.70           H  
ATOM     55  C   SER A   5      17.179  10.590 -12.531  1.00 80.70           C  
ATOM     56  CB  SER A   5      19.523  10.408 -13.399  1.00 80.70           C  
ATOM     57  HB2 SER A   5      19.810  10.089 -12.396  1.00 80.70           H  
ATOM     58  HB3 SER A   5      20.135   9.870 -14.123  1.00 80.70           H  
ATOM     59  O   SER A   5      16.551  11.643 -12.658  1.00 80.70           O  
ATOM     60  OG  SER A   5      19.794  11.787 -13.563  1.00 80.70           O  
ATOM     61  HG  SER A   5      19.152  12.342 -13.115  1.00 80.70           H  
ATOM     62  N   LYS A   6      17.171   9.900 -11.390  1.00 78.72           N  
ATOM     63  H   LYS A   6      17.720   9.054 -11.328  1.00 78.72           H  
ATOM     64  CA  LYS A   6      16.569  10.457 -10.179  1.00 78.72           C  
ATOM     65  HA  LYS A   6      15.597  10.879 -10.433  1.00 78.72           H  
ATOM     66  C   LYS A   6      17.466  11.575  -9.649  1.00 78.72           C  
ATOM     67  CB  LYS A   6      16.371   9.379  -9.119  1.00 78.72           C  
ATOM     68  HB2 LYS A   6      15.882   9.828  -8.254  1.00 78.72           H  
ATOM     69  HB3 LYS A   6      17.360   9.038  -8.817  1.00 78.72           H  
ATOM     70  O   LYS A   6      18.583  11.327  -9.203  1.00 78.72           O  
ATOM     71  CG  LYS A   6      15.559   8.166  -9.590  1.00 78.72           C  
ATOM     72  HG2 LYS A   6      14.580   8.475  -9.957  1.00 78.72           H  
ATOM     73  HG3 LYS A   6      16.103   7.657 -10.386  1.00 78.72           H  
ATOM     74  CD  LYS A   6      15.402   7.230  -8.392  1.00 78.72           C  
ATOM     75  HD2 LYS A   6      16.322   7.273  -7.809  1.00 78.72           H  
ATOM     76  HD3 LYS A   6      14.588   7.575  -7.755  1.00 78.72           H  
ATOM     77  CE  LYS A   6      15.170   5.787  -8.820  1.00 78.72           C  
ATOM     78  HE2 LYS A   6      14.109   5.618  -9.005  1.00 78.72           H  
ATOM     79  HE3 LYS A   6      15.721   5.615  -9.745  1.00 78.72           H  
ATOM     80  NZ  LYS A   6      15.705   4.906  -7.761  1.00 78.72           N  
ATOM     81  HZ1 LYS A   6      15.249   5.085  -6.877  1.00 78.72           H  
ATOM     82  HZ2 LYS A   6      15.653   3.932  -8.022  1.00 78.72           H  
ATOM     83  HZ3 LYS A   6      16.673   5.153  -7.617  1.00 78.72           H  
ATOM     84  N   GLU A   7      16.945  12.797  -9.644  1.00 80.57           N  
ATOM     85  H   GLU A   7      16.079  12.915 -10.149  1.00 80.57           H  
ATOM     86  CA  GLU A   7      17.677  14.033  -9.308  1.00 80.57           C  
ATOM     87  HA  GLU A   7      18.551  14.111  -9.954  1.00 80.57           H  
ATOM     88  C   GLU A   7      18.203  14.113  -7.858  1.00 80.57           C  
ATOM     89  CB  GLU A   7      16.754  15.229  -9.600  1.00 80.57           C  
ATOM     90  HB2 GLU A   7      17.231  16.149  -9.261  1.00 80.57           H  
ATOM     91  HB3 GLU A   7      15.833  15.111  -9.028  1.00 80.57           H  
ATOM     92  O   GLU A   7      18.929  15.041  -7.490  1.00 80.57           O  
ATOM     93  CG  GLU A   7      16.395  15.376 -11.089  1.00 80.57           C  
ATOM     94  HG2 GLU A   7      15.840  14.494 -11.411  1.00 80.57           H  
ATOM     95  HG3 GLU A   7      15.731  16.234 -11.196  1.00 80.57           H  
ATOM     96  CD  GLU A   7      17.628  15.582 -11.981  1.00 80.57           C  
ATOM     97  OE1 GLU A   7      17.587  15.095 -13.132  1.00 80.57           O  
ATOM     98  OE2 GLU A   7      18.597  16.203 -11.485  1.00 80.57           O  
ATOM     99  N   SER A   8      17.868  13.135  -7.012  1.00 83.77           N  
ATOM    100  H   SER A   8      17.298  12.381  -7.368  1.00 83.77           H  
ATOM    101  CA  SER A   8      18.459  12.981  -5.684  1.00 83.77           C  
ATOM    102  HA  SER A   8      18.225  13.863  -5.089  1.00 83.77           H  
ATOM    103  C   SER A   8      19.977  12.827  -5.790  1.00 83.77           C  
ATOM    104  CB  SER A   8      17.880  11.755  -4.978  1.00 83.77           C  
ATOM    105  HB2 SER A   8      18.391  11.607  -4.026  1.00 83.77           H  
ATOM    106  HB3 SER A   8      18.033  10.873  -5.600  1.00 83.77           H  
ATOM    107  O   SER A   8      20.483  11.857  -6.352  1.00 83.77           O  
ATOM    108  OG  SER A   8      16.497  11.931  -4.744  1.00 83.77           O  
ATOM    109  HG  SER A   8      16.125  11.076  -4.518  1.00 83.77           H  
ATOM    110  N   ARG A   9      20.716  13.776  -5.208  1.00 82.11           N  
ATOM    111  H   ARG A   9      20.231  14.558  -4.793  1.00 82.11           H  
ATOM    112  CA  ARG A   9      22.181  13.724  -5.145  1.00 82.11           C  
ATOM    113  HA  ARG A   9      22.555  13.295  -6.075  1.00 82.11           H  
ATOM    114  C   ARG A   9      22.619  12.808  -4.013  1.00 82.11           C  
ATOM    115  CB  ARG A   9      22.776  15.126  -4.978  1.00 82.11           C  
ATOM    116  HB2 ARG A   9      22.364  15.587  -4.081  1.00 82.11           H  
ATOM    117  HB3 ARG A   9      23.854  15.028  -4.854  1.00 82.11           H  
ATOM    118  O   ARG A   9      22.351  13.093  -2.847  1.00 82.11           O  
ATOM    119  CG  ARG A   9      22.497  16.015  -6.198  1.00 82.11           C  
ATOM    120  HG2 ARG A   9      21.426  16.185  -6.304  1.00 82.11           H  
ATOM    121  HG3 ARG A   9      22.855  15.510  -7.095  1.00 82.11           H  
ATOM    122  CD  ARG A   9      23.222  17.361  -6.074  1.00 82.11           C  
ATOM    123  HD2 ARG A   9      23.110  17.905  -7.012  1.00 82.11           H  
ATOM    124  HD3 ARG A   9      24.286  17.172  -5.932  1.00 82.11           H  
ATOM    125  NE  ARG A   9      22.720  18.176  -4.947  1.00 82.11           N  
ATOM    126  HE  ARG A   9      23.168  18.041  -4.052  1.00 82.11           H  
ATOM    127  NH1 ARG A   9      21.046  19.283  -6.074  1.00 82.11           N  
ATOM    128 HH11 ARG A   9      21.186  18.694  -6.883  1.00 82.11           H  
ATOM    129 HH12 ARG A   9      20.285  19.947  -6.086  1.00 82.11           H  
ATOM    130  NH2 ARG A   9      21.423  19.749  -3.927  1.00 82.11           N  
ATOM    131 HH21 ARG A   9      21.913  19.607  -3.056  1.00 82.11           H  
ATOM    132 HH22 ARG A   9      20.672  20.423  -3.973  1.00 82.11           H  
ATOM    133  CZ  ARG A   9      21.736  19.061  -4.990  1.00 82.11           C  
ATOM    134  N   LEU A  10      23.326  11.743  -4.361  1.00 84.93           N  
ATOM    135  H   LEU A  10      23.507  11.588  -5.343  1.00 84.93           H  
ATOM    136  CA  LEU A  10      23.910  10.810  -3.411  1.00 84.93           C  
ATOM    137  HA  LEU A  10      23.450  10.977  -2.437  1.00 84.93           H  
ATOM    138  C   LEU A  10      25.415  11.062  -3.260  1.00 84.93           C  
ATOM    139  CB  LEU A  10      23.600   9.375  -3.851  1.00 84.93           C  
ATOM    140  HB2 LEU A  10      23.957   9.262  -4.874  1.00 84.93           H  
ATOM    141  HB3 LEU A  10      24.153   8.683  -3.216  1.00 84.93           H  
ATOM    142  O   LEU A  10      26.082  11.443  -4.229  1.00 84.93           O  
ATOM    143  CG  LEU A  10      22.108   8.998  -3.821  1.00 84.93           C  
ATOM    144  HG  LEU A  10      21.568   9.605  -4.548  1.00 84.93           H  
ATOM    145  CD1 LEU A  10      21.972   7.526  -4.205  1.00 84.93           C  
ATOM    146 HD11 LEU A  10      20.920   7.239  -4.208  1.00 84.93           H  
ATOM    147 HD12 LEU A  10      22.511   6.894  -3.499  1.00 84.93           H  
ATOM    148 HD13 LEU A  10      22.366   7.371  -5.210  1.00 84.93           H  
ATOM    149  CD2 LEU A  10      21.467   9.191  -2.444  1.00 84.93           C  
ATOM    150 HD21 LEU A  10      21.412  10.253  -2.202  1.00 84.93           H  
ATOM    151 HD22 LEU A  10      22.043   8.664  -1.683  1.00 84.93           H  
ATOM    152 HD23 LEU A  10      20.450   8.800  -2.462  1.00 84.93           H  
ATOM    153  N   PRO A  11      25.968  10.862  -2.050  1.00 86.19           N  
ATOM    154  CA  PRO A  11      27.394  11.020  -1.811  1.00 86.19           C  
ATOM    155  HA  PRO A  11      27.710  12.020  -2.110  1.00 86.19           H  
ATOM    156  C   PRO A  11      28.207   9.989  -2.601  1.00 86.19           C  
ATOM    157  CB  PRO A  11      27.570  10.860  -0.297  1.00 86.19           C  
ATOM    158  HB2 PRO A  11      28.540  10.443  -0.030  1.00 86.19           H  
ATOM    159  HB3 PRO A  11      27.425  11.825   0.190  1.00 86.19           H  
ATOM    160  O   PRO A  11      27.692   8.966  -3.057  1.00 86.19           O  
ATOM    161  CG  PRO A  11      26.427   9.922   0.087  1.00 86.19           C  
ATOM    162  HG2 PRO A  11      26.143  10.033   1.134  1.00 86.19           H  
ATOM    163  HG3 PRO A  11      26.709   8.892  -0.129  1.00 86.19           H  
ATOM    164  CD  PRO A  11      25.305  10.356  -0.853  1.00 86.19           C  
ATOM    165  HD2 PRO A  11      24.660   9.505  -1.075  1.00 86.19           H  
ATOM    166  HD3 PRO A  11      24.727  11.157  -0.393  1.00 86.19           H  
ATOM    167  N   LYS A  12      29.509  10.258  -2.733  1.00 86.16           N  
ATOM    168  H   LYS A  12      29.855  11.127  -2.351  1.00 86.16           H  
ATOM    169  CA  LYS A  12      30.465   9.345  -3.367  1.00 86.16           C  
ATOM    170  HA  LYS A  12      30.193   9.242  -4.417  1.00 86.16           H  
ATOM    171  C   LYS A  12      30.391   7.944  -2.756  1.00 86.16           C  
ATOM    172  CB  LYS A  12      31.875   9.949  -3.307  1.00 86.16           C  
ATOM    173  HB2 LYS A  12      32.506   9.398  -4.004  1.00 86.16           H  
ATOM    174  HB3 LYS A  12      31.833  10.983  -3.651  1.00 86.16           H  
ATOM    175  O   LYS A  12      30.305   7.790  -1.538  1.00 86.16           O  
ATOM    176  CG  LYS A  12      32.523   9.905  -1.914  1.00 86.16           C  
ATOM    177  HG2 LYS A  12      32.643   8.869  -1.597  1.00 86.16           H  
ATOM    178  HG3 LYS A  12      31.889  10.428  -1.198  1.00 86.16           H  
ATOM    179  CD  LYS A  12      33.907  10.554  -1.936  1.00 86.16           C  
ATOM    180  HD2 LYS A  12      33.804  11.600  -2.224  1.00 86.16           H  
ATOM    181  HD3 LYS A  12      34.531  10.042  -2.669  1.00 86.16           H  
ATOM    182  CE  LYS A  12      34.545  10.462  -0.547  1.00 86.16           C  
ATOM    183  HE2 LYS A  12      33.887  10.952   0.170  1.00 86.16           H  
ATOM    184  HE3 LYS A  12      34.623   9.412  -0.268  1.00 86.16           H  
ATOM    185  NZ  LYS A  12      35.884  11.101  -0.534  1.00 86.16           N  
ATOM    186  HZ1 LYS A  12      35.809  12.070  -0.806  1.00 86.16           H  
ATOM    187  HZ2 LYS A  12      36.297  11.054   0.386  1.00 86.16           H  
ATOM    188  HZ3 LYS A  12      36.497  10.640  -1.192  1.00 86.16           H  
ATOM    189  N   GLY A  13      30.464   6.921  -3.598  1.00 78.00           N  
ATOM    190  H   GLY A  13      30.499   7.099  -4.592  1.00 78.00           H  
ATOM    191  CA  GLY A  13      30.455   5.539  -3.139  1.00 78.00           C  
ATOM    192  HA2 GLY A  13      31.268   5.397  -2.426  1.00 78.00           H  
ATOM    193  HA3 GLY A  13      29.514   5.336  -2.628  1.00 78.00           H  
ATOM    194  C   GLY A  13      30.622   4.538  -4.271  1.00 78.00           C  
ATOM    195  O   GLY A  13      30.508   4.870  -5.446  1.00 78.00           O  
ATOM    196  N   ASN A  14      30.846   3.278  -3.905  1.00 73.93           N  
ATOM    197  H   ASN A  14      30.942   3.079  -2.919  1.00 73.93           H  
ATOM    198  CA  ASN A  14      31.013   2.172  -4.853  1.00 73.93           C  
ATOM    199  HA  ASN A  14      31.568   2.543  -5.715  1.00 73.93           H  
ATOM    200  C   ASN A  14      29.680   1.648  -5.422  1.00 73.93           C  
ATOM    201  CB  ASN A  14      31.848   1.066  -4.180  1.00 73.93           C  
ATOM    202  HB2 ASN A  14      31.406   0.804  -3.219  1.00 73.93           H  
ATOM    203  HB3 ASN A  14      31.847   0.172  -4.804  1.00 73.93           H  
ATOM    204  O   ASN A  14      29.628   0.538  -5.954  1.00 73.93           O  
ATOM    205  CG  ASN A  14      33.301   1.455  -3.988  1.00 73.93           C  
ATOM    206  ND2 ASN A  14      33.989   0.823  -3.068  1.00 73.93           N  
ATOM    207 HD21 ASN A  14      34.956   1.098  -2.966  1.00 73.93           H  
ATOM    208 HD22 ASN A  14      33.571   0.099  -2.502  1.00 73.93           H  
ATOM    209  OD1 ASN A  14      33.843   2.305  -4.672  1.00 73.93           O  
ATOM    210  N   SER A  15      28.591   2.413  -5.296  1.00 73.48           N  
ATOM    211  H   SER A  15      28.716   3.369  -4.994  1.00 73.48           H  
ATOM    212  CA  SER A  15      27.305   2.028  -5.870  1.00 73.48           C  
ATOM    213  HA  SER A  15      27.062   1.016  -5.546  1.00 73.48           H  
ATOM    214  C   SER A  15      27.407   2.049  -7.393  1.00 73.48           C  
ATOM    215  CB  SER A  15      26.184   2.949  -5.388  1.00 73.48           C  
ATOM    216  HB2 SER A  15      26.457   3.986  -5.586  1.00 73.48           H  
ATOM    217  HB3 SER A  15      26.042   2.822  -4.315  1.00 73.48           H  
ATOM    218  O   SER A  15      27.660   3.092  -7.992  1.00 73.48           O  
ATOM    219  OG  SER A  15      24.986   2.622  -6.070  1.00 73.48           O  
ATOM    220  HG  SER A  15      24.322   3.281  -5.854  1.00 73.48           H  
ATOM    221  N   LYS A  16      27.169   0.892  -8.022  1.00 66.78           N  
ATOM    222  H   LYS A  16      27.006   0.076  -7.450  1.00 66.78           H  
ATOM    223  CA  LYS A  16      27.114   0.754  -9.487  1.00 66.78           C  
ATOM    224  HA  LYS A  16      28.041   1.130  -9.921  1.00 66.78           H  
ATOM    225  C   LYS A  16      26.000   1.588 -10.127  1.00 66.78           C  
ATOM    226  CB  LYS A  16      26.926  -0.721  -9.877  1.00 66.78           C  
ATOM    227  HB2 LYS A  16      26.747  -0.767 -10.951  1.00 66.78           H  
ATOM    228  HB3 LYS A  16      26.045  -1.120  -9.374  1.00 66.78           H  
ATOM    229  O   LYS A  16      26.015   1.772 -11.334  1.00 66.78           O  
ATOM    230  CG  LYS A  16      28.145  -1.600  -9.561  1.00 66.78           C  
ATOM    231  HG2 LYS A  16      28.290  -1.660  -8.483  1.00 66.78           H  
ATOM    232  HG3 LYS A  16      29.032  -1.161 -10.018  1.00 66.78           H  
ATOM    233  CD  LYS A  16      27.927  -3.009 -10.133  1.00 66.78           C  
ATOM    234  HD2 LYS A  16      27.749  -2.927 -11.205  1.00 66.78           H  
ATOM    235  HD3 LYS A  16      27.047  -3.452  -9.666  1.00 66.78           H  
ATOM    236  CE  LYS A  16      29.148  -3.902  -9.890  1.00 66.78           C  
ATOM    237  HE2 LYS A  16      29.291  -4.018  -8.816  1.00 66.78           H  
ATOM    238  HE3 LYS A  16      30.027  -3.399 -10.294  1.00 66.78           H  
ATOM    239  NZ  LYS A  16      28.982  -5.228 -10.540  1.00 66.78           N  
ATOM    240  HZ1 LYS A  16      28.860  -5.116 -11.536  1.00 66.78           H  
ATOM    241  HZ2 LYS A  16      28.169  -5.707 -10.181  1.00 66.78           H  
ATOM    242  HZ3 LYS A  16      29.795  -5.809 -10.392  1.00 66.78           H  
ATOM    243  N   GLY A  17      25.034   2.052  -9.333  1.00 72.97           N  
ATOM    244  H   GLY A  17      25.115   1.902  -8.338  1.00 72.97           H  
ATOM    245  CA  GLY A  17      23.888   2.806  -9.820  1.00 72.97           C  
ATOM    246  HA2 GLY A  17      23.629   2.474 -10.826  1.00 72.97           H  
ATOM    247  HA3 GLY A  17      23.035   2.611  -9.171  1.00 72.97           H  
ATOM    248  C   GLY A  17      24.093   4.316  -9.871  1.00 72.97           C  
ATOM    249  O   GLY A  17      23.182   4.991 -10.313  1.00 72.97           O  
ATOM    250  N   LEU A  18      25.212   4.885  -9.409  1.00 82.60           N  
ATOM    251  H   LEU A  18      25.991   4.310  -9.121  1.00 82.60           H  
ATOM    252  CA  LEU A  18      25.376   6.343  -9.447  1.00 82.60           C  
ATOM    253  HA  LEU A  18      24.459   6.803  -9.078  1.00 82.60           H  
ATOM    254  C   LEU A  18      25.575   6.840 -10.882  1.00 82.60           C  
ATOM    255  CB  LEU A  18      26.542   6.796  -8.558  1.00 82.60           C  
ATOM    256  HB2 LEU A  18      26.717   7.855  -8.745  1.00 82.60           H  
ATOM    257  HB3 LEU A  18      27.435   6.243  -8.850  1.00 82.60           H  
ATOM    258  O   LEU A  18      26.477   6.378 -11.579  1.00 82.60           O  
ATOM    259  CG  LEU A  18      26.305   6.622  -7.055  1.00 82.60           C  
ATOM    260  HG  LEU A  18      26.013   5.591  -6.857  1.00 82.60           H  
ATOM    261  CD1 LEU A  18      27.595   6.925  -6.289  1.00 82.60           C  
ATOM    262 HD11 LEU A  18      27.432   6.811  -5.218  1.00 82.60           H  
ATOM    263 HD12 LEU A  18      28.379   6.239  -6.608  1.00 82.60           H  
ATOM    264 HD13 LEU A  18      27.916   7.947  -6.492  1.00 82.60           H  
ATOM    265  CD2 LEU A  18      25.213   7.546  -6.524  1.00 82.60           C  
ATOM    266 HD21 LEU A  18      25.467   8.587  -6.726  1.00 82.60           H  
ATOM    267 HD22 LEU A  18      24.255   7.318  -6.992  1.00 82.60           H  
ATOM    268 HD23 LEU A  18      25.115   7.397  -5.449  1.00 82.60           H  
ATOM    269  N   ILE A  19      24.777   7.825 -11.291  1.00 83.28           N  
ATOM    270  H   ILE A  19      24.063   8.160 -10.660  1.00 83.28           H  
ATOM    271  CA  ILE A  19      24.944   8.507 -12.579  1.00 83.28           C  
ATOM    272  HA  ILE A  19      25.514   7.862 -13.247  1.00 83.28           H  
ATOM    273  C   ILE A  19      25.773   9.773 -12.372  1.00 83.28           C  
ATOM    274  CB  ILE A  19      23.581   8.754 -13.257  1.00 83.28           C  
ATOM    275  HB  ILE A  19      22.908   9.225 -12.542  1.00 83.28           H  
ATOM    276  O   ILE A  19      25.535  10.539 -11.434  1.00 83.28           O  
ATOM    277  CG1 ILE A  19      22.991   7.389 -13.663  1.00 83.28           C  
ATOM    278 HG12 ILE A  19      22.900   6.752 -12.783  1.00 83.28           H  
ATOM    279 HG13 ILE A  19      23.669   6.899 -14.362  1.00 83.28           H  
ATOM    280  CG2 ILE A  19      23.712   9.672 -14.487  1.00 83.28           C  
ATOM    281 HG21 ILE A  19      22.734   9.889 -14.917  1.00 83.28           H  
ATOM    282 HG22 ILE A  19      24.348   9.218 -15.247  1.00 83.28           H  
ATOM    283 HG23 ILE A  19      24.120  10.642 -14.200  1.00 83.28           H  
ATOM    284  CD1 ILE A  19      21.616   7.476 -14.317  1.00 83.28           C  
ATOM    285 HD11 ILE A  19      21.310   6.464 -14.581  1.00 83.28           H  
ATOM    286 HD12 ILE A  19      21.645   8.052 -15.242  1.00 83.28           H  
ATOM    287 HD13 ILE A  19      20.905   7.919 -13.619  1.00 83.28           H  
ATOM    288  N   ARG A  20      26.763   9.987 -13.242  1.00 84.30           N  
ATOM    289  H   ARG A  20      26.874   9.332 -14.003  1.00 84.30           H  
ATOM    290  CA  ARG A  20      27.611  11.186 -13.225  1.00 84.30           C  
ATOM    291  HA  ARG A  20      28.071  11.269 -12.240  1.00 84.30           H  
ATOM    292  C   ARG A  20      26.778  12.450 -13.412  1.00 84.30           C  
ATOM    293  CB  ARG A  20      28.744  11.073 -14.257  1.00 84.30           C  
ATOM    294  HB2 ARG A  20      29.350  10.199 -14.018  1.00 84.30           H  
ATOM    295  HB3 ARG A  20      29.382  11.953 -14.166  1.00 84.30           H  
ATOM    296  O   ARG A  20      25.844  12.473 -14.204  1.00 84.30           O  
ATOM    297  CG  ARG A  20      28.269  10.960 -15.713  1.00 84.30           C  
ATOM    298  HG2 ARG A  20      27.730  11.863 -16.000  1.00 84.30           H  
ATOM    299  HG3 ARG A  20      27.607  10.100 -15.818  1.00 84.30           H  
ATOM    300  CD  ARG A  20      29.465  10.783 -16.651  1.00 84.30           C  
ATOM    301  HD2 ARG A  20      30.089   9.965 -16.291  1.00 84.30           H  
ATOM    302  HD3 ARG A  20      30.060  11.697 -16.642  1.00 84.30           H  
ATOM    303  NE  ARG A  20      29.024  10.489 -18.025  1.00 84.30           N  
ATOM    304  HE  ARG A  20      28.030  10.497 -18.204  1.00 84.30           H  
ATOM    305  NH1 ARG A  20      31.111  10.427 -18.990  1.00 84.30           N  
ATOM    306 HH11 ARG A  20      31.494  10.970 -18.228  1.00 84.30           H  
ATOM    307 HH12 ARG A  20      31.672  10.409 -19.830  1.00 84.30           H  
ATOM    308  NH2 ARG A  20      29.307   9.984 -20.223  1.00 84.30           N  
ATOM    309 HH21 ARG A  20      28.306   9.992 -20.357  1.00 84.30           H  
ATOM    310 HH22 ARG A  20      29.906   9.968 -21.036  1.00 84.30           H  
ATOM    311  CZ  ARG A  20      29.816  10.296 -19.064  1.00 84.30           C  
ATOM    312  N   ARG A  21      27.120  13.490 -12.652  1.00 82.17           N  
ATOM    313  H   ARG A  21      27.929  13.388 -12.056  1.00 82.17           H  
ATOM    314  CA  ARG A  21      26.449  14.799 -12.727  1.00 82.17           C  
ATOM    315  HA  ARG A  21      25.384  14.652 -12.909  1.00 82.17           H  
ATOM    316  C   ARG A  21      26.938  15.648 -13.894  1.00 82.17           C  
ATOM    317  CB  ARG A  21      26.649  15.566 -11.419  1.00 82.17           C  
ATOM    318  HB2 ARG A  21      26.283  16.583 -11.562  1.00 82.17           H  
ATOM    319  HB3 ARG A  21      27.713  15.616 -11.190  1.00 82.17           H  
ATOM    320  O   ARG A  21      26.217  16.534 -14.326  1.00 82.17           O  
ATOM    321  CG  ARG A  21      25.891  14.920 -10.250  1.00 82.17           C  
ATOM    322  HG2 ARG A  21      26.195  13.878 -10.153  1.00 82.17           H  
ATOM    323  HG3 ARG A  21      24.819  14.950 -10.447  1.00 82.17           H  
ATOM    324  CD  ARG A  21      26.189  15.640  -8.932  1.00 82.17           C  
ATOM    325  HD2 ARG A  21      25.637  15.142  -8.135  1.00 82.17           H  
ATOM    326  HD3 ARG A  21      27.257  15.549  -8.730  1.00 82.17           H  
ATOM    327  NE  ARG A  21      25.799  17.061  -8.998  1.00 82.17           N  
ATOM    328  HE  ARG A  21      25.264  17.328  -9.812  1.00 82.17           H  
ATOM    329  NH1 ARG A  21      26.935  17.787  -7.143  1.00 82.17           N  
ATOM    330 HH11 ARG A  21      27.330  18.548  -6.611  1.00 82.17           H  
ATOM    331 HH12 ARG A  21      27.268  16.843  -7.004  1.00 82.17           H  
ATOM    332  NH2 ARG A  21      25.874  19.263  -8.448  1.00 82.17           N  
ATOM    333 HH21 ARG A  21      25.427  19.479  -9.327  1.00 82.17           H  
ATOM    334 HH22 ARG A  21      26.280  20.022  -7.918  1.00 82.17           H  
ATOM    335  CZ  ARG A  21      26.204  18.028  -8.198  1.00 82.17           C  
ATOM    336  N   ASP A  22      28.157  15.374 -14.335  1.00 81.02           N  
ATOM    337  H   ASP A  22      28.646  14.575 -13.958  1.00 81.02           H  
ATOM    338  CA  ASP A  22      28.858  16.056 -15.412  1.00 81.02           C  
ATOM    339  HA  ASP A  22      28.136  16.487 -16.105  1.00 81.02           H  
ATOM    340  C   ASP A  22      29.707  15.017 -16.158  1.00 81.02           C  
ATOM    341  CB  ASP A  22      29.719  17.179 -14.814  1.00 81.02           C  
ATOM    342  HB2 ASP A  22      30.693  16.784 -14.525  1.00 81.02           H  
ATOM    343  HB3 ASP A  22      29.235  17.567 -13.918  1.00 81.02           H  
ATOM    344  O   ASP A  22      30.018  13.963 -15.588  1.00 81.02           O  
ATOM    345  CG  ASP A  22      29.901  18.334 -15.796  1.00 81.02           C  
ATOM    346  OD1 ASP A  22      29.959  18.044 -17.009  1.00 81.02           O  
ATOM    347  OD2 ASP A  22      29.947  19.482 -15.303  1.00 81.02           O  
ATOM    348  N   GLU A  23      30.063  15.275 -17.414  1.00 78.63           N  
ATOM    349  H   GLU A  23      29.919  16.214 -17.756  1.00 78.63           H  
ATOM    350  CA  GLU A  23      30.752  14.303 -18.274  1.00 78.63           C  
ATOM    351  HA  GLU A  23      30.122  13.418 -18.367  1.00 78.63           H  
ATOM    352  C   GLU A  23      32.081  13.833 -17.667  1.00 78.63           C  
ATOM    353  CB  GLU A  23      30.965  14.875 -19.685  1.00 78.63           C  
ATOM    354  HB2 GLU A  23      31.470  15.839 -19.622  1.00 78.63           H  
ATOM    355  HB3 GLU A  23      31.597  14.180 -20.237  1.00 78.63           H  
ATOM    356  O   GLU A  23      32.370  12.629 -17.684  1.00 78.63           O  
ATOM    357  CG  GLU A  23      29.632  15.022 -20.437  1.00 78.63           C  
ATOM    358  HG2 GLU A  23      29.045  15.813 -19.972  1.00 78.63           H  
ATOM    359  HG3 GLU A  23      29.078  14.090 -20.328  1.00 78.63           H  
ATOM    360  CD  GLU A  23      29.798  15.323 -21.936  1.00 78.63           C  
ATOM    361  OE1 GLU A  23      28.821  15.042 -22.668  1.00 78.63           O  
ATOM    362  OE2 GLU A  23      30.890  15.766 -22.350  1.00 78.63           O  
ATOM    363  N   ASP A  24      32.805  14.753 -17.028  1.00 82.91           N  
ATOM    364  H   ASP A  24      32.495  15.709 -17.127  1.00 82.91           H  
ATOM    365  CA  ASP A  24      34.143  14.537 -16.465  1.00 82.91           C  
ATOM    366  HA  ASP A  24      34.638  13.751 -17.035  1.00 82.91           H  
ATOM    367  C   ASP A  24      34.146  14.091 -14.993  1.00 82.91           C  
ATOM    368  CB  ASP A  24      34.954  15.828 -16.639  1.00 82.91           C  
ATOM    369  HB2 ASP A  24      34.427  16.649 -16.154  1.00 82.91           H  
ATOM    370  HB3 ASP A  24      35.921  15.713 -16.148  1.00 82.91           H  
ATOM    371  O   ASP A  24      35.203  13.882 -14.386  1.00 82.91           O  
ATOM    372  CG  ASP A  24      35.216  16.167 -18.107  1.00 82.91           C  
ATOM    373  OD1 ASP A  24      35.426  15.212 -18.888  1.00 82.91           O  
ATOM    374  OD2 ASP A  24      35.268  17.380 -18.398  1.00 82.91           O  
ATOM    375  N   TRP A  25      32.975  13.962 -14.363  1.00 83.78           N  
ATOM    376  H   TRP A  25      32.130  14.103 -14.897  1.00 83.78           H  
ATOM    377  CA  TRP A  25      32.889  13.679 -12.930  1.00 83.78           C  
ATOM    378  HA  TRP A  25      33.831  13.954 -12.455  1.00 83.78           H  
ATOM    379  C   TRP A  25      32.673  12.195 -12.665  1.00 83.78           C  
ATOM    380  CB  TRP A  25      31.822  14.552 -12.269  1.00 83.78           C  
ATOM    381  HB2 TRP A  25      30.901  14.490 -12.848  1.00 83.78           H  
ATOM    382  HB3 TRP A  25      31.616  14.143 -11.280  1.00 83.78           H  
ATOM    383  O   TRP A  25      31.568  11.674 -12.800  1.00 83.78           O  
ATOM    384  CG  TRP A  25      32.179  15.996 -12.085  1.00 83.78           C  
ATOM    385  CD1 TRP A  25      33.119  16.696 -12.765  1.00 83.78           C  
ATOM    386  HD1 TRP A  25      33.747  16.309 -13.554  1.00 83.78           H  
ATOM    387  CD2 TRP A  25      31.551  16.959 -11.188  1.00 83.78           C  
ATOM    388  CE2 TRP A  25      32.154  18.234 -11.397  1.00 83.78           C  
ATOM    389  CE3 TRP A  25      30.510  16.882 -10.236  1.00 83.78           C  
ATOM    390  HE3 TRP A  25      30.036  15.926 -10.067  1.00 83.78           H  
ATOM    391  NE1 TRP A  25      33.100  18.016 -12.371  1.00 83.78           N  
ATOM    392  HE1 TRP A  25      33.604  18.738 -12.865  1.00 83.78           H  
ATOM    393  CH2 TRP A  25      30.699  19.274  -9.769  1.00 83.78           C  
ATOM    394  HH2 TRP A  25      30.364  20.158  -9.246  1.00 83.78           H  
ATOM    395  CZ2 TRP A  25      31.740  19.380 -10.706  1.00 83.78           C  
ATOM    396  HZ2 TRP A  25      32.200  20.333 -10.921  1.00 83.78           H  
ATOM    397  CZ3 TRP A  25      30.088  18.028  -9.532  1.00 83.78           C  
ATOM    398  HZ3 TRP A  25      29.285  17.952  -8.814  1.00 83.78           H  
ATOM    399  N   ASP A  26      33.722  11.521 -12.189  1.00 84.51           N  
ATOM    400  H   ASP A  26      34.623  11.977 -12.219  1.00 84.51           H  
ATOM    401  CA  ASP A  26      33.622  10.148 -11.688  1.00 84.51           C  
ATOM    402  HA  ASP A  26      33.220   9.527 -12.488  1.00 84.51           H  
ATOM    403  C   ASP A  26      32.698  10.092 -10.450  1.00 84.51           C  
ATOM    404  CB  ASP A  26      35.021   9.595 -11.373  1.00 84.51           C  
ATOM    405  HB2 ASP A  26      35.500  10.244 -10.640  1.00 84.51           H  
ATOM    406  HB3 ASP A  26      35.619   9.622 -12.284  1.00 84.51           H  
ATOM    407  O   ASP A  26      33.048  10.642  -9.391  1.00 84.51           O  
ATOM    408  CG  ASP A  26      35.023   8.156 -10.830  1.00 84.51           C  
ATOM    409  OD1 ASP A  26      33.940   7.538 -10.685  1.00 84.51           O  
ATOM    410  OD2 ASP A  26      36.129   7.692 -10.471  1.00 84.51           O  
ATOM    411  N   PRO A  27      31.550   9.388 -10.515  1.00 85.27           N  
ATOM    412  CA  PRO A  27      30.626   9.286  -9.391  1.00 85.27           C  
ATOM    413  HA  PRO A  27      30.291  10.294  -9.147  1.00 85.27           H  
ATOM    414  C   PRO A  27      31.244   8.649  -8.142  1.00 85.27           C  
ATOM    415  CB  PRO A  27      29.441   8.457  -9.889  1.00 85.27           C  
ATOM    416  HB2 PRO A  27      29.545   7.417  -9.579  1.00 85.27           H  
ATOM    417  HB3 PRO A  27      28.502   8.878  -9.531  1.00 85.27           H  
ATOM    418  O   PRO A  27      30.816   8.929  -7.020  1.00 85.27           O  
ATOM    419  CG  PRO A  27      29.528   8.536 -11.407  1.00 85.27           C  
ATOM    420  HG2 PRO A  27      29.112   7.653 -11.891  1.00 85.27           H  
ATOM    421  HG3 PRO A  27      29.013   9.438 -11.737  1.00 85.27           H  
ATOM    422  CD  PRO A  27      31.016   8.689 -11.676  1.00 85.27           C  
ATOM    423  HD2 PRO A  27      31.159   9.245 -12.604  1.00 85.27           H  
ATOM    424  HD3 PRO A  27      31.482   7.707 -11.754  1.00 85.27           H  
ATOM    425  N   LYS A  28      32.290   7.827  -8.299  1.00 86.34           N  
ATOM    426  H   LYS A  28      32.646   7.672  -9.231  1.00 86.34           H  
ATOM    427  CA  LYS A  28      33.023   7.247  -7.163  1.00 86.34           C  
ATOM    428  HA  LYS A  28      32.314   6.800  -6.466  1.00 86.34           H  
ATOM    429  C   LYS A  28      33.822   8.288  -6.386  1.00 86.34           C  
ATOM    430  CB  LYS A  28      33.987   6.166  -7.652  1.00 86.34           C  
ATOM    431  HB2 LYS A  28      34.680   6.597  -8.375  1.00 86.34           H  
ATOM    432  HB3 LYS A  28      34.570   5.814  -6.801  1.00 86.34           H  
ATOM    433  O   LYS A  28      34.103   8.076  -5.207  1.00 86.34           O  
ATOM    434  CG  LYS A  28      33.268   4.965  -8.270  1.00 86.34           C  
ATOM    435  HG2 LYS A  28      32.682   5.281  -9.133  1.00 86.34           H  
ATOM    436  HG3 LYS A  28      32.611   4.510  -7.530  1.00 86.34           H  
ATOM    437  CD  LYS A  28      34.326   3.957  -8.718  1.00 86.34           C  
ATOM    438  HD2 LYS A  28      34.966   4.436  -9.459  1.00 86.34           H  
ATOM    439  HD3 LYS A  28      34.929   3.658  -7.861  1.00 86.34           H  
ATOM    440  CE  LYS A  28      33.657   2.731  -9.331  1.00 86.34           C  
ATOM    441  HE2 LYS A  28      32.981   3.070 -10.116  1.00 86.34           H  
ATOM    442  HE3 LYS A  28      33.065   2.231  -8.564  1.00 86.34           H  
ATOM    443  NZ  LYS A  28      34.679   1.819  -9.895  1.00 86.34           N  
ATOM    444  HZ1 LYS A  28      35.213   2.314 -10.595  1.00 86.34           H  
ATOM    445  HZ2 LYS A  28      34.246   1.021 -10.339  1.00 86.34           H  
ATOM    446  HZ3 LYS A  28      35.315   1.509  -9.175  1.00 86.34           H  
ATOM    447  N   LYS A  29      34.193   9.403  -7.021  1.00 87.71           N  
ATOM    448  H   LYS A  29      33.913   9.499  -7.987  1.00 87.71           H  
ATOM    449  CA  LYS A  29      34.936  10.505  -6.395  1.00 87.71           C  
ATOM    450  HA  LYS A  29      35.467  10.134  -5.518  1.00 87.71           H  
ATOM    451  C   LYS A  29      34.011  11.608  -5.894  1.00 87.71           C  
ATOM    452  CB  LYS A  29      35.971  11.065  -7.379  1.00 87.71           C  
ATOM    453  HB2 LYS A  29      35.475  11.349  -8.307  1.00 87.71           H  
ATOM    454  HB3 LYS A  29      36.417  11.960  -6.945  1.00 87.71           H  
ATOM    455  O   LYS A  29      34.215  12.096  -4.784  1.00 87.71           O  
ATOM    456  CG  LYS A  29      37.088  10.058  -7.687  1.00 87.71           C  
ATOM    457  HG2 LYS A  29      37.574   9.757  -6.759  1.00 87.71           H  
ATOM    458  HG3 LYS A  29      36.663   9.177  -8.168  1.00 87.71           H  
ATOM    459  CD  LYS A  29      38.123  10.693  -8.621  1.00 87.71           C  
ATOM    460  HD2 LYS A  29      38.577  11.553  -8.130  1.00 87.71           H  
ATOM    461  HD3 LYS A  29      37.618  11.030  -9.527  1.00 87.71           H  
ATOM    462  CE  LYS A  29      39.202   9.673  -8.994  1.00 87.71           C  
ATOM    463  HE2 LYS A  29      38.707   8.805  -9.429  1.00 87.71           H  
ATOM    464  HE3 LYS A  29      39.717   9.353  -8.089  1.00 87.71           H  
ATOM    465  NZ  LYS A  29      40.163  10.248  -9.969  1.00 87.71           N  
ATOM    466  HZ1 LYS A  29      40.870   9.572 -10.222  1.00 87.71           H  
ATOM    467  HZ2 LYS A  29      39.675  10.506 -10.815  1.00 87.71           H  
ATOM    468  HZ3 LYS A  29      40.609  11.076  -9.602  1.00 87.71           H  
ATOM    469  N   TYR A  30      32.989  11.958  -6.674  1.00 89.26           N  
ATOM    470  H   TYR A  30      32.932  11.527  -7.586  1.00 89.26           H  
ATOM    471  CA  TYR A  30      32.165  13.152  -6.441  1.00 89.26           C  
ATOM    472  HA  TYR A  30      32.598  13.731  -5.625  1.00 89.26           H  
ATOM    473  C   TYR A  30      30.721  12.859  -6.021  1.00 89.26           C  
ATOM    474  CB  TYR A  30      32.224  14.033  -7.694  1.00 89.26           C  
ATOM    475  HB2 TYR A  30      31.789  13.492  -8.534  1.00 89.26           H  
ATOM    476  HB3 TYR A  30      31.624  14.928  -7.533  1.00 89.26           H  
ATOM    477  O   TYR A  30      29.982  13.781  -5.677  1.00 89.26           O  
ATOM    478  CG  TYR A  30      33.637  14.460  -8.036  1.00 89.26           C  
ATOM    479  CD1 TYR A  30      34.277  15.447  -7.261  1.00 89.26           C  
ATOM    480  HD1 TYR A  30      33.743  15.926  -6.453  1.00 89.26           H  
ATOM    481  CD2 TYR A  30      34.322  13.849  -9.104  1.00 89.26           C  
ATOM    482  HD2 TYR A  30      33.825  13.109  -9.713  1.00 89.26           H  
ATOM    483  CE1 TYR A  30      35.600  15.829  -7.553  1.00 89.26           C  
ATOM    484  HE1 TYR A  30      36.083  16.600  -6.972  1.00 89.26           H  
ATOM    485  CE2 TYR A  30      35.649  14.220  -9.393  1.00 89.26           C  
ATOM    486  HE2 TYR A  30      36.171  13.784 -10.231  1.00 89.26           H  
ATOM    487  OH  TYR A  30      37.569  15.561  -8.903  1.00 89.26           O  
ATOM    488  HH  TYR A  30      37.836  16.359  -8.442  1.00 89.26           H  
ATOM    489  CZ  TYR A  30      36.288  15.212  -8.621  1.00 89.26           C  
ATOM    490  N   GLY A  31      30.314  11.590  -6.011  1.00 85.49           N  
ATOM    491  H   GLY A  31      30.938  10.875  -6.357  1.00 85.49           H  
ATOM    492  CA  GLY A  31      28.902  11.239  -5.919  1.00 85.49           C  
ATOM    493  HA2 GLY A  31      28.418  11.840  -5.149  1.00 85.49           H  
ATOM    494  HA3 GLY A  31      28.790  10.187  -5.656  1.00 85.49           H  
ATOM    495  C   GLY A  31      28.181  11.465  -7.241  1.00 85.49           C  
ATOM    496  O   GLY A  31      28.771  11.859  -8.246  1.00 85.49           O  
ATOM    497  N   GLY A  32      26.886  11.188  -7.245  1.00 87.93           N  
ATOM    498  H   GLY A  32      26.423  10.975  -6.373  1.00 87.93           H  
ATOM    499  CA  GLY A  32      26.095  11.168  -8.468  1.00 87.93           C  
ATOM    500  HA2 GLY A  32      26.388  11.989  -9.122  1.00 87.93           H  
ATOM    501  HA3 GLY A  32      26.287  10.235  -8.999  1.00 87.93           H  
ATOM    502  C   GLY A  32      24.604  11.265  -8.201  1.00 87.93           C  
ATOM    503  O   GLY A  32      24.169  11.367  -7.053  1.00 87.93           O  
ATOM    504  N   PHE A  33      23.825  11.232  -9.272  1.00 87.30           N  
ATOM    505  H   PHE A  33      24.263  11.134 -10.177  1.00 87.30           H  
ATOM    506  CA  PHE A  33      22.377  11.070  -9.205  1.00 87.30           C  
ATOM    507  HA  PHE A  33      21.979  11.728  -8.432  1.00 87.30           H  
ATOM    508  C   PHE A  33      22.001   9.630  -8.813  1.00 87.30           C  
ATOM    509  CB  PHE A  33      21.779  11.494 -10.549  1.00 87.30           C  
ATOM    510  HB2 PHE A  33      22.212  10.883 -11.340  1.00 87.30           H  
ATOM    511  HB3 PHE A  33      20.706  11.300 -10.541  1.00 87.30           H  
ATOM    512  O   PHE A  33      22.770   8.696  -9.069  1.00 87.30           O  
ATOM    513  CG  PHE A  33      21.986  12.959 -10.882  1.00 87.30           C  
ATOM    514  CD1 PHE A  33      21.447  13.948 -10.038  1.00 87.30           C  
ATOM    515  HD1 PHE A  33      20.887  13.663  -9.159  1.00 87.30           H  
ATOM    516  CD2 PHE A  33      22.657  13.337 -12.062  1.00 87.30           C  
ATOM    517  HD2 PHE A  33      23.042  12.588 -12.738  1.00 87.30           H  
ATOM    518  CE1 PHE A  33      21.559  15.306 -10.380  1.00 87.30           C  
ATOM    519  HE1 PHE A  33      21.050  16.053  -9.789  1.00 87.30           H  
ATOM    520  CE2 PHE A  33      22.762  14.696 -12.406  1.00 87.30           C  
ATOM    521  HE2 PHE A  33      23.206  14.980 -13.349  1.00 87.30           H  
ATOM    522  CZ  PHE A  33      22.211  15.680 -11.568  1.00 87.30           C  
ATOM    523  HZ  PHE A  33      22.221  16.714 -11.879  1.00 87.30           H  
ATOM    524  N   ASP A  34      20.828   9.455  -8.191  1.00 83.23           N  
ATOM    525  H   ASP A  34      20.251  10.274  -8.060  1.00 83.23           H  
ATOM    526  CA  ASP A  34      20.288   8.178  -7.682  1.00 83.23           C  
ATOM    527  HA  ASP A  34      21.110   7.636  -7.214  1.00 83.23           H  
ATOM    528  C   ASP A  34      19.777   7.266  -8.813  1.00 83.23           C  
ATOM    529  CB  ASP A  34      19.243   8.430  -6.575  1.00 83.23           C  
ATOM    530  HB2 ASP A  34      19.720   8.971  -5.758  1.00 83.23           H  
ATOM    531  HB3 ASP A  34      18.451   9.071  -6.962  1.00 83.23           H  
ATOM    532  O   ASP A  34      18.600   6.909  -8.912  1.00 83.23           O  
ATOM    533  CG  ASP A  34      18.621   7.140  -6.006  1.00 83.23           C  
ATOM    534  OD1 ASP A  34      19.293   6.084  -6.013  1.00 83.23           O  
ATOM    535  OD2 ASP A  34      17.451   7.195  -5.553  1.00 83.23           O  
ATOM    536  N   GLY A  35      20.699   6.891  -9.692  1.00 79.11           N  
ATOM    537  H   GLY A  35      21.632   7.261  -9.575  1.00 79.11           H  
ATOM    538  CA  GLY A  35      20.463   5.970 -10.786  1.00 79.11           C  
ATOM    539  HA2 GLY A  35      20.133   5.010 -10.388  1.00 79.11           H  
ATOM    540  HA3 GLY A  35      21.398   5.834 -11.330  1.00 79.11           H  
ATOM    541  C   GLY A  35      19.484   6.439 -11.848  1.00 79.11           C  
ATOM    542  O   GLY A  35      18.896   7.523 -11.770  1.00 79.11           O  
ATOM    543  N   PRO A  36      19.369   5.634 -12.912  1.00 81.92           N  
ATOM    544  CA  PRO A  36      18.533   5.973 -14.043  1.00 81.92           C  
ATOM    545  HA  PRO A  36      18.743   6.989 -14.379  1.00 81.92           H  
ATOM    546  C   PRO A  36      17.057   5.864 -13.673  1.00 81.92           C  
ATOM    547  CB  PRO A  36      18.924   4.998 -15.148  1.00 81.92           C  
ATOM    548  HB2 PRO A  36      18.064   4.758 -15.772  1.00 81.92           H  
ATOM    549  HB3 PRO A  36      19.725   5.420 -15.755  1.00 81.92           H  
ATOM    550  O   PRO A  36      16.643   5.019 -12.874  1.00 81.92           O  
ATOM    551  CG  PRO A  36      19.446   3.775 -14.395  1.00 81.92           C  
ATOM    552  HG2 PRO A  36      18.611   3.129 -14.125  1.00 81.92           H  
ATOM    553  HG3 PRO A  36      20.185   3.224 -14.977  1.00 81.92           H  
ATOM    554  CD  PRO A  36      20.059   4.367 -13.131  1.00 81.92           C  
ATOM    555  HD2 PRO A  36      21.122   4.548 -13.288  1.00 81.92           H  
ATOM    556  HD3 PRO A  36      19.914   3.684 -12.294  1.00 81.92           H  
ATOM    557  N   THR A  37      16.247   6.695 -14.311  1.00 80.49           N  
ATOM    558  H   THR A  37      16.647   7.371 -14.946  1.00 80.49           H  
ATOM    559  CA  THR A  37      14.795   6.556 -14.297  1.00 80.49           C  
ATOM    560  HA  THR A  37      14.465   6.302 -13.289  1.00 80.49           H  
ATOM    561  C   THR A  37      14.412   5.436 -15.261  1.00 80.49           C  
ATOM    562  CB  THR A  37      14.133   7.877 -14.694  1.00 80.49           C  
ATOM    563  HB  THR A  37      14.467   8.130 -15.701  1.00 80.49           H  
ATOM    564  O   THR A  37      14.780   5.464 -16.435  1.00 80.49           O  
ATOM    565  CG2 THR A  37      12.607   7.804 -14.646  1.00 80.49           C  
ATOM    566 HG21 THR A  37      12.278   7.484 -13.657  1.00 80.49           H  
ATOM    567 HG22 THR A  37      12.239   7.106 -15.397  1.00 80.49           H  
ATOM    568 HG23 THR A  37      12.193   8.789 -14.859  1.00 80.49           H  
ATOM    569  OG1 THR A  37      14.529   8.905 -13.816  1.00 80.49           O  
ATOM    570  HG1 THR A  37      14.523   9.722 -14.320  1.00 80.49           H  
ATOM    571  N   VAL A  38      13.679   4.437 -14.772  1.00 78.39           N  
ATOM    572  H   VAL A  38      13.394   4.479 -13.804  1.00 78.39           H  
ATOM    573  CA  VAL A  38      13.168   3.329 -15.592  1.00 78.39           C  
ATOM    574  HA  VAL A  38      13.916   3.059 -16.337  1.00 78.39           H  
ATOM    575  C   VAL A  38      11.913   3.788 -16.336  1.00 78.39           C  
ATOM    576  CB  VAL A  38      12.925   2.072 -14.736  1.00 78.39           C  
ATOM    577  HB  VAL A  38      12.229   2.312 -13.932  1.00 78.39           H  
ATOM    578  O   VAL A  38      10.990   4.314 -15.720  1.00 78.39           O  
ATOM    579  CG1 VAL A  38      12.346   0.916 -15.556  1.00 78.39           C  
ATOM    580 HG11 VAL A  38      13.007   0.680 -16.390  1.00 78.39           H  
ATOM    581 HG12 VAL A  38      12.230   0.032 -14.929  1.00 78.39           H  
ATOM    582 HG13 VAL A  38      11.364   1.185 -15.944  1.00 78.39           H  
ATOM    583  CG2 VAL A  38      14.241   1.577 -14.116  1.00 78.39           C  
ATOM    584 HG21 VAL A  38      14.674   2.344 -13.474  1.00 78.39           H  
ATOM    585 HG22 VAL A  38      14.954   1.332 -14.903  1.00 78.39           H  
ATOM    586 HG23 VAL A  38      14.056   0.687 -13.514  1.00 78.39           H  
ATOM    587  N   ALA A  39      11.888   3.594 -17.652  1.00 74.58           N  
ATOM    588  H   ALA A  39      12.674   3.120 -18.074  1.00 74.58           H  
ATOM    589  CA  ALA A  39      10.783   3.942 -18.540  1.00 74.58           C  
ATOM    590  HA  ALA A  39      10.229   4.783 -18.122  1.00 74.58           H  
ATOM    591  C   ALA A  39       9.804   2.773 -18.727  1.00 74.58           C  
ATOM    592  CB  ALA A  39      11.391   4.368 -19.881  1.00 74.58           C  
ATOM    593  HB1 ALA A  39      12.160   5.120 -19.706  1.00 74.58           H  
ATOM    594  HB2 ALA A  39      11.857   3.516 -20.376  1.00 74.58           H  
ATOM    595  HB3 ALA A  39      10.613   4.774 -20.528  1.00 74.58           H  
ATOM    596  O   ALA A  39       8.592   2.940 -18.600  1.00 74.58           O  
ATOM    597  N   TYR A  40      10.339   1.580 -18.995  1.00 75.17           N  
ATOM    598  H   TYR A  40      11.346   1.509 -19.034  1.00 75.17           H  
ATOM    599  CA  TYR A  40       9.561   0.368 -19.250  1.00 75.17           C  
ATOM    600  HA  TYR A  40       8.520   0.544 -18.980  1.00 75.17           H  
ATOM    601  C   TYR A  40      10.062  -0.781 -18.398  1.00 75.17           C  
ATOM    602  CB  TYR A  40       9.603  -0.012 -20.739  1.00 75.17           C  
ATOM    603  HB2 TYR A  40       8.972  -0.885 -20.903  1.00 75.17           H  
ATOM    604  HB3 TYR A  40      10.619  -0.292 -21.017  1.00 75.17           H  
ATOM    605  O   TYR A  40      11.187  -0.768 -17.900  1.00 75.17           O  
ATOM    606  CG  TYR A  40       9.122   1.101 -21.636  1.00 75.17           C  
ATOM    607  CD1 TYR A  40       7.743   1.370 -21.727  1.00 75.17           C  
ATOM    608  HD1 TYR A  40       7.039   0.747 -21.194  1.00 75.17           H  
ATOM    609  CD2 TYR A  40      10.052   1.918 -22.304  1.00 75.17           C  
ATOM    610  HD2 TYR A  40      11.110   1.708 -22.249  1.00 75.17           H  
ATOM    611  CE1 TYR A  40       7.287   2.480 -22.460  1.00 75.17           C  
ATOM    612  HE1 TYR A  40       6.234   2.717 -22.500  1.00 75.17           H  
ATOM    613  CE2 TYR A  40       9.596   3.037 -23.021  1.00 75.17           C  
ATOM    614  HE2 TYR A  40      10.290   3.687 -23.533  1.00 75.17           H  
ATOM    615  OH  TYR A  40       7.798   4.451 -23.716  1.00 75.17           O  
ATOM    616  HH  TYR A  40       6.853   4.462 -23.884  1.00 75.17           H  
ATOM    617  CZ  TYR A  40       8.221   3.330 -23.086  1.00 75.17           C  
ATOM    618  N   SER A  41       9.236  -1.807 -18.243  1.00 79.06           N  
ATOM    619  H   SER A  41       8.334  -1.800 -18.698  1.00 79.06           H  
ATOM    620  CA  SER A  41       9.711  -3.104 -17.792  1.00 79.06           C  
ATOM    621  HA  SER A  41      10.801  -3.095 -17.809  1.00 79.06           H  
ATOM    622  C   SER A  41       9.289  -4.177 -18.787  1.00 79.06           C  
ATOM    623  CB  SER A  41       9.265  -3.381 -16.356  1.00 79.06           C  
ATOM    624  HB2 SER A  41       9.588  -4.379 -16.060  1.00 79.06           H  
ATOM    625  HB3 SER A  41       8.179  -3.318 -16.295  1.00 79.06           H  
ATOM    626  O   SER A  41       8.364  -4.001 -19.572  1.00 79.06           O  
ATOM    627  OG  SER A  41       9.854  -2.421 -15.490  1.00 79.06           O  
ATOM    628  HG  SER A  41      10.212  -1.735 -16.057  1.00 79.06           H  
ATOM    629  N   PHE A  42       9.994  -5.288 -18.826  1.00 75.96           N  
ATOM    630  H   PHE A  42      10.819  -5.384 -18.252  1.00 75.96           H  
ATOM    631  CA  PHE A  42       9.653  -6.380 -19.724  1.00 75.96           C  
ATOM    632  HA  PHE A  42       8.573  -6.398 -19.869  1.00 75.96           H  
ATOM    633  C   PHE A  42      10.018  -7.695 -19.060  1.00 75.96           C  
ATOM    634  CB  PHE A  42      10.288  -6.164 -21.106  1.00 75.96           C  
ATOM    635  HB2 PHE A  42       9.959  -6.972 -21.759  1.00 75.96           H  
ATOM    636  HB3 PHE A  42       9.891  -5.242 -21.531  1.00 75.96           H  
ATOM    637  O   PHE A  42      10.998  -7.774 -18.317  1.00 75.96           O  
ATOM    638  CG  PHE A  42      11.802  -6.075 -21.150  1.00 75.96           C  
ATOM    639  CD1 PHE A  42      12.495  -4.955 -20.648  1.00 75.96           C  
ATOM    640  HD1 PHE A  42      11.951  -4.145 -20.186  1.00 75.96           H  
ATOM    641  CD2 PHE A  42      12.524  -7.088 -21.790  1.00 75.96           C  
ATOM    642  HD2 PHE A  42      12.002  -7.910 -22.258  1.00 75.96           H  
ATOM    643  CE1 PHE A  42      13.897  -4.880 -20.741  1.00 75.96           C  
ATOM    644  HE1 PHE A  42      14.430  -4.031 -20.340  1.00 75.96           H  
ATOM    645  CE2 PHE A  42      13.914  -6.989 -21.924  1.00 75.96           C  
ATOM    646  HE2 PHE A  42      14.428  -7.722 -22.529  1.00 75.96           H  
ATOM    647  CZ  PHE A  42      14.613  -5.901 -21.382  1.00 75.96           C  
ATOM    648  HZ  PHE A  42      15.683  -5.822 -21.506  1.00 75.96           H  
ATOM    649  N   ILE A  43       9.172  -8.702 -19.262  1.00 73.53           N  
ATOM    650  H   ILE A  43       8.436  -8.574 -19.941  1.00 73.53           H  
ATOM    651  CA  ILE A  43       9.453 -10.061 -18.808  1.00 73.53           C  
ATOM    652  HA  ILE A  43      10.072 -10.025 -17.911  1.00 73.53           H  
ATOM    653  C   ILE A  43      10.243 -10.737 -19.910  1.00 73.53           C  
ATOM    654  CB  ILE A  43       8.168 -10.846 -18.468  1.00 73.53           C  
ATOM    655  HB  ILE A  43       7.495 -10.815 -19.324  1.00 73.53           H  
ATOM    656  O   ILE A  43       9.772 -10.787 -21.044  1.00 73.53           O  
ATOM    657  CG1 ILE A  43       7.478 -10.190 -17.259  1.00 73.53           C  
ATOM    658 HG12 ILE A  43       8.161 -10.220 -16.410  1.00 73.53           H  
ATOM    659 HG13 ILE A  43       7.292  -9.141 -17.490  1.00 73.53           H  
ATOM    660  CG2 ILE A  43       8.503 -12.317 -18.149  1.00 73.53           C  
ATOM    661 HG21 ILE A  43       9.211 -12.371 -17.323  1.00 73.53           H  
ATOM    662 HG22 ILE A  43       7.597 -12.871 -17.901  1.00 73.53           H  
ATOM    663 HG23 ILE A  43       8.937 -12.801 -19.024  1.00 73.53           H  
ATOM    664  CD1 ILE A  43       6.162 -10.850 -16.831  1.00 73.53           C  
ATOM    665 HD11 ILE A  43       5.640 -10.198 -16.131  1.00 73.53           H  
ATOM    666 HD12 ILE A  43       5.528 -11.039 -17.697  1.00 73.53           H  
ATOM    667 HD13 ILE A  43       6.362 -11.795 -16.326  1.00 73.53           H  
ATOM    668  N   VAL A  44      11.404 -11.281 -19.557  1.00 72.03           N  
ATOM    669  H   VAL A  44      11.720 -11.175 -18.604  1.00 72.03           H  
ATOM    670  CA  VAL A  44      12.240 -12.053 -20.473  1.00 72.03           C  
ATOM    671  HA  VAL A  44      11.806 -11.981 -21.471  1.00 72.03           H  
ATOM    672  C   VAL A  44      12.242 -13.525 -20.109  1.00 72.03           C  
ATOM    673  CB  VAL A  44      13.652 -11.474 -20.591  1.00 72.03           C  
ATOM    674  HB  VAL A  44      14.132 -11.434 -19.613  1.00 72.03           H  
ATOM    675  O   VAL A  44      12.519 -13.900 -18.974  1.00 72.03           O  
ATOM    676  CG1 VAL A  44      14.518 -12.308 -21.540  1.00 72.03           C  
ATOM    677 HG11 VAL A  44      14.705 -13.289 -21.105  1.00 72.03           H  
ATOM    678 HG12 VAL A  44      15.484 -11.827 -21.691  1.00 72.03           H  
ATOM    679 HG13 VAL A  44      14.027 -12.418 -22.508  1.00 72.03           H  
ATOM    680  CG2 VAL A  44      13.501 -10.063 -21.152  1.00 72.03           C  
ATOM    681 HG21 VAL A  44      14.360  -9.815 -21.776  1.00 72.03           H  
ATOM    682 HG22 VAL A  44      12.633 -10.003 -21.808  1.00 72.03           H  
ATOM    683 HG23 VAL A  44      13.399  -9.349 -20.335  1.00 72.03           H  
ATOM    684  N   VAL A  45      11.882 -14.288 -21.133  1.00 66.63           N  
ATOM    685  H   VAL A  45      11.627 -13.749 -21.948  1.00 66.63           H  
ATOM    686  CA  VAL A  45      11.815 -15.724 -21.423  1.00 66.63           C  
ATOM    687  HA  VAL A  45      11.462 -15.645 -22.451  1.00 66.63           H  
ATOM    688  C   VAL A  45      13.091 -16.506 -21.731  1.00 66.63           C  
ATOM    689  CB  VAL A  45      10.623 -16.524 -20.848  1.00 66.63           C  
ATOM    690  HB  VAL A  45      10.148 -17.042 -21.682  1.00 66.63           H  
ATOM    691  O   VAL A  45      12.960 -17.480 -22.453  1.00 66.63           O  
ATOM    692  CG1 VAL A  45      11.032 -17.616 -19.862  1.00 66.63           C  
ATOM    693 HG11 VAL A  45      11.588 -17.167 -19.039  1.00 66.63           H  
ATOM    694 HG12 VAL A  45      10.152 -18.133 -19.480  1.00 66.63           H  
ATOM    695 HG13 VAL A  45      11.668 -18.349 -20.360  1.00 66.63           H  
ATOM    696  CG2 VAL A  45       9.533 -15.653 -20.207  1.00 66.63           C  
ATOM    697 HG21 VAL A  45       9.947 -15.104 -19.361  1.00 66.63           H  
ATOM    698 HG22 VAL A  45       8.701 -16.276 -19.881  1.00 66.63           H  
ATOM    699 HG23 VAL A  45       9.165 -14.943 -20.948  1.00 66.63           H  
ATOM    700  N   ALA A  46      14.303 -16.075 -21.374  1.00 65.67           N  
ATOM    701  H   ALA A  46      14.376 -15.374 -20.651  1.00 65.67           H  
ATOM    702  CA  ALA A  46      15.523 -16.475 -22.101  1.00 65.67           C  
ATOM    703  HA  ALA A  46      15.223 -16.987 -23.016  1.00 65.67           H  
ATOM    704  C   ALA A  46      16.417 -17.534 -21.477  1.00 65.67           C  
ATOM    705  CB  ALA A  46      16.315 -15.229 -22.516  1.00 65.67           C  
ATOM    706  HB1 ALA A  46      15.680 -14.533 -23.065  1.00 65.67           H  
ATOM    707  HB2 ALA A  46      17.148 -15.515 -23.158  1.00 65.67           H  
ATOM    708  HB3 ALA A  46      16.708 -14.727 -21.631  1.00 65.67           H  
ATOM    709  O   ALA A  46      16.568 -17.602 -20.267  1.00 65.67           O  
ATOM    710  N   GLU A  47      17.099 -18.311 -22.317  1.00 60.54           N  
ATOM    711  H   GLU A  47      16.962 -18.197 -23.311  1.00 60.54           H  
ATOM    712  CA  GLU A  47      18.287 -19.043 -21.895  1.00 60.54           C  
ATOM    713  HA  GLU A  47      18.156 -19.371 -20.864  1.00 60.54           H  
ATOM    714  C   GLU A  47      19.506 -18.125 -21.956  1.00 60.54           C  
ATOM    715  CB  GLU A  47      18.506 -20.294 -22.741  1.00 60.54           C  
ATOM    716  HB2 GLU A  47      19.495 -20.667 -22.476  1.00 60.54           H  
ATOM    717  HB3 GLU A  47      18.495 -20.046 -23.802  1.00 60.54           H  
ATOM    718  O   GLU A  47      19.949 -17.751 -23.035  1.00 60.54           O  
ATOM    719  CG  GLU A  47      17.473 -21.386 -22.440  1.00 60.54           C  
ATOM    720  HG2 GLU A  47      16.527 -21.125 -22.914  1.00 60.54           H  
ATOM    721  HG3 GLU A  47      17.310 -21.420 -21.363  1.00 60.54           H  
ATOM    722  CD  GLU A  47      17.929 -22.777 -22.904  1.00 60.54           C  
ATOM    723  OE1 GLU A  47      17.330 -23.752 -22.395  1.00 60.54           O  
ATOM    724  OE2 GLU A  47      18.912 -22.870 -23.674  1.00 60.54           O  
ATOM    725  N   ILE A  48      20.053 -17.755 -20.798  1.00 61.85           N  
ATOM    726  H   ILE A  48      19.638 -18.093 -19.942  1.00 61.85           H  
ATOM    727  CA  ILE A  48      21.185 -16.823 -20.726  1.00 61.85           C  
ATOM    728  HA  ILE A  48      21.464 -16.536 -21.740  1.00 61.85           H  
ATOM    729  C   ILE A  48      22.400 -17.513 -20.127  1.00 61.85           C  
ATOM    730  CB  ILE A  48      20.824 -15.504 -20.006  1.00 61.85           C  
ATOM    731  HB  ILE A  48      21.620 -14.789 -20.212  1.00 61.85           H  
ATOM    732  O   ILE A  48      22.285 -18.384 -19.258  1.00 61.85           O  
ATOM    733  CG1 ILE A  48      20.740 -15.671 -18.477  1.00 61.85           C  
ATOM    734 HG12 ILE A  48      21.702 -16.042 -18.124  1.00 61.85           H  
ATOM    735 HG13 ILE A  48      19.978 -16.416 -18.247  1.00 61.85           H  
ATOM    736  CG2 ILE A  48      19.521 -14.930 -20.583  1.00 61.85           C  
ATOM    737 HG21 ILE A  48      19.246 -14.017 -20.056  1.00 61.85           H  
ATOM    738 HG22 ILE A  48      19.645 -14.721 -21.645  1.00 61.85           H  
ATOM    739 HG23 ILE A  48      18.695 -15.629 -20.451  1.00 61.85           H  
ATOM    740  CD1 ILE A  48      20.471 -14.369 -17.706  1.00 61.85           C  
ATOM    741 HD11 ILE A  48      20.649 -14.529 -16.642  1.00 61.85           H  
ATOM    742 HD12 ILE A  48      19.438 -14.050 -17.845  1.00 61.85           H  
ATOM    743 HD13 ILE A  48      21.144 -13.586 -18.056  1.00 61.85           H  
ATOM    744  N   GLU A  49      23.585 -17.088 -20.543  1.00 62.38           N  
ATOM    745  H   GLU A  49      23.632 -16.399 -21.280  1.00 62.38           H  
ATOM    746  CA  GLU A  49      24.834 -17.503 -19.916  1.00 62.38           C  
ATOM    747  HA  GLU A  49      24.819 -18.583 -19.774  1.00 62.38           H  
ATOM    748  C   GLU A  49      24.948 -16.838 -18.536  1.00 62.38           C  
ATOM    749  CB  GLU A  49      26.019 -17.171 -20.832  1.00 62.38           C  
ATOM    750  HB2 GLU A  49      26.943 -17.397 -20.301  1.00 62.38           H  
ATOM    751  HB3 GLU A  49      25.997 -16.110 -21.081  1.00 62.38           H  
ATOM    752  O   GLU A  49      25.252 -15.653 -18.408  1.00 62.38           O  
ATOM    753  CG  GLU A  49      25.961 -18.014 -22.117  1.00 62.38           C  
ATOM    754  HG2 GLU A  49      25.025 -17.811 -22.637  1.00 62.38           H  
ATOM    755  HG3 GLU A  49      25.968 -19.067 -21.837  1.00 62.38           H  
ATOM    756  CD  GLU A  49      27.115 -17.738 -23.087  1.00 62.38           C  
ATOM    757  OE1 GLU A  49      27.241 -18.545 -24.038  1.00 62.38           O  
ATOM    758  OE2 GLU A  49      27.891 -16.791 -22.830  1.00 62.38           O  
ATOM    759  N   LYS A  50      24.653 -17.592 -17.468  1.00 52.48           N  
ATOM    760  H   LYS A  50      24.318 -18.528 -17.648  1.00 52.48           H  
ATOM    761  CA  LYS A  50      24.689 -17.077 -16.088  1.00 52.48           C  
ATOM    762  HA  LYS A  50      24.999 -16.032 -16.133  1.00 52.48           H  
ATOM    763  C   LYS A  50      25.724 -17.810 -15.239  1.00 52.48           C  
ATOM    764  CB  LYS A  50      23.274 -17.079 -15.485  1.00 52.48           C  
ATOM    765  HB2 LYS A  50      22.584 -16.715 -16.247  1.00 52.48           H  
ATOM    766  HB3 LYS A  50      22.979 -18.098 -15.235  1.00 52.48           H  
ATOM    767  O   LYS A  50      25.491 -18.933 -14.776  1.00 52.48           O  
ATOM    768  CG  LYS A  50      23.133 -16.170 -14.247  1.00 52.48           C  
ATOM    769  HG2 LYS A  50      23.501 -15.175 -14.495  1.00 52.48           H  
ATOM    770  HG3 LYS A  50      23.719 -16.572 -13.421  1.00 52.48           H  
ATOM    771  CD  LYS A  50      21.653 -16.064 -13.834  1.00 52.48           C  
ATOM    772  HD2 LYS A  50      21.294 -17.037 -13.500  1.00 52.48           H  
ATOM    773  HD3 LYS A  50      21.078 -15.780 -14.715  1.00 52.48           H  
ATOM    774  CE  LYS A  50      21.404 -15.013 -12.739  1.00 52.48           C  
ATOM    775  HE2 LYS A  50      21.756 -15.397 -11.782  1.00 52.48           H  
ATOM    776  HE3 LYS A  50      21.985 -14.125 -12.987  1.00 52.48           H  
ATOM    777  NZ  LYS A  50      19.961 -14.631 -12.663  1.00 52.48           N  
ATOM    778  HZ1 LYS A  50      19.615 -14.223 -13.520  1.00 52.48           H  
ATOM    779  HZ2 LYS A  50      19.754 -13.908 -11.989  1.00 52.48           H  
ATOM    780  HZ3 LYS A  50      19.316 -15.394 -12.514  1.00 52.48           H  
ATOM    781  N   GLY A  51      26.815 -17.108 -14.933  1.00 58.61           N  
ATOM    782  H   GLY A  51      26.979 -16.275 -15.480  1.00 58.61           H  
ATOM    783  CA  GLY A  51      27.888 -17.545 -14.034  1.00 58.61           C  
ATOM    784  HA2 GLY A  51      27.594 -18.458 -13.516  1.00 58.61           H  
ATOM    785  HA3 GLY A  51      28.058 -16.770 -13.288  1.00 58.61           H  
ATOM    786  C   GLY A  51      29.215 -17.811 -14.749  1.00 58.61           C  
ATOM    787  O   GLY A  51      29.326 -17.643 -15.954  1.00 58.61           O  
ATOM    788  N   VAL A  52      30.226 -18.231 -13.980  1.00 58.77           N  
ATOM    789  H   VAL A  52      30.075 -18.292 -12.984  1.00 58.77           H  
ATOM    790  CA  VAL A  52      31.594 -18.495 -14.478  1.00 58.77           C  
ATOM    791  HA  VAL A  52      31.961 -17.608 -14.996  1.00 58.77           H  
ATOM    792  C   VAL A  52      31.625 -19.645 -15.487  1.00 58.77           C  
ATOM    793  CB  VAL A  52      32.544 -18.809 -13.302  1.00 58.77           C  
ATOM    794  HB  VAL A  52      32.191 -19.708 -12.796  1.00 58.77           H  
ATOM    795  O   VAL A  52      32.373 -19.607 -16.457  1.00 58.77           O  
ATOM    796  CG1 VAL A  52      33.988 -19.051 -13.756  1.00 58.77           C  
ATOM    797 HG11 VAL A  52      34.351 -18.193 -14.323  1.00 58.77           H  
ATOM    798 HG12 VAL A  52      34.635 -19.206 -12.893  1.00 58.77           H  
ATOM    799 HG13 VAL A  52      34.052 -19.938 -14.386  1.00 58.77           H  
ATOM    800  CG2 VAL A  52      32.560 -17.665 -12.278  1.00 58.77           C  
ATOM    801 HG21 VAL A  52      32.870 -16.740 -12.765  1.00 58.77           H  
ATOM    802 HG22 VAL A  52      33.264 -17.894 -11.479  1.00 58.77           H  
ATOM    803 HG23 VAL A  52      31.575 -17.525 -11.832  1.00 58.77           H  
ATOM    804  N   SER A  53      30.795 -20.672 -15.280  1.00 54.64           N  
ATOM    805  H   SER A  53      30.167 -20.632 -14.489  1.00 54.64           H  
ATOM    806  CA  SER A  53      30.562 -21.681 -16.307  1.00 54.64           C  
ATOM    807  HA  SER A  53      31.487 -21.852 -16.859  1.00 54.64           H  
ATOM    808  C   SER A  53      29.519 -21.130 -17.267  1.00 54.64           C  
ATOM    809  CB  SER A  53      30.139 -23.028 -15.702  1.00 54.64           C  
ATOM    810  HB2 SER A  53      30.872 -23.336 -14.956  1.00 54.64           H  
ATOM    811  HB3 SER A  53      30.130 -23.770 -16.500  1.00 54.64           H  
ATOM    812  O   SER A  53      28.361 -20.999 -16.862  1.00 54.64           O  
ATOM    813  OG  SER A  53      28.845 -22.978 -15.113  1.00 54.64           O  
ATOM    814  HG  SER A  53      28.390 -22.273 -15.580  1.00 54.64           H  
ATOM    815  N   ILE A  54      29.935 -20.834 -18.493  1.00 58.08           N  
ATOM    816  H   ILE A  54      30.931 -20.871 -18.657  1.00 58.08           H  
ATOM    817  CA  ILE A  54      29.129 -20.441 -19.652  1.00 58.08           C  
ATOM    818  HA  ILE A  54      28.586 -19.523 -19.430  1.00 58.08           H  
ATOM    819  C   ILE A  54      28.115 -21.557 -19.964  1.00 58.08           C  
ATOM    820  CB  ILE A  54      30.094 -20.171 -20.833  1.00 58.08           C  
ATOM    821  HB  ILE A  54      30.598 -21.102 -21.091  1.00 58.08           H  
ATOM    822  O   ILE A  54      28.287 -22.381 -20.856  1.00 58.08           O  
ATOM    823  CG1 ILE A  54      31.169 -19.114 -20.468  1.00 58.08           C  
ATOM    824 HG12 ILE A  54      30.684 -18.177 -20.195  1.00 58.08           H  
ATOM    825 HG13 ILE A  54      31.747 -19.453 -19.608  1.00 58.08           H  
ATOM    826  CG2 ILE A  54      29.332 -19.681 -22.057  1.00 58.08           C  
ATOM    827 HG21 ILE A  54      28.414 -20.239 -22.241  1.00 58.08           H  
ATOM    828 HG22 ILE A  54      29.946 -19.756 -22.954  1.00 58.08           H  
ATOM    829 HG23 ILE A  54      29.101 -18.629 -21.892  1.00 58.08           H  
ATOM    830  CD1 ILE A  54      32.178 -18.840 -21.590  1.00 58.08           C  
ATOM    831 HD11 ILE A  54      31.697 -18.331 -22.424  1.00 58.08           H  
ATOM    832 HD12 ILE A  54      32.971 -18.196 -21.209  1.00 58.08           H  
ATOM    833 HD13 ILE A  54      32.618 -19.776 -21.935  1.00 58.08           H  
ATOM    834  N   ARG A  55      27.097 -21.686 -19.117  1.00 57.73           N  
ATOM    835  H   ARG A  55      27.061 -21.024 -18.355  1.00 57.73           H  
ATOM    836  CA  ARG A  55      25.991 -22.621 -19.264  1.00 57.73           C  
ATOM    837  HA  ARG A  55      26.117 -23.190 -20.186  1.00 57.73           H  
ATOM    838  C   ARG A  55      24.740 -21.787 -19.425  1.00 57.73           C  
ATOM    839  CB  ARG A  55      25.903 -23.607 -18.085  1.00 57.73           C  
ATOM    840  HB2 ARG A  55      24.922 -24.080 -18.112  1.00 57.73           H  
ATOM    841  HB3 ARG A  55      26.005 -23.072 -17.141  1.00 57.73           H  
ATOM    842  O   ARG A  55      24.434 -20.966 -18.556  1.00 57.73           O  
ATOM    843  CG  ARG A  55      26.977 -24.702 -18.194  1.00 57.73           C  
ATOM    844  HG2 ARG A  55      26.921 -25.127 -19.196  1.00 57.73           H  
ATOM    845  HG3 ARG A  55      27.970 -24.270 -18.072  1.00 57.73           H  
ATOM    846  CD  ARG A  55      26.766 -25.851 -17.195  1.00 57.73           C  
ATOM    847  HD2 ARG A  55      27.174 -26.753 -17.652  1.00 57.73           H  
ATOM    848  HD3 ARG A  55      25.699 -26.007 -17.041  1.00 57.73           H  
ATOM    849  NE  ARG A  55      27.453 -25.633 -15.905  1.00 57.73           N  
ATOM    850  HE  ARG A  55      27.937 -24.755 -15.785  1.00 57.73           H  
ATOM    851  NH1 ARG A  55      26.971 -27.684 -14.979  1.00 57.73           N  
ATOM    852 HH11 ARG A  55      26.400 -27.902 -15.783  1.00 57.73           H  
ATOM    853 HH12 ARG A  55      27.123 -28.383 -14.267  1.00 57.73           H  
ATOM    854  NH2 ARG A  55      28.361 -26.281 -13.928  1.00 57.73           N  
ATOM    855 HH21 ARG A  55      28.867 -25.408 -13.908  1.00 57.73           H  
ATOM    856 HH22 ARG A  55      28.525 -26.988 -13.225  1.00 57.73           H  
ATOM    857  CZ  ARG A  55      27.588 -26.534 -14.946  1.00 57.73           C  
ATOM    858  N   LEU A  56      24.050 -22.031 -20.530  1.00 61.08           N  
ATOM    859  H   LEU A  56      24.419 -22.697 -21.193  1.00 61.08           H  
ATOM    860  CA  LEU A  56      22.721 -21.513 -20.790  1.00 61.08           C  
ATOM    861  HA  LEU A  56      22.740 -20.423 -20.782  1.00 61.08           H  
ATOM    862  C   LEU A  56      21.787 -21.987 -19.676  1.00 61.08           C  
ATOM    863  CB  LEU A  56      22.273 -22.013 -22.173  1.00 61.08           C  
ATOM    864  HB2 LEU A  56      22.391 -23.096 -22.211  1.00 61.08           H  
ATOM    865  HB3 LEU A  56      21.207 -21.818 -22.292  1.00 61.08           H  
ATOM    866  O   LEU A  56      21.723 -23.178 -19.362  1.00 61.08           O  
ATOM    867  CG  LEU A  56      23.026 -21.386 -23.361  1.00 61.08           C  
ATOM    868  HG  LEU A  56      24.094 -21.577 -23.253  1.00 61.08           H  
ATOM    869  CD1 LEU A  56      22.553 -22.047 -24.654  1.00 61.08           C  
ATOM    870 HD11 LEU A  56      23.002 -21.562 -25.520  1.00 61.08           H  
ATOM    871 HD12 LEU A  56      21.470 -21.956 -24.731  1.00 61.08           H  
ATOM    872 HD13 LEU A  56      22.805 -23.108 -24.645  1.00 61.08           H  
ATOM    873  CD2 LEU A  56      22.814 -19.876 -23.483  1.00 61.08           C  
ATOM    874 HD21 LEU A  56      23.171 -19.358 -22.593  1.00 61.08           H  
ATOM    875 HD22 LEU A  56      21.755 -19.657 -23.623  1.00 61.08           H  
ATOM    876 HD23 LEU A  56      23.368 -19.484 -24.336  1.00 61.08           H  
ATOM    877  N   LYS A  57      21.127 -21.041 -19.014  1.00 64.18           N  
ATOM    878  H   LYS A  57      21.291 -20.078 -19.273  1.00 64.18           H  
ATOM    879  CA  LYS A  57      20.110 -21.321 -18.002  1.00 64.18           C  
ATOM    880  HA  LYS A  57      19.925 -22.395 -17.987  1.00 64.18           H  
ATOM    881  C   LYS A  57      18.827 -20.611 -18.382  1.00 64.18           C  
ATOM    882  CB  LYS A  57      20.563 -20.864 -16.614  1.00 64.18           C  
ATOM    883  HB2 LYS A  57      19.705 -20.881 -15.943  1.00 64.18           H  
ATOM    884  HB3 LYS A  57      20.936 -19.841 -16.675  1.00 64.18           H  
ATOM    885  O   LYS A  57      18.902 -19.412 -18.655  1.00 64.18           O  
ATOM    886  CG  LYS A  57      21.646 -21.786 -16.053  1.00 64.18           C  
ATOM    887  HG2 LYS A  57      21.265 -22.806 -15.999  1.00 64.18           H  
ATOM    888  HG3 LYS A  57      22.518 -21.764 -16.706  1.00 64.18           H  
ATOM    889  CD  LYS A  57      22.046 -21.314 -14.658  1.00 64.18           C  
ATOM    890  HD2 LYS A  57      22.411 -20.289 -14.732  1.00 64.18           H  
ATOM    891  HD3 LYS A  57      21.183 -21.348 -13.994  1.00 64.18           H  
ATOM    892  CE  LYS A  57      23.155 -22.219 -14.131  1.00 64.18           C  
ATOM    893  HE2 LYS A  57      22.735 -23.203 -13.923  1.00 64.18           H  
ATOM    894  HE3 LYS A  57      23.902 -22.328 -14.918  1.00 64.18           H  
ATOM    895  NZ  LYS A  57      23.778 -21.631 -12.925  1.00 64.18           N  
ATOM    896  HZ1 LYS A  57      24.497 -22.243 -12.567  1.00 64.18           H  
ATOM    897  HZ2 LYS A  57      23.081 -21.467 -12.213  1.00 64.18           H  
ATOM    898  HZ3 LYS A  57      24.209 -20.756 -13.185  1.00 64.18           H  
ATOM    899  N   PRO A  58      17.671 -21.292 -18.315  1.00 69.03           N  
ATOM    900  CA  PRO A  58      16.396 -20.629 -18.489  1.00 69.03           C  
ATOM    901  HA  PRO A  58      16.360 -20.133 -19.459  1.00 69.03           H  
ATOM    902  C   PRO A  58      16.231 -19.597 -17.375  1.00 69.03           C  
ATOM    903  CB  PRO A  58      15.337 -21.730 -18.453  1.00 69.03           C  
ATOM    904  HB2 PRO A  58      14.391 -21.382 -18.039  1.00 69.03           H  
ATOM    905  HB3 PRO A  58      15.190 -22.120 -19.460  1.00 69.03           H  
ATOM    906  O   PRO A  58      16.370 -19.881 -16.181  1.00 69.03           O  
ATOM    907  CG  PRO A  58      15.982 -22.806 -17.582  1.00 69.03           C  
ATOM    908  HG2 PRO A  58      15.827 -22.571 -16.529  1.00 69.03           H  
ATOM    909  HG3 PRO A  58      15.596 -23.798 -17.816  1.00 69.03           H  
ATOM    910  CD  PRO A  58      17.465 -22.682 -17.929  1.00 69.03           C  
ATOM    911  HD2 PRO A  58      18.066 -22.958 -17.062  1.00 69.03           H  
ATOM    912  HD3 PRO A  58      17.699 -23.326 -18.777  1.00 69.03           H  
ATOM    913  N   VAL A  59      15.958 -18.376 -17.788  1.00 70.56           N  
ATOM    914  H   VAL A  59      15.925 -18.219 -18.785  1.00 70.56           H  
ATOM    915  CA  VAL A  59      15.749 -17.210 -16.962  1.00 70.56           C  
ATOM    916  HA  VAL A  59      15.711 -17.517 -15.917  1.00 70.56           H  
ATOM    917  C   VAL A  59      14.392 -16.651 -17.330  1.00 70.56           C  
ATOM    918  CB  VAL A  59      16.897 -16.196 -17.114  1.00 70.56           C  
ATOM    919  HB  VAL A  59      17.149 -16.031 -18.162  1.00 70.56           H  
ATOM    920  O   VAL A  59      14.088 -16.376 -18.483  1.00 70.56           O  
ATOM    921  CG1 VAL A  59      16.548 -14.857 -16.468  1.00 70.56           C  
ATOM    922 HG11 VAL A  59      16.266 -15.041 -15.431  1.00 70.56           H  
ATOM    923 HG12 VAL A  59      15.728 -14.382 -17.007  1.00 70.56           H  
ATOM    924 HG13 VAL A  59      17.403 -14.182 -16.502  1.00 70.56           H  
ATOM    925  CG2 VAL A  59      18.113 -16.749 -16.356  1.00 70.56           C  
ATOM    926 HG21 VAL A  59      18.497 -17.627 -16.876  1.00 70.56           H  
ATOM    927 HG22 VAL A  59      18.895 -15.993 -16.294  1.00 70.56           H  
ATOM    928 HG23 VAL A  59      17.827 -17.033 -15.343  1.00 70.56           H  
ATOM    929  N   LYS A  60      13.573 -16.508 -16.294  1.00 78.78           N  
ATOM    930  H   LYS A  60      13.919 -16.795 -15.390  1.00 78.78           H  
ATOM    931  CA  LYS A  60      12.313 -15.789 -16.323  1.00 78.78           C  
ATOM    932  HA  LYS A  60      12.135 -15.398 -17.325  1.00 78.78           H  
ATOM    933  C   LYS A  60      12.484 -14.632 -15.359  1.00 78.78           C  
ATOM    934  CB  LYS A  60      11.185 -16.765 -15.989  1.00 78.78           C  
ATOM    935  HB2 LYS A  60      11.276 -17.105 -14.957  1.00 78.78           H  
ATOM    936  HB3 LYS A  60      11.276 -17.629 -16.647  1.00 78.78           H  
ATOM    937  O   LYS A  60      12.458 -14.845 -14.151  1.00 78.78           O  
ATOM    938  CG  LYS A  60       9.815 -16.125 -16.209  1.00 78.78           C  
ATOM    939  HG2 LYS A  60       9.673 -15.327 -15.480  1.00 78.78           H  
ATOM    940  HG3 LYS A  60       9.758 -15.709 -17.215  1.00 78.78           H  
ATOM    941  CD  LYS A  60       8.726 -17.183 -16.033  1.00 78.78           C  
ATOM    942  HD2 LYS A  60       8.900 -17.997 -16.736  1.00 78.78           H  
ATOM    943  HD3 LYS A  60       8.765 -17.574 -15.016  1.00 78.78           H  
ATOM    944  CE  LYS A  60       7.354 -16.577 -16.302  1.00 78.78           C  
ATOM    945  HE2 LYS A  60       7.303 -16.236 -17.336  1.00 78.78           H  
ATOM    946  HE3 LYS A  60       7.227 -15.704 -15.662  1.00 78.78           H  
ATOM    947  NZ  LYS A  60       6.278 -17.560 -16.027  1.00 78.78           N  
ATOM    948  HZ1 LYS A  60       6.409 -18.011 -15.133  1.00 78.78           H  
ATOM    949  HZ2 LYS A  60       5.408 -17.053 -15.944  1.00 78.78           H  
ATOM    950  HZ3 LYS A  60       6.204 -18.257 -16.754  1.00 78.78           H  
ATOM    951  N   GLU A  61      12.775 -13.446 -15.868  1.00 81.50           N  
ATOM    952  H   GLU A  61      12.802 -13.347 -16.872  1.00 81.50           H  
ATOM    953  CA  GLU A  61      13.099 -12.277 -15.043  1.00 81.50           C  
ATOM    954  HA  GLU A  61      12.675 -12.413 -14.049  1.00 81.50           H  
ATOM    955  C   GLU A  61      12.430 -11.026 -15.612  1.00 81.50           C  
ATOM    956  CB  GLU A  61      14.632 -12.114 -14.872  1.00 81.50           C  
ATOM    957  HB2 GLU A  61      15.125 -12.274 -15.831  1.00 81.50           H  
ATOM    958  HB3 GLU A  61      14.845 -11.097 -14.545  1.00 81.50           H  
ATOM    959  O   GLU A  61      12.102 -10.961 -16.795  1.00 81.50           O  
ATOM    960  CG  GLU A  61      15.208 -13.085 -13.811  1.00 81.50           C  
ATOM    961  HG2 GLU A  61      14.760 -12.832 -12.850  1.00 81.50           H  
ATOM    962  HG3 GLU A  61      14.893 -14.102 -14.044  1.00 81.50           H  
ATOM    963  CD  GLU A  61      16.747 -13.080 -13.642  1.00 81.50           C  
ATOM    964  OE1 GLU A  61      17.305 -14.071 -13.090  1.00 81.50           O  
ATOM    965  OE2 GLU A  61      17.413 -12.080 -13.967  1.00 81.50           O  
ATOM    966  N   ILE A  62      12.191 -10.042 -14.746  1.00 85.52           N  
ATOM    967  H   ILE A  62      12.559 -10.120 -13.808  1.00 85.52           H  
ATOM    968  CA  ILE A  62      11.717  -8.724 -15.163  1.00 85.52           C  
ATOM    969  HA  ILE A  62      11.249  -8.806 -16.144  1.00 85.52           H  
ATOM    970  C   ILE A  62      12.930  -7.818 -15.270  1.00 85.52           C  
ATOM    971  CB  ILE A  62      10.680  -8.127 -14.193  1.00 85.52           C  
ATOM    972  HB  ILE A  62      11.180  -7.834 -13.270  1.00 85.52           H  
ATOM    973  O   ILE A  62      13.650  -7.662 -14.284  1.00 85.52           O  
ATOM    974  CG1 ILE A  62       9.606  -9.171 -13.832  1.00 85.52           C  
ATOM    975 HG12 ILE A  62      10.053  -9.884 -13.140  1.00 85.52           H  
ATOM    976 HG13 ILE A  62       9.314  -9.716 -14.730  1.00 85.52           H  
ATOM    977  CG2 ILE A  62      10.087  -6.863 -14.837  1.00 85.52           C  
ATOM    978 HG21 ILE A  62       9.446  -6.349 -14.120  1.00 85.52           H  
ATOM    979 HG22 ILE A  62       9.508  -7.131 -15.721  1.00 85.52           H  
ATOM    980 HG23 ILE A  62      10.873  -6.169 -15.132  1.00 85.52           H  
ATOM    981  CD1 ILE A  62       8.349  -8.622 -13.165  1.00 85.52           C  
ATOM    982 HD11 ILE A  62       8.627  -7.936 -12.365  1.00 85.52           H  
ATOM    983 HD12 ILE A  62       7.732  -8.102 -13.898  1.00 85.52           H  
ATOM    984 HD13 ILE A  62       7.778  -9.454 -12.751  1.00 85.52           H  
ATOM    985  N   LEU A  63      13.122  -7.191 -16.425  1.00 83.14           N  
ATOM    986  H   LEU A  63      12.488  -7.379 -17.188  1.00 83.14           H  
ATOM    987  CA  LEU A  63      14.114  -6.139 -16.603  1.00 83.14           C  
ATOM    988  HA  LEU A  63      14.713  -6.044 -15.698  1.00 83.14           H  
ATOM    989  C   LEU A  63      13.466  -4.784 -16.810  1.00 83.14           C  
ATOM    990  CB  LEU A  63      15.050  -6.465 -17.760  1.00 83.14           C  
ATOM    991  HB2 LEU A  63      15.620  -5.564 -17.986  1.00 83.14           H  
ATOM    992  HB3 LEU A  63      14.460  -6.711 -18.643  1.00 83.14           H  
ATOM    993  O   LEU A  63      12.315  -4.686 -17.225  1.00 83.14           O  
ATOM    994  CG  LEU A  63      16.031  -7.610 -17.490  1.00 83.14           C  
ATOM    995  HG  LEU A  63      15.509  -8.557 -17.626  1.00 83.14           H  
ATOM    996  CD1 LEU A  63      17.175  -7.408 -18.481  1.00 83.14           C  
ATOM    997 HD11 LEU A  63      17.881  -8.238 -18.436  1.00 83.14           H  
ATOM    998 HD12 LEU A  63      17.728  -6.501 -18.238  1.00 83.14           H  
ATOM    999 HD13 LEU A  63      16.789  -7.283 -19.492  1.00 83.14           H  
ATOM   1000  CD2 LEU A  63      16.694  -7.653 -16.115  1.00 83.14           C  
ATOM   1001 HD21 LEU A  63      17.155  -6.692 -15.888  1.00 83.14           H  
ATOM   1002 HD22 LEU A  63      17.456  -8.432 -16.104  1.00 83.14           H  
ATOM   1003 HD23 LEU A  63      15.956  -7.904 -15.353  1.00 83.14           H  
ATOM   1004  N   GLY A  64      14.219  -3.740 -16.476  1.00 84.35           N  
ATOM   1005  H   GLY A  64      15.189  -3.908 -16.252  1.00 84.35           H  
ATOM   1006  CA  GLY A  64      13.826  -2.355 -16.676  1.00 84.35           C  
ATOM   1007  HA2 GLY A  64      14.043  -1.774 -15.780  1.00 84.35           H  
ATOM   1008  HA3 GLY A  64      12.757  -2.289 -16.881  1.00 84.35           H  
ATOM   1009  C   GLY A  64      14.614  -1.760 -17.831  1.00 84.35           C  
ATOM   1010  O   GLY A  64      15.829  -1.903 -17.857  1.00 84.35           O  
ATOM   1011  N   VAL A  65      13.925  -1.077 -18.741  1.00 82.95           N  
ATOM   1012  H   VAL A  65      12.926  -0.996 -18.616  1.00 82.95           H  
ATOM   1013  CA  VAL A  65      14.549  -0.217 -19.755  1.00 82.95           C  
ATOM   1014  HA  VAL A  65      15.568  -0.548 -19.954  1.00 82.95           H  
ATOM   1015  C   VAL A  65      14.584   1.188 -19.188  1.00 82.95           C  
ATOM   1016  CB  VAL A  65      13.770  -0.220 -21.082  1.00 82.95           C  
ATOM   1017  HB  VAL A  65      12.785   0.213 -20.910  1.00 82.95           H  
ATOM   1018  O   VAL A  65      13.544   1.726 -18.800  1.00 82.95           O  
ATOM   1019  CG1 VAL A  65      14.469   0.610 -22.159  1.00 82.95           C  
ATOM   1020 HG11 VAL A  65      14.585   1.646 -21.841  1.00 82.95           H  
ATOM   1021 HG12 VAL A  65      15.450   0.188 -22.377  1.00 82.95           H  
ATOM   1022 HG13 VAL A  65      13.874   0.603 -23.072  1.00 82.95           H  
ATOM   1023  CG2 VAL A  65      13.581  -1.634 -21.627  1.00 82.95           C  
ATOM   1024 HG21 VAL A  65      12.961  -2.213 -20.943  1.00 82.95           H  
ATOM   1025 HG22 VAL A  65      14.551  -2.114 -21.758  1.00 82.95           H  
ATOM   1026 HG23 VAL A  65      13.076  -1.598 -22.592  1.00 82.95           H  
ATOM   1027  N   THR A  66      15.761   1.787 -19.106  1.00 84.04           N  
ATOM   1028  H   THR A  66      16.574   1.295 -19.448  1.00 84.04           H  
ATOM   1029  CA  THR A  66      15.930   3.158 -18.621  1.00 84.04           C  
ATOM   1030  HA  THR A  66      15.318   3.292 -17.729  1.00 84.04           H  
ATOM   1031  C   THR A  66      15.463   4.186 -19.649  1.00 84.04           C  
ATOM   1032  CB  THR A  66      17.375   3.423 -18.204  1.00 84.04           C  
ATOM   1033  HB  THR A  66      17.427   4.428 -17.784  1.00 84.04           H  
ATOM   1034  O   THR A  66      15.353   3.898 -20.837  1.00 84.04           O  
ATOM   1035  CG2 THR A  66      17.885   2.419 -17.169  1.00 84.04           C  
ATOM   1036 HG21 THR A  66      18.933   2.630 -16.953  1.00 84.04           H  
ATOM   1037 HG22 THR A  66      17.293   2.491 -16.257  1.00 84.04           H  
ATOM   1038 HG23 THR A  66      17.827   1.399 -17.549  1.00 84.04           H  
ATOM   1039  OG1 THR A  66      18.222   3.382 -19.314  1.00 84.04           O  
ATOM   1040  HG1 THR A  66      18.318   2.453 -19.539  1.00 84.04           H  
ATOM   1041  N   LEU A  67      15.206   5.425 -19.221  1.00 81.29           N  
ATOM   1042  H   LEU A  67      15.232   5.617 -18.229  1.00 81.29           H  
ATOM   1043  CA  LEU A  67      14.901   6.515 -20.153  1.00 81.29           C  
ATOM   1044  HA  LEU A  67      14.045   6.223 -20.760  1.00 81.29           H  
ATOM   1045  C   LEU A  67      16.040   6.773 -21.154  1.00 81.29           C  
ATOM   1046  CB  LEU A  67      14.574   7.808 -19.382  1.00 81.29           C  
ATOM   1047  HB2 LEU A  67      15.306   7.932 -18.584  1.00 81.29           H  
ATOM   1048  HB3 LEU A  67      14.683   8.649 -20.066  1.00 81.29           H  
ATOM   1049  O   LEU A  67      15.756   7.215 -22.259  1.00 81.29           O  
ATOM   1050  CG  LEU A  67      13.156   7.893 -18.796  1.00 81.29           C  
ATOM   1051  HG  LEU A  67      12.971   7.036 -18.149  1.00 81.29           H  
ATOM   1052  CD1 LEU A  67      13.021   9.182 -17.983  1.00 81.29           C  
ATOM   1053 HD11 LEU A  67      12.074   9.184 -17.444  1.00 81.29           H  
ATOM   1054 HD12 LEU A  67      13.069  10.053 -18.636  1.00 81.29           H  
ATOM   1055 HD13 LEU A  67      13.841   9.270 -17.270  1.00 81.29           H  
ATOM   1056  CD2 LEU A  67      12.072   7.979 -19.878  1.00 81.29           C  
ATOM   1057 HD21 LEU A  67      11.089   7.999 -19.408  1.00 81.29           H  
ATOM   1058 HD22 LEU A  67      12.121   7.125 -20.554  1.00 81.29           H  
ATOM   1059 HD23 LEU A  67      12.212   8.883 -20.471  1.00 81.29           H  
ATOM   1060  N   MET A  68      17.297   6.487 -20.794  1.00 82.36           N  
ATOM   1061  H   MET A  68      17.457   6.066 -19.890  1.00 82.36           H  
ATOM   1062  CA  MET A  68      18.446   6.614 -21.705  1.00 82.36           C  
ATOM   1063  HA  MET A  68      18.380   7.559 -22.244  1.00 82.36           H  
ATOM   1064  C   MET A  68      18.481   5.500 -22.760  1.00 82.36           C  
ATOM   1065  CB  MET A  68      19.756   6.596 -20.905  1.00 82.36           C  
ATOM   1066  HB2 MET A  68      19.816   5.666 -20.340  1.00 82.36           H  
ATOM   1067  HB3 MET A  68      20.593   6.628 -21.603  1.00 82.36           H  
ATOM   1068  O   MET A  68      18.942   5.716 -23.871  1.00 82.36           O  
ATOM   1069  CG  MET A  68      19.879   7.791 -19.952  1.00 82.36           C  
ATOM   1070  HG2 MET A  68      19.748   8.705 -20.530  1.00 82.36           H  
ATOM   1071  HG3 MET A  68      19.079   7.740 -19.213  1.00 82.36           H  
ATOM   1072  SD  MET A  68      21.464   7.911 -19.070  1.00 82.36           S  
ATOM   1073  CE  MET A  68      21.414   6.390 -18.090  1.00 82.36           C  
ATOM   1074  HE1 MET A  68      22.243   6.385 -17.383  1.00 82.36           H  
ATOM   1075  HE2 MET A  68      20.467   6.347 -17.551  1.00 82.36           H  
ATOM   1076  HE3 MET A  68      21.498   5.524 -18.747  1.00 82.36           H  
ATOM   1077  N   GLU A  69      17.970   4.317 -22.425  1.00 86.16           N  
ATOM   1078  H   GLU A  69      17.650   4.176 -21.477  1.00 86.16           H  
ATOM   1079  CA  GLU A  69      17.893   3.162 -23.330  1.00 86.16           C  
ATOM   1080  HA  GLU A  69      18.738   3.160 -24.018  1.00 86.16           H  
ATOM   1081  C   GLU A  69      16.614   3.156 -24.173  1.00 86.16           C  
ATOM   1082  CB  GLU A  69      17.940   1.893 -22.482  1.00 86.16           C  
ATOM   1083  HB2 GLU A  69      17.172   1.999 -21.715  1.00 86.16           H  
ATOM   1084  HB3 GLU A  69      17.678   1.034 -23.099  1.00 86.16           H  
ATOM   1085  O   GLU A  69      16.495   2.381 -25.119  1.00 86.16           O  
ATOM   1086  CG  GLU A  69      19.325   1.646 -21.854  1.00 86.16           C  
ATOM   1087  HG2 GLU A  69      19.764   2.595 -21.547  1.00 86.16           H  
ATOM   1088  HG3 GLU A  69      19.978   1.210 -22.610  1.00 86.16           H  
ATOM   1089  CD  GLU A  69      19.264   0.738 -20.619  1.00 86.16           C  
ATOM   1090  OE1 GLU A  69      20.324   0.234 -20.200  1.00 86.16           O  
ATOM   1091  OE2 GLU A  69      18.178   0.679 -19.989  1.00 86.16           O  
ATOM   1092  N   ARG A  70      15.649   4.018 -23.836  1.00 84.95           N  
ATOM   1093  H   ARG A  70      15.820   4.593 -23.024  1.00 84.95           H  
ATOM   1094  CA  ARG A  70      14.329   4.067 -24.464  1.00 84.95           C  
ATOM   1095  HA  ARG A  70      13.812   3.130 -24.260  1.00 84.95           H  
ATOM   1096  C   ARG A  70      14.398   4.178 -25.983  1.00 84.95           C  
ATOM   1097  CB  ARG A  70      13.535   5.228 -23.854  1.00 84.95           C  
ATOM   1098  HB2 ARG A  70      13.323   4.995 -22.810  1.00 84.95           H  
ATOM   1099  HB3 ARG A  70      14.124   6.143 -23.904  1.00 84.95           H  
ATOM   1100  O   ARG A  70      13.671   3.457 -26.651  1.00 84.95           O  
ATOM   1101  CG  ARG A  70      12.230   5.457 -24.614  1.00 84.95           C  
ATOM   1102  HG2 ARG A  70      12.445   5.902 -25.586  1.00 84.95           H  
ATOM   1103  HG3 ARG A  70      11.740   4.500 -24.789  1.00 84.95           H  
ATOM   1104  CD  ARG A  70      11.301   6.399 -23.860  1.00 84.95           C  
ATOM   1105  HD2 ARG A  70      11.114   6.005 -22.861  1.00 84.95           H  
ATOM   1106  HD3 ARG A  70      11.771   7.380 -23.791  1.00 84.95           H  
ATOM   1107  NE  ARG A  70      10.045   6.482 -24.598  1.00 84.95           N  
ATOM   1108  HE  ARG A  70       9.898   5.789 -25.318  1.00 84.95           H  
ATOM   1109  NH1 ARG A  70       9.065   8.299 -23.609  1.00 84.95           N  
ATOM   1110 HH11 ARG A  70       9.882   8.382 -23.022  1.00 84.95           H  
ATOM   1111 HH12 ARG A  70       8.300   8.958 -23.594  1.00 84.95           H  
ATOM   1112  NH2 ARG A  70       8.079   7.207 -25.327  1.00 84.95           N  
ATOM   1113 HH21 ARG A  70       7.329   7.877 -25.425  1.00 84.95           H  
ATOM   1114 HH22 ARG A  70       8.182   6.436 -25.971  1.00 84.95           H  
ATOM   1115  CZ  ARG A  70       9.066   7.339 -24.496  1.00 84.95           C  
ATOM   1116  N   GLU A  71      15.239   5.061 -26.515  1.00 86.48           N  
ATOM   1117  H   GLU A  71      15.826   5.608 -25.902  1.00 86.48           H  
ATOM   1118  CA  GLU A  71      15.336   5.275 -27.964  1.00 86.48           C  
ATOM   1119  HA  GLU A  71      14.341   5.477 -28.362  1.00 86.48           H  
ATOM   1120  C   GLU A  71      15.868   4.027 -28.681  1.00 86.48           C  
ATOM   1121  CB  GLU A  71      16.223   6.498 -28.228  1.00 86.48           C  
ATOM   1122  HB2 GLU A  71      15.837   7.334 -27.645  1.00 86.48           H  
ATOM   1123  HB3 GLU A  71      17.239   6.282 -27.898  1.00 86.48           H  
ATOM   1124  O   GLU A  71      15.306   3.606 -29.691  1.00 86.48           O  
ATOM   1125  CG  GLU A  71      16.235   6.893 -29.713  1.00 86.48           C  
ATOM   1126  HG2 GLU A  71      16.617   6.057 -30.299  1.00 86.48           H  
ATOM   1127  HG3 GLU A  71      15.210   7.087 -30.029  1.00 86.48           H  
ATOM   1128  CD  GLU A  71      17.096   8.131 -30.009  1.00 86.48           C  
ATOM   1129  OE1 GLU A  71      17.222   8.453 -31.212  1.00 86.48           O  
ATOM   1130  OE2 GLU A  71      17.626   8.737 -29.049  1.00 86.48           O  
ATOM   1131  N   ALA A  72      16.903   3.388 -28.127  1.00 86.36           N  
ATOM   1132  H   ALA A  72      17.286   3.742 -27.262  1.00 86.36           H  
ATOM   1133  CA  ALA A  72      17.451   2.148 -28.671  1.00 86.36           C  
ATOM   1134  HA  ALA A  72      17.703   2.306 -29.720  1.00 86.36           H  
ATOM   1135  C   ALA A  72      16.425   1.007 -28.608  1.00 86.36           C  
ATOM   1136  CB  ALA A  72      18.735   1.804 -27.906  1.00 86.36           C  
ATOM   1137  HB1 ALA A  72      18.509   1.595 -26.860  1.00 86.36           H  
ATOM   1138  HB2 ALA A  72      19.438   2.634 -27.964  1.00 86.36           H  
ATOM   1139  HB3 ALA A  72      19.196   0.921 -28.349  1.00 86.36           H  
ATOM   1140  O   ALA A  72      16.226   0.294 -29.592  1.00 86.36           O  
ATOM   1141  N   PHE A  73      15.727   0.891 -27.475  1.00 83.58           N  
ATOM   1142  H   PHE A  73      15.961   1.499 -26.704  1.00 83.58           H  
ATOM   1143  CA  PHE A  73      14.673  -0.095 -27.277  1.00 83.58           C  
ATOM   1144  HA  PHE A  73      15.080  -1.084 -27.487  1.00 83.58           H  
ATOM   1145  C   PHE A  73      13.497   0.118 -28.239  1.00 83.58           C  
ATOM   1146  CB  PHE A  73      14.226  -0.055 -25.813  1.00 83.58           C  
ATOM   1147  HB2 PHE A  73      15.084  -0.283 -25.182  1.00 83.58           H  
ATOM   1148  HB3 PHE A  73      13.895   0.955 -25.568  1.00 83.58           H  
ATOM   1149  O   PHE A  73      13.103  -0.815 -28.923  1.00 83.58           O  
ATOM   1150  CG  PHE A  73      13.117  -1.035 -25.490  1.00 83.58           C  
ATOM   1151  CD1 PHE A  73      11.800  -0.587 -25.288  1.00 83.58           C  
ATOM   1152  HD1 PHE A  73      11.571   0.465 -25.371  1.00 83.58           H  
ATOM   1153  CD2 PHE A  73      13.396  -2.410 -25.431  1.00 83.58           C  
ATOM   1154  HD2 PHE A  73      14.392  -2.761 -25.656  1.00 83.58           H  
ATOM   1155  CE1 PHE A  73      10.781  -1.516 -25.011  1.00 83.58           C  
ATOM   1156  HE1 PHE A  73       9.767  -1.169 -24.877  1.00 83.58           H  
ATOM   1157  CE2 PHE A  73      12.382  -3.339 -25.147  1.00 83.58           C  
ATOM   1158  HE2 PHE A  73      12.606  -4.395 -25.139  1.00 83.58           H  
ATOM   1159  CZ  PHE A  73      11.069  -2.891 -24.939  1.00 83.58           C  
ATOM   1160  HZ  PHE A  73      10.281  -3.609 -24.765  1.00 83.58           H  
ATOM   1161  N   GLU A  74      12.951   1.331 -28.350  1.00 83.50           N  
ATOM   1162  H   GLU A  74      13.329   2.087 -27.798  1.00 83.50           H  
ATOM   1163  CA  GLU A  74      11.811   1.619 -29.235  1.00 83.50           C  
ATOM   1164  HA  GLU A  74      11.029   0.881 -29.056  1.00 83.50           H  
ATOM   1165  C   GLU A  74      12.170   1.499 -30.724  1.00 83.50           C  
ATOM   1166  CB  GLU A  74      11.241   3.020 -28.938  1.00 83.50           C  
ATOM   1167  HB2 GLU A  74      10.553   3.295 -29.737  1.00 83.50           H  
ATOM   1168  HB3 GLU A  74      12.058   3.742 -28.927  1.00 83.50           H  
ATOM   1169  O   GLU A  74      11.311   1.137 -31.527  1.00 83.50           O  
ATOM   1170  CG  GLU A  74      10.466   3.082 -27.608  1.00 83.50           C  
ATOM   1171  HG2 GLU A  74       9.642   2.370 -27.657  1.00 83.50           H  
ATOM   1172  HG3 GLU A  74      11.114   2.767 -26.791  1.00 83.50           H  
ATOM   1173  CD  GLU A  74       9.898   4.478 -27.278  1.00 83.50           C  
ATOM   1174  OE1 GLU A  74       9.051   4.577 -26.357  1.00 83.50           O  
ATOM   1175  OE2 GLU A  74      10.320   5.504 -27.841  1.00 83.50           O  
ATOM   1176  N   LYS A  75      13.429   1.761 -31.104  1.00 88.49           N  
ATOM   1177  H   LYS A  75      14.072   2.110 -30.407  1.00 88.49           H  
ATOM   1178  CA  LYS A  75      13.901   1.606 -32.486  1.00 88.49           C  
ATOM   1179  HA  LYS A  75      13.213   2.136 -33.145  1.00 88.49           H  
ATOM   1180  C   LYS A  75      13.898   0.146 -32.939  1.00 88.49           C  
ATOM   1181  CB  LYS A  75      15.297   2.231 -32.602  1.00 88.49           C  
ATOM   1182  HB2 LYS A  75      15.233   3.275 -32.296  1.00 88.49           H  
ATOM   1183  HB3 LYS A  75      15.980   1.716 -31.926  1.00 88.49           H  
ATOM   1184  O   LYS A  75      13.514  -0.132 -34.074  1.00 88.49           O  
ATOM   1185  CG  LYS A  75      15.858   2.175 -34.030  1.00 88.49           C  
ATOM   1186  HG2 LYS A  75      15.960   1.139 -34.351  1.00 88.49           H  
ATOM   1187  HG3 LYS A  75      15.180   2.696 -34.706  1.00 88.49           H  
ATOM   1188  CD  LYS A  75      17.234   2.841 -34.067  1.00 88.49           C  
ATOM   1189  HD2 LYS A  75      17.139   3.873 -33.731  1.00 88.49           H  
ATOM   1190  HD3 LYS A  75      17.902   2.309 -33.389  1.00 88.49           H  
ATOM   1191  CE  LYS A  75      17.802   2.809 -35.487  1.00 88.49           C  
ATOM   1192  HE2 LYS A  75      17.862   1.771 -35.813  1.00 88.49           H  
ATOM   1193  HE3 LYS A  75      17.112   3.334 -36.147  1.00 88.49           H  
ATOM   1194  NZ  LYS A  75      19.141   3.443 -35.524  1.00 88.49           N  
ATOM   1195  HZ1 LYS A  75      19.774   2.950 -34.909  1.00 88.49           H  
ATOM   1196  HZ2 LYS A  75      19.521   3.435 -36.460  1.00 88.49           H  
ATOM   1197  HZ3 LYS A  75      19.080   4.397 -35.200  1.00 88.49           H  
ATOM   1198  N   ASN A  76      14.370  -0.772 -32.093  1.00 84.30           N  
ATOM   1199  H   ASN A  76      14.679  -0.468 -31.181  1.00 84.30           H  
ATOM   1200  CA  ASN A  76      14.349  -2.205 -32.375  1.00 84.30           C  
ATOM   1201  HA  ASN A  76      13.408  -2.442 -32.872  1.00 84.30           H  
ATOM   1202  C   ASN A  76      14.398  -3.021 -31.074  1.00 84.30           C  
ATOM   1203  CB  ASN A  76      15.495  -2.560 -33.340  1.00 84.30           C  
ATOM   1204  HB2 ASN A  76      16.455  -2.495 -32.827  1.00 84.30           H  
ATOM   1205  HB3 ASN A  76      15.501  -1.849 -34.166  1.00 84.30           H  
ATOM   1206  O   ASN A  76      15.466  -3.418 -30.607  1.00 84.30           O  
ATOM   1207  CG  ASN A  76      15.337  -3.953 -33.925  1.00 84.30           C  
ATOM   1208  ND2 ASN A  76      15.838  -4.167 -35.119  1.00 84.30           N  
ATOM   1209 HD21 ASN A  76      16.346  -3.437 -35.598  1.00 84.30           H  
ATOM   1210 HD22 ASN A  76      15.770  -5.114 -35.464  1.00 84.30           H  
ATOM   1211  OD1 ASN A  76      14.762  -4.863 -33.347  1.00 84.30           O  
ATOM   1212  N   GLU A  77      13.219  -3.285 -30.509  1.00 78.27           N  
ATOM   1213  H   GLU A  77      12.403  -2.818 -30.879  1.00 78.27           H  
ATOM   1214  CA  GLU A  77      13.071  -3.965 -29.218  1.00 78.27           C  
ATOM   1215  HA  GLU A  77      13.540  -3.368 -28.436  1.00 78.27           H  
ATOM   1216  C   GLU A  77      13.736  -5.349 -29.213  1.00 78.27           C  
ATOM   1217  CB  GLU A  77      11.579  -4.123 -28.895  1.00 78.27           C  
ATOM   1218  HB2 GLU A  77      11.112  -4.645 -29.729  1.00 78.27           H  
ATOM   1219  HB3 GLU A  77      11.501  -4.724 -27.989  1.00 78.27           H  
ATOM   1220  O   GLU A  77      14.393  -5.712 -28.239  1.00 78.27           O  
ATOM   1221  CG  GLU A  77      10.792  -2.825 -28.669  1.00 78.27           C  
ATOM   1222  HG2 GLU A  77      11.278  -2.261 -27.872  1.00 78.27           H  
ATOM   1223  HG3 GLU A  77      10.811  -2.231 -29.582  1.00 78.27           H  
ATOM   1224  CD  GLU A  77       9.330  -3.065 -28.259  1.00 78.27           C  
ATOM   1225  OE1 GLU A  77       8.627  -2.058 -27.979  1.00 78.27           O  
ATOM   1226  OE2 GLU A  77       8.905  -4.239 -28.135  1.00 78.27           O  
ATOM   1227  N   LYS A  78      13.624  -6.096 -30.322  1.00 75.34           N  
ATOM   1228  H   LYS A  78      13.123  -5.697 -31.103  1.00 75.34           H  
ATOM   1229  CA  LYS A  78      14.207  -7.435 -30.460  1.00 75.34           C  
ATOM   1230  HA  LYS A  78      13.877  -8.034 -29.611  1.00 75.34           H  
ATOM   1231  C   LYS A  78      15.731  -7.388 -30.382  1.00 75.34           C  
ATOM   1232  CB  LYS A  78      13.721  -8.098 -31.758  1.00 75.34           C  
ATOM   1233  HB2 LYS A  78      12.635  -8.023 -31.808  1.00 75.34           H  
ATOM   1234  HB3 LYS A  78      14.146  -7.578 -32.617  1.00 75.34           H  
ATOM   1235  O   LYS A  78      16.299  -8.114 -29.578  1.00 75.34           O  
ATOM   1236  CG  LYS A  78      14.114  -9.583 -31.801  1.00 75.34           C  
ATOM   1237  HG2 LYS A  78      13.608 -10.096 -30.983  1.00 75.34           H  
ATOM   1238  HG3 LYS A  78      15.190  -9.689 -31.665  1.00 75.34           H  
ATOM   1239  CD  LYS A  78      13.717 -10.247 -33.125  1.00 75.34           C  
ATOM   1240  HD2 LYS A  78      14.264  -9.782 -33.946  1.00 75.34           H  
ATOM   1241  HD3 LYS A  78      12.648 -10.108 -33.284  1.00 75.34           H  
ATOM   1242  CE  LYS A  78      14.015 -11.752 -33.052  1.00 75.34           C  
ATOM   1243  HE2 LYS A  78      14.225 -12.006 -32.013  1.00 75.34           H  
ATOM   1244  HE3 LYS A  78      13.125 -12.308 -33.348  1.00 75.34           H  
ATOM   1245  NZ  LYS A  78      15.179 -12.141 -33.875  1.00 75.34           N  
ATOM   1246  HZ1 LYS A  78      15.998 -11.721 -33.458  1.00 75.34           H  
ATOM   1247  HZ2 LYS A  78      15.401 -13.121 -33.773  1.00 75.34           H  
ATOM   1248  HZ3 LYS A  78      15.124 -11.847 -34.840  1.00 75.34           H  
ATOM   1249  N   VAL A  79      16.372  -6.508 -31.156  1.00 80.11           N  
ATOM   1250  H   VAL A  79      15.820  -5.907 -31.752  1.00 80.11           H  
ATOM   1251  CA  VAL A  79      17.840  -6.366 -31.155  1.00 80.11           C  
ATOM   1252  HA  VAL A  79      18.286  -7.346 -31.322  1.00 80.11           H  
ATOM   1253  C   VAL A  79      18.337  -5.880 -29.797  1.00 80.11           C  
ATOM   1254  CB  VAL A  79      18.315  -5.435 -32.284  1.00 80.11           C  
ATOM   1255  HB  VAL A  79      17.758  -4.499 -32.238  1.00 80.11           H  
ATOM   1256  O   VAL A  79      19.286  -6.442 -29.264  1.00 80.11           O  
ATOM   1257  CG1 VAL A  79      19.812  -5.108 -32.208  1.00 80.11           C  
ATOM   1258 HG11 VAL A  79      20.122  -4.528 -33.077  1.00 80.11           H  
ATOM   1259 HG12 VAL A  79      20.036  -4.521 -31.317  1.00 80.11           H  
ATOM   1260 HG13 VAL A  79      20.394  -6.029 -32.167  1.00 80.11           H  
ATOM   1261  CG2 VAL A  79      18.061  -6.097 -33.644  1.00 80.11           C  
ATOM   1262 HG21 VAL A  79      18.361  -5.426 -34.449  1.00 80.11           H  
ATOM   1263 HG22 VAL A  79      17.007  -6.353 -33.753  1.00 80.11           H  
ATOM   1264 HG23 VAL A  79      18.642  -7.018 -33.711  1.00 80.11           H  
ATOM   1265  N   PHE A  80      17.657  -4.908 -29.182  1.00 80.10           N  
ATOM   1266  H   PHE A  80      16.878  -4.474 -29.657  1.00 80.10           H  
ATOM   1267  CA  PHE A  80      18.000  -4.457 -27.831  1.00 80.10           C  
ATOM   1268  HA  PHE A  80      19.024  -4.083 -27.830  1.00 80.10           H  
ATOM   1269  C   PHE A  80      17.929  -5.607 -26.811  1.00 80.10           C  
ATOM   1270  CB  PHE A  80      17.050  -3.320 -27.438  1.00 80.10           C  
ATOM   1271  HB2 PHE A  80      16.022  -3.680 -27.471  1.00 80.10           H  
ATOM   1272  HB3 PHE A  80      17.138  -2.521 -28.175  1.00 80.10           H  
ATOM   1273  O   PHE A  80      18.809  -5.760 -25.964  1.00 80.10           O  
ATOM   1274  CG  PHE A  80      17.325  -2.748 -26.063  1.00 80.10           C  
ATOM   1275  CD1 PHE A  80      16.715  -3.305 -24.923  1.00 80.10           C  
ATOM   1276  HD1 PHE A  80      16.068  -4.163 -25.025  1.00 80.10           H  
ATOM   1277  CD2 PHE A  80      18.210  -1.665 -25.921  1.00 80.10           C  
ATOM   1278  HD2 PHE A  80      18.713  -1.263 -26.788  1.00 80.10           H  
ATOM   1279  CE1 PHE A  80      16.934  -2.739 -23.657  1.00 80.10           C  
ATOM   1280  HE1 PHE A  80      16.455  -3.161 -22.786  1.00 80.10           H  
ATOM   1281  CE2 PHE A  80      18.466  -1.129 -24.648  1.00 80.10           C  
ATOM   1282  HE2 PHE A  80      19.170  -0.317 -24.541  1.00 80.10           H  
ATOM   1283  CZ  PHE A  80      17.819  -1.657 -23.517  1.00 80.10           C  
ATOM   1284  HZ  PHE A  80      18.025  -1.252 -22.538  1.00 80.10           H  
ATOM   1285  N   CYS A  81      16.890  -6.444 -26.887  1.00 74.76           N  
ATOM   1286  H   CYS A  81      16.171  -6.274 -27.576  1.00 74.76           H  
ATOM   1287  CA  CYS A  81      16.782  -7.629 -26.044  1.00 74.76           C  
ATOM   1288  HA  CYS A  81      16.952  -7.333 -25.009  1.00 74.76           H  
ATOM   1289  C   CYS A  81      17.866  -8.671 -26.361  1.00 74.76           C  
ATOM   1290  CB  CYS A  81      15.373  -8.225 -26.155  1.00 74.76           C  
ATOM   1291  HB2 CYS A  81      15.363  -9.202 -25.671  1.00 74.76           H  
ATOM   1292  HB3 CYS A  81      15.105  -8.355 -27.203  1.00 74.76           H  
ATOM   1293  O   CYS A  81      18.437  -9.211 -25.424  1.00 74.76           O  
ATOM   1294  SG  CYS A  81      14.160  -7.147 -25.336  1.00 74.76           S  
ATOM   1295  HG  CYS A  81      15.041  -6.464 -24.599  1.00 74.76           H  
ATOM   1296  N   GLU A  82      18.187  -8.933 -27.627  1.00 74.29           N  
ATOM   1297  H   GLU A  82      17.676  -8.467 -28.363  1.00 74.29           H  
ATOM   1298  CA  GLU A  82      19.257  -9.860 -28.036  1.00 74.29           C  
ATOM   1299  HA  GLU A  82      19.082 -10.843 -27.598  1.00 74.29           H  
ATOM   1300  C   GLU A  82      20.648  -9.402 -27.564  1.00 74.29           C  
ATOM   1301  CB  GLU A  82      19.251  -9.992 -29.570  1.00 74.29           C  
ATOM   1302  HB2 GLU A  82      20.179 -10.464 -29.892  1.00 74.29           H  
ATOM   1303  HB3 GLU A  82      19.215  -8.991 -30.001  1.00 74.29           H  
ATOM   1304  O   GLU A  82      21.473 -10.228 -27.171  1.00 74.29           O  
ATOM   1305  CG  GLU A  82      18.075 -10.834 -30.098  1.00 74.29           C  
ATOM   1306  HG2 GLU A  82      17.148 -10.505 -29.629  1.00 74.29           H  
ATOM   1307  HG3 GLU A  82      18.235 -11.868 -29.791  1.00 74.29           H  
ATOM   1308  CD  GLU A  82      17.893 -10.773 -31.629  1.00 74.29           C  
ATOM   1309  OE1 GLU A  82      17.111 -11.601 -32.161  1.00 74.29           O  
ATOM   1310  OE2 GLU A  82      18.436  -9.871 -32.300  1.00 74.29           O  
ATOM   1311  N   GLU A  83      20.904  -8.090 -27.548  1.00 75.70           N  
ATOM   1312  H   GLU A  83      20.230  -7.470 -27.973  1.00 75.70           H  
ATOM   1313  CA  GLU A  83      22.151  -7.503 -27.040  1.00 75.70           C  
ATOM   1314  HA  GLU A  83      22.999  -8.016 -27.494  1.00 75.70           H  
ATOM   1315  C   GLU A  83      22.291  -7.662 -25.518  1.00 75.70           C  
ATOM   1316  CB  GLU A  83      22.219  -6.011 -27.410  1.00 75.70           C  
ATOM   1317  HB2 GLU A  83      22.993  -5.543 -26.802  1.00 75.70           H  
ATOM   1318  HB3 GLU A  83      21.266  -5.541 -27.170  1.00 75.70           H  
ATOM   1319  O   GLU A  83      23.385  -7.920 -25.013  1.00 75.70           O  
ATOM   1320  CG  GLU A  83      22.565  -5.760 -28.888  1.00 75.70           C  
ATOM   1321  HG2 GLU A  83      23.543  -6.200 -29.087  1.00 75.70           H  
ATOM   1322  HG3 GLU A  83      21.843  -6.270 -29.526  1.00 75.70           H  
ATOM   1323  CD  GLU A  83      22.606  -4.264 -29.260  1.00 75.70           C  
ATOM   1324  OE1 GLU A  83      22.916  -3.972 -30.439  1.00 75.70           O  
ATOM   1325  OE2 GLU A  83      22.359  -3.406 -28.379  1.00 75.70           O  
ATOM   1326  N   ILE A  84      21.187  -7.536 -24.771  1.00 69.59           N  
ATOM   1327  H   ILE A  84      20.332  -7.282 -25.244  1.00 69.59           H  
ATOM   1328  CA  ILE A  84      21.177  -7.747 -23.313  1.00 69.59           C  
ATOM   1329  HA  ILE A  84      22.092  -7.324 -22.897  1.00 69.59           H  
ATOM   1330  C   ILE A  84      21.193  -9.242 -22.963  1.00 69.59           C  
ATOM   1331  CB  ILE A  84      19.974  -7.014 -22.674  1.00 69.59           C  
ATOM   1332  HB  ILE A  84      19.065  -7.301 -23.203  1.00 69.59           H  
ATOM   1333  O   ILE A  84      21.827  -9.657 -21.988  1.00 69.59           O  
ATOM   1334  CG1 ILE A  84      20.179  -5.490 -22.818  1.00 69.59           C  
ATOM   1335 HG12 ILE A  84      20.257  -5.230 -23.873  1.00 69.59           H  
ATOM   1336 HG13 ILE A  84      21.116  -5.205 -22.339  1.00 69.59           H  
ATOM   1337  CG2 ILE A  84      19.804  -7.383 -21.184  1.00 69.59           C  
ATOM   1338 HG21 ILE A  84      18.924  -6.891 -20.767  1.00 69.59           H  
ATOM   1339 HG22 ILE A  84      19.641  -8.454 -21.068  1.00 69.59           H  
ATOM   1340 HG23 ILE A  84      20.693  -7.091 -20.625  1.00 69.59           H  
ATOM   1341  CD1 ILE A  84      19.055  -4.647 -22.214  1.00 69.59           C  
ATOM   1342 HD11 ILE A  84      18.096  -4.969 -22.622  1.00 69.59           H  
ATOM   1343 HD12 ILE A  84      19.044  -4.728 -21.127  1.00 69.59           H  
ATOM   1344 HD13 ILE A  84      19.244  -3.603 -22.464  1.00 69.59           H  
ATOM   1345  N   PHE A  85      20.483 -10.054 -23.742  1.00 62.33           N  
ATOM   1346  H   PHE A  85      20.015  -9.645 -24.538  1.00 62.33           H  
ATOM   1347  CA  PHE A  85      20.253 -11.473 -23.519  1.00 62.33           C  
ATOM   1348  HA  PHE A  85      20.816 -11.808 -22.648  1.00 62.33           H  
ATOM   1349  C   PHE A  85      20.736 -12.262 -24.730  1.00 62.33           C  
ATOM   1350  CB  PHE A  85      18.770 -11.723 -23.256  1.00 62.33           C  
ATOM   1351  HB2 PHE A  85      18.630 -12.784 -23.049  1.00 62.33           H  
ATOM   1352  HB3 PHE A  85      18.199 -11.500 -24.157  1.00 62.33           H  
ATOM   1353  O   PHE A  85      19.974 -12.568 -25.640  1.00 62.33           O  
ATOM   1354  CG  PHE A  85      18.190 -10.932 -22.117  1.00 62.33           C  
ATOM   1355  CD1 PHE A  85      18.419 -11.342 -20.796  1.00 62.33           C  
ATOM   1356  HD1 PHE A  85      19.162 -12.102 -20.604  1.00 62.33           H  
ATOM   1357  CD2 PHE A  85      17.380  -9.819 -22.376  1.00 62.33           C  
ATOM   1358  HD2 PHE A  85      17.251  -9.449 -23.383  1.00 62.33           H  
ATOM   1359  CE1 PHE A  85      17.643 -10.822 -19.756  1.00 62.33           C  
ATOM   1360  HE1 PHE A  85      17.724 -11.218 -18.754  1.00 62.33           H  
ATOM   1361  CE2 PHE A  85      16.697  -9.220 -21.320  1.00 62.33           C  
ATOM   1362  HE2 PHE A  85      16.078  -8.353 -21.501  1.00 62.33           H  
ATOM   1363  CZ  PHE A  85      16.710  -9.829 -20.061  1.00 62.33           C  
ATOM   1364  HZ  PHE A  85      15.993  -9.519 -19.315  1.00 62.33           H  
ATOM   1365  N   TYR A  86      22.027 -12.573 -24.718  1.00 53.24           N  
ATOM   1366  H   TYR A  86      22.595 -12.126 -24.014  1.00 53.24           H  
ATOM   1367  CA  TYR A  86      22.724 -13.384 -25.711  1.00 53.24           C  
ATOM   1368  HA  TYR A  86      23.094 -12.713 -26.486  1.00 53.24           H  
ATOM   1369  C   TYR A  86      21.877 -14.490 -26.390  1.00 53.24           C  
ATOM   1370  CB  TYR A  86      23.928 -14.032 -25.002  1.00 53.24           C  
ATOM   1371  HB2 TYR A  86      23.593 -14.511 -24.081  1.00 53.24           H  
ATOM   1372  HB3 TYR A  86      24.319 -14.823 -25.642  1.00 53.24           H  
ATOM   1373  O   TYR A  86      21.311 -15.341 -25.704  1.00 53.24           O  
ATOM   1374  CG  TYR A  86      25.070 -13.082 -24.688  1.00 53.24           C  
ATOM   1375  CD1 TYR A  86      26.134 -12.970 -25.604  1.00 53.24           C  
ATOM   1376  HD1 TYR A  86      26.130 -13.554 -26.512  1.00 53.24           H  
ATOM   1377  CD2 TYR A  86      25.079 -12.312 -23.506  1.00 53.24           C  
ATOM   1378  HD2 TYR A  86      24.263 -12.389 -22.803  1.00 53.24           H  
ATOM   1379  CE1 TYR A  86      27.204 -12.095 -25.346  1.00 53.24           C  
ATOM   1380  HE1 TYR A  86      28.018 -11.999 -26.049  1.00 53.24           H  
ATOM   1381  CE2 TYR A  86      26.141 -11.421 -23.253  1.00 53.24           C  
ATOM   1382  HE2 TYR A  86      26.128 -10.809 -22.363  1.00 53.24           H  
ATOM   1383  OH  TYR A  86      28.230 -10.452 -23.939  1.00 53.24           O  
ATOM   1384  HH  TYR A  86      28.030  -9.884 -23.192  1.00 53.24           H  
ATOM   1385  CZ  TYR A  86      27.206 -11.314 -24.175  1.00 53.24           C  
ATOM   1386  N   LYS A  87      21.989 -14.525 -27.733  1.00 53.07           N  
ATOM   1387  H   LYS A  87      22.340 -13.659 -28.116  1.00 53.07           H  
ATOM   1388  CA  LYS A  87      21.711 -15.580 -28.747  1.00 53.07           C  
ATOM   1389  HA  LYS A  87      22.560 -15.490 -29.424  1.00 53.07           H  
ATOM   1390  C   LYS A  87      20.505 -15.382 -29.688  1.00 53.07           C  
ATOM   1391  CB  LYS A  87      21.789 -17.027 -28.223  1.00 53.07           C  
ATOM   1392  HB2 LYS A  87      21.152 -17.165 -27.349  1.00 53.07           H  
ATOM   1393  HB3 LYS A  87      21.402 -17.680 -29.004  1.00 53.07           H  
ATOM   1394  O   LYS A  87      19.366 -15.214 -29.271  1.00 53.07           O  
ATOM   1395  CG  LYS A  87      23.231 -17.458 -27.927  1.00 53.07           C  
ATOM   1396  HG2 LYS A  87      23.860 -17.211 -28.782  1.00 53.07           H  
ATOM   1397  HG3 LYS A  87      23.603 -16.929 -27.049  1.00 53.07           H  
ATOM   1398  CD  LYS A  87      23.301 -18.970 -27.690  1.00 53.07           C  
ATOM   1399  HD2 LYS A  87      22.841 -19.485 -28.533  1.00 53.07           H  
ATOM   1400  HD3 LYS A  87      22.756 -19.216 -26.778  1.00 53.07           H  
ATOM   1401  CE  LYS A  87      24.767 -19.390 -27.572  1.00 53.07           C  
ATOM   1402  HE2 LYS A  87      25.297 -19.043 -28.458  1.00 53.07           H  
ATOM   1403  HE3 LYS A  87      25.205 -18.891 -26.707  1.00 53.07           H  
ATOM   1404  NZ  LYS A  87      24.897 -20.858 -27.441  1.00 53.07           N  
ATOM   1405  HZ1 LYS A  87      24.406 -21.167 -26.614  1.00 53.07           H  
ATOM   1406  HZ2 LYS A  87      24.500 -21.312 -28.251  1.00 53.07           H  
ATOM   1407  HZ3 LYS A  87      25.872 -21.104 -27.353  1.00 53.07           H  
ATOM   1408  N   GLU A  88      20.822 -15.530 -30.983  1.00 48.43           N  
ATOM   1409  H   GLU A  88      21.790 -15.750 -31.173  1.00 48.43           H  
ATOM   1410  CA  GLU A  88      20.042 -15.275 -32.215  1.00 48.43           C  
ATOM   1411  HA  GLU A  88      19.882 -14.203 -32.328  1.00 48.43           H  
ATOM   1412  C   GLU A  88      18.656 -15.939 -32.317  1.00 48.43           C  
ATOM   1413  CB  GLU A  88      20.878 -15.783 -33.414  1.00 48.43           C  
ATOM   1414  HB2 GLU A  88      20.242 -15.814 -34.298  1.00 48.43           H  
ATOM   1415  HB3 GLU A  88      21.205 -16.802 -33.206  1.00 48.43           H  
ATOM   1416  O   GLU A  88      17.818 -15.502 -33.109  1.00 48.43           O  
ATOM   1417  CG  GLU A  88      22.091 -14.911 -33.766  1.00 48.43           C  
ATOM   1418  HG2 GLU A  88      22.728 -14.825 -32.886  1.00 48.43           H  
ATOM   1419  HG3 GLU A  88      21.744 -13.911 -34.025  1.00 48.43           H  
ATOM   1420  CD  GLU A  88      22.916 -15.509 -34.921  1.00 48.43           C  
ATOM   1421  OE1 GLU A  88      23.047 -14.838 -35.971  1.00 48.43           O  
ATOM   1422  OE2 GLU A  88      23.455 -16.622 -34.720  1.00 48.43           O  
ATOM   1423  N   ASP A  89      18.383 -16.977 -31.528  1.00 50.36           N  
ATOM   1424  H   ASP A  89      19.103 -17.290 -30.893  1.00 50.36           H  
ATOM   1425  CA  ASP A  89      17.198 -17.825 -31.715  1.00 50.36           C  
ATOM   1426  HA  ASP A  89      16.757 -17.591 -32.684  1.00 50.36           H  
ATOM   1427  C   ASP A  89      16.068 -17.558 -30.711  1.00 50.36           C  
ATOM   1428  CB  ASP A  89      17.629 -19.293 -31.790  1.00 50.36           C  
ATOM   1429  HB2 ASP A  89      18.217 -19.540 -30.906  1.00 50.36           H  
ATOM   1430  HB3 ASP A  89      16.744 -19.929 -31.798  1.00 50.36           H  
ATOM   1431  O   ASP A  89      15.066 -18.274 -30.678  1.00 50.36           O  
ATOM   1432  CG  ASP A  89      18.429 -19.593 -33.062  1.00 50.36           C  
ATOM   1433  OD1 ASP A  89      18.051 -19.061 -34.133  1.00 50.36           O  
ATOM   1434  OD2 ASP A  89      19.372 -20.407 -32.951  1.00 50.36           O  
ATOM   1435  N   ALA A  90      16.174 -16.481 -29.931  1.00 50.48           N  
ATOM   1436  H   ALA A  90      17.025 -15.941 -30.005  1.00 50.48           H  
ATOM   1437  CA  ALA A  90      15.164 -16.024 -28.980  1.00 50.48           C  
ATOM   1438  HA  ALA A  90      14.808 -16.900 -28.437  1.00 50.48           H  
ATOM   1439  C   ALA A  90      13.938 -15.373 -29.670  1.00 50.48           C  
ATOM   1440  CB  ALA A  90      15.865 -15.096 -27.977  1.00 50.48           C  
ATOM   1441  HB1 ALA A  90      16.651 -15.638 -27.451  1.00 50.48           H  
ATOM   1442  HB2 ALA A  90      16.318 -14.259 -28.508  1.00 50.48           H  
ATOM   1443  HB3 ALA A  90      15.154 -14.696 -27.255  1.00 50.48           H  
ATOM   1444  O   ALA A  90      13.532 -14.264 -29.326  1.00 50.48           O  
ATOM   1445  N   LYS A  91      13.350 -16.029 -30.680  1.00 49.09           N  
ATOM   1446  H   LYS A  91      13.718 -16.944 -30.901  1.00 49.09           H  
ATOM   1447  CA  LYS A  91      12.322 -15.435 -31.556  1.00 49.09           C  
ATOM   1448  HA  LYS A  91      12.708 -14.477 -31.907  1.00 49.09           H  
ATOM   1449  C   LYS A  91      11.012 -15.040 -30.856  1.00 49.09           C  
ATOM   1450  CB  LYS A  91      12.076 -16.329 -32.787  1.00 49.09           C  
ATOM   1451  HB2 LYS A  91      11.097 -16.097 -33.207  1.00 49.09           H  
ATOM   1452  HB3 LYS A  91      12.076 -17.378 -32.490  1.00 49.09           H  
ATOM   1453  O   LYS A  91      10.352 -14.144 -31.365  1.00 49.09           O  
ATOM   1454  CG  LYS A  91      13.139 -16.075 -33.869  1.00 49.09           C  
ATOM   1455  HG2 LYS A  91      14.125 -16.289 -33.459  1.00 49.09           H  
ATOM   1456  HG3 LYS A  91      13.103 -15.025 -34.161  1.00 49.09           H  
ATOM   1457  CD  LYS A  91      12.914 -16.944 -35.112  1.00 49.09           C  
ATOM   1458  HD2 LYS A  91      11.914 -16.765 -35.509  1.00 49.09           H  
ATOM   1459  HD3 LYS A  91      13.002 -17.991 -34.820  1.00 49.09           H  
ATOM   1460  CE  LYS A  91      13.971 -16.602 -36.168  1.00 49.09           C  
ATOM   1461  HE2 LYS A  91      14.948 -16.618 -35.685  1.00 49.09           H  
ATOM   1462  HE3 LYS A  91      13.794 -15.589 -36.531  1.00 49.09           H  
ATOM   1463  NZ  LYS A  91      13.963 -17.570 -37.289  1.00 49.09           N  
ATOM   1464  HZ1 LYS A  91      14.182 -18.488 -36.928  1.00 49.09           H  
ATOM   1465  HZ2 LYS A  91      14.684 -17.334 -37.956  1.00 49.09           H  
ATOM   1466  HZ3 LYS A  91      13.061 -17.598 -37.742  1.00 49.09           H  
ATOM   1467  N   ASP A  92      10.694 -15.593 -29.683  1.00 54.26           N  
ATOM   1468  H   ASP A  92      11.294 -16.333 -29.348  1.00 54.26           H  
ATOM   1469  CA  ASP A  92       9.374 -15.427 -29.039  1.00 54.26           C  
ATOM   1470  HA  ASP A  92       8.839 -14.612 -29.528  1.00 54.26           H  
ATOM   1471  C   ASP A  92       9.437 -15.046 -27.542  1.00 54.26           C  
ATOM   1472  CB  ASP A  92       8.553 -16.706 -29.273  1.00 54.26           C  
ATOM   1473  HB2 ASP A  92       7.585 -16.613 -28.780  1.00 54.26           H  
ATOM   1474  HB3 ASP A  92       9.078 -17.553 -28.832  1.00 54.26           H  
ATOM   1475  O   ASP A  92       8.543 -15.362 -26.756  1.00 54.26           O  
ATOM   1476  CG  ASP A  92       8.292 -16.967 -30.759  1.00 54.26           C  
ATOM   1477  OD1 ASP A  92       7.838 -16.027 -31.446  1.00 54.26           O  
ATOM   1478  OD2 ASP A  92       8.553 -18.108 -31.200  1.00 54.26           O  
ATOM   1479  N   LEU A  93      10.530 -14.418 -27.098  1.00 59.05           N  
ATOM   1480  H   LEU A  93      11.224 -14.162 -27.786  1.00 59.05           H  
ATOM   1481  CA  LEU A  93      10.945 -14.526 -25.696  1.00 59.05           C  
ATOM   1482  HA  LEU A  93      10.408 -15.367 -25.257  1.00 59.05           H  
ATOM   1483  C   LEU A  93      10.623 -13.368 -24.754  1.00 59.05           C  
ATOM   1484  CB  LEU A  93      12.439 -14.858 -25.652  1.00 59.05           C  
ATOM   1485  HB2 LEU A  93      12.933 -14.547 -26.572  1.00 59.05           H  
ATOM   1486  HB3 LEU A  93      12.904 -14.304 -24.836  1.00 59.05           H  
ATOM   1487  O   LEU A  93      10.871 -13.516 -23.557  1.00 59.05           O  
ATOM   1488  CG  LEU A  93      12.654 -16.354 -25.409  1.00 59.05           C  
ATOM   1489  HG  LEU A  93      12.035 -16.678 -24.572  1.00 59.05           H  
ATOM   1490  CD1 LEU A  93      12.361 -17.231 -26.613  1.00 59.05           C  
ATOM   1491 HD11 LEU A  93      12.692 -18.253 -26.427  1.00 59.05           H  
ATOM   1492 HD12 LEU A  93      12.856 -16.840 -27.502  1.00 59.05           H  
ATOM   1493 HD13 LEU A  93      11.286 -17.249 -26.794  1.00 59.05           H  
ATOM   1494  CD2 LEU A  93      14.106 -16.579 -25.088  1.00 59.05           C  
ATOM   1495 HD21 LEU A  93      14.444 -15.790 -24.417  1.00 59.05           H  
ATOM   1496 HD22 LEU A  93      14.222 -17.582 -24.677  1.00 59.05           H  
ATOM   1497 HD23 LEU A  93      14.712 -16.526 -25.993  1.00 59.05           H  
ATOM   1498  N   TYR A  94      10.107 -12.231 -25.209  1.00 64.85           N  
ATOM   1499  H   TYR A  94       9.859 -12.138 -26.184  1.00 64.85           H  
ATOM   1500  CA  TYR A  94       9.833 -11.129 -24.289  1.00 64.85           C  
ATOM   1501  HA  TYR A  94       9.880 -11.519 -23.272  1.00 64.85           H  
ATOM   1502  C   TYR A  94       8.417 -10.586 -24.420  1.00 64.85           C  
ATOM   1503  CB  TYR A  94      10.926 -10.055 -24.351  1.00 64.85           C  
ATOM   1504  HB2 TYR A  94      11.905 -10.532 -24.296  1.00 64.85           H  
ATOM   1505  HB3 TYR A  94      10.823  -9.425 -23.468  1.00 64.85           H  
ATOM   1506  O   TYR A  94       7.879 -10.402 -25.506  1.00 64.85           O  
ATOM   1507  CG  TYR A  94      10.867  -9.175 -25.575  1.00 64.85           C  
ATOM   1508  CD1 TYR A  94      11.464  -9.597 -26.779  1.00 64.85           C  
ATOM   1509  HD1 TYR A  94      12.011 -10.527 -26.823  1.00 64.85           H  
ATOM   1510  CD2 TYR A  94      10.170  -7.953 -25.515  1.00 64.85           C  
ATOM   1511  HD2 TYR A  94       9.721  -7.625 -24.589  1.00 64.85           H  
ATOM   1512  CE1 TYR A  94      11.321  -8.814 -27.940  1.00 64.85           C  
ATOM   1513  HE1 TYR A  94      11.747  -9.135 -28.879  1.00 64.85           H  
ATOM   1514  CE2 TYR A  94      10.030  -7.169 -26.673  1.00 64.85           C  
ATOM   1515  HE2 TYR A  94       9.478  -6.240 -26.652  1.00 64.85           H  
ATOM   1516  OH  TYR A  94      10.365  -6.898 -29.020  1.00 64.85           O  
ATOM   1517  HH  TYR A  94       9.847  -6.112 -28.831  1.00 64.85           H  
ATOM   1518  CZ  TYR A  94      10.585  -7.612 -27.890  1.00 64.85           C  
ATOM   1519  N   ILE A  95       7.814 -10.315 -23.265  1.00 70.92           N  
ATOM   1520  H   ILE A  95       8.338 -10.485 -22.419  1.00 70.92           H  
ATOM   1521  CA  ILE A  95       6.536  -9.619 -23.163  1.00 70.92           C  
ATOM   1522  HA  ILE A  95       6.098  -9.507 -24.155  1.00 70.92           H  
ATOM   1523  C   ILE A  95       6.859  -8.232 -22.622  1.00 70.92           C  
ATOM   1524  CB  ILE A  95       5.528 -10.413 -22.300  1.00 70.92           C  
ATOM   1525  HB  ILE A  95       5.945 -10.530 -21.300  1.00 70.92           H  
ATOM   1526  O   ILE A  95       7.309  -8.092 -21.479  1.00 70.92           O  
ATOM   1527  CG1 ILE A  95       5.288 -11.821 -22.901  1.00 70.92           C  
ATOM   1528 HG12 ILE A  95       6.242 -12.338 -23.002  1.00 70.92           H  
ATOM   1529 HG13 ILE A  95       4.858 -11.722 -23.898  1.00 70.92           H  
ATOM   1530  CG2 ILE A  95       4.202  -9.636 -22.187  1.00 70.92           C  
ATOM   1531 HG21 ILE A  95       3.730  -9.557 -23.167  1.00 70.92           H  
ATOM   1532 HG22 ILE A  95       3.522 -10.141 -21.501  1.00 70.92           H  
ATOM   1533 HG23 ILE A  95       4.373  -8.632 -21.798  1.00 70.92           H  
ATOM   1534  CD1 ILE A  95       4.382 -12.726 -22.056  1.00 70.92           C  
ATOM   1535 HD11 ILE A  95       4.377 -13.728 -22.486  1.00 70.92           H  
ATOM   1536 HD12 ILE A  95       4.760 -12.780 -21.035  1.00 70.92           H  
ATOM   1537 HD13 ILE A  95       3.360 -12.348 -22.052  1.00 70.92           H  
ATOM   1538  N   LYS A  96       6.657  -7.200 -23.449  1.00 76.44           N  
ATOM   1539  H   LYS A  96       6.345  -7.402 -24.388  1.00 76.44           H  
ATOM   1540  CA  LYS A  96       6.754  -5.798 -23.028  1.00 76.44           C  
ATOM   1541  HA  LYS A  96       7.701  -5.653 -22.508  1.00 76.44           H  
ATOM   1542  C   LYS A  96       5.616  -5.482 -22.064  1.00 76.44           C  
ATOM   1543  CB  LYS A  96       6.729  -4.887 -24.264  1.00 76.44           C  
ATOM   1544  HB2 LYS A  96       5.809  -5.065 -24.821  1.00 76.44           H  
ATOM   1545  HB3 LYS A  96       7.570  -5.155 -24.904  1.00 76.44           H  
ATOM   1546  O   LYS A  96       4.452  -5.728 -22.372  1.00 76.44           O  
ATOM   1547  CG  LYS A  96       6.821  -3.390 -23.915  1.00 76.44           C  
ATOM   1548  HG2 LYS A  96       7.713  -3.207 -23.316  1.00 76.44           H  
ATOM   1549  HG3 LYS A  96       5.938  -3.078 -23.357  1.00 76.44           H  
ATOM   1550  CD  LYS A  96       6.907  -2.587 -25.217  1.00 76.44           C  
ATOM   1551  HD2 LYS A  96       6.032  -2.795 -25.832  1.00 76.44           H  
ATOM   1552  HD3 LYS A  96       7.784  -2.940 -25.760  1.00 76.44           H  
ATOM   1553  CE  LYS A  96       7.034  -1.072 -25.011  1.00 76.44           C  
ATOM   1554  HE2 LYS A  96       6.111  -0.679 -24.585  1.00 76.44           H  
ATOM   1555  HE3 LYS A  96       7.847  -0.885 -24.310  1.00 76.44           H  
ATOM   1556  NZ  LYS A  96       7.335  -0.422 -26.313  1.00 76.44           N  
ATOM   1557  HZ1 LYS A  96       6.568  -0.483 -26.968  1.00 76.44           H  
ATOM   1558  HZ2 LYS A  96       8.043  -0.950 -26.803  1.00 76.44           H  
ATOM   1559  HZ3 LYS A  96       7.670   0.528 -26.240  1.00 76.44           H  
ATOM   1560  N   ILE A  97       5.940  -4.916 -20.903  1.00 78.59           N  
ATOM   1561  H   ILE A  97       6.909  -4.707 -20.706  1.00 78.59           H  
ATOM   1562  CA  ILE A  97       4.963  -4.628 -19.850  1.00 78.59           C  
ATOM   1563  HA  ILE A  97       3.959  -4.735 -20.262  1.00 78.59           H  
ATOM   1564  C   ILE A  97       5.100  -3.178 -19.400  1.00 78.59           C  
ATOM   1565  CB  ILE A  97       5.080  -5.645 -18.693  1.00 78.59           C  
ATOM   1566  HB  ILE A  97       6.084  -5.598 -18.271  1.00 78.59           H  
ATOM   1567  O   ILE A  97       6.159  -2.700 -18.996  1.00 78.59           O  
ATOM   1568  CG1 ILE A  97       4.833  -7.059 -19.256  1.00 78.59           C  
ATOM   1569 HG12 ILE A  97       5.654  -7.304 -19.930  1.00 78.59           H  
ATOM   1570 HG13 ILE A  97       3.906  -7.073 -19.829  1.00 78.59           H  
ATOM   1571  CG2 ILE A  97       4.065  -5.324 -17.590  1.00 78.59           C  
ATOM   1572 HG21 ILE A  97       3.065  -5.303 -18.022  1.00 78.59           H  
ATOM   1573 HG22 ILE A  97       4.300  -4.360 -17.138  1.00 78.59           H  
ATOM   1574 HG23 ILE A  97       4.104  -6.067 -16.794  1.00 78.59           H  
ATOM   1575  CD1 ILE A  97       4.773  -8.176 -18.229  1.00 78.59           C  
ATOM   1576 HD11 ILE A  97       4.982  -9.118 -18.735  1.00 78.59           H  
ATOM   1577 HD12 ILE A  97       3.768  -8.227 -17.811  1.00 78.59           H  
ATOM   1578 HD13 ILE A  97       5.501  -7.989 -17.438  1.00 78.59           H  
ATOM   1579  N   ARG A  98       4.001  -2.430 -19.442  1.00 76.04           N  
ATOM   1580  H   ARG A  98       3.123  -2.857 -19.702  1.00 76.04           H  
ATOM   1581  CA  ARG A  98       4.027  -1.060 -18.926  1.00 76.04           C  
ATOM   1582  HA  ARG A  98       4.916  -0.565 -19.317  1.00 76.04           H  
ATOM   1583  C   ARG A  98       4.184  -1.083 -17.406  1.00 76.04           C  
ATOM   1584  CB  ARG A  98       2.801  -0.266 -19.395  1.00 76.04           C  
ATOM   1585  HB2 ARG A  98       1.888  -0.789 -19.109  1.00 76.04           H  
ATOM   1586  HB3 ARG A  98       2.809   0.705 -18.899  1.00 76.04           H  
ATOM   1587  O   ARG A  98       3.680  -1.984 -16.730  1.00 76.04           O  
ATOM   1588  CG  ARG A  98       2.822  -0.044 -20.919  1.00 76.04           C  
ATOM   1589  HG2 ARG A  98       3.787   0.366 -21.216  1.00 76.04           H  
ATOM   1590  HG3 ARG A  98       2.669  -0.996 -21.428  1.00 76.04           H  
ATOM   1591  CD  ARG A  98       1.717   0.936 -21.334  1.00 76.04           C  
ATOM   1592  HD2 ARG A  98       0.757   0.547 -20.995  1.00 76.04           H  
ATOM   1593  HD3 ARG A  98       1.899   1.889 -20.836  1.00 76.04           H  
ATOM   1594  NE  ARG A  98       1.663   1.137 -22.799  1.00 76.04           N  
ATOM   1595  HE  ARG A  98       1.997   0.381 -23.380  1.00 76.04           H  
ATOM   1596  NH1 ARG A  98       0.589   3.184 -22.823  1.00 76.04           N  
ATOM   1597 HH11 ARG A  98       0.167   3.933 -23.353  1.00 76.04           H  
ATOM   1598 HH12 ARG A  98       0.560   3.213 -21.814  1.00 76.04           H  
ATOM   1599  NH2 ARG A  98       1.057   2.179 -24.744  1.00 76.04           N  
ATOM   1600 HH21 ARG A  98       0.570   2.929 -25.214  1.00 76.04           H  
ATOM   1601 HH22 ARG A  98       1.357   1.395 -25.305  1.00 76.04           H  
ATOM   1602  CZ  ARG A  98       1.111   2.160 -23.442  1.00 76.04           C  
ATOM   1603  N   ILE A  99       4.854  -0.074 -16.859  1.00 81.18           N  
ATOM   1604  H   ILE A  99       5.246   0.641 -17.455  1.00 81.18           H  
ATOM   1605  CA  ILE A  99       4.842   0.153 -15.413  1.00 81.18           C  
ATOM   1606  HA  ILE A  99       5.297  -0.713 -14.932  1.00 81.18           H  
ATOM   1607  C   ILE A  99       3.392   0.237 -14.913  1.00 81.18           C  
ATOM   1608  CB  ILE A  99       5.666   1.395 -15.020  1.00 81.18           C  
ATOM   1609  HB  ILE A  99       5.597   1.504 -13.938  1.00 81.18           H  
ATOM   1610  O   ILE A  99       2.494   0.674 -15.630  1.00 81.18           O  
ATOM   1611  CG1 ILE A  99       5.112   2.681 -15.673  1.00 81.18           C  
ATOM   1612 HG12 ILE A  99       4.049   2.773 -15.449  1.00 81.18           H  
ATOM   1613 HG13 ILE A  99       5.225   2.629 -16.756  1.00 81.18           H  
ATOM   1614  CG2 ILE A  99       7.149   1.164 -15.370  1.00 81.18           C  
ATOM   1615 HG21 ILE A  99       7.484   0.208 -14.968  1.00 81.18           H  
ATOM   1616 HG22 ILE A  99       7.763   1.947 -14.923  1.00 81.18           H  
ATOM   1617 HG23 ILE A  99       7.301   1.177 -16.449  1.00 81.18           H  
ATOM   1618  CD1 ILE A  99       5.787   3.960 -15.173  1.00 81.18           C  
ATOM   1619 HD11 ILE A  99       6.822   3.999 -15.514  1.00 81.18           H  
ATOM   1620 HD12 ILE A  99       5.258   4.826 -15.570  1.00 81.18           H  
ATOM   1621 HD13 ILE A  99       5.762   3.995 -14.084  1.00 81.18           H  
ATOM   1622  N   TYR A 100       3.177  -0.229 -13.692  1.00 85.33           N  
ATOM   1623  H   TYR A 100       3.986  -0.566 -13.189  1.00 85.33           H  
ATOM   1624  CA  TYR A 100       1.883  -0.395 -13.032  1.00 85.33           C  
ATOM   1625  HA  TYR A 100       2.113  -0.813 -12.052  1.00 85.33           H  
ATOM   1626  C   TYR A 100       0.926  -1.409 -13.664  1.00 85.33           C  
ATOM   1627  CB  TYR A 100       1.226   0.964 -12.775  1.00 85.33           C  
ATOM   1628  HB2 TYR A 100       0.348   0.824 -12.145  1.00 85.33           H  
ATOM   1629  HB3 TYR A 100       0.881   1.388 -13.719  1.00 85.33           H  
ATOM   1630  O   TYR A 100      -0.212  -1.516 -13.211  1.00 85.33           O  
ATOM   1631  CG  TYR A 100       2.151   1.937 -12.083  1.00 85.33           C  
ATOM   1632  CD1 TYR A 100       2.538   1.690 -10.754  1.00 85.33           C  
ATOM   1633  HD1 TYR A 100       2.144   0.833 -10.227  1.00 85.33           H  
ATOM   1634  CD2 TYR A 100       2.637   3.067 -12.768  1.00 85.33           C  
ATOM   1635  HD2 TYR A 100       2.332   3.249 -13.787  1.00 85.33           H  
ATOM   1636  CE1 TYR A 100       3.409   2.578 -10.101  1.00 85.33           C  
ATOM   1637  HE1 TYR A 100       3.692   2.410  -9.072  1.00 85.33           H  
ATOM   1638  CE2 TYR A 100       3.505   3.962 -12.115  1.00 85.33           C  
ATOM   1639  HE2 TYR A 100       3.867   4.837 -12.635  1.00 85.33           H  
ATOM   1640  OH  TYR A 100       4.710   4.582 -10.129  1.00 85.33           O  
ATOM   1641  HH  TYR A 100       4.952   5.319 -10.696  1.00 85.33           H  
ATOM   1642  CZ  TYR A 100       3.888   3.717 -10.778  1.00 85.33           C  
ATOM   1643  N   SER A 101       1.372  -2.218 -14.629  1.00 87.27           N  
ATOM   1644  H   SER A 101       2.290  -2.072 -15.026  1.00 87.27           H  
ATOM   1645  CA  SER A 101       0.546  -3.339 -15.085  1.00 87.27           C  
ATOM   1646  HA  SER A 101      -0.405  -2.934 -15.432  1.00 87.27           H  
ATOM   1647  C   SER A 101       0.262  -4.315 -13.941  1.00 87.27           C  
ATOM   1648  CB  SER A 101       1.158  -4.109 -16.240  1.00 87.27           C  
ATOM   1649  HB2 SER A 101       2.039  -4.649 -15.894  1.00 87.27           H  
ATOM   1650  HB3 SER A 101       0.394  -4.812 -16.571  1.00 87.27           H  
ATOM   1651  O   SER A 101       1.108  -4.531 -13.063  1.00 87.27           O  
ATOM   1652  OG  SER A 101       1.488  -3.282 -17.334  1.00 87.27           O  
ATOM   1653  HG  SER A 101       2.262  -2.769 -17.087  1.00 87.27           H  
ATOM   1654  N   CYS A 102      -0.937  -4.893 -13.955  1.00 91.17           N  
ATOM   1655  H   CYS A 102      -1.544  -4.735 -14.747  1.00 91.17           H  
ATOM   1656  CA  CYS A 102      -1.465  -5.688 -12.858  1.00 91.17           C  
ATOM   1657  HA  CYS A 102      -0.916  -5.433 -11.951  1.00 91.17           H  
ATOM   1658  C   CYS A 102      -1.280  -7.190 -13.105  1.00 91.17           C  
ATOM   1659  CB  CYS A 102      -2.926  -5.281 -12.634  1.00 91.17           C  
ATOM   1660  HB2 CYS A 102      -2.985  -4.195 -12.548  1.00 91.17           H  
ATOM   1661  HB3 CYS A 102      -3.528  -5.589 -13.489  1.00 91.17           H  
ATOM   1662  O   CYS A 102      -1.442  -7.687 -14.218  1.00 91.17           O  
ATOM   1663  SG  CYS A 102      -3.577  -6.025 -11.110  1.00 91.17           S  
ATOM   1664  HG  CYS A 102      -4.797  -5.490 -11.212  1.00 91.17           H  
ATOM   1665  N   PHE A 103      -0.963  -7.916 -12.039  1.00 93.40           N  
ATOM   1666  H   PHE A 103      -0.808  -7.429 -11.168  1.00 93.40           H  
ATOM   1667  CA  PHE A 103      -0.823  -9.364 -12.024  1.00 93.40           C  
ATOM   1668  HA  PHE A 103      -1.126  -9.780 -12.984  1.00 93.40           H  
ATOM   1669  C   PHE A 103      -1.711  -9.940 -10.933  1.00 93.40           C  
ATOM   1670  CB  PHE A 103       0.636  -9.738 -11.768  1.00 93.40           C  
ATOM   1671  HB2 PHE A 103       0.961  -9.282 -10.833  1.00 93.40           H  
ATOM   1672  HB3 PHE A 103       0.699 -10.819 -11.644  1.00 93.40           H  
ATOM   1673  O   PHE A 103      -1.622  -9.505  -9.783  1.00 93.40           O  
ATOM   1674  CG  PHE A 103       1.577  -9.318 -12.873  1.00 93.40           C  
ATOM   1675  CD1 PHE A 103       1.940 -10.234 -13.877  1.00 93.40           C  
ATOM   1676  HD1 PHE A 103       1.540 -11.238 -13.874  1.00 93.40           H  
ATOM   1677  CD2 PHE A 103       2.099  -8.010 -12.887  1.00 93.40           C  
ATOM   1678  HD2 PHE A 103       1.799  -7.296 -12.135  1.00 93.40           H  
ATOM   1679  CE1 PHE A 103       2.853  -9.853 -14.874  1.00 93.40           C  
ATOM   1680  HE1 PHE A 103       3.147 -10.561 -15.634  1.00 93.40           H  
ATOM   1681  CE2 PHE A 103       2.984  -7.622 -13.904  1.00 93.40           C  
ATOM   1682  HE2 PHE A 103       3.349  -6.607 -13.949  1.00 93.40           H  
ATOM   1683  CZ  PHE A 103       3.379  -8.551 -14.877  1.00 93.40           C  
ATOM   1684  HZ  PHE A 103       4.090  -8.255 -15.635  1.00 93.40           H  
ATOM   1685  N   GLU A 104      -2.532 -10.924 -11.281  1.00 94.94           N  
ATOM   1686  H   GLU A 104      -2.515 -11.251 -12.237  1.00 94.94           H  
ATOM   1687  CA  GLU A 104      -3.343 -11.683 -10.336  1.00 94.94           C  
ATOM   1688  HA  GLU A 104      -3.434 -11.100  -9.419  1.00 94.94           H  
ATOM   1689  C   GLU A 104      -2.645 -12.996  -9.973  1.00 94.94           C  
ATOM   1690  CB  GLU A 104      -4.769 -11.855 -10.866  1.00 94.94           C  
ATOM   1691  HB2 GLU A 104      -4.777 -12.478 -11.761  1.00 94.94           H  
ATOM   1692  HB3 GLU A 104      -5.131 -10.858 -11.118  1.00 94.94           H  
ATOM   1693  O   GLU A 104      -2.376 -13.856 -10.811  1.00 94.94           O  
ATOM   1694  CG  GLU A 104      -5.696 -12.445  -9.797  1.00 94.94           C  
ATOM   1695  HG2 GLU A 104      -5.433 -13.491  -9.637  1.00 94.94           H  
ATOM   1696  HG3 GLU A 104      -5.532 -11.914  -8.859  1.00 94.94           H  
ATOM   1697  CD  GLU A 104      -7.183 -12.322 -10.162  1.00 94.94           C  
ATOM   1698  OE1 GLU A 104      -7.883 -13.351 -10.096  1.00 94.94           O  
ATOM   1699  OE2 GLU A 104      -7.648 -11.165 -10.351  1.00 94.94           O  
ATOM   1700  N   LEU A 105      -2.302 -13.096  -8.696  1.00 94.53           N  
ATOM   1701  H   LEU A 105      -2.621 -12.352  -8.092  1.00 94.53           H  
ATOM   1702  CA  LEU A 105      -1.726 -14.243  -8.018  1.00 94.53           C  
ATOM   1703  HA  LEU A 105      -1.196 -14.865  -8.740  1.00 94.53           H  
ATOM   1704  C   LEU A 105      -2.836 -15.096  -7.384  1.00 94.53           C  
ATOM   1705  CB  LEU A 105      -0.725 -13.754  -6.947  1.00 94.53           C  
ATOM   1706  HB2 LEU A 105      -1.262 -13.229  -6.157  1.00 94.53           H  
ATOM   1707  HB3 LEU A 105      -0.279 -14.640  -6.495  1.00 94.53           H  
ATOM   1708  O   LEU A 105      -4.031 -14.814  -7.501  1.00 94.53           O  
ATOM   1709  CG  LEU A 105       0.425 -12.876  -7.467  1.00 94.53           C  
ATOM   1710  HG  LEU A 105       0.585 -13.063  -8.529  1.00 94.53           H  
ATOM   1711  CD1 LEU A 105       0.152 -11.386  -7.253  1.00 94.53           C  
ATOM   1712 HD11 LEU A 105      -0.719 -11.092  -7.838  1.00 94.53           H  
ATOM   1713 HD12 LEU A 105       1.007 -10.809  -7.607  1.00 94.53           H  
ATOM   1714 HD13 LEU A 105      -0.035 -11.187  -6.198  1.00 94.53           H  
ATOM   1715  CD2 LEU A 105       1.723 -13.191  -6.727  1.00 94.53           C  
ATOM   1716 HD21 LEU A 105       1.959 -14.249  -6.843  1.00 94.53           H  
ATOM   1717 HD22 LEU A 105       1.625 -12.945  -5.669  1.00 94.53           H  
ATOM   1718 HD23 LEU A 105       2.532 -12.612  -7.172  1.00 94.53           H  
ATOM   1719  N   GLU A 106      -2.434 -16.128  -6.644  1.00 90.70           N  
ATOM   1720  H   GLU A 106      -1.444 -16.297  -6.537  1.00 90.70           H  
ATOM   1721  CA  GLU A 106      -3.345 -17.006  -5.923  1.00 90.70           C  
ATOM   1722  HA  GLU A 106      -3.931 -17.531  -6.677  1.00 90.70           H  
ATOM   1723  C   GLU A 106      -4.344 -16.244  -5.028  1.00 90.70           C  
ATOM   1724  CB  GLU A 106      -2.559 -18.073  -5.138  1.00 90.70           C  
ATOM   1725  HB2 GLU A 106      -3.287 -18.787  -4.753  1.00 90.70           H  
ATOM   1726  HB3 GLU A 106      -1.916 -18.623  -5.825  1.00 90.70           H  
ATOM   1727  O   GLU A 106      -4.048 -15.191  -4.453  1.00 90.70           O  
ATOM   1728  CG  GLU A 106      -1.721 -17.586  -3.935  1.00 90.70           C  
ATOM   1729  HG2 GLU A 106      -1.429 -18.467  -3.363  1.00 90.70           H  
ATOM   1730  HG3 GLU A 106      -2.352 -16.987  -3.278  1.00 90.70           H  
ATOM   1731  CD  GLU A 106      -0.440 -16.803  -4.273  1.00 90.70           C  
ATOM   1732  OE1 GLU A 106       0.102 -16.139  -3.352  1.00 90.70           O  
ATOM   1733  OE2 GLU A 106       0.014 -16.818  -5.435  1.00 90.70           O  
ATOM   1734  N   ASN A 107      -5.547 -16.806  -4.880  1.00 90.76           N  
ATOM   1735  H   ASN A 107      -5.718 -17.679  -5.359  1.00 90.76           H  
ATOM   1736  CA  ASN A 107      -6.634 -16.272  -4.052  1.00 90.76           C  
ATOM   1737  HA  ASN A 107      -7.484 -16.938  -4.201  1.00 90.76           H  
ATOM   1738  C   ASN A 107      -7.143 -14.872  -4.452  1.00 90.76           C  
ATOM   1739  CB  ASN A 107      -6.244 -16.365  -2.561  1.00 90.76           C  
ATOM   1740  HB2 ASN A 107      -5.433 -15.668  -2.350  1.00 90.76           H  
ATOM   1741  HB3 ASN A 107      -7.097 -16.090  -1.940  1.00 90.76           H  
ATOM   1742  O   ASN A 107      -7.770 -14.206  -3.620  1.00 90.76           O  
ATOM   1743  CG  ASN A 107      -5.832 -17.764  -2.157  1.00 90.76           C  
ATOM   1744  ND2 ASN A 107      -4.766 -17.913  -1.408  1.00 90.76           N  
ATOM   1745 HD21 ASN A 107      -4.510 -18.869  -1.207  1.00 90.76           H  
ATOM   1746 HD22 ASN A 107      -4.167 -17.126  -1.207  1.00 90.76           H  
ATOM   1747  OD1 ASN A 107      -6.468 -18.739  -2.506  1.00 90.76           O  
ATOM   1748  N   GLY A 108      -6.895 -14.422  -5.688  1.00 92.64           N  
ATOM   1749  H   GLY A 108      -6.355 -14.997  -6.318  1.00 92.64           H  
ATOM   1750  CA  GLY A 108      -7.276 -13.089  -6.177  1.00 92.64           C  
ATOM   1751  HA2 GLY A 108      -7.230 -13.094  -7.266  1.00 92.64           H  
ATOM   1752  HA3 GLY A 108      -8.300 -12.862  -5.881  1.00 92.64           H  
ATOM   1753  C   GLY A 108      -6.360 -11.969  -5.669  1.00 92.64           C  
ATOM   1754  O   GLY A 108      -6.715 -10.789  -5.719  1.00 92.64           O  
ATOM   1755  N   ARG A 109      -5.191 -12.315  -5.115  1.00 94.60           N  
ATOM   1756  H   ARG A 109      -4.922 -13.288  -5.158  1.00 94.60           H  
ATOM   1757  CA  ARG A 109      -4.188 -11.339  -4.676  1.00 94.60           C  
ATOM   1758  HA  ARG A 109      -4.683 -10.560  -4.097  1.00 94.60           H  
ATOM   1759  C   ARG A 109      -3.581 -10.665  -5.893  1.00 94.60           C  
ATOM   1760  CB  ARG A 109      -3.143 -12.058  -3.815  1.00 94.60           C  
ATOM   1761  HB2 ARG A 109      -3.657 -12.520  -2.972  1.00 94.60           H  
ATOM   1762  HB3 ARG A 109      -2.680 -12.855  -4.397  1.00 94.60           H  
ATOM   1763  O   ARG A 109      -3.150 -11.339  -6.809  1.00 94.60           O  
ATOM   1764  CG  ARG A 109      -2.048 -11.123  -3.285  1.00 94.60           C  
ATOM   1765  HG2 ARG A 109      -1.381 -10.826  -4.093  1.00 94.60           H  
ATOM   1766  HG3 ARG A 109      -2.516 -10.229  -2.871  1.00 94.60           H  
ATOM   1767  CD  ARG A 109      -1.249 -11.818  -2.172  1.00 94.60           C  
ATOM   1768  HD2 ARG A 109      -0.659 -11.063  -1.652  1.00 94.60           H  
ATOM   1769  HD3 ARG A 109      -1.950 -12.223  -1.442  1.00 94.60           H  
ATOM   1770  NE  ARG A 109      -0.385 -12.922  -2.662  1.00 94.60           N  
ATOM   1771  HE  ARG A 109      -0.830 -13.780  -2.954  1.00 94.60           H  
ATOM   1772  NH1 ARG A 109       1.621 -11.861  -2.443  1.00 94.60           N  
ATOM   1773 HH11 ARG A 109       1.090 -11.004  -2.390  1.00 94.60           H  
ATOM   1774 HH12 ARG A 109       2.538 -11.849  -2.866  1.00 94.60           H  
ATOM   1775  NH2 ARG A 109       1.623 -13.929  -3.147  1.00 94.60           N  
ATOM   1776 HH21 ARG A 109       2.516 -13.729  -3.576  1.00 94.60           H  
ATOM   1777 HH22 ARG A 109       1.134 -14.771  -3.414  1.00 94.60           H  
ATOM   1778  CZ  ARG A 109       0.928 -12.912  -2.751  1.00 94.60           C  
ATOM   1779  N   ARG A 110      -3.506  -9.341  -5.899  1.00 95.21           N  
ATOM   1780  H   ARG A 110      -3.853  -8.841  -5.093  1.00 95.21           H  
ATOM   1781  CA  ARG A 110      -3.043  -8.554  -7.040  1.00 95.21           C  
ATOM   1782  HA  ARG A 110      -2.746  -9.243  -7.831  1.00 95.21           H  
ATOM   1783  C   ARG A 110      -1.814  -7.732  -6.694  1.00 95.21           C  
ATOM   1784  CB  ARG A 110      -4.187  -7.701  -7.599  1.00 95.21           C  
ATOM   1785  HB2 ARG A 110      -3.786  -6.983  -8.314  1.00 95.21           H  
ATOM   1786  HB3 ARG A 110      -4.656  -7.157  -6.779  1.00 95.21           H  
ATOM   1787  O   ARG A 110      -1.707  -7.153  -5.606  1.00 95.21           O  
ATOM   1788  CG  ARG A 110      -5.246  -8.558  -8.307  1.00 95.21           C  
ATOM   1789  HG2 ARG A 110      -4.798  -9.056  -9.166  1.00 95.21           H  
ATOM   1790  HG3 ARG A 110      -5.630  -9.313  -7.621  1.00 95.21           H  
ATOM   1791  CD  ARG A 110      -6.409  -7.683  -8.775  1.00 95.21           C  
ATOM   1792  HD2 ARG A 110      -6.042  -6.963  -9.506  1.00 95.21           H  
ATOM   1793  HD3 ARG A 110      -6.810  -7.143  -7.918  1.00 95.21           H  
ATOM   1794  NE  ARG A 110      -7.467  -8.505  -9.378  1.00 95.21           N  
ATOM   1795  HE  ARG A 110      -7.278  -9.479  -9.567  1.00 95.21           H  
ATOM   1796  NH1 ARG A 110      -9.043  -6.866  -9.725  1.00 95.21           N  
ATOM   1797 HH11 ARG A 110      -8.399  -6.168  -9.381  1.00 95.21           H  
ATOM   1798 HH12 ARG A 110      -9.937  -6.595 -10.109  1.00 95.21           H  
ATOM   1799  NH2 ARG A 110      -9.437  -9.010 -10.299  1.00 95.21           N  
ATOM   1800 HH21 ARG A 110     -10.337  -8.790 -10.699  1.00 95.21           H  
ATOM   1801 HH22 ARG A 110      -9.042  -9.933 -10.405  1.00 95.21           H  
ATOM   1802  CZ  ARG A 110      -8.650  -8.111  -9.793  1.00 95.21           C  
ATOM   1803  N   ARG A 111      -0.885  -7.654  -7.642  1.00 94.81           N  
ATOM   1804  H   ARG A 111      -1.058  -8.162  -8.498  1.00 94.81           H  
ATOM   1805  CA  ARG A 111       0.326  -6.832  -7.564  1.00 94.81           C  
ATOM   1806  HA  ARG A 111       0.238  -6.141  -6.726  1.00 94.81           H  
ATOM   1807  C   ARG A 111       0.471  -5.988  -8.818  1.00 94.81           C  
ATOM   1808  CB  ARG A 111       1.567  -7.716  -7.375  1.00 94.81           C  
ATOM   1809  HB2 ARG A 111       1.574  -8.470  -8.162  1.00 94.81           H  
ATOM   1810  HB3 ARG A 111       2.462  -7.106  -7.497  1.00 94.81           H  
ATOM   1811  O   ARG A 111       0.234  -6.475  -9.915  1.00 94.81           O  
ATOM   1812  CG  ARG A 111       1.637  -8.423  -6.016  1.00 94.81           C  
ATOM   1813  HG2 ARG A 111       2.482  -9.112  -6.042  1.00 94.81           H  
ATOM   1814  HG3 ARG A 111       0.729  -9.003  -5.848  1.00 94.81           H  
ATOM   1815  CD  ARG A 111       1.818  -7.442  -4.856  1.00 94.81           C  
ATOM   1816  HD2 ARG A 111       0.896  -6.871  -4.745  1.00 94.81           H  
ATOM   1817  HD3 ARG A 111       2.632  -6.756  -5.092  1.00 94.81           H  
ATOM   1818  NE  ARG A 111       2.145  -8.161  -3.614  1.00 94.81           N  
ATOM   1819  HE  ARG A 111       2.787  -8.932  -3.731  1.00 94.81           H  
ATOM   1820  NH1 ARG A 111       1.081  -6.744  -2.156  1.00 94.81           N  
ATOM   1821 HH11 ARG A 111       0.718  -6.578  -1.228  1.00 94.81           H  
ATOM   1822 HH12 ARG A 111       0.863  -6.149  -2.942  1.00 94.81           H  
ATOM   1823  NH2 ARG A 111       1.996  -8.622  -1.390  1.00 94.81           N  
ATOM   1824 HH21 ARG A 111       1.723  -8.342  -0.459  1.00 94.81           H  
ATOM   1825 HH22 ARG A 111       2.664  -9.364  -1.542  1.00 94.81           H  
ATOM   1826  CZ  ARG A 111       1.743  -7.838  -2.398  1.00 94.81           C  
ATOM   1827  N   MET A 112       0.898  -4.743  -8.642  1.00 93.27           N  
ATOM   1828  H   MET A 112       1.091  -4.433  -7.701  1.00 93.27           H  
ATOM   1829  CA  MET A 112       1.275  -3.866  -9.750  1.00 93.27           C  
ATOM   1830  HA  MET A 112       0.868  -4.257 -10.682  1.00 93.27           H  
ATOM   1831  C   MET A 112       2.792  -3.821  -9.875  1.00 93.27           C  
ATOM   1832  CB  MET A 112       0.701  -2.461  -9.556  1.00 93.27           C  
ATOM   1833  HB2 MET A 112       1.042  -1.826 -10.374  1.00 93.27           H  
ATOM   1834  HB3 MET A 112       1.066  -2.048  -8.616  1.00 93.27           H  
ATOM   1835  O   MET A 112       3.488  -3.712  -8.864  1.00 93.27           O  
ATOM   1836  CG  MET A 112      -0.829  -2.461  -9.556  1.00 93.27           C  
ATOM   1837  HG2 MET A 112      -1.178  -2.996 -10.438  1.00 93.27           H  
ATOM   1838  HG3 MET A 112      -1.188  -2.985  -8.670  1.00 93.27           H  
ATOM   1839  SD  MET A 112      -1.568  -0.808  -9.588  1.00 93.27           S  
ATOM   1840  CE  MET A 112      -0.907  -0.063  -8.080  1.00 93.27           C  
ATOM   1841  HE1 MET A 112       0.180  -0.001  -8.135  1.00 93.27           H  
ATOM   1842  HE2 MET A 112      -1.312   0.943  -7.978  1.00 93.27           H  
ATOM   1843  HE3 MET A 112      -1.211  -0.659  -7.220  1.00 93.27           H  
ATOM   1844  N   LEU A 113       3.309  -3.889 -11.098  1.00 91.51           N  
ATOM   1845  H   LEU A 113       2.682  -4.012 -11.881  1.00 91.51           H  
ATOM   1846  CA  LEU A 113       4.744  -3.812 -11.358  1.00 91.51           C  
ATOM   1847  HA  LEU A 113       5.275  -4.326 -10.556  1.00 91.51           H  
ATOM   1848  C   LEU A 113       5.214  -2.354 -11.384  1.00 91.51           C  
ATOM   1849  CB  LEU A 113       5.024  -4.542 -12.679  1.00 91.51           C  
ATOM   1850  HB2 LEU A 113       4.458  -4.059 -13.475  1.00 91.51           H  
ATOM   1851  HB3 LEU A 113       4.671  -5.569 -12.580  1.00 91.51           H  
ATOM   1852  O   LEU A 113       5.076  -1.687 -12.401  1.00 91.51           O  
ATOM   1853  CG  LEU A 113       6.509  -4.575 -13.070  1.00 91.51           C  
ATOM   1854  HG  LEU A 113       6.927  -3.569 -13.082  1.00 91.51           H  
ATOM   1855  CD1 LEU A 113       7.295  -5.432 -12.078  1.00 91.51           C  
ATOM   1856 HD11 LEU A 113       7.307  -4.957 -11.097  1.00 91.51           H  
ATOM   1857 HD12 LEU A 113       8.330  -5.516 -12.409  1.00 91.51           H  
ATOM   1858 HD13 LEU A 113       6.848  -6.423 -12.000  1.00 91.51           H  
ATOM   1859  CD2 LEU A 113       6.638  -5.164 -14.473  1.00 91.51           C  
ATOM   1860 HD21 LEU A 113       6.082  -4.548 -15.180  1.00 91.51           H  
ATOM   1861 HD22 LEU A 113       7.685  -5.167 -14.775  1.00 91.51           H  
ATOM   1862 HD23 LEU A 113       6.248  -6.182 -14.496  1.00 91.51           H  
ATOM   1863  N   ALA A 114       5.773  -1.843 -10.289  1.00 89.50           N  
ATOM   1864  H   ALA A 114       5.948  -2.445  -9.496  1.00 89.50           H  
ATOM   1865  CA  ALA A 114       6.265  -0.463 -10.244  1.00 89.50           C  
ATOM   1866  HA  ALA A 114       5.569   0.187 -10.776  1.00 89.50           H  
ATOM   1867  C   ALA A 114       7.634  -0.307 -10.919  1.00 89.50           C  
ATOM   1868  CB  ALA A 114       6.304  -0.016  -8.786  1.00 89.50           C  
ATOM   1869  HB1 ALA A 114       6.663   1.011  -8.730  1.00 89.50           H  
ATOM   1870  HB2 ALA A 114       6.960  -0.663  -8.203  1.00 89.50           H  
ATOM   1871  HB3 ALA A 114       5.287  -0.062  -8.397  1.00 89.50           H  
ATOM   1872  O   ALA A 114       7.918   0.717 -11.533  1.00 89.50           O  
ATOM   1873  N   SER A 115       8.482  -1.329 -10.810  1.00 86.42           N  
ATOM   1874  H   SER A 115       8.191  -2.136 -10.277  1.00 86.42           H  
ATOM   1875  CA  SER A 115       9.742  -1.442 -11.545  1.00 86.42           C  
ATOM   1876  HA  SER A 115       9.603  -1.061 -12.556  1.00 86.42           H  
ATOM   1877  C   SER A 115      10.165  -2.907 -11.631  1.00 86.42           C  
ATOM   1878  CB  SER A 115      10.842  -0.625 -10.852  1.00 86.42           C  
ATOM   1879  HB2 SER A 115      10.493   0.392 -10.672  1.00 86.42           H  
ATOM   1880  HB3 SER A 115      11.710  -0.574 -11.510  1.00 86.42           H  
ATOM   1881  O   SER A 115       9.625  -3.754 -10.921  1.00 86.42           O  
ATOM   1882  OG  SER A 115      11.237  -1.222  -9.628  1.00 86.42           O  
ATOM   1883  HG  SER A 115      10.577  -1.001  -8.966  1.00 86.42           H  
ATOM   1884  N   ALA A 116      11.202  -3.199 -12.414  1.00 86.62           N  
ATOM   1885  H   ALA A 116      11.547  -2.490 -13.044  1.00 86.62           H  
ATOM   1886  CA  ALA A 116      11.823  -4.523 -12.483  1.00 86.62           C  
ATOM   1887  HA  ALA A 116      11.142  -5.205 -12.992  1.00 86.62           H  
ATOM   1888  C   ALA A 116      12.168  -5.151 -11.115  1.00 86.62           C  
ATOM   1889  CB  ALA A 116      13.082  -4.355 -13.330  1.00 86.62           C  
ATOM   1890  HB1 ALA A 116      13.770  -3.653 -12.859  1.00 86.62           H  
ATOM   1891  HB2 ALA A 116      13.584  -5.316 -13.445  1.00 86.62           H  
ATOM   1892  HB3 ALA A 116      12.789  -3.978 -14.310  1.00 86.62           H  
ATOM   1893  O   ALA A 116      12.172  -6.376 -10.977  1.00 86.62           O  
ATOM   1894  N   GLY A 117      12.424  -4.319 -10.097  1.00 88.94           N  
ATOM   1895  H   GLY A 117      12.341  -3.327 -10.270  1.00 88.94           H  
ATOM   1896  CA  GLY A 117      12.767  -4.746  -8.741  1.00 88.94           C  
ATOM   1897  HA2 GLY A 117      12.960  -5.819  -8.724  1.00 88.94           H  
ATOM   1898  HA3 GLY A 117      13.685  -4.239  -8.443  1.00 88.94           H  
ATOM   1899  C   GLY A 117      11.711  -4.450  -7.675  1.00 88.94           C  
ATOM   1900  O   GLY A 117      11.979  -4.696  -6.502  1.00 88.94           O  
ATOM   1901  N   GLU A 118      10.538  -3.911  -8.022  1.00 92.51           N  
ATOM   1902  H   GLU A 118      10.321  -3.777  -8.999  1.00 92.51           H  
ATOM   1903  CA  GLU A 118       9.540  -3.516  -7.023  1.00 92.51           C  
ATOM   1904  HA  GLU A 118       9.686  -4.136  -6.139  1.00 92.51           H  
ATOM   1905  C   GLU A 118       8.100  -3.746  -7.485  1.00 92.51           C  
ATOM   1906  CB  GLU A 118       9.771  -2.059  -6.583  1.00 92.51           C  
ATOM   1907  HB2 GLU A 118       9.574  -1.387  -7.418  1.00 92.51           H  
ATOM   1908  HB3 GLU A 118      10.815  -1.953  -6.288  1.00 92.51           H  
ATOM   1909  O   GLU A 118       7.670  -3.286  -8.545  1.00 92.51           O  
ATOM   1910  CG  GLU A 118       8.886  -1.665  -5.386  1.00 92.51           C  
ATOM   1911  HG2 GLU A 118       8.908  -2.476  -4.658  1.00 92.51           H  
ATOM   1912  HG3 GLU A 118       7.857  -1.547  -5.727  1.00 92.51           H  
ATOM   1913  CD  GLU A 118       9.341  -0.368  -4.696  1.00 92.51           C  
ATOM   1914  OE1 GLU A 118       9.156  -0.274  -3.455  1.00 92.51           O  
ATOM   1915  OE2 GLU A 118       9.880   0.522  -5.389  1.00 92.51           O  
ATOM   1916  N   LEU A 119       7.336  -4.418  -6.625  1.00 94.46           N  
ATOM   1917  H   LEU A 119       7.768  -4.745  -5.772  1.00 94.46           H  
ATOM   1918  CA  LEU A 119       5.893  -4.576  -6.736  1.00 94.46           C  
ATOM   1919  HA  LEU A 119       5.587  -4.310  -7.747  1.00 94.46           H  
ATOM   1920  C   LEU A 119       5.158  -3.637  -5.776  1.00 94.46           C  
ATOM   1921  CB  LEU A 119       5.489  -6.038  -6.476  1.00 94.46           C  
ATOM   1922  HB2 LEU A 119       4.406  -6.117  -6.574  1.00 94.46           H  
ATOM   1923  HB3 LEU A 119       5.750  -6.294  -5.449  1.00 94.46           H  
ATOM   1924  O   LEU A 119       5.673  -3.210  -4.741  1.00 94.46           O  
ATOM   1925  CG  LEU A 119       6.136  -7.077  -7.400  1.00 94.46           C  
ATOM   1926  HG  LEU A 119       7.219  -7.029  -7.289  1.00 94.46           H  
ATOM   1927  CD1 LEU A 119       5.688  -8.468  -6.968  1.00 94.46           C  
ATOM   1928 HD11 LEU A 119       6.119  -9.222  -7.627  1.00 94.46           H  
ATOM   1929 HD12 LEU A 119       4.601  -8.542  -7.000  1.00 94.46           H  
ATOM   1930 HD13 LEU A 119       6.027  -8.665  -5.951  1.00 94.46           H  
ATOM   1931  CD2 LEU A 119       5.755  -6.859  -8.864  1.00 94.46           C  
ATOM   1932 HD21 LEU A 119       6.163  -5.908  -9.207  1.00 94.46           H  
ATOM   1933 HD22 LEU A 119       6.185  -7.647  -9.481  1.00 94.46           H  
ATOM   1934 HD23 LEU A 119       4.672  -6.854  -8.983  1.00 94.46           H  
ATOM   1935  N   GLN A 120       3.899  -3.372  -6.094  1.00 94.54           N  
ATOM   1936  H   GLN A 120       3.573  -3.700  -6.992  1.00 94.54           H  
ATOM   1937  CA  GLN A 120       2.983  -2.567  -5.295  1.00 94.54           C  
ATOM   1938  HA  GLN A 120       3.405  -2.402  -4.304  1.00 94.54           H  
ATOM   1939  C   GLN A 120       1.645  -3.285  -5.085  1.00 94.54           C  
ATOM   1940  CB  GLN A 120       2.824  -1.207  -5.973  1.00 94.54           C  
ATOM   1941  HB2 GLN A 120       1.972  -0.699  -5.520  1.00 94.54           H  
ATOM   1942  HB3 GLN A 120       2.615  -1.339  -7.035  1.00 94.54           H  
ATOM   1943  O   GLN A 120       1.351  -4.286  -5.742  1.00 94.54           O  
ATOM   1944  CG  GLN A 120       4.081  -0.338  -5.799  1.00 94.54           C  
ATOM   1945  HG2 GLN A 120       4.335  -0.274  -4.741  1.00 94.54           H  
ATOM   1946  HG3 GLN A 120       4.922  -0.805  -6.311  1.00 94.54           H  
ATOM   1947  CD  GLN A 120       3.893   1.079  -6.333  1.00 94.54           C  
ATOM   1948  NE2 GLN A 120       4.939   1.871  -6.401  1.00 94.54           N  
ATOM   1949 HE21 GLN A 120       4.783   2.777  -6.821  1.00 94.54           H  
ATOM   1950 HE22 GLN A 120       5.867   1.535  -6.185  1.00 94.54           H  
ATOM   1951  OE1 GLN A 120       2.804   1.507  -6.669  1.00 94.54           O  
ATOM   1952  N   LYS A 121       0.835  -2.815  -4.127  1.00 94.90           N  
ATOM   1953  H   LYS A 121       1.057  -1.919  -3.718  1.00 94.90           H  
ATOM   1954  CA  LYS A 121      -0.485  -3.399  -3.828  1.00 94.90           C  
ATOM   1955  HA  LYS A 121      -0.398  -4.474  -3.667  1.00 94.90           H  
ATOM   1956  C   LYS A 121      -1.427  -3.184  -5.013  1.00 94.90           C  
ATOM   1957  CB  LYS A 121      -1.080  -2.732  -2.575  1.00 94.90           C  
ATOM   1958  HB2 LYS A 121      -1.070  -1.651  -2.713  1.00 94.90           H  
ATOM   1959  HB3 LYS A 121      -2.121  -3.039  -2.476  1.00 94.90           H  
ATOM   1960  O   LYS A 121      -1.593  -2.042  -5.415  1.00 94.90           O  
ATOM   1961  CG  LYS A 121      -0.343  -3.094  -1.276  1.00 94.90           C  
ATOM   1962  HG2 LYS A 121      -0.473  -4.160  -1.088  1.00 94.90           H  
ATOM   1963  HG3 LYS A 121       0.722  -2.885  -1.379  1.00 94.90           H  
ATOM   1964  CD  LYS A 121      -0.901  -2.305  -0.079  1.00 94.90           C  
ATOM   1965  HD2 LYS A 121      -0.635  -2.813   0.848  1.00 94.90           H  
ATOM   1966  HD3 LYS A 121      -1.989  -2.268  -0.147  1.00 94.90           H  
ATOM   1967  CE  LYS A 121      -0.333  -0.877  -0.043  1.00 94.90           C  
ATOM   1968  HE2 LYS A 121      -0.421  -0.434  -1.035  1.00 94.90           H  
ATOM   1969  HE3 LYS A 121       0.727  -0.919   0.208  1.00 94.90           H  
ATOM   1970  NZ  LYS A 121      -1.052  -0.014   0.921  1.00 94.90           N  
ATOM   1971  HZ1 LYS A 121      -0.594   0.874   1.071  1.00 94.90           H  
ATOM   1972  HZ2 LYS A 121      -1.243  -0.466   1.804  1.00 94.90           H  
ATOM   1973  HZ3 LYS A 121      -1.932   0.237   0.493  1.00 94.90           H  
ATOM   1974  N   GLY A 122      -2.040  -4.251  -5.530  1.00 93.56           N  
ATOM   1975  H   GLY A 122      -1.805  -5.171  -5.187  1.00 93.56           H  
ATOM   1976  CA  GLY A 122      -3.029  -4.196  -6.617  1.00 93.56           C  
ATOM   1977  HA2 GLY A 122      -2.756  -4.930  -7.375  1.00 93.56           H  
ATOM   1978  HA3 GLY A 122      -3.009  -3.216  -7.095  1.00 93.56           H  
ATOM   1979  C   GLY A 122      -4.473  -4.489  -6.184  1.00 93.56           C  
ATOM   1980  O   GLY A 122      -5.356  -4.552  -7.032  1.00 93.56           O  
ATOM   1981  N   ASN A 123      -4.719  -4.738  -4.892  1.00 93.91           N  
ATOM   1982  H   ASN A 123      -3.964  -4.618  -4.232  1.00 93.91           H  
ATOM   1983  CA  ASN A 123      -6.061  -4.942  -4.339  1.00 93.91           C  
ATOM   1984  HA  ASN A 123      -6.762  -5.154  -5.146  1.00 93.91           H  
ATOM   1985  C   ASN A 123      -6.539  -3.675  -3.626  1.00 93.91           C  
ATOM   1986  CB  ASN A 123      -6.075  -6.123  -3.350  1.00 93.91           C  
ATOM   1987  HB2 ASN A 123      -7.075  -6.218  -2.927  1.00 93.91           H  
ATOM   1988  HB3 ASN A 123      -5.387  -5.915  -2.531  1.00 93.91           H  
ATOM   1989  O   ASN A 123      -5.756  -3.045  -2.915  1.00 93.91           O  
ATOM   1990  CG  ASN A 123      -5.699  -7.452  -3.961  1.00 93.91           C  
ATOM   1991  ND2 ASN A 123      -6.617  -8.107  -4.637  1.00 93.91           N  
ATOM   1992 HD21 ASN A 123      -6.425  -9.027  -5.007  1.00 93.91           H  
ATOM   1993 HD22 ASN A 123      -7.549  -7.728  -4.727  1.00 93.91           H  
ATOM   1994  OD1 ASN A 123      -4.577  -7.909  -3.812  1.00 93.91           O  
ATOM   1995  N   GLU A 124      -7.833  -3.388  -3.730  1.00 88.34           N  
ATOM   1996  H   GLU A 124      -8.421  -3.937  -4.340  1.00 88.34           H  
ATOM   1997  CA  GLU A 124      -8.506  -2.313  -2.998  1.00 88.34           C  
ATOM   1998  HA  GLU A 124      -7.763  -1.676  -2.517  1.00 88.34           H  
ATOM   1999  C   GLU A 124      -9.412  -2.892  -1.911  1.00 88.34           C  
ATOM   2000  CB  GLU A 124      -9.313  -1.432  -3.957  1.00 88.34           C  
ATOM   2001  HB2 GLU A 124     -10.053  -2.046  -4.470  1.00 88.34           H  
ATOM   2002  HB3 GLU A 124      -9.827  -0.666  -3.376  1.00 88.34           H  
ATOM   2003  O   GLU A 124     -10.068  -3.918  -2.108  1.00 88.34           O  
ATOM   2004  CG  GLU A 124      -8.398  -0.750  -4.981  1.00 88.34           C  
ATOM   2005  HG2 GLU A 124      -7.609  -0.228  -4.440  1.00 88.34           H  
ATOM   2006  HG3 GLU A 124      -7.936  -1.512  -5.610  1.00 88.34           H  
ATOM   2007  CD  GLU A 124      -9.147   0.236  -5.881  1.00 88.34           C  
ATOM   2008  OE1 GLU A 124      -8.480   1.195  -6.325  1.00 88.34           O  
ATOM   2009  OE2 GLU A 124     -10.353   0.008  -6.118  1.00 88.34           O  
ATOM   2010  N   LEU A 125      -9.435  -2.242  -0.747  1.00 91.62           N  
ATOM   2011  H   LEU A 125      -8.932  -1.369  -0.674  1.00 91.62           H  
ATOM   2012  CA  LEU A 125     -10.348  -2.591   0.334  1.00 91.62           C  
ATOM   2013  HA  LEU A 125     -10.458  -3.675   0.371  1.00 91.62           H  
ATOM   2014  C   LEU A 125     -11.720  -1.968   0.054  1.00 91.62           C  
ATOM   2015  CB  LEU A 125      -9.754  -2.112   1.671  1.00 91.62           C  
ATOM   2016  HB2 LEU A 125      -9.554  -1.044   1.590  1.00 91.62           H  
ATOM   2017  HB3 LEU A 125      -8.806  -2.623   1.842  1.00 91.62           H  
ATOM   2018  O   LEU A 125     -11.850  -0.747   0.040  1.00 91.62           O  
ATOM   2019  CG  LEU A 125     -10.676  -2.341   2.885  1.00 91.62           C  
ATOM   2020  HG  LEU A 125     -11.660  -1.913   2.693  1.00 91.62           H  
ATOM   2021  CD1 LEU A 125     -10.842  -3.826   3.217  1.00 91.62           C  
ATOM   2022 HD11 LEU A 125     -11.313  -4.344   2.381  1.00 91.62           H  
ATOM   2023 HD12 LEU A 125      -9.869  -4.270   3.428  1.00 91.62           H  
ATOM   2024 HD13 LEU A 125     -11.485  -3.929   4.091  1.00 91.62           H  
ATOM   2025  CD2 LEU A 125     -10.090  -1.644   4.110  1.00 91.62           C  
ATOM   2026 HD21 LEU A 125      -9.954  -0.583   3.897  1.00 91.62           H  
ATOM   2027 HD22 LEU A 125     -10.780  -1.741   4.948  1.00 91.62           H  
ATOM   2028 HD23 LEU A 125      -9.128  -2.087   4.369  1.00 91.62           H  
ATOM   2029  N   LEU A 126     -12.746  -2.803  -0.101  1.00 89.53           N  
ATOM   2030  H   LEU A 126     -12.567  -3.796  -0.134  1.00 89.53           H  
ATOM   2031  CA  LEU A 126     -14.132  -2.345  -0.167  1.00 89.53           C  
ATOM   2032  HA  LEU A 126     -14.149  -1.373  -0.661  1.00 89.53           H  
ATOM   2033  C   LEU A 126     -14.699  -2.189   1.245  1.00 89.53           C  
ATOM   2034  CB  LEU A 126     -14.957  -3.331  -1.009  1.00 89.53           C  
ATOM   2035  HB2 LEU A 126     -14.925  -4.309  -0.528  1.00 89.53           H  
ATOM   2036  HB3 LEU A 126     -14.501  -3.423  -1.995  1.00 89.53           H  
ATOM   2037  O   LEU A 126     -14.724  -3.153   2.006  1.00 89.53           O  
ATOM   2038  CG  LEU A 126     -16.430  -2.913  -1.177  1.00 89.53           C  
ATOM   2039  HG  LEU A 126     -16.889  -2.773  -0.198  1.00 89.53           H  
ATOM   2040  CD1 LEU A 126     -16.573  -1.618  -1.980  1.00 89.53           C  
ATOM   2041 HD11 LEU A 126     -16.150  -0.777  -1.430  1.00 89.53           H  
ATOM   2042 HD12 LEU A 126     -17.628  -1.406  -2.152  1.00 89.53           H  
ATOM   2043 HD13 LEU A 126     -16.068  -1.711  -2.941  1.00 89.53           H  
ATOM   2044  CD2 LEU A 126     -17.194  -4.020  -1.899  1.00 89.53           C  
ATOM   2045 HD21 LEU A 126     -17.134  -4.945  -1.326  1.00 89.53           H  
ATOM   2046 HD22 LEU A 126     -16.775  -4.180  -2.892  1.00 89.53           H  
ATOM   2047 HD23 LEU A 126     -18.243  -3.739  -1.996  1.00 89.53           H  
ATOM   2048  N   ILE A 127     -15.186  -0.997   1.577  1.00 88.98           N  
ATOM   2049  H   ILE A 127     -15.158  -0.254   0.894  1.00 88.98           H  
ATOM   2050  CA  ILE A 127     -15.793  -0.695   2.877  1.00 88.98           C  
ATOM   2051  HA  ILE A 127     -15.670  -1.552   3.539  1.00 88.98           H  
ATOM   2052  C   ILE A 127     -17.283  -0.412   2.660  1.00 88.98           C  
ATOM   2053  CB  ILE A 127     -15.074   0.485   3.555  1.00 88.98           C  
ATOM   2054  HB  ILE A 127     -15.160   1.362   2.913  1.00 88.98           H  
ATOM   2055  O   ILE A 127     -17.613   0.443   1.837  1.00 88.98           O  
ATOM   2056  CG1 ILE A 127     -13.582   0.128   3.716  1.00 88.98           C  
ATOM   2057 HG12 ILE A 127     -13.478  -0.794   4.289  1.00 88.98           H  
ATOM   2058 HG13 ILE A 127     -13.136  -0.023   2.734  1.00 88.98           H  
ATOM   2059  CG2 ILE A 127     -15.699   0.824   4.920  1.00 88.98           C  
ATOM   2060 HG21 ILE A 127     -15.308   1.774   5.285  1.00 88.98           H  
ATOM   2061 HG22 ILE A 127     -15.454   0.042   5.639  1.00 88.98           H  
ATOM   2062 HG23 ILE A 127     -16.781   0.932   4.842  1.00 88.98           H  
ATOM   2063  CD1 ILE A 127     -12.779   1.225   4.396  1.00 88.98           C  
ATOM   2064 HD11 ILE A 127     -12.978   2.187   3.923  1.00 88.98           H  
ATOM   2065 HD12 ILE A 127     -13.040   1.269   5.453  1.00 88.98           H  
ATOM   2066 HD13 ILE A 127     -11.720   0.992   4.281  1.00 88.98           H  
ATOM   2067  N   PRO A 128     -18.193  -1.092   3.378  1.00 92.69           N  
ATOM   2068  CA  PRO A 128     -19.619  -0.801   3.316  1.00 92.69           C  
ATOM   2069  HA  PRO A 128     -19.973  -1.035   2.312  1.00 92.69           H  
ATOM   2070  C   PRO A 128     -19.953   0.658   3.657  1.00 92.69           C  
ATOM   2071  CB  PRO A 128     -20.266  -1.757   4.320  1.00 92.69           C  
ATOM   2072  HB2 PRO A 128     -20.320  -1.278   5.298  1.00 92.69           H  
ATOM   2073  HB3 PRO A 128     -21.253  -2.078   3.988  1.00 92.69           H  
ATOM   2074  O   PRO A 128     -19.400   1.235   4.596  1.00 92.69           O  
ATOM   2075  CG  PRO A 128     -19.293  -2.928   4.412  1.00 92.69           C  
ATOM   2076  HG2 PRO A 128     -19.361  -3.441   5.371  1.00 92.69           H  
ATOM   2077  HG3 PRO A 128     -19.467  -3.620   3.587  1.00 92.69           H  
ATOM   2078  CD  PRO A 128     -17.945  -2.243   4.234  1.00 92.69           C  
ATOM   2079  HD2 PRO A 128     -17.235  -2.943   3.793  1.00 92.69           H  
ATOM   2080  HD3 PRO A 128     -17.583  -1.886   5.198  1.00 92.69           H  
ATOM   2081  N   ASN A 129     -20.936   1.233   2.956  1.00 93.42           N  
ATOM   2082  H   ASN A 129     -21.276   0.746   2.139  1.00 93.42           H  
ATOM   2083  CA  ASN A 129     -21.343   2.633   3.141  1.00 93.42           C  
ATOM   2084  HA  ASN A 129     -20.508   3.278   2.869  1.00 93.42           H  
ATOM   2085  C   ASN A 129     -21.705   2.978   4.593  1.00 93.42           C  
ATOM   2086  CB  ASN A 129     -22.537   2.945   2.216  1.00 93.42           C  
ATOM   2087  HB2 ASN A 129     -22.971   3.900   2.513  1.00 93.42           H  
ATOM   2088  HB3 ASN A 129     -23.303   2.177   2.323  1.00 93.42           H  
ATOM   2089  O   ASN A 129     -21.360   4.054   5.063  1.00 93.42           O  
ATOM   2090  CG  ASN A 129     -22.150   3.079   0.755  1.00 93.42           C  
ATOM   2091  ND2 ASN A 129     -23.099   2.999  -0.146  1.00 93.42           N  
ATOM   2092 HD21 ASN A 129     -24.069   2.896   0.115  1.00 93.42           H  
ATOM   2093 HD22 ASN A 129     -22.799   3.115  -1.104  1.00 93.42           H  
ATOM   2094  OD1 ASN A 129     -21.002   3.255   0.399  1.00 93.42           O  
ATOM   2095  N   HIS A 130     -22.351   2.069   5.329  1.00 92.35           N  
ATOM   2096  H   HIS A 130     -22.548   1.163   4.930  1.00 92.35           H  
ATOM   2097  CA  HIS A 130     -22.745   2.327   6.717  1.00 92.35           C  
ATOM   2098  HA  HIS A 130     -23.288   3.272   6.744  1.00 92.35           H  
ATOM   2099  C   HIS A 130     -21.538   2.492   7.658  1.00 92.35           C  
ATOM   2100  CB  HIS A 130     -23.707   1.229   7.189  1.00 92.35           C  
ATOM   2101  HB2 HIS A 130     -24.027   1.461   8.205  1.00 92.35           H  
ATOM   2102  HB3 HIS A 130     -24.596   1.241   6.558  1.00 92.35           H  
ATOM   2103  O   HIS A 130     -21.589   3.316   8.570  1.00 92.35           O  
ATOM   2104  CG  HIS A 130     -23.120  -0.159   7.173  1.00 92.35           C  
ATOM   2105  CD2 HIS A 130     -22.522  -0.796   8.225  1.00 92.35           C  
ATOM   2106  HD2 HIS A 130     -22.380  -0.398   9.219  1.00 92.35           H  
ATOM   2107  ND1 HIS A 130     -23.145  -1.050   6.120  1.00 92.35           N  
ATOM   2108  HD1 HIS A 130     -23.673  -0.951   5.265  1.00 92.35           H  
ATOM   2109  CE1 HIS A 130     -22.569  -2.192   6.533  1.00 92.35           C  
ATOM   2110  HE1 HIS A 130     -22.485  -3.102   5.957  1.00 92.35           H  
ATOM   2111  NE2 HIS A 130     -22.164  -2.073   7.797  1.00 92.35           N  
ATOM   2112  N   TRP A 131     -20.426   1.792   7.410  1.00 92.58           N  
ATOM   2113  H   TRP A 131     -20.415   1.136   6.642  1.00 92.58           H  
ATOM   2114  CA  TRP A 131     -19.174   2.000   8.144  1.00 92.58           C  
ATOM   2115  HA  TRP A 131     -19.376   2.034   9.215  1.00 92.58           H  
ATOM   2116  C   TRP A 131     -18.505   3.321   7.773  1.00 92.58           C  
ATOM   2117  CB  TRP A 131     -18.217   0.844   7.873  1.00 92.58           C  
ATOM   2118  HB2 TRP A 131     -18.093   0.733   6.795  1.00 92.58           H  
ATOM   2119  HB3 TRP A 131     -17.239   1.107   8.276  1.00 92.58           H  
ATOM   2120  O   TRP A 131     -18.011   4.020   8.654  1.00 92.58           O  
ATOM   2121  CG  TRP A 131     -18.590  -0.493   8.431  1.00 92.58           C  
ATOM   2122  CD1 TRP A 131     -19.551  -0.785   9.339  1.00 92.58           C  
ATOM   2123  HD1 TRP A 131     -20.211  -0.071   9.810  1.00 92.58           H  
ATOM   2124  CD2 TRP A 131     -17.914  -1.751   8.178  1.00 92.58           C  
ATOM   2125  CE2 TRP A 131     -18.605  -2.793   8.855  1.00 92.58           C  
ATOM   2126  CE3 TRP A 131     -16.735  -2.096   7.497  1.00 92.58           C  
ATOM   2127  HE3 TRP A 131     -16.144  -1.319   7.037  1.00 92.58           H  
ATOM   2128  NE1 TRP A 131     -19.567  -2.148   9.588  1.00 92.58           N  
ATOM   2129  HE1 TRP A 131     -20.135  -2.612  10.283  1.00 92.58           H  
ATOM   2130  CH2 TRP A 131     -17.038  -4.444   8.071  1.00 92.58           C  
ATOM   2131  HH2 TRP A 131     -16.698  -5.469   8.028  1.00 92.58           H  
ATOM   2132  CZ2 TRP A 131     -18.217  -4.131   8.761  1.00 92.58           C  
ATOM   2133  HZ2 TRP A 131     -18.793  -4.891   9.268  1.00 92.58           H  
ATOM   2134  CZ3 TRP A 131     -16.281  -3.418   7.479  1.00 92.58           C  
ATOM   2135  HZ3 TRP A 131     -15.336  -3.641   7.005  1.00 92.58           H  
ATOM   2136  N   VAL A 132     -18.545   3.709   6.493  1.00 92.80           N  
ATOM   2137  H   VAL A 132     -18.953   3.083   5.814  1.00 92.80           H  
ATOM   2138  CA  VAL A 132     -18.086   5.039   6.055  1.00 92.80           C  
ATOM   2139  HA  VAL A 132     -17.045   5.162   6.353  1.00 92.80           H  
ATOM   2140  C   VAL A 132     -18.889   6.135   6.765  1.00 92.80           C  
ATOM   2141  CB  VAL A 132     -18.168   5.193   4.522  1.00 92.80           C  
ATOM   2142  HB  VAL A 132     -19.200   5.062   4.194  1.00 92.80           H  
ATOM   2143  O   VAL A 132     -18.306   7.076   7.301  1.00 92.80           O  
ATOM   2144  CG1 VAL A 132     -17.701   6.581   4.068  1.00 92.80           C  
ATOM   2145 HG11 VAL A 132     -17.717   6.637   2.980  1.00 92.80           H  
ATOM   2146 HG12 VAL A 132     -16.687   6.769   4.421  1.00 92.80           H  
ATOM   2147 HG13 VAL A 132     -18.366   7.353   4.455  1.00 92.80           H  
ATOM   2148  CG2 VAL A 132     -17.300   4.148   3.810  1.00 92.80           C  
ATOM   2149 HG21 VAL A 132     -17.653   3.142   4.035  1.00 92.80           H  
ATOM   2150 HG22 VAL A 132     -16.260   4.243   4.124  1.00 92.80           H  
ATOM   2151 HG23 VAL A 132     -17.362   4.288   2.730  1.00 92.80           H  
ATOM   2152  N   THR A 133     -20.214   5.990   6.848  1.00 92.83           N  
ATOM   2153  H   THR A 133     -20.646   5.237   6.332  1.00 92.83           H  
ATOM   2154  CA  THR A 133     -21.098   6.912   7.575  1.00 92.83           C  
ATOM   2155  HA  THR A 133     -20.935   7.920   7.192  1.00 92.83           H  
ATOM   2156  C   THR A 133     -20.791   6.945   9.076  1.00 92.83           C  
ATOM   2157  CB  THR A 133     -22.570   6.537   7.334  1.00 92.83           C  
ATOM   2158  HB  THR A 133     -22.765   5.546   7.744  1.00 92.83           H  
ATOM   2159  O   THR A 133     -20.728   8.029   9.657  1.00 92.83           O  
ATOM   2160  CG2 THR A 133     -23.553   7.528   7.945  1.00 92.83           C  
ATOM   2161 HG21 THR A 133     -23.296   8.550   7.666  1.00 92.83           H  
ATOM   2162 HG22 THR A 133     -24.564   7.301   7.607  1.00 92.83           H  
ATOM   2163 HG23 THR A 133     -23.537   7.432   9.031  1.00 92.83           H  
ATOM   2164  OG1 THR A 133     -22.855   6.514   5.956  1.00 92.83           O  
ATOM   2165  HG1 THR A 133     -22.768   7.408   5.617  1.00 92.83           H  
ATOM   2166  N   ALA A 134     -20.555   5.790   9.710  1.00 93.19           N  
ATOM   2167  H   ALA A 134     -20.637   4.925   9.195  1.00 93.19           H  
ATOM   2168  CA  ALA A 134     -20.171   5.710  11.122  1.00 93.19           C  
ATOM   2169  HA  ALA A 134     -20.926   6.216  11.724  1.00 93.19           H  
ATOM   2170  C   ALA A 134     -18.841   6.428  11.402  1.00 93.19           C  
ATOM   2171  CB  ALA A 134     -20.138   4.239  11.554  1.00 93.19           C  
ATOM   2172  HB1 ALA A 134     -19.378   3.694  10.993  1.00 93.19           H  
ATOM   2173  HB2 ALA A 134     -19.901   4.174  12.617  1.00 93.19           H  
ATOM   2174  HB3 ALA A 134     -21.110   3.777  11.384  1.00 93.19           H  
ATOM   2175  O   ALA A 134     -18.788   7.281  12.287  1.00 93.19           O  
ATOM   2176  N   LEU A 135     -17.803   6.161  10.602  1.00 93.60           N  
ATOM   2177  H   LEU A 135     -17.916   5.451   9.893  1.00 93.60           H  
ATOM   2178  CA  LEU A 135     -16.501   6.825  10.715  1.00 93.60           C  
ATOM   2179  HA  LEU A 135     -16.121   6.697  11.729  1.00 93.60           H  
ATOM   2180  C   LEU A 135     -16.599   8.335  10.474  1.00 93.60           C  
ATOM   2181  CB  LEU A 135     -15.517   6.203   9.711  1.00 93.60           C  
ATOM   2182  HB2 LEU A 135     -15.991   6.177   8.730  1.00 93.60           H  
ATOM   2183  HB3 LEU A 135     -14.644   6.851   9.638  1.00 93.60           H  
ATOM   2184  O   LEU A 135     -16.003   9.115  11.215  1.00 93.60           O  
ATOM   2185  CG  LEU A 135     -15.031   4.789  10.071  1.00 93.60           C  
ATOM   2186  HG  LEU A 135     -15.880   4.119  10.208  1.00 93.60           H  
ATOM   2187  CD1 LEU A 135     -14.170   4.275   8.921  1.00 93.60           C  
ATOM   2188 HD11 LEU A 135     -14.778   4.188   8.020  1.00 93.60           H  
ATOM   2189 HD12 LEU A 135     -13.764   3.295   9.173  1.00 93.60           H  
ATOM   2190 HD13 LEU A 135     -13.346   4.966   8.746  1.00 93.60           H  
ATOM   2191  CD2 LEU A 135     -14.179   4.777  11.341  1.00 93.60           C  
ATOM   2192 HD21 LEU A 135     -13.349   5.478  11.250  1.00 93.60           H  
ATOM   2193 HD22 LEU A 135     -13.788   3.774  11.514  1.00 93.60           H  
ATOM   2194 HD23 LEU A 135     -14.794   5.046  12.199  1.00 93.60           H  
ATOM   2195  N   TYR A 136     -17.381   8.758   9.477  1.00 92.74           N  
ATOM   2196  H   TYR A 136     -17.809   8.070   8.874  1.00 92.74           H  
ATOM   2197  CA  TYR A 136     -17.610  10.173   9.195  1.00 92.74           C  
ATOM   2198  HA  TYR A 136     -16.649  10.652   9.009  1.00 92.74           H  
ATOM   2199  C   TYR A 136     -18.256  10.885  10.388  1.00 92.74           C  
ATOM   2200  CB  TYR A 136     -18.475  10.315   7.937  1.00 92.74           C  
ATOM   2201  HB2 TYR A 136     -19.406   9.764   8.072  1.00 92.74           H  
ATOM   2202  HB3 TYR A 136     -17.948   9.869   7.094  1.00 92.74           H  
ATOM   2203  O   TYR A 136     -17.768  11.923  10.831  1.00 92.74           O  
ATOM   2204  CG  TYR A 136     -18.801  11.758   7.604  1.00 92.74           C  
ATOM   2205  CD1 TYR A 136     -20.011  12.331   8.045  1.00 92.74           C  
ATOM   2206  HD1 TYR A 136     -20.724  11.729   8.589  1.00 92.74           H  
ATOM   2207  CD2 TYR A 136     -17.871  12.535   6.889  1.00 92.74           C  
ATOM   2208  HD2 TYR A 136     -16.937  12.097   6.568  1.00 92.74           H  
ATOM   2209  CE1 TYR A 136     -20.288  13.683   7.768  1.00 92.74           C  
ATOM   2210  HE1 TYR A 136     -21.218  14.131   8.083  1.00 92.74           H  
ATOM   2211  CE2 TYR A 136     -18.146  13.886   6.606  1.00 92.74           C  
ATOM   2212  HE2 TYR A 136     -17.423  14.477   6.065  1.00 92.74           H  
ATOM   2213  OH  TYR A 136     -19.632  15.766   6.786  1.00 92.74           O  
ATOM   2214  HH  TYR A 136     -18.936  16.164   6.257  1.00 92.74           H  
ATOM   2215  CZ  TYR A 136     -19.357  14.461   7.048  1.00 92.74           C  
ATOM   2216  N   HIS A 137     -19.327  10.329  10.961  1.00 92.12           N  
ATOM   2217  H   HIS A 137     -19.697   9.466  10.591  1.00 92.12           H  
ATOM   2218  CA  HIS A 137     -19.948  10.936  12.138  1.00 92.12           C  
ATOM   2219  HA  HIS A 137     -20.126  11.988  11.918  1.00 92.12           H  
ATOM   2220  C   HIS A 137     -19.013  10.924  13.350  1.00 92.12           C  
ATOM   2221  CB  HIS A 137     -21.300  10.278  12.429  1.00 92.12           C  
ATOM   2222  HB2 HIS A 137     -21.631  10.578  13.423  1.00 92.12           H  
ATOM   2223  HB3 HIS A 137     -21.196   9.193  12.416  1.00 92.12           H  
ATOM   2224  O   HIS A 137     -18.907  11.947  14.022  1.00 92.12           O  
ATOM   2225  CG  HIS A 137     -22.355  10.712  11.447  1.00 92.12           C  
ATOM   2226  CD2 HIS A 137     -23.085   9.916  10.612  1.00 92.12           C  
ATOM   2227  HD2 HIS A 137     -23.021   8.839  10.558  1.00 92.12           H  
ATOM   2228  ND1 HIS A 137     -22.738  12.011  11.207  1.00 92.12           N  
ATOM   2229  HD1 HIS A 137     -22.342  12.818  11.667  1.00 92.12           H  
ATOM   2230  CE1 HIS A 137     -23.671  11.995  10.239  1.00 92.12           C  
ATOM   2231  HE1 HIS A 137     -24.154  12.862   9.813  1.00 92.12           H  
ATOM   2232  NE2 HIS A 137     -23.913  10.742   9.843  1.00 92.12           N  
ATOM   2233  N   ALA A 138     -18.275   9.836  13.576  1.00 93.43           N  
ATOM   2234  H   ALA A 138     -18.403   9.027  12.985  1.00 93.43           H  
ATOM   2235  CA  ALA A 138     -17.313   9.722  14.668  1.00 93.43           C  
ATOM   2236  HA  ALA A 138     -17.830   9.893  15.612  1.00 93.43           H  
ATOM   2237  C   ALA A 138     -16.168  10.754  14.583  1.00 93.43           C  
ATOM   2238  CB  ALA A 138     -16.792   8.283  14.663  1.00 93.43           C  
ATOM   2239  HB1 ALA A 138     -16.078   8.153  15.477  1.00 93.43           H  
ATOM   2240  HB2 ALA A 138     -16.294   8.064  13.719  1.00 93.43           H  
ATOM   2241  HB3 ALA A 138     -17.618   7.586  14.806  1.00 93.43           H  
ATOM   2242  O   ALA A 138     -15.758  11.291  15.607  1.00 93.43           O  
ATOM   2243  N   ALA A 139     -15.692  11.091  13.379  1.00 92.64           N  
ATOM   2244  H   ALA A 139     -16.011  10.564  12.578  1.00 92.64           H  
ATOM   2245  CA  ALA A 139     -14.612  12.064  13.170  1.00 92.64           C  
ATOM   2246  HA  ALA A 139     -13.897  11.972  13.988  1.00 92.64           H  
ATOM   2247  C   ALA A 139     -15.071  13.539  13.136  1.00 92.64           C  
ATOM   2248  CB  ALA A 139     -13.891  11.690  11.870  1.00 92.64           C  
ATOM   2249  HB1 ALA A 139     -14.580  11.751  11.027  1.00 92.64           H  
ATOM   2250  HB2 ALA A 139     -13.503  10.674  11.938  1.00 92.64           H  
ATOM   2251  HB3 ALA A 139     -13.056  12.371  11.703  1.00 92.64           H  
ATOM   2252  O   ALA A 139     -14.242  14.455  13.161  1.00 92.64           O  
ATOM   2253  N   HIS A 140     -16.380  13.795  13.021  1.00 89.36           N  
ATOM   2254  H   HIS A 140     -17.001  13.002  12.942  1.00 89.36           H  
ATOM   2255  CA  HIS A 140     -16.909  15.138  12.753  1.00 89.36           C  
ATOM   2256  HA  HIS A 140     -16.111  15.868  12.894  1.00 89.36           H  
ATOM   2257  C   HIS A 140     -18.023  15.604  13.700  1.00 89.36           C  
ATOM   2258  CB  HIS A 140     -17.352  15.233  11.282  1.00 89.36           C  
ATOM   2259  HB2 HIS A 140     -18.063  14.437  11.061  1.00 89.36           H  
ATOM   2260  HB3 HIS A 140     -17.871  16.179  11.127  1.00 89.36           H  
ATOM   2261  O   HIS A 140     -18.443  16.756  13.576  1.00 89.36           O  
ATOM   2262  CG  HIS A 140     -16.210  15.184  10.297  1.00 89.36           C  
ATOM   2263  CD2 HIS A 140     -15.755  14.098   9.596  1.00 89.36           C  
ATOM   2264  HD2 HIS A 140     -16.134  13.089   9.650  1.00 89.36           H  
ATOM   2265  ND1 HIS A 140     -15.453  16.263   9.896  1.00 89.36           N  
ATOM   2266  HD1 HIS A 140     -15.624  17.224  10.155  1.00 89.36           H  
ATOM   2267  CE1 HIS A 140     -14.566  15.834   8.982  1.00 89.36           C  
ATOM   2268  HE1 HIS A 140     -13.867  16.459   8.446  1.00 89.36           H  
ATOM   2269  NE2 HIS A 140     -14.711  14.523   8.769  1.00 89.36           N  
ATOM   2270  N   PHE A 141     -18.516  14.780  14.633  1.00 84.44           N  
ATOM   2271  H   PHE A 141     -18.188  13.825  14.685  1.00 84.44           H  
ATOM   2272  CA  PHE A 141     -19.636  15.185  15.497  1.00 84.44           C  
ATOM   2273  HA  PHE A 141     -20.448  15.502  14.843  1.00 84.44           H  
ATOM   2274  C   PHE A 141     -19.310  16.406  16.377  1.00 84.44           C  
ATOM   2275  CB  PHE A 141     -20.172  14.003  16.323  1.00 84.44           C  
ATOM   2276  HB2 PHE A 141     -20.343  13.143  15.676  1.00 84.44           H  
ATOM   2277  HB3 PHE A 141     -21.148  14.290  16.713  1.00 84.44           H  
ATOM   2278  O   PHE A 141     -20.185  17.242  16.578  1.00 84.44           O  
ATOM   2279  CG  PHE A 141     -19.305  13.589  17.496  1.00 84.44           C  
ATOM   2280  CD1 PHE A 141     -18.195  12.746  17.307  1.00 84.44           C  
ATOM   2281  HD1 PHE A 141     -17.958  12.369  16.323  1.00 84.44           H  
ATOM   2282  CD2 PHE A 141     -19.602  14.071  18.785  1.00 84.44           C  
ATOM   2283  HD2 PHE A 141     -20.454  14.716  18.944  1.00 84.44           H  
ATOM   2284  CE1 PHE A 141     -17.368  12.408  18.392  1.00 84.44           C  
ATOM   2285  HE1 PHE A 141     -16.495  11.792  18.233  1.00 84.44           H  
ATOM   2286  CE2 PHE A 141     -18.781  13.725  19.872  1.00 84.44           C  
ATOM   2287  HE2 PHE A 141     -18.992  14.107  20.860  1.00 84.44           H  
ATOM   2288  CZ  PHE A 141     -17.657  12.904  19.674  1.00 84.44           C  
ATOM   2289  HZ  PHE A 141     -16.999  12.685  20.501  1.00 84.44           H  
ATOM   2290  N   GLU A 142     -18.055  16.573  16.812  1.00 79.79           N  
ATOM   2291  H   GLU A 142     -17.410  15.803  16.705  1.00 79.79           H  
ATOM   2292  CA  GLU A 142     -17.610  17.720  17.626  1.00 79.79           C  
ATOM   2293  HA  GLU A 142     -18.360  17.938  18.387  1.00 79.79           H  
ATOM   2294  C   GLU A 142     -17.412  19.015  16.826  1.00 79.79           C  
ATOM   2295  CB  GLU A 142     -16.295  17.378  18.341  1.00 79.79           C  
ATOM   2296  HB2 GLU A 142     -15.985  18.246  18.922  1.00 79.79           H  
ATOM   2297  HB3 GLU A 142     -15.530  17.164  17.594  1.00 79.79           H  
ATOM   2298  O   GLU A 142     -17.476  20.106  17.383  1.00 79.79           O  
ATOM   2299  CG  GLU A 142     -16.436  16.177  19.286  1.00 79.79           C  
ATOM   2300  HG2 GLU A 142     -17.269  16.361  19.964  1.00 79.79           H  
ATOM   2301  HG3 GLU A 142     -16.667  15.298  18.683  1.00 79.79           H  
ATOM   2302  CD  GLU A 142     -15.169  15.885  20.103  1.00 79.79           C  
ATOM   2303  OE1 GLU A 142     -15.248  14.976  20.960  1.00 79.79           O  
ATOM   2304  OE2 GLU A 142     -14.142  16.554  19.859  1.00 79.79           O  
ATOM   2305  N   LYS A 143     -17.204  18.928  15.506  1.00 75.85           N  
ATOM   2306  H   LYS A 143     -17.257  18.010  15.087  1.00 75.85           H  
ATOM   2307  CA  LYS A 143     -16.929  20.099  14.647  1.00 75.85           C  
ATOM   2308  HA  LYS A 143     -16.300  20.790  15.207  1.00 75.85           H  
ATOM   2309  C   LYS A 143     -18.183  20.904  14.299  1.00 75.85           C  
ATOM   2310  CB  LYS A 143     -16.172  19.660  13.381  1.00 75.85           C  
ATOM   2311  HB2 LYS A 143     -16.096  20.504  12.695  1.00 75.85           H  
ATOM   2312  HB3 LYS A 143     -16.725  18.861  12.887  1.00 75.85           H  
ATOM   2313  O   LYS A 143     -18.105  21.889  13.567  1.00 75.85           O  
ATOM   2314  CG  LYS A 143     -14.750  19.187  13.712  1.00 75.85           C  
ATOM   2315  HG2 LYS A 143     -14.799  18.375  14.438  1.00 75.85           H  
ATOM   2316  HG3 LYS A 143     -14.194  20.015  14.153  1.00 75.85           H  
ATOM   2317  CD  LYS A 143     -14.008  18.682  12.469  1.00 75.85           C  
ATOM   2318  HD2 LYS A 143     -14.554  17.829  12.065  1.00 75.85           H  
ATOM   2319  HD3 LYS A 143     -13.943  19.473  11.722  1.00 75.85           H  
ATOM   2320  CE  LYS A 143     -12.604  18.238  12.896  1.00 75.85           C  
ATOM   2321  HE2 LYS A 143     -12.699  17.655  13.812  1.00 75.85           H  
ATOM   2322  HE3 LYS A 143     -12.008  19.119  13.136  1.00 75.85           H  
ATOM   2323  NZ  LYS A 143     -11.923  17.404  11.875  1.00 75.85           N  
ATOM   2324  HZ1 LYS A 143     -11.776  17.903  11.009  1.00 75.85           H  
ATOM   2325  HZ2 LYS A 143     -12.451  16.558  11.716  1.00 75.85           H  
ATOM   2326  HZ3 LYS A 143     -11.030  17.102  12.237  1.00 75.85           H  
ATOM   2327  N   ILE A 144     -19.355  20.472  14.753  1.00 67.12           N  
ATOM   2328  H   ILE A 144     -19.356  19.726  15.434  1.00 67.12           H  
ATOM   2329  CA  ILE A 144     -20.620  21.098  14.381  1.00 67.12           C  
ATOM   2330  HA  ILE A 144     -20.538  21.468  13.359  1.00 67.12           H  
ATOM   2331  C   ILE A 144     -20.870  22.295  15.285  1.00 67.12           C  
ATOM   2332  CB  ILE A 144     -21.768  20.081  14.396  1.00 67.12           C  
ATOM   2333  HB  ILE A 144     -21.814  19.625  15.385  1.00 67.12           H  
ATOM   2334  O   ILE A 144     -21.261  22.160  16.439  1.00 67.12           O  
ATOM   2335  CG1 ILE A 144     -21.463  18.999  13.341  1.00 67.12           C  
ATOM   2336 HG12 ILE A 144     -20.431  18.657  13.426  1.00 67.12           H  
ATOM   2337 HG13 ILE A 144     -21.605  19.399  12.337  1.00 67.12           H  
ATOM   2338  CG2 ILE A 144     -23.123  20.758  14.094  1.00 67.12           C  
ATOM   2339 HG21 ILE A 144     -23.929  20.025  14.100  1.00 67.12           H  
ATOM   2340 HG22 ILE A 144     -23.353  21.482  14.876  1.00 67.12           H  
ATOM   2341 HG23 ILE A 144     -23.087  21.272  13.133  1.00 67.12           H  
ATOM   2342  CD1 ILE A 144     -22.335  17.778  13.543  1.00 67.12           C  
ATOM   2343 HD11 ILE A 144     -23.369  18.018  13.298  1.00 67.12           H  
ATOM   2344 HD12 ILE A 144     -21.950  16.979  12.910  1.00 67.12           H  
ATOM   2345 HD13 ILE A 144     -22.273  17.448  14.580  1.00 67.12           H  
ATOM   2346  N   ILE A 145     -20.718  23.476  14.698  1.00 63.01           N  
ATOM   2347  H   ILE A 145     -20.287  23.497  13.785  1.00 63.01           H  
ATOM   2348  CA  ILE A 145     -21.236  24.729  15.235  1.00 63.01           C  
ATOM   2349  HA  ILE A 145     -21.053  24.767  16.309  1.00 63.01           H  
ATOM   2350  C   ILE A 145     -22.754  24.707  14.982  1.00 63.01           C  
ATOM   2351  CB  ILE A 145     -20.517  25.925  14.560  1.00 63.01           C  
ATOM   2352  HB  ILE A 145     -20.803  25.951  13.509  1.00 63.01           H  
ATOM   2353  O   ILE A 145     -23.214  25.015  13.883  1.00 63.01           O  
ATOM   2354  CG1 ILE A 145     -18.972  25.796  14.625  1.00 63.01           C  
ATOM   2355 HG12 ILE A 145     -18.659  24.822  14.247  1.00 63.01           H  
ATOM   2356 HG13 ILE A 145     -18.643  25.871  15.662  1.00 63.01           H  
ATOM   2357  CG2 ILE A 145     -20.976  27.234  15.225  1.00 63.01           C  
ATOM   2358 HG21 ILE A 145     -20.663  27.257  16.269  1.00 63.01           H  
ATOM   2359 HG22 ILE A 145     -22.062  27.325  15.176  1.00 63.01           H  
ATOM   2360 HG23 ILE A 145     -20.552  28.094  14.706  1.00 63.01           H  
ATOM   2361  CD1 ILE A 145     -18.226  26.838  13.782  1.00 63.01           C  
ATOM   2362 HD11 ILE A 145     -17.160  26.611  13.793  1.00 63.01           H  
ATOM   2363 HD12 ILE A 145     -18.584  26.811  12.753  1.00 63.01           H  
ATOM   2364 HD13 ILE A 145     -18.369  27.838  14.194  1.00 63.01           H  
ATOM   2365  N   GLY A 146     -23.550  24.223  15.935  1.00 63.77           N  
ATOM   2366  H   GLY A 146     -23.144  23.909  16.804  1.00 63.77           H  
ATOM   2367  CA  GLY A 146     -24.994  24.050  15.748  1.00 63.77           C  
ATOM   2368  HA2 GLY A 146     -25.405  24.946  15.281  1.00 63.77           H  
ATOM   2369  HA3 GLY A 146     -25.169  23.204  15.084  1.00 63.77           H  
ATOM   2370  C   GLY A 146     -25.751  23.807  17.051  1.00 63.77           C  
ATOM   2371  O   GLY A 146     -25.148  23.730  18.116  1.00 63.77           O  
ATOM   2372  N   SER A 147     -27.082  23.711  16.965  1.00 67.72           N  
ATOM   2373  H   SER A 147     -27.527  23.735  16.059  1.00 67.72           H  
ATOM   2374  CA  SER A 147     -27.942  23.467  18.131  1.00 67.72           C  
ATOM   2375  HA  SER A 147     -27.803  24.294  18.827  1.00 67.72           H  
ATOM   2376  C   SER A 147     -27.564  22.172  18.861  1.00 67.72           C  
ATOM   2377  CB  SER A 147     -29.425  23.428  17.727  1.00 67.72           C  
ATOM   2378  HB2 SER A 147     -30.026  23.237  18.617  1.00 67.72           H  
ATOM   2379  HB3 SER A 147     -29.713  24.398  17.324  1.00 67.72           H  
ATOM   2380  O   SER A 147     -27.198  21.186  18.214  1.00 67.72           O  
ATOM   2381  OG  SER A 147     -29.696  22.424  16.760  1.00 67.72           O  
ATOM   2382  HG  SER A 147     -30.611  22.153  16.872  1.00 67.72           H  
ATOM   2383  N   SER A 148     -27.723  22.168  20.194  1.00 76.02           N  
ATOM   2384  H   SER A 148     -27.966  23.034  20.655  1.00 76.02           H  
ATOM   2385  CA  SER A 148     -27.485  20.991  21.053  1.00 76.02           C  
ATOM   2386  HA  SER A 148     -26.414  20.805  21.120  1.00 76.02           H  
ATOM   2387  C   SER A 148     -28.152  19.742  20.484  1.00 76.02           C  
ATOM   2388  CB  SER A 148     -28.025  21.233  22.469  1.00 76.02           C  
ATOM   2389  HB2 SER A 148     -29.114  21.261  22.455  1.00 76.02           H  
ATOM   2390  HB3 SER A 148     -27.659  22.196  22.825  1.00 76.02           H  
ATOM   2391  O   SER A 148     -27.504  18.720  20.332  1.00 76.02           O  
ATOM   2392  OG  SER A 148     -27.591  20.237  23.374  1.00 76.02           O  
ATOM   2393  HG  SER A 148     -27.918  19.361  23.160  1.00 76.02           H  
ATOM   2394  N   GLU A 149     -29.397  19.854  20.014  1.00 75.19           N  
ATOM   2395  H   GLU A 149     -29.899  20.713  20.189  1.00 75.19           H  
ATOM   2396  CA  GLU A 149     -30.158  18.726  19.465  1.00 75.19           C  
ATOM   2397  HA  GLU A 149     -30.291  17.980  20.249  1.00 75.19           H  
ATOM   2398  C   GLU A 149     -29.467  18.034  18.271  1.00 75.19           C  
ATOM   2399  CB  GLU A 149     -31.532  19.266  19.054  1.00 75.19           C  
ATOM   2400  HB2 GLU A 149     -31.395  19.943  18.211  1.00 75.19           H  
ATOM   2401  HB3 GLU A 149     -31.949  19.831  19.887  1.00 75.19           H  
ATOM   2402  O   GLU A 149     -29.436  16.807  18.190  1.00 75.19           O  
ATOM   2403  CG  GLU A 149     -32.525  18.159  18.675  1.00 75.19           C  
ATOM   2404  HG2 GLU A 149     -32.655  17.496  19.530  1.00 75.19           H  
ATOM   2405  HG3 GLU A 149     -32.113  17.578  17.851  1.00 75.19           H  
ATOM   2406  CD  GLU A 149     -33.886  18.721  18.240  1.00 75.19           C  
ATOM   2407  OE1 GLU A 149     -34.821  17.902  18.111  1.00 75.19           O  
ATOM   2408  OE2 GLU A 149     -33.961  19.945  17.976  1.00 75.19           O  
ATOM   2409  N   ARG A 150     -28.852  18.793  17.347  1.00 81.66           N  
ATOM   2410  H   ARG A 150     -28.780  19.784  17.530  1.00 81.66           H  
ATOM   2411  CA  ARG A 150     -28.115  18.201  16.211  1.00 81.66           C  
ATOM   2412  HA  ARG A 150     -28.737  17.433  15.751  1.00 81.66           H  
ATOM   2413  C   ARG A 150     -26.845  17.489  16.665  1.00 81.66           C  
ATOM   2414  CB  ARG A 150     -27.745  19.267  15.173  1.00 81.66           C  
ATOM   2415  HB2 ARG A 150     -27.281  20.118  15.672  1.00 81.66           H  
ATOM   2416  HB3 ARG A 150     -27.016  18.839  14.485  1.00 81.66           H  
ATOM   2417  O   ARG A 150     -26.458  16.494  16.049  1.00 81.66           O  
ATOM   2418  CG  ARG A 150     -28.949  19.740  14.354  1.00 81.66           C  
ATOM   2419  HG2 ARG A 150     -29.667  20.236  15.007  1.00 81.66           H  
ATOM   2420  HG3 ARG A 150     -29.428  18.883  13.881  1.00 81.66           H  
ATOM   2421  CD  ARG A 150     -28.463  20.718  13.278  1.00 81.66           C  
ATOM   2422  HD2 ARG A 150     -27.974  21.557  13.773  1.00 81.66           H  
ATOM   2423  HD3 ARG A 150     -27.738  20.209  12.643  1.00 81.66           H  
ATOM   2424  NE  ARG A 150     -29.576  21.221  12.456  1.00 81.66           N  
ATOM   2425  HE  ARG A 150     -30.506  20.972  12.761  1.00 81.66           H  
ATOM   2426  NH1 ARG A 150     -28.326  22.433  10.955  1.00 81.66           N  
ATOM   2427 HH11 ARG A 150     -28.282  23.072  10.174  1.00 81.66           H  
ATOM   2428 HH12 ARG A 150     -27.490  22.190  11.467  1.00 81.66           H  
ATOM   2429  NH2 ARG A 150     -30.551  22.420  10.783  1.00 81.66           N  
ATOM   2430 HH21 ARG A 150     -30.486  23.045   9.992  1.00 81.66           H  
ATOM   2431 HH22 ARG A 150     -31.462  22.136  11.113  1.00 81.66           H  
ATOM   2432  CZ  ARG A 150     -29.479  22.017  11.405  1.00 81.66           C  
ATOM   2433  N   TYR A 151     -26.192  18.022  17.692  1.00 84.66           N  
ATOM   2434  H   TYR A 151     -26.614  18.805  18.171  1.00 84.66           H  
ATOM   2435  CA  TYR A 151     -25.037  17.396  18.319  1.00 84.66           C  
ATOM   2436  HA  TYR A 151     -24.317  17.112  17.552  1.00 84.66           H  
ATOM   2437  C   TYR A 151     -25.452  16.108  19.045  1.00 84.66           C  
ATOM   2438  CB  TYR A 151     -24.360  18.420  19.239  1.00 84.66           C  
ATOM   2439  HB2 TYR A 151     -23.966  19.234  18.631  1.00 84.66           H  
ATOM   2440  HB3 TYR A 151     -25.090  18.855  19.923  1.00 84.66           H  
ATOM   2441  O   TYR A 151     -24.875  15.055  18.781  1.00 84.66           O  
ATOM   2442  CG  TYR A 151     -23.238  17.838  20.064  1.00 84.66           C  
ATOM   2443  CD1 TYR A 151     -23.507  17.334  21.351  1.00 84.66           C  
ATOM   2444  HD1 TYR A 151     -24.506  17.377  21.759  1.00 84.66           H  
ATOM   2445  CD2 TYR A 151     -21.933  17.784  19.539  1.00 84.66           C  
ATOM   2446  HD2 TYR A 151     -21.725  18.177  18.555  1.00 84.66           H  
ATOM   2447  CE1 TYR A 151     -22.469  16.773  22.114  1.00 84.66           C  
ATOM   2448  HE1 TYR A 151     -22.674  16.403  23.107  1.00 84.66           H  
ATOM   2449  CE2 TYR A 151     -20.891  17.225  20.304  1.00 84.66           C  
ATOM   2450  HE2 TYR A 151     -19.888  17.186  19.906  1.00 84.66           H  
ATOM   2451  OH  TYR A 151     -20.164  16.169  22.337  1.00 84.66           O  
ATOM   2452  HH  TYR A 151     -19.307  16.263  21.915  1.00 84.66           H  
ATOM   2453  CZ  TYR A 151     -21.160  16.718  21.593  1.00 84.66           C  
ATOM   2454  N   ASP A 152     -26.516  16.158  19.849  1.00 85.98           N  
ATOM   2455  H   ASP A 152     -26.918  17.065  20.039  1.00 85.98           H  
ATOM   2456  CA  ASP A 152     -27.028  15.042  20.649  1.00 85.98           C  
ATOM   2457  HA  ASP A 152     -26.226  14.674  21.288  1.00 85.98           H  
ATOM   2458  C   ASP A 152     -27.488  13.870  19.772  1.00 85.98           C  
ATOM   2459  CB  ASP A 152     -28.172  15.542  21.556  1.00 85.98           C  
ATOM   2460  HB2 ASP A 152     -28.949  15.992  20.938  1.00 85.98           H  
ATOM   2461  HB3 ASP A 152     -28.606  14.685  22.071  1.00 85.98           H  
ATOM   2462  O   ASP A 152     -27.117  12.723  20.025  1.00 85.98           O  
ATOM   2463  CG  ASP A 152     -27.700  16.551  22.615  1.00 85.98           C  
ATOM   2464  OD1 ASP A 152     -26.566  16.370  23.111  1.00 85.98           O  
ATOM   2465  OD2 ASP A 152     -28.460  17.506  22.909  1.00 85.98           O  
ATOM   2466  N   LEU A 153     -28.212  14.138  18.677  1.00 87.63           N  
ATOM   2467  H   LEU A 153     -28.531  15.087  18.544  1.00 87.63           H  
ATOM   2468  CA  LEU A 153     -28.625  13.102  17.720  1.00 87.63           C  
ATOM   2469  HA  LEU A 153     -29.166  12.324  18.258  1.00 87.63           H  
ATOM   2470  C   LEU A 153     -27.430  12.413  17.048  1.00 87.63           C  
ATOM   2471  CB  LEU A 153     -29.537  13.726  16.649  1.00 87.63           C  
ATOM   2472  HB2 LEU A 153     -29.629  13.026  15.817  1.00 87.63           H  
ATOM   2473  HB3 LEU A 153     -29.058  14.628  16.270  1.00 87.63           H  
ATOM   2474  O   LEU A 153     -27.438  11.195  16.861  1.00 87.63           O  
ATOM   2475  CG  LEU A 153     -30.956  14.076  17.134  1.00 87.63           C  
ATOM   2476  HG  LEU A 153     -30.905  14.704  18.024  1.00 87.63           H  
ATOM   2477  CD1 LEU A 153     -31.684  14.842  16.028  1.00 87.63           C  
ATOM   2478 HD11 LEU A 153     -32.680  15.115  16.376  1.00 87.63           H  
ATOM   2479 HD12 LEU A 153     -31.144  15.763  15.809  1.00 87.63           H  
ATOM   2480 HD13 LEU A 153     -31.767  14.231  15.129  1.00 87.63           H  
ATOM   2481  CD2 LEU A 153     -31.772  12.825  17.467  1.00 87.63           C  
ATOM   2482 HD21 LEU A 153     -31.341  12.313  18.327  1.00 87.63           H  
ATOM   2483 HD22 LEU A 153     -31.802  12.152  16.610  1.00 87.63           H  
ATOM   2484 HD23 LEU A 153     -32.788  13.121  17.729  1.00 87.63           H  
ATOM   2485  N   LYS A 154     -26.389  13.171  16.687  1.00 86.57           N  
ATOM   2486  H   LYS A 154     -26.417  14.154  16.920  1.00 86.57           H  
ATOM   2487  CA  LYS A 154     -25.176  12.606  16.077  1.00 86.57           C  
ATOM   2488  HA  LYS A 154     -25.466  11.867  15.329  1.00 86.57           H  
ATOM   2489  C   LYS A 154     -24.330  11.849  17.086  1.00 86.57           C  
ATOM   2490  CB  LYS A 154     -24.349  13.701  15.406  1.00 86.57           C  
ATOM   2491  HB2 LYS A 154     -23.341  13.326  15.228  1.00 86.57           H  
ATOM   2492  HB3 LYS A 154     -24.286  14.573  16.056  1.00 86.57           H  
ATOM   2493  O   LYS A 154     -23.814  10.791  16.745  1.00 86.57           O  
ATOM   2494  CG  LYS A 154     -24.977  14.073  14.061  1.00 86.57           C  
ATOM   2495  HG2 LYS A 154     -24.993  13.194  13.417  1.00 86.57           H  
ATOM   2496  HG3 LYS A 154     -25.997  14.428  14.209  1.00 86.57           H  
ATOM   2497  CD  LYS A 154     -24.148  15.168  13.403  1.00 86.57           C  
ATOM   2498  HD2 LYS A 154     -24.222  16.048  14.041  1.00 86.57           H  
ATOM   2499  HD3 LYS A 154     -23.111  14.839  13.332  1.00 86.57           H  
ATOM   2500  CE  LYS A 154     -24.706  15.478  12.011  1.00 86.57           C  
ATOM   2501  HE2 LYS A 154     -24.832  14.535  11.479  1.00 86.57           H  
ATOM   2502  HE3 LYS A 154     -25.697  15.916  12.133  1.00 86.57           H  
ATOM   2503  NZ  LYS A 154     -23.826  16.386  11.232  1.00 86.57           N  
ATOM   2504  HZ1 LYS A 154     -23.721  17.266  11.717  1.00 86.57           H  
ATOM   2505  HZ2 LYS A 154     -24.212  16.563  10.316  1.00 86.57           H  
ATOM   2506  HZ3 LYS A 154     -22.904  15.987  11.123  1.00 86.57           H  
ATOM   2507  N   ARG A 155     -24.220  12.347  18.316  1.00 88.78           N  
ATOM   2508  H   ARG A 155     -24.650  13.238  18.515  1.00 88.78           H  
ATOM   2509  CA  ARG A 155     -23.557  11.635  19.408  1.00 88.78           C  
ATOM   2510  HA  ARG A 155     -22.538  11.386  19.112  1.00 88.78           H  
ATOM   2511  C   ARG A 155     -24.260  10.311  19.696  1.00 88.78           C  
ATOM   2512  CB  ARG A 155     -23.502  12.553  20.631  1.00 88.78           C  
ATOM   2513  HB2 ARG A 155     -22.990  13.476  20.358  1.00 88.78           H  
ATOM   2514  HB3 ARG A 155     -24.511  12.798  20.962  1.00 88.78           H  
ATOM   2515  O   ARG A 155     -23.604   9.279  19.709  1.00 88.78           O  
ATOM   2516  CG  ARG A 155     -22.740  11.874  21.770  1.00 88.78           C  
ATOM   2517  HG2 ARG A 155     -21.757  11.558  21.419  1.00 88.78           H  
ATOM   2518  HG3 ARG A 155     -23.293  11.002  22.118  1.00 88.78           H  
ATOM   2519  CD  ARG A 155     -22.575  12.853  22.926  1.00 88.78           C  
ATOM   2520  HD2 ARG A 155     -22.004  13.714  22.580  1.00 88.78           H  
ATOM   2521  HD3 ARG A 155     -23.561  13.183  23.253  1.00 88.78           H  
ATOM   2522  NE  ARG A 155     -21.874  12.198  24.037  1.00 88.78           N  
ATOM   2523  HE  ARG A 155     -21.718  11.206  23.938  1.00 88.78           H  
ATOM   2524  NH1 ARG A 155     -21.740  14.039  25.393  1.00 88.78           N  
ATOM   2525 HH11 ARG A 155     -21.437  14.488  26.246  1.00 88.78           H  
ATOM   2526 HH12 ARG A 155     -22.243  14.563  24.691  1.00 88.78           H  
ATOM   2527  NH2 ARG A 155     -20.839  12.100  26.053  1.00 88.78           N  
ATOM   2528 HH21 ARG A 155     -20.529  12.544  26.906  1.00 88.78           H  
ATOM   2529 HH22 ARG A 155     -20.664  11.120  25.886  1.00 88.78           H  
ATOM   2530  CZ  ARG A 155     -21.488  12.782  25.153  1.00 88.78           C  
ATOM   2531  N   LEU A 156     -25.591  10.316  19.784  1.00 90.73           N  
ATOM   2532  H   LEU A 156     -26.065  11.208  19.800  1.00 90.73           H  
ATOM   2533  CA  LEU A 156     -26.391   9.101  19.947  1.00 90.73           C  
ATOM   2534  HA  LEU A 156     -26.066   8.609  20.863  1.00 90.73           H  
ATOM   2535  C   LEU A 156     -26.189   8.115  18.787  1.00 90.73           C  
ATOM   2536  CB  LEU A 156     -27.868   9.511  20.076  1.00 90.73           C  
ATOM   2537  HB2 LEU A 156     -27.962  10.238  20.883  1.00 90.73           H  
ATOM   2538  HB3 LEU A 156     -28.175  10.001  19.152  1.00 90.73           H  
ATOM   2539  O   LEU A 156     -26.109   6.909  19.013  1.00 90.73           O  
ATOM   2540  CG  LEU A 156     -28.826   8.340  20.355  1.00 90.73           C  
ATOM   2541  HG  LEU A 156     -28.715   7.573  19.588  1.00 90.73           H  
ATOM   2542  CD1 LEU A 156     -28.580   7.709  21.728  1.00 90.73           C  
ATOM   2543 HD11 LEU A 156     -27.599   7.236  21.749  1.00 90.73           H  
ATOM   2544 HD12 LEU A 156     -29.336   6.954  21.941  1.00 90.73           H  
ATOM   2545 HD13 LEU A 156     -28.615   8.478  22.501  1.00 90.73           H  
ATOM   2546  CD2 LEU A 156     -30.268   8.842  20.300  1.00 90.73           C  
ATOM   2547 HD21 LEU A 156     -30.964   8.033  20.520  1.00 90.73           H  
ATOM   2548 HD22 LEU A 156     -30.407   9.637  21.032  1.00 90.73           H  
ATOM   2549 HD23 LEU A 156     -30.479   9.239  19.307  1.00 90.73           H  
ATOM   2550  N   TYR A 157     -26.095   8.610  17.548  1.00 92.46           N  
ATOM   2551  H   TYR A 157     -26.243   9.599  17.412  1.00 92.46           H  
ATOM   2552  CA  TYR A 157     -25.755   7.781  16.389  1.00 92.46           C  
ATOM   2553  HA  TYR A 157     -26.474   6.965  16.319  1.00 92.46           H  
ATOM   2554  C   TYR A 157     -24.366   7.146  16.551  1.00 92.46           C  
ATOM   2555  CB  TYR A 157     -25.854   8.619  15.104  1.00 92.46           C  
ATOM   2556  HB2 TYR A 157     -25.157   9.455  15.153  1.00 92.46           H  
ATOM   2557  HB3 TYR A 157     -26.858   9.038  15.036  1.00 92.46           H  
ATOM   2558  O   TYR A 157     -24.223   5.934  16.424  1.00 92.46           O  
ATOM   2559  CG  TYR A 157     -25.564   7.836  13.839  1.00 92.46           C  
ATOM   2560  CD1 TYR A 157     -24.238   7.684  13.387  1.00 92.46           C  
ATOM   2561  HD1 TYR A 157     -23.425   8.141  13.931  1.00 92.46           H  
ATOM   2562  CD2 TYR A 157     -26.621   7.230  13.135  1.00 92.46           C  
ATOM   2563  HD2 TYR A 157     -27.637   7.334  13.484  1.00 92.46           H  
ATOM   2564  CE1 TYR A 157     -23.968   6.899  12.249  1.00 92.46           C  
ATOM   2565  HE1 TYR A 157     -22.950   6.762  11.917  1.00 92.46           H  
ATOM   2566  CE2 TYR A 157     -26.354   6.462  11.986  1.00 92.46           C  
ATOM   2567  HE2 TYR A 157     -27.152   5.965  11.455  1.00 92.46           H  
ATOM   2568  OH  TYR A 157     -24.771   5.502  10.465  1.00 92.46           O  
ATOM   2569  HH  TYR A 157     -23.834   5.316  10.365  1.00 92.46           H  
ATOM   2570  CZ  TYR A 157     -25.027   6.283  11.548  1.00 92.46           C  
ATOM   2571  N   VAL A 158     -23.349   7.944  16.881  1.00 92.19           N  
ATOM   2572  H   VAL A 158     -23.538   8.926  17.025  1.00 92.19           H  
ATOM   2573  CA  VAL A 158     -21.975   7.469  17.090  1.00 92.19           C  
ATOM   2574  HA  VAL A 158     -21.630   6.976  16.181  1.00 92.19           H  
ATOM   2575  C   VAL A 158     -21.909   6.418  18.202  1.00 92.19           C  
ATOM   2576  CB  VAL A 158     -21.049   8.667  17.370  1.00 92.19           C  
ATOM   2577  HB  VAL A 158     -21.486   9.306  18.138  1.00 92.19           H  
ATOM   2578  O   VAL A 158     -21.331   5.354  17.992  1.00 92.19           O  
ATOM   2579  CG1 VAL A 158     -19.664   8.235  17.830  1.00 92.19           C  
ATOM   2580 HG11 VAL A 158     -19.727   7.758  18.808  1.00 92.19           H  
ATOM   2581 HG12 VAL A 158     -19.019   9.108  17.927  1.00 92.19           H  
ATOM   2582 HG13 VAL A 158     -19.244   7.539  17.104  1.00 92.19           H  
ATOM   2583  CG2 VAL A 158     -20.841   9.493  16.093  1.00 92.19           C  
ATOM   2584 HG21 VAL A 158     -21.801   9.817  15.690  1.00 92.19           H  
ATOM   2585 HG22 VAL A 158     -20.245  10.377  16.320  1.00 92.19           H  
ATOM   2586 HG23 VAL A 158     -20.331   8.890  15.342  1.00 92.19           H  
ATOM   2587  N   ASP A 159     -22.562   6.664  19.338  1.00 90.00           N  
ATOM   2588  H   ASP A 159     -22.969   7.579  19.470  1.00 90.00           H  
ATOM   2589  CA  ASP A 159     -22.593   5.740  20.475  1.00 90.00           C  
ATOM   2590  HA  ASP A 159     -21.570   5.516  20.778  1.00 90.00           H  
ATOM   2591  C   ASP A 159     -23.258   4.405  20.099  1.00 90.00           C  
ATOM   2592  CB  ASP A 159     -23.316   6.404  21.664  1.00 90.00           C  
ATOM   2593  HB2 ASP A 159     -23.490   5.645  22.427  1.00 90.00           H  
ATOM   2594  HB3 ASP A 159     -24.287   6.771  21.334  1.00 90.00           H  
ATOM   2595  O   ASP A 159     -22.736   3.334  20.417  1.00 90.00           O  
ATOM   2596  CG  ASP A 159     -22.525   7.550  22.318  1.00 90.00           C  
ATOM   2597  OD1 ASP A 159     -21.279   7.563  22.199  1.00 90.00           O  
ATOM   2598  OD2 ASP A 159     -23.167   8.400  22.979  1.00 90.00           O  
ATOM   2599  N   ARG A 160     -24.362   4.444  19.339  1.00 92.58           N  
ATOM   2600  H   ARG A 160     -24.726   5.354  19.095  1.00 92.58           H  
ATOM   2601  CA  ARG A 160     -25.039   3.237  18.824  1.00 92.58           C  
ATOM   2602  HA  ARG A 160     -25.234   2.557  19.654  1.00 92.58           H  
ATOM   2603  C   ARG A 160     -24.185   2.442  17.839  1.00 92.58           C  
ATOM   2604  CB  ARG A 160     -26.363   3.628  18.155  1.00 92.58           C  
ATOM   2605  HB2 ARG A 160     -26.198   4.476  17.491  1.00 92.58           H  
ATOM   2606  HB3 ARG A 160     -26.720   2.792  17.554  1.00 92.58           H  
ATOM   2607  O   ARG A 160     -24.339   1.226  17.753  1.00 92.58           O  
ATOM   2608  CG  ARG A 160     -27.441   3.970  19.188  1.00 92.58           C  
ATOM   2609  HG2 ARG A 160     -27.083   4.741  19.871  1.00 92.58           H  
ATOM   2610  HG3 ARG A 160     -27.680   3.077  19.766  1.00 92.58           H  
ATOM   2611  CD  ARG A 160     -28.694   4.463  18.464  1.00 92.58           C  
ATOM   2612  HD2 ARG A 160     -28.428   5.345  17.881  1.00 92.58           H  
ATOM   2613  HD3 ARG A 160     -29.038   3.680  17.789  1.00 92.58           H  
ATOM   2614  NE  ARG A 160     -29.763   4.810  19.417  1.00 92.58           N  
ATOM   2615  HE  ARG A 160     -29.517   4.775  20.396  1.00 92.58           H  
ATOM   2616  NH1 ARG A 160     -31.373   5.318  17.866  1.00 92.58           N  
ATOM   2617 HH11 ARG A 160     -32.308   5.627  17.639  1.00 92.58           H  
ATOM   2618 HH12 ARG A 160     -30.710   5.098  17.136  1.00 92.58           H  
ATOM   2619  NH2 ARG A 160     -31.841   5.499  20.041  1.00 92.58           N  
ATOM   2620 HH21 ARG A 160     -32.772   5.809  19.800  1.00 92.58           H  
ATOM   2621 HH22 ARG A 160     -31.573   5.423  21.012  1.00 92.58           H  
ATOM   2622  CZ  ARG A 160     -30.982   5.206  19.105  1.00 92.58           C  
ATOM   2623  N   HIS A 161     -23.289   3.105  17.115  1.00 92.83           N  
ATOM   2624  H   HIS A 161     -23.241   4.107  17.236  1.00 92.83           H  
ATOM   2625  CA  HIS A 161     -22.459   2.500  16.075  1.00 92.83           C  
ATOM   2626  HA  HIS A 161     -22.823   1.490  15.887  1.00 92.83           H  
ATOM   2627  C   HIS A 161     -20.992   2.302  16.486  1.00 92.83           C  
ATOM   2628  CB  HIS A 161     -22.651   3.271  14.760  1.00 92.83           C  
ATOM   2629  HB2 HIS A 161     -21.938   2.909  14.019  1.00 92.83           H  
ATOM   2630  HB3 HIS A 161     -22.458   4.331  14.925  1.00 92.83           H  
ATOM   2631  O   HIS A 161     -20.170   1.969  15.637  1.00 92.83           O  
ATOM   2632  CG  HIS A 161     -24.037   3.082  14.190  1.00 92.83           C  
ATOM   2633  CD2 HIS A 161     -25.049   4.003  14.129  1.00 92.83           C  
ATOM   2634  HD2 HIS A 161     -24.993   5.038  14.434  1.00 92.83           H  
ATOM   2635  ND1 HIS A 161     -24.529   1.916  13.649  1.00 92.83           N  
ATOM   2636  HD1 HIS A 161     -24.032   1.041  13.564  1.00 92.83           H  
ATOM   2637  CE1 HIS A 161     -25.803   2.132  13.281  1.00 92.83           C  
ATOM   2638  HE1 HIS A 161     -26.450   1.392  12.833  1.00 92.83           H  
ATOM   2639  NE2 HIS A 161     -26.171   3.389  13.564  1.00 92.83           N  
ATOM   2640  N   LYS A 162     -20.645   2.424  17.777  1.00 89.85           N  
ATOM   2641  H   LYS A 162     -21.330   2.797  18.418  1.00 89.85           H  
ATOM   2642  CA  LYS A 162     -19.265   2.219  18.262  1.00 89.85           C  
ATOM   2643  HA  LYS A 162     -18.623   2.919  17.729  1.00 89.85           H  
ATOM   2644  C   LYS A 162     -18.719   0.815  17.946  1.00 89.85           C  
ATOM   2645  CB  LYS A 162     -19.198   2.549  19.766  1.00 89.85           C  
ATOM   2646  HB2 LYS A 162     -19.736   1.788  20.332  1.00 89.85           H  
ATOM   2647  HB3 LYS A 162     -19.678   3.512  19.940  1.00 89.85           H  
ATOM   2648  O   LYS A 162     -17.542   0.674  17.639  1.00 89.85           O  
ATOM   2649  CG  LYS A 162     -17.742   2.633  20.263  1.00 89.85           C  
ATOM   2650  HG2 LYS A 162     -17.220   3.401  19.692  1.00 89.85           H  
ATOM   2651  HG3 LYS A 162     -17.249   1.678  20.085  1.00 89.85           H  
ATOM   2652  CD  LYS A 162     -17.620   2.957  21.762  1.00 89.85           C  
ATOM   2653  HD2 LYS A 162     -18.062   3.932  21.965  1.00 89.85           H  
ATOM   2654  HD3 LYS A 162     -18.142   2.192  22.336  1.00 89.85           H  
ATOM   2655  CE  LYS A 162     -16.124   2.960  22.129  1.00 89.85           C  
ATOM   2656  HE2 LYS A 162     -15.689   2.019  21.792  1.00 89.85           H  
ATOM   2657  HE3 LYS A 162     -15.628   3.755  21.571  1.00 89.85           H  
ATOM   2658  NZ  LYS A 162     -15.857   3.121  23.581  1.00 89.85           N  
ATOM   2659  HZ1 LYS A 162     -16.198   4.006  23.930  1.00 89.85           H  
ATOM   2660  HZ2 LYS A 162     -16.262   2.362  24.110  1.00 89.85           H  
ATOM   2661  HZ3 LYS A 162     -14.860   3.081  23.740  1.00 89.85           H  
ATOM   2662  N   HIS A 163     -19.571  -0.211  17.932  1.00 91.70           N  
ATOM   2663  H   HIS A 163     -20.539  -0.030  18.156  1.00 91.70           H  
ATOM   2664  CA  HIS A 163     -19.187  -1.578  17.546  1.00 91.70           C  
ATOM   2665  HA  HIS A 163     -18.383  -1.916  18.201  1.00 91.70           H  
ATOM   2666  C   HIS A 163     -18.657  -1.685  16.102  1.00 91.70           C  
ATOM   2667  CB  HIS A 163     -20.388  -2.514  17.747  1.00 91.70           C  
ATOM   2668  HB2 HIS A 163     -20.702  -2.476  18.790  1.00 91.70           H  
ATOM   2669  HB3 HIS A 163     -20.071  -3.536  17.537  1.00 91.70           H  
ATOM   2670  O   HIS A 163     -17.931  -2.624  15.784  1.00 91.70           O  
ATOM   2671  CG  HIS A 163     -21.568  -2.185  16.863  1.00 91.70           C  
ATOM   2672  CD2 HIS A 163     -21.847  -2.720  15.630  1.00 91.70           C  
ATOM   2673  HD2 HIS A 163     -21.269  -3.468  15.108  1.00 91.70           H  
ATOM   2674  ND1 HIS A 163     -22.565  -1.271  17.141  1.00 91.70           N  
ATOM   2675  HD1 HIS A 163     -22.728  -0.782  18.009  1.00 91.70           H  
ATOM   2676  CE1 HIS A 163     -23.418  -1.261  16.108  1.00 91.70           C  
ATOM   2677  HE1 HIS A 163     -24.324  -0.675  16.061  1.00 91.70           H  
ATOM   2678  NE2 HIS A 163     -23.016  -2.109  15.157  1.00 91.70           N  
ATOM   2679  N   ALA A 164     -18.955  -0.710  15.230  1.00 93.31           N  
ATOM   2680  H   ALA A 164     -19.535   0.063  15.522  1.00 93.31           H  
ATOM   2681  CA  ALA A 164     -18.444  -0.698  13.863  1.00 93.31           C  
ATOM   2682  HA  ALA A 164     -18.771  -1.612  13.366  1.00 93.31           H  
ATOM   2683  C   ALA A 164     -16.907  -0.671  13.816  1.00 93.31           C  
ATOM   2684  CB  ALA A 164     -19.038   0.498  13.109  1.00 93.31           C  
ATOM   2685  HB1 ALA A 164     -18.683   1.432  13.547  1.00 93.31           H  
ATOM   2686  HB2 ALA A 164     -18.726   0.455  12.066  1.00 93.31           H  
ATOM   2687  HB3 ALA A 164     -20.126   0.460  13.156  1.00 93.31           H  
ATOM   2688  O   ALA A 164     -16.331  -1.218  12.884  1.00 93.31           O  
ATOM   2689  N   PHE A 165     -16.219  -0.093  14.812  1.00 93.92           N  
ATOM   2690  H   PHE A 165     -16.722   0.299  15.595  1.00 93.92           H  
ATOM   2691  CA  PHE A 165     -14.751  -0.115  14.861  1.00 93.92           C  
ATOM   2692  HA  PHE A 165     -14.361   0.317  13.940  1.00 93.92           H  
ATOM   2693  C   PHE A 165     -14.197  -1.548  14.940  1.00 93.92           C  
ATOM   2694  CB  PHE A 165     -14.253   0.737  16.038  1.00 93.92           C  
ATOM   2695  HB2 PHE A 165     -13.182   0.571  16.153  1.00 93.92           H  
ATOM   2696  HB3 PHE A 165     -14.732   0.399  16.956  1.00 93.92           H  
ATOM   2697  O   PHE A 165     -13.252  -1.880  14.217  1.00 93.92           O  
ATOM   2698  CG  PHE A 165     -14.470   2.230  15.862  1.00 93.92           C  
ATOM   2699  CD1 PHE A 165     -13.682   2.943  14.944  1.00 93.92           C  
ATOM   2700  HD1 PHE A 165     -12.930   2.425  14.367  1.00 93.92           H  
ATOM   2701  CD2 PHE A 165     -15.437   2.918  16.618  1.00 93.92           C  
ATOM   2702  HD2 PHE A 165     -16.009   2.394  17.369  1.00 93.92           H  
ATOM   2703  CE1 PHE A 165     -13.862   4.326  14.782  1.00 93.92           C  
ATOM   2704  HE1 PHE A 165     -13.235   4.861  14.084  1.00 93.92           H  
ATOM   2705  CE2 PHE A 165     -15.647   4.295  16.431  1.00 93.92           C  
ATOM   2706  HE2 PHE A 165     -16.403   4.808  17.007  1.00 93.92           H  
ATOM   2707  CZ  PHE A 165     -14.852   5.003  15.515  1.00 93.92           C  
ATOM   2708  HZ  PHE A 165     -14.988   6.066  15.385  1.00 93.92           H  
ATOM   2709  N   ASP A 166     -14.827  -2.418  15.733  1.00 93.64           N  
ATOM   2710  H   ASP A 166     -15.624  -2.103  16.268  1.00 93.64           H  
ATOM   2711  CA  ASP A 166     -14.444  -3.829  15.854  1.00 93.64           C  
ATOM   2712  HA  ASP A 166     -13.382  -3.891  16.095  1.00 93.64           H  
ATOM   2713  C   ASP A 166     -14.682  -4.585  14.539  1.00 93.64           C  
ATOM   2714  CB  ASP A 166     -15.241  -4.504  16.986  1.00 93.64           C  
ATOM   2715  HB2 ASP A 166     -14.959  -5.556  17.025  1.00 93.64           H  
ATOM   2716  HB3 ASP A 166     -16.306  -4.457  16.757  1.00 93.64           H  
ATOM   2717  O   ASP A 166     -13.823  -5.341  14.070  1.00 93.64           O  
ATOM   2718  CG  ASP A 166     -14.989  -3.894  18.364  1.00 93.64           C  
ATOM   2719  OD1 ASP A 166     -13.815  -3.567  18.641  1.00 93.64           O  
ATOM   2720  OD2 ASP A 166     -15.958  -3.767  19.139  1.00 93.64           O  
ATOM   2721  N   GLU A 167     -15.832  -4.349  13.905  1.00 94.16           N  
ATOM   2722  H   GLU A 167     -16.499  -3.734  14.350  1.00 94.16           H  
ATOM   2723  CA  GLU A 167     -16.195  -4.969  12.627  1.00 94.16           C  
ATOM   2724  HA  GLU A 167     -16.118  -6.052  12.721  1.00 94.16           H  
ATOM   2725  C   GLU A 167     -15.264  -4.533  11.490  1.00 94.16           C  
ATOM   2726  CB  GLU A 167     -17.636  -4.614  12.250  1.00 94.16           C  
ATOM   2727  HB2 GLU A 167     -17.835  -5.071  11.281  1.00 94.16           H  
ATOM   2728  HB3 GLU A 167     -17.727  -3.532  12.157  1.00 94.16           H  
ATOM   2729  O   GLU A 167     -14.742  -5.375  10.748  1.00 94.16           O  
ATOM   2730  CG  GLU A 167     -18.686  -5.137  13.235  1.00 94.16           C  
ATOM   2731  HG2 GLU A 167     -18.554  -6.214  13.337  1.00 94.16           H  
ATOM   2732  HG3 GLU A 167     -18.527  -4.682  14.213  1.00 94.16           H  
ATOM   2733  CD  GLU A 167     -20.118  -4.839  12.765  1.00 94.16           C  
ATOM   2734  OE1 GLU A 167     -21.031  -5.471  13.338  1.00 94.16           O  
ATOM   2735  OE2 GLU A 167     -20.293  -4.004  11.842  1.00 94.16           O  
ATOM   2736  N   ILE A 168     -14.990  -3.226  11.399  1.00 93.99           N  
ATOM   2737  H   ILE A 168     -15.470  -2.602  12.031  1.00 93.99           H  
ATOM   2738  CA  ILE A 168     -14.062  -2.650  10.425  1.00 93.99           C  
ATOM   2739  HA  ILE A 168     -14.404  -2.918   9.426  1.00 93.99           H  
ATOM   2740  C   ILE A 168     -12.678  -3.269  10.621  1.00 93.99           C  
ATOM   2741  CB  ILE A 168     -14.022  -1.106  10.533  1.00 93.99           C  
ATOM   2742  HB  ILE A 168     -13.825  -0.842  11.572  1.00 93.99           H  
ATOM   2743  O   ILE A 168     -12.079  -3.724   9.644  1.00 93.99           O  
ATOM   2744  CG1 ILE A 168     -15.349  -0.447  10.099  1.00 93.99           C  
ATOM   2745 HG12 ILE A 168     -16.196  -1.052  10.421  1.00 93.99           H  
ATOM   2746 HG13 ILE A 168     -15.382  -0.390   9.011  1.00 93.99           H  
ATOM   2747  CG2 ILE A 168     -12.898  -0.530   9.649  1.00 93.99           C  
ATOM   2748 HG21 ILE A 168     -11.928  -0.802  10.065  1.00 93.99           H  
ATOM   2749 HG22 ILE A 168     -12.986  -0.918   8.634  1.00 93.99           H  
ATOM   2750 HG23 ILE A 168     -12.953   0.558   9.618  1.00 93.99           H  
ATOM   2751  CD1 ILE A 168     -15.528   0.972  10.659  1.00 93.99           C  
ATOM   2752 HD11 ILE A 168     -15.367   0.978  11.737  1.00 93.99           H  
ATOM   2753 HD12 ILE A 168     -16.541   1.320  10.459  1.00 93.99           H  
ATOM   2754 HD13 ILE A 168     -14.820   1.655  10.190  1.00 93.99           H  
ATOM   2755  N   LEU A 169     -12.173  -3.348  11.861  1.00 93.98           N  
ATOM   2756  H   LEU A 169     -12.721  -2.989  12.630  1.00 93.98           H  
ATOM   2757  CA  LEU A 169     -10.865  -3.942  12.151  1.00 93.98           C  
ATOM   2758  HA  LEU A 169     -10.119  -3.404  11.566  1.00 93.98           H  
ATOM   2759  C   LEU A 169     -10.805  -5.421  11.758  1.00 93.98           C  
ATOM   2760  CB  LEU A 169     -10.537  -3.784  13.643  1.00 93.98           C  
ATOM   2761  HB2 LEU A 169     -10.588  -2.728  13.910  1.00 93.98           H  
ATOM   2762  HB3 LEU A 169     -11.293  -4.309  14.227  1.00 93.98           H  
ATOM   2763  O   LEU A 169      -9.781  -5.875  11.228  1.00 93.98           O  
ATOM   2764  CG  LEU A 169      -9.144  -4.332  14.015  1.00 93.98           C  
ATOM   2765  HG  LEU A 169      -9.040  -5.370  13.699  1.00 93.98           H  
ATOM   2766  CD1 LEU A 169      -8.010  -3.503  13.400  1.00 93.98           C  
ATOM   2767 HD11 LEU A 169      -8.127  -2.456  13.682  1.00 93.98           H  
ATOM   2768 HD12 LEU A 169      -7.053  -3.869  13.773  1.00 93.98           H  
ATOM   2769 HD13 LEU A 169      -8.027  -3.593  12.314  1.00 93.98           H  
ATOM   2770  CD2 LEU A 169      -8.979  -4.299  15.519  1.00 93.98           C  
ATOM   2771 HD21 LEU A 169      -8.002  -4.683  15.815  1.00 93.98           H  
ATOM   2772 HD22 LEU A 169      -9.760  -4.888  15.999  1.00 93.98           H  
ATOM   2773 HD23 LEU A 169      -9.083  -3.258  15.827  1.00 93.98           H  
ATOM   2774  N   LYS A 170     -11.880  -6.178  11.991  1.00 93.71           N  
ATOM   2775  H   LYS A 170     -12.664  -5.754  12.466  1.00 93.71           H  
ATOM   2776  CA  LYS A 170     -11.970  -7.585  11.594  1.00 93.71           C  
ATOM   2777  HA  LYS A 170     -11.127  -8.123  12.027  1.00 93.71           H  
ATOM   2778  C   LYS A 170     -11.869  -7.738  10.076  1.00 93.71           C  
ATOM   2779  CB  LYS A 170     -13.262  -8.190  12.158  1.00 93.71           C  
ATOM   2780  HB2 LYS A 170     -14.123  -7.678  11.730  1.00 93.71           H  
ATOM   2781  HB3 LYS A 170     -13.282  -8.050  13.238  1.00 93.71           H  
ATOM   2782  O   LYS A 170     -10.981  -8.458   9.612  1.00 93.71           O  
ATOM   2783  CG  LYS A 170     -13.352  -9.688  11.841  1.00 93.71           C  
ATOM   2784  HG2 LYS A 170     -12.524 -10.214  12.317  1.00 93.71           H  
ATOM   2785  HG3 LYS A 170     -13.295  -9.841  10.763  1.00 93.71           H  
ATOM   2786  CD  LYS A 170     -14.678 -10.261  12.339  1.00 93.71           C  
ATOM   2787  HD2 LYS A 170     -15.497  -9.680  11.913  1.00 93.71           H  
ATOM   2788  HD3 LYS A 170     -14.721 -10.199  13.426  1.00 93.71           H  
ATOM   2789  CE  LYS A 170     -14.790 -11.717  11.881  1.00 93.71           C  
ATOM   2790  HE2 LYS A 170     -13.991 -12.298  12.342  1.00 93.71           H  
ATOM   2791  HE3 LYS A 170     -14.630 -11.756  10.803  1.00 93.71           H  
ATOM   2792  NZ  LYS A 170     -16.117 -12.278  12.222  1.00 93.71           N  
ATOM   2793  HZ1 LYS A 170     -16.183 -13.230  11.890  1.00 93.71           H  
ATOM   2794  HZ2 LYS A 170     -16.275 -12.251  13.219  1.00 93.71           H  
ATOM   2795  HZ3 LYS A 170     -16.838 -11.737  11.767  1.00 93.71           H  
ATOM   2796  N   GLN A 171     -12.683  -7.016   9.302  1.00 93.08           N  
ATOM   2797  H   GLN A 171     -13.372  -6.425   9.744  1.00 93.08           H  
ATOM   2798  CA  GLN A 171     -12.640  -7.092   7.835  1.00 93.08           C  
ATOM   2799  HA  GLN A 171     -12.801  -8.129   7.540  1.00 93.08           H  
ATOM   2800  C   GLN A 171     -11.272  -6.660   7.287  1.00 93.08           C  
ATOM   2801  CB  GLN A 171     -13.767  -6.239   7.233  1.00 93.08           C  
ATOM   2802  HB2 GLN A 171     -14.722  -6.597   7.618  1.00 93.08           H  
ATOM   2803  HB3 GLN A 171     -13.634  -5.195   7.517  1.00 93.08           H  
ATOM   2804  O   GLN A 171     -10.688  -7.313   6.419  1.00 93.08           O  
ATOM   2805  CG  GLN A 171     -13.757  -6.370   5.700  1.00 93.08           C  
ATOM   2806  HG2 GLN A 171     -12.814  -5.983   5.313  1.00 93.08           H  
ATOM   2807  HG3 GLN A 171     -13.822  -7.424   5.431  1.00 93.08           H  
ATOM   2808  CD  GLN A 171     -14.875  -5.638   4.973  1.00 93.08           C  
ATOM   2809  NE2 GLN A 171     -14.675  -5.325   3.720  1.00 93.08           N  
ATOM   2810 HE21 GLN A 171     -15.342  -4.700   3.290  1.00 93.08           H  
ATOM   2811 HE22 GLN A 171     -13.784  -5.494   3.274  1.00 93.08           H  
ATOM   2812  OE1 GLN A 171     -15.937  -5.355   5.474  1.00 93.08           O  
ATOM   2813  N   ILE A 172     -10.715  -5.586   7.841  1.00 92.33           N  
ATOM   2814  H   ILE A 172     -11.264  -5.067   8.512  1.00 92.33           H  
ATOM   2815  CA  ILE A 172      -9.362  -5.114   7.546  1.00 92.33           C  
ATOM   2816  HA  ILE A 172      -9.295  -4.855   6.489  1.00 92.33           H  
ATOM   2817  C   ILE A 172      -8.311  -6.201   7.812  1.00 92.33           C  
ATOM   2818  CB  ILE A 172      -9.131  -3.848   8.399  1.00 92.33           C  
ATOM   2819  HB  ILE A 172      -9.736  -3.925   9.302  1.00 92.33           H  
ATOM   2820  O   ILE A 172      -7.349  -6.356   7.050  1.00 92.33           O  
ATOM   2821  CG1 ILE A 172      -9.632  -2.615   7.622  1.00 92.33           C  
ATOM   2822 HG12 ILE A 172     -10.668  -2.788   7.330  1.00 92.33           H  
ATOM   2823 HG13 ILE A 172      -9.038  -2.487   6.717  1.00 92.33           H  
ATOM   2824  CG2 ILE A 172      -7.708  -3.747   8.947  1.00 92.33           C  
ATOM   2825 HG21 ILE A 172      -7.622  -4.425   9.796  1.00 92.33           H  
ATOM   2826 HG22 ILE A 172      -6.989  -4.044   8.184  1.00 92.33           H  
ATOM   2827 HG23 ILE A 172      -7.513  -2.744   9.328  1.00 92.33           H  
ATOM   2828  CD1 ILE A 172      -9.587  -1.318   8.436  1.00 92.33           C  
ATOM   2829 HD11 ILE A 172      -9.938  -1.504   9.451  1.00 92.33           H  
ATOM   2830 HD12 ILE A 172      -8.568  -0.933   8.480  1.00 92.33           H  
ATOM   2831 HD13 ILE A 172     -10.222  -0.570   7.962  1.00 92.33           H  
ATOM   2832  N   SER A 173      -8.457  -6.942   8.910  1.00 92.88           N  
ATOM   2833  H   SER A 173      -9.259  -6.766   9.497  1.00 92.88           H  
ATOM   2834  CA  SER A 173      -7.527  -8.002   9.291  1.00 92.88           C  
ATOM   2835  HA  SER A 173      -6.517  -7.592   9.272  1.00 92.88           H  
ATOM   2836  C   SER A 173      -7.559  -9.161   8.308  1.00 92.88           C  
ATOM   2837  CB  SER A 173      -7.821  -8.517  10.700  1.00 92.88           C  
ATOM   2838  HB2 SER A 173      -8.842  -8.891  10.770  1.00 92.88           H  
ATOM   2839  HB3 SER A 173      -7.133  -9.330  10.932  1.00 92.88           H  
ATOM   2840  O   SER A 173      -6.503  -9.637   7.892  1.00 92.88           O  
ATOM   2841  OG  SER A 173      -7.624  -7.476  11.625  1.00 92.88           O  
ATOM   2842  HG  SER A 173      -8.419  -6.937  11.639  1.00 92.88           H  
ATOM   2843  N   GLU A 174      -8.753  -9.581   7.906  1.00 93.02           N  
ATOM   2844  H   GLU A 174      -9.577  -9.145   8.295  1.00 93.02           H  
ATOM   2845  CA  GLU A 174      -8.954 -10.628   6.906  1.00 93.02           C  
ATOM   2846  HA  GLU A 174      -8.425 -11.532   7.209  1.00 93.02           H  
ATOM   2847  C   GLU A 174      -8.387 -10.208   5.542  1.00 93.02           C  
ATOM   2848  CB  GLU A 174     -10.452 -10.955   6.822  1.00 93.02           C  
ATOM   2849  HB2 GLU A 174     -11.009 -10.032   6.661  1.00 93.02           H  
ATOM   2850  HB3 GLU A 174     -10.617 -11.617   5.972  1.00 93.02           H  
ATOM   2851  O   GLU A 174      -7.612 -10.955   4.936  1.00 93.02           O  
ATOM   2852  CG  GLU A 174     -10.954 -11.654   8.100  1.00 93.02           C  
ATOM   2853  HG2 GLU A 174     -10.674 -11.063   8.972  1.00 93.02           H  
ATOM   2854  HG3 GLU A 174     -10.451 -12.617   8.185  1.00 93.02           H  
ATOM   2855  CD  GLU A 174     -12.476 -11.871   8.123  1.00 93.02           C  
ATOM   2856  OE1 GLU A 174     -12.973 -12.321   9.184  1.00 93.02           O  
ATOM   2857  OE2 GLU A 174     -13.126 -11.589   7.093  1.00 93.02           O  
ATOM   2858  N   PHE A 175      -8.667  -8.975   5.105  1.00 93.56           N  
ATOM   2859  H   PHE A 175      -9.327  -8.422   5.632  1.00 93.56           H  
ATOM   2860  CA  PHE A 175      -8.126  -8.416   3.865  1.00 93.56           C  
ATOM   2861  HA  PHE A 175      -8.444  -9.041   3.031  1.00 93.56           H  
ATOM   2862  C   PHE A 175      -6.591  -8.388   3.867  1.00 93.56           C  
ATOM   2863  CB  PHE A 175      -8.696  -7.005   3.663  1.00 93.56           C  
ATOM   2864  HB2 PHE A 175      -9.784  -7.062   3.675  1.00 93.56           H  
ATOM   2865  HB3 PHE A 175      -8.396  -6.368   4.494  1.00 93.56           H  
ATOM   2866  O   PHE A 175      -5.945  -8.834   2.917  1.00 93.56           O  
ATOM   2867  CG  PHE A 175      -8.255  -6.359   2.364  1.00 93.56           C  
ATOM   2868  CD1 PHE A 175      -7.017  -5.690   2.286  1.00 93.56           C  
ATOM   2869  HD1 PHE A 175      -6.389  -5.621   3.162  1.00 93.56           H  
ATOM   2870  CD2 PHE A 175      -9.076  -6.441   1.226  1.00 93.56           C  
ATOM   2871  HD2 PHE A 175     -10.032  -6.940   1.279  1.00 93.56           H  
ATOM   2872  CE1 PHE A 175      -6.601  -5.107   1.076  1.00 93.56           C  
ATOM   2873  HE1 PHE A 175      -5.666  -4.569   1.018  1.00 93.56           H  
ATOM   2874  CE2 PHE A 175      -8.653  -5.871   0.013  1.00 93.56           C  
ATOM   2875  HE2 PHE A 175      -9.287  -5.928  -0.859  1.00 93.56           H  
ATOM   2876  CZ  PHE A 175      -7.422  -5.196  -0.059  1.00 93.56           C  
ATOM   2877  HZ  PHE A 175      -7.124  -4.717  -0.980  1.00 93.56           H  
ATOM   2878  N   ALA A 176      -5.977  -7.892   4.943  1.00 93.33           N  
ATOM   2879  H   ALA A 176      -6.545  -7.527   5.694  1.00 93.33           H  
ATOM   2880  CA  ALA A 176      -4.524  -7.779   5.031  1.00 93.33           C  
ATOM   2881  HA  ALA A 176      -4.167  -7.252   4.146  1.00 93.33           H  
ATOM   2882  C   ALA A 176      -3.814  -9.140   5.070  1.00 93.33           C  
ATOM   2883  CB  ALA A 176      -4.179  -6.947   6.257  1.00 93.33           C  
ATOM   2884  HB1 ALA A 176      -4.516  -5.922   6.101  1.00 93.33           H  
ATOM   2885  HB2 ALA A 176      -4.688  -7.362   7.127  1.00 93.33           H  
ATOM   2886  HB3 ALA A 176      -3.100  -6.947   6.409  1.00 93.33           H  
ATOM   2887  O   ALA A 176      -2.773  -9.297   4.419  1.00 93.33           O  
ATOM   2888  N   LYS A 177      -4.380 -10.126   5.783  1.00 92.93           N  
ATOM   2889  H   LYS A 177      -5.225  -9.921   6.298  1.00 92.93           H  
ATOM   2890  CA  LYS A 177      -3.881 -11.511   5.781  1.00 92.93           C  
ATOM   2891  HA  LYS A 177      -2.838 -11.530   6.097  1.00 92.93           H  
ATOM   2892  C   LYS A 177      -3.914 -12.103   4.375  1.00 92.93           C  
ATOM   2893  CB  LYS A 177      -4.712 -12.387   6.736  1.00 92.93           C  
ATOM   2894  HB2 LYS A 177      -5.774 -12.209   6.566  1.00 92.93           H  
ATOM   2895  HB3 LYS A 177      -4.505 -13.436   6.524  1.00 92.93           H  
ATOM   2896  O   LYS A 177      -2.941 -12.726   3.956  1.00 92.93           O  
ATOM   2897  CG  LYS A 177      -4.370 -12.124   8.207  1.00 92.93           C  
ATOM   2898  HG2 LYS A 177      -3.323 -12.374   8.380  1.00 92.93           H  
ATOM   2899  HG3 LYS A 177      -4.516 -11.064   8.416  1.00 92.93           H  
ATOM   2900  CD  LYS A 177      -5.253 -12.950   9.155  1.00 92.93           C  
ATOM   2901  HD2 LYS A 177      -5.092 -14.010   8.955  1.00 92.93           H  
ATOM   2902  HD3 LYS A 177      -6.299 -12.708   8.969  1.00 92.93           H  
ATOM   2903  CE  LYS A 177      -4.905 -12.643  10.619  1.00 92.93           C  
ATOM   2904  HE2 LYS A 177      -3.839 -12.813  10.768  1.00 92.93           H  
ATOM   2905  HE3 LYS A 177      -5.100 -11.587  10.808  1.00 92.93           H  
ATOM   2906  NZ  LYS A 177      -5.691 -13.465  11.573  1.00 92.93           N  
ATOM   2907  HZ1 LYS A 177      -6.682 -13.304  11.462  1.00 92.93           H  
ATOM   2908  HZ2 LYS A 177      -5.436 -13.242  12.524  1.00 92.93           H  
ATOM   2909  HZ3 LYS A 177      -5.509 -14.449  11.432  1.00 92.93           H  
ATOM   2910  N   ARG A 178      -5.002 -11.867   3.636  1.00 93.05           N  
ATOM   2911  H   ARG A 178      -5.769 -11.373   4.069  1.00 93.05           H  
ATOM   2912  CA  ARG A 178      -5.199 -12.422   2.293  1.00 93.05           C  
ATOM   2913  HA  ARG A 178      -4.896 -13.469   2.308  1.00 93.05           H  
ATOM   2914  C   ARG A 178      -4.327 -11.751   1.229  1.00 93.05           C  
ATOM   2915  CB  ARG A 178      -6.697 -12.359   1.962  1.00 93.05           C  
ATOM   2916  HB2 ARG A 178      -7.259 -12.767   2.802  1.00 93.05           H  
ATOM   2917  HB3 ARG A 178      -7.001 -11.322   1.816  1.00 93.05           H  
ATOM   2918  O   ARG A 178      -3.741 -12.445   0.404  1.00 93.05           O  
ATOM   2919  CG  ARG A 178      -7.037 -13.179   0.712  1.00 93.05           C  
ATOM   2920  HG2 ARG A 178      -6.673 -14.199   0.831  1.00 93.05           H  
ATOM   2921  HG3 ARG A 178      -6.554 -12.737  -0.159  1.00 93.05           H  
ATOM   2922  CD  ARG A 178      -8.552 -13.214   0.507  1.00 93.05           C  
ATOM   2923  HD2 ARG A 178      -8.939 -12.195   0.541  1.00 93.05           H  
ATOM   2924  HD3 ARG A 178      -9.000 -13.784   1.321  1.00 93.05           H  
ATOM   2925  NE  ARG A 178      -8.909 -13.822  -0.786  1.00 93.05           N  
ATOM   2926  HE  ARG A 178      -8.194 -13.875  -1.498  1.00 93.05           H  
ATOM   2927  NH1 ARG A 178     -11.178 -14.000  -0.439  1.00 93.05           N  
ATOM   2928 HH11 ARG A 178     -11.064 -13.662   0.507  1.00 93.05           H  
ATOM   2929 HH12 ARG A 178     -12.091 -14.255  -0.787  1.00 93.05           H  
ATOM   2930  NH2 ARG A 178     -10.292 -14.579  -2.405  1.00 93.05           N  
ATOM   2931 HH21 ARG A 178      -9.501 -14.543  -3.031  1.00 93.05           H  
ATOM   2932 HH22 ARG A 178     -11.211 -14.795  -2.765  1.00 93.05           H  
ATOM   2933  CZ  ARG A 178     -10.124 -14.132  -1.197  1.00 93.05           C  
ATOM   2934  N   TYR A 179      -4.216 -10.422   1.244  1.00 94.11           N  
ATOM   2935  H   TYR A 179      -4.792  -9.924   1.907  1.00 94.11           H  
ATOM   2936  CA  TYR A 179      -3.671  -9.673   0.103  1.00 94.11           C  
ATOM   2937  HA  TYR A 179      -3.444 -10.363  -0.709  1.00 94.11           H  
ATOM   2938  C   TYR A 179      -2.362  -8.918   0.381  1.00 94.11           C  
ATOM   2939  CB  TYR A 179      -4.761  -8.728  -0.411  1.00 94.11           C  
ATOM   2940  HB2 TYR A 179      -4.965  -7.982   0.357  1.00 94.11           H  
ATOM   2941  HB3 TYR A 179      -4.373  -8.196  -1.279  1.00 94.11           H  
ATOM   2942  O   TYR A 179      -1.517  -8.798  -0.509  1.00 94.11           O  
ATOM   2943  CG  TYR A 179      -6.064  -9.407  -0.810  1.00 94.11           C  
ATOM   2944  CD1 TYR A 179      -6.072 -10.485  -1.713  1.00 94.11           C  
ATOM   2945  HD1 TYR A 179      -5.139 -10.879  -2.090  1.00 94.11           H  
ATOM   2946  CD2 TYR A 179      -7.281  -8.941  -0.287  1.00 94.11           C  
ATOM   2947  HD2 TYR A 179      -7.269  -8.131   0.428  1.00 94.11           H  
ATOM   2948  CE1 TYR A 179      -7.288 -11.051  -2.138  1.00 94.11           C  
ATOM   2949  HE1 TYR A 179      -7.298 -11.848  -2.866  1.00 94.11           H  
ATOM   2950  CE2 TYR A 179      -8.504  -9.504  -0.699  1.00 94.11           C  
ATOM   2951  HE2 TYR A 179      -9.434  -9.119  -0.307  1.00 94.11           H  
ATOM   2952  OH  TYR A 179      -9.684 -11.099  -2.049  1.00 94.11           O  
ATOM   2953  HH  TYR A 179     -10.439 -10.576  -1.768  1.00 94.11           H  
ATOM   2954  CZ  TYR A 179      -8.509 -10.554  -1.641  1.00 94.11           C  
ATOM   2955  N   ILE A 180      -2.141  -8.424   1.604  1.00 92.71           N  
ATOM   2956  H   ILE A 180      -2.824  -8.609   2.325  1.00 92.71           H  
ATOM   2957  CA  ILE A 180      -0.975  -7.579   1.923  1.00 92.71           C  
ATOM   2958  HA  ILE A 180      -0.685  -7.041   1.020  1.00 92.71           H  
ATOM   2959  C   ILE A 180       0.244  -8.433   2.307  1.00 92.71           C  
ATOM   2960  CB  ILE A 180      -1.351  -6.501   2.970  1.00 92.71           C  
ATOM   2961  HB  ILE A 180      -1.743  -6.995   3.859  1.00 92.71           H  
ATOM   2962  O   ILE A 180       1.341  -8.179   1.812  1.00 92.71           O  
ATOM   2963  CG1 ILE A 180      -2.446  -5.575   2.382  1.00 92.71           C  
ATOM   2964 HG12 ILE A 180      -3.328  -6.166   2.136  1.00 92.71           H  
ATOM   2965 HG13 ILE A 180      -2.078  -5.130   1.458  1.00 92.71           H  
ATOM   2966  CG2 ILE A 180      -0.137  -5.659   3.407  1.00 92.71           C  
ATOM   2967 HG21 ILE A 180       0.155  -4.980   2.605  1.00 92.71           H  
ATOM   2968 HG22 ILE A 180       0.711  -6.289   3.677  1.00 92.71           H  
ATOM   2969 HG23 ILE A 180      -0.395  -5.067   4.285  1.00 92.71           H  
ATOM   2970  CD1 ILE A 180      -2.903  -4.443   3.308  1.00 92.71           C  
ATOM   2971 HD11 ILE A 180      -2.080  -3.763   3.527  1.00 92.71           H  
ATOM   2972 HD12 ILE A 180      -3.297  -4.851   4.238  1.00 92.71           H  
ATOM   2973 HD13 ILE A 180      -3.683  -3.875   2.800  1.00 92.71           H  
ATOM   2974  N   ARG A 181       0.068  -9.489   3.116  1.00 87.80           N  
ATOM   2975  H   ARG A 181      -0.875  -9.664   3.433  1.00 87.80           H  
ATOM   2976  CA  ARG A 181       1.158 -10.347   3.646  1.00 87.80           C  
ATOM   2977  HA  ARG A 181       0.687 -11.071   4.312  1.00 87.80           H  
ATOM   2978  C   ARG A 181       2.168  -9.599   4.536  1.00 87.80           C  
ATOM   2979  CB  ARG A 181       1.854 -11.161   2.533  1.00 87.80           C  
ATOM   2980  HB2 ARG A 181       2.594 -11.806   3.007  1.00 87.80           H  
ATOM   2981  HB3 ARG A 181       2.389 -10.491   1.860  1.00 87.80           H  
ATOM   2982  O   ARG A 181       3.390  -9.750   4.413  1.00 87.80           O  
ATOM   2983  CG  ARG A 181       0.906 -12.044   1.709  1.00 87.80           C  
ATOM   2984  HG2 ARG A 181       0.202 -11.412   1.167  1.00 87.80           H  
ATOM   2985  HG3 ARG A 181       0.341 -12.699   2.372  1.00 87.80           H  
ATOM   2986  CD  ARG A 181       1.681 -12.893   0.691  1.00 87.80           C  
ATOM   2987  HD2 ARG A 181       2.290 -12.234   0.073  1.00 87.80           H  
ATOM   2988  HD3 ARG A 181       0.955 -13.399   0.054  1.00 87.80           H  
ATOM   2989  NE  ARG A 181       2.546 -13.905   1.330  1.00 87.80           N  
ATOM   2990  HE  ARG A 181       2.511 -13.970   2.337  1.00 87.80           H  
ATOM   2991  NH1 ARG A 181       3.354 -14.863  -0.603  1.00 87.80           N  
ATOM   2992 HH11 ARG A 181       2.726 -14.307  -1.164  1.00 87.80           H  
ATOM   2993 HH12 ARG A 181       3.868 -15.599  -1.066  1.00 87.80           H  
ATOM   2994  NH2 ARG A 181       4.011 -15.650   1.377  1.00 87.80           N  
ATOM   2995 HH21 ARG A 181       4.540 -16.354   0.882  1.00 87.80           H  
ATOM   2996 HH22 ARG A 181       3.949 -15.694   2.384  1.00 87.80           H  
ATOM   2997  CZ  ARG A 181       3.298 -14.794   0.699  1.00 87.80           C  
ATOM   2998  N   ALA A 182       1.658  -8.797   5.465  1.00 90.65           N  
ATOM   2999  H   ALA A 182       0.651  -8.730   5.523  1.00 90.65           H  
ATOM   3000  CA  ALA A 182       2.444  -8.083   6.472  1.00 90.65           C  
ATOM   3001  HA  ALA A 182       3.490  -8.382   6.403  1.00 90.65           H  
ATOM   3002  C   ALA A 182       1.991  -8.467   7.892  1.00 90.65           C  
ATOM   3003  CB  ALA A 182       2.378  -6.582   6.162  1.00 90.65           C  
ATOM   3004  HB1 ALA A 182       3.000  -6.030   6.867  1.00 90.65           H  
ATOM   3005  HB2 ALA A 182       2.734  -6.393   5.149  1.00 90.65           H  
ATOM   3006  HB3 ALA A 182       1.348  -6.235   6.241  1.00 90.65           H  
ATOM   3007  O   ALA A 182       1.457  -7.629   8.610  1.00 90.65           O  
ATOM   3008  N   ASN A 183       2.174  -9.741   8.262  1.00 91.34           N  
ATOM   3009  H   ASN A 183       2.584 -10.390   7.605  1.00 91.34           H  
ATOM   3010  CA  ASN A 183       1.672 -10.310   9.522  1.00 91.34           C  
ATOM   3011  HA  ASN A 183       0.589 -10.192   9.552  1.00 91.34           H  
ATOM   3012  C   ASN A 183       2.210  -9.574  10.757  1.00 91.34           C  
ATOM   3013  CB  ASN A 183       1.983 -11.814   9.580  1.00 91.34           C  
ATOM   3014  HB2 ASN A 183       3.057 -11.975   9.488  1.00 91.34           H  
ATOM   3015  HB3 ASN A 183       1.684 -12.187  10.560  1.00 91.34           H  
ATOM   3016  O   ASN A 183       1.414  -9.138  11.571  1.00 91.34           O  
ATOM   3017  CG  ASN A 183       1.252 -12.638   8.534  1.00 91.34           C  
ATOM   3018  ND2 ASN A 183       1.590 -13.900   8.419  1.00 91.34           N  
ATOM   3019 HD21 ASN A 183       1.029 -14.469   7.801  1.00 91.34           H  
ATOM   3020 HD22 ASN A 183       2.224 -14.301   9.095  1.00 91.34           H  
ATOM   3021  OD1 ASN A 183       0.412 -12.169   7.779  1.00 91.34           O  
ATOM   3022  N   ASP A 184       3.512  -9.293  10.831  1.00 92.43           N  
ATOM   3023  H   ASP A 184       4.158  -9.887  10.331  1.00 92.43           H  
ATOM   3024  CA  ASP A 184       4.083  -8.573  11.982  1.00 92.43           C  
ATOM   3025  HA  ASP A 184       3.900  -9.159  12.883  1.00 92.43           H  
ATOM   3026  C   ASP A 184       3.451  -7.181  12.173  1.00 92.43           C  
ATOM   3027  CB  ASP A 184       5.605  -8.412  11.805  1.00 92.43           C  
ATOM   3028  HB2 ASP A 184       6.027  -8.042  12.740  1.00 92.43           H  
ATOM   3029  HB3 ASP A 184       5.784  -7.656  11.041  1.00 92.43           H  
ATOM   3030  O   ASP A 184       3.163  -6.753  13.289  1.00 92.43           O  
ATOM   3031  CG  ASP A 184       6.352  -9.687  11.396  1.00 92.43           C  
ATOM   3032  OD1 ASP A 184       5.796 -10.792  11.564  1.00 92.43           O  
ATOM   3033  OD2 ASP A 184       7.421  -9.528  10.769  1.00 92.43           O  
ATOM   3034  N   ASN A 185       3.179  -6.472  11.071  1.00 92.93           N  
ATOM   3035  H   ASN A 185       3.410  -6.886  10.179  1.00 92.93           H  
ATOM   3036  CA  ASN A 185       2.485  -5.181  11.110  1.00 92.93           C  
ATOM   3037  HA  ASN A 185       2.955  -4.543  11.858  1.00 92.93           H  
ATOM   3038  C   ASN A 185       1.013  -5.340  11.505  1.00 92.93           C  
ATOM   3039  CB  ASN A 185       2.571  -4.498   9.738  1.00 92.93           C  
ATOM   3040  HB2 ASN A 185       2.211  -5.177   8.965  1.00 92.93           H  
ATOM   3041  HB3 ASN A 185       1.911  -3.631   9.750  1.00 92.93           H  
ATOM   3042  O   ASN A 185       0.453  -4.467  12.167  1.00 92.93           O  
ATOM   3043  CG  ASN A 185       3.953  -4.008   9.366  1.00 92.93           C  
ATOM   3044  ND2 ASN A 185       4.040  -3.365   8.230  1.00 92.93           N  
ATOM   3045 HD21 ASN A 185       4.846  -2.761   8.161  1.00 92.93           H  
ATOM   3046 HD22 ASN A 185       3.183  -3.043   7.803  1.00 92.93           H  
ATOM   3047  OD1 ASN A 185       4.939  -4.172  10.061  1.00 92.93           O  
ATOM   3048  N   LEU A 186       0.388  -6.443  11.088  1.00 92.50           N  
ATOM   3049  H   LEU A 186       0.935  -7.140  10.603  1.00 92.50           H  
ATOM   3050  CA  LEU A 186      -0.974  -6.799  11.459  1.00 92.50           C  
ATOM   3051  HA  LEU A 186      -1.638  -5.984  11.172  1.00 92.50           H  
ATOM   3052  C   LEU A 186      -1.098  -7.001  12.969  1.00 92.50           C  
ATOM   3053  CB  LEU A 186      -1.365  -8.100  10.738  1.00 92.50           C  
ATOM   3054  HB2 LEU A 186      -0.953  -8.951  11.280  1.00 92.50           H  
ATOM   3055  HB3 LEU A 186      -0.956  -8.115   9.728  1.00 92.50           H  
ATOM   3056  O   LEU A 186      -2.014  -6.457  13.581  1.00 92.50           O  
ATOM   3057  CG  LEU A 186      -2.877  -8.285  10.693  1.00 92.50           C  
ATOM   3058  HG  LEU A 186      -3.348  -7.951  11.617  1.00 92.50           H  
ATOM   3059  CD1 LEU A 186      -3.407  -7.489   9.514  1.00 92.50           C  
ATOM   3060 HD11 LEU A 186      -3.116  -6.443   9.608  1.00 92.50           H  
ATOM   3061 HD12 LEU A 186      -2.970  -7.890   8.599  1.00 92.50           H  
ATOM   3062 HD13 LEU A 186      -4.491  -7.591   9.463  1.00 92.50           H  
ATOM   3063  CD2 LEU A 186      -3.236  -9.742  10.448  1.00 92.50           C  
ATOM   3064 HD21 LEU A 186      -4.316  -9.816  10.326  1.00 92.50           H  
ATOM   3065 HD22 LEU A 186      -2.920 -10.326  11.312  1.00 92.50           H  
ATOM   3066 HD23 LEU A 186      -2.717 -10.108   9.562  1.00 92.50           H  
ATOM   3067  N   ASP A 187      -0.163  -7.749  13.550  1.00 93.52           N  
ATOM   3068  H   ASP A 187       0.509  -8.217  12.959  1.00 93.52           H  
ATOM   3069  CA  ASP A 187      -0.148  -8.086  14.969  1.00 93.52           C  
ATOM   3070  HA  ASP A 187      -1.129  -8.465  15.257  1.00 93.52           H  
ATOM   3071  C   ASP A 187       0.128  -6.841  15.816  1.00 93.52           C  
ATOM   3072  CB  ASP A 187       0.882  -9.199  15.223  1.00 93.52           C  
ATOM   3073  HB2 ASP A 187       0.936  -9.384  16.295  1.00 93.52           H  
ATOM   3074  HB3 ASP A 187       1.862  -8.861  14.887  1.00 93.52           H  
ATOM   3075  O   ASP A 187      -0.608  -6.568  16.764  1.00 93.52           O  
ATOM   3076  CG  ASP A 187       0.525 -10.519  14.520  1.00 93.52           C  
ATOM   3077  OD1 ASP A 187      -0.678 -10.737  14.230  1.00 93.52           O  
ATOM   3078  OD2 ASP A 187       1.463 -11.301  14.259  1.00 93.52           O  
ATOM   3079  N   LYS A 188       1.106  -6.013  15.413  1.00 94.77           N  
ATOM   3080  H   LYS A 188       1.689  -6.319  14.647  1.00 94.77           H  
ATOM   3081  CA  LYS A 188       1.367  -4.704  16.038  1.00 94.77           C  
ATOM   3082  HA  LYS A 188       1.645  -4.850  17.082  1.00 94.77           H  
ATOM   3083  C   LYS A 188       0.121  -3.818  16.053  1.00 94.77           C  
ATOM   3084  CB  LYS A 188       2.506  -3.979  15.305  1.00 94.77           C  
ATOM   3085  HB2 LYS A 188       2.497  -2.929  15.598  1.00 94.77           H  
ATOM   3086  HB3 LYS A 188       2.334  -4.032  14.230  1.00 94.77           H  
ATOM   3087  O   LYS A 188      -0.229  -3.267  17.092  1.00 94.77           O  
ATOM   3088  CG  LYS A 188       3.889  -4.551  15.642  1.00 94.77           C  
ATOM   3089  HG2 LYS A 188       4.092  -4.398  16.702  1.00 94.77           H  
ATOM   3090  HG3 LYS A 188       3.920  -5.620  15.433  1.00 94.77           H  
ATOM   3091  CD  LYS A 188       4.956  -3.830  14.809  1.00 94.77           C  
ATOM   3092  HD2 LYS A 188       4.924  -2.765  15.038  1.00 94.77           H  
ATOM   3093  HD3 LYS A 188       4.734  -3.971  13.751  1.00 94.77           H  
ATOM   3094  CE  LYS A 188       6.354  -4.377  15.107  1.00 94.77           C  
ATOM   3095  HE2 LYS A 188       6.542  -4.284  16.177  1.00 94.77           H  
ATOM   3096  HE3 LYS A 188       6.374  -5.437  14.853  1.00 94.77           H  
ATOM   3097  NZ  LYS A 188       7.389  -3.638  14.338  1.00 94.77           N  
ATOM   3098  HZ1 LYS A 188       7.227  -3.726  13.345  1.00 94.77           H  
ATOM   3099  HZ2 LYS A 188       8.314  -3.988  14.543  1.00 94.77           H  
ATOM   3100  HZ3 LYS A 188       7.368  -2.653  14.561  1.00 94.77           H  
ATOM   3101  N   ARG A 189      -0.574  -3.705  14.919  1.00 93.40           N  
ATOM   3102  H   ARG A 189      -0.222  -4.185  14.103  1.00 93.40           H  
ATOM   3103  CA  ARG A 189      -1.795  -2.898  14.798  1.00 93.40           C  
ATOM   3104  HA  ARG A 189      -1.597  -1.891  15.166  1.00 93.40           H  
ATOM   3105  C   ARG A 189      -2.939  -3.454  15.646  1.00 93.40           C  
ATOM   3106  CB  ARG A 189      -2.178  -2.828  13.320  1.00 93.40           C  
ATOM   3107  HB2 ARG A 189      -1.367  -2.363  12.759  1.00 93.40           H  
ATOM   3108  HB3 ARG A 189      -2.282  -3.850  12.955  1.00 93.40           H  
ATOM   3109  O   ARG A 189      -3.623  -2.681  16.305  1.00 93.40           O  
ATOM   3110  CG  ARG A 189      -3.468  -2.022  13.076  1.00 93.40           C  
ATOM   3111  HG2 ARG A 189      -3.211  -0.972  12.943  1.00 93.40           H  
ATOM   3112  HG3 ARG A 189      -4.168  -2.097  13.908  1.00 93.40           H  
ATOM   3113  CD  ARG A 189      -4.200  -2.524  11.842  1.00 93.40           C  
ATOM   3114  HD2 ARG A 189      -5.095  -1.914  11.715  1.00 93.40           H  
ATOM   3115  HD3 ARG A 189      -3.542  -2.404  10.981  1.00 93.40           H  
ATOM   3116  NE  ARG A 189      -4.613  -3.924  11.993  1.00 93.40           N  
ATOM   3117  HE  ARG A 189      -4.750  -4.272  12.931  1.00 93.40           H  
ATOM   3118  NH1 ARG A 189      -4.774  -4.440   9.765  1.00 93.40           N  
ATOM   3119 HH11 ARG A 189      -4.442  -3.513   9.542  1.00 93.40           H  
ATOM   3120 HH12 ARG A 189      -5.076  -5.094   9.057  1.00 93.40           H  
ATOM   3121  NH2 ARG A 189      -5.359  -5.916  11.341  1.00 93.40           N  
ATOM   3122 HH21 ARG A 189      -5.494  -6.105  12.323  1.00 93.40           H  
ATOM   3123 HH22 ARG A 189      -5.944  -6.453  10.716  1.00 93.40           H  
ATOM   3124  CZ  ARG A 189      -4.904  -4.753  11.024  1.00 93.40           C  
ATOM   3125  N   ASN A 190      -3.172  -4.766  15.615  1.00 94.20           N  
ATOM   3126  H   ASN A 190      -2.571  -5.354  15.057  1.00 94.20           H  
ATOM   3127  CA  ASN A 190      -4.236  -5.384  16.408  1.00 94.20           C  
ATOM   3128  HA  ASN A 190      -5.189  -4.912  16.168  1.00 94.20           H  
ATOM   3129  C   ASN A 190      -4.006  -5.149  17.904  1.00 94.20           C  
ATOM   3130  CB  ASN A 190      -4.321  -6.882  16.078  1.00 94.20           C  
ATOM   3131  HB2 ASN A 190      -4.950  -7.371  16.821  1.00 94.20           H  
ATOM   3132  HB3 ASN A 190      -3.327  -7.326  16.133  1.00 94.20           H  
ATOM   3133  O   ASN A 190      -4.927  -4.726  18.593  1.00 94.20           O  
ATOM   3134  CG  ASN A 190      -4.925  -7.164  14.717  1.00 94.20           C  
ATOM   3135  ND2 ASN A 190      -4.797  -8.377  14.235  1.00 94.20           N  
ATOM   3136 HD21 ASN A 190      -4.225  -9.046  14.731  1.00 94.20           H  
ATOM   3137 HD22 ASN A 190      -5.250  -8.569  13.353  1.00 94.20           H  
ATOM   3138  OD1 ASN A 190      -5.516  -6.319  14.058  1.00 94.20           O  
ATOM   3139  N   SER A 191      -2.773  -5.333  18.382  1.00 95.27           N  
ATOM   3140  H   SER A 191      -2.062  -5.735  17.789  1.00 95.27           H  
ATOM   3141  CA  SER A 191      -2.399  -5.006  19.762  1.00 95.27           C  
ATOM   3142  HA  SER A 191      -3.016  -5.585  20.448  1.00 95.27           H  
ATOM   3143  C   SER A 191      -2.618  -3.525  20.081  1.00 95.27           C  
ATOM   3144  CB  SER A 191      -0.936  -5.380  20.004  1.00 95.27           C  
ATOM   3145  HB2 SER A 191      -0.300  -4.852  19.294  1.00 95.27           H  
ATOM   3146  HB3 SER A 191      -0.650  -5.099  21.018  1.00 95.27           H  
ATOM   3147  O   SER A 191      -3.215  -3.208  21.107  1.00 95.27           O  
ATOM   3148  OG  SER A 191      -0.777  -6.776  19.842  1.00 95.27           O  
ATOM   3149  HG  SER A 191       0.016  -6.942  19.327  1.00 95.27           H  
ATOM   3150  N   ALA A 192      -2.217  -2.620  19.180  1.00 95.88           N  
ATOM   3151  H   ALA A 192      -1.692  -2.927  18.374  1.00 95.88           H  
ATOM   3152  CA  ALA A 192      -2.428  -1.185  19.352  1.00 95.88           C  
ATOM   3153  HA  ALA A 192      -1.975  -0.881  20.296  1.00 95.88           H  
ATOM   3154  C   ALA A 192      -3.918  -0.812  19.421  1.00 95.88           C  
ATOM   3155  CB  ALA A 192      -1.717  -0.440  18.218  1.00 95.88           C  
ATOM   3156  HB1 ALA A 192      -1.854   0.634  18.340  1.00 95.88           H  
ATOM   3157  HB2 ALA A 192      -2.122  -0.750  17.255  1.00 95.88           H  
ATOM   3158  HB3 ALA A 192      -0.650  -0.661  18.248  1.00 95.88           H  
ATOM   3159  O   ALA A 192      -4.278   0.068  20.194  1.00 95.88           O  
ATOM   3160  N   TYR A 193      -4.800  -1.482  18.674  1.00 95.62           N  
ATOM   3161  H   TYR A 193      -4.466  -2.196  18.044  1.00 95.62           H  
ATOM   3162  CA  TYR A 193      -6.240  -1.250  18.799  1.00 95.62           C  
ATOM   3163  HA  TYR A 193      -6.436  -0.184  18.687  1.00 95.62           H  
ATOM   3164  C   TYR A 193      -6.765  -1.652  20.178  1.00 95.62           C  
ATOM   3165  CB  TYR A 193      -7.012  -2.000  17.714  1.00 95.62           C  
ATOM   3166  HB2 TYR A 193      -6.757  -3.059  17.747  1.00 95.62           H  
ATOM   3167  HB3 TYR A 193      -6.734  -1.622  16.730  1.00 95.62           H  
ATOM   3168  O   TYR A 193      -7.372  -0.831  20.857  1.00 95.62           O  
ATOM   3169  CG  TYR A 193      -8.507  -1.845  17.878  1.00 95.62           C  
ATOM   3170  CD1 TYR A 193      -9.290  -2.929  18.326  1.00 95.62           C  
ATOM   3171  HD1 TYR A 193      -8.832  -3.873  18.582  1.00 95.62           H  
ATOM   3172  CD2 TYR A 193      -9.110  -0.604  17.606  1.00 95.62           C  
ATOM   3173  HD2 TYR A 193      -8.503   0.243  17.322  1.00 95.62           H  
ATOM   3174  CE1 TYR A 193     -10.688  -2.797  18.411  1.00 95.62           C  
ATOM   3175  HE1 TYR A 193     -11.302  -3.625  18.735  1.00 95.62           H  
ATOM   3176  CE2 TYR A 193     -10.503  -0.462  17.735  1.00 95.62           C  
ATOM   3177  HE2 TYR A 193     -10.992   0.486  17.560  1.00 95.62           H  
ATOM   3178  OH  TYR A 193     -12.635  -1.387  18.183  1.00 95.62           O  
ATOM   3179  HH  TYR A 193     -13.082  -2.201  18.427  1.00 95.62           H  
ATOM   3180  CZ  TYR A 193     -11.296  -1.560  18.109  1.00 95.62           C  
ATOM   3181  N   TRP A 194      -6.493  -2.884  20.619  1.00 93.51           N  
ATOM   3182  H   TRP A 194      -5.983  -3.518  20.021  1.00 93.51           H  
ATOM   3183  CA  TRP A 194      -7.018  -3.394  21.890  1.00 93.51           C  
ATOM   3184  HA  TRP A 194      -8.099  -3.250  21.905  1.00 93.51           H  
ATOM   3185  C   TRP A 194      -6.476  -2.646  23.112  1.00 93.51           C  
ATOM   3186  CB  TRP A 194      -6.725  -4.893  21.996  1.00 93.51           C  
ATOM   3187  HB2 TRP A 194      -7.050  -5.238  22.977  1.00 93.51           H  
ATOM   3188  HB3 TRP A 194      -5.648  -5.050  21.929  1.00 93.51           H  
ATOM   3189  O   TRP A 194      -7.168  -2.528  24.113  1.00 93.51           O  
ATOM   3190  CG  TRP A 194      -7.414  -5.738  20.970  1.00 93.51           C  
ATOM   3191  CD1 TRP A 194      -6.809  -6.546  20.071  1.00 93.51           C  
ATOM   3192  HD1 TRP A 194      -5.739  -6.676  19.995  1.00 93.51           H  
ATOM   3193  CD2 TRP A 194      -8.848  -5.872  20.727  1.00 93.51           C  
ATOM   3194  CE2 TRP A 194      -9.035  -6.769  19.631  1.00 93.51           C  
ATOM   3195  CE3 TRP A 194     -10.008  -5.324  21.314  1.00 93.51           C  
ATOM   3196  HE3 TRP A 194      -9.916  -4.641  22.146  1.00 93.51           H  
ATOM   3197  NE1 TRP A 194      -7.761  -7.148  19.272  1.00 93.51           N  
ATOM   3198  HE1 TRP A 194      -7.541  -7.804  18.535  1.00 93.51           H  
ATOM   3199  CH2 TRP A 194     -11.437  -6.522  19.735  1.00 93.51           C  
ATOM   3200  HH2 TRP A 194     -12.428  -6.731  19.358  1.00 93.51           H  
ATOM   3201  CZ2 TRP A 194     -10.305  -7.098  19.135  1.00 93.51           C  
ATOM   3202  HZ2 TRP A 194     -10.414  -7.771  18.297  1.00 93.51           H  
ATOM   3203  CZ3 TRP A 194     -11.286  -5.643  20.820  1.00 93.51           C  
ATOM   3204  HZ3 TRP A 194     -12.162  -5.188  21.261  1.00 93.51           H  
ATOM   3205  N   GLN A 195      -5.265  -2.091  23.031  1.00 95.74           N  
ATOM   3206  H   GLN A 195      -4.709  -2.266  22.206  1.00 95.74           H  
ATOM   3207  CA  GLN A 195      -4.707  -1.231  24.082  1.00 95.74           C  
ATOM   3208  HA  GLN A 195      -4.883  -1.689  25.055  1.00 95.74           H  
ATOM   3209  C   GLN A 195      -5.345   0.166  24.137  1.00 95.74           C  
ATOM   3210  CB  GLN A 195      -3.196  -1.100  23.858  1.00 95.74           C  
ATOM   3211  HB2 GLN A 195      -2.801  -0.302  24.486  1.00 95.74           H  
ATOM   3212  HB3 GLN A 195      -3.011  -0.839  22.816  1.00 95.74           H  
ATOM   3213  O   GLN A 195      -5.160   0.881  25.117  1.00 95.74           O  
ATOM   3214  CG  GLN A 195      -2.457  -2.397  24.215  1.00 95.74           C  
ATOM   3215  HG2 GLN A 195      -2.898  -3.242  23.687  1.00 95.74           H  
ATOM   3216  HG3 GLN A 195      -2.565  -2.577  25.284  1.00 95.74           H  
ATOM   3217  CD  GLN A 195      -0.973  -2.344  23.873  1.00 95.74           C  
ATOM   3218  NE2 GLN A 195      -0.194  -3.284  24.361  1.00 95.74           N  
ATOM   3219 HE21 GLN A 195      -0.573  -3.992  24.973  1.00 95.74           H  
ATOM   3220 HE22 GLN A 195       0.789  -3.186  24.152  1.00 95.74           H  
ATOM   3221  OE1 GLN A 195      -0.472  -1.486  23.165  1.00 95.74           O  
ATOM   3222  N   ASN A 196      -6.062   0.576  23.087  1.00 95.22           N  
ATOM   3223  H   ASN A 196      -6.214  -0.071  22.327  1.00 95.22           H  
ATOM   3224  CA  ASN A 196      -6.591   1.930  22.931  1.00 95.22           C  
ATOM   3225  HA  ASN A 196      -6.473   2.466  23.873  1.00 95.22           H  
ATOM   3226  C   ASN A 196      -8.105   1.956  22.641  1.00 95.22           C  
ATOM   3227  CB  ASN A 196      -5.752   2.666  21.869  1.00 95.22           C  
ATOM   3228  HB2 ASN A 196      -5.784   2.114  20.929  1.00 95.22           H  
ATOM   3229  HB3 ASN A 196      -6.179   3.652  21.686  1.00 95.22           H  
ATOM   3230  O   ASN A 196      -8.640   3.020  22.332  1.00 95.22           O  
ATOM   3231  CG  ASN A 196      -4.309   2.861  22.309  1.00 95.22           C  
ATOM   3232  ND2 ASN A 196      -3.372   2.114  21.791  1.00 95.22           N  
ATOM   3233 HD21 ASN A 196      -3.640   1.363  21.172  1.00 95.22           H  
ATOM   3234 HD22 ASN A 196      -2.448   2.202  22.191  1.00 95.22           H  
ATOM   3235  OD1 ASN A 196      -3.993   3.702  23.128  1.00 95.22           O  
ATOM   3236  N   SER A 197      -8.811   0.826  22.765  1.00 91.60           N  
ATOM   3237  H   SER A 197      -8.332  -0.022  23.031  1.00 91.60           H  
ATOM   3238  CA  SER A 197     -10.248   0.698  22.458  1.00 91.60           C  
ATOM   3239  HA  SER A 197     -10.414   1.018  21.430  1.00 91.60           H  
ATOM   3240  C   SER A 197     -11.145   1.561  23.354  1.00 91.60           C  
ATOM   3241  CB  SER A 197     -10.669  -0.774  22.564  1.00 91.60           C  
ATOM   3242  HB2 SER A 197     -10.154  -1.339  21.787  1.00 91.60           H  
ATOM   3243  HB3 SER A 197     -11.743  -0.864  22.402  1.00 91.60           H  
ATOM   3244  O   SER A 197     -12.252   1.938  22.960  1.00 91.60           O  
ATOM   3245  OG  SER A 197     -10.323  -1.320  23.825  1.00 91.60           O  
ATOM   3246  HG  SER A 197     -10.941  -1.032  24.501  1.00 91.60           H  
ATOM   3247  N   ASP A 198     -10.648   1.920  24.539  1.00 91.48           N  
ATOM   3248  H   ASP A 198      -9.779   1.494  24.828  1.00 91.48           H  
ATOM   3249  CA  ASP A 198     -11.344   2.772  25.507  1.00 91.48           C  
ATOM   3250  HA  ASP A 198     -12.418   2.624  25.389  1.00 91.48           H  
ATOM   3251  C   ASP A 198     -11.093   4.274  25.294  1.00 91.48           C  
ATOM   3252  CB  ASP A 198     -10.981   2.329  26.932  1.00 91.48           C  
ATOM   3253  HB2 ASP A 198      -9.903   2.416  27.067  1.00 91.48           H  
ATOM   3254  HB3 ASP A 198     -11.469   2.990  27.648  1.00 91.48           H  
ATOM   3255  O   ASP A 198     -11.672   5.102  26.001  1.00 91.48           O  
ATOM   3256  CG  ASP A 198     -11.429   0.895  27.229  1.00 91.48           C  
ATOM   3257  OD1 ASP A 198     -12.469   0.478  26.667  1.00 91.48           O  
ATOM   3258  OD2 ASP A 198     -10.713   0.228  28.004  1.00 91.48           O  
ATOM   3259  N   LYS A 199     -10.260   4.660  24.313  1.00 92.24           N  
ATOM   3260  H   LYS A 199      -9.857   3.949  23.720  1.00 92.24           H  
ATOM   3261  CA  LYS A 199     -10.046   6.076  23.981  1.00 92.24           C  
ATOM   3262  HA  LYS A 199      -9.778   6.574  24.913  1.00 92.24           H  
ATOM   3263  C   LYS A 199     -11.345   6.742  23.479  1.00 92.24           C  
ATOM   3264  CB  LYS A 199      -8.892   6.265  22.973  1.00 92.24           C  
ATOM   3265  HB2 LYS A 199      -8.916   7.296  22.618  1.00 92.24           H  
ATOM   3266  HB3 LYS A 199      -9.052   5.628  22.103  1.00 92.24           H  
ATOM   3267  O   LYS A 199     -12.253   6.060  22.990  1.00 92.24           O  
ATOM   3268  CG  LYS A 199      -7.491   6.003  23.563  1.00 92.24           C  
ATOM   3269  HG2 LYS A 199      -7.484   6.266  24.621  1.00 92.24           H  
ATOM   3270  HG3 LYS A 199      -7.259   4.942  23.476  1.00 92.24           H  
ATOM   3271  CD  LYS A 199      -6.401   6.841  22.857  1.00 92.24           C  
ATOM   3272  HD2 LYS A 199      -6.502   7.876  23.183  1.00 92.24           H  
ATOM   3273  HD3 LYS A 199      -6.550   6.797  21.778  1.00 92.24           H  
ATOM   3274  CE  LYS A 199      -4.988   6.326  23.177  1.00 92.24           C  
ATOM   3275  HE2 LYS A 199      -4.966   5.904  24.182  1.00 92.24           H  
ATOM   3276  HE3 LYS A 199      -4.807   5.508  22.480  1.00 92.24           H  
ATOM   3277  NZ  LYS A 199      -3.882   7.315  23.016  1.00 92.24           N  
ATOM   3278  HZ1 LYS A 199      -2.979   6.863  23.002  1.00 92.24           H  
ATOM   3279  HZ2 LYS A 199      -3.855   7.993  23.764  1.00 92.24           H  
ATOM   3280  HZ3 LYS A 199      -3.914   7.792  22.127  1.00 92.24           H  
ATOM   3281  N   PRO A 200     -11.438   8.086  23.557  1.00 92.08           N  
ATOM   3282  CA  PRO A 200     -12.558   8.834  22.995  1.00 92.08           C  
ATOM   3283  HA  PRO A 200     -13.447   8.612  23.586  1.00 92.08           H  
ATOM   3284  C   PRO A 200     -12.818   8.485  21.527  1.00 92.08           C  
ATOM   3285  CB  PRO A 200     -12.197  10.314  23.158  1.00 92.08           C  
ATOM   3286  HB2 PRO A 200     -11.642  10.665  22.289  1.00 92.08           H  
ATOM   3287  HB3 PRO A 200     -13.080  10.931  23.322  1.00 92.08           H  
ATOM   3288  O   PRO A 200     -11.890   8.227  20.759  1.00 92.08           O  
ATOM   3289  CG  PRO A 200     -11.274  10.311  24.374  1.00 92.08           C  
ATOM   3290  HG2 PRO A 200     -10.607  11.174  24.378  1.00 92.08           H  
ATOM   3291  HG3 PRO A 200     -11.867  10.277  25.288  1.00 92.08           H  
ATOM   3292  CD  PRO A 200     -10.507   9.003  24.208  1.00 92.08           C  
ATOM   3293  HD2 PRO A 200     -10.190   8.638  25.184  1.00 92.08           H  
ATOM   3294  HD3 PRO A 200      -9.644   9.172  23.564  1.00 92.08           H  
ATOM   3295  N   VAL A 201     -14.089   8.522  21.120  1.00 91.46           N  
ATOM   3296  H   VAL A 201     -14.805   8.752  21.795  1.00 91.46           H  
ATOM   3297  CA  VAL A 201     -14.507   8.083  19.780  1.00 91.46           C  
ATOM   3298  HA  VAL A 201     -14.175   7.053  19.648  1.00 91.46           H  
ATOM   3299  C   VAL A 201     -13.844   8.891  18.661  1.00 91.46           C  
ATOM   3300  CB  VAL A 201     -16.039   8.105  19.643  1.00 91.46           C  
ATOM   3301  HB  VAL A 201     -16.410   9.114  19.827  1.00 91.46           H  
ATOM   3302  O   VAL A 201     -13.494   8.317  17.631  1.00 91.46           O  
ATOM   3303  CG1 VAL A 201     -16.443   7.676  18.232  1.00 91.46           C  
ATOM   3304 HG11 VAL A 201     -15.712   6.984  17.814  1.00 91.46           H  
ATOM   3305 HG12 VAL A 201     -16.521   8.563  17.603  1.00 91.46           H  
ATOM   3306 HG13 VAL A 201     -17.395   7.146  18.253  1.00 91.46           H  
ATOM   3307  CG2 VAL A 201     -16.704   7.152  20.646  1.00 91.46           C  
ATOM   3308 HG21 VAL A 201     -16.468   7.445  21.669  1.00 91.46           H  
ATOM   3309 HG22 VAL A 201     -16.364   6.131  20.471  1.00 91.46           H  
ATOM   3310 HG23 VAL A 201     -17.787   7.194  20.532  1.00 91.46           H  
ATOM   3311  N   LEU A 202     -13.587  10.184  18.877  1.00 91.82           N  
ATOM   3312  H   LEU A 202     -13.902  10.615  19.735  1.00 91.82           H  
ATOM   3313  CA  LEU A 202     -12.820  10.996  17.934  1.00 91.82           C  
ATOM   3314  HA  LEU A 202     -13.344  10.989  16.978  1.00 91.82           H  
ATOM   3315  C   LEU A 202     -11.416  10.409  17.694  1.00 91.82           C  
ATOM   3316  CB  LEU A 202     -12.761  12.444  18.453  1.00 91.82           C  
ATOM   3317  HB2 LEU A 202     -13.775  12.837  18.528  1.00 91.82           H  
ATOM   3318  HB3 LEU A 202     -12.325  12.447  19.452  1.00 91.82           H  
ATOM   3319  O   LEU A 202     -11.021  10.213  16.548  1.00 91.82           O  
ATOM   3320  CG  LEU A 202     -11.929  13.384  17.559  1.00 91.82           C  
ATOM   3321  HG  LEU A 202     -10.898  13.031  17.523  1.00 91.82           H  
ATOM   3322  CD1 LEU A 202     -12.477  13.465  16.132  1.00 91.82           C  
ATOM   3323 HD11 LEU A 202     -11.900  14.200  15.570  1.00 91.82           H  
ATOM   3324 HD12 LEU A 202     -12.358  12.502  15.636  1.00 91.82           H  
ATOM   3325 HD13 LEU A 202     -13.528  13.753  16.147  1.00 91.82           H  
ATOM   3326  CD2 LEU A 202     -11.922  14.790  18.144  1.00 91.82           C  
ATOM   3327 HD21 LEU A 202     -11.231  15.418  17.583  1.00 91.82           H  
ATOM   3328 HD22 LEU A 202     -11.603  14.766  19.186  1.00 91.82           H  
ATOM   3329 HD23 LEU A 202     -12.923  15.221  18.098  1.00 91.82           H  
ATOM   3330  N   SER A 203     -10.698  10.037  18.759  1.00 93.57           N  
ATOM   3331  H   SER A 203     -11.093  10.157  19.680  1.00 93.57           H  
ATOM   3332  CA  SER A 203      -9.362   9.432  18.657  1.00 93.57           C  
ATOM   3333  HA  SER A 203      -8.725  10.089  18.064  1.00 93.57           H  
ATOM   3334  C   SER A 203      -9.383   8.061  17.974  1.00 93.57           C  
ATOM   3335  CB  SER A 203      -8.741   9.268  20.048  1.00 93.57           C  
ATOM   3336  HB2 SER A 203      -7.719   8.905  19.938  1.00 93.57           H  
ATOM   3337  HB3 SER A 203      -9.310   8.534  20.619  1.00 93.57           H  
ATOM   3338  O   SER A 203      -8.450   7.724  17.237  1.00 93.57           O  
ATOM   3339  OG  SER A 203      -8.727  10.491  20.756  1.00 93.57           O  
ATOM   3340  HG  SER A 203      -8.443  11.186  20.158  1.00 93.57           H  
ATOM   3341  N   LEU A 204     -10.442   7.268  18.190  1.00 94.52           N  
ATOM   3342  H   LEU A 204     -11.153   7.590  18.832  1.00 94.52           H  
ATOM   3343  CA  LEU A 204     -10.664   6.020  17.452  1.00 94.52           C  
ATOM   3344  HA  LEU A 204      -9.779   5.390  17.545  1.00 94.52           H  
ATOM   3345  C   LEU A 204     -10.850   6.310  15.954  1.00 94.52           C  
ATOM   3346  CB  LEU A 204     -11.884   5.254  18.008  1.00 94.52           C  
ATOM   3347  HB2 LEU A 204     -12.060   4.389  17.369  1.00 94.52           H  
ATOM   3348  HB3 LEU A 204     -12.765   5.892  17.927  1.00 94.52           H  
ATOM   3349  O   LEU A 204     -10.174   5.708  15.122  1.00 94.52           O  
ATOM   3350  CG  LEU A 204     -11.777   4.757  19.462  1.00 94.52           C  
ATOM   3351  HG  LEU A 204     -11.574   5.599  20.123  1.00 94.52           H  
ATOM   3352  CD1 LEU A 204     -13.094   4.107  19.889  1.00 94.52           C  
ATOM   3353 HD11 LEU A 204     -13.914   4.816  19.778  1.00 94.52           H  
ATOM   3354 HD12 LEU A 204     -13.021   3.811  20.936  1.00 94.52           H  
ATOM   3355 HD13 LEU A 204     -13.292   3.226  19.279  1.00 94.52           H  
ATOM   3356  CD2 LEU A 204     -10.676   3.712  19.631  1.00 94.52           C  
ATOM   3357 HD21 LEU A 204     -10.811   2.895  18.923  1.00 94.52           H  
ATOM   3358 HD22 LEU A 204      -9.702   4.181  19.494  1.00 94.52           H  
ATOM   3359 HD23 LEU A 204     -10.710   3.316  20.646  1.00 94.52           H  
ATOM   3360  N   ALA A 205     -11.712   7.267  15.607  1.00 94.46           N  
ATOM   3361  H   ALA A 205     -12.215   7.750  16.338  1.00 94.46           H  
ATOM   3362  CA  ALA A 205     -12.006   7.632  14.224  1.00 94.46           C  
ATOM   3363  HA  ALA A 205     -12.348   6.744  13.693  1.00 94.46           H  
ATOM   3364  C   ALA A 205     -10.771   8.148  13.474  1.00 94.46           C  
ATOM   3365  CB  ALA A 205     -13.145   8.653  14.223  1.00 94.46           C  
ATOM   3366  HB1 ALA A 205     -13.518   8.782  13.207  1.00 94.46           H  
ATOM   3367  HB2 ALA A 205     -13.955   8.291  14.856  1.00 94.46           H  
ATOM   3368  HB3 ALA A 205     -12.799   9.611  14.611  1.00 94.46           H  
ATOM   3369  O   ALA A 205     -10.481   7.671  12.377  1.00 94.46           O  
ATOM   3370  N   GLU A 206     -10.002   9.058  14.074  1.00 94.42           N  
ATOM   3371  H   GLU A 206     -10.301   9.429  14.965  1.00 94.42           H  
ATOM   3372  CA  GLU A 206      -8.764   9.589  13.488  1.00 94.42           C  
ATOM   3373  HA  GLU A 206      -8.982  10.043  12.522  1.00 94.42           H  
ATOM   3374  C   GLU A 206      -7.729   8.482  13.245  1.00 94.42           C  
ATOM   3375  CB  GLU A 206      -8.181  10.666  14.415  1.00 94.42           C  
ATOM   3376  HB2 GLU A 206      -7.175  10.915  14.079  1.00 94.42           H  
ATOM   3377  HB3 GLU A 206      -8.123  10.268  15.428  1.00 94.42           H  
ATOM   3378  O   GLU A 206      -7.105   8.420  12.180  1.00 94.42           O  
ATOM   3379  CG  GLU A 206      -9.032  11.946  14.392  1.00 94.42           C  
ATOM   3380  HG2 GLU A 206     -10.061  11.711  14.665  1.00 94.42           H  
ATOM   3381  HG3 GLU A 206      -9.048  12.323  13.370  1.00 94.42           H  
ATOM   3382  CD  GLU A 206      -8.505  13.042  15.330  1.00 94.42           C  
ATOM   3383  OE1 GLU A 206      -8.817  14.221  15.038  1.00 94.42           O  
ATOM   3384  OE2 GLU A 206      -7.806  12.702  16.313  1.00 94.42           O  
ATOM   3385  N   SER A 207      -7.608   7.543  14.187  1.00 95.69           N  
ATOM   3386  H   SER A 207      -8.150   7.640  15.034  1.00 95.69           H  
ATOM   3387  CA  SER A 207      -6.705   6.399  14.048  1.00 95.69           C  
ATOM   3388  HA  SER A 207      -5.718   6.774  13.777  1.00 95.69           H  
ATOM   3389  C   SER A 207      -7.150   5.449  12.931  1.00 95.69           C  
ATOM   3390  CB  SER A 207      -6.569   5.660  15.382  1.00 95.69           C  
ATOM   3391  HB2 SER A 207      -5.907   4.803  15.256  1.00 95.69           H  
ATOM   3392  HB3 SER A 207      -7.544   5.312  15.723  1.00 95.69           H  
ATOM   3393  O   SER A 207      -6.317   4.995  12.147  1.00 95.69           O  
ATOM   3394  OG  SER A 207      -6.012   6.536  16.339  1.00 95.69           O  
ATOM   3395  HG  SER A 207      -6.736   7.036  16.723  1.00 95.69           H  
ATOM   3396  N   PHE A 208      -8.452   5.179  12.789  1.00 94.98           N  
ATOM   3397  H   PHE A 208      -9.102   5.581  13.449  1.00 94.98           H  
ATOM   3398  CA  PHE A 208      -8.984   4.355  11.693  1.00 94.98           C  
ATOM   3399  HA  PHE A 208      -8.400   3.437  11.633  1.00 94.98           H  
ATOM   3400  C   PHE A 208      -8.863   5.031  10.323  1.00 94.98           C  
ATOM   3401  CB  PHE A 208     -10.439   3.961  11.972  1.00 94.98           C  
ATOM   3402  HB2 PHE A 208     -10.964   3.848  11.023  1.00 94.98           H  
ATOM   3403  HB3 PHE A 208     -10.943   4.756  12.522  1.00 94.98           H  
ATOM   3404  O   PHE A 208      -8.586   4.354   9.334  1.00 94.98           O  
ATOM   3405  CG  PHE A 208     -10.562   2.661  12.737  1.00 94.98           C  
ATOM   3406  CD1 PHE A 208     -11.107   1.518  12.122  1.00 94.98           C  
ATOM   3407  HD1 PHE A 208     -11.444   1.565  11.097  1.00 94.98           H  
ATOM   3408  CD2 PHE A 208     -10.117   2.585  14.067  1.00 94.98           C  
ATOM   3409  HD2 PHE A 208      -9.675   3.445  14.548  1.00 94.98           H  
ATOM   3410  CE1 PHE A 208     -11.237   0.321  12.850  1.00 94.98           C  
ATOM   3411  HE1 PHE A 208     -11.681  -0.555  12.400  1.00 94.98           H  
ATOM   3412  CE2 PHE A 208     -10.252   1.395  14.792  1.00 94.98           C  
ATOM   3413  HE2 PHE A 208      -9.927   1.365  15.821  1.00 94.98           H  
ATOM   3414  CZ  PHE A 208     -10.823   0.264  14.191  1.00 94.98           C  
ATOM   3415  HZ  PHE A 208     -10.958  -0.640  14.767  1.00 94.98           H  
ATOM   3416  N   ILE A 209      -8.999   6.356  10.252  1.00 93.38           N  
ATOM   3417  H   ILE A 209      -9.277   6.861  11.082  1.00 93.38           H  
ATOM   3418  CA  ILE A 209      -8.744   7.106   9.017  1.00 93.38           C  
ATOM   3419  HA  ILE A 209      -9.341   6.668   8.217  1.00 93.38           H  
ATOM   3420  C   ILE A 209      -7.274   6.952   8.605  1.00 93.38           C  
ATOM   3421  CB  ILE A 209      -9.177   8.579   9.181  1.00 93.38           C  
ATOM   3422  HB  ILE A 209      -8.764   8.964  10.114  1.00 93.38           H  
ATOM   3423  O   ILE A 209      -6.993   6.598   7.459  1.00 93.38           O  
ATOM   3424  CG1 ILE A 209     -10.719   8.665   9.237  1.00 93.38           C  
ATOM   3425 HG12 ILE A 209     -11.115   7.873   9.873  1.00 93.38           H  
ATOM   3426 HG13 ILE A 209     -11.126   8.508   8.238  1.00 93.38           H  
ATOM   3427  CG2 ILE A 209      -8.646   9.445   8.022  1.00 93.38           C  
ATOM   3428 HG21 ILE A 209      -8.964   9.032   7.065  1.00 93.38           H  
ATOM   3429 HG22 ILE A 209      -7.557   9.494   8.049  1.00 93.38           H  
ATOM   3430 HG23 ILE A 209      -9.013  10.468   8.110  1.00 93.38           H  
ATOM   3431  CD1 ILE A 209     -11.243   9.997   9.787  1.00 93.38           C  
ATOM   3432 HD11 ILE A 209     -12.332   9.959   9.828  1.00 93.38           H  
ATOM   3433 HD12 ILE A 209     -10.859  10.158  10.794  1.00 93.38           H  
ATOM   3434 HD13 ILE A 209     -10.949  10.828   9.146  1.00 93.38           H  
ATOM   3435  N   SER A 210      -6.335   7.131   9.542  1.00 94.89           N  
ATOM   3436  H   SER A 210      -6.626   7.442  10.458  1.00 94.89           H  
ATOM   3437  CA  SER A 210      -4.901   6.913   9.291  1.00 94.89           C  
ATOM   3438  HA  SER A 210      -4.574   7.586   8.499  1.00 94.89           H  
ATOM   3439  C   SER A 210      -4.604   5.474   8.844  1.00 94.89           C  
ATOM   3440  CB  SER A 210      -4.110   7.240  10.559  1.00 94.89           C  
ATOM   3441  HB2 SER A 210      -4.318   8.265  10.866  1.00 94.89           H  
ATOM   3442  HB3 SER A 210      -4.410   6.565  11.361  1.00 94.89           H  
ATOM   3443  O   SER A 210      -3.813   5.245   7.921  1.00 94.89           O  
ATOM   3444  OG  SER A 210      -2.727   7.092  10.317  1.00 94.89           O  
ATOM   3445  HG  SER A 210      -2.320   6.846  11.151  1.00 94.89           H  
ATOM   3446  N   LEU A 211      -5.305   4.498   9.432  1.00 93.98           N  
ATOM   3447  H   LEU A 211      -5.925   4.759  10.186  1.00 93.98           H  
ATOM   3448  CA  LEU A 211      -5.170   3.077   9.121  1.00 93.98           C  
ATOM   3449  HA  LEU A 211      -4.128   2.811   9.304  1.00 93.98           H  
ATOM   3450  C   LEU A 211      -5.454   2.745   7.647  1.00 93.98           C  
ATOM   3451  CB  LEU A 211      -6.062   2.284  10.096  1.00 93.98           C  
ATOM   3452  HB2 LEU A 211      -7.093   2.620   9.981  1.00 93.98           H  
ATOM   3453  HB3 LEU A 211      -5.746   2.508  11.114  1.00 93.98           H  
ATOM   3454  O   LEU A 211      -4.861   1.799   7.121  1.00 93.98           O  
ATOM   3455  CG  LEU A 211      -6.076   0.766   9.908  1.00 93.98           C  
ATOM   3456  HG  LEU A 211      -6.475   0.552   8.916  1.00 93.98           H  
ATOM   3457  CD1 LEU A 211      -4.684   0.145  10.014  1.00 93.98           C  
ATOM   3458 HD11 LEU A 211      -4.294   0.289  11.021  1.00 93.98           H  
ATOM   3459 HD12 LEU A 211      -4.754  -0.910   9.751  1.00 93.98           H  
ATOM   3460 HD13 LEU A 211      -4.009   0.612   9.296  1.00 93.98           H  
ATOM   3461  CD2 LEU A 211      -7.011   0.093  10.911  1.00 93.98           C  
ATOM   3462 HD21 LEU A 211      -7.074  -0.978  10.718  1.00 93.98           H  
ATOM   3463 HD22 LEU A 211      -8.009   0.521  10.826  1.00 93.98           H  
ATOM   3464 HD23 LEU A 211      -6.650   0.255  11.927  1.00 93.98           H  
ATOM   3465  N   PHE A 212      -6.276   3.525   6.937  1.00 92.24           N  
ATOM   3466  H   PHE A 212      -6.747   4.293   7.393  1.00 92.24           H  
ATOM   3467  CA  PHE A 212      -6.534   3.279   5.513  1.00 92.24           C  
ATOM   3468  HA  PHE A 212      -6.825   2.232   5.432  1.00 92.24           H  
ATOM   3469  C   PHE A 212      -5.296   3.415   4.618  1.00 92.24           C  
ATOM   3470  CB  PHE A 212      -7.709   4.122   5.010  1.00 92.24           C  
ATOM   3471  HB2 PHE A 212      -7.486   5.176   5.176  1.00 92.24           H  
ATOM   3472  HB3 PHE A 212      -7.813   3.971   3.936  1.00 92.24           H  
ATOM   3473  O   PHE A 212      -5.218   2.756   3.575  1.00 92.24           O  
ATOM   3474  CG  PHE A 212      -9.035   3.763   5.653  1.00 92.24           C  
ATOM   3475  CD1 PHE A 212      -9.445   2.417   5.740  1.00 92.24           C  
ATOM   3476  HD1 PHE A 212      -8.845   1.624   5.319  1.00 92.24           H  
ATOM   3477  CD2 PHE A 212      -9.858   4.773   6.178  1.00 92.24           C  
ATOM   3478  HD2 PHE A 212      -9.553   5.807   6.110  1.00 92.24           H  
ATOM   3479  CE1 PHE A 212     -10.633   2.086   6.403  1.00 92.24           C  
ATOM   3480  HE1 PHE A 212     -10.925   1.051   6.506  1.00 92.24           H  
ATOM   3481  CE2 PHE A 212     -11.078   4.443   6.792  1.00 92.24           C  
ATOM   3482  HE2 PHE A 212     -11.707   5.227   7.186  1.00 92.24           H  
ATOM   3483  CZ  PHE A 212     -11.463   3.097   6.909  1.00 92.24           C  
ATOM   3484  HZ  PHE A 212     -12.392   2.836   7.393  1.00 92.24           H  
ATOM   3485  N   THR A 213      -4.262   4.128   5.076  1.00 92.87           N  
ATOM   3486  H   THR A 213      -4.388   4.644   5.935  1.00 92.87           H  
ATOM   3487  CA  THR A 213      -2.934   4.170   4.437  1.00 92.87           C  
ATOM   3488  HA  THR A 213      -3.029   4.642   3.459  1.00 92.87           H  
ATOM   3489  C   THR A 213      -2.342   2.766   4.242  1.00 92.87           C  
ATOM   3490  CB  THR A 213      -1.970   5.010   5.292  1.00 92.87           C  
ATOM   3491  HB  THR A 213      -1.765   4.492   6.229  1.00 92.87           H  
ATOM   3492  O   THR A 213      -1.660   2.483   3.249  1.00 92.87           O  
ATOM   3493  CG2 THR A 213      -0.649   5.281   4.576  1.00 92.87           C  
ATOM   3494 HG21 THR A 213      -0.072   4.359   4.503  1.00 92.87           H  
ATOM   3495 HG22 THR A 213      -0.842   5.682   3.580  1.00 92.87           H  
ATOM   3496 HG23 THR A 213      -0.070   6.010   5.143  1.00 92.87           H  
ATOM   3497  OG1 THR A 213      -2.544   6.258   5.588  1.00 92.87           O  
ATOM   3498  HG1 THR A 213      -2.954   6.182   6.452  1.00 92.87           H  
ATOM   3499  N   PHE A 214      -2.654   1.829   5.144  1.00 91.93           N  
ATOM   3500  H   PHE A 214      -3.258   2.080   5.913  1.00 91.93           H  
ATOM   3501  CA  PHE A 214      -2.177   0.451   5.064  1.00 91.93           C  
ATOM   3502  HA  PHE A 214      -1.092   0.484   4.962  1.00 91.93           H  
ATOM   3503  C   PHE A 214      -2.739  -0.313   3.856  1.00 91.93           C  
ATOM   3504  CB  PHE A 214      -2.528  -0.270   6.367  1.00 91.93           C  
ATOM   3505  HB2 PHE A 214      -3.610  -0.397   6.405  1.00 91.93           H  
ATOM   3506  HB3 PHE A 214      -2.256   0.367   7.209  1.00 91.93           H  
ATOM   3507  O   PHE A 214      -2.012  -1.117   3.264  1.00 91.93           O  
ATOM   3508  CG  PHE A 214      -1.863  -1.622   6.556  1.00 91.93           C  
ATOM   3509  CD1 PHE A 214      -2.649  -2.733   6.898  1.00 91.93           C  
ATOM   3510  HD1 PHE A 214      -3.712  -2.602   7.040  1.00 91.93           H  
ATOM   3511  CD2 PHE A 214      -0.469  -1.780   6.437  1.00 91.93           C  
ATOM   3512  HD2 PHE A 214       0.154  -0.932   6.194  1.00 91.93           H  
ATOM   3513  CE1 PHE A 214      -2.069  -3.992   7.110  1.00 91.93           C  
ATOM   3514  HE1 PHE A 214      -2.682  -4.830   7.408  1.00 91.93           H  
ATOM   3515  CE2 PHE A 214       0.120  -3.040   6.653  1.00 91.93           C  
ATOM   3516  HE2 PHE A 214       1.191  -3.153   6.577  1.00 91.93           H  
ATOM   3517  CZ  PHE A 214      -0.681  -4.144   6.996  1.00 91.93           C  
ATOM   3518  HZ  PHE A 214      -0.232  -5.102   7.213  1.00 91.93           H  
ATOM   3519  N   PHE A 215      -3.974  -0.030   3.423  1.00 90.21           N  
ATOM   3520  H   PHE A 215      -4.498   0.681   3.914  1.00 90.21           H  
ATOM   3521  CA  PHE A 215      -4.649  -0.739   2.317  1.00 90.21           C  
ATOM   3522  HA  PHE A 215      -4.116  -1.670   2.127  1.00 90.21           H  
ATOM   3523  C   PHE A 215      -4.658   0.025   1.003  1.00 90.21           C  
ATOM   3524  CB  PHE A 215      -6.095  -1.124   2.656  1.00 90.21           C  
ATOM   3525  HB2 PHE A 215      -6.747  -0.271   2.468  1.00 90.21           H  
ATOM   3526  HB3 PHE A 215      -6.414  -1.929   1.994  1.00 90.21           H  
ATOM   3527  O   PHE A 215      -4.986  -0.580  -0.010  1.00 90.21           O  
ATOM   3528  CG  PHE A 215      -6.260  -1.558   4.078  1.00 90.21           C  
ATOM   3529  CD1 PHE A 215      -5.917  -2.853   4.493  1.00 90.21           C  
ATOM   3530  HD1 PHE A 215      -5.657  -3.604   3.762  1.00 90.21           H  
ATOM   3531  CD2 PHE A 215      -6.656  -0.594   5.004  1.00 90.21           C  
ATOM   3532  HD2 PHE A 215      -6.964   0.381   4.656  1.00 90.21           H  
ATOM   3533  CE1 PHE A 215      -5.881  -3.144   5.864  1.00 90.21           C  
ATOM   3534  HE1 PHE A 215      -5.608  -4.131   6.206  1.00 90.21           H  
ATOM   3535  CE2 PHE A 215      -6.594  -0.872   6.364  1.00 90.21           C  
ATOM   3536  HE2 PHE A 215      -6.865  -0.092   7.060  1.00 90.21           H  
ATOM   3537  CZ  PHE A 215      -6.143  -2.120   6.793  1.00 90.21           C  
ATOM   3538  HZ  PHE A 215      -5.979  -2.257   7.852  1.00 90.21           H  
ATOM   3539  N   ALA A 216      -4.268   1.303   1.006  1.00 91.68           N  
ATOM   3540  H   ALA A 216      -4.153   1.771   1.894  1.00 91.68           H  
ATOM   3541  CA  ALA A 216      -4.236   2.131  -0.197  1.00 91.68           C  
ATOM   3542  HA  ALA A 216      -5.261   2.367  -0.480  1.00 91.68           H  
ATOM   3543  C   ALA A 216      -3.565   1.401  -1.374  1.00 91.68           C  
ATOM   3544  CB  ALA A 216      -3.513   3.441   0.136  1.00 91.68           C  
ATOM   3545  HB1 ALA A 216      -3.500   4.084  -0.744  1.00 91.68           H  
ATOM   3546  HB2 ALA A 216      -2.486   3.241   0.443  1.00 91.68           H  
ATOM   3547  HB3 ALA A 216      -4.036   3.958   0.941  1.00 91.68           H  
ATOM   3548  O   ALA A 216      -2.512   0.775  -1.194  1.00 91.68           O  
ATOM   3549  N   LEU A 217      -4.177   1.462  -2.555  1.00 91.88           N  
ATOM   3550  H   LEU A 217      -5.040   1.980  -2.637  1.00 91.88           H  
ATOM   3551  CA  LEU A 217      -3.608   0.910  -3.780  1.00 91.88           C  
ATOM   3552  HA  LEU A 217      -3.501  -0.168  -3.655  1.00 91.88           H  
ATOM   3553  C   LEU A 217      -2.222   1.528  -4.035  1.00 91.88           C  
ATOM   3554  CB  LEU A 217      -4.581   1.195  -4.939  1.00 91.88           C  
ATOM   3555  HB2 LEU A 217      -5.593   0.914  -4.649  1.00 91.88           H  
ATOM   3556  HB3 LEU A 217      -4.583   2.270  -5.121  1.00 91.88           H  
ATOM   3557  O   LEU A 217      -1.987   2.699  -3.738  1.00 91.88           O  
ATOM   3558  CG  LEU A 217      -4.232   0.473  -6.253  1.00 91.88           C  
ATOM   3559  HG  LEU A 217      -3.162   0.557  -6.444  1.00 91.88           H  
ATOM   3560  CD1 LEU A 217      -4.607  -1.007  -6.202  1.00 91.88           C  
ATOM   3561 HD11 LEU A 217      -4.109  -1.505  -5.370  1.00 91.88           H  
ATOM   3562 HD12 LEU A 217      -4.331  -1.475  -7.147  1.00 91.88           H  
ATOM   3563 HD13 LEU A 217      -5.686  -1.101  -6.077  1.00 91.88           H  
ATOM   3564  CD2 LEU A 217      -4.959   1.111  -7.429  1.00 91.88           C  
ATOM   3565 HD21 LEU A 217      -4.702   0.598  -8.356  1.00 91.88           H  
ATOM   3566 HD22 LEU A 217      -4.678   2.160  -7.520  1.00 91.88           H  
ATOM   3567 HD23 LEU A 217      -6.037   1.053  -7.280  1.00 91.88           H  
ATOM   3568  N   GLY A 218      -1.292   0.746  -4.580  1.00 93.39           N  
ATOM   3569  H   GLY A 218      -1.545  -0.194  -4.850  1.00 93.39           H  
ATOM   3570  CA  GLY A 218       0.032   1.245  -4.940  1.00 93.39           C  
ATOM   3571  HA2 GLY A 218       0.387   0.716  -5.824  1.00 93.39           H  
ATOM   3572  HA3 GLY A 218      -0.045   2.295  -5.222  1.00 93.39           H  
ATOM   3573  C   GLY A 218       1.083   1.108  -3.835  1.00 93.39           C  
ATOM   3574  O   GLY A 218       1.174   0.078  -3.145  1.00 93.39           O  
ATOM   3575  N   ALA A 219       1.951   2.117  -3.745  1.00 93.36           N  
ATOM   3576  H   ALA A 219       1.805   2.914  -4.349  1.00 93.36           H  
ATOM   3577  CA  ALA A 219       3.148   2.106  -2.915  1.00 93.36           C  
ATOM   3578  HA  ALA A 219       3.742   1.241  -3.209  1.00 93.36           H  
ATOM   3579  C   ALA A 219       2.802   2.030  -1.415  1.00 93.36           C  
ATOM   3580  CB  ALA A 219       4.003   3.339  -3.224  1.00 93.36           C  
ATOM   3581  HB1 ALA A 219       4.214   3.395  -4.292  1.00 93.36           H  
ATOM   3582  HB2 ALA A 219       4.944   3.282  -2.677  1.00 93.36           H  
ATOM   3583  HB3 ALA A 219       3.470   4.242  -2.925  1.00 93.36           H  
ATOM   3584  O   ALA A 219       2.058   2.863  -0.900  1.00 93.36           O  
ATOM   3585  N   PRO A 220       3.361   1.062  -0.670  1.00 94.03           N  
ATOM   3586  CA  PRO A 220       3.217   1.013   0.780  1.00 94.03           C  
ATOM   3587  HA  PRO A 220       2.155   0.975   1.020  1.00 94.03           H  
ATOM   3588  C   PRO A 220       3.850   2.241   1.452  1.00 94.03           C  
ATOM   3589  CB  PRO A 220       3.879  -0.306   1.202  1.00 94.03           C  
ATOM   3590  HB2 PRO A 220       4.939  -0.157   1.404  1.00 94.03           H  
ATOM   3591  HB3 PRO A 220       3.378  -0.764   2.055  1.00 94.03           H  
ATOM   3592  O   PRO A 220       5.028   2.541   1.233  1.00 94.03           O  
ATOM   3593  CG  PRO A 220       3.760  -1.157  -0.060  1.00 94.03           C  
ATOM   3594  HG2 PRO A 220       4.504  -1.952  -0.123  1.00 94.03           H  
ATOM   3595  HG3 PRO A 220       2.748  -1.554  -0.139  1.00 94.03           H  
ATOM   3596  CD  PRO A 220       3.998  -0.144  -1.161  1.00 94.03           C  
ATOM   3597  HD2 PRO A 220       3.547  -0.506  -2.086  1.00 94.03           H  
ATOM   3598  HD3 PRO A 220       5.066   0.028  -1.296  1.00 94.03           H  
ATOM   3599  N   ALA A 221       3.089   2.905   2.321  1.00 94.82           N  
ATOM   3600  H   ALA A 221       2.125   2.629   2.442  1.00 94.82           H  
ATOM   3601  CA  ALA A 221       3.541   4.023   3.144  1.00 94.82           C  
ATOM   3602  HA  ALA A 221       4.571   4.270   2.888  1.00 94.82           H  
ATOM   3603  C   ALA A 221       3.515   3.648   4.632  1.00 94.82           C  
ATOM   3604  CB  ALA A 221       2.691   5.255   2.820  1.00 94.82           C  
ATOM   3605  HB1 ALA A 221       2.989   6.093   3.451  1.00 94.82           H  
ATOM   3606  HB2 ALA A 221       2.822   5.533   1.774  1.00 94.82           H  
ATOM   3607  HB3 ALA A 221       1.637   5.040   2.997  1.00 94.82           H  
ATOM   3608  O   ALA A 221       2.730   2.794   5.051  1.00 94.82           O  
ATOM   3609  N   ALA A 222       4.427   4.243   5.403  1.00 95.10           N  
ATOM   3610  H   ALA A 222       4.940   5.023   5.018  1.00 95.10           H  
ATOM   3611  CA  ALA A 222       4.391   4.156   6.858  1.00 95.10           C  
ATOM   3612  HA  ALA A 222       4.119   3.142   7.152  1.00 95.10           H  
ATOM   3613  C   ALA A 222       3.314   5.111   7.385  1.00 95.10           C  
ATOM   3614  CB  ALA A 222       5.777   4.473   7.430  1.00 95.10           C  
ATOM   3615  HB1 ALA A 222       5.753   4.367   8.514  1.00 95.10           H  
ATOM   3616  HB2 ALA A 222       6.517   3.780   7.030  1.00 95.10           H  
ATOM   3617  HB3 ALA A 222       6.059   5.498   7.185  1.00 95.10           H  
ATOM   3618  O   ALA A 222       3.040   6.133   6.755  1.00 95.10           O  
ATOM   3619  N   PHE A 223       2.708   4.774   8.515  1.00 95.12           N  
ATOM   3620  H   PHE A 223       2.994   3.936   9.002  1.00 95.12           H  
ATOM   3621  CA  PHE A 223       1.657   5.577   9.135  1.00 95.12           C  
ATOM   3622  HA  PHE A 223       1.870   6.633   8.967  1.00 95.12           H  
ATOM   3623  C   PHE A 223       1.633   5.341  10.645  1.00 95.12           C  
ATOM   3624  CB  PHE A 223       0.294   5.253   8.494  1.00 95.12           C  
ATOM   3625  HB2 PHE A 223      -0.440   5.974   8.854  1.00 95.12           H  
ATOM   3626  HB3 PHE A 223       0.368   5.394   7.416  1.00 95.12           H  
ATOM   3627  O   PHE A 223       2.156   4.336  11.133  1.00 95.12           O  
ATOM   3628  CG  PHE A 223      -0.221   3.852   8.769  1.00 95.12           C  
ATOM   3629  CD1 PHE A 223       0.320   2.751   8.080  1.00 95.12           C  
ATOM   3630  HD1 PHE A 223       1.086   2.904   7.333  1.00 95.12           H  
ATOM   3631  CD2 PHE A 223      -1.220   3.645   9.737  1.00 95.12           C  
ATOM   3632  HD2 PHE A 223      -1.658   4.487  10.254  1.00 95.12           H  
ATOM   3633  CE1 PHE A 223      -0.101   1.448   8.392  1.00 95.12           C  
ATOM   3634  HE1 PHE A 223       0.353   0.605   7.893  1.00 95.12           H  
ATOM   3635  CE2 PHE A 223      -1.656   2.343  10.032  1.00 95.12           C  
ATOM   3636  HE2 PHE A 223      -2.435   2.190  10.764  1.00 95.12           H  
ATOM   3637  CZ  PHE A 223      -1.085   1.243   9.374  1.00 95.12           C  
ATOM   3638  HZ  PHE A 223      -1.407   0.242   9.620  1.00 95.12           H  
ATOM   3639  N   SER A 224       1.006   6.255  11.377  1.00 95.66           N  
ATOM   3640  H   SER A 224       0.606   7.064  10.923  1.00 95.66           H  
ATOM   3641  CA  SER A 224       0.770   6.101  12.813  1.00 95.66           C  
ATOM   3642  HA  SER A 224       1.483   5.387  13.226  1.00 95.66           H  
ATOM   3643  C   SER A 224      -0.635   5.568  13.053  1.00 95.66           C  
ATOM   3644  CB  SER A 224       0.985   7.419  13.557  1.00 95.66           C  
ATOM   3645  HB2 SER A 224       0.269   8.163  13.210  1.00 95.66           H  
ATOM   3646  HB3 SER A 224       0.839   7.255  14.625  1.00 95.66           H  
ATOM   3647  O   SER A 224      -1.602   6.076  12.485  1.00 95.66           O  
ATOM   3648  OG  SER A 224       2.303   7.881  13.327  1.00 95.66           O  
ATOM   3649  HG  SER A 224       2.493   8.574  13.965  1.00 95.66           H  
ATOM   3650  N   PHE A 225      -0.754   4.550  13.896  1.00 95.57           N  
ATOM   3651  H   PHE A 225       0.084   4.194  14.334  1.00 95.57           H  
ATOM   3652  CA  PHE A 225      -2.022   4.021  14.377  1.00 95.57           C  
ATOM   3653  HA  PHE A 225      -2.845   4.609  13.970  1.00 95.57           H  
ATOM   3654  C   PHE A 225      -2.047   4.156  15.896  1.00 95.57           C  
ATOM   3655  CB  PHE A 225      -2.176   2.572  13.911  1.00 95.57           C  
ATOM   3656  HB2 PHE A 225      -1.998   2.535  12.836  1.00 95.57           H  
ATOM   3657  HB3 PHE A 225      -1.412   1.956  14.385  1.00 95.57           H  
ATOM   3658  O   PHE A 225      -1.317   3.445  16.590  1.00 95.57           O  
ATOM   3659  CG  PHE A 225      -3.549   1.997  14.183  1.00 95.57           C  
ATOM   3660  CD1 PHE A 225      -3.695   0.868  15.004  1.00 95.57           C  
ATOM   3661  HD1 PHE A 225      -2.827   0.416  15.459  1.00 95.57           H  
ATOM   3662  CD2 PHE A 225      -4.688   2.602  13.623  1.00 95.57           C  
ATOM   3663  HD2 PHE A 225      -4.578   3.474  12.997  1.00 95.57           H  
ATOM   3664  CE1 PHE A 225      -4.971   0.334  15.245  1.00 95.57           C  
ATOM   3665  HE1 PHE A 225      -5.069  -0.530  15.886  1.00 95.57           H  
ATOM   3666  CE2 PHE A 225      -5.968   2.081  13.881  1.00 95.57           C  
ATOM   3667  HE2 PHE A 225      -6.843   2.555  13.461  1.00 95.57           H  
ATOM   3668  CZ  PHE A 225      -6.110   0.936  14.681  1.00 95.57           C  
ATOM   3669  HZ  PHE A 225      -7.094   0.535  14.880  1.00 95.57           H  
ATOM   3670  N   PHE A 226      -2.830   5.115  16.397  1.00 95.11           N  
ATOM   3671  H   PHE A 226      -3.437   5.633  15.779  1.00 95.11           H  
ATOM   3672  CA  PHE A 226      -2.650   5.660  17.745  1.00 95.11           C  
ATOM   3673  HA  PHE A 226      -3.257   6.562  17.828  1.00 95.11           H  
ATOM   3674  C   PHE A 226      -1.188   6.097  17.959  1.00 95.11           C  
ATOM   3675  CB  PHE A 226      -3.170   4.654  18.794  1.00 95.11           C  
ATOM   3676  HB2 PHE A 226      -2.530   3.772  18.819  1.00 95.11           H  
ATOM   3677  HB3 PHE A 226      -3.119   5.115  19.780  1.00 95.11           H  
ATOM   3678  O   PHE A 226      -0.580   6.709  17.081  1.00 95.11           O  
ATOM   3679  CG  PHE A 226      -4.594   4.210  18.570  1.00 95.11           C  
ATOM   3680  CD1 PHE A 226      -5.646   5.024  19.021  1.00 95.11           C  
ATOM   3681  HD1 PHE A 226      -5.433   5.966  19.505  1.00 95.11           H  
ATOM   3682  CD2 PHE A 226      -4.870   2.996  17.915  1.00 95.11           C  
ATOM   3683  HD2 PHE A 226      -4.062   2.366  17.577  1.00 95.11           H  
ATOM   3684  CE1 PHE A 226      -6.976   4.630  18.815  1.00 95.11           C  
ATOM   3685  HE1 PHE A 226      -7.781   5.267  19.151  1.00 95.11           H  
ATOM   3686  CE2 PHE A 226      -6.203   2.601  17.716  1.00 95.11           C  
ATOM   3687  HE2 PHE A 226      -6.421   1.659  17.234  1.00 95.11           H  
ATOM   3688  CZ  PHE A 226      -7.255   3.417  18.162  1.00 95.11           C  
ATOM   3689  HZ  PHE A 226      -8.278   3.105  18.009  1.00 95.11           H  
ATOM   3690  N   ASP A 227      -0.608   5.720  19.094  1.00 92.72           N  
ATOM   3691  H   ASP A 227      -1.182   5.264  19.789  1.00 92.72           H  
ATOM   3692  CA  ASP A 227       0.766   6.033  19.484  1.00 92.72           C  
ATOM   3693  HA  ASP A 227       1.027   7.006  19.068  1.00 92.72           H  
ATOM   3694  C   ASP A 227       1.786   5.016  18.915  1.00 92.72           C  
ATOM   3695  CB  ASP A 227       0.790   6.176  21.019  1.00 92.72           C  
ATOM   3696  HB2 ASP A 227       0.598   5.202  21.470  1.00 92.72           H  
ATOM   3697  HB3 ASP A 227       1.778   6.512  21.334  1.00 92.72           H  
ATOM   3698  O   ASP A 227       2.946   4.980  19.319  1.00 92.72           O  
ATOM   3699  CG  ASP A 227      -0.266   7.189  21.506  1.00 92.72           C  
ATOM   3700  OD1 ASP A 227      -0.236   8.336  21.019  1.00 92.72           O  
ATOM   3701  OD2 ASP A 227      -1.177   6.806  22.287  1.00 92.72           O  
ATOM   3702  N   THR A 228       1.365   4.162  17.969  1.00 95.10           N  
ATOM   3703  H   THR A 228       0.418   4.262  17.633  1.00 95.10           H  
ATOM   3704  CA  THR A 228       2.201   3.115  17.359  1.00 95.10           C  
ATOM   3705  HA  THR A 228       3.137   3.040  17.913  1.00 95.10           H  
ATOM   3706  C   THR A 228       2.532   3.442  15.905  1.00 95.10           C  
ATOM   3707  CB  THR A 228       1.519   1.743  17.451  1.00 95.10           C  
ATOM   3708  HB  THR A 228       0.594   1.748  16.876  1.00 95.10           H  
ATOM   3709  O   THR A 228       1.643   3.573  15.065  1.00 95.10           O  
ATOM   3710  CG2 THR A 228       2.414   0.603  16.960  1.00 95.10           C  
ATOM   3711 HG21 THR A 228       3.345   0.593  17.525  1.00 95.10           H  
ATOM   3712 HG22 THR A 228       1.895  -0.345  17.106  1.00 95.10           H  
ATOM   3713 HG23 THR A 228       2.630   0.724  15.898  1.00 95.10           H  
ATOM   3714  OG1 THR A 228       1.228   1.455  18.795  1.00 95.10           O  
ATOM   3715  HG1 THR A 228       0.822   2.238  19.173  1.00 95.10           H  
ATOM   3716  N   THR A 229       3.823   3.507  15.570  1.00 95.38           N  
ATOM   3717  H   THR A 229       4.515   3.357  16.290  1.00 95.38           H  
ATOM   3718  CA  THR A 229       4.271   3.620  14.172  1.00 95.38           C  
ATOM   3719  HA  THR A 229       3.596   4.288  13.636  1.00 95.38           H  
ATOM   3720  C   THR A 229       4.230   2.254  13.489  1.00 95.38           C  
ATOM   3721  CB  THR A 229       5.675   4.228  14.077  1.00 95.38           C  
ATOM   3722  HB  THR A 229       6.381   3.611  14.633  1.00 95.38           H  
ATOM   3723  O   THR A 229       4.807   1.283  13.982  1.00 95.38           O  
ATOM   3724  CG2 THR A 229       6.162   4.382  12.635  1.00 95.38           C  
ATOM   3725 HG21 THR A 229       6.339   3.404  12.188  1.00 95.38           H  
ATOM   3726 HG22 THR A 229       5.423   4.927  12.047  1.00 95.38           H  
ATOM   3727 HG23 THR A 229       7.102   4.934  12.629  1.00 95.38           H  
ATOM   3728  OG1 THR A 229       5.655   5.522  14.632  1.00 95.38           O  
ATOM   3729  HG1 THR A 229       5.168   5.498  15.459  1.00 95.38           H  
ATOM   3730  N   ILE A 230       3.566   2.180  12.337  1.00 94.82           N  
ATOM   3731  H   ILE A 230       3.101   3.010  11.997  1.00 94.82           H  
ATOM   3732  CA  ILE A 230       3.508   0.989  11.492  1.00 94.82           C  
ATOM   3733  HA  ILE A 230       3.939   0.146  12.031  1.00 94.82           H  
ATOM   3734  C   ILE A 230       4.361   1.227  10.245  1.00 94.82           C  
ATOM   3735  CB  ILE A 230       2.047   0.622  11.153  1.00 94.82           C  
ATOM   3736  HB  ILE A 230       1.628   1.434  10.559  1.00 94.82           H  
ATOM   3737  O   ILE A 230       4.020   2.029   9.371  1.00 94.82           O  
ATOM   3738  CG1 ILE A 230       1.142   0.463  12.400  1.00 94.82           C  
ATOM   3739 HG12 ILE A 230       0.123   0.271  12.066  1.00 94.82           H  
ATOM   3740 HG13 ILE A 230       1.117   1.406  12.947  1.00 94.82           H  
ATOM   3741  CG2 ILE A 230       2.013  -0.664  10.303  1.00 94.82           C  
ATOM   3742 HG21 ILE A 230       0.980  -0.969  10.140  1.00 94.82           H  
ATOM   3743 HG22 ILE A 230       2.554  -1.463  10.810  1.00 94.82           H  
ATOM   3744 HG23 ILE A 230       2.477  -0.477   9.334  1.00 94.82           H  
ATOM   3745  CD1 ILE A 230       1.541  -0.653  13.377  1.00 94.82           C  
ATOM   3746 HD11 ILE A 230       1.466  -1.628  12.895  1.00 94.82           H  
ATOM   3747 HD12 ILE A 230       0.864  -0.638  14.231  1.00 94.82           H  
ATOM   3748 HD13 ILE A 230       2.559  -0.501  13.737  1.00 94.82           H  
ATOM   3749  N   ASP A 231       5.475   0.502  10.153  1.00 93.73           N  
ATOM   3750  H   ASP A 231       5.750  -0.060  10.945  1.00 93.73           H  
ATOM   3751  CA  ASP A 231       6.396   0.590   9.021  1.00 93.73           C  
ATOM   3752  HA  ASP A 231       6.648   1.640   8.871  1.00 93.73           H  
ATOM   3753  C   ASP A 231       5.781   0.061   7.723  1.00 93.73           C  
ATOM   3754  CB  ASP A 231       7.689  -0.178   9.318  1.00 93.73           C  
ATOM   3755  HB2 ASP A 231       8.287  -0.233   8.409  1.00 93.73           H  
ATOM   3756  HB3 ASP A 231       7.443  -1.196   9.619  1.00 93.73           H  
ATOM   3757  O   ASP A 231       4.952  -0.852   7.706  1.00 93.73           O  
ATOM   3758  CG  ASP A 231       8.530   0.504  10.391  1.00 93.73           C  
ATOM   3759  OD1 ASP A 231       8.733   1.728  10.242  1.00 93.73           O  
ATOM   3760  OD2 ASP A 231       8.963  -0.223  11.312  1.00 93.73           O  
ATOM   3761  N   ARG A 232       6.248   0.574   6.583  1.00 92.88           N  
ATOM   3762  H   ARG A 232       6.952   1.295   6.653  1.00 92.88           H  
ATOM   3763  CA  ARG A 232       5.832   0.058   5.274  1.00 92.88           C  
ATOM   3764  HA  ARG A 232       4.750  -0.065   5.316  1.00 92.88           H  
ATOM   3765  C   ARG A 232       6.439  -1.318   4.974  1.00 92.88           C  
ATOM   3766  CB  ARG A 232       6.123   1.070   4.163  1.00 92.88           C  
ATOM   3767  HB2 ARG A 232       5.776   0.648   3.220  1.00 92.88           H  
ATOM   3768  HB3 ARG A 232       5.548   1.975   4.358  1.00 92.88           H  
ATOM   3769  O   ARG A 232       7.651  -1.507   5.032  1.00 92.88           O  
ATOM   3770  CG  ARG A 232       7.600   1.452   4.018  1.00 92.88           C  
ATOM   3771  HG2 ARG A 232       7.922   1.988   4.911  1.00 92.88           H  
ATOM   3772  HG3 ARG A 232       8.225   0.570   3.880  1.00 92.88           H  
ATOM   3773  CD  ARG A 232       7.769   2.347   2.796  1.00 92.88           C  
ATOM   3774  HD2 ARG A 232       7.575   1.765   1.895  1.00 92.88           H  
ATOM   3775  HD3 ARG A 232       7.039   3.154   2.853  1.00 92.88           H  
ATOM   3776  NE  ARG A 232       9.124   2.918   2.759  1.00 92.88           N  
ATOM   3777  HE  ARG A 232       9.704   2.731   3.564  1.00 92.88           H  
ATOM   3778  NH1 ARG A 232       8.770   4.253   0.928  1.00 92.88           N  
ATOM   3779 HH11 ARG A 232       7.879   3.803   0.770  1.00 92.88           H  
ATOM   3780 HH12 ARG A 232       9.016   5.034   0.337  1.00 92.88           H  
ATOM   3781  NH2 ARG A 232      10.596   4.539   2.179  1.00 92.88           N  
ATOM   3782 HH21 ARG A 232      10.731   5.416   1.695  1.00 92.88           H  
ATOM   3783 HH22 ARG A 232      11.034   4.454   3.085  1.00 92.88           H  
ATOM   3784  CZ  ARG A 232       9.483   3.899   1.957  1.00 92.88           C  
ATOM   3785  N   LYS A 233       5.611  -2.259   4.512  1.00 92.70           N  
ATOM   3786  H   LYS A 233       4.624  -2.048   4.517  1.00 92.70           H  
ATOM   3787  CA  LYS A 233       6.061  -3.529   3.915  1.00 92.70           C  
ATOM   3788  HA  LYS A 233       6.952  -3.880   4.436  1.00 92.70           H  
ATOM   3789  C   LYS A 233       6.408  -3.302   2.442  1.00 92.70           C  
ATOM   3790  CB  LYS A 233       4.944  -4.577   4.077  1.00 92.70           C  
ATOM   3791  HB2 LYS A 233       4.055  -4.216   3.560  1.00 92.70           H  
ATOM   3792  HB3 LYS A 233       4.685  -4.667   5.132  1.00 92.70           H  
ATOM   3793  O   LYS A 233       5.499  -3.203   1.627  1.00 92.70           O  
ATOM   3794  CG  LYS A 233       5.289  -5.969   3.507  1.00 92.70           C  
ATOM   3795  HG2 LYS A 233       4.369  -6.412   3.127  1.00 92.70           H  
ATOM   3796  HG3 LYS A 233       5.987  -5.888   2.674  1.00 92.70           H  
ATOM   3797  CD  LYS A 233       5.858  -6.914   4.572  1.00 92.70           C  
ATOM   3798  HD2 LYS A 233       5.120  -7.032   5.366  1.00 92.70           H  
ATOM   3799  HD3 LYS A 233       6.764  -6.484   5.000  1.00 92.70           H  
ATOM   3800  CE  LYS A 233       6.179  -8.280   3.953  1.00 92.70           C  
ATOM   3801  HE2 LYS A 233       5.386  -8.541   3.252  1.00 92.70           H  
ATOM   3802  HE3 LYS A 233       7.110  -8.194   3.394  1.00 92.70           H  
ATOM   3803  NZ  LYS A 233       6.281  -9.338   4.989  1.00 92.70           N  
ATOM   3804  HZ1 LYS A 233       6.828  -9.032   5.782  1.00 92.70           H  
ATOM   3805  HZ2 LYS A 233       6.705 -10.174   4.613  1.00 92.70           H  
ATOM   3806  HZ3 LYS A 233       5.352  -9.584   5.299  1.00 92.70           H  
ATOM   3807  N   ARG A 234       7.693  -3.224   2.086  1.00 92.68           N  
ATOM   3808  H   ARG A 234       8.391  -3.306   2.811  1.00 92.68           H  
ATOM   3809  CA  ARG A 234       8.122  -3.152   0.675  1.00 92.68           C  
ATOM   3810  HA  ARG A 234       7.423  -2.522   0.125  1.00 92.68           H  
ATOM   3811  C   ARG A 234       8.082  -4.529   0.004  1.00 92.68           C  
ATOM   3812  CB  ARG A 234       9.520  -2.534   0.551  1.00 92.68           C  
ATOM   3813  HB2 ARG A 234      10.225  -3.100   1.160  1.00 92.68           H  
ATOM   3814  HB3 ARG A 234       9.826  -2.618  -0.492  1.00 92.68           H  
ATOM   3815  O   ARG A 234       8.383  -5.534   0.647  1.00 92.68           O  
ATOM   3816  CG  ARG A 234       9.575  -1.048   0.942  1.00 92.68           C  
ATOM   3817  HG2 ARG A 234       8.819  -0.495   0.385  1.00 92.68           H  
ATOM   3818  HG3 ARG A 234       9.404  -0.932   2.012  1.00 92.68           H  
ATOM   3819  CD  ARG A 234      10.965  -0.524   0.569  1.00 92.68           C  
ATOM   3820  HD2 ARG A 234      11.117  -0.717  -0.493  1.00 92.68           H  
ATOM   3821  HD3 ARG A 234      11.714  -1.080   1.134  1.00 92.68           H  
ATOM   3822  NE  ARG A 234      11.139   0.919   0.818  1.00 92.68           N  
ATOM   3823  HE  ARG A 234      10.400   1.402   1.308  1.00 92.68           H  
ATOM   3824  NH1 ARG A 234      13.115   1.087  -0.346  1.00 92.68           N  
ATOM   3825 HH11 ARG A 234      13.870   1.643  -0.723  1.00 92.68           H  
ATOM   3826 HH12 ARG A 234      13.006   0.132  -0.656  1.00 92.68           H  
ATOM   3827  NH2 ARG A 234      12.309   2.888   0.613  1.00 92.68           N  
ATOM   3828 HH21 ARG A 234      13.108   3.375   0.232  1.00 92.68           H  
ATOM   3829 HH22 ARG A 234      11.606   3.392   1.135  1.00 92.68           H  
ATOM   3830  CZ  ARG A 234      12.170   1.621   0.369  1.00 92.68           C  
ATOM   3831  N   TYR A 235       7.774  -4.564  -1.292  1.00 94.01           N  
ATOM   3832  H   TYR A 235       7.552  -3.699  -1.764  1.00 94.01           H  
ATOM   3833  CA  TYR A 235       7.739  -5.791  -2.095  1.00 94.01           C  
ATOM   3834  HA  TYR A 235       7.926  -6.652  -1.452  1.00 94.01           H  
ATOM   3835  C   TYR A 235       8.850  -5.769  -3.148  1.00 94.01           C  
ATOM   3836  CB  TYR A 235       6.350  -5.994  -2.713  1.00 94.01           C  
ATOM   3837  HB2 TYR A 235       6.314  -6.977  -3.182  1.00 94.01           H  
ATOM   3838  HB3 TYR A 235       6.209  -5.250  -3.497  1.00 94.01           H  
ATOM   3839  O   TYR A 235       8.608  -5.576  -4.334  1.00 94.01           O  
ATOM   3840  CG  TYR A 235       5.202  -5.877  -1.739  1.00 94.01           C  
ATOM   3841  CD1 TYR A 235       4.922  -6.928  -0.846  1.00 94.01           C  
ATOM   3842  HD1 TYR A 235       5.521  -7.826  -0.872  1.00 94.01           H  
ATOM   3843  CD2 TYR A 235       4.436  -4.699  -1.717  1.00 94.01           C  
ATOM   3844  HD2 TYR A 235       4.660  -3.899  -2.408  1.00 94.01           H  
ATOM   3845  CE1 TYR A 235       3.877  -6.791   0.087  1.00 94.01           C  
ATOM   3846  HE1 TYR A 235       3.659  -7.576   0.796  1.00 94.01           H  
ATOM   3847  CE2 TYR A 235       3.378  -4.571  -0.804  1.00 94.01           C  
ATOM   3848  HE2 TYR A 235       2.775  -3.675  -0.805  1.00 94.01           H  
ATOM   3849  OH  TYR A 235       2.061  -5.487   0.953  1.00 94.01           O  
ATOM   3850  HH  TYR A 235       1.712  -4.592   0.950  1.00 94.01           H  
ATOM   3851  CZ  TYR A 235       3.102  -5.614   0.099  1.00 94.01           C  
ATOM   3852  N   THR A 236      10.092  -5.958  -2.706  1.00 92.11           N  
ATOM   3853  H   THR A 236      10.249  -6.112  -1.720  1.00 92.11           H  
ATOM   3854  CA  THR A 236      11.295  -5.873  -3.559  1.00 92.11           C  
ATOM   3855  HA  THR A 236      11.116  -5.118  -4.324  1.00 92.11           H  
ATOM   3856  C   THR A 236      11.628  -7.173  -4.304  1.00 92.11           C  
ATOM   3857  CB  THR A 236      12.505  -5.413  -2.740  1.00 92.11           C  
ATOM   3858  HB  THR A 236      13.397  -5.411  -3.366  1.00 92.11           H  
ATOM   3859  O   THR A 236      12.721  -7.336  -4.838  1.00 92.11           O  
ATOM   3860  CG2 THR A 236      12.308  -4.010  -2.165  1.00 92.11           C  
ATOM   3861 HG21 THR A 236      11.499  -4.010  -1.435  1.00 92.11           H  
ATOM   3862 HG22 THR A 236      13.230  -3.681  -1.685  1.00 92.11           H  
ATOM   3863 HG23 THR A 236      12.066  -3.319  -2.973  1.00 92.11           H  
ATOM   3864  OG1 THR A 236      12.692  -6.281  -1.640  1.00 92.11           O  
ATOM   3865  HG1 THR A 236      13.585  -6.131  -1.321  1.00 92.11           H  
ATOM   3866  N   GLN A 237      10.710  -8.142  -4.299  1.00 90.38           N  
ATOM   3867  H   GLN A 237       9.803  -7.924  -3.912  1.00 90.38           H  
ATOM   3868  CA  GLN A 237      10.864  -9.430  -4.971  1.00 90.38           C  
ATOM   3869  HA  GLN A 237      11.831  -9.481  -5.473  1.00 90.38           H  
ATOM   3870  C   GLN A 237       9.783  -9.557  -6.041  1.00 90.38           C  
ATOM   3871  CB  GLN A 237      10.791 -10.582  -3.951  1.00 90.38           C  
ATOM   3872  HB2 GLN A 237      10.794 -11.531  -4.487  1.00 90.38           H  
ATOM   3873  HB3 GLN A 237       9.851 -10.512  -3.403  1.00 90.38           H  
ATOM   3874  O   GLN A 237       8.635  -9.871  -5.737  1.00 90.38           O  
ATOM   3875  CG  GLN A 237      11.947 -10.579  -2.938  1.00 90.38           C  
ATOM   3876  HG2 GLN A 237      11.955  -9.630  -2.401  1.00 90.38           H  
ATOM   3877  HG3 GLN A 237      11.775 -11.369  -2.207  1.00 90.38           H  
ATOM   3878  CD  GLN A 237      13.314 -10.818  -3.574  1.00 90.38           C  
ATOM   3879  NE2 GLN A 237      14.350 -10.180  -3.078  1.00 90.38           N  
ATOM   3880 HE21 GLN A 237      15.224 -10.298  -3.572  1.00 90.38           H  
ATOM   3881 HE22 GLN A 237      14.221  -9.470  -2.372  1.00 90.38           H  
ATOM   3882  OE1 GLN A 237      13.479 -11.591  -4.507  1.00 90.38           O  
ATOM   3883  N   THR A 238      10.153  -9.341  -7.301  1.00 91.02           N  
ATOM   3884  H   THR A 238      11.091  -9.023  -7.501  1.00 91.02           H  
ATOM   3885  CA  THR A 238       9.238  -9.428  -8.451  1.00 91.02           C  
ATOM   3886  HA  THR A 238       8.267  -9.031  -8.156  1.00 91.02           H  
ATOM   3887  C   THR A 238       8.984 -10.859  -8.925  1.00 91.02           C  
ATOM   3888  CB  THR A 238       9.746  -8.569  -9.613  1.00 91.02           C  
ATOM   3889  HB  THR A 238       9.157  -8.790 -10.503  1.00 91.02           H  
ATOM   3890  O   THR A 238       8.114 -11.093  -9.756  1.00 91.02           O  
ATOM   3891  CG2 THR A 238       9.627  -7.082  -9.291  1.00 91.02           C  
ATOM   3892 HG21 THR A 238       8.620  -6.846  -8.947  1.00 91.02           H  
ATOM   3893 HG22 THR A 238      10.353  -6.795  -8.531  1.00 91.02           H  
ATOM   3894 HG23 THR A 238       9.791  -6.503 -10.200  1.00 91.02           H  
ATOM   3895  OG1 THR A 238      11.107  -8.843  -9.853  1.00 91.02           O  
ATOM   3896  HG1 THR A 238      11.455  -8.122 -10.384  1.00 91.02           H  
ATOM   3897  N   LYS A 239       9.679 -11.854  -8.361  1.00 90.24           N  
ATOM   3898  H   LYS A 239      10.397 -11.599  -7.698  1.00 90.24           H  
ATOM   3899  CA  LYS A 239       9.535 -13.261  -8.764  1.00 90.24           C  
ATOM   3900  HA  LYS A 239       9.768 -13.332  -9.826  1.00 90.24           H  
ATOM   3901  C   LYS A 239       8.111 -13.802  -8.620  1.00 90.24           C  
ATOM   3902  CB  LYS A 239      10.507 -14.151  -7.981  1.00 90.24           C  
ATOM   3903  HB2 LYS A 239      10.294 -15.192  -8.224  1.00 90.24           H  
ATOM   3904  HB3 LYS A 239      10.351 -14.009  -6.912  1.00 90.24           H  
ATOM   3905  O   LYS A 239       7.730 -14.678  -9.388  1.00 90.24           O  
ATOM   3906  CG  LYS A 239      11.971 -13.862  -8.336  1.00 90.24           C  
ATOM   3907  HG2 LYS A 239      12.110 -13.975  -9.411  1.00 90.24           H  
ATOM   3908  HG3 LYS A 239      12.225 -12.842  -8.050  1.00 90.24           H  
ATOM   3909  CD  LYS A 239      12.892 -14.839  -7.599  1.00 90.24           C  
ATOM   3910  HD2 LYS A 239      12.635 -15.859  -7.883  1.00 90.24           H  
ATOM   3911  HD3 LYS A 239      12.757 -14.716  -6.525  1.00 90.24           H  
ATOM   3912  CE  LYS A 239      14.347 -14.549  -7.974  1.00 90.24           C  
ATOM   3913  HE2 LYS A 239      14.455 -14.656  -9.054  1.00 90.24           H  
ATOM   3914  HE3 LYS A 239      14.571 -13.514  -7.720  1.00 90.24           H  
ATOM   3915  NZ  LYS A 239      15.275 -15.465  -7.270  1.00 90.24           N  
ATOM   3916  HZ1 LYS A 239      15.066 -16.424  -7.510  1.00 90.24           H  
ATOM   3917  HZ2 LYS A 239      16.227 -15.265  -7.541  1.00 90.24           H  
ATOM   3918  HZ3 LYS A 239      15.189 -15.347  -6.270  1.00 90.24           H  
ATOM   3919  N   GLU A 240       7.328 -13.290  -7.665  1.00 90.80           N  
ATOM   3920  H   GLU A 240       7.678 -12.529  -7.100  1.00 90.80           H  
ATOM   3921  CA  GLU A 240       5.969 -13.794  -7.422  1.00 90.80           C  
ATOM   3922  HA  GLU A 240       6.032 -14.877  -7.326  1.00 90.80           H  
ATOM   3923  C   GLU A 240       5.016 -13.558  -8.601  1.00 90.80           C  
ATOM   3924  CB  GLU A 240       5.391 -13.269  -6.088  1.00 90.80           C  
ATOM   3925  HB2 GLU A 240       4.459 -13.808  -5.917  1.00 90.80           H  
ATOM   3926  HB3 GLU A 240       6.075 -13.548  -5.287  1.00 90.80           H  
ATOM   3927  O   GLU A 240       4.130 -14.374  -8.827  1.00 90.80           O  
ATOM   3928  CG  GLU A 240       5.109 -11.752  -5.975  1.00 90.80           C  
ATOM   3929  HG2 GLU A 240       6.064 -11.228  -5.995  1.00 90.80           H  
ATOM   3930  HG3 GLU A 240       4.528 -11.429  -6.839  1.00 90.80           H  
ATOM   3931  CD  GLU A 240       4.332 -11.361  -4.688  1.00 90.80           C  
ATOM   3932  OE1 GLU A 240       4.163 -10.155  -4.378  1.00 90.80           O  
ATOM   3933  OE2 GLU A 240       3.837 -12.254  -3.953  1.00 90.80           O  
ATOM   3934  N   VAL A 241       5.219 -12.498  -9.392  1.00 91.70           N  
ATOM   3935  H   VAL A 241       6.007 -11.890  -9.221  1.00 91.70           H  
ATOM   3936  CA  VAL A 241       4.328 -12.192 -10.523  1.00 91.70           C  
ATOM   3937  HA  VAL A 241       3.327 -12.538 -10.268  1.00 91.70           H  
ATOM   3938  C   VAL A 241       4.698 -12.925 -11.807  1.00 91.70           C  
ATOM   3939  CB  VAL A 241       4.202 -10.687 -10.792  1.00 91.70           C  
ATOM   3940  HB  VAL A 241       3.534 -10.561 -11.644  1.00 91.70           H  
ATOM   3941  O   VAL A 241       3.908 -12.955 -12.742  1.00 91.70           O  
ATOM   3942  CG1 VAL A 241       3.569  -9.972  -9.597  1.00 91.70           C  
ATOM   3943 HG11 VAL A 241       2.596 -10.419  -9.390  1.00 91.70           H  
ATOM   3944 HG12 VAL A 241       4.202 -10.070  -8.716  1.00 91.70           H  
ATOM   3945 HG13 VAL A 241       3.429  -8.919  -9.839  1.00 91.70           H  
ATOM   3946  CG2 VAL A 241       5.521 -10.002 -11.140  1.00 91.70           C  
ATOM   3947 HG21 VAL A 241       6.077 -10.602 -11.861  1.00 91.70           H  
ATOM   3948 HG22 VAL A 241       6.113  -9.849 -10.237  1.00 91.70           H  
ATOM   3949 HG23 VAL A 241       5.310  -9.030 -11.587  1.00 91.70           H  
ATOM   3950  N   LEU A 242       5.874 -13.554 -11.871  1.00 89.42           N  
ATOM   3951  H   LEU A 242       6.477 -13.539 -11.061  1.00 89.42           H  
ATOM   3952  CA  LEU A 242       6.323 -14.227 -13.088  1.00 89.42           C  
ATOM   3953  HA  LEU A 242       6.302 -13.518 -13.915  1.00 89.42           H  
ATOM   3954  C   LEU A 242       5.391 -15.379 -13.474  1.00 89.42           C  
ATOM   3955  CB  LEU A 242       7.751 -14.737 -12.881  1.00 89.42           C  
ATOM   3956  HB2 LEU A 242       7.763 -15.382 -12.002  1.00 89.42           H  
ATOM   3957  HB3 LEU A 242       8.031 -15.349 -13.739  1.00 89.42           H  
ATOM   3958  O   LEU A 242       5.152 -15.599 -14.654  1.00 89.42           O  
ATOM   3959  CG  LEU A 242       8.800 -13.628 -12.709  1.00 89.42           C  
ATOM   3960  HG  LEU A 242       8.532 -12.986 -11.870  1.00 89.42           H  
ATOM   3961  CD1 LEU A 242      10.115 -14.318 -12.374  1.00 89.42           C  
ATOM   3962 HD11 LEU A 242      10.926 -13.592 -12.334  1.00 89.42           H  
ATOM   3963 HD12 LEU A 242      10.324 -15.071 -13.134  1.00 89.42           H  
ATOM   3964 HD13 LEU A 242      10.034 -14.829 -11.415  1.00 89.42           H  
ATOM   3965  CD2 LEU A 242       8.959 -12.757 -13.959  1.00 89.42           C  
ATOM   3966 HD21 LEU A 242       9.830 -12.111 -13.847  1.00 89.42           H  
ATOM   3967 HD22 LEU A 242       8.080 -12.126 -14.088  1.00 89.42           H  
ATOM   3968 HD23 LEU A 242       9.095 -13.366 -14.853  1.00 89.42           H  
ATOM   3969  N   ASN A 243       4.852 -16.106 -12.497  1.00 88.48           N  
ATOM   3970  H   ASN A 243       5.036 -15.828 -11.544  1.00 88.48           H  
ATOM   3971  CA  ASN A 243       3.913 -17.210 -12.728  1.00 88.48           C  
ATOM   3972  HA  ASN A 243       3.960 -17.518 -13.773  1.00 88.48           H  
ATOM   3973  C   ASN A 243       2.448 -16.805 -12.505  1.00 88.48           C  
ATOM   3974  CB  ASN A 243       4.347 -18.408 -11.871  1.00 88.48           C  
ATOM   3975  HB2 ASN A 243       3.640 -19.227 -12.006  1.00 88.48           H  
ATOM   3976  HB3 ASN A 243       4.331 -18.120 -10.820  1.00 88.48           H  
ATOM   3977  O   ASN A 243       1.581 -17.671 -12.454  1.00 88.48           O  
ATOM   3978  CG  ASN A 243       5.724 -18.926 -12.243  1.00 88.48           C  
ATOM   3979  ND2 ASN A 243       6.426 -19.501 -11.295  1.00 88.48           N  
ATOM   3980 HD21 ASN A 243       6.015 -19.641 -10.382  1.00 88.48           H  
ATOM   3981 HD22 ASN A 243       7.315 -19.897 -11.564  1.00 88.48           H  
ATOM   3982  OD1 ASN A 243       6.195 -18.814 -13.371  1.00 88.48           O  
ATOM   3983  N   ALA A 244       2.184 -15.510 -12.342  1.00 91.49           N  
ATOM   3984  H   ALA A 244       2.917 -14.837 -12.516  1.00 91.49           H  
ATOM   3985  CA  ALA A 244       0.850 -14.974 -12.124  1.00 91.49           C  
ATOM   3986  HA  ALA A 244       0.264 -15.686 -11.542  1.00 91.49           H  
ATOM   3987  C   ALA A 244       0.117 -14.738 -13.452  1.00 91.49           C  
ATOM   3988  CB  ALA A 244       0.999 -13.694 -11.302  1.00 91.49           C  
ATOM   3989  HB1 ALA A 244       0.021 -13.290 -11.043  1.00 91.49           H  
ATOM   3990  HB2 ALA A 244       1.548 -13.917 -10.387  1.00 91.49           H  
ATOM   3991  HB3 ALA A 244       1.536 -12.945 -11.885  1.00 91.49           H  
ATOM   3992  O   ALA A 244       0.729 -14.682 -14.521  1.00 91.49           O  
ATOM   3993  N   GLN A 245      -1.200 -14.553 -13.379  1.00 91.67           N  
ATOM   3994  H   GLN A 245      -1.647 -14.534 -12.474  1.00 91.67           H  
ATOM   3995  CA  GLN A 245      -1.988 -14.146 -14.533  1.00 91.67           C  
ATOM   3996  HA  GLN A 245      -1.649 -14.711 -15.402  1.00 91.67           H  
ATOM   3997  C   GLN A 245      -1.769 -12.655 -14.797  1.00 91.67           C  
ATOM   3998  CB  GLN A 245      -3.462 -14.488 -14.295  1.00 91.67           C  
ATOM   3999  HB2 GLN A 245      -3.842 -13.908 -13.454  1.00 91.67           H  
ATOM   4000  HB3 GLN A 245      -3.540 -15.547 -14.049  1.00 91.67           H  
ATOM   4001  O   GLN A 245      -2.041 -11.813 -13.941  1.00 91.67           O  
ATOM   4002  CG  GLN A 245      -4.315 -14.209 -15.542  1.00 91.67           C  
ATOM   4003  HG2 GLN A 245      -4.312 -13.142 -15.765  1.00 91.67           H  
ATOM   4004  HG3 GLN A 245      -3.888 -14.741 -16.392  1.00 91.67           H  
ATOM   4005  CD  GLN A 245      -5.762 -14.658 -15.372  1.00 91.67           C  
ATOM   4006  NE2 GLN A 245      -6.524 -14.737 -16.440  1.00 91.67           N  
ATOM   4007 HE21 GLN A 245      -7.473 -15.036 -16.270  1.00 91.67           H  
ATOM   4008 HE22 GLN A 245      -6.175 -14.478 -17.352  1.00 91.67           H  
ATOM   4009  OE1 GLN A 245      -6.240 -14.956 -14.294  1.00 91.67           O  
ATOM   4010  N   PHE A 246      -1.284 -12.319 -15.990  1.00 88.67           N  
ATOM   4011  H   PHE A 246      -1.053 -13.049 -16.649  1.00 88.67           H  
ATOM   4012  CA  PHE A 246      -1.154 -10.933 -16.419  1.00 88.67           C  
ATOM   4013  HA  PHE A 246      -0.724 -10.349 -15.605  1.00 88.67           H  
ATOM   4014  C   PHE A 246      -2.530 -10.352 -16.755  1.00 88.67           C  
ATOM   4015  CB  PHE A 246      -0.202 -10.869 -17.615  1.00 88.67           C  
ATOM   4016  HB2 PHE A 246      -0.589 -11.507 -18.409  1.00 88.67           H  
ATOM   4017  HB3 PHE A 246       0.768 -11.264 -17.314  1.00 88.67           H  
ATOM   4018  O   PHE A 246      -3.212 -10.839 -17.658  1.00 88.67           O  
ATOM   4019  CG  PHE A 246       0.004  -9.471 -18.155  1.00 88.67           C  
ATOM   4020  CD1 PHE A 246      -0.278  -9.175 -19.501  1.00 88.67           C  
ATOM   4021  HD1 PHE A 246      -0.670  -9.940 -20.155  1.00 88.67           H  
ATOM   4022  CD2 PHE A 246       0.528  -8.475 -17.317  1.00 88.67           C  
ATOM   4023  HD2 PHE A 246       0.762  -8.692 -16.285  1.00 88.67           H  
ATOM   4024  CE1 PHE A 246      -0.020  -7.891 -20.010  1.00 88.67           C  
ATOM   4025  HE1 PHE A 246      -0.193  -7.691 -21.057  1.00 88.67           H  
ATOM   4026  CE2 PHE A 246       0.800  -7.204 -17.833  1.00 88.67           C  
ATOM   4027  HE2 PHE A 246       1.296  -6.488 -17.195  1.00 88.67           H  
ATOM   4028  CZ  PHE A 246       0.514  -6.896 -19.173  1.00 88.67           C  
ATOM   4029  HZ  PHE A 246       0.749  -5.919 -19.567  1.00 88.67           H  
ATOM   4030  N   ILE A 247      -2.936  -9.303 -16.040  1.00 86.23           N  
ATOM   4031  H   ILE A 247      -2.316  -8.916 -15.343  1.00 86.23           H  
ATOM   4032  CA  ILE A 247      -4.144  -8.546 -16.358  1.00 86.23           C  
ATOM   4033  HA  ILE A 247      -4.845  -9.193 -16.883  1.00 86.23           H  
ATOM   4034  C   ILE A 247      -3.733  -7.430 -17.311  1.00 86.23           C  
ATOM   4035  CB  ILE A 247      -4.871  -8.039 -15.093  1.00 86.23           C  
ATOM   4036  HB  ILE A 247      -4.189  -7.408 -14.522  1.00 86.23           H  
ATOM   4037  O   ILE A 247      -3.273  -6.361 -16.903  1.00 86.23           O  
ATOM   4038  CG1 ILE A 247      -5.304  -9.231 -14.208  1.00 86.23           C  
ATOM   4039 HG12 ILE A 247      -4.434  -9.837 -13.955  1.00 86.23           H  
ATOM   4040 HG13 ILE A 247      -5.994  -9.858 -14.773  1.00 86.23           H  
ATOM   4041  CG2 ILE A 247      -6.101  -7.202 -15.510  1.00 86.23           C  
ATOM   4042 HG21 ILE A 247      -5.810  -6.384 -16.170  1.00 86.23           H  
ATOM   4043 HG22 ILE A 247      -6.832  -7.828 -16.021  1.00 86.23           H  
ATOM   4044 HG23 ILE A 247      -6.569  -6.736 -14.643  1.00 86.23           H  
ATOM   4045  CD1 ILE A 247      -5.979  -8.828 -12.891  1.00 86.23           C  
ATOM   4046 HD11 ILE A 247      -5.258  -8.343 -12.233  1.00 86.23           H  
ATOM   4047 HD12 ILE A 247      -6.829  -8.166 -13.061  1.00 86.23           H  
ATOM   4048 HD13 ILE A 247      -6.376  -9.722 -12.410  1.00 86.23           H  
ATOM   4049  N   HIS A 248      -3.919  -7.692 -18.602  1.00 77.62           N  
ATOM   4050  H   HIS A 248      -4.232  -8.616 -18.866  1.00 77.62           H  
ATOM   4051  CA  HIS A 248      -3.789  -6.682 -19.638  1.00 77.62           C  
ATOM   4052  HA  HIS A 248      -2.937  -6.049 -19.391  1.00 77.62           H  
ATOM   4053  C   HIS A 248      -5.049  -5.803 -19.621  1.00 77.62           C  
ATOM   4054  CB  HIS A 248      -3.490  -7.360 -20.987  1.00 77.62           C  
ATOM   4055  HB2 HIS A 248      -2.744  -8.140 -20.833  1.00 77.62           H  
ATOM   4056  HB3 HIS A 248      -4.391  -7.842 -21.364  1.00 77.62           H  
ATOM   4057  O   HIS A 248      -5.981  -6.004 -20.399  1.00 77.62           O  
ATOM   4058  CG  HIS A 248      -2.948  -6.415 -22.033  1.00 77.62           C  
ATOM   4059  CD2 HIS A 248      -1.809  -5.659 -21.943  1.00 77.62           C  
ATOM   4060  HD2 HIS A 248      -1.130  -5.630 -21.104  1.00 77.62           H  
ATOM   4061  ND1 HIS A 248      -3.538  -6.103 -23.237  1.00 77.62           N  
ATOM   4062  HD1 HIS A 248      -4.427  -6.448 -23.568  1.00 77.62           H  
ATOM   4063  CE1 HIS A 248      -2.776  -5.184 -23.855  1.00 77.62           C  
ATOM   4064  HE1 HIS A 248      -3.003  -4.729 -24.807  1.00 77.62           H  
ATOM   4065  NE2 HIS A 248      -1.720  -4.866 -23.088  1.00 77.62           N  
ATOM   4066  N   GLN A 249      -5.078  -4.842 -18.695  1.00 68.63           N  
ATOM   4067  H   GLN A 249      -4.313  -4.789 -18.038  1.00 68.63           H  
ATOM   4068  CA  GLN A 249      -6.029  -3.734 -18.701  1.00 68.63           C  
ATOM   4069  HA  GLN A 249      -6.507  -3.686 -19.680  1.00 68.63           H  
ATOM   4070  C   GLN A 249      -5.295  -2.412 -18.496  1.00 68.63           C  
ATOM   4071  CB  GLN A 249      -7.127  -3.929 -17.645  1.00 68.63           C  
ATOM   4072  HB2 GLN A 249      -7.695  -3.003 -17.553  1.00 68.63           H  
ATOM   4073  HB3 GLN A 249      -6.672  -4.150 -16.679  1.00 68.63           H  
ATOM   4074  O   GLN A 249      -4.360  -2.306 -17.702  1.00 68.63           O  
ATOM   4075  CG  GLN A 249      -8.097  -5.050 -18.044  1.00 68.63           C  
ATOM   4076  HG2 GLN A 249      -8.521  -4.818 -19.021  1.00 68.63           H  
ATOM   4077  HG3 GLN A 249      -7.559  -5.995 -18.123  1.00 68.63           H  
ATOM   4078  CD  GLN A 249      -9.239  -5.245 -17.053  1.00 68.63           C  
ATOM   4079  NE2 GLN A 249     -10.302  -5.904 -17.457  1.00 68.63           N  
ATOM   4080 HE21 GLN A 249     -11.052  -5.986 -16.785  1.00 68.63           H  
ATOM   4081 HE22 GLN A 249     -10.371  -6.234 -18.409  1.00 68.63           H  
ATOM   4082  OE1 GLN A 249      -9.201  -4.845 -15.902  1.00 68.63           O  
ATOM   4083  N   SER A 250      -5.747  -1.389 -19.211  1.00 64.30           N  
ATOM   4084  H   SER A 250      -6.508  -1.556 -19.855  1.00 64.30           H  
ATOM   4085  CA  SER A 250      -5.395  -0.008 -18.912  1.00 64.30           C  
ATOM   4086  HA  SER A 250      -4.310   0.102 -18.935  1.00 64.30           H  
ATOM   4087  C   SER A 250      -5.900   0.377 -17.516  1.00 64.30           C  
ATOM   4088  CB  SER A 250      -6.000   0.872 -20.000  1.00 64.30           C  
ATOM   4089  HB2 SER A 250      -6.963   0.467 -20.309  1.00 64.30           H  
ATOM   4090  HB3 SER A 250      -5.333   0.886 -20.862  1.00 64.30           H  
ATOM   4091  O   SER A 250      -7.005  -0.005 -17.132  1.00 64.30           O  
ATOM   4092  OG  SER A 250      -6.202   2.176 -19.524  1.00 64.30           O  
ATOM   4093  HG  SER A 250      -6.324   2.743 -20.289  1.00 64.30           H  
ATOM   4094  N   VAL A 251      -5.125   1.183 -16.779  1.00 56.26           N  
ATOM   4095  H   VAL A 251      -4.230   1.458 -17.157  1.00 56.26           H  
ATOM   4096  CA  VAL A 251      -5.554   1.765 -15.491  1.00 56.26           C  
ATOM   4097  HA  VAL A 251      -5.783   0.955 -14.797  1.00 56.26           H  
ATOM   4098  C   VAL A 251      -6.837   2.592 -15.658  1.00 56.26           C  
ATOM   4099  CB  VAL A 251      -4.433   2.637 -14.881  1.00 56.26           C  
ATOM   4100  HB  VAL A 251      -4.199   3.444 -15.574  1.00 56.26           H  
ATOM   4101  O   VAL A 251      -7.663   2.634 -14.754  1.00 56.26           O  
ATOM   4102  CG1 VAL A 251      -4.829   3.259 -13.534  1.00 56.26           C  
ATOM   4103 HG11 VAL A 251      -5.141   2.479 -12.840  1.00 56.26           H  
ATOM   4104 HG12 VAL A 251      -3.986   3.804 -13.109  1.00 56.26           H  
ATOM   4105 HG13 VAL A 251      -5.650   3.963 -13.667  1.00 56.26           H  
ATOM   4106  CG2 VAL A 251      -3.152   1.822 -14.646  1.00 56.26           C  
ATOM   4107 HG21 VAL A 251      -2.765   1.432 -15.588  1.00 56.26           H  
ATOM   4108 HG22 VAL A 251      -2.384   2.454 -14.200  1.00 56.26           H  
ATOM   4109 HG23 VAL A 251      -3.359   0.988 -13.975  1.00 56.26           H  
ATOM   4110  N   THR A 252      -7.031   3.216 -16.824  1.00 64.58           N  
ATOM   4111  H   THR A 252      -6.363   3.078 -17.569  1.00 64.58           H  
ATOM   4112  CA  THR A 252      -8.240   3.981 -17.168  1.00 64.58           C  
ATOM   4113  HA  THR A 252      -8.700   4.347 -16.250  1.00 64.58           H  
ATOM   4114  C   THR A 252      -9.305   3.137 -17.876  1.00 64.58           C  
ATOM   4115  CB  THR A 252      -7.893   5.205 -18.034  1.00 64.58           C  
ATOM   4116  HB  THR A 252      -8.800   5.782 -18.213  1.00 64.58           H  
ATOM   4117  O   THR A 252     -10.349   3.661 -18.251  1.00 64.58           O  
ATOM   4118  CG2 THR A 252      -6.859   6.116 -17.369  1.00 64.58           C  
ATOM   4119 HG21 THR A 252      -5.887   5.624 -17.328  1.00 64.58           H  
ATOM   4120 HG22 THR A 252      -6.767   7.040 -17.940  1.00 64.58           H  
ATOM   4121 HG23 THR A 252      -7.183   6.358 -16.356  1.00 64.58           H  
ATOM   4122  OG1 THR A 252      -7.351   4.801 -19.272  1.00 64.58           O  
ATOM   4123  HG1 THR A 252      -7.205   5.587 -19.803  1.00 64.58           H  
ATOM   4124  N   GLY A 253      -9.048   1.847 -18.117  1.00 58.74           N  
ATOM   4125  H   GLY A 253      -8.209   1.446 -17.722  1.00 58.74           H  
ATOM   4126  CA  GLY A 253      -9.877   0.983 -18.962  1.00 58.74           C  
ATOM   4127  HA2 GLY A 253      -9.599  -0.055 -18.781  1.00 58.74           H  
ATOM   4128  HA3 GLY A 253     -10.923   1.112 -18.684  1.00 58.74           H  
ATOM   4129  C   GLY A 253      -9.755   1.255 -20.469  1.00 58.74           C  
ATOM   4130  O   GLY A 253     -10.269   0.474 -21.264  1.00 58.74           O  
ATOM   4131  N   LEU A 254      -9.038   2.306 -20.879  1.00 51.60           N  
ATOM   4132  H   LEU A 254      -8.646   2.912 -20.173  1.00 51.60           H  
ATOM   4133  CA  LEU A 254      -8.810   2.667 -22.279  1.00 51.60           C  
ATOM   4134  HA  LEU A 254      -9.434   2.053 -22.929  1.00 51.60           H  
ATOM   4135  C   LEU A 254      -7.352   2.410 -22.658  1.00 51.60           C  
ATOM   4136  CB  LEU A 254      -9.190   4.143 -22.495  1.00 51.60           C  
ATOM   4137  HB2 LEU A 254      -8.585   4.754 -21.826  1.00 51.60           H  
ATOM   4138  HB3 LEU A 254      -8.935   4.424 -23.516  1.00 51.60           H  
ATOM   4139  O   LEU A 254      -6.443   2.999 -22.069  1.00 51.60           O  
ATOM   4140  CG  LEU A 254     -10.676   4.462 -22.248  1.00 51.60           C  
ATOM   4141  HG  LEU A 254     -10.969   4.122 -21.255  1.00 51.60           H  
ATOM   4142  CD1 LEU A 254     -10.891   5.973 -22.309  1.00 51.60           C  
ATOM   4143 HD11 LEU A 254     -10.616   6.351 -23.294  1.00 51.60           H  
ATOM   4144 HD12 LEU A 254     -11.938   6.203 -22.112  1.00 51.60           H  
ATOM   4145 HD13 LEU A 254     -10.278   6.462 -21.551  1.00 51.60           H  
ATOM   4146  CD2 LEU A 254     -11.583   3.799 -23.286  1.00 51.60           C  
ATOM   4147 HD21 LEU A 254     -12.615   4.112 -23.127  1.00 51.60           H  
ATOM   4148 HD22 LEU A 254     -11.273   4.083 -24.292  1.00 51.60           H  
ATOM   4149 HD23 LEU A 254     -11.538   2.714 -23.184  1.00 51.60           H  
ATOM   4150  N   TYR A 255      -7.113   1.535 -23.632  1.00 54.39           N  
ATOM   4151  H   TYR A 255      -7.900   1.112 -24.103  1.00 54.39           H  
ATOM   4152  CA  TYR A 255      -5.834   1.538 -24.333  1.00 54.39           C  
ATOM   4153  HA  TYR A 255      -5.019   1.625 -23.614  1.00 54.39           H  
ATOM   4154  C   TYR A 255      -5.802   2.760 -25.241  1.00 54.39           C  
ATOM   4155  CB  TYR A 255      -5.642   0.240 -25.126  1.00 54.39           C  
ATOM   4156  HB2 TYR A 255      -4.822   0.377 -25.832  1.00 54.39           H  
ATOM   4157  HB3 TYR A 255      -6.539   0.023 -25.705  1.00 54.39           H  
ATOM   4158  O   TYR A 255      -6.706   2.940 -26.053  1.00 54.39           O  
ATOM   4159  CG  TYR A 255      -5.309  -0.924 -24.223  1.00 54.39           C  
ATOM   4160  CD1 TYR A 255      -3.979  -1.084 -23.796  1.00 54.39           C  
ATOM   4161  HD1 TYR A 255      -3.211  -0.426 -24.176  1.00 54.39           H  
ATOM   4162  CD2 TYR A 255      -6.323  -1.784 -23.757  1.00 54.39           C  
ATOM   4163  HD2 TYR A 255      -7.341  -1.654 -24.095  1.00 54.39           H  
ATOM   4164  CE1 TYR A 255      -3.657  -2.093 -22.881  1.00 54.39           C  
ATOM   4165  HE1 TYR A 255      -2.637  -2.227 -22.551  1.00 54.39           H  
ATOM   4166  CE2 TYR A 255      -6.008  -2.791 -22.828  1.00 54.39           C  
ATOM   4167  HE2 TYR A 255      -6.767  -3.459 -22.447  1.00 54.39           H  
ATOM   4168  OH  TYR A 255      -4.342  -3.847 -21.481  1.00 54.39           O  
ATOM   4169  HH  TYR A 255      -3.396  -4.007 -21.523  1.00 54.39           H  
ATOM   4170  CZ  TYR A 255      -4.677  -2.924 -22.391  1.00 54.39           C  
ATOM   4171  N   GLU A 256      -4.770   3.590 -25.113  1.00 47.60           N  
ATOM   4172  H   GLU A 256      -4.085   3.433 -24.389  1.00 47.60           H  
ATOM   4173  CA  GLU A 256      -4.387   4.453 -26.227  1.00 47.60           C  
ATOM   4174  HA  GLU A 256      -5.250   5.015 -26.585  1.00 47.60           H  
ATOM   4175  C   GLU A 256      -3.912   3.521 -27.349  1.00 47.60           C  
ATOM   4176  CB  GLU A 256      -3.302   5.452 -25.795  1.00 47.60           C  
ATOM   4177  HB2 GLU A 256      -2.489   4.905 -25.318  1.00 47.60           H  
ATOM   4178  HB3 GLU A 256      -2.915   5.952 -26.683  1.00 47.60           H  
ATOM   4179  O   GLU A 256      -2.907   2.820 -27.185  1.00 47.60           O  
ATOM   4180  CG  GLU A 256      -3.848   6.519 -24.828  1.00 47.60           C  
ATOM   4181  HG2 GLU A 256      -4.278   6.021 -23.959  1.00 47.60           H  
ATOM   4182  HG3 GLU A 256      -4.646   7.068 -25.330  1.00 47.60           H  
ATOM   4183  CD  GLU A 256      -2.775   7.508 -24.340  1.00 47.60           C  
ATOM   4184  OE1 GLU A 256      -3.167   8.499 -23.683  1.00 47.60           O  
ATOM   4185  OE2 GLU A 256      -1.567   7.230 -24.534  1.00 47.60           O  
ATOM   4186  N   THR A 257      -4.717   3.432 -28.408  1.00 43.49           N  
ATOM   4187  H   THR A 257      -5.557   3.994 -28.419  1.00 43.49           H  
ATOM   4188  CA  THR A 257      -4.365   2.810 -29.691  1.00 43.49           C  
ATOM   4189  HA  THR A 257      -3.849   1.864 -29.527  1.00 43.49           H  
ATOM   4190  C   THR A 257      -3.414   3.699 -30.465  1.00 43.49           C  
ATOM   4191  CB  THR A 257      -5.596   2.581 -30.566  1.00 43.49           C  
ATOM   4192  HB  THR A 257      -5.275   2.284 -31.565  1.00 43.49           H  
ATOM   4193  O   THR A 257      -3.707   4.917 -30.511  1.00 43.49           O  
ATOM   4194  CG2 THR A 257      -6.515   1.497 -30.006  1.00 43.49           C  
ATOM   4195 HG21 THR A 257      -6.874   1.787 -29.019  1.00 43.49           H  
ATOM   4196 HG22 THR A 257      -5.966   0.559 -29.932  1.00 43.49           H  
ATOM   4197 HG23 THR A 257      -7.365   1.366 -30.676  1.00 43.49           H  
ATOM   4198  OG1 THR A 257      -6.300   3.798 -30.647  1.00 43.49           O  
ATOM   4199  HG1 THR A 257      -5.601   4.451 -30.728  1.00 43.49           H  
ATOM   4200  OXT THR A 257      -2.471   3.123 -31.038  1.00 43.49           O  
TER    4201      THR A 257                                                       
END   
