# Supplementary material for: Computational design of novel Cas9 PAM-interacting domains using evolution-based modelling and structural quality assessment
Source: PLoS Comput Biol. 2023 Nov 17;19(11):e1011621. doi: 10.1371/journal.pcbi.1011621 (PMC10729993; doi:10.1371/journal.pcbi.1011621)
Supplement: S1 File — This file contains the experimentally tested sequences in a zip format. It includes Fasta files, AlphaFold Prediction with PDB file, pLDDT, and more. (ZIP) [file pcbi.1011621.s001.zip › pdb/dg_15_relaxed_rank_1_model_3.pdb]

ATOM      1  N   THR A   1      -1.001  15.037 -20.276  1.00 37.29           N  
ATOM      2  H   THR A   1      -1.108  14.033 -20.321  1.00 37.29           H  
ATOM      3  H2  THR A   1      -1.518  15.480 -21.023  1.00 37.29           H  
ATOM      4  H3  THR A   1      -1.371  15.377 -19.400  1.00 37.29           H  
ATOM      5  CA  THR A   1       0.422  15.428 -20.342  1.00 37.29           C  
ATOM      6  HA  THR A   1       0.855  15.163 -21.306  1.00 37.29           H  
ATOM      7  C   THR A   1       1.174  14.672 -19.260  1.00 37.29           C  
ATOM      8  CB  THR A   1       0.553  16.945 -20.140  1.00 37.29           C  
ATOM      9  HB  THR A   1       1.560  17.202 -19.813  1.00 37.29           H  
ATOM     10  O   THR A   1       1.216  15.122 -18.128  1.00 37.29           O  
ATOM     11  CG2 THR A   1       0.232  17.699 -21.429  1.00 37.29           C  
ATOM     12 HG21 THR A   1      -0.795  17.516 -21.745  1.00 37.29           H  
ATOM     13 HG22 THR A   1       0.360  18.768 -21.258  1.00 37.29           H  
ATOM     14 HG23 THR A   1       0.919  17.395 -22.218  1.00 37.29           H  
ATOM     15  OG1 THR A   1      -0.398  17.361 -19.189  1.00 37.29           O  
ATOM     16  HG1 THR A   1       0.073  17.830 -18.497  1.00 37.29           H  
ATOM     17  N   GLY A   2       1.664  13.464 -19.551  1.00 49.56           N  
ATOM     18  H   GLY A   2       1.675  13.131 -20.505  1.00 49.56           H  
ATOM     19  CA  GLY A   2       2.539  12.741 -18.621  1.00 49.56           C  
ATOM     20  HA2 GLY A   2       2.485  11.668 -18.806  1.00 49.56           H  
ATOM     21  HA3 GLY A   2       2.260  12.931 -17.585  1.00 49.56           H  
ATOM     22  C   GLY A   2       3.971  13.199 -18.866  1.00 49.56           C  
ATOM     23  O   GLY A   2       4.443  13.072 -19.991  1.00 49.56           O  
ATOM     24  N   GLY A   3       4.624  13.803 -17.874  1.00 58.35           N  
ATOM     25  H   GLY A   3       4.176  13.927 -16.978  1.00 58.35           H  
ATOM     26  CA  GLY A   3       6.014  14.235 -18.019  1.00 58.35           C  
ATOM     27  HA2 GLY A   3       6.083  14.956 -18.833  1.00 58.35           H  
ATOM     28  HA3 GLY A   3       6.349  14.716 -17.100  1.00 58.35           H  
ATOM     29  C   GLY A   3       6.943  13.053 -18.315  1.00 58.35           C  
ATOM     30  O   GLY A   3       6.751  11.959 -17.780  1.00 58.35           O  
ATOM     31  N   PHE A   4       7.970  13.282 -19.138  1.00 67.72           N  
ATOM     32  H   PHE A   4       8.029  14.176 -19.606  1.00 67.72           H  
ATOM     33  CA  PHE A   4       9.024  12.300 -19.436  1.00 67.72           C  
ATOM     34  HA  PHE A   4       8.567  11.391 -19.829  1.00 67.72           H  
ATOM     35  C   PHE A   4       9.843  11.902 -18.200  1.00 67.72           C  
ATOM     36  CB  PHE A   4       9.960  12.883 -20.504  1.00 67.72           C  
ATOM     37  HB2 PHE A   4      10.406  13.805 -20.129  1.00 67.72           H  
ATOM     38  HB3 PHE A   4      10.773  12.178 -20.673  1.00 67.72           H  
ATOM     39  O   PHE A   4      10.489  10.859 -18.190  1.00 67.72           O  
ATOM     40  CG  PHE A   4       9.287  13.149 -21.835  1.00 67.72           C  
ATOM     41  CD1 PHE A   4       8.911  12.065 -22.640  1.00 67.72           C  
ATOM     42  HD1 PHE A   4       9.181  11.067 -22.327  1.00 67.72           H  
ATOM     43  CD2 PHE A   4       9.060  14.461 -22.289  1.00 67.72           C  
ATOM     44  HD2 PHE A   4       9.392  15.305 -21.703  1.00 67.72           H  
ATOM     45  CE1 PHE A   4       8.262  12.277 -23.870  1.00 67.72           C  
ATOM     46  HE1 PHE A   4       8.008  11.442 -24.507  1.00 67.72           H  
ATOM     47  CE2 PHE A   4       8.430  14.677 -23.528  1.00 67.72           C  
ATOM     48  HE2 PHE A   4       8.284  15.684 -23.890  1.00 67.72           H  
ATOM     49  CZ  PHE A   4       8.017  13.586 -24.312  1.00 67.72           C  
ATOM     50  HZ  PHE A   4       7.558  13.754 -25.275  1.00 67.72           H  
ATOM     51  N   SER A   5       9.793  12.717 -17.147  1.00 66.18           N  
ATOM     52  H   SER A   5       9.250  13.564 -17.233  1.00 66.18           H  
ATOM     53  CA  SER A   5      10.503  12.526 -15.888  1.00 66.18           C  
ATOM     54  HA  SER A   5      10.814  11.485 -15.795  1.00 66.18           H  
ATOM     55  C   SER A   5       9.612  12.851 -14.694  1.00 66.18           C  
ATOM     56  CB  SER A   5      11.751  13.411 -15.875  1.00 66.18           C  
ATOM     57  HB2 SER A   5      12.271  13.294 -14.924  1.00 66.18           H  
ATOM     58  HB3 SER A   5      12.420  13.098 -16.676  1.00 66.18           H  
ATOM     59  O   SER A   5       8.719  13.697 -14.787  1.00 66.18           O  
ATOM     60  OG  SER A   5      11.400  14.770 -16.072  1.00 66.18           O  
ATOM     61  HG  SER A   5      10.734  15.030 -15.433  1.00 66.18           H  
ATOM     62  N   LYS A   6       9.902  12.246 -13.538  1.00 66.25           N  
ATOM     63  H   LYS A   6      10.669  11.589 -13.532  1.00 66.25           H  
ATOM     64  CA  LYS A   6       9.264  12.619 -12.270  1.00 66.25           C  
ATOM     65  HA  LYS A   6       8.185  12.531 -12.394  1.00 66.25           H  
ATOM     66  C   LYS A   6       9.587  14.078 -11.951  1.00 66.25           C  
ATOM     67  CB  LYS A   6       9.716  11.694 -11.131  1.00 66.25           C  
ATOM     68  HB2 LYS A   6      10.802  11.727 -11.045  1.00 66.25           H  
ATOM     69  HB3 LYS A   6       9.285  12.060 -10.199  1.00 66.25           H  
ATOM     70  O   LYS A   6      10.751  14.448 -11.820  1.00 66.25           O  
ATOM     71  CG  LYS A   6       9.265  10.245 -11.349  1.00 66.25           C  
ATOM     72  HG2 LYS A   6       9.787   9.836 -12.215  1.00 66.25           H  
ATOM     73  HG3 LYS A   6       8.192  10.216 -11.536  1.00 66.25           H  
ATOM     74  CD  LYS A   6       9.587   9.396 -10.115  1.00 66.25           C  
ATOM     75  HD2 LYS A   6      10.631   9.550  -9.846  1.00 66.25           H  
ATOM     76  HD3 LYS A   6       8.960   9.707  -9.280  1.00 66.25           H  
ATOM     77  CE  LYS A   6       9.341   7.921 -10.437  1.00 66.25           C  
ATOM     78  HE2 LYS A   6       8.269   7.737 -10.503  1.00 66.25           H  
ATOM     79  HE3 LYS A   6       9.777   7.715 -11.415  1.00 66.25           H  
ATOM     80  NZ  LYS A   6       9.977   7.044  -9.429  1.00 66.25           N  
ATOM     81  HZ1 LYS A   6       9.609   7.221  -8.505  1.00 66.25           H  
ATOM     82  HZ2 LYS A   6       9.838   6.074  -9.673  1.00 66.25           H  
ATOM     83  HZ3 LYS A   6      10.971   7.228  -9.431  1.00 66.25           H  
ATOM     84  N   GLU A   7       8.554  14.896 -11.772  1.00 64.21           N  
ATOM     85  H   GLU A   7       7.634  14.542 -11.993  1.00 64.21           H  
ATOM     86  CA  GLU A   7       8.682  16.354 -11.603  1.00 64.21           C  
ATOM     87  HA  GLU A   7       9.305  16.738 -12.410  1.00 64.21           H  
ATOM     88  C   GLU A   7       9.354  16.789 -10.288  1.00 64.21           C  
ATOM     89  CB  GLU A   7       7.303  17.014 -11.723  1.00 64.21           C  
ATOM     90  HB2 GLU A   7       6.638  16.589 -10.971  1.00 64.21           H  
ATOM     91  HB3 GLU A   7       7.417  18.080 -11.527  1.00 64.21           H  
ATOM     92  O   GLU A   7       9.600  17.979 -10.074  1.00 64.21           O  
ATOM     93  CG  GLU A   7       6.684  16.848 -13.119  1.00 64.21           C  
ATOM     94  HG2 GLU A   7       7.404  17.195 -13.860  1.00 64.21           H  
ATOM     95  HG3 GLU A   7       6.490  15.791 -13.299  1.00 64.21           H  
ATOM     96  CD  GLU A   7       5.374  17.637 -13.279  1.00 64.21           C  
ATOM     97  OE1 GLU A   7       4.859  17.652 -14.417  1.00 64.21           O  
ATOM     98  OE2 GLU A   7       4.907  18.222 -12.274  1.00 64.21           O  
ATOM     99  N   SER A   8       9.695  15.843  -9.407  1.00 69.66           N  
ATOM    100  H   SER A   8       9.466  14.886  -9.635  1.00 69.66           H  
ATOM    101  CA  SER A   8      10.503  16.088  -8.213  1.00 69.66           C  
ATOM    102  HA  SER A   8       9.973  16.791  -7.571  1.00 69.66           H  
ATOM    103  C   SER A   8      11.856  16.688  -8.596  1.00 69.66           C  
ATOM    104  CB  SER A   8      10.707  14.794  -7.425  1.00 69.66           C  
ATOM    105  HB2 SER A   8      11.387  14.979  -6.594  1.00 69.66           H  
ATOM    106  HB3 SER A   8      11.141  14.034  -8.076  1.00 69.66           H  
ATOM    107  O   SER A   8      12.788  15.998  -9.012  1.00 69.66           O  
ATOM    108  OG  SER A   8       9.465  14.345  -6.922  1.00 69.66           O  
ATOM    109  HG  SER A   8       9.590  13.470  -6.547  1.00 69.66           H  
ATOM    110  N   ARG A   9      11.960  18.009  -8.440  1.00 67.23           N  
ATOM    111  H   ARG A   9      11.104  18.500  -8.225  1.00 67.23           H  
ATOM    112  CA  ARG A   9      13.178  18.774  -8.707  1.00 67.23           C  
ATOM    113  HA  ARG A   9      13.610  18.427  -9.645  1.00 67.23           H  
ATOM    114  C   ARG A   9      14.191  18.523  -7.603  1.00 67.23           C  
ATOM    115  CB  ARG A   9      12.853  20.268  -8.809  1.00 67.23           C  
ATOM    116  HB2 ARG A   9      12.321  20.579  -7.910  1.00 67.23           H  
ATOM    117  HB3 ARG A   9      13.788  20.825  -8.863  1.00 67.23           H  
ATOM    118  O   ARG A   9      13.983  18.947  -6.466  1.00 67.23           O  
ATOM    119  CG  ARG A   9      12.011  20.593 -10.050  1.00 67.23           C  
ATOM    120  HG2 ARG A   9      11.048  20.085  -9.995  1.00 67.23           H  
ATOM    121  HG3 ARG A   9      12.536  20.242 -10.939  1.00 67.23           H  
ATOM    122  CD  ARG A   9      11.767  22.099 -10.184  1.00 67.23           C  
ATOM    123  HD2 ARG A   9      11.297  22.276 -11.151  1.00 67.23           H  
ATOM    124  HD3 ARG A   9      12.727  22.616 -10.188  1.00 67.23           H  
ATOM    125  NE  ARG A   9      10.929  22.627  -9.084  1.00 67.23           N  
ATOM    126  HE  ARG A   9      11.266  22.473  -8.144  1.00 67.23           H  
ATOM    127  NH1 ARG A   9       9.160  23.411 -10.338  1.00 67.23           N  
ATOM    128 HH11 ARG A   9       9.559  23.009 -11.174  1.00 67.23           H  
ATOM    129 HH12 ARG A   9       8.229  23.798 -10.386  1.00 67.23           H  
ATOM    130  NH2 ARG A   9       9.124  23.632  -8.124  1.00 67.23           N  
ATOM    131 HH21 ARG A   9       9.500  23.461  -7.202  1.00 67.23           H  
ATOM    132 HH22 ARG A   9       8.205  24.041  -8.217  1.00 67.23           H  
ATOM    133  CZ  ARG A   9       9.749  23.218  -9.191  1.00 67.23           C  
ATOM    134  N   LEU A  10      15.314  17.911  -7.956  1.00 72.14           N  
ATOM    135  H   LEU A  10      15.422  17.574  -8.902  1.00 72.14           H  
ATOM    136  CA  LEU A  10      16.405  17.713  -7.015  1.00 72.14           C  
ATOM    137  HA  LEU A  10      15.969  17.700  -6.016  1.00 72.14           H  
ATOM    138  C   LEU A  10      17.389  18.890  -7.047  1.00 72.14           C  
ATOM    139  CB  LEU A  10      17.058  16.344  -7.235  1.00 72.14           C  
ATOM    140  HB2 LEU A  10      17.939  16.270  -6.597  1.00 72.14           H  
ATOM    141  HB3 LEU A  10      17.383  16.264  -8.272  1.00 72.14           H  
ATOM    142  O   LEU A  10      17.634  19.479  -8.110  1.00 72.14           O  
ATOM    143  CG  LEU A  10      16.111  15.172  -6.906  1.00 72.14           C  
ATOM    144  HG  LEU A  10      15.250  15.193  -7.574  1.00 72.14           H  
ATOM    145  CD1 LEU A  10      16.859  13.869  -7.114  1.00 72.14           C  
ATOM    146 HD11 LEU A  10      17.168  13.794  -8.156  1.00 72.14           H  
ATOM    147 HD12 LEU A  10      17.725  13.811  -6.454  1.00 72.14           H  
ATOM    148 HD13 LEU A  10      16.201  13.029  -6.891  1.00 72.14           H  
ATOM    149  CD2 LEU A  10      15.619  15.172  -5.453  1.00 72.14           C  
ATOM    150 HD21 LEU A  10      14.925  15.997  -5.288  1.00 72.14           H  
ATOM    151 HD22 LEU A  10      16.463  15.241  -4.768  1.00 72.14           H  
ATOM    152 HD23 LEU A  10      15.077  14.247  -5.259  1.00 72.14           H  
ATOM    153  N   PRO A  11      17.938  19.275  -5.879  1.00 74.78           N  
ATOM    154  CA  PRO A  11      18.934  20.329  -5.794  1.00 74.78           C  
ATOM    155  HA  PRO A  11      18.571  21.222  -6.301  1.00 74.78           H  
ATOM    156  C   PRO A  11      20.250  19.891  -6.446  1.00 74.78           C  
ATOM    157  CB  PRO A  11      19.091  20.622  -4.298  1.00 74.78           C  
ATOM    158  HB2 PRO A  11      18.340  21.351  -3.992  1.00 74.78           H  
ATOM    159  HB3 PRO A  11      20.090  20.975  -4.043  1.00 74.78           H  
ATOM    160  O   PRO A  11      20.519  18.706  -6.644  1.00 74.78           O  
ATOM    161  CG  PRO A  11      18.783  19.275  -3.648  1.00 74.78           C  
ATOM    162  HG2 PRO A  11      19.669  18.640  -3.681  1.00 74.78           H  
ATOM    163  HG3 PRO A  11      18.428  19.388  -2.624  1.00 74.78           H  
ATOM    164  CD  PRO A  11      17.706  18.693  -4.560  1.00 74.78           C  
ATOM    165  HD2 PRO A  11      17.785  17.606  -4.582  1.00 74.78           H  
ATOM    166  HD3 PRO A  11      16.720  18.991  -4.202  1.00 74.78           H  
ATOM    167  N   LYS A  12      21.093  20.880  -6.746  1.00 74.52           N  
ATOM    168  H   LYS A  12      20.805  21.818  -6.507  1.00 74.52           H  
ATOM    169  CA  LYS A  12      22.422  20.712  -7.345  1.00 74.52           C  
ATOM    170  HA  LYS A  12      22.321  20.328  -8.361  1.00 74.52           H  
ATOM    171  C   LYS A  12      23.254  19.720  -6.525  1.00 74.52           C  
ATOM    172  CB  LYS A  12      23.129  22.079  -7.385  1.00 74.52           C  
ATOM    173  HB2 LYS A  12      23.327  22.402  -6.363  1.00 74.52           H  
ATOM    174  HB3 LYS A  12      24.088  21.964  -7.891  1.00 74.52           H  
ATOM    175  O   LYS A  12      23.566  19.990  -5.365  1.00 74.52           O  
ATOM    176  CG  LYS A  12      22.314  23.174  -8.090  1.00 74.52           C  
ATOM    177  HG2 LYS A  12      22.165  22.899  -9.134  1.00 74.52           H  
ATOM    178  HG3 LYS A  12      21.341  23.284  -7.610  1.00 74.52           H  
ATOM    179  CD  LYS A  12      23.037  24.522  -8.020  1.00 74.52           C  
ATOM    180  HD2 LYS A  12      23.930  24.462  -8.641  1.00 74.52           H  
ATOM    181  HD3 LYS A  12      23.336  24.735  -6.994  1.00 74.52           H  
ATOM    182  CE  LYS A  12      22.094  25.629  -8.511  1.00 74.52           C  
ATOM    183  HE2 LYS A  12      21.427  25.916  -7.699  1.00 74.52           H  
ATOM    184  HE3 LYS A  12      21.490  25.225  -9.324  1.00 74.52           H  
ATOM    185  NZ  LYS A  12      22.849  26.797  -9.018  1.00 74.52           N  
ATOM    186  HZ1 LYS A  12      23.518  27.133  -8.340  1.00 74.52           H  
ATOM    187  HZ2 LYS A  12      23.336  26.492  -9.849  1.00 74.52           H  
ATOM    188  HZ3 LYS A  12      22.227  27.544  -9.291  1.00 74.52           H  
ATOM    189  N   ARG A  13      23.622  18.579  -7.110  1.00 69.15           N  
ATOM    190  H   ARG A  13      23.304  18.394  -8.051  1.00 69.15           H  
ATOM    191  CA  ARG A  13      24.522  17.600  -6.484  1.00 69.15           C  
ATOM    192  HA  ARG A  13      25.252  18.152  -5.892  1.00 69.15           H  
ATOM    193  C   ARG A  13      25.278  16.816  -7.553  1.00 69.15           C  
ATOM    194  CB  ARG A  13      23.715  16.675  -5.546  1.00 69.15           C  
ATOM    195  HB2 ARG A  13      23.035  17.284  -4.950  1.00 69.15           H  
ATOM    196  HB3 ARG A  13      23.119  15.982  -6.140  1.00 69.15           H  
ATOM    197  O   ARG A  13      24.780  16.622  -8.654  1.00 69.15           O  
ATOM    198  CG  ARG A  13      24.621  15.888  -4.583  1.00 69.15           C  
ATOM    199  HG2 ARG A  13      25.228  15.181  -5.148  1.00 69.15           H  
ATOM    200  HG3 ARG A  13      25.277  16.586  -4.062  1.00 69.15           H  
ATOM    201  CD  ARG A  13      23.812  15.104  -3.545  1.00 69.15           C  
ATOM    202  HD2 ARG A  13      23.177  14.389  -4.067  1.00 69.15           H  
ATOM    203  HD3 ARG A  13      23.180  15.799  -2.992  1.00 69.15           H  
ATOM    204  NE  ARG A  13      24.703  14.391  -2.606  1.00 69.15           N  
ATOM    205  HE  ARG A  13      25.697  14.512  -2.738  1.00 69.15           H  
ATOM    206  NH1 ARG A  13      23.075  13.335  -1.377  1.00 69.15           N  
ATOM    207 HH11 ARG A  13      22.805  12.713  -0.628  1.00 69.15           H  
ATOM    208 HH12 ARG A  13      22.368  13.732  -1.979  1.00 69.15           H  
ATOM    209  NH2 ARG A  13      25.220  13.033  -0.848  1.00 69.15           N  
ATOM    210 HH21 ARG A  13      26.206  13.200  -0.994  1.00 69.15           H  
ATOM    211 HH22 ARG A  13      24.925  12.424  -0.098  1.00 69.15           H  
ATOM    212  CZ  ARG A  13      24.329  13.594  -1.619  1.00 69.15           C  
ATOM    213  N   ASN A  14      26.474  16.341  -7.205  1.00 62.71           N  
ATOM    214  H   ASN A  14      26.825  16.576  -6.288  1.00 62.71           H  
ATOM    215  CA  ASN A  14      27.183  15.315  -7.970  1.00 62.71           C  
ATOM    216  HA  ASN A  14      27.168  15.578  -9.027  1.00 62.71           H  
ATOM    217  C   ASN A  14      26.434  13.978  -7.829  1.00 62.71           C  
ATOM    218  CB  ASN A  14      28.649  15.218  -7.469  1.00 62.71           C  
ATOM    219  HB2 ASN A  14      28.929  14.173  -7.340  1.00 62.71           H  
ATOM    220  HB3 ASN A  14      28.750  15.694  -6.493  1.00 62.71           H  
ATOM    221  O   ASN A  14      26.736  13.183  -6.940  1.00 62.71           O  
ATOM    222  CG  ASN A  14      29.697  15.792  -8.406  1.00 62.71           C  
ATOM    223  ND2 ASN A  14      30.904  15.952  -7.917  1.00 62.71           N  
ATOM    224 HD21 ASN A  14      31.603  16.349  -8.529  1.00 62.71           H  
ATOM    225 HD22 ASN A  14      31.106  15.715  -6.957  1.00 62.71           H  
ATOM    226  OD1 ASN A  14      29.482  16.064  -9.575  1.00 62.71           O  
ATOM    227  N   SER A  15      25.446  13.732  -8.679  1.00 59.38           N  
ATOM    228  H   SER A  15      25.108  14.467  -9.283  1.00 59.38           H  
ATOM    229  CA  SER A  15      24.819  12.419  -8.837  1.00 59.38           C  
ATOM    230  HA  SER A  15      25.386  11.673  -8.281  1.00 59.38           H  
ATOM    231  C   SER A  15      24.850  12.034 -10.312  1.00 59.38           C  
ATOM    232  CB  SER A  15      23.387  12.394  -8.295  1.00 59.38           C  
ATOM    233  HB2 SER A  15      22.895  11.466  -8.585  1.00 59.38           H  
ATOM    234  HB3 SER A  15      23.397  12.476  -7.208  1.00 59.38           H  
ATOM    235  O   SER A  15      24.416  12.776 -11.191  1.00 59.38           O  
ATOM    236  OG  SER A  15      22.712  13.495  -8.838  1.00 59.38           O  
ATOM    237  HG  SER A  15      21.784  13.302  -8.994  1.00 59.38           H  
ATOM    238  N   LYS A  16      25.394  10.850 -10.595  1.00 56.48           N  
ATOM    239  H   LYS A  16      25.688  10.269  -9.823  1.00 56.48           H  
ATOM    240  CA  LYS A  16      25.216  10.202 -11.894  1.00 56.48           C  
ATOM    241  HA  LYS A  16      25.395  10.908 -12.706  1.00 56.48           H  
ATOM    242  C   LYS A  16      23.751   9.757 -11.946  1.00 56.48           C  
ATOM    243  CB  LYS A  16      26.171   9.000 -12.020  1.00 56.48           C  
ATOM    244  HB2 LYS A  16      25.983   8.305 -11.201  1.00 56.48           H  
ATOM    245  HB3 LYS A  16      25.941   8.483 -12.951  1.00 56.48           H  
ATOM    246  O   LYS A  16      23.386   8.898 -11.152  1.00 56.48           O  
ATOM    247  CG  LYS A  16      27.663   9.375 -12.025  1.00 56.48           C  
ATOM    248  HG2 LYS A  16      27.921   9.884 -11.096  1.00 56.48           H  
ATOM    249  HG3 LYS A  16      27.866  10.039 -12.865  1.00 56.48           H  
ATOM    250  CD  LYS A  16      28.514   8.102 -12.158  1.00 56.48           C  
ATOM    251  HD2 LYS A  16      28.223   7.583 -13.072  1.00 56.48           H  
ATOM    252  HD3 LYS A  16      28.310   7.450 -11.309  1.00 56.48           H  
ATOM    253  CE  LYS A  16      30.014   8.419 -12.215  1.00 56.48           C  
ATOM    254  HE2 LYS A  16      30.188   9.113 -13.037  1.00 56.48           H  
ATOM    255  HE3 LYS A  16      30.303   8.911 -11.287  1.00 56.48           H  
ATOM    256  NZ  LYS A  16      30.815   7.184 -12.418  1.00 56.48           N  
ATOM    257  HZ1 LYS A  16      30.662   6.526 -11.667  1.00 56.48           H  
ATOM    258  HZ2 LYS A  16      30.548   6.732 -13.281  1.00 56.48           H  
ATOM    259  HZ3 LYS A  16      31.802   7.393 -12.470  1.00 56.48           H  
ATOM    260  N   GLY A  17      22.922  10.365 -12.790  1.00 64.72           N  
ATOM    261  H   GLY A  17      23.276  11.097 -13.388  1.00 64.72           H  
ATOM    262  CA  GLY A  17      21.542   9.906 -13.006  1.00 64.72           C  
ATOM    263  HA2 GLY A  17      21.483   9.437 -13.988  1.00 64.72           H  
ATOM    264  HA3 GLY A  17      21.267   9.150 -12.270  1.00 64.72           H  
ATOM    265  C   GLY A  17      20.455  10.977 -12.961  1.00 64.72           C  
ATOM    266  O   GLY A  17      19.311  10.659 -13.250  1.00 64.72           O  
ATOM    267  N   TYR A  18      20.777  12.233 -12.636  1.00 73.86           N  
ATOM    268  H   TYR A  18      21.732  12.470 -12.411  1.00 73.86           H  
ATOM    269  CA  TYR A  18      19.800  13.309 -12.822  1.00 73.86           C  
ATOM    270  HA  TYR A  18      18.842  12.996 -12.408  1.00 73.86           H  
ATOM    271  C   TYR A  18      19.578  13.575 -14.307  1.00 73.86           C  
ATOM    272  CB  TYR A  18      20.244  14.591 -12.114  1.00 73.86           C  
ATOM    273  HB2 TYR A  18      21.256  14.833 -12.441  1.00 73.86           H  
ATOM    274  HB3 TYR A  18      19.590  15.397 -12.444  1.00 73.86           H  
ATOM    275  O   TYR A  18      20.540  13.649 -15.073  1.00 73.86           O  
ATOM    276  CG  TYR A  18      20.219  14.587 -10.598  1.00 73.86           C  
ATOM    277  CD1 TYR A  18      19.733  13.490  -9.853  1.00 73.86           C  
ATOM    278  HD1 TYR A  18      19.320  12.618 -10.338  1.00 73.86           H  
ATOM    279  CD2 TYR A  18      20.695  15.730  -9.929  1.00 73.86           C  
ATOM    280  HD2 TYR A  18      21.073  16.564 -10.500  1.00 73.86           H  
ATOM    281  CE1 TYR A  18      19.767  13.522  -8.448  1.00 73.86           C  
ATOM    282  HE1 TYR A  18      19.394  12.683  -7.879  1.00 73.86           H  
ATOM    283  CE2 TYR A  18      20.689  15.783  -8.524  1.00 73.86           C  
ATOM    284  HE2 TYR A  18      21.061  16.662  -8.020  1.00 73.86           H  
ATOM    285  OH  TYR A  18      20.275  14.728  -6.424  1.00 73.86           O  
ATOM    286  HH  TYR A  18      20.495  15.621  -6.151  1.00 73.86           H  
ATOM    287  CZ  TYR A  18      20.231  14.675  -7.780  1.00 73.86           C  
ATOM    288  N   ILE A  19      18.321  13.794 -14.679  1.00 74.48           N  
ATOM    289  H   ILE A  19      17.590  13.686 -13.991  1.00 74.48           H  
ATOM    290  CA  ILE A  19      17.950  14.208 -16.034  1.00 74.48           C  
ATOM    291  HA  ILE A  19      18.673  13.806 -16.743  1.00 74.48           H  
ATOM    292  C   ILE A  19      18.001  15.729 -16.087  1.00 74.48           C  
ATOM    293  CB  ILE A  19      16.571  13.651 -16.417  1.00 74.48           C  
ATOM    294  HB  ILE A  19      15.853  14.080 -15.718  1.00 74.48           H  
ATOM    295  O   ILE A  19      17.471  16.412 -15.200  1.00 74.48           O  
ATOM    296  CG1 ILE A  19      16.553  12.114 -16.305  1.00 74.48           C  
ATOM    297 HG12 ILE A  19      16.587  11.646 -17.289  1.00 74.48           H  
ATOM    298 HG13 ILE A  19      17.410  11.736 -15.748  1.00 74.48           H  
ATOM    299  CG2 ILE A  19      16.125  14.050 -17.830  1.00 74.48           C  
ATOM    300 HG21 ILE A  19      16.000  15.130 -17.906  1.00 74.48           H  
ATOM    301 HG22 ILE A  19      15.166  13.586 -18.060  1.00 74.48           H  
ATOM    302 HG23 ILE A  19      16.855  13.718 -18.569  1.00 74.48           H  
ATOM    303  CD1 ILE A  19      15.299  11.667 -15.575  1.00 74.48           C  
ATOM    304 HD11 ILE A  19      14.420  11.789 -16.208  1.00 74.48           H  
ATOM    305 HD12 ILE A  19      15.457  10.624 -15.300  1.00 74.48           H  
ATOM    306 HD13 ILE A  19      15.169  12.231 -14.651  1.00 74.48           H  
ATOM    307  N   ALA A  20      18.683  16.262 -17.097  1.00 77.56           N  
ATOM    308  H   ALA A  20      19.041  15.651 -17.818  1.00 77.56           H  
ATOM    309  CA  ALA A  20      18.745  17.695 -17.332  1.00 77.56           C  
ATOM    310  HA  ALA A  20      19.167  18.178 -16.451  1.00 77.56           H  
ATOM    311  C   ALA A  20      17.335  18.257 -17.554  1.00 77.56           C  
ATOM    312  CB  ALA A  20      19.677  17.966 -18.513  1.00 77.56           C  
ATOM    313  HB1 ALA A  20      19.770  19.041 -18.672  1.00 77.56           H  
ATOM    314  HB2 ALA A  20      19.271  17.520 -19.421  1.00 77.56           H  
ATOM    315  HB3 ALA A  20      20.667  17.555 -18.318  1.00 77.56           H  
ATOM    316  O   ALA A  20      16.460  17.591 -18.099  1.00 77.56           O  
ATOM    317  N   ARG A  21      17.096  19.483 -17.083  1.00 75.35           N  
ATOM    318  H   ARG A  21      17.873  20.013 -16.714  1.00 75.35           H  
ATOM    319  CA  ARG A  21      15.778  20.123 -17.231  1.00 75.35           C  
ATOM    320  HA  ARG A  21      15.001  19.380 -17.051  1.00 75.35           H  
ATOM    321  C   ARG A  21      15.516  20.627 -18.645  1.00 75.35           C  
ATOM    322  CB  ARG A  21      15.622  21.281 -16.251  1.00 75.35           C  
ATOM    323  HB2 ARG A  21      14.667  21.771 -16.439  1.00 75.35           H  
ATOM    324  HB3 ARG A  21      16.419  22.005 -16.420  1.00 75.35           H  
ATOM    325  O   ARG A  21      14.363  20.848 -18.989  1.00 75.35           O  
ATOM    326  CG  ARG A  21      15.650  20.799 -14.802  1.00 75.35           C  
ATOM    327  HG2 ARG A  21      16.621  20.355 -14.581  1.00 75.35           H  
ATOM    328  HG3 ARG A  21      14.866  20.059 -14.642  1.00 75.35           H  
ATOM    329  CD  ARG A  21      15.426  21.999 -13.890  1.00 75.35           C  
ATOM    330  HD2 ARG A  21      14.440  22.417 -14.095  1.00 75.35           H  
ATOM    331  HD3 ARG A  21      16.185  22.747 -14.118  1.00 75.35           H  
ATOM    332  NE  ARG A  21      15.521  21.602 -12.478  1.00 75.35           N  
ATOM    333  HE  ARG A  21      15.571  20.609 -12.298  1.00 75.35           H  
ATOM    334  NH1 ARG A  21      15.585  23.718 -11.612  1.00 75.35           N  
ATOM    335 HH11 ARG A  21      15.473  24.067 -12.553  1.00 75.35           H  
ATOM    336 HH12 ARG A  21      15.777  24.348 -10.846  1.00 75.35           H  
ATOM    337  NH2 ARG A  21      15.845  21.950 -10.259  1.00 75.35           N  
ATOM    338 HH21 ARG A  21      16.027  20.962 -10.152  1.00 75.35           H  
ATOM    339 HH22 ARG A  21      16.097  22.577  -9.509  1.00 75.35           H  
ATOM    340  CZ  ARG A  21      15.651  22.423 -11.458  1.00 75.35           C  
ATOM    341  N   ASP A  22      16.588  20.844 -19.386  1.00 74.80           N  
ATOM    342  H   ASP A  22      17.488  20.530 -19.053  1.00 74.80           H  
ATOM    343  CA  ASP A  22      16.605  21.348 -20.746  1.00 74.80           C  
ATOM    344  HA  ASP A  22      15.691  21.056 -21.263  1.00 74.80           H  
ATOM    345  C   ASP A  22      17.807  20.716 -21.454  1.00 74.80           C  
ATOM    346  CB  ASP A  22      16.714  22.880 -20.710  1.00 74.80           C  
ATOM    347  HB2 ASP A  22      17.764  23.155 -20.611  1.00 74.80           H  
ATOM    348  HB3 ASP A  22      16.184  23.257 -19.836  1.00 74.80           H  
ATOM    349  O   ASP A  22      18.746  20.246 -20.788  1.00 74.80           O  
ATOM    350  CG  ASP A  22      16.130  23.569 -21.943  1.00 74.80           C  
ATOM    351  OD1 ASP A  22      15.934  22.880 -22.967  1.00 74.80           O  
ATOM    352  OD2 ASP A  22      15.844  24.782 -21.811  1.00 74.80           O  
ATOM    353  N   GLU A  23      17.778  20.712 -22.781  1.00 70.16           N  
ATOM    354  H   GLU A  23      17.056  21.254 -23.234  1.00 70.16           H  
ATOM    355  CA  GLU A  23      18.936  20.322 -23.578  1.00 70.16           C  
ATOM    356  HA  GLU A  23      19.194  19.295 -23.321  1.00 70.16           H  
ATOM    357  C   GLU A  23      20.131  21.209 -23.164  1.00 70.16           C  
ATOM    358  CB  GLU A  23      18.598  20.345 -25.085  1.00 70.16           C  
ATOM    359  HB2 GLU A  23      18.177  21.315 -25.347  1.00 70.16           H  
ATOM    360  HB3 GLU A  23      19.519  20.196 -25.648  1.00 70.16           H  
ATOM    361  O   GLU A  23      19.999  22.404 -22.895  1.00 70.16           O  
ATOM    362  CG  GLU A  23      17.605  19.218 -25.453  1.00 70.16           C  
ATOM    363  HG2 GLU A  23      18.043  18.268 -25.145  1.00 70.16           H  
ATOM    364  HG3 GLU A  23      16.688  19.356 -24.880  1.00 70.16           H  
ATOM    365  CD  GLU A  23      17.234  19.130 -26.948  1.00 70.16           C  
ATOM    366  OE1 GLU A  23      16.594  18.115 -27.314  1.00 70.16           O  
ATOM    367  OE2 GLU A  23      17.569  20.056 -27.720  1.00 70.16           O  
ATOM    368  N   ASP A  24      21.299  20.593 -22.976  1.00 72.45           N  
ATOM    369  H   ASP A  24      21.373  19.653 -23.339  1.00 72.45           H  
ATOM    370  CA  ASP A  24      22.557  21.235 -22.555  1.00 72.45           C  
ATOM    371  HA  ASP A  24      23.314  20.454 -22.618  1.00 72.45           H  
ATOM    372  C   ASP A  24      22.659  21.762 -21.108  1.00 72.45           C  
ATOM    373  CB  ASP A  24      22.979  22.298 -23.582  1.00 72.45           C  
ATOM    374  HB2 ASP A  24      23.993  22.625 -23.353  1.00 72.45           H  
ATOM    375  HB3 ASP A  24      22.331  23.171 -23.509  1.00 72.45           H  
ATOM    376  O   ASP A  24      23.704  22.295 -20.708  1.00 72.45           O  
ATOM    377  CG  ASP A  24      22.969  21.753 -25.009  1.00 72.45           C  
ATOM    378  OD1 ASP A  24      23.437  20.601 -25.172  1.00 72.45           O  
ATOM    379  OD2 ASP A  24      22.586  22.520 -25.916  1.00 72.45           O  
ATOM    380  N   TRP A  25      21.640  21.587 -20.259  1.00 76.31           N  
ATOM    381  H   TRP A  25      20.778  21.198 -20.613  1.00 76.31           H  
ATOM    382  CA  TRP A  25      21.749  22.007 -18.857  1.00 76.31           C  
ATOM    383  HA  TRP A  25      22.294  22.951 -18.835  1.00 76.31           H  
ATOM    384  C   TRP A  25      22.551  21.012 -18.016  1.00 76.31           C  
ATOM    385  CB  TRP A  25      20.381  22.304 -18.244  1.00 76.31           C  
ATOM    386  HB2 TRP A  25      20.480  22.281 -17.159  1.00 76.31           H  
ATOM    387  HB3 TRP A  25      19.679  21.520 -18.528  1.00 76.31           H  
ATOM    388  O   TRP A  25      22.100  19.914 -17.692  1.00 76.31           O  
ATOM    389  CG  TRP A  25      19.798  23.633 -18.608  1.00 76.31           C  
ATOM    390  CD1 TRP A  25      19.981  24.294 -19.776  1.00 76.31           C  
ATOM    391  HD1 TRP A  25      20.547  23.927 -20.620  1.00 76.31           H  
ATOM    392  CD2 TRP A  25      18.829  24.423 -17.857  1.00 76.31           C  
ATOM    393  CE2 TRP A  25      18.453  25.548 -18.649  1.00 76.31           C  
ATOM    394  CE3 TRP A  25      18.183  24.264 -16.609  1.00 76.31           C  
ATOM    395  HE3 TRP A  25      18.436  23.403 -16.008  1.00 76.31           H  
ATOM    396  NE1 TRP A  25      19.188  25.421 -19.806  1.00 76.31           N  
ATOM    397  HE1 TRP A  25      18.977  25.897 -20.671  1.00 76.31           H  
ATOM    398  CH2 TRP A  25      16.847  26.274 -16.992  1.00 76.31           C  
ATOM    399  HH2 TRP A  25      16.068  26.956 -16.685  1.00 76.31           H  
ATOM    400  CZ2 TRP A  25      17.479  26.462 -18.232  1.00 76.31           C  
ATOM    401  HZ2 TRP A  25      17.183  27.264 -18.893  1.00 76.31           H  
ATOM    402  CZ3 TRP A  25      17.202  25.180 -16.180  1.00 76.31           C  
ATOM    403  HZ3 TRP A  25      16.695  25.030 -15.238  1.00 76.31           H  
ATOM    404  N   ASP A  26      23.727  21.443 -17.556  1.00 77.00           N  
ATOM    405  H   ASP A  26      24.111  22.274 -17.983  1.00 77.00           H  
ATOM    406  CA  ASP A  26      24.536  20.670 -16.612  1.00 77.00           C  
ATOM    407  HA  ASP A  26      24.697  19.680 -17.038  1.00 77.00           H  
ATOM    408  C   ASP A  26      23.797  20.501 -15.273  1.00 77.00           C  
ATOM    409  CB  ASP A  26      25.915  21.327 -16.438  1.00 77.00           C  
ATOM    410  HB2 ASP A  26      26.395  21.394 -17.414  1.00 77.00           H  
ATOM    411  HB3 ASP A  26      25.777  22.341 -16.063  1.00 77.00           H  
ATOM    412  O   ASP A  26      23.595  21.456 -14.507  1.00 77.00           O  
ATOM    413  CG  ASP A  26      26.857  20.575 -15.484  1.00 77.00           C  
ATOM    414  OD1 ASP A  26      26.488  19.495 -14.965  1.00 77.00           O  
ATOM    415  OD2 ASP A  26      27.941  21.135 -15.196  1.00 77.00           O  
ATOM    416  N   THR A  27      23.436  19.260 -14.951  1.00 78.53           N  
ATOM    417  H   THR A  27      23.625  18.524 -15.616  1.00 78.53           H  
ATOM    418  CA  THR A  27      22.735  18.904 -13.711  1.00 78.53           C  
ATOM    419  HA  THR A  27      21.819  19.494 -13.672  1.00 78.53           H  
ATOM    420  C   THR A  27      23.539  19.239 -12.456  1.00 78.53           C  
ATOM    421  CB  THR A  27      22.344  17.423 -13.702  1.00 78.53           C  
ATOM    422  HB  THR A  27      21.904  17.175 -12.736  1.00 78.53           H  
ATOM    423  O   THR A  27      22.957  19.475 -11.393  1.00 78.53           O  
ATOM    424  CG2 THR A  27      21.322  17.114 -14.789  1.00 78.53           C  
ATOM    425 HG21 THR A  27      21.729  17.316 -15.780  1.00 78.53           H  
ATOM    426 HG22 THR A  27      20.436  17.730 -14.636  1.00 78.53           H  
ATOM    427 HG23 THR A  27      21.023  16.067 -14.734  1.00 78.53           H  
ATOM    428  OG1 THR A  27      23.467  16.604 -13.924  1.00 78.53           O  
ATOM    429  HG1 THR A  27      23.153  15.845 -14.421  1.00 78.53           H  
ATOM    430  N   LYS A  28      24.866  19.388 -12.560  1.00 78.28           N  
ATOM    431  H   LYS A  28      25.294  19.212 -13.458  1.00 78.28           H  
ATOM    432  CA  LYS A  28      25.706  19.889 -11.462  1.00 78.28           C  
ATOM    433  HA  LYS A  28      25.464  19.340 -10.552  1.00 78.28           H  
ATOM    434  C   LYS A  28      25.462  21.369 -11.176  1.00 78.28           C  
ATOM    435  CB  LYS A  28      27.187  19.682 -11.793  1.00 78.28           C  
ATOM    436  HB2 LYS A  28      27.786  20.071 -10.970  1.00 78.28           H  
ATOM    437  HB3 LYS A  28      27.439  20.254 -12.686  1.00 78.28           H  
ATOM    438  O   LYS A  28      25.552  21.791 -10.024  1.00 78.28           O  
ATOM    439  CG  LYS A  28      27.547  18.207 -12.003  1.00 78.28           C  
ATOM    440  HG2 LYS A  28      27.380  17.655 -11.078  1.00 78.28           H  
ATOM    441  HG3 LYS A  28      26.932  17.777 -12.793  1.00 78.28           H  
ATOM    442  CD  LYS A  28      29.015  18.106 -12.411  1.00 78.28           C  
ATOM    443  HD2 LYS A  28      29.170  18.704 -13.309  1.00 78.28           H  
ATOM    444  HD3 LYS A  28      29.645  18.484 -11.606  1.00 78.28           H  
ATOM    445  CE  LYS A  28      29.354  16.647 -12.704  1.00 78.28           C  
ATOM    446  HE2 LYS A  28      28.661  16.289 -13.465  1.00 78.28           H  
ATOM    447  HE3 LYS A  28      29.198  16.058 -11.801  1.00 78.28           H  
ATOM    448  NZ  LYS A  28      30.748  16.526 -13.184  1.00 78.28           N  
ATOM    449  HZ1 LYS A  28      31.390  16.856 -12.478  1.00 78.28           H  
ATOM    450  HZ2 LYS A  28      30.857  17.090 -14.015  1.00 78.28           H  
ATOM    451  HZ3 LYS A  28      30.957  15.566 -13.421  1.00 78.28           H  
ATOM    452  N   LYS A  29      25.145  22.166 -12.201  1.00 79.07           N  
ATOM    453  H   LYS A  29      25.038  21.731 -13.106  1.00 79.07           H  
ATOM    454  CA  LYS A  29      24.917  23.616 -12.084  1.00 79.07           C  
ATOM    455  HA  LYS A  29      25.501  24.005 -11.250  1.00 79.07           H  
ATOM    456  C   LYS A  29      23.468  23.970 -11.797  1.00 79.07           C  
ATOM    457  CB  LYS A  29      25.363  24.328 -13.365  1.00 79.07           C  
ATOM    458  HB2 LYS A  29      24.921  23.834 -14.230  1.00 79.07           H  
ATOM    459  HB3 LYS A  29      24.999  25.355 -13.340  1.00 79.07           H  
ATOM    460  O   LYS A  29      23.231  24.947 -11.083  1.00 79.07           O  
ATOM    461  CG  LYS A  29      26.887  24.358 -13.511  1.00 79.07           C  
ATOM    462  HG2 LYS A  29      27.331  24.832 -12.636  1.00 79.07           H  
ATOM    463  HG3 LYS A  29      27.268  23.341 -13.602  1.00 79.07           H  
ATOM    464  CD  LYS A  29      27.253  25.157 -14.765  1.00 79.07           C  
ATOM    465  HD2 LYS A  29      26.776  24.692 -15.627  1.00 79.07           H  
ATOM    466  HD3 LYS A  29      26.887  26.179 -14.667  1.00 79.07           H  
ATOM    467  CE  LYS A  29      28.768  25.165 -14.971  1.00 79.07           C  
ATOM    468  HE2 LYS A  29      29.244  25.649 -14.118  1.00 79.07           H  
ATOM    469  HE3 LYS A  29      29.107  24.130 -15.009  1.00 79.07           H  
ATOM    470  NZ  LYS A  29      29.123  25.858 -16.234  1.00 79.07           N  
ATOM    471  HZ1 LYS A  29      28.693  25.381 -17.014  1.00 79.07           H  
ATOM    472  HZ2 LYS A  29      30.121  25.850 -16.386  1.00 79.07           H  
ATOM    473  HZ3 LYS A  29      28.792  26.813 -16.237  1.00 79.07           H  
ATOM    474  N   TYR A  30      22.516  23.199 -12.313  1.00 81.91           N  
ATOM    475  H   TYR A  30      22.803  22.491 -12.973  1.00 81.91           H  
ATOM    476  CA  TYR A  30      21.090  23.543 -12.261  1.00 81.91           C  
ATOM    477  HA  TYR A  30      20.967  24.495 -11.745  1.00 81.91           H  
ATOM    478  C   TYR A  30      20.236  22.542 -11.473  1.00 81.91           C  
ATOM    479  CB  TYR A  30      20.594  23.766 -13.694  1.00 81.91           C  
ATOM    480  HB2 TYR A  30      20.694  22.839 -14.259  1.00 81.91           H  
ATOM    481  HB3 TYR A  30      19.536  24.027 -13.671  1.00 81.91           H  
ATOM    482  O   TYR A  30      19.062  22.811 -11.205  1.00 81.91           O  
ATOM    483  CG  TYR A  30      21.353  24.880 -14.397  1.00 81.91           C  
ATOM    484  CD1 TYR A  30      21.092  26.226 -14.069  1.00 81.91           C  
ATOM    485  HD1 TYR A  30      20.305  26.467 -13.369  1.00 81.91           H  
ATOM    486  CD2 TYR A  30      22.346  24.571 -15.347  1.00 81.91           C  
ATOM    487  HD2 TYR A  30      22.528  23.544 -15.626  1.00 81.91           H  
ATOM    488  CE1 TYR A  30      21.817  27.262 -14.690  1.00 81.91           C  
ATOM    489  HE1 TYR A  30      21.592  28.295 -14.468  1.00 81.91           H  
ATOM    490  CE2 TYR A  30      23.083  25.602 -15.960  1.00 81.91           C  
ATOM    491  HE2 TYR A  30      23.815  25.373 -16.719  1.00 81.91           H  
ATOM    492  OH  TYR A  30      23.534  27.939 -16.228  1.00 81.91           O  
ATOM    493  HH  TYR A  30      23.115  28.796 -16.126  1.00 81.91           H  
ATOM    494  CZ  TYR A  30      22.818  26.948 -15.636  1.00 81.91           C  
ATOM    495  N   GLY A  31      20.827  21.431 -11.025  1.00 77.36           N  
ATOM    496  H   GLY A  31      21.777  21.242 -11.311  1.00 77.36           H  
ATOM    497  CA  GLY A  31      20.055  20.278 -10.577  1.00 77.36           C  
ATOM    498  HA2 GLY A  31      19.301  20.588  -9.854  1.00 77.36           H  
ATOM    499  HA3 GLY A  31      20.711  19.548 -10.103  1.00 77.36           H  
ATOM    500  C   GLY A  31      19.362  19.612 -11.764  1.00 77.36           C  
ATOM    501  O   GLY A  31      19.588  19.966 -12.919  1.00 77.36           O  
ATOM    502  N   GLY A  32      18.490  18.658 -11.477  1.00 79.35           N  
ATOM    503  H   GLY A  32      18.307  18.409 -10.515  1.00 79.35           H  
ATOM    504  CA  GLY A  32      17.766  17.928 -12.510  1.00 79.35           C  
ATOM    505  HA2 GLY A  32      17.481  18.591 -13.326  1.00 79.35           H  
ATOM    506  HA3 GLY A  32      18.411  17.154 -12.927  1.00 79.35           H  
ATOM    507  C   GLY A  32      16.511  17.273 -11.964  1.00 79.35           C  
ATOM    508  O   GLY A  32      16.125  17.511 -10.812  1.00 79.35           O  
ATOM    509  N   PHE A  33      15.870  16.483 -12.812  1.00 80.51           N  
ATOM    510  H   PHE A  33      16.257  16.355 -13.736  1.00 80.51           H  
ATOM    511  CA  PHE A  33      14.811  15.575 -12.399  1.00 80.51           C  
ATOM    512  HA  PHE A  33      14.236  16.040 -11.597  1.00 80.51           H  
ATOM    513  C   PHE A  33      15.410  14.284 -11.837  1.00 80.51           C  
ATOM    514  CB  PHE A  33      13.853  15.328 -13.563  1.00 80.51           C  
ATOM    515  HB2 PHE A  33      14.383  14.823 -14.371  1.00 80.51           H  
ATOM    516  HB3 PHE A  33      13.063  14.658 -13.225  1.00 80.51           H  
ATOM    517  O   PHE A  33      16.506  13.878 -12.226  1.00 80.51           O  
ATOM    518  CG  PHE A  33      13.208  16.592 -14.093  1.00 80.51           C  
ATOM    519  CD1 PHE A  33      12.282  17.284 -13.290  1.00 80.51           C  
ATOM    520  HD1 PHE A  33      12.032  16.903 -12.310  1.00 80.51           H  
ATOM    521  CD2 PHE A  33      13.502  17.062 -15.388  1.00 80.51           C  
ATOM    522  HD2 PHE A  33      14.187  16.522 -16.025  1.00 80.51           H  
ATOM    523  CE1 PHE A  33      11.644  18.437 -13.779  1.00 80.51           C  
ATOM    524  HE1 PHE A  33      10.900  18.939 -13.178  1.00 80.51           H  
ATOM    525  CE2 PHE A  33      12.844  18.201 -15.885  1.00 80.51           C  
ATOM    526  HE2 PHE A  33      13.014  18.515 -16.905  1.00 80.51           H  
ATOM    527  CZ  PHE A  33      11.923  18.892 -15.081  1.00 80.51           C  
ATOM    528  HZ  PHE A  33      11.399  19.745 -15.486  1.00 80.51           H  
ATOM    529  N   ASP A  34      14.694  13.679 -10.889  1.00 73.09           N  
ATOM    530  H   ASP A  34      13.814  14.096 -10.620  1.00 73.09           H  
ATOM    531  CA  ASP A  34      15.146  12.507 -10.131  1.00 73.09           C  
ATOM    532  HA  ASP A  34      16.127  12.702  -9.699  1.00 73.09           H  
ATOM    533  C   ASP A  34      15.294  11.252 -10.999  1.00 73.09           C  
ATOM    534  CB  ASP A  34      14.135  12.280  -8.995  1.00 73.09           C  
ATOM    535  HB2 ASP A  34      14.117  13.162  -8.355  1.00 73.09           H  
ATOM    536  HB3 ASP A  34      13.141  12.172  -9.428  1.00 73.09           H  
ATOM    537  O   ASP A  34      16.300  10.554 -10.933  1.00 73.09           O  
ATOM    538  CG  ASP A  34      14.432  11.054  -8.125  1.00 73.09           C  
ATOM    539  OD1 ASP A  34      15.611  10.832  -7.782  1.00 73.09           O  
ATOM    540  OD2 ASP A  34      13.444  10.365  -7.777  1.00 73.09           O  
ATOM    541  N   SER A  35      14.282  10.961 -11.814  1.00 70.78           N  
ATOM    542  H   SER A  35      13.505  11.602 -11.886  1.00 70.78           H  
ATOM    543  CA  SER A  35      14.243   9.761 -12.648  1.00 70.78           C  
ATOM    544  HA  SER A  35      15.234   9.598 -13.070  1.00 70.78           H  
ATOM    545  C   SER A  35      13.273   9.921 -13.811  1.00 70.78           C  
ATOM    546  CB  SER A  35      13.875   8.521 -11.815  1.00 70.78           C  
ATOM    547  HB2 SER A  35      14.757   8.213 -11.253  1.00 70.78           H  
ATOM    548  HB3 SER A  35      13.600   7.704 -12.481  1.00 70.78           H  
ATOM    549  O   SER A  35      12.350  10.743 -13.767  1.00 70.78           O  
ATOM    550  OG  SER A  35      12.820   8.757 -10.890  1.00 70.78           O  
ATOM    551  HG  SER A  35      13.196   9.318 -10.208  1.00 70.78           H  
ATOM    552  N   GLU A  36      13.500   9.137 -14.861  1.00 76.21           N  
ATOM    553  H   GLU A  36      14.291   8.509 -14.857  1.00 76.21           H  
ATOM    554  CA  GLU A  36      12.630   9.091 -16.028  1.00 76.21           C  
ATOM    555  HA  GLU A  36      12.393  10.108 -16.337  1.00 76.21           H  
ATOM    556  C   GLU A  36      11.327   8.389 -15.647  1.00 76.21           C  
ATOM    557  CB  GLU A  36      13.319   8.409 -17.218  1.00 76.21           C  
ATOM    558  HB2 GLU A  36      12.616   8.397 -18.051  1.00 76.21           H  
ATOM    559  HB3 GLU A  36      13.576   7.387 -16.940  1.00 76.21           H  
ATOM    560  O   GLU A  36      11.287   7.498 -14.790  1.00 76.21           O  
ATOM    561  CG  GLU A  36      14.588   9.163 -17.650  1.00 76.21           C  
ATOM    562  HG2 GLU A  36      15.298   9.127 -16.824  1.00 76.21           H  
ATOM    563  HG3 GLU A  36      14.320  10.200 -17.855  1.00 76.21           H  
ATOM    564  CD  GLU A  36      15.301   8.594 -18.875  1.00 76.21           C  
ATOM    565  OE1 GLU A  36      16.426   9.064 -19.136  1.00 76.21           O  
ATOM    566  OE2 GLU A  36      14.715   7.716 -19.539  1.00 76.21           O  
ATOM    567  N   THR A  37      10.236   8.814 -16.268  1.00 76.70           N  
ATOM    568  H   THR A  37      10.326   9.521 -16.984  1.00 76.70           H  
ATOM    569  CA  THR A  37       8.953   8.145 -16.124  1.00 76.70           C  
ATOM    570  HA  THR A  37       8.782   7.925 -15.070  1.00 76.70           H  
ATOM    571  C   THR A  37       9.035   6.839 -16.902  1.00 76.70           C  
ATOM    572  CB  THR A  37       7.808   9.040 -16.608  1.00 76.70           C  
ATOM    573  HB  THR A  37       7.938   9.243 -17.671  1.00 76.70           H  
ATOM    574  O   THR A  37       9.328   6.832 -18.099  1.00 76.70           O  
ATOM    575  CG2 THR A  37       6.433   8.425 -16.361  1.00 76.70           C  
ATOM    576 HG21 THR A  37       5.658   9.148 -16.616  1.00 76.70           H  
ATOM    577 HG22 THR A  37       6.303   7.549 -16.997  1.00 76.70           H  
ATOM    578 HG23 THR A  37       6.329   8.136 -15.315  1.00 76.70           H  
ATOM    579  OG1 THR A  37       7.820  10.260 -15.901  1.00 76.70           O  
ATOM    580  HG1 THR A  37       7.374  10.895 -16.466  1.00 76.70           H  
ATOM    581  N   VAL A  38       8.795   5.724 -16.217  1.00 76.55           N  
ATOM    582  H   VAL A  38       8.598   5.793 -15.229  1.00 76.55           H  
ATOM    583  CA  VAL A  38       8.629   4.422 -16.869  1.00 76.55           C  
ATOM    584  HA  VAL A  38       9.494   4.236 -17.505  1.00 76.55           H  
ATOM    585  C   VAL A  38       7.380   4.512 -17.755  1.00 76.55           C  
ATOM    586  CB  VAL A  38       8.567   3.288 -15.822  1.00 76.55           C  
ATOM    587  HB  VAL A  38       7.715   3.461 -15.164  1.00 76.55           H  
ATOM    588  O   VAL A  38       6.374   5.087 -17.346  1.00 76.55           O  
ATOM    589  CG1 VAL A  38       8.430   1.892 -16.440  1.00 76.55           C  
ATOM    590 HG11 VAL A  38       7.544   1.834 -17.071  1.00 76.55           H  
ATOM    591 HG12 VAL A  38       9.307   1.654 -17.042  1.00 76.55           H  
ATOM    592 HG13 VAL A  38       8.331   1.144 -15.653  1.00 76.55           H  
ATOM    593  CG2 VAL A  38       9.846   3.267 -14.967  1.00 76.55           C  
ATOM    594 HG21 VAL A  38      10.717   3.134 -15.609  1.00 76.55           H  
ATOM    595 HG22 VAL A  38       9.952   4.199 -14.413  1.00 76.55           H  
ATOM    596 HG23 VAL A  38       9.795   2.445 -14.253  1.00 76.55           H  
ATOM    597  N   ALA A  39       7.442   4.000 -18.980  1.00 75.61           N  
ATOM    598  H   ALA A  39       8.308   3.560 -19.256  1.00 75.61           H  
ATOM    599  CA  ALA A  39       6.307   3.901 -19.892  1.00 75.61           C  
ATOM    600  HA  ALA A  39       5.595   4.698 -19.679  1.00 75.61           H  
ATOM    601  C   ALA A  39       5.581   2.561 -19.713  1.00 75.61           C  
ATOM    602  CB  ALA A  39       6.825   4.073 -21.327  1.00 75.61           C  
ATOM    603  HB1 ALA A  39       5.989   4.033 -22.025  1.00 75.61           H  
ATOM    604  HB2 ALA A  39       7.533   3.282 -21.569  1.00 75.61           H  
ATOM    605  HB3 ALA A  39       7.335   5.032 -21.424  1.00 75.61           H  
ATOM    606  O   ALA A  39       4.362   2.518 -19.563  1.00 75.61           O  
ATOM    607  N   TYR A  40       6.345   1.472 -19.729  1.00 75.34           N  
ATOM    608  H   TYR A  40       7.343   1.592 -19.830  1.00 75.34           H  
ATOM    609  CA  TYR A  40       5.910   0.112 -19.429  1.00 75.34           C  
ATOM    610  HA  TYR A  40       5.223   0.133 -18.584  1.00 75.34           H  
ATOM    611  C   TYR A  40       7.127  -0.712 -18.996  1.00 75.34           C  
ATOM    612  CB  TYR A  40       5.161  -0.496 -20.633  1.00 75.34           C  
ATOM    613  HB2 TYR A  40       4.232   0.058 -20.767  1.00 75.34           H  
ATOM    614  HB3 TYR A  40       4.865  -1.516 -20.387  1.00 75.34           H  
ATOM    615  O   TYR A  40       8.258  -0.226 -19.009  1.00 75.34           O  
ATOM    616  CG  TYR A  40       5.888  -0.535 -21.966  1.00 75.34           C  
ATOM    617  CD1 TYR A  40       5.636   0.457 -22.936  1.00 75.34           C  
ATOM    618  HD1 TYR A  40       4.982   1.282 -22.694  1.00 75.34           H  
ATOM    619  CD2 TYR A  40       6.742  -1.613 -22.270  1.00 75.34           C  
ATOM    620  HD2 TYR A  40       6.930  -2.386 -21.540  1.00 75.34           H  
ATOM    621  CE1 TYR A  40       6.219   0.360 -24.218  1.00 75.34           C  
ATOM    622  HE1 TYR A  40       6.042   1.117 -24.967  1.00 75.34           H  
ATOM    623  CE2 TYR A  40       7.351  -1.696 -23.535  1.00 75.34           C  
ATOM    624  HE2 TYR A  40       8.018  -2.509 -23.778  1.00 75.34           H  
ATOM    625  OH  TYR A  40       7.717  -0.796 -25.713  1.00 75.34           O  
ATOM    626  HH  TYR A  40       7.444  -0.141 -26.360  1.00 75.34           H  
ATOM    627  CZ  TYR A  40       7.086  -0.719 -24.514  1.00 75.34           C  
ATOM    628  N   SER A  41       6.905  -1.950 -18.588  1.00 81.82           N  
ATOM    629  H   SER A  41       5.960  -2.308 -18.595  1.00 81.82           H  
ATOM    630  CA  SER A  41       7.962  -2.916 -18.317  1.00 81.82           C  
ATOM    631  HA  SER A  41       8.934  -2.474 -18.534  1.00 81.82           H  
ATOM    632  C   SER A  41       7.800  -4.122 -19.241  1.00 81.82           C  
ATOM    633  CB  SER A  41       7.948  -3.330 -16.844  1.00 81.82           C  
ATOM    634  HB2 SER A  41       7.035  -3.888 -16.636  1.00 81.82           H  
ATOM    635  HB3 SER A  41       8.810  -3.975 -16.674  1.00 81.82           H  
ATOM    636  O   SER A  41       6.722  -4.357 -19.782  1.00 81.82           O  
ATOM    637  OG  SER A  41       8.023  -2.222 -15.960  1.00 81.82           O  
ATOM    638  HG  SER A  41       8.930  -1.910 -15.919  1.00 81.82           H  
ATOM    639  N   ILE A  42       8.857  -4.898 -19.431  1.00 83.02           N  
ATOM    640  H   ILE A  42       9.738  -4.627 -19.018  1.00 83.02           H  
ATOM    641  CA  ILE A  42       8.806  -6.192 -20.113  1.00 83.02           C  
ATOM    642  HA  ILE A  42       7.771  -6.430 -20.357  1.00 83.02           H  
ATOM    643  C   ILE A  42       9.279  -7.271 -19.144  1.00 83.02           C  
ATOM    644  CB  ILE A  42       9.588  -6.180 -21.449  1.00 83.02           C  
ATOM    645  HB  ILE A  42       9.567  -7.194 -21.848  1.00 83.02           H  
ATOM    646  O   ILE A  42      10.302  -7.104 -18.483  1.00 83.02           O  
ATOM    647  CG1 ILE A  42      11.066  -5.757 -21.285  1.00 83.02           C  
ATOM    648 HG12 ILE A  42      11.119  -4.725 -20.938  1.00 83.02           H  
ATOM    649 HG13 ILE A  42      11.535  -6.393 -20.534  1.00 83.02           H  
ATOM    650  CG2 ILE A  42       8.865  -5.267 -22.456  1.00 83.02           C  
ATOM    651 HG21 ILE A  42       8.947  -4.224 -22.149  1.00 83.02           H  
ATOM    652 HG22 ILE A  42       9.303  -5.380 -23.447  1.00 83.02           H  
ATOM    653 HG23 ILE A  42       7.812  -5.542 -22.524  1.00 83.02           H  
ATOM    654  CD1 ILE A  42      11.909  -5.882 -22.560  1.00 83.02           C  
ATOM    655 HD11 ILE A  42      11.818  -6.887 -22.972  1.00 83.02           H  
ATOM    656 HD12 ILE A  42      12.955  -5.691 -22.322  1.00 83.02           H  
ATOM    657 HD13 ILE A  42      11.588  -5.154 -23.305  1.00 83.02           H  
ATOM    658  N   LEU A  43       8.527  -8.363 -19.032  1.00 85.73           N  
ATOM    659  H   LEU A  43       7.698  -8.428 -19.605  1.00 85.73           H  
ATOM    660  CA  LEU A  43       9.017  -9.594 -18.424  1.00 85.73           C  
ATOM    661  HA  LEU A  43       9.710  -9.349 -17.620  1.00 85.73           H  
ATOM    662  C   LEU A  43       9.766 -10.370 -19.496  1.00 85.73           C  
ATOM    663  CB  LEU A  43       7.858 -10.395 -17.823  1.00 85.73           C  
ATOM    664  HB2 LEU A  43       7.060 -10.471 -18.562  1.00 85.73           H  
ATOM    665  HB3 LEU A  43       7.499  -9.836 -16.959  1.00 85.73           H  
ATOM    666  O   LEU A  43       9.178 -10.762 -20.500  1.00 85.73           O  
ATOM    667  CG  LEU A  43       8.213 -11.804 -17.319  1.00 85.73           C  
ATOM    668  HG  LEU A  43       8.679 -12.386 -18.115  1.00 85.73           H  
ATOM    669  CD1 LEU A  43       9.157 -11.745 -16.116  1.00 85.73           C  
ATOM    670 HD11 LEU A  43       9.312 -12.751 -15.727  1.00 85.73           H  
ATOM    671 HD12 LEU A  43       8.730 -11.117 -15.333  1.00 85.73           H  
ATOM    672 HD13 LEU A  43      10.122 -11.343 -16.424  1.00 85.73           H  
ATOM    673  CD2 LEU A  43       6.940 -12.525 -16.880  1.00 85.73           C  
ATOM    674 HD21 LEU A  43       7.177 -13.539 -16.559  1.00 85.73           H  
ATOM    675 HD22 LEU A  43       6.463 -11.990 -16.060  1.00 85.73           H  
ATOM    676 HD23 LEU A  43       6.245 -12.580 -17.718  1.00 85.73           H  
ATOM    677  N   VAL A  44      11.052 -10.586 -19.263  1.00 86.06           N  
ATOM    678  H   VAL A  44      11.445 -10.213 -18.411  1.00 86.06           H  
ATOM    679  CA  VAL A  44      11.960 -11.298 -20.156  1.00 86.06           C  
ATOM    680  HA  VAL A  44      11.498 -11.422 -21.136  1.00 86.06           H  
ATOM    681  C   VAL A  44      12.227 -12.669 -19.558  1.00 86.06           C  
ATOM    682  CB  VAL A  44      13.266 -10.505 -20.337  1.00 86.06           C  
ATOM    683  HB  VAL A  44      13.775 -10.433 -19.376  1.00 86.06           H  
ATOM    684  O   VAL A  44      12.650 -12.773 -18.404  1.00 86.06           O  
ATOM    685  CG1 VAL A  44      14.203 -11.194 -21.334  1.00 86.06           C  
ATOM    686 HG11 VAL A  44      15.129 -10.624 -21.413  1.00 86.06           H  
ATOM    687 HG12 VAL A  44      14.453 -12.200 -20.997  1.00 86.06           H  
ATOM    688 HG13 VAL A  44      13.726 -11.243 -22.313  1.00 86.06           H  
ATOM    689  CG2 VAL A  44      12.982  -9.081 -20.834  1.00 86.06           C  
ATOM    690 HG21 VAL A  44      13.920  -8.532 -20.911  1.00 86.06           H  
ATOM    691 HG22 VAL A  44      12.484  -9.110 -21.803  1.00 86.06           H  
ATOM    692 HG23 VAL A  44      12.357  -8.548 -20.119  1.00 86.06           H  
ATOM    693  N   VAL A  45      11.981 -13.716 -20.341  1.00 85.82           N  
ATOM    694  H   VAL A  45      11.613 -13.551 -21.267  1.00 85.82           H  
ATOM    695  CA  VAL A  45      12.292 -15.107 -20.009  1.00 85.82           C  
ATOM    696  HA  VAL A  45      12.790 -15.141 -19.040  1.00 85.82           H  
ATOM    697  C   VAL A  45      13.242 -15.643 -21.070  1.00 85.82           C  
ATOM    698  CB  VAL A  45      11.031 -15.982 -19.923  1.00 85.82           C  
ATOM    699  HB  VAL A  45      10.613 -16.095 -20.924  1.00 85.82           H  
ATOM    700  O   VAL A  45      12.964 -15.571 -22.266  1.00 85.82           O  
ATOM    701  CG1 VAL A  45      11.372 -17.377 -19.382  1.00 85.82           C  
ATOM    702 HG11 VAL A  45      10.466 -17.981 -19.327  1.00 85.82           H  
ATOM    703 HG12 VAL A  45      11.821 -17.298 -18.393  1.00 85.82           H  
ATOM    704 HG13 VAL A  45      12.066 -17.879 -20.056  1.00 85.82           H  
ATOM    705  CG2 VAL A  45       9.952 -15.366 -19.022  1.00 85.82           C  
ATOM    706 HG21 VAL A  45      10.377 -15.130 -18.046  1.00 85.82           H  
ATOM    707 HG22 VAL A  45       9.576 -14.450 -19.478  1.00 85.82           H  
ATOM    708 HG23 VAL A  45       9.117 -16.057 -18.912  1.00 85.82           H  
ATOM    709  N   GLY A  46      14.378 -16.173 -20.642  1.00 88.65           N  
ATOM    710  H   GLY A  46      14.564 -16.217 -19.651  1.00 88.65           H  
ATOM    711  CA  GLY A  46      15.381 -16.678 -21.568  1.00 88.65           C  
ATOM    712  HA2 GLY A  46      15.810 -15.839 -22.116  1.00 88.65           H  
ATOM    713  HA3 GLY A  46      14.920 -17.343 -22.297  1.00 88.65           H  
ATOM    714  C   GLY A  46      16.501 -17.426 -20.872  1.00 88.65           C  
ATOM    715  O   GLY A  46      16.425 -17.761 -19.684  1.00 88.65           O  
ATOM    716  N   THR A  47      17.595 -17.626 -21.599  1.00 87.71           N  
ATOM    717  H   THR A  47      17.578 -17.332 -22.565  1.00 87.71           H  
ATOM    718  CA  THR A  47      18.818 -18.226 -21.068  1.00 87.71           C  
ATOM    719  HA  THR A  47      18.727 -18.279 -19.983  1.00 87.71           H  
ATOM    720  C   THR A  47      20.039 -17.365 -21.358  1.00 87.71           C  
ATOM    721  CB  THR A  47      19.018 -19.665 -21.562  1.00 87.71           C  
ATOM    722  HB  THR A  47      19.960 -20.033 -21.156  1.00 87.71           H  
ATOM    723  O   THR A  47      20.156 -16.752 -22.410  1.00 87.71           O  
ATOM    724  CG2 THR A  47      17.907 -20.607 -21.102  1.00 87.71           C  
ATOM    725 HG21 THR A  47      17.836 -20.595 -20.014  1.00 87.71           H  
ATOM    726 HG22 THR A  47      18.127 -21.620 -21.438  1.00 87.71           H  
ATOM    727 HG23 THR A  47      16.951 -20.302 -21.526  1.00 87.71           H  
ATOM    728  OG1 THR A  47      19.079 -19.745 -22.960  1.00 87.71           O  
ATOM    729  HG1 THR A  47      18.212 -19.521 -23.305  1.00 87.71           H  
ATOM    730  N   VAL A  48      20.973 -17.310 -20.410  1.00 87.68           N  
ATOM    731  H   VAL A  48      20.785 -17.778 -19.535  1.00 87.68           H  
ATOM    732  CA  VAL A  48      22.264 -16.628 -20.573  1.00 87.68           C  
ATOM    733  HA  VAL A  48      22.344 -16.228 -21.584  1.00 87.68           H  
ATOM    734  C   VAL A  48      23.382 -17.638 -20.384  1.00 87.68           C  
ATOM    735  CB  VAL A  48      22.408 -15.443 -19.600  1.00 87.68           C  
ATOM    736  HB  VAL A  48      22.245 -15.795 -18.581  1.00 87.68           H  
ATOM    737  O   VAL A  48      23.390 -18.396 -19.406  1.00 87.68           O  
ATOM    738  CG1 VAL A  48      23.794 -14.788 -19.672  1.00 87.68           C  
ATOM    739 HG11 VAL A  48      23.815 -13.893 -19.052  1.00 87.68           H  
ATOM    740 HG12 VAL A  48      24.009 -14.505 -20.703  1.00 87.68           H  
ATOM    741 HG13 VAL A  48      24.562 -15.476 -19.319  1.00 87.68           H  
ATOM    742  CG2 VAL A  48      21.385 -14.353 -19.910  1.00 87.68           C  
ATOM    743 HG21 VAL A  48      21.586 -13.937 -20.897  1.00 87.68           H  
ATOM    744 HG22 VAL A  48      20.373 -14.758 -19.896  1.00 87.68           H  
ATOM    745 HG23 VAL A  48      21.456 -13.547 -19.180  1.00 87.68           H  
ATOM    746  N   GLU A  49      24.359 -17.633 -21.289  1.00 86.40           N  
ATOM    747  H   GLU A  49      24.293 -17.003 -22.076  1.00 86.40           H  
ATOM    748  CA  GLU A  49      25.575 -18.423 -21.124  1.00 86.40           C  
ATOM    749  HA  GLU A  49      25.284 -19.413 -20.772  1.00 86.40           H  
ATOM    750  C   GLU A  49      26.478 -17.786 -20.059  1.00 86.40           C  
ATOM    751  CB  GLU A  49      26.302 -18.620 -22.461  1.00 86.40           C  
ATOM    752  HB2 GLU A  49      26.748 -17.677 -22.777  1.00 86.40           H  
ATOM    753  HB3 GLU A  49      25.583 -18.946 -23.213  1.00 86.40           H  
ATOM    754  O   GLU A  49      26.963 -16.658 -20.181  1.00 86.40           O  
ATOM    755  CG  GLU A  49      27.389 -19.700 -22.312  1.00 86.40           C  
ATOM    756  HG2 GLU A  49      28.075 -19.403 -21.519  1.00 86.40           H  
ATOM    757  HG3 GLU A  49      26.913 -20.630 -21.999  1.00 86.40           H  
ATOM    758  CD  GLU A  49      28.209 -19.958 -23.586  1.00 86.40           C  
ATOM    759  OE1 GLU A  49      29.118 -20.820 -23.497  1.00 86.40           O  
ATOM    760  OE2 GLU A  49      27.985 -19.269 -24.603  1.00 86.40           O  
ATOM    761  N   GLN A  50      26.728 -18.515 -18.974  1.00 80.14           N  
ATOM    762  H   GLN A  50      26.299 -19.426 -18.885  1.00 80.14           H  
ATOM    763  CA  GLN A  50      27.624 -18.034 -17.933  1.00 80.14           C  
ATOM    764  HA  GLN A  50      27.358 -17.004 -17.692  1.00 80.14           H  
ATOM    765  C   GLN A  50      29.080 -18.068 -18.409  1.00 80.14           C  
ATOM    766  CB  GLN A  50      27.481 -18.879 -16.670  1.00 80.14           C  
ATOM    767  HB2 GLN A  50      27.632 -19.926 -16.936  1.00 80.14           H  
ATOM    768  HB3 GLN A  50      28.265 -18.579 -15.975  1.00 80.14           H  
ATOM    769  O   GLN A  50      29.641 -19.140 -18.628  1.00 80.14           O  
ATOM    770  CG  GLN A  50      26.125 -18.736 -15.973  1.00 80.14           C  
ATOM    771  HG2 GLN A  50      25.916 -17.683 -15.786  1.00 80.14           H  
ATOM    772  HG3 GLN A  50      25.344 -19.134 -16.621  1.00 80.14           H  
ATOM    773  CD  GLN A  50      26.102 -19.484 -14.641  1.00 80.14           C  
ATOM    774  NE2 GLN A  50      24.959 -19.625 -14.011  1.00 80.14           N  
ATOM    775 HE21 GLN A  50      24.988 -20.206 -13.185  1.00 80.14           H  
ATOM    776 HE22 GLN A  50      24.103 -19.403 -14.498  1.00 80.14           H  
ATOM    777  OE1 GLN A  50      27.103 -19.958 -14.119  1.00 80.14           O  
ATOM    778  N   LYS A  51      29.743 -16.905 -18.423  1.00 78.04           N  
ATOM    779  H   LYS A  51      29.176 -16.071 -18.363  1.00 78.04           H  
ATOM    780  CA  LYS A  51      31.160 -16.764 -18.818  1.00 78.04           C  
ATOM    781  HA  LYS A  51      31.247 -17.015 -19.875  1.00 78.04           H  
ATOM    782  C   LYS A  51      32.123 -17.714 -18.088  1.00 78.04           C  
ATOM    783  CB  LYS A  51      31.621 -15.309 -18.610  1.00 78.04           C  
ATOM    784  HB2 LYS A  51      32.691 -15.255 -18.808  1.00 78.04           H  
ATOM    785  HB3 LYS A  51      31.450 -15.017 -17.574  1.00 78.04           H  
ATOM    786  O   LYS A  51      33.106 -18.146 -18.676  1.00 78.04           O  
ATOM    787  CG  LYS A  51      30.910 -14.320 -19.548  1.00 78.04           C  
ATOM    788  HG2 LYS A  51      29.840 -14.332 -19.344  1.00 78.04           H  
ATOM    789  HG3 LYS A  51      31.070 -14.635 -20.579  1.00 78.04           H  
ATOM    790  CD  LYS A  51      31.435 -12.886 -19.375  1.00 78.04           C  
ATOM    791  HD2 LYS A  51      32.502 -12.861 -19.595  1.00 78.04           H  
ATOM    792  HD3 LYS A  51      31.266 -12.564 -18.347  1.00 78.04           H  
ATOM    793  CE  LYS A  51      30.679 -11.963 -20.341  1.00 78.04           C  
ATOM    794  HE2 LYS A  51      30.862 -12.302 -21.361  1.00 78.04           H  
ATOM    795  HE3 LYS A  51      29.610 -12.072 -20.159  1.00 78.04           H  
ATOM    796  NZ  LYS A  51      31.066 -10.536 -20.201  1.00 78.04           N  
ATOM    797  HZ1 LYS A  51      30.525  -9.981 -20.849  1.00 78.04           H  
ATOM    798  HZ2 LYS A  51      32.046 -10.401 -20.406  1.00 78.04           H  
ATOM    799  HZ3 LYS A  51      30.856 -10.199 -19.273  1.00 78.04           H  
ATOM    800  N   VAL A  52      31.864 -18.020 -16.811  1.00 77.81           N  
ATOM    801  H   VAL A  52      31.028 -17.627 -16.402  1.00 77.81           H  
ATOM    802  CA  VAL A  52      32.769 -18.830 -15.970  1.00 77.81           C  
ATOM    803  HA  VAL A  52      33.795 -18.653 -16.292  1.00 77.81           H  
ATOM    804  C   VAL A  52      32.523 -20.331 -16.133  1.00 77.81           C  
ATOM    805  CB  VAL A  52      32.672 -18.418 -14.486  1.00 77.81           C  
ATOM    806  HB  VAL A  52      31.650 -18.573 -14.141  1.00 77.81           H  
ATOM    807  O   VAL A  52      33.472 -21.095 -16.265  1.00 77.81           O  
ATOM    808  CG1 VAL A  52      33.615 -19.233 -13.591  1.00 77.81           C  
ATOM    809 HG11 VAL A  52      33.560 -18.873 -12.564  1.00 77.81           H  
ATOM    810 HG12 VAL A  52      33.333 -20.286 -13.594  1.00 77.81           H  
ATOM    811 HG13 VAL A  52      34.642 -19.141 -13.946  1.00 77.81           H  
ATOM    812  CG2 VAL A  52      33.025 -16.935 -14.301  1.00 77.81           C  
ATOM    813 HG21 VAL A  52      32.321 -16.302 -14.841  1.00 77.81           H  
ATOM    814 HG22 VAL A  52      34.033 -16.744 -14.668  1.00 77.81           H  
ATOM    815 HG23 VAL A  52      32.977 -16.672 -13.244  1.00 77.81           H  
ATOM    816  N   SER A  53      31.264 -20.771 -16.109  1.00 77.94           N  
ATOM    817  H   SER A  53      30.506 -20.104 -16.072  1.00 77.94           H  
ATOM    818  CA  SER A  53      30.918 -22.200 -16.103  1.00 77.94           C  
ATOM    819  HA  SER A  53      31.782 -22.770 -15.760  1.00 77.94           H  
ATOM    820  C   SER A  53      30.563 -22.758 -17.485  1.00 77.94           C  
ATOM    821  CB  SER A  53      29.791 -22.450 -15.095  1.00 77.94           C  
ATOM    822  HB2 SER A  53      30.083 -22.060 -14.120  1.00 77.94           H  
ATOM    823  HB3 SER A  53      29.615 -23.522 -15.008  1.00 77.94           H  
ATOM    824  O   SER A  53      30.434 -23.974 -17.613  1.00 77.94           O  
ATOM    825  OG  SER A  53      28.604 -21.815 -15.526  1.00 77.94           O  
ATOM    826  HG  SER A  53      28.216 -21.287 -14.824  1.00 77.94           H  
ATOM    827  N   LYS A  54      30.377 -21.895 -18.499  1.00 78.59           N  
ATOM    828  H   LYS A  54      30.500 -20.910 -18.309  1.00 78.59           H  
ATOM    829  CA  LYS A  54      29.812 -22.221 -19.826  1.00 78.59           C  
ATOM    830  HA  LYS A  54      29.565 -21.284 -20.326  1.00 78.59           H  
ATOM    831  C   LYS A  54      28.480 -22.977 -19.764  1.00 78.59           C  
ATOM    832  CB  LYS A  54      30.838 -22.936 -20.715  1.00 78.59           C  
ATOM    833  HB2 LYS A  54      31.110 -23.891 -20.267  1.00 78.59           H  
ATOM    834  HB3 LYS A  54      30.367 -23.133 -21.678  1.00 78.59           H  
ATOM    835  O   LYS A  54      28.111 -23.698 -20.685  1.00 78.59           O  
ATOM    836  CG  LYS A  54      32.099 -22.105 -20.969  1.00 78.59           C  
ATOM    837  HG2 LYS A  54      31.815 -21.114 -21.324  1.00 78.59           H  
ATOM    838  HG3 LYS A  54      32.678 -22.010 -20.051  1.00 78.59           H  
ATOM    839  CD  LYS A  54      32.931 -22.809 -22.042  1.00 78.59           C  
ATOM    840  HD2 LYS A  54      33.218 -23.799 -21.687  1.00 78.59           H  
ATOM    841  HD3 LYS A  54      32.322 -22.914 -22.940  1.00 78.59           H  
ATOM    842  CE  LYS A  54      34.176 -21.990 -22.372  1.00 78.59           C  
ATOM    843  HE2 LYS A  54      34.808 -21.932 -21.486  1.00 78.59           H  
ATOM    844  HE3 LYS A  54      33.857 -20.979 -22.627  1.00 78.59           H  
ATOM    845  NZ  LYS A  54      34.908 -22.596 -23.510  1.00 78.59           N  
ATOM    846  HZ1 LYS A  54      35.188 -23.541 -23.290  1.00 78.59           H  
ATOM    847  HZ2 LYS A  54      34.300 -22.623 -24.316  1.00 78.59           H  
ATOM    848  HZ3 LYS A  54      35.721 -22.045 -23.745  1.00 78.59           H  
ATOM    849  N   ARG A  55      27.761 -22.860 -18.644  1.00 83.09           N  
ATOM    850  H   ARG A  55      28.114 -22.241 -17.929  1.00 83.09           H  
ATOM    851  CA  ARG A  55      26.421 -23.428 -18.479  1.00 83.09           C  
ATOM    852  HA  ARG A  55      26.286 -24.233 -19.202  1.00 83.09           H  
ATOM    853  C   ARG A  55      25.384 -22.367 -18.803  1.00 83.09           C  
ATOM    854  CB  ARG A  55      26.223 -24.004 -17.071  1.00 83.09           C  
ATOM    855  HB2 ARG A  55      25.189 -24.334 -16.974  1.00 83.09           H  
ATOM    856  HB3 ARG A  55      26.404 -23.225 -16.331  1.00 83.09           H  
ATOM    857  O   ARG A  55      25.561 -21.197 -18.454  1.00 83.09           O  
ATOM    858  CG  ARG A  55      27.149 -25.199 -16.807  1.00 83.09           C  
ATOM    859  HG2 ARG A  55      26.981 -25.964 -17.566  1.00 83.09           H  
ATOM    860  HG3 ARG A  55      28.188 -24.873 -16.854  1.00 83.09           H  
ATOM    861  CD  ARG A  55      26.878 -25.787 -15.421  1.00 83.09           C  
ATOM    862  HD2 ARG A  55      25.850 -26.148 -15.390  1.00 83.09           H  
ATOM    863  HD3 ARG A  55      27.000 -24.998 -14.679  1.00 83.09           H  
ATOM    864  NE  ARG A  55      27.805 -26.894 -15.119  1.00 83.09           N  
ATOM    865  HE  ARG A  55      28.481 -27.116 -15.836  1.00 83.09           H  
ATOM    866  NH1 ARG A  55      26.989 -27.401 -13.035  1.00 83.09           N  
ATOM    867 HH11 ARG A  55      26.993 -27.985 -12.210  1.00 83.09           H  
ATOM    868 HH12 ARG A  55      26.282 -26.690 -13.154  1.00 83.09           H  
ATOM    869  NH2 ARG A  55      28.699 -28.572 -13.864  1.00 83.09           N  
ATOM    870 HH21 ARG A  55      29.349 -28.779 -14.608  1.00 83.09           H  
ATOM    871 HH22 ARG A  55      28.699 -29.137 -13.027  1.00 83.09           H  
ATOM    872  CZ  ARG A  55      27.827 -27.614 -14.012  1.00 83.09           C  
ATOM    873  N   LEU A  56      24.288 -22.802 -19.412  1.00 85.41           N  
ATOM    874  H   LEU A  56      24.230 -23.774 -19.682  1.00 85.41           H  
ATOM    875  CA  LEU A  56      23.104 -21.976 -19.597  1.00 85.41           C  
ATOM    876  HA  LEU A  56      23.406 -20.997 -19.970  1.00 85.41           H  
ATOM    877  C   LEU A  56      22.415 -21.768 -18.248  1.00 85.41           C  
ATOM    878  CB  LEU A  56      22.164 -22.627 -20.626  1.00 85.41           C  
ATOM    879  HB2 LEU A  56      21.242 -22.048 -20.674  1.00 85.41           H  
ATOM    880  HB3 LEU A  56      21.907 -23.628 -20.281  1.00 85.41           H  
ATOM    881  O   LEU A  56      22.193 -22.716 -17.492  1.00 85.41           O  
ATOM    882  CG  LEU A  56      22.753 -22.720 -22.047  1.00 85.41           C  
ATOM    883  HG  LEU A  56      23.700 -23.258 -22.013  1.00 85.41           H  
ATOM    884  CD1 LEU A  56      21.798 -23.502 -22.944  1.00 85.41           C  
ATOM    885 HD11 LEU A  56      22.227 -23.600 -23.941  1.00 85.41           H  
ATOM    886 HD12 LEU A  56      20.847 -22.975 -23.026  1.00 85.41           H  
ATOM    887 HD13 LEU A  56      21.624 -24.498 -22.537  1.00 85.41           H  
ATOM    888  CD2 LEU A  56      22.989 -21.341 -22.663  1.00 85.41           C  
ATOM    889 HD21 LEU A  56      22.063 -20.766 -22.672  1.00 85.41           H  
ATOM    890 HD22 LEU A  56      23.756 -20.793 -22.116  1.00 85.41           H  
ATOM    891 HD23 LEU A  56      23.331 -21.453 -23.692  1.00 85.41           H  
ATOM    892  N   LYS A  57      22.100 -20.513 -17.938  1.00 88.59           N  
ATOM    893  H   LYS A  57      22.366 -19.788 -18.588  1.00 88.59           H  
ATOM    894  CA  LYS A  57      21.324 -20.121 -16.765  1.00 88.59           C  
ATOM    895  HA  LYS A  57      21.109 -20.994 -16.149  1.00 88.59           H  
ATOM    896  C   LYS A  57      20.013 -19.519 -17.235  1.00 88.59           C  
ATOM    897  CB  LYS A  57      22.128 -19.098 -15.958  1.00 88.59           C  
ATOM    898  HB2 LYS A  57      22.197 -18.172 -16.528  1.00 88.59           H  
ATOM    899  HB3 LYS A  57      23.137 -19.490 -15.829  1.00 88.59           H  
ATOM    900  O   LYS A  57      20.045 -18.553 -17.989  1.00 88.59           O  
ATOM    901  CG  LYS A  57      21.493 -18.825 -14.587  1.00 88.59           C  
ATOM    902  HG2 LYS A  57      21.656 -19.684 -13.936  1.00 88.59           H  
ATOM    903  HG3 LYS A  57      20.419 -18.681 -14.704  1.00 88.59           H  
ATOM    904  CD  LYS A  57      22.072 -17.565 -13.938  1.00 88.59           C  
ATOM    905  HD2 LYS A  57      23.139 -17.690 -13.751  1.00 88.59           H  
ATOM    906  HD3 LYS A  57      21.925 -16.726 -14.617  1.00 88.59           H  
ATOM    907  CE  LYS A  57      21.334 -17.289 -12.627  1.00 88.59           C  
ATOM    908  HE2 LYS A  57      21.476 -18.133 -11.953  1.00 88.59           H  
ATOM    909  HE3 LYS A  57      20.270 -17.216 -12.849  1.00 88.59           H  
ATOM    910  NZ  LYS A  57      21.811 -16.031 -12.006  1.00 88.59           N  
ATOM    911  HZ1 LYS A  57      21.644 -15.265 -12.642  1.00 88.59           H  
ATOM    912  HZ2 LYS A  57      21.296 -15.847 -11.157  1.00 88.59           H  
ATOM    913  HZ3 LYS A  57      22.800 -16.078 -11.805  1.00 88.59           H  
ATOM    914  N   SER A  58      18.894 -20.031 -16.739  1.00 87.72           N  
ATOM    915  H   SER A  58      18.908 -20.895 -16.217  1.00 87.72           H  
ATOM    916  CA  SER A  58      17.603 -19.382 -16.945  1.00 87.72           C  
ATOM    917  HA  SER A  58      17.439 -19.273 -18.017  1.00 87.72           H  
ATOM    918  C   SER A  58      17.600 -17.992 -16.309  1.00 87.72           C  
ATOM    919  CB  SER A  58      16.461 -20.232 -16.390  1.00 87.72           C  
ATOM    920  HB2 SER A  58      15.504 -19.785 -16.661  1.00 87.72           H  
ATOM    921  HB3 SER A  58      16.538 -20.279 -15.304  1.00 87.72           H  
ATOM    922  O   SER A  58      18.066 -17.801 -15.178  1.00 87.72           O  
ATOM    923  OG  SER A  58      16.547 -21.541 -16.920  1.00 87.72           O  
ATOM    924  HG  SER A  58      16.063 -21.562 -17.749  1.00 87.72           H  
ATOM    925  N   VAL A  59      17.083 -17.025 -17.052  1.00 86.74           N  
ATOM    926  H   VAL A  59      16.729 -17.266 -17.967  1.00 86.74           H  
ATOM    927  CA  VAL A  59      16.869 -15.647 -16.628  1.00 86.74           C  
ATOM    928  HA  VAL A  59      17.153 -15.541 -15.580  1.00 86.74           H  
ATOM    929  C   VAL A  59      15.383 -15.354 -16.732  1.00 86.74           C  
ATOM    930  CB  VAL A  59      17.725 -14.663 -17.447  1.00 86.74           C  
ATOM    931  HB  VAL A  59      17.597 -14.862 -18.511  1.00 86.74           H  
ATOM    932  O   VAL A  59      14.728 -15.720 -17.704  1.00 86.74           O  
ATOM    933  CG1 VAL A  59      17.352 -13.200 -17.174  1.00 86.74           C  
ATOM    934 HG11 VAL A  59      18.024 -12.535 -17.717  1.00 86.74           H  
ATOM    935 HG12 VAL A  59      17.412 -12.968 -16.111  1.00 86.74           H  
ATOM    936 HG13 VAL A  59      16.347 -12.989 -17.538  1.00 86.74           H  
ATOM    937  CG2 VAL A  59      19.202 -14.854 -17.071  1.00 86.74           C  
ATOM    938 HG21 VAL A  59      19.332 -14.756 -15.993  1.00 86.74           H  
ATOM    939 HG22 VAL A  59      19.540 -15.837 -17.400  1.00 86.74           H  
ATOM    940 HG23 VAL A  59      19.800 -14.093 -17.571  1.00 86.74           H  
ATOM    941  N   LYS A  60      14.871 -14.720 -15.682  1.00 88.34           N  
ATOM    942  H   LYS A  60      15.502 -14.454 -14.939  1.00 88.34           H  
ATOM    943  CA  LYS A  60      13.504 -14.235 -15.566  1.00 88.34           C  
ATOM    944  HA  LYS A  60      13.072 -14.115 -16.560  1.00 88.34           H  
ATOM    945  C   LYS A  60      13.589 -12.883 -14.883  1.00 88.34           C  
ATOM    946  CB  LYS A  60      12.683 -15.268 -14.788  1.00 88.34           C  
ATOM    947  HB2 LYS A  60      12.900 -16.251 -15.206  1.00 88.34           H  
ATOM    948  HB3 LYS A  60      12.975 -15.271 -13.738  1.00 88.34           H  
ATOM    949  O   LYS A  60      13.974 -12.820 -13.714  1.00 88.34           O  
ATOM    950  CG  LYS A  60      11.176 -15.029 -14.903  1.00 88.34           C  
ATOM    951  HG2 LYS A  60      10.901 -14.093 -14.419  1.00 88.34           H  
ATOM    952  HG3 LYS A  60      10.898 -14.985 -15.956  1.00 88.34           H  
ATOM    953  CD  LYS A  60      10.454 -16.200 -14.233  1.00 88.34           C  
ATOM    954  HD2 LYS A  60      10.643 -16.174 -13.160  1.00 88.34           H  
ATOM    955  HD3 LYS A  60      10.840 -17.142 -14.623  1.00 88.34           H  
ATOM    956  CE  LYS A  60       8.958 -16.153 -14.491  1.00 88.34           C  
ATOM    957  HE2 LYS A  60       8.755 -16.300 -15.551  1.00 88.34           H  
ATOM    958  HE3 LYS A  60       8.598 -15.160 -14.221  1.00 88.34           H  
ATOM    959  NZ  LYS A  60       8.265 -17.186 -13.677  1.00 88.34           N  
ATOM    960  HZ1 LYS A  60       7.352 -16.833 -13.430  1.00 88.34           H  
ATOM    961  HZ2 LYS A  60       8.188 -18.081 -14.138  1.00 88.34           H  
ATOM    962  HZ3 LYS A  60       8.716 -17.331 -12.785  1.00 88.34           H  
ATOM    963  N   GLU A  61      13.348 -11.808 -15.615  1.00 86.92           N  
ATOM    964  H   GLU A  61      13.085 -11.916 -16.584  1.00 86.92           H  
ATOM    965  CA  GLU A  61      13.530 -10.457 -15.088  1.00 86.92           C  
ATOM    966  HA  GLU A  61      13.337 -10.484 -14.016  1.00 86.92           H  
ATOM    967  C   GLU A  61      12.535  -9.463 -15.671  1.00 86.92           C  
ATOM    968  CB  GLU A  61      14.981  -9.980 -15.264  1.00 86.92           C  
ATOM    969  HB2 GLU A  61      15.093  -9.053 -14.701  1.00 86.92           H  
ATOM    970  HB3 GLU A  61      15.642 -10.721 -14.815  1.00 86.92           H  
ATOM    971  O   GLU A  61      12.027  -9.644 -16.773  1.00 86.92           O  
ATOM    972  CG  GLU A  61      15.423  -9.732 -16.716  1.00 86.92           C  
ATOM    973  HG2 GLU A  61      14.818  -8.930 -17.140  1.00 86.92           H  
ATOM    974  HG3 GLU A  61      15.249 -10.639 -17.295  1.00 86.92           H  
ATOM    975  CD  GLU A  61      16.909  -9.346 -16.803  1.00 86.92           C  
ATOM    976  OE1 GLU A  61      17.492  -9.524 -17.893  1.00 86.92           O  
ATOM    977  OE2 GLU A  61      17.476  -8.925 -15.763  1.00 86.92           O  
ATOM    978  N   ILE A  62      12.261  -8.407 -14.908  1.00 85.09           N  
ATOM    979  H   ILE A  62      12.782  -8.284 -14.051  1.00 85.09           H  
ATOM    980  CA  ILE A  62      11.468  -7.275 -15.369  1.00 85.09           C  
ATOM    981  HA  ILE A  62      10.899  -7.569 -16.251  1.00 85.09           H  
ATOM    982  C   ILE A  62      12.432  -6.169 -15.771  1.00 85.09           C  
ATOM    983  CB  ILE A  62      10.454  -6.823 -14.300  1.00 85.09           C  
ATOM    984  HB  ILE A  62      10.976  -6.648 -13.359  1.00 85.09           H  
ATOM    985  O   ILE A  62      13.149  -5.638 -14.920  1.00 85.09           O  
ATOM    986  CG1 ILE A  62       9.412  -7.945 -14.114  1.00 85.09           C  
ATOM    987 HG12 ILE A  62       9.915  -8.859 -13.798  1.00 85.09           H  
ATOM    988 HG13 ILE A  62       8.929  -8.148 -15.070  1.00 85.09           H  
ATOM    989  CG2 ILE A  62       9.749  -5.523 -14.725  1.00 85.09           C  
ATOM    990 HG21 ILE A  62       9.122  -5.143 -13.918  1.00 85.09           H  
ATOM    991 HG22 ILE A  62      10.467  -4.739 -14.966  1.00 85.09           H  
ATOM    992 HG23 ILE A  62       9.132  -5.737 -15.597  1.00 85.09           H  
ATOM    993  CD1 ILE A  62       8.325  -7.639 -13.084  1.00 85.09           C  
ATOM    994 HD11 ILE A  62       7.638  -8.485 -13.076  1.00 85.09           H  
ATOM    995 HD12 ILE A  62       8.766  -7.499 -12.098  1.00 85.09           H  
ATOM    996 HD13 ILE A  62       7.746  -6.761 -13.367  1.00 85.09           H  
ATOM    997  N   VAL A  63      12.407  -5.796 -17.045  1.00 84.06           N  
ATOM    998  H   VAL A  63      11.789  -6.287 -17.676  1.00 84.06           H  
ATOM    999  CA  VAL A  63      13.154  -4.651 -17.562  1.00 84.06           C  
ATOM   1000  HA  VAL A  63      13.901  -4.370 -16.820  1.00 84.06           H  
ATOM   1001  C   VAL A  63      12.198  -3.480 -17.731  1.00 84.06           C  
ATOM   1002  CB  VAL A  63      13.925  -4.980 -18.852  1.00 84.06           C  
ATOM   1003  HB  VAL A  63      13.234  -5.078 -19.689  1.00 84.06           H  
ATOM   1004  O   VAL A  63      11.097  -3.627 -18.260  1.00 84.06           O  
ATOM   1005  CG1 VAL A  63      14.905  -3.840 -19.145  1.00 84.06           C  
ATOM   1006 HG11 VAL A  63      15.615  -4.148 -19.913  1.00 84.06           H  
ATOM   1007 HG12 VAL A  63      14.370  -2.957 -19.494  1.00 84.06           H  
ATOM   1008 HG13 VAL A  63      15.483  -3.592 -18.255  1.00 84.06           H  
ATOM   1009  CG2 VAL A  63      14.731  -6.280 -18.723  1.00 84.06           C  
ATOM   1010 HG21 VAL A  63      15.310  -6.449 -19.631  1.00 84.06           H  
ATOM   1011 HG22 VAL A  63      14.061  -7.130 -18.597  1.00 84.06           H  
ATOM   1012 HG23 VAL A  63      15.411  -6.226 -17.873  1.00 84.06           H  
ATOM   1013  N   ASN A  64      12.588  -2.312 -17.228  1.00 81.18           N  
ATOM   1014  H   ASN A  64      13.546  -2.225 -16.919  1.00 81.18           H  
ATOM   1015  CA  ASN A  64      11.809  -1.096 -17.408  1.00 81.18           C  
ATOM   1016  HA  ASN A  64      10.744  -1.331 -17.414  1.00 81.18           H  
ATOM   1017  C   ASN A  64      12.135  -0.444 -18.725  1.00 81.18           C  
ATOM   1018  CB  ASN A  64      12.109  -0.088 -16.301  1.00 81.18           C  
ATOM   1019  HB2 ASN A  64      11.777   0.903 -16.611  1.00 81.18           H  
ATOM   1020  HB3 ASN A  64      13.185  -0.042 -16.133  1.00 81.18           H  
ATOM   1021  O   ASN A  64      13.302  -0.330 -19.077  1.00 81.18           O  
ATOM   1022  CG  ASN A  64      11.394  -0.416 -15.034  1.00 81.18           C  
ATOM   1023  ND2 ASN A  64      11.861   0.154 -13.946  1.00 81.18           N  
ATOM   1024 HD21 ASN A  64      11.418  -0.041 -13.060  1.00 81.18           H  
ATOM   1025 HD22 ASN A  64      12.664   0.760 -14.035  1.00 81.18           H  
ATOM   1026  OD1 ASN A  64      10.414  -1.145 -15.006  1.00 81.18           O  
ATOM   1027  N   LEU A  65      11.095   0.094 -19.337  1.00 78.25           N  
ATOM   1028  H   LEU A  65      10.160  -0.072 -18.992  1.00 78.25           H  
ATOM   1029  CA  LEU A  65      11.226   1.029 -20.420  1.00 78.25           C  
ATOM   1030  HA  LEU A  65      12.261   1.053 -20.760  1.00 78.25           H  
ATOM   1031  C   LEU A  65      10.840   2.427 -19.951  1.00 78.25           C  
ATOM   1032  CB  LEU A  65      10.319   0.540 -21.546  1.00 78.25           C  
ATOM   1033  HB2 LEU A  65      10.690  -0.403 -21.948  1.00 78.25           H  
ATOM   1034  HB3 LEU A  65       9.310   0.387 -21.163  1.00 78.25           H  
ATOM   1035  O   LEU A  65       9.771   2.603 -19.363  1.00 78.25           O  
ATOM   1036  CG  LEU A  65      10.270   1.596 -22.638  1.00 78.25           C  
ATOM   1037  HG  LEU A  65      10.035   2.580 -22.233  1.00 78.25           H  
ATOM   1038  CD1 LEU A  65      11.576   1.655 -23.376  1.00 78.25           C  
ATOM   1039 HD11 LEU A  65      11.685   0.761 -23.990  1.00 78.25           H  
ATOM   1040 HD12 LEU A  65      12.437   1.727 -22.711  1.00 78.25           H  
ATOM   1041 HD13 LEU A  65      11.539   2.573 -23.962  1.00 78.25           H  
ATOM   1042  CD2 LEU A  65       9.142   1.312 -23.584  1.00 78.25           C  
ATOM   1043 HD21 LEU A  65       9.368   0.385 -24.110  1.00 78.25           H  
ATOM   1044 HD22 LEU A  65       8.238   1.218 -22.982  1.00 78.25           H  
ATOM   1045 HD23 LEU A  65       9.021   2.146 -24.275  1.00 78.25           H  
ATOM   1046  N   THR A  66      11.626   3.439 -20.300  1.00 79.60           N  
ATOM   1047  H   THR A  66      12.497   3.247 -20.773  1.00 79.60           H  
ATOM   1048  CA  THR A  66      11.271   4.841 -20.048  1.00 79.60           C  
ATOM   1049  HA  THR A  66      10.574   4.878 -19.211  1.00 79.60           H  
ATOM   1050  C   THR A  66      10.563   5.502 -21.235  1.00 79.60           C  
ATOM   1051  CB  THR A  66      12.486   5.652 -19.603  1.00 79.60           C  
ATOM   1052  HB  THR A  66      12.115   6.575 -19.158  1.00 79.60           H  
ATOM   1053  O   THR A  66      10.627   5.045 -22.378  1.00 79.60           O  
ATOM   1054  CG2 THR A  66      13.337   4.918 -18.559  1.00 79.60           C  
ATOM   1055 HG21 THR A  66      12.717   4.622 -17.713  1.00 79.60           H  
ATOM   1056 HG22 THR A  66      14.138   5.572 -18.214  1.00 79.60           H  
ATOM   1057 HG23 THR A  66      13.803   4.040 -19.004  1.00 79.60           H  
ATOM   1058  OG1 THR A  66      13.258   5.996 -20.719  1.00 79.60           O  
ATOM   1059  HG1 THR A  66      13.959   6.552 -20.371  1.00 79.60           H  
ATOM   1060  N   ILE A  67       9.850   6.608 -20.990  1.00 75.80           N  
ATOM   1061  H   ILE A  67       9.769   6.931 -20.036  1.00 75.80           H  
ATOM   1062  CA  ILE A  67       9.193   7.354 -22.078  1.00 75.80           C  
ATOM   1063  HA  ILE A  67       8.591   6.645 -22.647  1.00 75.80           H  
ATOM   1064  C   ILE A  67      10.232   7.924 -23.074  1.00 75.80           C  
ATOM   1065  CB  ILE A  67       8.233   8.444 -21.533  1.00 75.80           C  
ATOM   1066  HB  ILE A  67       8.824   9.190 -21.003  1.00 75.80           H  
ATOM   1067  O   ILE A  67       9.951   7.958 -24.272  1.00 75.80           O  
ATOM   1068  CG1 ILE A  67       7.157   7.881 -20.573  1.00 75.80           C  
ATOM   1069 HG12 ILE A  67       7.639   7.343 -19.755  1.00 75.80           H  
ATOM   1070 HG13 ILE A  67       6.531   7.166 -21.106  1.00 75.80           H  
ATOM   1071  CG2 ILE A  67       7.479   9.116 -22.698  1.00 75.80           C  
ATOM   1072 HG21 ILE A  67       8.166   9.448 -23.476  1.00 75.80           H  
ATOM   1073 HG22 ILE A  67       6.784   8.410 -23.153  1.00 75.80           H  
ATOM   1074 HG23 ILE A  67       6.931   9.992 -22.350  1.00 75.80           H  
ATOM   1075  CD1 ILE A  67       6.244   8.945 -19.947  1.00 75.80           C  
ATOM   1076 HD11 ILE A  67       5.644   8.487 -19.160  1.00 75.80           H  
ATOM   1077 HD12 ILE A  67       6.840   9.755 -19.525  1.00 75.80           H  
ATOM   1078 HD13 ILE A  67       5.562   9.352 -20.693  1.00 75.80           H  
ATOM   1079  N   MET A  68      11.428   8.315 -22.615  1.00 74.90           N  
ATOM   1080  H   MET A  68      11.646   8.162 -21.641  1.00 74.90           H  
ATOM   1081  CA  MET A  68      12.503   8.848 -23.473  1.00 74.90           C  
ATOM   1082  HA  MET A  68      12.116   9.664 -24.083  1.00 74.90           H  
ATOM   1083  C   MET A  68      13.062   7.792 -24.431  1.00 74.90           C  
ATOM   1084  CB  MET A  68      13.654   9.369 -22.597  1.00 74.90           C  
ATOM   1085  HB2 MET A  68      13.942   8.595 -21.886  1.00 74.90           H  
ATOM   1086  HB3 MET A  68      14.521   9.569 -23.226  1.00 74.90           H  
ATOM   1087  O   MET A  68      13.262   8.047 -25.625  1.00 74.90           O  
ATOM   1088  CG  MET A  68      13.302  10.644 -21.825  1.00 74.90           C  
ATOM   1089  HG2 MET A  68      12.461  10.434 -21.165  1.00 74.90           H  
ATOM   1090  HG3 MET A  68      14.154  10.904 -21.197  1.00 74.90           H  
ATOM   1091  SD  MET A  68      12.886  12.089 -22.847  1.00 74.90           S  
ATOM   1092  CE  MET A  68      14.447  12.332 -23.744  1.00 74.90           C  
ATOM   1093  HE1 MET A  68      14.617  11.500 -24.428  1.00 74.90           H  
ATOM   1094  HE2 MET A  68      15.274  12.400 -23.037  1.00 74.90           H  
ATOM   1095  HE3 MET A  68      14.391  13.254 -24.322  1.00 74.90           H  
ATOM   1096  N   GLU A  69      13.263   6.576 -23.925  1.00 75.12           N  
ATOM   1097  H   GLU A  69      13.156   6.421 -22.933  1.00 75.12           H  
ATOM   1098  CA  GLU A  69      13.637   5.434 -24.752  1.00 75.12           C  
ATOM   1099  HA  GLU A  69      14.544   5.663 -25.312  1.00 75.12           H  
ATOM   1100  C   GLU A  69      12.523   5.148 -25.764  1.00 75.12           C  
ATOM   1101  CB  GLU A  69      13.914   4.227 -23.851  1.00 75.12           C  
ATOM   1102  HB2 GLU A  69      14.028   3.334 -24.465  1.00 75.12           H  
ATOM   1103  HB3 GLU A  69      13.056   4.105 -23.189  1.00 75.12           H  
ATOM   1104  O   GLU A  69      12.794   5.034 -26.953  1.00 75.12           O  
ATOM   1105  CG  GLU A  69      15.192   4.395 -23.017  1.00 75.12           C  
ATOM   1106  HG2 GLU A  69      15.187   5.367 -22.523  1.00 75.12           H  
ATOM   1107  HG3 GLU A  69      16.045   4.376 -23.695  1.00 75.12           H  
ATOM   1108  CD  GLU A  69      15.349   3.301 -21.948  1.00 75.12           C  
ATOM   1109  OE1 GLU A  69      16.517   3.013 -21.600  1.00 75.12           O  
ATOM   1110  OE2 GLU A  69      14.310   2.783 -21.464  1.00 75.12           O  
ATOM   1111  N   ARG A  70      11.249   5.158 -25.348  1.00 70.65           N  
ATOM   1112  H   ARG A  70      11.083   5.262 -24.358  1.00 70.65           H  
ATOM   1113  CA  ARG A  70      10.115   4.916 -26.258  1.00 70.65           C  
ATOM   1114  HA  ARG A  70      10.232   3.916 -26.676  1.00 70.65           H  
ATOM   1115  C   ARG A  70      10.084   5.869 -27.458  1.00 70.65           C  
ATOM   1116  CB  ARG A  70       8.803   4.993 -25.470  1.00 70.65           C  
ATOM   1117  HB2 ARG A  70       8.875   4.367 -24.581  1.00 70.65           H  
ATOM   1118  HB3 ARG A  70       8.632   6.021 -25.150  1.00 70.65           H  
ATOM   1119  O   ARG A  70       9.790   5.426 -28.565  1.00 70.65           O  
ATOM   1120  CG  ARG A  70       7.615   4.536 -26.323  1.00 70.65           C  
ATOM   1121  HG2 ARG A  70       7.539   5.153 -27.218  1.00 70.65           H  
ATOM   1122  HG3 ARG A  70       7.755   3.496 -26.618  1.00 70.65           H  
ATOM   1123  CD  ARG A  70       6.315   4.677 -25.534  1.00 70.65           C  
ATOM   1124  HD2 ARG A  70       6.242   5.701 -25.166  1.00 70.65           H  
ATOM   1125  HD3 ARG A  70       6.345   3.994 -24.685  1.00 70.65           H  
ATOM   1126  NE  ARG A  70       5.155   4.376 -26.390  1.00 70.65           N  
ATOM   1127  HE  ARG A  70       5.365   4.092 -27.336  1.00 70.65           H  
ATOM   1128  NH1 ARG A  70       3.523   4.812 -24.842  1.00 70.65           N  
ATOM   1129 HH11 ARG A  70       2.547   4.846 -24.582  1.00 70.65           H  
ATOM   1130 HH12 ARG A  70       4.246   5.030 -24.171  1.00 70.65           H  
ATOM   1131  NH2 ARG A  70       2.950   4.167 -26.906  1.00 70.65           N  
ATOM   1132 HH21 ARG A  70       3.205   3.874 -27.838  1.00 70.65           H  
ATOM   1133 HH22 ARG A  70       1.975   4.221 -26.651  1.00 70.65           H  
ATOM   1134  CZ  ARG A  70       3.885   4.455 -26.044  1.00 70.65           C  
ATOM   1135  N   SER A  71      10.362   7.162 -27.266  1.00 70.61           N  
ATOM   1136  H   SER A  71      10.577   7.485 -26.334  1.00 70.61           H  
ATOM   1137  CA  SER A  71      10.386   8.128 -28.380  1.00 70.61           C  
ATOM   1138  HA  SER A  71       9.446   8.045 -28.926  1.00 70.61           H  
ATOM   1139  C   SER A  71      11.492   7.857 -29.400  1.00 70.61           C  
ATOM   1140  CB  SER A  71      10.500   9.575 -27.881  1.00 70.61           C  
ATOM   1141  HB2 SER A  71      10.814  10.219 -28.702  1.00 70.61           H  
ATOM   1142  HB3 SER A  71       9.512   9.904 -27.559  1.00 70.61           H  
ATOM   1143  O   SER A  71      11.364   8.267 -30.551  1.00 70.61           O  
ATOM   1144  OG  SER A  71      11.384   9.740 -26.791  1.00 70.61           O  
ATOM   1145  HG  SER A  71      12.186   9.221 -26.888  1.00 70.61           H  
ATOM   1146  N   SER A  72      12.556   7.159 -28.999  1.00 66.07           N  
ATOM   1147  H   SER A  72      12.560   6.760 -28.072  1.00 66.07           H  
ATOM   1148  CA  SER A  72      13.747   6.960 -29.827  1.00 66.07           C  
ATOM   1149  HA  SER A  72      13.905   7.854 -30.430  1.00 66.07           H  
ATOM   1150  C   SER A  72      13.630   5.785 -30.807  1.00 66.07           C  
ATOM   1151  CB  SER A  72      14.981   6.799 -28.928  1.00 66.07           C  
ATOM   1152  HB2 SER A  72      15.871   6.748 -29.555  1.00 66.07           H  
ATOM   1153  HB3 SER A  72      14.908   5.878 -28.350  1.00 66.07           H  
ATOM   1154  O   SER A  72      14.443   5.693 -31.722  1.00 66.07           O  
ATOM   1155  OG  SER A  72      15.105   7.894 -28.035  1.00 66.07           O  
ATOM   1156  HG  SER A  72      14.526   7.765 -27.280  1.00 66.07           H  
ATOM   1157  N   PHE A  73      12.639   4.897 -30.653  1.00 61.35           N  
ATOM   1158  H   PHE A  73      12.000   5.022 -29.881  1.00 61.35           H  
ATOM   1159  CA  PHE A  73      12.639   3.590 -31.334  1.00 61.35           C  
ATOM   1160  HA  PHE A  73      13.517   3.538 -31.978  1.00 61.35           H  
ATOM   1161  C   PHE A  73      11.491   3.334 -32.322  1.00 61.35           C  
ATOM   1162  CB  PHE A  73      12.841   2.483 -30.297  1.00 61.35           C  
ATOM   1163  HB2 PHE A  73      12.537   1.525 -30.719  1.00 61.35           H  
ATOM   1164  HB3 PHE A  73      12.208   2.668 -29.429  1.00 61.35           H  
ATOM   1165  O   PHE A  73      11.358   2.233 -32.844  1.00 61.35           O  
ATOM   1166  CG  PHE A  73      14.294   2.362 -29.872  1.00 61.35           C  
ATOM   1167  CD1 PHE A  73      15.149   1.455 -30.520  1.00 61.35           C  
ATOM   1168  HD1 PHE A  73      14.776   0.847 -31.330  1.00 61.35           H  
ATOM   1169  CD2 PHE A  73      14.797   3.144 -28.821  1.00 61.35           C  
ATOM   1170  HD2 PHE A  73      14.132   3.833 -28.322  1.00 61.35           H  
ATOM   1171  CE1 PHE A  73      16.482   1.315 -30.091  1.00 61.35           C  
ATOM   1172  HE1 PHE A  73      17.126   0.599 -30.579  1.00 61.35           H  
ATOM   1173  CE2 PHE A  73      16.120   3.002 -28.377  1.00 61.35           C  
ATOM   1174  HE2 PHE A  73      16.479   3.587 -27.543  1.00 61.35           H  
ATOM   1175  CZ  PHE A  73      16.965   2.080 -29.014  1.00 61.35           C  
ATOM   1176  HZ  PHE A  73      17.982   1.952 -28.672  1.00 61.35           H  
ATOM   1177  N   GLY A  74      10.721   4.360 -32.693  1.00 59.03           N  
ATOM   1178  H   GLY A  74      10.865   5.254 -32.244  1.00 59.03           H  
ATOM   1179  CA  GLY A  74       9.750   4.239 -33.785  1.00 59.03           C  
ATOM   1180  HA2 GLY A  74      10.268   3.872 -34.671  1.00 59.03           H  
ATOM   1181  HA3 GLY A  74       9.340   5.222 -34.014  1.00 59.03           H  
ATOM   1182  C   GLY A  74       8.583   3.287 -33.485  1.00 59.03           C  
ATOM   1183  O   GLY A  74       8.293   2.961 -32.337  1.00 59.03           O  
ATOM   1184  N   SER A  75       7.831   2.927 -34.528  1.00 63.35           N  
ATOM   1185  H   SER A  75       8.108   3.230 -35.451  1.00 63.35           H  
ATOM   1186  CA  SER A  75       6.544   2.225 -34.407  1.00 63.35           C  
ATOM   1187  HA  SER A  75       6.033   2.592 -33.517  1.00 63.35           H  
ATOM   1188  C   SER A  75       6.646   0.704 -34.241  1.00 63.35           C  
ATOM   1189  CB  SER A  75       5.663   2.539 -35.624  1.00 63.35           C  
ATOM   1190  HB2 SER A  75       4.661   2.143 -35.460  1.00 63.35           H  
ATOM   1191  HB3 SER A  75       6.086   2.060 -36.506  1.00 63.35           H  
ATOM   1192  O   SER A  75       5.612   0.086 -33.988  1.00 63.35           O  
ATOM   1193  OG  SER A  75       5.591   3.939 -35.849  1.00 63.35           O  
ATOM   1194  HG  SER A  75       5.228   4.344 -35.058  1.00 63.35           H  
ATOM   1195  N   ASP A  76       7.832   0.100 -34.395  1.00 71.68           N  
ATOM   1196  H   ASP A  76       8.672   0.652 -34.491  1.00 71.68           H  
ATOM   1197  CA  ASP A  76       8.002  -1.355 -34.279  1.00 71.68           C  
ATOM   1198  HA  ASP A  76       7.047  -1.823 -34.519  1.00 71.68           H  
ATOM   1199  C   ASP A  76       8.355  -1.760 -32.842  1.00 71.68           C  
ATOM   1200  CB  ASP A  76       8.993  -1.916 -35.308  1.00 71.68           C  
ATOM   1201  HB2 ASP A  76      10.018  -1.711 -34.997  1.00 71.68           H  
ATOM   1202  HB3 ASP A  76       8.820  -1.424 -36.265  1.00 71.68           H  
ATOM   1203  O   ASP A  76       9.462  -1.563 -32.342  1.00 71.68           O  
ATOM   1204  CG  ASP A  76       8.786  -3.432 -35.484  1.00 71.68           C  
ATOM   1205  OD1 ASP A  76       8.420  -4.104 -34.485  1.00 71.68           O  
ATOM   1206  OD2 ASP A  76       8.870  -3.889 -36.642  1.00 71.68           O  
ATOM   1207  N   GLU A  77       7.361  -2.315 -32.157  1.00 67.59           N  
ATOM   1208  H   GLU A  77       6.494  -2.476 -32.649  1.00 67.59           H  
ATOM   1209  CA  GLU A  77       7.453  -2.731 -30.762  1.00 67.59           C  
ATOM   1210  HA  GLU A  77       7.874  -1.912 -30.179  1.00 67.59           H  
ATOM   1211  C   GLU A  77       8.370  -3.947 -30.554  1.00 67.59           C  
ATOM   1212  CB  GLU A  77       6.015  -2.994 -30.294  1.00 67.59           C  
ATOM   1213  HB2 GLU A  77       5.445  -2.078 -30.449  1.00 67.59           H  
ATOM   1214  HB3 GLU A  77       5.571  -3.781 -30.904  1.00 67.59           H  
ATOM   1215  O   GLU A  77       8.956  -4.088 -29.477  1.00 67.59           O  
ATOM   1216  CG  GLU A  77       5.903  -3.386 -28.819  1.00 67.59           C  
ATOM   1217  HG2 GLU A  77       6.232  -4.417 -28.692  1.00 67.59           H  
ATOM   1218  HG3 GLU A  77       6.563  -2.740 -28.239  1.00 67.59           H  
ATOM   1219  CD  GLU A  77       4.474  -3.236 -28.287  1.00 67.59           C  
ATOM   1220  OE1 GLU A  77       4.343  -2.919 -27.084  1.00 67.59           O  
ATOM   1221  OE2 GLU A  77       3.485  -3.336 -29.041  1.00 67.59           O  
ATOM   1222  N   LYS A  78       8.518  -4.816 -31.564  1.00 70.94           N  
ATOM   1223  H   LYS A  78       8.179  -4.553 -32.479  1.00 70.94           H  
ATOM   1224  CA  LYS A  78       9.304  -6.049 -31.448  1.00 70.94           C  
ATOM   1225  HA  LYS A  78       9.090  -6.521 -30.489  1.00 70.94           H  
ATOM   1226  C   LYS A  78      10.799  -5.749 -31.456  1.00 70.94           C  
ATOM   1227  CB  LYS A  78       8.914  -7.015 -32.571  1.00 70.94           C  
ATOM   1228  HB2 LYS A  78       9.171  -6.575 -33.534  1.00 70.94           H  
ATOM   1229  HB3 LYS A  78       7.839  -7.193 -32.543  1.00 70.94           H  
ATOM   1230  O   LYS A  78      11.493  -6.135 -30.514  1.00 70.94           O  
ATOM   1231  CG  LYS A  78       9.652  -8.345 -32.396  1.00 70.94           C  
ATOM   1232  HG2 LYS A  78      10.723  -8.162 -32.315  1.00 70.94           H  
ATOM   1233  HG3 LYS A  78       9.313  -8.835 -31.483  1.00 70.94           H  
ATOM   1234  CD  LYS A  78       9.423  -9.265 -33.590  1.00 70.94           C  
ATOM   1235  HD2 LYS A  78       8.381  -9.581 -33.634  1.00 70.94           H  
ATOM   1236  HD3 LYS A  78       9.696  -8.731 -34.500  1.00 70.94           H  
ATOM   1237  CE  LYS A  78      10.355 -10.455 -33.382  1.00 70.94           C  
ATOM   1238  HE2 LYS A  78      11.332 -10.061 -33.102  1.00 70.94           H  
ATOM   1239  HE3 LYS A  78      10.004 -11.059 -32.545  1.00 70.94           H  
ATOM   1240  NZ  LYS A  78      10.505 -11.254 -34.610  1.00 70.94           N  
ATOM   1241  HZ1 LYS A  78       9.625 -11.668 -34.882  1.00 70.94           H  
ATOM   1242  HZ2 LYS A  78      11.210 -11.956 -34.437  1.00 70.94           H  
ATOM   1243  HZ3 LYS A  78      10.853 -10.641 -35.334  1.00 70.94           H  
ATOM   1244  N   ASP A  79      11.261  -5.016 -32.469  1.00 72.19           N  
ATOM   1245  H   ASP A  79      10.626  -4.784 -33.220  1.00 72.19           H  
ATOM   1246  CA  ASP A  79      12.662  -4.591 -32.599  1.00 72.19           C  
ATOM   1247  HA  ASP A  79      13.304  -5.460 -32.748  1.00 72.19           H  
ATOM   1248  C   ASP A  79      13.131  -3.863 -31.335  1.00 72.19           C  
ATOM   1249  CB  ASP A  79      12.801  -3.638 -33.800  1.00 72.19           C  
ATOM   1250  HB2 ASP A  79      13.753  -3.113 -33.712  1.00 72.19           H  
ATOM   1251  HB3 ASP A  79      12.009  -2.891 -33.762  1.00 72.19           H  
ATOM   1252  O   ASP A  79      14.272  -3.995 -30.887  1.00 72.19           O  
ATOM   1253  CG  ASP A  79      12.786  -4.325 -35.171  1.00 72.19           C  
ATOM   1254  OD1 ASP A  79      12.713  -5.574 -35.220  1.00 72.19           O  
ATOM   1255  OD2 ASP A  79      12.915  -3.579 -36.168  1.00 72.19           O  
ATOM   1256  N   PHE A  80      12.217  -3.119 -30.715  1.00 70.94           N  
ATOM   1257  H   PHE A  80      11.315  -3.004 -31.155  1.00 70.94           H  
ATOM   1258  CA  PHE A  80      12.517  -2.385 -29.507  1.00 70.94           C  
ATOM   1259  HA  PHE A  80      13.488  -1.915 -29.663  1.00 70.94           H  
ATOM   1260  C   PHE A  80      12.629  -3.253 -28.254  1.00 70.94           C  
ATOM   1261  CB  PHE A  80      11.456  -1.317 -29.328  1.00 70.94           C  
ATOM   1262  HB2 PHE A  80      10.489  -1.794 -29.170  1.00 70.94           H  
ATOM   1263  HB3 PHE A  80      11.392  -0.722 -30.238  1.00 70.94           H  
ATOM   1264  O   PHE A  80      13.571  -3.082 -27.478  1.00 70.94           O  
ATOM   1265  CG  PHE A  80      11.763  -0.390 -28.186  1.00 70.94           C  
ATOM   1266  CD1 PHE A  80      10.724   0.028 -27.349  1.00 70.94           C  
ATOM   1267  HD1 PHE A  80       9.730  -0.377 -27.473  1.00 70.94           H  
ATOM   1268  CD2 PHE A  80      13.063   0.120 -28.011  1.00 70.94           C  
ATOM   1269  HD2 PHE A  80      13.890  -0.218 -28.618  1.00 70.94           H  
ATOM   1270  CE1 PHE A  80      10.958   1.089 -26.470  1.00 70.94           C  
ATOM   1271  HE1 PHE A  80      10.126   1.530 -25.942  1.00 70.94           H  
ATOM   1272  CE2 PHE A  80      13.310   1.110 -27.061  1.00 70.94           C  
ATOM   1273  HE2 PHE A  80      14.310   1.489 -26.911  1.00 70.94           H  
ATOM   1274  CZ  PHE A  80      12.240   1.651 -26.362  1.00 70.94           C  
ATOM   1275  HZ  PHE A  80      12.429   2.523 -25.752  1.00 70.94           H  
ATOM   1276  N   CYS A  81      11.706  -4.200 -28.058  1.00 68.24           N  
ATOM   1277  H   CYS A  81      10.969  -4.315 -28.739  1.00 68.24           H  
ATOM   1278  CA  CYS A  81      11.813  -5.158 -26.959  1.00 68.24           C  
ATOM   1279  HA  CYS A  81      11.823  -4.616 -26.013  1.00 68.24           H  
ATOM   1280  C   CYS A  81      13.143  -5.922 -27.044  1.00 68.24           C  
ATOM   1281  CB  CYS A  81      10.608  -6.109 -26.973  1.00 68.24           C  
ATOM   1282  HB2 CYS A  81      10.776  -6.914 -26.257  1.00 68.24           H  
ATOM   1283  HB3 CYS A  81      10.492  -6.547 -27.965  1.00 68.24           H  
ATOM   1284  O   CYS A  81      13.838  -6.045 -26.038  1.00 68.24           O  
ATOM   1285  SG  CYS A  81       9.101  -5.206 -26.510  1.00 68.24           S  
ATOM   1286  HG  CYS A  81       9.031  -4.480 -27.630  1.00 68.24           H  
ATOM   1287  N   GLU A  82      13.543  -6.347 -28.246  1.00 73.72           N  
ATOM   1288  H   GLU A  82      12.935  -6.203 -29.040  1.00 73.72           H  
ATOM   1289  CA  GLU A  82      14.830  -7.011 -28.488  1.00 73.72           C  
ATOM   1290  HA  GLU A  82      14.927  -7.861 -27.812  1.00 73.72           H  
ATOM   1291  C   GLU A  82      16.040  -6.099 -28.211  1.00 73.72           C  
ATOM   1292  CB  GLU A  82      14.876  -7.546 -29.930  1.00 73.72           C  
ATOM   1293  HB2 GLU A  82      14.644  -6.738 -30.624  1.00 73.72           H  
ATOM   1294  HB3 GLU A  82      15.890  -7.894 -30.131  1.00 73.72           H  
ATOM   1295  O   GLU A  82      17.049  -6.569 -27.688  1.00 73.72           O  
ATOM   1296  CG  GLU A  82      13.905  -8.722 -30.162  1.00 73.72           C  
ATOM   1297  HG2 GLU A  82      14.149  -9.512 -29.451  1.00 73.72           H  
ATOM   1298  HG3 GLU A  82      12.887  -8.395 -29.950  1.00 73.72           H  
ATOM   1299  CD  GLU A  82      13.957  -9.307 -31.588  1.00 73.72           C  
ATOM   1300  OE1 GLU A  82      13.106 -10.183 -31.894  1.00 73.72           O  
ATOM   1301  OE2 GLU A  82      14.860  -8.932 -32.369  1.00 73.72           O  
ATOM   1302  N   ALA A  83      15.948  -4.795 -28.499  1.00 74.90           N  
ATOM   1303  H   ALA A  83      15.126  -4.471 -28.988  1.00 74.90           H  
ATOM   1304  CA  ALA A  83      17.034  -3.841 -28.254  1.00 74.90           C  
ATOM   1305  HA  ALA A  83      17.947  -4.253 -28.684  1.00 74.90           H  
ATOM   1306  C   ALA A  83      17.315  -3.582 -26.761  1.00 74.90           C  
ATOM   1307  CB  ALA A  83      16.704  -2.531 -28.981  1.00 74.90           C  
ATOM   1308  HB1 ALA A  83      16.552  -2.725 -30.042  1.00 74.90           H  
ATOM   1309  HB2 ALA A  83      15.796  -2.093 -28.565  1.00 74.90           H  
ATOM   1310  HB3 ALA A  83      17.525  -1.825 -28.859  1.00 74.90           H  
ATOM   1311  O   ALA A  83      18.450  -3.257 -26.401  1.00 74.90           O  
ATOM   1312  N   ILE A  84      16.293  -3.698 -25.907  1.00 75.54           N  
ATOM   1313  H   ILE A  84      15.390  -3.923 -26.300  1.00 75.54           H  
ATOM   1314  CA  ILE A  84      16.384  -3.456 -24.456  1.00 75.54           C  
ATOM   1315  HA  ILE A  84      17.117  -2.672 -24.264  1.00 75.54           H  
ATOM   1316  C   ILE A  84      16.842  -4.710 -23.705  1.00 75.54           C  
ATOM   1317  CB  ILE A  84      15.013  -2.984 -23.933  1.00 75.54           C  
ATOM   1318  HB  ILE A  84      14.284  -3.749 -24.203  1.00 75.54           H  
ATOM   1319  O   ILE A  84      17.492  -4.614 -22.661  1.00 75.54           O  
ATOM   1320  CG1 ILE A  84      14.587  -1.651 -24.576  1.00 75.54           C  
ATOM   1321 HG12 ILE A  84      15.120  -0.817 -24.118  1.00 75.54           H  
ATOM   1322 HG13 ILE A  84      14.813  -1.648 -25.642  1.00 75.54           H  
ATOM   1323  CG2 ILE A  84      15.000  -2.838 -22.404  1.00 75.54           C  
ATOM   1324 HG21 ILE A  84      15.828  -2.210 -22.075  1.00 75.54           H  
ATOM   1325 HG22 ILE A  84      15.082  -3.831 -21.962  1.00 75.54           H  
ATOM   1326 HG23 ILE A  84      14.063  -2.403 -22.056  1.00 75.54           H  
ATOM   1327  CD1 ILE A  84      13.080  -1.449 -24.430  1.00 75.54           C  
ATOM   1328 HD11 ILE A  84      12.771  -0.672 -25.130  1.00 75.54           H  
ATOM   1329 HD12 ILE A  84      12.545  -2.359 -24.699  1.00 75.54           H  
ATOM   1330 HD13 ILE A  84      12.823  -1.158 -23.412  1.00 75.54           H  
ATOM   1331  N   ILE A  85      16.498  -5.890 -24.221  1.00 78.59           N  
ATOM   1332  H   ILE A  85      15.985  -5.904 -25.091  1.00 78.59           H  
ATOM   1333  CA  ILE A  85      16.927  -7.162 -23.648  1.00 78.59           C  
ATOM   1334  HA  ILE A  85      16.611  -7.176 -22.605  1.00 78.59           H  
ATOM   1335  C   ILE A  85      18.463  -7.243 -23.719  1.00 78.59           C  
ATOM   1336  CB  ILE A  85      16.217  -8.330 -24.363  1.00 78.59           C  
ATOM   1337  HB  ILE A  85      16.320  -8.199 -25.440  1.00 78.59           H  
ATOM   1338  O   ILE A  85      19.044  -6.986 -24.779  1.00 78.59           O  
ATOM   1339  CG1 ILE A  85      14.720  -8.317 -23.984  1.00 78.59           C  
ATOM   1340 HG12 ILE A  85      14.618  -8.735 -22.982  1.00 78.59           H  
ATOM   1341 HG13 ILE A  85      14.341  -7.296 -23.944  1.00 78.59           H  
ATOM   1342  CG2 ILE A  85      16.828  -9.687 -23.968  1.00 78.59           C  
ATOM   1343 HG21 ILE A  85      16.270 -10.506 -24.422  1.00 78.59           H  
ATOM   1344 HG22 ILE A  85      17.849  -9.751 -24.345  1.00 78.59           H  
ATOM   1345 HG23 ILE A  85      16.832  -9.809 -22.885  1.00 78.59           H  
ATOM   1346  CD1 ILE A  85      13.822  -9.113 -24.934  1.00 78.59           C  
ATOM   1347 HD11 ILE A  85      13.904  -8.720 -25.948  1.00 78.59           H  
ATOM   1348 HD12 ILE A  85      14.119 -10.162 -24.935  1.00 78.59           H  
ATOM   1349 HD13 ILE A  85      12.786  -9.037 -24.605  1.00 78.59           H  
ATOM   1350  N   PRO A  86      19.158  -7.591 -22.617  1.00 78.82           N  
ATOM   1351  CA  PRO A  86      20.606  -7.755 -22.649  1.00 78.82           C  
ATOM   1352  HA  PRO A  86      21.058  -6.780 -22.831  1.00 78.82           H  
ATOM   1353  C   PRO A  86      21.016  -8.732 -23.758  1.00 78.82           C  
ATOM   1354  CB  PRO A  86      21.004  -8.242 -21.252  1.00 78.82           C  
ATOM   1355  HB2 PRO A  86      21.961  -7.822 -20.941  1.00 78.82           H  
ATOM   1356  HB3 PRO A  86      21.045  -9.331 -21.223  1.00 78.82           H  
ATOM   1357  O   PRO A  86      20.482  -9.836 -23.847  1.00 78.82           O  
ATOM   1358  CG  PRO A  86      19.866  -7.754 -20.356  1.00 78.82           C  
ATOM   1359  HG2 PRO A  86      20.056  -6.724 -20.054  1.00 78.82           H  
ATOM   1360  HG3 PRO A  86      19.735  -8.392 -19.481  1.00 78.82           H  
ATOM   1361  CD  PRO A  86      18.645  -7.796 -21.269  1.00 78.82           C  
ATOM   1362  HD2 PRO A  86      18.166  -8.773 -21.201  1.00 78.82           H  
ATOM   1363  HD3 PRO A  86      17.947  -7.010 -20.978  1.00 78.82           H  
ATOM   1364  N   LYS A  87      21.968  -8.334 -24.611  1.00 80.77           N  
ATOM   1365  H   LYS A  87      22.374  -7.425 -24.442  1.00 80.77           H  
ATOM   1366  CA  LYS A  87      22.341  -9.069 -25.840  1.00 80.77           C  
ATOM   1367  HA  LYS A  87      21.453  -9.165 -26.464  1.00 80.77           H  
ATOM   1368  C   LYS A  87      22.826 -10.500 -25.588  1.00 80.77           C  
ATOM   1369  CB  LYS A  87      23.429  -8.299 -26.603  1.00 80.77           C  
ATOM   1370  HB2 LYS A  87      23.747  -8.904 -27.451  1.00 80.77           H  
ATOM   1371  HB3 LYS A  87      24.287  -8.144 -25.949  1.00 80.77           H  
ATOM   1372  O   LYS A  87      22.867 -11.312 -26.504  1.00 80.77           O  
ATOM   1373  CG  LYS A  87      22.930  -6.950 -27.131  1.00 80.77           C  
ATOM   1374  HG2 LYS A  87      22.683  -6.296 -26.295  1.00 80.77           H  
ATOM   1375  HG3 LYS A  87      22.032  -7.113 -27.727  1.00 80.77           H  
ATOM   1376  CD  LYS A  87      23.998  -6.282 -28.001  1.00 80.77           C  
ATOM   1377  HD2 LYS A  87      24.890  -6.093 -27.403  1.00 80.77           H  
ATOM   1378  HD3 LYS A  87      24.244  -6.942 -28.834  1.00 80.77           H  
ATOM   1379  CE  LYS A  87      23.425  -4.966 -28.531  1.00 80.77           C  
ATOM   1380  HE2 LYS A  87      22.483  -5.183 -29.033  1.00 80.77           H  
ATOM   1381  HE3 LYS A  87      23.191  -4.321 -27.684  1.00 80.77           H  
ATOM   1382  NZ  LYS A  87      24.356  -4.290 -29.464  1.00 80.77           N  
ATOM   1383  HZ1 LYS A  87      25.223  -4.065 -28.998  1.00 80.77           H  
ATOM   1384  HZ2 LYS A  87      23.926  -3.439 -29.798  1.00 80.77           H  
ATOM   1385  HZ3 LYS A  87      24.531  -4.887 -30.259  1.00 80.77           H  
ATOM   1386  N   GLU A  88      23.254 -10.791 -24.367  1.00 83.24           N  
ATOM   1387  H   GLU A  88      23.280 -10.032 -23.702  1.00 83.24           H  
ATOM   1388  CA  GLU A  88      23.662 -12.113 -23.900  1.00 83.24           C  
ATOM   1389  HA  GLU A  88      24.251 -12.590 -24.684  1.00 83.24           H  
ATOM   1390  C   GLU A  88      22.496 -13.072 -23.604  1.00 83.24           C  
ATOM   1391  CB  GLU A  88      24.554 -11.951 -22.657  1.00 83.24           C  
ATOM   1392  HB2 GLU A  88      25.453 -11.396 -22.924  1.00 83.24           H  
ATOM   1393  HB3 GLU A  88      24.884 -12.944 -22.351  1.00 83.24           H  
ATOM   1394  O   GLU A  88      22.741 -14.257 -23.368  1.00 83.24           O  
ATOM   1395  CG  GLU A  88      23.869 -11.277 -21.448  1.00 83.24           C  
ATOM   1396  HG2 GLU A  88      22.795 -11.464 -21.459  1.00 83.24           H  
ATOM   1397  HG3 GLU A  88      24.263 -11.753 -20.550  1.00 83.24           H  
ATOM   1398  CD  GLU A  88      24.135  -9.764 -21.350  1.00 83.24           C  
ATOM   1399  OE1 GLU A  88      24.423  -9.309 -20.221  1.00 83.24           O  
ATOM   1400  OE2 GLU A  88      24.125  -9.075 -22.397  1.00 83.24           O  
ATOM   1401  N   VAL A  89      21.257 -12.577 -23.575  1.00 83.25           N  
ATOM   1402  H   VAL A  89      21.116 -11.601 -23.796  1.00 83.25           H  
ATOM   1403  CA  VAL A  89      20.055 -13.375 -23.329  1.00 83.25           C  
ATOM   1404  HA  VAL A  89      20.298 -14.193 -22.651  1.00 83.25           H  
ATOM   1405  C   VAL A  89      19.586 -13.982 -24.647  1.00 83.25           C  
ATOM   1406  CB  VAL A  89      18.938 -12.538 -22.669  1.00 83.25           C  
ATOM   1407  HB  VAL A  89      18.653 -11.735 -23.349  1.00 83.25           H  
ATOM   1408  O   VAL A  89      19.114 -13.286 -25.542  1.00 83.25           O  
ATOM   1409  CG1 VAL A  89      17.696 -13.392 -22.376  1.00 83.25           C  
ATOM   1410 HG11 VAL A  89      17.253 -13.737 -23.310  1.00 83.25           H  
ATOM   1411 HG12 VAL A  89      17.962 -14.252 -21.762  1.00 83.25           H  
ATOM   1412 HG13 VAL A  89      16.951 -12.789 -21.856  1.00 83.25           H  
ATOM   1413  CG2 VAL A  89      19.363 -11.908 -21.334  1.00 83.25           C  
ATOM   1414 HG21 VAL A  89      19.422 -12.666 -20.553  1.00 83.25           H  
ATOM   1415 HG22 VAL A  89      20.327 -11.409 -21.439  1.00 83.25           H  
ATOM   1416 HG23 VAL A  89      18.623 -11.165 -21.036  1.00 83.25           H  
ATOM   1417  N   ALA A  90      19.668 -15.306 -24.750  1.00 84.57           N  
ATOM   1418  H   ALA A  90      20.065 -15.819 -23.976  1.00 84.57           H  
ATOM   1419  CA  ALA A  90      18.899 -16.062 -25.723  1.00 84.57           C  
ATOM   1420  HA  ALA A  90      18.974 -15.580 -26.698  1.00 84.57           H  
ATOM   1421  C   ALA A  90      17.431 -16.048 -25.275  1.00 84.57           C  
ATOM   1422  CB  ALA A  90      19.484 -17.473 -25.838  1.00 84.57           C  
ATOM   1423  HB1 ALA A  90      20.514 -17.416 -26.190  1.00 84.57           H  
ATOM   1424  HB2 ALA A  90      18.892 -18.056 -26.544  1.00 84.57           H  
ATOM   1425  HB3 ALA A  90      19.463 -17.964 -24.866  1.00 84.57           H  
ATOM   1426  O   ALA A  90      17.067 -16.687 -24.285  1.00 84.57           O  
ATOM   1427  N   LEU A  91      16.628 -15.233 -25.957  1.00 81.91           N  
ATOM   1428  H   LEU A  91      17.027 -14.701 -26.717  1.00 81.91           H  
ATOM   1429  CA  LEU A  91      15.236 -14.972 -25.617  1.00 81.91           C  
ATOM   1430  HA  LEU A  91      15.179 -14.754 -24.551  1.00 81.91           H  
ATOM   1431  C   LEU A  91      14.353 -16.187 -25.919  1.00 81.91           C  
ATOM   1432  CB  LEU A  91      14.789 -13.737 -26.418  1.00 81.91           C  
ATOM   1433  HB2 LEU A  91      15.495 -12.928 -26.234  1.00 81.91           H  
ATOM   1434  HB3 LEU A  91      14.829 -13.977 -27.481  1.00 81.91           H  
ATOM   1435  O   LEU A  91      14.290 -16.628 -27.064  1.00 81.91           O  
ATOM   1436  CG  LEU A  91      13.373 -13.239 -26.087  1.00 81.91           C  
ATOM   1437  HG  LEU A  91      12.638 -14.021 -26.276  1.00 81.91           H  
ATOM   1438  CD1 LEU A  91      13.289 -12.829 -24.618  1.00 81.91           C  
ATOM   1439 HD11 LEU A  91      13.239 -13.719 -23.991  1.00 81.91           H  
ATOM   1440 HD12 LEU A  91      12.386 -12.246 -24.438  1.00 81.91           H  
ATOM   1441 HD13 LEU A  91      14.171 -12.251 -24.339  1.00 81.91           H  
ATOM   1442  CD2 LEU A  91      13.053 -12.048 -26.990  1.00 81.91           C  
ATOM   1443 HD21 LEU A  91      12.932 -12.390 -28.018  1.00 81.91           H  
ATOM   1444 HD22 LEU A  91      12.136 -11.558 -26.665  1.00 81.91           H  
ATOM   1445 HD23 LEU A  91      13.864 -11.320 -26.961  1.00 81.91           H  
ATOM   1446  N   ASP A  92      13.626 -16.666 -24.910  1.00 83.41           N  
ATOM   1447  H   ASP A  92      13.730 -16.259 -23.992  1.00 83.41           H  
ATOM   1448  CA  ASP A  92      12.604 -17.704 -25.080  1.00 83.41           C  
ATOM   1449  HA  ASP A  92      12.798 -18.276 -25.987  1.00 83.41           H  
ATOM   1450  C   ASP A  92      11.208 -17.073 -25.210  1.00 83.41           C  
ATOM   1451  CB  ASP A  92      12.637 -18.680 -23.888  1.00 83.41           C  
ATOM   1452  HB2 ASP A  92      12.446 -18.127 -22.968  1.00 83.41           H  
ATOM   1453  HB3 ASP A  92      11.825 -19.397 -24.010  1.00 83.41           H  
ATOM   1454  O   ASP A  92      10.392 -17.489 -26.031  1.00 83.41           O  
ATOM   1455  CG  ASP A  92      13.945 -19.471 -23.741  1.00 83.41           C  
ATOM   1456  OD1 ASP A  92      14.506 -19.905 -24.769  1.00 83.41           O  
ATOM   1457  OD2 ASP A  92      14.365 -19.680 -22.576  1.00 83.41           O  
ATOM   1458  N   LEU A  93      10.930 -16.054 -24.390  1.00 84.81           N  
ATOM   1459  H   LEU A  93      11.645 -15.771 -23.736  1.00 84.81           H  
ATOM   1460  CA  LEU A  93       9.647 -15.361 -24.319  1.00 84.81           C  
ATOM   1461  HA  LEU A  93       9.226 -15.287 -25.322  1.00 84.81           H  
ATOM   1462  C   LEU A  93       9.843 -13.949 -23.758  1.00 84.81           C  
ATOM   1463  CB  LEU A  93       8.704 -16.197 -23.427  1.00 84.81           C  
ATOM   1464  HB2 LEU A  93       8.537 -17.161 -23.907  1.00 84.81           H  
ATOM   1465  HB3 LEU A  93       9.212 -16.394 -22.483  1.00 84.81           H  
ATOM   1466  O   LEU A  93      10.602 -13.748 -22.810  1.00 84.81           O  
ATOM   1467  CG  LEU A  93       7.338 -15.569 -23.101  1.00 84.81           C  
ATOM   1468  HG  LEU A  93       7.473 -14.573 -22.680  1.00 84.81           H  
ATOM   1469  CD1 LEU A  93       6.450 -15.474 -24.341  1.00 84.81           C  
ATOM   1470 HD11 LEU A  93       6.924 -14.848 -25.097  1.00 84.81           H  
ATOM   1471 HD12 LEU A  93       6.277 -16.467 -24.755  1.00 84.81           H  
ATOM   1472 HD13 LEU A  93       5.495 -15.020 -24.075  1.00 84.81           H  
ATOM   1473  CD2 LEU A  93       6.623 -16.423 -22.053  1.00 84.81           C  
ATOM   1474 HD21 LEU A  93       5.628 -16.019 -21.867  1.00 84.81           H  
ATOM   1475 HD22 LEU A  93       7.191 -16.415 -21.122  1.00 84.81           H  
ATOM   1476 HD23 LEU A  93       6.525 -17.448 -22.410  1.00 84.81           H  
ATOM   1477  N   TYR A  94       9.089 -12.980 -24.273  1.00 82.45           N  
ATOM   1478  H   TYR A  94       8.468 -13.187 -25.042  1.00 82.45           H  
ATOM   1479  CA  TYR A  94       8.876 -11.714 -23.578  1.00 82.45           C  
ATOM   1480  HA  TYR A  94       9.239 -11.832 -22.558  1.00 82.45           H  
ATOM   1481  C   TYR A  94       7.385 -11.394 -23.485  1.00 82.45           C  
ATOM   1482  CB  TYR A  94       9.681 -10.570 -24.206  1.00 82.45           C  
ATOM   1483  HB2 TYR A  94       9.706  -9.747 -23.492  1.00 82.45           H  
ATOM   1484  HB3 TYR A  94      10.714 -10.885 -24.353  1.00 82.45           H  
ATOM   1485  O   TYR A  94       6.614 -11.688 -24.397  1.00 82.45           O  
ATOM   1486  CG  TYR A  94       9.129 -10.054 -25.518  1.00 82.45           C  
ATOM   1487  CD1 TYR A  94       9.385 -10.743 -26.719  1.00 82.45           C  
ATOM   1488  HD1 TYR A  94       9.965 -11.654 -26.710  1.00 82.45           H  
ATOM   1489  CD2 TYR A  94       8.343  -8.887 -25.531  1.00 82.45           C  
ATOM   1490  HD2 TYR A  94       8.144  -8.354 -24.613  1.00 82.45           H  
ATOM   1491  CE1 TYR A  94       8.881 -10.250 -27.937  1.00 82.45           C  
ATOM   1492  HE1 TYR A  94       9.091 -10.757 -28.867  1.00 82.45           H  
ATOM   1493  CE2 TYR A  94       7.821  -8.402 -26.745  1.00 82.45           C  
ATOM   1494  HE2 TYR A  94       7.227  -7.500 -26.756  1.00 82.45           H  
ATOM   1495  OH  TYR A  94       7.618  -8.598 -29.128  1.00 82.45           O  
ATOM   1496  HH  TYR A  94       7.163  -7.761 -29.010  1.00 82.45           H  
ATOM   1497  CZ  TYR A  94       8.100  -9.077 -27.952  1.00 82.45           C  
ATOM   1498  N   ILE A  95       6.984 -10.790 -22.370  1.00 83.18           N  
ATOM   1499  H   ILE A  95       7.679 -10.611 -21.659  1.00 83.18           H  
ATOM   1500  CA  ILE A  95       5.614 -10.340 -22.118  1.00 83.18           C  
ATOM   1501  HA  ILE A  95       5.020 -10.458 -23.024  1.00 83.18           H  
ATOM   1502  C   ILE A  95       5.669  -8.858 -21.775  1.00 83.18           C  
ATOM   1503  CB  ILE A  95       4.937 -11.168 -21.001  1.00 83.18           C  
ATOM   1504  HB  ILE A  95       5.529 -11.070 -20.091  1.00 83.18           H  
ATOM   1505  O   ILE A  95       6.384  -8.447 -20.860  1.00 83.18           O  
ATOM   1506  CG1 ILE A  95       4.887 -12.666 -21.382  1.00 83.18           C  
ATOM   1507 HG12 ILE A  95       4.299 -12.792 -22.291  1.00 83.18           H  
ATOM   1508 HG13 ILE A  95       5.898 -13.019 -21.583  1.00 83.18           H  
ATOM   1509  CG2 ILE A  95       3.523 -10.625 -20.708  1.00 83.18           C  
ATOM   1510 HG21 ILE A  95       2.895 -10.700 -21.596  1.00 83.18           H  
ATOM   1511 HG22 ILE A  95       3.563  -9.586 -20.380  1.00 83.18           H  
ATOM   1512 HG23 ILE A  95       3.057 -11.184 -19.897  1.00 83.18           H  
ATOM   1513  CD1 ILE A  95       4.310 -13.569 -20.285  1.00 83.18           C  
ATOM   1514 HD11 ILE A  95       3.240 -13.397 -20.168  1.00 83.18           H  
ATOM   1515 HD12 ILE A  95       4.453 -14.614 -20.560  1.00 83.18           H  
ATOM   1516 HD13 ILE A  95       4.819 -13.383 -19.339  1.00 83.18           H  
ATOM   1517  N   LYS A  96       4.895  -8.044 -22.491  1.00 81.98           N  
ATOM   1518  H   LYS A  96       4.313  -8.445 -23.213  1.00 81.98           H  
ATOM   1519  CA  LYS A  96       4.722  -6.635 -22.148  1.00 81.98           C  
ATOM   1520  HA  LYS A  96       5.700  -6.202 -21.934  1.00 81.98           H  
ATOM   1521  C   LYS A  96       3.855  -6.502 -20.900  1.00 81.98           C  
ATOM   1522  CB  LYS A  96       4.111  -5.896 -23.334  1.00 81.98           C  
ATOM   1523  HB2 LYS A  96       3.117  -6.299 -23.526  1.00 81.98           H  
ATOM   1524  HB3 LYS A  96       4.729  -6.063 -24.216  1.00 81.98           H  
ATOM   1525  O   LYS A  96       2.753  -7.035 -20.841  1.00 81.98           O  
ATOM   1526  CG  LYS A  96       4.017  -4.388 -23.069  1.00 81.98           C  
ATOM   1527  HG2 LYS A  96       3.494  -4.180 -22.135  1.00 81.98           H  
ATOM   1528  HG3 LYS A  96       5.019  -3.961 -23.031  1.00 81.98           H  
ATOM   1529  CD  LYS A  96       3.226  -3.778 -24.215  1.00 81.98           C  
ATOM   1530  HD2 LYS A  96       2.199  -4.142 -24.180  1.00 81.98           H  
ATOM   1531  HD3 LYS A  96       3.676  -4.122 -25.147  1.00 81.98           H  
ATOM   1532  CE  LYS A  96       3.231  -2.254 -24.162  1.00 81.98           C  
ATOM   1533  HE2 LYS A  96       2.666  -1.919 -23.292  1.00 81.98           H  
ATOM   1534  HE3 LYS A  96       4.264  -1.920 -24.071  1.00 81.98           H  
ATOM   1535  NZ  LYS A  96       2.650  -1.744 -25.421  1.00 81.98           N  
ATOM   1536  HZ1 LYS A  96       1.720  -2.106 -25.579  1.00 81.98           H  
ATOM   1537  HZ2 LYS A  96       3.204  -2.128 -26.173  1.00 81.98           H  
ATOM   1538  HZ3 LYS A  96       2.693  -0.738 -25.499  1.00 81.98           H  
ATOM   1539  N   ILE A  97       4.339  -5.729 -19.938  1.00 83.35           N  
ATOM   1540  H   ILE A  97       5.251  -5.320 -20.081  1.00 83.35           H  
ATOM   1541  CA  ILE A  97       3.679  -5.425 -18.672  1.00 83.35           C  
ATOM   1542  HA  ILE A  97       2.722  -5.944 -18.617  1.00 83.35           H  
ATOM   1543  C   ILE A  97       3.420  -3.922 -18.629  1.00 83.35           C  
ATOM   1544  CB  ILE A  97       4.549  -5.904 -17.490  1.00 83.35           C  
ATOM   1545  HB  ILE A  97       5.525  -5.425 -17.554  1.00 83.35           H  
ATOM   1546  O   ILE A  97       4.335  -3.111 -18.480  1.00 83.35           O  
ATOM   1547  CG1 ILE A  97       4.740  -7.434 -17.548  1.00 83.35           C  
ATOM   1548 HG12 ILE A  97       5.128  -7.732 -18.522  1.00 83.35           H  
ATOM   1549 HG13 ILE A  97       3.773  -7.920 -17.414  1.00 83.35           H  
ATOM   1550  CG2 ILE A  97       3.899  -5.524 -16.148  1.00 83.35           C  
ATOM   1551 HG21 ILE A  97       3.640  -4.465 -16.120  1.00 83.35           H  
ATOM   1552 HG22 ILE A  97       3.005  -6.130 -16.002  1.00 83.35           H  
ATOM   1553 HG23 ILE A  97       4.588  -5.693 -15.321  1.00 83.35           H  
ATOM   1554  CD1 ILE A  97       5.714  -7.967 -16.497  1.00 83.35           C  
ATOM   1555 HD11 ILE A  97       5.627  -9.053 -16.486  1.00 83.35           H  
ATOM   1556 HD12 ILE A  97       5.470  -7.619 -15.492  1.00 83.35           H  
ATOM   1557 HD13 ILE A  97       6.730  -7.658 -16.742  1.00 83.35           H  
ATOM   1558  N   CYS A  98       2.158  -3.524 -18.735  1.00 78.98           N  
ATOM   1559  H   CYS A  98       1.434  -4.220 -18.840  1.00 78.98           H  
ATOM   1560  CA  CYS A  98       1.777  -2.135 -18.502  1.00 78.98           C  
ATOM   1561  HA  CYS A  98       2.408  -1.489 -19.112  1.00 78.98           H  
ATOM   1562  C   CYS A  98       2.008  -1.758 -17.031  1.00 78.98           C  
ATOM   1563  CB  CYS A  98       0.320  -1.939 -18.930  1.00 78.98           C  
ATOM   1564  HB2 CYS A  98      -0.042  -0.964 -18.605  1.00 78.98           H  
ATOM   1565  HB3 CYS A  98      -0.302  -2.708 -18.471  1.00 78.98           H  
ATOM   1566  O   CYS A  98       1.890  -2.596 -16.137  1.00 78.98           O  
ATOM   1567  SG  CYS A  98       0.221  -2.055 -20.741  1.00 78.98           S  
ATOM   1568  HG  CYS A  98      -1.089  -2.308 -20.806  1.00 78.98           H  
ATOM   1569  N   ILE A  99       2.302  -0.490 -16.755  1.00 80.17           N  
ATOM   1570  H   ILE A  99       2.356   0.182 -17.507  1.00 80.17           H  
ATOM   1571  CA  ILE A  99       2.359  -0.006 -15.369  1.00 80.17           C  
ATOM   1572  HA  ILE A  99       3.106  -0.591 -14.833  1.00 80.17           H  
ATOM   1573  C   ILE A  99       1.000  -0.250 -14.713  1.00 80.17           C  
ATOM   1574  CB  ILE A  99       2.766   1.478 -15.308  1.00 80.17           C  
ATOM   1575  HB  ILE A  99       2.014   2.073 -15.825  1.00 80.17           H  
ATOM   1576  O   ILE A  99      -0.037  -0.048 -15.340  1.00 80.17           O  
ATOM   1577  CG1 ILE A  99       4.119   1.630 -16.023  1.00 80.17           C  
ATOM   1578 HG12 ILE A  99       4.009   1.357 -17.072  1.00 80.17           H  
ATOM   1579 HG13 ILE A  99       4.850   0.957 -15.572  1.00 80.17           H  
ATOM   1580  CG2 ILE A  99       2.901   1.996 -13.863  1.00 80.17           C  
ATOM   1581 HG21 ILE A  99       2.058   1.691 -13.242  1.00 80.17           H  
ATOM   1582 HG22 ILE A  99       2.929   3.085 -13.862  1.00 80.17           H  
ATOM   1583 HG23 ILE A  99       3.823   1.617 -13.423  1.00 80.17           H  
ATOM   1584  CD1 ILE A  99       4.684   3.039 -16.000  1.00 80.17           C  
ATOM   1585 HD11 ILE A  99       3.985   3.740 -16.457  1.00 80.17           H  
ATOM   1586 HD12 ILE A  99       4.940   3.352 -14.988  1.00 80.17           H  
ATOM   1587 HD13 ILE A  99       5.601   2.986 -16.586  1.00 80.17           H  
ATOM   1588  N   TYR A 100       1.032  -0.691 -13.460  1.00 84.85           N  
ATOM   1589  H   TYR A 100       1.943  -0.866 -13.060  1.00 84.85           H  
ATOM   1590  CA  TYR A 100      -0.113  -1.118 -12.659  1.00 84.85           C  
ATOM   1591  HA  TYR A 100       0.300  -1.310 -11.669  1.00 84.85           H  
ATOM   1592  C   TYR A 100      -0.747  -2.452 -13.074  1.00 84.85           C  
ATOM   1593  CB  TYR A 100      -1.130   0.018 -12.473  1.00 84.85           C  
ATOM   1594  HB2 TYR A 100      -1.690   0.160 -13.397  1.00 84.85           H  
ATOM   1595  HB3 TYR A 100      -1.851  -0.279 -11.712  1.00 84.85           H  
ATOM   1596  O   TYR A 100      -1.785  -2.822 -12.537  1.00 84.85           O  
ATOM   1597  CG  TYR A 100      -0.508   1.331 -12.045  1.00 84.85           C  
ATOM   1598  CD1 TYR A 100       0.024   1.453 -10.749  1.00 84.85           C  
ATOM   1599  HD1 TYR A 100      -0.050   0.623 -10.062  1.00 84.85           H  
ATOM   1600  CD2 TYR A 100      -0.457   2.420 -12.937  1.00 84.85           C  
ATOM   1601  HD2 TYR A 100      -0.866   2.314 -13.931  1.00 84.85           H  
ATOM   1602  CE1 TYR A 100       0.602   2.667 -10.337  1.00 84.85           C  
ATOM   1603  HE1 TYR A 100       0.964   2.767  -9.324  1.00 84.85           H  
ATOM   1604  CE2 TYR A 100       0.135   3.632 -12.534  1.00 84.85           C  
ATOM   1605  HE2 TYR A 100       0.180   4.473 -13.211  1.00 84.85           H  
ATOM   1606  OH  TYR A 100       1.216   4.927 -10.827  1.00 84.85           O  
ATOM   1607  HH  TYR A 100       1.442   4.885  -9.895  1.00 84.85           H  
ATOM   1608  CZ  TYR A 100       0.663   3.755 -11.233  1.00 84.85           C  
ATOM   1609  N   SER A 101      -0.093  -3.215 -13.954  1.00 86.75           N  
ATOM   1610  H   SER A 101       0.727  -2.839 -14.407  1.00 86.75           H  
ATOM   1611  CA  SER A 101      -0.434  -4.621 -14.198  1.00 86.75           C  
ATOM   1612  HA  SER A 101      -1.410  -4.687 -14.678  1.00 86.75           H  
ATOM   1613  C   SER A 101      -0.457  -5.415 -12.895  1.00 86.75           C  
ATOM   1614  CB  SER A 101       0.612  -5.254 -15.099  1.00 86.75           C  
ATOM   1615  HB2 SER A 101       1.599  -4.986 -14.721  1.00 86.75           H  
ATOM   1616  HB3 SER A 101       0.535  -6.340 -15.061  1.00 86.75           H  
ATOM   1617  O   SER A 101       0.481  -5.311 -12.094  1.00 86.75           O  
ATOM   1618  OG  SER A 101       0.467  -4.785 -16.421  1.00 86.75           O  
ATOM   1619  HG  SER A 101       0.898  -3.927 -16.427  1.00 86.75           H  
ATOM   1620  N   CYS A 102      -1.515  -6.201 -12.706  1.00 89.64           N  
ATOM   1621  H   CYS A 102      -2.193  -6.293 -13.449  1.00 89.64           H  
ATOM   1622  CA  CYS A 102      -1.772  -6.952 -11.486  1.00 89.64           C  
ATOM   1623  HA  CYS A 102      -1.297  -6.434 -10.653  1.00 89.64           H  
ATOM   1624  C   CYS A 102      -1.179  -8.366 -11.566  1.00 89.64           C  
ATOM   1625  CB  CYS A 102      -3.284  -6.952 -11.233  1.00 89.64           C  
ATOM   1626  HB2 CYS A 102      -3.779  -7.569 -11.983  1.00 89.64           H  
ATOM   1627  HB3 CYS A 102      -3.669  -5.935 -11.306  1.00 89.64           H  
ATOM   1628  O   CYS A 102      -1.226  -9.013 -12.611  1.00 89.64           O  
ATOM   1629  SG  CYS A 102      -3.629  -7.593  -9.573  1.00 89.64           S  
ATOM   1630  HG  CYS A 102      -4.955  -7.692  -9.703  1.00 89.64           H  
ATOM   1631  N   PHE A 103      -0.626  -8.844 -10.456  1.00 91.60           N  
ATOM   1632  H   PHE A 103      -0.610  -8.247  -9.640  1.00 91.60           H  
ATOM   1633  CA  PHE A 103      -0.080 -10.189 -10.302  1.00 91.60           C  
ATOM   1634  HA  PHE A 103      -0.347 -10.794 -11.169  1.00 91.60           H  
ATOM   1635  C   PHE A 103      -0.669 -10.849  -9.061  1.00 91.60           C  
ATOM   1636  CB  PHE A 103       1.449 -10.131 -10.197  1.00 91.60           C  
ATOM   1637  HB2 PHE A 103       1.808 -11.102  -9.853  1.00 91.60           H  
ATOM   1638  HB3 PHE A 103       1.732  -9.397  -9.443  1.00 91.60           H  
ATOM   1639  O   PHE A 103      -0.664 -10.235  -7.991  1.00 91.60           O  
ATOM   1640  CG  PHE A 103       2.141  -9.801 -11.500  1.00 91.60           C  
ATOM   1641  CD1 PHE A 103       2.681 -10.835 -12.287  1.00 91.60           C  
ATOM   1642  HD1 PHE A 103       2.614 -11.862 -11.962  1.00 91.60           H  
ATOM   1643  CD2 PHE A 103       2.216  -8.468 -11.945  1.00 91.60           C  
ATOM   1644  HD2 PHE A 103       1.784  -7.678 -11.349  1.00 91.60           H  
ATOM   1645  CE1 PHE A 103       3.288 -10.536 -13.517  1.00 91.60           C  
ATOM   1646  HE1 PHE A 103       3.693 -11.335 -14.120  1.00 91.60           H  
ATOM   1647  CE2 PHE A 103       2.797  -8.173 -13.190  1.00 91.60           C  
ATOM   1648  HE2 PHE A 103       2.807  -7.156 -13.554  1.00 91.60           H  
ATOM   1649  CZ  PHE A 103       3.327  -9.210 -13.977  1.00 91.60           C  
ATOM   1650  HZ  PHE A 103       3.732  -8.998 -14.955  1.00 91.60           H  
ATOM   1651  N   GLU A 104      -1.124 -12.094  -9.189  1.00 93.39           N  
ATOM   1652  H   GLU A 104      -1.059 -12.540 -10.093  1.00 93.39           H  
ATOM   1653  CA  GLU A 104      -1.527 -12.943  -8.069  1.00 93.39           C  
ATOM   1654  HA  GLU A 104      -1.864 -12.304  -7.253  1.00 93.39           H  
ATOM   1655  C   GLU A 104      -0.351 -13.753  -7.539  1.00 93.39           C  
ATOM   1656  CB  GLU A 104      -2.700 -13.856  -8.436  1.00 93.39           C  
ATOM   1657  HB2 GLU A 104      -2.379 -14.612  -9.153  1.00 93.39           H  
ATOM   1658  HB3 GLU A 104      -3.467 -13.240  -8.906  1.00 93.39           H  
ATOM   1659  O   GLU A 104       0.269 -14.555  -8.235  1.00 93.39           O  
ATOM   1660  CG  GLU A 104      -3.266 -14.550  -7.183  1.00 93.39           C  
ATOM   1661  HG2 GLU A 104      -2.527 -15.266  -6.821  1.00 93.39           H  
ATOM   1662  HG3 GLU A 104      -3.404 -13.804  -6.400  1.00 93.39           H  
ATOM   1663  CD  GLU A 104      -4.599 -15.284  -7.398  1.00 93.39           C  
ATOM   1664  OE1 GLU A 104      -5.018 -15.964  -6.428  1.00 93.39           O  
ATOM   1665  OE2 GLU A 104      -5.235 -15.082  -8.453  1.00 93.39           O  
ATOM   1666  N   LEU A 105      -0.059 -13.522  -6.268  1.00 92.23           N  
ATOM   1667  H   LEU A 105      -0.655 -12.873  -5.776  1.00 92.23           H  
ATOM   1668  CA  LEU A 105       0.927 -14.222  -5.467  1.00 92.23           C  
ATOM   1669  HA  LEU A 105       1.598 -14.786  -6.115  1.00 92.23           H  
ATOM   1670  C   LEU A 105       0.238 -15.217  -4.534  1.00 92.23           C  
ATOM   1671  CB  LEU A 105       1.746 -13.188  -4.677  1.00 92.23           C  
ATOM   1672  HB2 LEU A 105       1.087 -12.647  -4.000  1.00 92.23           H  
ATOM   1673  HB3 LEU A 105       2.478 -13.712  -4.062  1.00 92.23           H  
ATOM   1674  O   LEU A 105      -0.989 -15.333  -4.478  1.00 92.23           O  
ATOM   1675  CG  LEU A 105       2.479 -12.214  -5.608  1.00 92.23           C  
ATOM   1676  HG  LEU A 105       2.367 -12.517  -6.649  1.00 92.23           H  
ATOM   1677  CD1 LEU A 105       1.936 -10.798  -5.455  1.00 92.23           C  
ATOM   1678 HD11 LEU A 105       1.982 -10.471  -4.416  1.00 92.23           H  
ATOM   1679 HD12 LEU A 105       0.905 -10.774  -5.808  1.00 92.23           H  
ATOM   1680 HD13 LEU A 105       2.533 -10.149  -6.095  1.00 92.23           H  
ATOM   1681  CD2 LEU A 105       3.970 -12.179  -5.310  1.00 92.23           C  
ATOM   1682 HD21 LEU A 105       4.461 -11.628  -6.112  1.00 92.23           H  
ATOM   1683 HD22 LEU A 105       4.159 -11.714  -4.342  1.00 92.23           H  
ATOM   1684 HD23 LEU A 105       4.361 -13.197  -5.317  1.00 92.23           H  
ATOM   1685  N   GLU A 106       1.044 -15.907  -3.731  1.00 89.04           N  
ATOM   1686  H   GLU A 106       2.040 -15.747  -3.778  1.00 89.04           H  
ATOM   1687  CA  GLU A 106       0.554 -16.872  -2.761  1.00 89.04           C  
ATOM   1688  HA  GLU A 106       0.118 -17.687  -3.339  1.00 89.04           H  
ATOM   1689  C   GLU A 106      -0.565 -16.310  -1.860  1.00 89.04           C  
ATOM   1690  CB  GLU A 106       1.721 -17.469  -1.952  1.00 89.04           C  
ATOM   1691  HB2 GLU A 106       2.433 -17.929  -2.637  1.00 89.04           H  
ATOM   1692  HB3 GLU A 106       1.307 -18.275  -1.346  1.00 89.04           H  
ATOM   1693  O   GLU A 106      -0.549 -15.153  -1.433  1.00 89.04           O  
ATOM   1694  CG  GLU A 106       2.475 -16.523  -0.995  1.00 89.04           C  
ATOM   1695  HG2 GLU A 106       1.757 -15.991  -0.371  1.00 89.04           H  
ATOM   1696  HG3 GLU A 106       3.062 -17.148  -0.322  1.00 89.04           H  
ATOM   1697  CD  GLU A 106       3.437 -15.516  -1.649  1.00 89.04           C  
ATOM   1698  OE1 GLU A 106       3.906 -14.614  -0.911  1.00 89.04           O  
ATOM   1699  OE2 GLU A 106       3.704 -15.599  -2.864  1.00 89.04           O  
ATOM   1700  N   ASN A 107      -1.537 -17.170  -1.538  1.00 87.50           N  
ATOM   1701  H   ASN A 107      -1.481 -18.096  -1.936  1.00 87.50           H  
ATOM   1702  CA  ASN A 107      -2.697 -16.879  -0.684  1.00 87.50           C  
ATOM   1703  HA  ASN A 107      -3.260 -17.811  -0.630  1.00 87.50           H  
ATOM   1704  C   ASN A 107      -3.707 -15.850  -1.240  1.00 87.50           C  
ATOM   1705  CB  ASN A 107      -2.235 -16.565   0.754  1.00 87.50           C  
ATOM   1706  HB2 ASN A 107      -3.102 -16.521   1.414  1.00 87.50           H  
ATOM   1707  HB3 ASN A 107      -1.752 -15.588   0.778  1.00 87.50           H  
ATOM   1708  O   ASN A 107      -4.524 -15.333  -0.467  1.00 87.50           O  
ATOM   1709  CG  ASN A 107      -1.297 -17.618   1.305  1.00 87.50           C  
ATOM   1710  ND2 ASN A 107      -0.151 -17.226   1.810  1.00 87.50           N  
ATOM   1711 HD21 ASN A 107       0.479 -17.956   2.108  1.00 87.50           H  
ATOM   1712 HD22 ASN A 107       0.119 -16.256   1.728  1.00 87.50           H  
ATOM   1713  OD1 ASN A 107      -1.579 -18.803   1.284  1.00 87.50           O  
ATOM   1714  N   GLY A 108      -3.706 -15.588  -2.552  1.00 88.66           N  
ATOM   1715  H   GLY A 108      -3.018 -16.027  -3.147  1.00 88.66           H  
ATOM   1716  CA  GLY A 108      -4.594 -14.609  -3.196  1.00 88.66           C  
ATOM   1717  HA2 GLY A 108      -5.618 -14.729  -2.841  1.00 88.66           H  
ATOM   1718  HA3 GLY A 108      -4.584 -14.785  -4.272  1.00 88.66           H  
ATOM   1719  C   GLY A 108      -4.147 -13.167  -2.955  1.00 88.66           C  
ATOM   1720  O   GLY A 108      -4.956 -12.238  -2.894  1.00 88.66           O  
ATOM   1721  N   ARG A 109      -2.853 -12.968  -2.693  1.00 92.00           N  
ATOM   1722  H   ARG A 109      -2.229 -13.755  -2.803  1.00 92.00           H  
ATOM   1723  CA  ARG A 109      -2.268 -11.640  -2.533  1.00 92.00           C  
ATOM   1724  HA  ARG A 109      -2.976 -10.981  -2.030  1.00 92.00           H  
ATOM   1725  C   ARG A 109      -1.997 -11.054  -3.909  1.00 92.00           C  
ATOM   1726  CB  ARG A 109      -1.010 -11.748  -1.677  1.00 92.00           C  
ATOM   1727  HB2 ARG A 109      -1.291 -12.130  -0.696  1.00 92.00           H  
ATOM   1728  HB3 ARG A 109      -0.321 -12.457  -2.138  1.00 92.00           H  
ATOM   1729  O   ARG A 109      -1.258 -11.632  -4.685  1.00 92.00           O  
ATOM   1730  CG  ARG A 109      -0.325 -10.385  -1.518  1.00 92.00           C  
ATOM   1731  HG2 ARG A 109       0.101 -10.066  -2.469  1.00 92.00           H  
ATOM   1732  HG3 ARG A 109      -1.063  -9.648  -1.202  1.00 92.00           H  
ATOM   1733  CD  ARG A 109       0.779 -10.476  -0.465  1.00 92.00           C  
ATOM   1734  HD2 ARG A 109       0.338 -10.810   0.474  1.00 92.00           H  
ATOM   1735  HD3 ARG A 109       1.192  -9.480  -0.300  1.00 92.00           H  
ATOM   1736  NE  ARG A 109       1.839 -11.422  -0.866  1.00 92.00           N  
ATOM   1737  HE  ARG A 109       1.700 -12.399  -0.653  1.00 92.00           H  
ATOM   1738  NH1 ARG A 109       3.195  -9.954  -1.998  1.00 92.00           N  
ATOM   1739 HH11 ARG A 109       2.443  -9.287  -2.090  1.00 92.00           H  
ATOM   1740 HH12 ARG A 109       4.074  -9.867  -2.489  1.00 92.00           H  
ATOM   1741  NH2 ARG A 109       3.838 -12.042  -1.742  1.00 92.00           N  
ATOM   1742 HH21 ARG A 109       3.730 -13.011  -1.479  1.00 92.00           H  
ATOM   1743 HH22 ARG A 109       4.653 -11.789  -2.282  1.00 92.00           H  
ATOM   1744  CZ  ARG A 109       2.933 -11.144  -1.540  1.00 92.00           C  
ATOM   1745  N   TYR A 110      -2.527  -9.876  -4.171  1.00 92.68           N  
ATOM   1746  H   TYR A 110      -3.080  -9.429  -3.453  1.00 92.68           H  
ATOM   1747  CA  TYR A 110      -2.296  -9.132  -5.390  1.00 92.68           C  
ATOM   1748  HA  TYR A 110      -1.919  -9.821  -6.146  1.00 92.68           H  
ATOM   1749  C   TYR A 110      -1.249  -8.048  -5.175  1.00 92.68           C  
ATOM   1750  CB  TYR A 110      -3.611  -8.554  -5.913  1.00 92.68           C  
ATOM   1751  HB2 TYR A 110      -4.001  -7.877  -5.153  1.00 92.68           H  
ATOM   1752  HB3 TYR A 110      -3.405  -7.971  -6.811  1.00 92.68           H  
ATOM   1753  O   TYR A 110      -1.247  -7.330  -4.166  1.00 92.68           O  
ATOM   1754  CG  TYR A 110      -4.682  -9.575  -6.236  1.00 92.68           C  
ATOM   1755  CD1 TYR A 110      -4.367 -10.748  -6.945  1.00 92.68           C  
ATOM   1756  HD1 TYR A 110      -3.372 -10.906  -7.333  1.00 92.68           H  
ATOM   1757  CD2 TYR A 110      -6.011  -9.339  -5.836  1.00 92.68           C  
ATOM   1758  HD2 TYR A 110      -6.268  -8.414  -5.340  1.00 92.68           H  
ATOM   1759  CE1 TYR A 110      -5.363 -11.709  -7.191  1.00 92.68           C  
ATOM   1760  HE1 TYR A 110      -5.160 -12.620  -7.735  1.00 92.68           H  
ATOM   1761  CE2 TYR A 110      -7.013 -10.292  -6.102  1.00 92.68           C  
ATOM   1762  HE2 TYR A 110      -8.035 -10.106  -5.807  1.00 92.68           H  
ATOM   1763  OH  TYR A 110      -7.639 -12.409  -7.044  1.00 92.68           O  
ATOM   1764  HH  TYR A 110      -8.512 -12.151  -6.738  1.00 92.68           H  
ATOM   1765  CZ  TYR A 110      -6.683 -11.487  -6.773  1.00 92.68           C  
ATOM   1766  N   CYS A 111      -0.383  -7.874  -6.162  1.00 91.50           N  
ATOM   1767  H   CYS A 111      -0.416  -8.502  -6.952  1.00 91.50           H  
ATOM   1768  CA  CYS A 111       0.467  -6.701  -6.255  1.00 91.50           C  
ATOM   1769  HA  CYS A 111       0.073  -5.937  -5.585  1.00 91.50           H  
ATOM   1770  C   CYS A 111       0.416  -6.106  -7.659  1.00 91.50           C  
ATOM   1771  CB  CYS A 111       1.884  -7.044  -5.783  1.00 91.50           C  
ATOM   1772  HB2 CYS A 111       2.397  -6.134  -5.474  1.00 91.50           H  
ATOM   1773  HB3 CYS A 111       1.829  -7.736  -4.943  1.00 91.50           H  
ATOM   1774  O   CYS A 111       0.057  -6.770  -8.628  1.00 91.50           O  
ATOM   1775  SG  CYS A 111       2.782  -7.799  -7.153  1.00 91.50           S  
ATOM   1776  HG  CYS A 111       3.704  -8.454  -6.441  1.00 91.50           H  
ATOM   1777  N   MET A 112       0.791  -4.839  -7.755  1.00 90.90           N  
ATOM   1778  H   MET A 112       1.052  -4.357  -6.907  1.00 90.90           H  
ATOM   1779  CA  MET A 112       0.883  -4.125  -9.017  1.00 90.90           C  
ATOM   1780  HA  MET A 112       0.521  -4.762  -9.825  1.00 90.90           H  
ATOM   1781  C   MET A 112       2.328  -3.753  -9.311  1.00 90.90           C  
ATOM   1782  CB  MET A 112       0.000  -2.885  -8.975  1.00 90.90           C  
ATOM   1783  HB2 MET A 112       0.209  -2.280  -9.858  1.00 90.90           H  
ATOM   1784  HB3 MET A 112       0.254  -2.299  -8.092  1.00 90.90           H  
ATOM   1785  O   MET A 112       3.018  -3.191  -8.454  1.00 90.90           O  
ATOM   1786  CG  MET A 112      -1.492  -3.218  -8.965  1.00 90.90           C  
ATOM   1787  HG2 MET A 112      -1.749  -3.755  -8.052  1.00 90.90           H  
ATOM   1788  HG3 MET A 112      -1.714  -3.859  -9.818  1.00 90.90           H  
ATOM   1789  SD  MET A 112      -2.516  -1.731  -9.095  1.00 90.90           S  
ATOM   1790  CE  MET A 112      -2.239  -0.975  -7.481  1.00 90.90           C  
ATOM   1791  HE1 MET A 112      -2.677   0.023  -7.480  1.00 90.90           H  
ATOM   1792  HE2 MET A 112      -1.175  -0.900  -7.258  1.00 90.90           H  
ATOM   1793  HE3 MET A 112      -2.744  -1.589  -6.735  1.00 90.90           H  
ATOM   1794  N   VAL A 113       2.778  -4.010 -10.535  1.00 87.17           N  
ATOM   1795  H   VAL A 113       2.161  -4.477 -11.184  1.00 87.17           H  
ATOM   1796  CA  VAL A 113       4.104  -3.575 -10.988  1.00 87.17           C  
ATOM   1797  HA  VAL A 113       4.811  -3.700 -10.167  1.00 87.17           H  
ATOM   1798  C   VAL A 113       4.045  -2.096 -11.345  1.00 87.17           C  
ATOM   1799  CB  VAL A 113       4.610  -4.431 -12.164  1.00 87.17           C  
ATOM   1800  HB  VAL A 113       3.864  -4.440 -12.959  1.00 87.17           H  
ATOM   1801  O   VAL A 113       3.327  -1.699 -12.256  1.00 87.17           O  
ATOM   1802  CG1 VAL A 113       5.936  -3.903 -12.733  1.00 87.17           C  
ATOM   1803 HG11 VAL A 113       6.682  -3.812 -11.943  1.00 87.17           H  
ATOM   1804 HG12 VAL A 113       5.781  -2.942 -13.222  1.00 87.17           H  
ATOM   1805 HG13 VAL A 113       6.305  -4.594 -13.491  1.00 87.17           H  
ATOM   1806  CG2 VAL A 113       4.854  -5.869 -11.692  1.00 87.17           C  
ATOM   1807 HG21 VAL A 113       3.942  -6.292 -11.270  1.00 87.17           H  
ATOM   1808 HG22 VAL A 113       5.637  -5.893 -10.934  1.00 87.17           H  
ATOM   1809 HG23 VAL A 113       5.156  -6.490 -12.535  1.00 87.17           H  
ATOM   1810  N   THR A 114       4.825  -1.261 -10.655  1.00 80.85           N  
ATOM   1811  H   THR A 114       5.370  -1.628  -9.888  1.00 80.85           H  
ATOM   1812  CA  THR A 114       4.939   0.177 -10.989  1.00 80.85           C  
ATOM   1813  HA  THR A 114       4.140   0.431 -11.685  1.00 80.85           H  
ATOM   1814  C   THR A 114       6.224   0.533 -11.733  1.00 80.85           C  
ATOM   1815  CB  THR A 114       4.701   1.060  -9.769  1.00 80.85           C  
ATOM   1816  HB  THR A 114       4.701   2.100 -10.097  1.00 80.85           H  
ATOM   1817  O   THR A 114       6.518   1.699 -11.989  1.00 80.85           O  
ATOM   1818  CG2 THR A 114       3.314   0.745  -9.215  1.00 80.85           C  
ATOM   1819 HG21 THR A 114       2.911   1.658  -8.778  1.00 80.85           H  
ATOM   1820 HG22 THR A 114       3.352  -0.074  -8.496  1.00 80.85           H  
ATOM   1821 HG23 THR A 114       2.635   0.463 -10.020  1.00 80.85           H  
ATOM   1822  OG1 THR A 114       5.675   0.906  -8.751  1.00 80.85           O  
ATOM   1823  HG1 THR A 114       5.919  -0.017  -8.647  1.00 80.85           H  
ATOM   1824  N   GLY A 115       6.983  -0.507 -12.071  1.00 72.62           N  
ATOM   1825  H   GLY A 115       6.624  -1.418 -11.825  1.00 72.62           H  
ATOM   1826  CA  GLY A 115       8.334  -0.491 -12.604  1.00 72.62           C  
ATOM   1827  HA2 GLY A 115       8.757   0.512 -12.555  1.00 72.62           H  
ATOM   1828  HA3 GLY A 115       8.298  -0.806 -13.647  1.00 72.62           H  
ATOM   1829  C   GLY A 115       9.224  -1.462 -11.814  1.00 72.62           C  
ATOM   1830  O   GLY A 115       8.903  -1.862 -10.700  1.00 72.62           O  
ATOM   1831  N   ALA A 116      10.380  -1.815 -12.370  1.00 65.35           N  
ATOM   1832  H   ALA A 116      10.472  -1.584 -13.349  1.00 65.35           H  
ATOM   1833  CA  ALA A 116      11.348  -2.800 -11.881  1.00 65.35           C  
ATOM   1834  HA  ALA A 116      10.858  -3.774 -11.879  1.00 65.35           H  
ATOM   1835  C   ALA A 116      11.890  -2.567 -10.455  1.00 65.35           C  
ATOM   1836  CB  ALA A 116      12.511  -2.860 -12.886  1.00 65.35           C  
ATOM   1837  HB1 ALA A 116      13.163  -3.697 -12.637  1.00 65.35           H  
ATOM   1838  HB2 ALA A 116      13.100  -1.943 -12.851  1.00 65.35           H  
ATOM   1839  HB3 ALA A 116      12.134  -3.026 -13.896  1.00 65.35           H  
ATOM   1840  O   ALA A 116      12.559  -3.447  -9.915  1.00 65.35           O  
ATOM   1841  N   GLY A 117      11.625  -1.412  -9.835  1.00 77.25           N  
ATOM   1842  H   GLY A 117      10.970  -0.783 -10.277  1.00 77.25           H  
ATOM   1843  CA  GLY A 117      12.150  -1.069  -8.509  1.00 77.25           C  
ATOM   1844  HA2 GLY A 117      13.068  -1.623  -8.316  1.00 77.25           H  
ATOM   1845  HA3 GLY A 117      12.400  -0.008  -8.505  1.00 77.25           H  
ATOM   1846  C   GLY A 117      11.196  -1.314  -7.338  1.00 77.25           C  
ATOM   1847  O   GLY A 117      11.663  -1.613  -6.241  1.00 77.25           O  
ATOM   1848  N   GLU A 118       9.882  -1.177  -7.536  1.00 86.47           N  
ATOM   1849  H   GLU A 118       9.525  -1.058  -8.473  1.00 86.47           H  
ATOM   1850  CA  GLU A 118       8.896  -1.292  -6.455  1.00 86.47           C  
ATOM   1851  HA  GLU A 118       9.268  -2.012  -5.726  1.00 86.47           H  
ATOM   1852  C   GLU A 118       7.554  -1.834  -6.964  1.00 86.47           C  
ATOM   1853  CB  GLU A 118       8.677   0.054  -5.717  1.00 86.47           C  
ATOM   1854  HB2 GLU A 118       7.797  -0.046  -5.082  1.00 86.47           H  
ATOM   1855  HB3 GLU A 118       8.479   0.838  -6.448  1.00 86.47           H  
ATOM   1856  O   GLU A 118       7.061  -1.479  -8.041  1.00 86.47           O  
ATOM   1857  CG  GLU A 118       9.854   0.477  -4.809  1.00 86.47           C  
ATOM   1858  HG2 GLU A 118      10.100  -0.365  -4.162  1.00 86.47           H  
ATOM   1859  HG3 GLU A 118      10.721   0.695  -5.434  1.00 86.47           H  
ATOM   1860  CD  GLU A 118       9.591   1.717  -3.925  1.00 86.47           C  
ATOM   1861  OE1 GLU A 118      10.267   1.871  -2.871  1.00 86.47           O  
ATOM   1862  OE2 GLU A 118       8.750   2.572  -4.275  1.00 86.47           O  
ATOM   1863  N   LEU A 119       6.939  -2.668  -6.132  1.00 90.55           N  
ATOM   1864  H   LEU A 119       7.403  -2.900  -5.265  1.00 90.55           H  
ATOM   1865  CA  LEU A 119       5.560  -3.109  -6.284  1.00 90.55           C  
ATOM   1866  HA  LEU A 119       5.265  -3.011  -7.329  1.00 90.55           H  
ATOM   1867  C   LEU A 119       4.628  -2.223  -5.456  1.00 90.55           C  
ATOM   1868  CB  LEU A 119       5.419  -4.588  -5.887  1.00 90.55           C  
ATOM   1869  HB2 LEU A 119       5.535  -4.666  -4.806  1.00 90.55           H  
ATOM   1870  HB3 LEU A 119       4.412  -4.921  -6.135  1.00 90.55           H  
ATOM   1871  O   LEU A 119       5.043  -1.493  -4.550  1.00 90.55           O  
ATOM   1872  CG  LEU A 119       6.425  -5.537  -6.553  1.00 90.55           C  
ATOM   1873  HG  LEU A 119       7.439  -5.207  -6.323  1.00 90.55           H  
ATOM   1874  CD1 LEU A 119       6.274  -6.924  -5.949  1.00 90.55           C  
ATOM   1875 HD11 LEU A 119       7.030  -7.596  -6.356  1.00 90.55           H  
ATOM   1876 HD12 LEU A 119       5.283  -7.327  -6.155  1.00 90.55           H  
ATOM   1877 HD13 LEU A 119       6.421  -6.868  -4.870  1.00 90.55           H  
ATOM   1878  CD2 LEU A 119       6.243  -5.586  -8.069  1.00 90.55           C  
ATOM   1879 HD21 LEU A 119       6.912  -6.330  -8.500  1.00 90.55           H  
ATOM   1880 HD22 LEU A 119       5.213  -5.848  -8.311  1.00 90.55           H  
ATOM   1881 HD23 LEU A 119       6.479  -4.614  -8.504  1.00 90.55           H  
ATOM   1882  N   GLN A 120       3.340  -2.321  -5.748  1.00 91.13           N  
ATOM   1883  H   GLN A 120       3.078  -2.892  -6.538  1.00 91.13           H  
ATOM   1884  CA  GLN A 120       2.278  -1.677  -4.989  1.00 91.13           C  
ATOM   1885  HA  GLN A 120       2.682  -1.280  -4.058  1.00 91.13           H  
ATOM   1886  C   GLN A 120       1.205  -2.682  -4.577  1.00 91.13           C  
ATOM   1887  CB  GLN A 120       1.725  -0.508  -5.805  1.00 91.13           C  
ATOM   1888  HB2 GLN A 120       0.776  -0.203  -5.363  1.00 91.13           H  
ATOM   1889  HB3 GLN A 120       1.543  -0.811  -6.836  1.00 91.13           H  
ATOM   1890  O   GLN A 120       1.117  -3.771  -5.140  1.00 91.13           O  
ATOM   1891  CG  GLN A 120       2.711   0.670  -5.764  1.00 91.13           C  
ATOM   1892  HG2 GLN A 120       2.959   0.891  -4.726  1.00 91.13           H  
ATOM   1893  HG3 GLN A 120       3.636   0.394  -6.270  1.00 91.13           H  
ATOM   1894  CD  GLN A 120       2.172   1.948  -6.390  1.00 91.13           C  
ATOM   1895  NE2 GLN A 120       3.014   2.941  -6.574  1.00 91.13           N  
ATOM   1896 HE21 GLN A 120       2.633   3.762  -7.022  1.00 91.13           H  
ATOM   1897 HE22 GLN A 120       4.004   2.779  -6.460  1.00 91.13           H  
ATOM   1898  OE1 GLN A 120       1.009   2.105  -6.711  1.00 91.13           O  
ATOM   1899  N   LYS A 121       0.410  -2.330  -3.561  1.00 91.15           N  
ATOM   1900  H   LYS A 121       0.441  -1.374  -3.239  1.00 91.15           H  
ATOM   1901  CA  LYS A 121      -0.664  -3.191  -3.049  1.00 91.15           C  
ATOM   1902  HA  LYS A 121      -0.276  -4.186  -2.833  1.00 91.15           H  
ATOM   1903  C   LYS A 121      -1.751  -3.338  -4.109  1.00 91.15           C  
ATOM   1904  CB  LYS A 121      -1.249  -2.576  -1.767  1.00 91.15           C  
ATOM   1905  HB2 LYS A 121      -2.195  -3.067  -1.541  1.00 91.15           H  
ATOM   1906  HB3 LYS A 121      -1.451  -1.516  -1.926  1.00 91.15           H  
ATOM   1907  O   LYS A 121      -2.213  -2.316  -4.602  1.00 91.15           O  
ATOM   1908  CG  LYS A 121      -0.303  -2.762  -0.571  1.00 91.15           C  
ATOM   1909  HG2 LYS A 121      -0.191  -3.832  -0.397  1.00 91.15           H  
ATOM   1910  HG3 LYS A 121       0.679  -2.342  -0.788  1.00 91.15           H  
ATOM   1911  CD  LYS A 121      -0.872  -2.124   0.704  1.00 91.15           C  
ATOM   1912  HD2 LYS A 121      -1.953  -2.263   0.713  1.00 91.15           H  
ATOM   1913  HD3 LYS A 121      -0.472  -2.641   1.576  1.00 91.15           H  
ATOM   1914  CE  LYS A 121      -0.512  -0.639   0.811  1.00 91.15           C  
ATOM   1915  HE2 LYS A 121       0.369  -0.525   1.442  1.00 91.15           H  
ATOM   1916  HE3 LYS A 121      -0.289  -0.262  -0.187  1.00 91.15           H  
ATOM   1917  NZ  LYS A 121      -1.652   0.126   1.358  1.00 91.15           N  
ATOM   1918  HZ1 LYS A 121      -2.016  -0.302   2.197  1.00 91.15           H  
ATOM   1919  HZ2 LYS A 121      -2.406   0.120   0.686  1.00 91.15           H  
ATOM   1920  HZ3 LYS A 121      -1.455   1.099   1.543  1.00 91.15           H  
ATOM   1921  N   GLY A 122      -2.129  -4.573  -4.440  1.00 90.88           N  
ATOM   1922  H   GLY A 122      -1.651  -5.361  -4.027  1.00 90.88           H  
ATOM   1923  CA  GLY A 122      -3.211  -4.886  -5.380  1.00 90.88           C  
ATOM   1924  HA2 GLY A 122      -2.880  -5.691  -6.037  1.00 90.88           H  
ATOM   1925  HA3 GLY A 122      -3.432  -4.025  -6.010  1.00 90.88           H  
ATOM   1926  C   GLY A 122      -4.512  -5.343  -4.708  1.00 90.88           C  
ATOM   1927  O   GLY A 122      -5.553  -5.340  -5.349  1.00 90.88           O  
ATOM   1928  N   ASN A 123      -4.473  -5.751  -3.433  1.00 91.51           N  
ATOM   1929  H   ASN A 123      -3.588  -5.769  -2.945  1.00 91.51           H  
ATOM   1930  CA  ASN A 123      -5.683  -6.100  -2.687  1.00 91.51           C  
ATOM   1931  HA  ASN A 123      -6.417  -6.511  -3.380  1.00 91.51           H  
ATOM   1932  C   ASN A 123      -6.297  -4.861  -2.030  1.00 91.51           C  
ATOM   1933  CB  ASN A 123      -5.397  -7.158  -1.608  1.00 91.51           C  
ATOM   1934  HB2 ASN A 123      -4.767  -6.725  -0.831  1.00 91.51           H  
ATOM   1935  HB3 ASN A 123      -6.345  -7.457  -1.162  1.00 91.51           H  
ATOM   1936  O   ASN A 123      -5.575  -4.042  -1.463  1.00 91.51           O  
ATOM   1937  CG  ASN A 123      -4.741  -8.416  -2.108  1.00 91.51           C  
ATOM   1938  ND2 ASN A 123      -5.506  -9.364  -2.600  1.00 91.51           N  
ATOM   1939 HD21 ASN A 123      -6.507  -9.238  -2.651  1.00 91.51           H  
ATOM   1940 HD22 ASN A 123      -5.118 -10.244  -2.907  1.00 91.51           H  
ATOM   1941  OD1 ASN A 123      -3.535  -8.555  -2.018  1.00 91.51           O  
ATOM   1942  N   GLU A 124      -7.625  -4.812  -2.005  1.00 85.99           N  
ATOM   1943  H   GLU A 124      -8.156  -5.509  -2.507  1.00 85.99           H  
ATOM   1944  CA  GLU A 124      -8.408  -3.875  -1.201  1.00 85.99           C  
ATOM   1945  HA  GLU A 124      -7.744  -3.168  -0.704  1.00 85.99           H  
ATOM   1946  C   GLU A 124      -9.173  -4.643  -0.126  1.00 85.99           C  
ATOM   1947  CB  GLU A 124      -9.371  -3.074  -2.084  1.00 85.99           C  
ATOM   1948  HB2 GLU A 124     -10.001  -2.457  -1.444  1.00 85.99           H  
ATOM   1949  HB3 GLU A 124     -10.004  -3.760  -2.647  1.00 85.99           H  
ATOM   1950  O   GLU A 124      -9.627  -5.768  -0.355  1.00 85.99           O  
ATOM   1951  CG  GLU A 124      -8.598  -2.164  -3.042  1.00 85.99           C  
ATOM   1952  HG2 GLU A 124      -8.010  -2.770  -3.731  1.00 85.99           H  
ATOM   1953  HG3 GLU A 124      -7.909  -1.558  -2.454  1.00 85.99           H  
ATOM   1954  CD  GLU A 124      -9.529  -1.252  -3.848  1.00 85.99           C  
ATOM   1955  OE1 GLU A 124      -9.241  -0.032  -3.874  1.00 85.99           O  
ATOM   1956  OE2 GLU A 124     -10.500  -1.777  -4.434  1.00 85.99           O  
ATOM   1957  N   VAL A 125      -9.287  -4.055   1.065  1.00 88.79           N  
ATOM   1958  H   VAL A 125      -8.969  -3.102   1.172  1.00 88.79           H  
ATOM   1959  CA  VAL A 125     -10.065  -4.662   2.146  1.00 88.79           C  
ATOM   1960  HA  VAL A 125      -9.814  -5.722   2.177  1.00 88.79           H  
ATOM   1961  C   VAL A 125     -11.551  -4.551   1.828  1.00 88.79           C  
ATOM   1962  CB  VAL A 125      -9.697  -4.079   3.521  1.00 88.79           C  
ATOM   1963  HB  VAL A 125      -8.615  -4.159   3.631  1.00 88.79           H  
ATOM   1964  O   VAL A 125     -12.039  -3.487   1.450  1.00 88.79           O  
ATOM   1965  CG1 VAL A 125     -10.075  -2.603   3.697  1.00 88.79           C  
ATOM   1966 HG11 VAL A 125      -9.681  -2.242   4.647  1.00 88.79           H  
ATOM   1967 HG12 VAL A 125      -9.662  -2.004   2.885  1.00 88.79           H  
ATOM   1968 HG13 VAL A 125     -11.159  -2.485   3.705  1.00 88.79           H  
ATOM   1969  CG2 VAL A 125     -10.324  -4.895   4.655  1.00 88.79           C  
ATOM   1970 HG21 VAL A 125     -10.043  -5.944   4.558  1.00 88.79           H  
ATOM   1971 HG22 VAL A 125      -9.962  -4.527   5.615  1.00 88.79           H  
ATOM   1972 HG23 VAL A 125     -11.411  -4.816   4.630  1.00 88.79           H  
ATOM   1973  N   TRP A 126     -12.280  -5.649   2.002  1.00 86.31           N  
ATOM   1974  H   TRP A 126     -11.827  -6.493   2.323  1.00 86.31           H  
ATOM   1975  CA  TRP A 126     -13.730  -5.653   1.885  1.00 86.31           C  
ATOM   1976  HA  TRP A 126     -14.053  -4.776   1.324  1.00 86.31           H  
ATOM   1977  C   TRP A 126     -14.355  -5.584   3.275  1.00 86.31           C  
ATOM   1978  CB  TRP A 126     -14.191  -6.878   1.099  1.00 86.31           C  
ATOM   1979  HB2 TRP A 126     -13.895  -7.781   1.633  1.00 86.31           H  
ATOM   1980  HB3 TRP A 126     -13.693  -6.883   0.130  1.00 86.31           H  
ATOM   1981  O   TRP A 126     -14.107  -6.453   4.108  1.00 86.31           O  
ATOM   1982  CG  TRP A 126     -15.668  -6.911   0.876  1.00 86.31           C  
ATOM   1983  CD1 TRP A 126     -16.326  -6.266  -0.113  1.00 86.31           C  
ATOM   1984  HD1 TRP A 126     -15.853  -5.660  -0.871  1.00 86.31           H  
ATOM   1985  CD2 TRP A 126     -16.690  -7.585   1.670  1.00 86.31           C  
ATOM   1986  CE2 TRP A 126     -17.962  -7.322   1.079  1.00 86.31           C  
ATOM   1987  CE3 TRP A 126     -16.672  -8.386   2.831  1.00 86.31           C  
ATOM   1988  HE3 TRP A 126     -15.729  -8.579   3.321  1.00 86.31           H  
ATOM   1989  NE1 TRP A 126     -17.681  -6.508   0.001  1.00 86.31           N  
ATOM   1990  HE1 TRP A 126     -18.366  -6.126  -0.635  1.00 86.31           H  
ATOM   1991  CH2 TRP A 126     -19.099  -8.658   2.744  1.00 86.31           C  
ATOM   1992  HH2 TRP A 126     -20.005  -9.075   3.160  1.00 86.31           H  
ATOM   1993  CZ2 TRP A 126     -19.154  -7.847   1.597  1.00 86.31           C  
ATOM   1994  HZ2 TRP A 126     -20.098  -7.633   1.118  1.00 86.31           H  
ATOM   1995  CZ3 TRP A 126     -17.862  -8.921   3.360  1.00 86.31           C  
ATOM   1996  HZ3 TRP A 126     -17.822  -9.530   4.251  1.00 86.31           H  
ATOM   1997  N   ILE A 127     -15.162  -4.550   3.508  1.00 87.63           N  
ATOM   1998  H   ILE A 127     -15.333  -3.895   2.758  1.00 87.63           H  
ATOM   1999  CA  ILE A 127     -15.899  -4.339   4.755  1.00 87.63           C  
ATOM   2000  HA  ILE A 127     -15.695  -5.172   5.428  1.00 87.63           H  
ATOM   2001  C   ILE A 127     -17.397  -4.304   4.425  1.00 87.63           C  
ATOM   2002  CB  ILE A 127     -15.428  -3.050   5.464  1.00 87.63           C  
ATOM   2003  HB  ILE A 127     -15.629  -2.211   4.798  1.00 87.63           H  
ATOM   2004  O   ILE A 127     -17.786  -3.614   3.473  1.00 87.63           O  
ATOM   2005  CG1 ILE A 127     -13.913  -3.040   5.758  1.00 87.63           C  
ATOM   2006 HG12 ILE A 127     -13.362  -3.129   4.822  1.00 87.63           H  
ATOM   2007 HG13 ILE A 127     -13.663  -2.067   6.182  1.00 87.63           H  
ATOM   2008  CG2 ILE A 127     -16.206  -2.808   6.766  1.00 87.63           C  
ATOM   2009 HG21 ILE A 127     -16.141  -3.672   7.427  1.00 87.63           H  
ATOM   2010 HG22 ILE A 127     -15.813  -1.933   7.284  1.00 87.63           H  
ATOM   2011 HG23 ILE A 127     -17.254  -2.620   6.534  1.00 87.63           H  
ATOM   2012  CD1 ILE A 127     -13.414  -4.123   6.725  1.00 87.63           C  
ATOM   2013 HD11 ILE A 127     -12.331  -4.043   6.810  1.00 87.63           H  
ATOM   2014 HD12 ILE A 127     -13.659  -5.119   6.356  1.00 87.63           H  
ATOM   2015 HD13 ILE A 127     -13.849  -3.986   7.715  1.00 87.63           H  
ATOM   2016  N   PRO A 128     -18.256  -5.014   5.178  1.00 89.56           N  
ATOM   2017  CA  PRO A 128     -19.697  -4.973   4.970  1.00 89.56           C  
ATOM   2018  HA  PRO A 128     -19.916  -5.448   4.014  1.00 89.56           H  
ATOM   2019  C   PRO A 128     -20.256  -3.544   4.984  1.00 89.56           C  
ATOM   2020  CB  PRO A 128     -20.290  -5.811   6.103  1.00 89.56           C  
ATOM   2021  HB2 PRO A 128     -21.200  -6.325   5.792  1.00 89.56           H  
ATOM   2022  HB3 PRO A 128     -20.476  -5.177   6.971  1.00 89.56           H  
ATOM   2023  O   PRO A 128     -19.870  -2.707   5.797  1.00 89.56           O  
ATOM   2024  CG  PRO A 128     -19.178  -6.794   6.453  1.00 89.56           C  
ATOM   2025  HG2 PRO A 128     -19.187  -7.629   5.753  1.00 89.56           H  
ATOM   2026  HG3 PRO A 128     -19.256  -7.147   7.481  1.00 89.56           H  
ATOM   2027  CD  PRO A 128     -17.922  -5.957   6.242  1.00 89.56           C  
ATOM   2028  HD2 PRO A 128     -17.688  -5.414   7.157  1.00 89.56           H  
ATOM   2029  HD3 PRO A 128     -17.094  -6.611   5.967  1.00 89.56           H  
ATOM   2030  N   SER A 129     -21.233  -3.258   4.120  1.00 88.51           N  
ATOM   2031  H   SER A 129     -21.474  -3.940   3.415  1.00 88.51           H  
ATOM   2032  CA  SER A 129     -21.772  -1.897   3.966  1.00 88.51           C  
ATOM   2033  HA  SER A 129     -20.957  -1.239   3.662  1.00 88.51           H  
ATOM   2034  C   SER A 129     -22.372  -1.313   5.251  1.00 88.51           C  
ATOM   2035  CB  SER A 129     -22.848  -1.874   2.877  1.00 88.51           C  
ATOM   2036  HB2 SER A 129     -23.733  -2.401   3.231  1.00 88.51           H  
ATOM   2037  HB3 SER A 129     -23.119  -0.841   2.658  1.00 88.51           H  
ATOM   2038  O   SER A 129     -22.350  -0.097   5.431  1.00 88.51           O  
ATOM   2039  OG  SER A 129     -22.385  -2.503   1.698  1.00 88.51           O  
ATOM   2040  HG  SER A 129     -21.598  -2.046   1.389  1.00 88.51           H  
ATOM   2041  N   HIS A 130     -22.899  -2.156   6.147  1.00 86.93           N  
ATOM   2042  H   HIS A 130     -22.786  -3.149   6.000  1.00 86.93           H  
ATOM   2043  CA  HIS A 130     -23.430  -1.705   7.436  1.00 86.93           C  
ATOM   2044  HA  HIS A 130     -24.086  -0.854   7.254  1.00 86.93           H  
ATOM   2045  C   HIS A 130     -22.321  -1.203   8.370  1.00 86.93           C  
ATOM   2046  CB  HIS A 130     -24.281  -2.808   8.083  1.00 86.93           C  
ATOM   2047  HB2 HIS A 130     -25.092  -3.072   7.405  1.00 86.93           H  
ATOM   2048  HB3 HIS A 130     -24.734  -2.400   8.987  1.00 86.93           H  
ATOM   2049  O   HIS A 130     -22.507  -0.176   9.016  1.00 86.93           O  
ATOM   2050  CG  HIS A 130     -23.535  -4.066   8.457  1.00 86.93           C  
ATOM   2051  CD2 HIS A 130     -23.029  -4.378   9.694  1.00 86.93           C  
ATOM   2052  HD2 HIS A 130     -23.033  -3.751  10.573  1.00 86.93           H  
ATOM   2053  ND1 HIS A 130     -23.308  -5.155   7.642  1.00 86.93           N  
ATOM   2054  HD1 HIS A 130     -23.634  -5.281   6.694  1.00 86.93           H  
ATOM   2055  CE1 HIS A 130     -22.684  -6.096   8.372  1.00 86.93           C  
ATOM   2056  HE1 HIS A 130     -22.387  -7.074   8.023  1.00 86.93           H  
ATOM   2057  NE2 HIS A 130     -22.532  -5.680   9.628  1.00 86.93           N  
ATOM   2058  N   ASP A 131     -21.154  -1.848   8.364  1.00 87.64           N  
ATOM   2059  H   ASP A 131     -21.056  -2.692   7.817  1.00 87.64           H  
ATOM   2060  CA  ASP A 131     -19.982  -1.440   9.143  1.00 87.64           C  
ATOM   2061  HA  ASP A 131     -20.278  -1.253  10.175  1.00 87.64           H  
ATOM   2062  C   ASP A 131     -19.364  -0.152   8.593  1.00 87.64           C  
ATOM   2063  CB  ASP A 131     -18.949  -2.575   9.136  1.00 87.64           C  
ATOM   2064  HB2 ASP A 131     -18.730  -2.847   8.104  1.00 87.64           H  
ATOM   2065  HB3 ASP A 131     -18.027  -2.224   9.599  1.00 87.64           H  
ATOM   2066  O   ASP A 131     -19.049   0.764   9.349  1.00 87.64           O  
ATOM   2067  CG  ASP A 131     -19.427  -3.822   9.874  1.00 87.64           C  
ATOM   2068  OD1 ASP A 131     -20.244  -3.651  10.804  1.00 87.64           O  
ATOM   2069  OD2 ASP A 131     -18.978  -4.920   9.481  1.00 87.64           O  
ATOM   2070  N   VAL A 132     -19.272  -0.024   7.264  1.00 87.01           N  
ATOM   2071  H   VAL A 132     -19.506  -0.827   6.698  1.00 87.01           H  
ATOM   2072  CA  VAL A 132     -18.812   1.220   6.622  1.00 87.01           C  
ATOM   2073  HA  VAL A 132     -17.826   1.466   7.015  1.00 87.01           H  
ATOM   2074  C   VAL A 132     -19.738   2.391   6.966  1.00 87.01           C  
ATOM   2075  CB  VAL A 132     -18.695   1.052   5.094  1.00 87.01           C  
ATOM   2076  HB  VAL A 132     -19.667   0.774   4.686  1.00 87.01           H  
ATOM   2077  O   VAL A 132     -19.265   3.472   7.315  1.00 87.01           O  
ATOM   2078  CG1 VAL A 132     -18.237   2.348   4.413  1.00 87.01           C  
ATOM   2079 HG11 VAL A 132     -18.985   3.132   4.535  1.00 87.01           H  
ATOM   2080 HG12 VAL A 132     -17.294   2.683   4.846  1.00 87.01           H  
ATOM   2081 HG13 VAL A 132     -18.096   2.178   3.345  1.00 87.01           H  
ATOM   2082  CG2 VAL A 132     -17.685  -0.041   4.728  1.00 87.01           C  
ATOM   2083 HG21 VAL A 132     -17.577  -0.108   3.646  1.00 87.01           H  
ATOM   2084 HG22 VAL A 132     -16.714   0.179   5.173  1.00 87.01           H  
ATOM   2085 HG23 VAL A 132     -18.033  -1.009   5.087  1.00 87.01           H  
ATOM   2086  N   ASN A 133     -21.058   2.186   6.910  1.00 88.11           N  
ATOM   2087  H   ASN A 133     -21.393   1.278   6.621  1.00 88.11           H  
ATOM   2088  CA  ASN A 133     -22.036   3.218   7.258  1.00 88.11           C  
ATOM   2089  HA  ASN A 133     -21.830   4.113   6.672  1.00 88.11           H  
ATOM   2090  C   ASN A 133     -21.952   3.616   8.741  1.00 88.11           C  
ATOM   2091  CB  ASN A 133     -23.433   2.698   6.896  1.00 88.11           C  
ATOM   2092  HB2 ASN A 133     -23.638   1.793   7.468  1.00 88.11           H  
ATOM   2093  HB3 ASN A 133     -23.467   2.450   5.836  1.00 88.11           H  
ATOM   2094  O   ASN A 133     -22.020   4.797   9.072  1.00 88.11           O  
ATOM   2095  CG  ASN A 133     -24.513   3.728   7.170  1.00 88.11           C  
ATOM   2096  ND2 ASN A 133     -25.576   3.339   7.833  1.00 88.11           N  
ATOM   2097 HD21 ASN A 133     -25.584   2.430   8.273  1.00 88.11           H  
ATOM   2098 HD22 ASN A 133     -26.247   4.058   8.063  1.00 88.11           H  
ATOM   2099  OD1 ASN A 133     -24.432   4.884   6.790  1.00 88.11           O  
ATOM   2100  N   ALA A 134     -21.765   2.640   9.625  1.00 87.16           N  
ATOM   2101  H   ALA A 134     -21.754   1.684   9.300  1.00 87.16           H  
ATOM   2102  CA  ALA A 134     -21.536   2.857  11.045  1.00 87.16           C  
ATOM   2103  HA  ALA A 134     -22.401   3.350  11.487  1.00 87.16           H  
ATOM   2104  C   ALA A 134     -20.305   3.737  11.317  1.00 87.16           C  
ATOM   2105  CB  ALA A 134     -21.376   1.477  11.678  1.00 87.16           C  
ATOM   2106  HB1 ALA A 134     -20.650   1.538  12.488  1.00 87.16           H  
ATOM   2107  HB2 ALA A 134     -20.982   0.755  10.963  1.00 87.16           H  
ATOM   2108  HB3 ALA A 134     -22.344   1.120  12.029  1.00 87.16           H  
ATOM   2109  O   ALA A 134     -20.409   4.738  12.029  1.00 87.16           O  
ATOM   2110  N   LEU A 135     -19.161   3.398  10.710  1.00 89.33           N  
ATOM   2111  H   LEU A 135     -19.146   2.552  10.160  1.00 89.33           H  
ATOM   2112  CA  LEU A 135     -17.926   4.177  10.827  1.00 89.33           C  
ATOM   2113  HA  LEU A 135     -17.658   4.264  11.880  1.00 89.33           H  
ATOM   2114  C   LEU A 135     -18.124   5.609  10.306  1.00 89.33           C  
ATOM   2115  CB  LEU A 135     -16.792   3.460  10.068  1.00 89.33           C  
ATOM   2116  HB2 LEU A 135     -15.934   4.130  10.019  1.00 89.33           H  
ATOM   2117  HB3 LEU A 135     -17.122   3.274   9.046  1.00 89.33           H  
ATOM   2118  O   LEU A 135     -17.793   6.567  11.002  1.00 89.33           O  
ATOM   2119  CG  LEU A 135     -16.323   2.129  10.688  1.00 89.33           C  
ATOM   2120  HG  LEU A 135     -17.168   1.451  10.814  1.00 89.33           H  
ATOM   2121  CD1 LEU A 135     -15.303   1.470   9.758  1.00 89.33           C  
ATOM   2122 HD11 LEU A 135     -14.988   0.514  10.177  1.00 89.33           H  
ATOM   2123 HD12 LEU A 135     -15.763   1.285   8.787  1.00 89.33           H  
ATOM   2124 HD13 LEU A 135     -14.433   2.115   9.636  1.00 89.33           H  
ATOM   2125  CD2 LEU A 135     -15.671   2.323  12.057  1.00 89.33           C  
ATOM   2126 HD21 LEU A 135     -14.862   3.049  11.985  1.00 89.33           H  
ATOM   2127 HD22 LEU A 135     -16.414   2.669  12.776  1.00 89.33           H  
ATOM   2128 HD23 LEU A 135     -15.278   1.370  12.412  1.00 89.33           H  
ATOM   2129  N   TYR A 136     -18.744   5.758   9.132  1.00 88.57           N  
ATOM   2130  H   TYR A 136     -18.978   4.924   8.612  1.00 88.57           H  
ATOM   2131  CA  TYR A 136     -19.047   7.056   8.523  1.00 88.57           C  
ATOM   2132  HA  TYR A 136     -18.116   7.600   8.363  1.00 88.57           H  
ATOM   2133  C   TYR A 136     -19.950   7.935   9.407  1.00 88.57           C  
ATOM   2134  CB  TYR A 136     -19.712   6.797   7.163  1.00 88.57           C  
ATOM   2135  HB2 TYR A 136     -19.014   6.250   6.530  1.00 88.57           H  
ATOM   2136  HB3 TYR A 136     -20.588   6.164   7.304  1.00 88.57           H  
ATOM   2137  O   TYR A 136     -19.693   9.126   9.601  1.00 88.57           O  
ATOM   2138  CG  TYR A 136     -20.137   8.057   6.440  1.00 88.57           C  
ATOM   2139  CD1 TYR A 136     -21.468   8.515   6.522  1.00 88.57           C  
ATOM   2140  HD1 TYR A 136     -22.195   7.943   7.080  1.00 88.57           H  
ATOM   2141  CD2 TYR A 136     -19.180   8.792   5.719  1.00 88.57           C  
ATOM   2142  HD2 TYR A 136     -18.152   8.464   5.699  1.00 88.57           H  
ATOM   2143  CE1 TYR A 136     -21.838   9.719   5.891  1.00 88.57           C  
ATOM   2144  HE1 TYR A 136     -22.850  10.090   5.964  1.00 88.57           H  
ATOM   2145  CE2 TYR A 136     -19.548   9.984   5.073  1.00 88.57           C  
ATOM   2146  HE2 TYR A 136     -18.790  10.563   4.567  1.00 88.57           H  
ATOM   2147  OH  TYR A 136     -21.195  11.659   4.624  1.00 88.57           O  
ATOM   2148  HH  TYR A 136     -20.387  12.063   4.298  1.00 88.57           H  
ATOM   2149  CZ  TYR A 136     -20.874  10.457   5.171  1.00 88.57           C  
ATOM   2150  N   LEU A 137     -21.013   7.361   9.979  1.00 89.02           N  
ATOM   2151  H   LEU A 137     -21.189   6.384   9.792  1.00 89.02           H  
ATOM   2152  CA  LEU A 137     -21.914   8.084  10.880  1.00 89.02           C  
ATOM   2153  HA  LEU A 137     -22.222   9.011  10.397  1.00 89.02           H  
ATOM   2154  C   LEU A 137     -21.216   8.497  12.179  1.00 89.02           C  
ATOM   2155  CB  LEU A 137     -23.149   7.218  11.181  1.00 89.02           C  
ATOM   2156  HB2 LEU A 137     -22.812   6.223  11.470  1.00 89.02           H  
ATOM   2157  HB3 LEU A 137     -23.680   7.647  12.031  1.00 89.02           H  
ATOM   2158  O   LEU A 137     -21.503   9.575  12.703  1.00 89.02           O  
ATOM   2159  CG  LEU A 137     -24.135   7.099  10.006  1.00 89.02           C  
ATOM   2160  HG  LEU A 137     -23.616   6.783   9.101  1.00 89.02           H  
ATOM   2161  CD1 LEU A 137     -25.204   6.065  10.350  1.00 89.02           C  
ATOM   2162 HD11 LEU A 137     -24.714   5.092  10.382  1.00 89.02           H  
ATOM   2163 HD12 LEU A 137     -25.662   6.288  11.313  1.00 89.02           H  
ATOM   2164 HD13 LEU A 137     -25.961   6.034   9.566  1.00 89.02           H  
ATOM   2165  CD2 LEU A 137     -24.841   8.424   9.706  1.00 89.02           C  
ATOM   2166 HD21 LEU A 137     -24.114   9.157   9.356  1.00 89.02           H  
ATOM   2167 HD22 LEU A 137     -25.579   8.269   8.920  1.00 89.02           H  
ATOM   2168 HD23 LEU A 137     -25.323   8.789  10.613  1.00 89.02           H  
ATOM   2169  N   ALA A 138     -20.296   7.674  12.681  1.00 85.80           N  
ATOM   2170  H   ALA A 138     -20.124   6.794  12.215  1.00 85.80           H  
ATOM   2171  CA  ALA A 138     -19.516   7.978  13.872  1.00 85.80           C  
ATOM   2172  HA  ALA A 138     -20.196   8.313  14.655  1.00 85.80           H  
ATOM   2173  C   ALA A 138     -18.502   9.111  13.630  1.00 85.80           C  
ATOM   2174  CB  ALA A 138     -18.845   6.688  14.341  1.00 85.80           C  
ATOM   2175  HB1 ALA A 138     -18.135   6.353  13.585  1.00 85.80           H  
ATOM   2176  HB2 ALA A 138     -19.589   5.904  14.481  1.00 85.80           H  
ATOM   2177  HB3 ALA A 138     -18.324   6.864  15.282  1.00 85.80           H  
ATOM   2178  O   ALA A 138     -18.395  10.008  14.466  1.00 85.80           O  
ATOM   2179  N   GLU A 139     -17.822   9.136  12.479  1.00 84.90           N  
ATOM   2180  H   GLU A 139     -17.912   8.351  11.850  1.00 84.90           H  
ATOM   2181  CA  GLU A 139     -16.925  10.236  12.076  1.00 84.90           C  
ATOM   2182  HA  GLU A 139     -16.149  10.371  12.829  1.00 84.90           H  
ATOM   2183  C   GLU A 139     -17.676  11.570  11.937  1.00 84.90           C  
ATOM   2184  CB  GLU A 139     -16.260   9.857  10.744  1.00 84.90           C  
ATOM   2185  HB2 GLU A 139     -17.037   9.697   9.996  1.00 84.90           H  
ATOM   2186  HB3 GLU A 139     -15.728   8.920  10.907  1.00 84.90           H  
ATOM   2187  O   GLU A 139     -17.189  12.638  12.316  1.00 84.90           O  
ATOM   2188  CG  GLU A 139     -15.268  10.920  10.235  1.00 84.90           C  
ATOM   2189  HG2 GLU A 139     -14.471  11.035  10.969  1.00 84.90           H  
ATOM   2190  HG3 GLU A 139     -15.782  11.878  10.154  1.00 84.90           H  
ATOM   2191  CD  GLU A 139     -14.653  10.621   8.860  1.00 84.90           C  
ATOM   2192  OE1 GLU A 139     -13.613  11.251   8.561  1.00 84.90           O  
ATOM   2193  OE2 GLU A 139     -15.260   9.859   8.077  1.00 84.90           O  
ATOM   2194  N   HIS A 140     -18.907  11.524  11.431  1.00 86.16           N  
ATOM   2195  H   HIS A 140     -19.227  10.637  11.068  1.00 86.16           H  
ATOM   2196  CA  HIS A 140     -19.736  12.709  11.227  1.00 86.16           C  
ATOM   2197  HA  HIS A 140     -19.086  13.584  11.230  1.00 86.16           H  
ATOM   2198  C   HIS A 140     -20.743  12.975  12.348  1.00 86.16           C  
ATOM   2199  CB  HIS A 140     -20.373  12.642   9.841  1.00 86.16           C  
ATOM   2200  HB2 HIS A 140     -20.950  11.722   9.755  1.00 86.16           H  
ATOM   2201  HB3 HIS A 140     -21.052  13.484   9.706  1.00 86.16           H  
ATOM   2202  O   HIS A 140     -21.653  13.783  12.154  1.00 86.16           O  
ATOM   2203  CG  HIS A 140     -19.354  12.705   8.736  1.00 86.16           C  
ATOM   2204  CD2 HIS A 140     -19.266  11.844   7.684  1.00 86.16           C  
ATOM   2205  HD2 HIS A 140     -19.896  10.980   7.531  1.00 86.16           H  
ATOM   2206  ND1 HIS A 140     -18.312  13.599   8.620  1.00 86.16           N  
ATOM   2207  HD1 HIS A 140     -17.891  14.080   9.401  1.00 86.16           H  
ATOM   2208  CE1 HIS A 140     -17.638  13.294   7.497  1.00 86.16           C  
ATOM   2209  HE1 HIS A 140     -16.688  13.714   7.202  1.00 86.16           H  
ATOM   2210  NE2 HIS A 140     -18.224  12.277   6.860  1.00 86.16           N  
ATOM   2211  N   TYR A 141     -20.569  12.364  13.522  1.00 81.75           N  
ATOM   2212  H   TYR A 141     -19.812  11.698  13.587  1.00 81.75           H  
ATOM   2213  CA  TYR A 141     -21.540  12.380  14.622  1.00 81.75           C  
ATOM   2214  HA  TYR A 141     -22.410  11.798  14.318  1.00 81.75           H  
ATOM   2215  C   TYR A 141     -22.026  13.790  15.016  1.00 81.75           C  
ATOM   2216  CB  TYR A 141     -20.898  11.673  15.819  1.00 81.75           C  
ATOM   2217  HB2 TYR A 141     -20.030  12.238  16.156  1.00 81.75           H  
ATOM   2218  HB3 TYR A 141     -20.549  10.693  15.492  1.00 81.75           H  
ATOM   2219  O   TYR A 141     -23.218  14.016  15.219  1.00 81.75           O  
ATOM   2220  CG  TYR A 141     -21.837  11.449  16.982  1.00 81.75           C  
ATOM   2221  CD1 TYR A 141     -21.965  12.418  17.996  1.00 81.75           C  
ATOM   2222  HD1 TYR A 141     -21.398  13.336  17.943  1.00 81.75           H  
ATOM   2223  CD2 TYR A 141     -22.574  10.253  17.049  1.00 81.75           C  
ATOM   2224  HD2 TYR A 141     -22.471   9.510  16.272  1.00 81.75           H  
ATOM   2225  CE1 TYR A 141     -22.852  12.202  19.068  1.00 81.75           C  
ATOM   2226  HE1 TYR A 141     -22.969  12.954  19.834  1.00 81.75           H  
ATOM   2227  CE2 TYR A 141     -23.420  10.011  18.144  1.00 81.75           C  
ATOM   2228  HE2 TYR A 141     -23.962   9.081  18.228  1.00 81.75           H  
ATOM   2229  OH  TYR A 141     -24.469  10.788  20.147  1.00 81.75           O  
ATOM   2230  HH  TYR A 141     -24.529  11.531  20.751  1.00 81.75           H  
ATOM   2231  CZ  TYR A 141     -23.584  10.997  19.139  1.00 81.75           C  
ATOM   2232  N   GLU A 142     -21.125  14.775  15.070  1.00 80.96           N  
ATOM   2233  H   GLU A 142     -20.157  14.531  14.918  1.00 80.96           H  
ATOM   2234  CA  GLU A 142     -21.458  16.172  15.417  1.00 80.96           C  
ATOM   2235  HA  GLU A 142     -22.219  16.182  16.198  1.00 80.96           H  
ATOM   2236  C   GLU A 142     -22.018  16.990  14.246  1.00 80.96           C  
ATOM   2237  CB  GLU A 142     -20.206  16.874  15.948  1.00 80.96           C  
ATOM   2238  HB2 GLU A 142     -19.391  16.727  15.239  1.00 80.96           H  
ATOM   2239  HB3 GLU A 142     -20.402  17.942  16.040  1.00 80.96           H  
ATOM   2240  O   GLU A 142     -22.553  18.080  14.436  1.00 80.96           O  
ATOM   2241  CG  GLU A 142     -19.810  16.340  17.326  1.00 80.96           C  
ATOM   2242  HG2 GLU A 142     -20.633  16.511  18.019  1.00 80.96           H  
ATOM   2243  HG3 GLU A 142     -19.638  15.266  17.260  1.00 80.96           H  
ATOM   2244  CD  GLU A 142     -18.543  17.005  17.866  1.00 80.96           C  
ATOM   2245  OE1 GLU A 142     -18.169  16.641  19.001  1.00 80.96           O  
ATOM   2246  OE2 GLU A 142     -17.826  17.699  17.104  1.00 80.96           O  
ATOM   2247  N   LYS A 143     -21.883  16.481  13.020  1.00 84.77           N  
ATOM   2248  H   LYS A 143     -21.525  15.539  12.955  1.00 84.77           H  
ATOM   2249  CA  LYS A 143     -22.296  17.142  11.774  1.00 84.77           C  
ATOM   2250  HA  LYS A 143     -22.698  18.126  12.016  1.00 84.77           H  
ATOM   2251  C   LYS A 143     -23.444  16.397  11.091  1.00 84.77           C  
ATOM   2252  CB  LYS A 143     -21.077  17.331  10.857  1.00 84.77           C  
ATOM   2253  HB2 LYS A 143     -21.401  17.773   9.915  1.00 84.77           H  
ATOM   2254  HB3 LYS A 143     -20.640  16.355  10.647  1.00 84.77           H  
ATOM   2255  O   LYS A 143     -23.689  16.607   9.899  1.00 84.77           O  
ATOM   2256  CG  LYS A 143     -20.014  18.250  11.479  1.00 84.77           C  
ATOM   2257  HG2 LYS A 143     -20.443  19.237  11.652  1.00 84.77           H  
ATOM   2258  HG3 LYS A 143     -19.680  17.837  12.431  1.00 84.77           H  
ATOM   2259  CD  LYS A 143     -18.803  18.373  10.548  1.00 84.77           C  
ATOM   2260  HD2 LYS A 143     -18.413  17.374  10.352  1.00 84.77           H  
ATOM   2261  HD3 LYS A 143     -19.108  18.829   9.606  1.00 84.77           H  
ATOM   2262  CE  LYS A 143     -17.717  19.221  11.217  1.00 84.77           C  
ATOM   2263  HE2 LYS A 143     -18.081  20.243  11.326  1.00 84.77           H  
ATOM   2264  HE3 LYS A 143     -17.547  18.825  12.219  1.00 84.77           H  
ATOM   2265  NZ  LYS A 143     -16.449  19.189  10.446  1.00 84.77           N  
ATOM   2266  HZ1 LYS A 143     -16.107  18.241  10.390  1.00 84.77           H  
ATOM   2267  HZ2 LYS A 143     -15.739  19.734  10.914  1.00 84.77           H  
ATOM   2268  HZ3 LYS A 143     -16.578  19.541   9.509  1.00 84.77           H  
ATOM   2269  N   LEU A 144     -24.145  15.534  11.830  1.00 83.24           N  
ATOM   2270  H   LEU A 144     -23.858  15.386  12.787  1.00 83.24           H  
ATOM   2271  CA  LEU A 144     -25.276  14.773  11.317  1.00 83.24           C  
ATOM   2272  HA  LEU A 144     -24.927  14.196  10.461  1.00 83.24           H  
ATOM   2273  C   LEU A 144     -26.376  15.719  10.827  1.00 83.24           C  
ATOM   2274  CB  LEU A 144     -25.811  13.797  12.379  1.00 83.24           C  
ATOM   2275  HB2 LEU A 144     -26.759  13.387  12.030  1.00 83.24           H  
ATOM   2276  HB3 LEU A 144     -26.008  14.354  13.294  1.00 83.24           H  
ATOM   2277  O   LEU A 144     -26.882  16.578  11.551  1.00 83.24           O  
ATOM   2278  CG  LEU A 144     -24.875  12.619  12.705  1.00 83.24           C  
ATOM   2279  HG  LEU A 144     -23.915  13.011  13.044  1.00 83.24           H  
ATOM   2280  CD1 LEU A 144     -25.487  11.786  13.830  1.00 83.24           C  
ATOM   2281 HD11 LEU A 144     -24.802  10.985  14.107  1.00 83.24           H  
ATOM   2282 HD12 LEU A 144     -26.440  11.361  13.516  1.00 83.24           H  
ATOM   2283 HD13 LEU A 144     -25.642  12.416  14.706  1.00 83.24           H  
ATOM   2284  CD2 LEU A 144     -24.616  11.713  11.500  1.00 83.24           C  
ATOM   2285 HD21 LEU A 144     -25.559  11.416  11.041  1.00 83.24           H  
ATOM   2286 HD22 LEU A 144     -24.072  10.826  11.826  1.00 83.24           H  
ATOM   2287 HD23 LEU A 144     -23.987  12.229  10.775  1.00 83.24           H  
ATOM   2288  N   LYS A 145     -26.752  15.537   9.562  1.00 85.41           N  
ATOM   2289  H   LYS A 145     -26.270  14.820   9.038  1.00 85.41           H  
ATOM   2290  CA  LYS A 145     -27.854  16.252   8.917  1.00 85.41           C  
ATOM   2291  HA  LYS A 145     -28.069  17.157   9.484  1.00 85.41           H  
ATOM   2292  C   LYS A 145     -29.106  15.379   8.941  1.00 85.41           C  
ATOM   2293  CB  LYS A 145     -27.463  16.650   7.486  1.00 85.41           C  
ATOM   2294  HB2 LYS A 145     -28.316  17.144   7.020  1.00 85.41           H  
ATOM   2295  HB3 LYS A 145     -27.236  15.750   6.915  1.00 85.41           H  
ATOM   2296  O   LYS A 145     -29.029  14.185   8.637  1.00 85.41           O  
ATOM   2297  CG  LYS A 145     -26.254  17.600   7.439  1.00 85.41           C  
ATOM   2298  HG2 LYS A 145     -26.476  18.497   8.016  1.00 85.41           H  
ATOM   2299  HG3 LYS A 145     -25.383  17.106   7.870  1.00 85.41           H  
ATOM   2300  CD  LYS A 145     -25.931  17.989   5.992  1.00 85.41           C  
ATOM   2301  HD2 LYS A 145     -25.728  17.083   5.420  1.00 85.41           H  
ATOM   2302  HD3 LYS A 145     -26.789  18.502   5.558  1.00 85.41           H  
ATOM   2303  CE  LYS A 145     -24.704  18.904   5.956  1.00 85.41           C  
ATOM   2304  HE2 LYS A 145     -23.879  18.391   6.451  1.00 85.41           H  
ATOM   2305  HE3 LYS A 145     -24.924  19.805   6.529  1.00 85.41           H  
ATOM   2306  NZ  LYS A 145     -24.330  19.251   4.561  1.00 85.41           N  
ATOM   2307  HZ1 LYS A 145     -24.109  18.413   4.044  1.00 85.41           H  
ATOM   2308  HZ2 LYS A 145     -23.518  19.851   4.551  1.00 85.41           H  
ATOM   2309  HZ3 LYS A 145     -25.091  19.725   4.096  1.00 85.41           H  
ATOM   2310  N   GLY A 146     -30.253  15.975   9.236  1.00 86.35           N  
ATOM   2311  H   GLY A 146     -30.240  16.921   9.589  1.00 86.35           H  
ATOM   2312  CA  GLY A 146     -31.537  15.278   9.279  1.00 86.35           C  
ATOM   2313  HA2 GLY A 146     -31.392  14.249   9.609  1.00 86.35           H  
ATOM   2314  HA3 GLY A 146     -31.988  15.264   8.286  1.00 86.35           H  
ATOM   2315  C   GLY A 146     -32.507  15.935  10.249  1.00 86.35           C  
ATOM   2316  O   GLY A 146     -32.185  16.952  10.867  1.00 86.35           O  
ATOM   2317  N   SER A 147     -33.698  15.353  10.382  1.00 88.81           N  
ATOM   2318  H   SER A 147     -33.894  14.493   9.889  1.00 88.81           H  
ATOM   2319  CA  SER A 147     -34.594  15.723  11.475  1.00 88.81           C  
ATOM   2320  HA  SER A 147     -34.703  16.808  11.480  1.00 88.81           H  
ATOM   2321  C   SER A 147     -33.999  15.299  12.825  1.00 88.81           C  
ATOM   2322  CB  SER A 147     -35.983  15.114  11.254  1.00 88.81           C  
ATOM   2323  HB2 SER A 147     -36.687  15.593  11.934  1.00 88.81           H  
ATOM   2324  HB3 SER A 147     -36.309  15.300  10.231  1.00 88.81           H  
ATOM   2325  O   SER A 147     -33.112  14.446  12.886  1.00 88.81           O  
ATOM   2326  OG  SER A 147     -35.980  13.728  11.510  1.00 88.81           O  
ATOM   2327  HG  SER A 147     -35.672  13.283  10.717  1.00 88.81           H  
ATOM   2328  N   SER A 148     -34.508  15.856  13.929  1.00 87.27           N  
ATOM   2329  H   SER A 148     -35.199  16.587  13.835  1.00 87.27           H  
ATOM   2330  CA  SER A 148     -34.074  15.458  15.279  1.00 87.27           C  
ATOM   2331  HA  SER A 148     -33.026  15.727  15.410  1.00 87.27           H  
ATOM   2332  C   SER A 148     -34.208  13.948  15.507  1.00 87.27           C  
ATOM   2333  CB  SER A 148     -34.902  16.198  16.332  1.00 87.27           C  
ATOM   2334  HB2 SER A 148     -34.889  17.265  16.113  1.00 87.27           H  
ATOM   2335  HB3 SER A 148     -35.934  15.848  16.304  1.00 87.27           H  
ATOM   2336  O   SER A 148     -33.322  13.342  16.099  1.00 87.27           O  
ATOM   2337  OG  SER A 148     -34.370  16.003  17.623  1.00 87.27           O  
ATOM   2338  HG  SER A 148     -34.223  15.071  17.801  1.00 87.27           H  
ATOM   2339  N   LYS A 149     -35.285  13.340  14.993  1.00 88.10           N  
ATOM   2340  H   LYS A 149     -35.926  13.896  14.445  1.00 88.10           H  
ATOM   2341  CA  LYS A 149     -35.552  11.902  15.108  1.00 88.10           C  
ATOM   2342  HA  LYS A 149     -35.401  11.596  16.143  1.00 88.10           H  
ATOM   2343  C   LYS A 149     -34.583  11.069  14.265  1.00 88.10           C  
ATOM   2344  CB  LYS A 149     -37.014  11.652  14.714  1.00 88.10           C  
ATOM   2345  HB2 LYS A 149     -37.653  12.317  15.296  1.00 88.10           H  
ATOM   2346  HB3 LYS A 149     -37.147  11.878  13.656  1.00 88.10           H  
ATOM   2347  O   LYS A 149     -34.101  10.043  14.732  1.00 88.10           O  
ATOM   2348  CG  LYS A 149     -37.442  10.205  14.984  1.00 88.10           C  
ATOM   2349  HG2 LYS A 149     -37.311   9.982  16.043  1.00 88.10           H  
ATOM   2350  HG3 LYS A 149     -36.825   9.523  14.399  1.00 88.10           H  
ATOM   2351  CD  LYS A 149     -38.908  10.001  14.596  1.00 88.10           C  
ATOM   2352  HD2 LYS A 149     -39.536  10.665  15.190  1.00 88.10           H  
ATOM   2353  HD3 LYS A 149     -39.032  10.230  13.538  1.00 88.10           H  
ATOM   2354  CE  LYS A 149     -39.287   8.543  14.862  1.00 88.10           C  
ATOM   2355  HE2 LYS A 149     -38.603   7.906  14.302  1.00 88.10           H  
ATOM   2356  HE3 LYS A 149     -39.139   8.337  15.922  1.00 88.10           H  
ATOM   2357  NZ  LYS A 149     -40.689   8.267  14.468  1.00 88.10           N  
ATOM   2358  HZ1 LYS A 149     -40.919   7.302  14.659  1.00 88.10           H  
ATOM   2359  HZ2 LYS A 149     -40.810   8.440  13.481  1.00 88.10           H  
ATOM   2360  HZ3 LYS A 149     -41.320   8.860  14.988  1.00 88.10           H  
ATOM   2361  N   ASP A 150     -34.265  11.521  13.049  1.00 88.48           N  
ATOM   2362  H   ASP A 150     -34.723  12.350  12.699  1.00 88.48           H  
ATOM   2363  CA  ASP A 150     -33.281  10.836  12.198  1.00 88.48           C  
ATOM   2364  HA  ASP A 150     -33.571   9.792  12.082  1.00 88.48           H  
ATOM   2365  C   ASP A 150     -31.888  10.886  12.829  1.00 88.48           C  
ATOM   2366  CB  ASP A 150     -33.180  11.475  10.805  1.00 88.48           C  
ATOM   2367  HB2 ASP A 150     -32.771  12.481  10.906  1.00 88.48           H  
ATOM   2368  HB3 ASP A 150     -32.480  10.895  10.204  1.00 88.48           H  
ATOM   2369  O   ASP A 150     -31.145   9.908  12.786  1.00 88.48           O  
ATOM   2370  CG  ASP A 150     -34.503  11.554  10.056  1.00 88.48           C  
ATOM   2371  OD1 ASP A 150     -35.314  10.614  10.152  1.00 88.48           O  
ATOM   2372  OD2 ASP A 150     -34.725  12.632   9.453  1.00 88.48           O  
ATOM   2373  N   ASN A 151     -31.528  12.026  13.423  1.00 87.93           N  
ATOM   2374  H   ASN A 151     -32.167  12.807  13.396  1.00 87.93           H  
ATOM   2375  CA  ASN A 151     -30.256  12.180  14.114  1.00 87.93           C  
ATOM   2376  HA  ASN A 151     -29.457  11.839  13.455  1.00 87.93           H  
ATOM   2377  C   ASN A 151     -30.188  11.277  15.350  1.00 87.93           C  
ATOM   2378  CB  ASN A 151     -30.019  13.664  14.430  1.00 87.93           C  
ATOM   2379  HB2 ASN A 151     -29.227  13.736  15.176  1.00 87.93           H  
ATOM   2380  HB3 ASN A 151     -30.922  14.103  14.854  1.00 87.93           H  
ATOM   2381  O   ASN A 151     -29.190  10.587  15.509  1.00 87.93           O  
ATOM   2382  CG  ASN A 151     -29.579  14.476  13.219  1.00 87.93           C  
ATOM   2383  ND2 ASN A 151     -29.354  15.754  13.411  1.00 87.93           N  
ATOM   2384 HD21 ASN A 151     -28.873  16.243  12.670  1.00 87.93           H  
ATOM   2385 HD22 ASN A 151     -29.481  16.157  14.328  1.00 87.93           H  
ATOM   2386  OD1 ASN A 151     -29.369  13.987  12.115  1.00 87.93           O  
ATOM   2387  N   GLU A 152     -31.244  11.195  16.161  1.00 87.16           N  
ATOM   2388  H   GLU A 152     -32.033  11.806  16.007  1.00 87.16           H  
ATOM   2389  CA  GLU A 152     -31.309  10.275  17.306  1.00 87.16           C  
ATOM   2390  HA  GLU A 152     -30.508  10.517  18.004  1.00 87.16           H  
ATOM   2391  C   GLU A 152     -31.126   8.808  16.879  1.00 87.16           C  
ATOM   2392  CB  GLU A 152     -32.652  10.492  18.016  1.00 87.16           C  
ATOM   2393  HB2 GLU A 152     -33.458  10.202  17.342  1.00 87.16           H  
ATOM   2394  HB3 GLU A 152     -32.754  11.554  18.239  1.00 87.16           H  
ATOM   2395  O   GLU A 152     -30.330   8.084  17.470  1.00 87.16           O  
ATOM   2396  CG  GLU A 152     -32.786   9.708  19.330  1.00 87.16           C  
ATOM   2397  HG2 GLU A 152     -32.712   8.642  19.117  1.00 87.16           H  
ATOM   2398  HG3 GLU A 152     -31.961   9.985  19.986  1.00 87.16           H  
ATOM   2399  CD  GLU A 152     -34.123   9.979  20.044  1.00 87.16           C  
ATOM   2400  OE1 GLU A 152     -34.249   9.547  21.211  1.00 87.16           O  
ATOM   2401  OE2 GLU A 152     -35.028  10.590  19.421  1.00 87.16           O  
ATOM   2402  N   GLN A 153     -31.773   8.375  15.790  1.00 87.77           N  
ATOM   2403  H   GLN A 153     -32.425   9.002  15.341  1.00 87.77           H  
ATOM   2404  CA  GLN A 153     -31.592   7.021  15.250  1.00 87.77           C  
ATOM   2405  HA  GLN A 153     -31.797   6.296  16.037  1.00 87.77           H  
ATOM   2406  C   GLN A 153     -30.161   6.760  14.766  1.00 87.77           C  
ATOM   2407  CB  GLN A 153     -32.569   6.788  14.093  1.00 87.77           C  
ATOM   2408  HB2 GLN A 153     -32.515   7.621  13.392  1.00 87.77           H  
ATOM   2409  HB3 GLN A 153     -32.281   5.877  13.569  1.00 87.77           H  
ATOM   2410  O   GLN A 153     -29.601   5.700  15.039  1.00 87.77           O  
ATOM   2411  CG  GLN A 153     -34.007   6.618  14.591  1.00 87.77           C  
ATOM   2412  HG2 GLN A 153     -34.038   5.780  15.288  1.00 87.77           H  
ATOM   2413  HG3 GLN A 153     -34.331   7.512  15.124  1.00 87.77           H  
ATOM   2414  CD  GLN A 153     -34.987   6.346  13.457  1.00 87.77           C  
ATOM   2415  NE2 GLN A 153     -36.172   5.867  13.765  1.00 87.77           N  
ATOM   2416 HE21 GLN A 153     -36.346   5.578  14.717  1.00 87.77           H  
ATOM   2417 HE22 GLN A 153     -36.709   5.565  12.965  1.00 87.77           H  
ATOM   2418  OE1 GLN A 153     -34.727   6.518  12.280  1.00 87.77           O  
ATOM   2419  N   LYS A 154     -29.547   7.727  14.075  1.00 87.66           N  
ATOM   2420  H   LYS A 154     -30.070   8.567  13.871  1.00 87.66           H  
ATOM   2421  CA  LYS A 154     -28.141   7.636  13.649  1.00 87.66           C  
ATOM   2422  HA  LYS A 154     -27.988   6.714  13.089  1.00 87.66           H  
ATOM   2423  C   LYS A 154     -27.198   7.570  14.849  1.00 87.66           C  
ATOM   2424  CB  LYS A 154     -27.787   8.838  12.766  1.00 87.66           C  
ATOM   2425  HB2 LYS A 154     -26.707   8.870  12.620  1.00 87.66           H  
ATOM   2426  HB3 LYS A 154     -28.090   9.748  13.284  1.00 87.66           H  
ATOM   2427  O   LYS A 154     -26.233   6.814  14.820  1.00 87.66           O  
ATOM   2428  CG  LYS A 154     -28.465   8.780  11.392  1.00 87.66           C  
ATOM   2429  HG2 LYS A 154     -29.528   8.564  11.504  1.00 87.66           H  
ATOM   2430  HG3 LYS A 154     -28.021   7.979  10.800  1.00 87.66           H  
ATOM   2431  CD  LYS A 154     -28.287  10.117  10.666  1.00 87.66           C  
ATOM   2432  HD2 LYS A 154     -28.545  10.936  11.337  1.00 87.66           H  
ATOM   2433  HD3 LYS A 154     -27.247  10.209  10.354  1.00 87.66           H  
ATOM   2434  CE  LYS A 154     -29.196  10.173   9.443  1.00 87.66           C  
ATOM   2435  HE2 LYS A 154     -28.988   9.310   8.811  1.00 87.66           H  
ATOM   2436  HE3 LYS A 154     -30.228  10.098   9.786  1.00 87.66           H  
ATOM   2437  NZ  LYS A 154     -28.995  11.431   8.688  1.00 87.66           N  
ATOM   2438  HZ1 LYS A 154     -28.046  11.502   8.352  1.00 87.66           H  
ATOM   2439  HZ2 LYS A 154     -29.628  11.483   7.903  1.00 87.66           H  
ATOM   2440  HZ3 LYS A 154     -29.172  12.245   9.259  1.00 87.66           H  
ATOM   2441  N   GLN A 155     -27.485   8.327  15.906  1.00 84.31           N  
ATOM   2442  H   GLN A 155     -28.294   8.931  15.857  1.00 84.31           H  
ATOM   2443  CA  GLN A 155     -26.702   8.322  17.140  1.00 84.31           C  
ATOM   2444  HA  GLN A 155     -25.651   8.457  16.887  1.00 84.31           H  
ATOM   2445  C   GLN A 155     -26.818   6.985  17.879  1.00 84.31           C  
ATOM   2446  CB  GLN A 155     -27.145   9.479  18.043  1.00 84.31           C  
ATOM   2447  HB2 GLN A 155     -28.227   9.447  18.170  1.00 84.31           H  
ATOM   2448  HB3 GLN A 155     -26.685   9.357  19.023  1.00 84.31           H  
ATOM   2449  O   GLN A 155     -25.796   6.441  18.290  1.00 84.31           O  
ATOM   2450  CG  GLN A 155     -26.731  10.849  17.487  1.00 84.31           C  
ATOM   2451  HG2 GLN A 155     -27.072  10.983  16.461  1.00 84.31           H  
ATOM   2452  HG3 GLN A 155     -25.644  10.914  17.440  1.00 84.31           H  
ATOM   2453  CD  GLN A 155     -27.250  12.010  18.324  1.00 84.31           C  
ATOM   2454  NE2 GLN A 155     -26.666  13.179  18.182  1.00 84.31           N  
ATOM   2455 HE21 GLN A 155     -25.869  13.280  17.569  1.00 84.31           H  
ATOM   2456 HE22 GLN A 155     -27.034  13.920  18.762  1.00 84.31           H  
ATOM   2457  OE1 GLN A 155     -28.183  11.919  19.103  1.00 84.31           O  
ATOM   2458  N   LEU A 156     -28.026   6.423  17.990  1.00 84.97           N  
ATOM   2459  H   LEU A 156     -28.832   6.947  17.678  1.00 84.97           H  
ATOM   2460  CA  LEU A 156     -28.244   5.084  18.548  1.00 84.97           C  
ATOM   2461  HA  LEU A 156     -27.849   5.049  19.563  1.00 84.97           H  
ATOM   2462  C   LEU A 156     -27.481   4.021  17.754  1.00 84.97           C  
ATOM   2463  CB  LEU A 156     -29.749   4.766  18.570  1.00 84.97           C  
ATOM   2464  HB2 LEU A 156     -29.878   3.699  18.747  1.00 84.97           H  
ATOM   2465  HB3 LEU A 156     -30.167   4.988  17.587  1.00 84.97           H  
ATOM   2466  O   LEU A 156     -26.776   3.210  18.347  1.00 84.97           O  
ATOM   2467  CG  LEU A 156     -30.543   5.533  19.642  1.00 84.97           C  
ATOM   2468  HG  LEU A 156     -30.335   6.600  19.571  1.00 84.97           H  
ATOM   2469  CD1 LEU A 156     -32.041   5.313  19.418  1.00 84.97           C  
ATOM   2470 HD11 LEU A 156     -32.605   5.878  20.160  1.00 84.97           H  
ATOM   2471 HD12 LEU A 156     -32.315   5.676  18.428  1.00 84.97           H  
ATOM   2472 HD13 LEU A 156     -32.280   4.253  19.504  1.00 84.97           H  
ATOM   2473  CD2 LEU A 156     -30.195   5.066  21.057  1.00 84.97           C  
ATOM   2474 HD21 LEU A 156     -30.827   5.585  21.778  1.00 84.97           H  
ATOM   2475 HD22 LEU A 156     -30.351   3.991  21.146  1.00 84.97           H  
ATOM   2476 HD23 LEU A 156     -29.155   5.298  21.286  1.00 84.97           H  
ATOM   2477  N   HIS A 157     -27.529   4.091  16.421  1.00 84.85           N  
ATOM   2478  H   HIS A 157     -28.152   4.760  15.990  1.00 84.85           H  
ATOM   2479  CA  HIS A 157     -26.771   3.180  15.570  1.00 84.85           C  
ATOM   2480  HA  HIS A 157     -27.078   2.162  15.812  1.00 84.85           H  
ATOM   2481  C   HIS A 157     -25.260   3.268  15.835  1.00 84.85           C  
ATOM   2482  CB  HIS A 157     -27.113   3.459  14.103  1.00 84.85           C  
ATOM   2483  HB2 HIS A 157     -26.761   4.454  13.829  1.00 84.85           H  
ATOM   2484  HB3 HIS A 157     -28.196   3.437  13.981  1.00 84.85           H  
ATOM   2485  O   HIS A 157     -24.614   2.239  15.982  1.00 84.85           O  
ATOM   2486  CG  HIS A 157     -26.520   2.449  13.156  1.00 84.85           C  
ATOM   2487  CD2 HIS A 157     -25.682   2.707  12.108  1.00 84.85           C  
ATOM   2488  HD2 HIS A 157     -25.311   3.682  11.828  1.00 84.85           H  
ATOM   2489  ND1 HIS A 157     -26.702   1.087  13.200  1.00 84.85           N  
ATOM   2490  HD1 HIS A 157     -27.152   0.572  13.943  1.00 84.85           H  
ATOM   2491  CE1 HIS A 157     -25.994   0.543  12.195  1.00 84.85           C  
ATOM   2492  HE1 HIS A 157     -25.889  -0.517  12.014  1.00 84.85           H  
ATOM   2493  NE2 HIS A 157     -25.382   1.498  11.477  1.00 84.85           N  
ATOM   2494  N   VAL A 158     -24.697   4.474  15.984  1.00 83.41           N  
ATOM   2495  H   VAL A 158     -25.277   5.290  15.849  1.00 83.41           H  
ATOM   2496  CA  VAL A 158     -23.276   4.667  16.342  1.00 83.41           C  
ATOM   2497  HA  VAL A 158     -22.662   4.104  15.639  1.00 83.41           H  
ATOM   2498  C   VAL A 158     -22.941   4.123  17.737  1.00 83.41           C  
ATOM   2499  CB  VAL A 158     -22.890   6.157  16.233  1.00 83.41           C  
ATOM   2500  HB  VAL A 158     -23.630   6.762  16.756  1.00 83.41           H  
ATOM   2501  O   VAL A 158     -21.839   3.624  17.952  1.00 83.41           O  
ATOM   2502  CG1 VAL A 158     -21.512   6.475  16.834  1.00 83.41           C  
ATOM   2503 HG11 VAL A 158     -21.216   7.495  16.590  1.00 83.41           H  
ATOM   2504 HG12 VAL A 158     -21.551   6.385  17.919  1.00 83.41           H  
ATOM   2505 HG13 VAL A 158     -20.769   5.777  16.447  1.00 83.41           H  
ATOM   2506  CG2 VAL A 158     -22.868   6.590  14.762  1.00 83.41           C  
ATOM   2507 HG21 VAL A 158     -23.822   6.370  14.284  1.00 83.41           H  
ATOM   2508 HG22 VAL A 158     -22.680   7.661  14.689  1.00 83.41           H  
ATOM   2509 HG23 VAL A 158     -22.087   6.046  14.230  1.00 83.41           H  
ATOM   2510  N   ILE A 159     -23.858   4.206  18.702  1.00 81.05           N  
ATOM   2511  H   ILE A 159     -24.756   4.614  18.485  1.00 81.05           H  
ATOM   2512  CA  ILE A 159     -23.644   3.641  20.043  1.00 81.05           C  
ATOM   2513  HA  ILE A 159     -22.665   3.962  20.401  1.00 81.05           H  
ATOM   2514  C   ILE A 159     -23.593   2.109  19.978  1.00 81.05           C  
ATOM   2515  CB  ILE A 159     -24.707   4.170  21.031  1.00 81.05           C  
ATOM   2516  HB  ILE A 159     -25.694   4.044  20.584  1.00 81.05           H  
ATOM   2517  O   ILE A 159     -22.695   1.514  20.578  1.00 81.05           O  
ATOM   2518  CG1 ILE A 159     -24.462   5.675  21.296  1.00 81.05           C  
ATOM   2519 HG12 ILE A 159     -24.277   6.191  20.354  1.00 81.05           H  
ATOM   2520 HG13 ILE A 159     -23.570   5.794  21.911  1.00 81.05           H  
ATOM   2521  CG2 ILE A 159     -24.680   3.391  22.361  1.00 81.05           C  
ATOM   2522 HG21 ILE A 159     -23.684   3.427  22.802  1.00 81.05           H  
ATOM   2523 HG22 ILE A 159     -25.409   3.800  23.060  1.00 81.05           H  
ATOM   2524 HG23 ILE A 159     -24.958   2.352  22.189  1.00 81.05           H  
ATOM   2525  CD1 ILE A 159     -25.639   6.382  21.979  1.00 81.05           C  
ATOM   2526 HD11 ILE A 159     -26.549   6.233  21.397  1.00 81.05           H  
ATOM   2527 HD12 ILE A 159     -25.785   6.003  22.990  1.00 81.05           H  
ATOM   2528 HD13 ILE A 159     -25.431   7.451  22.035  1.00 81.05           H  
ATOM   2529  N   ASP A 160     -24.485   1.484  19.207  1.00 82.90           N  
ATOM   2530  H   ASP A 160     -25.227   2.025  18.786  1.00 82.90           H  
ATOM   2531  CA  ASP A 160     -24.526   0.027  19.032  1.00 82.90           C  
ATOM   2532  HA  ASP A 160     -24.641  -0.436  20.012  1.00 82.90           H  
ATOM   2533  C   ASP A 160     -23.226  -0.524  18.421  1.00 82.90           C  
ATOM   2534  CB  ASP A 160     -25.741  -0.370  18.176  1.00 82.90           C  
ATOM   2535  HB2 ASP A 160     -25.763   0.238  17.271  1.00 82.90           H  
ATOM   2536  HB3 ASP A 160     -25.618  -1.409  17.870  1.00 82.90           H  
ATOM   2537  O   ASP A 160     -22.757  -1.594  18.817  1.00 82.90           O  
ATOM   2538  CG  ASP A 160     -27.088  -0.261  18.903  1.00 82.90           C  
ATOM   2539  OD1 ASP A 160     -27.092  -0.205  20.154  1.00 82.90           O  
ATOM   2540  OD2 ASP A 160     -28.117  -0.287  18.189  1.00 82.90           O  
ATOM   2541  N   VAL A 161     -22.575   0.245  17.538  1.00 80.58           N  
ATOM   2542  H   VAL A 161     -23.044   1.088  17.237  1.00 80.58           H  
ATOM   2543  CA  VAL A 161     -21.275  -0.090  16.915  1.00 80.58           C  
ATOM   2544  HA  VAL A 161     -21.388  -0.980  16.296  1.00 80.58           H  
ATOM   2545  C   VAL A 161     -20.197  -0.412  17.937  1.00 80.58           C  
ATOM   2546  CB  VAL A 161     -20.800   1.052  16.006  1.00 80.58           C  
ATOM   2547  HB  VAL A 161     -20.777   1.981  16.575  1.00 80.58           H  
ATOM   2548  O   VAL A 161     -19.362  -1.291  17.713  1.00 80.58           O  
ATOM   2549  CG1 VAL A 161     -19.400   0.842  15.416  1.00 80.58           C  
ATOM   2550 HG11 VAL A 161     -19.187   1.616  14.679  1.00 80.58           H  
ATOM   2551 HG12 VAL A 161     -19.332  -0.138  14.942  1.00 80.58           H  
ATOM   2552 HG13 VAL A 161     -18.655   0.919  16.208  1.00 80.58           H  
ATOM   2553  CG2 VAL A 161     -21.759   1.206  14.836  1.00 80.58           C  
ATOM   2554 HG21 VAL A 161     -22.797   1.052  15.131  1.00 80.58           H  
ATOM   2555 HG22 VAL A 161     -21.652   2.198  14.398  1.00 80.58           H  
ATOM   2556 HG23 VAL A 161     -21.532   0.425  14.109  1.00 80.58           H  
ATOM   2557  N   LYS A 162     -20.230   0.237  19.106  1.00 78.90           N  
ATOM   2558  H   LYS A 162     -20.995   0.876  19.265  1.00 78.90           H  
ATOM   2559  CA  LYS A 162     -19.261  -0.015  20.178  1.00 78.90           C  
ATOM   2560  HA  LYS A 162     -18.268   0.244  19.812  1.00 78.90           H  
ATOM   2561  C   LYS A 162     -19.211  -1.492  20.580  1.00 78.90           C  
ATOM   2562  CB  LYS A 162     -19.620   0.875  21.374  1.00 78.90           C  
ATOM   2563  HB2 LYS A 162     -19.729   1.904  21.031  1.00 78.90           H  
ATOM   2564  HB3 LYS A 162     -20.568   0.547  21.799  1.00 78.90           H  
ATOM   2565  O   LYS A 162     -18.146  -1.981  20.952  1.00 78.90           O  
ATOM   2566  CG  LYS A 162     -18.533   0.817  22.453  1.00 78.90           C  
ATOM   2567  HG2 LYS A 162     -18.465  -0.194  22.853  1.00 78.90           H  
ATOM   2568  HG3 LYS A 162     -17.574   1.090  22.013  1.00 78.90           H  
ATOM   2569  CD  LYS A 162     -18.850   1.772  23.604  1.00 78.90           C  
ATOM   2570  HD2 LYS A 162     -19.807   1.496  24.048  1.00 78.90           H  
ATOM   2571  HD3 LYS A 162     -18.906   2.790  23.220  1.00 78.90           H  
ATOM   2572  CE  LYS A 162     -17.730   1.656  24.641  1.00 78.90           C  
ATOM   2573  HE2 LYS A 162     -16.781   1.870  24.148  1.00 78.90           H  
ATOM   2574  HE3 LYS A 162     -17.690   0.625  24.994  1.00 78.90           H  
ATOM   2575  NZ  LYS A 162     -17.934   2.585  25.776  1.00 78.90           N  
ATOM   2576  HZ1 LYS A 162     -17.173   2.497  26.434  1.00 78.90           H  
ATOM   2577  HZ2 LYS A 162     -17.950   3.538  25.444  1.00 78.90           H  
ATOM   2578  HZ3 LYS A 162     -18.806   2.382  26.245  1.00 78.90           H  
ATOM   2579  N   HIS A 163     -20.335  -2.204  20.493  1.00 81.89           N  
ATOM   2580  H   HIS A 163     -21.156  -1.765  20.101  1.00 81.89           H  
ATOM   2581  CA  HIS A 163     -20.428  -3.605  20.892  1.00 81.89           C  
ATOM   2582  HA  HIS A 163     -19.899  -3.730  21.836  1.00 81.89           H  
ATOM   2583  C   HIS A 163     -19.778  -4.578  19.912  1.00 81.89           C  
ATOM   2584  CB  HIS A 163     -21.895  -3.979  21.121  1.00 81.89           C  
ATOM   2585  HB2 HIS A 163     -22.488  -3.734  20.239  1.00 81.89           H  
ATOM   2586  HB3 HIS A 163     -21.971  -5.055  21.281  1.00 81.89           H  
ATOM   2587  O   HIS A 163     -19.538  -5.717  20.301  1.00 81.89           O  
ATOM   2588  CG  HIS A 163     -22.460  -3.291  22.329  1.00 81.89           C  
ATOM   2589  CD2 HIS A 163     -23.286  -2.199  22.352  1.00 81.89           C  
ATOM   2590  HD2 HIS A 163     -23.675  -1.676  21.491  1.00 81.89           H  
ATOM   2591  ND1 HIS A 163     -22.193  -3.633  23.634  1.00 81.89           N  
ATOM   2592  HD1 HIS A 163     -21.650  -4.430  23.933  1.00 81.89           H  
ATOM   2593  CE1 HIS A 163     -22.849  -2.774  24.428  1.00 81.89           C  
ATOM   2594  HE1 HIS A 163     -22.858  -2.805  25.507  1.00 81.89           H  
ATOM   2595  NE2 HIS A 163     -23.515  -1.874  23.695  1.00 81.89           N  
ATOM   2596  N   TYR A 164     -19.481  -4.163  18.680  1.00 87.18           N  
ATOM   2597  H   TYR A 164     -19.752  -3.232  18.397  1.00 87.18           H  
ATOM   2598  CA  TYR A 164     -18.897  -5.040  17.664  1.00 87.18           C  
ATOM   2599  HA  TYR A 164     -18.496  -5.929  18.151  1.00 87.18           H  
ATOM   2600  C   TYR A 164     -17.702  -4.421  16.932  1.00 87.18           C  
ATOM   2601  CB  TYR A 164     -19.999  -5.520  16.718  1.00 87.18           C  
ATOM   2602  HB2 TYR A 164     -19.581  -6.266  16.042  1.00 87.18           H  
ATOM   2603  HB3 TYR A 164     -20.770  -6.022  17.303  1.00 87.18           H  
ATOM   2604  O   TYR A 164     -17.166  -5.024  16.010  1.00 87.18           O  
ATOM   2605  CG  TYR A 164     -20.640  -4.427  15.892  1.00 87.18           C  
ATOM   2606  CD1 TYR A 164     -21.870  -3.859  16.282  1.00 87.18           C  
ATOM   2607  HD1 TYR A 164     -22.345  -4.159  17.204  1.00 87.18           H  
ATOM   2608  CD2 TYR A 164     -20.021  -4.013  14.699  1.00 87.18           C  
ATOM   2609  HD2 TYR A 164     -19.090  -4.455  14.375  1.00 87.18           H  
ATOM   2610  CE1 TYR A 164     -22.515  -2.933  15.438  1.00 87.18           C  
ATOM   2611  HE1 TYR A 164     -23.476  -2.519  15.705  1.00 87.18           H  
ATOM   2612  CE2 TYR A 164     -20.639  -3.053  13.886  1.00 87.18           C  
ATOM   2613  HE2 TYR A 164     -20.167  -2.751  12.962  1.00 87.18           H  
ATOM   2614  OH  TYR A 164     -22.535  -1.702  13.372  1.00 87.18           O  
ATOM   2615  HH  TYR A 164     -22.036  -1.645  12.553  1.00 87.18           H  
ATOM   2616  CZ  TYR A 164     -21.903  -2.543  14.228  1.00 87.18           C  
ATOM   2617  N   LEU A 165     -17.206  -3.263  17.370  1.00 88.91           N  
ATOM   2618  H   LEU A 165     -17.756  -2.734  18.031  1.00 88.91           H  
ATOM   2619  CA  LEU A 165     -16.054  -2.605  16.751  1.00 88.91           C  
ATOM   2620  HA  LEU A 165     -16.335  -2.351  15.729  1.00 88.91           H  
ATOM   2621  C   LEU A 165     -14.801  -3.497  16.678  1.00 88.91           C  
ATOM   2622  CB  LEU A 165     -15.762  -1.330  17.557  1.00 88.91           C  
ATOM   2623  HB2 LEU A 165     -16.697  -0.825  17.797  1.00 88.91           H  
ATOM   2624  HB3 LEU A 165     -15.276  -1.600  18.495  1.00 88.91           H  
ATOM   2625  O   LEU A 165     -14.045  -3.443  15.710  1.00 88.91           O  
ATOM   2626  CG  LEU A 165     -14.872  -0.357  16.777  1.00 88.91           C  
ATOM   2627  HG  LEU A 165     -13.941  -0.855  16.509  1.00 88.91           H  
ATOM   2628  CD1 LEU A 165     -15.598   0.116  15.514  1.00 88.91           C  
ATOM   2629 HD11 LEU A 165     -16.678   0.019  15.627  1.00 88.91           H  
ATOM   2630 HD12 LEU A 165     -15.285  -0.496  14.668  1.00 88.91           H  
ATOM   2631 HD13 LEU A 165     -15.395   1.165  15.301  1.00 88.91           H  
ATOM   2632  CD2 LEU A 165     -14.530   0.841  17.656  1.00 88.91           C  
ATOM   2633 HD21 LEU A 165     -14.001   0.509  18.549  1.00 88.91           H  
ATOM   2634 HD22 LEU A 165     -15.445   1.358  17.945  1.00 88.91           H  
ATOM   2635 HD23 LEU A 165     -13.894   1.527  17.097  1.00 88.91           H  
ATOM   2636  N   TYR A 166     -14.602  -4.353  17.684  1.00 89.15           N  
ATOM   2637  H   TYR A 166     -15.283  -4.379  18.429  1.00 89.15           H  
ATOM   2638  CA  TYR A 166     -13.505  -5.322  17.700  1.00 89.15           C  
ATOM   2639  HA  TYR A 166     -12.567  -4.782  17.566  1.00 89.15           H  
ATOM   2640  C   TYR A 166     -13.611  -6.349  16.562  1.00 89.15           C  
ATOM   2641  CB  TYR A 166     -13.455  -6.031  19.060  1.00 89.15           C  
ATOM   2642  HB2 TYR A 166     -12.526  -6.599  19.112  1.00 89.15           H  
ATOM   2643  HB3 TYR A 166     -13.421  -5.283  19.852  1.00 89.15           H  
ATOM   2644  O   TYR A 166     -12.588  -6.800  16.065  1.00 89.15           O  
ATOM   2645  CG  TYR A 166     -14.610  -6.984  19.310  1.00 89.15           C  
ATOM   2646  CD1 TYR A 166     -15.774  -6.532  19.959  1.00 89.15           C  
ATOM   2647  HD1 TYR A 166     -15.841  -5.516  20.320  1.00 89.15           H  
ATOM   2648  CD2 TYR A 166     -14.527  -8.322  18.868  1.00 89.15           C  
ATOM   2649  HD2 TYR A 166     -13.640  -8.676  18.363  1.00 89.15           H  
ATOM   2650  CE1 TYR A 166     -16.849  -7.416  20.160  1.00 89.15           C  
ATOM   2651  HE1 TYR A 166     -17.724  -7.091  20.703  1.00 89.15           H  
ATOM   2652  CE2 TYR A 166     -15.617  -9.195  19.043  1.00 89.15           C  
ATOM   2653  HE2 TYR A 166     -15.565 -10.211  18.679  1.00 89.15           H  
ATOM   2654  OH  TYR A 166     -17.851  -9.566  19.849  1.00 89.15           O  
ATOM   2655  HH  TYR A 166     -18.605  -9.089  20.205  1.00 89.15           H  
ATOM   2656  CZ  TYR A 166     -16.786  -8.740  19.681  1.00 89.15           C  
ATOM   2657  N   TYR A 167     -14.825  -6.681  16.112  1.00 90.66           N  
ATOM   2658  H   TYR A 167     -15.636  -6.219  16.498  1.00 90.66           H  
ATOM   2659  CA  TYR A 167     -15.041  -7.600  14.997  1.00 90.66           C  
ATOM   2660  HA  TYR A 167     -14.475  -8.514  15.178  1.00 90.66           H  
ATOM   2661  C   TYR A 167     -14.539  -6.997  13.681  1.00 90.66           C  
ATOM   2662  CB  TYR A 167     -16.532  -7.951  14.923  1.00 90.66           C  
ATOM   2663  HB2 TYR A 167     -17.110  -7.047  14.732  1.00 90.66           H  
ATOM   2664  HB3 TYR A 167     -16.850  -8.358  15.882  1.00 90.66           H  
ATOM   2665  O   TYR A 167     -13.890  -7.685  12.897  1.00 90.66           O  
ATOM   2666  CG  TYR A 167     -16.873  -8.943  13.838  1.00 90.66           C  
ATOM   2667  CD1 TYR A 167     -17.530  -8.510  12.672  1.00 90.66           C  
ATOM   2668  HD1 TYR A 167     -17.802  -7.473  12.543  1.00 90.66           H  
ATOM   2669  CD2 TYR A 167     -16.519 -10.295  13.994  1.00 90.66           C  
ATOM   2670  HD2 TYR A 167     -15.997 -10.615  14.883  1.00 90.66           H  
ATOM   2671  CE1 TYR A 167     -17.842  -9.437  11.664  1.00 90.66           C  
ATOM   2672  HE1 TYR A 167     -18.365  -9.105  10.780  1.00 90.66           H  
ATOM   2673  CE2 TYR A 167     -16.799 -11.218  12.970  1.00 90.66           C  
ATOM   2674  HE2 TYR A 167     -16.485 -12.247  13.074  1.00 90.66           H  
ATOM   2675  OH  TYR A 167     -17.667 -11.661  10.779  1.00 90.66           O  
ATOM   2676  HH  TYR A 167     -17.333 -12.534  11.001  1.00 90.66           H  
ATOM   2677  CZ  TYR A 167     -17.450 -10.785  11.796  1.00 90.66           C  
ATOM   2678  N   ILE A 168     -14.747  -5.689  13.482  1.00 90.61           N  
ATOM   2679  H   ILE A 168     -15.286  -5.182  14.169  1.00 90.61           H  
ATOM   2680  CA  ILE A 168     -14.193  -4.954  12.336  1.00 90.61           C  
ATOM   2681  HA  ILE A 168     -14.494  -5.462  11.420  1.00 90.61           H  
ATOM   2682  C   ILE A 168     -12.655  -4.987  12.387  1.00 90.61           C  
ATOM   2683  CB  ILE A 168     -14.748  -3.507  12.290  1.00 90.61           C  
ATOM   2684  HB  ILE A 168     -14.494  -3.006  13.224  1.00 90.61           H  
ATOM   2685  O   ILE A 168     -12.009  -5.261  11.377  1.00 90.61           O  
ATOM   2686  CG1 ILE A 168     -16.289  -3.505  12.140  1.00 90.61           C  
ATOM   2687 HG12 ILE A 168     -16.559  -3.926  11.171  1.00 90.61           H  
ATOM   2688 HG13 ILE A 168     -16.733  -4.137  12.909  1.00 90.61           H  
ATOM   2689  CG2 ILE A 168     -14.097  -2.717  11.140  1.00 90.61           C  
ATOM   2690 HG21 ILE A 168     -13.019  -2.655  11.288  1.00 90.61           H  
ATOM   2691 HG22 ILE A 168     -14.474  -1.694  11.111  1.00 90.61           H  
ATOM   2692 HG23 ILE A 168     -14.305  -3.206  10.188  1.00 90.61           H  
ATOM   2693  CD1 ILE A 168     -16.936  -2.119  12.279  1.00 90.61           C  
ATOM   2694 HD11 ILE A 168     -18.020  -2.226  12.235  1.00 90.61           H  
ATOM   2695 HD12 ILE A 168     -16.668  -1.678  13.238  1.00 90.61           H  
ATOM   2696 HD13 ILE A 168     -16.628  -1.458  11.468  1.00 90.61           H  
ATOM   2697  N   ILE A 169     -12.054  -4.769  13.565  1.00 92.06           N  
ATOM   2698  H   ILE A 169     -12.638  -4.563  14.363  1.00 92.06           H  
ATOM   2699  CA  ILE A 169     -10.596  -4.880  13.757  1.00 92.06           C  
ATOM   2700  HA  ILE A 169     -10.107  -4.228  13.033  1.00 92.06           H  
ATOM   2701  C   ILE A 169     -10.073  -6.286  13.455  1.00 92.06           C  
ATOM   2702  CB  ILE A 169     -10.205  -4.434  15.186  1.00 92.06           C  
ATOM   2703  HB  ILE A 169     -10.978  -4.775  15.874  1.00 92.06           H  
ATOM   2704  O   ILE A 169      -9.031  -6.415  12.808  1.00 92.06           O  
ATOM   2705  CG1 ILE A 169     -10.158  -2.901  15.288  1.00 92.06           C  
ATOM   2706 HG12 ILE A 169     -11.119  -2.484  14.987  1.00 92.06           H  
ATOM   2707 HG13 ILE A 169      -9.996  -2.632  16.332  1.00 92.06           H  
ATOM   2708  CG2 ILE A 169      -8.876  -5.033  15.697  1.00 92.06           C  
ATOM   2709 HG21 ILE A 169      -9.019  -6.089  15.925  1.00 92.06           H  
ATOM   2710 HG22 ILE A 169      -8.566  -4.536  16.616  1.00 92.06           H  
ATOM   2711 HG23 ILE A 169      -8.083  -4.951  14.954  1.00 92.06           H  
ATOM   2712  CD1 ILE A 169      -9.037  -2.264  14.448  1.00 92.06           C  
ATOM   2713 HD11 ILE A 169      -9.341  -2.180  13.404  1.00 92.06           H  
ATOM   2714 HD12 ILE A 169      -8.796  -1.280  14.850  1.00 92.06           H  
ATOM   2715 HD13 ILE A 169      -8.110  -2.836  14.499  1.00 92.06           H  
ATOM   2716  N   ASP A 170     -10.777  -7.328  13.891  1.00 92.16           N  
ATOM   2717  H   ASP A 170     -11.571  -7.163  14.494  1.00 92.16           H  
ATOM   2718  CA  ASP A 170     -10.384  -8.714  13.647  1.00 92.16           C  
ATOM   2719  HA  ASP A 170      -9.348  -8.846  13.959  1.00 92.16           H  
ATOM   2720  C   ASP A 170     -10.435  -9.044  12.150  1.00 92.16           C  
ATOM   2721  CB  ASP A 170     -11.255  -9.676  14.474  1.00 92.16           C  
ATOM   2722  HB2 ASP A 170     -11.180 -10.668  14.030  1.00 92.16           H  
ATOM   2723  HB3 ASP A 170     -12.299  -9.367  14.417  1.00 92.16           H  
ATOM   2724  O   ASP A 170      -9.443  -9.533  11.607  1.00 92.16           O  
ATOM   2725  CG  ASP A 170     -10.833  -9.802  15.948  1.00 92.16           C  
ATOM   2726  OD1 ASP A 170      -9.795  -9.218  16.342  1.00 92.16           O  
ATOM   2727  OD2 ASP A 170     -11.535 -10.538  16.679  1.00 92.16           O  
ATOM   2728  N   GLN A 171     -11.517  -8.678  11.450  1.00 91.30           N  
ATOM   2729  H   GLN A 171     -12.291  -8.266  11.951  1.00 91.30           H  
ATOM   2730  CA  GLN A 171     -11.635  -8.850   9.994  1.00 91.30           C  
ATOM   2731  HA  GLN A 171     -11.585  -9.911   9.748  1.00 91.30           H  
ATOM   2732  C   GLN A 171     -10.503  -8.142   9.239  1.00 91.30           C  
ATOM   2733  CB  GLN A 171     -12.969  -8.269   9.506  1.00 91.30           C  
ATOM   2734  HB2 GLN A 171     -13.103  -7.267   9.913  1.00 91.30           H  
ATOM   2735  HB3 GLN A 171     -12.924  -8.186   8.420  1.00 91.30           H  
ATOM   2736  O   GLN A 171      -9.851  -8.718   8.363  1.00 91.30           O  
ATOM   2737  CG  GLN A 171     -14.190  -9.127   9.854  1.00 91.30           C  
ATOM   2738  HG2 GLN A 171     -14.343  -9.168  10.933  1.00 91.30           H  
ATOM   2739  HG3 GLN A 171     -14.023 -10.142   9.495  1.00 91.30           H  
ATOM   2740  CD  GLN A 171     -15.449  -8.577   9.192  1.00 91.30           C  
ATOM   2741  NE2 GLN A 171     -16.468  -9.380   8.999  1.00 91.30           N  
ATOM   2742 HE21 GLN A 171     -16.500 -10.288   9.440  1.00 91.30           H  
ATOM   2743 HE22 GLN A 171     -17.284  -8.923   8.618  1.00 91.30           H  
ATOM   2744  OE1 GLN A 171     -15.546  -7.431   8.787  1.00 91.30           O  
ATOM   2745  N   ILE A 172     -10.233  -6.891   9.612  1.00 91.92           N  
ATOM   2746  H   ILE A 172     -10.823  -6.471  10.316  1.00 91.92           H  
ATOM   2747  CA  ILE A 172      -9.150  -6.093   9.043  1.00 91.92           C  
ATOM   2748  HA  ILE A 172      -9.275  -6.050   7.961  1.00 91.92           H  
ATOM   2749  C   ILE A 172      -7.786  -6.749   9.312  1.00 91.92           C  
ATOM   2750  CB  ILE A 172      -9.253  -4.661   9.613  1.00 91.92           C  
ATOM   2751  HB  ILE A 172      -9.400  -4.704  10.692  1.00 91.92           H  
ATOM   2752  O   ILE A 172      -6.921  -6.791   8.432  1.00 91.92           O  
ATOM   2753  CG1 ILE A 172     -10.432  -3.907   8.957  1.00 91.92           C  
ATOM   2754 HG12 ILE A 172     -10.232  -3.779   7.893  1.00 91.92           H  
ATOM   2755 HG13 ILE A 172     -11.339  -4.504   9.050  1.00 91.92           H  
ATOM   2756  CG2 ILE A 172      -7.964  -3.907   9.330  1.00 91.92           C  
ATOM   2757 HG21 ILE A 172      -7.800  -4.007   8.257  1.00 91.92           H  
ATOM   2758 HG22 ILE A 172      -7.132  -4.335   9.889  1.00 91.92           H  
ATOM   2759 HG23 ILE A 172      -8.047  -2.859   9.616  1.00 91.92           H  
ATOM   2760  CD1 ILE A 172     -10.713  -2.528   9.570  1.00 91.92           C  
ATOM   2761 HD11 ILE A 172     -10.739  -2.601  10.657  1.00 91.92           H  
ATOM   2762 HD12 ILE A 172      -9.951  -1.809   9.269  1.00 91.92           H  
ATOM   2763 HD13 ILE A 172     -11.678  -2.169   9.212  1.00 91.92           H  
ATOM   2764  N   SER A 173      -7.585  -7.288  10.514  1.00 92.98           N  
ATOM   2765  H   SER A 173      -8.334  -7.229  11.189  1.00 92.98           H  
ATOM   2766  CA  SER A 173      -6.340  -7.944  10.914  1.00 92.98           C  
ATOM   2767  HA  SER A 173      -5.508  -7.281  10.675  1.00 92.98           H  
ATOM   2768  C   SER A 173      -6.106  -9.258  10.179  1.00 92.98           C  
ATOM   2769  CB  SER A 173      -6.337  -8.211  12.418  1.00 92.98           C  
ATOM   2770  HB2 SER A 173      -5.441  -8.773  12.678  1.00 92.98           H  
ATOM   2771  HB3 SER A 173      -7.215  -8.792  12.703  1.00 92.98           H  
ATOM   2772  O   SER A 173      -4.973  -9.545   9.789  1.00 92.98           O  
ATOM   2773  OG  SER A 173      -6.322  -6.992  13.117  1.00 92.98           O  
ATOM   2774  HG  SER A 173      -7.226  -6.672  13.149  1.00 92.98           H  
ATOM   2775  N   GLU A 174      -7.148 -10.060   9.966  1.00 92.50           N  
ATOM   2776  H   GLU A 174      -8.048  -9.802  10.344  1.00 92.50           H  
ATOM   2777  CA  GLU A 174      -7.070 -11.279   9.157  1.00 92.50           C  
ATOM   2778  HA  GLU A 174      -6.274 -11.920   9.537  1.00 92.50           H  
ATOM   2779  C   GLU A 174      -6.726 -10.960   7.702  1.00 92.50           C  
ATOM   2780  CB  GLU A 174      -8.389 -12.056   9.226  1.00 92.50           C  
ATOM   2781  HB2 GLU A 174      -9.224 -11.388   9.013  1.00 92.50           H  
ATOM   2782  HB3 GLU A 174      -8.361 -12.833   8.462  1.00 92.50           H  
ATOM   2783  O   GLU A 174      -5.807 -11.563   7.136  1.00 92.50           O  
ATOM   2784  CG  GLU A 174      -8.584 -12.731  10.589  1.00 92.50           C  
ATOM   2785  HG2 GLU A 174      -7.663 -13.254  10.844  1.00 92.50           H  
ATOM   2786  HG3 GLU A 174      -8.756 -11.979  11.359  1.00 92.50           H  
ATOM   2787  CD  GLU A 174      -9.742 -13.739  10.578  1.00 92.50           C  
ATOM   2788  OE1 GLU A 174      -9.632 -14.719  11.350  1.00 92.50           O  
ATOM   2789  OE2 GLU A 174     -10.681 -13.568   9.767  1.00 92.50           O  
ATOM   2790  N   PHE A 175      -7.384  -9.951   7.124  1.00 92.42           N  
ATOM   2791  H   PHE A 175      -8.144  -9.517   7.629  1.00 92.42           H  
ATOM   2792  CA  PHE A 175      -7.071  -9.470   5.783  1.00 92.42           C  
ATOM   2793  HA  PHE A 175      -7.206 -10.289   5.076  1.00 92.42           H  
ATOM   2794  C   PHE A 175      -5.611  -9.002   5.679  1.00 92.42           C  
ATOM   2795  CB  PHE A 175      -8.046  -8.346   5.414  1.00 92.42           C  
ATOM   2796  HB2 PHE A 175      -7.963  -7.533   6.135  1.00 92.42           H  
ATOM   2797  HB3 PHE A 175      -9.065  -8.728   5.470  1.00 92.42           H  
ATOM   2798  O   PHE A 175      -4.889  -9.397   4.760  1.00 92.42           O  
ATOM   2799  CG  PHE A 175      -7.799  -7.800   4.027  1.00 92.42           C  
ATOM   2800  CD1 PHE A 175      -6.880  -6.751   3.839  1.00 92.42           C  
ATOM   2801  HD1 PHE A 175      -6.384  -6.313   4.693  1.00 92.42           H  
ATOM   2802  CD2 PHE A 175      -8.462  -8.364   2.923  1.00 92.42           C  
ATOM   2803  HD2 PHE A 175      -9.171  -9.167   3.064  1.00 92.42           H  
ATOM   2804  CE1 PHE A 175      -6.621  -6.266   2.547  1.00 92.42           C  
ATOM   2805  HE1 PHE A 175      -5.937  -5.445   2.392  1.00 92.42           H  
ATOM   2806  CE2 PHE A 175      -8.205  -7.877   1.632  1.00 92.42           C  
ATOM   2807  HE2 PHE A 175      -8.734  -8.282   0.781  1.00 92.42           H  
ATOM   2808  CZ  PHE A 175      -7.291  -6.826   1.452  1.00 92.42           C  
ATOM   2809  HZ  PHE A 175      -7.141  -6.402   0.470  1.00 92.42           H  
ATOM   2810  N   ALA A 176      -5.146  -8.209   6.650  1.00 92.68           N  
ATOM   2811  H   ALA A 176      -5.795  -7.903   7.360  1.00 92.68           H  
ATOM   2812  CA  ALA A 176      -3.776  -7.713   6.705  1.00 92.68           C  
ATOM   2813  HA  ALA A 176      -3.590  -7.111   5.815  1.00 92.68           H  
ATOM   2814  C   ALA A 176      -2.754  -8.857   6.735  1.00 92.68           C  
ATOM   2815  CB  ALA A 176      -3.615  -6.830   7.947  1.00 92.68           C  
ATOM   2816  HB1 ALA A 176      -4.432  -6.113   8.025  1.00 92.68           H  
ATOM   2817  HB2 ALA A 176      -3.661  -7.448   8.844  1.00 92.68           H  
ATOM   2818  HB3 ALA A 176      -2.660  -6.307   7.914  1.00 92.68           H  
ATOM   2819  O   ALA A 176      -1.821  -8.857   5.938  1.00 92.68           O  
ATOM   2820  N   LYS A 177      -2.947  -9.854   7.609  1.00 92.21           N  
ATOM   2821  H   LYS A 177      -3.751  -9.798   8.217  1.00 92.21           H  
ATOM   2822  CA  LYS A 177      -2.046 -11.017   7.727  1.00 92.21           C  
ATOM   2823  HA  LYS A 177      -1.035 -10.678   7.953  1.00 92.21           H  
ATOM   2824  C   LYS A 177      -1.951 -11.808   6.429  1.00 92.21           C  
ATOM   2825  CB  LYS A 177      -2.543 -11.957   8.835  1.00 92.21           C  
ATOM   2826  HB2 LYS A 177      -3.612 -12.131   8.707  1.00 92.21           H  
ATOM   2827  HB3 LYS A 177      -2.029 -12.915   8.756  1.00 92.21           H  
ATOM   2828  O   LYS A 177      -0.890 -12.343   6.116  1.00 92.21           O  
ATOM   2829  CG  LYS A 177      -2.270 -11.383  10.224  1.00 92.21           C  
ATOM   2830  HG2 LYS A 177      -1.196 -11.359  10.408  1.00 92.21           H  
ATOM   2831  HG3 LYS A 177      -2.658 -10.365  10.252  1.00 92.21           H  
ATOM   2832  CD  LYS A 177      -2.970 -12.196  11.315  1.00 92.21           C  
ATOM   2833  HD2 LYS A 177      -4.036 -12.233  11.090  1.00 92.21           H  
ATOM   2834  HD3 LYS A 177      -2.571 -13.210  11.330  1.00 92.21           H  
ATOM   2835  CE  LYS A 177      -2.763 -11.522  12.675  1.00 92.21           C  
ATOM   2836  HE2 LYS A 177      -3.044 -10.473  12.581  1.00 92.21           H  
ATOM   2837  HE3 LYS A 177      -1.705 -11.561  12.935  1.00 92.21           H  
ATOM   2838  NZ  LYS A 177      -3.588 -12.165  13.728  1.00 92.21           N  
ATOM   2839  HZ1 LYS A 177      -4.567 -12.104  13.487  1.00 92.21           H  
ATOM   2840  HZ2 LYS A 177      -3.464 -11.698  14.614  1.00 92.21           H  
ATOM   2841  HZ3 LYS A 177      -3.352 -13.142  13.831  1.00 92.21           H  
ATOM   2842  N   ARG A 178      -3.058 -11.901   5.692  1.00 91.68           N  
ATOM   2843  H   ARG A 178      -3.901 -11.478   6.053  1.00 91.68           H  
ATOM   2844  CA  ARG A 178      -3.132 -12.685   4.460  1.00 91.68           C  
ATOM   2845  HA  ARG A 178      -2.527 -13.583   4.580  1.00 91.68           H  
ATOM   2846  C   ARG A 178      -2.553 -11.948   3.254  1.00 91.68           C  
ATOM   2847  CB  ARG A 178      -4.591 -13.102   4.260  1.00 91.68           C  
ATOM   2848  HB2 ARG A 178      -4.950 -13.579   5.172  1.00 91.68           H  
ATOM   2849  HB3 ARG A 178      -5.206 -12.224   4.064  1.00 91.68           H  
ATOM   2850  O   ARG A 178      -1.856 -12.559   2.449  1.00 91.68           O  
ATOM   2851  CG  ARG A 178      -4.719 -14.094   3.104  1.00 91.68           C  
ATOM   2852  HG2 ARG A 178      -4.044 -14.935   3.265  1.00 91.68           H  
ATOM   2853  HG3 ARG A 178      -4.453 -13.605   2.166  1.00 91.68           H  
ATOM   2854  CD  ARG A 178      -6.150 -14.613   3.022  1.00 91.68           C  
ATOM   2855  HD2 ARG A 178      -6.838 -13.769   2.974  1.00 91.68           H  
ATOM   2856  HD3 ARG A 178      -6.366 -15.190   3.921  1.00 91.68           H  
ATOM   2857  NE  ARG A 178      -6.317 -15.452   1.829  1.00 91.68           N  
ATOM   2858  HE  ARG A 178      -5.613 -15.366   1.110  1.00 91.68           H  
ATOM   2859  NH1 ARG A 178      -8.384 -16.301   2.347  1.00 91.68           N  
ATOM   2860 HH11 ARG A 178      -9.187 -16.859   2.096  1.00 91.68           H  
ATOM   2861 HH12 ARG A 178      -8.399 -15.718   3.172  1.00 91.68           H  
ATOM   2862  NH2 ARG A 178      -7.368 -16.880   0.433  1.00 91.68           N  
ATOM   2863 HH21 ARG A 178      -6.612 -16.731  -0.220  1.00 91.68           H  
ATOM   2864 HH22 ARG A 178      -8.175 -17.421   0.157  1.00 91.68           H  
ATOM   2865  CZ  ARG A 178      -7.356 -16.208   1.547  1.00 91.68           C  
ATOM   2866  N   HIS A 179      -2.831 -10.653   3.129  1.00 91.66           N  
ATOM   2867  H   HIS A 179      -3.448 -10.244   3.816  1.00 91.66           H  
ATOM   2868  CA  HIS A 179      -2.603  -9.911   1.887  1.00 91.66           C  
ATOM   2869  HA  HIS A 179      -2.226 -10.589   1.120  1.00 91.66           H  
ATOM   2870  C   HIS A 179      -1.563  -8.787   2.004  1.00 91.66           C  
ATOM   2871  CB  HIS A 179      -3.957  -9.391   1.394  1.00 91.66           C  
ATOM   2872  HB2 HIS A 179      -4.378  -8.714   2.137  1.00 91.66           H  
ATOM   2873  HB3 HIS A 179      -3.802  -8.818   0.480  1.00 91.66           H  
ATOM   2874  O   HIS A 179      -1.035  -8.329   0.992  1.00 91.66           O  
ATOM   2875  CG  HIS A 179      -4.946 -10.498   1.114  1.00 91.66           C  
ATOM   2876  CD2 HIS A 179      -6.114 -10.732   1.787  1.00 91.66           C  
ATOM   2877  HD2 HIS A 179      -6.490 -10.150   2.615  1.00 91.66           H  
ATOM   2878  ND1 HIS A 179      -4.835 -11.481   0.154  1.00 91.66           N  
ATOM   2879  HD1 HIS A 179      -4.137 -11.547  -0.573  1.00 91.66           H  
ATOM   2880  CE1 HIS A 179      -5.918 -12.267   0.231  1.00 91.66           C  
ATOM   2881  HE1 HIS A 179      -6.128 -13.089  -0.438  1.00 91.66           H  
ATOM   2882  NE2 HIS A 179      -6.720 -11.864   1.229  1.00 91.66           N  
ATOM   2883  N   ILE A 180      -1.209  -8.346   3.214  1.00 88.50           N  
ATOM   2884  H   ILE A 180      -1.602  -8.788   4.032  1.00 88.50           H  
ATOM   2885  CA  ILE A 180      -0.293  -7.220   3.430  1.00 88.50           C  
ATOM   2886  HA  ILE A 180      -0.008  -6.805   2.464  1.00 88.50           H  
ATOM   2887  C   ILE A 180       0.992  -7.693   4.103  1.00 88.50           C  
ATOM   2888  CB  ILE A 180      -0.988  -6.081   4.203  1.00 88.50           C  
ATOM   2889  HB  ILE A 180      -1.317  -6.446   5.176  1.00 88.50           H  
ATOM   2890  O   ILE A 180       1.002  -8.184   5.226  1.00 88.50           O  
ATOM   2891  CG1 ILE A 180      -2.221  -5.637   3.390  1.00 88.50           C  
ATOM   2892 HG12 ILE A 180      -1.949  -5.548   2.338  1.00 88.50           H  
ATOM   2893 HG13 ILE A 180      -3.002  -6.393   3.474  1.00 88.50           H  
ATOM   2894  CG2 ILE A 180      -0.016  -4.908   4.449  1.00 88.50           C  
ATOM   2895 HG21 ILE A 180       0.220  -4.413   3.507  1.00 88.50           H  
ATOM   2896 HG22 ILE A 180       0.900  -5.264   4.921  1.00 88.50           H  
ATOM   2897 HG23 ILE A 180      -0.469  -4.192   5.135  1.00 88.50           H  
ATOM   2898  CD1 ILE A 180      -2.806  -4.303   3.823  1.00 88.50           C  
ATOM   2899 HD11 ILE A 180      -2.080  -3.505   3.669  1.00 88.50           H  
ATOM   2900 HD12 ILE A 180      -3.653  -4.089   3.171  1.00 88.50           H  
ATOM   2901 HD13 ILE A 180      -3.092  -4.346   4.874  1.00 88.50           H  
ATOM   2902  N   ARG A 181       2.136  -7.440   3.459  1.00 86.41           N  
ATOM   2903  H   ARG A 181       2.069  -6.989   2.558  1.00 86.41           H  
ATOM   2904  CA  ARG A 181       3.464  -7.802   3.990  1.00 86.41           C  
ATOM   2905  HA  ARG A 181       3.352  -8.746   4.524  1.00 86.41           H  
ATOM   2906  C   ARG A 181       3.976  -6.811   5.044  1.00 86.41           C  
ATOM   2907  CB  ARG A 181       4.462  -8.032   2.843  1.00 86.41           C  
ATOM   2908  HB2 ARG A 181       5.442  -8.232   3.276  1.00 86.41           H  
ATOM   2909  HB3 ARG A 181       4.535  -7.131   2.233  1.00 86.41           H  
ATOM   2910  O   ARG A 181       5.112  -6.347   4.958  1.00 86.41           O  
ATOM   2911  CG  ARG A 181       4.074  -9.225   1.956  1.00 86.41           C  
ATOM   2912  HG2 ARG A 181       3.885 -10.102   2.574  1.00 86.41           H  
ATOM   2913  HG3 ARG A 181       3.161  -8.987   1.411  1.00 86.41           H  
ATOM   2914  CD  ARG A 181       5.176  -9.553   0.940  1.00 86.41           C  
ATOM   2915  HD2 ARG A 181       4.785 -10.300   0.248  1.00 86.41           H  
ATOM   2916  HD3 ARG A 181       5.424  -8.660   0.367  1.00 86.41           H  
ATOM   2917  NE  ARG A 181       6.384 -10.102   1.583  1.00 86.41           N  
ATOM   2918  HE  ARG A 181       6.356 -10.220   2.585  1.00 86.41           H  
ATOM   2919  NH1 ARG A 181       7.521 -10.597  -0.365  1.00 86.41           N  
ATOM   2920 HH11 ARG A 181       8.258 -11.090  -0.848  1.00 86.41           H  
ATOM   2921 HH12 ARG A 181       6.767 -10.268  -0.950  1.00 86.41           H  
ATOM   2922  NH2 ARG A 181       8.397 -11.150   1.613  1.00 86.41           N  
ATOM   2923 HH21 ARG A 181       8.300 -11.298   2.607  1.00 86.41           H  
ATOM   2924 HH22 ARG A 181       9.134 -11.610   1.098  1.00 86.41           H  
ATOM   2925  CZ  ARG A 181       7.421 -10.606   0.937  1.00 86.41           C  
ATOM   2926  N   ALA A 182       3.151  -6.460   6.027  1.00 91.49           N  
ATOM   2927  H   ALA A 182       2.256  -6.927   6.066  1.00 91.49           H  
ATOM   2928  CA  ALA A 182       3.456  -5.441   7.032  1.00 91.49           C  
ATOM   2929  HA  ALA A 182       4.533  -5.273   7.039  1.00 91.49           H  
ATOM   2930  C   ALA A 182       3.109  -5.893   8.463  1.00 91.49           C  
ATOM   2931  CB  ALA A 182       2.800  -4.112   6.620  1.00 91.49           C  
ATOM   2932  HB1 ALA A 182       3.233  -3.300   7.203  1.00 91.49           H  
ATOM   2933  HB2 ALA A 182       1.727  -4.152   6.809  1.00 91.49           H  
ATOM   2934  HB3 ALA A 182       2.973  -3.914   5.562  1.00 91.49           H  
ATOM   2935  O   ALA A 182       2.461  -5.152   9.194  1.00 91.49           O  
ATOM   2936  N   ASN A 183       3.561  -7.088   8.864  1.00 92.46           N  
ATOM   2937  H   ASN A 183       3.992  -7.695   8.182  1.00 92.46           H  
ATOM   2938  CA  ASN A 183       3.296  -7.657  10.197  1.00 92.46           C  
ATOM   2939  HA  ASN A 183       2.225  -7.841  10.290  1.00 92.46           H  
ATOM   2940  C   ASN A 183       3.666  -6.696  11.337  1.00 92.46           C  
ATOM   2941  CB  ASN A 183       4.026  -9.003  10.346  1.00 92.46           C  
ATOM   2942  HB2 ASN A 183       5.092  -8.870  10.164  1.00 92.46           H  
ATOM   2943  HB3 ASN A 183       3.904  -9.349  11.372  1.00 92.46           H  
ATOM   2944  O   ASN A 183       2.816  -6.412  12.169  1.00 92.46           O  
ATOM   2945  CG  ASN A 183       3.482 -10.086   9.432  1.00 92.46           C  
ATOM   2946  ND2 ASN A 183       4.179 -11.188   9.302  1.00 92.46           N  
ATOM   2947 HD21 ASN A 183       3.741 -11.912   8.750  1.00 92.46           H  
ATOM   2948 HD22 ASN A 183       4.972 -11.355   9.906  1.00 92.46           H  
ATOM   2949  OD1 ASN A 183       2.455  -9.956   8.794  1.00 92.46           O  
ATOM   2950  N   ASP A 184       4.855  -6.084  11.303  1.00 94.67           N  
ATOM   2951  H   ASP A 184       5.593  -6.505  10.757  1.00 94.67           H  
ATOM   2952  CA  ASP A 184       5.269  -5.111  12.328  1.00 94.67           C  
ATOM   2953  HA  ASP A 184       5.297  -5.613  13.295  1.00 94.67           H  
ATOM   2954  C   ASP A 184       4.306  -3.911  12.427  1.00 94.67           C  
ATOM   2955  CB  ASP A 184       6.673  -4.559  12.012  1.00 94.67           C  
ATOM   2956  HB2 ASP A 184       6.594  -3.897  11.149  1.00 94.67           H  
ATOM   2957  HB3 ASP A 184       7.007  -3.956  12.856  1.00 94.67           H  
ATOM   2958  O   ASP A 184       4.059  -3.379  13.509  1.00 94.67           O  
ATOM   2959  CG  ASP A 184       7.749  -5.606  11.708  1.00 94.67           C  
ATOM   2960  OD1 ASP A 184       7.609  -6.766  12.142  1.00 94.67           O  
ATOM   2961  OD2 ASP A 184       8.670  -5.252  10.934  1.00 94.67           O  
ATOM   2962  N   ASN A 185       3.742  -3.470  11.296  1.00 95.28           N  
ATOM   2963  H   ASN A 185       3.881  -4.015  10.457  1.00 95.28           H  
ATOM   2964  CA  ASN A 185       2.747  -2.398  11.287  1.00 95.28           C  
ATOM   2965  HA  ASN A 185       3.090  -1.586  11.929  1.00 95.28           H  
ATOM   2966  C   ASN A 185       1.413  -2.882  11.852  1.00 95.28           C  
ATOM   2967  CB  ASN A 185       2.529  -1.853   9.870  1.00 95.28           C  
ATOM   2968  HB2 ASN A 185       2.301  -2.671   9.186  1.00 95.28           H  
ATOM   2969  HB3 ASN A 185       1.651  -1.207   9.894  1.00 95.28           H  
ATOM   2970  O   ASN A 185       0.763  -2.135  12.576  1.00 95.28           O  
ATOM   2971  CG  ASN A 185       3.671  -1.032   9.314  1.00 95.28           C  
ATOM   2972  ND2 ASN A 185       3.450  -0.474   8.150  1.00 95.28           N  
ATOM   2973 HD21 ASN A 185       4.035   0.324   7.947  1.00 95.28           H  
ATOM   2974 HD22 ASN A 185       2.515  -0.518   7.771  1.00 95.28           H  
ATOM   2975  OD1 ASN A 185       4.726  -0.848   9.899  1.00 95.28           O  
ATOM   2976  N   LEU A 186       1.009  -4.112  11.535  1.00 94.96           N  
ATOM   2977  H   LEU A 186       1.612  -4.691  10.968  1.00 94.96           H  
ATOM   2978  CA  LEU A 186      -0.201  -4.709  12.083  1.00 94.96           C  
ATOM   2979  HA  LEU A 186      -1.029  -4.027  11.890  1.00 94.96           H  
ATOM   2980  C   LEU A 186      -0.097  -4.889  13.605  1.00 94.96           C  
ATOM   2981  CB  LEU A 186      -0.467  -6.036  11.358  1.00 94.96           C  
ATOM   2982  HB2 LEU A 186      -0.552  -5.848  10.288  1.00 94.96           H  
ATOM   2983  HB3 LEU A 186       0.375  -6.709  11.524  1.00 94.96           H  
ATOM   2984  O   LEU A 186      -1.051  -4.596  14.320  1.00 94.96           O  
ATOM   2985  CG  LEU A 186      -1.741  -6.732  11.853  1.00 94.96           C  
ATOM   2986  HG  LEU A 186      -1.660  -6.934  12.921  1.00 94.96           H  
ATOM   2987  CD1 LEU A 186      -2.999  -5.900  11.601  1.00 94.96           C  
ATOM   2988 HD11 LEU A 186      -2.973  -4.985  12.192  1.00 94.96           H  
ATOM   2989 HD12 LEU A 186      -3.879  -6.455  11.928  1.00 94.96           H  
ATOM   2990 HD13 LEU A 186      -3.095  -5.652  10.544  1.00 94.96           H  
ATOM   2991  CD2 LEU A 186      -1.879  -8.074  11.152  1.00 94.96           C  
ATOM   2992 HD21 LEU A 186      -1.830  -7.944  10.071  1.00 94.96           H  
ATOM   2993 HD22 LEU A 186      -2.838  -8.515  11.424  1.00 94.96           H  
ATOM   2994 HD23 LEU A 186      -1.067  -8.730  11.467  1.00 94.96           H  
ATOM   2995  N   ASP A 187       1.065  -5.290  14.116  1.00 95.59           N  
ATOM   2996  H   ASP A 187       1.782  -5.617  13.484  1.00 95.59           H  
ATOM   2997  CA  ASP A 187       1.316  -5.409  15.555  1.00 95.59           C  
ATOM   2998  HA  ASP A 187       0.554  -6.052  15.996  1.00 95.59           H  
ATOM   2999  C   ASP A 187       1.226  -4.045  16.256  1.00 95.59           C  
ATOM   3000  CB  ASP A 187       2.688  -6.059  15.792  1.00 95.59           C  
ATOM   3001  HB2 ASP A 187       2.913  -6.011  16.858  1.00 95.59           H  
ATOM   3002  HB3 ASP A 187       3.451  -5.489  15.262  1.00 95.59           H  
ATOM   3003  O   ASP A 187       0.611  -3.932  17.322  1.00 95.59           O  
ATOM   3004  CG  ASP A 187       2.753  -7.530  15.361  1.00 95.59           C  
ATOM   3005  OD1 ASP A 187       1.681  -8.177  15.285  1.00 95.59           O  
ATOM   3006  OD2 ASP A 187       3.887  -8.005  15.138  1.00 95.59           O  
ATOM   3007  N   LYS A 188       1.759  -2.984  15.629  1.00 96.56           N  
ATOM   3008  H   LYS A 188       2.282  -3.159  14.783  1.00 96.56           H  
ATOM   3009  CA  LYS A 188       1.585  -1.596  16.096  1.00 96.56           C  
ATOM   3010  HA  LYS A 188       1.923  -1.523  17.130  1.00 96.56           H  
ATOM   3011  C   LYS A 188       0.115  -1.175  16.099  1.00 96.56           C  
ATOM   3012  CB  LYS A 188       2.398  -0.619  15.235  1.00 96.56           C  
ATOM   3013  HB2 LYS A 188       2.193  -0.815  14.183  1.00 96.56           H  
ATOM   3014  HB3 LYS A 188       2.062   0.393  15.459  1.00 96.56           H  
ATOM   3015  O   LYS A 188      -0.340  -0.621  17.094  1.00 96.56           O  
ATOM   3016  CG  LYS A 188       3.912  -0.673  15.478  1.00 96.56           C  
ATOM   3017  HG2 LYS A 188       4.127  -0.344  16.495  1.00 96.56           H  
ATOM   3018  HG3 LYS A 188       4.284  -1.690  15.352  1.00 96.56           H  
ATOM   3019  CD  LYS A 188       4.601   0.265  14.476  1.00 96.56           C  
ATOM   3020  HD2 LYS A 188       4.350  -0.056  13.465  1.00 96.56           H  
ATOM   3021  HD3 LYS A 188       4.224   1.276  14.625  1.00 96.56           H  
ATOM   3022  CE  LYS A 188       6.124   0.263  14.632  1.00 96.56           C  
ATOM   3023  HE2 LYS A 188       6.488  -0.750  14.458  1.00 96.56           H  
ATOM   3024  HE3 LYS A 188       6.367   0.541  15.658  1.00 96.56           H  
ATOM   3025  NZ  LYS A 188       6.751   1.216  13.676  1.00 96.56           N  
ATOM   3026  HZ1 LYS A 188       6.386   2.150  13.795  1.00 96.56           H  
ATOM   3027  HZ2 LYS A 188       6.559   0.948  12.721  1.00 96.56           H  
ATOM   3028  HZ3 LYS A 188       7.754   1.262  13.790  1.00 96.56           H  
ATOM   3029  N   VAL A 189      -0.633  -1.462  15.031  1.00 95.69           N  
ATOM   3030  H   VAL A 189      -0.180  -1.914  14.249  1.00 95.69           H  
ATOM   3031  CA  VAL A 189      -2.074  -1.163  14.929  1.00 95.69           C  
ATOM   3032  HA  VAL A 189      -2.228  -0.092  15.060  1.00 95.69           H  
ATOM   3033  C   VAL A 189      -2.853  -1.859  16.044  1.00 95.69           C  
ATOM   3034  CB  VAL A 189      -2.615  -1.563  13.541  1.00 95.69           C  
ATOM   3035  HB  VAL A 189      -2.229  -2.548  13.277  1.00 95.69           H  
ATOM   3036  O   VAL A 189      -3.605  -1.209  16.768  1.00 95.69           O  
ATOM   3037  CG1 VAL A 189      -4.146  -1.631  13.472  1.00 95.69           C  
ATOM   3038 HG11 VAL A 189      -4.584  -0.665  13.720  1.00 95.69           H  
ATOM   3039 HG12 VAL A 189      -4.453  -1.923  12.467  1.00 95.69           H  
ATOM   3040 HG13 VAL A 189      -4.535  -2.392  14.149  1.00 95.69           H  
ATOM   3041  CG2 VAL A 189      -2.139  -0.559  12.483  1.00 95.69           C  
ATOM   3042 HG21 VAL A 189      -2.594   0.414  12.664  1.00 95.69           H  
ATOM   3043 HG22 VAL A 189      -1.055  -0.446  12.520  1.00 95.69           H  
ATOM   3044 HG23 VAL A 189      -2.419  -0.914  11.491  1.00 95.69           H  
ATOM   3045  N   ASN A 190      -2.634  -3.158  16.241  1.00 95.19           N  
ATOM   3046  H   ASN A 190      -2.026  -3.648  15.601  1.00 95.19           H  
ATOM   3047  CA  ASN A 190      -3.321  -3.924  17.279  1.00 95.19           C  
ATOM   3048  HA  ASN A 190      -4.397  -3.798  17.158  1.00 95.19           H  
ATOM   3049  C   ASN A 190      -2.978  -3.413  18.685  1.00 95.19           C  
ATOM   3050  CB  ASN A 190      -2.966  -5.410  17.099  1.00 95.19           C  
ATOM   3051  HB2 ASN A 190      -1.887  -5.526  16.994  1.00 95.19           H  
ATOM   3052  HB3 ASN A 190      -3.293  -5.972  17.973  1.00 95.19           H  
ATOM   3053  O   ASN A 190      -3.862  -3.272  19.530  1.00 95.19           O  
ATOM   3054  CG  ASN A 190      -3.669  -6.005  15.895  1.00 95.19           C  
ATOM   3055  ND2 ASN A 190      -3.081  -6.960  15.219  1.00 95.19           N  
ATOM   3056 HD21 ASN A 190      -3.596  -7.224  14.391  1.00 95.19           H  
ATOM   3057 HD22 ASN A 190      -2.107  -7.173  15.376  1.00 95.19           H  
ATOM   3058  OD1 ASN A 190      -4.769  -5.624  15.550  1.00 95.19           O  
ATOM   3059  N   SER A 191      -1.709  -3.085  18.935  1.00 96.15           N  
ATOM   3060  H   SER A 191      -1.023  -3.236  18.210  1.00 96.15           H  
ATOM   3061  CA  SER A 191      -1.260  -2.528  20.219  1.00 96.15           C  
ATOM   3062  HA  SER A 191      -1.582  -3.188  21.024  1.00 96.15           H  
ATOM   3063  C   SER A 191      -1.856  -1.143  20.492  1.00 96.15           C  
ATOM   3064  CB  SER A 191       0.268  -2.452  20.257  1.00 96.15           C  
ATOM   3065  HB2 SER A 191       0.629  -1.777  19.480  1.00 96.15           H  
ATOM   3066  HB3 SER A 191       0.581  -2.071  21.229  1.00 96.15           H  
ATOM   3067  O   SER A 191      -2.317  -0.879  21.607  1.00 96.15           O  
ATOM   3068  OG  SER A 191       0.823  -3.737  20.058  1.00 96.15           O  
ATOM   3069  HG  SER A 191       0.804  -3.924  19.117  1.00 96.15           H  
ATOM   3070  N   ALA A 192      -1.902  -0.282  19.471  1.00 96.17           N  
ATOM   3071  H   ALA A 192      -1.491  -0.550  18.588  1.00 96.17           H  
ATOM   3072  CA  ALA A 192      -2.491   1.050  19.553  1.00 96.17           C  
ATOM   3073  HA  ALA A 192      -2.040   1.587  20.387  1.00 96.17           H  
ATOM   3074  C   ALA A 192      -4.002   0.977  19.808  1.00 96.17           C  
ATOM   3075  CB  ALA A 192      -2.167   1.815  18.267  1.00 96.17           C  
ATOM   3076  HB1 ALA A 192      -1.087   1.934  18.172  1.00 96.17           H  
ATOM   3077  HB2 ALA A 192      -2.622   2.805  18.299  1.00 96.17           H  
ATOM   3078  HB3 ALA A 192      -2.543   1.267  17.404  1.00 96.17           H  
ATOM   3079  O   ALA A 192      -4.487   1.629  20.728  1.00 96.17           O  
ATOM   3080  N   TYR A 193      -4.732   0.124  19.079  1.00 94.97           N  
ATOM   3081  H   TYR A 193      -4.277  -0.398  18.343  1.00 94.97           H  
ATOM   3082  CA  TYR A 193      -6.165  -0.082  19.307  1.00 94.97           C  
ATOM   3083  HA  TYR A 193      -6.684   0.867  19.175  1.00 94.97           H  
ATOM   3084  C   TYR A 193      -6.439  -0.561  20.734  1.00 94.97           C  
ATOM   3085  CB  TYR A 193      -6.722  -1.097  18.299  1.00 94.97           C  
ATOM   3086  HB2 TYR A 193      -6.584  -0.710  17.289  1.00 94.97           H  
ATOM   3087  HB3 TYR A 193      -6.151  -2.023  18.370  1.00 94.97           H  
ATOM   3088  O   TYR A 193      -7.254   0.024  21.444  1.00 94.97           O  
ATOM   3089  CG  TYR A 193      -8.195  -1.399  18.515  1.00 94.97           C  
ATOM   3090  CD1 TYR A 193      -8.602  -2.669  18.975  1.00 94.97           C  
ATOM   3091  HD1 TYR A 193      -7.871  -3.447  19.137  1.00 94.97           H  
ATOM   3092  CD2 TYR A 193      -9.158  -0.392  18.297  1.00 94.97           C  
ATOM   3093  HD2 TYR A 193      -8.855   0.585  17.949  1.00 94.97           H  
ATOM   3094  CE1 TYR A 193      -9.966  -2.932  19.207  1.00 94.97           C  
ATOM   3095  HE1 TYR A 193     -10.290  -3.911  19.529  1.00 94.97           H  
ATOM   3096  CE2 TYR A 193     -10.520  -0.647  18.544  1.00 94.97           C  
ATOM   3097  HE2 TYR A 193     -11.252   0.132  18.388  1.00 94.97           H  
ATOM   3098  OH  TYR A 193     -12.238  -2.162  19.255  1.00 94.97           O  
ATOM   3099  HH  TYR A 193     -12.763  -1.373  19.102  1.00 94.97           H  
ATOM   3100  CZ  TYR A 193     -10.926  -1.919  18.999  1.00 94.97           C  
ATOM   3101  N   ASN A 194      -5.710  -1.586  21.188  1.00 94.17           N  
ATOM   3102  H   ASN A 194      -5.048  -2.017  20.559  1.00 94.17           H  
ATOM   3103  CA  ASN A 194      -5.911  -2.175  22.509  1.00 94.17           C  
ATOM   3104  HA  ASN A 194      -6.953  -2.487  22.577  1.00 94.17           H  
ATOM   3105  C   ASN A 194      -5.678  -1.184  23.659  1.00 94.17           C  
ATOM   3106  CB  ASN A 194      -5.008  -3.410  22.645  1.00 94.17           C  
ATOM   3107  HB2 ASN A 194      -4.006  -3.172  22.289  1.00 94.17           H  
ATOM   3108  HB3 ASN A 194      -4.929  -3.690  23.696  1.00 94.17           H  
ATOM   3109  O   ASN A 194      -6.383  -1.286  24.666  1.00 94.17           O  
ATOM   3110  CG  ASN A 194      -5.554  -4.613  21.897  1.00 94.17           C  
ATOM   3111  ND2 ASN A 194      -4.703  -5.455  21.369  1.00 94.17           N  
ATOM   3112 HD21 ASN A 194      -5.110  -6.180  20.795  1.00 94.17           H  
ATOM   3113 HD22 ASN A 194      -3.740  -5.171  21.259  1.00 94.17           H  
ATOM   3114  OD1 ASN A 194      -6.748  -4.852  21.835  1.00 94.17           O  
ATOM   3115  N   SER A 195      -4.736  -0.249  23.492  1.00 96.09           N  
ATOM   3116  H   SER A 195      -4.200  -0.268  22.637  1.00 96.09           H  
ATOM   3117  CA  SER A 195      -4.405   0.804  24.467  1.00 96.09           C  
ATOM   3118  HA  SER A 195      -4.405   0.372  25.468  1.00 96.09           H  
ATOM   3119  C   SER A 195      -5.396   1.974  24.484  1.00 96.09           C  
ATOM   3120  CB  SER A 195      -2.998   1.353  24.198  1.00 96.09           C  
ATOM   3121  HB2 SER A 195      -2.980   1.863  23.235  1.00 96.09           H  
ATOM   3122  HB3 SER A 195      -2.738   2.070  24.976  1.00 96.09           H  
ATOM   3123  O   SER A 195      -5.347   2.774  25.408  1.00 96.09           O  
ATOM   3124  OG  SER A 195      -2.050   0.298  24.195  1.00 96.09           O  
ATOM   3125  HG  SER A 195      -2.061  -0.108  23.325  1.00 96.09           H  
ATOM   3126  N   HIS A 196      -6.291   2.068  23.494  1.00 94.63           N  
ATOM   3127  H   HIS A 196      -6.248   1.391  22.746  1.00 94.63           H  
ATOM   3128  CA  HIS A 196      -7.230   3.185  23.319  1.00 94.63           C  
ATOM   3129  HA  HIS A 196      -7.128   3.867  24.162  1.00 94.63           H  
ATOM   3130  C   HIS A 196      -8.706   2.749  23.327  1.00 94.63           C  
ATOM   3131  CB  HIS A 196      -6.851   3.954  22.044  1.00 94.63           C  
ATOM   3132  HB2 HIS A 196      -6.808   3.268  21.198  1.00 94.63           H  
ATOM   3133  HB3 HIS A 196      -7.617   4.699  21.828  1.00 94.63           H  
ATOM   3134  O   HIS A 196      -9.589   3.498  22.905  1.00 94.63           O  
ATOM   3135  CG  HIS A 196      -5.539   4.677  22.172  1.00 94.63           C  
ATOM   3136  CD2 HIS A 196      -5.351   5.892  22.757  1.00 94.63           C  
ATOM   3137  HD2 HIS A 196      -6.133   6.484  23.210  1.00 94.63           H  
ATOM   3138  ND1 HIS A 196      -4.299   4.214  21.814  1.00 94.63           N  
ATOM   3139  HD1 HIS A 196      -4.117   3.329  21.362  1.00 94.63           H  
ATOM   3140  CE1 HIS A 196      -3.387   5.129  22.185  1.00 94.63           C  
ATOM   3141  HE1 HIS A 196      -2.317   5.019  22.083  1.00 94.63           H  
ATOM   3142  NE2 HIS A 196      -3.991   6.189  22.748  1.00 94.63           N  
ATOM   3143  N   ARG A 197      -9.012   1.539  23.815  1.00 91.34           N  
ATOM   3144  H   ARG A 197      -8.245   0.976  24.154  1.00 91.34           H  
ATOM   3145  CA  ARG A 197     -10.389   1.000  23.854  1.00 91.34           C  
ATOM   3146  HA  ARG A 197     -10.824   1.098  22.859  1.00 91.34           H  
ATOM   3147  C   ARG A 197     -11.337   1.775  24.774  1.00 91.34           C  
ATOM   3148  CB  ARG A 197     -10.367  -0.487  24.244  1.00 91.34           C  
ATOM   3149  HB2 ARG A 197     -11.386  -0.804  24.468  1.00 91.34           H  
ATOM   3150  HB3 ARG A 197      -9.754  -0.634  25.133  1.00 91.34           H  
ATOM   3151  O   ARG A 197     -12.555   1.674  24.621  1.00 91.34           O  
ATOM   3152  CG  ARG A 197      -9.843  -1.344  23.088  1.00 91.34           C  
ATOM   3153  HG2 ARG A 197      -8.786  -1.130  22.927  1.00 91.34           H  
ATOM   3154  HG3 ARG A 197     -10.390  -1.080  22.183  1.00 91.34           H  
ATOM   3155  CD  ARG A 197     -10.021  -2.845  23.323  1.00 91.34           C  
ATOM   3156  HD2 ARG A 197     -10.978  -3.030  23.811  1.00 91.34           H  
ATOM   3157  HD3 ARG A 197     -10.039  -3.316  22.341  1.00 91.34           H  
ATOM   3158  NE  ARG A 197      -8.917  -3.429  24.107  1.00 91.34           N  
ATOM   3159  HE  ARG A 197      -8.280  -2.782  24.550  1.00 91.34           H  
ATOM   3160  NH1 ARG A 197      -9.357  -5.618  23.560  1.00 91.34           N  
ATOM   3161 HH11 ARG A 197      -9.018  -6.562  23.445  1.00 91.34           H  
ATOM   3162 HH12 ARG A 197     -10.144  -5.302  23.011  1.00 91.34           H  
ATOM   3163  NH2 ARG A 197      -7.527  -5.117  24.738  1.00 91.34           N  
ATOM   3164 HH21 ARG A 197      -7.242  -6.082  24.655  1.00 91.34           H  
ATOM   3165 HH22 ARG A 197      -6.922  -4.428  25.162  1.00 91.34           H  
ATOM   3166  CZ  ARG A 197      -8.608  -4.714  24.132  1.00 91.34           C  
ATOM   3167  N   ASP A 198     -10.798   2.533  25.722  1.00 91.62           N  
ATOM   3168  H   ASP A 198      -9.792   2.596  25.783  1.00 91.62           H  
ATOM   3169  CA  ASP A 198     -11.534   3.404  26.641  1.00 91.62           C  
ATOM   3170  HA  ASP A 198     -12.466   2.912  26.920  1.00 91.62           H  
ATOM   3171  C   ASP A 198     -11.912   4.761  26.022  1.00 91.62           C  
ATOM   3172  CB  ASP A 198     -10.700   3.591  27.918  1.00 91.62           C  
ATOM   3173  HB2 ASP A 198     -11.289   4.148  28.647  1.00 91.62           H  
ATOM   3174  HB3 ASP A 198     -10.479   2.614  28.348  1.00 91.62           H  
ATOM   3175  O   ASP A 198     -12.782   5.454  26.557  1.00 91.62           O  
ATOM   3176  CG  ASP A 198      -9.387   4.329  27.640  1.00 91.62           C  
ATOM   3177  OD1 ASP A 198      -8.604   3.789  26.825  1.00 91.62           O  
ATOM   3178  OD2 ASP A 198      -9.210   5.431  28.200  1.00 91.62           O  
ATOM   3179  N   LYS A 199     -11.323   5.128  24.874  1.00 91.08           N  
ATOM   3180  H   LYS A 199     -10.631   4.510  24.473  1.00 91.08           H  
ATOM   3181  CA  LYS A 199     -11.628   6.383  24.178  1.00 91.08           C  
ATOM   3182  HA  LYS A 199     -11.477   7.183  24.903  1.00 91.08           H  
ATOM   3183  C   LYS A 199     -13.094   6.464  23.728  1.00 91.08           C  
ATOM   3184  CB  LYS A 199     -10.677   6.582  22.983  1.00 91.08           C  
ATOM   3185  HB2 LYS A 199     -10.732   5.714  22.326  1.00 91.08           H  
ATOM   3186  HB3 LYS A 199     -11.011   7.439  22.398  1.00 91.08           H  
ATOM   3187  O   LYS A 199     -13.744   5.433  23.527  1.00 91.08           O  
ATOM   3188  CG  LYS A 199      -9.212   6.831  23.374  1.00 91.08           C  
ATOM   3189  HG2 LYS A 199      -8.652   7.020  22.458  1.00 91.08           H  
ATOM   3190  HG3 LYS A 199      -8.795   5.947  23.855  1.00 91.08           H  
ATOM   3191  CD  LYS A 199      -9.068   8.032  24.319  1.00 91.08           C  
ATOM   3192  HD2 LYS A 199      -9.306   7.709  25.333  1.00 91.08           H  
ATOM   3193  HD3 LYS A 199      -9.778   8.808  24.030  1.00 91.08           H  
ATOM   3194  CE  LYS A 199      -7.646   8.592  24.309  1.00 91.08           C  
ATOM   3195  HE2 LYS A 199      -7.014   7.933  23.714  1.00 91.08           H  
ATOM   3196  HE3 LYS A 199      -7.256   8.617  25.326  1.00 91.08           H  
ATOM   3197  NZ  LYS A 199      -7.622   9.931  23.692  1.00 91.08           N  
ATOM   3198  HZ1 LYS A 199      -8.240  10.579  24.160  1.00 91.08           H  
ATOM   3199  HZ2 LYS A 199      -7.979   9.857  22.750  1.00 91.08           H  
ATOM   3200  HZ3 LYS A 199      -6.683  10.293  23.605  1.00 91.08           H  
ATOM   3201  N   PRO A 200     -13.644   7.675  23.524  1.00 89.70           N  
ATOM   3202  CA  PRO A 200     -14.987   7.843  22.973  1.00 89.70           C  
ATOM   3203  HA  PRO A 200     -15.707   7.481  23.706  1.00 89.70           H  
ATOM   3204  C   PRO A 200     -15.168   7.087  21.648  1.00 89.70           C  
ATOM   3205  CB  PRO A 200     -15.164   9.355  22.786  1.00 89.70           C  
ATOM   3206  HB2 PRO A 200     -14.843   9.650  21.787  1.00 89.70           H  
ATOM   3207  HB3 PRO A 200     -16.194   9.666  22.962  1.00 89.70           H  
ATOM   3208  O   PRO A 200     -14.259   7.056  20.823  1.00 89.70           O  
ATOM   3209  CG  PRO A 200     -14.207   9.957  23.814  1.00 89.70           C  
ATOM   3210  HG2 PRO A 200     -14.677   9.964  24.797  1.00 89.70           H  
ATOM   3211  HG3 PRO A 200     -13.886  10.960  23.531  1.00 89.70           H  
ATOM   3212  CD  PRO A 200     -13.044   8.972  23.808  1.00 89.70           C  
ATOM   3213  HD2 PRO A 200     -12.346   9.234  23.013  1.00 89.70           H  
ATOM   3214  HD3 PRO A 200     -12.542   8.991  24.776  1.00 89.70           H  
ATOM   3215  N   ILE A 201     -16.360   6.522  21.413  1.00 86.54           N  
ATOM   3216  H   ILE A 201     -17.070   6.577  22.128  1.00 86.54           H  
ATOM   3217  CA  ILE A 201     -16.652   5.724  20.203  1.00 86.54           C  
ATOM   3218  HA  ILE A 201     -15.984   4.863  20.218  1.00 86.54           H  
ATOM   3219  C   ILE A 201     -16.354   6.489  18.909  1.00 86.54           C  
ATOM   3220  CB  ILE A 201     -18.112   5.210  20.224  1.00 86.54           C  
ATOM   3221  HB  ILE A 201     -18.243   4.648  21.148  1.00 86.54           H  
ATOM   3222  O   ILE A 201     -15.830   5.914  17.960  1.00 86.54           O  
ATOM   3223  CG1 ILE A 201     -18.448   4.254  19.059  1.00 86.54           C  
ATOM   3224 HG12 ILE A 201     -18.422   4.791  18.110  1.00 86.54           H  
ATOM   3225 HG13 ILE A 201     -19.463   3.883  19.200  1.00 86.54           H  
ATOM   3226  CG2 ILE A 201     -19.154   6.348  20.228  1.00 86.54           C  
ATOM   3227 HG21 ILE A 201     -20.149   5.921  20.355  1.00 86.54           H  
ATOM   3228 HG22 ILE A 201     -18.975   7.048  21.044  1.00 86.54           H  
ATOM   3229 HG23 ILE A 201     -19.146   6.879  19.277  1.00 86.54           H  
ATOM   3230  CD1 ILE A 201     -17.519   3.039  18.965  1.00 86.54           C  
ATOM   3231 HD11 ILE A 201     -17.453   2.542  19.933  1.00 86.54           H  
ATOM   3232 HD12 ILE A 201     -16.524   3.349  18.647  1.00 86.54           H  
ATOM   3233 HD13 ILE A 201     -17.916   2.340  18.229  1.00 86.54           H  
ATOM   3234  N   ARG A 202     -16.612   7.800  18.912  1.00 86.98           N  
ATOM   3235  H   ARG A 202     -17.061   8.183  19.732  1.00 86.98           H  
ATOM   3236  CA  ARG A 202     -16.263   8.708  17.822  1.00 86.98           C  
ATOM   3237  HA  ARG A 202     -16.776   8.397  16.912  1.00 86.98           H  
ATOM   3238  C   ARG A 202     -14.768   8.655  17.497  1.00 86.98           C  
ATOM   3239  CB  ARG A 202     -16.734  10.120  18.193  1.00 86.98           C  
ATOM   3240  HB2 ARG A 202     -17.821  10.126  18.270  1.00 86.98           H  
ATOM   3241  HB3 ARG A 202     -16.306  10.416  19.151  1.00 86.98           H  
ATOM   3242  O   ARG A 202     -14.417   8.393  16.356  1.00 86.98           O  
ATOM   3243  CG  ARG A 202     -16.300  11.117  17.122  1.00 86.98           C  
ATOM   3244  HG2 ARG A 202     -16.667  10.794  16.148  1.00 86.98           H  
ATOM   3245  HG3 ARG A 202     -15.211  11.157  17.083  1.00 86.98           H  
ATOM   3246  CD  ARG A 202     -16.802  12.524  17.408  1.00 86.98           C  
ATOM   3247  HD2 ARG A 202     -17.891  12.547  17.356  1.00 86.98           H  
ATOM   3248  HD3 ARG A 202     -16.468  12.835  18.398  1.00 86.98           H  
ATOM   3249  NE  ARG A 202     -16.229  13.388  16.385  1.00 86.98           N  
ATOM   3250  HE  ARG A 202     -15.763  12.918  15.621  1.00 86.98           H  
ATOM   3251  NH1 ARG A 202     -16.259  15.420  17.451  1.00 86.98           N  
ATOM   3252 HH11 ARG A 202     -16.365  16.415  17.315  1.00 86.98           H  
ATOM   3253 HH12 ARG A 202     -16.813  15.076  18.222  1.00 86.98           H  
ATOM   3254  NH2 ARG A 202     -15.282  15.170  15.466  1.00 86.98           N  
ATOM   3255 HH21 ARG A 202     -14.839  14.466  14.893  1.00 86.98           H  
ATOM   3256 HH22 ARG A 202     -14.848  16.071  15.605  1.00 86.98           H  
ATOM   3257  CZ  ARG A 202     -15.948  14.661  16.449  1.00 86.98           C  
ATOM   3258  N   GLU A 203     -13.907   8.839  18.497  1.00 89.74           N  
ATOM   3259  H   GLU A 203     -14.267   8.931  19.436  1.00 89.74           H  
ATOM   3260  CA  GLU A 203     -12.447   8.815  18.324  1.00 89.74           C  
ATOM   3261  HA  GLU A 203     -12.168   9.534  17.554  1.00 89.74           H  
ATOM   3262  C   GLU A 203     -11.968   7.430  17.862  1.00 89.74           C  
ATOM   3263  CB  GLU A 203     -11.782   9.232  19.653  1.00 89.74           C  
ATOM   3264  HB2 GLU A 203     -12.205  10.190  19.956  1.00 89.74           H  
ATOM   3265  HB3 GLU A 203     -12.025   8.495  20.419  1.00 89.74           H  
ATOM   3266  O   GLU A 203     -11.092   7.334  17.006  1.00 89.74           O  
ATOM   3267  CG  GLU A 203     -10.251   9.380  19.572  1.00 89.74           C  
ATOM   3268  HG2 GLU A 203     -10.010  10.117  18.806  1.00 89.74           H  
ATOM   3269  HG3 GLU A 203      -9.823   8.424  19.267  1.00 89.74           H  
ATOM   3270  CD  GLU A 203      -9.597   9.805  20.906  1.00 89.74           C  
ATOM   3271  OE1 GLU A 203      -8.364   9.649  21.061  1.00 89.74           O  
ATOM   3272  OE2 GLU A 203     -10.291  10.254  21.846  1.00 89.74           O  
ATOM   3273  N   GLN A 204     -12.569   6.348  18.372  1.00 91.12           N  
ATOM   3274  H   GLN A 204     -13.280   6.477  19.078  1.00 91.12           H  
ATOM   3275  CA  GLN A 204     -12.248   4.995  17.908  1.00 91.12           C  
ATOM   3276  HA  GLN A 204     -11.170   4.855  17.988  1.00 91.12           H  
ATOM   3277  C   GLN A 204     -12.606   4.802  16.425  1.00 91.12           C  
ATOM   3278  CB  GLN A 204     -12.935   3.926  18.775  1.00 91.12           C  
ATOM   3279  HB2 GLN A 204     -12.662   2.953  18.365  1.00 91.12           H  
ATOM   3280  HB3 GLN A 204     -14.017   4.036  18.713  1.00 91.12           H  
ATOM   3281  O   GLN A 204     -11.784   4.302  15.661  1.00 91.12           O  
ATOM   3282  CG  GLN A 204     -12.505   3.950  20.249  1.00 91.12           C  
ATOM   3283  HG2 GLN A 204     -11.418   3.902  20.312  1.00 91.12           H  
ATOM   3284  HG3 GLN A 204     -12.829   4.884  20.707  1.00 91.12           H  
ATOM   3285  CD  GLN A 204     -13.074   2.775  21.044  1.00 91.12           C  
ATOM   3286  NE2 GLN A 204     -13.625   3.003  22.213  1.00 91.12           N  
ATOM   3287 HE21 GLN A 204     -13.584   3.932  22.607  1.00 91.12           H  
ATOM   3288 HE22 GLN A 204     -13.666   2.206  22.832  1.00 91.12           H  
ATOM   3289  OE1 GLN A 204     -13.011   1.620  20.654  1.00 91.12           O  
ATOM   3290  N   CYS A 205     -13.796   5.233  15.998  1.00 90.05           N  
ATOM   3291  H   CYS A 205     -14.424   5.665  16.660  1.00 90.05           H  
ATOM   3292  CA  CYS A 205     -14.243   5.095  14.609  1.00 90.05           C  
ATOM   3293  HA  CYS A 205     -14.077   4.068  14.282  1.00 90.05           H  
ATOM   3294  C   CYS A 205     -13.460   5.995  13.645  1.00 90.05           C  
ATOM   3295  CB  CYS A 205     -15.742   5.384  14.516  1.00 90.05           C  
ATOM   3296  HB2 CYS A 205     -16.040   5.337  13.469  1.00 90.05           H  
ATOM   3297  HB3 CYS A 205     -15.947   6.386  14.893  1.00 90.05           H  
ATOM   3298  O   CYS A 205     -13.061   5.527  12.583  1.00 90.05           O  
ATOM   3299  SG  CYS A 205     -16.690   4.153  15.458  1.00 90.05           S  
ATOM   3300  HG  CYS A 205     -16.291   4.567  16.664  1.00 90.05           H  
ATOM   3301  N   GLU A 206     -13.179   7.246  14.025  1.00 89.78           N  
ATOM   3302  H   GLU A 206     -13.556   7.587  14.898  1.00 89.78           H  
ATOM   3303  CA  GLU A 206     -12.329   8.162  13.247  1.00 89.78           C  
ATOM   3304  HA  GLU A 206     -12.792   8.368  12.282  1.00 89.78           H  
ATOM   3305  C   GLU A 206     -10.956   7.526  12.963  1.00 89.78           C  
ATOM   3306  CB  GLU A 206     -12.157   9.494  14.014  1.00 89.78           C  
ATOM   3307  HB2 GLU A 206     -11.914   9.271  15.053  1.00 89.78           H  
ATOM   3308  HB3 GLU A 206     -11.318  10.038  13.580  1.00 89.78           H  
ATOM   3309  O   GLU A 206     -10.479   7.516  11.827  1.00 89.78           O  
ATOM   3310  CG  GLU A 206     -13.398  10.411  13.953  1.00 89.78           C  
ATOM   3311  HG2 GLU A 206     -13.546  10.696  12.911  1.00 89.78           H  
ATOM   3312  HG3 GLU A 206     -14.281   9.852  14.264  1.00 89.78           H  
ATOM   3313  CD  GLU A 206     -13.296  11.698  14.803  1.00 89.78           C  
ATOM   3314  OE1 GLU A 206     -14.209  12.565  14.706  1.00 89.78           O  
ATOM   3315  OE2 GLU A 206     -12.342  11.832  15.599  1.00 89.78           O  
ATOM   3316  N   ASN A 207     -10.341   6.899  13.970  1.00 93.11           N  
ATOM   3317  H   ASN A 207     -10.769   6.914  14.885  1.00 93.11           H  
ATOM   3318  CA  ASN A 207      -9.056   6.227  13.788  1.00 93.11           C  
ATOM   3319  HA  ASN A 207      -8.403   6.894  13.226  1.00 93.11           H  
ATOM   3320  C   ASN A 207      -9.155   4.953  12.937  1.00 93.11           C  
ATOM   3321  CB  ASN A 207      -8.414   5.987  15.160  1.00 93.11           C  
ATOM   3322  HB2 ASN A 207      -7.619   5.246  15.072  1.00 93.11           H  
ATOM   3323  HB3 ASN A 207      -9.150   5.617  15.874  1.00 93.11           H  
ATOM   3324  O   ASN A 207      -8.251   4.680  12.148  1.00 93.11           O  
ATOM   3325  CG  ASN A 207      -7.782   7.269  15.653  1.00 93.11           C  
ATOM   3326  ND2 ASN A 207      -8.403   7.977  16.561  1.00 93.11           N  
ATOM   3327 HD21 ASN A 207      -9.324   7.694  16.863  1.00 93.11           H  
ATOM   3328 HD22 ASN A 207      -7.998   8.860  16.836  1.00 93.11           H  
ATOM   3329  OD1 ASN A 207      -6.739   7.680  15.170  1.00 93.11           O  
ATOM   3330  N   LEU A 208     -10.249   4.194  13.023  1.00 91.82           N  
ATOM   3331  H   LEU A 208     -10.964   4.449  13.689  1.00 91.82           H  
ATOM   3332  CA  LEU A 208     -10.479   3.047  12.136  1.00 91.82           C  
ATOM   3333  HA  LEU A 208      -9.618   2.380  12.181  1.00 91.82           H  
ATOM   3334  C   LEU A 208     -10.629   3.449  10.671  1.00 91.82           C  
ATOM   3335  CB  LEU A 208     -11.734   2.298  12.576  1.00 91.82           C  
ATOM   3336  HB2 LEU A 208     -12.030   1.596  11.796  1.00 91.82           H  
ATOM   3337  HB3 LEU A 208     -12.546   3.013  12.708  1.00 91.82           H  
ATOM   3338  O   LEU A 208     -10.159   2.732   9.793  1.00 91.82           O  
ATOM   3339  CG  LEU A 208     -11.510   1.528  13.871  1.00 91.82           C  
ATOM   3340  HG  LEU A 208     -11.067   2.166  14.635  1.00 91.82           H  
ATOM   3341  CD1 LEU A 208     -12.840   1.015  14.367  1.00 91.82           C  
ATOM   3342 HD11 LEU A 208     -13.292   0.353  13.628  1.00 91.82           H  
ATOM   3343 HD12 LEU A 208     -13.489   1.871  14.553  1.00 91.82           H  
ATOM   3344 HD13 LEU A 208     -12.676   0.476  15.300  1.00 91.82           H  
ATOM   3345  CD2 LEU A 208     -10.618   0.322  13.680  1.00 91.82           C  
ATOM   3346 HD21 LEU A 208     -11.010  -0.331  12.900  1.00 91.82           H  
ATOM   3347 HD22 LEU A 208      -9.600   0.628  13.439  1.00 91.82           H  
ATOM   3348 HD23 LEU A 208     -10.610  -0.202  14.636  1.00 91.82           H  
ATOM   3349  N   ILE A 209     -11.221   4.609  10.394  1.00 90.66           N  
ATOM   3350  H   ILE A 209     -11.634   5.143  11.145  1.00 90.66           H  
ATOM   3351  CA  ILE A 209     -11.269   5.139   9.029  1.00 90.66           C  
ATOM   3352  HA  ILE A 209     -11.655   4.359   8.372  1.00 90.66           H  
ATOM   3353  C   ILE A 209      -9.855   5.468   8.544  1.00 90.66           C  
ATOM   3354  CB  ILE A 209     -12.224   6.341   8.950  1.00 90.66           C  
ATOM   3355  HB  ILE A 209     -11.950   7.060   9.721  1.00 90.66           H  
ATOM   3356  O   ILE A 209      -9.478   5.085   7.437  1.00 90.66           O  
ATOM   3357  CG1 ILE A 209     -13.660   5.840   9.211  1.00 90.66           C  
ATOM   3358 HG12 ILE A 209     -13.978   5.175   8.408  1.00 90.66           H  
ATOM   3359 HG13 ILE A 209     -13.696   5.277  10.144  1.00 90.66           H  
ATOM   3360  CG2 ILE A 209     -12.135   7.046   7.583  1.00 90.66           C  
ATOM   3361 HG21 ILE A 209     -12.822   7.892   7.553  1.00 90.66           H  
ATOM   3362 HG22 ILE A 209     -11.135   7.449   7.421  1.00 90.66           H  
ATOM   3363 HG23 ILE A 209     -12.385   6.352   6.781  1.00 90.66           H  
ATOM   3364  CD1 ILE A 209     -14.653   6.987   9.334  1.00 90.66           C  
ATOM   3365 HD11 ILE A 209     -14.924   7.348   8.342  1.00 90.66           H  
ATOM   3366 HD12 ILE A 209     -14.200   7.789   9.916  1.00 90.66           H  
ATOM   3367 HD13 ILE A 209     -15.554   6.632   9.834  1.00 90.66           H  
ATOM   3368  N   HIS A 210      -9.022   6.096   9.382  1.00 91.88           N  
ATOM   3369  H   HIS A 210      -9.383   6.429  10.265  1.00 91.88           H  
ATOM   3370  CA  HIS A 210      -7.617   6.343   9.040  1.00 91.88           C  
ATOM   3371  HA  HIS A 210      -7.582   6.918   8.114  1.00 91.88           H  
ATOM   3372  C   HIS A 210      -6.829   5.051   8.785  1.00 91.88           C  
ATOM   3373  CB  HIS A 210      -6.936   7.157  10.145  1.00 91.88           C  
ATOM   3374  HB2 HIS A 210      -7.018   6.628  11.094  1.00 91.88           H  
ATOM   3375  HB3 HIS A 210      -5.874   7.235   9.909  1.00 91.88           H  
ATOM   3376  O   HIS A 210      -5.954   5.029   7.911  1.00 91.88           O  
ATOM   3377  CG  HIS A 210      -7.457   8.557  10.327  1.00 91.88           C  
ATOM   3378  CD2 HIS A 210      -8.229   9.292   9.463  1.00 91.88           C  
ATOM   3379  HD2 HIS A 210      -8.625   8.962   8.514  1.00 91.88           H  
ATOM   3380  ND1 HIS A 210      -7.176   9.362  11.404  1.00 91.88           N  
ATOM   3381  HD1 HIS A 210      -6.675   9.083  12.235  1.00 91.88           H  
ATOM   3382  CE1 HIS A 210      -7.765  10.550  11.197  1.00 91.88           C  
ATOM   3383  HE1 HIS A 210      -7.749  11.379  11.890  1.00 91.88           H  
ATOM   3384  NE2 HIS A 210      -8.392  10.566  10.013  1.00 91.88           N  
ATOM   3385  N   LEU A 211      -7.164   3.965   9.491  1.00 93.08           N  
ATOM   3386  H   LEU A 211      -7.872   4.068  10.204  1.00 93.08           H  
ATOM   3387  CA  LEU A 211      -6.552   2.650   9.314  1.00 93.08           C  
ATOM   3388  HA  LEU A 211      -5.479   2.773   9.461  1.00 93.08           H  
ATOM   3389  C   LEU A 211      -6.739   2.095   7.893  1.00 93.08           C  
ATOM   3390  CB  LEU A 211      -7.086   1.702  10.406  1.00 93.08           C  
ATOM   3391  HB2 LEU A 211      -8.164   1.593  10.287  1.00 93.08           H  
ATOM   3392  HB3 LEU A 211      -6.896   2.153  11.380  1.00 93.08           H  
ATOM   3393  O   LEU A 211      -5.870   1.357   7.424  1.00 93.08           O  
ATOM   3394  CG  LEU A 211      -6.503   0.285  10.398  1.00 93.08           C  
ATOM   3395  HG  LEU A 211      -6.746  -0.175   9.440  1.00 93.08           H  
ATOM   3396  CD1 LEU A 211      -4.987   0.268  10.557  1.00 93.08           C  
ATOM   3397 HD11 LEU A 211      -4.639  -0.765  10.537  1.00 93.08           H  
ATOM   3398 HD12 LEU A 211      -4.524   0.792   9.720  1.00 93.08           H  
ATOM   3399 HD13 LEU A 211      -4.712   0.746  11.497  1.00 93.08           H  
ATOM   3400  CD2 LEU A 211      -7.145  -0.568  11.492  1.00 93.08           C  
ATOM   3401 HD21 LEU A 211      -8.225  -0.598  11.347  1.00 93.08           H  
ATOM   3402 HD22 LEU A 211      -6.761  -1.587  11.447  1.00 93.08           H  
ATOM   3403 HD23 LEU A 211      -6.932  -0.142  12.472  1.00 93.08           H  
ATOM   3404  N   PHE A 212      -7.773   2.515   7.150  1.00 91.00           N  
ATOM   3405  H   PHE A 212      -8.469   3.117   7.566  1.00 91.00           H  
ATOM   3406  CA  PHE A 212      -7.941   2.122   5.746  1.00 91.00           C  
ATOM   3407  HA  PHE A 212      -7.938   1.032   5.728  1.00 91.00           H  
ATOM   3408  C   PHE A 212      -6.768   2.526   4.843  1.00 91.00           C  
ATOM   3409  CB  PHE A 212      -9.297   2.572   5.188  1.00 91.00           C  
ATOM   3410  HB2 PHE A 212      -9.370   3.657   5.263  1.00 91.00           H  
ATOM   3411  HB3 PHE A 212      -9.332   2.319   4.128  1.00 91.00           H  
ATOM   3412  O   PHE A 212      -6.480   1.839   3.863  1.00 91.00           O  
ATOM   3413  CG  PHE A 212     -10.502   1.919   5.848  1.00 91.00           C  
ATOM   3414  CD1 PHE A 212     -10.554   0.522   6.025  1.00 91.00           C  
ATOM   3415  HD1 PHE A 212      -9.749  -0.107   5.675  1.00 91.00           H  
ATOM   3416  CD2 PHE A 212     -11.595   2.703   6.262  1.00 91.00           C  
ATOM   3417  HD2 PHE A 212     -11.575   3.773   6.117  1.00 91.00           H  
ATOM   3418  CE1 PHE A 212     -11.657  -0.080   6.650  1.00 91.00           C  
ATOM   3419  HE1 PHE A 212     -11.673  -1.149   6.801  1.00 91.00           H  
ATOM   3420  CE2 PHE A 212     -12.711   2.100   6.870  1.00 91.00           C  
ATOM   3421  HE2 PHE A 212     -13.542   2.708   7.194  1.00 91.00           H  
ATOM   3422  CZ  PHE A 212     -12.739   0.709   7.072  1.00 91.00           C  
ATOM   3423  HZ  PHE A 212     -13.590   0.247   7.552  1.00 91.00           H  
ATOM   3424  N   THR A 213      -5.974   3.525   5.241  1.00 92.10           N  
ATOM   3425  H   THR A 213      -6.240   4.034   6.072  1.00 92.10           H  
ATOM   3426  CA  THR A 213      -4.711   3.881   4.569  1.00 92.10           C  
ATOM   3427  HA  THR A 213      -4.947   4.208   3.557  1.00 92.10           H  
ATOM   3428  C   THR A 213      -3.739   2.695   4.465  1.00 92.10           C  
ATOM   3429  CB  THR A 213      -4.017   5.038   5.303  1.00 92.10           C  
ATOM   3430  HB  THR A 213      -3.649   4.691   6.268  1.00 92.10           H  
ATOM   3431  O   THR A 213      -2.988   2.575   3.487  1.00 92.10           O  
ATOM   3432  CG2 THR A 213      -2.851   5.603   4.490  1.00 92.10           C  
ATOM   3433 HG21 THR A 213      -3.171   5.789   3.465  1.00 92.10           H  
ATOM   3434 HG22 THR A 213      -2.519   6.544   4.928  1.00 92.10           H  
ATOM   3435 HG23 THR A 213      -2.017   4.901   4.497  1.00 92.10           H  
ATOM   3436  OG1 THR A 213      -4.913   6.099   5.522  1.00 92.10           O  
ATOM   3437  HG1 THR A 213      -5.366   5.909   6.347  1.00 92.10           H  
ATOM   3438  N   LEU A 214      -3.769   1.769   5.433  1.00 92.05           N  
ATOM   3439  H   LEU A 214      -4.442   1.872   6.179  1.00 92.05           H  
ATOM   3440  CA  LEU A 214      -2.965   0.548   5.401  1.00 92.05           C  
ATOM   3441  HA  LEU A 214      -1.931   0.845   5.228  1.00 92.05           H  
ATOM   3442  C   LEU A 214      -3.381  -0.388   4.258  1.00 92.05           C  
ATOM   3443  CB  LEU A 214      -3.057  -0.160   6.765  1.00 92.05           C  
ATOM   3444  HB2 LEU A 214      -2.830   0.561   7.551  1.00 92.05           H  
ATOM   3445  HB3 LEU A 214      -4.084  -0.495   6.912  1.00 92.05           H  
ATOM   3446  O   LEU A 214      -2.504  -1.035   3.683  1.00 92.05           O  
ATOM   3447  CG  LEU A 214      -2.127  -1.379   6.929  1.00 92.05           C  
ATOM   3448  HG  LEU A 214      -2.389  -2.141   6.194  1.00 92.05           H  
ATOM   3449  CD1 LEU A 214      -0.643  -1.022   6.768  1.00 92.05           C  
ATOM   3450 HD11 LEU A 214      -0.448  -0.714   5.741  1.00 92.05           H  
ATOM   3451 HD12 LEU A 214      -0.383  -0.217   7.455  1.00 92.05           H  
ATOM   3452 HD13 LEU A 214      -0.036  -1.900   6.987  1.00 92.05           H  
ATOM   3453  CD2 LEU A 214      -2.295  -1.982   8.322  1.00 92.05           C  
ATOM   3454 HD21 LEU A 214      -3.343  -2.233   8.490  1.00 92.05           H  
ATOM   3455 HD22 LEU A 214      -1.985  -1.267   9.084  1.00 92.05           H  
ATOM   3456 HD23 LEU A 214      -1.703  -2.893   8.413  1.00 92.05           H  
ATOM   3457  N   PHE A 215      -4.659  -0.406   3.867  1.00 89.37           N  
ATOM   3458  H   PHE A 215      -5.308   0.204   4.344  1.00 89.37           H  
ATOM   3459  CA  PHE A 215      -5.231  -1.317   2.861  1.00 89.37           C  
ATOM   3460  HA  PHE A 215      -4.536  -2.142   2.703  1.00 89.37           H  
ATOM   3461  C   PHE A 215      -5.449  -0.686   1.491  1.00 89.37           C  
ATOM   3462  CB  PHE A 215      -6.549  -1.927   3.359  1.00 89.37           C  
ATOM   3463  HB2 PHE A 215      -6.823  -2.764   2.717  1.00 89.37           H  
ATOM   3464  HB3 PHE A 215      -7.335  -1.176   3.285  1.00 89.37           H  
ATOM   3465  O   PHE A 215      -5.675  -1.428   0.546  1.00 89.37           O  
ATOM   3466  CG  PHE A 215      -6.448  -2.404   4.783  1.00 89.37           C  
ATOM   3467  CD1 PHE A 215      -5.669  -3.517   5.106  1.00 89.37           C  
ATOM   3468  HD1 PHE A 215      -5.347  -4.184   4.320  1.00 89.37           H  
ATOM   3469  CD2 PHE A 215      -7.030  -1.654   5.802  1.00 89.37           C  
ATOM   3470  HD2 PHE A 215      -7.730  -0.872   5.548  1.00 89.37           H  
ATOM   3471  CE1 PHE A 215      -5.303  -3.757   6.436  1.00 89.37           C  
ATOM   3472  HE1 PHE A 215      -4.649  -4.584   6.667  1.00 89.37           H  
ATOM   3473  CE2 PHE A 215      -6.716  -1.920   7.135  1.00 89.37           C  
ATOM   3474  HE2 PHE A 215      -7.214  -1.353   7.908  1.00 89.37           H  
ATOM   3475  CZ  PHE A 215      -5.785  -2.922   7.452  1.00 89.37           C  
ATOM   3476  HZ  PHE A 215      -5.518  -3.110   8.482  1.00 89.37           H  
ATOM   3477  N   ASN A 216      -5.335   0.640   1.365  1.00 88.50           N  
ATOM   3478  H   ASN A 216      -5.374   1.194   2.209  1.00 88.50           H  
ATOM   3479  CA  ASN A 216      -5.517   1.324   0.085  1.00 88.50           C  
ATOM   3480  HA  ASN A 216      -6.568   1.246  -0.195  1.00 88.50           H  
ATOM   3481  C   ASN A 216      -4.694   0.677  -1.035  1.00 88.50           C  
ATOM   3482  CB  ASN A 216      -5.148   2.814   0.219  1.00 88.50           C  
ATOM   3483  HB2 ASN A 216      -4.206   2.916   0.756  1.00 88.50           H  
ATOM   3484  HB3 ASN A 216      -5.022   3.235  -0.778  1.00 88.50           H  
ATOM   3485  O   ASN A 216      -3.489   0.415  -0.855  1.00 88.50           O  
ATOM   3486  CG  ASN A 216      -6.215   3.638   0.914  1.00 88.50           C  
ATOM   3487  ND2 ASN A 216      -5.933   4.884   1.211  1.00 88.50           N  
ATOM   3488 HD21 ASN A 216      -6.684   5.393   1.656  1.00 88.50           H  
ATOM   3489 HD22 ASN A 216      -5.060   5.306   0.931  1.00 88.50           H  
ATOM   3490  OD1 ASN A 216      -7.309   3.196   1.198  1.00 88.50           O  
ATOM   3491  N   LEU A 217      -5.360   0.488  -2.176  1.00 88.74           N  
ATOM   3492  H   LEU A 217      -6.354   0.671  -2.192  1.00 88.74           H  
ATOM   3493  CA  LEU A 217      -4.760   0.102  -3.442  1.00 88.74           C  
ATOM   3494  HA  LEU A 217      -4.342  -0.899  -3.334  1.00 88.74           H  
ATOM   3495  C   LEU A 217      -3.647   1.088  -3.812  1.00 88.74           C  
ATOM   3496  CB  LEU A 217      -5.867   0.086  -4.514  1.00 88.74           C  
ATOM   3497  HB2 LEU A 217      -6.716  -0.489  -4.144  1.00 88.74           H  
ATOM   3498  HB3 LEU A 217      -6.210   1.109  -4.668  1.00 88.74           H  
ATOM   3499  O   LEU A 217      -3.772   2.303  -3.636  1.00 88.74           O  
ATOM   3500  CG  LEU A 217      -5.448  -0.509  -5.867  1.00 88.74           C  
ATOM   3501  HG  LEU A 217      -4.473  -0.108  -6.145  1.00 88.74           H  
ATOM   3502  CD1 LEU A 217      -5.373  -2.033  -5.807  1.00 88.74           C  
ATOM   3503 HD11 LEU A 217      -5.010  -2.426  -6.757  1.00 88.74           H  
ATOM   3504 HD12 LEU A 217      -4.718  -2.351  -4.996  1.00 88.74           H  
ATOM   3505 HD13 LEU A 217      -6.367  -2.442  -5.623  1.00 88.74           H  
ATOM   3506  CD2 LEU A 217      -6.433  -0.125  -6.965  1.00 88.74           C  
ATOM   3507 HD21 LEU A 217      -7.429  -0.483  -6.704  1.00 88.74           H  
ATOM   3508 HD22 LEU A 217      -6.130  -0.571  -7.913  1.00 88.74           H  
ATOM   3509 HD23 LEU A 217      -6.468   0.959  -7.072  1.00 88.74           H  
ATOM   3510  N   GLY A 218      -2.546   0.566  -4.342  1.00 89.46           N  
ATOM   3511  H   GLY A 218      -2.504  -0.436  -4.467  1.00 89.46           H  
ATOM   3512  CA  GLY A 218      -1.443   1.387  -4.819  1.00 89.46           C  
ATOM   3513  HA2 GLY A 218      -1.832   2.348  -5.157  1.00 89.46           H  
ATOM   3514  HA3 GLY A 218      -1.002   0.911  -5.695  1.00 89.46           H  
ATOM   3515  C   GLY A 218      -0.351   1.636  -3.776  1.00 89.46           C  
ATOM   3516  O   GLY A 218       0.063   0.740  -3.026  1.00 89.46           O  
ATOM   3517  N   ALA A 219       0.199   2.852  -3.803  1.00 89.04           N  
ATOM   3518  H   ALA A 219      -0.203   3.530  -4.435  1.00 89.04           H  
ATOM   3519  CA  ALA A 219       1.389   3.223  -3.052  1.00 89.04           C  
ATOM   3520  HA  ALA A 219       2.161   2.493  -3.294  1.00 89.04           H  
ATOM   3521  C   ALA A 219       1.123   3.239  -1.533  1.00 89.04           C  
ATOM   3522  CB  ALA A 219       1.911   4.578  -3.537  1.00 89.04           C  
ATOM   3523  HB1 ALA A 219       2.083   4.552  -4.613  1.00 89.04           H  
ATOM   3524  HB2 ALA A 219       2.846   4.815  -3.029  1.00 89.04           H  
ATOM   3525  HB3 ALA A 219       1.178   5.354  -3.316  1.00 89.04           H  
ATOM   3526  O   ALA A 219       0.242   3.958  -1.064  1.00 89.04           O  
ATOM   3527  N   PRO A 220       1.920   2.515  -0.730  1.00 91.00           N  
ATOM   3528  CA  PRO A 220       1.836   2.584   0.723  1.00 91.00           C  
ATOM   3529  HA  PRO A 220       0.826   2.299   1.021  1.00 91.00           H  
ATOM   3530  C   PRO A 220       2.143   3.998   1.240  1.00 91.00           C  
ATOM   3531  CB  PRO A 220       2.830   1.533   1.238  1.00 91.00           C  
ATOM   3532  HB2 PRO A 220       2.465   1.030   2.133  1.00 91.00           H  
ATOM   3533  HB3 PRO A 220       3.805   1.985   1.421  1.00 91.00           H  
ATOM   3534  O   PRO A 220       3.191   4.574   0.923  1.00 91.00           O  
ATOM   3535  CG  PRO A 220       2.967   0.570   0.058  1.00 91.00           C  
ATOM   3536  HG2 PRO A 220       2.147  -0.148   0.060  1.00 91.00           H  
ATOM   3537  HG3 PRO A 220       3.931   0.063   0.026  1.00 91.00           H  
ATOM   3538  CD  PRO A 220       2.844   1.479  -1.146  1.00 91.00           C  
ATOM   3539  HD2 PRO A 220       2.467   0.901  -1.990  1.00 91.00           H  
ATOM   3540  HD3 PRO A 220       3.811   1.922  -1.385  1.00 91.00           H  
ATOM   3541  N   ALA A 221       1.262   4.528   2.086  1.00 92.64           N  
ATOM   3542  H   ALA A 221       0.417   4.016   2.297  1.00 92.64           H  
ATOM   3543  CA  ALA A 221       1.420   5.813   2.758  1.00 92.64           C  
ATOM   3544  HA  ALA A 221       2.322   6.305   2.393  1.00 92.64           H  
ATOM   3545  C   ALA A 221       1.583   5.617   4.271  1.00 92.64           C  
ATOM   3546  CB  ALA A 221       0.237   6.715   2.400  1.00 92.64           C  
ATOM   3547  HB1 ALA A 221       0.193   6.863   1.321  1.00 92.64           H  
ATOM   3548  HB2 ALA A 221      -0.695   6.256   2.732  1.00 92.64           H  
ATOM   3549  HB3 ALA A 221       0.342   7.684   2.890  1.00 92.64           H  
ATOM   3550  O   ALA A 221       1.108   4.630   4.832  1.00 92.64           O  
ATOM   3551  N   ALA A 222       2.302   6.542   4.908  1.00 94.93           N  
ATOM   3552  H   ALA A 222       2.537   7.387   4.408  1.00 94.93           H  
ATOM   3553  CA  ALA A 222       2.341   6.616   6.362  1.00 94.93           C  
ATOM   3554  HA  ALA A 222       2.338   5.605   6.768  1.00 94.93           H  
ATOM   3555  C   ALA A 222       1.082   7.336   6.854  1.00 94.93           C  
ATOM   3556  CB  ALA A 222       3.626   7.321   6.813  1.00 94.93           C  
ATOM   3557  HB1 ALA A 222       3.667   7.330   7.902  1.00 94.93           H  
ATOM   3558  HB2 ALA A 222       4.498   6.788   6.433  1.00 94.93           H  
ATOM   3559  HB3 ALA A 222       3.634   8.350   6.451  1.00 94.93           H  
ATOM   3560  O   ALA A 222       0.581   8.228   6.167  1.00 94.93           O  
ATOM   3561  N   PHE A 223       0.590   6.962   8.029  1.00 95.33           N  
ATOM   3562  H   PHE A 223       1.059   6.238   8.554  1.00 95.33           H  
ATOM   3563  CA  PHE A 223      -0.592   7.569   8.634  1.00 95.33           C  
ATOM   3564  HA  PHE A 223      -0.649   8.613   8.328  1.00 95.33           H  
ATOM   3565  C   PHE A 223      -0.491   7.548  10.157  1.00 95.33           C  
ATOM   3566  CB  PHE A 223      -1.868   6.867   8.136  1.00 95.33           C  
ATOM   3567  HB2 PHE A 223      -2.734   7.416   8.506  1.00 95.33           H  
ATOM   3568  HB3 PHE A 223      -1.898   6.934   7.049  1.00 95.33           H  
ATOM   3569  O   PHE A 223       0.286   6.784  10.734  1.00 95.33           O  
ATOM   3570  CG  PHE A 223      -2.007   5.411   8.537  1.00 95.33           C  
ATOM   3571  CD1 PHE A 223      -1.304   4.411   7.837  1.00 95.33           C  
ATOM   3572  HD1 PHE A 223      -0.665   4.678   7.008  1.00 95.33           H  
ATOM   3573  CD2 PHE A 223      -2.857   5.050   9.600  1.00 95.33           C  
ATOM   3574  HD2 PHE A 223      -3.423   5.804  10.127  1.00 95.33           H  
ATOM   3575  CE1 PHE A 223      -1.430   3.063   8.213  1.00 95.33           C  
ATOM   3576  HE1 PHE A 223      -0.884   2.301   7.677  1.00 95.33           H  
ATOM   3577  CE2 PHE A 223      -2.987   3.701   9.970  1.00 95.33           C  
ATOM   3578  HE2 PHE A 223      -3.655   3.422  10.771  1.00 95.33           H  
ATOM   3579  CZ  PHE A 223      -2.265   2.710   9.287  1.00 95.33           C  
ATOM   3580  HZ  PHE A 223      -2.361   1.677   9.587  1.00 95.33           H  
ATOM   3581  N   SER A 224      -1.274   8.405  10.803  1.00 95.84           N  
ATOM   3582  H   SER A 224      -1.905   8.988  10.272  1.00 95.84           H  
ATOM   3583  CA  SER A 224      -1.435   8.408  12.254  1.00 95.84           C  
ATOM   3584  HA  SER A 224      -0.551   7.978  12.725  1.00 95.84           H  
ATOM   3585  C   SER A 224      -2.639   7.554  12.634  1.00 95.84           C  
ATOM   3586  CB  SER A 224      -1.590   9.836  12.777  1.00 95.84           C  
ATOM   3587  HB2 SER A 224      -1.746   9.817  13.856  1.00 95.84           H  
ATOM   3588  HB3 SER A 224      -2.452  10.306  12.304  1.00 95.84           H  
ATOM   3589  O   SER A 224      -3.701   7.663  12.022  1.00 95.84           O  
ATOM   3590  OG  SER A 224      -0.419  10.580  12.480  1.00 95.84           O  
ATOM   3591  HG  SER A 224       0.265  10.309  13.096  1.00 95.84           H  
ATOM   3592  N   TYR A 225      -2.457   6.708  13.639  1.00 95.79           N  
ATOM   3593  H   TYR A 225      -1.550   6.667  14.080  1.00 95.79           H  
ATOM   3594  CA  TYR A 225      -3.480   5.845  14.206  1.00 95.79           C  
ATOM   3595  HA  TYR A 225      -4.465   6.159  13.859  1.00 95.79           H  
ATOM   3596  C   TYR A 225      -3.429   5.987  15.725  1.00 95.79           C  
ATOM   3597  CB  TYR A 225      -3.226   4.410  13.740  1.00 95.79           C  
ATOM   3598  HB2 TYR A 225      -3.158   4.412  12.652  1.00 95.79           H  
ATOM   3599  HB3 TYR A 225      -2.266   4.067  14.126  1.00 95.79           H  
ATOM   3600  O   TYR A 225      -2.497   5.510  16.373  1.00 95.79           O  
ATOM   3601  CG  TYR A 225      -4.317   3.447  14.146  1.00 95.79           C  
ATOM   3602  CD1 TYR A 225      -4.049   2.429  15.079  1.00 95.79           C  
ATOM   3603  HD1 TYR A 225      -3.059   2.345  15.503  1.00 95.79           H  
ATOM   3604  CD2 TYR A 225      -5.609   3.585  13.608  1.00 95.79           C  
ATOM   3605  HD2 TYR A 225      -5.822   4.367  12.893  1.00 95.79           H  
ATOM   3606  CE1 TYR A 225      -5.071   1.545  15.471  1.00 95.79           C  
ATOM   3607  HE1 TYR A 225      -4.875   0.774  16.202  1.00 95.79           H  
ATOM   3608  CE2 TYR A 225      -6.630   2.704  14.005  1.00 95.79           C  
ATOM   3609  HE2 TYR A 225      -7.630   2.787  13.603  1.00 95.79           H  
ATOM   3610  OH  TYR A 225      -7.361   0.834  15.281  1.00 95.79           O  
ATOM   3611  HH  TYR A 225      -7.054   0.115  15.838  1.00 95.79           H  
ATOM   3612  CZ  TYR A 225      -6.363   1.679  14.924  1.00 95.79           C  
ATOM   3613  N   PHE A 226      -4.401   6.711  16.273  1.00 95.34           N  
ATOM   3614  H   PHE A 226      -5.133   7.053  15.667  1.00 95.34           H  
ATOM   3615  CA  PHE A 226      -4.357   7.290  17.613  1.00 95.34           C  
ATOM   3616  HA  PHE A 226      -5.199   7.978  17.698  1.00 95.34           H  
ATOM   3617  C   PHE A 226      -3.099   8.157  17.797  1.00 95.34           C  
ATOM   3618  CB  PHE A 226      -4.574   6.195  18.675  1.00 95.34           C  
ATOM   3619  HB2 PHE A 226      -3.762   5.469  18.639  1.00 95.34           H  
ATOM   3620  HB3 PHE A 226      -4.547   6.654  19.663  1.00 95.34           H  
ATOM   3621  O   PHE A 226      -2.817   9.038  16.984  1.00 95.34           O  
ATOM   3622  CG  PHE A 226      -5.896   5.470  18.547  1.00 95.34           C  
ATOM   3623  CD1 PHE A 226      -7.054   6.035  19.111  1.00 95.34           C  
ATOM   3624  HD1 PHE A 226      -7.001   6.985  19.622  1.00 95.34           H  
ATOM   3625  CD2 PHE A 226      -5.974   4.236  17.874  1.00 95.34           C  
ATOM   3626  HD2 PHE A 226      -5.087   3.806  17.433  1.00 95.34           H  
ATOM   3627  CE1 PHE A 226      -8.286   5.364  19.016  1.00 95.34           C  
ATOM   3628  HE1 PHE A 226      -9.171   5.801  19.453  1.00 95.34           H  
ATOM   3629  CE2 PHE A 226      -7.206   3.565  17.784  1.00 95.34           C  
ATOM   3630  HE2 PHE A 226      -7.270   2.615  17.275  1.00 95.34           H  
ATOM   3631  CZ  PHE A 226      -8.359   4.125  18.358  1.00 95.34           C  
ATOM   3632  HZ  PHE A 226      -9.301   3.601  18.287  1.00 95.34           H  
ATOM   3633  N   ASP A 227      -2.330   7.910  18.850  1.00 94.54           N  
ATOM   3634  H   ASP A 227      -2.563   7.130  19.448  1.00 94.54           H  
ATOM   3635  CA  ASP A 227      -1.049   8.550  19.153  1.00 94.54           C  
ATOM   3636  HA  ASP A 227      -1.081   9.582  18.805  1.00 94.54           H  
ATOM   3637  C   ASP A 227       0.151   7.871  18.460  1.00 94.54           C  
ATOM   3638  CB  ASP A 227      -0.885   8.566  20.680  1.00 94.54           C  
ATOM   3639  HB2 ASP A 227      -0.008   9.163  20.931  1.00 94.54           H  
ATOM   3640  HB3 ASP A 227      -1.754   9.051  21.126  1.00 94.54           H  
ATOM   3641  O   ASP A 227       1.302   8.252  18.678  1.00 94.54           O  
ATOM   3642  CG  ASP A 227      -0.729   7.165  21.290  1.00 94.54           C  
ATOM   3643  OD1 ASP A 227      -1.014   6.164  20.583  1.00 94.54           O  
ATOM   3644  OD2 ASP A 227      -0.310   7.107  22.465  1.00 94.54           O  
ATOM   3645  N   THR A 228      -0.102   6.869  17.612  1.00 96.32           N  
ATOM   3646  H   THR A 228      -1.066   6.605  17.468  1.00 96.32           H  
ATOM   3647  CA  THR A 228       0.930   6.035  16.995  1.00 96.32           C  
ATOM   3648  HA  THR A 228       1.884   6.241  17.480  1.00 96.32           H  
ATOM   3649  C   THR A 228       1.077   6.340  15.504  1.00 96.32           C  
ATOM   3650  CB  THR A 228       0.623   4.552  17.244  1.00 96.32           C  
ATOM   3651  HB  THR A 228      -0.336   4.289  16.798  1.00 96.32           H  
ATOM   3652  O   THR A 228       0.118   6.294  14.734  1.00 96.32           O  
ATOM   3653  CG2 THR A 228       1.708   3.633  16.676  1.00 96.32           C  
ATOM   3654 HG21 THR A 228       1.747   3.723  15.590  1.00 96.32           H  
ATOM   3655 HG22 THR A 228       1.467   2.601  16.931  1.00 96.32           H  
ATOM   3656 HG23 THR A 228       2.676   3.893  17.105  1.00 96.32           H  
ATOM   3657  OG1 THR A 228       0.584   4.288  18.629  1.00 96.32           O  
ATOM   3658  HG1 THR A 228       0.031   4.936  19.072  1.00 96.32           H  
ATOM   3659  N   THR A 229       2.306   6.598  15.053  1.00 96.44           N  
ATOM   3660  H   THR A 229       3.056   6.688  15.723  1.00 96.44           H  
ATOM   3661  CA  THR A 229       2.618   6.712  13.619  1.00 96.44           C  
ATOM   3662  HA  THR A 229       1.761   7.149  13.106  1.00 96.44           H  
ATOM   3663  C   THR A 229       2.877   5.332  13.021  1.00 96.44           C  
ATOM   3664  CB  THR A 229       3.809   7.643  13.367  1.00 96.44           C  
ATOM   3665  HB  THR A 229       4.690   7.260  13.882  1.00 96.44           H  
ATOM   3666  O   THR A 229       3.764   4.599  13.469  1.00 96.44           O  
ATOM   3667  CG2 THR A 229       4.124   7.817  11.880  1.00 96.44           C  
ATOM   3668 HG21 THR A 229       4.906   8.566  11.753  1.00 96.44           H  
ATOM   3669 HG22 THR A 229       3.228   8.134  11.345  1.00 96.44           H  
ATOM   3670 HG23 THR A 229       4.483   6.878  11.460  1.00 96.44           H  
ATOM   3671  OG1 THR A 229       3.504   8.926  13.863  1.00 96.44           O  
ATOM   3672  HG1 THR A 229       4.319   9.433  13.898  1.00 96.44           H  
ATOM   3673  N   ILE A 230       2.132   4.993  11.971  1.00 96.45           N  
ATOM   3674  H   ILE A 230       1.418   5.635  11.659  1.00 96.45           H  
ATOM   3675  CA  ILE A 230       2.327   3.778  11.184  1.00 96.45           C  
ATOM   3676  HA  ILE A 230       2.935   3.076  11.755  1.00 96.45           H  
ATOM   3677  C   ILE A 230       3.099   4.140   9.915  1.00 96.45           C  
ATOM   3678  CB  ILE A 230       0.979   3.086  10.892  1.00 96.45           C  
ATOM   3679  HB  ILE A 230       0.397   3.739  10.241  1.00 96.45           H  
ATOM   3680  O   ILE A 230       2.586   4.809   9.017  1.00 96.45           O  
ATOM   3681  CG1 ILE A 230       0.130   2.839  12.162  1.00 96.45           C  
ATOM   3682 HG12 ILE A 230      -0.808   2.367  11.868  1.00 96.45           H  
ATOM   3683 HG13 ILE A 230      -0.132   3.798  12.609  1.00 96.45           H  
ATOM   3684  CG2 ILE A 230       1.230   1.760  10.148  1.00 96.45           C  
ATOM   3685 HG21 ILE A 230       1.645   1.963   9.160  1.00 96.45           H  
ATOM   3686 HG22 ILE A 230       0.287   1.227  10.025  1.00 96.45           H  
ATOM   3687 HG23 ILE A 230       1.924   1.136  10.711  1.00 96.45           H  
ATOM   3688  CD1 ILE A 230       0.788   1.966  13.239  1.00 96.45           C  
ATOM   3689 HD11 ILE A 230       0.113   1.879  14.090  1.00 96.45           H  
ATOM   3690 HD12 ILE A 230       0.984   0.966  12.849  1.00 96.45           H  
ATOM   3691 HD13 ILE A 230       1.722   2.414  13.578  1.00 96.45           H  
ATOM   3692  N   ASP A 231       4.354   3.699   9.843  1.00 94.95           N  
ATOM   3693  H   ASP A 231       4.743   3.221  10.643  1.00 94.95           H  
ATOM   3694  CA  ASP A 231       5.225   3.951   8.696  1.00 94.95           C  
ATOM   3695  HA  ASP A 231       5.208   5.020   8.484  1.00 94.95           H  
ATOM   3696  C   ASP A 231       4.754   3.199   7.447  1.00 94.95           C  
ATOM   3697  CB  ASP A 231       6.670   3.550   9.016  1.00 94.95           C  
ATOM   3698  HB2 ASP A 231       6.696   2.496   9.293  1.00 94.95           H  
ATOM   3699  HB3 ASP A 231       7.279   3.677   8.121  1.00 94.95           H  
ATOM   3700  O   ASP A 231       4.236   2.083   7.514  1.00 94.95           O  
ATOM   3701  CG  ASP A 231       7.273   4.399  10.129  1.00 94.95           C  
ATOM   3702  OD1 ASP A 231       7.263   5.637   9.955  1.00 94.95           O  
ATOM   3703  OD2 ASP A 231       7.740   3.787  11.118  1.00 94.95           O  
ATOM   3704  N   ARG A 232       5.013   3.759   6.262  1.00 92.53           N  
ATOM   3705  H   ARG A 232       5.442   4.674   6.256  1.00 92.53           H  
ATOM   3706  CA  ARG A 232       4.744   3.047   5.006  1.00 92.53           C  
ATOM   3707  HA  ARG A 232       3.711   2.704   5.055  1.00 92.53           H  
ATOM   3708  C   ARG A 232       5.636   1.806   4.866  1.00 92.53           C  
ATOM   3709  CB  ARG A 232       4.859   3.980   3.795  1.00 92.53           C  
ATOM   3710  HB2 ARG A 232       4.139   4.791   3.906  1.00 92.53           H  
ATOM   3711  HB3 ARG A 232       4.591   3.412   2.903  1.00 92.53           H  
ATOM   3712  O   ARG A 232       6.862   1.899   4.924  1.00 92.53           O  
ATOM   3713  CG  ARG A 232       6.251   4.586   3.586  1.00 92.53           C  
ATOM   3714  HG2 ARG A 232       7.003   3.806   3.474  1.00 92.53           H  
ATOM   3715  HG3 ARG A 232       6.504   5.213   4.440  1.00 92.53           H  
ATOM   3716  CD  ARG A 232       6.274   5.421   2.312  1.00 92.53           C  
ATOM   3717  HD2 ARG A 232       6.106   4.768   1.456  1.00 92.53           H  
ATOM   3718  HD3 ARG A 232       5.468   6.154   2.356  1.00 92.53           H  
ATOM   3719  NE  ARG A 232       7.569   6.110   2.193  1.00 92.53           N  
ATOM   3720  HE  ARG A 232       8.167   6.058   3.006  1.00 92.53           H  
ATOM   3721  NH1 ARG A 232       7.137   7.130   0.189  1.00 92.53           N  
ATOM   3722 HH11 ARG A 232       6.274   6.610   0.124  1.00 92.53           H  
ATOM   3723 HH12 ARG A 232       7.364   7.783  -0.548  1.00 92.53           H  
ATOM   3724  NH2 ARG A 232       8.991   7.652   1.331  1.00 92.53           N  
ATOM   3725 HH21 ARG A 232       9.419   7.728   2.242  1.00 92.53           H  
ATOM   3726 HH22 ARG A 232       9.097   8.430   0.696  1.00 92.53           H  
ATOM   3727  CZ  ARG A 232       7.892   6.954   1.235  1.00 92.53           C  
ATOM   3728  N   LYS A 233       5.040   0.651   4.562  1.00 91.95           N  
ATOM   3729  H   LYS A 233       4.031   0.618   4.582  1.00 91.95           H  
ATOM   3730  CA  LYS A 233       5.786  -0.553   4.164  1.00 91.95           C  
ATOM   3731  HA  LYS A 233       6.753  -0.543   4.667  1.00 91.95           H  
ATOM   3732  C   LYS A 233       6.024  -0.547   2.656  1.00 91.95           C  
ATOM   3733  CB  LYS A 233       5.023  -1.811   4.606  1.00 91.95           C  
ATOM   3734  HB2 LYS A 233       4.059  -1.842   4.099  1.00 91.95           H  
ATOM   3735  HB3 LYS A 233       4.832  -1.766   5.678  1.00 91.95           H  
ATOM   3736  O   LYS A 233       5.091  -0.777   1.900  1.00 91.95           O  
ATOM   3737  CG  LYS A 233       5.789  -3.106   4.280  1.00 91.95           C  
ATOM   3738  HG2 LYS A 233       6.148  -3.096   3.251  1.00 91.95           H  
ATOM   3739  HG3 LYS A 233       5.086  -3.935   4.371  1.00 91.95           H  
ATOM   3740  CD  LYS A 233       6.963  -3.343   5.241  1.00 91.95           C  
ATOM   3741  HD2 LYS A 233       7.645  -2.492   5.221  1.00 91.95           H  
ATOM   3742  HD3 LYS A 233       6.561  -3.446   6.249  1.00 91.95           H  
ATOM   3743  CE  LYS A 233       7.741  -4.610   4.870  1.00 91.95           C  
ATOM   3744  HE2 LYS A 233       7.029  -5.413   4.678  1.00 91.95           H  
ATOM   3745  HE3 LYS A 233       8.287  -4.429   3.944  1.00 91.95           H  
ATOM   3746  NZ  LYS A 233       8.664  -5.012   5.963  1.00 91.95           N  
ATOM   3747  HZ1 LYS A 233       8.146  -5.198   6.810  1.00 91.95           H  
ATOM   3748  HZ2 LYS A 233       9.330  -4.283   6.174  1.00 91.95           H  
ATOM   3749  HZ3 LYS A 233       9.163  -5.858   5.726  1.00 91.95           H  
ATOM   3750  N   ARG A 234       7.258  -0.301   2.212  1.00 90.02           N  
ATOM   3751  H   ARG A 234       7.979  -0.126   2.897  1.00 90.02           H  
ATOM   3752  CA  ARG A 234       7.629  -0.383   0.786  1.00 90.02           C  
ATOM   3753  HA  ARG A 234       6.833   0.059   0.186  1.00 90.02           H  
ATOM   3754  C   ARG A 234       7.776  -1.836   0.328  1.00 90.02           C  
ATOM   3755  CB  ARG A 234       8.926   0.389   0.519  1.00 90.02           C  
ATOM   3756  HB2 ARG A 234       9.705   0.025   1.188  1.00 90.02           H  
ATOM   3757  HB3 ARG A 234       9.239   0.192  -0.507  1.00 90.02           H  
ATOM   3758  O   ARG A 234       8.318  -2.658   1.065  1.00 90.02           O  
ATOM   3759  CG  ARG A 234       8.767   1.906   0.681  1.00 90.02           C  
ATOM   3760  HG2 ARG A 234       8.405   2.150   1.680  1.00 90.02           H  
ATOM   3761  HG3 ARG A 234       8.064   2.276  -0.066  1.00 90.02           H  
ATOM   3762  CD  ARG A 234      10.137   2.546   0.460  1.00 90.02           C  
ATOM   3763  HD2 ARG A 234      10.565   2.138  -0.456  1.00 90.02           H  
ATOM   3764  HD3 ARG A 234      10.796   2.252   1.277  1.00 90.02           H  
ATOM   3765  NE  ARG A 234      10.072   4.018   0.402  1.00 90.02           N  
ATOM   3766  HE  ARG A 234       9.719   4.489   1.223  1.00 90.02           H  
ATOM   3767  NH1 ARG A 234      11.020   4.257  -1.689  1.00 90.02           N  
ATOM   3768 HH11 ARG A 234      10.768   3.313  -1.945  1.00 90.02           H  
ATOM   3769 HH12 ARG A 234      11.340   4.820  -2.464  1.00 90.02           H  
ATOM   3770  NH2 ARG A 234      10.674   6.048  -0.439  1.00 90.02           N  
ATOM   3771 HH21 ARG A 234      11.123   6.562  -1.184  1.00 90.02           H  
ATOM   3772 HH22 ARG A 234      10.387   6.495   0.420  1.00 90.02           H  
ATOM   3773  CZ  ARG A 234      10.580   4.756  -0.573  1.00 90.02           C  
ATOM   3774  N   TYR A 235       7.354  -2.120  -0.902  1.00 90.61           N  
ATOM   3775  H   TYR A 235       6.947  -1.385  -1.462  1.00 90.61           H  
ATOM   3776  CA  TYR A 235       7.459  -3.438  -1.535  1.00 90.61           C  
ATOM   3777  HA  TYR A 235       7.682  -4.195  -0.783  1.00 90.61           H  
ATOM   3778  C   TYR A 235       8.614  -3.428  -2.541  1.00 90.61           C  
ATOM   3779  CB  TYR A 235       6.128  -3.829  -2.187  1.00 90.61           C  
ATOM   3780  HB2 TYR A 235       6.297  -4.754  -2.739  1.00 90.61           H  
ATOM   3781  HB3 TYR A 235       5.844  -3.060  -2.904  1.00 90.61           H  
ATOM   3782  O   TYR A 235       8.417  -3.312  -3.746  1.00 90.61           O  
ATOM   3783  CG  TYR A 235       4.968  -4.054  -1.239  1.00 90.61           C  
ATOM   3784  CD1 TYR A 235       4.488  -5.361  -1.030  1.00 90.61           C  
ATOM   3785  HD1 TYR A 235       4.931  -6.192  -1.559  1.00 90.61           H  
ATOM   3786  CD2 TYR A 235       4.354  -2.968  -0.584  1.00 90.61           C  
ATOM   3787  HD2 TYR A 235       4.694  -1.961  -0.777  1.00 90.61           H  
ATOM   3788  CE1 TYR A 235       3.419  -5.584  -0.145  1.00 90.61           C  
ATOM   3789  HE1 TYR A 235       3.033  -6.581   0.007  1.00 90.61           H  
ATOM   3790  CE2 TYR A 235       3.300  -3.189   0.321  1.00 90.61           C  
ATOM   3791  HE2 TYR A 235       2.857  -2.357   0.849  1.00 90.61           H  
ATOM   3792  OH  TYR A 235       1.833  -4.739   1.427  1.00 90.61           O  
ATOM   3793  HH  TYR A 235       1.455  -3.926   1.771  1.00 90.61           H  
ATOM   3794  CZ  TYR A 235       2.834  -4.502   0.542  1.00 90.61           C  
ATOM   3795  N   THR A 236       9.843  -3.491  -2.031  1.00 89.47           N  
ATOM   3796  H   THR A 236       9.959  -3.546  -1.029  1.00 89.47           H  
ATOM   3797  CA  THR A 236      11.072  -3.407  -2.845  1.00 89.47           C  
ATOM   3798  HA  THR A 236      10.898  -2.761  -3.706  1.00 89.47           H  
ATOM   3799  C   THR A 236      11.533  -4.755  -3.398  1.00 89.47           C  
ATOM   3800  CB  THR A 236      12.213  -2.798  -2.023  1.00 89.47           C  
ATOM   3801  HB  THR A 236      13.135  -2.831  -2.603  1.00 89.47           H  
ATOM   3802  O   THR A 236      12.414  -4.808  -4.253  1.00 89.47           O  
ATOM   3803  CG2 THR A 236      11.938  -1.351  -1.619  1.00 89.47           C  
ATOM   3804 HG21 THR A 236      11.767  -0.750  -2.512  1.00 89.47           H  
ATOM   3805 HG22 THR A 236      11.059  -1.296  -0.976  1.00 89.47           H  
ATOM   3806 HG23 THR A 236      12.801  -0.947  -1.090  1.00 89.47           H  
ATOM   3807  OG1 THR A 236      12.385  -3.527  -0.823  1.00 89.47           O  
ATOM   3808  HG1 THR A 236      13.254  -3.301  -0.482  1.00 89.47           H  
ATOM   3809  N   TYR A 237      10.969  -5.866  -2.917  1.00 89.01           N  
ATOM   3810  H   TYR A 237      10.209  -5.775  -2.258  1.00 89.01           H  
ATOM   3811  CA  TYR A 237      11.295  -7.198  -3.415  1.00 89.01           C  
ATOM   3812  HA  TYR A 237      12.342  -7.211  -3.718  1.00 89.01           H  
ATOM   3813  C   TYR A 237      10.465  -7.515  -4.662  1.00 89.01           C  
ATOM   3814  CB  TYR A 237      11.136  -8.237  -2.296  1.00 89.01           C  
ATOM   3815  HB2 TYR A 237      11.741  -7.931  -1.443  1.00 89.01           H  
ATOM   3816  HB3 TYR A 237      10.096  -8.261  -1.973  1.00 89.01           H  
ATOM   3817  O   TYR A 237       9.514  -8.277  -4.604  1.00 89.01           O  
ATOM   3818  CG  TYR A 237      11.572  -9.628  -2.718  1.00 89.01           C  
ATOM   3819  CD1 TYR A 237      10.609 -10.620  -2.978  1.00 89.01           C  
ATOM   3820  HD1 TYR A 237       9.560 -10.375  -2.899  1.00 89.01           H  
ATOM   3821  CD2 TYR A 237      12.941  -9.917  -2.890  1.00 89.01           C  
ATOM   3822  HD2 TYR A 237      13.677  -9.153  -2.692  1.00 89.01           H  
ATOM   3823  CE1 TYR A 237      11.008 -11.903  -3.397  1.00 89.01           C  
ATOM   3824  HE1 TYR A 237      10.278 -12.666  -3.621  1.00 89.01           H  
ATOM   3825  CE2 TYR A 237      13.346 -11.201  -3.303  1.00 89.01           C  
ATOM   3826  HE2 TYR A 237      14.395 -11.430  -3.417  1.00 89.01           H  
ATOM   3827  OH  TYR A 237      12.752 -13.436  -3.962  1.00 89.01           O  
ATOM   3828  HH  TYR A 237      13.701 -13.578  -3.968  1.00 89.01           H  
ATOM   3829  CZ  TYR A 237      12.376 -12.198  -3.554  1.00 89.01           C  
ATOM   3830  N   THR A 238      10.828  -6.944  -5.809  1.00 87.69           N  
ATOM   3831  H   THR A 238      11.583  -6.272  -5.809  1.00 87.69           H  
ATOM   3832  CA  THR A 238      10.080  -7.129  -7.066  1.00 87.69           C  
ATOM   3833  HA  THR A 238       9.027  -6.923  -6.874  1.00 87.69           H  
ATOM   3834  C   THR A 238      10.141  -8.551  -7.621  1.00 87.69           C  
ATOM   3835  CB  THR A 238      10.549  -6.139  -8.139  1.00 87.69           C  
ATOM   3836  HB  THR A 238      10.055  -6.362  -9.085  1.00 87.69           H  
ATOM   3837  O   THR A 238       9.282  -8.934  -8.402  1.00 87.69           O  
ATOM   3838  CG2 THR A 238      10.224  -4.702  -7.739  1.00 87.69           C  
ATOM   3839 HG21 THR A 238      10.787  -4.405  -6.854  1.00 87.69           H  
ATOM   3840 HG22 THR A 238      10.465  -4.032  -8.564  1.00 87.69           H  
ATOM   3841 HG23 THR A 238       9.156  -4.602  -7.544  1.00 87.69           H  
ATOM   3842  OG1 THR A 238      11.949  -6.218  -8.302  1.00 87.69           O  
ATOM   3843  HG1 THR A 238      12.200  -5.486  -8.870  1.00 87.69           H  
ATOM   3844  N   LYS A 239      11.107  -9.372  -7.193  1.00 88.59           N  
ATOM   3845  H   LYS A 239      11.763  -8.995  -6.524  1.00 88.59           H  
ATOM   3846  CA  LYS A 239      11.291 -10.743  -7.697  1.00 88.59           C  
ATOM   3847  HA  LYS A 239      11.349 -10.704  -8.784  1.00 88.59           H  
ATOM   3848  C   LYS A 239      10.128 -11.690  -7.393  1.00 88.59           C  
ATOM   3849  CB  LYS A 239      12.592 -11.341  -7.155  1.00 88.59           C  
ATOM   3850  HB2 LYS A 239      12.641 -12.391  -7.443  1.00 88.59           H  
ATOM   3851  HB3 LYS A 239      12.588 -11.279  -6.067  1.00 88.59           H  
ATOM   3852  O   LYS A 239      10.014 -12.705  -8.064  1.00 88.59           O  
ATOM   3853  CG  LYS A 239      13.822 -10.620  -7.709  1.00 88.59           C  
ATOM   3854  HG2 LYS A 239      13.827  -9.584  -7.370  1.00 88.59           H  
ATOM   3855  HG3 LYS A 239      13.788 -10.638  -8.798  1.00 88.59           H  
ATOM   3856  CD  LYS A 239      15.097 -11.317  -7.231  1.00 88.59           C  
ATOM   3857  HD2 LYS A 239      15.136 -11.290  -6.142  1.00 88.59           H  
ATOM   3858  HD3 LYS A 239      15.085 -12.352  -7.571  1.00 88.59           H  
ATOM   3859  CE  LYS A 239      16.300 -10.584  -7.825  1.00 88.59           C  
ATOM   3860  HE2 LYS A 239      16.194 -10.580  -8.910  1.00 88.59           H  
ATOM   3861  HE3 LYS A 239      16.278  -9.547  -7.491  1.00 88.59           H  
ATOM   3862  NZ  LYS A 239      17.572 -11.233  -7.436  1.00 88.59           N  
ATOM   3863  HZ1 LYS A 239      17.684 -11.216  -6.433  1.00 88.59           H  
ATOM   3864  HZ2 LYS A 239      18.345 -10.747  -7.869  1.00 88.59           H  
ATOM   3865  HZ3 LYS A 239      17.571 -12.191  -7.758  1.00 88.59           H  
ATOM   3866  N   GLU A 240       9.277 -11.369  -6.419  1.00 88.99           N  
ATOM   3867  H   GLU A 240       9.393 -10.489  -5.937  1.00 88.99           H  
ATOM   3868  CA  GLU A 240       8.109 -12.197  -6.088  1.00 88.99           C  
ATOM   3869  HA  GLU A 240       8.447 -13.214  -5.887  1.00 88.99           H  
ATOM   3870  C   GLU A 240       7.110 -12.316  -7.241  1.00 88.99           C  
ATOM   3871  CB  GLU A 240       7.427 -11.675  -4.812  1.00 88.99           C  
ATOM   3872  HB2 GLU A 240       8.154 -11.713  -4.001  1.00 88.99           H  
ATOM   3873  HB3 GLU A 240       6.626 -12.364  -4.543  1.00 88.99           H  
ATOM   3874  O   GLU A 240       6.465 -13.347  -7.377  1.00 88.99           O  
ATOM   3875  CG  GLU A 240       6.859 -10.244  -4.893  1.00 88.99           C  
ATOM   3876  HG2 GLU A 240       7.624  -9.584  -5.303  1.00 88.99           H  
ATOM   3877  HG3 GLU A 240       6.017 -10.207  -5.584  1.00 88.99           H  
ATOM   3878  CD  GLU A 240       6.408  -9.738  -3.510  1.00 88.99           C  
ATOM   3879  OE1 GLU A 240       6.701  -8.599  -3.095  1.00 88.99           O  
ATOM   3880  OE2 GLU A 240       5.782 -10.504  -2.747  1.00 88.99           O  
ATOM   3881  N   VAL A 241       7.024 -11.306  -8.112  1.00 89.73           N  
ATOM   3882  H   VAL A 241       7.598 -10.484  -7.988  1.00 89.73           H  
ATOM   3883  CA  VAL A 241       6.085 -11.345  -9.243  1.00 89.73           C  
ATOM   3884  HA  VAL A 241       5.153 -11.784  -8.888  1.00 89.73           H  
ATOM   3885  C   VAL A 241       6.573 -12.213 -10.389  1.00 89.73           C  
ATOM   3886  CB  VAL A 241       5.741  -9.952  -9.781  1.00 89.73           C  
ATOM   3887  HB  VAL A 241       4.846 -10.034 -10.398  1.00 89.73           H  
ATOM   3888  O   VAL A 241       5.806 -12.504 -11.297  1.00 89.73           O  
ATOM   3889  CG1 VAL A 241       5.424  -9.002  -8.638  1.00 89.73           C  
ATOM   3890 HG11 VAL A 241       4.934  -8.117  -9.043  1.00 89.73           H  
ATOM   3891 HG12 VAL A 241       4.757  -9.508  -7.940  1.00 89.73           H  
ATOM   3892 HG13 VAL A 241       6.346  -8.717  -8.131  1.00 89.73           H  
ATOM   3893  CG2 VAL A 241       6.851  -9.345 -10.638  1.00 89.73           C  
ATOM   3894 HG21 VAL A 241       6.646  -8.289 -10.814  1.00 89.73           H  
ATOM   3895 HG22 VAL A 241       6.856  -9.863 -11.596  1.00 89.73           H  
ATOM   3896 HG23 VAL A 241       7.829  -9.470 -10.173  1.00 89.73           H  
ATOM   3897  N   LEU A 242       7.853 -12.597 -10.383  1.00 89.50           N  
ATOM   3898  H   LEU A 242       8.420 -12.406  -9.569  1.00 89.50           H  
ATOM   3899  CA  LEU A 242       8.404 -13.390 -11.469  1.00 89.50           C  
ATOM   3900  HA  LEU A 242       8.195 -12.884 -12.412  1.00 89.50           H  
ATOM   3901  C   LEU A 242       7.659 -14.721 -11.525  1.00 89.50           C  
ATOM   3902  CB  LEU A 242       9.924 -13.549 -11.304  1.00 89.50           C  
ATOM   3903  HB2 LEU A 242      10.119 -14.058 -10.360  1.00 89.50           H  
ATOM   3904  HB3 LEU A 242      10.294 -14.189 -12.105  1.00 89.50           H  
ATOM   3905  O   LEU A 242       7.187 -15.089 -12.587  1.00 89.50           O  
ATOM   3906  CG  LEU A 242      10.705 -12.222 -11.336  1.00 89.50           C  
ATOM   3907  HG  LEU A 242      10.325 -11.558 -10.560  1.00 89.50           H  
ATOM   3908  CD1 LEU A 242      12.178 -12.504 -11.039  1.00 89.50           C  
ATOM   3909 HD11 LEU A 242      12.267 -12.890 -10.024  1.00 89.50           H  
ATOM   3910 HD12 LEU A 242      12.764 -11.591 -11.141  1.00 89.50           H  
ATOM   3911 HD13 LEU A 242      12.550 -13.258 -11.732  1.00 89.50           H  
ATOM   3912  CD2 LEU A 242      10.608 -11.479 -12.670  1.00 89.50           C  
ATOM   3913 HD21 LEU A 242      11.011 -12.089 -13.478  1.00 89.50           H  
ATOM   3914 HD22 LEU A 242       9.570 -11.228 -12.885  1.00 89.50           H  
ATOM   3915 HD23 LEU A 242      11.176 -10.550 -12.610  1.00 89.50           H  
ATOM   3916  N   ASP A 243       7.463 -15.395 -10.396  1.00 88.51           N  
ATOM   3917  H   ASP A 243       7.785 -14.994  -9.526  1.00 88.51           H  
ATOM   3918  CA  ASP A 243       6.772 -16.691 -10.332  1.00 88.51           C  
ATOM   3919  HA  ASP A 243       6.794 -17.149 -11.320  1.00 88.51           H  
ATOM   3920  C   ASP A 243       5.273 -16.581 -10.005  1.00 88.51           C  
ATOM   3921  CB  ASP A 243       7.556 -17.631  -9.404  1.00 88.51           C  
ATOM   3922  HB2 ASP A 243       7.077 -18.609  -9.390  1.00 88.51           H  
ATOM   3923  HB3 ASP A 243       7.551 -17.225  -8.392  1.00 88.51           H  
ATOM   3924  O   ASP A 243       4.632 -17.587  -9.718  1.00 88.51           O  
ATOM   3925  CG  ASP A 243       9.001 -17.808  -9.889  1.00 88.51           C  
ATOM   3926  OD1 ASP A 243       9.199 -17.920 -11.131  1.00 88.51           O  
ATOM   3927  OD2 ASP A 243       9.914 -17.785  -9.033  1.00 88.51           O  
ATOM   3928  N   ALA A 244       4.724 -15.366 -10.068  1.00 90.63           N  
ATOM   3929  H   ALA A 244       5.290 -14.607 -10.419  1.00 90.63           H  
ATOM   3930  CA  ALA A 244       3.313 -15.078  -9.845  1.00 90.63           C  
ATOM   3931  HA  ALA A 244       2.924 -15.749  -9.080  1.00 90.63           H  
ATOM   3932  C   ALA A 244       2.475 -15.283 -11.117  1.00 90.63           C  
ATOM   3933  CB  ALA A 244       3.213 -13.643  -9.318  1.00 90.63           C  
ATOM   3934  HB1 ALA A 244       3.608 -12.952 -10.063  1.00 90.63           H  
ATOM   3935  HB2 ALA A 244       2.172 -13.375  -9.139  1.00 90.63           H  
ATOM   3936  HB3 ALA A 244       3.771 -13.555  -8.385  1.00 90.63           H  
ATOM   3937  O   ALA A 244       2.996 -15.309 -12.235  1.00 90.63           O  
ATOM   3938  N   GLU A 245       1.158 -15.381 -10.947  1.00 91.02           N  
ATOM   3939  H   GLU A 245       0.775 -15.294 -10.017  1.00 91.02           H  
ATOM   3940  CA  GLU A 245       0.217 -15.398 -12.064  1.00 91.02           C  
ATOM   3941  HA  GLU A 245       0.668 -15.947 -12.891  1.00 91.02           H  
ATOM   3942  C   GLU A 245      -0.051 -13.964 -12.532  1.00 91.02           C  
ATOM   3943  CB  GLU A 245      -1.047 -16.164 -11.659  1.00 91.02           C  
ATOM   3944  HB2 GLU A 245      -1.537 -15.652 -10.830  1.00 91.02           H  
ATOM   3945  HB3 GLU A 245      -0.733 -17.152 -11.323  1.00 91.02           H  
ATOM   3946  O   GLU A 245      -0.426 -13.094 -11.744  1.00 91.02           O  
ATOM   3947  CG  GLU A 245      -2.041 -16.321 -12.819  1.00 91.02           C  
ATOM   3948  HG2 GLU A 245      -2.460 -15.344 -13.058  1.00 91.02           H  
ATOM   3949  HG3 GLU A 245      -1.494 -16.673 -13.694  1.00 91.02           H  
ATOM   3950  CD  GLU A 245      -3.181 -17.312 -12.518  1.00 91.02           C  
ATOM   3951  OE1 GLU A 245      -4.035 -17.478 -13.418  1.00 91.02           O  
ATOM   3952  OE2 GLU A 245      -3.152 -17.961 -11.447  1.00 91.02           O  
ATOM   3953  N   PHE A 246       0.186 -13.688 -13.815  1.00 88.47           N  
ATOM   3954  H   PHE A 246       0.448 -14.442 -14.434  1.00 88.47           H  
ATOM   3955  CA  PHE A 246      -0.084 -12.376 -14.394  1.00 88.47           C  
ATOM   3956  HA  PHE A 246       0.185 -11.612 -13.665  1.00 88.47           H  
ATOM   3957  C   PHE A 246      -1.579 -12.242 -14.694  1.00 88.47           C  
ATOM   3958  CB  PHE A 246       0.775 -12.158 -15.649  1.00 88.47           C  
ATOM   3959  HB2 PHE A 246       0.633 -13.012 -16.311  1.00 88.47           H  
ATOM   3960  HB3 PHE A 246       1.826 -12.136 -15.361  1.00 88.47           H  
ATOM   3961  O   PHE A 246      -2.108 -12.930 -15.567  1.00 88.47           O  
ATOM   3962  CG  PHE A 246       0.453 -10.888 -16.422  1.00 88.47           C  
ATOM   3963  CD1 PHE A 246       0.325 -10.934 -17.824  1.00 88.47           C  
ATOM   3964  HD1 PHE A 246       0.493 -11.862 -18.350  1.00 88.47           H  
ATOM   3965  CD2 PHE A 246       0.199  -9.678 -15.746  1.00 88.47           C  
ATOM   3966  HD2 PHE A 246       0.262  -9.624 -14.669  1.00 88.47           H  
ATOM   3967  CE1 PHE A 246      -0.047  -9.785 -18.545  1.00 88.47           C  
ATOM   3968  HE1 PHE A 246      -0.152  -9.829 -19.619  1.00 88.47           H  
ATOM   3969  CE2 PHE A 246      -0.243  -8.556 -16.465  1.00 88.47           C  
ATOM   3970  HE2 PHE A 246      -0.599  -7.682 -15.939  1.00 88.47           H  
ATOM   3971  CZ  PHE A 246      -0.342  -8.595 -17.863  1.00 88.47           C  
ATOM   3972  HZ  PHE A 246      -0.699  -7.733 -18.407  1.00 88.47           H  
ATOM   3973  N   ILE A 247      -2.248 -11.319 -14.003  1.00 85.67           N  
ATOM   3974  H   ILE A 247      -1.751 -10.745 -13.338  1.00 85.67           H  
ATOM   3975  CA  ILE A 247      -3.653 -11.010 -14.245  1.00 85.67           C  
ATOM   3976  HA  ILE A 247      -4.151 -11.909 -14.606  1.00 85.67           H  
ATOM   3977  C   ILE A 247      -3.729  -9.955 -15.345  1.00 85.67           C  
ATOM   3978  CB  ILE A 247      -4.375 -10.589 -12.950  1.00 85.67           C  
ATOM   3979  HB  ILE A 247      -3.873  -9.718 -12.528  1.00 85.67           H  
ATOM   3980  O   ILE A 247      -3.611  -8.749 -15.103  1.00 85.67           O  
ATOM   3981  CG1 ILE A 247      -4.340 -11.727 -11.911  1.00 85.67           C  
ATOM   3982 HG12 ILE A 247      -4.870 -12.593 -12.308  1.00 85.67           H  
ATOM   3983 HG13 ILE A 247      -3.308 -12.024 -11.723  1.00 85.67           H  
ATOM   3984  CG2 ILE A 247      -5.828 -10.211 -13.295  1.00 85.67           C  
ATOM   3985 HG21 ILE A 247      -6.386  -9.939 -12.399  1.00 85.67           H  
ATOM   3986 HG22 ILE A 247      -6.323 -11.043 -13.795  1.00 85.67           H  
ATOM   3987 HG23 ILE A 247      -5.837  -9.331 -13.939  1.00 85.67           H  
ATOM   3988  CD1 ILE A 247      -4.956 -11.349 -10.559  1.00 85.67           C  
ATOM   3989 HD11 ILE A 247      -4.363 -10.572 -10.078  1.00 85.67           H  
ATOM   3990 HD12 ILE A 247      -4.980 -12.244  -9.936  1.00 85.67           H  
ATOM   3991 HD13 ILE A 247      -5.992 -11.024 -10.655  1.00 85.67           H  
ATOM   3992  N   ASN A 248      -3.968 -10.419 -16.568  1.00 76.26           N  
ATOM   3993  H   ASN A 248      -3.985 -11.419 -16.707  1.00 76.26           H  
ATOM   3994  CA  ASN A 248      -4.273  -9.545 -17.690  1.00 76.26           C  
ATOM   3995  HA  ASN A 248      -3.709  -8.621 -17.567  1.00 76.26           H  
ATOM   3996  C   ASN A 248      -5.765  -9.177 -17.677  1.00 76.26           C  
ATOM   3997  CB  ASN A 248      -3.807 -10.195 -18.999  1.00 76.26           C  
ATOM   3998  HB2 ASN A 248      -4.451 -11.042 -19.239  1.00 76.26           H  
ATOM   3999  HB3 ASN A 248      -2.785 -10.558 -18.889  1.00 76.26           H  
ATOM   4000  O   ASN A 248      -6.579  -9.759 -18.392  1.00 76.26           O  
ATOM   4001  CG  ASN A 248      -3.831  -9.200 -20.146  1.00 76.26           C  
ATOM   4002  ND2 ASN A 248      -3.910  -9.674 -21.364  1.00 76.26           N  
ATOM   4003 HD21 ASN A 248      -4.129 -10.651 -21.499  1.00 76.26           H  
ATOM   4004 HD22 ASN A 248      -4.064  -8.995 -22.096  1.00 76.26           H  
ATOM   4005  OD1 ASN A 248      -3.747  -7.993 -19.971  1.00 76.26           O  
ATOM   4006  N   GLN A 249      -6.139  -8.238 -16.811  1.00 64.22           N  
ATOM   4007  H   GLN A 249      -5.432  -7.820 -16.222  1.00 64.22           H  
ATOM   4008  CA  GLN A 249      -7.474  -7.649 -16.839  1.00 64.22           C  
ATOM   4009  HA  GLN A 249      -8.182  -8.375 -17.239  1.00 64.22           H  
ATOM   4010  C   GLN A 249      -7.481  -6.456 -17.788  1.00 64.22           C  
ATOM   4011  CB  GLN A 249      -7.945  -7.287 -15.425  1.00 64.22           C  
ATOM   4012  HB2 GLN A 249      -8.705  -6.508 -15.482  1.00 64.22           H  
ATOM   4013  HB3 GLN A 249      -7.104  -6.912 -14.840  1.00 64.22           H  
ATOM   4014  O   GLN A 249      -6.679  -5.527 -17.661  1.00 64.22           O  
ATOM   4015  CG  GLN A 249      -8.563  -8.517 -14.744  1.00 64.22           C  
ATOM   4016  HG2 GLN A 249      -9.494  -8.771 -15.251  1.00 64.22           H  
ATOM   4017  HG3 GLN A 249      -7.898  -9.374 -14.848  1.00 64.22           H  
ATOM   4018  CD  GLN A 249      -8.878  -8.293 -13.269  1.00 64.22           C  
ATOM   4019  NE2 GLN A 249      -9.043  -9.346 -12.499  1.00 64.22           N  
ATOM   4020 HE21 GLN A 249      -8.928 -10.277 -12.873  1.00 64.22           H  
ATOM   4021 HE22 GLN A 249      -9.228  -9.158 -11.524  1.00 64.22           H  
ATOM   4022  OE1 GLN A 249      -8.991  -7.182 -12.778  1.00 64.22           O  
ATOM   4023  N   SER A 250      -8.423  -6.468 -18.730  1.00 56.50           N  
ATOM   4024  H   SER A 250      -9.036  -7.268 -18.796  1.00 56.50           H  
ATOM   4025  CA  SER A 250      -8.727  -5.281 -19.520  1.00 56.50           C  
ATOM   4026  HA  SER A 250      -7.829  -4.996 -20.068  1.00 56.50           H  
ATOM   4027  C   SER A 250      -9.128  -4.127 -18.592  1.00 56.50           C  
ATOM   4028  CB  SER A 250      -9.836  -5.585 -20.533  1.00 56.50           C  
ATOM   4029  HB2 SER A 250      -9.563  -6.464 -21.117  1.00 56.50           H  
ATOM   4030  HB3 SER A 250      -9.948  -4.740 -21.212  1.00 56.50           H  
ATOM   4031  O   SER A 250      -9.601  -4.336 -17.473  1.00 56.50           O  
ATOM   4032  OG  SER A 250     -11.063  -5.811 -19.862  1.00 56.50           O  
ATOM   4033  HG  SER A 250     -11.125  -6.757 -19.709  1.00 56.50           H  
ATOM   4034  N   VAL A 251      -9.030  -2.887 -19.079  1.00 50.50           N  
ATOM   4035  H   VAL A 251      -8.607  -2.770 -19.988  1.00 50.50           H  
ATOM   4036  CA  VAL A 251      -9.512  -1.690 -18.355  1.00 50.50           C  
ATOM   4037  HA  VAL A 251      -8.939  -1.590 -17.433  1.00 50.50           H  
ATOM   4038  C   VAL A 251     -10.994  -1.822 -17.950  1.00 50.50           C  
ATOM   4039  CB  VAL A 251      -9.293  -0.426 -19.218  1.00 50.50           C  
ATOM   4040  HB  VAL A 251      -9.902  -0.504 -20.118  1.00 50.50           H  
ATOM   4041  O   VAL A 251     -11.452  -1.146 -17.034  1.00 50.50           O  
ATOM   4042  CG1 VAL A 251      -9.668   0.877 -18.496  1.00 50.50           C  
ATOM   4043 HG11 VAL A 251      -9.408   1.738 -19.111  1.00 50.50           H  
ATOM   4044 HG12 VAL A 251      -9.142   0.938 -17.543  1.00 50.50           H  
ATOM   4045 HG13 VAL A 251     -10.742   0.912 -18.313  1.00 50.50           H  
ATOM   4046  CG2 VAL A 251      -7.823  -0.287 -19.648  1.00 50.50           C  
ATOM   4047 HG21 VAL A 251      -7.684   0.633 -20.215  1.00 50.50           H  
ATOM   4048 HG22 VAL A 251      -7.528  -1.119 -20.287  1.00 50.50           H  
ATOM   4049 HG23 VAL A 251      -7.180  -0.268 -18.768  1.00 50.50           H  
ATOM   4050  N   THR A 252     -11.747  -2.710 -18.610  1.00 56.45           N  
ATOM   4051  H   THR A 252     -11.290  -3.305 -19.285  1.00 56.45           H  
ATOM   4052  CA  THR A 252     -13.158  -2.983 -18.308  1.00 56.45           C  
ATOM   4053  HA  THR A 252     -13.621  -2.046 -17.999  1.00 56.45           H  
ATOM   4054  C   THR A 252     -13.379  -3.955 -17.142  1.00 56.45           C  
ATOM   4055  CB  THR A 252     -13.917  -3.462 -19.557  1.00 56.45           C  
ATOM   4056  HB  THR A 252     -14.982  -3.437 -19.322  1.00 56.45           H  
ATOM   4057  O   THR A 252     -14.521  -4.151 -16.737  1.00 56.45           O  
ATOM   4058  CG2 THR A 252     -13.693  -2.563 -20.775  1.00 56.45           C  
ATOM   4059 HG21 THR A 252     -12.665  -2.643 -21.127  1.00 56.45           H  
ATOM   4060 HG22 THR A 252     -13.915  -1.528 -20.515  1.00 56.45           H  
ATOM   4061 HG23 THR A 252     -14.361  -2.881 -21.576  1.00 56.45           H  
ATOM   4062  OG1 THR A 252     -13.597  -4.785 -19.920  1.00 56.45           O  
ATOM   4063  HG1 THR A 252     -12.657  -4.901 -20.075  1.00 56.45           H  
ATOM   4064  N   GLY A 253     -12.323  -4.565 -16.590  1.00 49.88           N  
ATOM   4065  H   GLY A 253     -11.400  -4.356 -16.945  1.00 49.88           H  
ATOM   4066  CA  GLY A 253     -12.412  -5.549 -15.504  1.00 49.88           C  
ATOM   4067  HA2 GLY A 253     -13.079  -5.172 -14.729  1.00 49.88           H  
ATOM   4068  HA3 GLY A 253     -11.421  -5.682 -15.070  1.00 49.88           H  
ATOM   4069  C   GLY A 253     -12.922  -6.929 -15.939  1.00 49.88           C  
ATOM   4070  O   GLY A 253     -13.066  -7.823 -15.107  1.00 49.88           O  
ATOM   4071  N   LEU A 254     -13.186  -7.128 -17.233  1.00 43.87           N  
ATOM   4072  H   LEU A 254     -13.062  -6.353 -17.869  1.00 43.87           H  
ATOM   4073  CA  LEU A 254     -13.478  -8.439 -17.800  1.00 43.87           C  
ATOM   4074  HA  LEU A 254     -14.052  -9.021 -17.078  1.00 43.87           H  
ATOM   4075  C   LEU A 254     -12.157  -9.179 -18.047  1.00 43.87           C  
ATOM   4076  CB  LEU A 254     -14.319  -8.276 -19.081  1.00 43.87           C  
ATOM   4077  HB2 LEU A 254     -14.460  -9.256 -19.536  1.00 43.87           H  
ATOM   4078  HB3 LEU A 254     -13.754  -7.666 -19.786  1.00 43.87           H  
ATOM   4079  O   LEU A 254     -11.226  -8.601 -18.619  1.00 43.87           O  
ATOM   4080  CG  LEU A 254     -15.700  -7.625 -18.852  1.00 43.87           C  
ATOM   4081  HG  LEU A 254     -15.580  -6.673 -18.335  1.00 43.87           H  
ATOM   4082  CD1 LEU A 254     -16.379  -7.346 -20.193  1.00 43.87           C  
ATOM   4083 HD11 LEU A 254     -16.524  -8.278 -20.740  1.00 43.87           H  
ATOM   4084 HD12 LEU A 254     -15.746  -6.682 -20.781  1.00 43.87           H  
ATOM   4085 HD13 LEU A 254     -17.340  -6.859 -20.028  1.00 43.87           H  
ATOM   4086  CD2 LEU A 254     -16.632  -8.520 -18.027  1.00 43.87           C  
ATOM   4087 HD21 LEU A 254     -16.232  -8.639 -17.020  1.00 43.87           H  
ATOM   4088 HD22 LEU A 254     -16.729  -9.496 -18.502  1.00 43.87           H  
ATOM   4089 HD23 LEU A 254     -17.613  -8.052 -17.949  1.00 43.87           H  
ATOM   4090  N   TYR A 255     -12.090 -10.444 -17.617  1.00 40.73           N  
ATOM   4091  H   TYR A 255     -12.889 -10.830 -17.133  1.00 40.73           H  
ATOM   4092  CA  TYR A 255     -11.056 -11.378 -18.062  1.00 40.73           C  
ATOM   4093  HA  TYR A 255     -10.069 -11.006 -17.789  1.00 40.73           H  
ATOM   4094  C   TYR A 255     -11.144 -11.471 -19.586  1.00 40.73           C  
ATOM   4095  CB  TYR A 255     -11.263 -12.771 -17.434  1.00 40.73           C  
ATOM   4096  HB2 TYR A 255     -12.328 -13.003 -17.399  1.00 40.73           H  
ATOM   4097  HB3 TYR A 255     -10.806 -13.511 -18.092  1.00 40.73           H  
ATOM   4098  O   TYR A 255     -12.139 -11.963 -20.119  1.00 40.73           O  
ATOM   4099  CG  TYR A 255     -10.654 -12.957 -16.057  1.00 40.73           C  
ATOM   4100  CD1 TYR A 255      -9.324 -13.408 -15.944  1.00 40.73           C  
ATOM   4101  HD1 TYR A 255      -8.742 -13.611 -16.831  1.00 40.73           H  
ATOM   4102  CD2 TYR A 255     -11.408 -12.702 -14.894  1.00 40.73           C  
ATOM   4103  HD2 TYR A 255     -12.428 -12.355 -14.979  1.00 40.73           H  
ATOM   4104  CE1 TYR A 255      -8.746 -13.598 -14.676  1.00 40.73           C  
ATOM   4105  HE1 TYR A 255      -7.729 -13.949 -14.579  1.00 40.73           H  
ATOM   4106  CE2 TYR A 255     -10.834 -12.895 -13.621  1.00 40.73           C  
ATOM   4107  HE2 TYR A 255     -11.409 -12.695 -12.729  1.00 40.73           H  
ATOM   4108  OH  TYR A 255      -8.920 -13.508 -12.297  1.00 40.73           O  
ATOM   4109  HH  TYR A 255      -9.522 -13.411 -11.555  1.00 40.73           H  
ATOM   4110  CZ  TYR A 255      -9.498 -13.343 -13.513  1.00 40.73           C  
ATOM   4111  N   GLU A 256     -10.126 -10.977 -20.281  1.00 37.08           N  
ATOM   4112  H   GLU A 256      -9.333 -10.585 -19.793  1.00 37.08           H  
ATOM   4113  CA  GLU A 256      -9.940 -11.294 -21.691  1.00 37.08           C  
ATOM   4114  HA  GLU A 256     -10.899 -11.515 -22.158  1.00 37.08           H  
ATOM   4115  C   GLU A 256      -9.100 -12.574 -21.738  1.00 37.08           C  
ATOM   4116  CB  GLU A 256      -9.333 -10.103 -22.454  1.00 37.08           C  
ATOM   4117  HB2 GLU A 256      -8.441  -9.747 -21.938  1.00 37.08           H  
ATOM   4118  HB3 GLU A 256      -9.054 -10.445 -23.450  1.00 37.08           H  
ATOM   4119  O   GLU A 256      -7.952 -12.588 -21.294  1.00 37.08           O  
ATOM   4120  CG  GLU A 256     -10.355  -8.955 -22.592  1.00 37.08           C  
ATOM   4121  HG2 GLU A 256     -10.600  -8.581 -21.598  1.00 37.08           H  
ATOM   4122  HG3 GLU A 256     -11.270  -9.358 -23.027  1.00 37.08           H  
ATOM   4123  CD  GLU A 256      -9.883  -7.776 -23.465  1.00 37.08           C  
ATOM   4124  OE1 GLU A 256     -10.641  -6.778 -23.531  1.00 37.08           O  
ATOM   4125  OE2 GLU A 256      -8.769  -7.830 -24.030  1.00 37.08           O  
ATOM   4126  N   THR A 257      -9.730 -13.669 -22.168  1.00 37.42           N  
ATOM   4127  H   THR A 257     -10.684 -13.577 -22.487  1.00 37.42           H  
ATOM   4128  CA  THR A 257      -9.083 -14.962 -22.448  1.00 37.42           C  
ATOM   4129  HA  THR A 257      -8.363 -15.198 -21.665  1.00 37.42           H  
ATOM   4130  C   THR A 257      -8.314 -14.926 -23.753  1.00 37.42           C  
ATOM   4131  CB  THR A 257     -10.106 -16.089 -22.567  1.00 37.42           C  
ATOM   4132  HB  THR A 257      -9.608 -16.984 -22.939  1.00 37.42           H  
ATOM   4133  O   THR A 257      -8.904 -14.400 -24.728  1.00 37.42           O  
ATOM   4134  CG2 THR A 257     -10.774 -16.427 -21.235  1.00 37.42           C  
ATOM   4135 HG21 THR A 257     -11.309 -15.556 -20.856  1.00 37.42           H  
ATOM   4136 HG22 THR A 257     -11.475 -17.249 -21.381  1.00 37.42           H  
ATOM   4137 HG23 THR A 257     -10.012 -16.724 -20.514  1.00 37.42           H  
ATOM   4138  OG1 THR A 257     -11.081 -15.680 -23.498  1.00 37.42           O  
ATOM   4139  HG1 THR A 257     -10.560 -15.208 -24.151  1.00 37.42           H  
ATOM   4140  OXT THR A 257      -7.234 -15.546 -23.780  1.00 37.42           O  
TER    4141      THR A 257                                                       
END   
