# Supplementary material for: Computational design of novel Cas9 PAM-interacting domains using evolution-based modelling and structural quality assessment
Source: PLoS Comput Biol. 2023 Nov 17;19(11):e1011621. doi: 10.1371/journal.pcbi.1011621 (PMC10729993; doi:10.1371/journal.pcbi.1011621)
Supplement: S1 File — This file contains the experimentally tested sequences in a zip format. It includes Fasta files, AlphaFold Prediction with PDB file, pLDDT, and more. (ZIP) [file pcbi.1011621.s001.zip › pdb/dgfx_59_relaxed_rank_1_model_3.pdb]

ATOM      1  N   THR A   1      -3.604   7.492 -25.692  1.00 40.95           N  
ATOM      2  H   THR A   1      -4.131   7.223 -26.510  1.00 40.95           H  
ATOM      3  H2  THR A   1      -4.003   8.352 -25.345  1.00 40.95           H  
ATOM      4  H3  THR A   1      -3.667   6.778 -24.980  1.00 40.95           H  
ATOM      5  CA  THR A   1      -2.200   7.771 -26.061  1.00 40.95           C  
ATOM      6  HA  THR A   1      -1.714   6.874 -26.446  1.00 40.95           H  
ATOM      7  C   THR A   1      -1.456   8.226 -24.813  1.00 40.95           C  
ATOM      8  CB  THR A   1      -2.165   8.852 -27.150  1.00 40.95           C  
ATOM      9  HB  THR A   1      -1.176   9.306 -27.205  1.00 40.95           H  
ATOM     10  O   THR A   1      -1.611   9.361 -24.395  1.00 40.95           O  
ATOM     11  CG2 THR A   1      -2.547   8.267 -28.509  1.00 40.95           C  
ATOM     12 HG21 THR A   1      -3.573   7.899 -28.507  1.00 40.95           H  
ATOM     13 HG22 THR A   1      -2.458   9.042 -29.270  1.00 40.95           H  
ATOM     14 HG23 THR A   1      -1.867   7.456 -28.770  1.00 40.95           H  
ATOM     15  OG1 THR A   1      -3.145   9.817 -26.860  1.00 40.95           O  
ATOM     16  HG1 THR A   1      -2.900  10.637 -27.293  1.00 40.95           H  
ATOM     17  N   GLY A   2      -0.749   7.326 -24.123  1.00 56.91           N  
ATOM     18  H   GLY A   2      -0.581   6.409 -24.513  1.00 56.91           H  
ATOM     19  CA  GLY A   2       0.135   7.717 -23.014  1.00 56.91           C  
ATOM     20  HA2 GLY A   2       0.272   6.882 -22.327  1.00 56.91           H  
ATOM     21  HA3 GLY A   2      -0.288   8.555 -22.459  1.00 56.91           H  
ATOM     22  C   GLY A   2       1.501   8.113 -23.571  1.00 56.91           C  
ATOM     23  O   GLY A   2       1.957   7.465 -24.512  1.00 56.91           O  
ATOM     24  N   GLY A   3       2.124   9.169 -23.043  1.00 71.41           N  
ATOM     25  H   GLY A   3       1.685   9.686 -22.294  1.00 71.41           H  
ATOM     26  CA  GLY A   3       3.477   9.567 -23.449  1.00 71.41           C  
ATOM     27  HA2 GLY A   3       3.809  10.426 -22.865  1.00 71.41           H  
ATOM     28  HA3 GLY A   3       3.465   9.857 -24.499  1.00 71.41           H  
ATOM     29  C   GLY A   3       4.488   8.430 -23.260  1.00 71.41           C  
ATOM     30  O   GLY A   3       4.292   7.541 -22.430  1.00 71.41           O  
ATOM     31  N   PHE A   4       5.573   8.440 -24.033  1.00 79.62           N  
ATOM     32  H   PHE A   4       5.672   9.177 -24.717  1.00 79.62           H  
ATOM     33  CA  PHE A   4       6.658   7.455 -23.906  1.00 79.62           C  
ATOM     34  HA  PHE A   4       6.226   6.462 -23.776  1.00 79.62           H  
ATOM     35  C   PHE A   4       7.556   7.721 -22.690  1.00 79.62           C  
ATOM     36  CB  PHE A   4       7.490   7.466 -25.193  1.00 79.62           C  
ATOM     37  HB2 PHE A   4       8.330   6.784 -25.066  1.00 79.62           H  
ATOM     38  HB3 PHE A   4       7.901   8.464 -25.346  1.00 79.62           H  
ATOM     39  O   PHE A   4       8.234   6.822 -22.187  1.00 79.62           O  
ATOM     40  CG  PHE A   4       6.714   7.039 -26.422  1.00 79.62           C  
ATOM     41  CD1 PHE A   4       6.257   5.716 -26.521  1.00 79.62           C  
ATOM     42  HD1 PHE A   4       6.516   5.019 -25.738  1.00 79.62           H  
ATOM     43  CD2 PHE A   4       6.445   7.945 -27.463  1.00 79.62           C  
ATOM     44  HD2 PHE A   4       6.804   8.962 -27.405  1.00 79.62           H  
ATOM     45  CE1 PHE A   4       5.510   5.297 -27.636  1.00 79.62           C  
ATOM     46  HE1 PHE A   4       5.168   4.276 -27.715  1.00 79.62           H  
ATOM     47  CE2 PHE A   4       5.712   7.526 -28.588  1.00 79.62           C  
ATOM     48  HE2 PHE A   4       5.511   8.222 -29.389  1.00 79.62           H  
ATOM     49  CZ  PHE A   4       5.237   6.205 -28.671  1.00 79.62           C  
ATOM     50  HZ  PHE A   4       4.677   5.887 -29.538  1.00 79.62           H  
ATOM     51  N   SER A   5       7.542   8.960 -22.210  1.00 80.33           N  
ATOM     52  H   SER A   5       6.954   9.638 -22.671  1.00 80.33           H  
ATOM     53  CA  SER A   5       8.341   9.470 -21.105  1.00 80.33           C  
ATOM     54  HA  SER A   5       8.642   8.647 -20.457  1.00 80.33           H  
ATOM     55  C   SER A   5       7.528  10.446 -20.272  1.00 80.33           C  
ATOM     56  CB  SER A   5       9.603  10.151 -21.644  1.00 80.33           C  
ATOM     57  HB2 SER A   5      10.129  10.662 -20.837  1.00 80.33           H  
ATOM     58  HB3 SER A   5      10.251   9.371 -22.043  1.00 80.33           H  
ATOM     59  O   SER A   5       6.503  10.964 -20.711  1.00 80.33           O  
ATOM     60  OG  SER A   5       9.337  11.059 -22.697  1.00 80.33           O  
ATOM     61  HG  SER A   5       8.728  11.752 -22.429  1.00 80.33           H  
ATOM     62  N   LYS A   6       7.994  10.728 -19.059  1.00 77.68           N  
ATOM     63  H   LYS A   6       8.842  10.271 -18.754  1.00 77.68           H  
ATOM     64  CA  LYS A   6       7.501  11.887 -18.319  1.00 77.68           C  
ATOM     65  HA  LYS A   6       6.413  11.858 -18.269  1.00 77.68           H  
ATOM     66  C   LYS A   6       7.917  13.156 -19.062  1.00 77.68           C  
ATOM     67  CB  LYS A   6       8.079  11.882 -16.912  1.00 77.68           C  
ATOM     68  HB2 LYS A   6       9.162  11.793 -16.996  1.00 77.68           H  
ATOM     69  HB3 LYS A   6       7.846  12.834 -16.435  1.00 77.68           H  
ATOM     70  O   LYS A   6       9.107  13.410 -19.219  1.00 77.68           O  
ATOM     71  CG  LYS A   6       7.540  10.739 -16.043  1.00 77.68           C  
ATOM     72  HG2 LYS A   6       6.466  10.845 -15.893  1.00 77.68           H  
ATOM     73  HG3 LYS A   6       7.765   9.774 -16.496  1.00 77.68           H  
ATOM     74  CD  LYS A   6       8.279  10.872 -14.720  1.00 77.68           C  
ATOM     75  HD2 LYS A   6       9.342  10.854 -14.959  1.00 77.68           H  
ATOM     76  HD3 LYS A   6       8.047  11.836 -14.268  1.00 77.68           H  
ATOM     77  CE  LYS A   6       8.021   9.765 -13.713  1.00 77.68           C  
ATOM     78  HE2 LYS A   6       8.174   8.804 -14.203  1.00 77.68           H  
ATOM     79  HE3 LYS A   6       6.996   9.832 -13.348  1.00 77.68           H  
ATOM     80  NZ  LYS A   6       9.006   9.954 -12.627  1.00 77.68           N  
ATOM     81  HZ1 LYS A   6       9.929   9.938 -13.035  1.00 77.68           H  
ATOM     82  HZ2 LYS A   6       8.935   9.249 -11.907  1.00 77.68           H  
ATOM     83  HZ3 LYS A   6       8.930  10.886 -12.245  1.00 77.68           H  
ATOM     84  N   GLU A   7       6.934  13.943 -19.484  1.00 78.66           N  
ATOM     85  H   GLU A   7       5.990  13.590 -19.415  1.00 78.66           H  
ATOM     86  CA  GLU A   7       7.125  15.132 -20.331  1.00 78.66           C  
ATOM     87  HA  GLU A   7       7.723  14.861 -21.201  1.00 78.66           H  
ATOM     88  C   GLU A   7       7.876  16.285 -19.640  1.00 78.66           C  
ATOM     89  CB  GLU A   7       5.750  15.610 -20.828  1.00 78.66           C  
ATOM     90  HB2 GLU A   7       5.113  15.801 -19.965  1.00 78.66           H  
ATOM     91  HB3 GLU A   7       5.864  16.552 -21.365  1.00 78.66           H  
ATOM     92  O   GLU A   7       8.265  17.255 -20.289  1.00 78.66           O  
ATOM     93  CG  GLU A   7       5.040  14.599 -21.749  1.00 78.66           C  
ATOM     94  HG2 GLU A   7       4.864  13.678 -21.193  1.00 78.66           H  
ATOM     95  HG3 GLU A   7       4.064  15.008 -22.012  1.00 78.66           H  
ATOM     96  CD  GLU A   7       5.815  14.292 -23.042  1.00 78.66           C  
ATOM     97  OE1 GLU A   7       5.657  13.157 -23.550  1.00 78.66           O  
ATOM     98  OE2 GLU A   7       6.573  15.177 -23.497  1.00 78.66           O  
ATOM     99  N   SER A   8       8.126  16.189 -18.330  1.00 82.07           N  
ATOM    100  H   SER A   8       7.776  15.388 -17.824  1.00 82.07           H  
ATOM    101  CA  SER A   8       8.977  17.141 -17.617  1.00 82.07           C  
ATOM    102  HA  SER A   8       8.544  18.136 -17.721  1.00 82.07           H  
ATOM    103  C   SER A   8      10.387  17.148 -18.212  1.00 82.07           C  
ATOM    104  CB  SER A   8       9.053  16.811 -16.125  1.00 82.07           C  
ATOM    105  HB2 SER A   8       9.686  17.549 -15.632  1.00 82.07           H  
ATOM    106  HB3 SER A   8       9.491  15.822 -15.988  1.00 82.07           H  
ATOM    107  O   SER A   8      11.108  16.148 -18.152  1.00 82.07           O  
ATOM    108  OG  SER A   8       7.760  16.841 -15.550  1.00 82.07           O  
ATOM    109  HG  SER A   8       7.848  16.977 -14.603  1.00 82.07           H  
ATOM    110  N   ILE A   9      10.787  18.297 -18.757  1.00 80.44           N  
ATOM    111  H   ILE A   9      10.120  19.053 -18.819  1.00 80.44           H  
ATOM    112  CA  ILE A   9      12.141  18.522 -19.261  1.00 80.44           C  
ATOM    113  HA  ILE A   9      12.497  17.600 -19.721  1.00 80.44           H  
ATOM    114  C   ILE A   9      13.037  18.848 -18.074  1.00 80.44           C  
ATOM    115  CB  ILE A   9      12.176  19.628 -20.337  1.00 80.44           C  
ATOM    116  HB  ILE A   9      11.781  20.547 -19.904  1.00 80.44           H  
ATOM    117  O   ILE A   9      12.843  19.853 -17.390  1.00 80.44           O  
ATOM    118  CG1 ILE A   9      11.297  19.234 -21.548  1.00 80.44           C  
ATOM    119 HG12 ILE A   9      11.759  18.402 -22.079  1.00 80.44           H  
ATOM    120 HG13 ILE A   9      10.318  18.901 -21.203  1.00 80.44           H  
ATOM    121  CG2 ILE A   9      13.632  19.877 -20.785  1.00 80.44           C  
ATOM    122 HG21 ILE A   9      13.675  20.632 -21.570  1.00 80.44           H  
ATOM    123 HG22 ILE A   9      14.078  18.947 -21.139  1.00 80.44           H  
ATOM    124 HG23 ILE A   9      14.223  20.249 -19.949  1.00 80.44           H  
ATOM    125  CD1 ILE A   9      11.047  20.386 -22.528  1.00 80.44           C  
ATOM    126 HD11 ILE A   9      10.586  21.223 -22.004  1.00 80.44           H  
ATOM    127 HD12 ILE A   9      10.371  20.047 -23.313  1.00 80.44           H  
ATOM    128 HD13 ILE A   9      11.979  20.714 -22.987  1.00 80.44           H  
ATOM    129  N   LEU A  10      14.034  18.002 -17.848  1.00 83.57           N  
ATOM    130  H   LEU A  10      14.151  17.219 -18.476  1.00 83.57           H  
ATOM    131  CA  LEU A  10      15.062  18.235 -16.850  1.00 83.57           C  
ATOM    132  HA  LEU A  10      14.677  18.950 -16.123  1.00 83.57           H  
ATOM    133  C   LEU A  10      16.300  18.868 -17.496  1.00 83.57           C  
ATOM    134  CB  LEU A  10      15.380  16.927 -16.116  1.00 83.57           C  
ATOM    135  HB2 LEU A  10      15.661  16.190 -16.869  1.00 83.57           H  
ATOM    136  HB3 LEU A  10      16.237  17.088 -15.462  1.00 83.57           H  
ATOM    137  O   LEU A  10      16.614  18.574 -18.657  1.00 83.57           O  
ATOM    138  CG  LEU A  10      14.218  16.352 -15.288  1.00 83.57           C  
ATOM    139  HG  LEU A  10      13.425  16.022 -15.959  1.00 83.57           H  
ATOM    140  CD1 LEU A  10      14.729  15.152 -14.490  1.00 83.57           C  
ATOM    141 HD11 LEU A  10      13.903  14.684 -13.956  1.00 83.57           H  
ATOM    142 HD12 LEU A  10      15.170  14.413 -15.159  1.00 83.57           H  
ATOM    143 HD13 LEU A  10      15.481  15.472 -13.769  1.00 83.57           H  
ATOM    144  CD2 LEU A  10      13.632  17.353 -14.287  1.00 83.57           C  
ATOM    145 HD21 LEU A  10      13.115  18.153 -14.818  1.00 83.57           H  
ATOM    146 HD22 LEU A  10      14.425  17.774 -13.669  1.00 83.57           H  
ATOM    147 HD23 LEU A  10      12.905  16.850 -13.650  1.00 83.57           H  
ATOM    148  N   PRO A  11      17.012  19.740 -16.759  1.00 84.20           N  
ATOM    149  CA  PRO A  11      18.243  20.343 -17.244  1.00 84.20           C  
ATOM    150  HA  PRO A  11      18.051  20.877 -18.175  1.00 84.20           H  
ATOM    151  C   PRO A  11      19.318  19.280 -17.496  1.00 84.20           C  
ATOM    152  CB  PRO A  11      18.656  21.346 -16.162  1.00 84.20           C  
ATOM    153  HB2 PRO A  11      19.738  21.465 -16.096  1.00 84.20           H  
ATOM    154  HB3 PRO A  11      18.180  22.306 -16.357  1.00 84.20           H  
ATOM    155  O   PRO A  11      19.239  18.148 -17.014  1.00 84.20           O  
ATOM    156  CG  PRO A  11      18.077  20.743 -14.883  1.00 84.20           C  
ATOM    157  HG2 PRO A  11      18.743  19.966 -14.508  1.00 84.20           H  
ATOM    158  HG3 PRO A  11      17.900  21.500 -14.119  1.00 84.20           H  
ATOM    159  CD  PRO A  11      16.773  20.117 -15.370  1.00 84.20           C  
ATOM    160  HD2 PRO A  11      16.521  19.258 -14.749  1.00 84.20           H  
ATOM    161  HD3 PRO A  11      15.972  20.855 -15.330  1.00 84.20           H  
ATOM    162  N   LYS A  12      20.351  19.663 -18.252  1.00 84.24           N  
ATOM    163  H   LYS A  12      20.352  20.608 -18.611  1.00 84.24           H  
ATOM    164  CA  LYS A  12      21.513  18.809 -18.516  1.00 84.24           C  
ATOM    165  HA  LYS A  12      21.175  17.935 -19.072  1.00 84.24           H  
ATOM    166  C   LYS A  12      22.125  18.285 -17.214  1.00 84.24           C  
ATOM    167  CB  LYS A  12      22.533  19.557 -19.387  1.00 84.24           C  
ATOM    168  HB2 LYS A  12      23.269  18.834 -19.739  1.00 84.24           H  
ATOM    169  HB3 LYS A  12      22.024  19.967 -20.260  1.00 84.24           H  
ATOM    170  O   LYS A  12      22.254  19.021 -16.237  1.00 84.24           O  
ATOM    171  CG  LYS A  12      23.266  20.692 -18.653  1.00 84.24           C  
ATOM    172  HG2 LYS A  12      23.823  20.284 -17.809  1.00 84.24           H  
ATOM    173  HG3 LYS A  12      22.541  21.418 -18.285  1.00 84.24           H  
ATOM    174  CD  LYS A  12      24.265  21.397 -19.572  1.00 84.24           C  
ATOM    175  HD2 LYS A  12      24.980  20.667 -19.951  1.00 84.24           H  
ATOM    176  HD3 LYS A  12      23.728  21.845 -20.408  1.00 84.24           H  
ATOM    177  CE  LYS A  12      24.994  22.486 -18.779  1.00 84.24           C  
ATOM    178  HE2 LYS A  12      25.484  22.023 -17.923  1.00 84.24           H  
ATOM    179  HE3 LYS A  12      24.254  23.190 -18.396  1.00 84.24           H  
ATOM    180  NZ  LYS A  12      25.989  23.194 -19.619  1.00 84.24           N  
ATOM    181  HZ1 LYS A  12      26.690  22.547 -19.950  1.00 84.24           H  
ATOM    182  HZ2 LYS A  12      25.537  23.614 -20.419  1.00 84.24           H  
ATOM    183  HZ3 LYS A  12      26.448  23.921 -19.090  1.00 84.24           H  
ATOM    184  N   GLY A  13      22.540  17.026 -17.220  1.00 76.90           N  
ATOM    185  H   GLY A  13      22.391  16.461 -18.043  1.00 76.90           H  
ATOM    186  CA  GLY A  13      23.195  16.409 -16.076  1.00 76.90           C  
ATOM    187  HA2 GLY A  13      24.037  17.027 -15.767  1.00 76.90           H  
ATOM    188  HA3 GLY A  13      22.491  16.343 -15.246  1.00 76.90           H  
ATOM    189  C   GLY A  13      23.707  15.015 -16.401  1.00 76.90           C  
ATOM    190  O   GLY A  13      23.356  14.434 -17.424  1.00 76.90           O  
ATOM    191  N   ASN A  14      24.507  14.454 -15.498  1.00 75.14           N  
ATOM    192  H   ASN A  14      24.763  14.996 -14.685  1.00 75.14           H  
ATOM    193  CA  ASN A  14      25.114  13.127 -15.655  1.00 75.14           C  
ATOM    194  HA  ASN A  14      25.420  13.016 -16.696  1.00 75.14           H  
ATOM    195  C   ASN A  14      24.133  11.969 -15.391  1.00 75.14           C  
ATOM    196  CB  ASN A  14      26.378  13.053 -14.777  1.00 75.14           C  
ATOM    197  HB2 ASN A  14      26.126  13.303 -13.746  1.00 75.14           H  
ATOM    198  HB3 ASN A  14      26.772  12.037 -14.789  1.00 75.14           H  
ATOM    199  O   ASN A  14      24.556  10.863 -15.070  1.00 75.14           O  
ATOM    200  CG  ASN A  14      27.494  13.956 -15.266  1.00 75.14           C  
ATOM    201  ND2 ASN A  14      28.448  14.265 -14.423  1.00 75.14           N  
ATOM    202 HD21 ASN A  14      28.461  13.888 -13.486  1.00 75.14           H  
ATOM    203 HD22 ASN A  14      29.194  14.842 -14.786  1.00 75.14           H  
ATOM    204  OD1 ASN A  14      27.531  14.386 -16.405  1.00 75.14           O  
ATOM    205  N   SER A  15      22.825  12.214 -15.485  1.00 76.67           N  
ATOM    206  H   SER A  15      22.544  13.083 -15.915  1.00 76.67           H  
ATOM    207  CA  SER A  15      21.815  11.177 -15.304  1.00 76.67           C  
ATOM    208  HA  SER A  15      22.130  10.497 -14.512  1.00 76.67           H  
ATOM    209  C   SER A  15      21.657  10.386 -16.596  1.00 76.67           C  
ATOM    210  CB  SER A  15      20.484  11.799 -14.882  1.00 76.67           C  
ATOM    211  HB2 SER A  15      20.605  12.294 -13.919  1.00 76.67           H  
ATOM    212  HB3 SER A  15      20.189  12.544 -15.621  1.00 76.67           H  
ATOM    213  O   SER A  15      21.139  10.903 -17.584  1.00 76.67           O  
ATOM    214  OG  SER A  15      19.481  10.805 -14.778  1.00 76.67           O  
ATOM    215  HG  SER A  15      18.631  11.243 -14.871  1.00 76.67           H  
ATOM    216  N   ASP A  16      22.019   9.106 -16.561  1.00 72.89           N  
ATOM    217  H   ASP A  16      22.565   8.775 -15.778  1.00 72.89           H  
ATOM    218  CA  ASP A  16      21.788   8.178 -17.675  1.00 72.89           C  
ATOM    219  HA  ASP A  16      22.118   8.655 -18.597  1.00 72.89           H  
ATOM    220  C   ASP A  16      20.290   7.838 -17.863  1.00 72.89           C  
ATOM    221  CB  ASP A  16      22.638   6.913 -17.476  1.00 72.89           C  
ATOM    222  HB2 ASP A  16      22.468   6.239 -18.315  1.00 72.89           H  
ATOM    223  HB3 ASP A  16      22.301   6.409 -16.570  1.00 72.89           H  
ATOM    224  O   ASP A  16      19.928   7.096 -18.771  1.00 72.89           O  
ATOM    225  CG  ASP A  16      24.150   7.183 -17.379  1.00 72.89           C  
ATOM    226  OD1 ASP A  16      24.690   8.044 -18.127  1.00 72.89           O  
ATOM    227  OD2 ASP A  16      24.775   6.526 -16.523  1.00 72.89           O  
ATOM    228  N   LYS A  17      19.398   8.378 -17.014  1.00 73.62           N  
ATOM    229  H   LYS A  17      19.757   9.001 -16.306  1.00 73.62           H  
ATOM    230  CA  LYS A  17      17.938   8.215 -17.138  1.00 73.62           C  
ATOM    231  HA  LYS A  17      17.730   7.231 -17.559  1.00 73.62           H  
ATOM    232  C   LYS A  17      17.294   9.214 -18.097  1.00 73.62           C  
ATOM    233  CB  LYS A  17      17.257   8.324 -15.767  1.00 73.62           C  
ATOM    234  HB2 LYS A  17      17.409   9.326 -15.365  1.00 73.62           H  
ATOM    235  HB3 LYS A  17      16.185   8.184 -15.905  1.00 73.62           H  
ATOM    236  O   LYS A  17      16.159   8.982 -18.511  1.00 73.62           O  
ATOM    237  CG  LYS A  17      17.761   7.280 -14.765  1.00 73.62           C  
ATOM    238  HG2 LYS A  17      18.828   7.416 -14.590  1.00 73.62           H  
ATOM    239  HG3 LYS A  17      17.590   6.282 -15.169  1.00 73.62           H  
ATOM    240  CD  LYS A  17      17.016   7.429 -13.436  1.00 73.62           C  
ATOM    241  HD2 LYS A  17      17.206   8.424 -13.034  1.00 73.62           H  
ATOM    242  HD3 LYS A  17      15.946   7.308 -13.607  1.00 73.62           H  
ATOM    243  CE  LYS A  17      17.514   6.365 -12.457  1.00 73.62           C  
ATOM    244  HE2 LYS A  17      18.594   6.469 -12.355  1.00 73.62           H  
ATOM    245  HE3 LYS A  17      17.315   5.381 -12.882  1.00 73.62           H  
ATOM    246  NZ  LYS A  17      16.857   6.504 -11.136  1.00 73.62           N  
ATOM    247  HZ1 LYS A  17      17.195   5.796 -10.500  1.00 73.62           H  
ATOM    248  HZ2 LYS A  17      17.060   7.414 -10.747  1.00 73.62           H  
ATOM    249  HZ3 LYS A  17      15.856   6.411 -11.234  1.00 73.62           H  
ATOM    250  N   LEU A  18      17.986  10.315 -18.410  1.00 81.62           N  
ATOM    251  H   LEU A  18      18.952  10.379 -18.120  1.00 81.62           H  
ATOM    252  CA  LEU A  18      17.446  11.356 -19.277  1.00 81.62           C  
ATOM    253  HA  LEU A  18      16.459  11.630 -18.905  1.00 81.62           H  
ATOM    254  C   LEU A  18      17.274  10.831 -20.698  1.00 81.62           C  
ATOM    255  CB  LEU A  18      18.353  12.596 -19.299  1.00 81.62           C  
ATOM    256  HB2 LEU A  18      17.991  13.256 -20.086  1.00 81.62           H  
ATOM    257  HB3 LEU A  18      19.361  12.269 -19.553  1.00 81.62           H  
ATOM    258  O   LEU A  18      18.196  10.259 -21.278  1.00 81.62           O  
ATOM    259  CG  LEU A  18      18.413  13.412 -18.006  1.00 81.62           C  
ATOM    260  HG  LEU A  18      18.733  12.764 -17.190  1.00 81.62           H  
ATOM    261  CD1 LEU A  18      19.426  14.549 -18.171  1.00 81.62           C  
ATOM    262 HD11 LEU A  18      19.479  15.142 -17.257  1.00 81.62           H  
ATOM    263 HD12 LEU A  18      20.412  14.135 -18.384  1.00 81.62           H  
ATOM    264 HD13 LEU A  18      19.129  15.198 -18.995  1.00 81.62           H  
ATOM    265  CD2 LEU A  18      17.069  14.034 -17.638  1.00 81.62           C  
ATOM    266 HD21 LEU A  18      17.169  14.526 -16.671  1.00 81.62           H  
ATOM    267 HD22 LEU A  18      16.295  13.271 -17.553  1.00 81.62           H  
ATOM    268 HD23 LEU A  18      16.771  14.763 -18.392  1.00 81.62           H  
ATOM    269  N   ILE A  19      16.110  11.091 -21.282  1.00 82.78           N  
ATOM    270  H   ILE A  19      15.397  11.556 -20.738  1.00 82.78           H  
ATOM    271  CA  ILE A  19      15.825  10.709 -22.663  1.00 82.78           C  
ATOM    272  HA  ILE A  19      16.483   9.880 -22.925  1.00 82.78           H  
ATOM    273  C   ILE A  19      16.099  11.901 -23.585  1.00 82.78           C  
ATOM    274  CB  ILE A  19      14.398  10.166 -22.809  1.00 82.78           C  
ATOM    275  HB  ILE A  19      13.706  10.929 -22.451  1.00 82.78           H  
ATOM    276  O   ILE A  19      15.584  12.997 -23.328  1.00 82.78           O  
ATOM    277  CG1 ILE A  19      14.240   8.901 -21.949  1.00 82.78           C  
ATOM    278 HG12 ILE A  19      14.667   9.044 -20.956  1.00 82.78           H  
ATOM    279 HG13 ILE A  19      14.764   8.070 -22.422  1.00 82.78           H  
ATOM    280  CG2 ILE A  19      14.061   9.847 -24.280  1.00 82.78           C  
ATOM    281 HG21 ILE A  19      13.029   9.512 -24.380  1.00 82.78           H  
ATOM    282 HG22 ILE A  19      14.727   9.074 -24.664  1.00 82.78           H  
ATOM    283 HG23 ILE A  19      14.151  10.740 -24.899  1.00 82.78           H  
ATOM    284  CD1 ILE A  19      12.779   8.532 -21.748  1.00 82.78           C  
ATOM    285 HD11 ILE A  19      12.245   8.440 -22.694  1.00 82.78           H  
ATOM    286 HD12 ILE A  19      12.768   7.554 -21.267  1.00 82.78           H  
ATOM    287 HD13 ILE A  19      12.300   9.271 -21.106  1.00 82.78           H  
ATOM    288  N   PRO A  20      16.865  11.708 -24.675  1.00 83.79           N  
ATOM    289  CA  PRO A  20      17.047  12.712 -25.715  1.00 83.79           C  
ATOM    290  HA  PRO A  20      17.687  13.510 -25.339  1.00 83.79           H  
ATOM    291  C   PRO A  20      15.720  13.288 -26.205  1.00 83.79           C  
ATOM    292  CB  PRO A  20      17.757  11.981 -26.857  1.00 83.79           C  
ATOM    293  HB2 PRO A  20      17.029  11.501 -27.512  1.00 83.79           H  
ATOM    294  HB3 PRO A  20      18.386  12.647 -27.448  1.00 83.79           H  
ATOM    295  O   PRO A  20      14.825  12.555 -26.617  1.00 83.79           O  
ATOM    296  CG  PRO A  20      18.554  10.893 -26.149  1.00 83.79           C  
ATOM    297  HG2 PRO A  20      19.489  11.305 -25.769  1.00 83.79           H  
ATOM    298  HG3 PRO A  20      18.751  10.044 -26.804  1.00 83.79           H  
ATOM    299  CD  PRO A  20      17.636  10.512 -24.992  1.00 83.79           C  
ATOM    300  HD2 PRO A  20      18.234  10.184 -24.142  1.00 83.79           H  
ATOM    301  HD3 PRO A  20      16.961   9.717 -25.309  1.00 83.79           H  
ATOM    302  N   ARG A  21      15.613  14.619 -26.236  1.00 82.01           N  
ATOM    303  H   ARG A  21      16.358  15.162 -25.825  1.00 82.01           H  
ATOM    304  CA  ARG A  21      14.441  15.299 -26.819  1.00 82.01           C  
ATOM    305  HA  ARG A  21      13.535  14.845 -26.417  1.00 82.01           H  
ATOM    306  C   ARG A  21      14.352  15.131 -28.336  1.00 82.01           C  
ATOM    307  CB  ARG A  21      14.464  16.788 -26.464  1.00 82.01           C  
ATOM    308  HB2 ARG A  21      13.679  17.290 -27.028  1.00 82.01           H  
ATOM    309  HB3 ARG A  21      15.424  17.214 -26.757  1.00 82.01           H  
ATOM    310  O   ARG A  21      13.278  15.266 -28.910  1.00 82.01           O  
ATOM    311  CG  ARG A  21      14.225  17.029 -24.967  1.00 82.01           C  
ATOM    312  HG2 ARG A  21      13.230  16.681 -24.690  1.00 82.01           H  
ATOM    313  HG3 ARG A  21      14.960  16.470 -24.388  1.00 82.01           H  
ATOM    314  CD  ARG A  21      14.369  18.513 -24.616  1.00 82.01           C  
ATOM    315  HD2 ARG A  21      14.249  18.623 -23.538  1.00 82.01           H  
ATOM    316  HD3 ARG A  21      15.374  18.837 -24.886  1.00 82.01           H  
ATOM    317  NE  ARG A  21      13.357  19.339 -25.305  1.00 82.01           N  
ATOM    318  HE  ARG A  21      12.531  18.854 -25.626  1.00 82.01           H  
ATOM    319  NH1 ARG A  21      14.368  21.376 -24.997  1.00 82.01           N  
ATOM    320 HH11 ARG A  21      15.094  20.921 -24.463  1.00 82.01           H  
ATOM    321 HH12 ARG A  21      14.347  22.383 -25.067  1.00 82.01           H  
ATOM    322  NH2 ARG A  21      12.410  21.262 -26.070  1.00 82.01           N  
ATOM    323 HH21 ARG A  21      12.398  22.271 -26.122  1.00 82.01           H  
ATOM    324 HH22 ARG A  21      11.592  20.743 -26.352  1.00 82.01           H  
ATOM    325  CZ  ARG A  21      13.386  20.650 -25.458  1.00 82.01           C  
ATOM    326  N   LYS A  22      15.495  14.903 -28.984  1.00 78.59           N  
ATOM    327  H   LYS A  22      16.318  14.749 -28.420  1.00 78.59           H  
ATOM    328  CA  LYS A  22      15.636  14.694 -30.426  1.00 78.59           C  
ATOM    329  HA  LYS A  22      14.685  14.357 -30.838  1.00 78.59           H  
ATOM    330  C   LYS A  22      16.664  13.601 -30.669  1.00 78.59           C  
ATOM    331  CB  LYS A  22      16.068  15.994 -31.129  1.00 78.59           C  
ATOM    332  HB2 LYS A  22      16.991  16.358 -30.678  1.00 78.59           H  
ATOM    333  HB3 LYS A  22      16.270  15.768 -32.176  1.00 78.59           H  
ATOM    334  O   LYS A  22      17.615  13.461 -29.897  1.00 78.59           O  
ATOM    335  CG  LYS A  22      14.999  17.094 -31.062  1.00 78.59           C  
ATOM    336  HG2 LYS A  22      14.060  16.702 -31.453  1.00 78.59           H  
ATOM    337  HG3 LYS A  22      14.851  17.400 -30.026  1.00 78.59           H  
ATOM    338  CD  LYS A  22      15.415  18.319 -31.884  1.00 78.59           C  
ATOM    339  HD2 LYS A  22      15.594  18.011 -32.914  1.00 78.59           H  
ATOM    340  HD3 LYS A  22      16.334  18.732 -31.470  1.00 78.59           H  
ATOM    341  CE  LYS A  22      14.304  19.375 -31.846  1.00 78.59           C  
ATOM    342  HE2 LYS A  22      14.156  19.686 -30.812  1.00 78.59           H  
ATOM    343  HE3 LYS A  22      13.379  18.913 -32.191  1.00 78.59           H  
ATOM    344  NZ  LYS A  22      14.634  20.546 -32.698  1.00 78.59           N  
ATOM    345  HZ1 LYS A  22      15.481  20.992 -32.377  1.00 78.59           H  
ATOM    346  HZ2 LYS A  22      13.884  21.222 -32.684  1.00 78.59           H  
ATOM    347  HZ3 LYS A  22      14.770  20.256 -33.656  1.00 78.59           H  
ATOM    348  N   THR A  23      16.504  12.874 -31.768  1.00 75.61           N  
ATOM    349  H   THR A  23      15.669  12.979 -32.327  1.00 75.61           H  
ATOM    350  CA  THR A  23      17.534  11.968 -32.281  1.00 75.61           C  
ATOM    351  HA  THR A  23      17.641  11.137 -31.583  1.00 75.61           H  
ATOM    352  C   THR A  23      18.858  12.736 -32.366  1.00 75.61           C  
ATOM    353  CB  THR A  23      17.125  11.409 -33.656  1.00 75.61           C  
ATOM    354  HB  THR A  23      17.349  12.141 -34.432  1.00 75.61           H  
ATOM    355  O   THR A  23      18.879  13.863 -32.859  1.00 75.61           O  
ATOM    356  CG2 THR A  23      17.831  10.094 -33.970  1.00 75.61           C  
ATOM    357 HG21 THR A  23      17.525   9.326 -33.259  1.00 75.61           H  
ATOM    358 HG22 THR A  23      17.581   9.770 -34.980  1.00 75.61           H  
ATOM    359 HG23 THR A  23      18.911  10.224 -33.904  1.00 75.61           H  
ATOM    360  OG1 THR A  23      15.740  11.131 -33.672  1.00 75.61           O  
ATOM    361  HG1 THR A  23      15.547  10.649 -34.480  1.00 75.61           H  
ATOM    362  N   TYR A  24      19.940  12.157 -31.838  1.00 78.96           N  
ATOM    363  H   TYR A  24      19.831  11.228 -31.457  1.00 78.96           H  
ATOM    364  CA  TYR A  24      21.296  12.738 -31.781  1.00 78.96           C  
ATOM    365  HA  TYR A  24      21.950  11.926 -31.463  1.00 78.96           H  
ATOM    366  C   TYR A  24      21.545  13.860 -30.757  1.00 78.96           C  
ATOM    367  CB  TYR A  24      21.780  13.144 -33.186  1.00 78.96           C  
ATOM    368  HB2 TYR A  24      22.866  13.240 -33.169  1.00 78.96           H  
ATOM    369  HB3 TYR A  24      21.380  14.126 -33.435  1.00 78.96           H  
ATOM    370  O   TYR A  24      22.658  14.381 -30.693  1.00 78.96           O  
ATOM    371  CG  TYR A  24      21.403  12.164 -34.278  1.00 78.96           C  
ATOM    372  CD1 TYR A  24      22.047  10.916 -34.336  1.00 78.96           C  
ATOM    373  HD1 TYR A  24      22.832  10.675 -33.635  1.00 78.96           H  
ATOM    374  CD2 TYR A  24      20.389  12.483 -35.206  1.00 78.96           C  
ATOM    375  HD2 TYR A  24      19.909  13.449 -35.169  1.00 78.96           H  
ATOM    376  CE1 TYR A  24      21.675   9.982 -35.318  1.00 78.96           C  
ATOM    377  HE1 TYR A  24      22.168   9.023 -35.383  1.00 78.96           H  
ATOM    378  CE2 TYR A  24      20.014  11.549 -36.189  1.00 78.96           C  
ATOM    379  HE2 TYR A  24      19.248  11.797 -36.909  1.00 78.96           H  
ATOM    380  OH  TYR A  24      20.317   9.386 -37.191  1.00 78.96           O  
ATOM    381  HH  TYR A  24      19.680   9.727 -37.823  1.00 78.96           H  
ATOM    382  CZ  TYR A  24      20.662  10.297 -36.246  1.00 78.96           C  
ATOM    383  N   TRP A  25      20.567  14.235 -29.927  1.00 83.23           N  
ATOM    384  H   TRP A  25      19.658  13.800 -29.992  1.00 83.23           H  
ATOM    385  CA  TRP A  25      20.811  15.185 -28.837  1.00 83.23           C  
ATOM    386  HA  TRP A  25      21.616  15.864 -29.119  1.00 83.23           H  
ATOM    387  C   TRP A  25      21.263  14.460 -27.577  1.00 83.23           C  
ATOM    388  CB  TRP A  25      19.584  16.060 -28.580  1.00 83.23           C  
ATOM    389  HB2 TRP A  25      18.683  15.446 -28.577  1.00 83.23           H  
ATOM    390  HB3 TRP A  25      19.683  16.492 -27.584  1.00 83.23           H  
ATOM    391  O   TRP A  25      20.482  13.765 -26.937  1.00 83.23           O  
ATOM    392  CG  TRP A  25      19.411  17.198 -29.536  1.00 83.23           C  
ATOM    393  CD1 TRP A  25      19.813  17.233 -30.828  1.00 83.23           C  
ATOM    394  HD1 TRP A  25      20.308  16.427 -31.350  1.00 83.23           H  
ATOM    395  CD2 TRP A  25      18.818  18.502 -29.270  1.00 83.23           C  
ATOM    396  CE2 TRP A  25      18.913  19.291 -30.455  1.00 83.23           C  
ATOM    397  CE3 TRP A  25      18.222  19.102 -28.139  1.00 83.23           C  
ATOM    398  HE3 TRP A  25      18.165  18.541 -27.218  1.00 83.23           H  
ATOM    399  NE1 TRP A  25      19.532  18.469 -31.371  1.00 83.23           N  
ATOM    400  HE1 TRP A  25      19.823  18.736 -32.301  1.00 83.23           H  
ATOM    401  CH2 TRP A  25      17.851  21.177 -29.376  1.00 83.23           C  
ATOM    402  HH2 TRP A  25      17.519  22.205 -29.392  1.00 83.23           H  
ATOM    403  CZ2 TRP A  25      18.439  20.609 -30.519  1.00 83.23           C  
ATOM    404  HZ2 TRP A  25      18.571  21.190 -31.419  1.00 83.23           H  
ATOM    405  CZ3 TRP A  25      17.742  20.424 -28.192  1.00 83.23           C  
ATOM    406  HZ3 TRP A  25      17.321  20.877 -27.306  1.00 83.23           H  
ATOM    407  N   ASP A  26      22.520  14.665 -27.196  1.00 83.31           N  
ATOM    408  H   ASP A  26      23.136  15.186 -27.804  1.00 83.31           H  
ATOM    409  CA  ASP A  26      23.057  14.143 -25.943  1.00 83.31           C  
ATOM    410  HA  ASP A  26      22.881  13.068 -25.910  1.00 83.31           H  
ATOM    411  C   ASP A  26      22.383  14.833 -24.735  1.00 83.31           C  
ATOM    412  CB  ASP A  26      24.578  14.327 -25.936  1.00 83.31           C  
ATOM    413  HB2 ASP A  26      24.809  15.387 -26.044  1.00 83.31           H  
ATOM    414  HB3 ASP A  26      24.998  13.803 -26.795  1.00 83.31           H  
ATOM    415  O   ASP A  26      22.560  16.046 -24.544  1.00 83.31           O  
ATOM    416  CG  ASP A  26      25.252  13.801 -24.667  1.00 83.31           C  
ATOM    417  OD1 ASP A  26      24.550  13.250 -23.787  1.00 83.31           O  
ATOM    418  OD2 ASP A  26      26.476  14.031 -24.563  1.00 83.31           O  
ATOM    419  N   PRO A  27      21.639  14.103 -23.883  1.00 84.28           N  
ATOM    420  CA  PRO A  27      20.988  14.684 -22.716  1.00 84.28           C  
ATOM    421  HA  PRO A  27      20.335  15.487 -23.058  1.00 84.28           H  
ATOM    422  C   PRO A  27      21.977  15.252 -21.694  1.00 84.28           C  
ATOM    423  CB  PRO A  27      20.150  13.565 -22.099  1.00 84.28           C  
ATOM    424  HB2 PRO A  27      20.676  13.123 -21.253  1.00 84.28           H  
ATOM    425  HB3 PRO A  27      19.171  13.943 -21.803  1.00 84.28           H  
ATOM    426  O   PRO A  27      21.634  16.171 -20.949  1.00 84.28           O  
ATOM    427  CG  PRO A  27      20.023  12.529 -23.207  1.00 84.28           C  
ATOM    428  HG2 PRO A  27      19.906  11.518 -22.817  1.00 84.28           H  
ATOM    429  HG3 PRO A  27      19.189  12.806 -23.851  1.00 84.28           H  
ATOM    430  CD  PRO A  27      21.325  12.689 -23.976  1.00 84.28           C  
ATOM    431  HD2 PRO A  27      22.113  12.110 -23.494  1.00 84.28           H  
ATOM    432  HD3 PRO A  27      21.191  12.354 -25.005  1.00 84.28           H  
ATOM    433  N   LYS A  28      23.232  14.780 -21.694  1.00 85.68           N  
ATOM    434  H   LYS A  28      23.484  14.060 -22.357  1.00 85.68           H  
ATOM    435  CA  LYS A  28      24.301  15.341 -20.853  1.00 85.68           C  
ATOM    436  HA  LYS A  28      23.934  15.422 -19.830  1.00 85.68           H  
ATOM    437  C   LYS A  28      24.687  16.756 -21.284  1.00 85.68           C  
ATOM    438  CB  LYS A  28      25.527  14.407 -20.847  1.00 85.68           C  
ATOM    439  HB2 LYS A  28      25.919  14.291 -21.857  1.00 85.68           H  
ATOM    440  HB3 LYS A  28      26.305  14.856 -20.229  1.00 85.68           H  
ATOM    441  O   LYS A  28      25.191  17.527 -20.469  1.00 85.68           O  
ATOM    442  CG  LYS A  28      25.173  13.032 -20.261  1.00 85.68           C  
ATOM    443  HG2 LYS A  28      24.742  13.185 -19.272  1.00 85.68           H  
ATOM    444  HG3 LYS A  28      24.419  12.559 -20.890  1.00 85.68           H  
ATOM    445  CD  LYS A  28      26.361  12.065 -20.128  1.00 85.68           C  
ATOM    446  HD2 LYS A  28      26.752  11.826 -21.117  1.00 85.68           H  
ATOM    447  HD3 LYS A  28      27.139  12.511 -19.508  1.00 85.68           H  
ATOM    448  CE  LYS A  28      25.781  10.811 -19.452  1.00 85.68           C  
ATOM    449  HE2 LYS A  28      25.351  11.101 -18.493  1.00 85.68           H  
ATOM    450  HE3 LYS A  28      24.951  10.450 -20.060  1.00 85.68           H  
ATOM    451  NZ  LYS A  28      26.725   9.691 -19.231  1.00 85.68           N  
ATOM    452  HZ1 LYS A  28      27.473   9.940 -18.600  1.00 85.68           H  
ATOM    453  HZ2 LYS A  28      26.193   8.952 -18.795  1.00 85.68           H  
ATOM    454  HZ3 LYS A  28      27.081   9.327 -20.103  1.00 85.68           H  
ATOM    455  N   LYS A  29      24.410  17.136 -22.537  1.00 86.48           N  
ATOM    456  H   LYS A  29      23.997  16.442 -23.144  1.00 86.48           H  
ATOM    457  CA  LYS A  29      24.637  18.491 -23.068  1.00 86.48           C  
ATOM    458  HA  LYS A  29      25.374  19.000 -22.447  1.00 86.48           H  
ATOM    459  C   LYS A  29      23.385  19.362 -23.027  1.00 86.48           C  
ATOM    460  CB  LYS A  29      25.194  18.407 -24.496  1.00 86.48           C  
ATOM    461  HB2 LYS A  29      24.525  17.812 -25.117  1.00 86.48           H  
ATOM    462  HB3 LYS A  29      25.245  19.413 -24.912  1.00 86.48           H  
ATOM    463  O   LYS A  29      23.490  20.538 -22.685  1.00 86.48           O  
ATOM    464  CG  LYS A  29      26.599  17.791 -24.521  1.00 86.48           C  
ATOM    465  HG2 LYS A  29      26.554  16.766 -24.153  1.00 86.48           H  
ATOM    466  HG3 LYS A  29      27.257  18.369 -23.873  1.00 86.48           H  
ATOM    467  CD  LYS A  29      27.169  17.787 -25.943  1.00 86.48           C  
ATOM    468  HD2 LYS A  29      27.258  18.812 -26.302  1.00 86.48           H  
ATOM    469  HD3 LYS A  29      26.494  17.232 -26.595  1.00 86.48           H  
ATOM    470  CE  LYS A  29      28.542  17.109 -25.930  1.00 86.48           C  
ATOM    471  HE2 LYS A  29      28.415  16.099 -25.541  1.00 86.48           H  
ATOM    472  HE3 LYS A  29      29.196  17.649 -25.245  1.00 86.48           H  
ATOM    473  NZ  LYS A  29      29.142  17.059 -27.287  1.00 86.48           N  
ATOM    474  HZ1 LYS A  29      30.041  16.601 -27.254  1.00 86.48           H  
ATOM    475  HZ2 LYS A  29      29.262  17.988 -27.667  1.00 86.48           H  
ATOM    476  HZ3 LYS A  29      28.548  16.526 -27.905  1.00 86.48           H  
ATOM    477  N   TYR A  30      22.222  18.799 -23.348  1.00 87.77           N  
ATOM    478  H   TYR A  30      22.242  17.836 -23.653  1.00 87.77           H  
ATOM    479  CA  TYR A  30      20.999  19.574 -23.610  1.00 87.77           C  
ATOM    480  HA  TYR A  30      21.233  20.638 -23.561  1.00 87.77           H  
ATOM    481  C   TYR A  30      19.870  19.358 -22.600  1.00 87.77           C  
ATOM    482  CB  TYR A  30      20.529  19.280 -25.039  1.00 87.77           C  
ATOM    483  HB2 TYR A  30      19.626  19.855 -25.246  1.00 87.77           H  
ATOM    484  HB3 TYR A  30      20.275  18.224 -25.121  1.00 87.77           H  
ATOM    485  O   TYR A  30      18.820  19.991 -22.716  1.00 87.77           O  
ATOM    486  CG  TYR A  30      21.566  19.639 -26.083  1.00 87.77           C  
ATOM    487  CD1 TYR A  30      21.831  20.993 -26.366  1.00 87.77           C  
ATOM    488  HD1 TYR A  30      21.275  21.769 -25.861  1.00 87.77           H  
ATOM    489  CD2 TYR A  30      22.291  18.626 -26.736  1.00 87.77           C  
ATOM    490  HD2 TYR A  30      22.088  17.588 -26.517  1.00 87.77           H  
ATOM    491  CE1 TYR A  30      22.822  21.338 -27.304  1.00 87.77           C  
ATOM    492  HE1 TYR A  30      23.025  22.376 -27.521  1.00 87.77           H  
ATOM    493  CE2 TYR A  30      23.286  18.966 -27.671  1.00 87.77           C  
ATOM    494  HE2 TYR A  30      23.845  18.197 -28.184  1.00 87.77           H  
ATOM    495  OH  TYR A  30      24.518  20.638 -28.856  1.00 87.77           O  
ATOM    496  HH  TYR A  30      24.569  21.583 -29.015  1.00 87.77           H  
ATOM    497  CZ  TYR A  30      23.552  20.320 -27.957  1.00 87.77           C  
ATOM    498  N   GLY A  31      20.064  18.479 -21.619  1.00 84.61           N  
ATOM    499  H   GLY A  31      20.921  17.946 -21.595  1.00 84.61           H  
ATOM    500  CA  GLY A  31      18.954  17.971 -20.827  1.00 84.61           C  
ATOM    501  HA2 GLY A  31      19.326  17.418 -19.965  1.00 84.61           H  
ATOM    502  HA3 GLY A  31      18.345  18.800 -20.469  1.00 84.61           H  
ATOM    503  C   GLY A  31      18.073  17.032 -21.643  1.00 84.61           C  
ATOM    504  O   GLY A  31      18.322  16.746 -22.818  1.00 84.61           O  
ATOM    505  N   GLY A  32      17.029  16.531 -21.007  1.00 86.62           N  
ATOM    506  H   GLY A  32      16.804  16.869 -20.082  1.00 86.62           H  
ATOM    507  CA  GLY A  32      16.181  15.503 -21.589  1.00 86.62           C  
ATOM    508  HA2 GLY A  32      15.991  15.718 -22.641  1.00 86.62           H  
ATOM    509  HA3 GLY A  32      16.688  14.540 -21.529  1.00 86.62           H  
ATOM    510  C   GLY A  32      14.854  15.385 -20.869  1.00 86.62           C  
ATOM    511  O   GLY A  32      14.611  16.073 -19.878  1.00 86.62           O  
ATOM    512  N   PHE A  33      13.998  14.503 -21.366  1.00 85.90           N  
ATOM    513  H   PHE A  33      14.284  13.940 -22.154  1.00 85.90           H  
ATOM    514  CA  PHE A  33      12.827  14.084 -20.603  1.00 85.90           C  
ATOM    515  HA  PHE A  33      12.295  14.968 -20.251  1.00 85.90           H  
ATOM    516  C   PHE A  33      13.275  13.284 -19.375  1.00 85.90           C  
ATOM    517  CB  PHE A  33      11.880  13.287 -21.498  1.00 85.90           C  
ATOM    518  HB2 PHE A  33      11.016  12.983 -20.906  1.00 85.90           H  
ATOM    519  HB3 PHE A  33      12.371  12.372 -21.830  1.00 85.90           H  
ATOM    520  O   PHE A  33      14.252  12.537 -19.460  1.00 85.90           O  
ATOM    521  CG  PHE A  33      11.379  14.056 -22.702  1.00 85.90           C  
ATOM    522  CD1 PHE A  33      10.469  15.110 -22.506  1.00 85.90           C  
ATOM    523  HD1 PHE A  33      10.144  15.369 -21.509  1.00 85.90           H  
ATOM    524  CD2 PHE A  33      11.771  13.698 -24.007  1.00 85.90           C  
ATOM    525  HD2 PHE A  33      12.451  12.874 -24.164  1.00 85.90           H  
ATOM    526  CE1 PHE A  33       9.928  15.787 -23.610  1.00 85.90           C  
ATOM    527  HE1 PHE A  33       9.166  16.536 -23.455  1.00 85.90           H  
ATOM    528  CE2 PHE A  33      11.224  14.375 -25.113  1.00 85.90           C  
ATOM    529  HE2 PHE A  33      11.465  14.053 -26.115  1.00 85.90           H  
ATOM    530  CZ  PHE A  33      10.301  15.417 -24.913  1.00 85.90           C  
ATOM    531  HZ  PHE A  33       9.827  15.892 -25.759  1.00 85.90           H  
ATOM    532  N   ASP A  34      12.574  13.452 -18.249  1.00 81.23           N  
ATOM    533  H   ASP A  34      11.820  14.124 -18.271  1.00 81.23           H  
ATOM    534  CA  ASP A  34      12.967  12.926 -16.930  1.00 81.23           C  
ATOM    535  HA  ASP A  34      13.881  13.428 -16.613  1.00 81.23           H  
ATOM    536  C   ASP A  34      13.282  11.422 -16.953  1.00 81.23           C  
ATOM    537  CB  ASP A  34      11.847  13.267 -15.914  1.00 81.23           C  
ATOM    538  HB2 ASP A  34      11.824  14.346 -15.763  1.00 81.23           H  
ATOM    539  HB3 ASP A  34      10.889  12.990 -16.356  1.00 81.23           H  
ATOM    540  O   ASP A  34      14.381  10.989 -16.602  1.00 81.23           O  
ATOM    541  CG  ASP A  34      11.948  12.580 -14.537  1.00 81.23           C  
ATOM    542  OD1 ASP A  34      13.043  12.135 -14.144  1.00 81.23           O  
ATOM    543  OD2 ASP A  34      10.892  12.386 -13.885  1.00 81.23           O  
ATOM    544  N   SER A  35      12.305  10.612 -17.359  1.00 79.30           N  
ATOM    545  H   SER A  35      11.448  11.022 -17.700  1.00 79.30           H  
ATOM    546  CA  SER A  35      12.442   9.157 -17.369  1.00 79.30           C  
ATOM    547  HA  SER A  35      13.442   8.929 -17.738  1.00 79.30           H  
ATOM    548  C   SER A  35      11.431   8.494 -18.305  1.00 79.30           C  
ATOM    549  CB  SER A  35      12.319   8.586 -15.943  1.00 79.30           C  
ATOM    550  HB2 SER A  35      13.286   8.695 -15.453  1.00 79.30           H  
ATOM    551  HB3 SER A  35      12.086   7.522 -15.994  1.00 79.30           H  
ATOM    552  O   SER A  35      10.341   9.041 -18.527  1.00 79.30           O  
ATOM    553  OG  SER A  35      11.347   9.243 -15.143  1.00 79.30           O  
ATOM    554  HG  SER A  35      11.697  10.126 -15.001  1.00 79.30           H  
ATOM    555  N   PRO A  36      11.760   7.310 -18.856  1.00 84.86           N  
ATOM    556  CA  PRO A  36      10.821   6.540 -19.662  1.00 84.86           C  
ATOM    557  HA  PRO A  36      10.445   7.147 -20.486  1.00 84.86           H  
ATOM    558  C   PRO A  36       9.646   6.063 -18.814  1.00 84.86           C  
ATOM    559  CB  PRO A  36      11.604   5.351 -20.221  1.00 84.86           C  
ATOM    560  HB2 PRO A  36      11.988   5.573 -21.217  1.00 84.86           H  
ATOM    561  HB3 PRO A  36      10.979   4.460 -20.271  1.00 84.86           H  
ATOM    562  O   PRO A  36       9.792   5.753 -17.628  1.00 84.86           O  
ATOM    563  CG  PRO A  36      12.758   5.177 -19.234  1.00 84.86           C  
ATOM    564  HG2 PRO A  36      12.435   4.540 -18.411  1.00 84.86           H  
ATOM    565  HG3 PRO A  36      13.642   4.759 -19.715  1.00 84.86           H  
ATOM    566  CD  PRO A  36      13.019   6.586 -18.705  1.00 84.86           C  
ATOM    567  HD2 PRO A  36      13.796   7.068 -19.298  1.00 84.86           H  
ATOM    568  HD3 PRO A  36      13.333   6.535 -17.662  1.00 84.86           H  
ATOM    569  N   ILE A  37       8.482   5.943 -19.442  1.00 86.36           N  
ATOM    570  H   ILE A  37       8.428   6.186 -20.421  1.00 86.36           H  
ATOM    571  CA  ILE A  37       7.325   5.306 -18.824  1.00 86.36           C  
ATOM    572  HA  ILE A  37       7.353   5.508 -17.753  1.00 86.36           H  
ATOM    573  C   ILE A  37       7.454   3.790 -19.000  1.00 86.36           C  
ATOM    574  CB  ILE A  37       6.014   5.926 -19.355  1.00 86.36           C  
ATOM    575  HB  ILE A  37       6.050   5.960 -20.444  1.00 86.36           H  
ATOM    576  O   ILE A  37       7.648   3.279 -20.107  1.00 86.36           O  
ATOM    577  CG1 ILE A  37       5.898   7.365 -18.792  1.00 86.36           C  
ATOM    578 HG12 ILE A  37       6.848   7.887 -18.909  1.00 86.36           H  
ATOM    579 HG13 ILE A  37       5.696   7.306 -17.723  1.00 86.36           H  
ATOM    580  CG2 ILE A  37       4.797   5.092 -18.912  1.00 86.36           C  
ATOM    581 HG21 ILE A  37       4.860   4.081 -19.313  1.00 86.36           H  
ATOM    582 HG22 ILE A  37       4.739   5.041 -17.825  1.00 86.36           H  
ATOM    583 HG23 ILE A  37       3.879   5.534 -19.300  1.00 86.36           H  
ATOM    584  CD1 ILE A  37       4.827   8.250 -19.435  1.00 86.36           C  
ATOM    585 HD11 ILE A  37       5.169   8.565 -20.420  1.00 86.36           H  
ATOM    586 HD12 ILE A  37       3.869   7.734 -19.514  1.00 86.36           H  
ATOM    587 HD13 ILE A  37       4.695   9.145 -18.828  1.00 86.36           H  
ATOM    588  N   VAL A  38       7.360   3.065 -17.884  1.00 88.55           N  
ATOM    589  H   VAL A  38       7.215   3.557 -17.013  1.00 88.55           H  
ATOM    590  CA  VAL A  38       7.310   1.598 -17.860  1.00 88.55           C  
ATOM    591  HA  VAL A  38       8.045   1.202 -18.560  1.00 88.55           H  
ATOM    592  C   VAL A  38       5.924   1.150 -18.317  1.00 88.55           C  
ATOM    593  CB  VAL A  38       7.689   1.038 -16.478  1.00 88.55           C  
ATOM    594  HB  VAL A  38       7.020   1.448 -15.721  1.00 88.55           H  
ATOM    595  O   VAL A  38       4.922   1.571 -17.743  1.00 88.55           O  
ATOM    596  CG1 VAL A  38       7.599  -0.492 -16.439  1.00 88.55           C  
ATOM    597 HG11 VAL A  38       6.568  -0.813 -16.582  1.00 88.55           H  
ATOM    598 HG12 VAL A  38       8.220  -0.928 -17.222  1.00 88.55           H  
ATOM    599 HG13 VAL A  38       7.933  -0.865 -15.470  1.00 88.55           H  
ATOM    600  CG2 VAL A  38       9.133   1.425 -16.122  1.00 88.55           C  
ATOM    601 HG21 VAL A  38       9.239   2.509 -16.084  1.00 88.55           H  
ATOM    602 HG22 VAL A  38       9.822   1.028 -16.869  1.00 88.55           H  
ATOM    603 HG23 VAL A  38       9.396   1.020 -15.145  1.00 88.55           H  
ATOM    604  N   ALA A  39       5.869   0.308 -19.348  1.00 90.07           N  
ATOM    605  H   ALA A  39       6.734  -0.055 -19.722  1.00 90.07           H  
ATOM    606  CA  ALA A  39       4.631  -0.270 -19.860  1.00 90.07           C  
ATOM    607  HA  ALA A  39       3.863   0.502 -19.902  1.00 90.07           H  
ATOM    608  C   ALA A  39       4.124  -1.390 -18.942  1.00 90.07           C  
ATOM    609  CB  ALA A  39       4.890  -0.792 -21.281  1.00 90.07           C  
ATOM    610  HB1 ALA A  39       5.625  -1.597 -21.263  1.00 90.07           H  
ATOM    611  HB2 ALA A  39       3.960  -1.172 -21.704  1.00 90.07           H  
ATOM    612  HB3 ALA A  39       5.267   0.014 -21.911  1.00 90.07           H  
ATOM    613  O   ALA A  39       2.953  -1.416 -18.571  1.00 90.07           O  
ATOM    614  N   TYR A  40       5.016  -2.309 -18.573  1.00 94.09           N  
ATOM    615  H   TYR A  40       5.961  -2.226 -18.920  1.00 94.09           H  
ATOM    616  CA  TYR A  40       4.749  -3.428 -17.673  1.00 94.09           C  
ATOM    617  HA  TYR A  40       4.138  -3.082 -16.839  1.00 94.09           H  
ATOM    618  C   TYR A  40       6.060  -3.965 -17.093  1.00 94.09           C  
ATOM    619  CB  TYR A  40       3.971  -4.528 -18.417  1.00 94.09           C  
ATOM    620  HB2 TYR A  40       2.960  -4.165 -18.602  1.00 94.09           H  
ATOM    621  HB3 TYR A  40       3.866  -5.400 -17.772  1.00 94.09           H  
ATOM    622  O   TYR A  40       7.149  -3.584 -17.527  1.00 94.09           O  
ATOM    623  CG  TYR A  40       4.564  -4.990 -19.735  1.00 94.09           C  
ATOM    624  CD1 TYR A  40       4.021  -4.515 -20.945  1.00 94.09           C  
ATOM    625  HD1 TYR A  40       3.212  -3.801 -20.924  1.00 94.09           H  
ATOM    626  CD2 TYR A  40       5.606  -5.936 -19.757  1.00 94.09           C  
ATOM    627  HD2 TYR A  40       6.019  -6.307 -18.830  1.00 94.09           H  
ATOM    628  CE1 TYR A  40       4.491  -5.014 -22.174  1.00 94.09           C  
ATOM    629  HE1 TYR A  40       4.037  -4.699 -23.102  1.00 94.09           H  
ATOM    630  CE2 TYR A  40       6.094  -6.421 -20.987  1.00 94.09           C  
ATOM    631  HE2 TYR A  40       6.885  -7.155 -21.016  1.00 94.09           H  
ATOM    632  OH  TYR A  40       5.899  -6.531 -23.373  1.00 94.09           O  
ATOM    633  HH  TYR A  40       5.312  -6.268 -24.086  1.00 94.09           H  
ATOM    634  CZ  TYR A  40       5.519  -5.977 -22.194  1.00 94.09           C  
ATOM    635  N   SER A  41       5.956  -4.855 -16.111  1.00 96.76           N  
ATOM    636  H   SER A  41       5.038  -5.188 -15.854  1.00 96.76           H  
ATOM    637  CA  SER A  41       7.101  -5.596 -15.582  1.00 96.76           C  
ATOM    638  HA  SER A  41       8.027  -5.089 -15.854  1.00 96.76           H  
ATOM    639  C   SER A  41       7.134  -7.001 -16.175  1.00 96.76           C  
ATOM    640  CB  SER A  41       7.044  -5.662 -14.057  1.00 96.76           C  
ATOM    641  HB2 SER A  41       7.911  -6.206 -13.681  1.00 96.76           H  
ATOM    642  HB3 SER A  41       6.140  -6.197 -13.765  1.00 96.76           H  
ATOM    643  O   SER A  41       6.108  -7.528 -16.602  1.00 96.76           O  
ATOM    644  OG  SER A  41       7.021  -4.363 -13.488  1.00 96.76           O  
ATOM    645  HG  SER A  41       6.362  -4.389 -12.790  1.00 96.76           H  
ATOM    646  N   VAL A  42       8.301  -7.631 -16.187  1.00 97.12           N  
ATOM    647  H   VAL A  42       9.132  -7.122 -15.921  1.00 97.12           H  
ATOM    648  CA  VAL A  42       8.461  -9.039 -16.551  1.00 97.12           C  
ATOM    649  HA  VAL A  42       7.475  -9.504 -16.566  1.00 97.12           H  
ATOM    650  C   VAL A  42       9.267  -9.756 -15.481  1.00 97.12           C  
ATOM    651  CB  VAL A  42       9.065  -9.224 -17.958  1.00 97.12           C  
ATOM    652  HB  VAL A  42       9.147 -10.292 -18.160  1.00 97.12           H  
ATOM    653  O   VAL A  42      10.277  -9.227 -15.023  1.00 97.12           O  
ATOM    654  CG1 VAL A  42       8.140  -8.611 -19.009  1.00 97.12           C  
ATOM    655 HG11 VAL A  42       7.148  -9.054 -18.927  1.00 97.12           H  
ATOM    656 HG12 VAL A  42       8.068  -7.533 -18.865  1.00 97.12           H  
ATOM    657 HG13 VAL A  42       8.539  -8.805 -20.004  1.00 97.12           H  
ATOM    658  CG2 VAL A  42      10.444  -8.588 -18.158  1.00 97.12           C  
ATOM    659 HG21 VAL A  42      10.796  -8.779 -19.172  1.00 97.12           H  
ATOM    660 HG22 VAL A  42      11.152  -9.036 -17.461  1.00 97.12           H  
ATOM    661 HG23 VAL A  42      10.400  -7.512 -17.989  1.00 97.12           H  
ATOM    662  N   LEU A  43       8.820 -10.940 -15.067  1.00 97.54           N  
ATOM    663  H   LEU A  43       7.985 -11.313 -15.495  1.00 97.54           H  
ATOM    664  CA  LEU A  43       9.643 -11.849 -14.275  1.00 97.54           C  
ATOM    665  HA  LEU A  43      10.175 -11.279 -13.514  1.00 97.54           H  
ATOM    666  C   LEU A  43      10.669 -12.494 -15.205  1.00 97.54           C  
ATOM    667  CB  LEU A  43       8.756 -12.901 -13.590  1.00 97.54           C  
ATOM    668  HB2 LEU A  43       8.255 -13.474 -14.370  1.00 97.54           H  
ATOM    669  HB3 LEU A  43       7.994 -12.398 -12.993  1.00 97.54           H  
ATOM    670  O   LEU A  43      10.303 -13.009 -16.260  1.00 97.54           O  
ATOM    671  CG  LEU A  43       9.530 -13.887 -12.693  1.00 97.54           C  
ATOM    672  HG  LEU A  43      10.352 -14.333 -13.254  1.00 97.54           H  
ATOM    673  CD1 LEU A  43      10.098 -13.209 -11.444  1.00 97.54           C  
ATOM    674 HD11 LEU A  43      10.581 -13.954 -10.812  1.00 97.54           H  
ATOM    675 HD12 LEU A  43       9.296 -12.731 -10.882  1.00 97.54           H  
ATOM    676 HD13 LEU A  43      10.841 -12.462 -11.725  1.00 97.54           H  
ATOM    677  CD2 LEU A  43       8.603 -15.015 -12.248  1.00 97.54           C  
ATOM    678 HD21 LEU A  43       9.140 -15.710 -11.603  1.00 97.54           H  
ATOM    679 HD22 LEU A  43       8.257 -15.563 -13.123  1.00 97.54           H  
ATOM    680 HD23 LEU A  43       7.744 -14.612 -11.709  1.00 97.54           H  
ATOM    681  N   VAL A  44      11.939 -12.460 -14.815  1.00 97.28           N  
ATOM    682  H   VAL A  44      12.168 -11.959 -13.968  1.00 97.28           H  
ATOM    683  CA  VAL A  44      13.045 -13.056 -15.566  1.00 97.28           C  
ATOM    684  HA  VAL A  44      12.643 -13.652 -16.385  1.00 97.28           H  
ATOM    685  C   VAL A  44      13.828 -13.980 -14.648  1.00 97.28           C  
ATOM    686  CB  VAL A  44      13.963 -11.977 -16.175  1.00 97.28           C  
ATOM    687  HB  VAL A  44      14.397 -11.377 -15.375  1.00 97.28           H  
ATOM    688  O   VAL A  44      14.245 -13.579 -13.560  1.00 97.28           O  
ATOM    689  CG1 VAL A  44      15.105 -12.597 -16.993  1.00 97.28           C  
ATOM    690 HG11 VAL A  44      15.761 -13.176 -16.342  1.00 97.28           H  
ATOM    691 HG12 VAL A  44      15.704 -11.807 -17.446  1.00 97.28           H  
ATOM    692 HG13 VAL A  44      14.704 -13.241 -17.775  1.00 97.28           H  
ATOM    693  CG2 VAL A  44      13.176 -11.048 -17.105  1.00 97.28           C  
ATOM    694 HG21 VAL A  44      13.848 -10.318 -17.556  1.00 97.28           H  
ATOM    695 HG22 VAL A  44      12.435 -10.509 -16.514  1.00 97.28           H  
ATOM    696 HG23 VAL A  44      12.675 -11.625 -17.883  1.00 97.28           H  
ATOM    697  N   VAL A  45      14.056 -15.207 -15.120  1.00 97.32           N  
ATOM    698  H   VAL A  45      13.636 -15.467 -16.001  1.00 97.32           H  
ATOM    699  CA  VAL A  45      15.016 -16.146 -14.534  1.00 97.32           C  
ATOM    700  HA  VAL A  45      15.440 -15.688 -13.640  1.00 97.32           H  
ATOM    701  C   VAL A  45      16.139 -16.371 -15.540  1.00 97.32           C  
ATOM    702  CB  VAL A  45      14.358 -17.461 -14.087  1.00 97.32           C  
ATOM    703  HB  VAL A  45      13.955 -17.984 -14.955  1.00 97.32           H  
ATOM    704  O   VAL A  45      15.913 -16.893 -16.631  1.00 97.32           O  
ATOM    705  CG1 VAL A  45      15.384 -18.364 -13.387  1.00 97.32           C  
ATOM    706 HG11 VAL A  45      14.898 -19.281 -13.052  1.00 97.32           H  
ATOM    707 HG12 VAL A  45      15.810 -17.849 -12.527  1.00 97.32           H  
ATOM    708 HG13 VAL A  45      16.185 -18.633 -14.076  1.00 97.32           H  
ATOM    709  CG2 VAL A  45      13.210 -17.205 -13.103  1.00 97.32           C  
ATOM    710 HG21 VAL A  45      13.583 -16.643 -12.247  1.00 97.32           H  
ATOM    711 HG22 VAL A  45      12.415 -16.640 -13.590  1.00 97.32           H  
ATOM    712 HG23 VAL A  45      12.792 -18.153 -12.765  1.00 97.32           H  
ATOM    713  N   ALA A  46      17.345 -15.932 -15.203  1.00 97.34           N  
ATOM    714  H   ALA A  46      17.479 -15.545 -14.280  1.00 97.34           H  
ATOM    715  CA  ALA A  46      18.500 -15.959 -16.098  1.00 97.34           C  
ATOM    716  HA  ALA A  46      18.518 -16.890 -16.663  1.00 97.34           H  
ATOM    717  C   ALA A  46      19.798 -15.863 -15.293  1.00 97.34           C  
ATOM    718  CB  ALA A  46      18.380 -14.777 -17.069  1.00 97.34           C  
ATOM    719  HB1 ALA A  46      18.349 -13.847 -16.501  1.00 97.34           H  
ATOM    720  HB2 ALA A  46      17.459 -14.858 -17.648  1.00 97.34           H  
ATOM    721  HB3 ALA A  46      19.229 -14.762 -17.752  1.00 97.34           H  
ATOM    722  O   ALA A  46      19.768 -15.605 -14.093  1.00 97.34           O  
ATOM    723  N   ASP A  47      20.939 -16.020 -15.947  1.00 96.96           N  
ATOM    724  H   ASP A  47      20.913 -16.189 -16.943  1.00 96.96           H  
ATOM    725  CA  ASP A  47      22.234 -15.718 -15.355  1.00 96.96           C  
ATOM    726  HA  ASP A  47      22.148 -15.771 -14.269  1.00 96.96           H  
ATOM    727  C   ASP A  47      22.692 -14.313 -15.715  1.00 96.96           C  
ATOM    728  CB  ASP A  47      23.279 -16.739 -15.775  1.00 96.96           C  
ATOM    729  HB2 ASP A  47      23.360 -16.754 -16.862  1.00 96.96           H  
ATOM    730  HB3 ASP A  47      24.245 -16.443 -15.366  1.00 96.96           H  
ATOM    731  O   ASP A  47      22.508 -13.846 -16.836  1.00 96.96           O  
ATOM    732  CG  ASP A  47      22.954 -18.131 -15.263  1.00 96.96           C  
ATOM    733  OD1 ASP A  47      22.378 -18.296 -14.170  1.00 96.96           O  
ATOM    734  OD2 ASP A  47      23.394 -19.075 -15.939  1.00 96.96           O  
ATOM    735  N   VAL A  48      23.344 -13.654 -14.768  1.00 95.15           N  
ATOM    736  H   VAL A  48      23.414 -14.077 -13.854  1.00 95.15           H  
ATOM    737  CA  VAL A  48      23.978 -12.351 -14.972  1.00 95.15           C  
ATOM    738  HA  VAL A  48      24.091 -12.170 -16.041  1.00 95.15           H  
ATOM    739  C   VAL A  48      25.371 -12.361 -14.371  1.00 95.15           C  
ATOM    740  CB  VAL A  48      23.137 -11.196 -14.400  1.00 95.15           C  
ATOM    741  HB  VAL A  48      23.707 -10.271 -14.492  1.00 95.15           H  
ATOM    742  O   VAL A  48      25.628 -13.025 -13.361  1.00 95.15           O  
ATOM    743  CG1 VAL A  48      21.828 -11.022 -15.170  1.00 95.15           C  
ATOM    744 HG11 VAL A  48      22.045 -10.869 -16.227  1.00 95.15           H  
ATOM    745 HG12 VAL A  48      21.288 -10.150 -14.802  1.00 95.15           H  
ATOM    746 HG13 VAL A  48      21.201 -11.906 -15.056  1.00 95.15           H  
ATOM    747  CG2 VAL A  48      22.787 -11.401 -12.924  1.00 95.15           C  
ATOM    748 HG21 VAL A  48      22.216 -12.324 -12.819  1.00 95.15           H  
ATOM    749 HG22 VAL A  48      23.697 -11.477 -12.329  1.00 95.15           H  
ATOM    750 HG23 VAL A  48      22.177 -10.561 -12.590  1.00 95.15           H  
ATOM    751  N   GLU A  49      26.280 -11.616 -14.986  1.00 92.77           N  
ATOM    752  H   GLU A  49      26.017 -11.079 -15.800  1.00 92.77           H  
ATOM    753  CA  GLU A  49      27.606 -11.386 -14.423  1.00 92.77           C  
ATOM    754  HA  GLU A  49      28.000 -12.329 -14.043  1.00 92.77           H  
ATOM    755  C   GLU A  49      27.483 -10.410 -13.247  1.00 92.77           C  
ATOM    756  CB  GLU A  49      28.577 -10.894 -15.503  1.00 92.77           C  
ATOM    757  HB2 GLU A  49      29.543 -10.726 -15.027  1.00 92.77           H  
ATOM    758  HB3 GLU A  49      28.209  -9.965 -15.938  1.00 92.77           H  
ATOM    759  O   GLU A  49      26.960  -9.303 -13.380  1.00 92.77           O  
ATOM    760  CG  GLU A  49      28.772 -11.951 -16.598  1.00 92.77           C  
ATOM    761  HG2 GLU A  49      27.812 -12.159 -17.071  1.00 92.77           H  
ATOM    762  HG3 GLU A  49      29.118 -12.872 -16.128  1.00 92.77           H  
ATOM    763  CD  GLU A  49      29.762 -11.553 -17.697  1.00 92.77           C  
ATOM    764  OE1 GLU A  49      30.016 -12.447 -18.542  1.00 92.77           O  
ATOM    765  OE2 GLU A  49      30.183 -10.383 -17.769  1.00 92.77           O  
ATOM    766  N   LYS A  50      27.894 -10.847 -12.049  1.00 85.62           N  
ATOM    767  H   LYS A  50      28.251 -11.790 -11.988  1.00 85.62           H  
ATOM    768  CA  LYS A  50      27.820 -10.034 -10.825  1.00 85.62           C  
ATOM    769  HA  LYS A  50      27.660  -8.999 -11.129  1.00 85.62           H  
ATOM    770  C   LYS A  50      29.142 -10.040 -10.059  1.00 85.62           C  
ATOM    771  CB  LYS A  50      26.620 -10.464  -9.947  1.00 85.62           C  
ATOM    772  HB2 LYS A  50      26.489 -11.544 -10.009  1.00 85.62           H  
ATOM    773  HB3 LYS A  50      26.827 -10.202  -8.909  1.00 85.62           H  
ATOM    774  O   LYS A  50      29.749 -11.084  -9.820  1.00 85.62           O  
ATOM    775  CG  LYS A  50      25.318  -9.753 -10.364  1.00 85.62           C  
ATOM    776  HG2 LYS A  50      25.481  -8.677 -10.297  1.00 85.62           H  
ATOM    777  HG3 LYS A  50      25.105  -9.991 -11.407  1.00 85.62           H  
ATOM    778  CD  LYS A  50      24.087 -10.111  -9.503  1.00 85.62           C  
ATOM    779  HD2 LYS A  50      23.865 -11.171  -9.628  1.00 85.62           H  
ATOM    780  HD3 LYS A  50      24.296  -9.900  -8.455  1.00 85.62           H  
ATOM    781  CE  LYS A  50      22.888  -9.265  -9.980  1.00 85.62           C  
ATOM    782  HE2 LYS A  50      22.795  -9.401 -11.057  1.00 85.62           H  
ATOM    783  HE3 LYS A  50      23.115  -8.211  -9.822  1.00 85.62           H  
ATOM    784  NZ  LYS A  50      21.588  -9.606  -9.337  1.00 85.62           N  
ATOM    785  HZ1 LYS A  50      21.572  -9.394  -8.350  1.00 85.62           H  
ATOM    786  HZ2 LYS A  50      20.838  -9.099  -9.786  1.00 85.62           H  
ATOM    787  HZ3 LYS A  50      21.359 -10.578  -9.489  1.00 85.62           H  
ATOM    788  N   GLY A  51      29.515  -8.860  -9.561  1.00 82.89           N  
ATOM    789  H   GLY A  51      29.011  -8.050  -9.894  1.00 82.89           H  
ATOM    790  CA  GLY A  51      30.697  -8.639  -8.725  1.00 82.89           C  
ATOM    791  HA2 GLY A  51      30.846  -9.498  -8.071  1.00 82.89           H  
ATOM    792  HA3 GLY A  51      30.525  -7.762  -8.101  1.00 82.89           H  
ATOM    793  C   GLY A  51      31.984  -8.411  -9.523  1.00 82.89           C  
ATOM    794  O   GLY A  51      32.000  -8.492 -10.745  1.00 82.89           O  
ATOM    795  N   LYS A  52      33.088  -8.135  -8.815  1.00 83.11           N  
ATOM    796  H   LYS A  52      33.005  -8.071  -7.810  1.00 83.11           H  
ATOM    797  CA  LYS A  52      34.382  -7.784  -9.434  1.00 83.11           C  
ATOM    798  HA  LYS A  52      34.252  -6.899 -10.058  1.00 83.11           H  
ATOM    799  C   LYS A  52      34.927  -8.860 -10.380  1.00 83.11           C  
ATOM    800  CB  LYS A  52      35.436  -7.484  -8.354  1.00 83.11           C  
ATOM    801  HB2 LYS A  52      35.508  -8.330  -7.670  1.00 83.11           H  
ATOM    802  HB3 LYS A  52      36.400  -7.371  -8.848  1.00 83.11           H  
ATOM    803  O   LYS A  52      35.571  -8.530 -11.363  1.00 83.11           O  
ATOM    804  CG  LYS A  52      35.157  -6.199  -7.558  1.00 83.11           C  
ATOM    805  HG2 LYS A  52      35.027  -5.369  -8.252  1.00 83.11           H  
ATOM    806  HG3 LYS A  52      34.244  -6.319  -6.974  1.00 83.11           H  
ATOM    807  CD  LYS A  52      36.331  -5.888  -6.615  1.00 83.11           C  
ATOM    808  HD2 LYS A  52      37.241  -5.792  -7.208  1.00 83.11           H  
ATOM    809  HD3 LYS A  52      36.456  -6.712  -5.912  1.00 83.11           H  
ATOM    810  CE  LYS A  52      36.093  -4.583  -5.842  1.00 83.11           C  
ATOM    811  HE2 LYS A  52      35.194  -4.691  -5.236  1.00 83.11           H  
ATOM    812  HE3 LYS A  52      35.914  -3.784  -6.562  1.00 83.11           H  
ATOM    813  NZ  LYS A  52      37.253  -4.229  -4.980  1.00 83.11           N  
ATOM    814  HZ1 LYS A  52      38.087  -4.106  -5.536  1.00 83.11           H  
ATOM    815  HZ2 LYS A  52      37.085  -3.362  -4.490  1.00 83.11           H  
ATOM    816  HZ3 LYS A  52      37.435  -4.947  -4.293  1.00 83.11           H  
ATOM    817  N   SER A  53      34.674 -10.133 -10.079  1.00 84.86           N  
ATOM    818  H   SER A  53      34.100 -10.335  -9.272  1.00 84.86           H  
ATOM    819  CA  SER A  53      35.127 -11.276 -10.880  1.00 84.86           C  
ATOM    820  HA  SER A  53      36.065 -11.010 -11.367  1.00 84.86           H  
ATOM    821  C   SER A  53      34.172 -11.662 -12.013  1.00 84.86           C  
ATOM    822  CB  SER A  53      35.415 -12.470  -9.961  1.00 84.86           C  
ATOM    823  HB2 SER A  53      35.612 -13.364 -10.552  1.00 84.86           H  
ATOM    824  HB3 SER A  53      36.313 -12.243  -9.386  1.00 84.86           H  
ATOM    825  O   SER A  53      34.412 -12.678 -12.654  1.00 84.86           O  
ATOM    826  OG  SER A  53      34.346 -12.709  -9.053  1.00 84.86           O  
ATOM    827  HG  SER A  53      34.740 -12.952  -8.212  1.00 84.86           H  
ATOM    828  N   GLN A  54      33.088 -10.901 -12.232  1.00 86.25           N  
ATOM    829  H   GLN A  54      32.977 -10.047 -11.704  1.00 86.25           H  
ATOM    830  CA  GLN A  54      32.090 -11.145 -13.285  1.00 86.25           C  
ATOM    831  HA  GLN A  54      31.211 -10.554 -13.030  1.00 86.25           H  
ATOM    832  C   GLN A  54      31.581 -12.597 -13.326  1.00 86.25           C  
ATOM    833  CB  GLN A  54      32.606 -10.636 -14.647  1.00 86.25           C  
ATOM    834  HB2 GLN A  54      31.858 -10.833 -15.415  1.00 86.25           H  
ATOM    835  HB3 GLN A  54      33.504 -11.193 -14.916  1.00 86.25           H  
ATOM    836  O   GLN A  54      31.303 -13.164 -14.379  1.00 86.25           O  
ATOM    837  CG  GLN A  54      32.933  -9.133 -14.676  1.00 86.25           C  
ATOM    838  HG2 GLN A  54      33.341  -8.893 -15.657  1.00 86.25           H  
ATOM    839  HG3 GLN A  54      33.703  -8.910 -13.938  1.00 86.25           H  
ATOM    840  CD  GLN A  54      31.733  -8.215 -14.436  1.00 86.25           C  
ATOM    841  NE2 GLN A  54      31.950  -6.933 -14.261  1.00 86.25           N  
ATOM    842 HE21 GLN A  54      32.872  -6.553 -14.417  1.00 86.25           H  
ATOM    843 HE22 GLN A  54      31.111  -6.371 -14.224  1.00 86.25           H  
ATOM    844  OE1 GLN A  54      30.584  -8.603 -14.354  1.00 86.25           O  
ATOM    845  N   LYS A  55      31.454 -13.236 -12.155  1.00 90.09           N  
ATOM    846  H   LYS A  55      31.654 -12.719 -11.311  1.00 90.09           H  
ATOM    847  CA  LYS A  55      30.951 -14.611 -12.073  1.00 90.09           C  
ATOM    848  HA  LYS A  55      31.473 -15.201 -12.826  1.00 90.09           H  
ATOM    849  C   LYS A  55      29.470 -14.636 -12.431  1.00 90.09           C  
ATOM    850  CB  LYS A  55      31.211 -15.231 -10.693  1.00 90.09           C  
ATOM    851  HB2 LYS A  55      30.643 -16.158 -10.618  1.00 90.09           H  
ATOM    852  HB3 LYS A  55      30.864 -14.549  -9.916  1.00 90.09           H  
ATOM    853  O   LYS A  55      28.692 -13.833 -11.909  1.00 90.09           O  
ATOM    854  CG  LYS A  55      32.699 -15.551 -10.487  1.00 90.09           C  
ATOM    855  HG2 LYS A  55      33.034 -16.204 -11.292  1.00 90.09           H  
ATOM    856  HG3 LYS A  55      33.278 -14.629 -10.528  1.00 90.09           H  
ATOM    857  CD  LYS A  55      32.941 -16.255  -9.143  1.00 90.09           C  
ATOM    858  HD2 LYS A  55      32.620 -15.602  -8.331  1.00 90.09           H  
ATOM    859  HD3 LYS A  55      32.358 -17.175  -9.119  1.00 90.09           H  
ATOM    860  CE  LYS A  55      34.432 -16.584  -8.990  1.00 90.09           C  
ATOM    861  HE2 LYS A  55      34.994 -15.651  -8.954  1.00 90.09           H  
ATOM    862  HE3 LYS A  55      34.754 -17.119  -9.884  1.00 90.09           H  
ATOM    863  NZ  LYS A  55      34.711 -17.414  -7.788  1.00 90.09           N  
ATOM    864  HZ1 LYS A  55      34.441 -16.942  -6.936  1.00 90.09           H  
ATOM    865  HZ2 LYS A  55      35.696 -17.631  -7.734  1.00 90.09           H  
ATOM    866  HZ3 LYS A  55      34.218 -18.293  -7.845  1.00 90.09           H  
ATOM    867  N   LEU A  56      29.089 -15.599 -13.268  1.00 93.44           N  
ATOM    868  H   LEU A  56      29.800 -16.180 -13.688  1.00 93.44           H  
ATOM    869  CA  LEU A  56      27.693 -15.858 -13.600  1.00 93.44           C  
ATOM    870  HA  LEU A  56      27.233 -14.920 -13.913  1.00 93.44           H  
ATOM    871  C   LEU A  56      26.940 -16.337 -12.362  1.00 93.44           C  
ATOM    872  CB  LEU A  56      27.586 -16.886 -14.742  1.00 93.44           C  
ATOM    873  HB2 LEU A  56      28.121 -17.789 -14.448  1.00 93.44           H  
ATOM    874  HB3 LEU A  56      26.538 -17.151 -14.877  1.00 93.44           H  
ATOM    875  O   LEU A  56      27.344 -17.303 -11.712  1.00 93.44           O  
ATOM    876  CG  LEU A  56      28.140 -16.391 -16.087  1.00 93.44           C  
ATOM    877  HG  LEU A  56      29.176 -16.079 -15.956  1.00 93.44           H  
ATOM    878  CD1 LEU A  56      28.101 -17.524 -17.113  1.00 93.44           C  
ATOM    879 HD11 LEU A  56      27.075 -17.857 -17.268  1.00 93.44           H  
ATOM    880 HD12 LEU A  56      28.514 -17.172 -18.059  1.00 93.44           H  
ATOM    881 HD13 LEU A  56      28.705 -18.360 -16.762  1.00 93.44           H  
ATOM    882  CD2 LEU A  56      27.337 -15.220 -16.649  1.00 93.44           C  
ATOM    883 HD21 LEU A  56      27.882 -14.826 -17.507  1.00 93.44           H  
ATOM    884 HD22 LEU A  56      27.262 -14.407 -15.928  1.00 93.44           H  
ATOM    885 HD23 LEU A  56      26.334 -15.537 -16.938  1.00 93.44           H  
ATOM    886  N   LYS A  57      25.839 -15.658 -12.049  1.00 94.98           N  
ATOM    887  H   LYS A  57      25.618 -14.837 -12.594  1.00 94.98           H  
ATOM    888  CA  LYS A  57      24.901 -16.054 -11.000  1.00 94.98           C  
ATOM    889  HA  LYS A  57      25.127 -17.068 -10.670  1.00 94.98           H  
ATOM    890  C   LYS A  57      23.489 -16.053 -11.547  1.00 94.98           C  
ATOM    891  CB  LYS A  57      24.988 -15.102  -9.801  1.00 94.98           C  
ATOM    892  HB2 LYS A  57      24.193 -15.367  -9.105  1.00 94.98           H  
ATOM    893  HB3 LYS A  57      24.825 -14.078 -10.136  1.00 94.98           H  
ATOM    894  O   LYS A  57      23.083 -15.075 -12.173  1.00 94.98           O  
ATOM    895  CG  LYS A  57      26.335 -15.197  -9.076  1.00 94.98           C  
ATOM    896  HG2 LYS A  57      26.567 -16.244  -8.881  1.00 94.98           H  
ATOM    897  HG3 LYS A  57      27.121 -14.768  -9.698  1.00 94.98           H  
ATOM    898  CD  LYS A  57      26.264 -14.444  -7.744  1.00 94.98           C  
ATOM    899  HD2 LYS A  57      25.454 -14.864  -7.148  1.00 94.98           H  
ATOM    900  HD3 LYS A  57      26.062 -13.390  -7.935  1.00 94.98           H  
ATOM    901  CE  LYS A  57      27.587 -14.597  -6.993  1.00 94.98           C  
ATOM    902  HE2 LYS A  57      27.844 -15.656  -6.967  1.00 94.98           H  
ATOM    903  HE3 LYS A  57      28.364 -14.078  -7.553  1.00 94.98           H  
ATOM    904  NZ  LYS A  57      27.485 -14.067  -5.610  1.00 94.98           N  
ATOM    905  HZ1 LYS A  57      26.779 -14.577  -5.098  1.00 94.98           H  
ATOM    906  HZ2 LYS A  57      27.231 -13.089  -5.621  1.00 94.98           H  
ATOM    907  HZ3 LYS A  57      28.361 -14.175  -5.120  1.00 94.98           H  
ATOM    908  N   THR A  58      22.742 -17.102 -11.227  1.00 95.63           N  
ATOM    909  H   THR A  58      23.160 -17.912 -10.792  1.00 95.63           H  
ATOM    910  CA  THR A  58      21.315 -17.160 -11.523  1.00 95.63           C  
ATOM    911  HA  THR A  58      21.174 -16.903 -12.572  1.00 95.63           H  
ATOM    912  C   THR A  58      20.573 -16.137 -10.677  1.00 95.63           C  
ATOM    913  CB  THR A  58      20.753 -18.570 -11.320  1.00 95.63           C  
ATOM    914  HB  THR A  58      20.746 -18.811 -10.257  1.00 95.63           H  
ATOM    915  O   THR A  58      20.773 -16.037  -9.464  1.00 95.63           O  
ATOM    916  CG2 THR A  58      19.336 -18.711 -11.873  1.00 95.63           C  
ATOM    917 HG21 THR A  58      19.010 -19.746 -11.770  1.00 95.63           H  
ATOM    918 HG22 THR A  58      18.648 -18.072 -11.318  1.00 95.63           H  
ATOM    919 HG23 THR A  58      19.320 -18.431 -12.926  1.00 95.63           H  
ATOM    920  OG1 THR A  58      21.572 -19.501 -11.990  1.00 95.63           O  
ATOM    921  HG1 THR A  58      21.818 -19.112 -12.832  1.00 95.63           H  
ATOM    922  N   VAL A  59      19.729 -15.356 -11.334  1.00 95.10           N  
ATOM    923  H   VAL A  59      19.642 -15.491 -12.331  1.00 95.10           H  
ATOM    924  CA  VAL A  59      18.843 -14.368 -10.735  1.00 95.10           C  
ATOM    925  HA  VAL A  59      18.922 -14.436  -9.650  1.00 95.10           H  
ATOM    926  C   VAL A  59      17.406 -14.691 -11.100  1.00 95.10           C  
ATOM    927  CB  VAL A  59      19.207 -12.928 -11.140  1.00 95.10           C  
ATOM    928  HB  VAL A  59      18.481 -12.257 -10.680  1.00 95.10           H  
ATOM    929  O   VAL A  59      17.126 -15.201 -12.182  1.00 95.10           O  
ATOM    930  CG1 VAL A  59      20.584 -12.562 -10.576  1.00 95.10           C  
ATOM    931 HG11 VAL A  59      20.556 -12.614  -9.488  1.00 95.10           H  
ATOM    932 HG12 VAL A  59      20.825 -11.554 -10.914  1.00 95.10           H  
ATOM    933 HG13 VAL A  59      21.337 -13.257 -10.948  1.00 95.10           H  
ATOM    934  CG2 VAL A  59      19.196 -12.661 -12.650  1.00 95.10           C  
ATOM    935 HG21 VAL A  59      19.977 -13.238 -13.146  1.00 95.10           H  
ATOM    936 HG22 VAL A  59      19.364 -11.600 -12.839  1.00 95.10           H  
ATOM    937 HG23 VAL A  59      18.229 -12.928 -13.076  1.00 95.10           H  
ATOM    938  N   LYS A  60      16.509 -14.369 -10.174  1.00 95.98           N  
ATOM    939  H   LYS A  60      16.853 -13.981  -9.307  1.00 95.98           H  
ATOM    940  CA  LYS A  60      15.063 -14.311 -10.356  1.00 95.98           C  
ATOM    941  HA  LYS A  60      14.798 -14.499 -11.396  1.00 95.98           H  
ATOM    942  C   LYS A  60      14.671 -12.890  -9.986  1.00 95.98           C  
ATOM    943  CB  LYS A  60      14.418 -15.385  -9.464  1.00 95.98           C  
ATOM    944  HB2 LYS A  60      14.782 -16.360  -9.788  1.00 95.98           H  
ATOM    945  HB3 LYS A  60      14.737 -15.230  -8.433  1.00 95.98           H  
ATOM    946  O   LYS A  60      14.830 -12.503  -8.831  1.00 95.98           O  
ATOM    947  CG  LYS A  60      12.883 -15.394  -9.507  1.00 95.98           C  
ATOM    948  HG2 LYS A  60      12.539 -15.547 -10.530  1.00 95.98           H  
ATOM    949  HG3 LYS A  60      12.502 -14.441  -9.142  1.00 95.98           H  
ATOM    950  CD  LYS A  60      12.357 -16.524  -8.608  1.00 95.98           C  
ATOM    951  HD2 LYS A  60      12.747 -17.480  -8.956  1.00 95.98           H  
ATOM    952  HD3 LYS A  60      12.704 -16.354  -7.589  1.00 95.98           H  
ATOM    953  CE  LYS A  60      10.829 -16.577  -8.602  1.00 95.98           C  
ATOM    954  HE2 LYS A  60      10.461 -16.838  -9.594  1.00 95.98           H  
ATOM    955  HE3 LYS A  60      10.453 -15.584  -8.358  1.00 95.98           H  
ATOM    956  NZ  LYS A  60      10.315 -17.537  -7.590  1.00 95.98           N  
ATOM    957  HZ1 LYS A  60       9.342 -17.332  -7.409  1.00 95.98           H  
ATOM    958  HZ2 LYS A  60      10.720 -17.397  -6.675  1.00 95.98           H  
ATOM    959  HZ3 LYS A  60      10.425 -18.510  -7.836  1.00 95.98           H  
ATOM    960  N   GLU A  61      14.282 -12.080 -10.960  1.00 95.85           N  
ATOM    961  H   GLU A  61      14.203 -12.438 -11.901  1.00 95.85           H  
ATOM    962  CA  GLU A  61      14.034 -10.654 -10.734  1.00 95.85           C  
ATOM    963  HA  GLU A  61      13.653 -10.535  -9.719  1.00 95.85           H  
ATOM    964  C   GLU A  61      12.950 -10.097 -11.652  1.00 95.85           C  
ATOM    965  CB  GLU A  61      15.345  -9.843 -10.813  1.00 95.85           C  
ATOM    966  HB2 GLU A  61      15.132  -8.806 -10.556  1.00 95.85           H  
ATOM    967  HB3 GLU A  61      16.021 -10.235 -10.052  1.00 95.85           H  
ATOM    968  O   GLU A  61      12.589 -10.697 -12.663  1.00 95.85           O  
ATOM    969  CG  GLU A  61      16.059  -9.875 -12.173  1.00 95.85           C  
ATOM    970  HG2 GLU A  61      15.404  -9.434 -12.924  1.00 95.85           H  
ATOM    971  HG3 GLU A  61      16.246 -10.912 -12.453  1.00 95.85           H  
ATOM    972  CD  GLU A  61      17.406  -9.126 -12.152  1.00 95.85           C  
ATOM    973  OE1 GLU A  61      17.768  -8.578 -13.214  1.00 95.85           O  
ATOM    974  OE2 GLU A  61      18.118  -9.134 -11.113  1.00 95.85           O  
ATOM    975  N   LEU A  62      12.417  -8.940 -11.267  1.00 97.21           N  
ATOM    976  H   LEU A  62      12.806  -8.474 -10.460  1.00 97.21           H  
ATOM    977  CA  LEU A  62      11.457  -8.197 -12.065  1.00 97.21           C  
ATOM    978  HA  LEU A  62      10.980  -8.875 -12.773  1.00 97.21           H  
ATOM    979  C   LEU A  62      12.192  -7.125 -12.863  1.00 97.21           C  
ATOM    980  CB  LEU A  62      10.373  -7.605 -11.155  1.00 97.21           C  
ATOM    981  HB2 LEU A  62       9.750  -6.926 -11.737  1.00 97.21           H  
ATOM    982  HB3 LEU A  62      10.860  -7.027 -10.371  1.00 97.21           H  
ATOM    983  O   LEU A  62      12.915  -6.307 -12.296  1.00 97.21           O  
ATOM    984  CG  LEU A  62       9.479  -8.686 -10.522  1.00 97.21           C  
ATOM    985  HG  LEU A  62      10.088  -9.490 -10.111  1.00 97.21           H  
ATOM    986  CD1 LEU A  62       8.679  -8.066  -9.391  1.00 97.21           C  
ATOM    987 HD11 LEU A  62       8.083  -7.238  -9.775  1.00 97.21           H  
ATOM    988 HD12 LEU A  62       9.389  -7.711  -8.644  1.00 97.21           H  
ATOM    989 HD13 LEU A  62       8.030  -8.815  -8.938  1.00 97.21           H  
ATOM    990  CD2 LEU A  62       8.488  -9.269 -11.522  1.00 97.21           C  
ATOM    991 HD21 LEU A  62       7.837  -8.484 -11.907  1.00 97.21           H  
ATOM    992 HD22 LEU A  62       7.887 -10.033 -11.031  1.00 97.21           H  
ATOM    993 HD23 LEU A  62       9.020  -9.736 -12.351  1.00 97.21           H  
ATOM    994  N   LEU A  63      11.964  -7.103 -14.170  1.00 96.50           N  
ATOM    995  H   LEU A  63      11.398  -7.844 -14.559  1.00 96.50           H  
ATOM    996  CA  LEU A  63      12.490  -6.098 -15.083  1.00 96.50           C  
ATOM    997  HA  LEU A  63      13.195  -5.462 -14.548  1.00 96.50           H  
ATOM    998  C   LEU A  63      11.345  -5.228 -15.601  1.00 96.50           C  
ATOM    999  CB  LEU A  63      13.253  -6.812 -16.209  1.00 96.50           C  
ATOM   1000  HB2 LEU A  63      14.058  -7.404 -15.773  1.00 96.50           H  
ATOM   1001  HB3 LEU A  63      12.568  -7.502 -16.701  1.00 96.50           H  
ATOM   1002  O   LEU A  63      10.343  -5.736 -16.093  1.00 96.50           O  
ATOM   1003  CG  LEU A  63      13.841  -5.869 -17.272  1.00 96.50           C  
ATOM   1004  HG  LEU A  63      13.055  -5.231 -17.676  1.00 96.50           H  
ATOM   1005  CD1 LEU A  63      14.953  -4.987 -16.700  1.00 96.50           C  
ATOM   1006 HD11 LEU A  63      15.418  -4.409 -17.499  1.00 96.50           H  
ATOM   1007 HD12 LEU A  63      15.710  -5.614 -16.228  1.00 96.50           H  
ATOM   1008 HD13 LEU A  63      14.547  -4.297 -15.961  1.00 96.50           H  
ATOM   1009  CD2 LEU A  63      14.412  -6.685 -18.427  1.00 96.50           C  
ATOM   1010 HD21 LEU A  63      13.625  -7.304 -18.857  1.00 96.50           H  
ATOM   1011 HD22 LEU A  63      14.800  -6.022 -19.200  1.00 96.50           H  
ATOM   1012 HD23 LEU A  63      15.212  -7.330 -18.063  1.00 96.50           H  
ATOM   1013  N   GLY A  64      11.489  -3.907 -15.516  1.00 96.17           N  
ATOM   1014  H   GLY A  64      12.348  -3.541 -15.132  1.00 96.17           H  
ATOM   1015  CA  GLY A  64      10.557  -2.983 -16.160  1.00 96.17           C  
ATOM   1016  HA2 GLY A  64      10.679  -1.983 -15.744  1.00 96.17           H  
ATOM   1017  HA3 GLY A  64       9.530  -3.306 -15.987  1.00 96.17           H  
ATOM   1018  C   GLY A  64      10.827  -2.916 -17.661  1.00 96.17           C  
ATOM   1019  O   GLY A  64      11.953  -2.627 -18.064  1.00 96.17           O  
ATOM   1020  N   ILE A  65       9.800  -3.147 -18.476  1.00 95.78           N  
ATOM   1021  H   ILE A  65       8.908  -3.394 -18.073  1.00 95.78           H  
ATOM   1022  CA  ILE A  65       9.839  -2.928 -19.923  1.00 95.78           C  
ATOM   1023  HA  ILE A  65      10.875  -2.887 -20.261  1.00 95.78           H  
ATOM   1024  C   ILE A  65       9.208  -1.573 -20.205  1.00 95.78           C  
ATOM   1025  CB  ILE A  65       9.136  -4.074 -20.683  1.00 95.78           C  
ATOM   1026  HB  ILE A  65       8.089  -4.094 -20.381  1.00 95.78           H  
ATOM   1027  O   ILE A  65       8.029  -1.348 -19.924  1.00 95.78           O  
ATOM   1028  CG1 ILE A  65       9.736  -5.458 -20.347  1.00 95.78           C  
ATOM   1029 HG12 ILE A  65       9.551  -5.674 -19.295  1.00 95.78           H  
ATOM   1030 HG13 ILE A  65       9.210  -6.216 -20.927  1.00 95.78           H  
ATOM   1031  CG2 ILE A  65       9.176  -3.830 -22.202  1.00 95.78           C  
ATOM   1032 HG21 ILE A  65       8.745  -4.685 -22.722  1.00 95.78           H  
ATOM   1033 HG22 ILE A  65       8.591  -2.947 -22.457  1.00 95.78           H  
ATOM   1034 HG23 ILE A  65      10.201  -3.685 -22.544  1.00 95.78           H  
ATOM   1035  CD1 ILE A  65      11.241  -5.615 -20.612  1.00 95.78           C  
ATOM   1036 HD11 ILE A  65      11.540  -6.636 -20.378  1.00 95.78           H  
ATOM   1037 HD12 ILE A  65      11.466  -5.423 -21.661  1.00 95.78           H  
ATOM   1038 HD13 ILE A  65      11.814  -4.934 -19.982  1.00 95.78           H  
ATOM   1039  N   THR A  66       9.996  -0.641 -20.730  1.00 92.95           N  
ATOM   1040  H   THR A  66      10.959  -0.870 -20.929  1.00 92.95           H  
ATOM   1041  CA  THR A  66       9.496   0.688 -21.103  1.00 92.95           C  
ATOM   1042  HA  THR A  66       8.870   1.069 -20.297  1.00 92.95           H  
ATOM   1043  C   THR A  66       8.613   0.623 -22.344  1.00 92.95           C  
ATOM   1044  CB  THR A  66      10.631   1.694 -21.284  1.00 92.95           C  
ATOM   1045  HB  THR A  66      10.202   2.671 -21.510  1.00 92.95           H  
ATOM   1046  O   THR A  66       8.696  -0.319 -23.132  1.00 92.95           O  
ATOM   1047  CG2 THR A  66      11.512   1.812 -20.039  1.00 92.95           C  
ATOM   1048 HG21 THR A  66      11.898   0.840 -19.733  1.00 92.95           H  
ATOM   1049 HG22 THR A  66      12.360   2.460 -20.257  1.00 92.95           H  
ATOM   1050 HG23 THR A  66      10.931   2.238 -19.220  1.00 92.95           H  
ATOM   1051  OG1 THR A  66      11.438   1.307 -22.355  1.00 92.95           O  
ATOM   1052  HG1 THR A  66      11.975   0.582 -22.027  1.00 92.95           H  
ATOM   1053  N   ILE A  67       7.768   1.637 -22.559  1.00 89.39           N  
ATOM   1054  H   ILE A  67       7.689   2.368 -21.866  1.00 89.39           H  
ATOM   1055  CA  ILE A  67       6.941   1.699 -23.776  1.00 89.39           C  
ATOM   1056  HA  ILE A  67       6.328   0.798 -23.818  1.00 89.39           H  
ATOM   1057  C   ILE A  67       7.830   1.676 -25.036  1.00 89.39           C  
ATOM   1058  CB  ILE A  67       5.991   2.920 -23.752  1.00 89.39           C  
ATOM   1059  HB  ILE A  67       6.593   3.828 -23.718  1.00 89.39           H  
ATOM   1060  O   ILE A  67       7.486   1.010 -26.010  1.00 89.39           O  
ATOM   1061  CG1 ILE A  67       5.050   2.894 -22.525  1.00 89.39           C  
ATOM   1062 HG12 ILE A  67       4.365   2.050 -22.609  1.00 89.39           H  
ATOM   1063 HG13 ILE A  67       5.631   2.759 -21.613  1.00 89.39           H  
ATOM   1064  CG2 ILE A  67       5.124   2.925 -25.027  1.00 89.39           C  
ATOM   1065 HG21 ILE A  67       5.741   2.897 -25.925  1.00 89.39           H  
ATOM   1066 HG22 ILE A  67       4.469   2.053 -25.039  1.00 89.39           H  
ATOM   1067 HG23 ILE A  67       4.516   3.828 -25.078  1.00 89.39           H  
ATOM   1068  CD1 ILE A  67       4.225   4.173 -22.349  1.00 89.39           C  
ATOM   1069 HD11 ILE A  67       4.895   5.030 -22.288  1.00 89.39           H  
ATOM   1070 HD12 ILE A  67       3.527   4.311 -23.175  1.00 89.39           H  
ATOM   1071 HD13 ILE A  67       3.646   4.104 -21.428  1.00 89.39           H  
ATOM   1072  N   MET A  68       9.001   2.320 -24.986  1.00 87.75           N  
ATOM   1073  H   MET A  68       9.237   2.814 -24.138  1.00 87.75           H  
ATOM   1074  CA  MET A  68       9.982   2.329 -26.081  1.00 87.75           C  
ATOM   1075  HA  MET A  68       9.484   2.631 -27.003  1.00 87.75           H  
ATOM   1076  C   MET A  68      10.608   0.951 -26.343  1.00 87.75           C  
ATOM   1077  CB  MET A  68      11.093   3.340 -25.757  1.00 87.75           C  
ATOM   1078  HB2 MET A  68      11.867   3.275 -26.523  1.00 87.75           H  
ATOM   1079  HB3 MET A  68      11.549   3.082 -24.802  1.00 87.75           H  
ATOM   1080  O   MET A  68      10.879   0.598 -27.486  1.00 87.75           O  
ATOM   1081  CG  MET A  68      10.586   4.786 -25.689  1.00 87.75           C  
ATOM   1082  HG2 MET A  68       9.856   4.866 -24.884  1.00 87.75           H  
ATOM   1083  HG3 MET A  68      11.425   5.434 -25.433  1.00 87.75           H  
ATOM   1084  SD  MET A  68       9.823   5.416 -27.210  1.00 87.75           S  
ATOM   1085  CE  MET A  68      11.253   5.446 -28.324  1.00 87.75           C  
ATOM   1086  HE1 MET A  68      12.057   6.030 -27.877  1.00 87.75           H  
ATOM   1087  HE2 MET A  68      11.599   4.429 -28.512  1.00 87.75           H  
ATOM   1088  HE3 MET A  68      10.961   5.901 -29.270  1.00 87.75           H  
ATOM   1089  N   GLU A  69      10.823   0.155 -25.296  1.00 94.14           N  
ATOM   1090  H   GLU A  69      10.610   0.502 -24.372  1.00 94.14           H  
ATOM   1091  CA  GLU A  69      11.410  -1.188 -25.399  1.00 94.14           C  
ATOM   1092  HA  GLU A  69      12.178  -1.201 -26.172  1.00 94.14           H  
ATOM   1093  C   GLU A  69      10.385  -2.266 -25.756  1.00 94.14           C  
ATOM   1094  CB  GLU A  69      12.050  -1.546 -24.061  1.00 94.14           C  
ATOM   1095  HB2 GLU A  69      12.292  -2.609 -24.049  1.00 94.14           H  
ATOM   1096  HB3 GLU A  69      11.306  -1.371 -23.284  1.00 94.14           H  
ATOM   1097  O   GLU A  69      10.767  -3.340 -26.223  1.00 94.14           O  
ATOM   1098  CG  GLU A  69      13.335  -0.746 -23.785  1.00 94.14           C  
ATOM   1099  HG2 GLU A  69      13.190   0.305 -24.037  1.00 94.14           H  
ATOM   1100  HG3 GLU A  69      14.128  -1.130 -24.427  1.00 94.14           H  
ATOM   1101  CD  GLU A  69      13.750  -0.854 -22.314  1.00 94.14           C  
ATOM   1102  OE1 GLU A  69      14.962  -0.907 -22.020  1.00 94.14           O  
ATOM   1103  OE2 GLU A  69      12.850  -0.926 -21.445  1.00 94.14           O  
ATOM   1104  N   ARG A  70       9.090  -1.992 -25.554  1.00 93.94           N  
ATOM   1105  H   ARG A  70       8.878  -1.102 -25.127  1.00 93.94           H  
ATOM   1106  CA  ARG A  70       8.005  -2.968 -25.694  1.00 93.94           C  
ATOM   1107  HA  ARG A  70       8.113  -3.720 -24.913  1.00 93.94           H  
ATOM   1108  C   ARG A  70       8.062  -3.724 -27.018  1.00 93.94           C  
ATOM   1109  CB  ARG A  70       6.662  -2.249 -25.510  1.00 93.94           C  
ATOM   1110  HB2 ARG A  70       6.638  -1.781 -24.526  1.00 93.94           H  
ATOM   1111  HB3 ARG A  70       6.556  -1.474 -26.270  1.00 93.94           H  
ATOM   1112  O   ARG A  70       8.039  -4.947 -27.005  1.00 93.94           O  
ATOM   1113  CG  ARG A  70       5.496  -3.233 -25.632  1.00 93.94           C  
ATOM   1114  HG2 ARG A  70       5.500  -3.691 -26.621  1.00 93.94           H  
ATOM   1115  HG3 ARG A  70       5.604  -4.014 -24.880  1.00 93.94           H  
ATOM   1116  CD  ARG A  70       4.155  -2.532 -25.450  1.00 93.94           C  
ATOM   1117  HD2 ARG A  70       4.087  -2.150 -24.431  1.00 93.94           H  
ATOM   1118  HD3 ARG A  70       4.092  -1.703 -26.155  1.00 93.94           H  
ATOM   1119  NE  ARG A  70       3.065  -3.481 -25.709  1.00 93.94           N  
ATOM   1120  HE  ARG A  70       3.337  -4.428 -25.931  1.00 93.94           H  
ATOM   1121  NH1 ARG A  70       1.302  -2.028 -25.465  1.00 93.94           N  
ATOM   1122 HH11 ARG A  70       1.954  -1.288 -25.250  1.00 93.94           H  
ATOM   1123 HH12 ARG A  70       0.306  -1.864 -25.502  1.00 93.94           H  
ATOM   1124  NH2 ARG A  70       0.941  -4.164 -26.038  1.00 93.94           N  
ATOM   1125 HH21 ARG A  70       1.330  -5.055 -26.310  1.00 93.94           H  
ATOM   1126 HH22 ARG A  70      -0.055  -4.006 -26.093  1.00 93.94           H  
ATOM   1127  CZ  ARG A  70       1.776  -3.216 -25.735  1.00 93.94           C  
ATOM   1128  N   SER A  71       8.165  -3.017 -28.144  1.00 95.24           N  
ATOM   1129  H   SER A  71       8.218  -2.011 -28.064  1.00 95.24           H  
ATOM   1130  CA  SER A  71       8.181  -3.648 -29.473  1.00 95.24           C  
ATOM   1131  HA  SER A  71       7.280  -4.249 -29.591  1.00 95.24           H  
ATOM   1132  C   SER A  71       9.383  -4.586 -29.652  1.00 95.24           C  
ATOM   1133  CB  SER A  71       8.170  -2.560 -30.552  1.00 95.24           C  
ATOM   1134  HB2 SER A  71       7.290  -1.932 -30.414  1.00 95.24           H  
ATOM   1135  HB3 SER A  71       9.063  -1.942 -30.462  1.00 95.24           H  
ATOM   1136  O   SER A  71       9.239  -5.706 -30.139  1.00 95.24           O  
ATOM   1137  OG  SER A  71       8.126  -3.137 -31.839  1.00 95.24           O  
ATOM   1138  HG  SER A  71       7.902  -2.460 -32.482  1.00 95.24           H  
ATOM   1139  N   ALA A  72      10.566  -4.172 -29.183  1.00 96.52           N  
ATOM   1140  H   ALA A  72      10.614  -3.298 -28.679  1.00 96.52           H  
ATOM   1141  CA  ALA A  72      11.777  -4.984 -29.268  1.00 96.52           C  
ATOM   1142  HA  ALA A  72      11.891  -5.333 -30.294  1.00 96.52           H  
ATOM   1143  C   ALA A  72      11.698  -6.228 -28.369  1.00 96.52           C  
ATOM   1144  CB  ALA A  72      12.982  -4.101 -28.922  1.00 96.52           C  
ATOM   1145  HB1 ALA A  72      13.900  -4.676 -29.043  1.00 96.52           H  
ATOM   1146  HB2 ALA A  72      12.913  -3.755 -27.890  1.00 96.52           H  
ATOM   1147  HB3 ALA A  72      13.016  -3.239 -29.588  1.00 96.52           H  
ATOM   1148  O   ALA A  72      12.003  -7.332 -28.822  1.00 96.52           O  
ATOM   1149  N   PHE A  73      11.235  -6.061 -27.125  1.00 97.06           N  
ATOM   1150  H   PHE A  73      11.006  -5.128 -26.814  1.00 97.06           H  
ATOM   1151  CA  PHE A  73      11.035  -7.170 -26.197  1.00 97.06           C  
ATOM   1152  HA  PHE A  73      11.971  -7.720 -26.096  1.00 97.06           H  
ATOM   1153  C   PHE A  73       9.987  -8.162 -26.715  1.00 97.06           C  
ATOM   1154  CB  PHE A  73      10.640  -6.627 -24.817  1.00 97.06           C  
ATOM   1155  HB2 PHE A  73       9.755  -5.999 -24.918  1.00 97.06           H  
ATOM   1156  HB3 PHE A  73      11.448  -6.001 -24.439  1.00 97.06           H  
ATOM   1157  O   PHE A  73      10.219  -9.363 -26.688  1.00 97.06           O  
ATOM   1158  CG  PHE A  73      10.360  -7.728 -23.811  1.00 97.06           C  
ATOM   1159  CD1 PHE A  73       9.037  -8.092 -23.499  1.00 97.06           C  
ATOM   1160  HD1 PHE A  73       8.214  -7.561 -23.954  1.00 97.06           H  
ATOM   1161  CD2 PHE A  73      11.427  -8.435 -23.232  1.00 97.06           C  
ATOM   1162  HD2 PHE A  73      12.443  -8.189 -23.502  1.00 97.06           H  
ATOM   1163  CE1 PHE A  73       8.793  -9.153 -22.608  1.00 97.06           C  
ATOM   1164  HE1 PHE A  73       7.780  -9.428 -22.354  1.00 97.06           H  
ATOM   1165  CE2 PHE A  73      11.186  -9.483 -22.329  1.00 97.06           C  
ATOM   1166  HE2 PHE A  73      12.014 -10.020 -21.891  1.00 97.06           H  
ATOM   1167  CZ  PHE A  73       9.866  -9.846 -22.021  1.00 97.06           C  
ATOM   1168  HZ  PHE A  73       9.678 -10.653 -21.329  1.00 97.06           H  
ATOM   1169  N   GLU A  74       8.850  -7.685 -27.225  1.00 95.78           N  
ATOM   1170  H   GLU A  74       8.698  -6.687 -27.226  1.00 95.78           H  
ATOM   1171  CA  GLU A  74       7.771  -8.550 -27.717  1.00 95.78           C  
ATOM   1172  HA  GLU A  74       7.584  -9.324 -26.973  1.00 95.78           H  
ATOM   1173  C   GLU A  74       8.147  -9.304 -28.996  1.00 95.78           C  
ATOM   1174  CB  GLU A  74       6.477  -7.734 -27.907  1.00 95.78           C  
ATOM   1175  HB2 GLU A  74       5.732  -8.354 -28.405  1.00 95.78           H  
ATOM   1176  HB3 GLU A  74       6.676  -6.855 -28.519  1.00 95.78           H  
ATOM   1177  O   GLU A  74       7.720 -10.444 -29.163  1.00 95.78           O  
ATOM   1178  CG  GLU A  74       5.929  -7.320 -26.535  1.00 95.78           C  
ATOM   1179  HG2 GLU A  74       6.681  -6.749 -25.991  1.00 95.78           H  
ATOM   1180  HG3 GLU A  74       5.779  -8.236 -25.963  1.00 95.78           H  
ATOM   1181  CD  GLU A  74       4.620  -6.516 -26.528  1.00 95.78           C  
ATOM   1182  OE1 GLU A  74       4.105  -6.312 -25.400  1.00 95.78           O  
ATOM   1183  OE2 GLU A  74       4.111  -6.069 -27.571  1.00 95.78           O  
ATOM   1184  N   LYS A  75       8.985  -8.713 -29.860  1.00 97.15           N  
ATOM   1185  H   LYS A  75       9.252  -7.756 -29.679  1.00 97.15           H  
ATOM   1186  CA  LYS A  75       9.492  -9.369 -31.072  1.00 97.15           C  
ATOM   1187  HA  LYS A  75       8.643  -9.774 -31.623  1.00 97.15           H  
ATOM   1188  C   LYS A  75      10.404 -10.556 -30.753  1.00 97.15           C  
ATOM   1189  CB  LYS A  75      10.203  -8.321 -31.943  1.00 97.15           C  
ATOM   1190  HB2 LYS A  75       9.508  -7.507 -32.145  1.00 97.15           H  
ATOM   1191  HB3 LYS A  75      11.057  -7.917 -31.400  1.00 97.15           H  
ATOM   1192  O   LYS A  75      10.288 -11.599 -31.391  1.00 97.15           O  
ATOM   1193  CG  LYS A  75      10.680  -8.903 -33.283  1.00 97.15           C  
ATOM   1194  HG2 LYS A  75       9.822  -9.306 -33.821  1.00 97.15           H  
ATOM   1195  HG3 LYS A  75      11.394  -9.706 -33.104  1.00 97.15           H  
ATOM   1196  CD  LYS A  75      11.358  -7.829 -34.141  1.00 97.15           C  
ATOM   1197  HD2 LYS A  75      10.654  -7.016 -34.317  1.00 97.15           H  
ATOM   1198  HD3 LYS A  75      12.227  -7.443 -33.608  1.00 97.15           H  
ATOM   1199  CE  LYS A  75      11.793  -8.441 -35.477  1.00 97.15           C  
ATOM   1200  HE2 LYS A  75      12.466  -9.275 -35.276  1.00 97.15           H  
ATOM   1201  HE3 LYS A  75      10.911  -8.844 -35.974  1.00 97.15           H  
ATOM   1202  NZ  LYS A  75      12.459  -7.444 -36.352  1.00 97.15           N  
ATOM   1203  HZ1 LYS A  75      12.725  -7.867 -37.230  1.00 97.15           H  
ATOM   1204  HZ2 LYS A  75      13.291  -7.080 -35.909  1.00 97.15           H  
ATOM   1205  HZ3 LYS A  75      11.835  -6.676 -36.550  1.00 97.15           H  
ATOM   1206  N   ASN A  76      11.337 -10.396 -29.812  1.00 96.94           N  
ATOM   1207  H   ASN A  76      11.380  -9.510 -29.330  1.00 96.94           H  
ATOM   1208  CA  ASN A  76      12.221 -11.476 -29.372  1.00 96.94           C  
ATOM   1209  HA  ASN A  76      11.663 -12.412 -29.395  1.00 96.94           H  
ATOM   1210  C   ASN A  76      12.702 -11.235 -27.925  1.00 96.94           C  
ATOM   1211  CB  ASN A  76      13.386 -11.628 -30.373  1.00 96.94           C  
ATOM   1212  HB2 ASN A  76      14.026 -10.746 -30.338  1.00 96.94           H  
ATOM   1213  HB3 ASN A  76      12.979 -11.717 -31.380  1.00 96.94           H  
ATOM   1214  O   ASN A  76      13.736 -10.587 -27.727  1.00 96.94           O  
ATOM   1215  CG  ASN A  76      14.232 -12.864 -30.101  1.00 96.94           C  
ATOM   1216  ND2 ASN A  76      14.969 -13.327 -31.083  1.00 96.94           N  
ATOM   1217 HD21 ASN A  76      15.551 -14.125 -30.875  1.00 96.94           H  
ATOM   1218 HD22 ASN A  76      14.985 -12.869 -31.983  1.00 96.94           H  
ATOM   1219  OD1 ASN A  76      14.247 -13.434 -29.019  1.00 96.94           O  
ATOM   1220  N   PRO A  77      11.993 -11.782 -26.915  1.00 96.86           N  
ATOM   1221  CA  PRO A  77      12.326 -11.565 -25.507  1.00 96.86           C  
ATOM   1222  HA  PRO A  77      12.209 -10.506 -25.278  1.00 96.86           H  
ATOM   1223  C   PRO A  77      13.747 -12.000 -25.141  1.00 96.86           C  
ATOM   1224  CB  PRO A  77      11.292 -12.374 -24.715  1.00 96.86           C  
ATOM   1225  HB2 PRO A  77      11.059 -11.907 -23.759  1.00 96.86           H  
ATOM   1226  HB3 PRO A  77      11.649 -13.392 -24.557  1.00 96.86           H  
ATOM   1227  O   PRO A  77      14.404 -11.338 -24.344  1.00 96.86           O  
ATOM   1228  CG  PRO A  77      10.076 -12.413 -25.636  1.00 96.86           C  
ATOM   1229  HG2 PRO A  77       9.457 -13.290 -25.449  1.00 96.86           H  
ATOM   1230  HG3 PRO A  77       9.490 -11.503 -25.510  1.00 96.86           H  
ATOM   1231  CD  PRO A  77      10.701 -12.452 -27.031  1.00 96.86           C  
ATOM   1232  HD2 PRO A  77      10.047 -11.944 -27.739  1.00 96.86           H  
ATOM   1233  HD3 PRO A  77      10.857 -13.487 -27.337  1.00 96.86           H  
ATOM   1234  N   ILE A  78      14.234 -13.094 -25.736  1.00 97.31           N  
ATOM   1235  H   ILE A  78      13.689 -13.524 -26.470  1.00 97.31           H  
ATOM   1236  CA  ILE A  78      15.553 -13.655 -25.428  1.00 97.31           C  
ATOM   1237  HA  ILE A  78      15.683 -13.674 -24.346  1.00 97.31           H  
ATOM   1238  C   ILE A  78      16.650 -12.742 -25.957  1.00 97.31           C  
ATOM   1239  CB  ILE A  78      15.685 -15.097 -25.962  1.00 97.31           C  
ATOM   1240  HB  ILE A  78      15.589 -15.072 -27.048  1.00 97.31           H  
ATOM   1241  O   ILE A  78      17.471 -12.290 -25.169  1.00 97.31           O  
ATOM   1242  CG1 ILE A  78      14.569 -16.022 -25.424  1.00 97.31           C  
ATOM   1243 HG12 ILE A  78      14.709 -17.021 -25.836  1.00 97.31           H  
ATOM   1244 HG13 ILE A  78      13.605 -15.662 -25.784  1.00 97.31           H  
ATOM   1245  CG2 ILE A  78      17.068 -15.681 -25.636  1.00 97.31           C  
ATOM   1246 HG21 ILE A  78      17.850 -15.136 -26.164  1.00 97.31           H  
ATOM   1247 HG22 ILE A  78      17.129 -16.722 -25.955  1.00 97.31           H  
ATOM   1248 HG23 ILE A  78      17.277 -15.623 -24.568  1.00 97.31           H  
ATOM   1249  CD1 ILE A  78      14.501 -16.134 -23.895  1.00 97.31           C  
ATOM   1250 HD11 ILE A  78      15.370 -16.674 -23.519  1.00 97.31           H  
ATOM   1251 HD12 ILE A  78      14.439 -15.148 -23.433  1.00 97.31           H  
ATOM   1252 HD13 ILE A  78      13.600 -16.679 -23.616  1.00 97.31           H  
ATOM   1253  N   ALA A  79      16.604 -12.381 -27.243  1.00 97.41           N  
ATOM   1254  H   ALA A  79      15.879 -12.762 -27.834  1.00 97.41           H  
ATOM   1255  CA  ALA A  79      17.601 -11.487 -27.829  1.00 97.41           C  
ATOM   1256  HA  ALA A  79      18.588 -11.933 -27.700  1.00 97.41           H  
ATOM   1257  C   ALA A  79      17.618 -10.108 -27.143  1.00 97.41           C  
ATOM   1258  CB  ALA A  79      17.318 -11.352 -29.328  1.00 97.41           C  
ATOM   1259  HB1 ALA A  79      16.339 -10.898 -29.485  1.00 97.41           H  
ATOM   1260  HB2 ALA A  79      18.082 -10.721 -29.782  1.00 97.41           H  
ATOM   1261  HB3 ALA A  79      17.355 -12.335 -29.797  1.00 97.41           H  
ATOM   1262  O   ALA A  79      18.680  -9.524 -26.942  1.00 97.41           O  
ATOM   1263  N   PHE A  80      16.450  -9.594 -26.737  1.00 97.69           N  
ATOM   1264  H   PHE A  80      15.599 -10.098 -26.943  1.00 97.69           H  
ATOM   1265  CA  PHE A  80      16.362  -8.351 -25.969  1.00 97.69           C  
ATOM   1266  HA  PHE A  80      16.871  -7.559 -26.518  1.00 97.69           H  
ATOM   1267  C   PHE A  80      17.048  -8.461 -24.599  1.00 97.69           C  
ATOM   1268  CB  PHE A  80      14.887  -7.966 -25.809  1.00 97.69           C  
ATOM   1269  HB2 PHE A  80      14.451  -7.817 -26.797  1.00 97.69           H  
ATOM   1270  HB3 PHE A  80      14.349  -8.787 -25.336  1.00 97.69           H  
ATOM   1271  O   PHE A  80      17.792  -7.564 -24.203  1.00 97.69           O  
ATOM   1272  CG  PHE A  80      14.682  -6.711 -24.984  1.00 97.69           C  
ATOM   1273  CD1 PHE A  80      14.579  -6.793 -23.581  1.00 97.69           C  
ATOM   1274  HD1 PHE A  80      14.650  -7.753 -23.090  1.00 97.69           H  
ATOM   1275  CD2 PHE A  80      14.626  -5.456 -25.614  1.00 97.69           C  
ATOM   1276  HD2 PHE A  80      14.731  -5.386 -26.687  1.00 97.69           H  
ATOM   1277  CE1 PHE A  80      14.372  -5.635 -22.816  1.00 97.69           C  
ATOM   1278  HE1 PHE A  80      14.257  -5.714 -21.745  1.00 97.69           H  
ATOM   1279  CE2 PHE A  80      14.444  -4.293 -24.848  1.00 97.69           C  
ATOM   1280  HE2 PHE A  80      14.404  -3.330 -25.336  1.00 97.69           H  
ATOM   1281  CZ  PHE A  80      14.304  -4.385 -23.452  1.00 97.69           C  
ATOM   1282  HZ  PHE A  80      14.140  -3.491 -22.869  1.00 97.69           H  
ATOM   1283  N   LEU A  81      16.805  -9.551 -23.863  1.00 97.45           N  
ATOM   1284  H   LEU A  81      16.206 -10.269 -24.244  1.00 97.45           H  
ATOM   1285  CA  LEU A  81      17.422  -9.787 -22.557  1.00 97.45           C  
ATOM   1286  HA  LEU A  81      17.328  -8.882 -21.956  1.00 97.45           H  
ATOM   1287  C   LEU A  81      18.931 -10.055 -22.689  1.00 97.45           C  
ATOM   1288  CB  LEU A  81      16.681 -10.938 -21.851  1.00 97.45           C  
ATOM   1289  HB2 LEU A  81      17.260 -11.258 -20.984  1.00 97.45           H  
ATOM   1290  HB3 LEU A  81      16.626 -11.782 -22.539  1.00 97.45           H  
ATOM   1291  O   LEU A  81      19.716  -9.523 -21.910  1.00 97.45           O  
ATOM   1292  CG  LEU A  81      15.261 -10.582 -21.370  1.00 97.45           C  
ATOM   1293  HG  LEU A  81      14.694 -10.114 -22.175  1.00 97.45           H  
ATOM   1294  CD1 LEU A  81      14.528 -11.849 -20.930  1.00 97.45           C  
ATOM   1295 HD11 LEU A  81      13.535 -11.599 -20.558  1.00 97.45           H  
ATOM   1296 HD12 LEU A  81      15.093 -12.352 -20.145  1.00 97.45           H  
ATOM   1297 HD13 LEU A  81      14.420 -12.512 -21.789  1.00 97.45           H  
ATOM   1298  CD2 LEU A  81      15.272  -9.613 -20.188  1.00 97.45           C  
ATOM   1299 HD21 LEU A  81      15.841 -10.038 -19.361  1.00 97.45           H  
ATOM   1300 HD22 LEU A  81      15.722  -8.664 -20.482  1.00 97.45           H  
ATOM   1301 HD23 LEU A  81      14.249  -9.427 -19.861  1.00 97.45           H  
ATOM   1302  N   GLU A  82      19.362 -10.788 -23.711  1.00 96.39           N  
ATOM   1303  H   GLU A  82      18.686 -11.237 -24.312  1.00 96.39           H  
ATOM   1304  CA  GLU A  82      20.783 -11.002 -24.006  1.00 96.39           C  
ATOM   1305  HA  GLU A  82      21.277 -11.413 -23.125  1.00 96.39           H  
ATOM   1306  C   GLU A  82      21.511  -9.692 -24.309  1.00 96.39           C  
ATOM   1307  CB  GLU A  82      20.939 -12.004 -25.155  1.00 96.39           C  
ATOM   1308  HB2 GLU A  82      21.973 -11.991 -25.500  1.00 96.39           H  
ATOM   1309  HB3 GLU A  82      20.292 -11.698 -25.977  1.00 96.39           H  
ATOM   1310  O   GLU A  82      22.582  -9.439 -23.756  1.00 96.39           O  
ATOM   1311  CG  GLU A  82      20.596 -13.432 -24.702  1.00 96.39           C  
ATOM   1312  HG2 GLU A  82      21.309 -13.729 -23.934  1.00 96.39           H  
ATOM   1313  HG3 GLU A  82      19.604 -13.452 -24.250  1.00 96.39           H  
ATOM   1314  CD  GLU A  82      20.637 -14.457 -25.844  1.00 96.39           C  
ATOM   1315  OE1 GLU A  82      20.727 -15.661 -25.507  1.00 96.39           O  
ATOM   1316  OE2 GLU A  82      20.539 -14.052 -27.025  1.00 96.39           O  
ATOM   1317  N   ALA A  83      20.885  -8.797 -25.079  1.00 96.20           N  
ATOM   1318  H   ALA A  83      20.030  -9.070 -25.541  1.00 96.20           H  
ATOM   1319  CA  ALA A  83      21.402  -7.450 -25.311  1.00 96.20           C  
ATOM   1320  HA  ALA A  83      22.416  -7.534 -25.701  1.00 96.20           H  
ATOM   1321  C   ALA A  83      21.481  -6.603 -24.023  1.00 96.20           C  
ATOM   1322  CB  ALA A  83      20.530  -6.776 -26.375  1.00 96.20           C  
ATOM   1323  HB1 ALA A  83      20.525  -7.379 -27.283  1.00 96.20           H  
ATOM   1324  HB2 ALA A  83      19.508  -6.668 -26.010  1.00 96.20           H  
ATOM   1325  HB3 ALA A  83      20.934  -5.790 -26.605  1.00 96.20           H  
ATOM   1326  O   ALA A  83      22.311  -5.699 -23.935  1.00 96.20           O  
ATOM   1327  N   LYS A  84      20.660  -6.905 -23.005  1.00 94.09           N  
ATOM   1328  H   LYS A  84      19.995  -7.650 -23.158  1.00 94.09           H  
ATOM   1329  CA  LYS A  84      20.743  -6.311 -21.657  1.00 94.09           C  
ATOM   1330  HA  LYS A  84      21.130  -5.298 -21.759  1.00 94.09           H  
ATOM   1331  C   LYS A  84      21.760  -6.996 -20.731  1.00 94.09           C  
ATOM   1332  CB  LYS A  84      19.345  -6.229 -21.014  1.00 94.09           C  
ATOM   1333  HB2 LYS A  84      19.460  -6.068 -19.942  1.00 94.09           H  
ATOM   1334  HB3 LYS A  84      18.803  -7.164 -21.158  1.00 94.09           H  
ATOM   1335  O   LYS A  84      21.895  -6.579 -19.583  1.00 94.09           O  
ATOM   1336  CG  LYS A  84      18.527  -5.064 -21.583  1.00 94.09           C  
ATOM   1337  HG2 LYS A  84      18.182  -5.311 -22.588  1.00 94.09           H  
ATOM   1338  HG3 LYS A  84      19.168  -4.184 -21.642  1.00 94.09           H  
ATOM   1339  CD  LYS A  84      17.327  -4.726 -20.686  1.00 94.09           C  
ATOM   1340  HD2 LYS A  84      16.608  -5.544 -20.716  1.00 94.09           H  
ATOM   1341  HD3 LYS A  84      17.671  -4.577 -19.663  1.00 94.09           H  
ATOM   1342  CE  LYS A  84      16.696  -3.431 -21.208  1.00 94.09           C  
ATOM   1343  HE2 LYS A  84      17.485  -2.691 -21.341  1.00 94.09           H  
ATOM   1344  HE3 LYS A  84      16.278  -3.620 -22.197  1.00 94.09           H  
ATOM   1345  NZ  LYS A  84      15.657  -2.865 -20.312  1.00 94.09           N  
ATOM   1346  HZ1 LYS A  84      15.312  -2.021 -20.746  1.00 94.09           H  
ATOM   1347  HZ2 LYS A  84      14.858  -3.476 -20.213  1.00 94.09           H  
ATOM   1348  HZ3 LYS A  84      16.032  -2.612 -19.409  1.00 94.09           H  
ATOM   1349  N   GLY A  85      22.485  -8.010 -21.205  1.00 95.06           N  
ATOM   1350  H   GLY A  85      22.333  -8.302 -22.160  1.00 95.06           H  
ATOM   1351  CA  GLY A  85      23.521  -8.712 -20.443  1.00 95.06           C  
ATOM   1352  HA2 GLY A  85      24.294  -9.036 -21.140  1.00 95.06           H  
ATOM   1353  HA3 GLY A  85      23.977  -8.030 -19.725  1.00 95.06           H  
ATOM   1354  C   GLY A  85      23.038  -9.950 -19.683  1.00 95.06           C  
ATOM   1355  O   GLY A  85      23.818 -10.540 -18.933  1.00 95.06           O  
ATOM   1356  N   TYR A  86      21.785 -10.372 -19.872  1.00 96.73           N  
ATOM   1357  H   TYR A  86      21.203  -9.888 -20.540  1.00 96.73           H  
ATOM   1358  CA  TYR A  86      21.313 -11.655 -19.354  1.00 96.73           C  
ATOM   1359  HA  TYR A  86      21.698 -11.786 -18.343  1.00 96.73           H  
ATOM   1360  C   TYR A  86      21.852 -12.806 -20.211  1.00 96.73           C  
ATOM   1361  CB  TYR A  86      19.783 -11.688 -19.276  1.00 96.73           C  
ATOM   1362  HB2 TYR A  86      19.482 -12.685 -18.953  1.00 96.73           H  
ATOM   1363  HB3 TYR A  86      19.376 -11.540 -20.276  1.00 96.73           H  
ATOM   1364  O   TYR A  86      21.958 -12.709 -21.427  1.00 96.73           O  
ATOM   1365  CG  TYR A  86      19.172 -10.684 -18.314  1.00 96.73           C  
ATOM   1366  CD1 TYR A  86      19.056 -11.001 -16.948  1.00 96.73           C  
ATOM   1367  HD1 TYR A  86      19.423 -11.950 -16.585  1.00 96.73           H  
ATOM   1368  CD2 TYR A  86      18.724  -9.430 -18.770  1.00 96.73           C  
ATOM   1369  HD2 TYR A  86      18.811  -9.167 -19.814  1.00 96.73           H  
ATOM   1370  CE1 TYR A  86      18.500 -10.073 -16.045  1.00 96.73           C  
ATOM   1371  HE1 TYR A  86      18.421 -10.307 -14.994  1.00 96.73           H  
ATOM   1372  CE2 TYR A  86      18.173  -8.498 -17.875  1.00 96.73           C  
ATOM   1373  HE2 TYR A  86      17.848  -7.528 -18.222  1.00 96.73           H  
ATOM   1374  OH  TYR A  86      17.543  -7.888 -15.665  1.00 96.73           O  
ATOM   1375  HH  TYR A  86      17.619  -8.161 -14.748  1.00 96.73           H  
ATOM   1376  CZ  TYR A  86      18.062  -8.814 -16.510  1.00 96.73           C  
ATOM   1377  N   LYS A  87      22.181 -13.931 -19.585  1.00 95.77           N  
ATOM   1378  H   LYS A  87      22.105 -13.943 -18.578  1.00 95.77           H  
ATOM   1379  CA  LYS A  87      22.672 -15.146 -20.245  1.00 95.77           C  
ATOM   1380  HA  LYS A  87      22.536 -15.050 -21.323  1.00 95.77           H  
ATOM   1381  C   LYS A  87      21.847 -16.340 -19.787  1.00 95.77           C  
ATOM   1382  CB  LYS A  87      24.170 -15.332 -19.950  1.00 95.77           C  
ATOM   1383  HB2 LYS A  87      24.319 -15.393 -18.872  1.00 95.77           H  
ATOM   1384  HB3 LYS A  87      24.504 -16.267 -20.400  1.00 95.77           H  
ATOM   1385  O   LYS A  87      21.291 -16.320 -18.693  1.00 95.77           O  
ATOM   1386  CG  LYS A  87      25.018 -14.179 -20.518  1.00 95.77           C  
ATOM   1387  HG2 LYS A  87      24.816 -14.076 -21.584  1.00 95.77           H  
ATOM   1388  HG3 LYS A  87      24.748 -13.249 -20.018  1.00 95.77           H  
ATOM   1389  CD  LYS A  87      26.516 -14.426 -20.312  1.00 95.77           C  
ATOM   1390  HD2 LYS A  87      26.698 -14.551 -19.244  1.00 95.77           H  
ATOM   1391  HD3 LYS A  87      26.815 -15.330 -20.843  1.00 95.77           H  
ATOM   1392  CE  LYS A  87      27.320 -13.225 -20.825  1.00 95.77           C  
ATOM   1393  HE2 LYS A  87      27.091 -13.085 -21.882  1.00 95.77           H  
ATOM   1394  HE3 LYS A  87      26.986 -12.332 -20.297  1.00 95.77           H  
ATOM   1395  NZ  LYS A  87      28.784 -13.388 -20.643  1.00 95.77           N  
ATOM   1396  HZ1 LYS A  87      29.149 -14.244 -21.035  1.00 95.77           H  
ATOM   1397  HZ2 LYS A  87      29.285 -12.600 -21.029  1.00 95.77           H  
ATOM   1398  HZ3 LYS A  87      29.056 -13.318 -19.673  1.00 95.77           H  
ATOM   1399  N   ARG A  88      21.769 -17.395 -20.607  1.00 95.69           N  
ATOM   1400  H   ARG A  88      22.212 -17.312 -21.511  1.00 95.69           H  
ATOM   1401  CA  ARG A  88      21.019 -18.633 -20.289  1.00 95.69           C  
ATOM   1402  HA  ARG A  88      20.865 -19.184 -21.217  1.00 95.69           H  
ATOM   1403  C   ARG A  88      19.599 -18.341 -19.769  1.00 95.69           C  
ATOM   1404  CB  ARG A  88      21.837 -19.537 -19.338  1.00 95.69           C  
ATOM   1405  HB2 ARG A  88      21.251 -20.430 -19.119  1.00 95.69           H  
ATOM   1406  HB3 ARG A  88      22.020 -19.013 -18.400  1.00 95.69           H  
ATOM   1407  O   ARG A  88      19.170 -18.878 -18.748  1.00 95.69           O  
ATOM   1408  CG  ARG A  88      23.174 -19.979 -19.956  1.00 95.69           C  
ATOM   1409  HG2 ARG A  88      23.835 -19.119 -20.057  1.00 95.69           H  
ATOM   1410  HG3 ARG A  88      22.978 -20.376 -20.953  1.00 95.69           H  
ATOM   1411  CD  ARG A  88      23.894 -21.071 -19.151  1.00 95.69           C  
ATOM   1412  HD2 ARG A  88      23.209 -21.902 -18.982  1.00 95.69           H  
ATOM   1413  HD3 ARG A  88      24.730 -21.430 -19.752  1.00 95.69           H  
ATOM   1414  NE  ARG A  88      24.398 -20.573 -17.863  1.00 95.69           N  
ATOM   1415  HE  ARG A  88      23.866 -19.842 -17.414  1.00 95.69           H  
ATOM   1416  NH1 ARG A  88      26.035 -22.120 -17.420  1.00 95.69           N  
ATOM   1417 HH11 ARG A  88      25.805 -22.592 -18.283  1.00 95.69           H  
ATOM   1418 HH12 ARG A  88      26.762 -22.471 -16.814  1.00 95.69           H  
ATOM   1419  NH2 ARG A  88      25.634 -20.485 -15.965  1.00 95.69           N  
ATOM   1420 HH21 ARG A  88      26.272 -20.893 -15.297  1.00 95.69           H  
ATOM   1421 HH22 ARG A  88      24.941 -19.810 -15.677  1.00 95.69           H  
ATOM   1422  CZ  ARG A  88      25.357 -21.058 -17.097  1.00 95.69           C  
ATOM   1423  N   VAL A  89      18.893 -17.446 -20.463  1.00 96.68           N  
ATOM   1424  H   VAL A  89      19.304 -17.062 -21.302  1.00 96.68           H  
ATOM   1425  CA  VAL A  89      17.542 -17.006 -20.094  1.00 96.68           C  
ATOM   1426  HA  VAL A  89      17.567 -16.635 -19.070  1.00 96.68           H  
ATOM   1427  C   VAL A  89      16.571 -18.187 -20.150  1.00 96.68           C  
ATOM   1428  CB  VAL A  89      17.065 -15.865 -21.013  1.00 96.68           C  
ATOM   1429  HB  VAL A  89      17.039 -16.228 -22.041  1.00 96.68           H  
ATOM   1430  O   VAL A  89      16.459 -18.866 -21.171  1.00 96.68           O  
ATOM   1431  CG1 VAL A  89      15.664 -15.386 -20.618  1.00 96.68           C  
ATOM   1432 HG11 VAL A  89      15.369 -14.565 -21.272  1.00 96.68           H  
ATOM   1433 HG12 VAL A  89      15.657 -15.040 -19.584  1.00 96.68           H  
ATOM   1434 HG13 VAL A  89      14.937 -16.189 -20.736  1.00 96.68           H  
ATOM   1435  CG2 VAL A  89      17.999 -14.647 -20.968  1.00 96.68           C  
ATOM   1436 HG21 VAL A  89      17.643 -13.886 -21.662  1.00 96.68           H  
ATOM   1437 HG22 VAL A  89      19.010 -14.920 -21.272  1.00 96.68           H  
ATOM   1438 HG23 VAL A  89      18.022 -14.229 -19.962  1.00 96.68           H  
ATOM   1439  N   ARG A  90      15.836 -18.420 -19.060  1.00 95.75           N  
ATOM   1440  H   ARG A  90      15.961 -17.817 -18.260  1.00 95.75           H  
ATOM   1441  CA  ARG A  90      14.798 -19.455 -18.970  1.00 95.75           C  
ATOM   1442  HA  ARG A  90      15.098 -20.333 -19.542  1.00 95.75           H  
ATOM   1443  C   ARG A  90      13.510 -18.941 -19.604  1.00 95.75           C  
ATOM   1444  CB  ARG A  90      14.589 -19.868 -17.503  1.00 95.75           C  
ATOM   1445  HB2 ARG A  90      13.809 -20.628 -17.456  1.00 95.75           H  
ATOM   1446  HB3 ARG A  90      14.241 -19.002 -16.941  1.00 95.75           H  
ATOM   1447  O   ARG A  90      12.691 -18.311 -18.940  1.00 95.75           O  
ATOM   1448  CG  ARG A  90      15.855 -20.407 -16.821  1.00 95.75           C  
ATOM   1449  HG2 ARG A  90      15.640 -20.548 -15.762  1.00 95.75           H  
ATOM   1450  HG3 ARG A  90      16.657 -19.672 -16.892  1.00 95.75           H  
ATOM   1451  CD  ARG A  90      16.330 -21.732 -17.437  1.00 95.75           C  
ATOM   1452  HD2 ARG A  90      17.368 -21.628 -17.755  1.00 95.75           H  
ATOM   1453  HD3 ARG A  90      15.744 -21.958 -18.328  1.00 95.75           H  
ATOM   1454  NE  ARG A  90      16.175 -22.855 -16.495  1.00 95.75           N  
ATOM   1455  HE  ARG A  90      15.273 -23.310 -16.503  1.00 95.75           H  
ATOM   1456  NH1 ARG A  90      18.285 -22.808 -15.585  1.00 95.75           N  
ATOM   1457 HH11 ARG A  90      18.500 -22.013 -16.170  1.00 95.75           H  
ATOM   1458 HH12 ARG A  90      18.959 -23.158 -14.920  1.00 95.75           H  
ATOM   1459  NH2 ARG A  90      16.796 -24.310 -14.863  1.00 95.75           N  
ATOM   1460 HH21 ARG A  90      15.875 -24.723 -14.900  1.00 95.75           H  
ATOM   1461 HH22 ARG A  90      17.483 -24.675 -14.218  1.00 95.75           H  
ATOM   1462  CZ  ARG A  90      17.084 -23.318 -15.657  1.00 95.75           C  
ATOM   1463  N   LYS A  91      13.371 -19.153 -20.916  1.00 94.18           N  
ATOM   1464  H   LYS A  91      14.132 -19.634 -21.373  1.00 94.18           H  
ATOM   1465  CA  LYS A  91      12.261 -18.637 -21.738  1.00 94.18           C  
ATOM   1466  HA  LYS A  91      12.310 -17.548 -21.750  1.00 94.18           H  
ATOM   1467  C   LYS A  91      10.880 -19.004 -21.186  1.00 94.18           C  
ATOM   1468  CB  LYS A  91      12.421 -19.179 -23.168  1.00 94.18           C  
ATOM   1469  HB2 LYS A  91      13.420 -18.942 -23.535  1.00 94.18           H  
ATOM   1470  HB3 LYS A  91      12.321 -20.264 -23.150  1.00 94.18           H  
ATOM   1471  O   LYS A  91       9.976 -18.179 -21.218  1.00 94.18           O  
ATOM   1472  CG  LYS A  91      11.372 -18.593 -24.129  1.00 94.18           C  
ATOM   1473  HG2 LYS A  91      11.453 -17.506 -24.145  1.00 94.18           H  
ATOM   1474  HG3 LYS A  91      10.372 -18.864 -23.790  1.00 94.18           H  
ATOM   1475  CD  LYS A  91      11.560 -19.143 -25.545  1.00 94.18           C  
ATOM   1476  HD2 LYS A  91      12.540 -18.849 -25.922  1.00 94.18           H  
ATOM   1477  HD3 LYS A  91      11.501 -20.230 -25.510  1.00 94.18           H  
ATOM   1478  CE  LYS A  91      10.457 -18.596 -26.458  1.00 94.18           C  
ATOM   1479  HE2 LYS A  91      10.564 -17.513 -26.525  1.00 94.18           H  
ATOM   1480  HE3 LYS A  91       9.493 -18.807 -25.997  1.00 94.18           H  
ATOM   1481  NZ  LYS A  91      10.517 -19.208 -27.810  1.00 94.18           N  
ATOM   1482  HZ1 LYS A  91      11.410 -19.032 -28.247  1.00 94.18           H  
ATOM   1483  HZ2 LYS A  91      10.387 -20.207 -27.745  1.00 94.18           H  
ATOM   1484  HZ3 LYS A  91       9.786 -18.839 -28.401  1.00 94.18           H  
ATOM   1485  N   ASP A  92      10.739 -20.230 -20.702  1.00 94.53           N  
ATOM   1486  H   ASP A  92      11.562 -20.808 -20.619  1.00 94.53           H  
ATOM   1487  CA  ASP A  92       9.528 -20.814 -20.120  1.00 94.53           C  
ATOM   1488  HA  ASP A  92       8.697 -20.685 -20.813  1.00 94.53           H  
ATOM   1489  C   ASP A  92       9.106 -20.162 -18.793  1.00 94.53           C  
ATOM   1490  CB  ASP A  92       9.777 -22.325 -19.941  1.00 94.53           C  
ATOM   1491  HB2 ASP A  92       9.918 -22.772 -20.925  1.00 94.53           H  
ATOM   1492  HB3 ASP A  92       8.891 -22.779 -19.497  1.00 94.53           H  
ATOM   1493  O   ASP A  92       7.943 -20.245 -18.415  1.00 94.53           O  
ATOM   1494  CG  ASP A  92      11.013 -22.643 -19.079  1.00 94.53           C  
ATOM   1495  OD1 ASP A  92      12.129 -22.205 -19.468  1.00 94.53           O  
ATOM   1496  OD2 ASP A  92      10.856 -23.306 -18.036  1.00 94.53           O  
ATOM   1497  N   LEU A  93      10.022 -19.458 -18.122  1.00 94.25           N  
ATOM   1498  H   LEU A  93      10.959 -19.423 -18.499  1.00 94.25           H  
ATOM   1499  CA  LEU A  93       9.775 -18.763 -16.856  1.00 94.25           C  
ATOM   1500  HA  LEU A  93       8.826 -19.108 -16.445  1.00 94.25           H  
ATOM   1501  C   LEU A  93       9.615 -17.244 -17.023  1.00 94.25           C  
ATOM   1502  CB  LEU A  93      10.885 -19.121 -15.852  1.00 94.25           C  
ATOM   1503  HB2 LEU A  93      10.667 -18.625 -14.906  1.00 94.25           H  
ATOM   1504  HB3 LEU A  93      11.829 -18.725 -16.228  1.00 94.25           H  
ATOM   1505  O   LEU A  93       9.570 -16.515 -16.030  1.00 94.25           O  
ATOM   1506  CG  LEU A  93      11.052 -20.628 -15.582  1.00 94.25           C  
ATOM   1507  HG  LEU A  93      11.366 -21.128 -16.499  1.00 94.25           H  
ATOM   1508  CD1 LEU A  93      12.151 -20.830 -14.536  1.00 94.25           C  
ATOM   1509 HD11 LEU A  93      12.308 -21.899 -14.391  1.00 94.25           H  
ATOM   1510 HD12 LEU A  93      13.078 -20.377 -14.886  1.00 94.25           H  
ATOM   1511 HD13 LEU A  93      11.850 -20.378 -13.591  1.00 94.25           H  
ATOM   1512  CD2 LEU A  93       9.769 -21.279 -15.061  1.00 94.25           C  
ATOM   1513 HD21 LEU A  93       9.961 -22.325 -14.824  1.00 94.25           H  
ATOM   1514 HD22 LEU A  93       9.005 -21.262 -15.838  1.00 94.25           H  
ATOM   1515 HD23 LEU A  93       9.403 -20.758 -14.176  1.00 94.25           H  
ATOM   1516  N   ILE A  94       9.545 -16.746 -18.263  1.00 96.09           N  
ATOM   1517  H   ILE A  94       9.545 -17.394 -19.037  1.00 96.09           H  
ATOM   1518  CA  ILE A  94       9.273 -15.331 -18.526  1.00 96.09           C  
ATOM   1519  HA  ILE A  94       9.799 -14.743 -17.775  1.00 96.09           H  
ATOM   1520  C   ILE A  94       7.774 -15.077 -18.370  1.00 96.09           C  
ATOM   1521  CB  ILE A  94       9.792 -14.874 -19.906  1.00 96.09           C  
ATOM   1522  HB  ILE A  94       9.311 -15.475 -20.678  1.00 96.09           H  
ATOM   1523  O   ILE A  94       6.972 -15.521 -19.190  1.00 96.09           O  
ATOM   1524  CG1 ILE A  94      11.321 -15.069 -20.006  1.00 96.09           C  
ATOM   1525 HG12 ILE A  94      11.820 -14.463 -19.250  1.00 96.09           H  
ATOM   1526 HG13 ILE A  94      11.558 -16.114 -19.806  1.00 96.09           H  
ATOM   1527  CG2 ILE A  94       9.428 -13.391 -20.140  1.00 96.09           C  
ATOM   1528 HG21 ILE A  94       9.764 -13.070 -21.127  1.00 96.09           H  
ATOM   1529 HG22 ILE A  94       9.891 -12.770 -19.373  1.00 96.09           H  
ATOM   1530 HG23 ILE A  94       8.347 -13.252 -20.111  1.00 96.09           H  
ATOM   1531  CD1 ILE A  94      11.901 -14.730 -21.385  1.00 96.09           C  
ATOM   1532 HD11 ILE A  94      11.874 -13.655 -21.562  1.00 96.09           H  
ATOM   1533 HD12 ILE A  94      12.940 -15.057 -21.425  1.00 96.09           H  
ATOM   1534 HD13 ILE A  94      11.339 -15.247 -22.164  1.00 96.09           H  
ATOM   1535  N   ILE A  95       7.400 -14.290 -17.362  1.00 95.28           N  
ATOM   1536  H   ILE A  95       8.118 -13.970 -16.728  1.00 95.28           H  
ATOM   1537  CA  ILE A  95       6.000 -13.930 -17.096  1.00 95.28           C  
ATOM   1538  HA  ILE A  95       5.357 -14.432 -17.820  1.00 95.28           H  
ATOM   1539  C   ILE A  95       5.828 -12.425 -17.282  1.00 95.28           C  
ATOM   1540  CB  ILE A  95       5.544 -14.407 -15.697  1.00 95.28           C  
ATOM   1541  HB  ILE A  95       6.099 -13.853 -14.940  1.00 95.28           H  
ATOM   1542  O   ILE A  95       6.495 -11.636 -16.612  1.00 95.28           O  
ATOM   1543  CG1 ILE A  95       5.833 -15.916 -15.507  1.00 95.28           C  
ATOM   1544 HG12 ILE A  95       6.901 -16.098 -15.622  1.00 95.28           H  
ATOM   1545 HG13 ILE A  95       5.311 -16.488 -16.275  1.00 95.28           H  
ATOM   1546  CG2 ILE A  95       4.046 -14.102 -15.505  1.00 95.28           C  
ATOM   1547 HG21 ILE A  95       3.449 -14.682 -16.209  1.00 95.28           H  
ATOM   1548 HG22 ILE A  95       3.836 -13.041 -15.642  1.00 95.28           H  
ATOM   1549 HG23 ILE A  95       3.736 -14.359 -14.492  1.00 95.28           H  
ATOM   1550  CD1 ILE A  95       5.445 -16.467 -14.131  1.00 95.28           C  
ATOM   1551 HD11 ILE A  95       5.836 -17.479 -14.026  1.00 95.28           H  
ATOM   1552 HD12 ILE A  95       5.862 -15.840 -13.343  1.00 95.28           H  
ATOM   1553 HD13 ILE A  95       4.361 -16.506 -14.028  1.00 95.28           H  
ATOM   1554  N   LYS A  96       4.924 -12.008 -18.178  1.00 95.06           N  
ATOM   1555  H   LYS A  96       4.372 -12.714 -18.645  1.00 95.06           H  
ATOM   1556  CA  LYS A  96       4.525 -10.599 -18.311  1.00 95.06           C  
ATOM   1557  HA  LYS A  96       5.402  -9.967 -18.173  1.00 95.06           H  
ATOM   1558  C   LYS A  96       3.540 -10.237 -17.206  1.00 95.06           C  
ATOM   1559  CB  LYS A  96       3.911 -10.303 -19.685  1.00 95.06           C  
ATOM   1560  HB2 LYS A  96       3.483  -9.302 -19.656  1.00 95.06           H  
ATOM   1561  HB3 LYS A  96       3.102 -11.010 -19.871  1.00 95.06           H  
ATOM   1562  O   LYS A  96       2.526 -10.901 -17.038  1.00 95.06           O  
ATOM   1563  CG  LYS A  96       4.921 -10.360 -20.840  1.00 95.06           C  
ATOM   1564  HG2 LYS A  96       5.340 -11.364 -20.918  1.00 95.06           H  
ATOM   1565  HG3 LYS A  96       5.724  -9.645 -20.662  1.00 95.06           H  
ATOM   1566  CD  LYS A  96       4.202  -9.996 -22.144  1.00 95.06           C  
ATOM   1567  HD2 LYS A  96       3.384 -10.698 -22.299  1.00 95.06           H  
ATOM   1568  HD3 LYS A  96       3.790  -8.991 -22.054  1.00 95.06           H  
ATOM   1569  CE  LYS A  96       5.143 -10.044 -23.350  1.00 95.06           C  
ATOM   1570  HE2 LYS A  96       5.928  -9.300 -23.212  1.00 95.06           H  
ATOM   1571  HE3 LYS A  96       5.602 -11.031 -23.400  1.00 95.06           H  
ATOM   1572  NZ  LYS A  96       4.399  -9.755 -24.599  1.00 95.06           N  
ATOM   1573  HZ1 LYS A  96       4.050  -8.808 -24.592  1.00 95.06           H  
ATOM   1574  HZ2 LYS A  96       5.004  -9.840 -25.404  1.00 95.06           H  
ATOM   1575  HZ3 LYS A  96       3.620 -10.387 -24.715  1.00 95.06           H  
ATOM   1576  N   LEU A  97       3.834  -9.158 -16.494  1.00 94.90           N  
ATOM   1577  H   LEU A  97       4.691  -8.666 -16.703  1.00 94.90           H  
ATOM   1578  CA  LEU A  97       3.084  -8.694 -15.335  1.00 94.90           C  
ATOM   1579  HA  LEU A  97       2.213  -9.327 -15.162  1.00 94.90           H  
ATOM   1580  C   LEU A  97       2.609  -7.259 -15.593  1.00 94.90           C  
ATOM   1581  CB  LEU A  97       3.981  -8.800 -14.094  1.00 94.90           C  
ATOM   1582  HB2 LEU A  97       3.462  -8.350 -13.247  1.00 94.90           H  
ATOM   1583  HB3 LEU A  97       4.891  -8.227 -14.274  1.00 94.90           H  
ATOM   1584  O   LEU A  97       3.396  -6.311 -15.451  1.00 94.90           O  
ATOM   1585  CG  LEU A  97       4.362 -10.247 -13.733  1.00 94.90           C  
ATOM   1586  HG  LEU A  97       4.703 -10.784 -14.618  1.00 94.90           H  
ATOM   1587  CD1 LEU A  97       5.523 -10.219 -12.746  1.00 94.90           C  
ATOM   1588 HD11 LEU A  97       5.273  -9.599 -11.885  1.00 94.90           H  
ATOM   1589 HD12 LEU A  97       5.749 -11.232 -12.415  1.00 94.90           H  
ATOM   1590 HD13 LEU A  97       6.400  -9.817 -13.254  1.00 94.90           H  
ATOM   1591  CD2 LEU A  97       3.192 -11.009 -13.118  1.00 94.90           C  
ATOM   1592 HD21 LEU A  97       2.398 -11.136 -13.854  1.00 94.90           H  
ATOM   1593 HD22 LEU A  97       3.524 -11.999 -12.804  1.00 94.90           H  
ATOM   1594 HD23 LEU A  97       2.796 -10.473 -12.255  1.00 94.90           H  
ATOM   1595  N   PRO A  98       1.338  -7.075 -15.995  1.00 92.47           N  
ATOM   1596  CA  PRO A  98       0.722  -5.760 -16.081  1.00 92.47           C  
ATOM   1597  HA  PRO A  98       1.207  -5.200 -16.880  1.00 92.47           H  
ATOM   1598  C   PRO A  98       0.840  -4.986 -14.765  1.00 92.47           C  
ATOM   1599  CB  PRO A  98      -0.746  -6.006 -16.449  1.00 92.47           C  
ATOM   1600  HB2 PRO A  98      -1.135  -5.228 -17.106  1.00 92.47           H  
ATOM   1601  HB3 PRO A  98      -1.352  -6.077 -15.546  1.00 92.47           H  
ATOM   1602  O   PRO A  98       0.999  -5.560 -13.680  1.00 92.47           O  
ATOM   1603  CG  PRO A  98      -0.720  -7.368 -17.139  1.00 92.47           C  
ATOM   1604  HG2 PRO A  98      -0.434  -7.246 -18.184  1.00 92.47           H  
ATOM   1605  HG3 PRO A  98      -1.677  -7.882 -17.058  1.00 92.47           H  
ATOM   1606  CD  PRO A  98       0.383  -8.105 -16.387  1.00 92.47           C  
ATOM   1607  HD2 PRO A  98       0.839  -8.852 -17.036  1.00 92.47           H  
ATOM   1608  HD3 PRO A  98      -0.032  -8.582 -15.500  1.00 92.47           H  
ATOM   1609  N   LYS A  99       0.737  -3.658 -14.854  1.00 91.09           N  
ATOM   1610  H   LYS A  99       0.549  -3.250 -15.758  1.00 91.09           H  
ATOM   1611  CA  LYS A  99       0.710  -2.803 -13.668  1.00 91.09           C  
ATOM   1612  HA  LYS A  99       1.649  -2.941 -13.132  1.00 91.09           H  
ATOM   1613  C   LYS A  99      -0.434  -3.229 -12.744  1.00 91.09           C  
ATOM   1614  CB  LYS A  99       0.576  -1.338 -14.097  1.00 91.09           C  
ATOM   1615  HB2 LYS A  99      -0.439  -1.150 -14.447  1.00 91.09           H  
ATOM   1616  HB3 LYS A  99       1.270  -1.140 -14.914  1.00 91.09           H  
ATOM   1617  O   LYS A  99      -1.545  -3.448 -13.210  1.00 91.09           O  
ATOM   1618  CG  LYS A  99       0.913  -0.403 -12.934  1.00 91.09           C  
ATOM   1619  HG2 LYS A  99       1.942  -0.589 -12.626  1.00 91.09           H  
ATOM   1620  HG3 LYS A  99       0.252  -0.599 -12.089  1.00 91.09           H  
ATOM   1621  CD  LYS A  99       0.764   1.057 -13.358  1.00 91.09           C  
ATOM   1622  HD2 LYS A  99      -0.286   1.251 -13.577  1.00 91.09           H  
ATOM   1623  HD3 LYS A  99       1.364   1.245 -14.248  1.00 91.09           H  
ATOM   1624  CE  LYS A  99       1.242   1.950 -12.214  1.00 91.09           C  
ATOM   1625  HE2 LYS A  99       2.319   1.824 -12.101  1.00 91.09           H  
ATOM   1626  HE3 LYS A  99       0.771   1.608 -11.293  1.00 91.09           H  
ATOM   1627  NZ  LYS A  99       0.891   3.366 -12.466  1.00 91.09           N  
ATOM   1628  HZ1 LYS A  99      -0.115   3.458 -12.474  1.00 91.09           H  
ATOM   1629  HZ2 LYS A  99       1.244   3.952 -11.722  1.00 91.09           H  
ATOM   1630  HZ3 LYS A  99       1.261   3.673 -13.354  1.00 91.09           H  
ATOM   1631  N   TYR A 100      -0.138  -3.311 -11.451  1.00 93.37           N  
ATOM   1632  H   TYR A 100       0.826  -3.159 -11.188  1.00 93.37           H  
ATOM   1633  CA  TYR A 100      -1.037  -3.778 -10.395  1.00 93.37           C  
ATOM   1634  HA  TYR A 100      -0.473  -3.683  -9.468  1.00 93.37           H  
ATOM   1635  C   TYR A 100      -1.398  -5.269 -10.458  1.00 93.37           C  
ATOM   1636  CB  TYR A 100      -2.261  -2.856 -10.253  1.00 93.37           C  
ATOM   1637  HB2 TYR A 100      -2.954  -3.055 -11.070  1.00 93.37           H  
ATOM   1638  HB3 TYR A 100      -2.785  -3.104  -9.330  1.00 93.37           H  
ATOM   1639  O   TYR A 100      -2.398  -5.669  -9.876  1.00 93.37           O  
ATOM   1640  CG  TYR A 100      -1.936  -1.377 -10.212  1.00 93.37           C  
ATOM   1641  CD1 TYR A 100      -1.123  -0.870  -9.181  1.00 93.37           C  
ATOM   1642  HD1 TYR A 100      -0.741  -1.534  -8.419  1.00 93.37           H  
ATOM   1643  CD2 TYR A 100      -2.463  -0.509 -11.187  1.00 93.37           C  
ATOM   1644  HD2 TYR A 100      -3.101  -0.905 -11.963  1.00 93.37           H  
ATOM   1645  CE1 TYR A 100      -0.854   0.506  -9.110  1.00 93.37           C  
ATOM   1646  HE1 TYR A 100      -0.254   0.890  -8.298  1.00 93.37           H  
ATOM   1647  CE2 TYR A 100      -2.189   0.871 -11.125  1.00 93.37           C  
ATOM   1648  HE2 TYR A 100      -2.632   1.544 -11.844  1.00 93.37           H  
ATOM   1649  OH  TYR A 100      -1.129   2.709  -9.996  1.00 93.37           O  
ATOM   1650  HH  TYR A 100      -0.930   2.930  -9.084  1.00 93.37           H  
ATOM   1651  CZ  TYR A 100      -1.397   1.379 -10.074  1.00 93.37           C  
ATOM   1652  N   SER A 101      -0.559  -6.107 -11.081  1.00 94.82           N  
ATOM   1653  H   SER A 101       0.211  -5.729 -11.616  1.00 94.82           H  
ATOM   1654  CA  SER A 101      -0.655  -7.566 -10.905  1.00 94.82           C  
ATOM   1655  HA  SER A 101      -1.584  -7.917 -11.354  1.00 94.82           H  
ATOM   1656  C   SER A 101      -0.666  -7.919  -9.412  1.00 94.82           C  
ATOM   1657  CB  SER A 101       0.514  -8.295 -11.571  1.00 94.82           C  
ATOM   1658  HB2 SER A 101       0.431  -9.362 -11.367  1.00 94.82           H  
ATOM   1659  HB3 SER A 101       1.455  -7.935 -11.157  1.00 94.82           H  
ATOM   1660  O   SER A 101       0.167  -7.403  -8.655  1.00 94.82           O  
ATOM   1661  OG  SER A 101       0.508  -8.097 -12.970  1.00 94.82           O  
ATOM   1662  HG  SER A 101       0.601  -7.160 -13.157  1.00 94.82           H  
ATOM   1663  N   LEU A 102      -1.614  -8.762  -9.001  1.00 95.98           N  
ATOM   1664  H   LEU A 102      -2.246  -9.157  -9.682  1.00 95.98           H  
ATOM   1665  CA  LEU A 102      -1.851  -9.110  -7.604  1.00 95.98           C  
ATOM   1666  HA  LEU A 102      -1.532  -8.274  -6.982  1.00 95.98           H  
ATOM   1667  C   LEU A 102      -1.042 -10.345  -7.203  1.00 95.98           C  
ATOM   1668  CB  LEU A 102      -3.360  -9.326  -7.387  1.00 95.98           C  
ATOM   1669  HB2 LEU A 102      -3.682 -10.155  -8.017  1.00 95.98           H  
ATOM   1670  HB3 LEU A 102      -3.903  -8.437  -7.709  1.00 95.98           H  
ATOM   1671  O   LEU A 102      -1.117 -11.384  -7.851  1.00 95.98           O  
ATOM   1672  CG  LEU A 102      -3.725  -9.639  -5.922  1.00 95.98           C  
ATOM   1673  HG  LEU A 102      -3.129 -10.474  -5.555  1.00 95.98           H  
ATOM   1674  CD1 LEU A 102      -3.502  -8.421  -5.023  1.00 95.98           C  
ATOM   1675 HD11 LEU A 102      -3.956  -7.541  -5.479  1.00 95.98           H  
ATOM   1676 HD12 LEU A 102      -2.435  -8.257  -4.868  1.00 95.98           H  
ATOM   1677 HD13 LEU A 102      -3.992  -8.588  -4.064  1.00 95.98           H  
ATOM   1678  CD2 LEU A 102      -5.192 -10.027  -5.784  1.00 95.98           C  
ATOM   1679 HD21 LEU A 102      -5.458 -10.761  -6.544  1.00 95.98           H  
ATOM   1680 HD22 LEU A 102      -5.365 -10.467  -4.802  1.00 95.98           H  
ATOM   1681 HD23 LEU A 102      -5.807  -9.134  -5.897  1.00 95.98           H  
ATOM   1682  N   PHE A 103      -0.324 -10.241  -6.092  1.00 96.92           N  
ATOM   1683  H   PHE A 103      -0.283  -9.345  -5.627  1.00 96.92           H  
ATOM   1684  CA  PHE A 103       0.398 -11.345  -5.472  1.00 96.92           C  
ATOM   1685  HA  PHE A 103       0.295 -12.245  -6.077  1.00 96.92           H  
ATOM   1686  C   PHE A 103      -0.182 -11.627  -4.093  1.00 96.92           C  
ATOM   1687  CB  PHE A 103       1.886 -11.000  -5.388  1.00 96.92           C  
ATOM   1688  HB2 PHE A 103       2.006 -10.050  -4.867  1.00 96.92           H  
ATOM   1689  HB3 PHE A 103       2.389 -11.765  -4.797  1.00 96.92           H  
ATOM   1690  O   PHE A 103      -0.380 -10.693  -3.314  1.00 96.92           O  
ATOM   1691  CG  PHE A 103       2.552 -10.917  -6.744  1.00 96.92           C  
ATOM   1692  CD1 PHE A 103       3.213 -12.044  -7.264  1.00 96.92           C  
ATOM   1693  HD1 PHE A 103       3.253 -12.963  -6.700  1.00 96.92           H  
ATOM   1694  CD2 PHE A 103       2.490  -9.729  -7.498  1.00 96.92           C  
ATOM   1695  HD2 PHE A 103       1.953  -8.874  -7.114  1.00 96.92           H  
ATOM   1696  CE1 PHE A 103       3.838 -11.976  -8.519  1.00 96.92           C  
ATOM   1697  HE1 PHE A 103       4.354 -12.843  -8.903  1.00 96.92           H  
ATOM   1698  CE2 PHE A 103       3.086  -9.674  -8.770  1.00 96.92           C  
ATOM   1699  HE2 PHE A 103       2.992  -8.784  -9.375  1.00 96.92           H  
ATOM   1700  CZ  PHE A 103       3.773 -10.792  -9.272  1.00 96.92           C  
ATOM   1701  HZ  PHE A 103       4.231 -10.761 -10.250  1.00 96.92           H  
ATOM   1702  N   GLU A 104      -0.425 -12.898  -3.791  1.00 97.31           N  
ATOM   1703  H   GLU A 104      -0.217 -13.604  -4.483  1.00 97.31           H  
ATOM   1704  CA  GLU A 104      -0.786 -13.377  -2.460  1.00 97.31           C  
ATOM   1705  HA  GLU A 104      -1.076 -12.525  -1.846  1.00 97.31           H  
ATOM   1706  C   GLU A 104       0.429 -14.031  -1.795  1.00 97.31           C  
ATOM   1707  CB  GLU A 104      -2.009 -14.300  -2.538  1.00 97.31           C  
ATOM   1708  HB2 GLU A 104      -1.753 -15.216  -3.070  1.00 97.31           H  
ATOM   1709  HB3 GLU A 104      -2.791 -13.780  -3.091  1.00 97.31           H  
ATOM   1710  O   GLU A 104       1.069 -14.924  -2.350  1.00 97.31           O  
ATOM   1711  CG  GLU A 104      -2.542 -14.640  -1.141  1.00 97.31           C  
ATOM   1712  HG2 GLU A 104      -1.843 -15.311  -0.641  1.00 97.31           H  
ATOM   1713  HG3 GLU A 104      -2.612 -13.726  -0.552  1.00 97.31           H  
ATOM   1714  CD  GLU A 104      -3.930 -15.281  -1.224  1.00 97.31           C  
ATOM   1715  OE1 GLU A 104      -4.022 -16.513  -1.061  1.00 97.31           O  
ATOM   1716  OE2 GLU A 104      -4.907 -14.507  -1.429  1.00 97.31           O  
ATOM   1717  N   LEU A 105       0.755 -13.520  -0.614  1.00 96.39           N  
ATOM   1718  H   LEU A 105       0.118 -12.843  -0.220  1.00 96.39           H  
ATOM   1719  CA  LEU A 105       1.820 -13.946   0.279  1.00 96.39           C  
ATOM   1720  HA  LEU A 105       2.480 -14.643  -0.238  1.00 96.39           H  
ATOM   1721  C   LEU A 105       1.204 -14.693   1.478  1.00 96.39           C  
ATOM   1722  CB  LEU A 105       2.647 -12.716   0.722  1.00 96.39           C  
ATOM   1723  HB2 LEU A 105       2.043 -12.079   1.368  1.00 96.39           H  
ATOM   1724  HB3 LEU A 105       3.474 -13.094   1.324  1.00 96.39           H  
ATOM   1725  O   LEU A 105       0.007 -14.990   1.509  1.00 96.39           O  
ATOM   1726  CG  LEU A 105       3.260 -11.872  -0.411  1.00 96.39           C  
ATOM   1727  HG  LEU A 105       3.447 -12.504  -1.279  1.00 96.39           H  
ATOM   1728  CD1 LEU A 105       2.366 -10.696  -0.824  1.00 96.39           C  
ATOM   1729 HD11 LEU A 105       2.150 -10.077   0.047  1.00 96.39           H  
ATOM   1730 HD12 LEU A 105       1.430 -11.073  -1.236  1.00 96.39           H  
ATOM   1731 HD13 LEU A 105       2.867 -10.108  -1.593  1.00 96.39           H  
ATOM   1732  CD2 LEU A 105       4.590 -11.261   0.029  1.00 96.39           C  
ATOM   1733 HD21 LEU A 105       5.040 -10.737  -0.814  1.00 96.39           H  
ATOM   1734 HD22 LEU A 105       4.433 -10.572   0.859  1.00 96.39           H  
ATOM   1735 HD23 LEU A 105       5.269 -12.056   0.337  1.00 96.39           H  
ATOM   1736  N   GLU A 106       2.011 -14.986   2.493  1.00 93.10           N  
ATOM   1737  H   GLU A 106       2.978 -14.697   2.456  1.00 93.10           H  
ATOM   1738  CA  GLU A 106       1.557 -15.662   3.706  1.00 93.10           C  
ATOM   1739  HA  GLU A 106       1.175 -16.634   3.392  1.00 93.10           H  
ATOM   1740  C   GLU A 106       0.394 -14.936   4.415  1.00 93.10           C  
ATOM   1741  CB  GLU A 106       2.747 -15.936   4.645  1.00 93.10           C  
ATOM   1742  HB2 GLU A 106       3.519 -16.474   4.094  1.00 93.10           H  
ATOM   1743  HB3 GLU A 106       2.393 -16.607   5.427  1.00 93.10           H  
ATOM   1744  O   GLU A 106       0.255 -13.712   4.358  1.00 93.10           O  
ATOM   1745  CG  GLU A 106       3.380 -14.715   5.340  1.00 93.10           C  
ATOM   1746  HG2 GLU A 106       4.091 -15.088   6.077  1.00 93.10           H  
ATOM   1747  HG3 GLU A 106       2.604 -14.182   5.890  1.00 93.10           H  
ATOM   1748  CD  GLU A 106       4.124 -13.738   4.419  1.00 93.10           C  
ATOM   1749  OE1 GLU A 106       4.282 -12.568   4.829  1.00 93.10           O  
ATOM   1750  OE2 GLU A 106       4.528 -14.098   3.294  1.00 93.10           O  
ATOM   1751  N   ASN A 107      -0.459 -15.696   5.112  1.00 90.61           N  
ATOM   1752  H   ASN A 107      -0.273 -16.688   5.160  1.00 90.61           H  
ATOM   1753  CA  ASN A 107      -1.579 -15.185   5.922  1.00 90.61           C  
ATOM   1754  HA  ASN A 107      -2.128 -16.059   6.274  1.00 90.61           H  
ATOM   1755  C   ASN A 107      -2.622 -14.340   5.153  1.00 90.61           C  
ATOM   1756  CB  ASN A 107      -1.017 -14.480   7.172  1.00 90.61           C  
ATOM   1757  HB2 ASN A 107      -0.503 -13.567   6.871  1.00 90.61           H  
ATOM   1758  HB3 ASN A 107      -1.834 -14.206   7.838  1.00 90.61           H  
ATOM   1759  O   ASN A 107      -3.317 -13.503   5.744  1.00 90.61           O  
ATOM   1760  CG  ASN A 107      -0.065 -15.364   7.953  1.00 90.61           C  
ATOM   1761  ND2 ASN A 107       1.026 -14.827   8.444  1.00 90.61           N  
ATOM   1762 HD21 ASN A 107       1.261 -13.864   8.247  1.00 90.61           H  
ATOM   1763 HD22 ASN A 107       1.645 -15.452   8.939  1.00 90.61           H  
ATOM   1764  OD1 ASN A 107      -0.285 -16.550   8.122  1.00 90.61           O  
ATOM   1765  N   GLY A 108      -2.729 -14.535   3.832  1.00 92.87           N  
ATOM   1766  H   GLY A 108      -2.099 -15.192   3.393  1.00 92.87           H  
ATOM   1767  CA  GLY A 108      -3.618 -13.764   2.958  1.00 92.87           C  
ATOM   1768  HA2 GLY A 108      -4.622 -13.742   3.383  1.00 92.87           H  
ATOM   1769  HA3 GLY A 108      -3.663 -14.258   1.988  1.00 92.87           H  
ATOM   1770  C   GLY A 108      -3.151 -12.321   2.730  1.00 92.87           C  
ATOM   1771  O   GLY A 108      -3.928 -11.478   2.268  1.00 92.87           O  
ATOM   1772  N   ARG A 109      -1.895 -12.006   3.076  1.00 96.50           N  
ATOM   1773  H   ARG A 109      -1.302 -12.743   3.429  1.00 96.50           H  
ATOM   1774  CA  ARG A 109      -1.266 -10.717   2.781  1.00 96.50           C  
ATOM   1775  HA  ARG A 109      -1.920  -9.918   3.130  1.00 96.50           H  
ATOM   1776  C   ARG A 109      -1.103 -10.586   1.276  1.00 96.50           C  
ATOM   1777  CB  ARG A 109       0.074 -10.638   3.524  1.00 96.50           C  
ATOM   1778  HB2 ARG A 109      -0.123 -10.789   4.585  1.00 96.50           H  
ATOM   1779  HB3 ARG A 109       0.727 -11.442   3.185  1.00 96.50           H  
ATOM   1780  O   ARG A 109      -0.624 -11.493   0.613  1.00 96.50           O  
ATOM   1781  CG  ARG A 109       0.799  -9.300   3.337  1.00 96.50           C  
ATOM   1782  HG2 ARG A 109       0.086  -8.487   3.480  1.00 96.50           H  
ATOM   1783  HG3 ARG A 109       1.210  -9.228   2.330  1.00 96.50           H  
ATOM   1784  CD  ARG A 109       1.924  -9.156   4.375  1.00 96.50           C  
ATOM   1785  HD2 ARG A 109       2.222  -8.109   4.415  1.00 96.50           H  
ATOM   1786  HD3 ARG A 109       1.533  -9.408   5.361  1.00 96.50           H  
ATOM   1787  NE  ARG A 109       3.089 -10.030   4.103  1.00 96.50           N  
ATOM   1788  HE  ARG A 109       3.028 -11.012   4.329  1.00 96.50           H  
ATOM   1789  NH1 ARG A 109       4.588  -8.417   3.534  1.00 96.50           N  
ATOM   1790 HH11 ARG A 109       3.863  -7.736   3.709  1.00 96.50           H  
ATOM   1791 HH12 ARG A 109       5.408  -8.242   2.971  1.00 96.50           H  
ATOM   1792  NH2 ARG A 109       5.225 -10.511   3.449  1.00 96.50           N  
ATOM   1793 HH21 ARG A 109       5.060 -11.469   3.724  1.00 96.50           H  
ATOM   1794 HH22 ARG A 109       6.091 -10.214   3.024  1.00 96.50           H  
ATOM   1795  CZ  ARG A 109       4.290  -9.661   3.713  1.00 96.50           C  
ATOM   1796  N   ARG A 110      -1.505  -9.452   0.719  1.00 97.28           N  
ATOM   1797  H   ARG A 110      -1.898  -8.745   1.323  1.00 97.28           H  
ATOM   1798  CA  ARG A 110      -1.544  -9.218  -0.721  1.00 97.28           C  
ATOM   1799  HA  ARG A 110      -1.046 -10.050  -1.219  1.00 97.28           H  
ATOM   1800  C   ARG A 110      -0.784  -7.960  -1.098  1.00 97.28           C  
ATOM   1801  CB  ARG A 110      -2.997  -9.182  -1.204  1.00 97.28           C  
ATOM   1802  HB2 ARG A 110      -3.012  -8.757  -2.208  1.00 97.28           H  
ATOM   1803  HB3 ARG A 110      -3.577  -8.532  -0.549  1.00 97.28           H  
ATOM   1804  O   ARG A 110      -0.836  -6.939  -0.402  1.00 97.28           O  
ATOM   1805  CG  ARG A 110      -3.642 -10.575  -1.250  1.00 97.28           C  
ATOM   1806  HG2 ARG A 110      -3.148 -11.178  -2.011  1.00 97.28           H  
ATOM   1807  HG3 ARG A 110      -3.531 -11.068  -0.284  1.00 97.28           H  
ATOM   1808  CD  ARG A 110      -5.133 -10.461  -1.578  1.00 97.28           C  
ATOM   1809  HD2 ARG A 110      -5.610  -9.844  -0.816  1.00 97.28           H  
ATOM   1810  HD3 ARG A 110      -5.250  -9.974  -2.547  1.00 97.28           H  
ATOM   1811  NE  ARG A 110      -5.770 -11.786  -1.608  1.00 97.28           N  
ATOM   1812  HE  ARG A 110      -5.191 -12.606  -1.494  1.00 97.28           H  
ATOM   1813  NH1 ARG A 110      -7.952 -11.131  -1.922  1.00 97.28           N  
ATOM   1814 HH11 ARG A 110      -7.653 -10.168  -1.978  1.00 97.28           H  
ATOM   1815 HH12 ARG A 110      -8.924 -11.389  -2.018  1.00 97.28           H  
ATOM   1816  NH2 ARG A 110      -7.405 -13.306  -1.704  1.00 97.28           N  
ATOM   1817 HH21 ARG A 110      -8.360 -13.620  -1.804  1.00 97.28           H  
ATOM   1818 HH22 ARG A 110      -6.659 -13.979  -1.599  1.00 97.28           H  
ATOM   1819  CZ  ARG A 110      -7.048 -12.060  -1.746  1.00 97.28           C  
ATOM   1820  N   ARG A 111      -0.100  -8.010  -2.239  1.00 97.31           N  
ATOM   1821  H   ARG A 111      -0.116  -8.884  -2.745  1.00 97.31           H  
ATOM   1822  CA  ARG A 111       0.648  -6.884  -2.808  1.00 97.31           C  
ATOM   1823  HA  ARG A 111       0.359  -5.970  -2.291  1.00 97.31           H  
ATOM   1824  C   ARG A 111       0.304  -6.685  -4.275  1.00 97.31           C  
ATOM   1825  CB  ARG A 111       2.157  -7.103  -2.626  1.00 97.31           C  
ATOM   1826  HB2 ARG A 111       2.425  -8.069  -3.053  1.00 97.31           H  
ATOM   1827  HB3 ARG A 111       2.697  -6.338  -3.185  1.00 97.31           H  
ATOM   1828  O   ARG A 111       0.217  -7.642  -5.034  1.00 97.31           O  
ATOM   1829  CG  ARG A 111       2.630  -7.063  -1.165  1.00 97.31           C  
ATOM   1830  HG2 ARG A 111       3.682  -7.349  -1.160  1.00 97.31           H  
ATOM   1831  HG3 ARG A 111       2.086  -7.798  -0.572  1.00 97.31           H  
ATOM   1832  CD  ARG A 111       2.472  -5.682  -0.516  1.00 97.31           C  
ATOM   1833  HD2 ARG A 111       2.850  -4.922  -1.200  1.00 97.31           H  
ATOM   1834  HD3 ARG A 111       1.411  -5.503  -0.340  1.00 97.31           H  
ATOM   1835  NE  ARG A 111       3.229  -5.601   0.747  1.00 97.31           N  
ATOM   1836  HE  ARG A 111       4.092  -6.127   0.756  1.00 97.31           H  
ATOM   1837  NH1 ARG A 111       1.922  -4.061   1.838  1.00 97.31           N  
ATOM   1838 HH11 ARG A 111       1.662  -3.668   2.731  1.00 97.31           H  
ATOM   1839 HH12 ARG A 111       1.301  -4.065   1.041  1.00 97.31           H  
ATOM   1840  NH2 ARG A 111       3.628  -4.987   2.910  1.00 97.31           N  
ATOM   1841 HH21 ARG A 111       4.466  -5.551   2.888  1.00 97.31           H  
ATOM   1842 HH22 ARG A 111       3.372  -4.474   3.741  1.00 97.31           H  
ATOM   1843  CZ  ARG A 111       2.928  -4.886   1.818  1.00 97.31           C  
ATOM   1844  N   LEU A 112       0.156  -5.426  -4.671  1.00 97.08           N  
ATOM   1845  H   LEU A 112       0.259  -4.703  -3.973  1.00 97.08           H  
ATOM   1846  CA  LEU A 112       0.007  -5.025  -6.069  1.00 97.08           C  
ATOM   1847  HA  LEU A 112      -0.351  -5.866  -6.662  1.00 97.08           H  
ATOM   1848  C   LEU A 112       1.370  -4.595  -6.613  1.00 97.08           C  
ATOM   1849  CB  LEU A 112      -1.011  -3.878  -6.177  1.00 97.08           C  
ATOM   1850  HB2 LEU A 112      -1.043  -3.529  -7.209  1.00 97.08           H  
ATOM   1851  HB3 LEU A 112      -0.656  -3.058  -5.553  1.00 97.08           H  
ATOM   1852  O   LEU A 112       2.039  -3.753  -6.008  1.00 97.08           O  
ATOM   1853  CG  LEU A 112      -2.441  -4.224  -5.735  1.00 97.08           C  
ATOM   1854  HG  LEU A 112      -2.419  -4.718  -4.764  1.00 97.08           H  
ATOM   1855  CD1 LEU A 112      -3.247  -2.934  -5.598  1.00 97.08           C  
ATOM   1856 HD11 LEU A 112      -3.305  -2.416  -6.555  1.00 97.08           H  
ATOM   1857 HD12 LEU A 112      -2.792  -2.284  -4.851  1.00 97.08           H  
ATOM   1858 HD13 LEU A 112      -4.255  -3.186  -5.268  1.00 97.08           H  
ATOM   1859  CD2 LEU A 112      -3.152  -5.125  -6.739  1.00 97.08           C  
ATOM   1860 HD21 LEU A 112      -4.148  -5.372  -6.372  1.00 97.08           H  
ATOM   1861 HD22 LEU A 112      -2.597  -6.051  -6.890  1.00 97.08           H  
ATOM   1862 HD23 LEU A 112      -3.264  -4.620  -7.698  1.00 97.08           H  
ATOM   1863  N   LEU A 113       1.777  -5.124  -7.765  1.00 96.81           N  
ATOM   1864  H   LEU A 113       1.224  -5.865  -8.172  1.00 96.81           H  
ATOM   1865  CA  LEU A 113       3.030  -4.738  -8.413  1.00 96.81           C  
ATOM   1866  HA  LEU A 113       3.775  -4.578  -7.634  1.00 96.81           H  
ATOM   1867  C   LEU A 113       2.869  -3.420  -9.184  1.00 96.81           C  
ATOM   1868  CB  LEU A 113       3.507  -5.901  -9.296  1.00 96.81           C  
ATOM   1869  HB2 LEU A 113       2.760  -6.088 -10.067  1.00 96.81           H  
ATOM   1870  HB3 LEU A 113       3.585  -6.790  -8.670  1.00 96.81           H  
ATOM   1871  O   LEU A 113       2.422  -3.405 -10.330  1.00 96.81           O  
ATOM   1872  CG  LEU A 113       4.870  -5.651  -9.962  1.00 96.81           C  
ATOM   1873  HG  LEU A 113       4.856  -4.710 -10.512  1.00 96.81           H  
ATOM   1874  CD1 LEU A 113       5.995  -5.600  -8.931  1.00 96.81           C  
ATOM   1875 HD11 LEU A 113       6.031  -6.528  -8.360  1.00 96.81           H  
ATOM   1876 HD12 LEU A 113       6.946  -5.443  -9.438  1.00 96.81           H  
ATOM   1877 HD13 LEU A 113       5.852  -4.757  -8.254  1.00 96.81           H  
ATOM   1878  CD2 LEU A 113       5.183  -6.769 -10.952  1.00 96.81           C  
ATOM   1879 HD21 LEU A 113       6.162  -6.607 -11.403  1.00 96.81           H  
ATOM   1880 HD22 LEU A 113       4.422  -6.787 -11.733  1.00 96.81           H  
ATOM   1881 HD23 LEU A 113       5.187  -7.727 -10.432  1.00 96.81           H  
ATOM   1882  N   ALA A 114       3.243  -2.294  -8.574  1.00 94.40           N  
ATOM   1883  H   ALA A 114       3.649  -2.357  -7.652  1.00 94.40           H  
ATOM   1884  CA  ALA A 114       3.144  -0.978  -9.210  1.00 94.40           C  
ATOM   1885  HA  ALA A 114       2.193  -0.916  -9.739  1.00 94.40           H  
ATOM   1886  C   ALA A 114       4.257  -0.732 -10.241  1.00 94.40           C  
ATOM   1887  CB  ALA A 114       3.149   0.089  -8.115  1.00 94.40           C  
ATOM   1888  HB1 ALA A 114       3.066   1.079  -8.562  1.00 94.40           H  
ATOM   1889  HB2 ALA A 114       2.293  -0.082  -7.461  1.00 94.40           H  
ATOM   1890  HB3 ALA A 114       4.069   0.035  -7.533  1.00 94.40           H  
ATOM   1891  O   ALA A 114       4.036  -0.052 -11.245  1.00 94.40           O  
ATOM   1892  N   SER A 115       5.449  -1.278  -9.994  1.00 93.82           N  
ATOM   1893  H   SER A 115       5.560  -1.786  -9.128  1.00 93.82           H  
ATOM   1894  CA  SER A 115       6.570  -1.336 -10.936  1.00 93.82           C  
ATOM   1895  HA  SER A 115       6.190  -1.562 -11.932  1.00 93.82           H  
ATOM   1896  C   SER A 115       7.541  -2.440 -10.519  1.00 93.82           C  
ATOM   1897  CB  SER A 115       7.309   0.009 -10.979  1.00 93.82           C  
ATOM   1898  HB2 SER A 115       7.975   0.014 -11.842  1.00 93.82           H  
ATOM   1899  HB3 SER A 115       6.596   0.825 -11.097  1.00 93.82           H  
ATOM   1900  O   SER A 115       7.447  -2.954  -9.409  1.00 93.82           O  
ATOM   1901  OG  SER A 115       8.087   0.215  -9.814  1.00 93.82           O  
ATOM   1902  HG  SER A 115       7.503   0.450  -9.089  1.00 93.82           H  
ATOM   1903  N   ALA A 116       8.530  -2.756 -11.354  1.00 95.34           N  
ATOM   1904  H   ALA A 116       8.527  -2.369 -12.287  1.00 95.34           H  
ATOM   1905  CA  ALA A 116       9.578  -3.728 -11.031  1.00 95.34           C  
ATOM   1906  HA  ALA A 116       9.125  -4.716 -10.953  1.00 95.34           H  
ATOM   1907  C   ALA A 116      10.316  -3.461  -9.698  1.00 95.34           C  
ATOM   1908  CB  ALA A 116      10.557  -3.729 -12.206  1.00 95.34           C  
ATOM   1909  HB1 ALA A 116      10.048  -4.077 -13.105  1.00 95.34           H  
ATOM   1910  HB2 ALA A 116      11.384  -4.402 -11.982  1.00 95.34           H  
ATOM   1911  HB3 ALA A 116      10.957  -2.728 -12.370  1.00 95.34           H  
ATOM   1912  O   ALA A 116      10.880  -4.390  -9.120  1.00 95.34           O  
ATOM   1913  N   GLY A 117      10.291  -2.220  -9.194  1.00 94.84           N  
ATOM   1914  H   GLY A 117       9.758  -1.520  -9.691  1.00 94.84           H  
ATOM   1915  CA  GLY A 117      10.906  -1.820  -7.926  1.00 94.84           C  
ATOM   1916  HA2 GLY A 117      11.445  -2.660  -7.488  1.00 94.84           H  
ATOM   1917  HA3 GLY A 117      11.629  -1.029  -8.125  1.00 94.84           H  
ATOM   1918  C   GLY A 117       9.933  -1.300  -6.864  1.00 94.84           C  
ATOM   1919  O   GLY A 117      10.391  -0.752  -5.866  1.00 94.84           O  
ATOM   1920  N   GLU A 118       8.614  -1.411  -7.051  1.00 96.20           N  
ATOM   1921  H   GLU A 118       8.263  -1.929  -7.844  1.00 96.20           H  
ATOM   1922  CA  GLU A 118       7.647  -0.883  -6.082  1.00 96.20           C  
ATOM   1923  HA  GLU A 118       8.115  -0.882  -5.097  1.00 96.20           H  
ATOM   1924  C   GLU A 118       6.389  -1.748  -5.976  1.00 96.20           C  
ATOM   1925  CB  GLU A 118       7.304   0.579  -6.419  1.00 96.20           C  
ATOM   1926  HB2 GLU A 118       8.235   1.134  -6.530  1.00 96.20           H  
ATOM   1927  HB3 GLU A 118       6.766   0.616  -7.367  1.00 96.20           H  
ATOM   1928  O   GLU A 118       5.715  -2.025  -6.973  1.00 96.20           O  
ATOM   1929  CG  GLU A 118       6.463   1.260  -5.324  1.00 96.20           C  
ATOM   1930  HG2 GLU A 118       6.929   1.064  -4.358  1.00 96.20           H  
ATOM   1931  HG3 GLU A 118       5.465   0.821  -5.316  1.00 96.20           H  
ATOM   1932  CD  GLU A 118       6.337   2.782  -5.518  1.00 96.20           C  
ATOM   1933  OE1 GLU A 118       6.147   3.492  -4.499  1.00 96.20           O  
ATOM   1934  OE2 GLU A 118       6.425   3.249  -6.677  1.00 96.20           O  
ATOM   1935  N   LEU A 119       6.056  -2.117  -4.740  1.00 97.64           N  
ATOM   1936  H   LEU A 119       6.664  -1.834  -3.984  1.00 97.64           H  
ATOM   1937  CA  LEU A 119       4.809  -2.770  -4.361  1.00 97.64           C  
ATOM   1938  HA  LEU A 119       4.319  -3.149  -5.258  1.00 97.64           H  
ATOM   1939  C   LEU A 119       3.843  -1.779  -3.706  1.00 97.64           C  
ATOM   1940  CB  LEU A 119       5.088  -3.959  -3.422  1.00 97.64           C  
ATOM   1941  HB2 LEU A 119       5.545  -3.583  -2.507  1.00 97.64           H  
ATOM   1942  HB3 LEU A 119       4.137  -4.419  -3.151  1.00 97.64           H  
ATOM   1943  O   LEU A 119       4.227  -0.733  -3.177  1.00 97.64           O  
ATOM   1944  CG  LEU A 119       6.005  -5.046  -3.997  1.00 97.64           C  
ATOM   1945  HG  LEU A 119       6.967  -4.601  -4.251  1.00 97.64           H  
ATOM   1946  CD1 LEU A 119       6.257  -6.116  -2.946  1.00 97.64           C  
ATOM   1947 HD11 LEU A 119       6.740  -5.674  -2.074  1.00 97.64           H  
ATOM   1948 HD12 LEU A 119       5.316  -6.567  -2.630  1.00 97.64           H  
ATOM   1949 HD13 LEU A 119       6.907  -6.894  -3.345  1.00 97.64           H  
ATOM   1950  CD2 LEU A 119       5.398  -5.707  -5.235  1.00 97.64           C  
ATOM   1951 HD21 LEU A 119       6.056  -6.500  -5.589  1.00 97.64           H  
ATOM   1952 HD22 LEU A 119       5.295  -4.968  -6.030  1.00 97.64           H  
ATOM   1953 HD23 LEU A 119       4.421  -6.130  -5.000  1.00 97.64           H  
ATOM   1954  N   GLN A 120       2.567  -2.141  -3.710  1.00 97.06           N  
ATOM   1955  H   GLN A 120       2.323  -2.978  -4.221  1.00 97.06           H  
ATOM   1956  CA  GLN A 120       1.484  -1.419  -3.051  1.00 97.06           C  
ATOM   1957  HA  GLN A 120       1.899  -0.696  -2.348  1.00 97.06           H  
ATOM   1958  C   GLN A 120       0.616  -2.375  -2.230  1.00 97.06           C  
ATOM   1959  CB  GLN A 120       0.682  -0.656  -4.110  1.00 97.06           C  
ATOM   1960  HB2 GLN A 120      -0.244  -0.289  -3.668  1.00 97.06           H  
ATOM   1961  HB3 GLN A 120       0.428  -1.319  -4.937  1.00 97.06           H  
ATOM   1962  O   GLN A 120       0.686  -3.593  -2.405  1.00 97.06           O  
ATOM   1963  CG  GLN A 120       1.491   0.526  -4.657  1.00 97.06           C  
ATOM   1964  HG2 GLN A 120       2.374   0.154  -5.176  1.00 97.06           H  
ATOM   1965  HG3 GLN A 120       1.832   1.144  -3.827  1.00 97.06           H  
ATOM   1966  CD  GLN A 120       0.704   1.406  -5.616  1.00 97.06           C  
ATOM   1967  NE2 GLN A 120       1.350   2.379  -6.221  1.00 97.06           N  
ATOM   1968 HE21 GLN A 120       0.785   3.020  -6.761  1.00 97.06           H  
ATOM   1969 HE22 GLN A 120       2.335   2.516  -6.049  1.00 97.06           H  
ATOM   1970  OE1 GLN A 120      -0.487   1.276  -5.831  1.00 97.06           O  
ATOM   1971  N   LYS A 121      -0.185  -1.833  -1.305  1.00 97.19           N  
ATOM   1972  H   LYS A 121      -0.309  -0.830  -1.306  1.00 97.19           H  
ATOM   1973  CA  LYS A 121      -1.100  -2.626  -0.470  1.00 97.19           C  
ATOM   1974  HA  LYS A 121      -0.552  -3.413   0.047  1.00 97.19           H  
ATOM   1975  C   LYS A 121      -2.142  -3.300  -1.370  1.00 97.19           C  
ATOM   1976  CB  LYS A 121      -1.784  -1.716   0.572  1.00 97.19           C  
ATOM   1977  HB2 LYS A 121      -2.296  -0.905   0.054  1.00 97.19           H  
ATOM   1978  HB3 LYS A 121      -2.542  -2.296   1.098  1.00 97.19           H  
ATOM   1979  O   LYS A 121      -2.773  -2.613  -2.163  1.00 97.19           O  
ATOM   1980  CG  LYS A 121      -0.815  -1.123   1.614  1.00 97.19           C  
ATOM   1981  HG2 LYS A 121      -0.007  -0.588   1.113  1.00 97.19           H  
ATOM   1982  HG3 LYS A 121      -0.383  -1.943   2.187  1.00 97.19           H  
ATOM   1983  CD  LYS A 121      -1.526  -0.161   2.587  1.00 97.19           C  
ATOM   1984  HD2 LYS A 121      -2.474  -0.607   2.890  1.00 97.19           H  
ATOM   1985  HD3 LYS A 121      -0.916  -0.039   3.482  1.00 97.19           H  
ATOM   1986  CE  LYS A 121      -1.781   1.229   1.973  1.00 97.19           C  
ATOM   1987  HE2 LYS A 121      -2.201   1.097   0.976  1.00 97.19           H  
ATOM   1988  HE3 LYS A 121      -0.836   1.764   1.880  1.00 97.19           H  
ATOM   1989  NZ  LYS A 121      -2.747   2.021   2.780  1.00 97.19           N  
ATOM   1990  HZ1 LYS A 121      -3.653   1.586   2.681  1.00 97.19           H  
ATOM   1991  HZ2 LYS A 121      -2.538   2.038   3.768  1.00 97.19           H  
ATOM   1992  HZ3 LYS A 121      -2.913   2.955   2.436  1.00 97.19           H  
ATOM   1993  N   GLY A 122      -2.302  -4.618  -1.261  1.00 96.13           N  
ATOM   1994  H   GLY A 122      -1.698  -5.144  -0.646  1.00 96.13           H  
ATOM   1995  CA  GLY A 122      -3.329  -5.389  -1.977  1.00 96.13           C  
ATOM   1996  HA2 GLY A 122      -2.866  -6.261  -2.437  1.00 96.13           H  
ATOM   1997  HA3 GLY A 122      -3.772  -4.786  -2.770  1.00 96.13           H  
ATOM   1998  C   GLY A 122      -4.473  -5.875  -1.082  1.00 96.13           C  
ATOM   1999  O   GLY A 122      -5.325  -6.628  -1.541  1.00 96.13           O  
ATOM   2000  N   ASN A 123      -4.479  -5.480   0.193  1.00 95.97           N  
ATOM   2001  H   ASN A 123      -3.768  -4.828   0.493  1.00 95.97           H  
ATOM   2002  CA  ASN A 123      -5.567  -5.725   1.135  1.00 95.97           C  
ATOM   2003  HA  ASN A 123      -6.305  -6.391   0.687  1.00 95.97           H  
ATOM   2004  C   ASN A 123      -6.263  -4.405   1.469  1.00 95.97           C  
ATOM   2005  CB  ASN A 123      -5.026  -6.370   2.421  1.00 95.97           C  
ATOM   2006  HB2 ASN A 123      -4.340  -5.672   2.900  1.00 95.97           H  
ATOM   2007  HB3 ASN A 123      -5.853  -6.553   3.108  1.00 95.97           H  
ATOM   2008  O   ASN A 123      -5.627  -3.351   1.460  1.00 95.97           O  
ATOM   2009  CG  ASN A 123      -4.287  -7.669   2.193  1.00 95.97           C  
ATOM   2010  ND2 ASN A 123      -4.975  -8.787   2.129  1.00 95.97           N  
ATOM   2011 HD21 ASN A 123      -4.477  -9.662   2.060  1.00 95.97           H  
ATOM   2012 HD22 ASN A 123      -5.981  -8.780   2.225  1.00 95.97           H  
ATOM   2013  OD1 ASN A 123      -3.075  -7.676   2.086  1.00 95.97           O  
ATOM   2014  N   GLU A 124      -7.533  -4.500   1.843  1.00 91.67           N  
ATOM   2015  H   GLU A 124      -7.992  -5.400   1.844  1.00 91.67           H  
ATOM   2016  CA  GLU A 124      -8.333  -3.401   2.372  1.00 91.67           C  
ATOM   2017  HA  GLU A 124      -7.698  -2.532   2.548  1.00 91.67           H  
ATOM   2018  C   GLU A 124      -8.954  -3.826   3.704  1.00 91.67           C  
ATOM   2019  CB  GLU A 124      -9.398  -3.019   1.340  1.00 91.67           C  
ATOM   2020  HB2 GLU A 124      -8.900  -2.875   0.382  1.00 91.67           H  
ATOM   2021  HB3 GLU A 124     -10.114  -3.833   1.232  1.00 91.67           H  
ATOM   2022  O   GLU A 124      -9.322  -4.992   3.878  1.00 91.67           O  
ATOM   2023  CG  GLU A 124     -10.134  -1.728   1.719  1.00 91.67           C  
ATOM   2024  HG2 GLU A 124      -9.400  -1.004   2.071  1.00 91.67           H  
ATOM   2025  HG3 GLU A 124     -10.825  -1.938   2.536  1.00 91.67           H  
ATOM   2026  CD  GLU A 124     -10.899  -1.124   0.533  1.00 91.67           C  
ATOM   2027  OE1 GLU A 124     -11.160   0.096   0.603  1.00 91.67           O  
ATOM   2028  OE2 GLU A 124     -11.135  -1.852  -0.458  1.00 91.67           O  
ATOM   2029  N   LEU A 125      -9.025  -2.899   4.658  1.00 96.21           N  
ATOM   2030  H   LEU A 125      -8.749  -1.953   4.438  1.00 96.21           H  
ATOM   2031  CA  LEU A 125      -9.720  -3.132   5.918  1.00 96.21           C  
ATOM   2032  HA  LEU A 125      -9.498  -4.142   6.262  1.00 96.21           H  
ATOM   2033  C   LEU A 125     -11.228  -3.009   5.685  1.00 96.21           C  
ATOM   2034  CB  LEU A 125      -9.219  -2.134   6.975  1.00 96.21           C  
ATOM   2035  HB2 LEU A 125      -8.155  -2.304   7.140  1.00 96.21           H  
ATOM   2036  HB3 LEU A 125      -9.352  -1.126   6.580  1.00 96.21           H  
ATOM   2037  O   LEU A 125     -11.709  -1.941   5.321  1.00 96.21           O  
ATOM   2038  CG  LEU A 125      -9.958  -2.227   8.326  1.00 96.21           C  
ATOM   2039  HG  LEU A 125     -11.032  -2.112   8.176  1.00 96.21           H  
ATOM   2040  CD1 LEU A 125      -9.691  -3.553   9.038  1.00 96.21           C  
ATOM   2041 HD11 LEU A 125     -10.102  -4.383   8.462  1.00 96.21           H  
ATOM   2042 HD12 LEU A 125     -10.177  -3.548  10.013  1.00 96.21           H  
ATOM   2043 HD13 LEU A 125      -8.619  -3.693   9.180  1.00 96.21           H  
ATOM   2044  CD2 LEU A 125      -9.487  -1.099   9.239  1.00 96.21           C  
ATOM   2045 HD21 LEU A 125     -10.035  -1.141  10.180  1.00 96.21           H  
ATOM   2046 HD22 LEU A 125      -8.425  -1.215   9.452  1.00 96.21           H  
ATOM   2047 HD23 LEU A 125      -9.681  -0.134   8.770  1.00 96.21           H  
ATOM   2048  N   ALA A 126     -11.969  -4.078   5.960  1.00 94.07           N  
ATOM   2049  H   ALA A 126     -11.512  -4.932   6.247  1.00 94.07           H  
ATOM   2050  CA  ALA A 126     -13.424  -4.049   6.001  1.00 94.07           C  
ATOM   2051  HA  ALA A 126     -13.790  -3.165   5.479  1.00 94.07           H  
ATOM   2052  C   ALA A 126     -13.885  -3.977   7.459  1.00 94.07           C  
ATOM   2053  CB  ALA A 126     -13.971  -5.274   5.263  1.00 94.07           C  
ATOM   2054  HB1 ALA A 126     -13.600  -5.283   4.238  1.00 94.07           H  
ATOM   2055  HB2 ALA A 126     -13.661  -6.188   5.769  1.00 94.07           H  
ATOM   2056  HB3 ALA A 126     -15.060  -5.231   5.243  1.00 94.07           H  
ATOM   2057  O   ALA A 126     -13.608  -4.884   8.246  1.00 94.07           O  
ATOM   2058  N   LEU A 127     -14.582  -2.899   7.818  1.00 95.91           N  
ATOM   2059  H   LEU A 127     -14.797  -2.200   7.121  1.00 95.91           H  
ATOM   2060  CA  LEU A 127     -15.207  -2.781   9.131  1.00 95.91           C  
ATOM   2061  HA  LEU A 127     -14.595  -3.322   9.852  1.00 95.91           H  
ATOM   2062  C   LEU A 127     -16.611  -3.403   9.124  1.00 95.91           C  
ATOM   2063  CB  LEU A 127     -15.273  -1.315   9.580  1.00 95.91           C  
ATOM   2064  HB2 LEU A 127     -15.789  -0.732   8.818  1.00 95.91           H  
ATOM   2065  HB3 LEU A 127     -15.877  -1.279  10.486  1.00 95.91           H  
ATOM   2066  O   LEU A 127     -17.369  -3.168   8.180  1.00 95.91           O  
ATOM   2067  CG  LEU A 127     -13.915  -0.660   9.881  1.00 95.91           C  
ATOM   2068  HG  LEU A 127     -13.341  -0.550   8.961  1.00 95.91           H  
ATOM   2069  CD1 LEU A 127     -14.181   0.720  10.471  1.00 95.91           C  
ATOM   2070 HD11 LEU A 127     -13.246   1.108  10.875  1.00 95.91           H  
ATOM   2071 HD12 LEU A 127     -14.566   1.389   9.701  1.00 95.91           H  
ATOM   2072 HD13 LEU A 127     -14.893   0.655  11.293  1.00 95.91           H  
ATOM   2073  CD2 LEU A 127     -13.076  -1.444  10.895  1.00 95.91           C  
ATOM   2074 HD21 LEU A 127     -13.664  -1.656  11.787  1.00 95.91           H  
ATOM   2075 HD22 LEU A 127     -12.730  -2.378  10.453  1.00 95.91           H  
ATOM   2076 HD23 LEU A 127     -12.197  -0.868  11.186  1.00 95.91           H  
ATOM   2077  N   PRO A 128     -16.996  -4.138  10.183  1.00 97.71           N  
ATOM   2078  CA  PRO A 128     -18.379  -4.522  10.416  1.00 97.71           C  
ATOM   2079  HA  PRO A 128     -18.674  -5.220   9.633  1.00 97.71           H  
ATOM   2080  C   PRO A 128     -19.316  -3.310  10.399  1.00 97.71           C  
ATOM   2081  CB  PRO A 128     -18.397  -5.246  11.766  1.00 97.71           C  
ATOM   2082  HB2 PRO A 128     -18.601  -4.541  12.572  1.00 97.71           H  
ATOM   2083  HB3 PRO A 128     -19.134  -6.049  11.779  1.00 97.71           H  
ATOM   2084  O   PRO A 128     -18.958  -2.212  10.836  1.00 97.71           O  
ATOM   2085  CG  PRO A 128     -16.975  -5.788  11.900  1.00 97.71           C  
ATOM   2086  HG2 PRO A 128     -16.911  -6.756  11.402  1.00 97.71           H  
ATOM   2087  HG3 PRO A 128     -16.667  -5.881  12.941  1.00 97.71           H  
ATOM   2088  CD  PRO A 128     -16.117  -4.778  11.142  1.00 97.71           C  
ATOM   2089  HD2 PRO A 128     -15.328  -5.309  10.610  1.00 97.71           H  
ATOM   2090  HD3 PRO A 128     -15.686  -4.040  11.819  1.00 97.71           H  
ATOM   2091  N   SER A 129     -20.543  -3.523   9.923  1.00 97.70           N  
ATOM   2092  H   SER A 129     -20.804  -4.459   9.650  1.00 97.70           H  
ATOM   2093  CA  SER A 129     -21.529  -2.459   9.692  1.00 97.70           C  
ATOM   2094  HA  SER A 129     -21.141  -1.787   8.927  1.00 97.70           H  
ATOM   2095  C   SER A 129     -21.818  -1.611  10.935  1.00 97.70           C  
ATOM   2096  CB  SER A 129     -22.834  -3.071   9.173  1.00 97.70           C  
ATOM   2097  HB2 SER A 129     -23.591  -2.291   9.084  1.00 97.70           H  
ATOM   2098  HB3 SER A 129     -22.661  -3.509   8.191  1.00 97.70           H  
ATOM   2099  O   SER A 129     -21.971  -0.400  10.812  1.00 97.70           O  
ATOM   2100  OG  SER A 129     -23.282  -4.078  10.063  1.00 97.70           O  
ATOM   2101  HG  SER A 129     -24.155  -4.375   9.794  1.00 97.70           H  
ATOM   2102  N   GLN A 130     -21.826  -2.208  12.131  1.00 98.00           N  
ATOM   2103  H   GLN A 130     -21.752  -3.215  12.156  1.00 98.00           H  
ATOM   2104  CA  GLN A 130     -22.049  -1.491  13.392  1.00 98.00           C  
ATOM   2105  HA  GLN A 130     -23.015  -0.990  13.328  1.00 98.00           H  
ATOM   2106  C   GLN A 130     -20.998  -0.399  13.653  1.00 98.00           C  
ATOM   2107  CB  GLN A 130     -22.132  -2.505  14.547  1.00 98.00           C  
ATOM   2108  HB2 GLN A 130     -22.516  -1.998  15.432  1.00 98.00           H  
ATOM   2109  HB3 GLN A 130     -22.852  -3.273  14.267  1.00 98.00           H  
ATOM   2110  O   GLN A 130     -21.351   0.711  14.049  1.00 98.00           O  
ATOM   2111  CG  GLN A 130     -20.787  -3.164  14.915  1.00 98.00           C  
ATOM   2112  HG2 GLN A 130     -20.285  -3.525  14.017  1.00 98.00           H  
ATOM   2113  HG3 GLN A 130     -20.148  -2.424  15.395  1.00 98.00           H  
ATOM   2114  CD  GLN A 130     -20.936  -4.347  15.865  1.00 98.00           C  
ATOM   2115  NE2 GLN A 130     -19.915  -4.668  16.628  1.00 98.00           N  
ATOM   2116 HE21 GLN A 130     -19.083  -4.097  16.672  1.00 98.00           H  
ATOM   2117 HE22 GLN A 130     -20.053  -5.439  17.265  1.00 98.00           H  
ATOM   2118  OE1 GLN A 130     -21.943  -5.034  15.892  1.00 98.00           O  
ATOM   2119  N   TYR A 131     -19.725  -0.675  13.352  1.00 98.26           N  
ATOM   2120  H   TYR A 131     -19.503  -1.581  12.966  1.00 98.26           H  
ATOM   2121  CA  TYR A 131     -18.628   0.279  13.524  1.00 98.26           C  
ATOM   2122  HA  TYR A 131     -18.708   0.742  14.508  1.00 98.26           H  
ATOM   2123  C   TYR A 131     -18.691   1.391  12.479  1.00 98.26           C  
ATOM   2124  CB  TYR A 131     -17.288  -0.458  13.439  1.00 98.26           C  
ATOM   2125  HB2 TYR A 131     -17.209  -0.945  12.466  1.00 98.26           H  
ATOM   2126  HB3 TYR A 131     -16.483   0.275  13.496  1.00 98.26           H  
ATOM   2127  O   TYR A 131     -18.425   2.549  12.794  1.00 98.26           O  
ATOM   2128  CG  TYR A 131     -17.071  -1.481  14.536  1.00 98.26           C  
ATOM   2129  CD1 TYR A 131     -16.995  -1.069  15.877  1.00 98.26           C  
ATOM   2130  HD1 TYR A 131     -17.082  -0.022  16.129  1.00 98.26           H  
ATOM   2131  CD2 TYR A 131     -16.934  -2.842  14.219  1.00 98.26           C  
ATOM   2132  HD2 TYR A 131     -16.982  -3.149  13.185  1.00 98.26           H  
ATOM   2133  CE1 TYR A 131     -16.779  -2.010  16.899  1.00 98.26           C  
ATOM   2134  HE1 TYR A 131     -16.709  -1.697  17.930  1.00 98.26           H  
ATOM   2135  CE2 TYR A 131     -16.718  -3.791  15.240  1.00 98.26           C  
ATOM   2136  HE2 TYR A 131     -16.589  -4.840  15.017  1.00 98.26           H  
ATOM   2137  OH  TYR A 131     -16.441  -4.279  17.578  1.00 98.26           O  
ATOM   2138  HH  TYR A 131     -16.285  -3.859  18.427  1.00 98.26           H  
ATOM   2139  CZ  TYR A 131     -16.631  -3.373  16.585  1.00 98.26           C  
ATOM   2140  N   MET A 132     -19.100   1.060  11.250  1.00 97.33           N  
ATOM   2141  H   MET A 132     -19.304   0.089  11.061  1.00 97.33           H  
ATOM   2142  CA  MET A 132     -19.317   2.052  10.197  1.00 97.33           C  
ATOM   2143  HA  MET A 132     -18.410   2.649  10.103  1.00 97.33           H  
ATOM   2144  C   MET A 132     -20.463   3.010  10.556  1.00 97.33           C  
ATOM   2145  CB  MET A 132     -19.578   1.333   8.865  1.00 97.33           C  
ATOM   2146  HB2 MET A 132     -18.813   0.573   8.707  1.00 97.33           H  
ATOM   2147  HB3 MET A 132     -20.546   0.833   8.902  1.00 97.33           H  
ATOM   2148  O   MET A 132     -20.301   4.226  10.466  1.00 97.33           O  
ATOM   2149  CG  MET A 132     -19.571   2.304   7.678  1.00 97.33           C  
ATOM   2150  HG2 MET A 132     -20.360   3.042   7.824  1.00 97.33           H  
ATOM   2151  HG3 MET A 132     -19.810   1.744   6.774  1.00 97.33           H  
ATOM   2152  SD  MET A 132     -18.010   3.192   7.400  1.00 97.33           S  
ATOM   2153  CE  MET A 132     -16.916   1.821   6.942  1.00 97.33           C  
ATOM   2154  HE1 MET A 132     -17.335   1.282   6.092  1.00 97.33           H  
ATOM   2155  HE2 MET A 132     -16.801   1.141   7.787  1.00 97.33           H  
ATOM   2156  HE3 MET A 132     -15.938   2.217   6.670  1.00 97.33           H  
ATOM   2157  N   THR A 133     -21.596   2.476  11.025  1.00 97.40           N  
ATOM   2158  H   THR A 133     -21.692   1.470  11.029  1.00 97.40           H  
ATOM   2159  CA  THR A 133     -22.740   3.272  11.498  1.00 97.40           C  
ATOM   2160  HA  THR A 133     -23.081   3.919  10.689  1.00 97.40           H  
ATOM   2161  C   THR A 133     -22.347   4.161  12.674  1.00 97.40           C  
ATOM   2162  CB  THR A 133     -23.904   2.358  11.909  1.00 97.40           C  
ATOM   2163  HB  THR A 133     -23.571   1.673  12.688  1.00 97.40           H  
ATOM   2164  O   THR A 133     -22.662   5.350  12.676  1.00 97.40           O  
ATOM   2165  CG2 THR A 133     -25.129   3.127  12.405  1.00 97.40           C  
ATOM   2166 HG21 THR A 133     -25.429   3.867  11.663  1.00 97.40           H  
ATOM   2167 HG22 THR A 133     -25.953   2.435  12.578  1.00 97.40           H  
ATOM   2168 HG23 THR A 133     -24.904   3.628  13.346  1.00 97.40           H  
ATOM   2169  OG1 THR A 133     -24.326   1.612  10.793  1.00 97.40           O  
ATOM   2170  HG1 THR A 133     -24.789   0.838  11.122  1.00 97.40           H  
ATOM   2171  N   PHE A 134     -21.618   3.612  13.648  1.00 98.37           N  
ATOM   2172  H   PHE A 134     -21.410   2.624  13.611  1.00 98.37           H  
ATOM   2173  CA  PHE A 134     -21.100   4.374  14.780  1.00 98.37           C  
ATOM   2174  HA  PHE A 134     -21.932   4.835  15.313  1.00 98.37           H  
ATOM   2175  C   PHE A 134     -20.189   5.523  14.338  1.00 98.37           C  
ATOM   2176  CB  PHE A 134     -20.388   3.419  15.738  1.00 98.37           C  
ATOM   2177  HB2 PHE A 134     -19.708   2.783  15.172  1.00 98.37           H  
ATOM   2178  HB3 PHE A 134     -21.130   2.775  16.209  1.00 98.37           H  
ATOM   2179  O   PHE A 134     -20.442   6.661  14.722  1.00 98.37           O  
ATOM   2180  CG  PHE A 134     -19.596   4.131  16.812  1.00 98.37           C  
ATOM   2181  CD1 PHE A 134     -18.204   4.277  16.669  1.00 98.37           C  
ATOM   2182  HD1 PHE A 134     -17.695   3.859  15.813  1.00 98.37           H  
ATOM   2183  CD2 PHE A 134     -20.249   4.671  17.935  1.00 98.37           C  
ATOM   2184  HD2 PHE A 134     -21.316   4.550  18.057  1.00 98.37           H  
ATOM   2185  CE1 PHE A 134     -17.466   4.953  17.653  1.00 98.37           C  
ATOM   2186  HE1 PHE A 134     -16.393   5.032  17.561  1.00 98.37           H  
ATOM   2187  CE2 PHE A 134     -19.507   5.352  18.914  1.00 98.37           C  
ATOM   2188  HE2 PHE A 134     -19.996   5.741  19.795  1.00 98.37           H  
ATOM   2189  CZ  PHE A 134     -18.116   5.492  18.774  1.00 98.37           C  
ATOM   2190  HZ  PHE A 134     -17.542   5.989  19.542  1.00 98.37           H  
ATOM   2191  N   LEU A 135     -19.188   5.268  13.486  1.00 97.80           N  
ATOM   2192  H   LEU A 135     -19.026   4.313  13.200  1.00 97.80           H  
ATOM   2193  CA  LEU A 135     -18.284   6.314  12.991  1.00 97.80           C  
ATOM   2194  HA  LEU A 135     -17.821   6.809  13.845  1.00 97.80           H  
ATOM   2195  C   LEU A 135     -19.023   7.403  12.212  1.00 97.80           C  
ATOM   2196  CB  LEU A 135     -17.205   5.698  12.088  1.00 97.80           C  
ATOM   2197  HB2 LEU A 135     -16.778   6.490  11.473  1.00 97.80           H  
ATOM   2198  HB3 LEU A 135     -17.677   4.981  11.416  1.00 97.80           H  
ATOM   2199  O   LEU A 135     -18.741   8.589  12.395  1.00 97.80           O  
ATOM   2200  CG  LEU A 135     -16.051   5.015  12.834  1.00 97.80           C  
ATOM   2201  HG  LEU A 135     -16.443   4.250  13.503  1.00 97.80           H  
ATOM   2202  CD1 LEU A 135     -15.147   4.366  11.787  1.00 97.80           C  
ATOM   2203 HD11 LEU A 135     -14.245   3.975  12.257  1.00 97.80           H  
ATOM   2204 HD12 LEU A 135     -14.864   5.110  11.043  1.00 97.80           H  
ATOM   2205 HD13 LEU A 135     -15.681   3.548  11.303  1.00 97.80           H  
ATOM   2206  CD2 LEU A 135     -15.209   6.010  13.640  1.00 97.80           C  
ATOM   2207 HD21 LEU A 135     -14.832   6.802  12.993  1.00 97.80           H  
ATOM   2208 HD22 LEU A 135     -15.804   6.445  14.443  1.00 97.80           H  
ATOM   2209 HD23 LEU A 135     -14.369   5.490  14.100  1.00 97.80           H  
ATOM   2210  N   TYR A 136     -19.988   7.021  11.372  1.00 96.85           N  
ATOM   2211  H   TYR A 136     -20.142   6.033  11.229  1.00 96.85           H  
ATOM   2212  CA  TYR A 136     -20.828   7.973  10.653  1.00 96.85           C  
ATOM   2213  HA  TYR A 136     -20.192   8.607  10.034  1.00 96.85           H  
ATOM   2214  C   TYR A 136     -21.587   8.892  11.620  1.00 96.85           C  
ATOM   2215  CB  TYR A 136     -21.792   7.218   9.731  1.00 96.85           C  
ATOM   2216  HB2 TYR A 136     -22.377   6.509  10.317  1.00 96.85           H  
ATOM   2217  HB3 TYR A 136     -21.214   6.647   9.004  1.00 96.85           H  
ATOM   2218  O   TYR A 136     -21.481  10.115  11.521  1.00 96.85           O  
ATOM   2219  CG  TYR A 136     -22.732   8.146   8.992  1.00 96.85           C  
ATOM   2220  CD1 TYR A 136     -24.049   8.338   9.455  1.00 96.85           C  
ATOM   2221  HD1 TYR A 136     -24.400   7.793  10.319  1.00 96.85           H  
ATOM   2222  CD2 TYR A 136     -22.264   8.865   7.878  1.00 96.85           C  
ATOM   2223  HD2 TYR A 136     -21.244   8.738   7.546  1.00 96.85           H  
ATOM   2224  CE1 TYR A 136     -24.900   9.246   8.797  1.00 96.85           C  
ATOM   2225  HE1 TYR A 136     -25.911   9.404   9.145  1.00 96.85           H  
ATOM   2226  CE2 TYR A 136     -23.110   9.773   7.217  1.00 96.85           C  
ATOM   2227  HE2 TYR A 136     -22.733  10.346   6.383  1.00 96.85           H  
ATOM   2228  OH  TYR A 136     -25.236  10.865   7.058  1.00 96.85           O  
ATOM   2229  HH  TYR A 136     -24.759  11.297   6.346  1.00 96.85           H  
ATOM   2230  CZ  TYR A 136     -24.431   9.962   7.677  1.00 96.85           C  
ATOM   2231  N   LEU A 137     -22.295   8.326  12.603  1.00 97.41           N  
ATOM   2232  H   LEU A 137     -22.308   7.319  12.673  1.00 97.41           H  
ATOM   2233  CA  LEU A 137     -23.044   9.113  13.587  1.00 97.41           C  
ATOM   2234  HA  LEU A 137     -23.678   9.823  13.057  1.00 97.41           H  
ATOM   2235  C   LEU A 137     -22.122   9.959  14.478  1.00 97.41           C  
ATOM   2236  CB  LEU A 137     -23.930   8.178  14.428  1.00 97.41           C  
ATOM   2237  HB2 LEU A 137     -23.299   7.411  14.877  1.00 97.41           H  
ATOM   2238  HB3 LEU A 137     -24.372   8.762  15.235  1.00 97.41           H  
ATOM   2239  O   LEU A 137     -22.418  11.128  14.721  1.00 97.41           O  
ATOM   2240  CG  LEU A 137     -25.072   7.492  13.656  1.00 97.41           C  
ATOM   2241  HG  LEU A 137     -24.669   6.905  12.830  1.00 97.41           H  
ATOM   2242  CD1 LEU A 137     -25.820   6.550  14.600  1.00 97.41           C  
ATOM   2243 HD11 LEU A 137     -26.216   7.100  15.453  1.00 97.41           H  
ATOM   2244 HD12 LEU A 137     -25.132   5.783  14.957  1.00 97.41           H  
ATOM   2245 HD13 LEU A 137     -26.635   6.057  14.072  1.00 97.41           H  
ATOM   2246  CD2 LEU A 137     -26.075   8.495  13.076  1.00 97.41           C  
ATOM   2247 HD21 LEU A 137     -26.431   9.158  13.863  1.00 97.41           H  
ATOM   2248 HD22 LEU A 137     -26.916   7.957  12.639  1.00 97.41           H  
ATOM   2249 HD23 LEU A 137     -25.598   9.083  12.291  1.00 97.41           H  
ATOM   2250  N   ALA A 138     -20.983   9.416  14.910  1.00 97.82           N  
ATOM   2251  H   ALA A 138     -20.805   8.444  14.700  1.00 97.82           H  
ATOM   2252  CA  ALA A 138     -20.007  10.117  15.738  1.00 97.82           C  
ATOM   2253  HA  ALA A 138     -20.520  10.524  16.610  1.00 97.82           H  
ATOM   2254  C   ALA A 138     -19.353  11.299  14.995  1.00 97.82           C  
ATOM   2255  CB  ALA A 138     -18.980   9.092  16.229  1.00 97.82           C  
ATOM   2256  HB1 ALA A 138     -18.271   9.584  16.896  1.00 97.82           H  
ATOM   2257  HB2 ALA A 138     -19.481   8.297  16.781  1.00 97.82           H  
ATOM   2258  HB3 ALA A 138     -18.445   8.656  15.386  1.00 97.82           H  
ATOM   2259  O   ALA A 138     -19.253  12.398  15.539  1.00 97.82           O  
ATOM   2260  N   SER A 139     -18.996  11.137  13.716  1.00 96.57           N  
ATOM   2261  H   SER A 139     -19.061  10.212  13.316  1.00 96.57           H  
ATOM   2262  CA  SER A 139     -18.458  12.231  12.884  1.00 96.57           C  
ATOM   2263  HA  SER A 139     -17.630  12.693  13.422  1.00 96.57           H  
ATOM   2264  C   SER A 139     -19.479  13.342  12.595  1.00 96.57           C  
ATOM   2265  CB  SER A 139     -17.900  11.681  11.568  1.00 96.57           C  
ATOM   2266  HB2 SER A 139     -17.367  12.479  11.052  1.00 96.57           H  
ATOM   2267  HB3 SER A 139     -17.197  10.874  11.778  1.00 96.57           H  
ATOM   2268  O   SER A 139     -19.118  14.465  12.239  1.00 96.57           O  
ATOM   2269  OG  SER A 139     -18.930  11.210  10.723  1.00 96.57           O  
ATOM   2270  HG  SER A 139     -19.390  10.486  11.154  1.00 96.57           H  
ATOM   2271  N   HIS A 140     -20.770  13.063  12.777  1.00 95.50           N  
ATOM   2272  H   HIS A 140     -21.019  12.109  12.996  1.00 95.50           H  
ATOM   2273  CA  HIS A 140     -21.858  14.022  12.599  1.00 95.50           C  
ATOM   2274  HA  HIS A 140     -21.451  14.964  12.233  1.00 95.50           H  
ATOM   2275  C   HIS A 140     -22.552  14.389  13.910  1.00 95.50           C  
ATOM   2276  CB  HIS A 140     -22.817  13.500  11.523  1.00 95.50           C  
ATOM   2277  HB2 HIS A 140     -23.684  14.158  11.457  1.00 95.50           H  
ATOM   2278  HB3 HIS A 140     -23.166  12.506  11.804  1.00 95.50           H  
ATOM   2279  O   HIS A 140     -23.591  15.037  13.870  1.00 95.50           O  
ATOM   2280  CG  HIS A 140     -22.187  13.441  10.154  1.00 95.50           C  
ATOM   2281  CD2 HIS A 140     -22.622  12.689   9.100  1.00 95.50           C  
ATOM   2282  HD2 HIS A 140     -23.473  12.024   9.115  1.00 95.50           H  
ATOM   2283  ND1 HIS A 140     -21.067  14.124   9.731  1.00 95.50           N  
ATOM   2284  HD1 HIS A 140     -20.385  14.556  10.338  1.00 95.50           H  
ATOM   2285  CE1 HIS A 140     -20.845  13.793   8.449  1.00 95.50           C  
ATOM   2286  HE1 HIS A 140     -19.988  14.104   7.870  1.00 95.50           H  
ATOM   2287  NE2 HIS A 140     -21.785  12.944   8.008  1.00 95.50           N  
ATOM   2288  N   TYR A 141     -21.962  14.060  15.062  1.00 94.88           N  
ATOM   2289  H   TYR A 141     -21.121  13.504  15.002  1.00 94.88           H  
ATOM   2290  CA  TYR A 141     -22.610  14.094  16.378  1.00 94.88           C  
ATOM   2291  HA  TYR A 141     -23.360  13.304  16.407  1.00 94.88           H  
ATOM   2292  C   TYR A 141     -23.323  15.417  16.724  1.00 94.88           C  
ATOM   2293  CB  TYR A 141     -21.532  13.753  17.414  1.00 94.88           C  
ATOM   2294  HB2 TYR A 141     -21.072  12.805  17.136  1.00 94.88           H  
ATOM   2295  HB3 TYR A 141     -20.756  14.519  17.409  1.00 94.88           H  
ATOM   2296  O   TYR A 141     -24.421  15.419  17.280  1.00 94.88           O  
ATOM   2297  CG  TYR A 141     -22.065  13.576  18.811  1.00 94.88           C  
ATOM   2298  CD1 TYR A 141     -21.936  14.612  19.755  1.00 94.88           C  
ATOM   2299  HD1 TYR A 141     -21.435  15.533  19.495  1.00 94.88           H  
ATOM   2300  CD2 TYR A 141     -22.704  12.369  19.157  1.00 94.88           C  
ATOM   2301  HD2 TYR A 141     -22.799  11.575  18.431  1.00 94.88           H  
ATOM   2302  CE1 TYR A 141     -22.479  14.450  21.041  1.00 94.88           C  
ATOM   2303  HE1 TYR A 141     -22.408  15.234  21.780  1.00 94.88           H  
ATOM   2304  CE2 TYR A 141     -23.220  12.196  20.455  1.00 94.88           C  
ATOM   2305  HE2 TYR A 141     -23.709  11.278  20.748  1.00 94.88           H  
ATOM   2306  OH  TYR A 141     -23.660  13.128  22.624  1.00 94.88           O  
ATOM   2307  HH  TYR A 141     -23.135  12.542  23.174  1.00 94.88           H  
ATOM   2308  CZ  TYR A 141     -23.121  13.246  21.390  1.00 94.88           C  
ATOM   2309  N   LYS A 142     -22.729  16.556  16.337  1.00 90.51           N  
ATOM   2310  H   LYS A 142     -21.841  16.457  15.867  1.00 90.51           H  
ATOM   2311  CA  LYS A 142     -23.277  17.911  16.565  1.00 90.51           C  
ATOM   2312  HA  LYS A 142     -23.853  17.903  17.491  1.00 90.51           H  
ATOM   2313  C   LYS A 142     -24.276  18.378  15.494  1.00 90.51           C  
ATOM   2314  CB  LYS A 142     -22.117  18.914  16.729  1.00 90.51           C  
ATOM   2315  HB2 LYS A 142     -21.436  18.825  15.883  1.00 90.51           H  
ATOM   2316  HB3 LYS A 142     -22.517  19.928  16.746  1.00 90.51           H  
ATOM   2317  O   LYS A 142     -24.975  19.357  15.710  1.00 90.51           O  
ATOM   2318  CG  LYS A 142     -21.361  18.671  18.046  1.00 90.51           C  
ATOM   2319  HG2 LYS A 142     -22.042  18.877  18.872  1.00 90.51           H  
ATOM   2320  HG3 LYS A 142     -21.067  17.623  18.104  1.00 90.51           H  
ATOM   2321  CD  LYS A 142     -20.093  19.523  18.216  1.00 90.51           C  
ATOM   2322  HD2 LYS A 142     -20.325  20.583  18.110  1.00 90.51           H  
ATOM   2323  HD3 LYS A 142     -19.363  19.224  17.464  1.00 90.51           H  
ATOM   2324  CE  LYS A 142     -19.548  19.241  19.627  1.00 90.51           C  
ATOM   2325  HE2 LYS A 142     -20.048  19.891  20.345  1.00 90.51           H  
ATOM   2326  HE3 LYS A 142     -19.814  18.218  19.894  1.00 90.51           H  
ATOM   2327  NZ  LYS A 142     -18.076  19.352  19.763  1.00 90.51           N  
ATOM   2328  HZ1 LYS A 142     -17.703  20.283  19.648  1.00 90.51           H  
ATOM   2329  HZ2 LYS A 142     -17.598  18.672  19.189  1.00 90.51           H  
ATOM   2330  HZ3 LYS A 142     -17.813  18.981  20.665  1.00 90.51           H  
ATOM   2331  N   ASN A 143     -24.333  17.692  14.353  1.00 90.42           N  
ATOM   2332  H   ASN A 143     -23.837  16.813  14.318  1.00 90.42           H  
ATOM   2333  CA  ASN A 143     -25.079  18.080  13.149  1.00 90.42           C  
ATOM   2334  HA  ASN A 143     -25.743  18.909  13.392  1.00 90.42           H  
ATOM   2335  C   ASN A 143     -25.974  16.936  12.632  1.00 90.42           C  
ATOM   2336  CB  ASN A 143     -24.082  18.548  12.072  1.00 90.42           C  
ATOM   2337  HB2 ASN A 143     -23.414  17.720  11.833  1.00 90.42           H  
ATOM   2338  HB3 ASN A 143     -24.629  18.812  11.167  1.00 90.42           H  
ATOM   2339  O   ASN A 143     -26.204  16.819  11.424  1.00 90.42           O  
ATOM   2340  CG  ASN A 143     -23.263  19.762  12.458  1.00 90.42           C  
ATOM   2341  ND2 ASN A 143     -22.053  19.865  11.963  1.00 90.42           N  
ATOM   2342 HD21 ASN A 143     -21.585  20.738  12.165  1.00 90.42           H  
ATOM   2343 HD22 ASN A 143     -21.698  19.163  11.329  1.00 90.42           H  
ATOM   2344  OD1 ASN A 143     -23.675  20.652  13.173  1.00 90.42           O  
ATOM   2345  N   ILE A 144     -26.438  16.060  13.527  1.00 89.79           N  
ATOM   2346  H   ILE A 144     -26.209  16.195  14.501  1.00 89.79           H  
ATOM   2347  CA  ILE A 144     -27.306  14.939  13.164  1.00 89.79           C  
ATOM   2348  HA  ILE A 144     -26.814  14.382  12.367  1.00 89.79           H  
ATOM   2349  C   ILE A 144     -28.627  15.490  12.618  1.00 89.79           C  
ATOM   2350  CB  ILE A 144     -27.514  13.974  14.353  1.00 89.79           C  
ATOM   2351  HB  ILE A 144     -27.974  14.522  15.175  1.00 89.79           H  
ATOM   2352  O   ILE A 144     -29.229  16.392  13.196  1.00 89.79           O  
ATOM   2353  CG1 ILE A 144     -26.156  13.402  14.824  1.00 89.79           C  
ATOM   2354 HG12 ILE A 144     -25.538  14.233  15.162  1.00 89.79           H  
ATOM   2355 HG13 ILE A 144     -25.653  12.909  13.993  1.00 89.79           H  
ATOM   2356  CG2 ILE A 144     -28.446  12.820  13.953  1.00 89.79           C  
ATOM   2357 HG21 ILE A 144     -28.684  12.236  14.841  1.00 89.79           H  
ATOM   2358 HG22 ILE A 144     -27.960  12.190  13.207  1.00 89.79           H  
ATOM   2359 HG23 ILE A 144     -29.392  13.193  13.561  1.00 89.79           H  
ATOM   2360  CD1 ILE A 144     -26.236  12.427  16.001  1.00 89.79           C  
ATOM   2361 HD11 ILE A 144     -25.231  12.162  16.330  1.00 89.79           H  
ATOM   2362 HD12 ILE A 144     -26.765  12.915  16.819  1.00 89.79           H  
ATOM   2363 HD13 ILE A 144     -26.750  11.511  15.713  1.00 89.79           H  
ATOM   2364  N   LYS A 145     -29.066  14.949  11.477  1.00 89.83           N  
ATOM   2365  H   LYS A 145     -28.523  14.197  11.078  1.00 89.83           H  
ATOM   2366  CA  LYS A 145     -30.335  15.308  10.835  1.00 89.83           C  
ATOM   2367  HA  LYS A 145     -30.667  16.264  11.240  1.00 89.83           H  
ATOM   2368  C   LYS A 145     -31.416  14.279  11.172  1.00 89.83           C  
ATOM   2369  CB  LYS A 145     -30.151  15.471   9.318  1.00 89.83           C  
ATOM   2370  HB2 LYS A 145     -29.845  14.517   8.889  1.00 89.83           H  
ATOM   2371  HB3 LYS A 145     -31.114  15.745   8.886  1.00 89.83           H  
ATOM   2372  O   LYS A 145     -31.162  13.069  11.128  1.00 89.83           O  
ATOM   2373  CG  LYS A 145     -29.117  16.549   8.948  1.00 89.83           C  
ATOM   2374  HG2 LYS A 145     -29.375  17.484   9.444  1.00 89.83           H  
ATOM   2375  HG3 LYS A 145     -28.127  16.234   9.279  1.00 89.83           H  
ATOM   2376  CD  LYS A 145     -29.088  16.771   7.430  1.00 89.83           C  
ATOM   2377  HD2 LYS A 145     -28.853  15.829   6.935  1.00 89.83           H  
ATOM   2378  HD3 LYS A 145     -30.071  17.111   7.104  1.00 89.83           H  
ATOM   2379  CE  LYS A 145     -28.033  17.822   7.071  1.00 89.83           C  
ATOM   2380  HE2 LYS A 145     -27.062  17.468   7.417  1.00 89.83           H  
ATOM   2381  HE3 LYS A 145     -28.261  18.740   7.614  1.00 89.83           H  
ATOM   2382  NZ  LYS A 145     -28.000  18.081   5.609  1.00 89.83           N  
ATOM   2383  HZ1 LYS A 145     -27.747  17.240   5.110  1.00 89.83           H  
ATOM   2384  HZ2 LYS A 145     -27.323  18.798   5.394  1.00 89.83           H  
ATOM   2385  HZ3 LYS A 145     -28.906  18.388   5.287  1.00 89.83           H  
ATOM   2386  N   GLY A 146     -32.626  14.764  11.437  1.00 90.83           N  
ATOM   2387  H   GLY A 146     -32.734  15.763  11.536  1.00 90.83           H  
ATOM   2388  CA  GLY A 146     -33.785  13.957  11.825  1.00 90.83           C  
ATOM   2389  HA2 GLY A 146     -34.320  13.619  10.938  1.00 90.83           H  
ATOM   2390  HA3 GLY A 146     -33.459  13.084  12.391  1.00 90.83           H  
ATOM   2391  C   GLY A 146     -34.750  14.743  12.709  1.00 90.83           C  
ATOM   2392  O   GLY A 146     -34.510  15.925  12.982  1.00 90.83           O  
ATOM   2393  N   SER A 147     -35.823  14.084  13.152  1.00 94.35           N  
ATOM   2394  H   SER A 147     -35.923  13.099  12.952  1.00 94.35           H  
ATOM   2395  CA  SER A 147     -36.676  14.607  14.224  1.00 94.35           C  
ATOM   2396  HA  SER A 147     -37.056  15.582  13.916  1.00 94.35           H  
ATOM   2397  C   SER A 147     -35.869  14.767  15.526  1.00 94.35           C  
ATOM   2398  CB  SER A 147     -37.873  13.672  14.453  1.00 94.35           C  
ATOM   2399  HB2 SER A 147     -38.567  14.118  15.165  1.00 94.35           H  
ATOM   2400  HB3 SER A 147     -38.390  13.502  13.509  1.00 94.35           H  
ATOM   2401  O   SER A 147     -34.813  14.139  15.674  1.00 94.35           O  
ATOM   2402  OG  SER A 147     -37.407  12.445  14.969  1.00 94.35           O  
ATOM   2403  HG  SER A 147     -38.018  11.737  14.752  1.00 94.35           H  
ATOM   2404  N   PRO A 148     -36.319  15.600  16.483  1.00 92.25           N  
ATOM   2405  CA  PRO A 148     -35.680  15.703  17.795  1.00 92.25           C  
ATOM   2406  HA  PRO A 148     -34.699  16.165  17.675  1.00 92.25           H  
ATOM   2407  C   PRO A 148     -35.506  14.342  18.485  1.00 92.25           C  
ATOM   2408  CB  PRO A 148     -36.584  16.636  18.608  1.00 92.25           C  
ATOM   2409  HB2 PRO A 148     -36.013  17.234  19.318  1.00 92.25           H  
ATOM   2410  HB3 PRO A 148     -37.353  16.065  19.128  1.00 92.25           H  
ATOM   2411  O   PRO A 148     -34.428  14.049  19.002  1.00 92.25           O  
ATOM   2412  CG  PRO A 148     -37.247  17.504  17.540  1.00 92.25           C  
ATOM   2413  HG2 PRO A 148     -36.566  18.299  17.236  1.00 92.25           H  
ATOM   2414  HG3 PRO A 148     -38.195  17.915  17.884  1.00 92.25           H  
ATOM   2415  CD  PRO A 148     -37.442  16.521  16.389  1.00 92.25           C  
ATOM   2416  HD2 PRO A 148     -37.454  17.058  15.440  1.00 92.25           H  
ATOM   2417  HD3 PRO A 148     -38.374  15.975  16.531  1.00 92.25           H  
ATOM   2418  N   GLU A 149     -36.527  13.489  18.422  1.00 93.50           N  
ATOM   2419  H   GLU A 149     -37.396  13.807  18.017  1.00 93.50           H  
ATOM   2420  CA  GLU A 149     -36.527  12.140  18.983  1.00 93.50           C  
ATOM   2421  HA  GLU A 149     -36.254  12.192  20.038  1.00 93.50           H  
ATOM   2422  C   GLU A 149     -35.494  11.245  18.285  1.00 93.50           C  
ATOM   2423  CB  GLU A 149     -37.932  11.517  18.871  1.00 93.50           C  
ATOM   2424  HB2 GLU A 149     -37.863  10.487  19.222  1.00 93.50           H  
ATOM   2425  HB3 GLU A 149     -38.238  11.482  17.826  1.00 93.50           H  
ATOM   2426  O   GLU A 149     -34.681  10.607  18.956  1.00 93.50           O  
ATOM   2427  CG  GLU A 149     -39.022  12.213  19.709  1.00 93.50           C  
ATOM   2428  HG2 GLU A 149     -39.905  11.574  19.705  1.00 93.50           H  
ATOM   2429  HG3 GLU A 149     -38.671  12.277  20.739  1.00 93.50           H  
ATOM   2430  CD  GLU A 149     -39.434  13.612  19.211  1.00 93.50           C  
ATOM   2431  OE1 GLU A 149     -39.910  14.403  20.051  1.00 93.50           O  
ATOM   2432  OE2 GLU A 149     -39.231  13.913  18.008  1.00 93.50           O  
ATOM   2433  N   ASP A 150     -35.453  11.251  16.947  1.00 94.63           N  
ATOM   2434  H   ASP A 150     -36.148  11.785  16.445  1.00 94.63           H  
ATOM   2435  CA  ASP A 150     -34.476  10.475  16.175  1.00 94.63           C  
ATOM   2436  HA  ASP A 150     -34.566   9.419  16.432  1.00 94.63           H  
ATOM   2437  C   ASP A 150     -33.044  10.927  16.467  1.00 94.63           C  
ATOM   2438  CB  ASP A 150     -34.690  10.648  14.663  1.00 94.63           C  
ATOM   2439  HB2 ASP A 150     -33.838  10.205  14.147  1.00 94.63           H  
ATOM   2440  HB3 ASP A 150     -34.692  11.710  14.421  1.00 94.63           H  
ATOM   2441  O   ASP A 150     -32.127  10.108  16.559  1.00 94.63           O  
ATOM   2442  CG  ASP A 150     -35.944   9.997  14.090  1.00 94.63           C  
ATOM   2443  OD1 ASP A 150     -36.519   9.104  14.745  1.00 94.63           O  
ATOM   2444  OD2 ASP A 150     -36.266  10.389  12.943  1.00 94.63           O  
ATOM   2445  N   ASN A 151     -32.828  12.238  16.589  1.00 95.28           N  
ATOM   2446  H   ASN A 151     -33.619  12.858  16.491  1.00 95.28           H  
ATOM   2447  CA  ASN A 151     -31.516  12.797  16.897  1.00 95.28           C  
ATOM   2448  HA  ASN A 151     -30.785  12.388  16.200  1.00 95.28           H  
ATOM   2449  C   ASN A 151     -31.074  12.378  18.300  1.00 95.28           C  
ATOM   2450  CB  ASN A 151     -31.546  14.324  16.732  1.00 95.28           C  
ATOM   2451  HB2 ASN A 151     -32.332  14.735  17.365  1.00 95.28           H  
ATOM   2452  HB3 ASN A 151     -30.593  14.740  17.057  1.00 95.28           H  
ATOM   2453  O   ASN A 151     -29.929  11.959  18.463  1.00 95.28           O  
ATOM   2454  CG  ASN A 151     -31.785  14.767  15.299  1.00 95.28           C  
ATOM   2455  ND2 ASN A 151     -32.190  16.001  15.119  1.00 95.28           N  
ATOM   2456 HD21 ASN A 151     -32.392  16.574  15.926  1.00 95.28           H  
ATOM   2457 HD22 ASN A 151     -32.567  16.222  14.208  1.00 95.28           H  
ATOM   2458  OD1 ASN A 151     -31.610  14.031  14.335  1.00 95.28           O  
ATOM   2459  N   HIS A 152     -31.982  12.407  19.280  1.00 94.34           N  
ATOM   2460  H   HIS A 152     -32.909  12.754  19.078  1.00 94.34           H  
ATOM   2461  CA  HIS A 152     -31.701  11.944  20.635  1.00 94.34           C  
ATOM   2462  HA  HIS A 152     -30.844  12.499  21.015  1.00 94.34           H  
ATOM   2463  C   HIS A 152     -31.330  10.455  20.665  1.00 94.34           C  
ATOM   2464  CB  HIS A 152     -32.905  12.241  21.536  1.00 94.34           C  
ATOM   2465  HB2 HIS A 152     -33.144  13.303  21.476  1.00 94.34           H  
ATOM   2466  HB3 HIS A 152     -33.774  11.680  21.191  1.00 94.34           H  
ATOM   2467  O   HIS A 152     -30.326  10.093  21.274  1.00 94.34           O  
ATOM   2468  CG  HIS A 152     -32.633  11.896  22.976  1.00 94.34           C  
ATOM   2469  CD2 HIS A 152     -33.174  10.862  23.692  1.00 94.34           C  
ATOM   2470  HD2 HIS A 152     -33.897  10.147  23.327  1.00 94.34           H  
ATOM   2471  ND1 HIS A 152     -31.741  12.539  23.803  1.00 94.34           N  
ATOM   2472  HD1 HIS A 152     -31.151  13.319  23.551  1.00 94.34           H  
ATOM   2473  CE1 HIS A 152     -31.749  11.911  24.990  1.00 94.34           C  
ATOM   2474  HE1 HIS A 152     -31.140  12.181  25.840  1.00 94.34           H  
ATOM   2475  NE2 HIS A 152     -32.610  10.883  24.972  1.00 94.34           N  
ATOM   2476  N   GLN A 153     -32.063   9.596  19.945  1.00 96.74           N  
ATOM   2477  H   GLN A 153     -32.885   9.943  19.473  1.00 96.74           H  
ATOM   2478  CA  GLN A 153     -31.742   8.164  19.851  1.00 96.74           C  
ATOM   2479  HA  GLN A 153     -31.671   7.754  20.858  1.00 96.74           H  
ATOM   2480  C   GLN A 153     -30.381   7.912  19.186  1.00 96.74           C  
ATOM   2481  CB  GLN A 153     -32.849   7.420  19.084  1.00 96.74           C  
ATOM   2482  HB2 GLN A 153     -33.007   7.899  18.118  1.00 96.74           H  
ATOM   2483  HB3 GLN A 153     -32.521   6.397  18.900  1.00 96.74           H  
ATOM   2484  O   GLN A 153     -29.591   7.099  19.666  1.00 96.74           O  
ATOM   2485  CG  GLN A 153     -34.187   7.366  19.838  1.00 96.74           C  
ATOM   2486  HG2 GLN A 153     -34.909   6.803  19.247  1.00 96.74           H  
ATOM   2487  HG3 GLN A 153     -34.577   8.376  19.963  1.00 96.74           H  
ATOM   2488  CD  GLN A 153     -34.078   6.713  21.210  1.00 96.74           C  
ATOM   2489  NE2 GLN A 153     -34.767   7.224  22.205  1.00 96.74           N  
ATOM   2490 HE21 GLN A 153     -35.379   8.013  22.054  1.00 96.74           H  
ATOM   2491 HE22 GLN A 153     -34.653   6.771  23.100  1.00 96.74           H  
ATOM   2492  OE1 GLN A 153     -33.366   5.747  21.421  1.00 96.74           O  
ATOM   2493  N   LYS A 154     -30.059   8.641  18.110  1.00 97.16           N  
ATOM   2494  H   LYS A 154     -30.755   9.277  17.747  1.00 97.16           H  
ATOM   2495  CA  LYS A 154     -28.750   8.546  17.440  1.00 97.16           C  
ATOM   2496  HA  LYS A 154     -28.544   7.502  17.203  1.00 97.16           H  
ATOM   2497  C   LYS A 154     -27.604   9.011  18.343  1.00 97.16           C  
ATOM   2498  CB  LYS A 154     -28.770   9.364  16.146  1.00 97.16           C  
ATOM   2499  HB2 LYS A 154     -29.124  10.367  16.383  1.00 97.16           H  
ATOM   2500  HB3 LYS A 154     -27.751   9.444  15.766  1.00 97.16           H  
ATOM   2501  O   LYS A 154     -26.544   8.391  18.335  1.00 97.16           O  
ATOM   2502  CG  LYS A 154     -29.642   8.745  15.041  1.00 97.16           C  
ATOM   2503  HG2 LYS A 154     -29.122   7.896  14.597  1.00 97.16           H  
ATOM   2504  HG3 LYS A 154     -30.585   8.393  15.458  1.00 97.16           H  
ATOM   2505  CD  LYS A 154     -29.931   9.803  13.968  1.00 97.16           C  
ATOM   2506  HD2 LYS A 154     -28.998  10.089  13.482  1.00 97.16           H  
ATOM   2507  HD3 LYS A 154     -30.365  10.670  14.466  1.00 97.16           H  
ATOM   2508  CE  LYS A 154     -30.925   9.313  12.917  1.00 97.16           C  
ATOM   2509  HE2 LYS A 154     -30.417   8.651  12.215  1.00 97.16           H  
ATOM   2510  HE3 LYS A 154     -31.697   8.737  13.428  1.00 97.16           H  
ATOM   2511  NZ  LYS A 154     -31.563  10.459  12.217  1.00 97.16           N  
ATOM   2512  HZ1 LYS A 154     -30.908  11.072  11.752  1.00 97.16           H  
ATOM   2513  HZ2 LYS A 154     -32.044  11.037  12.891  1.00 97.16           H  
ATOM   2514  HZ3 LYS A 154     -32.258  10.145  11.556  1.00 97.16           H  
ATOM   2515  N   GLN A 155     -27.801  10.074  19.125  1.00 96.71           N  
ATOM   2516  H   GLN A 155     -28.686  10.557  19.072  1.00 96.71           H  
ATOM   2517  CA  GLN A 155     -26.811  10.532  20.106  1.00 96.71           C  
ATOM   2518  HA  GLN A 155     -25.843  10.636  19.616  1.00 96.71           H  
ATOM   2519  C   GLN A 155     -26.633   9.512  21.228  1.00 96.71           C  
ATOM   2520  CB  GLN A 155     -27.212  11.894  20.688  1.00 96.71           C  
ATOM   2521  HB2 GLN A 155     -28.252  11.863  21.010  1.00 96.71           H  
ATOM   2522  HB3 GLN A 155     -26.586  12.112  21.554  1.00 96.71           H  
ATOM   2523  O   GLN A 155     -25.500   9.147  21.532  1.00 96.71           O  
ATOM   2524  CG  GLN A 155     -27.010  13.010  19.660  1.00 96.71           C  
ATOM   2525  HG2 GLN A 155     -25.956  13.056  19.386  1.00 96.71           H  
ATOM   2526  HG3 GLN A 155     -27.593  12.782  18.768  1.00 96.71           H  
ATOM   2527  CD  GLN A 155     -27.457  14.379  20.150  1.00 96.71           C  
ATOM   2528  NE2 GLN A 155     -26.911  15.438  19.592  1.00 96.71           N  
ATOM   2529 HE21 GLN A 155     -27.216  16.329  19.957  1.00 96.71           H  
ATOM   2530 HE22 GLN A 155     -26.164  15.337  18.919  1.00 96.71           H  
ATOM   2531  OE1 GLN A 155     -28.318  14.534  21.001  1.00 96.71           O  
ATOM   2532  N   LEU A 156     -27.732   8.990  21.779  1.00 97.05           N  
ATOM   2533  H   LEU A 156     -28.633   9.348  21.497  1.00 97.05           H  
ATOM   2534  CA  LEU A 156     -27.705   7.954  22.809  1.00 97.05           C  
ATOM   2535  HA  LEU A 156     -27.167   8.352  23.670  1.00 97.05           H  
ATOM   2536  C   LEU A 156     -26.958   6.703  22.332  1.00 97.05           C  
ATOM   2537  CB  LEU A 156     -29.153   7.633  23.219  1.00 97.05           C  
ATOM   2538  HB2 LEU A 156     -29.647   8.555  23.526  1.00 97.05           H  
ATOM   2539  HB3 LEU A 156     -29.685   7.242  22.351  1.00 97.05           H  
ATOM   2540  O   LEU A 156     -26.135   6.166  23.070  1.00 97.05           O  
ATOM   2541  CG  LEU A 156     -29.265   6.609  24.361  1.00 97.05           C  
ATOM   2542  HG  LEU A 156     -28.765   5.684  24.073  1.00 97.05           H  
ATOM   2543  CD1 LEU A 156     -28.645   7.131  25.661  1.00 97.05           C  
ATOM   2544 HD11 LEU A 156     -29.075   8.100  25.915  1.00 97.05           H  
ATOM   2545 HD12 LEU A 156     -28.842   6.430  26.472  1.00 97.05           H  
ATOM   2546 HD13 LEU A 156     -27.565   7.229  25.548  1.00 97.05           H  
ATOM   2547  CD2 LEU A 156     -30.737   6.289  24.621  1.00 97.05           C  
ATOM   2548 HD21 LEU A 156     -31.268   7.192  24.922  1.00 97.05           H  
ATOM   2549 HD22 LEU A 156     -30.821   5.538  25.406  1.00 97.05           H  
ATOM   2550 HD23 LEU A 156     -31.191   5.896  23.711  1.00 97.05           H  
ATOM   2551  N   PHE A 157     -27.179   6.283  21.082  1.00 98.05           N  
ATOM   2552  H   PHE A 157     -27.919   6.721  20.552  1.00 98.05           H  
ATOM   2553  CA  PHE A 157     -26.432   5.187  20.469  1.00 98.05           C  
ATOM   2554  HA  PHE A 157     -26.598   4.284  21.057  1.00 98.05           H  
ATOM   2555  C   PHE A 157     -24.921   5.457  20.469  1.00 98.05           C  
ATOM   2556  CB  PHE A 157     -26.947   4.942  19.044  1.00 98.05           C  
ATOM   2557  HB2 PHE A 157     -26.913   5.873  18.479  1.00 98.05           H  
ATOM   2558  HB3 PHE A 157     -27.990   4.630  19.096  1.00 98.05           H  
ATOM   2559  O   PHE A 157     -24.151   4.595  20.883  1.00 98.05           O  
ATOM   2560  CG  PHE A 157     -26.153   3.892  18.292  1.00 98.05           C  
ATOM   2561  CD1 PHE A 157     -25.081   4.271  17.461  1.00 98.05           C  
ATOM   2562  HD1 PHE A 157     -24.836   5.316  17.341  1.00 98.05           H  
ATOM   2563  CD2 PHE A 157     -26.450   2.528  18.468  1.00 98.05           C  
ATOM   2564  HD2 PHE A 157     -27.258   2.231  19.120  1.00 98.05           H  
ATOM   2565  CE1 PHE A 157     -24.314   3.290  16.808  1.00 98.05           C  
ATOM   2566  HE1 PHE A 157     -23.486   3.578  16.177  1.00 98.05           H  
ATOM   2567  CE2 PHE A 157     -25.677   1.548  17.821  1.00 98.05           C  
ATOM   2568  HE2 PHE A 157     -25.886   0.501  17.984  1.00 98.05           H  
ATOM   2569  CZ  PHE A 157     -24.608   1.928  16.991  1.00 98.05           C  
ATOM   2570  HZ  PHE A 157     -24.002   1.173  16.513  1.00 98.05           H  
ATOM   2571  N   VAL A 158     -24.482   6.646  20.045  1.00 98.00           N  
ATOM   2572  H   VAL A 158     -25.161   7.335  19.752  1.00 98.00           H  
ATOM   2573  CA  VAL A 158     -23.053   7.003  20.044  1.00 98.00           C  
ATOM   2574  HA  VAL A 158     -22.504   6.231  19.505  1.00 98.00           H  
ATOM   2575  C   VAL A 158     -22.485   7.027  21.466  1.00 98.00           C  
ATOM   2576  CB  VAL A 158     -22.822   8.343  19.324  1.00 98.00           C  
ATOM   2577  HB  VAL A 158     -23.467   9.107  19.758  1.00 98.00           H  
ATOM   2578  O   VAL A 158     -21.409   6.485  21.700  1.00 98.00           O  
ATOM   2579  CG1 VAL A 158     -21.370   8.816  19.419  1.00 98.00           C  
ATOM   2580 HG11 VAL A 158     -21.236   9.697  18.792  1.00 98.00           H  
ATOM   2581 HG12 VAL A 158     -20.694   8.031  19.081  1.00 98.00           H  
ATOM   2582 HG13 VAL A 158     -21.129   9.080  20.449  1.00 98.00           H  
ATOM   2583  CG2 VAL A 158     -23.141   8.226  17.828  1.00 98.00           C  
ATOM   2584 HG21 VAL A 158     -23.046   9.203  17.353  1.00 98.00           H  
ATOM   2585 HG22 VAL A 158     -24.161   7.870  17.684  1.00 98.00           H  
ATOM   2586 HG23 VAL A 158     -22.453   7.525  17.355  1.00 98.00           H  
ATOM   2587  N   GLU A 159     -23.211   7.598  22.427  1.00 97.24           N  
ATOM   2588  H   GLU A 159     -24.091   8.024  22.176  1.00 97.24           H  
ATOM   2589  CA  GLU A 159     -22.793   7.659  23.833  1.00 97.24           C  
ATOM   2590  HA  GLU A 159     -21.822   8.151  23.900  1.00 97.24           H  
ATOM   2591  C   GLU A 159     -22.615   6.267  24.456  1.00 97.24           C  
ATOM   2592  CB  GLU A 159     -23.823   8.468  24.640  1.00 97.24           C  
ATOM   2593  HB2 GLU A 159     -24.822   8.083  24.437  1.00 97.24           H  
ATOM   2594  HB3 GLU A 159     -23.635   8.329  25.705  1.00 97.24           H  
ATOM   2595  O   GLU A 159     -21.603   6.001  25.105  1.00 97.24           O  
ATOM   2596  CG  GLU A 159     -23.803   9.973  24.328  1.00 97.24           C  
ATOM   2597  HG2 GLU A 159     -23.993  10.130  23.266  1.00 97.24           H  
ATOM   2598  HG3 GLU A 159     -24.607  10.452  24.885  1.00 97.24           H  
ATOM   2599  CD  GLU A 159     -22.477  10.644  24.694  1.00 97.24           C  
ATOM   2600  OE1 GLU A 159     -22.159  11.695  24.102  1.00 97.24           O  
ATOM   2601  OE2 GLU A 159     -21.732  10.113  25.546  1.00 97.24           O  
ATOM   2602  N   GLN A 160     -23.559   5.353  24.213  1.00 98.05           N  
ATOM   2603  H   GLN A 160     -24.364   5.634  23.671  1.00 98.05           H  
ATOM   2604  CA  GLN A 160     -23.516   3.979  24.727  1.00 98.05           C  
ATOM   2605  HA  GLN A 160     -23.338   4.007  25.803  1.00 98.05           H  
ATOM   2606  C   GLN A 160     -22.386   3.140  24.112  1.00 98.05           C  
ATOM   2607  CB  GLN A 160     -24.873   3.311  24.463  1.00 98.05           C  
ATOM   2608  HB2 GLN A 160     -25.152   3.470  23.422  1.00 98.05           H  
ATOM   2609  HB3 GLN A 160     -24.782   2.238  24.632  1.00 98.05           H  
ATOM   2610  O   GLN A 160     -21.884   2.214  24.749  1.00 98.05           O  
ATOM   2611  CG  GLN A 160     -25.973   3.852  25.390  1.00 98.05           C  
ATOM   2612  HG2 GLN A 160     -25.726   3.588  26.418  1.00 98.05           H  
ATOM   2613  HG3 GLN A 160     -26.022   4.939  25.326  1.00 98.05           H  
ATOM   2614  CD  GLN A 160     -27.355   3.294  25.060  1.00 98.05           C  
ATOM   2615  NE2 GLN A 160     -28.328   3.493  25.921  1.00 98.05           N  
ATOM   2616 HE21 GLN A 160     -29.228   3.122  25.651  1.00 98.05           H  
ATOM   2617 HE22 GLN A 160     -28.166   4.008  26.775  1.00 98.05           H  
ATOM   2618  OE1 GLN A 160     -27.602   2.675  24.039  1.00 98.05           O  
ATOM   2619  N   HIS A 161     -21.954   3.473  22.894  1.00 98.23           N  
ATOM   2620  H   HIS A 161     -22.412   4.239  22.422  1.00 98.23           H  
ATOM   2621  CA  HIS A 161     -20.971   2.696  22.137  1.00 98.23           C  
ATOM   2622  HA  HIS A 161     -20.755   1.781  22.690  1.00 98.23           H  
ATOM   2623  C   HIS A 161     -19.616   3.397  21.992  1.00 98.23           C  
ATOM   2624  CB  HIS A 161     -21.571   2.235  20.802  1.00 98.23           C  
ATOM   2625  HB2 HIS A 161     -21.826   3.107  20.200  1.00 98.23           H  
ATOM   2626  HB3 HIS A 161     -20.828   1.653  20.256  1.00 98.23           H  
ATOM   2627  O   HIS A 161     -18.838   3.035  21.120  1.00 98.23           O  
ATOM   2628  CG  HIS A 161     -22.795   1.375  20.978  1.00 98.23           C  
ATOM   2629  CD2 HIS A 161     -22.842   0.017  21.139  1.00 98.23           C  
ATOM   2630  HD2 HIS A 161     -21.992  -0.649  21.147  1.00 98.23           H  
ATOM   2631  ND1 HIS A 161     -24.086   1.831  21.058  1.00 98.23           N  
ATOM   2632  HD1 HIS A 161     -24.356   2.803  20.995  1.00 98.23           H  
ATOM   2633  CE1 HIS A 161     -24.896   0.785  21.266  1.00 98.23           C  
ATOM   2634  HE1 HIS A 161     -25.967   0.844  21.395  1.00 98.23           H  
ATOM   2635  NE2 HIS A 161     -24.183  -0.350  21.314  1.00 98.23           N  
ATOM   2636  N   LYS A 162     -19.268   4.357  22.863  1.00 97.49           N  
ATOM   2637  H   LYS A 162     -19.975   4.682  23.507  1.00 97.49           H  
ATOM   2638  CA  LYS A 162     -17.957   5.045  22.838  1.00 97.49           C  
ATOM   2639  HA  LYS A 162     -17.896   5.650  21.933  1.00 97.49           H  
ATOM   2640  C   LYS A 162     -16.746   4.102  22.782  1.00 97.49           C  
ATOM   2641  CB  LYS A 162     -17.838   5.958  24.065  1.00 97.49           C  
ATOM   2642  HB2 LYS A 162     -16.785   6.160  24.263  1.00 97.49           H  
ATOM   2643  HB3 LYS A 162     -18.261   5.462  24.938  1.00 97.49           H  
ATOM   2644  O   LYS A 162     -15.756   4.423  22.131  1.00 97.49           O  
ATOM   2645  CG  LYS A 162     -18.537   7.299  23.830  1.00 97.49           C  
ATOM   2646  HG2 LYS A 162     -19.572   7.136  23.528  1.00 97.49           H  
ATOM   2647  HG3 LYS A 162     -18.017   7.827  23.031  1.00 97.49           H  
ATOM   2648  CD  LYS A 162     -18.515   8.146  25.106  1.00 97.49           C  
ATOM   2649  HD2 LYS A 162     -19.252   7.746  25.804  1.00 97.49           H  
ATOM   2650  HD3 LYS A 162     -17.526   8.116  25.562  1.00 97.49           H  
ATOM   2651  CE  LYS A 162     -18.860   9.586  24.743  1.00 97.49           C  
ATOM   2652  HE2 LYS A 162     -19.738   9.579  24.097  1.00 97.49           H  
ATOM   2653  HE3 LYS A 162     -18.027  10.012  24.184  1.00 97.49           H  
ATOM   2654  NZ  LYS A 162     -19.161  10.412  25.930  1.00 97.49           N  
ATOM   2655  HZ1 LYS A 162     -18.513  10.266  26.691  1.00 97.49           H  
ATOM   2656  HZ2 LYS A 162     -19.233  11.386  25.673  1.00 97.49           H  
ATOM   2657  HZ3 LYS A 162     -20.104  10.179  26.204  1.00 97.49           H  
ATOM   2658  N   HIS A 163     -16.839   2.929  23.412  1.00 97.29           N  
ATOM   2659  H   HIS A 163     -17.705   2.716  23.887  1.00 97.29           H  
ATOM   2660  CA  HIS A 163     -15.794   1.899  23.376  1.00 97.29           C  
ATOM   2661  HA  HIS A 163     -14.877   2.333  23.774  1.00 97.29           H  
ATOM   2662  C   HIS A 163     -15.465   1.410  21.954  1.00 97.29           C  
ATOM   2663  CB  HIS A 163     -16.193   0.729  24.287  1.00 97.29           C  
ATOM   2664  HB2 HIS A 163     -16.361   1.102  25.297  1.00 97.29           H  
ATOM   2665  HB3 HIS A 163     -15.358   0.030  24.331  1.00 97.29           H  
ATOM   2666  O   HIS A 163     -14.336   0.998  21.709  1.00 97.29           O  
ATOM   2667  CG  HIS A 163     -17.420  -0.024  23.831  1.00 97.29           C  
ATOM   2668  CD2 HIS A 163     -17.435  -1.206  23.134  1.00 97.29           C  
ATOM   2669  HD2 HIS A 163     -16.573  -1.757  22.788  1.00 97.29           H  
ATOM   2670  ND1 HIS A 163     -18.735   0.330  24.062  1.00 97.29           N  
ATOM   2671  HD1 HIS A 163     -19.076   1.072  24.656  1.00 97.29           H  
ATOM   2672  CE1 HIS A 163     -19.519  -0.611  23.514  1.00 97.29           C  
ATOM   2673  HE1 HIS A 163     -20.598  -0.628  23.569  1.00 97.29           H  
ATOM   2674  NE2 HIS A 163     -18.775  -1.568  22.949  1.00 97.29           N  
ATOM   2675  N   TYR A 164     -16.383   1.551  20.988  1.00 98.58           N  
ATOM   2676  H   TYR A 164     -17.295   1.917  21.220  1.00 98.58           H  
ATOM   2677  CA  TYR A 164     -16.136   1.205  19.587  1.00 98.58           C  
ATOM   2678  HA  TYR A 164     -15.872   0.150  19.527  1.00 98.58           H  
ATOM   2679  C   TYR A 164     -14.965   1.973  18.972  1.00 98.58           C  
ATOM   2680  CB  TYR A 164     -17.398   1.452  18.747  1.00 98.58           C  
ATOM   2681  HB2 TYR A 164     -17.096   1.494  17.700  1.00 98.58           H  
ATOM   2682  HB3 TYR A 164     -17.801   2.438  18.977  1.00 98.58           H  
ATOM   2683  O   TYR A 164     -14.344   1.460  18.046  1.00 98.58           O  
ATOM   2684  CG  TYR A 164     -18.508   0.419  18.845  1.00 98.58           C  
ATOM   2685  CD1 TYR A 164     -18.462  -0.649  19.764  1.00 98.58           C  
ATOM   2686  HD1 TYR A 164     -17.635  -0.773  20.448  1.00 98.58           H  
ATOM   2687  CD2 TYR A 164     -19.587   0.506  17.946  1.00 98.58           C  
ATOM   2688  HD2 TYR A 164     -19.622   1.321  17.238  1.00 98.58           H  
ATOM   2689  CE1 TYR A 164     -19.481  -1.615  19.785  1.00 98.58           C  
ATOM   2690  HE1 TYR A 164     -19.417  -2.432  20.488  1.00 98.58           H  
ATOM   2691  CE2 TYR A 164     -20.614  -0.457  17.963  1.00 98.58           C  
ATOM   2692  HE2 TYR A 164     -21.452  -0.386  17.286  1.00 98.58           H  
ATOM   2693  OH  TYR A 164     -21.539  -2.457  18.897  1.00 98.58           O  
ATOM   2694  HH  TYR A 164     -21.402  -3.095  19.601  1.00 98.58           H  
ATOM   2695  CZ  TYR A 164     -20.558  -1.521  18.884  1.00 98.58           C  
ATOM   2696  N   PHE A 165     -14.615   3.165  19.470  1.00 98.31           N  
ATOM   2697  H   PHE A 165     -15.132   3.549  20.248  1.00 98.31           H  
ATOM   2698  CA  PHE A 165     -13.389   3.835  19.029  1.00 98.31           C  
ATOM   2699  HA  PHE A 165     -13.435   3.982  17.950  1.00 98.31           H  
ATOM   2700  C   PHE A 165     -12.149   2.975  19.287  1.00 98.31           C  
ATOM   2701  CB  PHE A 165     -13.240   5.190  19.730  1.00 98.31           C  
ATOM   2702  HB2 PHE A 165     -12.236   5.564  19.530  1.00 98.31           H  
ATOM   2703  HB3 PHE A 165     -13.323   5.048  20.808  1.00 98.31           H  
ATOM   2704  O   PHE A 165     -11.327   2.798  18.386  1.00 98.31           O  
ATOM   2705  CG  PHE A 165     -14.198   6.271  19.277  1.00 98.31           C  
ATOM   2706  CD1 PHE A 165     -14.326   6.565  17.910  1.00 98.31           C  
ATOM   2707  HD1 PHE A 165     -13.841   5.935  17.179  1.00 98.31           H  
ATOM   2708  CD2 PHE A 165     -14.911   7.034  20.218  1.00 98.31           C  
ATOM   2709  HD2 PHE A 165     -14.813   6.820  21.272  1.00 98.31           H  
ATOM   2710  CE1 PHE A 165     -15.114   7.642  17.479  1.00 98.31           C  
ATOM   2711  HE1 PHE A 165     -15.205   7.860  16.425  1.00 98.31           H  
ATOM   2712  CE2 PHE A 165     -15.718   8.103  19.790  1.00 98.31           C  
ATOM   2713  HE2 PHE A 165     -16.243   8.703  20.518  1.00 98.31           H  
ATOM   2714  CZ  PHE A 165     -15.803   8.419  18.423  1.00 98.31           C  
ATOM   2715  HZ  PHE A 165     -16.397   9.262  18.103  1.00 98.31           H  
ATOM   2716  N   LYS A 166     -12.054   2.389  20.483  1.00 97.92           N  
ATOM   2717  H   LYS A 166     -12.832   2.478  21.121  1.00 97.92           H  
ATOM   2718  CA  LYS A 166     -10.952   1.512  20.867  1.00 97.92           C  
ATOM   2719  HA  LYS A 166     -10.012   2.012  20.633  1.00 97.92           H  
ATOM   2720  C   LYS A 166     -10.973   0.215  20.061  1.00 97.92           C  
ATOM   2721  CB  LYS A 166     -11.017   1.270  22.375  1.00 97.92           C  
ATOM   2722  HB2 LYS A 166     -11.927   0.724  22.624  1.00 97.92           H  
ATOM   2723  HB3 LYS A 166     -11.030   2.230  22.891  1.00 97.92           H  
ATOM   2724  O   LYS A 166      -9.942  -0.141  19.498  1.00 97.92           O  
ATOM   2725  CG  LYS A 166      -9.806   0.465  22.847  1.00 97.92           C  
ATOM   2726  HG2 LYS A 166      -8.888   0.986  22.575  1.00 97.92           H  
ATOM   2727  HG3 LYS A 166      -9.815  -0.518  22.377  1.00 97.92           H  
ATOM   2728  CD  LYS A 166      -9.870   0.296  24.360  1.00 97.92           C  
ATOM   2729  HD2 LYS A 166      -9.792   1.273  24.838  1.00 97.92           H  
ATOM   2730  HD3 LYS A 166     -10.817  -0.172  24.629  1.00 97.92           H  
ATOM   2731  CE  LYS A 166      -8.713  -0.600  24.785  1.00 97.92           C  
ATOM   2732  HE2 LYS A 166      -7.777  -0.138  24.471  1.00 97.92           H  
ATOM   2733  HE3 LYS A 166      -8.807  -1.551  24.260  1.00 97.92           H  
ATOM   2734  NZ  LYS A 166      -8.738  -0.814  26.244  1.00 97.92           N  
ATOM   2735  HZ1 LYS A 166      -8.663   0.076  26.717  1.00 97.92           H  
ATOM   2736  HZ2 LYS A 166      -7.975  -1.421  26.507  1.00 97.92           H  
ATOM   2737  HZ3 LYS A 166      -9.612  -1.255  26.490  1.00 97.92           H  
ATOM   2738  N   ASP A 167     -12.140  -0.412  19.908  1.00 98.35           N  
ATOM   2739  H   ASP A 167     -12.911  -0.140  20.501  1.00 98.35           H  
ATOM   2740  CA  ASP A 167     -12.294  -1.624  19.091  1.00 98.35           C  
ATOM   2741  HA  ASP A 167     -11.717  -2.435  19.534  1.00 98.35           H  
ATOM   2742  C   ASP A 167     -11.801  -1.393  17.651  1.00 98.35           C  
ATOM   2743  CB  ASP A 167     -13.768  -2.048  19.013  1.00 98.35           C  
ATOM   2744  HB2 ASP A 167     -14.337  -1.243  18.548  1.00 98.35           H  
ATOM   2745  HB3 ASP A 167     -13.833  -2.911  18.350  1.00 98.35           H  
ATOM   2746  O   ASP A 167     -11.057  -2.198  17.095  1.00 98.35           O  
ATOM   2747  CG  ASP A 167     -14.453  -2.422  20.329  1.00 98.35           C  
ATOM   2748  OD1 ASP A 167     -13.806  -2.404  21.397  1.00 98.35           O  
ATOM   2749  OD2 ASP A 167     -15.674  -2.693  20.227  1.00 98.35           O  
ATOM   2750  N   ILE A 168     -12.158  -0.257  17.040  1.00 98.49           N  
ATOM   2751  H   ILE A 168     -12.783   0.366  17.531  1.00 98.49           H  
ATOM   2752  CA  ILE A 168     -11.721   0.092  15.681  1.00 98.49           C  
ATOM   2753  HA  ILE A 168     -11.972  -0.737  15.019  1.00 98.49           H  
ATOM   2754  C   ILE A 168     -10.197   0.266  15.618  1.00 98.49           C  
ATOM   2755  CB  ILE A 168     -12.465   1.353  15.186  1.00 98.49           C  
ATOM   2756  HB  ILE A 168     -12.367   2.129  15.945  1.00 98.49           H  
ATOM   2757  O   ILE A 168      -9.566  -0.192  14.662  1.00 98.49           O  
ATOM   2758  CG1 ILE A 168     -13.965   1.049  14.966  1.00 98.49           C  
ATOM   2759 HG12 ILE A 168     -14.336   0.384  15.746  1.00 98.49           H  
ATOM   2760 HG13 ILE A 168     -14.096   0.531  14.016  1.00 98.49           H  
ATOM   2761  CG2 ILE A 168     -11.854   1.880  13.871  1.00 98.49           C  
ATOM   2762 HG21 ILE A 168     -10.858   2.283  14.059  1.00 98.49           H  
ATOM   2763 HG22 ILE A 168     -11.787   1.072  13.143  1.00 98.49           H  
ATOM   2764 HG23 ILE A 168     -12.462   2.684  13.457  1.00 98.49           H  
ATOM   2765  CD1 ILE A 168     -14.829   2.316  14.983  1.00 98.49           C  
ATOM   2766 HD11 ILE A 168     -15.881   2.048  14.884  1.00 98.49           H  
ATOM   2767 HD12 ILE A 168     -14.547   2.969  14.157  1.00 98.49           H  
ATOM   2768 HD13 ILE A 168     -14.692   2.859  15.918  1.00 98.49           H  
ATOM   2769  N   ILE A 169      -9.584   0.903  16.620  1.00 98.33           N  
ATOM   2770  H   ILE A 169     -10.146   1.230  17.392  1.00 98.33           H  
ATOM   2771  CA  ILE A 169      -8.122   1.040  16.704  1.00 98.33           C  
ATOM   2772  HA  ILE A 169      -7.760   1.454  15.763  1.00 98.33           H  
ATOM   2773  C   ILE A 169      -7.444  -0.326  16.855  1.00 98.33           C  
ATOM   2774  CB  ILE A 169      -7.744   2.010  17.846  1.00 98.33           C  
ATOM   2775  HB  ILE A 169      -8.288   1.713  18.743  1.00 98.33           H  
ATOM   2776  O   ILE A 169      -6.420  -0.570  16.210  1.00 98.33           O  
ATOM   2777  CG1 ILE A 169      -8.158   3.461  17.518  1.00 98.33           C  
ATOM   2778 HG12 ILE A 169      -8.011   4.055  18.419  1.00 98.33           H  
ATOM   2779 HG13 ILE A 169      -9.221   3.493  17.281  1.00 98.33           H  
ATOM   2780  CG2 ILE A 169      -6.245   1.957  18.193  1.00 98.33           C  
ATOM   2781 HG21 ILE A 169      -6.005   2.750  18.901  1.00 98.33           H  
ATOM   2782 HG22 ILE A 169      -6.008   1.005  18.668  1.00 98.33           H  
ATOM   2783 HG23 ILE A 169      -5.642   2.072  17.292  1.00 98.33           H  
ATOM   2784  CD1 ILE A 169      -7.408   4.145  16.366  1.00 98.33           C  
ATOM   2785 HD11 ILE A 169      -7.576   3.612  15.431  1.00 98.33           H  
ATOM   2786 HD12 ILE A 169      -6.340   4.195  16.578  1.00 98.33           H  
ATOM   2787 HD13 ILE A 169      -7.781   5.164  16.258  1.00 98.33           H  
ATOM   2788  N   GLU A 170      -8.019  -1.237  17.638  1.00 98.35           N  
ATOM   2789  H   GLU A 170      -8.842  -0.975  18.161  1.00 98.35           H  
ATOM   2790  CA  GLU A 170      -7.538  -2.614  17.776  1.00 98.35           C  
ATOM   2791  HA  GLU A 170      -6.484  -2.592  18.053  1.00 98.35           H  
ATOM   2792  C   GLU A 170      -7.623  -3.366  16.439  1.00 98.35           C  
ATOM   2793  CB  GLU A 170      -8.296  -3.331  18.906  1.00 98.35           C  
ATOM   2794  HB2 GLU A 170      -8.059  -4.394  18.862  1.00 98.35           H  
ATOM   2795  HB3 GLU A 170      -9.370  -3.204  18.771  1.00 98.35           H  
ATOM   2796  O   GLU A 170      -6.614  -3.910  15.983  1.00 98.35           O  
ATOM   2797  CG  GLU A 170      -7.873  -2.789  20.285  1.00 98.35           C  
ATOM   2798  HG2 GLU A 170      -6.810  -2.991  20.416  1.00 98.35           H  
ATOM   2799  HG3 GLU A 170      -7.997  -1.706  20.304  1.00 98.35           H  
ATOM   2800  CD  GLU A 170      -8.642  -3.396  21.470  1.00 98.35           C  
ATOM   2801  OE1 GLU A 170      -8.411  -2.902  22.604  1.00 98.35           O  
ATOM   2802  OE2 GLU A 170      -9.395  -4.369  21.263  1.00 98.35           O  
ATOM   2803  N   MET A 171      -8.750  -3.273  15.724  1.00 98.44           N  
ATOM   2804  H   MET A 171      -9.547  -2.836  16.164  1.00 98.44           H  
ATOM   2805  CA  MET A 171      -8.903  -3.842  14.378  1.00 98.44           C  
ATOM   2806  HA  MET A 171      -8.754  -4.921  14.436  1.00 98.44           H  
ATOM   2807  C   MET A 171      -7.875  -3.284  13.379  1.00 98.44           C  
ATOM   2808  CB  MET A 171     -10.313  -3.561  13.843  1.00 98.44           C  
ATOM   2809  HB2 MET A 171     -10.523  -2.493  13.895  1.00 98.44           H  
ATOM   2810  HB3 MET A 171     -10.336  -3.859  12.795  1.00 98.44           H  
ATOM   2811  O   MET A 171      -7.303  -4.029  12.577  1.00 98.44           O  
ATOM   2812  CG  MET A 171     -11.418  -4.319  14.584  1.00 98.44           C  
ATOM   2813  HG2 MET A 171     -11.184  -5.384  14.580  1.00 98.44           H  
ATOM   2814  HG3 MET A 171     -11.450  -4.000  15.626  1.00 98.44           H  
ATOM   2815  SD  MET A 171     -13.065  -4.077  13.861  1.00 98.44           S  
ATOM   2816  CE  MET A 171     -12.798  -5.002  12.332  1.00 98.44           C  
ATOM   2817  HE1 MET A 171     -12.243  -4.394  11.617  1.00 98.44           H  
ATOM   2818  HE2 MET A 171     -13.757  -5.296  11.906  1.00 98.44           H  
ATOM   2819  HE3 MET A 171     -12.235  -5.909  12.553  1.00 98.44           H  
ATOM   2820  N   ILE A 172      -7.602  -1.974  13.421  1.00 98.33           N  
ATOM   2821  H   ILE A 172      -8.126  -1.412  14.076  1.00 98.33           H  
ATOM   2822  CA  ILE A 172      -6.572  -1.329  12.590  1.00 98.33           C  
ATOM   2823  HA  ILE A 172      -6.742  -1.607  11.549  1.00 98.33           H  
ATOM   2824  C   ILE A 172      -5.173  -1.840  12.962  1.00 98.33           C  
ATOM   2825  CB  ILE A 172      -6.676   0.212  12.705  1.00 98.33           C  
ATOM   2826  HB  ILE A 172      -6.747   0.477  13.760  1.00 98.33           H  
ATOM   2827  O   ILE A 172      -4.352  -2.087  12.074  1.00 98.33           O  
ATOM   2828  CG1 ILE A 172      -7.948   0.711  11.981  1.00 98.33           C  
ATOM   2829 HG12 ILE A 172      -8.795   0.080  12.250  1.00 98.33           H  
ATOM   2830 HG13 ILE A 172      -7.808   0.628  10.903  1.00 98.33           H  
ATOM   2831  CG2 ILE A 172      -5.430   0.915  12.122  1.00 98.33           C  
ATOM   2832 HG21 ILE A 172      -5.562   1.997  12.136  1.00 98.33           H  
ATOM   2833 HG22 ILE A 172      -4.554   0.691  12.729  1.00 98.33           H  
ATOM   2834 HG23 ILE A 172      -5.258   0.584  11.098  1.00 98.33           H  
ATOM   2835  CD1 ILE A 172      -8.328   2.158  12.312  1.00 98.33           C  
ATOM   2836 HD11 ILE A 172      -8.364   2.297  13.393  1.00 98.33           H  
ATOM   2837 HD12 ILE A 172      -7.611   2.849  11.870  1.00 98.33           H  
ATOM   2838 HD13 ILE A 172      -9.312   2.375  11.897  1.00 98.33           H  
ATOM   2839  N   SER A 173      -4.897  -2.018  14.255  1.00 98.44           N  
ATOM   2840  H   SER A 173      -5.624  -1.801  14.922  1.00 98.44           H  
ATOM   2841  CA  SER A 173      -3.624  -2.528  14.772  1.00 98.44           C  
ATOM   2842  HA  SER A 173      -2.817  -1.903  14.388  1.00 98.44           H  
ATOM   2843  C   SER A 173      -3.357  -3.957  14.306  1.00 98.44           C  
ATOM   2844  CB  SER A 173      -3.635  -2.437  16.302  1.00 98.44           C  
ATOM   2845  HB2 SER A 173      -3.877  -1.413  16.586  1.00 98.44           H  
ATOM   2846  HB3 SER A 173      -4.409  -3.091  16.703  1.00 98.44           H  
ATOM   2847  O   SER A 173      -2.294  -4.237  13.743  1.00 98.44           O  
ATOM   2848  OG  SER A 173      -2.392  -2.789  16.889  1.00 98.44           O  
ATOM   2849  HG  SER A 173      -2.498  -2.569  17.817  1.00 98.44           H  
ATOM   2850  N   GLU A 174      -4.340  -4.845  14.447  1.00 97.95           N  
ATOM   2851  H   GLU A 174      -5.185  -4.561  14.922  1.00 97.95           H  
ATOM   2852  CA  GLU A 174      -4.262  -6.227  13.973  1.00 97.95           C  
ATOM   2853  HA  GLU A 174      -3.403  -6.725  14.424  1.00 97.95           H  
ATOM   2854  C   GLU A 174      -4.096  -6.302  12.454  1.00 97.95           C  
ATOM   2855  CB  GLU A 174      -5.529  -6.984  14.371  1.00 97.95           C  
ATOM   2856  HB2 GLU A 174      -6.403  -6.424  14.039  1.00 97.95           H  
ATOM   2857  HB3 GLU A 174      -5.516  -7.947  13.863  1.00 97.95           H  
ATOM   2858  O   GLU A 174      -3.210  -6.999  11.950  1.00 97.95           O  
ATOM   2859  CG  GLU A 174      -5.611  -7.232  15.881  1.00 97.95           C  
ATOM   2860  HG2 GLU A 174      -4.697  -7.737  16.193  1.00 97.95           H  
ATOM   2861  HG3 GLU A 174      -5.663  -6.282  16.413  1.00 97.95           H  
ATOM   2862  CD  GLU A 174      -6.819  -8.101  16.253  1.00 97.95           C  
ATOM   2863  OE1 GLU A 174      -6.844  -8.537  17.422  1.00 97.95           O  
ATOM   2864  OE2 GLU A 174      -7.642  -8.388  15.350  1.00 97.95           O  
ATOM   2865  N   PHE A 175      -4.891  -5.533  11.703  1.00 97.74           N  
ATOM   2866  H   PHE A 175      -5.619  -5.004  12.162  1.00 97.74           H  
ATOM   2867  CA  PHE A 175      -4.773  -5.459  10.249  1.00 97.74           C  
ATOM   2868  HA  PHE A 175      -4.905  -6.461   9.839  1.00 97.74           H  
ATOM   2869  C   PHE A 175      -3.384  -4.966   9.824  1.00 97.74           C  
ATOM   2870  CB  PHE A 175      -5.883  -4.557   9.705  1.00 97.74           C  
ATOM   2871  HB2 PHE A 175      -6.840  -4.941  10.059  1.00 97.74           H  
ATOM   2872  HB3 PHE A 175      -5.767  -3.552  10.110  1.00 97.74           H  
ATOM   2873  O   PHE A 175      -2.751  -5.550   8.942  1.00 97.74           O  
ATOM   2874  CG  PHE A 175      -5.925  -4.487   8.193  1.00 97.74           C  
ATOM   2875  CD1 PHE A 175      -5.265  -3.446   7.514  1.00 97.74           C  
ATOM   2876  HD1 PHE A 175      -4.731  -2.696   8.078  1.00 97.74           H  
ATOM   2877  CD2 PHE A 175      -6.638  -5.457   7.466  1.00 97.74           C  
ATOM   2878  HD2 PHE A 175      -7.172  -6.236   7.990  1.00 97.74           H  
ATOM   2879  CE1 PHE A 175      -5.322  -3.374   6.110  1.00 97.74           C  
ATOM   2880  HE1 PHE A 175      -4.845  -2.562   5.583  1.00 97.74           H  
ATOM   2881  CE2 PHE A 175      -6.695  -5.386   6.063  1.00 97.74           C  
ATOM   2882  HE2 PHE A 175      -7.281  -6.102   5.506  1.00 97.74           H  
ATOM   2883  CZ  PHE A 175      -6.037  -4.343   5.389  1.00 97.74           C  
ATOM   2884  HZ  PHE A 175      -6.106  -4.261   4.314  1.00 97.74           H  
ATOM   2885  N   SER A 176      -2.863  -3.931  10.486  1.00 97.71           N  
ATOM   2886  H   SER A 176      -3.420  -3.496  11.207  1.00 97.71           H  
ATOM   2887  CA  SER A 176      -1.537  -3.392  10.198  1.00 97.71           C  
ATOM   2888  HA  SER A 176      -1.523  -3.106   9.146  1.00 97.71           H  
ATOM   2889  C   SER A 176      -0.431  -4.420  10.420  1.00 97.71           C  
ATOM   2890  CB  SER A 176      -1.286  -2.140  11.032  1.00 97.71           C  
ATOM   2891  HB2 SER A 176      -2.025  -1.389  10.753  1.00 97.71           H  
ATOM   2892  HB3 SER A 176      -1.405  -2.368  12.091  1.00 97.71           H  
ATOM   2893  O   SER A 176       0.397  -4.623   9.527  1.00 97.71           O  
ATOM   2894  OG  SER A 176       0.020  -1.647  10.785  1.00 97.71           O  
ATOM   2895  HG  SER A 176       0.585  -1.922  11.511  1.00 97.71           H  
ATOM   2896  N   LYS A 177      -0.447  -5.103  11.571  1.00 97.51           N  
ATOM   2897  H   LYS A 177      -1.175  -4.893  12.238  1.00 97.51           H  
ATOM   2898  CA  LYS A 177       0.525  -6.152  11.918  1.00 97.51           C  
ATOM   2899  HA  LYS A 177       1.541  -5.767  11.831  1.00 97.51           H  
ATOM   2900  C   LYS A 177       0.440  -7.360  10.991  1.00 97.51           C  
ATOM   2901  CB  LYS A 177       0.286  -6.610  13.362  1.00 97.51           C  
ATOM   2902  HB2 LYS A 177       0.861  -7.517  13.549  1.00 97.51           H  
ATOM   2903  HB3 LYS A 177      -0.771  -6.845  13.491  1.00 97.51           H  
ATOM   2904  O   LYS A 177       1.451  -8.002  10.738  1.00 97.51           O  
ATOM   2905  CG  LYS A 177       0.713  -5.553  14.387  1.00 97.51           C  
ATOM   2906  HG2 LYS A 177       1.796  -5.431  14.355  1.00 97.51           H  
ATOM   2907  HG3 LYS A 177       0.245  -4.597  14.150  1.00 97.51           H  
ATOM   2908  CD  LYS A 177       0.280  -5.986  15.790  1.00 97.51           C  
ATOM   2909  HD2 LYS A 177      -0.801  -6.128  15.793  1.00 97.51           H  
ATOM   2910  HD3 LYS A 177       0.765  -6.928  16.045  1.00 97.51           H  
ATOM   2911  CE  LYS A 177       0.648  -4.914  16.818  1.00 97.51           C  
ATOM   2912  HE2 LYS A 177       1.732  -4.806  16.847  1.00 97.51           H  
ATOM   2913  HE3 LYS A 177       0.221  -3.966  16.489  1.00 97.51           H  
ATOM   2914  NZ  LYS A 177       0.117  -5.258  18.159  1.00 97.51           N  
ATOM   2915  HZ1 LYS A 177       0.480  -6.147  18.474  1.00 97.51           H  
ATOM   2916  HZ2 LYS A 177      -0.891  -5.321  18.122  1.00 97.51           H  
ATOM   2917  HZ3 LYS A 177       0.363  -4.547  18.833  1.00 97.51           H  
ATOM   2918  N   ARG A 178      -0.750  -7.671  10.469  1.00 96.79           N  
ATOM   2919  H   ARG A 178      -1.556  -7.170  10.814  1.00 96.79           H  
ATOM   2920  CA  ARG A 178      -0.952  -8.823   9.585  1.00 96.79           C  
ATOM   2921  HA  ARG A 178      -0.302  -9.629   9.926  1.00 96.79           H  
ATOM   2922  C   ARG A 178      -0.546  -8.551   8.140  1.00 96.79           C  
ATOM   2923  CB  ARG A 178      -2.405  -9.297   9.711  1.00 96.79           C  
ATOM   2924  HB2 ARG A 178      -2.633  -9.434  10.768  1.00 96.79           H  
ATOM   2925  HB3 ARG A 178      -3.072  -8.534   9.310  1.00 96.79           H  
ATOM   2926  O   ARG A 178       0.091  -9.403   7.529  1.00 96.79           O  
ATOM   2927  CG  ARG A 178      -2.635 -10.633   8.988  1.00 96.79           C  
ATOM   2928  HG2 ARG A 178      -2.525 -10.510   7.910  1.00 96.79           H  
ATOM   2929  HG3 ARG A 178      -1.885 -11.350   9.323  1.00 96.79           H  
ATOM   2930  CD  ARG A 178      -4.019 -11.213   9.295  1.00 96.79           C  
ATOM   2931  HD2 ARG A 178      -4.098 -12.192   8.822  1.00 96.79           H  
ATOM   2932  HD3 ARG A 178      -4.095 -11.372  10.370  1.00 96.79           H  
ATOM   2933  NE  ARG A 178      -5.121 -10.326   8.868  1.00 96.79           N  
ATOM   2934  HE  ARG A 178      -5.314  -9.544   9.477  1.00 96.79           H  
ATOM   2935  NH1 ARG A 178      -5.856 -11.540   7.053  1.00 96.79           N  
ATOM   2936 HH11 ARG A 178      -6.548 -11.719   6.339  1.00 96.79           H  
ATOM   2937 HH12 ARG A 178      -5.042 -12.136   7.103  1.00 96.79           H  
ATOM   2938  NH2 ARG A 178      -6.995  -9.740   7.724  1.00 96.79           N  
ATOM   2939 HH21 ARG A 178      -7.686  -9.938   7.015  1.00 96.79           H  
ATOM   2940 HH22 ARG A 178      -7.186  -9.034   8.421  1.00 96.79           H  
ATOM   2941  CZ  ARG A 178      -5.978 -10.541   7.885  1.00 96.79           C  
ATOM   2942  N   VAL A 179      -0.937  -7.407   7.566  1.00 96.65           N  
ATOM   2943  H   VAL A 179      -1.493  -6.771   8.119  1.00 96.65           H  
ATOM   2944  CA  VAL A 179      -0.819  -7.194   6.108  1.00 96.65           C  
ATOM   2945  HA  VAL A 179      -0.207  -7.998   5.699  1.00 96.65           H  
ATOM   2946  C   VAL A 179      -0.091  -5.920   5.675  1.00 96.65           C  
ATOM   2947  CB  VAL A 179      -2.179  -7.319   5.394  1.00 96.65           C  
ATOM   2948  HB  VAL A 179      -1.980  -7.244   4.325  1.00 96.65           H  
ATOM   2949  O   VAL A 179       0.468  -5.884   4.575  1.00 96.65           O  
ATOM   2950  CG1 VAL A 179      -2.855  -8.673   5.647  1.00 96.65           C  
ATOM   2951 HG11 VAL A 179      -3.239  -8.716   6.666  1.00 96.65           H  
ATOM   2952 HG12 VAL A 179      -3.685  -8.806   4.953  1.00 96.65           H  
ATOM   2953 HG13 VAL A 179      -2.140  -9.482   5.497  1.00 96.65           H  
ATOM   2954  CG2 VAL A 179      -3.184  -6.226   5.758  1.00 96.65           C  
ATOM   2955 HG21 VAL A 179      -2.761  -5.234   5.598  1.00 96.65           H  
ATOM   2956 HG22 VAL A 179      -4.068  -6.332   5.129  1.00 96.65           H  
ATOM   2957 HG23 VAL A 179      -3.508  -6.331   6.793  1.00 96.65           H  
ATOM   2958  N   ILE A 180      -0.049  -4.872   6.504  1.00 96.70           N  
ATOM   2959  H   ILE A 180      -0.455  -4.967   7.425  1.00 96.70           H  
ATOM   2960  CA  ILE A 180       0.625  -3.612   6.144  1.00 96.70           C  
ATOM   2961  HA  ILE A 180       0.510  -3.454   5.072  1.00 96.70           H  
ATOM   2962  C   ILE A 180       2.130  -3.729   6.414  1.00 96.70           C  
ATOM   2963  CB  ILE A 180      -0.023  -2.395   6.845  1.00 96.70           C  
ATOM   2964  HB  ILE A 180       0.085  -2.522   7.922  1.00 96.70           H  
ATOM   2965  O   ILE A 180       2.925  -3.521   5.493  1.00 96.70           O  
ATOM   2966  CG1 ILE A 180      -1.525  -2.313   6.480  1.00 96.70           C  
ATOM   2967 HG12 ILE A 180      -2.030  -3.215   6.827  1.00 96.70           H  
ATOM   2968 HG13 ILE A 180      -1.638  -2.261   5.397  1.00 96.70           H  
ATOM   2969  CG2 ILE A 180       0.686  -1.081   6.473  1.00 96.70           C  
ATOM   2970 HG21 ILE A 180       0.466  -0.818   5.439  1.00 96.70           H  
ATOM   2971 HG22 ILE A 180       1.763  -1.167   6.612  1.00 96.70           H  
ATOM   2972 HG23 ILE A 180       0.340  -0.280   7.128  1.00 96.70           H  
ATOM   2973  CD1 ILE A 180      -2.254  -1.121   7.106  1.00 96.70           C  
ATOM   2974 HD11 ILE A 180      -1.909  -0.188   6.660  1.00 96.70           H  
ATOM   2975 HD12 ILE A 180      -2.081  -1.090   8.182  1.00 96.70           H  
ATOM   2976 HD13 ILE A 180      -3.323  -1.228   6.925  1.00 96.70           H  
ATOM   2977  N   LEU A 181       2.503  -4.139   7.631  1.00 95.83           N  
ATOM   2978  H   LEU A 181       1.767  -4.365   8.285  1.00 95.83           H  
ATOM   2979  CA  LEU A 181       3.880  -4.239   8.137  1.00 95.83           C  
ATOM   2980  HA  LEU A 181       3.808  -4.565   9.175  1.00 95.83           H  
ATOM   2981  C   LEU A 181       4.599  -2.878   8.187  1.00 95.83           C  
ATOM   2982  CB  LEU A 181       4.675  -5.331   7.395  1.00 95.83           C  
ATOM   2983  HB2 LEU A 181       5.595  -5.501   7.955  1.00 95.83           H  
ATOM   2984  HB3 LEU A 181       4.958  -4.955   6.412  1.00 95.83           H  
ATOM   2985  O   LEU A 181       5.638  -2.652   7.557  1.00 95.83           O  
ATOM   2986  CG  LEU A 181       3.964  -6.681   7.201  1.00 95.83           C  
ATOM   2987  HG  LEU A 181       3.142  -6.563   6.496  1.00 95.83           H  
ATOM   2988  CD1 LEU A 181       4.964  -7.671   6.616  1.00 95.83           C  
ATOM   2989 HD11 LEU A 181       5.427  -7.261   5.718  1.00 95.83           H  
ATOM   2990 HD12 LEU A 181       5.744  -7.878   7.347  1.00 95.83           H  
ATOM   2991 HD13 LEU A 181       4.459  -8.609   6.387  1.00 95.83           H  
ATOM   2992  CD2 LEU A 181       3.429  -7.269   8.499  1.00 95.83           C  
ATOM   2993 HD21 LEU A 181       2.982  -8.246   8.313  1.00 95.83           H  
ATOM   2994 HD22 LEU A 181       2.656  -6.622   8.915  1.00 95.83           H  
ATOM   2995 HD23 LEU A 181       4.226  -7.380   9.234  1.00 95.83           H  
ATOM   2996  N   ALA A 182       4.000  -1.935   8.916  1.00 96.98           N  
ATOM   2997  H   ALA A 182       3.174  -2.204   9.430  1.00 96.98           H  
ATOM   2998  CA  ALA A 182       4.524  -0.588   9.130  1.00 96.98           C  
ATOM   2999  HA  ALA A 182       5.550  -0.545   8.766  1.00 96.98           H  
ATOM   3000  C   ALA A 182       4.593  -0.254  10.631  1.00 96.98           C  
ATOM   3001  CB  ALA A 182       3.695   0.408   8.305  1.00 96.98           C  
ATOM   3002  HB1 ALA A 182       3.713   0.123   7.253  1.00 96.98           H  
ATOM   3003  HB2 ALA A 182       2.663   0.402   8.657  1.00 96.98           H  
ATOM   3004  HB3 ALA A 182       4.107   1.410   8.416  1.00 96.98           H  
ATOM   3005  O   ALA A 182       3.958   0.696  11.082  1.00 96.98           O  
ATOM   3006  N   ASP A 183       5.361  -1.035  11.392  1.00 97.74           N  
ATOM   3007  H   ASP A 183       5.748  -1.873  10.981  1.00 97.74           H  
ATOM   3008  CA  ASP A 183       5.358  -1.015  12.866  1.00 97.74           C  
ATOM   3009  HA  ASP A 183       4.366  -1.308  13.210  1.00 97.74           H  
ATOM   3010  C   ASP A 183       5.638   0.369  13.460  1.00 97.74           C  
ATOM   3011  CB  ASP A 183       6.349  -2.058  13.404  1.00 97.74           C  
ATOM   3012  HB2 ASP A 183       6.307  -2.057  14.493  1.00 97.74           H  
ATOM   3013  HB3 ASP A 183       7.358  -1.780  13.099  1.00 97.74           H  
ATOM   3014  O   ASP A 183       4.850   0.851  14.263  1.00 97.74           O  
ATOM   3015  CG  ASP A 183       6.032  -3.469  12.899  1.00 97.74           C  
ATOM   3016  OD1 ASP A 183       4.839  -3.733  12.616  1.00 97.74           O  
ATOM   3017  OD2 ASP A 183       6.999  -4.220  12.660  1.00 97.74           O  
ATOM   3018  N   ALA A 184       6.656   1.083  12.968  1.00 97.75           N  
ATOM   3019  H   ALA A 184       7.318   0.610  12.370  1.00 97.75           H  
ATOM   3020  CA  ALA A 184       6.956   2.445  13.428  1.00 97.75           C  
ATOM   3021  HA  ALA A 184       7.163   2.413  14.497  1.00 97.75           H  
ATOM   3022  C   ALA A 184       5.790   3.434  13.208  1.00 97.75           C  
ATOM   3023  CB  ALA A 184       8.213   2.926  12.691  1.00 97.75           C  
ATOM   3024  HB1 ALA A 184       8.030   2.969  11.618  1.00 97.75           H  
ATOM   3025  HB2 ALA A 184       9.041   2.249  12.901  1.00 97.75           H  
ATOM   3026  HB3 ALA A 184       8.478   3.920  13.051  1.00 97.75           H  
ATOM   3027  O   ALA A 184       5.559   4.337  14.013  1.00 97.75           O  
ATOM   3028  N   ASN A 185       5.029   3.272  12.118  1.00 97.99           N  
ATOM   3029  H   ASN A 185       5.176   2.447  11.553  1.00 97.99           H  
ATOM   3030  CA  ASN A 185       3.837   4.085  11.883  1.00 97.99           C  
ATOM   3031  HA  ASN A 185       4.075   5.133  12.063  1.00 97.99           H  
ATOM   3032  C   ASN A 185       2.724   3.697  12.856  1.00 97.99           C  
ATOM   3033  CB  ASN A 185       3.325   3.926  10.444  1.00 97.99           C  
ATOM   3034  HB2 ASN A 185       3.192   2.872  10.199  1.00 97.99           H  
ATOM   3035  HB3 ASN A 185       2.338   4.387  10.402  1.00 97.99           H  
ATOM   3036  O   ASN A 185       2.061   4.580  13.393  1.00 97.99           O  
ATOM   3037  CG  ASN A 185       4.187   4.568   9.379  1.00 97.99           C  
ATOM   3038  ND2 ASN A 185       3.541   5.040   8.343  1.00 97.99           N  
ATOM   3039 HD21 ASN A 185       2.532   5.066   8.382  1.00 97.99           H  
ATOM   3040 HD22 ASN A 185       4.035   5.712   7.774  1.00 97.99           H  
ATOM   3041  OD1 ASN A 185       5.403   4.639   9.432  1.00 97.99           O  
ATOM   3042  N   LEU A 186       2.524   2.393  13.068  1.00 98.43           N  
ATOM   3043  H   LEU A 186       3.150   1.731  12.631  1.00 98.43           H  
ATOM   3044  CA  LEU A 186       1.510   1.873  13.976  1.00 98.43           C  
ATOM   3045  HA  LEU A 186       0.548   2.292  13.678  1.00 98.43           H  
ATOM   3046  C   LEU A 186       1.771   2.320  15.419  1.00 98.43           C  
ATOM   3047  CB  LEU A 186       1.446   0.343  13.838  1.00 98.43           C  
ATOM   3048  HB2 LEU A 186       1.181   0.093  12.811  1.00 98.43           H  
ATOM   3049  HB3 LEU A 186       2.431  -0.073  14.047  1.00 98.43           H  
ATOM   3050  O   LEU A 186       0.859   2.822  16.061  1.00 98.43           O  
ATOM   3051  CG  LEU A 186       0.436  -0.312  14.797  1.00 98.43           C  
ATOM   3052  HG  LEU A 186       0.710  -0.085  15.827  1.00 98.43           H  
ATOM   3053  CD1 LEU A 186      -0.996   0.165  14.551  1.00 98.43           C  
ATOM   3054 HD11 LEU A 186      -1.073   1.242  14.699  1.00 98.43           H  
ATOM   3055 HD12 LEU A 186      -1.321  -0.092  13.543  1.00 98.43           H  
ATOM   3056 HD13 LEU A 186      -1.656  -0.299  15.284  1.00 98.43           H  
ATOM   3057  CD2 LEU A 186       0.484  -1.829  14.629  1.00 98.43           C  
ATOM   3058 HD21 LEU A 186       1.480  -2.193  14.880  1.00 98.43           H  
ATOM   3059 HD22 LEU A 186      -0.246  -2.287  15.297  1.00 98.43           H  
ATOM   3060 HD23 LEU A 186       0.244  -2.107  13.603  1.00 98.43           H  
ATOM   3061  N   GLU A 187       3.006   2.220  15.907  1.00 98.21           N  
ATOM   3062  H   GLU A 187       3.711   1.764  15.346  1.00 98.21           H  
ATOM   3063  CA  GLU A 187       3.408   2.708  17.233  1.00 98.21           C  
ATOM   3064  HA  GLU A 187       2.881   2.157  18.012  1.00 98.21           H  
ATOM   3065  C   GLU A 187       3.079   4.194  17.411  1.00 98.21           C  
ATOM   3066  CB  GLU A 187       4.918   2.505  17.409  1.00 98.21           C  
ATOM   3067  HB2 GLU A 187       5.252   3.074  18.277  1.00 98.21           H  
ATOM   3068  HB3 GLU A 187       5.423   2.896  16.525  1.00 98.21           H  
ATOM   3069  O   GLU A 187       2.487   4.592  18.416  1.00 98.21           O  
ATOM   3070  CG  GLU A 187       5.300   1.033  17.621  1.00 98.21           C  
ATOM   3071  HG2 GLU A 187       4.909   0.712  18.587  1.00 98.21           H  
ATOM   3072  HG3 GLU A 187       4.826   0.420  16.855  1.00 98.21           H  
ATOM   3073  CD  GLU A 187       6.819   0.801  17.579  1.00 98.21           C  
ATOM   3074  OE1 GLU A 187       7.212  -0.382  17.670  1.00 98.21           O  
ATOM   3075  OE2 GLU A 187       7.577   1.788  17.425  1.00 98.21           O  
ATOM   3076  N   LYS A 188       3.384   5.014  16.396  1.00 98.13           N  
ATOM   3077  H   LYS A 188       3.891   4.622  15.615  1.00 98.13           H  
ATOM   3078  CA  LYS A 188       3.046   6.441  16.395  1.00 98.13           C  
ATOM   3079  HA  LYS A 188       3.441   6.878  17.312  1.00 98.13           H  
ATOM   3080  C   LYS A 188       1.534   6.675  16.425  1.00 98.13           C  
ATOM   3081  CB  LYS A 188       3.721   7.111  15.191  1.00 98.13           C  
ATOM   3082  HB2 LYS A 188       3.294   6.724  14.266  1.00 98.13           H  
ATOM   3083  HB3 LYS A 188       4.783   6.865  15.208  1.00 98.13           H  
ATOM   3084  O   LYS A 188       1.080   7.544  17.162  1.00 98.13           O  
ATOM   3085  CG  LYS A 188       3.566   8.637  15.224  1.00 98.13           C  
ATOM   3086  HG2 LYS A 188       2.511   8.899  15.138  1.00 98.13           H  
ATOM   3087  HG3 LYS A 188       3.947   9.017  16.172  1.00 98.13           H  
ATOM   3088  CD  LYS A 188       4.340   9.285  14.071  1.00 98.13           C  
ATOM   3089  HD2 LYS A 188       3.963   8.906  13.121  1.00 98.13           H  
ATOM   3090  HD3 LYS A 188       5.394   9.022  14.160  1.00 98.13           H  
ATOM   3091  CE  LYS A 188       4.183  10.807  14.138  1.00 98.13           C  
ATOM   3092  HE2 LYS A 188       4.623  11.146  15.077  1.00 98.13           H  
ATOM   3093  HE3 LYS A 188       3.122  11.054  14.160  1.00 98.13           H  
ATOM   3094  NZ  LYS A 188       4.843  11.476  12.990  1.00 98.13           N  
ATOM   3095  HZ1 LYS A 188       4.946  12.467  13.158  1.00 98.13           H  
ATOM   3096  HZ2 LYS A 188       4.281  11.404  12.154  1.00 98.13           H  
ATOM   3097  HZ3 LYS A 188       5.754  11.081  12.805  1.00 98.13           H  
ATOM   3098  N   ILE A 189       0.758   5.918  15.646  1.00 98.35           N  
ATOM   3099  H   ILE A 189       1.209   5.214  15.080  1.00 98.35           H  
ATOM   3100  CA  ILE A 189      -0.712   5.998  15.625  1.00 98.35           C  
ATOM   3101  HA  ILE A 189      -1.012   7.025  15.413  1.00 98.35           H  
ATOM   3102  C   ILE A 189      -1.287   5.649  17.002  1.00 98.35           C  
ATOM   3103  CB  ILE A 189      -1.282   5.087  14.511  1.00 98.35           C  
ATOM   3104  HB  ILE A 189      -0.797   4.113  14.584  1.00 98.35           H  
ATOM   3105  O   ILE A 189      -2.081   6.420  17.534  1.00 98.35           O  
ATOM   3106  CG1 ILE A 189      -0.986   5.683  13.114  1.00 98.35           C  
ATOM   3107 HG12 ILE A 189      -1.726   6.449  12.883  1.00 98.35           H  
ATOM   3108 HG13 ILE A 189      -0.010   6.167  13.111  1.00 98.35           H  
ATOM   3109  CG2 ILE A 189      -2.799   4.862  14.661  1.00 98.35           C  
ATOM   3110 HG21 ILE A 189      -3.027   4.348  15.595  1.00 98.35           H  
ATOM   3111 HG22 ILE A 189      -3.174   4.231  13.856  1.00 98.35           H  
ATOM   3112 HG23 ILE A 189      -3.329   5.815  14.645  1.00 98.35           H  
ATOM   3113  CD1 ILE A 189      -0.982   4.626  11.999  1.00 98.35           C  
ATOM   3114 HD11 ILE A 189      -0.845   5.112  11.033  1.00 98.35           H  
ATOM   3115 HD12 ILE A 189      -1.912   4.057  11.989  1.00 98.35           H  
ATOM   3116 HD13 ILE A 189      -0.161   3.925  12.153  1.00 98.35           H  
ATOM   3117  N   LEU A 190      -0.859   4.534  17.597  1.00 98.40           N  
ATOM   3118  H   LEU A 190      -0.189   3.955  17.110  1.00 98.40           H  
ATOM   3119  CA  LEU A 190      -1.344   4.081  18.904  1.00 98.40           C  
ATOM   3120  HA  LEU A 190      -2.432   4.021  18.882  1.00 98.40           H  
ATOM   3121  C   LEU A 190      -0.996   5.082  20.011  1.00 98.40           C  
ATOM   3122  CB  LEU A 190      -0.763   2.690  19.215  1.00 98.40           C  
ATOM   3123  HB2 LEU A 190       0.324   2.747  19.154  1.00 98.40           H  
ATOM   3124  HB3 LEU A 190      -1.024   2.432  20.241  1.00 98.40           H  
ATOM   3125  O   LEU A 190      -1.854   5.434  20.814  1.00 98.40           O  
ATOM   3126  CG  LEU A 190      -1.254   1.557  18.293  1.00 98.40           C  
ATOM   3127  HG  LEU A 190      -1.035   1.799  17.253  1.00 98.40           H  
ATOM   3128  CD1 LEU A 190      -0.530   0.256  18.643  1.00 98.40           C  
ATOM   3129 HD11 LEU A 190      -0.768  -0.036  19.666  1.00 98.40           H  
ATOM   3130 HD12 LEU A 190      -0.841  -0.529  17.954  1.00 98.40           H  
ATOM   3131 HD13 LEU A 190       0.546   0.402  18.547  1.00 98.40           H  
ATOM   3132  CD2 LEU A 190      -2.758   1.320  18.402  1.00 98.40           C  
ATOM   3133 HD21 LEU A 190      -3.299   2.196  18.044  1.00 98.40           H  
ATOM   3134 HD22 LEU A 190      -3.039   1.130  19.438  1.00 98.40           H  
ATOM   3135 HD23 LEU A 190      -3.052   0.471  17.786  1.00 98.40           H  
ATOM   3136  N   SER A 191       0.234   5.605  20.019  1.00 98.07           N  
ATOM   3137  H   SER A 191       0.911   5.261  19.353  1.00 98.07           H  
ATOM   3138  CA  SER A 191       0.639   6.644  20.972  1.00 98.07           C  
ATOM   3139  HA  SER A 191       0.476   6.267  21.982  1.00 98.07           H  
ATOM   3140  C   SER A 191      -0.191   7.923  20.822  1.00 98.07           C  
ATOM   3141  CB  SER A 191       2.129   6.947  20.800  1.00 98.07           C  
ATOM   3142  HB2 SER A 191       2.329   7.224  19.765  1.00 98.07           H  
ATOM   3143  HB3 SER A 191       2.706   6.053  21.039  1.00 98.07           H  
ATOM   3144  O   SER A 191      -0.613   8.499  21.822  1.00 98.07           O  
ATOM   3145  OG  SER A 191       2.528   8.006  21.649  1.00 98.07           O  
ATOM   3146  HG  SER A 191       2.172   7.843  22.526  1.00 98.07           H  
ATOM   3147  N   LEU A 192      -0.458   8.365  19.588  1.00 98.04           N  
ATOM   3148  H   LEU A 192      -0.098   7.850  18.797  1.00 98.04           H  
ATOM   3149  CA  LEU A 192      -1.270   9.559  19.343  1.00 98.04           C  
ATOM   3150  HA  LEU A 192      -0.887  10.369  19.963  1.00 98.04           H  
ATOM   3151  C   LEU A 192      -2.722   9.370  19.765  1.00 98.04           C  
ATOM   3152  CB  LEU A 192      -1.200   9.956  17.863  1.00 98.04           C  
ATOM   3153  HB2 LEU A 192      -2.005  10.657  17.644  1.00 98.04           H  
ATOM   3154  HB3 LEU A 192      -1.360   9.064  17.257  1.00 98.04           H  
ATOM   3155  O   LEU A 192      -3.273  10.285  20.368  1.00 98.04           O  
ATOM   3156  CG  LEU A 192       0.130  10.614  17.478  1.00 98.04           C  
ATOM   3157  HG  LEU A 192       0.964  10.012  17.838  1.00 98.04           H  
ATOM   3158  CD1 LEU A 192       0.221  10.709  15.956  1.00 98.04           C  
ATOM   3159 HD11 LEU A 192       0.135   9.703  15.544  1.00 98.04           H  
ATOM   3160 HD12 LEU A 192       1.182  11.138  15.673  1.00 98.04           H  
ATOM   3161 HD13 LEU A 192      -0.592  11.326  15.574  1.00 98.04           H  
ATOM   3162  CD2 LEU A 192       0.270  12.021  18.062  1.00 98.04           C  
ATOM   3163 HD21 LEU A 192      -0.483  12.685  17.637  1.00 98.04           H  
ATOM   3164 HD22 LEU A 192       1.269  12.404  17.855  1.00 98.04           H  
ATOM   3165 HD23 LEU A 192       0.146  12.005  19.145  1.00 98.04           H  
ATOM   3166  N   TYR A 193      -3.309   8.207  19.481  1.00 98.01           N  
ATOM   3167  H   TYR A 193      -2.781   7.499  18.989  1.00 98.01           H  
ATOM   3168  CA  TYR A 193      -4.665   7.881  19.907  1.00 98.01           C  
ATOM   3169  HA  TYR A 193      -5.348   8.647  19.538  1.00 98.01           H  
ATOM   3170  C   TYR A 193      -4.782   7.889  21.435  1.00 98.01           C  
ATOM   3171  CB  TYR A 193      -5.083   6.535  19.305  1.00 98.01           C  
ATOM   3172  HB2 TYR A 193      -4.356   5.773  19.586  1.00 98.01           H  
ATOM   3173  HB3 TYR A 193      -5.080   6.612  18.218  1.00 98.01           H  
ATOM   3174  O   TYR A 193      -5.613   8.616  21.964  1.00 98.01           O  
ATOM   3175  CG  TYR A 193      -6.457   6.098  19.762  1.00 98.01           C  
ATOM   3176  CD1 TYR A 193      -6.581   5.171  20.816  1.00 98.01           C  
ATOM   3177  HD1 TYR A 193      -5.703   4.758  21.291  1.00 98.01           H  
ATOM   3178  CD2 TYR A 193      -7.610   6.678  19.194  1.00 98.01           C  
ATOM   3179  HD2 TYR A 193      -7.520   7.415  18.409  1.00 98.01           H  
ATOM   3180  CE1 TYR A 193      -7.852   4.827  21.309  1.00 98.01           C  
ATOM   3181  HE1 TYR A 193      -7.943   4.158  22.152  1.00 98.01           H  
ATOM   3182  CE2 TYR A 193      -8.885   6.319  19.674  1.00 98.01           C  
ATOM   3183  HE2 TYR A 193      -9.780   6.769  19.269  1.00 98.01           H  
ATOM   3184  OH  TYR A 193     -10.232   5.089  21.232  1.00 98.01           O  
ATOM   3185  HH  TYR A 193     -10.162   4.665  22.090  1.00 98.01           H  
ATOM   3186  CZ  TYR A 193      -9.007   5.399  20.737  1.00 98.01           C  
ATOM   3187  N   ASN A 194      -3.887   7.191  22.144  1.00 96.99           N  
ATOM   3188  H   ASN A 194      -3.244   6.587  21.653  1.00 96.99           H  
ATOM   3189  CA  ASN A 194      -3.909   7.132  23.611  1.00 96.99           C  
ATOM   3190  HA  ASN A 194      -4.869   6.734  23.939  1.00 96.99           H  
ATOM   3191  C   ASN A 194      -3.753   8.519  24.263  1.00 96.99           C  
ATOM   3192  CB  ASN A 194      -2.788   6.193  24.089  1.00 96.99           C  
ATOM   3193  HB2 ASN A 194      -1.834   6.536  23.689  1.00 96.99           H  
ATOM   3194  HB3 ASN A 194      -2.741   6.243  25.177  1.00 96.99           H  
ATOM   3195  O   ASN A 194      -4.371   8.797  25.282  1.00 96.99           O  
ATOM   3196  CG  ASN A 194      -2.985   4.733  23.715  1.00 96.99           C  
ATOM   3197  ND2 ASN A 194      -1.987   3.911  23.941  1.00 96.99           N  
ATOM   3198 HD21 ASN A 194      -1.162   4.241  24.421  1.00 96.99           H  
ATOM   3199 HD22 ASN A 194      -2.187   2.942  23.741  1.00 96.99           H  
ATOM   3200  OD1 ASN A 194      -4.003   4.287  23.220  1.00 96.99           O  
ATOM   3201  N   ASN A 195      -2.962   9.418  23.666  1.00 96.87           N  
ATOM   3202  H   ASN A 195      -2.450   9.129  22.845  1.00 96.87           H  
ATOM   3203  CA  ASN A 195      -2.793  10.790  24.165  1.00 96.87           C  
ATOM   3204  HA  ASN A 195      -2.684  10.760  25.250  1.00 96.87           H  
ATOM   3205  C   ASN A 195      -3.996  11.713  23.884  1.00 96.87           C  
ATOM   3206  CB  ASN A 195      -1.511  11.378  23.552  1.00 96.87           C  
ATOM   3207  HB2 ASN A 195      -1.471  12.445  23.768  1.00 96.87           H  
ATOM   3208  HB3 ASN A 195      -1.543  11.250  22.470  1.00 96.87           H  
ATOM   3209  O   ASN A 195      -4.013  12.849  24.353  1.00 96.87           O  
ATOM   3210  CG  ASN A 195      -0.233  10.770  24.100  1.00 96.87           C  
ATOM   3211  ND2 ASN A 195       0.837  10.823  23.343  1.00 96.87           N  
ATOM   3212 HD21 ASN A 195       1.659  10.386  23.736  1.00 96.87           H  
ATOM   3213 HD22 ASN A 195       0.749  11.097  22.375  1.00 96.87           H  
ATOM   3214  OD1 ASN A 195      -0.139  10.275  25.207  1.00 96.87           O  
ATOM   3215  N   HIS A 196      -4.963  11.265  23.080  1.00 96.05           N  
ATOM   3216  H   HIS A 196      -4.905  10.315  22.741  1.00 96.05           H  
ATOM   3217  CA  HIS A 196      -6.124  12.045  22.651  1.00 96.05           C  
ATOM   3218  HA  HIS A 196      -6.169  12.969  23.228  1.00 96.05           H  
ATOM   3219  C   HIS A 196      -7.454  11.325  22.921  1.00 96.05           C  
ATOM   3220  CB  HIS A 196      -5.971  12.416  21.165  1.00 96.05           C  
ATOM   3221  HB2 HIS A 196      -5.798  11.508  20.588  1.00 96.05           H  
ATOM   3222  HB3 HIS A 196      -6.899  12.860  20.806  1.00 96.05           H  
ATOM   3223  O   HIS A 196      -8.484  11.798  22.453  1.00 96.05           O  
ATOM   3224  CG  HIS A 196      -4.861  13.397  20.892  1.00 96.05           C  
ATOM   3225  CD2 HIS A 196      -4.985  14.743  20.716  1.00 96.05           C  
ATOM   3226  HD2 HIS A 196      -5.921  15.282  20.731  1.00 96.05           H  
ATOM   3227  ND1 HIS A 196      -3.538  13.096  20.716  1.00 96.05           N  
ATOM   3228  HD1 HIS A 196      -3.178  12.152  20.718  1.00 96.05           H  
ATOM   3229  CE1 HIS A 196      -2.877  14.240  20.462  1.00 96.05           C  
ATOM   3230  HE1 HIS A 196      -1.820  14.315  20.256  1.00 96.05           H  
ATOM   3231  NE2 HIS A 196      -3.724  15.282  20.450  1.00 96.05           N  
ATOM   3232  N   GLU A 197      -7.457  10.214  23.664  1.00 91.00           N  
ATOM   3233  H   GLU A 197      -6.581   9.861  24.022  1.00 91.00           H  
ATOM   3234  CA  GLU A 197      -8.645   9.373  23.881  1.00 91.00           C  
ATOM   3235  HA  GLU A 197      -9.013   9.040  22.911  1.00 91.00           H  
ATOM   3236  C   GLU A 197      -9.801  10.138  24.554  1.00 91.00           C  
ATOM   3237  CB  GLU A 197      -8.221   8.122  24.674  1.00 91.00           C  
ATOM   3238  HB2 GLU A 197      -7.373   7.668  24.162  1.00 91.00           H  
ATOM   3239  HB3 GLU A 197      -7.903   8.419  25.674  1.00 91.00           H  
ATOM   3240  O   GLU A 197     -10.963   9.882  24.254  1.00 91.00           O  
ATOM   3241  CG  GLU A 197      -9.342   7.072  24.780  1.00 91.00           C  
ATOM   3242  HG2 GLU A 197      -9.739   6.896  23.781  1.00 91.00           H  
ATOM   3243  HG3 GLU A 197     -10.148   7.472  25.396  1.00 91.00           H  
ATOM   3244  CD  GLU A 197      -8.890   5.722  25.372  1.00 91.00           C  
ATOM   3245  OE1 GLU A 197      -9.664   4.742  25.224  1.00 91.00           O  
ATOM   3246  OE2 GLU A 197      -7.764   5.626  25.910  1.00 91.00           O  
ATOM   3247  N   ASP A 198      -9.493  11.156  25.365  1.00 91.91           N  
ATOM   3248  H   ASP A 198      -8.523  11.253  25.631  1.00 91.91           H  
ATOM   3249  CA  ASP A 198     -10.477  11.997  26.067  1.00 91.91           C  
ATOM   3250  HA  ASP A 198     -11.337  11.374  26.316  1.00 91.91           H  
ATOM   3251  C   ASP A 198     -11.014  13.182  25.233  1.00 91.91           C  
ATOM   3252  CB  ASP A 198      -9.866  12.490  27.386  1.00 91.91           C  
ATOM   3253  HB2 ASP A 198     -10.591  13.116  27.906  1.00 91.91           H  
ATOM   3254  HB3 ASP A 198      -8.993  13.103  27.162  1.00 91.91           H  
ATOM   3255  O   ASP A 198     -11.667  14.091  25.757  1.00 91.91           O  
ATOM   3256  CG  ASP A 198      -9.475  11.352  28.328  1.00 91.91           C  
ATOM   3257  OD1 ASP A 198     -10.321  10.458  28.544  1.00 91.91           O  
ATOM   3258  OD2 ASP A 198      -8.341  11.425  28.854  1.00 91.91           O  
ATOM   3259  N   LYS A 199     -10.712  13.237  23.930  1.00 93.76           N  
ATOM   3260  H   LYS A 199     -10.199  12.457  23.544  1.00 93.76           H  
ATOM   3261  CA  LYS A 199     -11.189  14.303  23.035  1.00 93.76           C  
ATOM   3262  HA  LYS A 199     -11.059  15.252  23.557  1.00 93.76           H  
ATOM   3263  C   LYS A 199     -12.692  14.210  22.749  1.00 93.76           C  
ATOM   3264  CB  LYS A 199     -10.362  14.306  21.739  1.00 93.76           C  
ATOM   3265  HB2 LYS A 199     -10.884  14.872  20.967  1.00 93.76           H  
ATOM   3266  HB3 LYS A 199     -10.273  13.284  21.372  1.00 93.76           H  
ATOM   3267  O   LYS A 199     -13.350  13.198  22.970  1.00 93.76           O  
ATOM   3268  CG  LYS A 199      -8.957  14.905  21.902  1.00 93.76           C  
ATOM   3269  HG2 LYS A 199      -8.435  14.762  20.955  1.00 93.76           H  
ATOM   3270  HG3 LYS A 199      -8.405  14.387  22.687  1.00 93.76           H  
ATOM   3271  CD  LYS A 199      -9.017  16.401  22.229  1.00 93.76           C  
ATOM   3272  HD2 LYS A 199      -9.192  16.539  23.296  1.00 93.76           H  
ATOM   3273  HD3 LYS A 199      -9.855  16.840  21.686  1.00 93.76           H  
ATOM   3274  CE  LYS A 199      -7.717  17.096  21.828  1.00 93.76           C  
ATOM   3275  HE2 LYS A 199      -7.100  17.272  22.709  1.00 93.76           H  
ATOM   3276  HE3 LYS A 199      -7.183  16.434  21.146  1.00 93.76           H  
ATOM   3277  NZ  LYS A 199      -8.008  18.339  21.085  1.00 93.76           N  
ATOM   3278  HZ1 LYS A 199      -8.497  18.093  20.237  1.00 93.76           H  
ATOM   3279  HZ2 LYS A 199      -7.164  18.814  20.799  1.00 93.76           H  
ATOM   3280  HZ3 LYS A 199      -8.631  18.944  21.601  1.00 93.76           H  
ATOM   3281  N   ASP A 200     -13.242  15.301  22.209  1.00 95.41           N  
ATOM   3282  H   ASP A 200     -12.634  16.079  21.997  1.00 95.41           H  
ATOM   3283  CA  ASP A 200     -14.637  15.360  21.757  1.00 95.41           C  
ATOM   3284  HA  ASP A 200     -15.284  15.229  22.624  1.00 95.41           H  
ATOM   3285  C   ASP A 200     -14.936  14.238  20.746  1.00 95.41           C  
ATOM   3286  CB  ASP A 200     -14.910  16.745  21.147  1.00 95.41           C  
ATOM   3287  HB2 ASP A 200     -14.223  16.903  20.315  1.00 95.41           H  
ATOM   3288  HB3 ASP A 200     -14.697  17.506  21.897  1.00 95.41           H  
ATOM   3289  O   ASP A 200     -14.147  13.980  19.836  1.00 95.41           O  
ATOM   3290  CG  ASP A 200     -16.344  16.946  20.639  1.00 95.41           C  
ATOM   3291  OD1 ASP A 200     -17.236  17.310  21.433  1.00 95.41           O  
ATOM   3292  OD2 ASP A 200     -16.580  16.938  19.409  1.00 95.41           O  
ATOM   3293  N   ILE A 201     -16.110  13.610  20.872  1.00 96.70           N  
ATOM   3294  H   ILE A 201     -16.682  13.864  21.664  1.00 96.70           H  
ATOM   3295  CA  ILE A 201     -16.552  12.465  20.051  1.00 96.70           C  
ATOM   3296  HA  ILE A 201     -15.959  11.587  20.307  1.00 96.70           H  
ATOM   3297  C   ILE A 201     -16.372  12.726  18.556  1.00 96.70           C  
ATOM   3298  CB  ILE A 201     -18.044  12.185  20.345  1.00 96.70           C  
ATOM   3299  HB  ILE A 201     -18.581  13.129  20.245  1.00 96.70           H  
ATOM   3300  O   ILE A 201     -15.911  11.857  17.814  1.00 96.70           O  
ATOM   3301  CG1 ILE A 201     -18.217  11.684  21.793  1.00 96.70           C  
ATOM   3302 HG12 ILE A 201     -17.721  12.373  22.477  1.00 96.70           H  
ATOM   3303 HG13 ILE A 201     -17.756  10.703  21.908  1.00 96.70           H  
ATOM   3304  CG2 ILE A 201     -18.690  11.195  19.359  1.00 96.70           C  
ATOM   3305 HG21 ILE A 201     -18.223  10.214  19.443  1.00 96.70           H  
ATOM   3306 HG22 ILE A 201     -18.620  11.552  18.331  1.00 96.70           H  
ATOM   3307 HG23 ILE A 201     -19.753  11.113  19.586  1.00 96.70           H  
ATOM   3308  CD1 ILE A 201     -19.687  11.613  22.214  1.00 96.70           C  
ATOM   3309 HD11 ILE A 201     -19.743  11.625  23.303  1.00 96.70           H  
ATOM   3310 HD12 ILE A 201     -20.152  10.701  21.839  1.00 96.70           H  
ATOM   3311 HD13 ILE A 201     -20.230  12.482  21.843  1.00 96.70           H  
ATOM   3312  N   ARG A 202     -16.734  13.932  18.106  1.00 96.72           N  
ATOM   3313  H   ARG A 202     -17.001  14.637  18.778  1.00 96.72           H  
ATOM   3314  CA  ARG A 202     -16.635  14.295  16.696  1.00 96.72           C  
ATOM   3315  HA  ARG A 202     -17.083  13.500  16.099  1.00 96.72           H  
ATOM   3316  C   ARG A 202     -15.177  14.390  16.253  1.00 96.72           C  
ATOM   3317  CB  ARG A 202     -17.413  15.592  16.464  1.00 96.72           C  
ATOM   3318  HB2 ARG A 202     -16.961  16.395  17.046  1.00 96.72           H  
ATOM   3319  HB3 ARG A 202     -18.447  15.454  16.778  1.00 96.72           H  
ATOM   3320  O   ARG A 202     -14.848  13.899  15.178  1.00 96.72           O  
ATOM   3321  CG  ARG A 202     -17.376  15.985  14.992  1.00 96.72           C  
ATOM   3322  HG2 ARG A 202     -16.341  16.143  14.688  1.00 96.72           H  
ATOM   3323  HG3 ARG A 202     -17.803  15.187  14.385  1.00 96.72           H  
ATOM   3324  CD  ARG A 202     -18.146  17.280  14.760  1.00 96.72           C  
ATOM   3325  HD2 ARG A 202     -19.215  17.084  14.829  1.00 96.72           H  
ATOM   3326  HD3 ARG A 202     -17.848  18.007  15.516  1.00 96.72           H  
ATOM   3327  NE  ARG A 202     -17.796  17.780  13.434  1.00 96.72           N  
ATOM   3328  HE  ARG A 202     -17.185  17.185  12.892  1.00 96.72           H  
ATOM   3329  NH1 ARG A 202     -18.581  19.934  13.560  1.00 96.72           N  
ATOM   3330 HH11 ARG A 202     -19.032  19.702  14.434  1.00 96.72           H  
ATOM   3331 HH12 ARG A 202     -18.586  20.872  13.185  1.00 96.72           H  
ATOM   3332  NH2 ARG A 202     -17.287  19.238  11.844  1.00 96.72           N  
ATOM   3333 HH21 ARG A 202     -16.656  18.502  11.560  1.00 96.72           H  
ATOM   3334 HH22 ARG A 202     -17.175  20.171  11.475  1.00 96.72           H  
ATOM   3335  CZ  ARG A 202     -17.906  18.991  12.956  1.00 96.72           C  
ATOM   3336  N   GLU A 203     -14.314  14.984  17.077  1.00 96.70           N  
ATOM   3337  H   GLU A 203     -14.644  15.251  17.993  1.00 96.70           H  
ATOM   3338  CA  GLU A 203     -12.878  15.106  16.798  1.00 96.70           C  
ATOM   3339  HA  GLU A 203     -12.754  15.583  15.826  1.00 96.70           H  
ATOM   3340  C   GLU A 203     -12.209  13.724  16.717  1.00 96.70           C  
ATOM   3341  CB  GLU A 203     -12.218  16.007  17.867  1.00 96.70           C  
ATOM   3342  HB2 GLU A 203     -12.270  15.514  18.838  1.00 96.70           H  
ATOM   3343  HB3 GLU A 203     -12.783  16.938  17.925  1.00 96.70           H  
ATOM   3344  O   GLU A 203     -11.437  13.470  15.791  1.00 96.70           O  
ATOM   3345  CG  GLU A 203     -10.745  16.349  17.564  1.00 96.70           C  
ATOM   3346  HG2 GLU A 203     -10.175  15.421  17.517  1.00 96.70           H  
ATOM   3347  HG3 GLU A 203     -10.694  16.822  16.584  1.00 96.70           H  
ATOM   3348  CD  GLU A 203     -10.082  17.278  18.607  1.00 96.70           C  
ATOM   3349  OE1 GLU A 203      -8.846  17.487  18.548  1.00 96.70           O  
ATOM   3350  OE2 GLU A 203     -10.751  17.798  19.526  1.00 96.70           O  
ATOM   3351  N   LEU A 204     -12.543  12.802  17.626  1.00 97.70           N  
ATOM   3352  H   LEU A 204     -13.159  13.075  18.379  1.00 97.70           H  
ATOM   3353  CA  LEU A 204     -12.068  11.413  17.578  1.00 97.70           C  
ATOM   3354  HA  LEU A 204     -10.978  11.403  17.589  1.00 97.70           H  
ATOM   3355  C   LEU A 204     -12.504  10.703  16.291  1.00 97.70           C  
ATOM   3356  CB  LEU A 204     -12.605  10.646  18.799  1.00 97.70           C  
ATOM   3357  HB2 LEU A 204     -12.502   9.576  18.620  1.00 97.70           H  
ATOM   3358  HB3 LEU A 204     -13.670  10.855  18.905  1.00 97.70           H  
ATOM   3359  O   LEU A 204     -11.674  10.122  15.587  1.00 97.70           O  
ATOM   3360  CG  LEU A 204     -11.896  10.981  20.117  1.00 97.70           C  
ATOM   3361  HG  LEU A 204     -11.932  12.057  20.288  1.00 97.70           H  
ATOM   3362  CD1 LEU A 204     -12.625  10.284  21.259  1.00 97.70           C  
ATOM   3363 HD11 LEU A 204     -13.674  10.582  21.272  1.00 97.70           H  
ATOM   3364 HD12 LEU A 204     -12.185  10.596  22.207  1.00 97.70           H  
ATOM   3365 HD13 LEU A 204     -12.545   9.201  21.167  1.00 97.70           H  
ATOM   3366  CD2 LEU A 204     -10.441  10.510  20.092  1.00 97.70           C  
ATOM   3367 HD21 LEU A 204      -9.835  11.191  19.495  1.00 97.70           H  
ATOM   3368 HD22 LEU A 204     -10.055  10.506  21.111  1.00 97.70           H  
ATOM   3369 HD23 LEU A 204     -10.374   9.493  19.706  1.00 97.70           H  
ATOM   3370  N   ALA A 205     -13.792  10.790  15.951  1.00 97.86           N  
ATOM   3371  H   ALA A 205     -14.421  11.269  16.579  1.00 97.86           H  
ATOM   3372  CA  ALA A 205     -14.344  10.146  14.766  1.00 97.86           C  
ATOM   3373  HA  ALA A 205     -14.120   9.080  14.816  1.00 97.86           H  
ATOM   3374  C   ALA A 205     -13.724  10.680  13.467  1.00 97.86           C  
ATOM   3375  CB  ALA A 205     -15.863  10.326  14.782  1.00 97.86           C  
ATOM   3376  HB1 ALA A 205     -16.264   9.946  15.722  1.00 97.86           H  
ATOM   3377  HB2 ALA A 205     -16.308   9.775  13.954  1.00 97.86           H  
ATOM   3378  HB3 ALA A 205     -16.112  11.384  14.698  1.00 97.86           H  
ATOM   3379  O   ALA A 205     -13.316   9.890  12.617  1.00 97.86           O  
ATOM   3380  N   GLU A 206     -13.593  12.003  13.318  1.00 96.83           N  
ATOM   3381  H   GLU A 206     -13.935  12.607  14.052  1.00 96.83           H  
ATOM   3382  CA  GLU A 206     -12.962  12.626  12.146  1.00 96.83           C  
ATOM   3383  HA  GLU A 206     -13.492  12.313  11.246  1.00 96.83           H  
ATOM   3384  C   GLU A 206     -11.499  12.168  11.981  1.00 96.83           C  
ATOM   3385  CB  GLU A 206     -13.051  14.164  12.256  1.00 96.83           C  
ATOM   3386  HB2 GLU A 206     -12.723  14.466  13.251  1.00 96.83           H  
ATOM   3387  HB3 GLU A 206     -12.368  14.602  11.527  1.00 96.83           H  
ATOM   3388  O   GLU A 206     -11.048  11.886  10.867  1.00 96.83           O  
ATOM   3389  CG  GLU A 206     -14.465  14.727  11.976  1.00 96.83           C  
ATOM   3390  HG2 GLU A 206     -15.188  14.231  12.624  1.00 96.83           H  
ATOM   3391  HG3 GLU A 206     -14.730  14.474  10.950  1.00 96.83           H  
ATOM   3392  CD  GLU A 206     -14.594  16.259  12.158  1.00 96.83           C  
ATOM   3393  OE1 GLU A 206     -15.697  16.816  11.891  1.00 96.83           O  
ATOM   3394  OE2 GLU A 206     -13.609  16.915  12.558  1.00 96.83           O  
ATOM   3395  N   ASN A 207     -10.758  12.017  13.084  1.00 97.77           N  
ATOM   3396  H   ASN A 207     -11.172  12.238  13.979  1.00 97.77           H  
ATOM   3397  CA  ASN A 207      -9.381  11.529  13.042  1.00 97.77           C  
ATOM   3398  HA  ASN A 207      -8.861  12.051  12.238  1.00 97.77           H  
ATOM   3399  C   ASN A 207      -9.282  10.040  12.684  1.00 97.77           C  
ATOM   3400  CB  ASN A 207      -8.670  11.875  14.356  1.00 97.77           C  
ATOM   3401  HB2 ASN A 207      -7.783  11.253  14.473  1.00 97.77           H  
ATOM   3402  HB3 ASN A 207      -9.323  11.696  15.211  1.00 97.77           H  
ATOM   3403  O   ASN A 207      -8.407   9.670  11.899  1.00 97.77           O  
ATOM   3404  CG  ASN A 207      -8.207  13.315  14.329  1.00 97.77           C  
ATOM   3405  ND2 ASN A 207      -8.854  14.206  15.035  1.00 97.77           N  
ATOM   3406 HD21 ASN A 207      -9.698  13.932  15.519  1.00 97.77           H  
ATOM   3407 HD22 ASN A 207      -8.561  15.171  14.992  1.00 97.77           H  
ATOM   3408  OD1 ASN A 207      -7.285  13.660  13.605  1.00 97.77           O  
ATOM   3409  N   ILE A 208     -10.182   9.188  13.181  1.00 97.78           N  
ATOM   3410  H   ILE A 208     -10.859   9.533  13.846  1.00 97.78           H  
ATOM   3411  CA  ILE A 208     -10.226   7.769  12.789  1.00 97.78           C  
ATOM   3412  HA  ILE A 208      -9.221   7.357  12.875  1.00 97.78           H  
ATOM   3413  C   ILE A 208     -10.635   7.613  11.319  1.00 97.78           C  
ATOM   3414  CB  ILE A 208     -11.137   6.966  13.738  1.00 97.78           C  
ATOM   3415  HB  ILE A 208     -12.091   7.484  13.829  1.00 97.78           H  
ATOM   3416  O   ILE A 208     -10.057   6.794  10.607  1.00 97.78           O  
ATOM   3417  CG1 ILE A 208     -10.456   6.896  15.124  1.00 97.78           C  
ATOM   3418 HG12 ILE A 208      -9.543   6.304  15.061  1.00 97.78           H  
ATOM   3419 HG13 ILE A 208     -10.182   7.900  15.450  1.00 97.78           H  
ATOM   3420  CG2 ILE A 208     -11.403   5.544  13.204  1.00 97.78           C  
ATOM   3421 HG21 ILE A 208     -11.942   5.578  12.257  1.00 97.78           H  
ATOM   3422 HG22 ILE A 208     -10.462   5.012  13.062  1.00 97.78           H  
ATOM   3423 HG23 ILE A 208     -12.023   4.985  13.905  1.00 97.78           H  
ATOM   3424  CD1 ILE A 208     -11.361   6.310  16.200  1.00 97.78           C  
ATOM   3425 HD11 ILE A 208     -11.509   5.241  16.052  1.00 97.78           H  
ATOM   3426 HD12 ILE A 208     -12.309   6.847  16.149  1.00 97.78           H  
ATOM   3427 HD13 ILE A 208     -10.912   6.466  17.181  1.00 97.78           H  
ATOM   3428  N   VAL A 209     -11.557   8.438  10.815  1.00 96.92           N  
ATOM   3429  H   VAL A 209     -12.037   9.071  11.439  1.00 96.92           H  
ATOM   3430  CA  VAL A 209     -11.890   8.450   9.382  1.00 96.92           C  
ATOM   3431  HA  VAL A 209     -12.196   7.444   9.097  1.00 96.92           H  
ATOM   3432  C   VAL A 209     -10.653   8.787   8.541  1.00 96.92           C  
ATOM   3433  CB  VAL A 209     -13.070   9.396   9.096  1.00 96.92           C  
ATOM   3434  HB  VAL A 209     -12.886  10.363   9.564  1.00 96.92           H  
ATOM   3435  O   VAL A 209     -10.354   8.082   7.576  1.00 96.92           O  
ATOM   3436  CG1 VAL A 209     -13.288   9.618   7.593  1.00 96.92           C  
ATOM   3437 HG11 VAL A 209     -12.453  10.175   7.169  1.00 96.92           H  
ATOM   3438 HG12 VAL A 209     -13.384   8.660   7.082  1.00 96.92           H  
ATOM   3439 HG13 VAL A 209     -14.195  10.201   7.435  1.00 96.92           H  
ATOM   3440  CG2 VAL A 209     -14.372   8.809   9.660  1.00 96.92           C  
ATOM   3441 HG21 VAL A 209     -14.634   7.895   9.127  1.00 96.92           H  
ATOM   3442 HG22 VAL A 209     -14.262   8.572  10.718  1.00 96.92           H  
ATOM   3443 HG23 VAL A 209     -15.181   9.532   9.553  1.00 96.92           H  
ATOM   3444  N   ASN A 210      -9.869   9.797   8.937  1.00 96.86           N  
ATOM   3445  H   ASN A 210     -10.175  10.364   9.714  1.00 96.86           H  
ATOM   3446  CA  ASN A 210      -8.608  10.126   8.263  1.00 96.86           C  
ATOM   3447  HA  ASN A 210      -8.811  10.279   7.203  1.00 96.86           H  
ATOM   3448  C   ASN A 210      -7.571   8.990   8.354  1.00 96.86           C  
ATOM   3449  CB  ASN A 210      -8.051  11.433   8.853  1.00 96.86           C  
ATOM   3450  HB2 ASN A 210      -7.031  11.584   8.499  1.00 96.86           H  
ATOM   3451  HB3 ASN A 210      -8.020  11.361   9.940  1.00 96.86           H  
ATOM   3452  O   ASN A 210      -6.811   8.765   7.402  1.00 96.86           O  
ATOM   3453  CG  ASN A 210      -8.853  12.656   8.450  1.00 96.86           C  
ATOM   3454  ND2 ASN A 210      -8.817  13.700   9.243  1.00 96.86           N  
ATOM   3455 HD21 ASN A 210      -8.400  13.613  10.159  1.00 96.86           H  
ATOM   3456 HD22 ASN A 210      -9.481  14.430   9.026  1.00 96.86           H  
ATOM   3457  OD1 ASN A 210      -9.476  12.716   7.404  1.00 96.86           O  
ATOM   3458  N   LEU A 211      -7.560   8.244   9.465  1.00 97.72           N  
ATOM   3459  H   LEU A 211      -8.197   8.497  10.207  1.00 97.72           H  
ATOM   3460  CA  LEU A 211      -6.676   7.100   9.693  1.00 97.72           C  
ATOM   3461  HA  LEU A 211      -5.654   7.449   9.545  1.00 97.72           H  
ATOM   3462  C   LEU A 211      -6.898   5.960   8.690  1.00 97.72           C  
ATOM   3463  CB  LEU A 211      -6.817   6.631  11.155  1.00 97.72           C  
ATOM   3464  HB2 LEU A 211      -6.574   7.469  11.809  1.00 97.72           H  
ATOM   3465  HB3 LEU A 211      -7.853   6.351  11.340  1.00 97.72           H  
ATOM   3466  O   LEU A 211      -5.943   5.242   8.399  1.00 97.72           O  
ATOM   3467  CG  LEU A 211      -5.964   5.420  11.562  1.00 97.72           C  
ATOM   3468  HG  LEU A 211      -6.247   4.556  10.960  1.00 97.72           H  
ATOM   3469  CD1 LEU A 211      -4.471   5.675  11.382  1.00 97.72           C  
ATOM   3470 HD11 LEU A 211      -4.249   5.866  10.332  1.00 97.72           H  
ATOM   3471 HD12 LEU A 211      -3.935   4.777  11.689  1.00 97.72           H  
ATOM   3472 HD13 LEU A 211      -4.162   6.522  11.994  1.00 97.72           H  
ATOM   3473  CD2 LEU A 211      -6.216   5.079  13.030  1.00 97.72           C  
ATOM   3474 HD21 LEU A 211      -5.679   4.171  13.305  1.00 97.72           H  
ATOM   3475 HD22 LEU A 211      -7.281   4.916  13.195  1.00 97.72           H  
ATOM   3476 HD23 LEU A 211      -5.885   5.897  13.670  1.00 97.72           H  
ATOM   3477  N   PHE A 212      -8.069   5.824   8.055  1.00 97.26           N  
ATOM   3478  H   PHE A 212      -8.852   6.398   8.334  1.00 97.26           H  
ATOM   3479  CA  PHE A 212      -8.257   4.826   6.987  1.00 97.26           C  
ATOM   3480  HA  PHE A 212      -7.959   3.858   7.390  1.00 97.26           H  
ATOM   3481  C   PHE A 212      -7.355   5.049   5.762  1.00 97.26           C  
ATOM   3482  CB  PHE A 212      -9.728   4.725   6.575  1.00 97.26           C  
ATOM   3483  HB2 PHE A 212      -9.810   4.031   5.738  1.00 97.26           H  
ATOM   3484  HB3 PHE A 212     -10.065   5.701   6.226  1.00 97.26           H  
ATOM   3485  O   PHE A 212      -7.127   4.123   4.984  1.00 97.26           O  
ATOM   3486  CG  PHE A 212     -10.640   4.224   7.673  1.00 97.26           C  
ATOM   3487  CD1 PHE A 212     -10.351   3.025   8.356  1.00 97.26           C  
ATOM   3488  HD1 PHE A 212      -9.488   2.435   8.083  1.00 97.26           H  
ATOM   3489  CD2 PHE A 212     -11.777   4.969   8.023  1.00 97.26           C  
ATOM   3490  HD2 PHE A 212     -12.012   5.878   7.489  1.00 97.26           H  
ATOM   3491  CE1 PHE A 212     -11.159   2.608   9.425  1.00 97.26           C  
ATOM   3492  HE1 PHE A 212     -10.919   1.714   9.981  1.00 97.26           H  
ATOM   3493  CE2 PHE A 212     -12.587   4.554   9.088  1.00 97.26           C  
ATOM   3494  HE2 PHE A 212     -13.439   5.152   9.373  1.00 97.26           H  
ATOM   3495  CZ  PHE A 212     -12.259   3.395   9.805  1.00 97.26           C  
ATOM   3496  HZ  PHE A 212     -12.848   3.136  10.673  1.00 97.26           H  
ATOM   3497  N   THR A 213      -6.714   6.216   5.630  1.00 96.99           N  
ATOM   3498  H   THR A 213      -6.940   6.959   6.275  1.00 96.99           H  
ATOM   3499  CA  THR A 213      -5.614   6.410   4.665  1.00 96.99           C  
ATOM   3500  HA  THR A 213      -6.005   6.232   3.664  1.00 96.99           H  
ATOM   3501  C   THR A 213      -4.452   5.429   4.906  1.00 96.99           C  
ATOM   3502  CB  THR A 213      -5.075   7.847   4.727  1.00 96.99           C  
ATOM   3503  HB  THR A 213      -4.552   8.004   5.671  1.00 96.99           H  
ATOM   3504  O   THR A 213      -3.772   4.999   3.968  1.00 96.99           O  
ATOM   3505  CG2 THR A 213      -4.120   8.132   3.565  1.00 96.99           C  
ATOM   3506 HG21 THR A 213      -3.165   7.637   3.739  1.00 96.99           H  
ATOM   3507 HG22 THR A 213      -3.949   9.205   3.480  1.00 96.99           H  
ATOM   3508 HG23 THR A 213      -4.557   7.779   2.631  1.00 96.99           H  
ATOM   3509  OG1 THR A 213      -6.119   8.784   4.636  1.00 96.99           O  
ATOM   3510  HG1 THR A 213      -6.491   8.887   5.515  1.00 96.99           H  
ATOM   3511  N   PHE A 214      -4.229   5.025   6.160  1.00 97.60           N  
ATOM   3512  H   PHE A 214      -4.840   5.367   6.888  1.00 97.60           H  
ATOM   3513  CA  PHE A 214      -3.229   4.031   6.541  1.00 97.60           C  
ATOM   3514  HA  PHE A 214      -2.275   4.310   6.093  1.00 97.60           H  
ATOM   3515  C   PHE A 214      -3.592   2.626   6.048  1.00 97.60           C  
ATOM   3516  CB  PHE A 214      -3.083   4.041   8.066  1.00 97.60           C  
ATOM   3517  HB2 PHE A 214      -2.871   5.057   8.397  1.00 97.60           H  
ATOM   3518  HB3 PHE A 214      -4.033   3.740   8.507  1.00 97.60           H  
ATOM   3519  O   PHE A 214      -2.717   1.922   5.539  1.00 97.60           O  
ATOM   3520  CG  PHE A 214      -2.013   3.129   8.621  1.00 97.60           C  
ATOM   3521  CD1 PHE A 214      -2.350   2.197   9.619  1.00 97.60           C  
ATOM   3522  HD1 PHE A 214      -3.364   2.131   9.987  1.00 97.60           H  
ATOM   3523  CD2 PHE A 214      -0.680   3.230   8.176  1.00 97.60           C  
ATOM   3524  HD2 PHE A 214      -0.416   3.957   7.423  1.00 97.60           H  
ATOM   3525  CE1 PHE A 214      -1.358   1.377  10.175  1.00 97.60           C  
ATOM   3526  HE1 PHE A 214      -1.611   0.701  10.978  1.00 97.60           H  
ATOM   3527  CE2 PHE A 214       0.308   2.389   8.718  1.00 97.60           C  
ATOM   3528  HE2 PHE A 214       1.331   2.462   8.381  1.00 97.60           H  
ATOM   3529  CZ  PHE A 214      -0.031   1.466   9.722  1.00 97.60           C  
ATOM   3530  HZ  PHE A 214       0.728   0.839  10.165  1.00 97.60           H  
ATOM   3531  N   THR A 215      -4.869   2.243   6.114  1.00 96.90           N  
ATOM   3532  H   THR A 215      -5.550   2.887   6.490  1.00 96.90           H  
ATOM   3533  CA  THR A 215      -5.360   0.883   5.817  1.00 96.90           C  
ATOM   3534  HA  THR A 215      -4.522   0.189   5.886  1.00 96.90           H  
ATOM   3535  C   THR A 215      -5.928   0.696   4.410  1.00 96.90           C  
ATOM   3536  CB  THR A 215      -6.399   0.435   6.851  1.00 96.90           C  
ATOM   3537  HB  THR A 215      -6.732  -0.575   6.610  1.00 96.90           H  
ATOM   3538  O   THR A 215      -6.170  -0.438   4.008  1.00 96.90           O  
ATOM   3539  CG2 THR A 215      -5.841   0.452   8.274  1.00 96.90           C  
ATOM   3540 HG21 THR A 215      -5.661   1.476   8.602  1.00 96.90           H  
ATOM   3541 HG22 THR A 215      -4.911  -0.114   8.322  1.00 96.90           H  
ATOM   3542 HG23 THR A 215      -6.561  -0.010   8.951  1.00 96.90           H  
ATOM   3543  OG1 THR A 215      -7.490   1.317   6.817  1.00 96.90           O  
ATOM   3544  HG1 THR A 215      -8.248   0.866   7.197  1.00 96.90           H  
ATOM   3545  N   SER A 216      -6.069   1.777   3.641  1.00 95.60           N  
ATOM   3546  H   SER A 216      -6.023   2.676   4.099  1.00 95.60           H  
ATOM   3547  CA  SER A 216      -6.568   1.769   2.259  1.00 95.60           C  
ATOM   3548  HA  SER A 216      -7.610   1.451   2.275  1.00 95.60           H  
ATOM   3549  C   SER A 216      -5.802   0.825   1.323  1.00 95.60           C  
ATOM   3550  CB  SER A 216      -6.517   3.194   1.694  1.00 95.60           C  
ATOM   3551  HB2 SER A 216      -7.155   3.836   2.300  1.00 95.60           H  
ATOM   3552  HB3 SER A 216      -6.894   3.195   0.671  1.00 95.60           H  
ATOM   3553  O   SER A 216      -4.593   0.624   1.468  1.00 95.60           O  
ATOM   3554  OG  SER A 216      -5.186   3.700   1.710  1.00 95.60           O  
ATOM   3555  HG  SER A 216      -5.252   4.655   1.638  1.00 95.60           H  
ATOM   3556  N   LEU A 217      -6.475   0.282   0.313  1.00 95.32           N  
ATOM   3557  H   LEU A 217      -7.467   0.450   0.231  1.00 95.32           H  
ATOM   3558  CA  LEU A 217      -5.810  -0.453  -0.762  1.00 95.32           C  
ATOM   3559  HA  LEU A 217      -5.115  -1.158  -0.305  1.00 95.32           H  
ATOM   3560  C   LEU A 217      -4.992   0.498  -1.656  1.00 95.32           C  
ATOM   3561  CB  LEU A 217      -6.873  -1.281  -1.500  1.00 95.32           C  
ATOM   3562  HB2 LEU A 217      -7.676  -0.631  -1.848  1.00 95.32           H  
ATOM   3563  HB3 LEU A 217      -7.305  -1.952  -0.757  1.00 95.32           H  
ATOM   3564  O   LEU A 217      -5.341   1.660  -1.858  1.00 95.32           O  
ATOM   3565  CG  LEU A 217      -6.355  -2.136  -2.672  1.00 95.32           C  
ATOM   3566  HG  LEU A 217      -5.315  -2.409  -2.495  1.00 95.32           H  
ATOM   3567  CD1 LEU A 217      -7.158  -3.430  -2.789  1.00 95.32           C  
ATOM   3568 HD11 LEU A 217      -7.052  -4.015  -1.876  1.00 95.32           H  
ATOM   3569 HD12 LEU A 217      -8.213  -3.198  -2.933  1.00 95.32           H  
ATOM   3570 HD13 LEU A 217      -6.800  -4.023  -3.630  1.00 95.32           H  
ATOM   3571  CD2 LEU A 217      -6.467  -1.390  -4.006  1.00 95.32           C  
ATOM   3572 HD21 LEU A 217      -5.868  -0.479  -4.002  1.00 95.32           H  
ATOM   3573 HD22 LEU A 217      -7.508  -1.121  -4.182  1.00 95.32           H  
ATOM   3574 HD23 LEU A 217      -6.138  -2.031  -4.823  1.00 95.32           H  
ATOM   3575  N   GLY A 218      -3.888  -0.002  -2.214  1.00 95.52           N  
ATOM   3576  H   GLY A 218      -3.671  -0.974  -2.049  1.00 95.52           H  
ATOM   3577  CA  GLY A 218      -3.073   0.718  -3.188  1.00 95.52           C  
ATOM   3578  HA2 GLY A 218      -3.707   1.412  -3.739  1.00 95.52           H  
ATOM   3579  HA3 GLY A 218      -2.675   0.005  -3.910  1.00 95.52           H  
ATOM   3580  C   GLY A 218      -1.898   1.490  -2.586  1.00 95.52           C  
ATOM   3581  O   GLY A 218      -1.206   1.025  -1.668  1.00 95.52           O  
ATOM   3582  N   ALA A 219      -1.597   2.639  -3.194  1.00 94.99           N  
ATOM   3583  H   ALA A 219      -2.227   2.970  -3.911  1.00 94.99           H  
ATOM   3584  CA  ALA A 219      -0.410   3.429  -2.899  1.00 94.99           C  
ATOM   3585  HA  ALA A 219       0.455   2.772  -2.987  1.00 94.99           H  
ATOM   3586  C   ALA A 219      -0.475   4.034  -1.485  1.00 94.99           C  
ATOM   3587  CB  ALA A 219      -0.248   4.527  -3.957  1.00 94.99           C  
ATOM   3588  HB1 ALA A 219      -0.284   4.096  -4.958  1.00 94.99           H  
ATOM   3589  HB2 ALA A 219       0.704   5.038  -3.813  1.00 94.99           H  
ATOM   3590  HB3 ALA A 219      -1.058   5.250  -3.862  1.00 94.99           H  
ATOM   3591  O   ALA A 219      -1.410   4.769  -1.177  1.00 94.99           O  
ATOM   3592  N   PRO A 220       0.537   3.803  -0.633  1.00 95.76           N  
ATOM   3593  CA  PRO A 220       0.627   4.473   0.658  1.00 95.76           C  
ATOM   3594  HA  PRO A 220      -0.256   4.216   1.242  1.00 95.76           H  
ATOM   3595  C   PRO A 220       0.710   5.998   0.496  1.00 95.76           C  
ATOM   3596  CB  PRO A 220       1.869   3.876   1.331  1.00 95.76           C  
ATOM   3597  HB2 PRO A 220       1.764   3.818   2.415  1.00 95.76           H  
ATOM   3598  HB3 PRO A 220       2.761   4.435   1.050  1.00 95.76           H  
ATOM   3599  O   PRO A 220       1.536   6.510  -0.271  1.00 95.76           O  
ATOM   3600  CG  PRO A 220       1.960   2.496   0.687  1.00 95.76           C  
ATOM   3601  HG2 PRO A 220       2.961   2.065   0.725  1.00 95.76           H  
ATOM   3602  HG3 PRO A 220       1.226   1.832   1.144  1.00 95.76           H  
ATOM   3603  CD  PRO A 220       1.563   2.784  -0.749  1.00 95.76           C  
ATOM   3604  HD2 PRO A 220       1.190   1.870  -1.212  1.00 95.76           H  
ATOM   3605  HD3 PRO A 220       2.414   3.177  -1.305  1.00 95.76           H  
ATOM   3606  N   ALA A 221      -0.108   6.721   1.258  1.00 96.37           N  
ATOM   3607  H   ALA A 221      -0.767   6.244   1.857  1.00 96.37           H  
ATOM   3608  CA  ALA A 221      -0.142   8.179   1.304  1.00 96.37           C  
ATOM   3609  HA  ALA A 221       0.619   8.583   0.636  1.00 96.37           H  
ATOM   3610  C   ALA A 221       0.175   8.680   2.718  1.00 96.37           C  
ATOM   3611  CB  ALA A 221      -1.501   8.666   0.793  1.00 96.37           C  
ATOM   3612  HB1 ALA A 221      -1.631   8.378  -0.250  1.00 96.37           H  
ATOM   3613  HB2 ALA A 221      -2.302   8.221   1.383  1.00 96.37           H  
ATOM   3614  HB3 ALA A 221      -1.568   9.751   0.876  1.00 96.37           H  
ATOM   3615  O   ALA A 221      -0.086   7.989   3.701  1.00 96.37           O  
ATOM   3616  N   ALA A 222       0.797   9.858   2.801  1.00 97.25           N  
ATOM   3617  H   ALA A 222       0.862  10.425   1.968  1.00 97.25           H  
ATOM   3618  CA  ALA A 222       0.942  10.551   4.073  1.00 97.25           C  
ATOM   3619  HA  ALA A 222       1.200   9.825   4.844  1.00 97.25           H  
ATOM   3620  C   ALA A 222      -0.401  11.187   4.439  1.00 97.25           C  
ATOM   3621  CB  ALA A 222       2.069  11.586   3.979  1.00 97.25           C  
ATOM   3622  HB1 ALA A 222       2.192  12.073   4.946  1.00 97.25           H  
ATOM   3623  HB2 ALA A 222       1.825  12.341   3.232  1.00 97.25           H  
ATOM   3624  HB3 ALA A 222       3.007  11.096   3.717  1.00 97.25           H  
ATOM   3625  O   ALA A 222      -1.133  11.630   3.552  1.00 97.25           O  
ATOM   3626  N   PHE A 223      -0.715  11.240   5.725  1.00 97.73           N  
ATOM   3627  H   PHE A 223      -0.066  10.874   6.407  1.00 97.73           H  
ATOM   3628  CA  PHE A 223      -1.976  11.790   6.218  1.00 97.73           C  
ATOM   3629  HA  PHE A 223      -2.326  12.554   5.524  1.00 97.73           H  
ATOM   3630  C   PHE A 223      -1.771  12.464   7.571  1.00 97.73           C  
ATOM   3631  CB  PHE A 223      -3.047  10.689   6.276  1.00 97.73           C  
ATOM   3632  HB2 PHE A 223      -3.153  10.261   5.280  1.00 97.73           H  
ATOM   3633  HB3 PHE A 223      -4.006  11.144   6.525  1.00 97.73           H  
ATOM   3634  O   PHE A 223      -0.761  12.242   8.242  1.00 97.73           O  
ATOM   3635  CG  PHE A 223      -2.765   9.568   7.257  1.00 97.73           C  
ATOM   3636  CD1 PHE A 223      -1.857   8.544   6.925  1.00 97.73           C  
ATOM   3637  HD1 PHE A 223      -1.369   8.543   5.962  1.00 97.73           H  
ATOM   3638  CD2 PHE A 223      -3.421   9.540   8.502  1.00 97.73           C  
ATOM   3639  HD2 PHE A 223      -4.155  10.292   8.751  1.00 97.73           H  
ATOM   3640  CE1 PHE A 223      -1.576   7.523   7.849  1.00 97.73           C  
ATOM   3641  HE1 PHE A 223      -0.869   6.745   7.598  1.00 97.73           H  
ATOM   3642  CE2 PHE A 223      -3.142   8.518   9.422  1.00 97.73           C  
ATOM   3643  HE2 PHE A 223      -3.662   8.486  10.368  1.00 97.73           H  
ATOM   3644  CZ  PHE A 223      -2.208   7.521   9.104  1.00 97.73           C  
ATOM   3645  HZ  PHE A 223      -1.995   6.743   9.822  1.00 97.73           H  
ATOM   3646  N   LYS A 224      -2.724  13.312   7.958  1.00 97.60           N  
ATOM   3647  H   LYS A 224      -3.564  13.376   7.401  1.00 97.60           H  
ATOM   3648  CA  LYS A 224      -2.766  13.886   9.302  1.00 97.60           C  
ATOM   3649  HA  LYS A 224      -1.755  13.944   9.708  1.00 97.60           H  
ATOM   3650  C   LYS A 224      -3.564  12.972  10.223  1.00 97.60           C  
ATOM   3651  CB  LYS A 224      -3.351  15.300   9.291  1.00 97.60           C  
ATOM   3652  HB2 LYS A 224      -4.320  15.297   8.792  1.00 97.60           H  
ATOM   3653  HB3 LYS A 224      -3.504  15.607  10.326  1.00 97.60           H  
ATOM   3654  O   LYS A 224      -4.644  12.523   9.850  1.00 97.60           O  
ATOM   3655  CG  LYS A 224      -2.410  16.306   8.614  1.00 97.60           C  
ATOM   3656  HG2 LYS A 224      -1.415  16.218   9.049  1.00 97.60           H  
ATOM   3657  HG3 LYS A 224      -2.355  16.101   7.545  1.00 97.60           H  
ATOM   3658  CD  LYS A 224      -2.934  17.727   8.845  1.00 97.60           C  
ATOM   3659  HD2 LYS A 224      -3.025  17.893   9.919  1.00 97.60           H  
ATOM   3660  HD3 LYS A 224      -3.920  17.824   8.391  1.00 97.60           H  
ATOM   3661  CE  LYS A 224      -1.980  18.766   8.253  1.00 97.60           C  
ATOM   3662  HE2 LYS A 224      -0.983  18.588   8.657  1.00 97.60           H  
ATOM   3663  HE3 LYS A 224      -1.939  18.630   7.172  1.00 97.60           H  
ATOM   3664  NZ  LYS A 224      -2.430  20.139   8.591  1.00 97.60           N  
ATOM   3665  HZ1 LYS A 224      -1.805  20.835   8.209  1.00 97.60           H  
ATOM   3666  HZ2 LYS A 224      -3.362  20.304   8.239  1.00 97.60           H  
ATOM   3667  HZ3 LYS A 224      -2.459  20.254   9.594  1.00 97.60           H  
ATOM   3668  N   PHE A 225      -3.028  12.734  11.409  1.00 97.73           N  
ATOM   3669  H   PHE A 225      -2.139  13.161  11.627  1.00 97.73           H  
ATOM   3670  CA  PHE A 225      -3.714  12.079  12.511  1.00 97.73           C  
ATOM   3671  HA  PHE A 225      -4.782  12.033  12.299  1.00 97.73           H  
ATOM   3672  C   PHE A 225      -3.503  12.947  13.746  1.00 97.73           C  
ATOM   3673  CB  PHE A 225      -3.178  10.654  12.674  1.00 97.73           C  
ATOM   3674  HB2 PHE A 225      -2.147  10.693  13.027  1.00 97.73           H  
ATOM   3675  HB3 PHE A 225      -3.169  10.175  11.695  1.00 97.73           H  
ATOM   3676  O   PHE A 225      -2.372  13.107  14.214  1.00 97.73           O  
ATOM   3677  CG  PHE A 225      -4.008   9.792  13.602  1.00 97.73           C  
ATOM   3678  CD1 PHE A 225      -3.425   9.207  14.741  1.00 97.73           C  
ATOM   3679  HD1 PHE A 225      -2.384   9.381  14.972  1.00 97.73           H  
ATOM   3680  CD2 PHE A 225      -5.371   9.568  13.324  1.00 97.73           C  
ATOM   3681  HD2 PHE A 225      -5.833  10.005  12.450  1.00 97.73           H  
ATOM   3682  CE1 PHE A 225      -4.199   8.401  15.593  1.00 97.73           C  
ATOM   3683  HE1 PHE A 225      -3.758   7.961  16.475  1.00 97.73           H  
ATOM   3684  CE2 PHE A 225      -6.144   8.771  14.184  1.00 97.73           C  
ATOM   3685  HE2 PHE A 225      -7.191   8.602  13.978  1.00 97.73           H  
ATOM   3686  CZ  PHE A 225      -5.558   8.180  15.314  1.00 97.73           C  
ATOM   3687  HZ  PHE A 225      -6.153   7.566  15.973  1.00 97.73           H  
ATOM   3688  N   PHE A 226      -4.581  13.586  14.190  1.00 96.11           N  
ATOM   3689  H   PHE A 226      -5.478  13.381  13.773  1.00 96.11           H  
ATOM   3690  CA  PHE A 226      -4.562  14.722  15.105  1.00 96.11           C  
ATOM   3691  HA  PHE A 226      -5.564  15.149  15.116  1.00 96.11           H  
ATOM   3692  C   PHE A 226      -3.641  15.843  14.592  1.00 96.11           C  
ATOM   3693  CB  PHE A 226      -4.280  14.227  16.535  1.00 96.11           C  
ATOM   3694  HB2 PHE A 226      -3.277  13.805  16.596  1.00 96.11           H  
ATOM   3695  HB3 PHE A 226      -4.318  15.075  17.219  1.00 96.11           H  
ATOM   3696  O   PHE A 226      -3.716  16.249  13.428  1.00 96.11           O  
ATOM   3697  CG  PHE A 226      -5.282  13.200  17.021  1.00 96.11           C  
ATOM   3698  CD1 PHE A 226      -6.532  13.625  17.509  1.00 96.11           C  
ATOM   3699  HD1 PHE A 226      -6.776  14.676  17.543  1.00 96.11           H  
ATOM   3700  CD2 PHE A 226      -4.972  11.828  16.987  1.00 96.11           C  
ATOM   3701  HD2 PHE A 226      -4.015  11.496  16.613  1.00 96.11           H  
ATOM   3702  CE1 PHE A 226      -7.465  12.682  17.969  1.00 96.11           C  
ATOM   3703  HE1 PHE A 226      -8.417  13.009  18.360  1.00 96.11           H  
ATOM   3704  CE2 PHE A 226      -5.902  10.888  17.463  1.00 96.11           C  
ATOM   3705  HE2 PHE A 226      -5.654   9.837  17.477  1.00 96.11           H  
ATOM   3706  CZ  PHE A 226      -7.147  11.313  17.953  1.00 96.11           C  
ATOM   3707  HZ  PHE A 226      -7.851  10.590  18.338  1.00 96.11           H  
ATOM   3708  N   ASP A 227      -2.756  16.356  15.442  1.00 93.38           N  
ATOM   3709  H   ASP A 227      -2.678  15.956  16.366  1.00 93.38           H  
ATOM   3710  CA  ASP A 227      -1.834  17.445  15.132  1.00 93.38           C  
ATOM   3711  HA  ASP A 227      -2.339  18.133  14.454  1.00 93.38           H  
ATOM   3712  C   ASP A 227      -0.549  16.977  14.419  1.00 93.38           C  
ATOM   3713  CB  ASP A 227      -1.537  18.219  16.428  1.00 93.38           C  
ATOM   3714  HB2 ASP A 227      -1.063  19.164  16.162  1.00 93.38           H  
ATOM   3715  HB3 ASP A 227      -2.471  18.448  16.939  1.00 93.38           H  
ATOM   3716  O   ASP A 227       0.332  17.792  14.132  1.00 93.38           O  
ATOM   3717  CG  ASP A 227      -0.615  17.447  17.377  1.00 93.38           C  
ATOM   3718  OD1 ASP A 227      -0.819  16.227  17.548  1.00 93.38           O  
ATOM   3719  OD2 ASP A 227       0.391  18.040  17.837  1.00 93.38           O  
ATOM   3720  N   LYS A 228      -0.416  15.677  14.110  1.00 97.46           N  
ATOM   3721  H   LYS A 228      -1.173  15.058  14.361  1.00 97.46           H  
ATOM   3722  CA  LYS A 228       0.797  15.101  13.511  1.00 97.46           C  
ATOM   3723  HA  LYS A 228       1.540  15.892  13.411  1.00 97.46           H  
ATOM   3724  C   LYS A 228       0.567  14.538  12.113  1.00 97.46           C  
ATOM   3725  CB  LYS A 228       1.385  14.012  14.420  1.00 97.46           C  
ATOM   3726  HB2 LYS A 228       0.678  13.183  14.461  1.00 97.46           H  
ATOM   3727  HB3 LYS A 228       2.303  13.642  13.962  1.00 97.46           H  
ATOM   3728  O   LYS A 228      -0.460  13.944  11.804  1.00 97.46           O  
ATOM   3729  CG  LYS A 228       1.710  14.430  15.861  1.00 97.46           C  
ATOM   3730  HG2 LYS A 228       2.275  13.614  16.313  1.00 97.46           H  
ATOM   3731  HG3 LYS A 228       0.775  14.541  16.409  1.00 97.46           H  
ATOM   3732  CD  LYS A 228       2.533  15.714  16.014  1.00 97.46           C  
ATOM   3733  HD2 LYS A 228       3.455  15.656  15.437  1.00 97.46           H  
ATOM   3734  HD3 LYS A 228       1.935  16.556  15.664  1.00 97.46           H  
ATOM   3735  CE  LYS A 228       2.845  15.916  17.500  1.00 97.46           C  
ATOM   3736  HE2 LYS A 228       1.995  15.537  18.068  1.00 97.46           H  
ATOM   3737  HE3 LYS A 228       3.727  15.338  17.777  1.00 97.46           H  
ATOM   3738  NZ  LYS A 228       3.003  17.345  17.836  1.00 97.46           N  
ATOM   3739  HZ1 LYS A 228       2.089  17.765  17.742  1.00 97.46           H  
ATOM   3740  HZ2 LYS A 228       3.222  17.471  18.814  1.00 97.46           H  
ATOM   3741  HZ3 LYS A 228       3.646  17.840  17.235  1.00 97.46           H  
ATOM   3742  N   THR A 229       1.601  14.634  11.282  1.00 97.77           N  
ATOM   3743  H   THR A 229       2.394  15.193  11.562  1.00 97.77           H  
ATOM   3744  CA  THR A 229       1.675  13.905  10.010  1.00 97.77           C  
ATOM   3745  HA  THR A 229       0.669  13.811   9.600  1.00 97.77           H  
ATOM   3746  C   THR A 229       2.234  12.501  10.239  1.00 97.77           C  
ATOM   3747  CB  THR A 229       2.512  14.666   8.974  1.00 97.77           C  
ATOM   3748  HB  THR A 229       3.536  14.765   9.336  1.00 97.77           H  
ATOM   3749  O   THR A 229       3.273  12.330  10.889  1.00 97.77           O  
ATOM   3750  CG2 THR A 229       2.529  13.989   7.604  1.00 97.77           C  
ATOM   3751 HG21 THR A 229       3.048  14.621   6.884  1.00 97.77           H  
ATOM   3752 HG22 THR A 229       3.064  13.041   7.661  1.00 97.77           H  
ATOM   3753 HG23 THR A 229       1.510  13.808   7.262  1.00 97.77           H  
ATOM   3754  OG1 THR A 229       1.969  15.953   8.782  1.00 97.77           O  
ATOM   3755  HG1 THR A 229       2.549  16.410   8.167  1.00 97.77           H  
ATOM   3756  N   ILE A 230       1.566  11.492   9.687  1.00 98.06           N  
ATOM   3757  H   ILE A 230       0.703  11.702   9.205  1.00 98.06           H  
ATOM   3758  CA  ILE A 230       2.073  10.126   9.559  1.00 98.06           C  
ATOM   3759  HA  ILE A 230       2.899   9.972  10.253  1.00 98.06           H  
ATOM   3760  C   ILE A 230       2.604   9.962   8.136  1.00 98.06           C  
ATOM   3761  CB  ILE A 230       0.976   9.091   9.890  1.00 98.06           C  
ATOM   3762  HB  ILE A 230       0.200   9.176   9.129  1.00 98.06           H  
ATOM   3763  O   ILE A 230       1.847  10.039   7.166  1.00 98.06           O  
ATOM   3764  CG1 ILE A 230       0.287   9.330  11.252  1.00 98.06           C  
ATOM   3765 HG12 ILE A 230      -0.234  10.287  11.227  1.00 98.06           H  
ATOM   3766 HG13 ILE A 230      -0.474   8.563  11.398  1.00 98.06           H  
ATOM   3767  CG2 ILE A 230       1.554   7.664   9.822  1.00 98.06           C  
ATOM   3768 HG21 ILE A 230       2.413   7.560  10.485  1.00 98.06           H  
ATOM   3769 HG22 ILE A 230       1.860   7.439   8.800  1.00 98.06           H  
ATOM   3770 HG23 ILE A 230       0.789   6.946  10.117  1.00 98.06           H  
ATOM   3771  CD1 ILE A 230       1.218   9.316  12.467  1.00 98.06           C  
ATOM   3772 HD11 ILE A 230       0.620   9.492  13.361  1.00 98.06           H  
ATOM   3773 HD12 ILE A 230       1.960  10.110  12.380  1.00 98.06           H  
ATOM   3774 HD13 ILE A 230       1.704   8.345  12.562  1.00 98.06           H  
ATOM   3775  N   ASP A 231       3.913   9.759   8.005  1.00 97.15           N  
ATOM   3776  H   ASP A 231       4.501   9.737   8.826  1.00 97.15           H  
ATOM   3777  CA  ASP A 231       4.549   9.565   6.704  1.00 97.15           C  
ATOM   3778  HA  ASP A 231       4.192  10.344   6.031  1.00 97.15           H  
ATOM   3779  C   ASP A 231       4.176   8.217   6.089  1.00 97.15           C  
ATOM   3780  CB  ASP A 231       6.073   9.689   6.816  1.00 97.15           C  
ATOM   3781  HB2 ASP A 231       6.527   9.355   5.883  1.00 97.15           H  
ATOM   3782  HB3 ASP A 231       6.434   9.046   7.618  1.00 97.15           H  
ATOM   3783  O   ASP A 231       3.938   7.226   6.775  1.00 97.15           O  
ATOM   3784  CG  ASP A 231       6.502  11.133   7.055  1.00 97.15           C  
ATOM   3785  OD1 ASP A 231       6.004  11.998   6.299  1.00 97.15           O  
ATOM   3786  OD2 ASP A 231       7.319  11.343   7.974  1.00 97.15           O  
ATOM   3787  N   ARG A 232       4.172   8.145   4.758  1.00 95.30           N  
ATOM   3788  H   ARG A 232       4.396   8.986   4.245  1.00 95.30           H  
ATOM   3789  CA  ARG A 232       3.888   6.892   4.051  1.00 95.30           C  
ATOM   3790  HA  ARG A 232       3.004   6.458   4.517  1.00 95.30           H  
ATOM   3791  C   ARG A 232       5.024   5.872   4.193  1.00 95.30           C  
ATOM   3792  CB  ARG A 232       3.541   7.170   2.586  1.00 95.30           C  
ATOM   3793  HB2 ARG A 232       2.652   7.800   2.558  1.00 95.30           H  
ATOM   3794  HB3 ARG A 232       3.291   6.219   2.114  1.00 95.30           H  
ATOM   3795  O   ARG A 232       6.176   6.167   3.870  1.00 95.30           O  
ATOM   3796  CG  ARG A 232       4.650   7.850   1.771  1.00 95.30           C  
ATOM   3797  HG2 ARG A 232       5.561   7.251   1.777  1.00 95.30           H  
ATOM   3798  HG3 ARG A 232       4.857   8.838   2.181  1.00 95.30           H  
ATOM   3799  CD  ARG A 232       4.184   7.982   0.327  1.00 95.30           C  
ATOM   3800  HD2 ARG A 232       3.224   8.498   0.317  1.00 95.30           H  
ATOM   3801  HD3 ARG A 232       4.046   6.981  -0.081  1.00 95.30           H  
ATOM   3802  NE  ARG A 232       5.145   8.728  -0.502  1.00 95.30           N  
ATOM   3803  HE  ARG A 232       5.835   9.280  -0.012  1.00 95.30           H  
ATOM   3804  NH1 ARG A 232       3.999   8.395  -2.452  1.00 95.30           N  
ATOM   3805 HH11 ARG A 232       3.866   8.531  -3.444  1.00 95.30           H  
ATOM   3806 HH12 ARG A 232       3.308   7.866  -1.939  1.00 95.30           H  
ATOM   3807  NH2 ARG A 232       5.858   9.609  -2.489  1.00 95.30           N  
ATOM   3808 HH21 ARG A 232       6.588  10.126  -2.020  1.00 95.30           H  
ATOM   3809 HH22 ARG A 232       5.677   9.764  -3.470  1.00 95.30           H  
ATOM   3810  CZ  ARG A 232       5.006   8.903  -1.804  1.00 95.30           C  
ATOM   3811  N   LYS A 233       4.691   4.622   4.525  1.00 95.60           N  
ATOM   3812  H   LYS A 233       3.746   4.450   4.839  1.00 95.60           H  
ATOM   3813  CA  LYS A 233       5.600   3.476   4.359  1.00 95.60           C  
ATOM   3814  HA  LYS A 233       6.596   3.773   4.685  1.00 95.60           H  
ATOM   3815  C   LYS A 233       5.652   3.084   2.883  1.00 95.60           C  
ATOM   3816  CB  LYS A 233       5.120   2.307   5.238  1.00 95.60           C  
ATOM   3817  HB2 LYS A 233       5.107   2.627   6.280  1.00 95.60           H  
ATOM   3818  HB3 LYS A 233       4.097   2.051   4.961  1.00 95.60           H  
ATOM   3819  O   LYS A 233       4.646   2.651   2.336  1.00 95.60           O  
ATOM   3820  CG  LYS A 233       5.977   1.033   5.117  1.00 95.60           C  
ATOM   3821  HG2 LYS A 233       6.023   0.709   4.077  1.00 95.60           H  
ATOM   3822  HG3 LYS A 233       5.483   0.243   5.683  1.00 95.60           H  
ATOM   3823  CD  LYS A 233       7.400   1.205   5.666  1.00 95.60           C  
ATOM   3824  HD2 LYS A 233       7.340   1.585   6.686  1.00 95.60           H  
ATOM   3825  HD3 LYS A 233       7.957   1.909   5.048  1.00 95.60           H  
ATOM   3826  CE  LYS A 233       8.106  -0.156   5.667  1.00 95.60           C  
ATOM   3827  HE2 LYS A 233       8.212  -0.500   4.638  1.00 95.60           H  
ATOM   3828  HE3 LYS A 233       7.467  -0.871   6.186  1.00 95.60           H  
ATOM   3829  NZ  LYS A 233       9.428  -0.095   6.339  1.00 95.60           N  
ATOM   3830  HZ1 LYS A 233      10.060   0.530   5.860  1.00 95.60           H  
ATOM   3831  HZ2 LYS A 233       9.314   0.216   7.293  1.00 95.60           H  
ATOM   3832  HZ3 LYS A 233       9.836  -1.018   6.381  1.00 95.60           H  
ATOM   3833  N   ARG A 234       6.805   3.222   2.224  1.00 95.04           N  
ATOM   3834  H   ARG A 234       7.601   3.583   2.731  1.00 95.04           H  
ATOM   3835  CA  ARG A 234       6.992   2.737   0.843  1.00 95.04           C  
ATOM   3836  HA  ARG A 234       6.027   2.743   0.336  1.00 95.04           H  
ATOM   3837  C   ARG A 234       7.483   1.289   0.831  1.00 95.04           C  
ATOM   3838  CB  ARG A 234       7.942   3.635   0.043  1.00 95.04           C  
ATOM   3839  HB2 ARG A 234       8.940   3.586   0.478  1.00 95.04           H  
ATOM   3840  HB3 ARG A 234       7.990   3.240  -0.972  1.00 95.04           H  
ATOM   3841  O   ARG A 234       8.325   0.924   1.650  1.00 95.04           O  
ATOM   3842  CG  ARG A 234       7.495   5.101  -0.031  1.00 95.04           C  
ATOM   3843  HG2 ARG A 234       7.650   5.573   0.939  1.00 95.04           H  
ATOM   3844  HG3 ARG A 234       6.441   5.160  -0.299  1.00 95.04           H  
ATOM   3845  CD  ARG A 234       8.331   5.812  -1.101  1.00 95.04           C  
ATOM   3846  HD2 ARG A 234       8.005   5.455  -2.078  1.00 95.04           H  
ATOM   3847  HD3 ARG A 234       9.378   5.541  -0.965  1.00 95.04           H  
ATOM   3848  NE  ARG A 234       8.207   7.279  -1.021  1.00 95.04           N  
ATOM   3849  HE  ARG A 234       7.853   7.645  -0.149  1.00 95.04           H  
ATOM   3850  NH1 ARG A 234       9.187   7.739  -3.045  1.00 95.04           N  
ATOM   3851 HH11 ARG A 234       9.148   6.755  -3.270  1.00 95.04           H  
ATOM   3852 HH12 ARG A 234       9.578   8.387  -3.713  1.00 95.04           H  
ATOM   3853  NH2 ARG A 234       8.707   9.414  -1.652  1.00 95.04           N  
ATOM   3854 HH21 ARG A 234       8.636   9.704  -0.687  1.00 95.04           H  
ATOM   3855 HH22 ARG A 234       9.218  10.018  -2.280  1.00 95.04           H  
ATOM   3856  CZ  ARG A 234       8.690   8.132  -1.907  1.00 95.04           C  
ATOM   3857  N   TYR A 235       7.019   0.505  -0.139  1.00 96.28           N  
ATOM   3858  H   TYR A 235       6.320   0.873  -0.769  1.00 96.28           H  
ATOM   3859  CA  TYR A 235       7.439  -0.883  -0.353  1.00 96.28           C  
ATOM   3860  HA  TYR A 235       8.030  -1.219   0.500  1.00 96.28           H  
ATOM   3861  C   TYR A 235       8.334  -0.970  -1.595  1.00 96.28           C  
ATOM   3862  CB  TYR A 235       6.215  -1.803  -0.433  1.00 96.28           C  
ATOM   3863  HB2 TYR A 235       6.554  -2.838  -0.460  1.00 96.28           H  
ATOM   3864  HB3 TYR A 235       5.688  -1.603  -1.366  1.00 96.28           H  
ATOM   3865  O   TYR A 235       7.925  -1.427  -2.657  1.00 96.28           O  
ATOM   3866  CG  TYR A 235       5.237  -1.639   0.709  1.00 96.28           C  
ATOM   3867  CD1 TYR A 235       5.501  -2.233   1.958  1.00 96.28           C  
ATOM   3868  HD1 TYR A 235       6.384  -2.841   2.095  1.00 96.28           H  
ATOM   3869  CD2 TYR A 235       4.075  -0.868   0.521  1.00 96.28           C  
ATOM   3870  HD2 TYR A 235       3.871  -0.428  -0.444  1.00 96.28           H  
ATOM   3871  CE1 TYR A 235       4.613  -2.033   3.031  1.00 96.28           C  
ATOM   3872  HE1 TYR A 235       4.804  -2.468   4.001  1.00 96.28           H  
ATOM   3873  CE2 TYR A 235       3.175  -0.691   1.585  1.00 96.28           C  
ATOM   3874  HE2 TYR A 235       2.266  -0.125   1.441  1.00 96.28           H  
ATOM   3875  OH  TYR A 235       2.580  -1.077   3.861  1.00 96.28           O  
ATOM   3876  HH  TYR A 235       1.853  -0.489   3.640  1.00 96.28           H  
ATOM   3877  CZ  TYR A 235       3.448  -1.264   2.841  1.00 96.28           C  
ATOM   3878  N   THR A 236       9.567  -0.476  -1.475  1.00 94.74           N  
ATOM   3879  H   THR A 236       9.853  -0.090  -0.587  1.00 94.74           H  
ATOM   3880  CA  THR A 236      10.525  -0.354  -2.595  1.00 94.74           C  
ATOM   3881  HA  THR A 236       9.964  -0.158  -3.509  1.00 94.74           H  
ATOM   3882  C   THR A 236      11.343  -1.624  -2.862  1.00 94.74           C  
ATOM   3883  CB  THR A 236      11.469   0.834  -2.374  1.00 94.74           C  
ATOM   3884  HB  THR A 236      12.205   0.882  -3.177  1.00 94.74           H  
ATOM   3885  O   THR A 236      12.318  -1.594  -3.607  1.00 94.74           O  
ATOM   3886  CG2 THR A 236      10.720   2.165  -2.335  1.00 94.74           C  
ATOM   3887 HG21 THR A 236      11.441   2.978  -2.246  1.00 94.74           H  
ATOM   3888 HG22 THR A 236      10.043   2.190  -1.481  1.00 94.74           H  
ATOM   3889 HG23 THR A 236      10.152   2.290  -3.257  1.00 94.74           H  
ATOM   3890  OG1 THR A 236      12.128   0.689  -1.135  1.00 94.74           O  
ATOM   3891  HG1 THR A 236      12.908   0.151  -1.294  1.00 94.74           H  
ATOM   3892  N   SER A 237      11.001  -2.737  -2.211  1.00 94.44           N  
ATOM   3893  H   SER A 237      10.152  -2.718  -1.665  1.00 94.44           H  
ATOM   3894  CA  SER A 237      11.597  -4.049  -2.461  1.00 94.44           C  
ATOM   3895  HA  SER A 237      12.377  -3.974  -3.219  1.00 94.44           H  
ATOM   3896  C   SER A 237      10.512  -4.980  -2.972  1.00 94.44           C  
ATOM   3897  CB  SER A 237      12.234  -4.616  -1.190  1.00 94.44           C  
ATOM   3898  HB2 SER A 237      13.064  -3.978  -0.887  1.00 94.44           H  
ATOM   3899  HB3 SER A 237      11.492  -4.632  -0.392  1.00 94.44           H  
ATOM   3900  O   SER A 237       9.554  -5.261  -2.260  1.00 94.44           O  
ATOM   3901  OG  SER A 237      12.705  -5.935  -1.414  1.00 94.44           O  
ATOM   3902  HG  SER A 237      12.326  -6.484  -0.723  1.00 94.44           H  
ATOM   3903  N   THR A 238      10.688  -5.486  -4.187  1.00 96.27           N  
ATOM   3904  H   THR A 238      11.461  -5.168  -4.753  1.00 96.27           H  
ATOM   3905  CA  THR A 238       9.785  -6.460  -4.813  1.00 96.27           C  
ATOM   3906  HA  THR A 238       8.789  -6.350  -4.385  1.00 96.27           H  
ATOM   3907  C   THR A 238      10.202  -7.908  -4.555  1.00 96.27           C  
ATOM   3908  CB  THR A 238       9.670  -6.187  -6.314  1.00 96.27           C  
ATOM   3909  HB  THR A 238       9.090  -6.989  -6.769  1.00 96.27           H  
ATOM   3910  O   THR A 238       9.602  -8.830  -5.092  1.00 96.27           O  
ATOM   3911  CG2 THR A 238       8.964  -4.865  -6.601  1.00 96.27           C  
ATOM   3912 HG21 THR A 238       7.971  -4.871  -6.150  1.00 96.27           H  
ATOM   3913 HG22 THR A 238       8.822  -4.751  -7.676  1.00 96.27           H  
ATOM   3914 HG23 THR A 238       9.540  -4.029  -6.206  1.00 96.27           H  
ATOM   3915  OG1 THR A 238      10.963  -6.102  -6.879  1.00 96.27           O  
ATOM   3916  HG1 THR A 238      10.885  -5.652  -7.724  1.00 96.27           H  
ATOM   3917  N   LYS A 239      11.214  -8.141  -3.708  1.00 95.57           N  
ATOM   3918  H   LYS A 239      11.665  -7.344  -3.282  1.00 95.57           H  
ATOM   3919  CA  LYS A 239      11.712  -9.494  -3.415  1.00 95.57           C  
ATOM   3920  HA  LYS A 239      12.023  -9.967  -4.346  1.00 95.57           H  
ATOM   3921  C   LYS A 239      10.637 -10.409  -2.830  1.00 95.57           C  
ATOM   3922  CB  LYS A 239      12.905  -9.436  -2.457  1.00 95.57           C  
ATOM   3923  HB2 LYS A 239      13.164 -10.456  -2.175  1.00 95.57           H  
ATOM   3924  HB3 LYS A 239      12.618  -8.897  -1.554  1.00 95.57           H  
ATOM   3925  O   LYS A 239      10.613 -11.581  -3.174  1.00 95.57           O  
ATOM   3926  CG  LYS A 239      14.138  -8.778  -3.088  1.00 95.57           C  
ATOM   3927  HG2 LYS A 239      13.918  -7.742  -3.346  1.00 95.57           H  
ATOM   3928  HG3 LYS A 239      14.419  -9.322  -3.990  1.00 95.57           H  
ATOM   3929  CD  LYS A 239      15.292  -8.819  -2.083  1.00 95.57           C  
ATOM   3930  HD2 LYS A 239      15.502  -9.858  -1.829  1.00 95.57           H  
ATOM   3931  HD3 LYS A 239      14.993  -8.288  -1.179  1.00 95.57           H  
ATOM   3932  CE  LYS A 239      16.544  -8.169  -2.670  1.00 95.57           C  
ATOM   3933  HE2 LYS A 239      16.815  -8.702  -3.582  1.00 95.57           H  
ATOM   3934  HE3 LYS A 239      16.307  -7.139  -2.937  1.00 95.57           H  
ATOM   3935  NZ  LYS A 239      17.656  -8.211  -1.690  1.00 95.57           N  
ATOM   3936  HZ1 LYS A 239      17.864  -9.168  -1.444  1.00 95.57           H  
ATOM   3937  HZ2 LYS A 239      17.391  -7.726  -0.844  1.00 95.57           H  
ATOM   3938  HZ3 LYS A 239      18.487  -7.778  -2.066  1.00 95.57           H  
ATOM   3939  N   GLU A 240       9.752  -9.871  -1.987  1.00 94.91           N  
ATOM   3940  H   GLU A 240       9.798  -8.881  -1.791  1.00 94.91           H  
ATOM   3941  CA  GLU A 240       8.724 -10.667  -1.300  1.00 94.91           C  
ATOM   3942  HA  GLU A 240       9.214 -11.500  -0.797  1.00 94.91           H  
ATOM   3943  C   GLU A 240       7.718 -11.312  -2.262  1.00 94.91           C  
ATOM   3944  CB  GLU A 240       8.022  -9.832  -0.205  1.00 94.91           C  
ATOM   3945  HB2 GLU A 240       8.784  -9.469   0.484  1.00 94.91           H  
ATOM   3946  HB3 GLU A 240       7.368 -10.501   0.355  1.00 94.91           H  
ATOM   3947  O   GLU A 240       7.181 -12.367  -1.953  1.00 94.91           O  
ATOM   3948  CG  GLU A 240       7.192  -8.623  -0.692  1.00 94.91           C  
ATOM   3949  HG2 GLU A 240       6.468  -8.959  -1.434  1.00 94.91           H  
ATOM   3950  HG3 GLU A 240       7.869  -7.919  -1.177  1.00 94.91           H  
ATOM   3951  CD  GLU A 240       6.429  -7.891   0.440  1.00 94.91           C  
ATOM   3952  OE1 GLU A 240       5.731  -6.883   0.167  1.00 94.91           O  
ATOM   3953  OE2 GLU A 240       6.531  -8.290   1.623  1.00 94.91           O  
ATOM   3954  N   VAL A 241       7.497 -10.731  -3.447  1.00 96.55           N  
ATOM   3955  H   VAL A 241       8.019  -9.904  -3.701  1.00 96.55           H  
ATOM   3956  CA  VAL A 241       6.544 -11.287  -4.419  1.00 96.55           C  
ATOM   3957  HA  VAL A 241       5.786 -11.840  -3.864  1.00 96.55           H  
ATOM   3958  C   VAL A 241       7.165 -12.304  -5.373  1.00 96.55           C  
ATOM   3959  CB  VAL A 241       5.786 -10.203  -5.200  1.00 96.55           C  
ATOM   3960  HB  VAL A 241       5.107 -10.702  -5.892  1.00 96.55           H  
ATOM   3961  O   VAL A 241       6.441 -12.930  -6.140  1.00 96.55           O  
ATOM   3962  CG1 VAL A 241       4.932  -9.348  -4.260  1.00 96.55           C  
ATOM   3963 HG11 VAL A 241       5.563  -8.800  -3.561  1.00 96.55           H  
ATOM   3964 HG12 VAL A 241       4.264  -9.997  -3.694  1.00 96.55           H  
ATOM   3965 HG13 VAL A 241       4.330  -8.651  -4.843  1.00 96.55           H  
ATOM   3966  CG2 VAL A 241       6.685  -9.285  -6.032  1.00 96.55           C  
ATOM   3967 HG21 VAL A 241       7.414  -9.871  -6.591  1.00 96.55           H  
ATOM   3968 HG22 VAL A 241       6.067  -8.732  -6.739  1.00 96.55           H  
ATOM   3969 HG23 VAL A 241       7.194  -8.577  -5.377  1.00 96.55           H  
ATOM   3970  N   LEU A 242       8.491 -12.485  -5.357  1.00 95.70           N  
ATOM   3971  H   LEU A 242       9.042 -12.015  -4.653  1.00 95.70           H  
ATOM   3972  CA  LEU A 242       9.147 -13.416  -6.278  1.00 95.70           C  
ATOM   3973  HA  LEU A 242       8.806 -13.203  -7.291  1.00 95.70           H  
ATOM   3974  C   LEU A 242       8.741 -14.863  -5.995  1.00 95.70           C  
ATOM   3975  CB  LEU A 242      10.673 -13.251  -6.210  1.00 95.70           C  
ATOM   3976  HB2 LEU A 242      11.131 -14.027  -6.824  1.00 95.70           H  
ATOM   3977  HB3 LEU A 242      10.994 -13.418  -5.182  1.00 95.70           H  
ATOM   3978  O   LEU A 242       8.580 -15.631  -6.937  1.00 95.70           O  
ATOM   3979  CG  LEU A 242      11.188 -11.883  -6.687  1.00 95.70           C  
ATOM   3980  HG  LEU A 242      10.733 -11.090  -6.093  1.00 95.70           H  
ATOM   3981  CD1 LEU A 242      12.700 -11.831  -6.477  1.00 95.70           C  
ATOM   3982 HD11 LEU A 242      12.917 -11.924  -5.413  1.00 95.70           H  
ATOM   3983 HD12 LEU A 242      13.168 -12.666  -6.998  1.00 95.70           H  
ATOM   3984 HD13 LEU A 242      13.102 -10.889  -6.851  1.00 95.70           H  
ATOM   3985  CD2 LEU A 242      10.897 -11.615  -8.166  1.00 95.70           C  
ATOM   3986 HD21 LEU A 242       9.821 -11.553  -8.330  1.00 95.70           H  
ATOM   3987 HD22 LEU A 242      11.340 -10.662  -8.455  1.00 95.70           H  
ATOM   3988 HD23 LEU A 242      11.316 -12.411  -8.782  1.00 95.70           H  
ATOM   3989  N   ASP A 243       8.549 -15.221  -4.728  1.00 93.11           N  
ATOM   3990  H   ASP A 243       8.702 -14.534  -4.004  1.00 93.11           H  
ATOM   3991  CA  ASP A 243       8.151 -16.568  -4.297  1.00 93.11           C  
ATOM   3992  HA  ASP A 243       8.237 -17.253  -5.140  1.00 93.11           H  
ATOM   3993  C   ASP A 243       6.672 -16.642  -3.874  1.00 93.11           C  
ATOM   3994  CB  ASP A 243       9.138 -17.062  -3.225  1.00 93.11           C  
ATOM   3995  HB2 ASP A 243       8.877 -18.081  -2.939  1.00 93.11           H  
ATOM   3996  HB3 ASP A 243       9.057 -16.425  -2.345  1.00 93.11           H  
ATOM   3997  O   ASP A 243       6.237 -17.631  -3.293  1.00 93.11           O  
ATOM   3998  CG  ASP A 243      10.585 -17.057  -3.740  1.00 93.11           C  
ATOM   3999  OD1 ASP A 243      10.808 -17.463  -4.914  1.00 93.11           O  
ATOM   4000  OD2 ASP A 243      11.473 -16.586  -2.997  1.00 93.11           O  
ATOM   4001  N   ALA A 244       5.899 -15.597  -4.178  1.00 95.87           N  
ATOM   4002  H   ALA A 244       6.301 -14.861  -4.743  1.00 95.87           H  
ATOM   4003  CA  ALA A 244       4.477 -15.500  -3.874  1.00 95.87           C  
ATOM   4004  HA  ALA A 244       4.275 -16.032  -2.945  1.00 95.87           H  
ATOM   4005  C   ALA A 244       3.601 -16.130  -4.970  1.00 95.87           C  
ATOM   4006  CB  ALA A 244       4.149 -14.020  -3.660  1.00 95.87           C  
ATOM   4007  HB1 ALA A 244       3.103 -13.901  -3.377  1.00 95.87           H  
ATOM   4008  HB2 ALA A 244       4.324 -13.468  -4.584  1.00 95.87           H  
ATOM   4009  HB3 ALA A 244       4.777 -13.624  -2.863  1.00 95.87           H  
ATOM   4010  O   ALA A 244       4.044 -16.368  -6.098  1.00 95.87           O  
ATOM   4011  N   THR A 245       2.321 -16.328  -4.660  1.00 96.34           N  
ATOM   4012  H   THR A 245       1.997 -16.090  -3.734  1.00 96.34           H  
ATOM   4013  CA  THR A 245       1.328 -16.798  -5.631  1.00 96.34           C  
ATOM   4014  HA  THR A 245       1.798 -17.525  -6.293  1.00 96.34           H  
ATOM   4015  C   THR A 245       0.824 -15.622  -6.464  1.00 96.34           C  
ATOM   4016  CB  THR A 245       0.166 -17.507  -4.924  1.00 96.34           C  
ATOM   4017  HB  THR A 245      -0.344 -16.807  -4.261  1.00 96.34           H  
ATOM   4018  O   THR A 245       0.254 -14.671  -5.927  1.00 96.34           O  
ATOM   4019  CG2 THR A 245      -0.838 -18.109  -5.907  1.00 96.34           C  
ATOM   4020 HG21 THR A 245      -1.276 -17.328  -6.529  1.00 96.34           H  
ATOM   4021 HG22 THR A 245      -0.344 -18.841  -6.545  1.00 96.34           H  
ATOM   4022 HG23 THR A 245      -1.640 -18.597  -5.354  1.00 96.34           H  
ATOM   4023  OG1 THR A 245       0.670 -18.582  -4.168  1.00 96.34           O  
ATOM   4024  HG1 THR A 245       0.004 -18.816  -3.517  1.00 96.34           H  
ATOM   4025  N   LEU A 246       1.008 -15.676  -7.785  1.00 95.13           N  
ATOM   4026  H   LEU A 246       1.485 -16.479  -8.171  1.00 95.13           H  
ATOM   4027  CA  LEU A 246       0.396 -14.722  -8.712  1.00 95.13           C  
ATOM   4028  HA  LEU A 246       0.524 -13.716  -8.312  1.00 95.13           H  
ATOM   4029  C   LEU A 246      -1.104 -15.016  -8.827  1.00 95.13           C  
ATOM   4030  CB  LEU A 246       1.102 -14.805 -10.077  1.00 95.13           C  
ATOM   4031  HB2 LEU A 246       1.044 -15.835 -10.429  1.00 95.13           H  
ATOM   4032  HB3 LEU A 246       2.154 -14.553  -9.942  1.00 95.13           H  
ATOM   4033  O   LEU A 246      -1.499 -16.100  -9.251  1.00 95.13           O  
ATOM   4034  CG  LEU A 246       0.500 -13.892 -11.166  1.00 95.13           C  
ATOM   4035  HG  LEU A 246      -0.555 -14.126 -11.310  1.00 95.13           H  
ATOM   4036  CD1 LEU A 246       0.634 -12.407 -10.825  1.00 95.13           C  
ATOM   4037 HD11 LEU A 246       1.677 -12.161 -10.625  1.00 95.13           H  
ATOM   4038 HD12 LEU A 246       0.263 -11.805 -11.654  1.00 95.13           H  
ATOM   4039 HD13 LEU A 246       0.035 -12.176  -9.944  1.00 95.13           H  
ATOM   4040  CD2 LEU A 246       1.227 -14.137 -12.488  1.00 95.13           C  
ATOM   4041 HD21 LEU A 246       2.295 -13.956 -12.368  1.00 95.13           H  
ATOM   4042 HD22 LEU A 246       0.820 -13.486 -13.262  1.00 95.13           H  
ATOM   4043 HD23 LEU A 246       1.072 -15.172 -12.792  1.00 95.13           H  
ATOM   4044  N   ILE A 247      -1.937 -14.037  -8.483  1.00 92.77           N  
ATOM   4045  H   ILE A 247      -1.549 -13.157  -8.173  1.00 92.77           H  
ATOM   4046  CA  ILE A 247      -3.387 -14.130  -8.623  1.00 92.77           C  
ATOM   4047  HA  ILE A 247      -3.676 -15.180  -8.643  1.00 92.77           H  
ATOM   4048  C   ILE A 247      -3.782 -13.507  -9.958  1.00 92.77           C  
ATOM   4049  CB  ILE A 247      -4.113 -13.478  -7.428  1.00 92.77           C  
ATOM   4050  HB  ILE A 247      -3.894 -12.410  -7.443  1.00 92.77           H  
ATOM   4051  O   ILE A 247      -3.702 -12.291 -10.151  1.00 92.77           O  
ATOM   4052  CG1 ILE A 247      -3.637 -14.012  -6.057  1.00 92.77           C  
ATOM   4053 HG12 ILE A 247      -4.173 -13.479  -5.271  1.00 92.77           H  
ATOM   4054 HG13 ILE A 247      -2.579 -13.782  -5.929  1.00 92.77           H  
ATOM   4055  CG2 ILE A 247      -5.637 -13.651  -7.574  1.00 92.77           C  
ATOM   4056 HG21 ILE A 247      -5.996 -13.123  -8.458  1.00 92.77           H  
ATOM   4057 HG22 ILE A 247      -6.143 -13.242  -6.699  1.00 92.77           H  
ATOM   4058 HG23 ILE A 247      -5.895 -14.705  -7.672  1.00 92.77           H  
ATOM   4059  CD1 ILE A 247      -3.835 -15.518  -5.834  1.00 92.77           C  
ATOM   4060 HD11 ILE A 247      -3.440 -15.793  -4.856  1.00 92.77           H  
ATOM   4061 HD12 ILE A 247      -4.894 -15.773  -5.860  1.00 92.77           H  
ATOM   4062 HD13 ILE A 247      -3.304 -16.089  -6.596  1.00 92.77           H  
ATOM   4063  N   HIS A 248      -4.246 -14.348 -10.878  1.00 83.82           N  
ATOM   4064  H   HIS A 248      -4.258 -15.336 -10.669  1.00 83.82           H  
ATOM   4065  CA  HIS A 248      -4.848 -13.899 -12.126  1.00 83.82           C  
ATOM   4066  HA  HIS A 248      -4.260 -13.077 -12.532  1.00 83.82           H  
ATOM   4067  C   HIS A 248      -6.256 -13.370 -11.843  1.00 83.82           C  
ATOM   4068  CB  HIS A 248      -4.821 -15.038 -13.151  1.00 83.82           C  
ATOM   4069  HB2 HIS A 248      -5.271 -15.934 -12.722  1.00 83.82           H  
ATOM   4070  HB3 HIS A 248      -5.416 -14.749 -14.018  1.00 83.82           H  
ATOM   4071  O   HIS A 248      -7.234 -14.109 -11.868  1.00 83.82           O  
ATOM   4072  CG  HIS A 248      -3.422 -15.348 -13.618  1.00 83.82           C  
ATOM   4073  CD2 HIS A 248      -2.594 -16.336 -13.155  1.00 83.82           C  
ATOM   4074  HD2 HIS A 248      -2.829 -17.055 -12.383  1.00 83.82           H  
ATOM   4075  ND1 HIS A 248      -2.725 -14.651 -14.578  1.00 83.82           N  
ATOM   4076  HD1 HIS A 248      -3.090 -13.893 -15.137  1.00 83.82           H  
ATOM   4077  CE1 HIS A 248      -1.512 -15.212 -14.699  1.00 83.82           C  
ATOM   4078  HE1 HIS A 248      -0.746 -14.897 -15.392  1.00 83.82           H  
ATOM   4079  NE2 HIS A 248      -1.382 -16.239 -13.848  1.00 83.82           N  
ATOM   4080  N   GLN A 249      -6.352 -12.079 -11.528  1.00 69.63           N  
ATOM   4081  H   GLN A 249      -5.505 -11.534 -11.451  1.00 69.63           H  
ATOM   4082  CA  GLN A 249      -7.639 -11.395 -11.468  1.00 69.63           C  
ATOM   4083  HA  GLN A 249      -8.371 -12.044 -10.986  1.00 69.63           H  
ATOM   4084  C   GLN A 249      -8.105 -11.114 -12.893  1.00 69.63           C  
ATOM   4085  CB  GLN A 249      -7.537 -10.097 -10.659  1.00 69.63           C  
ATOM   4086  HB2 GLN A 249      -8.512  -9.611 -10.662  1.00 69.63           H  
ATOM   4087  HB3 GLN A 249      -6.817  -9.427 -11.128  1.00 69.63           H  
ATOM   4088  O   GLN A 249      -7.343 -10.567 -13.694  1.00 69.63           O  
ATOM   4089  CG  GLN A 249      -7.118 -10.362  -9.209  1.00 69.63           C  
ATOM   4090  HG2 GLN A 249      -6.086 -10.709  -9.176  1.00 69.63           H  
ATOM   4091  HG3 GLN A 249      -7.758 -11.139  -8.789  1.00 69.63           H  
ATOM   4092  CD  GLN A 249      -7.230  -9.104  -8.361  1.00 69.63           C  
ATOM   4093  NE2 GLN A 249      -7.947  -9.148  -7.262  1.00 69.63           N  
ATOM   4094 HE21 GLN A 249      -8.478  -9.977  -7.033  1.00 69.63           H  
ATOM   4095 HE22 GLN A 249      -8.071  -8.263  -6.792  1.00 69.63           H  
ATOM   4096  OE1 GLN A 249      -6.683  -8.058  -8.658  1.00 69.63           O  
ATOM   4097  N   SER A 250      -9.348 -11.459 -13.217  1.00 59.78           N  
ATOM   4098  H   SER A 250      -9.958 -11.889 -12.536  1.00 59.78           H  
ATOM   4099  CA  SER A 250      -9.931 -10.944 -14.447  1.00 59.78           C  
ATOM   4100  HA  SER A 250      -9.233 -11.135 -15.262  1.00 59.78           H  
ATOM   4101  C   SER A 250     -10.123  -9.431 -14.324  1.00 59.78           C  
ATOM   4102  CB  SER A 250     -11.227 -11.658 -14.804  1.00 59.78           C  
ATOM   4103  HB2 SER A 250     -11.393 -11.575 -15.878  1.00 59.78           H  
ATOM   4104  HB3 SER A 250     -11.158 -12.714 -14.543  1.00 59.78           H  
ATOM   4105  O   SER A 250     -10.331  -8.893 -13.233  1.00 59.78           O  
ATOM   4106  OG  SER A 250     -12.307 -11.060 -14.147  1.00 59.78           O  
ATOM   4107  HG  SER A 250     -13.066 -11.566 -14.447  1.00 59.78           H  
ATOM   4108  N   ILE A 251     -10.076  -8.739 -15.461  1.00 52.78           N  
ATOM   4109  H   ILE A 251      -9.921  -9.247 -16.320  1.00 52.78           H  
ATOM   4110  CA  ILE A 251     -10.292  -7.287 -15.536  1.00 52.78           C  
ATOM   4111  HA  ILE A 251      -9.575  -6.788 -14.884  1.00 52.78           H  
ATOM   4112  C   ILE A 251     -11.697  -6.914 -15.024  1.00 52.78           C  
ATOM   4113  CB  ILE A 251     -10.047  -6.824 -16.994  1.00 52.78           C  
ATOM   4114  HB  ILE A 251     -10.698  -7.402 -17.650  1.00 52.78           H  
ATOM   4115  O   ILE A 251     -11.904  -5.810 -14.528  1.00 52.78           O  
ATOM   4116  CG1 ILE A 251      -8.574  -7.093 -17.399  1.00 52.78           C  
ATOM   4117 HG12 ILE A 251      -8.306  -8.124 -17.166  1.00 52.78           H  
ATOM   4118 HG13 ILE A 251      -7.916  -6.443 -16.824  1.00 52.78           H  
ATOM   4119  CG2 ILE A 251     -10.384  -5.333 -17.183  1.00 52.78           C  
ATOM   4120 HG21 ILE A 251     -11.445  -5.160 -17.001  1.00 52.78           H  
ATOM   4121 HG22 ILE A 251     -10.184  -5.015 -18.206  1.00 52.78           H  
ATOM   4122 HG23 ILE A 251      -9.802  -4.727 -16.489  1.00 52.78           H  
ATOM   4123  CD1 ILE A 251      -8.288  -6.901 -18.894  1.00 52.78           C  
ATOM   4124 HD11 ILE A 251      -7.275  -7.239 -19.112  1.00 52.78           H  
ATOM   4125 HD12 ILE A 251      -8.368  -5.850 -19.172  1.00 52.78           H  
ATOM   4126 HD13 ILE A 251      -8.991  -7.490 -19.484  1.00 52.78           H  
ATOM   4127  N   THR A 252     -12.651  -7.843 -15.113  1.00 62.52           N  
ATOM   4128  H   THR A 252     -12.411  -8.749 -15.488  1.00 62.52           H  
ATOM   4129  CA  THR A 252     -14.055  -7.667 -14.725  1.00 62.52           C  
ATOM   4130  HA  THR A 252     -14.304  -6.605 -14.732  1.00 62.52           H  
ATOM   4131  C   THR A 252     -14.373  -8.183 -13.317  1.00 62.52           C  
ATOM   4132  CB  THR A 252     -14.955  -8.379 -15.748  1.00 62.52           C  
ATOM   4133  HB  THR A 252     -15.999  -8.295 -15.444  1.00 62.52           H  
ATOM   4134  O   THR A 252     -15.494  -8.007 -12.851  1.00 62.52           O  
ATOM   4135  CG2 THR A 252     -14.803  -7.802 -17.157  1.00 62.52           C  
ATOM   4136 HG21 THR A 252     -15.522  -8.279 -17.824  1.00 62.52           H  
ATOM   4137 HG22 THR A 252     -14.999  -6.730 -17.138  1.00 62.52           H  
ATOM   4138 HG23 THR A 252     -13.799  -7.980 -17.542  1.00 62.52           H  
ATOM   4139  OG1 THR A 252     -14.589  -9.738 -15.809  1.00 62.52           O  
ATOM   4140  HG1 THR A 252     -14.908 -10.108 -16.635  1.00 62.52           H  
ATOM   4141  N   GLY A 253     -13.435  -8.854 -12.639  1.00 54.84           N  
ATOM   4142  H   GLY A 253     -12.531  -8.980 -13.073  1.00 54.84           H  
ATOM   4143  CA  GLY A 253     -13.705  -9.620 -11.415  1.00 54.84           C  
ATOM   4144  HA2 GLY A 253     -12.754  -9.891 -10.956  1.00 54.84           H  
ATOM   4145  HA3 GLY A 253     -14.261  -8.991 -10.719  1.00 54.84           H  
ATOM   4146  C   GLY A 253     -14.509 -10.913 -11.633  1.00 54.84           C  
ATOM   4147  O   GLY A 253     -14.683 -11.684 -10.692  1.00 54.84           O  
ATOM   4148  N   LEU A 254     -14.968 -11.182 -12.858  1.00 49.33           N  
ATOM   4149  H   LEU A 254     -14.775 -10.508 -13.585  1.00 49.33           H  
ATOM   4150  CA  LEU A 254     -15.624 -12.423 -13.267  1.00 49.33           C  
ATOM   4151  HA  LEU A 254     -16.037 -12.936 -12.399  1.00 49.33           H  
ATOM   4152  C   LEU A 254     -14.584 -13.337 -13.916  1.00 49.33           C  
ATOM   4153  CB  LEU A 254     -16.761 -12.085 -14.253  1.00 49.33           C  
ATOM   4154  HB2 LEU A 254     -16.326 -11.599 -15.126  1.00 49.33           H  
ATOM   4155  HB3 LEU A 254     -17.217 -13.014 -14.596  1.00 49.33           H  
ATOM   4156  O   LEU A 254     -13.944 -12.917 -14.876  1.00 49.33           O  
ATOM   4157  CG  LEU A 254     -17.857 -11.167 -13.679  1.00 49.33           C  
ATOM   4158  HG  LEU A 254     -17.408 -10.282 -13.228  1.00 49.33           H  
ATOM   4159  CD1 LEU A 254     -18.786 -10.695 -14.797  1.00 49.33           C  
ATOM   4160 HD11 LEU A 254     -19.255 -11.554 -15.277  1.00 49.33           H  
ATOM   4161 HD12 LEU A 254     -19.556 -10.043 -14.385  1.00 49.33           H  
ATOM   4162 HD13 LEU A 254     -18.214 -10.137 -15.539  1.00 49.33           H  
ATOM   4163  CD2 LEU A 254     -18.696 -11.891 -12.626  1.00 49.33           C  
ATOM   4164 HD21 LEU A 254     -19.143 -12.788 -13.053  1.00 49.33           H  
ATOM   4165 HD22 LEU A 254     -19.488 -11.231 -12.271  1.00 49.33           H  
ATOM   4166 HD23 LEU A 254     -18.070 -12.162 -11.776  1.00 49.33           H  
ATOM   4167  N   TYR A 255     -14.381 -14.552 -13.401  1.00 46.16           N  
ATOM   4168  H   TYR A 255     -14.941 -14.848 -12.615  1.00 46.16           H  
ATOM   4169  CA  TYR A 255     -13.551 -15.553 -14.080  1.00 46.16           C  
ATOM   4170  HA  TYR A 255     -12.510 -15.231 -14.087  1.00 46.16           H  
ATOM   4171  C   TYR A 255     -14.026 -15.690 -15.534  1.00 46.16           C  
ATOM   4172  CB  TYR A 255     -13.651 -16.911 -13.360  1.00 46.16           C  
ATOM   4173  HB2 TYR A 255     -14.684 -17.093 -13.065  1.00 46.16           H  
ATOM   4174  HB3 TYR A 255     -13.393 -17.692 -14.075  1.00 46.16           H  
ATOM   4175  O   TYR A 255     -15.160 -16.099 -15.768  1.00 46.16           O  
ATOM   4176  CG  TYR A 255     -12.741 -17.077 -12.154  1.00 46.16           C  
ATOM   4177  CD1 TYR A 255     -11.468 -17.656 -12.322  1.00 46.16           C  
ATOM   4178  HD1 TYR A 255     -11.142 -17.965 -13.304  1.00 46.16           H  
ATOM   4179  CD2 TYR A 255     -13.168 -16.685 -10.870  1.00 46.16           C  
ATOM   4180  HD2 TYR A 255     -14.148 -16.252 -10.739  1.00 46.16           H  
ATOM   4181  CE1 TYR A 255     -10.622 -17.845 -11.211  1.00 46.16           C  
ATOM   4182  HE1 TYR A 255      -9.646 -18.289 -11.335  1.00 46.16           H  
ATOM   4183  CE2 TYR A 255     -12.326 -16.874  -9.755  1.00 46.16           C  
ATOM   4184  HE2 TYR A 255     -12.662 -16.578  -8.772  1.00 46.16           H  
ATOM   4185  OH  TYR A 255     -10.240 -17.654  -8.853  1.00 46.16           O  
ATOM   4186  HH  TYR A 255     -10.669 -17.395  -8.034  1.00 46.16           H  
ATOM   4187  CZ  TYR A 255     -11.051 -17.459  -9.926  1.00 46.16           C  
ATOM   4188  N   GLU A 256     -13.184 -15.327 -16.501  1.00 43.23           N  
ATOM   4189  H   GLU A 256     -12.270 -14.968 -16.268  1.00 43.23           H  
ATOM   4190  CA  GLU A 256     -13.401 -15.760 -17.878  1.00 43.23           C  
ATOM   4191  HA  GLU A 256     -14.464 -15.727 -18.120  1.00 43.23           H  
ATOM   4192  C   GLU A 256     -12.953 -17.224 -17.932  1.00 43.23           C  
ATOM   4193  CB  GLU A 256     -12.671 -14.850 -18.884  1.00 43.23           C  
ATOM   4194  HB2 GLU A 256     -12.703 -15.330 -19.862  1.00 43.23           H  
ATOM   4195  HB3 GLU A 256     -11.629 -14.733 -18.584  1.00 43.23           H  
ATOM   4196  O   GLU A 256     -11.767 -17.520 -17.780  1.00 43.23           O  
ATOM   4197  CG  GLU A 256     -13.341 -13.464 -18.990  1.00 43.23           C  
ATOM   4198  HG2 GLU A 256     -14.401 -13.606 -19.202  1.00 43.23           H  
ATOM   4199  HG3 GLU A 256     -13.261 -12.966 -18.024  1.00 43.23           H  
ATOM   4200  CD  GLU A 256     -12.744 -12.540 -20.071  1.00 43.23           C  
ATOM   4201  OE1 GLU A 256     -13.235 -11.389 -20.165  1.00 43.23           O  
ATOM   4202  OE2 GLU A 256     -11.775 -12.936 -20.757  1.00 43.23           O  
ATOM   4203  N   THR A 257     -13.930 -18.129 -18.008  1.00 41.88           N  
ATOM   4204  H   THR A 257     -14.883 -17.797 -18.058  1.00 41.88           H  
ATOM   4205  CA  THR A 257     -13.738 -19.548 -18.336  1.00 41.88           C  
ATOM   4206  HA  THR A 257     -12.869 -19.945 -17.811  1.00 41.88           H  
ATOM   4207  C   THR A 257     -13.477 -19.723 -19.819  1.00 41.88           C  
ATOM   4208  CB  THR A 257     -14.975 -20.375 -17.991  1.00 41.88           C  
ATOM   4209  HB  THR A 257     -14.853 -21.383 -18.387  1.00 41.88           H  
ATOM   4210  O   THR A 257     -14.222 -19.075 -20.592  1.00 41.88           O  
ATOM   4211  CG2 THR A 257     -15.218 -20.469 -16.485  1.00 41.88           C  
ATOM   4212 HG21 THR A 257     -14.346 -20.909 -16.002  1.00 41.88           H  
ATOM   4213 HG22 THR A 257     -15.399 -19.475 -16.076  1.00 41.88           H  
ATOM   4214 HG23 THR A 257     -16.089 -21.099 -16.302  1.00 41.88           H  
ATOM   4215  OG1 THR A 257     -16.085 -19.765 -18.606  1.00 41.88           O  
ATOM   4216  HG1 THR A 257     -15.734 -19.471 -19.450  1.00 41.88           H  
ATOM   4217  OXT THR A 257     -12.619 -20.569 -20.134  1.00 41.88           O  
TER    4218      THR A 257                                                       
END   
