# Supplementary material for: Computational design of novel Cas9 PAM-interacting domains using evolution-based modelling and structural quality assessment
Source: PLoS Comput Biol. 2023 Nov 17;19(11):e1011621. doi: 10.1371/journal.pcbi.1011621 (PMC10729993; doi:10.1371/journal.pcbi.1011621)
Supplement: S1 File — This file contains the experimentally tested sequences in a zip format. It includes Fasta files, AlphaFold Prediction with PDB file, pLDDT, and more. (ZIP) [file pcbi.1011621.s001.zip › pdb/dgfx_75_relaxed_rank_1_model_3.pdb]

ATOM      1  N   THR A   1      -5.636   5.374 -25.209  1.00 40.02           N  
ATOM      2  H   THR A   1      -6.152   4.971 -25.978  1.00 40.02           H  
ATOM      3  H2  THR A   1      -5.937   6.333 -25.109  1.00 40.02           H  
ATOM      4  H3  THR A   1      -5.825   4.873 -24.353  1.00 40.02           H  
ATOM      5  CA  THR A   1      -4.191   5.399 -25.517  1.00 40.02           C  
ATOM      6  HA  THR A   1      -3.816   4.392 -25.700  1.00 40.02           H  
ATOM      7  C   THR A   1      -3.462   5.978 -24.316  1.00 40.02           C  
ATOM      8  CB  THR A   1      -3.949   6.253 -26.769  1.00 40.02           C  
ATOM      9  HB  THR A   1      -2.915   6.595 -26.804  1.00 40.02           H  
ATOM     10  O   THR A   1      -3.610   7.156 -24.039  1.00 40.02           O  
ATOM     11  CG2 THR A   1      -4.279   5.465 -28.035  1.00 40.02           C  
ATOM     12 HG21 THR A   1      -5.331   5.179 -28.058  1.00 40.02           H  
ATOM     13 HG22 THR A   1      -4.066   6.081 -28.908  1.00 40.02           H  
ATOM     14 HG23 THR A   1      -3.657   4.572 -28.091  1.00 40.02           H  
ATOM     15  OG1 THR A   1      -4.835   7.344 -26.751  1.00 40.02           O  
ATOM     16  HG1 THR A   1      -4.453   8.055 -27.270  1.00 40.02           H  
ATOM     17  N   GLY A   2      -2.788   5.154 -23.508  1.00 54.61           N  
ATOM     18  H   GLY A   2      -2.633   4.194 -23.780  1.00 54.61           H  
ATOM     19  CA  GLY A   2      -1.930   5.670 -22.430  1.00 54.61           C  
ATOM     20  HA2 GLY A   2      -1.737   4.889 -21.695  1.00 54.61           H  
ATOM     21  HA3 GLY A   2      -2.412   6.509 -21.927  1.00 54.61           H  
ATOM     22  C   GLY A   2      -0.592   6.127 -23.010  1.00 54.61           C  
ATOM     23  O   GLY A   2      -0.099   5.479 -23.932  1.00 54.61           O  
ATOM     24  N   GLY A   3      -0.026   7.227 -22.511  1.00 63.12           N  
ATOM     25  H   GLY A   3      -0.508   7.764 -21.804  1.00 63.12           H  
ATOM     26  CA  GLY A   3       1.287   7.706 -22.953  1.00 63.12           C  
ATOM     27  HA2 GLY A   3       1.229   7.969 -24.009  1.00 63.12           H  
ATOM     28  HA3 GLY A   3       1.560   8.604 -22.398  1.00 63.12           H  
ATOM     29  C   GLY A   3       2.387   6.652 -22.760  1.00 63.12           C  
ATOM     30  O   GLY A   3       2.306   5.803 -21.872  1.00 63.12           O  
ATOM     31  N   PHE A   4       3.428   6.699 -23.594  1.00 75.48           N  
ATOM     32  H   PHE A   4       3.406   7.373 -24.346  1.00 75.48           H  
ATOM     33  CA  PHE A   4       4.597   5.809 -23.494  1.00 75.48           C  
ATOM     34  HA  PHE A   4       4.257   4.802 -23.253  1.00 75.48           H  
ATOM     35  C   PHE A   4       5.581   6.231 -22.392  1.00 75.48           C  
ATOM     36  CB  PHE A   4       5.307   5.773 -24.854  1.00 75.48           C  
ATOM     37  HB2 PHE A   4       6.211   5.172 -24.756  1.00 75.48           H  
ATOM     38  HB3 PHE A   4       5.615   6.782 -25.127  1.00 75.48           H  
ATOM     39  O   PHE A   4       6.397   5.436 -21.922  1.00 75.48           O  
ATOM     40  CG  PHE A   4       4.467   5.176 -25.965  1.00 75.48           C  
ATOM     41  CD1 PHE A   4       4.147   3.812 -25.920  1.00 75.48           C  
ATOM     42  HD1 PHE A   4       4.556   3.217 -25.118  1.00 75.48           H  
ATOM     43  CD2 PHE A   4       4.006   5.959 -27.038  1.00 75.48           C  
ATOM     44  HD2 PHE A   4       4.260   7.007 -27.096  1.00 75.48           H  
ATOM     45  CE1 PHE A   4       3.343   3.227 -26.914  1.00 75.48           C  
ATOM     46  HE1 PHE A   4       3.106   2.174 -26.882  1.00 75.48           H  
ATOM     47  CE2 PHE A   4       3.215   5.375 -28.044  1.00 75.48           C  
ATOM     48  HE2 PHE A   4       2.867   5.977 -28.871  1.00 75.48           H  
ATOM     49  CZ  PHE A   4       2.875   4.013 -27.979  1.00 75.48           C  
ATOM     50  HZ  PHE A   4       2.272   3.568 -28.756  1.00 75.48           H  
ATOM     51  N   SER A   5       5.495   7.487 -21.968  1.00 73.92           N  
ATOM     52  H   SER A   5       4.794   8.080 -22.389  1.00 73.92           H  
ATOM     53  CA  SER A   5       6.348   8.130 -20.974  1.00 73.92           C  
ATOM     54  HA  SER A   5       6.780   7.378 -20.314  1.00 73.92           H  
ATOM     55  C   SER A   5       5.523   9.084 -20.121  1.00 73.92           C  
ATOM     56  CB  SER A   5       7.490   8.878 -21.673  1.00 73.92           C  
ATOM     57  HB2 SER A   5       8.064   9.449 -20.943  1.00 73.92           H  
ATOM     58  HB3 SER A   5       8.152   8.142 -22.129  1.00 73.92           H  
ATOM     59  O   SER A   5       4.441   9.512 -20.524  1.00 73.92           O  
ATOM     60  OG  SER A   5       7.010   9.733 -22.693  1.00 73.92           O  
ATOM     61  HG  SER A   5       6.629  10.530 -22.317  1.00 73.92           H  
ATOM     62  N   LYS A   6       6.033   9.444 -18.942  1.00 69.41           N  
ATOM     63  H   LYS A   6       6.935   9.078 -18.674  1.00 69.41           H  
ATOM     64  CA  LYS A   6       5.462  10.563 -18.188  1.00 69.41           C  
ATOM     65  HA  LYS A   6       4.398  10.390 -18.031  1.00 69.41           H  
ATOM     66  C   LYS A   6       5.623  11.833 -19.016  1.00 69.41           C  
ATOM     67  CB  LYS A   6       6.158  10.728 -16.838  1.00 69.41           C  
ATOM     68  HB2 LYS A   6       7.230  10.844 -17.002  1.00 69.41           H  
ATOM     69  HB3 LYS A   6       5.785  11.639 -16.370  1.00 69.41           H  
ATOM     70  O   LYS A   6       6.743  12.217 -19.333  1.00 69.41           O  
ATOM     71  CG  LYS A   6       5.911   9.547 -15.896  1.00 69.41           C  
ATOM     72  HG2 LYS A   6       4.842   9.381 -15.763  1.00 69.41           H  
ATOM     73  HG3 LYS A   6       6.375   8.650 -16.305  1.00 69.41           H  
ATOM     74  CD  LYS A   6       6.555   9.899 -14.557  1.00 69.41           C  
ATOM     75  HD2 LYS A   6       7.562  10.267 -14.754  1.00 69.41           H  
ATOM     76  HD3 LYS A   6       5.993  10.698 -14.075  1.00 69.41           H  
ATOM     77  CE  LYS A   6       6.638   8.688 -13.636  1.00 69.41           C  
ATOM     78  HE2 LYS A   6       6.916   7.822 -14.237  1.00 69.41           H  
ATOM     79  HE3 LYS A   6       5.666   8.507 -13.176  1.00 69.41           H  
ATOM     80  NZ  LYS A   6       7.691   8.945 -12.631  1.00 69.41           N  
ATOM     81  HZ1 LYS A   6       7.501   9.792 -12.114  1.00 69.41           H  
ATOM     82  HZ2 LYS A   6       7.828   8.157 -12.013  1.00 69.41           H  
ATOM     83  HZ3 LYS A   6       8.554   9.114 -13.127  1.00 69.41           H  
ATOM     84  N   GLU A   7       4.510  12.474 -19.352  1.00 68.99           N  
ATOM     85  H   GLU A   7       3.622  12.039 -19.147  1.00 68.99           H  
ATOM     86  CA  GLU A   7       4.485  13.628 -20.263  1.00 68.99           C  
ATOM     87  HA  GLU A   7       5.097  13.394 -21.134  1.00 68.99           H  
ATOM     88  C   GLU A   7       5.082  14.910 -19.662  1.00 68.99           C  
ATOM     89  CB  GLU A   7       3.056  13.864 -20.766  1.00 68.99           C  
ATOM     90  HB2 GLU A   7       2.394  14.012 -19.912  1.00 68.99           H  
ATOM     91  HB3 GLU A   7       3.045  14.761 -21.384  1.00 68.99           H  
ATOM     92  O   GLU A   7       5.199  15.921 -20.349  1.00 68.99           O  
ATOM     93  CG  GLU A   7       2.562  12.682 -21.615  1.00 68.99           C  
ATOM     94  HG2 GLU A   7       3.283  12.503 -22.413  1.00 68.99           H  
ATOM     95  HG3 GLU A   7       2.522  11.789 -20.992  1.00 68.99           H  
ATOM     96  CD  GLU A   7       1.177  12.914 -22.231  1.00 68.99           C  
ATOM     97  OE1 GLU A   7       0.760  12.025 -23.008  1.00 68.99           O  
ATOM     98  OE2 GLU A   7       0.540  13.936 -21.896  1.00 68.99           O  
ATOM     99  N   SER A   8       5.521  14.873 -18.400  1.00 74.55           N  
ATOM    100  H   SER A   8       5.408  14.018 -17.874  1.00 74.55           H  
ATOM    101  CA  SER A   8       6.341  15.930 -17.817  1.00 74.55           C  
ATOM    102  HA  SER A   8       5.780  16.864 -17.851  1.00 74.55           H  
ATOM    103  C   SER A   8       7.626  16.100 -18.631  1.00 74.55           C  
ATOM    104  CB  SER A   8       6.671  15.617 -16.356  1.00 74.55           C  
ATOM    105  HB2 SER A   8       7.282  14.716 -16.305  1.00 74.55           H  
ATOM    106  HB3 SER A   8       7.232  16.446 -15.924  1.00 74.55           H  
ATOM    107  O   SER A   8       8.464  15.197 -18.702  1.00 74.55           O  
ATOM    108  OG  SER A   8       5.476  15.414 -15.620  1.00 74.55           O  
ATOM    109  HG  SER A   8       4.943  16.210 -15.681  1.00 74.55           H  
ATOM    110  N   ILE A   9       7.757  17.269 -19.257  1.00 73.06           N  
ATOM    111  H   ILE A   9       6.997  17.931 -19.201  1.00 73.06           H  
ATOM    112  CA  ILE A   9       8.945  17.655 -20.012  1.00 73.06           C  
ATOM    113  HA  ILE A   9       9.333  16.778 -20.531  1.00 73.06           H  
ATOM    114  C   ILE A   9       9.992  18.126 -19.011  1.00 73.06           C  
ATOM    115  CB  ILE A   9       8.623  18.733 -21.071  1.00 73.06           C  
ATOM    116  HB  ILE A   9       8.221  19.611 -20.564  1.00 73.06           H  
ATOM    117  O   ILE A   9       9.816  19.147 -18.346  1.00 73.06           O  
ATOM    118  CG1 ILE A   9       7.559  18.211 -22.066  1.00 73.06           C  
ATOM    119 HG12 ILE A   9       7.964  17.369 -22.626  1.00 73.06           H  
ATOM    120 HG13 ILE A   9       6.689  17.856 -21.513  1.00 73.06           H  
ATOM    121  CG2 ILE A   9       9.912  19.144 -21.813  1.00 73.06           C  
ATOM    122 HG21 ILE A   9      10.364  18.277 -22.294  1.00 73.06           H  
ATOM    123 HG22 ILE A   9       9.701  19.916 -22.554  1.00 73.06           H  
ATOM    124 HG23 ILE A   9      10.632  19.566 -21.112  1.00 73.06           H  
ATOM    125  CD1 ILE A   9       7.044  19.269 -23.049  1.00 73.06           C  
ATOM    126 HD11 ILE A   9       6.692  20.144 -22.503  1.00 73.06           H  
ATOM    127 HD12 ILE A   9       6.214  18.852 -23.620  1.00 73.06           H  
ATOM    128 HD13 ILE A   9       7.830  19.562 -23.746  1.00 73.06           H  
ATOM    129  N   SER A  10      11.087  17.384 -18.932  1.00 77.29           N  
ATOM    130  H   SER A  10      11.160  16.563 -19.516  1.00 77.29           H  
ATOM    131  CA  SER A  10      12.264  17.783 -18.176  1.00 77.29           C  
ATOM    132  HA  SER A  10      11.937  18.402 -17.341  1.00 77.29           H  
ATOM    133  C   SER A  10      13.199  18.600 -19.077  1.00 77.29           C  
ATOM    134  CB  SER A  10      12.948  16.553 -17.587  1.00 77.29           C  
ATOM    135  HB2 SER A  10      13.935  16.823 -17.211  1.00 77.29           H  
ATOM    136  HB3 SER A  10      13.042  15.797 -18.366  1.00 77.29           H  
ATOM    137  O   SER A  10      13.338  18.283 -20.268  1.00 77.29           O  
ATOM    138  OG  SER A  10      12.161  16.040 -16.528  1.00 77.29           O  
ATOM    139  HG  SER A  10      12.488  15.179 -16.257  1.00 77.29           H  
ATOM    140  N   PRO A  11      13.836  19.658 -18.541  1.00 78.92           N  
ATOM    141  CA  PRO A  11      14.770  20.479 -19.302  1.00 78.92           C  
ATOM    142  HA  PRO A  11      14.261  20.902 -20.169  1.00 78.92           H  
ATOM    143  C   PRO A  11      15.963  19.652 -19.795  1.00 78.92           C  
ATOM    144  CB  PRO A  11      15.186  21.615 -18.361  1.00 78.92           C  
ATOM    145  HB2 PRO A  11      14.498  22.453 -18.478  1.00 78.92           H  
ATOM    146  HB3 PRO A  11      16.212  21.942 -18.530  1.00 78.92           H  
ATOM    147  O   PRO A  11      16.250  18.565 -19.286  1.00 78.92           O  
ATOM    148  CG  PRO A  11      15.009  21.006 -16.971  1.00 78.92           C  
ATOM    149  HG2 PRO A  11      15.887  20.411 -16.719  1.00 78.92           H  
ATOM    150  HG3 PRO A  11      14.830  21.768 -16.213  1.00 78.92           H  
ATOM    151  CD  PRO A  11      13.802  20.088 -17.149  1.00 78.92           C  
ATOM    152  HD2 PRO A  11      12.883  20.645 -16.965  1.00 78.92           H  
ATOM    153  HD3 PRO A  11      13.876  19.244 -16.463  1.00 78.92           H  
ATOM    154  N   HIS A  12      16.657  20.170 -20.807  1.00 78.22           N  
ATOM    155  H   HIS A  12      16.431  21.099 -21.130  1.00 78.22           H  
ATOM    156  CA  HIS A  12      17.864  19.541 -21.331  1.00 78.22           C  
ATOM    157  HA  HIS A  12      17.617  18.533 -21.663  1.00 78.22           H  
ATOM    158  C   HIS A  12      18.934  19.400 -20.239  1.00 78.22           C  
ATOM    159  CB  HIS A  12      18.369  20.325 -22.550  1.00 78.22           C  
ATOM    160  HB2 HIS A  12      17.567  20.421 -23.282  1.00 78.22           H  
ATOM    161  HB3 HIS A  12      19.176  19.762 -23.019  1.00 78.22           H  
ATOM    162  O   HIS A  12      19.068  20.239 -19.349  1.00 78.22           O  
ATOM    163  CG  HIS A  12      18.874  21.707 -22.240  1.00 78.22           C  
ATOM    164  CD2 HIS A  12      18.273  22.887 -22.578  1.00 78.22           C  
ATOM    165  HD2 HIS A  12      17.356  22.999 -23.139  1.00 78.22           H  
ATOM    166  ND1 HIS A  12      20.021  22.021 -21.548  1.00 78.22           N  
ATOM    167  HD1 HIS A  12      20.652  21.366 -21.109  1.00 78.22           H  
ATOM    168  CE1 HIS A  12      20.093  23.356 -21.447  1.00 78.22           C  
ATOM    169  HE1 HIS A  12      20.869  23.902 -20.930  1.00 78.22           H  
ATOM    170  NE2 HIS A  12      19.046  23.927 -22.059  1.00 78.22           N  
ATOM    171  N   GLY A  13      19.727  18.339 -20.319  1.00 72.01           N  
ATOM    172  H   GLY A  13      19.585  17.667 -21.060  1.00 72.01           H  
ATOM    173  CA  GLY A  13      20.824  18.104 -19.390  1.00 72.01           C  
ATOM    174  HA2 GLY A  13      21.527  18.935 -19.447  1.00 72.01           H  
ATOM    175  HA3 GLY A  13      20.435  18.048 -18.374  1.00 72.01           H  
ATOM    176  C   GLY A  13      21.561  16.815 -19.712  1.00 72.01           C  
ATOM    177  O   GLY A  13      21.114  16.021 -20.536  1.00 72.01           O  
ATOM    178  N   ASN A  14      22.669  16.572 -19.013  1.00 70.85           N  
ATOM    179  H   ASN A  14      22.986  17.280 -18.367  1.00 70.85           H  
ATOM    180  CA  ASN A  14      23.507  15.377 -19.187  1.00 70.85           C  
ATOM    181  HA  ASN A  14      23.617  15.200 -20.257  1.00 70.85           H  
ATOM    182  C   ASN A  14      22.869  14.085 -18.634  1.00 70.85           C  
ATOM    183  CB  ASN A  14      24.906  15.661 -18.602  1.00 70.85           C  
ATOM    184  HB2 ASN A  14      24.813  16.071 -17.596  1.00 70.85           H  
ATOM    185  HB3 ASN A  14      25.473  14.733 -18.534  1.00 70.85           H  
ATOM    186  O   ASN A  14      23.570  13.155 -18.245  1.00 70.85           O  
ATOM    187  CG  ASN A  14      25.732  16.597 -19.464  1.00 70.85           C  
ATOM    188  ND2 ASN A  14      26.786  17.161 -18.926  1.00 70.85           N  
ATOM    189 HD21 ASN A  14      27.318  17.772 -19.529  1.00 70.85           H  
ATOM    190 HD22 ASN A  14      27.051  16.975 -17.969  1.00 70.85           H  
ATOM    191  OD1 ASN A  14      25.458  16.816 -20.630  1.00 70.85           O  
ATOM    192  N   SER A  15      21.539  14.017 -18.570  1.00 72.80           N  
ATOM    193  H   SER A  15      21.019  14.731 -19.061  1.00 72.80           H  
ATOM    194  CA  SER A  15      20.812  12.838 -18.118  1.00 72.80           C  
ATOM    195  HA  SER A  15      21.404  12.307 -17.373  1.00 72.80           H  
ATOM    196  C   SER A  15      20.548  11.905 -19.294  1.00 72.80           C  
ATOM    197  CB  SER A  15      19.502  13.261 -17.454  1.00 72.80           C  
ATOM    198  HB2 SER A  15      18.910  13.835 -18.166  1.00 72.80           H  
ATOM    199  HB3 SER A  15      19.720  13.891 -16.592  1.00 72.80           H  
ATOM    200  O   SER A  15      19.732  12.206 -20.162  1.00 72.80           O  
ATOM    201  OG  SER A  15      18.772  12.123 -17.032  1.00 72.80           O  
ATOM    202  HG  SER A  15      17.867  12.410 -16.886  1.00 72.80           H  
ATOM    203  N   ASP A  16      21.163  10.724 -19.270  1.00 68.68           N  
ATOM    204  H   ASP A  16      21.923  10.585 -18.619  1.00 68.68           H  
ATOM    205  CA  ASP A  16      20.859   9.638 -20.215  1.00 68.68           C  
ATOM    206  HA  ASP A  16      20.853  10.045 -21.226  1.00 68.68           H  
ATOM    207  C   ASP A  16      19.467   9.011 -19.973  1.00 68.68           C  
ATOM    208  CB  ASP A  16      21.958   8.565 -20.143  1.00 68.68           C  
ATOM    209  HB2 ASP A  16      21.709   7.757 -20.830  1.00 68.68           H  
ATOM    210  HB3 ASP A  16      21.975   8.151 -19.134  1.00 68.68           H  
ATOM    211  O   ASP A  16      19.059   8.101 -20.689  1.00 68.68           O  
ATOM    212  CG  ASP A  16      23.359   9.075 -20.509  1.00 68.68           C  
ATOM    213  OD1 ASP A  16      23.489   9.944 -21.407  1.00 68.68           O  
ATOM    214  OD2 ASP A  16      24.319   8.599 -19.872  1.00 68.68           O  
ATOM    215  N   LYS A  17      18.726   9.471 -18.952  1.00 70.24           N  
ATOM    216  H   LYS A  17      19.097  10.247 -18.423  1.00 70.24           H  
ATOM    217  CA  LYS A  17      17.379   8.970 -18.625  1.00 70.24           C  
ATOM    218  HA  LYS A  17      17.321   7.916 -18.899  1.00 70.24           H  
ATOM    219  C   LYS A  17      16.267   9.656 -19.418  1.00 70.24           C  
ATOM    220  CB  LYS A  17      17.094   9.108 -17.123  1.00 70.24           C  
ATOM    221  HB2 LYS A  17      16.099   8.710 -16.927  1.00 70.24           H  
ATOM    222  HB3 LYS A  17      17.085  10.164 -16.852  1.00 70.24           H  
ATOM    223  O   LYS A  17      15.149   9.148 -19.435  1.00 70.24           O  
ATOM    224  CG  LYS A  17      18.102   8.356 -16.246  1.00 70.24           C  
ATOM    225  HG2 LYS A  17      18.093   7.299 -16.511  1.00 70.24           H  
ATOM    226  HG3 LYS A  17      19.103   8.756 -16.403  1.00 70.24           H  
ATOM    227  CD  LYS A  17      17.725   8.520 -14.771  1.00 70.24           C  
ATOM    228  HD2 LYS A  17      17.746   9.580 -14.519  1.00 70.24           H  
ATOM    229  HD3 LYS A  17      16.718   8.134 -14.612  1.00 70.24           H  
ATOM    230  CE  LYS A  17      18.720   7.757 -13.894  1.00 70.24           C  
ATOM    231  HE2 LYS A  17      19.724   8.112 -14.126  1.00 70.24           H  
ATOM    232  HE3 LYS A  17      18.672   6.699 -14.152  1.00 70.24           H  
ATOM    233  NZ  LYS A  17      18.424   7.959 -12.455  1.00 70.24           N  
ATOM    234  HZ1 LYS A  17      17.491   7.638 -12.240  1.00 70.24           H  
ATOM    235  HZ2 LYS A  17      19.089   7.459 -11.883  1.00 70.24           H  
ATOM    236  HZ3 LYS A  17      18.481   8.941 -12.229  1.00 70.24           H  
ATOM    237  N   LEU A  18      16.555  10.810 -20.023  1.00 78.05           N  
ATOM    238  H   LEU A  18      17.519  11.110 -20.053  1.00 78.05           H  
ATOM    239  CA  LEU A  18      15.565  11.581 -20.767  1.00 78.05           C  
ATOM    240  HA  LEU A  18      14.664  11.675 -20.160  1.00 78.05           H  
ATOM    241  C   LEU A  18      15.176  10.856 -22.055  1.00 78.05           C  
ATOM    242  CB  LEU A  18      16.118  12.977 -21.086  1.00 78.05           C  
ATOM    243  HB2 LEU A  18      17.082  12.852 -21.578  1.00 78.05           H  
ATOM    244  HB3 LEU A  18      15.432  13.464 -21.779  1.00 78.05           H  
ATOM    245  O   LEU A  18      16.033  10.430 -22.827  1.00 78.05           O  
ATOM    246  CG  LEU A  18      16.306  13.914 -19.889  1.00 78.05           C  
ATOM    247  HG  LEU A  18      16.960  13.442 -19.156  1.00 78.05           H  
ATOM    248  CD1 LEU A  18      16.954  15.216 -20.364  1.00 78.05           C  
ATOM    249 HD11 LEU A  18      17.093  15.896 -19.523  1.00 78.05           H  
ATOM    250 HD12 LEU A  18      17.927  15.003 -20.807  1.00 78.05           H  
ATOM    251 HD13 LEU A  18      16.323  15.702 -21.109  1.00 78.05           H  
ATOM    252  CD2 LEU A  18      14.980  14.255 -19.215  1.00 78.05           C  
ATOM    253 HD21 LEU A  18      14.524  13.361 -18.790  1.00 78.05           H  
ATOM    254 HD22 LEU A  18      15.169  14.961 -18.407  1.00 78.05           H  
ATOM    255 HD23 LEU A  18      14.297  14.700 -19.938  1.00 78.05           H  
ATOM    256  N   ILE A  19      13.876  10.773 -22.318  1.00 78.16           N  
ATOM    257  H   ILE A  19      13.224  11.123 -21.630  1.00 78.16           H  
ATOM    258  CA  ILE A  19      13.356  10.193 -23.558  1.00 78.16           C  
ATOM    259  HA  ILE A  19      14.090   9.493 -23.957  1.00 78.16           H  
ATOM    260  C   ILE A  19      13.153  11.301 -24.581  1.00 78.16           C  
ATOM    261  CB  ILE A  19      12.066   9.399 -23.302  1.00 78.16           C  
ATOM    262  HB  ILE A  19      11.344  10.072 -22.839  1.00 78.16           H  
ATOM    263  O   ILE A  19      12.515  12.316 -24.296  1.00 78.16           O  
ATOM    264  CG1 ILE A  19      12.356   8.245 -22.330  1.00 78.16           C  
ATOM    265 HG12 ILE A  19      12.896   8.604 -21.454  1.00 78.16           H  
ATOM    266 HG13 ILE A  19      12.978   7.499 -22.825  1.00 78.16           H  
ATOM    267  CG2 ILE A  19      11.466   8.861 -24.619  1.00 78.16           C  
ATOM    268 HG21 ILE A  19      11.233   9.681 -25.299  1.00 78.16           H  
ATOM    269 HG22 ILE A  19      10.524   8.343 -24.438  1.00 78.16           H  
ATOM    270 HG23 ILE A  19      12.164   8.179 -25.104  1.00 78.16           H  
ATOM    271  CD1 ILE A  19      11.084   7.581 -21.823  1.00 78.16           C  
ATOM    272 HD11 ILE A  19      11.409   6.759 -21.186  1.00 78.16           H  
ATOM    273 HD12 ILE A  19      10.487   8.292 -21.252  1.00 78.16           H  
ATOM    274 HD13 ILE A  19      10.495   7.157 -22.637  1.00 78.16           H  
ATOM    275  N   ALA A  20      13.666  11.090 -25.790  1.00 79.89           N  
ATOM    276  H   ALA A  20      14.177  10.236 -25.959  1.00 79.89           H  
ATOM    277  CA  ALA A  20      13.505  12.023 -26.894  1.00 79.89           C  
ATOM    278  HA  ALA A  20      13.988  12.965 -26.635  1.00 79.89           H  
ATOM    279  C   ALA A  20      12.024  12.303 -27.171  1.00 79.89           C  
ATOM    280  CB  ALA A  20      14.203  11.444 -28.125  1.00 79.89           C  
ATOM    281  HB1 ALA A  20      15.261  11.283 -27.918  1.00 79.89           H  
ATOM    282  HB2 ALA A  20      13.742  10.497 -28.408  1.00 79.89           H  
ATOM    283  HB3 ALA A  20      14.110  12.141 -28.957  1.00 79.89           H  
ATOM    284  O   ALA A  20      11.224  11.385 -27.341  1.00 79.89           O  
ATOM    285  N   ARG A  21      11.665  13.588 -27.258  1.00 77.69           N  
ATOM    286  H   ARG A  21      12.363  14.287 -27.048  1.00 77.69           H  
ATOM    287  CA  ARG A  21      10.289  14.005 -27.579  1.00 77.69           C  
ATOM    288  HA  ARG A  21       9.600  13.456 -26.937  1.00 77.69           H  
ATOM    289  C   ARG A  21       9.883  13.648 -29.010  1.00 77.69           C  
ATOM    290  CB  ARG A  21      10.112  15.511 -27.328  1.00 77.69           C  
ATOM    291  HB2 ARG A  21       9.117  15.801 -27.665  1.00 77.69           H  
ATOM    292  HB3 ARG A  21      10.848  16.069 -27.907  1.00 77.69           H  
ATOM    293  O   ARG A  21       8.700  13.494 -29.290  1.00 77.69           O  
ATOM    294  CG  ARG A  21      10.240  15.864 -25.839  1.00 77.69           C  
ATOM    295  HG2 ARG A  21       9.541  15.250 -25.271  1.00 77.69           H  
ATOM    296  HG3 ARG A  21      11.251  15.645 -25.494  1.00 77.69           H  
ATOM    297  CD  ARG A  21       9.923  17.337 -25.562  1.00 77.69           C  
ATOM    298  HD2 ARG A  21       8.980  17.588 -26.047  1.00 77.69           H  
ATOM    299  HD3 ARG A  21       9.791  17.454 -24.486  1.00 77.69           H  
ATOM    300  NE  ARG A  21      11.000  18.249 -26.005  1.00 77.69           N  
ATOM    301  HE  ARG A  21      11.935  17.870 -26.065  1.00 77.69           H  
ATOM    302  NH1 ARG A  21       9.764  20.186 -25.974  1.00 77.69           N  
ATOM    303 HH11 ARG A  21       9.714  21.191 -26.058  1.00 77.69           H  
ATOM    304 HH12 ARG A  21       8.965  19.662 -25.647  1.00 77.69           H  
ATOM    305  NH2 ARG A  21      11.918  20.278 -26.492  1.00 77.69           N  
ATOM    306 HH21 ARG A  21      12.830  19.905 -26.272  1.00 77.69           H  
ATOM    307 HH22 ARG A  21      11.838  21.284 -26.547  1.00 77.69           H  
ATOM    308  CZ  ARG A  21      10.890  19.557 -26.162  1.00 77.69           C  
ATOM    309  N   LYS A  22      10.860  13.555 -29.916  1.00 73.93           N  
ATOM    310  H   LYS A  22      11.809  13.641 -29.580  1.00 73.93           H  
ATOM    311  CA  LYS A  22      10.691  13.202 -31.328  1.00 73.93           C  
ATOM    312  HA  LYS A  22       9.767  12.637 -31.451  1.00 73.93           H  
ATOM    313  C   LYS A  22      11.843  12.310 -31.776  1.00 73.93           C  
ATOM    314  CB  LYS A  22      10.634  14.469 -32.202  1.00 73.93           C  
ATOM    315  HB2 LYS A  22      11.536  15.059 -32.038  1.00 73.93           H  
ATOM    316  HB3 LYS A  22      10.614  14.167 -33.249  1.00 73.93           H  
ATOM    317  O   LYS A  22      12.954  12.419 -31.258  1.00 73.93           O  
ATOM    318  CG  LYS A  22       9.400  15.340 -31.919  1.00 73.93           C  
ATOM    319  HG2 LYS A  22       8.502  14.729 -32.013  1.00 73.93           H  
ATOM    320  HG3 LYS A  22       9.456  15.736 -30.905  1.00 73.93           H  
ATOM    321  CD  LYS A  22       9.316  16.513 -32.902  1.00 73.93           C  
ATOM    322  HD2 LYS A  22      10.206  17.133 -32.793  1.00 73.93           H  
ATOM    323  HD3 LYS A  22       9.275  16.124 -33.920  1.00 73.93           H  
ATOM    324  CE  LYS A  22       8.063  17.350 -32.618  1.00 73.93           C  
ATOM    325  HE2 LYS A  22       7.191  16.700 -32.680  1.00 73.93           H  
ATOM    326  HE3 LYS A  22       8.124  17.729 -31.598  1.00 73.93           H  
ATOM    327  NZ  LYS A  22       7.929  18.476 -33.577  1.00 73.93           N  
ATOM    328  HZ1 LYS A  22       7.860  18.130 -34.523  1.00 73.93           H  
ATOM    329  HZ2 LYS A  22       8.728  19.090 -33.519  1.00 73.93           H  
ATOM    330  HZ3 LYS A  22       7.096  19.014 -33.383  1.00 73.93           H  
ATOM    331  N   THR A  23      11.591  11.467 -32.771  1.00 73.13           N  
ATOM    332  H   THR A  23      10.648  11.367 -33.117  1.00 73.13           H  
ATOM    333  CA  THR A  23      12.638  10.705 -33.459  1.00 73.13           C  
ATOM    334  HA  THR A  23      13.074  10.001 -32.750  1.00 73.13           H  
ATOM    335  C   THR A  23      13.728  11.667 -33.947  1.00 73.13           C  
ATOM    336  CB  THR A  23      12.028   9.910 -34.628  1.00 73.13           C  
ATOM    337  HB  THR A  23      11.785  10.586 -35.448  1.00 73.13           H  
ATOM    338  O   THR A  23      13.407  12.722 -34.490  1.00 73.13           O  
ATOM    339  CG2 THR A  23      12.940   8.797 -35.138  1.00 73.13           C  
ATOM    340 HG21 THR A  23      12.387   8.136 -35.805  1.00 73.13           H  
ATOM    341 HG22 THR A  23      13.766   9.227 -35.705  1.00 73.13           H  
ATOM    342 HG23 THR A  23      13.333   8.215 -34.304  1.00 73.13           H  
ATOM    343  OG1 THR A  23      10.837   9.287 -34.199  1.00 73.13           O  
ATOM    344  HG1 THR A  23      10.498   8.765 -34.930  1.00 73.13           H  
ATOM    345  N   LEU A  24      15.002  11.322 -33.724  1.00 75.88           N  
ATOM    346  H   LEU A  24      15.168  10.440 -33.259  1.00 75.88           H  
ATOM    347  CA  LEU A  24      16.197  12.135 -34.034  1.00 75.88           C  
ATOM    348  HA  LEU A  24      17.061  11.503 -33.829  1.00 75.88           H  
ATOM    349  C   LEU A  24      16.426  13.384 -33.161  1.00 75.88           C  
ATOM    350  CB  LEU A  24      16.256  12.490 -35.538  1.00 75.88           C  
ATOM    351  HB2 LEU A  24      15.464  13.206 -35.761  1.00 75.88           H  
ATOM    352  HB3 LEU A  24      17.195  13.002 -35.744  1.00 75.88           H  
ATOM    353  O   LEU A  24      17.391  14.109 -33.394  1.00 75.88           O  
ATOM    354  CG  LEU A  24      16.139  11.301 -36.504  1.00 75.88           C  
ATOM    355  HG  LEU A  24      15.329  10.641 -36.193  1.00 75.88           H  
ATOM    356  CD1 LEU A  24      15.804  11.791 -37.909  1.00 75.88           C  
ATOM    357 HD11 LEU A  24      15.718  10.941 -38.586  1.00 75.88           H  
ATOM    358 HD12 LEU A  24      16.588  12.456 -38.271  1.00 75.88           H  
ATOM    359 HD13 LEU A  24      14.854  12.326 -37.898  1.00 75.88           H  
ATOM    360  CD2 LEU A  24      17.436  10.494 -36.543  1.00 75.88           C  
ATOM    361 HD21 LEU A  24      18.261  11.125 -36.874  1.00 75.88           H  
ATOM    362 HD22 LEU A  24      17.662  10.093 -35.555  1.00 75.88           H  
ATOM    363 HD23 LEU A  24      17.328   9.662 -37.239  1.00 75.88           H  
ATOM    364  N   TRP A  25      15.599  13.656 -32.147  1.00 79.35           N  
ATOM    365  H   TRP A  25      14.807  13.055 -31.966  1.00 79.35           H  
ATOM    366  CA  TRP A  25      15.883  14.739 -31.200  1.00 79.35           C  
ATOM    367  HA  TRP A  25      16.441  15.527 -31.706  1.00 79.35           H  
ATOM    368  C   TRP A  25      16.749  14.237 -30.054  1.00 79.35           C  
ATOM    369  CB  TRP A  25      14.596  15.383 -30.683  1.00 79.35           C  
ATOM    370  HB2 TRP A  25      14.845  15.950 -29.786  1.00 79.35           H  
ATOM    371  HB3 TRP A  25      13.885  14.612 -30.388  1.00 79.35           H  
ATOM    372  O   TRP A  25      16.331  13.372 -29.292  1.00 79.35           O  
ATOM    373  CG  TRP A  25      13.938  16.335 -31.631  1.00 79.35           C  
ATOM    374  CD1 TRP A  25      14.003  16.303 -32.983  1.00 79.35           C  
ATOM    375  HD1 TRP A  25      14.536  15.565 -33.565  1.00 79.35           H  
ATOM    376  CD2 TRP A  25      13.136  17.507 -31.301  1.00 79.35           C  
ATOM    377  CE2 TRP A  25      12.773  18.161 -32.516  1.00 79.35           C  
ATOM    378  CE3 TRP A  25      12.691  18.088 -30.095  1.00 79.35           C  
ATOM    379  HE3 TRP A  25      12.972  17.628 -29.159  1.00 79.35           H  
ATOM    380  NE1 TRP A  25      13.327  17.383 -33.509  1.00 79.35           N  
ATOM    381  HE1 TRP A  25      13.324  17.596 -34.496  1.00 79.35           H  
ATOM    382  CH2 TRP A  25      11.591  19.896 -31.318  1.00 79.35           C  
ATOM    383  HH2 TRP A  25      11.041  20.826 -31.310  1.00 79.35           H  
ATOM    384  CZ2 TRP A  25      12.017  19.340 -32.536  1.00 79.35           C  
ATOM    385  HZ2 TRP A  25      11.807  19.835 -33.473  1.00 79.35           H  
ATOM    386  CZ3 TRP A  25      11.922  19.268 -30.104  1.00 79.35           C  
ATOM    387  HZ3 TRP A  25      11.611  19.715 -29.172  1.00 79.35           H  
ATOM    388  N   ASP A  26      17.933  14.822 -29.902  1.00 80.23           N  
ATOM    389  H   ASP A  26      18.246  15.484 -30.597  1.00 80.23           H  
ATOM    390  CA  ASP A  26      18.812  14.540 -28.771  1.00 80.23           C  
ATOM    391  HA  ASP A  26      18.906  13.459 -28.667  1.00 80.23           H  
ATOM    392  C   ASP A  26      18.232  15.153 -27.477  1.00 80.23           C  
ATOM    393  CB  ASP A  26      20.219  15.062 -29.080  1.00 80.23           C  
ATOM    394  HB2 ASP A  26      20.174  16.139 -29.244  1.00 80.23           H  
ATOM    395  HB3 ASP A  26      20.571  14.597 -30.001  1.00 80.23           H  
ATOM    396  O   ASP A  26      18.151  16.386 -27.365  1.00 80.23           O  
ATOM    397  CG  ASP A  26      21.234  14.771 -27.970  1.00 80.23           C  
ATOM    398  OD1 ASP A  26      20.853  14.160 -26.944  1.00 80.23           O  
ATOM    399  OD2 ASP A  26      22.384  15.227 -28.141  1.00 80.23           O  
ATOM    400  N   PRO A  27      17.848  14.340 -26.474  1.00 80.66           N  
ATOM    401  CA  PRO A  27      17.337  14.845 -25.203  1.00 80.66           C  
ATOM    402  HA  PRO A  27      16.434  15.424 -25.394  1.00 80.66           H  
ATOM    403  C   PRO A  27      18.347  15.721 -24.453  1.00 80.66           C  
ATOM    404  CB  PRO A  27      16.987  13.608 -24.374  1.00 80.66           C  
ATOM    405  HB2 PRO A  27      16.024  13.737 -23.880  1.00 80.66           H  
ATOM    406  HB3 PRO A  27      17.778  13.405 -23.652  1.00 80.66           H  
ATOM    407  O   PRO A  27      17.946  16.600 -23.688  1.00 80.66           O  
ATOM    408  CG  PRO A  27      16.932  12.460 -25.373  1.00 80.66           C  
ATOM    409  HG2 PRO A  27      15.928  12.402 -25.793  1.00 80.66           H  
ATOM    410  HG3 PRO A  27      17.225  11.510 -24.927  1.00 80.66           H  
ATOM    411  CD  PRO A  27      17.896  12.887 -26.463  1.00 80.66           C  
ATOM    412  HD2 PRO A  27      18.905  12.560 -26.209  1.00 80.66           H  
ATOM    413  HD3 PRO A  27      17.587  12.444 -27.410  1.00 80.66           H  
ATOM    414  N   LYS A  28      19.654  15.542 -24.698  1.00 82.34           N  
ATOM    415  H   LYS A  28      19.935  14.844 -25.372  1.00 82.34           H  
ATOM    416  CA  LYS A  28      20.706  16.383 -24.108  1.00 82.34           C  
ATOM    417  HA  LYS A  28      20.533  16.466 -23.035  1.00 82.34           H  
ATOM    418  C   LYS A  28      20.695  17.806 -24.655  1.00 82.34           C  
ATOM    419  CB  LYS A  28      22.091  15.758 -24.326  1.00 82.34           C  
ATOM    420  HB2 LYS A  28      22.295  15.653 -25.392  1.00 82.34           H  
ATOM    421  HB3 LYS A  28      22.842  16.424 -23.902  1.00 82.34           H  
ATOM    422  O   LYS A  28      21.141  18.712 -23.961  1.00 82.34           O  
ATOM    423  CG  LYS A  28      22.208  14.396 -23.637  1.00 82.34           C  
ATOM    424  HG2 LYS A  28      21.511  13.696 -24.097  1.00 82.34           H  
ATOM    425  HG3 LYS A  28      21.942  14.510 -22.586  1.00 82.34           H  
ATOM    426  CD  LYS A  28      23.625  13.818 -23.730  1.00 82.34           C  
ATOM    427  HD2 LYS A  28      23.881  13.640 -24.775  1.00 82.34           H  
ATOM    428  HD3 LYS A  28      24.338  14.507 -23.277  1.00 82.34           H  
ATOM    429  CE  LYS A  28      23.581  12.502 -22.951  1.00 82.34           C  
ATOM    430  HE2 LYS A  28      23.243  12.706 -21.934  1.00 82.34           H  
ATOM    431  HE3 LYS A  28      22.827  11.857 -23.401  1.00 82.34           H  
ATOM    432  NZ  LYS A  28      24.864  11.770 -22.891  1.00 82.34           N  
ATOM    433  HZ1 LYS A  28      25.580  12.303 -22.418  1.00 82.34           H  
ATOM    434  HZ2 LYS A  28      24.673  10.946 -22.339  1.00 82.34           H  
ATOM    435  HZ3 LYS A  28      25.162  11.470 -23.808  1.00 82.34           H  
ATOM    436  N   LYS A  29      20.164  18.014 -25.866  1.00 83.32           N  
ATOM    437  H   LYS A  29      19.829  17.202 -26.363  1.00 83.32           H  
ATOM    438  CA  LYS A  29      20.014  19.340 -26.490  1.00 83.32           C  
ATOM    439  HA  LYS A  29      20.724  20.037 -26.046  1.00 83.32           H  
ATOM    440  C   LYS A  29      18.637  19.948 -26.256  1.00 83.32           C  
ATOM    441  CB  LYS A  29      20.295  19.248 -27.997  1.00 83.32           C  
ATOM    442  HB2 LYS A  29      20.038  20.203 -28.456  1.00 83.32           H  
ATOM    443  HB3 LYS A  29      19.669  18.475 -28.441  1.00 83.32           H  
ATOM    444  O   LYS A  29      18.527  21.146 -26.029  1.00 83.32           O  
ATOM    445  CG  LYS A  29      21.770  18.947 -28.286  1.00 83.32           C  
ATOM    446  HG2 LYS A  29      22.392  19.702 -27.804  1.00 83.32           H  
ATOM    447  HG3 LYS A  29      22.030  17.967 -27.886  1.00 83.32           H  
ATOM    448  CD  LYS A  29      22.033  18.965 -29.795  1.00 83.32           C  
ATOM    449  HD2 LYS A  29      21.411  18.209 -30.275  1.00 83.32           H  
ATOM    450  HD3 LYS A  29      21.781  19.948 -30.194  1.00 83.32           H  
ATOM    451  CE  LYS A  29      23.510  18.657 -30.052  1.00 83.32           C  
ATOM    452  HE2 LYS A  29      24.117  19.384 -29.513  1.00 83.32           H  
ATOM    453  HE3 LYS A  29      23.727  17.672 -29.640  1.00 83.32           H  
ATOM    454  NZ  LYS A  29      23.830  18.692 -31.501  1.00 83.32           N  
ATOM    455  HZ1 LYS A  29      23.626  19.601 -31.890  1.00 83.32           H  
ATOM    456  HZ2 LYS A  29      23.287  17.995 -31.991  1.00 83.32           H  
ATOM    457  HZ3 LYS A  29      24.808  18.489 -31.647  1.00 83.32           H  
ATOM    458  N   TYR A  30      17.585  19.135 -26.315  1.00 83.79           N  
ATOM    459  H   TYR A  30      17.757  18.170 -26.559  1.00 83.79           H  
ATOM    460  CA  TYR A  30      16.206  19.633 -26.365  1.00 83.79           C  
ATOM    461  HA  TYR A  30      16.220  20.721 -26.428  1.00 83.79           H  
ATOM    462  C   TYR A  30      15.371  19.305 -25.131  1.00 83.79           C  
ATOM    463  CB  TYR A  30      15.537  19.116 -27.643  1.00 83.79           C  
ATOM    464  HB2 TYR A  30      14.513  19.486 -27.692  1.00 83.79           H  
ATOM    465  HB3 TYR A  30      15.494  18.027 -27.608  1.00 83.79           H  
ATOM    466  O   TYR A  30      14.185  19.641 -25.100  1.00 83.79           O  
ATOM    467  CG  TYR A  30      16.247  19.559 -28.902  1.00 83.79           C  
ATOM    468  CD1 TYR A  30      16.189  20.909 -29.301  1.00 83.79           C  
ATOM    469  HD1 TYR A  30      15.633  21.625 -28.715  1.00 83.79           H  
ATOM    470  CD2 TYR A  30      16.994  18.631 -29.652  1.00 83.79           C  
ATOM    471  HD2 TYR A  30      17.047  17.599 -29.338  1.00 83.79           H  
ATOM    472  CE1 TYR A  30      16.875  21.334 -30.454  1.00 83.79           C  
ATOM    473  HE1 TYR A  30      16.838  22.370 -30.754  1.00 83.79           H  
ATOM    474  CE2 TYR A  30      17.682  19.053 -30.804  1.00 83.79           C  
ATOM    475  HE2 TYR A  30      18.256  18.352 -31.392  1.00 83.79           H  
ATOM    476  OH  TYR A  30      18.300  20.801 -32.313  1.00 83.79           O  
ATOM    477  HH  TYR A  30      18.164  21.732 -32.503  1.00 83.79           H  
ATOM    478  CZ  TYR A  30      17.623  20.403 -31.206  1.00 83.79           C  
ATOM    479  N   GLY A  31      15.941  18.625 -24.140  1.00 79.16           N  
ATOM    480  H   GLY A  31      16.897  18.316 -24.239  1.00 79.16           H  
ATOM    481  CA  GLY A  31      15.161  18.033 -23.065  1.00 79.16           C  
ATOM    482  HA2 GLY A  31      14.492  18.775 -22.630  1.00 79.16           H  
ATOM    483  HA3 GLY A  31      15.825  17.669 -22.281  1.00 79.16           H  
ATOM    484  C   GLY A  31      14.339  16.854 -23.567  1.00 79.16           C  
ATOM    485  O   GLY A  31      14.281  16.538 -24.761  1.00 79.16           O  
ATOM    486  N   GLY A  32      13.681  16.190 -22.632  1.00 81.53           N  
ATOM    487  H   GLY A  32      13.661  16.554 -21.690  1.00 81.53           H  
ATOM    488  CA  GLY A  32      12.968  14.957 -22.912  1.00 81.53           C  
ATOM    489  HA2 GLY A  32      12.531  14.986 -23.910  1.00 81.53           H  
ATOM    490  HA3 GLY A  32      13.666  14.120 -22.881  1.00 81.53           H  
ATOM    491  C   GLY A  32      11.861  14.691 -21.916  1.00 81.53           C  
ATOM    492  O   GLY A  32      11.688  15.423 -20.942  1.00 81.53           O  
ATOM    493  N   PHE A  33      11.110  13.629 -22.166  1.00 81.26           N  
ATOM    494  H   PHE A  33      11.339  13.052 -22.963  1.00 81.26           H  
ATOM    495  CA  PHE A  33      10.193  13.106 -21.166  1.00 81.26           C  
ATOM    496  HA  PHE A  33       9.615  13.934 -20.754  1.00 81.26           H  
ATOM    497  C   PHE A  33      10.981  12.481 -20.013  1.00 81.26           C  
ATOM    498  CB  PHE A  33       9.216  12.125 -21.809  1.00 81.26           C  
ATOM    499  HB2 PHE A  33       8.555  11.740 -21.033  1.00 81.26           H  
ATOM    500  HB3 PHE A  33       9.762  11.274 -22.216  1.00 81.26           H  
ATOM    501  O   PHE A  33      12.035  11.878 -20.230  1.00 81.26           O  
ATOM    502  CG  PHE A  33       8.362  12.741 -22.896  1.00 81.26           C  
ATOM    503  CD1 PHE A  33       7.459  13.767 -22.563  1.00 81.26           C  
ATOM    504  HD1 PHE A  33       7.389  14.120 -21.545  1.00 81.26           H  
ATOM    505  CD2 PHE A  33       8.446  12.283 -24.225  1.00 81.26           C  
ATOM    506  HD2 PHE A  33       9.128  11.488 -24.486  1.00 81.26           H  
ATOM    507  CE1 PHE A  33       6.629  14.324 -23.550  1.00 81.26           C  
ATOM    508  HE1 PHE A  33       5.921  15.094 -23.284  1.00 81.26           H  
ATOM    509  CE2 PHE A  33       7.607  12.834 -25.211  1.00 81.26           C  
ATOM    510  HE2 PHE A  33       7.640  12.454 -26.221  1.00 81.26           H  
ATOM    511  CZ  PHE A  33       6.699  13.853 -24.873  1.00 81.26           C  
ATOM    512  HZ  PHE A  33       6.038  14.258 -25.625  1.00 81.26           H  
ATOM    513  N   ASP A  34      10.460  12.644 -18.797  1.00 72.27           N  
ATOM    514  H   ASP A  34       9.631  13.215 -18.721  1.00 72.27           H  
ATOM    515  CA  ASP A  34      11.146  12.296 -17.548  1.00 72.27           C  
ATOM    516  HA  ASP A  34      12.069  12.870 -17.470  1.00 72.27           H  
ATOM    517  C   ASP A  34      11.525  10.810 -17.451  1.00 72.27           C  
ATOM    518  CB  ASP A  34      10.222  12.703 -16.388  1.00 72.27           C  
ATOM    519  HB2 ASP A  34       9.234  12.272 -16.550  1.00 72.27           H  
ATOM    520  HB3 ASP A  34      10.116  13.787 -16.378  1.00 72.27           H  
ATOM    521  O   ASP A  34      12.671  10.454 -17.182  1.00 72.27           O  
ATOM    522  CG  ASP A  34      10.753  12.240 -15.031  1.00 72.27           C  
ATOM    523  OD1 ASP A  34      11.917  12.561 -14.721  1.00 72.27           O  
ATOM    524  OD2 ASP A  34      10.000  11.500 -14.343  1.00 72.27           O  
ATOM    525  N   SER A  35      10.550   9.924 -17.652  1.00 73.15           N  
ATOM    526  H   SER A  35       9.635  10.264 -17.912  1.00 73.15           H  
ATOM    527  CA  SER A  35      10.754   8.486 -17.506  1.00 73.15           C  
ATOM    528  HA  SER A  35      11.754   8.264 -17.879  1.00 73.15           H  
ATOM    529  C   SER A  35       9.757   7.683 -18.343  1.00 73.15           C  
ATOM    530  CB  SER A  35      10.709   8.077 -16.022  1.00 73.15           C  
ATOM    531  HB2 SER A  35      10.597   6.995 -15.951  1.00 73.15           H  
ATOM    532  HB3 SER A  35      11.664   8.346 -15.569  1.00 73.15           H  
ATOM    533  O   SER A  35       8.609   8.114 -18.523  1.00 73.15           O  
ATOM    534  OG  SER A  35       9.677   8.709 -15.270  1.00 73.15           O  
ATOM    535  HG  SER A  35       9.931   9.630 -15.176  1.00 73.15           H  
ATOM    536  N   PRO A  36      10.164   6.512 -18.866  1.00 80.99           N  
ATOM    537  CA  PRO A  36       9.259   5.642 -19.602  1.00 80.99           C  
ATOM    538  HA  PRO A  36       8.762   6.195 -20.399  1.00 80.99           H  
ATOM    539  C   PRO A  36       8.212   5.067 -18.651  1.00 80.99           C  
ATOM    540  CB  PRO A  36      10.123   4.541 -20.215  1.00 80.99           C  
ATOM    541  HB2 PRO A  36      10.432   4.815 -21.224  1.00 80.99           H  
ATOM    542  HB3 PRO A  36       9.582   3.595 -20.250  1.00 80.99           H  
ATOM    543  O   PRO A  36       8.484   4.815 -17.474  1.00 80.99           O  
ATOM    544  CG  PRO A  36      11.337   4.472 -19.283  1.00 80.99           C  
ATOM    545  HG2 PRO A  36      12.239   4.172 -19.816  1.00 80.99           H  
ATOM    546  HG3 PRO A  36      11.128   3.775 -18.472  1.00 80.99           H  
ATOM    547  CD  PRO A  36      11.470   5.879 -18.700  1.00 80.99           C  
ATOM    548  HD2 PRO A  36      12.235   6.440 -19.237  1.00 80.99           H  
ATOM    549  HD3 PRO A  36      11.744   5.812 -17.647  1.00 80.99           H  
ATOM    550  N   ILE A  37       7.014   4.814 -19.167  1.00 82.82           N  
ATOM    551  H   ILE A  37       6.850   4.998 -20.147  1.00 82.82           H  
ATOM    552  CA  ILE A  37       5.990   4.097 -18.417  1.00 82.82           C  
ATOM    553  HA  ILE A  37       6.070   4.377 -17.367  1.00 82.82           H  
ATOM    554  C   ILE A  37       6.295   2.600 -18.505  1.00 82.82           C  
ATOM    555  CB  ILE A  37       4.578   4.520 -18.875  1.00 82.82           C  
ATOM    556  HB  ILE A  37       4.524   4.479 -19.963  1.00 82.82           H  
ATOM    557  O   ILE A  37       6.480   2.039 -19.588  1.00 82.82           O  
ATOM    558  CG1 ILE A  37       4.331   5.971 -18.393  1.00 82.82           C  
ATOM    559 HG12 ILE A  37       4.198   5.962 -17.311  1.00 82.82           H  
ATOM    560 HG13 ILE A  37       5.207   6.586 -18.601  1.00 82.82           H  
ATOM    561  CG2 ILE A  37       3.509   3.586 -18.275  1.00 82.82           C  
ATOM    562 HG21 ILE A  37       3.661   2.562 -18.618  1.00 82.82           H  
ATOM    563 HG22 ILE A  37       2.517   3.892 -18.604  1.00 82.82           H  
ATOM    564 HG23 ILE A  37       3.550   3.606 -17.186  1.00 82.82           H  
ATOM    565  CD1 ILE A  37       3.131   6.685 -19.019  1.00 82.82           C  
ATOM    566 HD11 ILE A  37       3.383   6.966 -20.042  1.00 82.82           H  
ATOM    567 HD12 ILE A  37       2.931   7.600 -18.463  1.00 82.82           H  
ATOM    568 HD13 ILE A  37       2.238   6.060 -19.005  1.00 82.82           H  
ATOM    569  N   VAL A  38       6.375   1.953 -17.342  1.00 85.83           N  
ATOM    570  H   VAL A  38       6.247   2.486 -16.494  1.00 85.83           H  
ATOM    571  CA  VAL A  38       6.517   0.498 -17.222  1.00 85.83           C  
ATOM    572  HA  VAL A  38       7.235   0.143 -17.962  1.00 85.83           H  
ATOM    573  C   VAL A  38       5.168  -0.152 -17.521  1.00 85.83           C  
ATOM    574  CB  VAL A  38       7.080   0.097 -15.848  1.00 85.83           C  
ATOM    575  HB  VAL A  38       6.427   0.477 -15.062  1.00 85.83           H  
ATOM    576  O   VAL A  38       4.173   0.177 -16.876  1.00 85.83           O  
ATOM    577  CG1 VAL A  38       7.195  -1.424 -15.701  1.00 85.83           C  
ATOM    578 HG11 VAL A  38       7.804  -1.835 -16.506  1.00 85.83           H  
ATOM    579 HG12 VAL A  38       6.207  -1.882 -15.735  1.00 85.83           H  
ATOM    580 HG13 VAL A  38       7.651  -1.676 -14.743  1.00 85.83           H  
ATOM    581  CG2 VAL A  38       8.485   0.684 -15.651  1.00 85.83           C  
ATOM    582 HG21 VAL A  38       9.155   0.320 -16.429  1.00 85.83           H  
ATOM    583 HG22 VAL A  38       8.454   1.773 -15.693  1.00 85.83           H  
ATOM    584 HG23 VAL A  38       8.877   0.392 -14.676  1.00 85.83           H  
ATOM    585  N   ALA A  39       5.138  -1.060 -18.496  1.00 87.70           N  
ATOM    586  H   ALA A  39       6.008  -1.333 -18.929  1.00 87.70           H  
ATOM    587  CA  ALA A  39       3.949  -1.822 -18.862  1.00 87.70           C  
ATOM    588  HA  ALA A  39       3.085  -1.158 -18.880  1.00 87.70           H  
ATOM    589  C   ALA A  39       3.672  -2.928 -17.833  1.00 87.70           C  
ATOM    590  CB  ALA A  39       4.158  -2.400 -20.270  1.00 87.70           C  
ATOM    591  HB1 ALA A  39       3.259  -2.931 -20.584  1.00 87.70           H  
ATOM    592  HB2 ALA A  39       4.997  -3.096 -20.276  1.00 87.70           H  
ATOM    593  HB3 ALA A  39       4.365  -1.597 -20.977  1.00 87.70           H  
ATOM    594  O   ALA A  39       2.569  -3.030 -17.299  1.00 87.70           O  
ATOM    595  N   TYR A  40       4.692  -3.731 -17.534  1.00 91.75           N  
ATOM    596  H   TYR A  40       5.571  -3.585 -18.008  1.00 91.75           H  
ATOM    597  CA  TYR A  40       4.646  -4.816 -16.556  1.00 91.75           C  
ATOM    598  HA  TYR A  40       4.051  -4.502 -15.698  1.00 91.75           H  
ATOM    599  C   TYR A  40       6.053  -5.135 -16.047  1.00 91.75           C  
ATOM    600  CB  TYR A  40       3.968  -6.050 -17.172  1.00 91.75           C  
ATOM    601  HB2 TYR A  40       4.031  -6.891 -16.482  1.00 91.75           H  
ATOM    602  HB3 TYR A  40       2.907  -5.830 -17.289  1.00 91.75           H  
ATOM    603  O   TYR A  40       7.044  -4.563 -16.506  1.00 91.75           O  
ATOM    604  CG  TYR A  40       4.519  -6.499 -18.508  1.00 91.75           C  
ATOM    605  CD1 TYR A  40       3.814  -6.176 -19.682  1.00 91.75           C  
ATOM    606  HD1 TYR A  40       2.901  -5.603 -19.625  1.00 91.75           H  
ATOM    607  CD2 TYR A  40       5.694  -7.276 -18.576  1.00 91.75           C  
ATOM    608  HD2 TYR A  40       6.224  -7.546 -17.675  1.00 91.75           H  
ATOM    609  CE1 TYR A  40       4.261  -6.656 -20.924  1.00 91.75           C  
ATOM    610  HE1 TYR A  40       3.694  -6.467 -21.824  1.00 91.75           H  
ATOM    611  CE2 TYR A  40       6.155  -7.738 -19.824  1.00 91.75           C  
ATOM    612  HE2 TYR A  40       7.038  -8.356 -19.895  1.00 91.75           H  
ATOM    613  OH  TYR A  40       5.813  -7.944 -22.190  1.00 91.75           O  
ATOM    614  HH  TYR A  40       5.118  -7.871 -22.848  1.00 91.75           H  
ATOM    615  CZ  TYR A  40       5.426  -7.443 -20.995  1.00 91.75           C  
ATOM    616  N   SER A  41       6.140  -6.026 -15.062  1.00 95.24           N  
ATOM    617  H   SER A  41       5.318  -6.558 -14.815  1.00 95.24           H  
ATOM    618  CA  SER A  41       7.422  -6.510 -14.545  1.00 95.24           C  
ATOM    619  HA  SER A  41       8.234  -5.915 -14.963  1.00 95.24           H  
ATOM    620  C   SER A  41       7.658  -7.953 -14.970  1.00 95.24           C  
ATOM    621  CB  SER A  41       7.489  -6.354 -13.027  1.00 95.24           C  
ATOM    622  HB2 SER A  41       6.737  -6.998 -12.570  1.00 95.24           H  
ATOM    623  HB3 SER A  41       8.477  -6.642 -12.669  1.00 95.24           H  
ATOM    624  O   SER A  41       6.730  -8.670 -15.328  1.00 95.24           O  
ATOM    625  OG  SER A  41       7.233  -5.002 -12.686  1.00 95.24           O  
ATOM    626  HG  SER A  41       6.369  -4.803 -13.055  1.00 95.24           H  
ATOM    627  N   VAL A  42       8.908  -8.383 -14.932  1.00 95.06           N  
ATOM    628  H   VAL A  42       9.639  -7.711 -14.745  1.00 95.06           H  
ATOM    629  CA  VAL A  42       9.328  -9.746 -15.241  1.00 95.06           C  
ATOM    630  HA  VAL A  42       8.459 -10.399 -15.320  1.00 95.06           H  
ATOM    631  C   VAL A  42      10.201 -10.229 -14.097  1.00 95.06           C  
ATOM    632  CB  VAL A  42      10.079  -9.773 -16.581  1.00 95.06           C  
ATOM    633  HB  VAL A  42      10.884  -9.038 -16.554  1.00 95.06           H  
ATOM    634  O   VAL A  42      11.185  -9.570 -13.768  1.00 95.06           O  
ATOM    635  CG1 VAL A  42      10.691 -11.142 -16.877  1.00 95.06           C  
ATOM    636 HG11 VAL A  42      11.192 -11.091 -17.843  1.00 95.06           H  
ATOM    637 HG12 VAL A  42      11.437 -11.401 -16.125  1.00 95.06           H  
ATOM    638 HG13 VAL A  42       9.913 -11.905 -16.893  1.00 95.06           H  
ATOM    639  CG2 VAL A  42       9.140  -9.423 -17.741  1.00 95.06           C  
ATOM    640 HG21 VAL A  42       8.650  -8.465 -17.564  1.00 95.06           H  
ATOM    641 HG22 VAL A  42       9.718  -9.336 -18.662  1.00 95.06           H  
ATOM    642 HG23 VAL A  42       8.377 -10.193 -17.856  1.00 95.06           H  
ATOM    643  N   LEU A  43       9.855 -11.363 -13.491  1.00 94.97           N  
ATOM    644  H   LEU A  43       9.052 -11.866 -13.840  1.00 94.97           H  
ATOM    645  CA  LEU A  43      10.762 -12.059 -12.585  1.00 94.97           C  
ATOM    646  HA  LEU A  43      11.309 -11.319 -12.001  1.00 94.97           H  
ATOM    647  C   LEU A  43      11.765 -12.849 -13.419  1.00 94.97           C  
ATOM    648  CB  LEU A  43       9.975 -12.947 -11.612  1.00 94.97           C  
ATOM    649  HB2 LEU A  43       9.291 -12.319 -11.041  1.00 94.97           H  
ATOM    650  HB3 LEU A  43       9.387 -13.656 -12.195  1.00 94.97           H  
ATOM    651  O   LEU A  43      11.380 -13.687 -14.237  1.00 94.97           O  
ATOM    652  CG  LEU A  43      10.851 -13.738 -10.623  1.00 94.97           C  
ATOM    653  HG  LEU A  43      11.587 -14.330 -11.168  1.00 94.97           H  
ATOM    654  CD1 LEU A  43      11.581 -12.816  -9.643  1.00 94.97           C  
ATOM    655 HD11 LEU A  43      12.290 -12.181 -10.175  1.00 94.97           H  
ATOM    656 HD12 LEU A  43      12.131 -13.413  -8.915  1.00 94.97           H  
ATOM    657 HD13 LEU A  43      10.860 -12.190  -9.117  1.00 94.97           H  
ATOM    658  CD2 LEU A  43       9.983 -14.692  -9.808  1.00 94.97           C  
ATOM    659 HD21 LEU A  43       9.263 -14.134  -9.210  1.00 94.97           H  
ATOM    660 HD22 LEU A  43       9.445 -15.362 -10.478  1.00 94.97           H  
ATOM    661 HD23 LEU A  43      10.608 -15.290  -9.145  1.00 94.97           H  
ATOM    662  N   LEU A  44      13.044 -12.563 -13.198  1.00 93.31           N  
ATOM    663  H   LEU A  44      13.260 -11.834 -12.533  1.00 93.31           H  
ATOM    664  CA  LEU A  44      14.156 -13.120 -13.944  1.00 93.31           C  
ATOM    665  HA  LEU A  44      13.774 -13.827 -14.680  1.00 93.31           H  
ATOM    666  C   LEU A  44      15.120 -13.850 -13.013  1.00 93.31           C  
ATOM    667  CB  LEU A  44      14.851 -11.972 -14.690  1.00 93.31           C  
ATOM    668  HB2 LEU A  44      14.127 -11.492 -15.348  1.00 93.31           H  
ATOM    669  HB3 LEU A  44      15.181 -11.233 -13.960  1.00 93.31           H  
ATOM    670  O   LEU A  44      15.622 -13.263 -12.053  1.00 93.31           O  
ATOM    671  CG  LEU A  44      16.066 -12.420 -15.515  1.00 93.31           C  
ATOM    672  HG  LEU A  44      16.814 -12.878 -14.868  1.00 93.31           H  
ATOM    673  CD1 LEU A  44      15.671 -13.414 -16.607  1.00 93.31           C  
ATOM    674 HD11 LEU A  44      14.793 -13.045 -17.137  1.00 93.31           H  
ATOM    675 HD12 LEU A  44      15.440 -14.386 -16.170  1.00 93.31           H  
ATOM    676 HD13 LEU A  44      16.493 -13.536 -17.313  1.00 93.31           H  
ATOM    677  CD2 LEU A  44      16.691 -11.194 -16.166  1.00 93.31           C  
ATOM    678 HD21 LEU A  44      15.947 -10.679 -16.773  1.00 93.31           H  
ATOM    679 HD22 LEU A  44      17.047 -10.513 -15.393  1.00 93.31           H  
ATOM    680 HD23 LEU A  44      17.531 -11.493 -16.794  1.00 93.31           H  
ATOM    681  N   VAL A  45      15.438 -15.101 -13.351  1.00 92.00           N  
ATOM    682  H   VAL A  45      14.935 -15.518 -14.121  1.00 92.00           H  
ATOM    683  CA  VAL A  45      16.601 -15.817 -12.806  1.00 92.00           C  
ATOM    684  HA  VAL A  45      17.053 -15.197 -12.031  1.00 92.00           H  
ATOM    685  C   VAL A  45      17.624 -16.007 -13.919  1.00 92.00           C  
ATOM    686  CB  VAL A  45      16.229 -17.149 -12.133  1.00 92.00           C  
ATOM    687  HB  VAL A  45      15.863 -17.848 -12.885  1.00 92.00           H  
ATOM    688  O   VAL A  45      17.364 -16.700 -14.905  1.00 92.00           O  
ATOM    689  CG1 VAL A  45      17.455 -17.770 -11.450  1.00 92.00           C  
ATOM    690 HG11 VAL A  45      17.168 -18.693 -10.948  1.00 92.00           H  
ATOM    691 HG12 VAL A  45      17.867 -17.076 -10.717  1.00 92.00           H  
ATOM    692 HG13 VAL A  45      18.218 -18.008 -12.191  1.00 92.00           H  
ATOM    693  CG2 VAL A  45      15.148 -16.954 -11.063  1.00 92.00           C  
ATOM    694 HG21 VAL A  45      14.923 -17.907 -10.585  1.00 92.00           H  
ATOM    695 HG22 VAL A  45      15.500 -16.245 -10.315  1.00 92.00           H  
ATOM    696 HG23 VAL A  45      14.232 -16.575 -11.517  1.00 92.00           H  
ATOM    697  N   ALA A  46      18.781 -15.364 -13.773  1.00 91.70           N  
ATOM    698  H   ALA A  46      18.935 -14.860 -12.911  1.00 91.70           H  
ATOM    699  CA  ALA A  46      19.824 -15.299 -14.795  1.00 91.70           C  
ATOM    700  HA  ALA A  46      19.808 -16.205 -15.401  1.00 91.70           H  
ATOM    701  C   ALA A  46      21.212 -15.164 -14.165  1.00 91.70           C  
ATOM    702  CB  ALA A  46      19.530 -14.091 -15.694  1.00 91.70           C  
ATOM    703  HB1 ALA A  46      20.218 -14.070 -16.538  1.00 91.70           H  
ATOM    704  HB2 ALA A  46      18.509 -14.155 -16.070  1.00 91.70           H  
ATOM    705  HB3 ALA A  46      19.627 -13.169 -15.120  1.00 91.70           H  
ATOM    706  O   ALA A  46      21.340 -15.061 -12.944  1.00 91.70           O  
ATOM    707  N   LYS A  47      22.261 -15.100 -14.992  1.00 89.82           N  
ATOM    708  H   LYS A  47      22.108 -15.210 -15.984  1.00 89.82           H  
ATOM    709  CA  LYS A  47      23.549 -14.562 -14.555  1.00 89.82           C  
ATOM    710  HA  LYS A  47      23.480 -14.334 -13.492  1.00 89.82           H  
ATOM    711  C   LYS A  47      23.859 -13.244 -15.249  1.00 89.82           C  
ATOM    712  CB  LYS A  47      24.685 -15.566 -14.730  1.00 89.82           C  
ATOM    713  HB2 LYS A  47      24.882 -15.732 -15.789  1.00 89.82           H  
ATOM    714  HB3 LYS A  47      25.539 -15.087 -14.252  1.00 89.82           H  
ATOM    715  O   LYS A  47      23.512 -13.059 -16.407  1.00 89.82           O  
ATOM    716  CG  LYS A  47      24.489 -16.904 -14.012  1.00 89.82           C  
ATOM    717  HG2 LYS A  47      24.204 -16.709 -12.978  1.00 89.82           H  
ATOM    718  HG3 LYS A  47      23.697 -17.477 -14.495  1.00 89.82           H  
ATOM    719  CD  LYS A  47      25.792 -17.714 -14.024  1.00 89.82           C  
ATOM    720  HD2 LYS A  47      26.618 -17.078 -13.705  1.00 89.82           H  
ATOM    721  HD3 LYS A  47      25.972 -18.096 -15.028  1.00 89.82           H  
ATOM    722  CE  LYS A  47      25.678 -18.876 -13.042  1.00 89.82           C  
ATOM    723  HE2 LYS A  47      25.489 -18.482 -12.044  1.00 89.82           H  
ATOM    724  HE3 LYS A  47      24.814 -19.478 -13.321  1.00 89.82           H  
ATOM    725  NZ  LYS A  47      26.882 -19.739 -13.026  1.00 89.82           N  
ATOM    726  HZ1 LYS A  47      27.732 -19.290 -12.715  1.00 89.82           H  
ATOM    727  HZ2 LYS A  47      27.022 -20.199 -13.914  1.00 89.82           H  
ATOM    728  HZ3 LYS A  47      26.683 -20.566 -12.482  1.00 89.82           H  
ATOM    729  N   ILE A  48      24.541 -12.341 -14.562  1.00 90.35           N  
ATOM    730  H   ILE A  48      24.774 -12.544 -13.601  1.00 90.35           H  
ATOM    731  CA  ILE A  48      24.979 -11.061 -15.127  1.00 90.35           C  
ATOM    732  HA  ILE A  48      25.047 -11.167 -16.210  1.00 90.35           H  
ATOM    733  C   ILE A  48      26.384 -10.735 -14.628  1.00 90.35           C  
ATOM    734  CB  ILE A  48      23.933  -9.956 -14.850  1.00 90.35           C  
ATOM    735  HB  ILE A  48      22.986 -10.304 -15.261  1.00 90.35           H  
ATOM    736  O   ILE A  48      26.770 -11.105 -13.515  1.00 90.35           O  
ATOM    737  CG1 ILE A  48      24.289  -8.643 -15.579  1.00 90.35           C  
ATOM    738 HG12 ILE A  48      25.152  -8.176 -15.103  1.00 90.35           H  
ATOM    739 HG13 ILE A  48      24.553  -8.875 -16.611  1.00 90.35           H  
ATOM    740  CG2 ILE A  48      23.732  -9.740 -13.342  1.00 90.35           C  
ATOM    741 HG21 ILE A  48      22.931  -9.018 -13.178  1.00 90.35           H  
ATOM    742 HG22 ILE A  48      23.434 -10.681 -12.880  1.00 90.35           H  
ATOM    743 HG23 ILE A  48      24.661  -9.398 -12.885  1.00 90.35           H  
ATOM    744  CD1 ILE A  48      23.144  -7.624 -15.614  1.00 90.35           C  
ATOM    745 HD11 ILE A  48      23.437  -6.776 -16.233  1.00 90.35           H  
ATOM    746 HD12 ILE A  48      22.918  -7.261 -14.611  1.00 90.35           H  
ATOM    747 HD13 ILE A  48      22.254  -8.080 -16.049  1.00 90.35           H  
ATOM    748  N   GLU A  49      27.169 -10.064 -15.464  1.00 89.42           N  
ATOM    749  H   GLU A  49      26.795  -9.760 -16.351  1.00 89.42           H  
ATOM    750  CA  GLU A  49      28.473  -9.545 -15.061  1.00 89.42           C  
ATOM    751  HA  GLU A  49      29.037 -10.334 -14.563  1.00 89.42           H  
ATOM    752  C   GLU A  49      28.274  -8.391 -14.071  1.00 89.42           C  
ATOM    753  CB  GLU A  49      29.278  -9.099 -16.289  1.00 89.42           C  
ATOM    754  HB2 GLU A  49      28.710  -8.354 -16.845  1.00 89.42           H  
ATOM    755  HB3 GLU A  49      30.206  -8.646 -15.940  1.00 89.42           H  
ATOM    756  O   GLU A  49      27.661  -7.375 -14.397  1.00 89.42           O  
ATOM    757  CG  GLU A  49      29.614 -10.283 -17.209  1.00 89.42           C  
ATOM    758  HG2 GLU A  49      28.686 -10.713 -17.586  1.00 89.42           H  
ATOM    759  HG3 GLU A  49      30.118 -11.054 -16.626  1.00 89.42           H  
ATOM    760  CD  GLU A  49      30.489  -9.897 -18.410  1.00 89.42           C  
ATOM    761  OE1 GLU A  49      30.784 -10.827 -19.198  1.00 89.42           O  
ATOM    762  OE2 GLU A  49      30.810  -8.700 -18.585  1.00 89.42           O  
ATOM    763  N   LYS A  50      28.774  -8.540 -12.838  1.00 81.45           N  
ATOM    764  H   LYS A  50      29.234  -9.412 -12.617  1.00 81.45           H  
ATOM    765  CA  LYS A  50      28.706  -7.492 -11.804  1.00 81.45           C  
ATOM    766  HA  LYS A  50      28.394  -6.566 -12.287  1.00 81.45           H  
ATOM    767  C   LYS A  50      30.085  -7.204 -11.210  1.00 81.45           C  
ATOM    768  CB  LYS A  50      27.650  -7.835 -10.724  1.00 81.45           C  
ATOM    769  HB2 LYS A  50      27.675  -8.905 -10.516  1.00 81.45           H  
ATOM    770  HB3 LYS A  50      27.897  -7.301  -9.806  1.00 81.45           H  
ATOM    771  O   LYS A  50      30.860  -8.113 -10.911  1.00 81.45           O  
ATOM    772  CG  LYS A  50      26.225  -7.416 -11.142  1.00 81.45           C  
ATOM    773  HG2 LYS A  50      25.978  -7.928 -12.072  1.00 81.45           H  
ATOM    774  HG3 LYS A  50      26.228  -6.346 -11.349  1.00 81.45           H  
ATOM    775  CD  LYS A  50      25.126  -7.703 -10.090  1.00 81.45           C  
ATOM    776  HD2 LYS A  50      25.101  -8.773  -9.885  1.00 81.45           H  
ATOM    777  HD3 LYS A  50      25.352  -7.160  -9.172  1.00 81.45           H  
ATOM    778  CE  LYS A  50      23.750  -7.252 -10.637  1.00 81.45           C  
ATOM    779  HE2 LYS A  50      23.795  -6.189 -10.871  1.00 81.45           H  
ATOM    780  HE3 LYS A  50      23.586  -7.768 -11.583  1.00 81.45           H  
ATOM    781  NZ  LYS A  50      22.584  -7.520  -9.741  1.00 81.45           N  
ATOM    782  HZ1 LYS A  50      22.587  -6.942  -8.913  1.00 81.45           H  
ATOM    783  HZ2 LYS A  50      21.719  -7.337 -10.229  1.00 81.45           H  
ATOM    784  HZ3 LYS A  50      22.524  -8.496  -9.488  1.00 81.45           H  
ATOM    785  N   GLY A  51      30.340  -5.921 -10.947  1.00 79.54           N  
ATOM    786  H   GLY A  51      29.674  -5.242 -11.288  1.00 79.54           H  
ATOM    787  CA  GLY A  51      31.566  -5.421 -10.318  1.00 79.54           C  
ATOM    788  HA2 GLY A  51      31.342  -4.477  -9.820  1.00 79.54           H  
ATOM    789  HA3 GLY A  51      31.902  -6.129  -9.561  1.00 79.54           H  
ATOM    790  C   GLY A  51      32.720  -5.182 -11.297  1.00 79.54           C  
ATOM    791  O   GLY A  51      32.633  -5.511 -12.477  1.00 79.54           O  
ATOM    792  N   LYS A  52      33.825  -4.617 -10.789  1.00 80.49           N  
ATOM    793  H   LYS A  52      33.818  -4.354  -9.814  1.00 80.49           H  
ATOM    794  CA  LYS A  52      35.002  -4.241 -11.599  1.00 80.49           C  
ATOM    795  HA  LYS A  52      34.698  -3.527 -12.364  1.00 80.49           H  
ATOM    796  C   LYS A  52      35.614  -5.419 -12.366  1.00 80.49           C  
ATOM    797  CB  LYS A  52      36.084  -3.593 -10.715  1.00 80.49           C  
ATOM    798  HB2 LYS A  52      36.978  -3.461 -11.325  1.00 80.49           H  
ATOM    799  HB3 LYS A  52      36.336  -4.263  -9.894  1.00 80.49           H  
ATOM    800  O   LYS A  52      36.057  -5.251 -13.491  1.00 80.49           O  
ATOM    801  CG  LYS A  52      35.686  -2.217 -10.153  1.00 80.49           C  
ATOM    802  HG2 LYS A  52      34.860  -2.332  -9.452  1.00 80.49           H  
ATOM    803  HG3 LYS A  52      35.367  -1.575 -10.974  1.00 80.49           H  
ATOM    804  CD  LYS A  52      36.878  -1.558  -9.437  1.00 80.49           C  
ATOM    805  HD2 LYS A  52      37.704  -1.466 -10.142  1.00 80.49           H  
ATOM    806  HD3 LYS A  52      37.195  -2.191  -8.608  1.00 80.49           H  
ATOM    807  CE  LYS A  52      36.513  -0.162  -8.907  1.00 80.49           C  
ATOM    808  HE2 LYS A  52      36.139   0.436  -9.738  1.00 80.49           H  
ATOM    809  HE3 LYS A  52      35.707  -0.261  -8.180  1.00 80.49           H  
ATOM    810  NZ  LYS A  52      37.679   0.524  -8.285  1.00 80.49           N  
ATOM    811  HZ1 LYS A  52      38.043   0.003  -7.500  1.00 80.49           H  
ATOM    812  HZ2 LYS A  52      37.421   1.442  -7.952  1.00 80.49           H  
ATOM    813  HZ3 LYS A  52      38.426   0.647  -8.953  1.00 80.49           H  
ATOM    814  N   SER A  53      35.605  -6.610 -11.769  1.00 82.19           N  
ATOM    815  H   SER A  53      35.194  -6.688 -10.850  1.00 82.19           H  
ATOM    816  CA  SER A  53      36.145  -7.836 -12.368  1.00 82.19           C  
ATOM    817  HA  SER A  53      37.031  -7.576 -12.949  1.00 82.19           H  
ATOM    818  C   SER A  53      35.191  -8.527 -13.347  1.00 82.19           C  
ATOM    819  CB  SER A  53      36.590  -8.793 -11.257  1.00 82.19           C  
ATOM    820  HB2 SER A  53      36.875  -9.756 -11.679  1.00 82.19           H  
ATOM    821  HB3 SER A  53      37.467  -8.364 -10.771  1.00 82.19           H  
ATOM    822  O   SER A  53      35.519  -9.611 -13.819  1.00 82.19           O  
ATOM    823  OG  SER A  53      35.570  -8.966 -10.279  1.00 82.19           O  
ATOM    824  HG  SER A  53      36.006  -9.039  -9.427  1.00 82.19           H  
ATOM    825  N   LYS A  54      34.007  -7.949 -13.620  1.00 83.06           N  
ATOM    826  H   LYS A  54      33.827  -7.032 -13.236  1.00 83.06           H  
ATOM    827  CA  LYS A  54      32.978  -8.506 -14.518  1.00 83.06           C  
ATOM    828  HA  LYS A  54      32.046  -7.975 -14.330  1.00 83.06           H  
ATOM    829  C   LYS A  54      32.657  -9.983 -14.246  1.00 83.06           C  
ATOM    830  CB  LYS A  54      33.356  -8.248 -15.986  1.00 83.06           C  
ATOM    831  HB2 LYS A  54      32.614  -8.724 -16.627  1.00 83.06           H  
ATOM    832  HB3 LYS A  54      34.323  -8.702 -16.202  1.00 83.06           H  
ATOM    833  O   LYS A  54      32.323 -10.745 -15.148  1.00 83.06           O  
ATOM    834  CG  LYS A  54      33.395  -6.755 -16.340  1.00 83.06           C  
ATOM    835  HG2 LYS A  54      34.199  -6.260 -15.796  1.00 83.06           H  
ATOM    836  HG3 LYS A  54      32.442  -6.297 -16.075  1.00 83.06           H  
ATOM    837  CD  LYS A  54      33.626  -6.607 -17.847  1.00 83.06           C  
ATOM    838  HD2 LYS A  54      32.849  -7.157 -18.377  1.00 83.06           H  
ATOM    839  HD3 LYS A  54      34.593  -7.038 -18.107  1.00 83.06           H  
ATOM    840  CE  LYS A  54      33.579  -5.141 -18.278  1.00 83.06           C  
ATOM    841  HE2 LYS A  54      34.404  -4.605 -17.809  1.00 83.06           H  
ATOM    842  HE3 LYS A  54      32.642  -4.710 -17.924  1.00 83.06           H  
ATOM    843  NZ  LYS A  54      33.655  -5.035 -19.755  1.00 83.06           N  
ATOM    844  HZ1 LYS A  54      32.899  -5.558 -20.172  1.00 83.06           H  
ATOM    845  HZ2 LYS A  54      33.587  -4.074 -20.061  1.00 83.06           H  
ATOM    846  HZ3 LYS A  54      34.522  -5.426 -20.097  1.00 83.06           H  
ATOM    847  N   LYS A  55      32.744 -10.407 -12.981  1.00 86.40           N  
ATOM    848  H   LYS A  55      33.001  -9.732 -12.275  1.00 86.40           H  
ATOM    849  CA  LYS A  55      32.450 -11.792 -12.605  1.00 86.40           C  
ATOM    850  HA  LYS A  55      33.003 -12.440 -13.285  1.00 86.40           H  
ATOM    851  C   LYS A  55      30.969 -12.079 -12.824  1.00 86.40           C  
ATOM    852  CB  LYS A  55      32.893 -12.104 -11.169  1.00 86.40           C  
ATOM    853  HB2 LYS A  55      32.453 -13.054 -10.867  1.00 86.40           H  
ATOM    854  HB3 LYS A  55      32.534 -11.325 -10.497  1.00 86.40           H  
ATOM    855  O   LYS A  55      30.105 -11.302 -12.410  1.00 86.40           O  
ATOM    856  CG  LYS A  55      34.422 -12.224 -11.074  1.00 86.40           C  
ATOM    857  HG2 LYS A  55      34.762 -12.985 -11.776  1.00 86.40           H  
ATOM    858  HG3 LYS A  55      34.878 -11.274 -11.352  1.00 86.40           H  
ATOM    859  CD  LYS A  55      34.875 -12.619  -9.660  1.00 86.40           C  
ATOM    860  HD2 LYS A  55      34.542 -11.864  -8.948  1.00 86.40           H  
ATOM    861  HD3 LYS A  55      34.429 -13.580  -9.403  1.00 86.40           H  
ATOM    862  CE  LYS A  55      36.406 -12.735  -9.615  1.00 86.40           C  
ATOM    863  HE2 LYS A  55      36.839 -11.754  -9.810  1.00 86.40           H  
ATOM    864  HE3 LYS A  55      36.721 -13.392 -10.426  1.00 86.40           H  
ATOM    865  NZ  LYS A  55      36.906 -13.278  -8.322  1.00 86.40           N  
ATOM    866  HZ1 LYS A  55      36.547 -14.208  -8.161  1.00 86.40           H  
ATOM    867  HZ2 LYS A  55      36.656 -12.690  -7.539  1.00 86.40           H  
ATOM    868  HZ3 LYS A  55      37.913 -13.359  -8.343  1.00 86.40           H  
ATOM    869  N   LEU A  56      30.702 -13.219 -13.449  1.00 88.47           N  
ATOM    870  H   LEU A  56      31.478 -13.772 -13.785  1.00 88.47           H  
ATOM    871  CA  LEU A  56      29.362 -13.698 -13.732  1.00 88.47           C  
ATOM    872  HA  LEU A  56      28.790 -12.877 -14.164  1.00 88.47           H  
ATOM    873  C   LEU A  56      28.689 -14.141 -12.422  1.00 88.47           C  
ATOM    874  CB  LEU A  56      29.490 -14.838 -14.766  1.00 88.47           C  
ATOM    875  HB2 LEU A  56      29.710 -15.769 -14.244  1.00 88.47           H  
ATOM    876  HB3 LEU A  56      30.318 -14.642 -15.448  1.00 88.47           H  
ATOM    877  O   LEU A  56      29.135 -15.098 -11.789  1.00 88.47           O  
ATOM    878  CG  LEU A  56      28.215 -14.990 -15.596  1.00 88.47           C  
ATOM    879  HG  LEU A  56      27.376 -14.778 -14.933  1.00 88.47           H  
ATOM    880  CD1 LEU A  56      28.173 -13.996 -16.751  1.00 88.47           C  
ATOM    881 HD11 LEU A  56      28.979 -14.204 -17.454  1.00 88.47           H  
ATOM    882 HD12 LEU A  56      27.205 -14.068 -17.248  1.00 88.47           H  
ATOM    883 HD13 LEU A  56      28.284 -12.979 -16.375  1.00 88.47           H  
ATOM    884  CD2 LEU A  56      28.063 -16.397 -16.164  1.00 88.47           C  
ATOM    885 HD21 LEU A  56      28.179 -17.143 -15.377  1.00 88.47           H  
ATOM    886 HD22 LEU A  56      28.837 -16.579 -16.909  1.00 88.47           H  
ATOM    887 HD23 LEU A  56      27.088 -16.507 -16.640  1.00 88.47           H  
ATOM    888  N   LYS A  57      27.635 -13.443 -11.991  1.00 90.04           N  
ATOM    889  H   LYS A  57      27.334 -12.646 -12.533  1.00 90.04           H  
ATOM    890  CA  LYS A  57      26.900 -13.753 -10.753  1.00 90.04           C  
ATOM    891  HA  LYS A  57      27.345 -14.625 -10.273  1.00 90.04           H  
ATOM    892  C   LYS A  57      25.453 -14.102 -11.050  1.00 90.04           C  
ATOM    893  CB  LYS A  57      26.962 -12.579  -9.768  1.00 90.04           C  
ATOM    894  HB2 LYS A  57      26.285 -12.793  -8.941  1.00 90.04           H  
ATOM    895  HB3 LYS A  57      26.620 -11.669 -10.262  1.00 90.04           H  
ATOM    896  O   LYS A  57      24.815 -13.413 -11.842  1.00 90.04           O  
ATOM    897  CG  LYS A  57      28.373 -12.363  -9.207  1.00 90.04           C  
ATOM    898  HG2 LYS A  57      28.762 -13.312  -8.839  1.00 90.04           H  
ATOM    899  HG3 LYS A  57      29.030 -11.992  -9.994  1.00 90.04           H  
ATOM    900  CD  LYS A  57      28.337 -11.356  -8.051  1.00 90.04           C  
ATOM    901  HD2 LYS A  57      27.964 -10.400  -8.417  1.00 90.04           H  
ATOM    902  HD3 LYS A  57      27.663 -11.733  -7.280  1.00 90.04           H  
ATOM    903  CE  LYS A  57      29.740 -11.178  -7.463  1.00 90.04           C  
ATOM    904  HE2 LYS A  57      30.144 -12.166  -7.241  1.00 90.04           H  
ATOM    905  HE3 LYS A  57      30.375 -10.718  -8.219  1.00 90.04           H  
ATOM    906  NZ  LYS A  57      29.712 -10.356  -6.226  1.00 90.04           N  
ATOM    907  HZ1 LYS A  57      30.638 -10.267  -5.832  1.00 90.04           H  
ATOM    908  HZ2 LYS A  57      29.126 -10.792  -5.529  1.00 90.04           H  
ATOM    909  HZ3 LYS A  57      29.349  -9.432  -6.415  1.00 90.04           H  
ATOM    910  N   SER A  58      24.940 -15.126 -10.373  1.00 90.44           N  
ATOM    911  H   SER A  58      25.533 -15.667  -9.760  1.00 90.44           H  
ATOM    912  CA  SER A  58      23.515 -15.451 -10.391  1.00 90.44           C  
ATOM    913  HA  SER A  58      23.192 -15.549 -11.427  1.00 90.44           H  
ATOM    914  C   SER A  58      22.708 -14.330  -9.744  1.00 90.44           C  
ATOM    915  CB  SER A  58      23.232 -16.781  -9.690  1.00 90.44           C  
ATOM    916  HB2 SER A  58      23.484 -16.701  -8.633  1.00 90.44           H  
ATOM    917  HB3 SER A  58      22.173 -17.016  -9.786  1.00 90.44           H  
ATOM    918  O   SER A  58      23.085 -13.801  -8.697  1.00 90.44           O  
ATOM    919  OG  SER A  58      24.001 -17.812 -10.285  1.00 90.44           O  
ATOM    920  HG  SER A  58      23.684 -18.650  -9.940  1.00 90.44           H  
ATOM    921  N   VAL A  59      21.604 -13.970 -10.382  1.00 90.99           N  
ATOM    922  H   VAL A  59      21.367 -14.445 -11.241  1.00 90.99           H  
ATOM    923  CA  VAL A  59      20.659 -12.958  -9.922  1.00 90.99           C  
ATOM    924  HA  VAL A  59      20.851 -12.755  -8.868  1.00 90.99           H  
ATOM    925  C   VAL A  59      19.242 -13.502 -10.021  1.00 90.99           C  
ATOM    926  CB  VAL A  59      20.797 -11.626 -10.686  1.00 90.99           C  
ATOM    927  HB  VAL A  59      20.022 -10.951 -10.323  1.00 90.99           H  
ATOM    928  O   VAL A  59      18.912 -14.239 -10.948  1.00 90.99           O  
ATOM    929  CG1 VAL A  59      22.152 -10.973 -10.379  1.00 90.99           C  
ATOM    930 HG11 VAL A  59      22.191 -10.004 -10.877  1.00 90.99           H  
ATOM    931 HG12 VAL A  59      22.963 -11.602 -10.746  1.00 90.99           H  
ATOM    932 HG13 VAL A  59      22.258 -10.846  -9.301  1.00 90.99           H  
ATOM    933  CG2 VAL A  59      20.643 -11.748 -12.208  1.00 90.99           C  
ATOM    934 HG21 VAL A  59      19.675 -12.187 -12.453  1.00 90.99           H  
ATOM    935 HG22 VAL A  59      20.682 -10.757 -12.660  1.00 90.99           H  
ATOM    936 HG23 VAL A  59      21.436 -12.367 -12.627  1.00 90.99           H  
ATOM    937  N   LYS A  60      18.426 -13.114  -9.045  1.00 92.83           N  
ATOM    938  H   LYS A  60      18.809 -12.528  -8.317  1.00 92.83           H  
ATOM    939  CA  LYS A  60      16.977 -13.274  -9.017  1.00 92.83           C  
ATOM    940  HA  LYS A  60      16.618 -13.656  -9.973  1.00 92.83           H  
ATOM    941  C   LYS A  60      16.415 -11.881  -8.788  1.00 92.83           C  
ATOM    942  CB  LYS A  60      16.605 -14.271  -7.911  1.00 92.83           C  
ATOM    943  HB2 LYS A  60      17.085 -15.224  -8.134  1.00 92.83           H  
ATOM    944  HB3 LYS A  60      16.986 -13.911  -6.955  1.00 92.83           H  
ATOM    945  O   LYS A  60      16.633 -11.312  -7.722  1.00 92.83           O  
ATOM    946  CG  LYS A  60      15.092 -14.495  -7.791  1.00 92.83           C  
ATOM    947  HG2 LYS A  60      14.687 -14.822  -8.749  1.00 92.83           H  
ATOM    948  HG3 LYS A  60      14.603 -13.565  -7.501  1.00 92.83           H  
ATOM    949  CD  LYS A  60      14.820 -15.561  -6.721  1.00 92.83           C  
ATOM    950  HD2 LYS A  60      15.360 -16.477  -6.963  1.00 92.83           H  
ATOM    951  HD3 LYS A  60      15.164 -15.192  -5.755  1.00 92.83           H  
ATOM    952  CE  LYS A  60      13.329 -15.862  -6.642  1.00 92.83           C  
ATOM    953  HE2 LYS A  60      12.805 -14.916  -6.506  1.00 92.83           H  
ATOM    954  HE3 LYS A  60      12.983 -16.302  -7.578  1.00 92.83           H  
ATOM    955  NZ  LYS A  60      13.009 -16.754  -5.500  1.00 92.83           N  
ATOM    956  HZ1 LYS A  60      13.454 -16.447  -4.646  1.00 92.83           H  
ATOM    957  HZ2 LYS A  60      12.028 -16.662  -5.279  1.00 92.83           H  
ATOM    958  HZ3 LYS A  60      13.254 -17.724  -5.639  1.00 92.83           H  
ATOM    959  N   GLU A  61      15.812 -11.285  -9.806  1.00 93.47           N  
ATOM    960  H   GLU A  61      15.664 -11.796 -10.664  1.00 93.47           H  
ATOM    961  CA  GLU A  61      15.393  -9.884  -9.748  1.00 93.47           C  
ATOM    962  HA  GLU A  61      15.113  -9.659  -8.718  1.00 93.47           H  
ATOM    963  C   GLU A  61      14.143  -9.619 -10.581  1.00 93.47           C  
ATOM    964  CB  GLU A  61      16.561  -8.936 -10.105  1.00 93.47           C  
ATOM    965  HB2 GLU A  61      16.226  -7.906  -9.980  1.00 93.47           H  
ATOM    966  HB3 GLU A  61      17.357  -9.107  -9.380  1.00 93.47           H  
ATOM    967  O   GLU A  61      13.767 -10.402 -11.452  1.00 93.47           O  
ATOM    968  CG  GLU A  61      17.146  -9.093 -11.519  1.00 93.47           C  
ATOM    969  HG2 GLU A  61      17.441 -10.131 -11.669  1.00 93.47           H  
ATOM    970  HG3 GLU A  61      16.369  -8.855 -12.246  1.00 93.47           H  
ATOM    971  CD  GLU A  61      18.382  -8.199 -11.761  1.00 93.47           C  
ATOM    972  OE1 GLU A  61      18.542  -7.736 -12.911  1.00 93.47           O  
ATOM    973  OE2 GLU A  61      19.235  -8.024 -10.849  1.00 93.47           O  
ATOM    974  N   LEU A  62      13.490  -8.501 -10.279  1.00 95.42           N  
ATOM    975  H   LEU A  62      13.885  -7.882  -9.584  1.00 95.42           H  
ATOM    976  CA  LEU A  62      12.371  -7.989 -11.050  1.00 95.42           C  
ATOM    977  HA  LEU A  62      11.919  -8.803 -11.617  1.00 95.42           H  
ATOM    978  C   LEU A  62      12.888  -6.949 -12.039  1.00 95.42           C  
ATOM    979  CB  LEU A  62      11.317  -7.411 -10.097  1.00 95.42           C  
ATOM    980  HB2 LEU A  62      10.588  -6.843 -10.675  1.00 95.42           H  
ATOM    981  HB3 LEU A  62      11.809  -6.724  -9.409  1.00 95.42           H  
ATOM    982  O   LEU A  62      13.528  -5.975 -11.645  1.00 95.42           O  
ATOM    983  CG  LEU A  62      10.579  -8.504  -9.304  1.00 95.42           C  
ATOM    984  HG  LEU A  62      11.283  -9.256  -8.950  1.00 95.42           H  
ATOM    985  CD1 LEU A  62       9.914  -7.874  -8.090  1.00 95.42           C  
ATOM    986 HD11 LEU A  62       9.362  -6.981  -8.384  1.00 95.42           H  
ATOM    987 HD12 LEU A  62       9.243  -8.590  -7.614  1.00 95.42           H  
ATOM    988 HD13 LEU A  62      10.698  -7.609  -7.382  1.00 95.42           H  
ATOM    989  CD2 LEU A  62       9.520  -9.195 -10.157  1.00 95.42           C  
ATOM    990 HD21 LEU A  62       8.802  -8.466 -10.532  1.00 95.42           H  
ATOM    991 HD22 LEU A  62       9.001  -9.943  -9.558  1.00 95.42           H  
ATOM    992 HD23 LEU A  62       9.991  -9.699 -11.001  1.00 95.42           H  
ATOM    993  N   LEU A  63      12.578  -7.141 -13.315  1.00 94.95           N  
ATOM    994  H   LEU A  63      12.097  -7.995 -13.559  1.00 94.95           H  
ATOM    995  CA  LEU A  63      12.881  -6.201 -14.385  1.00 94.95           C  
ATOM    996  HA  LEU A  63      13.546  -5.428 -14.000  1.00 94.95           H  
ATOM    997  C   LEU A  63      11.587  -5.541 -14.861  1.00 94.95           C  
ATOM    998  CB  LEU A  63      13.609  -6.948 -15.512  1.00 94.95           C  
ATOM    999  HB2 LEU A  63      12.949  -7.729 -15.891  1.00 94.95           H  
ATOM   1000  HB3 LEU A  63      14.498  -7.431 -15.105  1.00 94.95           H  
ATOM   1001  O   LEU A  63      10.637  -6.227 -15.225  1.00 94.95           O  
ATOM   1002  CG  LEU A  63      14.026  -6.041 -16.683  1.00 94.95           C  
ATOM   1003  HG  LEU A  63      13.156  -5.503 -17.062  1.00 94.95           H  
ATOM   1004  CD1 LEU A  63      15.098  -5.025 -16.278  1.00 94.95           C  
ATOM   1005 HD11 LEU A  63      15.959  -5.546 -15.858  1.00 94.95           H  
ATOM   1006 HD12 LEU A  63      14.702  -4.331 -15.537  1.00 94.95           H  
ATOM   1007 HD13 LEU A  63      15.416  -4.452 -17.149  1.00 94.95           H  
ATOM   1008  CD2 LEU A  63      14.581  -6.890 -17.824  1.00 94.95           C  
ATOM   1009 HD21 LEU A  63      13.816  -7.592 -18.153  1.00 94.95           H  
ATOM   1010 HD22 LEU A  63      15.454  -7.445 -17.482  1.00 94.95           H  
ATOM   1011 HD23 LEU A  63      14.858  -6.254 -18.665  1.00 94.95           H  
ATOM   1012  N   GLY A  64      11.543  -4.211 -14.883  1.00 94.59           N  
ATOM   1013  H   GLY A  64      12.366  -3.695 -14.603  1.00 94.59           H  
ATOM   1014  CA  GLY A  64      10.444  -3.483 -15.515  1.00 94.59           C  
ATOM   1015  HA2 GLY A  64      10.444  -2.446 -15.180  1.00 94.59           H  
ATOM   1016  HA3 GLY A  64       9.490  -3.935 -15.242  1.00 94.59           H  
ATOM   1017  C   GLY A  64      10.602  -3.499 -17.032  1.00 94.59           C  
ATOM   1018  O   GLY A  64      11.659  -3.120 -17.534  1.00 94.59           O  
ATOM   1019  N   ILE A  65       9.556  -3.906 -17.750  1.00 94.11           N  
ATOM   1020  H   ILE A  65       8.724  -4.214 -17.267  1.00 94.11           H  
ATOM   1021  CA  ILE A  65       9.472  -3.786 -19.207  1.00 94.11           C  
ATOM   1022  HA  ILE A  65      10.469  -3.636 -19.622  1.00 94.11           H  
ATOM   1023  C   ILE A  65       8.652  -2.544 -19.519  1.00 94.11           C  
ATOM   1024  CB  ILE A  65       8.880  -5.059 -19.845  1.00 94.11           C  
ATOM   1025  HB  ILE A  65       7.867  -5.194 -19.465  1.00 94.11           H  
ATOM   1026  O   ILE A  65       7.482  -2.437 -19.143  1.00 94.11           O  
ATOM   1027  CG1 ILE A  65       9.683  -6.326 -19.475  1.00 94.11           C  
ATOM   1028 HG12 ILE A  65       9.225  -7.183 -19.968  1.00 94.11           H  
ATOM   1029 HG13 ILE A  65       9.603  -6.491 -18.400  1.00 94.11           H  
ATOM   1030  CG2 ILE A  65       8.785  -4.916 -21.375  1.00 94.11           C  
ATOM   1031 HG21 ILE A  65       8.074  -4.133 -21.638  1.00 94.11           H  
ATOM   1032 HG22 ILE A  65       8.428  -5.851 -21.808  1.00 94.11           H  
ATOM   1033 HG23 ILE A  65       9.757  -4.673 -21.805  1.00 94.11           H  
ATOM   1034  CD1 ILE A  65      11.175  -6.305 -19.841  1.00 94.11           C  
ATOM   1035 HD11 ILE A  65      11.621  -7.261 -19.563  1.00 94.11           H  
ATOM   1036 HD12 ILE A  65      11.692  -5.512 -19.301  1.00 94.11           H  
ATOM   1037 HD13 ILE A  65      11.302  -6.163 -20.914  1.00 94.11           H  
ATOM   1038  N   THR A  66       9.275  -1.570 -20.169  1.00 90.94           N  
ATOM   1039  H   THR A  66      10.238  -1.703 -20.442  1.00 90.94           H  
ATOM   1040  CA  THR A  66       8.592  -0.338 -20.572  1.00 90.94           C  
ATOM   1041  HA  THR A  66       7.985   0.020 -19.740  1.00 90.94           H  
ATOM   1042  C   THR A  66       7.638  -0.586 -21.733  1.00 90.94           C  
ATOM   1043  CB  THR A  66       9.581   0.776 -20.901  1.00 90.94           C  
ATOM   1044  HB  THR A  66       9.021   1.678 -21.144  1.00 90.94           H  
ATOM   1045  O   THR A  66       7.794  -1.554 -22.476  1.00 90.94           O  
ATOM   1046  CG2 THR A  66      10.536   1.069 -19.742  1.00 90.94           C  
ATOM   1047 HG21 THR A  66      11.061   0.168 -19.424  1.00 90.94           H  
ATOM   1048 HG22 THR A  66       9.976   1.472 -18.898  1.00 90.94           H  
ATOM   1049 HG23 THR A  66      11.282   1.793 -20.068  1.00 90.94           H  
ATOM   1050  OG1 THR A  66      10.350   0.419 -22.010  1.00 90.94           O  
ATOM   1051  HG1 THR A  66      10.989  -0.222 -21.691  1.00 90.94           H  
ATOM   1052  N   ILE A  67       6.654   0.296 -21.934  1.00 87.03           N  
ATOM   1053  H   ILE A  67       6.524   1.051 -21.276  1.00 87.03           H  
ATOM   1054  CA  ILE A  67       5.745   0.171 -23.085  1.00 87.03           C  
ATOM   1055  HA  ILE A  67       5.265  -0.806 -23.030  1.00 87.03           H  
ATOM   1056  C   ILE A  67       6.540   0.190 -24.408  1.00 87.03           C  
ATOM   1057  CB  ILE A  67       4.632   1.246 -23.057  1.00 87.03           C  
ATOM   1058  HB  ILE A  67       5.095   2.227 -23.160  1.00 87.03           H  
ATOM   1059  O   ILE A  67       6.216  -0.563 -25.322  1.00 87.03           O  
ATOM   1060  CG1 ILE A  67       3.803   1.218 -21.750  1.00 87.03           C  
ATOM   1061 HG12 ILE A  67       3.228   0.293 -21.704  1.00 87.03           H  
ATOM   1062 HG13 ILE A  67       4.468   1.236 -20.887  1.00 87.03           H  
ATOM   1063  CG2 ILE A  67       3.667   0.993 -24.232  1.00 87.03           C  
ATOM   1064 HG21 ILE A  67       3.178   0.026 -24.113  1.00 87.03           H  
ATOM   1065 HG22 ILE A  67       2.904   1.769 -24.287  1.00 87.03           H  
ATOM   1066 HG23 ILE A  67       4.197   0.986 -25.185  1.00 87.03           H  
ATOM   1067  CD1 ILE A  67       2.835   2.399 -21.602  1.00 87.03           C  
ATOM   1068 HD11 ILE A  67       2.343   2.342 -20.631  1.00 87.03           H  
ATOM   1069 HD12 ILE A  67       2.062   2.376 -22.369  1.00 87.03           H  
ATOM   1070 HD13 ILE A  67       3.387   3.337 -21.669  1.00 87.03           H  
ATOM   1071  N   MET A  68       7.625   0.970 -24.482  1.00 86.09           N  
ATOM   1072  H   MET A  68       7.858   1.538 -23.680  1.00 86.09           H  
ATOM   1073  CA  MET A  68       8.518   1.025 -25.650  1.00 86.09           C  
ATOM   1074  HA  MET A  68       7.921   1.196 -26.546  1.00 86.09           H  
ATOM   1075  C   MET A  68       9.301  -0.276 -25.878  1.00 86.09           C  
ATOM   1076  CB  MET A  68       9.511   2.186 -25.479  1.00 86.09           C  
ATOM   1077  HB2 MET A  68      10.058   2.058 -24.545  1.00 86.09           H  
ATOM   1078  HB3 MET A  68      10.235   2.156 -26.294  1.00 86.09           H  
ATOM   1079  O   MET A  68       9.560  -0.656 -27.016  1.00 86.09           O  
ATOM   1080  CG  MET A  68       8.836   3.563 -25.471  1.00 86.09           C  
ATOM   1081  HG2 MET A  68       8.160   3.617 -24.618  1.00 86.09           H  
ATOM   1082  HG3 MET A  68       9.604   4.323 -25.328  1.00 86.09           H  
ATOM   1083  SD  MET A  68       7.894   3.983 -26.965  1.00 86.09           S  
ATOM   1084  CE  MET A  68       9.220   4.077 -28.199  1.00 86.09           C  
ATOM   1085  HE1 MET A  68       9.684   3.099 -28.323  1.00 86.09           H  
ATOM   1086  HE2 MET A  68       8.798   4.391 -29.154  1.00 86.09           H  
ATOM   1087  HE3 MET A  68       9.968   4.804 -27.881  1.00 86.09           H  
ATOM   1088  N   GLU A  69       9.683  -0.975 -24.809  1.00 92.13           N  
ATOM   1089  H   GLU A  69       9.469  -0.613 -23.890  1.00 92.13           H  
ATOM   1090  CA  GLU A  69      10.418  -2.243 -24.892  1.00 92.13           C  
ATOM   1091  HA  GLU A  69      11.127  -2.208 -25.719  1.00 92.13           H  
ATOM   1092  C   GLU A  69       9.506  -3.446 -25.130  1.00 92.13           C  
ATOM   1093  CB  GLU A  69      11.187  -2.462 -23.591  1.00 92.13           C  
ATOM   1094  HB2 GLU A  69      10.485  -2.335 -22.767  1.00 92.13           H  
ATOM   1095  HB3 GLU A  69      11.558  -3.486 -23.556  1.00 92.13           H  
ATOM   1096  O   GLU A  69       9.975  -4.473 -25.619  1.00 92.13           O  
ATOM   1097  CG  GLU A  69      12.383  -1.507 -23.448  1.00 92.13           C  
ATOM   1098  HG2 GLU A  69      12.094  -0.491 -23.719  1.00 92.13           H  
ATOM   1099  HG3 GLU A  69      13.163  -1.822 -24.142  1.00 92.13           H  
ATOM   1100  CD  GLU A  69      12.918  -1.509 -22.014  1.00 92.13           C  
ATOM   1101  OE1 GLU A  69      14.152  -1.478 -21.822  1.00 92.13           O  
ATOM   1102  OE2 GLU A  69      12.093  -1.592 -21.076  1.00 92.13           O  
ATOM   1103  N   ARG A  70       8.215  -3.318 -24.802  1.00 92.34           N  
ATOM   1104  H   ARG A  70       7.942  -2.443 -24.378  1.00 92.34           H  
ATOM   1105  CA  ARG A  70       7.231  -4.402 -24.808  1.00 92.34           C  
ATOM   1106  HA  ARG A  70       7.467  -5.097 -24.002  1.00 92.34           H  
ATOM   1107  C   ARG A  70       7.260  -5.221 -26.096  1.00 92.34           C  
ATOM   1108  CB  ARG A  70       5.843  -3.799 -24.551  1.00 92.34           C  
ATOM   1109  HB2 ARG A  70       5.588  -3.112 -25.358  1.00 92.34           H  
ATOM   1110  HB3 ARG A  70       5.857  -3.249 -23.610  1.00 92.34           H  
ATOM   1111  O   ARG A  70       7.399  -6.434 -26.025  1.00 92.34           O  
ATOM   1112  CG  ARG A  70       4.785  -4.897 -24.475  1.00 92.34           C  
ATOM   1113  HG2 ARG A  70       4.769  -5.455 -25.411  1.00 92.34           H  
ATOM   1114  HG3 ARG A  70       5.040  -5.575 -23.661  1.00 92.34           H  
ATOM   1115  CD  ARG A  70       3.387  -4.332 -24.245  1.00 92.34           C  
ATOM   1116  HD2 ARG A  70       3.160  -3.613 -25.032  1.00 92.34           H  
ATOM   1117  HD3 ARG A  70       3.352  -3.841 -23.273  1.00 92.34           H  
ATOM   1118  NE  ARG A  70       2.421  -5.433 -24.290  1.00 92.34           N  
ATOM   1119  HE  ARG A  70       2.817  -6.352 -24.429  1.00 92.34           H  
ATOM   1120  NH1 ARG A  70       0.469  -4.256 -24.040  1.00 92.34           N  
ATOM   1121 HH11 ARG A  70      -0.541  -4.252 -24.061  1.00 92.34           H  
ATOM   1122 HH12 ARG A  70       1.009  -3.405 -23.977  1.00 92.34           H  
ATOM   1123  NH2 ARG A  70       0.437  -6.485 -24.309  1.00 92.34           N  
ATOM   1124 HH21 ARG A  70      -0.572  -6.518 -24.271  1.00 92.34           H  
ATOM   1125 HH22 ARG A  70       0.965  -7.328 -24.487  1.00 92.34           H  
ATOM   1126  CZ  ARG A  70       1.111  -5.381 -24.212  1.00 92.34           C  
ATOM   1127  N   SER A  71       7.192  -4.572 -27.260  1.00 93.49           N  
ATOM   1128  H   SER A  71       7.103  -3.566 -27.240  1.00 93.49           H  
ATOM   1129  CA  SER A  71       7.168  -5.281 -28.548  1.00 93.49           C  
ATOM   1130  HA  SER A  71       6.333  -5.982 -28.541  1.00 93.49           H  
ATOM   1131  C   SER A  71       8.448  -6.080 -28.807  1.00 93.49           C  
ATOM   1132  CB  SER A  71       6.958  -4.292 -29.695  1.00 93.49           C  
ATOM   1133  HB2 SER A  71       6.050  -3.715 -29.520  1.00 93.49           H  
ATOM   1134  HB3 SER A  71       7.805  -3.608 -29.751  1.00 93.49           H  
ATOM   1135  O   SER A  71       8.381  -7.179 -29.354  1.00 93.49           O  
ATOM   1136  OG  SER A  71       6.835  -4.984 -30.921  1.00 93.49           O  
ATOM   1137  HG  SER A  71       7.141  -5.888 -30.812  1.00 93.49           H  
ATOM   1138  N   ASN A  72       9.610  -5.548 -28.421  1.00 94.57           N  
ATOM   1139  H   ASN A  72       9.594  -4.681 -27.902  1.00 94.57           H  
ATOM   1140  CA  ASN A  72      10.894  -6.224 -28.615  1.00 94.57           C  
ATOM   1141  HA  ASN A  72      10.927  -6.656 -29.615  1.00 94.57           H  
ATOM   1142  C   ASN A  72      11.063  -7.380 -27.629  1.00 94.57           C  
ATOM   1143  CB  ASN A  72      12.034  -5.201 -28.477  1.00 94.57           C  
ATOM   1144  HB2 ASN A  72      11.930  -4.659 -27.537  1.00 94.57           H  
ATOM   1145  HB3 ASN A  72      12.986  -5.732 -28.462  1.00 94.57           H  
ATOM   1146  O   ASN A  72      11.531  -8.451 -28.012  1.00 94.57           O  
ATOM   1147  CG  ASN A  72      12.089  -4.217 -29.631  1.00 94.57           C  
ATOM   1148  ND2 ASN A  72      12.703  -3.075 -29.436  1.00 94.57           N  
ATOM   1149 HD21 ASN A  72      12.706  -2.436 -30.217  1.00 94.57           H  
ATOM   1150 HD22 ASN A  72      13.100  -2.843 -28.537  1.00 94.57           H  
ATOM   1151  OD1 ASN A  72      11.607  -4.463 -30.723  1.00 94.57           O  
ATOM   1152  N   PHE A  73      10.651  -7.169 -26.378  1.00 95.24           N  
ATOM   1153  H   PHE A  73      10.277  -6.263 -26.134  1.00 95.24           H  
ATOM   1154  CA  PHE A  73      10.654  -8.205 -25.356  1.00 95.24           C  
ATOM   1155  HA  PHE A  73      11.655  -8.633 -25.293  1.00 95.24           H  
ATOM   1156  C   PHE A  73       9.706  -9.352 -25.725  1.00 95.24           C  
ATOM   1157  CB  PHE A  73      10.312  -7.585 -23.997  1.00 95.24           C  
ATOM   1158  HB2 PHE A  73      11.083  -6.862 -23.732  1.00 95.24           H  
ATOM   1159  HB3 PHE A  73       9.366  -7.048 -24.074  1.00 95.24           H  
ATOM   1160  O   PHE A  73      10.135 -10.496 -25.727  1.00 95.24           O  
ATOM   1161  CG  PHE A  73      10.205  -8.619 -22.896  1.00 95.24           C  
ATOM   1162  CD1 PHE A  73       8.945  -9.113 -22.517  1.00 95.24           C  
ATOM   1163  HD1 PHE A  73       8.053  -8.742 -23.001  1.00 95.24           H  
ATOM   1164  CD2 PHE A  73      11.364  -9.147 -22.301  1.00 95.24           C  
ATOM   1165  HD2 PHE A  73      12.335  -8.800 -22.621  1.00 95.24           H  
ATOM   1166  CE1 PHE A  73       8.843 -10.118 -21.542  1.00 95.24           C  
ATOM   1167  HE1 PHE A  73       7.870 -10.501 -21.275  1.00 95.24           H  
ATOM   1168  CE2 PHE A  73      11.267 -10.147 -21.318  1.00 95.24           C  
ATOM   1169  HE2 PHE A  73      12.162 -10.557 -20.874  1.00 95.24           H  
ATOM   1170  CZ  PHE A  73      10.003 -10.636 -20.943  1.00 95.24           C  
ATOM   1171  HZ  PHE A  73       9.920 -11.415 -20.199  1.00 95.24           H  
ATOM   1172  N   GLU A  74       8.456  -9.072 -26.104  1.00 93.94           N  
ATOM   1173  H   GLU A  74       8.143  -8.112 -26.079  1.00 93.94           H  
ATOM   1174  CA  GLU A  74       7.461 -10.105 -26.439  1.00 93.94           C  
ATOM   1175  HA  GLU A  74       7.425 -10.836 -25.632  1.00 93.94           H  
ATOM   1176  C   GLU A  74       7.827 -10.891 -27.706  1.00 93.94           C  
ATOM   1177  CB  GLU A  74       6.062  -9.469 -26.571  1.00 93.94           C  
ATOM   1178  HB2 GLU A  74       5.376 -10.194 -27.008  1.00 93.94           H  
ATOM   1179  HB3 GLU A  74       6.120  -8.602 -27.230  1.00 93.94           H  
ATOM   1180  O   GLU A  74       7.560 -12.088 -27.776  1.00 93.94           O  
ATOM   1181  CG  GLU A  74       5.524  -9.056 -25.192  1.00 93.94           C  
ATOM   1182  HG2 GLU A  74       6.275  -8.434 -24.704  1.00 93.94           H  
ATOM   1183  HG3 GLU A  74       5.402  -9.954 -24.586  1.00 93.94           H  
ATOM   1184  CD  GLU A  74       4.199  -8.274 -25.196  1.00 93.94           C  
ATOM   1185  OE1 GLU A  74       3.782  -7.850 -24.088  1.00 93.94           O  
ATOM   1186  OE2 GLU A  74       3.618  -7.980 -26.259  1.00 93.94           O  
ATOM   1187  N   LYS A  75       8.502 -10.260 -28.679  1.00 96.08           N  
ATOM   1188  H   LYS A  75       8.653  -9.266 -28.581  1.00 96.08           H  
ATOM   1189  CA  LYS A  75       8.983 -10.941 -29.892  1.00 96.08           C  
ATOM   1190  HA  LYS A  75       8.139 -11.460 -30.347  1.00 96.08           H  
ATOM   1191  C   LYS A  75      10.029 -12.016 -29.584  1.00 96.08           C  
ATOM   1192  CB  LYS A  75       9.523  -9.893 -30.878  1.00 96.08           C  
ATOM   1193  HB2 LYS A  75      10.367  -9.373 -30.427  1.00 96.08           H  
ATOM   1194  HB3 LYS A  75       8.735  -9.167 -31.076  1.00 96.08           H  
ATOM   1195  O   LYS A  75      10.001 -13.085 -30.187  1.00 96.08           O  
ATOM   1196  CG  LYS A  75       9.959 -10.516 -32.213  1.00 96.08           C  
ATOM   1197  HG2 LYS A  75       9.113 -11.044 -32.654  1.00 96.08           H  
ATOM   1198  HG3 LYS A  75      10.769 -11.225 -32.044  1.00 96.08           H  
ATOM   1199  CD  LYS A  75      10.451  -9.441 -33.188  1.00 96.08           C  
ATOM   1200  HD2 LYS A  75      11.313  -8.933 -32.755  1.00 96.08           H  
ATOM   1201  HD3 LYS A  75       9.654  -8.716 -33.351  1.00 96.08           H  
ATOM   1202  CE  LYS A  75      10.840 -10.093 -34.520  1.00 96.08           C  
ATOM   1203  HE2 LYS A  75       9.970 -10.621 -34.911  1.00 96.08           H  
ATOM   1204  HE3 LYS A  75      11.618 -10.832 -34.333  1.00 96.08           H  
ATOM   1205  NZ  LYS A  75      11.309  -9.087 -35.507  1.00 96.08           N  
ATOM   1206  HZ1 LYS A  75      11.545  -9.533 -36.382  1.00 96.08           H  
ATOM   1207  HZ2 LYS A  75      10.584  -8.408 -35.686  1.00 96.08           H  
ATOM   1208  HZ3 LYS A  75      12.124  -8.601 -35.161  1.00 96.08           H  
ATOM   1209  N   ASN A  76      10.987 -11.721 -28.703  1.00 94.06           N  
ATOM   1210  H   ASN A  76      10.937 -10.828 -28.234  1.00 94.06           H  
ATOM   1211  CA  ASN A  76      11.997 -12.685 -28.266  1.00 94.06           C  
ATOM   1212  HA  ASN A  76      11.524 -13.662 -28.174  1.00 94.06           H  
ATOM   1213  C   ASN A  76      12.564 -12.287 -26.887  1.00 94.06           C  
ATOM   1214  CB  ASN A  76      13.090 -12.813 -29.347  1.00 94.06           C  
ATOM   1215  HB2 ASN A  76      13.654 -11.883 -29.422  1.00 94.06           H  
ATOM   1216  HB3 ASN A  76      12.616 -13.003 -30.309  1.00 94.06           H  
ATOM   1217  O   ASN A  76      13.572 -11.570 -26.820  1.00 94.06           O  
ATOM   1218  CG  ASN A  76      14.054 -13.958 -29.071  1.00 94.06           C  
ATOM   1219  ND2 ASN A  76      14.677 -14.488 -30.098  1.00 94.06           N  
ATOM   1220 HD21 ASN A  76      14.488 -14.164 -31.036  1.00 94.06           H  
ATOM   1221 HD22 ASN A  76      15.302 -15.257 -29.904  1.00 94.06           H  
ATOM   1222  OD1 ASN A  76      14.278 -14.389 -27.948  1.00 94.06           O  
ATOM   1223  N   PRO A  77      11.963 -12.778 -25.783  1.00 93.01           N  
ATOM   1224  CA  PRO A  77      12.360 -12.390 -24.429  1.00 93.01           C  
ATOM   1225  HA  PRO A  77      12.181 -11.323 -24.298  1.00 93.01           H  
ATOM   1226  C   PRO A  77      13.825 -12.699 -24.124  1.00 93.01           C  
ATOM   1227  CB  PRO A  77      11.433 -13.182 -23.499  1.00 93.01           C  
ATOM   1228  HB2 PRO A  77      11.224 -12.641 -22.577  1.00 93.01           H  
ATOM   1229  HB3 PRO A  77      11.866 -14.156 -23.273  1.00 93.01           H  
ATOM   1230  O   PRO A  77      14.505 -11.937 -23.442  1.00 93.01           O  
ATOM   1231  CG  PRO A  77      10.170 -13.389 -24.329  1.00 93.01           C  
ATOM   1232  HG2 PRO A  77       9.534 -12.506 -24.263  1.00 93.01           H  
ATOM   1233  HG3 PRO A  77       9.619 -14.275 -24.014  1.00 93.01           H  
ATOM   1234  CD  PRO A  77      10.718 -13.542 -25.747  1.00 93.01           C  
ATOM   1235  HD2 PRO A  77       9.988 -13.160 -26.461  1.00 93.01           H  
ATOM   1236  HD3 PRO A  77      10.929 -14.592 -25.950  1.00 93.01           H  
ATOM   1237  N   VAL A  78      14.327 -13.814 -24.654  1.00 91.68           N  
ATOM   1238  H   VAL A  78      13.745 -14.340 -25.289  1.00 91.68           H  
ATOM   1239  CA  VAL A  78      15.691 -14.281 -24.404  1.00 91.68           C  
ATOM   1240  HA  VAL A  78      15.892 -14.219 -23.335  1.00 91.68           H  
ATOM   1241  C   VAL A  78      16.706 -13.378 -25.095  1.00 91.68           C  
ATOM   1242  CB  VAL A  78      15.840 -15.745 -24.837  1.00 91.68           C  
ATOM   1243  HB  VAL A  78      15.567 -15.848 -25.887  1.00 91.68           H  
ATOM   1244  O   VAL A  78      17.608 -12.885 -24.426  1.00 91.68           O  
ATOM   1245  CG1 VAL A  78      17.274 -16.237 -24.661  1.00 91.68           C  
ATOM   1246 HG11 VAL A  78      17.669 -15.954 -23.685  1.00 91.68           H  
ATOM   1247 HG12 VAL A  78      17.277 -17.323 -24.754  1.00 91.68           H  
ATOM   1248 HG13 VAL A  78      17.913 -15.809 -25.433  1.00 91.68           H  
ATOM   1249  CG2 VAL A  78      14.921 -16.655 -24.007  1.00 91.68           C  
ATOM   1250 HG21 VAL A  78      15.034 -17.690 -24.329  1.00 91.68           H  
ATOM   1251 HG22 VAL A  78      15.166 -16.574 -22.948  1.00 91.68           H  
ATOM   1252 HG23 VAL A  78      13.878 -16.372 -24.154  1.00 91.68           H  
ATOM   1253  N   ALA A  79      16.525 -13.092 -26.388  1.00 92.98           N  
ATOM   1254  H   ALA A  79      15.738 -13.496 -26.875  1.00 92.98           H  
ATOM   1255  CA  ALA A  79      17.424 -12.202 -27.124  1.00 92.98           C  
ATOM   1256  HA  ALA A  79      18.441 -12.587 -27.044  1.00 92.98           H  
ATOM   1257  C   ALA A  79      17.419 -10.777 -26.546  1.00 92.98           C  
ATOM   1258  CB  ALA A  79      17.021 -12.199 -28.601  1.00 92.98           C  
ATOM   1259  HB1 ALA A  79      17.066 -13.214 -28.996  1.00 92.98           H  
ATOM   1260  HB2 ALA A  79      17.714 -11.574 -29.163  1.00 92.98           H  
ATOM   1261  HB3 ALA A  79      16.012 -11.802 -28.713  1.00 92.98           H  
ATOM   1262  O   ALA A  79      18.471 -10.150 -26.427  1.00 92.98           O  
ATOM   1263  N   PHE A  80      16.250 -10.276 -26.130  1.00 94.54           N  
ATOM   1264  H   PHE A  80      15.410 -10.818 -26.273  1.00 94.54           H  
ATOM   1265  CA  PHE A  80      16.138  -8.979 -25.462  1.00 94.54           C  
ATOM   1266  HA  PHE A  80      16.537  -8.206 -26.119  1.00 94.54           H  
ATOM   1267  C   PHE A  80      16.946  -8.929 -24.153  1.00 94.54           C  
ATOM   1268  CB  PHE A  80      14.654  -8.690 -25.203  1.00 94.54           C  
ATOM   1269  HB2 PHE A  80      14.128  -8.667 -26.157  1.00 94.54           H  
ATOM   1270  HB3 PHE A  80      14.225  -9.501 -24.616  1.00 94.54           H  
ATOM   1271  O   PHE A  80      17.656  -7.958 -23.889  1.00 94.54           O  
ATOM   1272  CG  PHE A  80      14.411  -7.384 -24.475  1.00 94.54           C  
ATOM   1273  CD1 PHE A  80      14.420  -7.347 -23.067  1.00 94.54           C  
ATOM   1274  HD1 PHE A  80      14.602  -8.252 -22.507  1.00 94.54           H  
ATOM   1275  CD2 PHE A  80      14.188  -6.203 -25.203  1.00 94.54           C  
ATOM   1276  HD2 PHE A  80      14.193  -6.227 -26.283  1.00 94.54           H  
ATOM   1277  CE1 PHE A  80      14.164  -6.145 -22.389  1.00 94.54           C  
ATOM   1278  HE1 PHE A  80      14.124  -6.138 -21.310  1.00 94.54           H  
ATOM   1279  CE2 PHE A  80      13.954  -4.994 -24.526  1.00 94.54           C  
ATOM   1280  HE2 PHE A  80      13.774  -4.087 -25.086  1.00 94.54           H  
ATOM   1281  CZ  PHE A  80      13.930  -4.969 -23.122  1.00 94.54           C  
ATOM   1282  HZ  PHE A  80      13.717  -4.043 -22.608  1.00 94.54           H  
ATOM   1283  N   LEU A  81      16.856  -9.977 -23.329  1.00 93.10           N  
ATOM   1284  H   LEU A  81      16.263 -10.750 -23.595  1.00 93.10           H  
ATOM   1285  CA  LEU A  81      17.583 -10.063 -22.062  1.00 93.10           C  
ATOM   1286  HA  LEU A  81      17.482  -9.114 -21.535  1.00 93.10           H  
ATOM   1287  C   LEU A  81      19.090 -10.279 -22.269  1.00 93.10           C  
ATOM   1288  CB  LEU A  81      16.959 -11.180 -21.212  1.00 93.10           C  
ATOM   1289  HB2 LEU A  81      16.895 -12.081 -21.822  1.00 93.10           H  
ATOM   1290  HB3 LEU A  81      17.619 -11.400 -20.373  1.00 93.10           H  
ATOM   1291  O   LEU A  81      19.892  -9.654 -21.577  1.00 93.10           O  
ATOM   1292  CG  LEU A  81      15.566 -10.844 -20.650  1.00 93.10           C  
ATOM   1293  HG  LEU A  81      14.891 -10.529 -21.447  1.00 93.10           H  
ATOM   1294  CD1 LEU A  81      15.001 -12.099 -19.993  1.00 93.10           C  
ATOM   1295 HD11 LEU A  81      14.023 -11.892 -19.559  1.00 93.10           H  
ATOM   1296 HD12 LEU A  81      14.895 -12.872 -20.754  1.00 93.10           H  
ATOM   1297 HD13 LEU A  81      15.687 -12.446 -19.220  1.00 93.10           H  
ATOM   1298  CD2 LEU A  81      15.614  -9.722 -19.614  1.00 93.10           C  
ATOM   1299 HD21 LEU A  81      14.644  -9.636 -19.124  1.00 93.10           H  
ATOM   1300 HD22 LEU A  81      15.842  -8.774 -20.102  1.00 93.10           H  
ATOM   1301 HD23 LEU A  81      16.380  -9.936 -18.869  1.00 93.10           H  
ATOM   1302  N   GLU A  82      19.486 -11.092 -23.247  1.00 91.67           N  
ATOM   1303  H   GLU A  82      18.788 -11.608 -23.762  1.00 91.67           H  
ATOM   1304  CA  GLU A  82      20.891 -11.274 -23.633  1.00 91.67           C  
ATOM   1305  HA  GLU A  82      21.469 -11.575 -22.760  1.00 91.67           H  
ATOM   1306  C   GLU A  82      21.513  -9.949 -24.102  1.00 91.67           C  
ATOM   1307  CB  GLU A  82      21.009 -12.393 -24.690  1.00 91.67           C  
ATOM   1308  HB2 GLU A  82      20.260 -12.228 -25.464  1.00 91.67           H  
ATOM   1309  HB3 GLU A  82      21.997 -12.341 -25.149  1.00 91.67           H  
ATOM   1310  O   GLU A  82      22.610  -9.602 -23.662  1.00 91.67           O  
ATOM   1311  CG  GLU A  82      20.835 -13.804 -24.077  1.00 91.67           C  
ATOM   1312  HG2 GLU A  82      19.928 -13.824 -23.473  1.00 91.67           H  
ATOM   1313  HG3 GLU A  82      21.674 -13.989 -23.405  1.00 91.67           H  
ATOM   1314  CD  GLU A  82      20.759 -14.962 -25.098  1.00 91.67           C  
ATOM   1315  OE1 GLU A  82      20.656 -16.144 -24.655  1.00 91.67           O  
ATOM   1316  OE2 GLU A  82      20.753 -14.700 -26.318  1.00 91.67           O  
ATOM   1317  N   ALA A  83      20.775  -9.139 -24.873  1.00 92.49           N  
ATOM   1318  H   ALA A  83      19.899  -9.486 -25.235  1.00 92.49           H  
ATOM   1319  CA  ALA A  83      21.195  -7.790 -25.260  1.00 92.49           C  
ATOM   1320  HA  ALA A  83      22.178  -7.859 -25.727  1.00 92.49           H  
ATOM   1321  C   ALA A  83      21.329  -6.827 -24.062  1.00 92.49           C  
ATOM   1322  CB  ALA A  83      20.207  -7.250 -26.300  1.00 92.49           C  
ATOM   1323  HB1 ALA A  83      19.218  -7.136 -25.857  1.00 92.49           H  
ATOM   1324  HB2 ALA A  83      20.552  -6.280 -26.660  1.00 92.49           H  
ATOM   1325  HB3 ALA A  83      20.146  -7.938 -27.144  1.00 92.49           H  
ATOM   1326  O   ALA A  83      22.168  -5.928 -24.086  1.00 92.49           O  
ATOM   1327  N   LYS A  84      20.556  -7.033 -22.985  1.00 90.67           N  
ATOM   1328  H   LYS A  84      19.865  -7.767 -23.048  1.00 90.67           H  
ATOM   1329  CA  LYS A  84      20.720  -6.324 -21.700  1.00 90.67           C  
ATOM   1330  HA  LYS A  84      21.027  -5.301 -21.917  1.00 90.67           H  
ATOM   1331  C   LYS A  84      21.859  -6.878 -20.825  1.00 90.67           C  
ATOM   1332  CB  LYS A  84      19.382  -6.268 -20.936  1.00 90.67           C  
ATOM   1333  HB2 LYS A  84      18.911  -7.251 -20.932  1.00 90.67           H  
ATOM   1334  HB3 LYS A  84      19.580  -5.983 -19.903  1.00 90.67           H  
ATOM   1335  O   LYS A  84      22.091  -6.360 -19.735  1.00 90.67           O  
ATOM   1336  CG  LYS A  84      18.414  -5.236 -21.533  1.00 90.67           C  
ATOM   1337  HG2 LYS A  84      18.953  -4.302 -21.688  1.00 90.67           H  
ATOM   1338  HG3 LYS A  84      18.046  -5.589 -22.497  1.00 90.67           H  
ATOM   1339  CD  LYS A  84      17.226  -4.962 -20.595  1.00 90.67           C  
ATOM   1340  HD2 LYS A  84      16.601  -5.853 -20.532  1.00 90.67           H  
ATOM   1341  HD3 LYS A  84      17.600  -4.709 -19.603  1.00 90.67           H  
ATOM   1342  CE  LYS A  84      16.421  -3.782 -21.154  1.00 90.67           C  
ATOM   1343  HE2 LYS A  84      16.004  -4.071 -22.119  1.00 90.67           H  
ATOM   1344  HE3 LYS A  84      17.104  -2.954 -21.343  1.00 90.67           H  
ATOM   1345  NZ  LYS A  84      15.336  -3.315 -20.252  1.00 90.67           N  
ATOM   1346  HZ1 LYS A  84      14.866  -2.541 -20.699  1.00 90.67           H  
ATOM   1347  HZ2 LYS A  84      14.626  -4.018 -20.104  1.00 90.67           H  
ATOM   1348  HZ3 LYS A  84      15.690  -2.972 -19.370  1.00 90.67           H  
ATOM   1349  N   GLY A  85      22.583  -7.901 -21.283  1.00 91.25           N  
ATOM   1350  H   GLY A  85      22.351  -8.274 -22.192  1.00 91.25           H  
ATOM   1351  CA  GLY A  85      23.726  -8.497 -20.585  1.00 91.25           C  
ATOM   1352  HA2 GLY A  85      24.219  -7.740 -19.975  1.00 91.25           H  
ATOM   1353  HA3 GLY A  85      24.436  -8.844 -21.336  1.00 91.25           H  
ATOM   1354  C   GLY A  85      23.384  -9.689 -19.685  1.00 91.25           C  
ATOM   1355  O   GLY A  85      24.272 -10.207 -19.000  1.00 91.25           O  
ATOM   1356  N   TYR A  86      22.131 -10.151 -19.679  1.00 91.26           N  
ATOM   1357  H   TYR A  86      21.453  -9.736 -20.302  1.00 91.26           H  
ATOM   1358  CA  TYR A  86      21.739 -11.351 -18.945  1.00 91.26           C  
ATOM   1359  HA  TYR A  86      22.246 -11.351 -17.980  1.00 91.26           H  
ATOM   1360  C   TYR A  86      22.159 -12.602 -19.711  1.00 91.26           C  
ATOM   1361  CB  TYR A  86      20.236 -11.364 -18.672  1.00 91.26           C  
ATOM   1362  HB2 TYR A  86      19.977 -12.299 -18.177  1.00 91.26           H  
ATOM   1363  HB3 TYR A  86      19.704 -11.348 -19.623  1.00 91.26           H  
ATOM   1364  O   TYR A  86      21.716 -12.852 -20.826  1.00 91.26           O  
ATOM   1365  CG  TYR A  86      19.769 -10.220 -17.801  1.00 91.26           C  
ATOM   1366  CD1 TYR A  86      20.003 -10.256 -16.413  1.00 91.26           C  
ATOM   1367  HD1 TYR A  86      20.529 -11.091 -15.974  1.00 91.26           H  
ATOM   1368  CD2 TYR A  86      19.097  -9.124 -18.373  1.00 91.26           C  
ATOM   1369  HD2 TYR A  86      18.920  -9.093 -19.438  1.00 91.26           H  
ATOM   1370  CE1 TYR A  86      19.536  -9.209 -15.596  1.00 91.26           C  
ATOM   1371  HE1 TYR A  86      19.691  -9.234 -14.527  1.00 91.26           H  
ATOM   1372  CE2 TYR A  86      18.644  -8.070 -17.561  1.00 91.26           C  
ATOM   1373  HE2 TYR A  86      18.123  -7.227 -17.991  1.00 91.26           H  
ATOM   1374  OH  TYR A  86      18.372  -7.109 -15.396  1.00 91.26           O  
ATOM   1375  HH  TYR A  86      18.468  -7.306 -14.462  1.00 91.26           H  
ATOM   1376  CZ  TYR A  86      18.851  -8.116 -16.169  1.00 91.26           C  
ATOM   1377  N   LYS A  87      23.007 -13.417 -19.093  1.00 85.52           N  
ATOM   1378  H   LYS A  87      23.298 -13.167 -18.159  1.00 85.52           H  
ATOM   1379  CA  LYS A  87      23.544 -14.638 -19.686  1.00 85.52           C  
ATOM   1380  HA  LYS A  87      23.360 -14.591 -20.760  1.00 85.52           H  
ATOM   1381  C   LYS A  87      22.822 -15.877 -19.173  1.00 85.52           C  
ATOM   1382  CB  LYS A  87      25.066 -14.727 -19.502  1.00 85.52           C  
ATOM   1383  HB2 LYS A  87      25.296 -14.880 -18.448  1.00 85.52           H  
ATOM   1384  HB3 LYS A  87      25.426 -15.591 -20.060  1.00 85.52           H  
ATOM   1385  O   LYS A  87      22.397 -15.967 -18.016  1.00 85.52           O  
ATOM   1386  CG  LYS A  87      25.789 -13.465 -20.006  1.00 85.52           C  
ATOM   1387  HG2 LYS A  87      25.321 -13.113 -20.925  1.00 85.52           H  
ATOM   1388  HG3 LYS A  87      25.694 -12.686 -19.248  1.00 85.52           H  
ATOM   1389  CD  LYS A  87      27.275 -13.727 -20.286  1.00 85.52           C  
ATOM   1390  HD2 LYS A  87      27.364 -14.312 -21.202  1.00 85.52           H  
ATOM   1391  HD3 LYS A  87      27.710 -14.302 -19.469  1.00 85.52           H  
ATOM   1392  CE  LYS A  87      28.025 -12.400 -20.443  1.00 85.52           C  
ATOM   1393  HE2 LYS A  87      27.593 -11.832 -21.268  1.00 85.52           H  
ATOM   1394  HE3 LYS A  87      27.877 -11.816 -19.535  1.00 85.52           H  
ATOM   1395  NZ  LYS A  87      29.480 -12.594 -20.658  1.00 85.52           N  
ATOM   1396  HZ1 LYS A  87      29.871 -13.259 -20.007  1.00 85.52           H  
ATOM   1397  HZ2 LYS A  87      29.703 -12.853 -21.608  1.00 85.52           H  
ATOM   1398  HZ3 LYS A  87      29.975 -11.743 -20.433  1.00 85.52           H  
ATOM   1399  N   ARG A  88      22.738 -16.854 -20.069  1.00 70.06           N  
ATOM   1400  H   ARG A  88      23.134 -16.662 -20.979  1.00 70.06           H  
ATOM   1401  CA  ARG A  88      22.195 -18.194 -19.854  1.00 70.06           C  
ATOM   1402  HA  ARG A  88      21.323 -18.123 -19.204  1.00 70.06           H  
ATOM   1403  C   ARG A  88      23.256 -19.082 -19.198  1.00 70.06           C  
ATOM   1404  CB  ARG A  88      21.783 -18.711 -21.244  1.00 70.06           C  
ATOM   1405  HB2 ARG A  88      21.270 -17.902 -21.764  1.00 70.06           H  
ATOM   1406  HB3 ARG A  88      22.679 -18.956 -21.814  1.00 70.06           H  
ATOM   1407  O   ARG A  88      24.404 -19.063 -19.620  1.00 70.06           O  
ATOM   1408  CG  ARG A  88      20.848 -19.927 -21.223  1.00 70.06           C  
ATOM   1409  HG2 ARG A  88      21.311 -20.734 -20.656  1.00 70.06           H  
ATOM   1410  HG3 ARG A  88      19.912 -19.650 -20.738  1.00 70.06           H  
ATOM   1411  CD  ARG A  88      20.551 -20.437 -22.643  1.00 70.06           C  
ATOM   1412  HD2 ARG A  88      21.473 -20.835 -23.067  1.00 70.06           H  
ATOM   1413  HD3 ARG A  88      19.834 -21.254 -22.570  1.00 70.06           H  
ATOM   1414  NE  ARG A  88      20.025 -19.382 -23.537  1.00 70.06           N  
ATOM   1415  HE  ARG A  88      20.220 -18.417 -23.313  1.00 70.06           H  
ATOM   1416  NH1 ARG A  88      19.320 -20.726 -25.265  1.00 70.06           N  
ATOM   1417 HH11 ARG A  88      19.001 -20.808 -26.220  1.00 70.06           H  
ATOM   1418 HH12 ARG A  88      19.560 -21.548 -24.729  1.00 70.06           H  
ATOM   1419  NH2 ARG A  88      19.341 -18.502 -25.498  1.00 70.06           N  
ATOM   1420 HH21 ARG A  88      19.714 -17.610 -25.208  1.00 70.06           H  
ATOM   1421 HH22 ARG A  88      19.076 -18.578 -26.470  1.00 70.06           H  
ATOM   1422  CZ  ARG A  88      19.551 -19.547 -24.757  1.00 70.06           C  
ATOM   1423  N   GLU A  89      22.873 -19.891 -18.211  1.00 59.66           N  
ATOM   1424  H   GLU A  89      21.944 -19.781 -17.832  1.00 59.66           H  
ATOM   1425  CA  GLU A  89      23.668 -21.081 -17.854  1.00 59.66           C  
ATOM   1426  HA  GLU A  89      24.627 -21.050 -18.371  1.00 59.66           H  
ATOM   1427  C   GLU A  89      22.977 -22.354 -18.348  1.00 59.66           C  
ATOM   1428  CB  GLU A  89      23.979 -21.102 -16.352  1.00 59.66           C  
ATOM   1429  HB2 GLU A  89      23.061 -21.257 -15.785  1.00 59.66           H  
ATOM   1430  HB3 GLU A  89      24.396 -20.132 -16.079  1.00 59.66           H  
ATOM   1431  O   GLU A  89      23.584 -23.150 -19.052  1.00 59.66           O  
ATOM   1432  CG  GLU A  89      25.006 -22.191 -16.003  1.00 59.66           C  
ATOM   1433  HG2 GLU A  89      25.803 -22.179 -16.747  1.00 59.66           H  
ATOM   1434  HG3 GLU A  89      24.523 -23.167 -16.032  1.00 59.66           H  
ATOM   1435  CD  GLU A  89      25.607 -21.952 -14.618  1.00 59.66           C  
ATOM   1436  OE1 GLU A  89      26.851 -21.878 -14.509  1.00 59.66           O  
ATOM   1437  OE2 GLU A  89      24.850 -21.664 -13.667  1.00 59.66           O  
ATOM   1438  N   ARG A  90      21.678 -22.511 -18.052  1.00 64.44           N  
ATOM   1439  H   ARG A  90      21.264 -21.834 -17.427  1.00 64.44           H  
ATOM   1440  CA  ARG A  90      20.851 -23.633 -18.539  1.00 64.44           C  
ATOM   1441  HA  ARG A  90      21.390 -24.162 -19.324  1.00 64.44           H  
ATOM   1442  C   ARG A  90      19.559 -23.152 -19.200  1.00 64.44           C  
ATOM   1443  CB  ARG A  90      20.587 -24.630 -17.395  1.00 64.44           C  
ATOM   1444  HB2 ARG A  90      20.092 -24.117 -16.571  1.00 64.44           H  
ATOM   1445  HB3 ARG A  90      19.921 -25.410 -17.763  1.00 64.44           H  
ATOM   1446  O   ARG A  90      19.317 -23.436 -20.367  1.00 64.44           O  
ATOM   1447  CG  ARG A  90      21.877 -25.293 -16.878  1.00 64.44           C  
ATOM   1448  HG2 ARG A  90      22.379 -25.798 -17.703  1.00 64.44           H  
ATOM   1449  HG3 ARG A  90      22.543 -24.533 -16.471  1.00 64.44           H  
ATOM   1450  CD  ARG A  90      21.562 -26.310 -15.775  1.00 64.44           C  
ATOM   1451  HD2 ARG A  90      20.911 -27.081 -16.187  1.00 64.44           H  
ATOM   1452  HD3 ARG A  90      21.039 -25.800 -14.966  1.00 64.44           H  
ATOM   1453  NE  ARG A  90      22.789 -26.934 -15.245  1.00 64.44           N  
ATOM   1454  HE  ARG A  90      23.665 -26.626 -15.641  1.00 64.44           H  
ATOM   1455  NH1 ARG A  90      21.787 -28.352 -13.735  1.00 64.44           N  
ATOM   1456 HH11 ARG A  90      21.863 -29.087 -13.046  1.00 64.44           H  
ATOM   1457 HH12 ARG A  90      20.877 -28.017 -14.019  1.00 64.44           H  
ATOM   1458  NH2 ARG A  90      24.005 -28.356 -13.943  1.00 64.44           N  
ATOM   1459 HH21 ARG A  90      24.859 -28.038 -14.378  1.00 64.44           H  
ATOM   1460 HH22 ARG A  90      24.052 -29.081 -13.241  1.00 64.44           H  
ATOM   1461  CZ  ARG A  90      22.853 -27.873 -14.314  1.00 64.44           C  
ATOM   1462  N   LYS A  91      18.759 -22.356 -18.481  1.00 69.44           N  
ATOM   1463  H   LYS A  91      18.997 -22.196 -17.512  1.00 69.44           H  
ATOM   1464  CA  LYS A  91      17.530 -21.717 -18.976  1.00 69.44           C  
ATOM   1465  HA  LYS A  91      17.653 -21.473 -20.031  1.00 69.44           H  
ATOM   1466  C   LYS A  91      17.289 -20.429 -18.190  1.00 69.44           C  
ATOM   1467  CB  LYS A  91      16.365 -22.720 -18.827  1.00 69.44           C  
ATOM   1468  HB2 LYS A  91      16.147 -22.865 -17.769  1.00 69.44           H  
ATOM   1469  HB3 LYS A  91      16.684 -23.678 -19.238  1.00 69.44           H  
ATOM   1470  O   LYS A  91      17.429 -20.439 -16.970  1.00 69.44           O  
ATOM   1471  CG  LYS A  91      15.079 -22.303 -19.559  1.00 69.44           C  
ATOM   1472  HG2 LYS A  91      14.674 -21.404 -19.095  1.00 69.44           H  
ATOM   1473  HG3 LYS A  91      15.312 -22.090 -20.602  1.00 69.44           H  
ATOM   1474  CD  LYS A  91      14.025 -23.423 -19.496  1.00 69.44           C  
ATOM   1475  HD2 LYS A  91      14.435 -24.324 -19.954  1.00 69.44           H  
ATOM   1476  HD3 LYS A  91      13.792 -23.633 -18.452  1.00 69.44           H  
ATOM   1477  CE  LYS A  91      12.740 -23.017 -20.235  1.00 69.44           C  
ATOM   1478  HE2 LYS A  91      12.993 -22.779 -21.268  1.00 69.44           H  
ATOM   1479  HE3 LYS A  91      12.348 -22.111 -19.775  1.00 69.44           H  
ATOM   1480  NZ  LYS A  91      11.709 -24.091 -20.203  1.00 69.44           N  
ATOM   1481  HZ1 LYS A  91      10.876 -23.799 -20.694  1.00 69.44           H  
ATOM   1482  HZ2 LYS A  91      12.046 -24.935 -20.644  1.00 69.44           H  
ATOM   1483  HZ3 LYS A  91      11.442 -24.310 -19.254  1.00 69.44           H  
ATOM   1484  N   LEU A  92      16.958 -19.334 -18.875  1.00 71.62           N  
ATOM   1485  H   LEU A  92      16.827 -19.405 -19.874  1.00 71.62           H  
ATOM   1486  CA  LEU A  92      16.417 -18.150 -18.207  1.00 71.62           C  
ATOM   1487  HA  LEU A  92      17.029 -17.896 -17.341  1.00 71.62           H  
ATOM   1488  C   LEU A  92      15.017 -18.514 -17.712  1.00 71.62           C  
ATOM   1489  CB  LEU A  92      16.367 -16.946 -19.170  1.00 71.62           C  
ATOM   1490  HB2 LEU A  92      15.788 -17.230 -20.048  1.00 71.62           H  
ATOM   1491  HB3 LEU A  92      15.834 -16.133 -18.677  1.00 71.62           H  
ATOM   1492  O   LEU A  92      14.164 -18.892 -18.518  1.00 71.62           O  
ATOM   1493  CG  LEU A  92      17.736 -16.411 -19.631  1.00 71.62           C  
ATOM   1494  HG  LEU A  92      18.317 -17.226 -20.063  1.00 71.62           H  
ATOM   1495  CD1 LEU A  92      17.539 -15.338 -20.699  1.00 71.62           C  
ATOM   1496 HD11 LEU A  92      18.504 -15.001 -21.077  1.00 71.62           H  
ATOM   1497 HD12 LEU A  92      16.961 -15.743 -21.529  1.00 71.62           H  
ATOM   1498 HD13 LEU A  92      17.005 -14.483 -20.284  1.00 71.62           H  
ATOM   1499  CD2 LEU A  92      18.530 -15.785 -18.488  1.00 71.62           C  
ATOM   1500 HD21 LEU A  92      17.967 -14.946 -18.079  1.00 71.62           H  
ATOM   1501 HD22 LEU A  92      19.486 -15.418 -18.863  1.00 71.62           H  
ATOM   1502 HD23 LEU A  92      18.718 -16.517 -17.702  1.00 71.62           H  
ATOM   1503  N   LEU A  93      14.785 -18.431 -16.403  1.00 84.86           N  
ATOM   1504  H   LEU A  93      15.525 -18.109 -15.796  1.00 84.86           H  
ATOM   1505  CA  LEU A  93      13.421 -18.454 -15.888  1.00 84.86           C  
ATOM   1506  HA  LEU A  93      12.822 -19.120 -16.509  1.00 84.86           H  
ATOM   1507  C   LEU A  93      12.873 -17.037 -16.014  1.00 84.86           C  
ATOM   1508  CB  LEU A  93      13.380 -18.981 -14.447  1.00 84.86           C  
ATOM   1509  HB2 LEU A  93      13.913 -18.274 -13.812  1.00 84.86           H  
ATOM   1510  HB3 LEU A  93      13.889 -19.943 -14.396  1.00 84.86           H  
ATOM   1511  O   LEU A  93      13.418 -16.113 -15.411  1.00 84.86           O  
ATOM   1512  CG  LEU A  93      11.946 -19.135 -13.903  1.00 84.86           C  
ATOM   1513  HG  LEU A  93      11.400 -18.202 -14.040  1.00 84.86           H  
ATOM   1514  CD1 LEU A  93      11.180 -20.266 -14.596  1.00 84.86           C  
ATOM   1515 HD11 LEU A  93      11.728 -21.204 -14.504  1.00 84.86           H  
ATOM   1516 HD12 LEU A  93      11.018 -20.030 -15.647  1.00 84.86           H  
ATOM   1517 HD13 LEU A  93      10.203 -20.380 -14.127  1.00 84.86           H  
ATOM   1518  CD2 LEU A  93      12.002 -19.435 -12.407  1.00 84.86           C  
ATOM   1519 HD21 LEU A  93      12.502 -18.618 -11.886  1.00 84.86           H  
ATOM   1520 HD22 LEU A  93      12.540 -20.366 -12.227  1.00 84.86           H  
ATOM   1521 HD23 LEU A  93      10.990 -19.525 -12.013  1.00 84.86           H  
ATOM   1522  N   ILE A  94      11.834 -16.891 -16.830  1.00 90.07           N  
ATOM   1523  H   ILE A  94      11.454 -17.714 -17.275  1.00 90.07           H  
ATOM   1524  CA  ILE A  94      11.177 -15.626 -17.146  1.00 90.07           C  
ATOM   1525  HA  ILE A  94      11.600 -14.819 -16.547  1.00 90.07           H  
ATOM   1526  C   ILE A  94       9.708 -15.806 -16.784  1.00 90.07           C  
ATOM   1527  CB  ILE A  94      11.350 -15.281 -18.646  1.00 90.07           C  
ATOM   1528  HB  ILE A  94      10.860 -16.059 -19.231  1.00 90.07           H  
ATOM   1529  O   ILE A  94       9.024 -16.620 -17.400  1.00 90.07           O  
ATOM   1530  CG1 ILE A  94      12.840 -15.240 -19.060  1.00 90.07           C  
ATOM   1531 HG12 ILE A  94      13.316 -16.185 -18.798  1.00 90.07           H  
ATOM   1532 HG13 ILE A  94      13.350 -14.445 -18.516  1.00 90.07           H  
ATOM   1533  CG2 ILE A  94      10.681 -13.938 -18.980  1.00 90.07           C  
ATOM   1534 HG21 ILE A  94      11.292 -13.129 -18.580  1.00 90.07           H  
ATOM   1535 HG22 ILE A  94      10.601 -13.823 -20.060  1.00 90.07           H  
ATOM   1536 HG23 ILE A  94       9.672 -13.884 -18.571  1.00 90.07           H  
ATOM   1537  CD1 ILE A  94      13.058 -15.043 -20.565  1.00 90.07           C  
ATOM   1538 HD11 ILE A  94      14.117 -15.162 -20.794  1.00 90.07           H  
ATOM   1539 HD12 ILE A  94      12.492 -15.788 -21.124  1.00 90.07           H  
ATOM   1540 HD13 ILE A  94      12.746 -14.044 -20.868  1.00 90.07           H  
ATOM   1541  N   ILE A  95       9.229 -15.063 -15.791  1.00 91.86           N  
ATOM   1542  H   ILE A  95       9.864 -14.458 -15.290  1.00 91.86           H  
ATOM   1543  CA  ILE A  95       7.808 -15.032 -15.432  1.00 91.86           C  
ATOM   1544  HA  ILE A  95       7.244 -15.679 -16.104  1.00 91.86           H  
ATOM   1545  C   ILE A  95       7.318 -13.606 -15.642  1.00 91.86           C  
ATOM   1546  CB  ILE A  95       7.566 -15.553 -13.998  1.00 91.86           C  
ATOM   1547  HB  ILE A  95       8.079 -14.894 -13.298  1.00 91.86           H  
ATOM   1548  O   ILE A  95       7.806 -12.680 -14.994  1.00 91.86           O  
ATOM   1549  CG1 ILE A  95       8.143 -16.980 -13.832  1.00 91.86           C  
ATOM   1550 HG12 ILE A  95       9.212 -16.961 -14.043  1.00 91.86           H  
ATOM   1551 HG13 ILE A  95       7.669 -17.647 -14.553  1.00 91.86           H  
ATOM   1552  CG2 ILE A  95       6.063 -15.511 -13.667  1.00 91.86           C  
ATOM   1553 HG21 ILE A  95       5.513 -16.198 -14.311  1.00 91.86           H  
ATOM   1554 HG22 ILE A  95       5.892 -15.787 -12.627  1.00 91.86           H  
ATOM   1555 HG23 ILE A  95       5.661 -14.507 -13.798  1.00 91.86           H  
ATOM   1556  CD1 ILE A  95       7.981 -17.578 -12.430  1.00 91.86           C  
ATOM   1557 HD11 ILE A  95       8.366 -16.887 -11.680  1.00 91.86           H  
ATOM   1558 HD12 ILE A  95       8.537 -18.514 -12.371  1.00 91.86           H  
ATOM   1559 HD13 ILE A  95       6.931 -17.789 -12.226  1.00 91.86           H  
ATOM   1560  N   ILE A  96       6.379 -13.424 -16.571  1.00 92.91           N  
ATOM   1561  H   ILE A  96       5.992 -14.235 -17.030  1.00 92.91           H  
ATOM   1562  CA  ILE A  96       5.726 -12.134 -16.803  1.00 92.91           C  
ATOM   1563  HA  ILE A  96       6.478 -11.345 -16.775  1.00 92.91           H  
ATOM   1564  C   ILE A  96       4.743 -11.891 -15.660  1.00 92.91           C  
ATOM   1565  CB  ILE A  96       5.042 -12.089 -18.188  1.00 92.91           C  
ATOM   1566  HB  ILE A  96       4.372 -12.945 -18.271  1.00 92.91           H  
ATOM   1567  O   ILE A  96       3.909 -12.738 -15.355  1.00 92.91           O  
ATOM   1568  CG1 ILE A  96       6.109 -12.180 -19.304  1.00 92.91           C  
ATOM   1569 HG12 ILE A  96       6.792 -13.004 -19.094  1.00 92.91           H  
ATOM   1570 HG13 ILE A  96       6.692 -11.260 -19.322  1.00 92.91           H  
ATOM   1571  CG2 ILE A  96       4.209 -10.801 -18.342  1.00 92.91           C  
ATOM   1572 HG21 ILE A  96       3.370 -10.809 -17.646  1.00 92.91           H  
ATOM   1573 HG22 ILE A  96       3.787 -10.734 -19.345  1.00 92.91           H  
ATOM   1574 HG23 ILE A  96       4.827  -9.922 -18.157  1.00 92.91           H  
ATOM   1575  CD1 ILE A  96       5.525 -12.427 -20.701  1.00 92.91           C  
ATOM   1576 HD11 ILE A  96       6.338 -12.621 -21.400  1.00 92.91           H  
ATOM   1577 HD12 ILE A  96       4.970 -11.556 -21.049  1.00 92.91           H  
ATOM   1578 HD13 ILE A  96       4.867 -13.296 -20.678  1.00 92.91           H  
ATOM   1579  N   LEU A  97       4.855 -10.726 -15.033  1.00 93.56           N  
ATOM   1580  H   LEU A  97       5.566 -10.080 -15.344  1.00 93.56           H  
ATOM   1581  CA  LEU A  97       4.058 -10.318 -13.887  1.00 93.56           C  
ATOM   1582  HA  LEU A  97       3.346 -11.099 -13.619  1.00 93.56           H  
ATOM   1583  C   LEU A  97       3.285  -9.050 -14.255  1.00 93.56           C  
ATOM   1584  CB  LEU A  97       4.980 -10.106 -12.679  1.00 93.56           C  
ATOM   1585  HB2 LEU A  97       4.388  -9.697 -11.859  1.00 93.56           H  
ATOM   1586  HB3 LEU A  97       5.741  -9.372 -12.942  1.00 93.56           H  
ATOM   1587  O   LEU A  97       3.858  -7.948 -14.239  1.00 93.56           O  
ATOM   1588  CG  LEU A  97       5.672 -11.391 -12.195  1.00 93.56           C  
ATOM   1589  HG  LEU A  97       6.178 -11.887 -13.023  1.00 93.56           H  
ATOM   1590  CD1 LEU A  97       6.732 -11.000 -11.173  1.00 93.56           C  
ATOM   1591 HD11 LEU A  97       7.528 -10.453 -11.678  1.00 93.56           H  
ATOM   1592 HD12 LEU A  97       7.143 -11.900 -10.716  1.00 93.56           H  
ATOM   1593 HD13 LEU A  97       6.288 -10.374 -10.398  1.00 93.56           H  
ATOM   1594  CD2 LEU A  97       4.696 -12.377 -11.552  1.00 93.56           C  
ATOM   1595 HD21 LEU A  97       5.236 -13.236 -11.153  1.00 93.56           H  
ATOM   1596 HD22 LEU A  97       4.137 -11.898 -10.749  1.00 93.56           H  
ATOM   1597 HD23 LEU A  97       3.994 -12.748 -12.298  1.00 93.56           H  
ATOM   1598  N   PRO A  98       1.987  -9.178 -14.589  1.00 91.03           N  
ATOM   1599  CA  PRO A  98       1.109  -8.036 -14.781  1.00 91.03           C  
ATOM   1600  HA  PRO A  98       1.427  -7.501 -15.675  1.00 91.03           H  
ATOM   1601  C   PRO A  98       1.133  -7.092 -13.577  1.00 91.03           C  
ATOM   1602  CB  PRO A  98      -0.291  -8.617 -15.007  1.00 91.03           C  
ATOM   1603  HB2 PRO A  98      -0.870  -8.018 -15.710  1.00 91.03           H  
ATOM   1604  HB3 PRO A  98      -0.820  -8.704 -14.058  1.00 91.03           H  
ATOM   1605  O   PRO A  98       1.441  -7.482 -12.443  1.00 91.03           O  
ATOM   1606  CG  PRO A  98      -0.014 -10.016 -15.552  1.00 91.03           C  
ATOM   1607  HG2 PRO A  98      -0.837 -10.702 -15.350  1.00 91.03           H  
ATOM   1608  HG3 PRO A  98       0.190  -9.962 -16.621  1.00 91.03           H  
ATOM   1609  CD  PRO A  98       1.255 -10.419 -14.808  1.00 91.03           C  
ATOM   1610  HD2 PRO A  98       0.993 -10.870 -13.851  1.00 91.03           H  
ATOM   1611  HD3 PRO A  98       1.827 -11.125 -15.411  1.00 91.03           H  
ATOM   1612  N   LYS A  99       0.783  -5.828 -13.813  1.00 89.32           N  
ATOM   1613  H   LYS A  99       0.483  -5.578 -14.744  1.00 89.32           H  
ATOM   1614  CA  LYS A  99       0.696  -4.834 -12.743  1.00 89.32           C  
ATOM   1615  HA  LYS A  99       1.683  -4.749 -12.288  1.00 89.32           H  
ATOM   1616  C   LYS A  99      -0.286  -5.302 -11.665  1.00 89.32           C  
ATOM   1617  CB  LYS A  99       0.295  -3.483 -13.341  1.00 89.32           C  
ATOM   1618  HB2 LYS A  99       0.890  -3.304 -14.237  1.00 89.32           H  
ATOM   1619  HB3 LYS A  99      -0.759  -3.504 -13.621  1.00 89.32           H  
ATOM   1620  O   LYS A  99      -1.379  -5.755 -11.977  1.00 89.32           O  
ATOM   1621  CG  LYS A  99       0.555  -2.347 -12.350  1.00 89.32           C  
ATOM   1622  HG2 LYS A  99       1.611  -2.352 -12.082  1.00 89.32           H  
ATOM   1623  HG3 LYS A  99      -0.041  -2.488 -11.449  1.00 89.32           H  
ATOM   1624  CD  LYS A  99       0.200  -1.006 -12.992  1.00 89.32           C  
ATOM   1625  HD2 LYS A  99       0.730  -0.907 -13.939  1.00 89.32           H  
ATOM   1626  HD3 LYS A  99      -0.874  -0.975 -13.173  1.00 89.32           H  
ATOM   1627  CE  LYS A  99       0.611   0.128 -12.056  1.00 89.32           C  
ATOM   1628  HE2 LYS A  99       1.691   0.089 -11.920  1.00 89.32           H  
ATOM   1629  HE3 LYS A  99       0.146  -0.039 -11.084  1.00 89.32           H  
ATOM   1630  NZ  LYS A  99       0.194   1.437 -12.609  1.00 89.32           N  
ATOM   1631  HZ1 LYS A  99       0.596   1.569 -13.526  1.00 89.32           H  
ATOM   1632  HZ2 LYS A  99      -0.813   1.464 -12.689  1.00 89.32           H  
ATOM   1633  HZ3 LYS A  99       0.488   2.188 -12.002  1.00 89.32           H  
ATOM   1634  N   TYR A 100       0.118  -5.155 -10.407  1.00 92.39           N  
ATOM   1635  H   TYR A 100       1.063  -4.829 -10.261  1.00 92.39           H  
ATOM   1636  CA  TYR A 100      -0.603  -5.615  -9.219  1.00 92.39           C  
ATOM   1637  HA  TYR A 100       0.010  -5.304  -8.374  1.00 92.39           H  
ATOM   1638  C   TYR A 100      -0.704  -7.140  -9.064  1.00 92.39           C  
ATOM   1639  CB  TYR A 100      -1.951  -4.892  -9.066  1.00 92.39           C  
ATOM   1640  HB2 TYR A 100      -2.341  -5.081  -8.066  1.00 92.39           H  
ATOM   1641  HB3 TYR A 100      -2.667  -5.318  -9.769  1.00 92.39           H  
ATOM   1642  O   TYR A 100      -1.558  -7.614  -8.321  1.00 92.39           O  
ATOM   1643  CG  TYR A 100      -1.884  -3.391  -9.260  1.00 92.39           C  
ATOM   1644  CD1 TYR A 100      -1.075  -2.614  -8.410  1.00 92.39           C  
ATOM   1645  HD1 TYR A 100      -0.512  -3.086  -7.619  1.00 92.39           H  
ATOM   1646  CD2 TYR A 100      -2.632  -2.776 -10.282  1.00 92.39           C  
ATOM   1647  HD2 TYR A 100      -3.252  -3.380 -10.929  1.00 92.39           H  
ATOM   1648  CE1 TYR A 100      -1.026  -1.219  -8.571  1.00 92.39           C  
ATOM   1649  HE1 TYR A 100      -0.417  -0.627  -7.903  1.00 92.39           H  
ATOM   1650  CE2 TYR A 100      -2.582  -1.379 -10.449  1.00 92.39           C  
ATOM   1651  HE2 TYR A 100      -3.178  -0.903 -11.213  1.00 92.39           H  
ATOM   1652  OH  TYR A 100      -1.729   0.749  -9.736  1.00 92.39           O  
ATOM   1653  HH  TYR A 100      -1.398   1.154  -8.931  1.00 92.39           H  
ATOM   1654  CZ  TYR A 100      -1.789  -0.600  -9.583  1.00 92.39           C  
ATOM   1655  N   SER A 101       0.209  -7.898  -9.682  1.00 93.88           N  
ATOM   1656  H   SER A 101       0.822  -7.467 -10.360  1.00 93.88           H  
ATOM   1657  CA  SER A 101       0.432  -9.315  -9.353  1.00 93.88           C  
ATOM   1658  HA  SER A 101      -0.405  -9.906  -9.726  1.00 93.88           H  
ATOM   1659  C   SER A 101       0.545  -9.514  -7.837  1.00 93.88           C  
ATOM   1660  CB  SER A 101       1.719  -9.811 -10.013  1.00 93.88           C  
ATOM   1661  HB2 SER A 101       2.530  -9.111  -9.815  1.00 93.88           H  
ATOM   1662  HB3 SER A 101       2.001 -10.778  -9.596  1.00 93.88           H  
ATOM   1663  O   SER A 101       1.265  -8.765  -7.168  1.00 93.88           O  
ATOM   1664  OG  SER A 101       1.535  -9.938 -11.404  1.00 93.88           O  
ATOM   1665  HG  SER A 101       1.432  -9.063 -11.786  1.00 93.88           H  
ATOM   1666  N   LEU A 102      -0.181 -10.497  -7.301  1.00 95.36           N  
ATOM   1667  H   LEU A 102      -0.709 -11.103  -7.913  1.00 95.36           H  
ATOM   1668  CA  LEU A 102      -0.318 -10.726  -5.865  1.00 95.36           C  
ATOM   1669  HA  LEU A 102      -0.144  -9.782  -5.348  1.00 95.36           H  
ATOM   1670  C   LEU A 102       0.716 -11.742  -5.370  1.00 95.36           C  
ATOM   1671  CB  LEU A 102      -1.762 -11.176  -5.580  1.00 95.36           C  
ATOM   1672  HB2 LEU A 102      -1.924 -12.130  -6.082  1.00 95.36           H  
ATOM   1673  HB3 LEU A 102      -2.450 -10.455  -6.022  1.00 95.36           H  
ATOM   1674  O   LEU A 102       0.843 -12.832  -5.919  1.00 95.36           O  
ATOM   1675  CG  LEU A 102      -2.108 -11.338  -4.088  1.00 95.36           C  
ATOM   1676  HG  LEU A 102      -1.397 -12.011  -3.608  1.00 95.36           H  
ATOM   1677  CD1 LEU A 102      -2.105  -9.996  -3.351  1.00 95.36           C  
ATOM   1678 HD11 LEU A 102      -2.529 -10.130  -2.355  1.00 95.36           H  
ATOM   1679 HD12 LEU A 102      -2.729  -9.286  -3.893  1.00 95.36           H  
ATOM   1680 HD13 LEU A 102      -1.086  -9.618  -3.266  1.00 95.36           H  
ATOM   1681  CD2 LEU A 102      -3.510 -11.929  -3.949  1.00 95.36           C  
ATOM   1682 HD21 LEU A 102      -3.748 -12.103  -2.899  1.00 95.36           H  
ATOM   1683 HD22 LEU A 102      -3.557 -12.884  -4.472  1.00 95.36           H  
ATOM   1684 HD23 LEU A 102      -4.251 -11.262  -4.389  1.00 95.36           H  
ATOM   1685  N   PHE A 103       1.416 -11.394  -4.297  1.00 96.35           N  
ATOM   1686  H   PHE A 103       1.294 -10.465  -3.922  1.00 96.35           H  
ATOM   1687  CA  PHE A 103       2.375 -12.262  -3.621  1.00 96.35           C  
ATOM   1688  HA  PHE A 103       2.404 -13.237  -4.107  1.00 96.35           H  
ATOM   1689  C   PHE A 103       1.952 -12.466  -2.174  1.00 96.35           C  
ATOM   1690  CB  PHE A 103       3.774 -11.647  -3.704  1.00 96.35           C  
ATOM   1691  HB2 PHE A 103       3.742 -10.626  -3.323  1.00 96.35           H  
ATOM   1692  HB3 PHE A 103       4.445 -12.218  -3.062  1.00 96.35           H  
ATOM   1693  O   PHE A 103       1.629 -11.490  -1.494  1.00 96.35           O  
ATOM   1694  CG  PHE A 103       4.333 -11.642  -5.109  1.00 96.35           C  
ATOM   1695  CD1 PHE A 103       5.150 -12.704  -5.536  1.00 96.35           C  
ATOM   1696  HD1 PHE A 103       5.400 -13.509  -4.860  1.00 96.35           H  
ATOM   1697  CD2 PHE A 103       4.008 -10.601  -6.000  1.00 96.35           C  
ATOM   1698  HD2 PHE A 103       3.363  -9.796  -5.680  1.00 96.35           H  
ATOM   1699  CE1 PHE A 103       5.646 -12.723  -6.848  1.00 96.35           C  
ATOM   1700  HE1 PHE A 103       6.278 -13.539  -7.168  1.00 96.35           H  
ATOM   1701  CE2 PHE A 103       4.485 -10.634  -7.322  1.00 96.35           C  
ATOM   1702  HE2 PHE A 103       4.205  -9.861  -8.021  1.00 96.35           H  
ATOM   1703  CZ  PHE A 103       5.303 -11.697  -7.742  1.00 96.35           C  
ATOM   1704  HZ  PHE A 103       5.657 -11.746  -8.761  1.00 96.35           H  
ATOM   1705  N   GLU A 104       1.973 -13.711  -1.711  1.00 96.96           N  
ATOM   1706  H   GLU A 104       2.264 -14.450  -2.335  1.00 96.96           H  
ATOM   1707  CA  GLU A 104       1.795 -14.078  -0.309  1.00 96.96           C  
ATOM   1708  HA  GLU A 104       1.378 -13.224   0.225  1.00 96.96           H  
ATOM   1709  C   GLU A 104       3.145 -14.400   0.332  1.00 96.96           C  
ATOM   1710  CB  GLU A 104       0.769 -15.205  -0.176  1.00 96.96           C  
ATOM   1711  HB2 GLU A 104      -0.149 -14.816  -0.616  1.00 96.96           H  
ATOM   1712  HB3 GLU A 104       1.095 -16.087  -0.727  1.00 96.96           H  
ATOM   1713  O   GLU A 104       3.920 -15.224  -0.157  1.00 96.96           O  
ATOM   1714  CG  GLU A 104       0.484 -15.570   1.287  1.00 96.96           C  
ATOM   1715  HG2 GLU A 104       0.332 -14.650   1.851  1.00 96.96           H  
ATOM   1716  HG3 GLU A 104       1.357 -16.079   1.697  1.00 96.96           H  
ATOM   1717  CD  GLU A 104      -0.762 -16.452   1.463  1.00 96.96           C  
ATOM   1718  OE1 GLU A 104      -0.747 -17.295   2.382  1.00 96.96           O  
ATOM   1719  OE2 GLU A 104      -1.783 -16.180   0.781  1.00 96.96           O  
ATOM   1720  N   LEU A 105       3.412 -13.683   1.415  1.00 95.92           N  
ATOM   1721  H   LEU A 105       2.667 -13.100   1.767  1.00 95.92           H  
ATOM   1722  CA  LEU A 105       4.579 -13.761   2.272  1.00 95.92           C  
ATOM   1723  HA  LEU A 105       5.356 -14.355   1.790  1.00 95.92           H  
ATOM   1724  C   LEU A 105       4.194 -14.468   3.584  1.00 95.92           C  
ATOM   1725  CB  LEU A 105       5.124 -12.336   2.517  1.00 95.92           C  
ATOM   1726  HB2 LEU A 105       4.426 -11.772   3.135  1.00 95.92           H  
ATOM   1727  HB3 LEU A 105       6.045 -12.450   3.088  1.00 95.92           H  
ATOM   1728  O   LEU A 105       3.115 -15.051   3.711  1.00 95.92           O  
ATOM   1729  CG  LEU A 105       5.474 -11.524   1.258  1.00 95.92           C  
ATOM   1730  HG  LEU A 105       5.761 -12.200   0.453  1.00 95.92           H  
ATOM   1731  CD1 LEU A 105       4.322 -10.633   0.782  1.00 95.92           C  
ATOM   1732 HD11 LEU A 105       3.474 -11.251   0.486  1.00 95.92           H  
ATOM   1733 HD12 LEU A 105       4.015  -9.968   1.591  1.00 95.92           H  
ATOM   1734 HD13 LEU A 105       4.644 -10.054  -0.084  1.00 95.92           H  
ATOM   1735  CD2 LEU A 105       6.647 -10.591   1.539  1.00 95.92           C  
ATOM   1736 HD21 LEU A 105       7.502 -11.178   1.877  1.00 95.92           H  
ATOM   1737 HD22 LEU A 105       6.925 -10.082   0.616  1.00 95.92           H  
ATOM   1738 HD23 LEU A 105       6.381  -9.862   2.305  1.00 95.92           H  
ATOM   1739  N   GLU A 106       5.065 -14.408   4.586  1.00 93.00           N  
ATOM   1740  H   GLU A 106       5.918 -13.878   4.471  1.00 93.00           H  
ATOM   1741  CA  GLU A 106       4.822 -15.010   5.892  1.00 93.00           C  
ATOM   1742  HA  GLU A 106       4.682 -16.077   5.720  1.00 93.00           H  
ATOM   1743  C   GLU A 106       3.536 -14.496   6.569  1.00 93.00           C  
ATOM   1744  CB  GLU A 106       6.063 -14.862   6.791  1.00 93.00           C  
ATOM   1745  HB2 GLU A 106       5.916 -15.513   7.653  1.00 93.00           H  
ATOM   1746  HB3 GLU A 106       6.938 -15.236   6.259  1.00 93.00           H  
ATOM   1747  O   GLU A 106       3.090 -13.365   6.361  1.00 93.00           O  
ATOM   1748  CG  GLU A 106       6.361 -13.452   7.333  1.00 93.00           C  
ATOM   1749  HG2 GLU A 106       7.159 -13.544   8.071  1.00 93.00           H  
ATOM   1750  HG3 GLU A 106       5.484 -13.086   7.866  1.00 93.00           H  
ATOM   1751  CD  GLU A 106       6.796 -12.416   6.289  1.00 93.00           C  
ATOM   1752  OE1 GLU A 106       6.657 -11.211   6.586  1.00 93.00           O  
ATOM   1753  OE2 GLU A 106       7.240 -12.767   5.176  1.00 93.00           O  
ATOM   1754  N   ASN A 107       2.924 -15.334   7.413  1.00 90.37           N  
ATOM   1755  H   ASN A 107       3.353 -16.234   7.575  1.00 90.37           H  
ATOM   1756  CA  ASN A 107       1.733 -15.003   8.211  1.00 90.37           C  
ATOM   1757  HA  ASN A 107       1.436 -15.922   8.717  1.00 90.37           H  
ATOM   1758  C   ASN A 107       0.493 -14.567   7.399  1.00 90.37           C  
ATOM   1759  CB  ASN A 107       2.127 -13.991   9.306  1.00 90.37           C  
ATOM   1760  HB2 ASN A 107       2.388 -13.039   8.845  1.00 90.37           H  
ATOM   1761  HB3 ASN A 107       1.282 -13.824   9.974  1.00 90.37           H  
ATOM   1762  O   ASN A 107      -0.397 -13.894   7.934  1.00 90.37           O  
ATOM   1763  CG  ASN A 107       3.286 -14.482  10.150  1.00 90.37           C  
ATOM   1764  ND2 ASN A 107       4.232 -13.632  10.469  1.00 90.37           N  
ATOM   1765 HD21 ASN A 107       4.239 -12.696  10.090  1.00 90.37           H  
ATOM   1766 HD22 ASN A 107       5.003 -14.006  11.004  1.00 90.37           H  
ATOM   1767  OD1 ASN A 107       3.350 -15.636  10.529  1.00 90.37           O  
ATOM   1768  N   GLY A 108       0.427 -14.928   6.111  1.00 92.93           N  
ATOM   1769  H   GLY A 108       1.198 -15.447   5.716  1.00 92.93           H  
ATOM   1770  CA  GLY A 108      -0.635 -14.507   5.192  1.00 92.93           C  
ATOM   1771  HA2 GLY A 108      -0.565 -15.110   4.287  1.00 92.93           H  
ATOM   1772  HA3 GLY A 108      -1.608 -14.684   5.650  1.00 92.93           H  
ATOM   1773  C   GLY A 108      -0.539 -13.029   4.789  1.00 92.93           C  
ATOM   1774  O   GLY A 108      -1.516 -12.454   4.296  1.00 92.93           O  
ATOM   1775  N   ARG A 109       0.612 -12.381   5.026  1.00 96.32           N  
ATOM   1776  H   ARG A 109       1.378 -12.913   5.413  1.00 96.32           H  
ATOM   1777  CA  ARG A 109       0.904 -11.023   4.559  1.00 96.32           C  
ATOM   1778  HA  ARG A 109       0.095 -10.361   4.866  1.00 96.32           H  
ATOM   1779  C   ARG A 109       0.972 -11.030   3.039  1.00 96.32           C  
ATOM   1780  CB  ARG A 109       2.215 -10.548   5.202  1.00 96.32           C  
ATOM   1781  HB2 ARG A 109       2.098 -10.603   6.284  1.00 96.32           H  
ATOM   1782  HB3 ARG A 109       3.026 -11.218   4.917  1.00 96.32           H  
ATOM   1783  O   ARG A 109       1.603 -11.888   2.443  1.00 96.32           O  
ATOM   1784  CG  ARG A 109       2.606  -9.115   4.818  1.00 96.32           C  
ATOM   1785  HG2 ARG A 109       1.726  -8.477   4.902  1.00 96.32           H  
ATOM   1786  HG3 ARG A 109       2.961  -9.082   3.788  1.00 96.32           H  
ATOM   1787  CD  ARG A 109       3.692  -8.578   5.765  1.00 96.32           C  
ATOM   1788  HD2 ARG A 109       3.743  -7.495   5.652  1.00 96.32           H  
ATOM   1789  HD3 ARG A 109       3.397  -8.776   6.796  1.00 96.32           H  
ATOM   1790  NE  ARG A 109       5.020  -9.189   5.541  1.00 96.32           N  
ATOM   1791  HE  ARG A 109       5.212 -10.103   5.926  1.00 96.32           H  
ATOM   1792  NH1 ARG A 109       6.088  -7.384   4.654  1.00 96.32           N  
ATOM   1793 HH11 ARG A 109       6.854  -7.133   4.046  1.00 96.32           H  
ATOM   1794 HH12 ARG A 109       5.222  -6.871   4.735  1.00 96.32           H  
ATOM   1795  NH2 ARG A 109       7.193  -9.264   4.850  1.00 96.32           N  
ATOM   1796 HH21 ARG A 109       7.949  -8.844   4.327  1.00 96.32           H  
ATOM   1797 HH22 ARG A 109       7.259 -10.183   5.264  1.00 96.32           H  
ATOM   1798  CZ  ARG A 109       6.091  -8.619   5.035  1.00 96.32           C  
ATOM   1799  N   LYS A 110       0.317 -10.074   2.395  1.00 97.14           N  
ATOM   1800  H   LYS A 110      -0.175  -9.386   2.948  1.00 97.14           H  
ATOM   1801  CA  LYS A 110       0.177 -10.006   0.943  1.00 97.14           C  
ATOM   1802  HA  LYS A 110       0.816 -10.776   0.509  1.00 97.14           H  
ATOM   1803  C   LYS A 110       0.665  -8.673   0.408  1.00 97.14           C  
ATOM   1804  CB  LYS A 110      -1.267 -10.308   0.515  1.00 97.14           C  
ATOM   1805  HB2 LYS A 110      -1.358 -10.100  -0.551  1.00 97.14           H  
ATOM   1806  HB3 LYS A 110      -1.953  -9.660   1.061  1.00 97.14           H  
ATOM   1807  O   LYS A 110       0.381  -7.611   0.975  1.00 97.14           O  
ATOM   1808  CG  LYS A 110      -1.635 -11.778   0.756  1.00 97.14           C  
ATOM   1809  HG2 LYS A 110      -1.446 -12.025   1.801  1.00 97.14           H  
ATOM   1810  HG3 LYS A 110      -0.998 -12.409   0.136  1.00 97.14           H  
ATOM   1811  CD  LYS A 110      -3.105 -12.088   0.449  1.00 97.14           C  
ATOM   1812  HD2 LYS A 110      -3.747 -11.436   1.041  1.00 97.14           H  
ATOM   1813  HD3 LYS A 110      -3.300 -11.940  -0.613  1.00 97.14           H  
ATOM   1814  CE  LYS A 110      -3.338 -13.552   0.837  1.00 97.14           C  
ATOM   1815  HE2 LYS A 110      -2.695 -14.182   0.223  1.00 97.14           H  
ATOM   1816  HE3 LYS A 110      -3.008 -13.704   1.865  1.00 97.14           H  
ATOM   1817  NZ  LYS A 110      -4.742 -13.993   0.692  1.00 97.14           N  
ATOM   1818  HZ1 LYS A 110      -5.359 -13.503   1.324  1.00 97.14           H  
ATOM   1819  HZ2 LYS A 110      -4.763 -14.979   0.908  1.00 97.14           H  
ATOM   1820  HZ3 LYS A 110      -5.048 -13.892  -0.265  1.00 97.14           H  
ATOM   1821  N   ARG A 111       1.349  -8.713  -0.732  1.00 97.11           N  
ATOM   1822  H   ARG A 111       1.531  -9.626  -1.125  1.00 97.11           H  
ATOM   1823  CA  ARG A 111       1.824  -7.532  -1.461  1.00 97.11           C  
ATOM   1824  HA  ARG A 111       1.376  -6.640  -1.024  1.00 97.11           H  
ATOM   1825  C   ARG A 111       1.387  -7.578  -2.915  1.00 97.11           C  
ATOM   1826  CB  ARG A 111       3.350  -7.420  -1.353  1.00 97.11           C  
ATOM   1827  HB2 ARG A 111       3.700  -6.635  -2.024  1.00 97.11           H  
ATOM   1828  HB3 ARG A 111       3.795  -8.358  -1.687  1.00 97.11           H  
ATOM   1829  O   ARG A 111       1.414  -8.627  -3.546  1.00 97.11           O  
ATOM   1830  CG  ARG A 111       3.853  -7.113   0.063  1.00 97.11           C  
ATOM   1831  HG2 ARG A 111       4.938  -7.210   0.040  1.00 97.11           H  
ATOM   1832  HG3 ARG A 111       3.469  -7.848   0.770  1.00 97.11           H  
ATOM   1833  CD  ARG A 111       3.472  -5.708   0.547  1.00 97.11           C  
ATOM   1834  HD2 ARG A 111       3.683  -4.987  -0.242  1.00 97.11           H  
ATOM   1835  HD3 ARG A 111       2.404  -5.696   0.767  1.00 97.11           H  
ATOM   1836  NE  ARG A 111       4.248  -5.342   1.743  1.00 97.11           N  
ATOM   1837  HE  ARG A 111       5.172  -5.747   1.788  1.00 97.11           H  
ATOM   1838  NH1 ARG A 111       2.817  -3.777   2.612  1.00 97.11           N  
ATOM   1839 HH11 ARG A 111       2.267  -3.851   1.768  1.00 97.11           H  
ATOM   1840 HH12 ARG A 111       2.592  -3.149   3.370  1.00 97.11           H  
ATOM   1841  NH2 ARG A 111       4.616  -4.389   3.778  1.00 97.11           N  
ATOM   1842 HH21 ARG A 111       5.527  -4.825   3.788  1.00 97.11           H  
ATOM   1843 HH22 ARG A 111       4.313  -3.817   4.553  1.00 97.11           H  
ATOM   1844  CZ  ARG A 111       3.892  -4.509   2.703  1.00 97.11           C  
ATOM   1845  N   LEU A 112       1.003  -6.421  -3.441  1.00 96.73           N  
ATOM   1846  H   LEU A 112       1.042  -5.606  -2.846  1.00 96.73           H  
ATOM   1847  CA  LEU A 112       0.751  -6.220  -4.866  1.00 96.73           C  
ATOM   1848  HA  LEU A 112       0.528  -7.172  -5.347  1.00 96.73           H  
ATOM   1849  C   LEU A 112       2.010  -5.633  -5.503  1.00 96.73           C  
ATOM   1850  CB  LEU A 112      -0.446  -5.274  -5.063  1.00 96.73           C  
ATOM   1851  HB2 LEU A 112      -0.197  -4.330  -4.580  1.00 96.73           H  
ATOM   1852  HB3 LEU A 112      -0.577  -5.083  -6.128  1.00 96.73           H  
ATOM   1853  O   LEU A 112       2.524  -4.618  -5.026  1.00 96.73           O  
ATOM   1854  CG  LEU A 112      -1.781  -5.753  -4.479  1.00 96.73           C  
ATOM   1855  HG  LEU A 112      -1.631  -6.097  -3.456  1.00 96.73           H  
ATOM   1856  CD1 LEU A 112      -2.769  -4.585  -4.451  1.00 96.73           C  
ATOM   1857 HD11 LEU A 112      -3.720  -4.908  -4.028  1.00 96.73           H  
ATOM   1858 HD12 LEU A 112      -2.370  -3.782  -3.830  1.00 96.73           H  
ATOM   1859 HD13 LEU A 112      -2.935  -4.209  -5.461  1.00 96.73           H  
ATOM   1860  CD2 LEU A 112      -2.402  -6.879  -5.295  1.00 96.73           C  
ATOM   1861 HD21 LEU A 112      -1.695  -7.701  -5.408  1.00 96.73           H  
ATOM   1862 HD22 LEU A 112      -3.296  -7.248  -4.791  1.00 96.73           H  
ATOM   1863 HD23 LEU A 112      -2.678  -6.523  -6.288  1.00 96.73           H  
ATOM   1864  N   LEU A 113       2.490  -6.227  -6.590  1.00 95.91           N  
ATOM   1865  H   LEU A 113       2.066  -7.093  -6.892  1.00 95.91           H  
ATOM   1866  CA  LEU A 113       3.631  -5.711  -7.340  1.00 95.91           C  
ATOM   1867  HA  LEU A 113       4.358  -5.314  -6.631  1.00 95.91           H  
ATOM   1868  C   LEU A 113       3.191  -4.567  -8.263  1.00 95.91           C  
ATOM   1869  CB  LEU A 113       4.281  -6.879  -8.094  1.00 95.91           C  
ATOM   1870  HB2 LEU A 113       3.549  -7.301  -8.782  1.00 95.91           H  
ATOM   1871  HB3 LEU A 113       4.558  -7.649  -7.375  1.00 95.91           H  
ATOM   1872  O   LEU A 113       2.667  -4.800  -9.351  1.00 95.91           O  
ATOM   1873  CG  LEU A 113       5.531  -6.469  -8.888  1.00 95.91           C  
ATOM   1874  HG  LEU A 113       5.297  -5.643  -9.560  1.00 95.91           H  
ATOM   1875  CD1 LEU A 113       6.673  -6.050  -7.967  1.00 95.91           C  
ATOM   1876 HD11 LEU A 113       6.404  -5.153  -7.410  1.00 95.91           H  
ATOM   1877 HD12 LEU A 113       6.922  -6.854  -7.275  1.00 95.91           H  
ATOM   1878 HD13 LEU A 113       7.545  -5.806  -8.575  1.00 95.91           H  
ATOM   1879  CD2 LEU A 113       6.013  -7.642  -9.729  1.00 95.91           C  
ATOM   1880 HD21 LEU A 113       6.876  -7.330 -10.317  1.00 95.91           H  
ATOM   1881 HD22 LEU A 113       6.296  -8.470  -9.080  1.00 95.91           H  
ATOM   1882 HD23 LEU A 113       5.219  -7.959 -10.406  1.00 95.91           H  
ATOM   1883  N   ALA A 114       3.390  -3.317  -7.844  1.00 93.40           N  
ATOM   1884  H   ALA A 114       3.876  -3.167  -6.972  1.00 93.40           H  
ATOM   1885  CA  ALA A 114       3.018  -2.151  -8.648  1.00 93.40           C  
ATOM   1886  HA  ALA A 114       2.063  -2.347  -9.134  1.00 93.40           H  
ATOM   1887  C   ALA A 114       4.040  -1.855  -9.757  1.00 93.40           C  
ATOM   1888  CB  ALA A 114       2.836  -0.955  -7.712  1.00 93.40           C  
ATOM   1889  HB1 ALA A 114       2.063  -1.196  -6.983  1.00 93.40           H  
ATOM   1890  HB2 ALA A 114       3.768  -0.731  -7.194  1.00 93.40           H  
ATOM   1891  HB3 ALA A 114       2.528  -0.081  -8.287  1.00 93.40           H  
ATOM   1892  O   ALA A 114       3.669  -1.396 -10.838  1.00 93.40           O  
ATOM   1893  N   SER A 115       5.320  -2.116  -9.486  1.00 92.76           N  
ATOM   1894  H   SER A 115       5.546  -2.455  -8.562  1.00 92.76           H  
ATOM   1895  CA  SER A 115       6.417  -2.094 -10.456  1.00 92.76           C  
ATOM   1896  HA  SER A 115       6.081  -2.539 -11.392  1.00 92.76           H  
ATOM   1897  C   SER A 115       7.598  -2.906  -9.922  1.00 92.76           C  
ATOM   1898  CB  SER A 115       6.868  -0.650 -10.722  1.00 92.76           C  
ATOM   1899  HB2 SER A 115       7.517  -0.641 -11.598  1.00 92.76           H  
ATOM   1900  HB3 SER A 115       6.003  -0.022 -10.934  1.00 92.76           H  
ATOM   1901  O   SER A 115       7.628  -3.243  -8.741  1.00 92.76           O  
ATOM   1902  OG  SER A 115       7.590  -0.120  -9.625  1.00 92.76           O  
ATOM   1903  HG  SER A 115       6.978   0.068  -8.910  1.00 92.76           H  
ATOM   1904  N   ALA A 116       8.622  -3.133 -10.743  1.00 94.16           N  
ATOM   1905  H   ALA A 116       8.509  -2.937 -11.728  1.00 94.16           H  
ATOM   1906  CA  ALA A 116       9.854  -3.802 -10.325  1.00 94.16           C  
ATOM   1907  HA  ALA A 116       9.613  -4.832 -10.061  1.00 94.16           H  
ATOM   1908  C   ALA A 116      10.544  -3.173  -9.093  1.00 94.16           C  
ATOM   1909  CB  ALA A 116      10.793  -3.813 -11.533  1.00 94.16           C  
ATOM   1910  HB1 ALA A 116      11.743  -4.263 -11.245  1.00 94.16           H  
ATOM   1911  HB2 ALA A 116      10.980  -2.796 -11.880  1.00 94.16           H  
ATOM   1912  HB3 ALA A 116      10.349  -4.403 -12.335  1.00 94.16           H  
ATOM   1913  O   ALA A 116      11.323  -3.854  -8.427  1.00 94.16           O  
ATOM   1914  N   GLY A 117      10.247  -1.907  -8.769  1.00 93.74           N  
ATOM   1915  H   GLY A 117       9.556  -1.427  -9.328  1.00 93.74           H  
ATOM   1916  CA  GLY A 117      10.781  -1.190  -7.607  1.00 93.74           C  
ATOM   1917  HA2 GLY A 117      11.326  -0.314  -7.957  1.00 93.74           H  
ATOM   1918  HA3 GLY A 117      11.483  -1.824  -7.066  1.00 93.74           H  
ATOM   1919  C   GLY A 117       9.732  -0.714  -6.598  1.00 93.74           C  
ATOM   1920  O   GLY A 117      10.062   0.104  -5.747  1.00 93.74           O  
ATOM   1921  N   GLU A 118       8.472  -1.152  -6.686  1.00 95.61           N  
ATOM   1922  H   GLU A 118       8.235  -1.864  -7.362  1.00 95.61           H  
ATOM   1923  CA  GLU A 118       7.440  -0.716  -5.738  1.00 95.61           C  
ATOM   1924  HA  GLU A 118       7.926  -0.499  -4.786  1.00 95.61           H  
ATOM   1925  C   GLU A 118       6.395  -1.801  -5.469  1.00 95.61           C  
ATOM   1926  CB  GLU A 118       6.788   0.595  -6.220  1.00 95.61           C  
ATOM   1927  HB2 GLU A 118       7.577   1.310  -6.453  1.00 95.61           H  
ATOM   1928  HB3 GLU A 118       6.218   0.404  -7.129  1.00 95.61           H  
ATOM   1929  O   GLU A 118       5.762  -2.331  -6.388  1.00 95.61           O  
ATOM   1930  CG  GLU A 118       5.869   1.223  -5.155  1.00 95.61           C  
ATOM   1931  HG2 GLU A 118       4.984   0.598  -5.037  1.00 95.61           H  
ATOM   1932  HG3 GLU A 118       6.401   1.240  -4.203  1.00 95.61           H  
ATOM   1933  CD  GLU A 118       5.424   2.656  -5.506  1.00 95.61           C  
ATOM   1934  OE1 GLU A 118       5.216   3.461  -4.563  1.00 95.61           O  
ATOM   1935  OE2 GLU A 118       5.251   2.948  -6.711  1.00 95.61           O  
ATOM   1936  N   LEU A 119       6.182  -2.077  -4.183  1.00 97.34           N  
ATOM   1937  H   LEU A 119       6.742  -1.588  -3.500  1.00 97.34           H  
ATOM   1938  CA  LEU A 119       5.106  -2.910  -3.667  1.00 97.34           C  
ATOM   1939  HA  LEU A 119       4.677  -3.484  -4.488  1.00 97.34           H  
ATOM   1940  C   LEU A 119       3.980  -2.057  -3.079  1.00 97.34           C  
ATOM   1941  CB  LEU A 119       5.641  -3.899  -2.614  1.00 97.34           C  
ATOM   1942  HB2 LEU A 119       4.810  -4.501  -2.249  1.00 97.34           H  
ATOM   1943  HB3 LEU A 119       6.037  -3.333  -1.771  1.00 97.34           H  
ATOM   1944  O   LEU A 119       4.153  -0.902  -2.686  1.00 97.34           O  
ATOM   1945  CG  LEU A 119       6.743  -4.846  -3.104  1.00 97.34           C  
ATOM   1946  HG  LEU A 119       7.601  -4.255  -3.423  1.00 97.34           H  
ATOM   1947  CD1 LEU A 119       7.196  -5.738  -1.959  1.00 97.34           C  
ATOM   1948 HD11 LEU A 119       6.363  -6.331  -1.583  1.00 97.34           H  
ATOM   1949 HD12 LEU A 119       7.585  -5.126  -1.145  1.00 97.34           H  
ATOM   1950 HD13 LEU A 119       7.989  -6.408  -2.292  1.00 97.34           H  
ATOM   1951  CD2 LEU A 119       6.262  -5.729  -4.256  1.00 97.34           C  
ATOM   1952 HD21 LEU A 119       6.039  -5.106  -5.123  1.00 97.34           H  
ATOM   1953 HD22 LEU A 119       7.051  -6.427  -4.537  1.00 97.34           H  
ATOM   1954 HD23 LEU A 119       5.373  -6.287  -3.964  1.00 97.34           H  
ATOM   1955  N   GLN A 120       2.806  -2.663  -2.981  1.00 97.13           N  
ATOM   1956  H   GLN A 120       2.724  -3.583  -3.390  1.00 97.13           H  
ATOM   1957  CA  GLN A 120       1.614  -2.086  -2.373  1.00 97.13           C  
ATOM   1958  HA  GLN A 120       1.888  -1.213  -1.781  1.00 97.13           H  
ATOM   1959  C   GLN A 120       0.960  -3.083  -1.414  1.00 97.13           C  
ATOM   1960  CB  GLN A 120       0.668  -1.635  -3.489  1.00 97.13           C  
ATOM   1961  HB2 GLN A 120       0.549  -2.433  -4.222  1.00 97.13           H  
ATOM   1962  HB3 GLN A 120      -0.311  -1.411  -3.064  1.00 97.13           H  
ATOM   1963  O   GLN A 120       1.232  -4.283  -1.468  1.00 97.13           O  
ATOM   1964  CG  GLN A 120       1.211  -0.403  -4.220  1.00 97.13           C  
ATOM   1965  HG2 GLN A 120       2.134  -0.664  -4.737  1.00 97.13           H  
ATOM   1966  HG3 GLN A 120       1.450   0.374  -3.493  1.00 97.13           H  
ATOM   1967  CD  GLN A 120       0.233   0.170  -5.235  1.00 97.13           C  
ATOM   1968  NE2 GLN A 120       0.653   1.153  -5.999  1.00 97.13           N  
ATOM   1969 HE21 GLN A 120      -0.041   1.597  -6.584  1.00 97.13           H  
ATOM   1970 HE22 GLN A 120       1.601   1.491  -5.915  1.00 97.13           H  
ATOM   1971  OE1 GLN A 120      -0.919  -0.214  -5.350  1.00 97.13           O  
ATOM   1972  N   LYS A 121       0.107  -2.594  -0.508  1.00 97.42           N  
ATOM   1973  H   LYS A 121      -0.173  -1.627  -0.588  1.00 97.42           H  
ATOM   1974  CA  LYS A 121      -0.611  -3.443   0.457  1.00 97.42           C  
ATOM   1975  HA  LYS A 121       0.095  -4.060   1.013  1.00 97.42           H  
ATOM   1976  C   LYS A 121      -1.557  -4.388  -0.291  1.00 97.42           C  
ATOM   1977  CB  LYS A 121      -1.392  -2.558   1.445  1.00 97.42           C  
ATOM   1978  HB2 LYS A 121      -2.016  -1.861   0.885  1.00 97.42           H  
ATOM   1979  HB3 LYS A 121      -2.051  -3.191   2.039  1.00 97.42           H  
ATOM   1980  O   LYS A 121      -2.352  -3.919  -1.098  1.00 97.42           O  
ATOM   1981  CG  LYS A 121      -0.476  -1.777   2.403  1.00 97.42           C  
ATOM   1982  HG2 LYS A 121       0.267  -1.215   1.838  1.00 97.42           H  
ATOM   1983  HG3 LYS A 121       0.042  -2.492   3.043  1.00 97.42           H  
ATOM   1984  CD  LYS A 121      -1.276  -0.810   3.291  1.00 97.42           C  
ATOM   1985  HD2 LYS A 121      -0.690  -0.576   4.180  1.00 97.42           H  
ATOM   1986  HD3 LYS A 121      -2.197  -1.296   3.613  1.00 97.42           H  
ATOM   1987  CE  LYS A 121      -1.597   0.503   2.564  1.00 97.42           C  
ATOM   1988  HE2 LYS A 121      -0.677   1.078   2.455  1.00 97.42           H  
ATOM   1989  HE3 LYS A 121      -1.981   0.275   1.570  1.00 97.42           H  
ATOM   1990  NZ  LYS A 121      -2.612   1.292   3.299  1.00 97.42           N  
ATOM   1991  HZ1 LYS A 121      -3.499   0.820   3.200  1.00 97.42           H  
ATOM   1992  HZ2 LYS A 121      -2.757   2.216   2.917  1.00 97.42           H  
ATOM   1993  HZ3 LYS A 121      -2.406   1.368   4.285  1.00 97.42           H  
ATOM   1994  N   GLY A 122      -1.468  -5.692  -0.035  1.00 96.14           N  
ATOM   1995  H   GLY A 122      -0.745  -6.029   0.584  1.00 96.14           H  
ATOM   1996  CA  GLY A 122      -2.327  -6.707  -0.657  1.00 96.14           C  
ATOM   1997  HA2 GLY A 122      -1.705  -7.545  -0.971  1.00 96.14           H  
ATOM   1998  HA3 GLY A 122      -2.814  -6.301  -1.544  1.00 96.14           H  
ATOM   1999  C   GLY A 122      -3.424  -7.260   0.255  1.00 96.14           C  
ATOM   2000  O   GLY A 122      -4.351  -7.883  -0.250  1.00 96.14           O  
ATOM   2001  N   ASN A 123      -3.341  -7.039   1.570  1.00 96.51           N  
ATOM   2002  H   ASN A 123      -2.532  -6.556   1.935  1.00 96.51           H  
ATOM   2003  CA  ASN A 123      -4.359  -7.478   2.525  1.00 96.51           C  
ATOM   2004  HA  ASN A 123      -4.780  -8.421   2.176  1.00 96.51           H  
ATOM   2005  C   ASN A 123      -5.511  -6.475   2.638  1.00 96.51           C  
ATOM   2006  CB  ASN A 123      -3.731  -7.713   3.905  1.00 96.51           C  
ATOM   2007  HB2 ASN A 123      -3.277  -6.786   4.255  1.00 96.51           H  
ATOM   2008  HB3 ASN A 123      -4.505  -8.000   4.617  1.00 96.51           H  
ATOM   2009  O   ASN A 123      -5.308  -5.265   2.549  1.00 96.51           O  
ATOM   2010  CG  ASN A 123      -2.670  -8.784   3.878  1.00 96.51           C  
ATOM   2011  ND2 ASN A 123      -3.025 -10.028   4.107  1.00 96.51           N  
ATOM   2012 HD21 ASN A 123      -2.322 -10.753   4.108  1.00 96.51           H  
ATOM   2013 HD22 ASN A 123      -3.975 -10.252   4.367  1.00 96.51           H  
ATOM   2014  OD1 ASN A 123      -1.519  -8.492   3.622  1.00 96.51           O  
ATOM   2015  N   GLU A 124      -6.694  -7.003   2.931  1.00 94.58           N  
ATOM   2016  H   GLU A 124      -6.781  -8.006   3.005  1.00 94.58           H  
ATOM   2017  CA  GLU A 124      -7.867  -6.245   3.363  1.00 94.58           C  
ATOM   2018  HA  GLU A 124      -7.673  -5.176   3.274  1.00 94.58           H  
ATOM   2019  C   GLU A 124      -8.137  -6.547   4.834  1.00 94.58           C  
ATOM   2020  CB  GLU A 124      -9.078  -6.587   2.485  1.00 94.58           C  
ATOM   2021  HB2 GLU A 124      -9.988  -6.203   2.945  1.00 94.58           H  
ATOM   2022  HB3 GLU A 124      -9.153  -7.671   2.390  1.00 94.58           H  
ATOM   2023  O   GLU A 124      -7.917  -7.666   5.304  1.00 94.58           O  
ATOM   2024  CG  GLU A 124      -8.898  -5.934   1.111  1.00 94.58           C  
ATOM   2025  HG2 GLU A 124      -9.019  -4.856   1.213  1.00 94.58           H  
ATOM   2026  HG3 GLU A 124      -7.873  -6.118   0.790  1.00 94.58           H  
ATOM   2027  CD  GLU A 124      -9.833  -6.458   0.018  1.00 94.58           C  
ATOM   2028  OE1 GLU A 124      -9.539  -6.115  -1.155  1.00 94.58           O  
ATOM   2029  OE2 GLU A 124     -10.751  -7.241   0.327  1.00 94.58           O  
ATOM   2030  N   MET A 125      -8.578  -5.531   5.569  1.00 94.60           N  
ATOM   2031  H   MET A 125      -8.801  -4.656   5.117  1.00 94.60           H  
ATOM   2032  CA  MET A 125      -8.912  -5.671   6.979  1.00 94.60           C  
ATOM   2033  HA  MET A 125      -8.286  -6.447   7.419  1.00 94.60           H  
ATOM   2034  C   MET A 125     -10.375  -6.088   7.110  1.00 94.60           C  
ATOM   2035  CB  MET A 125      -8.602  -4.358   7.706  1.00 94.60           C  
ATOM   2036  HB2 MET A 125      -9.275  -3.577   7.353  1.00 94.60           H  
ATOM   2037  HB3 MET A 125      -7.577  -4.062   7.480  1.00 94.60           H  
ATOM   2038  O   MET A 125     -11.269  -5.354   6.692  1.00 94.60           O  
ATOM   2039  CG  MET A 125      -8.730  -4.508   9.225  1.00 94.60           C  
ATOM   2040  HG2 MET A 125      -8.125  -5.357   9.541  1.00 94.60           H  
ATOM   2041  HG3 MET A 125      -9.767  -4.715   9.487  1.00 94.60           H  
ATOM   2042  SD  MET A 125      -8.165  -3.056  10.150  1.00 94.60           S  
ATOM   2043  CE  MET A 125      -9.448  -1.884   9.676  1.00 94.60           C  
ATOM   2044  HE1 MET A 125     -10.423  -2.334   9.864  1.00 94.60           H  
ATOM   2045  HE2 MET A 125      -9.350  -0.975  10.269  1.00 94.60           H  
ATOM   2046  HE3 MET A 125      -9.356  -1.640   8.617  1.00 94.60           H  
ATOM   2047  N   ALA A 126     -10.616  -7.250   7.711  1.00 93.81           N  
ATOM   2048  H   ALA A 126      -9.836  -7.810   8.025  1.00 93.81           H  
ATOM   2049  CA  ALA A 126     -11.953  -7.691   8.082  1.00 93.81           C  
ATOM   2050  HA  ALA A 126     -12.678  -7.261   7.391  1.00 93.81           H  
ATOM   2051  C   ALA A 126     -12.281  -7.203   9.497  1.00 93.81           C  
ATOM   2052  CB  ALA A 126     -12.037  -9.215   7.952  1.00 93.81           C  
ATOM   2053  HB1 ALA A 126     -11.814  -9.511   6.926  1.00 93.81           H  
ATOM   2054  HB2 ALA A 126     -13.043  -9.550   8.205  1.00 93.81           H  
ATOM   2055  HB3 ALA A 126     -11.325  -9.689   8.628  1.00 93.81           H  
ATOM   2056  O   ALA A 126     -11.470  -7.349  10.411  1.00 93.81           O  
ATOM   2057  N   LEU A 127     -13.473  -6.635   9.675  1.00 96.02           N  
ATOM   2058  H   LEU A 127     -14.114  -6.593   8.896  1.00 96.02           H  
ATOM   2059  CA  LEU A 127     -13.960  -6.169  10.969  1.00 96.02           C  
ATOM   2060  HA  LEU A 127     -13.201  -6.371  11.726  1.00 96.02           H  
ATOM   2061  C   LEU A 127     -15.244  -6.909  11.359  1.00 96.02           C  
ATOM   2062  CB  LEU A 127     -14.208  -4.654  10.932  1.00 96.02           C  
ATOM   2063  HB2 LEU A 127     -14.722  -4.369  11.851  1.00 96.02           H  
ATOM   2064  HB3 LEU A 127     -14.875  -4.433  10.099  1.00 96.02           H  
ATOM   2065  O   LEU A 127     -16.087  -7.153  10.493  1.00 96.02           O  
ATOM   2066  CG  LEU A 127     -12.942  -3.794  10.801  1.00 96.02           C  
ATOM   2067  HG  LEU A 127     -12.405  -4.050   9.888  1.00 96.02           H  
ATOM   2068  CD1 LEU A 127     -13.374  -2.334  10.721  1.00 96.02           C  
ATOM   2069 HD11 LEU A 127     -12.485  -1.704  10.714  1.00 96.02           H  
ATOM   2070 HD12 LEU A 127     -13.948  -2.164   9.810  1.00 96.02           H  
ATOM   2071 HD13 LEU A 127     -13.980  -2.076  11.589  1.00 96.02           H  
ATOM   2072  CD2 LEU A 127     -11.998  -3.941  11.999  1.00 96.02           C  
ATOM   2073 HD21 LEU A 127     -11.572  -4.944  12.020  1.00 96.02           H  
ATOM   2074 HD22 LEU A 127     -12.532  -3.755  12.931  1.00 96.02           H  
ATOM   2075 HD23 LEU A 127     -11.171  -3.235  11.920  1.00 96.02           H  
ATOM   2076  N   PRO A 128     -15.442  -7.209  12.654  1.00 97.24           N  
ATOM   2077  CA  PRO A 128     -16.733  -7.642  13.176  1.00 97.24           C  
ATOM   2078  HA  PRO A 128     -16.925  -8.654  12.818  1.00 97.24           H  
ATOM   2079  C   PRO A 128     -17.888  -6.721  12.756  1.00 97.24           C  
ATOM   2080  CB  PRO A 128     -16.561  -7.663  14.697  1.00 97.24           C  
ATOM   2081  HB2 PRO A 128     -16.791  -6.682  15.113  1.00 97.24           H  
ATOM   2082  HB3 PRO A 128     -17.182  -8.429  15.162  1.00 97.24           H  
ATOM   2083  O   PRO A 128     -17.746  -5.495  12.737  1.00 97.24           O  
ATOM   2084  CG  PRO A 128     -15.072  -7.948  14.888  1.00 97.24           C  
ATOM   2085  HG2 PRO A 128     -14.900  -9.023  14.850  1.00 97.24           H  
ATOM   2086  HG3 PRO A 128     -14.701  -7.537  15.827  1.00 97.24           H  
ATOM   2087  CD  PRO A 128     -14.411  -7.285  13.682  1.00 97.24           C  
ATOM   2088  HD2 PRO A 128     -13.576  -7.900  13.346  1.00 97.24           H  
ATOM   2089  HD3 PRO A 128     -14.040  -6.290  13.930  1.00 97.24           H  
ATOM   2090  N   SER A 129     -19.061  -7.307  12.498  1.00 96.58           N  
ATOM   2091  H   SER A 129     -19.123  -8.312  12.576  1.00 96.58           H  
ATOM   2092  CA  SER A 129     -20.258  -6.603  12.002  1.00 96.58           C  
ATOM   2093  HA  SER A 129     -20.057  -6.246  10.992  1.00 96.58           H  
ATOM   2094  C   SER A 129     -20.654  -5.388  12.849  1.00 96.58           C  
ATOM   2095  CB  SER A 129     -21.438  -7.580  11.938  1.00 96.58           C  
ATOM   2096  HB2 SER A 129     -21.220  -8.365  11.214  1.00 96.58           H  
ATOM   2097  HB3 SER A 129     -22.335  -7.049  11.620  1.00 96.58           H  
ATOM   2098  O   SER A 129     -21.012  -4.346  12.299  1.00 96.58           O  
ATOM   2099  OG  SER A 129     -21.650  -8.162  13.214  1.00 96.58           O  
ATOM   2100  HG  SER A 129     -22.403  -8.756  13.162  1.00 96.58           H  
ATOM   2101  N   LYS A 130     -20.515  -5.474  14.179  1.00 97.03           N  
ATOM   2102  H   LYS A 130     -20.301  -6.387  14.554  1.00 97.03           H  
ATOM   2103  CA  LYS A 130     -20.786  -4.359  15.103  1.00 97.03           C  
ATOM   2104  HA  LYS A 130     -21.824  -4.058  14.967  1.00 97.03           H  
ATOM   2105  C   LYS A 130     -19.948  -3.111  14.797  1.00 97.03           C  
ATOM   2106  CB  LYS A 130     -20.625  -4.822  16.566  1.00 97.03           C  
ATOM   2107  HB2 LYS A 130     -21.257  -5.695  16.733  1.00 97.03           H  
ATOM   2108  HB3 LYS A 130     -20.992  -4.026  17.214  1.00 97.03           H  
ATOM   2109  O   LYS A 130     -20.465  -1.998  14.842  1.00 97.03           O  
ATOM   2110  CG  LYS A 130     -19.179  -5.160  16.976  1.00 97.03           C  
ATOM   2111  HG2 LYS A 130     -18.553  -4.279  16.829  1.00 97.03           H  
ATOM   2112  HG3 LYS A 130     -18.798  -5.974  16.360  1.00 97.03           H  
ATOM   2113  CD  LYS A 130     -19.074  -5.552  18.456  1.00 97.03           C  
ATOM   2114  HD2 LYS A 130     -19.566  -4.784  19.053  1.00 97.03           H  
ATOM   2115  HD3 LYS A 130     -19.558  -6.512  18.632  1.00 97.03           H  
ATOM   2116  CE  LYS A 130     -17.590  -5.626  18.830  1.00 97.03           C  
ATOM   2117  HE2 LYS A 130     -17.101  -4.782  18.344  1.00 97.03           H  
ATOM   2118  HE3 LYS A 130     -17.156  -6.541  18.428  1.00 97.03           H  
ATOM   2119  NZ  LYS A 130     -17.352  -5.521  20.291  1.00 97.03           N  
ATOM   2120  HZ1 LYS A 130     -17.842  -4.721  20.666  1.00 97.03           H  
ATOM   2121  HZ2 LYS A 130     -17.642  -6.351  20.788  1.00 97.03           H  
ATOM   2122  HZ3 LYS A 130     -16.374  -5.342  20.466  1.00 97.03           H  
ATOM   2123  N   TYR A 131     -18.679  -3.290  14.426  1.00 97.70           N  
ATOM   2124  H   TYR A 131     -18.339  -4.232  14.297  1.00 97.70           H  
ATOM   2125  CA  TYR A 131     -17.788  -2.183  14.091  1.00 97.70           C  
ATOM   2126  HA  TYR A 131     -17.963  -1.362  14.786  1.00 97.70           H  
ATOM   2127  C   TYR A 131     -18.063  -1.651  12.688  1.00 97.70           C  
ATOM   2128  CB  TYR A 131     -16.328  -2.612  14.222  1.00 97.70           C  
ATOM   2129  HB2 TYR A 131     -15.705  -1.781  13.891  1.00 97.70           H  
ATOM   2130  HB3 TYR A 131     -16.145  -3.443  13.540  1.00 97.70           H  
ATOM   2131  O   TYR A 131     -17.992  -0.445  12.482  1.00 97.70           O  
ATOM   2132  CG  TYR A 131     -15.883  -2.994  15.620  1.00 97.70           C  
ATOM   2133  CD1 TYR A 131     -16.122  -2.149  16.724  1.00 97.70           C  
ATOM   2134  HD1 TYR A 131     -16.619  -1.199  16.596  1.00 97.70           H  
ATOM   2135  CD2 TYR A 131     -15.196  -4.203  15.807  1.00 97.70           C  
ATOM   2136  HD2 TYR A 131     -14.995  -4.833  14.953  1.00 97.70           H  
ATOM   2137  CE1 TYR A 131     -15.703  -2.539  18.011  1.00 97.70           C  
ATOM   2138  HE1 TYR A 131     -15.882  -1.907  18.868  1.00 97.70           H  
ATOM   2139  CE2 TYR A 131     -14.752  -4.585  17.084  1.00 97.70           C  
ATOM   2140  HE2 TYR A 131     -14.232  -5.522  17.215  1.00 97.70           H  
ATOM   2141  OH  TYR A 131     -14.683  -4.172  19.439  1.00 97.70           O  
ATOM   2142  HH  TYR A 131     -13.843  -4.636  19.466  1.00 97.70           H  
ATOM   2143  CZ  TYR A 131     -15.006  -3.750  18.190  1.00 97.70           C  
ATOM   2144  N   VAL A 132     -18.442  -2.513  11.740  1.00 96.49           N  
ATOM   2145  H   VAL A 132     -18.464  -3.498  11.963  1.00 96.49           H  
ATOM   2146  CA  VAL A 132     -18.887  -2.074  10.407  1.00 96.49           C  
ATOM   2147  HA  VAL A 132     -18.100  -1.468   9.960  1.00 96.49           H  
ATOM   2148  C   VAL A 132     -20.129  -1.182  10.521  1.00 96.49           C  
ATOM   2149  CB  VAL A 132     -19.144  -3.277   9.478  1.00 96.49           C  
ATOM   2150  HB  VAL A 132     -19.915  -3.914   9.913  1.00 96.49           H  
ATOM   2151  O   VAL A 132     -20.150  -0.096   9.943  1.00 96.49           O  
ATOM   2152  CG1 VAL A 132     -19.617  -2.828   8.091  1.00 96.49           C  
ATOM   2153 HG11 VAL A 132     -18.889  -2.148   7.648  1.00 96.49           H  
ATOM   2154 HG12 VAL A 132     -19.735  -3.696   7.442  1.00 96.49           H  
ATOM   2155 HG13 VAL A 132     -20.582  -2.326   8.159  1.00 96.49           H  
ATOM   2156  CG2 VAL A 132     -17.870  -4.113   9.294  1.00 96.49           C  
ATOM   2157 HG21 VAL A 132     -18.068  -4.947   8.620  1.00 96.49           H  
ATOM   2158 HG22 VAL A 132     -17.074  -3.497   8.875  1.00 96.49           H  
ATOM   2159 HG23 VAL A 132     -17.540  -4.526  10.247  1.00 96.49           H  
ATOM   2160  N   ASN A 133     -21.126  -1.581  11.321  1.00 96.20           N  
ATOM   2161  H   ASN A 133     -21.067  -2.493  11.751  1.00 96.20           H  
ATOM   2162  CA  ASN A 133     -22.314  -0.761  11.580  1.00 96.20           C  
ATOM   2163  HA  ASN A 133     -22.779  -0.507  10.628  1.00 96.20           H  
ATOM   2164  C   ASN A 133     -21.954   0.565  12.273  1.00 96.20           C  
ATOM   2165  CB  ASN A 133     -23.322  -1.569  12.414  1.00 96.20           C  
ATOM   2166  HB2 ASN A 133     -23.570  -2.496  11.897  1.00 96.20           H  
ATOM   2167  HB3 ASN A 133     -22.886  -1.817  13.382  1.00 96.20           H  
ATOM   2168  O   ASN A 133     -22.384   1.632  11.839  1.00 96.20           O  
ATOM   2169  CG  ASN A 133     -24.612  -0.787  12.617  1.00 96.20           C  
ATOM   2170  ND2 ASN A 133     -25.100  -0.682  13.830  1.00 96.20           N  
ATOM   2171 HD21 ASN A 133     -25.942  -0.134  13.931  1.00 96.20           H  
ATOM   2172 HD22 ASN A 133     -24.640  -1.099  14.627  1.00 96.20           H  
ATOM   2173  OD1 ASN A 133     -25.181  -0.245  11.685  1.00 96.20           O  
ATOM   2174  N   PHE A 134     -21.107   0.516  13.305  1.00 97.38           N  
ATOM   2175  H   PHE A 134     -20.803  -0.384  13.647  1.00 97.38           H  
ATOM   2176  CA  PHE A 134     -20.623   1.717  13.985  1.00 97.38           C  
ATOM   2177  HA  PHE A 134     -21.474   2.256  14.401  1.00 97.38           H  
ATOM   2178  C   PHE A 134     -19.906   2.682  13.028  1.00 97.38           C  
ATOM   2179  CB  PHE A 134     -19.709   1.298  15.138  1.00 97.38           C  
ATOM   2180  HB2 PHE A 134     -20.291   0.718  15.853  1.00 97.38           H  
ATOM   2181  HB3 PHE A 134     -18.919   0.654  14.752  1.00 97.38           H  
ATOM   2182  O   PHE A 134     -20.204   3.872  13.030  1.00 97.38           O  
ATOM   2183  CG  PHE A 134     -19.066   2.464  15.858  1.00 97.38           C  
ATOM   2184  CD1 PHE A 134     -17.763   2.871  15.511  1.00 97.38           C  
ATOM   2185  HD1 PHE A 134     -17.228   2.361  14.724  1.00 97.38           H  
ATOM   2186  CD2 PHE A 134     -19.766   3.140  16.874  1.00 97.38           C  
ATOM   2187  HD2 PHE A 134     -20.762   2.831  17.156  1.00 97.38           H  
ATOM   2188  CE1 PHE A 134     -17.153   3.937  16.194  1.00 97.38           C  
ATOM   2189  HE1 PHE A 134     -16.146   4.238  15.946  1.00 97.38           H  
ATOM   2190  CE2 PHE A 134     -19.152   4.202  17.558  1.00 97.38           C  
ATOM   2191  HE2 PHE A 134     -19.661   4.696  18.372  1.00 97.38           H  
ATOM   2192  CZ  PHE A 134     -17.847   4.596  17.222  1.00 97.38           C  
ATOM   2193  HZ  PHE A 134     -17.371   5.387  17.782  1.00 97.38           H  
ATOM   2194  N   LEU A 135     -19.018   2.187  12.159  1.00 96.64           N  
ATOM   2195  H   LEU A 135     -18.810   1.200  12.203  1.00 96.64           H  
ATOM   2196  CA  LEU A 135     -18.311   2.996  11.157  1.00 96.64           C  
ATOM   2197  HA  LEU A 135     -17.812   3.827  11.656  1.00 96.64           H  
ATOM   2198  C   LEU A 135     -19.262   3.597  10.120  1.00 96.64           C  
ATOM   2199  CB  LEU A 135     -17.271   2.120  10.442  1.00 96.64           C  
ATOM   2200  HB2 LEU A 135     -17.759   1.200  10.121  1.00 96.64           H  
ATOM   2201  HB3 LEU A 135     -16.921   2.634   9.548  1.00 96.64           H  
ATOM   2202  O   LEU A 135     -19.107   4.756   9.724  1.00 96.64           O  
ATOM   2203  CG  LEU A 135     -16.054   1.774  11.310  1.00 96.64           C  
ATOM   2204  HG  LEU A 135     -16.371   1.451  12.301  1.00 96.64           H  
ATOM   2205  CD1 LEU A 135     -15.279   0.640  10.647  1.00 96.64           C  
ATOM   2206 HD11 LEU A 135     -14.869   0.964   9.690  1.00 96.64           H  
ATOM   2207 HD12 LEU A 135     -14.473   0.333  11.315  1.00 96.64           H  
ATOM   2208 HD13 LEU A 135     -15.936  -0.216  10.494  1.00 96.64           H  
ATOM   2209  CD2 LEU A 135     -15.125   2.974  11.475  1.00 96.64           C  
ATOM   2210 HD21 LEU A 135     -14.258   2.674  12.063  1.00 96.64           H  
ATOM   2211 HD22 LEU A 135     -15.633   3.786  11.995  1.00 96.64           H  
ATOM   2212 HD23 LEU A 135     -14.781   3.315  10.498  1.00 96.64           H  
ATOM   2213  N   TYR A 136     -20.272   2.837   9.694  1.00 95.15           N  
ATOM   2214  H   TYR A 136     -20.336   1.883  10.020  1.00 95.15           H  
ATOM   2215  CA  TYR A 136     -21.312   3.350   8.812  1.00 95.15           C  
ATOM   2216  HA  TYR A 136     -20.845   3.710   7.896  1.00 95.15           H  
ATOM   2217  C   TYR A 136     -22.042   4.538   9.455  1.00 95.15           C  
ATOM   2218  CB  TYR A 136     -22.279   2.225   8.432  1.00 95.15           C  
ATOM   2219  HB2 TYR A 136     -21.740   1.471   7.858  1.00 95.15           H  
ATOM   2220  HB3 TYR A 136     -22.657   1.742   9.333  1.00 95.15           H  
ATOM   2221  O   TYR A 136     -22.161   5.590   8.825  1.00 95.15           O  
ATOM   2222  CG  TYR A 136     -23.450   2.728   7.616  1.00 95.15           C  
ATOM   2223  CD1 TYR A 136     -24.698   2.934   8.235  1.00 95.15           C  
ATOM   2224  HD1 TYR A 136     -24.828   2.688   9.278  1.00 95.15           H  
ATOM   2225  CD2 TYR A 136     -23.275   3.034   6.254  1.00 95.15           C  
ATOM   2226  HD2 TYR A 136     -22.317   2.869   5.784  1.00 95.15           H  
ATOM   2227  CE1 TYR A 136     -25.778   3.436   7.488  1.00 95.15           C  
ATOM   2228  HE1 TYR A 136     -26.739   3.570   7.964  1.00 95.15           H  
ATOM   2229  CE2 TYR A 136     -24.352   3.544   5.504  1.00 95.15           C  
ATOM   2230  HE2 TYR A 136     -24.236   3.767   4.453  1.00 95.15           H  
ATOM   2231  OH  TYR A 136     -26.654   4.207   5.393  1.00 95.15           O  
ATOM   2232  HH  TYR A 136     -27.466   4.125   5.898  1.00 95.15           H  
ATOM   2233  CZ  TYR A 136     -25.605   3.740   6.120  1.00 95.15           C  
ATOM   2234  N   LEU A 137     -22.448   4.418  10.720  1.00 94.66           N  
ATOM   2235  H   LEU A 137     -22.308   3.534  11.187  1.00 94.66           H  
ATOM   2236  CA  LEU A 137     -23.114   5.496  11.456  1.00 94.66           C  
ATOM   2237  HA  LEU A 137     -23.918   5.895  10.838  1.00 94.66           H  
ATOM   2238  C   LEU A 137     -22.176   6.683  11.730  1.00 94.66           C  
ATOM   2239  CB  LEU A 137     -23.724   4.916  12.745  1.00 94.66           C  
ATOM   2240  HB2 LEU A 137     -22.935   4.439  13.326  1.00 94.66           H  
ATOM   2241  HB3 LEU A 137     -24.125   5.735  13.341  1.00 94.66           H  
ATOM   2242  O   LEU A 137     -22.553   7.827  11.478  1.00 94.66           O  
ATOM   2243  CG  LEU A 137     -24.849   3.891  12.494  1.00 94.66           C  
ATOM   2244  HG  LEU A 137     -24.484   3.067  11.881  1.00 94.66           H  
ATOM   2245  CD1 LEU A 137     -25.332   3.322  13.821  1.00 94.66           C  
ATOM   2246 HD11 LEU A 137     -25.670   4.121  14.481  1.00 94.66           H  
ATOM   2247 HD12 LEU A 137     -24.510   2.778  14.287  1.00 94.66           H  
ATOM   2248 HD13 LEU A 137     -26.149   2.619  13.655  1.00 94.66           H  
ATOM   2249  CD2 LEU A 137     -26.039   4.523  11.773  1.00 94.66           C  
ATOM   2250 HD21 LEU A 137     -25.774   4.752  10.741  1.00 94.66           H  
ATOM   2251 HD22 LEU A 137     -26.879   3.829  11.772  1.00 94.66           H  
ATOM   2252 HD23 LEU A 137     -26.314   5.437  12.302  1.00 94.66           H  
ATOM   2253  N   ALA A 138     -20.928   6.428  12.127  1.00 94.84           N  
ATOM   2254  H   ALA A 138     -20.689   5.472  12.349  1.00 94.84           H  
ATOM   2255  CA  ALA A 138     -19.905   7.450  12.349  1.00 94.84           C  
ATOM   2256  HA  ALA A 138     -20.266   8.147  13.105  1.00 94.84           H  
ATOM   2257  C   ALA A 138     -19.607   8.265  11.073  1.00 94.84           C  
ATOM   2258  CB  ALA A 138     -18.647   6.759  12.892  1.00 94.84           C  
ATOM   2259  HB1 ALA A 138     -18.881   6.247  13.825  1.00 94.84           H  
ATOM   2260  HB2 ALA A 138     -17.867   7.497  13.082  1.00 94.84           H  
ATOM   2261  HB3 ALA A 138     -18.275   6.033  12.169  1.00 94.84           H  
ATOM   2262  O   ALA A 138     -19.567   9.493  11.115  1.00 94.84           O  
ATOM   2263  N   SER A 139     -19.494   7.617   9.908  1.00 93.63           N  
ATOM   2264  H   SER A 139     -19.502   6.607   9.930  1.00 93.63           H  
ATOM   2265  CA  SER A 139     -19.292   8.304   8.614  1.00 93.63           C  
ATOM   2266  HA  SER A 139     -18.455   8.993   8.730  1.00 93.63           H  
ATOM   2267  C   SER A 139     -20.495   9.143   8.149  1.00 93.63           C  
ATOM   2268  CB  SER A 139     -18.917   7.294   7.526  1.00 93.63           C  
ATOM   2269  HB2 SER A 139     -18.057   6.708   7.852  1.00 93.63           H  
ATOM   2270  HB3 SER A 139     -18.643   7.833   6.619  1.00 93.63           H  
ATOM   2271  O   SER A 139     -20.382   9.959   7.227  1.00 93.63           O  
ATOM   2272  OG  SER A 139     -19.992   6.425   7.239  1.00 93.63           O  
ATOM   2273  HG  SER A 139     -20.108   5.852   8.001  1.00 93.63           H  
ATOM   2274  N   HIS A 140     -21.654   8.958   8.785  1.00 91.26           N  
ATOM   2275  H   HIS A 140     -21.682   8.266   9.520  1.00 91.26           H  
ATOM   2276  CA  HIS A 140     -22.891   9.688   8.520  1.00 91.26           C  
ATOM   2277  HA  HIS A 140     -22.721  10.370   7.686  1.00 91.26           H  
ATOM   2278  C   HIS A 140     -23.316  10.588   9.686  1.00 91.26           C  
ATOM   2279  CB  HIS A 140     -23.992   8.706   8.088  1.00 91.26           C  
ATOM   2280  HB2 HIS A 140     -24.083   7.914   8.832  1.00 91.26           H  
ATOM   2281  HB3 HIS A 140     -24.949   9.226   8.035  1.00 91.26           H  
ATOM   2282  O   HIS A 140     -24.417  11.129   9.640  1.00 91.26           O  
ATOM   2283  CG  HIS A 140     -23.718   8.094   6.739  1.00 91.26           C  
ATOM   2284  CD2 HIS A 140     -24.227   8.499   5.538  1.00 91.26           C  
ATOM   2285  HD2 HIS A 140     -24.943   9.296   5.403  1.00 91.26           H  
ATOM   2286  ND1 HIS A 140     -22.855   7.063   6.479  1.00 91.26           N  
ATOM   2287  HD1 HIS A 140     -22.347   6.532   7.172  1.00 91.26           H  
ATOM   2288  CE1 HIS A 140     -22.821   6.864   5.154  1.00 91.26           C  
ATOM   2289  HE1 HIS A 140     -22.224   6.107   4.667  1.00 91.26           H  
ATOM   2290  NE2 HIS A 140     -23.622   7.748   4.522  1.00 91.26           N  
ATOM   2291  N   TYR A 141     -22.446  10.820  10.675  1.00 90.57           N  
ATOM   2292  H   TYR A 141     -21.573  10.311  10.669  1.00 90.57           H  
ATOM   2293  CA  TYR A 141     -22.785  11.524  11.918  1.00 90.57           C  
ATOM   2294  HA  TYR A 141     -23.470  10.898  12.491  1.00 90.57           H  
ATOM   2295  C   TYR A 141     -23.469  12.888  11.705  1.00 90.57           C  
ATOM   2296  CB  TYR A 141     -21.496  11.694  12.731  1.00 90.57           C  
ATOM   2297  HB2 TYR A 141     -20.974  10.737  12.764  1.00 90.57           H  
ATOM   2298  HB3 TYR A 141     -20.839  12.412  12.239  1.00 90.57           H  
ATOM   2299  O   TYR A 141     -24.419  13.225  12.403  1.00 90.57           O  
ATOM   2300  CG  TYR A 141     -21.729  12.121  14.161  1.00 90.57           C  
ATOM   2301  CD1 TYR A 141     -21.822  13.484  14.508  1.00 90.57           C  
ATOM   2302  HD1 TYR A 141     -21.749  14.248  13.747  1.00 90.57           H  
ATOM   2303  CD2 TYR A 141     -21.876  11.130  15.149  1.00 90.57           C  
ATOM   2304  HD2 TYR A 141     -21.827  10.083  14.889  1.00 90.57           H  
ATOM   2305  CE1 TYR A 141     -22.061  13.858  15.846  1.00 90.57           C  
ATOM   2306  HE1 TYR A 141     -22.162  14.897  16.123  1.00 90.57           H  
ATOM   2307  CE2 TYR A 141     -22.079  11.502  16.487  1.00 90.57           C  
ATOM   2308  HE2 TYR A 141     -22.188  10.760  17.264  1.00 90.57           H  
ATOM   2309  OH  TYR A 141     -22.322  13.160  18.151  1.00 90.57           O  
ATOM   2310  HH  TYR A 141     -22.816  13.952  18.375  1.00 90.57           H  
ATOM   2311  CZ  TYR A 141     -22.170  12.860  16.840  1.00 90.57           C  
ATOM   2312  N   ASN A 142     -23.025  13.664  10.706  1.00 83.68           N  
ATOM   2313  H   ASN A 142     -22.243  13.316  10.169  1.00 83.68           H  
ATOM   2314  CA  ASN A 142     -23.609  14.974  10.363  1.00 83.68           C  
ATOM   2315  HA  ASN A 142     -24.213  15.327  11.199  1.00 83.68           H  
ATOM   2316  C   ASN A 142     -24.541  14.938   9.141  1.00 83.68           C  
ATOM   2317  CB  ASN A 142     -22.489  16.000  10.131  1.00 83.68           C  
ATOM   2318  HB2 ASN A 142     -21.922  15.721   9.243  1.00 83.68           H  
ATOM   2319  HB3 ASN A 142     -22.932  16.980   9.953  1.00 83.68           H  
ATOM   2320  O   ASN A 142     -25.029  15.979   8.706  1.00 83.68           O  
ATOM   2321  CG  ASN A 142     -21.562  16.138  11.314  1.00 83.68           C  
ATOM   2322  ND2 ASN A 142     -20.281  15.943  11.108  1.00 83.68           N  
ATOM   2323 HD21 ASN A 142     -19.748  15.810  11.955  1.00 83.68           H  
ATOM   2324 HD22 ASN A 142     -19.964  15.601  10.212  1.00 83.68           H  
ATOM   2325  OD1 ASN A 142     -21.952  16.384  12.437  1.00 83.68           O  
ATOM   2326  N   LYS A 143     -24.739  13.773   8.513  1.00 78.14           N  
ATOM   2327  H   LYS A 143     -24.471  12.924   8.989  1.00 78.14           H  
ATOM   2328  CA  LYS A 143     -25.530  13.674   7.283  1.00 78.14           C  
ATOM   2329  HA  LYS A 143     -25.417  14.595   6.712  1.00 78.14           H  
ATOM   2330  C   LYS A 143     -27.008  13.577   7.640  1.00 78.14           C  
ATOM   2331  CB  LYS A 143     -25.041  12.522   6.393  1.00 78.14           C  
ATOM   2332  HB2 LYS A 143     -25.789  12.339   5.622  1.00 78.14           H  
ATOM   2333  HB3 LYS A 143     -24.937  11.617   6.992  1.00 78.14           H  
ATOM   2334  O   LYS A 143     -27.550  12.485   7.805  1.00 78.14           O  
ATOM   2335  CG  LYS A 143     -23.708  12.863   5.705  1.00 78.14           C  
ATOM   2336  HG2 LYS A 143     -22.947  13.059   6.460  1.00 78.14           H  
ATOM   2337  HG3 LYS A 143     -23.835  13.753   5.088  1.00 78.14           H  
ATOM   2338  CD  LYS A 143     -23.252  11.695   4.825  1.00 78.14           C  
ATOM   2339  HD2 LYS A 143     -24.023  11.461   4.091  1.00 78.14           H  
ATOM   2340  HD3 LYS A 143     -23.099  10.836   5.479  1.00 78.14           H  
ATOM   2341  CE  LYS A 143     -21.929  11.984   4.114  1.00 78.14           C  
ATOM   2342  HE2 LYS A 143     -22.077  12.769   3.372  1.00 78.14           H  
ATOM   2343  HE3 LYS A 143     -21.219  12.350   4.855  1.00 78.14           H  
ATOM   2344  NZ  LYS A 143     -21.388  10.750   3.488  1.00 78.14           N  
ATOM   2345  HZ1 LYS A 143     -22.013  10.374   2.789  1.00 78.14           H  
ATOM   2346  HZ2 LYS A 143     -20.486  10.927   3.070  1.00 78.14           H  
ATOM   2347  HZ3 LYS A 143     -21.254  10.044   4.197  1.00 78.14           H  
ATOM   2348  N   LEU A 144     -27.652  14.740   7.698  1.00 68.22           N  
ATOM   2349  H   LEU A 144     -27.100  15.584   7.648  1.00 68.22           H  
ATOM   2350  CA  LEU A 144     -29.102  14.874   7.792  1.00 68.22           C  
ATOM   2351  HA  LEU A 144     -29.469  14.265   8.618  1.00 68.22           H  
ATOM   2352  C   LEU A 144     -29.729  14.363   6.487  1.00 68.22           C  
ATOM   2353  CB  LEU A 144     -29.472  16.348   8.057  1.00 68.22           C  
ATOM   2354  HB2 LEU A 144     -30.556  16.422   8.139  1.00 68.22           H  
ATOM   2355  HB3 LEU A 144     -29.169  16.940   7.193  1.00 68.22           H  
ATOM   2356  O   LEU A 144     -29.737  15.057   5.475  1.00 68.22           O  
ATOM   2357  CG  LEU A 144     -28.838  16.985   9.310  1.00 68.22           C  
ATOM   2358  HG  LEU A 144     -27.753  16.906   9.248  1.00 68.22           H  
ATOM   2359  CD1 LEU A 144     -29.199  18.467   9.364  1.00 68.22           C  
ATOM   2360 HD11 LEU A 144     -30.280  18.591   9.437  1.00 68.22           H  
ATOM   2361 HD12 LEU A 144     -28.841  18.972   8.467  1.00 68.22           H  
ATOM   2362 HD13 LEU A 144     -28.731  18.930  10.233  1.00 68.22           H  
ATOM   2363  CD2 LEU A 144     -29.303  16.326  10.608  1.00 68.22           C  
ATOM   2364 HD21 LEU A 144     -28.995  15.280  10.629  1.00 68.22           H  
ATOM   2365 HD22 LEU A 144     -30.386  16.400  10.696  1.00 68.22           H  
ATOM   2366 HD23 LEU A 144     -28.846  16.832  11.458  1.00 68.22           H  
ATOM   2367  N   LYS A 145     -30.188  13.109   6.479  1.00 69.57           N  
ATOM   2368  H   LYS A 145     -30.026  12.564   7.313  1.00 69.57           H  
ATOM   2369  CA  LYS A 145     -30.911  12.523   5.329  1.00 69.57           C  
ATOM   2370  HA  LYS A 145     -30.978  13.254   4.523  1.00 69.57           H  
ATOM   2371  C   LYS A 145     -32.362  12.177   5.639  1.00 69.57           C  
ATOM   2372  CB  LYS A 145     -30.181  11.281   4.797  1.00 69.57           C  
ATOM   2373  HB2 LYS A 145     -30.875  10.728   4.163  1.00 69.57           H  
ATOM   2374  HB3 LYS A 145     -29.896  10.635   5.628  1.00 69.57           H  
ATOM   2375  O   LYS A 145     -33.140  11.965   4.719  1.00 69.57           O  
ATOM   2376  CG  LYS A 145     -28.945  11.620   3.952  1.00 69.57           C  
ATOM   2377  HG2 LYS A 145     -29.217  12.361   3.200  1.00 69.57           H  
ATOM   2378  HG3 LYS A 145     -28.161  12.030   4.590  1.00 69.57           H  
ATOM   2379  CD  LYS A 145     -28.443  10.351   3.247  1.00 69.57           C  
ATOM   2380  HD2 LYS A 145     -29.268   9.917   2.681  1.00 69.57           H  
ATOM   2381  HD3 LYS A 145     -28.114   9.632   3.997  1.00 69.57           H  
ATOM   2382  CE  LYS A 145     -27.293  10.661   2.285  1.00 69.57           C  
ATOM   2383  HE2 LYS A 145     -26.448  11.044   2.857  1.00 69.57           H  
ATOM   2384  HE3 LYS A 145     -27.622  11.449   1.606  1.00 69.57           H  
ATOM   2385  NZ  LYS A 145     -26.903   9.455   1.507  1.00 69.57           N  
ATOM   2386  HZ1 LYS A 145     -27.698   9.101   0.995  1.00 69.57           H  
ATOM   2387  HZ2 LYS A 145     -26.568   8.719   2.112  1.00 69.57           H  
ATOM   2388  HZ3 LYS A 145     -26.187   9.675   0.830  1.00 69.57           H  
ATOM   2389  N   LYS A 146     -32.696  12.041   6.920  1.00 71.08           N  
ATOM   2390  H   LYS A 146     -32.031  12.349   7.615  1.00 71.08           H  
ATOM   2391  CA  LYS A 146     -34.006  11.595   7.400  1.00 71.08           C  
ATOM   2392  HA  LYS A 146     -34.727  11.600   6.582  1.00 71.08           H  
ATOM   2393  C   LYS A 146     -34.552  12.571   8.441  1.00 71.08           C  
ATOM   2394  CB  LYS A 146     -33.887  10.162   7.938  1.00 71.08           C  
ATOM   2395  HB2 LYS A 146     -34.856   9.876   8.347  1.00 71.08           H  
ATOM   2396  HB3 LYS A 146     -33.160  10.136   8.750  1.00 71.08           H  
ATOM   2397  O   LYS A 146     -33.947  13.627   8.649  1.00 71.08           O  
ATOM   2398  CG  LYS A 146     -33.500   9.128   6.865  1.00 71.08           C  
ATOM   2399  HG2 LYS A 146     -34.063   9.315   5.950  1.00 71.08           H  
ATOM   2400  HG3 LYS A 146     -32.432   9.186   6.654  1.00 71.08           H  
ATOM   2401  CD  LYS A 146     -33.863   7.740   7.400  1.00 71.08           C  
ATOM   2402  HD2 LYS A 146     -33.371   7.583   8.360  1.00 71.08           H  
ATOM   2403  HD3 LYS A 146     -34.940   7.739   7.566  1.00 71.08           H  
ATOM   2404  CE  LYS A 146     -33.562   6.563   6.476  1.00 71.08           C  
ATOM   2405  HE2 LYS A 146     -32.486   6.471   6.328  1.00 71.08           H  
ATOM   2406  HE3 LYS A 146     -34.036   6.749   5.512  1.00 71.08           H  
ATOM   2407  NZ  LYS A 146     -34.123   5.329   7.086  1.00 71.08           N  
ATOM   2408  HZ1 LYS A 146     -35.114   5.452   7.238  1.00 71.08           H  
ATOM   2409  HZ2 LYS A 146     -33.747   5.160   8.008  1.00 71.08           H  
ATOM   2410  HZ3 LYS A 146     -33.998   4.512   6.505  1.00 71.08           H  
ATOM   2411  N   SER A 147     -35.671  12.210   9.070  1.00 80.27           N  
ATOM   2412  H   SER A 147     -36.037  11.282   8.908  1.00 80.27           H  
ATOM   2413  CA  SER A 147     -36.279  12.964  10.167  1.00 80.27           C  
ATOM   2414  HA  SER A 147     -36.719  13.864   9.737  1.00 80.27           H  
ATOM   2415  C   SER A 147     -35.234  13.356  11.231  1.00 80.27           C  
ATOM   2416  CB  SER A 147     -37.409  12.145  10.814  1.00 80.27           C  
ATOM   2417  HB2 SER A 147     -38.106  11.809  10.046  1.00 80.27           H  
ATOM   2418  HB3 SER A 147     -37.946  12.763  11.534  1.00 80.27           H  
ATOM   2419  O   SER A 147     -34.224  12.660  11.397  1.00 80.27           O  
ATOM   2420  OG  SER A 147     -36.857  11.028  11.481  1.00 80.27           O  
ATOM   2421  HG  SER A 147     -37.531  10.387  11.718  1.00 80.27           H  
ATOM   2422  N   PRO A 148     -35.445  14.468  11.957  1.00 81.90           N  
ATOM   2423  CA  PRO A 148     -34.580  14.852  13.072  1.00 81.90           C  
ATOM   2424  HA  PRO A 148     -33.609  15.153  12.679  1.00 81.90           H  
ATOM   2425  C   PRO A 148     -34.375  13.711  14.078  1.00 81.90           C  
ATOM   2426  CB  PRO A 148     -35.266  16.064  13.709  1.00 81.90           C  
ATOM   2427  HB2 PRO A 148     -34.541  16.760  14.133  1.00 81.90           H  
ATOM   2428  HB3 PRO A 148     -35.973  15.743  14.474  1.00 81.90           H  
ATOM   2429  O   PRO A 148     -33.244  13.468  14.494  1.00 81.90           O  
ATOM   2430  CG  PRO A 148     -36.034  16.687  12.544  1.00 81.90           C  
ATOM   2431  HG2 PRO A 148     -36.883  17.279  12.887  1.00 81.90           H  
ATOM   2432  HG3 PRO A 148     -35.359  17.295  11.942  1.00 81.90           H  
ATOM   2433  CD  PRO A 148     -36.481  15.468  11.743  1.00 81.90           C  
ATOM   2434  HD2 PRO A 148     -36.574  15.741  10.691  1.00 81.90           H  
ATOM   2435  HD3 PRO A 148     -37.431  15.101  12.129  1.00 81.90           H  
ATOM   2436  N   GLU A 149     -35.439  12.957  14.369  1.00 82.83           N  
ATOM   2437  H   GLU A 149     -36.342  13.237  14.013  1.00 82.83           H  
ATOM   2438  CA  GLU A 149     -35.422  11.810  15.281  1.00 82.83           C  
ATOM   2439  HA  GLU A 149     -35.047  12.148  16.247  1.00 82.83           H  
ATOM   2440  C   GLU A 149     -34.494  10.688  14.788  1.00 82.83           C  
ATOM   2441  CB  GLU A 149     -36.868  11.304  15.452  1.00 82.83           C  
ATOM   2442  HB2 GLU A 149     -37.555  12.150  15.448  1.00 82.83           H  
ATOM   2443  HB3 GLU A 149     -37.135  10.673  14.604  1.00 82.83           H  
ATOM   2444  O   GLU A 149     -33.623  10.228  15.524  1.00 82.83           O  
ATOM   2445  CG  GLU A 149     -37.072  10.515  16.754  1.00 82.83           C  
ATOM   2446  HG2 GLU A 149     -36.402   9.656  16.751  1.00 82.83           H  
ATOM   2447  HG3 GLU A 149     -38.096  10.140  16.772  1.00 82.83           H  
ATOM   2448  CD  GLU A 149     -36.827  11.367  18.012  1.00 82.83           C  
ATOM   2449  OE1 GLU A 149     -36.453  10.777  19.048  1.00 82.83           O  
ATOM   2450  OE2 GLU A 149     -36.950  12.611  17.921  1.00 82.83           O  
ATOM   2451  N   ASP A 150     -34.582  10.318  13.504  1.00 82.46           N  
ATOM   2452  H   ASP A 150     -35.327  10.700  12.939  1.00 82.46           H  
ATOM   2453  CA  ASP A 150     -33.710   9.303  12.901  1.00 82.46           C  
ATOM   2454  HA  ASP A 150     -33.812   8.365  13.447  1.00 82.46           H  
ATOM   2455  C   ASP A 150     -32.235   9.721  12.924  1.00 82.46           C  
ATOM   2456  CB  ASP A 150     -34.079   9.086  11.424  1.00 82.46           C  
ATOM   2457  HB2 ASP A 150     -34.235  10.053  10.946  1.00 82.46           H  
ATOM   2458  HB3 ASP A 150     -33.228   8.621  10.925  1.00 82.46           H  
ATOM   2459  O   ASP A 150     -31.343   8.874  12.959  1.00 82.46           O  
ATOM   2460  CG  ASP A 150     -35.285   8.192  11.148  1.00 82.46           C  
ATOM   2461  OD1 ASP A 150     -36.001   7.802  12.085  1.00 82.46           O  
ATOM   2462  OD2 ASP A 150     -35.439   7.871   9.944  1.00 82.46           O  
ATOM   2463  N   ASN A 151     -31.939  11.019  12.819  1.00 86.18           N  
ATOM   2464  H   ASN A 151     -32.708  11.674  12.808  1.00 86.18           H  
ATOM   2465  CA  ASN A 151     -30.561  11.506  12.879  1.00 86.18           C  
ATOM   2466  HA  ASN A 151     -29.916  10.815  12.335  1.00 86.18           H  
ATOM   2467  C   ASN A 151     -30.047  11.518  14.324  1.00 86.18           C  
ATOM   2468  CB  ASN A 151     -30.456  12.876  12.198  1.00 86.18           C  
ATOM   2469  HB2 ASN A 151     -29.427  13.231  12.259  1.00 86.18           H  
ATOM   2470  HB3 ASN A 151     -31.087  13.581  12.740  1.00 86.18           H  
ATOM   2471  O   ASN A 151     -28.899  11.131  14.551  1.00 86.18           O  
ATOM   2472  CG  ASN A 151     -30.865  12.845  10.733  1.00 86.18           C  
ATOM   2473  ND2 ASN A 151     -31.553  13.878  10.304  1.00 86.18           N  
ATOM   2474 HD21 ASN A 151     -32.181  13.742   9.525  1.00 86.18           H  
ATOM   2475 HD22 ASN A 151     -31.826  14.565  10.993  1.00 86.18           H  
ATOM   2476  OD1 ASN A 151     -30.577  11.924   9.965  1.00 86.18           O  
ATOM   2477  N   LYS A 152     -30.905  11.877  15.285  1.00 88.42           N  
ATOM   2478  H   LYS A 152     -31.834  12.169  15.017  1.00 88.42           H  
ATOM   2479  CA  LYS A 152     -30.601  11.844  16.716  1.00 88.42           C  
ATOM   2480  HA  LYS A 152     -29.717  12.453  16.907  1.00 88.42           H  
ATOM   2481  C   LYS A 152     -30.273  10.426  17.181  1.00 88.42           C  
ATOM   2482  CB  LYS A 152     -31.785  12.443  17.483  1.00 88.42           C  
ATOM   2483  HB2 LYS A 152     -32.646  11.779  17.404  1.00 88.42           H  
ATOM   2484  HB3 LYS A 152     -32.050  13.404  17.042  1.00 88.42           H  
ATOM   2485  O   LYS A 152     -29.205  10.224  17.741  1.00 88.42           O  
ATOM   2486  CG  LYS A 152     -31.447  12.666  18.959  1.00 88.42           C  
ATOM   2487  HG2 LYS A 152     -31.102  11.731  19.401  1.00 88.42           H  
ATOM   2488  HG3 LYS A 152     -30.661  13.416  19.049  1.00 88.42           H  
ATOM   2489  CD  LYS A 152     -32.702  13.128  19.701  1.00 88.42           C  
ATOM   2490  HD2 LYS A 152     -33.096  14.038  19.249  1.00 88.42           H  
ATOM   2491  HD3 LYS A 152     -33.451  12.341  19.616  1.00 88.42           H  
ATOM   2492  CE  LYS A 152     -32.375  13.382  21.172  1.00 88.42           C  
ATOM   2493  HE2 LYS A 152     -31.570  12.710  21.469  1.00 88.42           H  
ATOM   2494  HE3 LYS A 152     -32.020  14.405  21.298  1.00 88.42           H  
ATOM   2495  NZ  LYS A 152     -33.560  13.109  22.009  1.00 88.42           N  
ATOM   2496  HZ1 LYS A 152     -34.357  13.657  21.718  1.00 88.42           H  
ATOM   2497  HZ2 LYS A 152     -33.349  13.246  22.988  1.00 88.42           H  
ATOM   2498  HZ3 LYS A 152     -33.793  12.134  21.890  1.00 88.42           H  
ATOM   2499  N   GLN A 153     -31.087   9.431  16.826  1.00 88.20           N  
ATOM   2500  H   GLN A 153     -31.970   9.669  16.397  1.00 88.20           H  
ATOM   2501  CA  GLN A 153     -30.829   8.025  17.177  1.00 88.20           C  
ATOM   2502  HA  GLN A 153     -30.809   7.924  18.262  1.00 88.20           H  
ATOM   2503  C   GLN A 153     -29.485   7.511  16.635  1.00 88.20           C  
ATOM   2504  CB  GLN A 153     -31.956   7.149  16.618  1.00 88.20           C  
ATOM   2505  HB2 GLN A 153     -32.099   7.375  15.561  1.00 88.20           H  
ATOM   2506  HB3 GLN A 153     -31.663   6.103  16.710  1.00 88.20           H  
ATOM   2507  O   GLN A 153     -28.770   6.767  17.305  1.00 88.20           O  
ATOM   2508  CG  GLN A 153     -33.279   7.341  17.369  1.00 88.20           C  
ATOM   2509  HG2 GLN A 153     -33.146   7.055  18.413  1.00 88.20           H  
ATOM   2510  HG3 GLN A 153     -33.577   8.389  17.345  1.00 88.20           H  
ATOM   2511  CD  GLN A 153     -34.408   6.504  16.776  1.00 88.20           C  
ATOM   2512  NE2 GLN A 153     -35.617   6.676  17.258  1.00 88.20           N  
ATOM   2513 HE21 GLN A 153     -35.788   7.385  17.956  1.00 88.20           H  
ATOM   2514 HE22 GLN A 153     -36.359   6.148  16.820  1.00 88.20           H  
ATOM   2515  OE1 GLN A 153     -34.228   5.689  15.881  1.00 88.20           O  
ATOM   2516  N   LYS A 154     -29.094   7.922  15.421  1.00 88.49           N  
ATOM   2517  H   LYS A 154     -29.718   8.529  14.908  1.00 88.49           H  
ATOM   2518  CA  LYS A 154     -27.787   7.551  14.848  1.00 88.49           C  
ATOM   2519  HA  LYS A 154     -27.652   6.472  14.932  1.00 88.49           H  
ATOM   2520  C   LYS A 154     -26.628   8.191  15.604  1.00 88.49           C  
ATOM   2521  CB  LYS A 154     -27.701   7.971  13.383  1.00 88.49           C  
ATOM   2522  HB2 LYS A 154     -27.914   9.038  13.324  1.00 88.49           H  
ATOM   2523  HB3 LYS A 154     -26.685   7.810  13.024  1.00 88.49           H  
ATOM   2524  O   LYS A 154     -25.607   7.535  15.800  1.00 88.49           O  
ATOM   2525  CG  LYS A 154     -28.666   7.193  12.486  1.00 88.49           C  
ATOM   2526  HG2 LYS A 154     -29.662   7.181  12.928  1.00 88.49           H  
ATOM   2527  HG3 LYS A 154     -28.351   6.155  12.379  1.00 88.49           H  
ATOM   2528  CD  LYS A 154     -28.692   7.883  11.124  1.00 88.49           C  
ATOM   2529  HD2 LYS A 154     -27.758   7.698  10.592  1.00 88.49           H  
ATOM   2530  HD3 LYS A 154     -28.803   8.955  11.285  1.00 88.49           H  
ATOM   2531  CE  LYS A 154     -29.883   7.390  10.316  1.00 88.49           C  
ATOM   2532  HE2 LYS A 154     -29.665   6.406   9.901  1.00 88.49           H  
ATOM   2533  HE3 LYS A 154     -30.728   7.299  10.998  1.00 88.49           H  
ATOM   2534  NZ  LYS A 154     -30.201   8.389   9.273  1.00 88.49           N  
ATOM   2535  HZ1 LYS A 154     -31.046   8.136   8.781  1.00 88.49           H  
ATOM   2536  HZ2 LYS A 154     -29.419   8.527   8.650  1.00 88.49           H  
ATOM   2537  HZ3 LYS A 154     -30.383   9.270   9.733  1.00 88.49           H  
ATOM   2538  N   GLN A 155     -26.768   9.460  15.987  1.00 93.47           N  
ATOM   2539  H   GLN A 155     -27.647   9.926  15.812  1.00 93.47           H  
ATOM   2540  CA  GLN A 155     -25.766  10.163  16.786  1.00 93.47           C  
ATOM   2541  HA  GLN A 155     -24.788  10.054  16.316  1.00 93.47           H  
ATOM   2542  C   GLN A 155     -25.663   9.533  18.175  1.00 93.47           C  
ATOM   2543  CB  GLN A 155     -26.102  11.658  16.865  1.00 93.47           C  
ATOM   2544  HB2 GLN A 155     -25.465  12.127  17.616  1.00 93.47           H  
ATOM   2545  HB3 GLN A 155     -27.141  11.785  17.166  1.00 93.47           H  
ATOM   2546  O   GLN A 155     -24.570   9.132  18.561  1.00 93.47           O  
ATOM   2547  CG  GLN A 155     -25.858  12.354  15.519  1.00 93.47           C  
ATOM   2548  HG2 GLN A 155     -24.795  12.297  15.282  1.00 93.47           H  
ATOM   2549  HG3 GLN A 155     -26.404  11.843  14.725  1.00 93.47           H  
ATOM   2550  CD  GLN A 155     -26.279  13.818  15.511  1.00 93.47           C  
ATOM   2551  NE2 GLN A 155     -25.862  14.568  14.517  1.00 93.47           N  
ATOM   2552 HE21 GLN A 155     -25.300  14.157  13.785  1.00 93.47           H  
ATOM   2553 HE22 GLN A 155     -26.152  15.535  14.551  1.00 93.47           H  
ATOM   2554  OE1 GLN A 155     -26.990  14.327  16.359  1.00 93.47           O  
ATOM   2555  N   GLU A 156     -26.794   9.324  18.853  1.00 94.50           N  
ATOM   2556  H   GLU A 156     -27.656   9.686  18.472  1.00 94.50           H  
ATOM   2557  CA  GLU A 156     -26.882   8.646  20.150  1.00 94.50           C  
ATOM   2558  HA  GLU A 156     -26.368   9.241  20.905  1.00 94.50           H  
ATOM   2559  C   GLU A 156     -26.213   7.270  20.117  1.00 94.50           C  
ATOM   2560  CB  GLU A 156     -28.351   8.487  20.569  1.00 94.50           C  
ATOM   2561  HB2 GLU A 156     -28.405   7.764  21.383  1.00 94.50           H  
ATOM   2562  HB3 GLU A 156     -28.917   8.094  19.724  1.00 94.50           H  
ATOM   2563  O   GLU A 156     -25.443   6.951  21.018  1.00 94.50           O  
ATOM   2564  CG  GLU A 156     -28.984   9.801  21.060  1.00 94.50           C  
ATOM   2565  HG2 GLU A 156     -28.453  10.123  21.956  1.00 94.50           H  
ATOM   2566  HG3 GLU A 156     -28.849  10.574  20.303  1.00 94.50           H  
ATOM   2567  CD  GLU A 156     -30.485   9.670  21.381  1.00 94.50           C  
ATOM   2568  OE1 GLU A 156     -31.075  10.683  21.832  1.00 94.50           O  
ATOM   2569  OE2 GLU A 156     -31.053   8.580  21.154  1.00 94.50           O  
ATOM   2570  N   PHE A 157     -26.407   6.481  19.054  1.00 95.72           N  
ATOM   2571  H   PHE A 157     -27.112   6.742  18.379  1.00 95.72           H  
ATOM   2572  CA  PHE A 157     -25.723   5.196  18.918  1.00 95.72           C  
ATOM   2573  HA  PHE A 157     -25.983   4.582  19.780  1.00 95.72           H  
ATOM   2574  C   PHE A 157     -24.195   5.350  18.906  1.00 95.72           C  
ATOM   2575  CB  PHE A 157     -26.197   4.477  17.650  1.00 95.72           C  
ATOM   2576  HB2 PHE A 157     -25.922   5.063  16.774  1.00 95.72           H  
ATOM   2577  HB3 PHE A 157     -27.285   4.405  17.672  1.00 95.72           H  
ATOM   2578  O   PHE A 157     -23.495   4.617  19.605  1.00 95.72           O  
ATOM   2579  CG  PHE A 157     -25.616   3.081  17.520  1.00 95.72           C  
ATOM   2580  CD1 PHE A 157     -24.344   2.883  16.946  1.00 95.72           C  
ATOM   2581  HD1 PHE A 157     -23.785   3.728  16.573  1.00 95.72           H  
ATOM   2582  CD2 PHE A 157     -26.326   1.981  18.032  1.00 95.72           C  
ATOM   2583  HD2 PHE A 157     -27.289   2.129  18.498  1.00 95.72           H  
ATOM   2584  CE1 PHE A 157     -23.790   1.592  16.878  1.00 95.72           C  
ATOM   2585  HE1 PHE A 157     -22.805   1.446  16.460  1.00 95.72           H  
ATOM   2586  CE2 PHE A 157     -25.772   0.690  17.966  1.00 95.72           C  
ATOM   2587  HE2 PHE A 157     -26.311  -0.146  18.386  1.00 95.72           H  
ATOM   2588  CZ  PHE A 157     -24.504   0.495  17.392  1.00 95.72           C  
ATOM   2589  HZ  PHE A 157     -24.066  -0.492  17.380  1.00 95.72           H  
ATOM   2590  N   VAL A 158     -23.653   6.294  18.129  1.00 96.14           N  
ATOM   2591  H   VAL A 158     -24.275   6.919  17.637  1.00 96.14           H  
ATOM   2592  CA  VAL A 158     -22.200   6.541  18.087  1.00 96.14           C  
ATOM   2593  HA  VAL A 158     -21.694   5.594  17.904  1.00 96.14           H  
ATOM   2594  C   VAL A 158     -21.704   7.062  19.439  1.00 96.14           C  
ATOM   2595  CB  VAL A 158     -21.834   7.510  16.944  1.00 96.14           C  
ATOM   2596  HB  VAL A 158     -22.390   8.439  17.068  1.00 96.14           H  
ATOM   2597  O   VAL A 158     -20.637   6.661  19.901  1.00 96.14           O  
ATOM   2598  CG1 VAL A 158     -20.334   7.840  16.899  1.00 96.14           C  
ATOM   2599 HG11 VAL A 158     -20.026   8.319  17.828  1.00 96.14           H  
ATOM   2600 HG12 VAL A 158     -20.127   8.525  16.077  1.00 96.14           H  
ATOM   2601 HG13 VAL A 158     -19.754   6.927  16.765  1.00 96.14           H  
ATOM   2602  CG2 VAL A 158     -22.185   6.907  15.576  1.00 96.14           C  
ATOM   2603 HG21 VAL A 158     -23.245   6.656  15.536  1.00 96.14           H  
ATOM   2604 HG22 VAL A 158     -21.977   7.630  14.787  1.00 96.14           H  
ATOM   2605 HG23 VAL A 158     -21.602   6.002  15.405  1.00 96.14           H  
ATOM   2606  N   GLU A 159     -22.487   7.912  20.100  1.00 95.60           N  
ATOM   2607  H   GLU A 159     -23.353   8.205  19.671  1.00 95.60           H  
ATOM   2608  CA  GLU A 159     -22.158   8.465  21.411  1.00 95.60           C  
ATOM   2609  HA  GLU A 159     -21.146   8.867  21.368  1.00 95.60           H  
ATOM   2610  C   GLU A 159     -22.172   7.422  22.538  1.00 95.60           C  
ATOM   2611  CB  GLU A 159     -23.111   9.609  21.761  1.00 95.60           C  
ATOM   2612  HB2 GLU A 159     -24.148   9.286  21.666  1.00 95.60           H  
ATOM   2613  HB3 GLU A 159     -22.924   9.850  22.808  1.00 95.60           H  
ATOM   2614  O   GLU A 159     -21.295   7.449  23.400  1.00 95.60           O  
ATOM   2615  CG  GLU A 159     -22.868  10.857  20.893  1.00 95.60           C  
ATOM   2616  HG2 GLU A 159     -23.263  10.708  19.888  1.00 95.60           H  
ATOM   2617  HG3 GLU A 159     -21.793  11.006  20.797  1.00 95.60           H  
ATOM   2618  CD  GLU A 159     -23.457  12.128  21.511  1.00 95.60           C  
ATOM   2619  OE1 GLU A 159     -23.791  13.059  20.747  1.00 95.60           O  
ATOM   2620  OE2 GLU A 159     -23.395  12.211  22.760  1.00 95.60           O  
ATOM   2621  N   GLN A 160     -23.113   6.480  22.523  1.00 96.76           N  
ATOM   2622  H   GLN A 160     -23.849   6.551  21.835  1.00 96.76           H  
ATOM   2623  CA  GLN A 160     -23.175   5.375  23.487  1.00 96.76           C  
ATOM   2624  HA  GLN A 160     -23.098   5.771  24.499  1.00 96.76           H  
ATOM   2625  C   GLN A 160     -22.022   4.380  23.300  1.00 96.76           C  
ATOM   2626  CB  GLN A 160     -24.522   4.656  23.335  1.00 96.76           C  
ATOM   2627  HB2 GLN A 160     -24.483   3.706  23.866  1.00 96.76           H  
ATOM   2628  HB3 GLN A 160     -24.698   4.449  22.279  1.00 96.76           H  
ATOM   2629  O   GLN A 160     -21.597   3.732  24.252  1.00 96.76           O  
ATOM   2630  CG  GLN A 160     -25.688   5.478  23.908  1.00 96.76           C  
ATOM   2631  HG2 GLN A 160     -25.573   5.551  24.990  1.00 96.76           H  
ATOM   2632  HG3 GLN A 160     -25.675   6.490  23.504  1.00 96.76           H  
ATOM   2633  CD  GLN A 160     -27.049   4.858  23.605  1.00 96.76           C  
ATOM   2634  NE2 GLN A 160     -28.125   5.479  24.034  1.00 96.76           N  
ATOM   2635 HE21 GLN A 160     -29.010   5.077  23.758  1.00 96.76           H  
ATOM   2636 HE22 GLN A 160     -28.061   6.378  24.490  1.00 96.76           H  
ATOM   2637  OE1 GLN A 160     -27.177   3.814  22.983  1.00 96.76           O  
ATOM   2638  N   HIS A 161     -21.472   4.293  22.087  1.00 96.94           N  
ATOM   2639  H   HIS A 161     -21.889   4.840  21.347  1.00 96.94           H  
ATOM   2640  CA  HIS A 161     -20.400   3.363  21.731  1.00 96.94           C  
ATOM   2641  HA  HIS A 161     -20.235   2.688  22.570  1.00 96.94           H  
ATOM   2642  C   HIS A 161     -19.051   4.064  21.502  1.00 96.94           C  
ATOM   2643  CB  HIS A 161     -20.846   2.486  20.553  1.00 96.94           C  
ATOM   2644  HB2 HIS A 161     -21.052   3.122  19.692  1.00 96.94           H  
ATOM   2645  HB3 HIS A 161     -20.038   1.805  20.285  1.00 96.94           H  
ATOM   2646  O   HIS A 161     -18.216   3.562  20.753  1.00 96.94           O  
ATOM   2647  CG  HIS A 161     -22.070   1.660  20.854  1.00 96.94           C  
ATOM   2648  CD2 HIS A 161     -22.104   0.396  21.372  1.00 96.94           C  
ATOM   2649  HD2 HIS A 161     -21.244  -0.196  21.649  1.00 96.94           H  
ATOM   2650  ND1 HIS A 161     -23.372   2.053  20.674  1.00 96.94           N  
ATOM   2651  HD1 HIS A 161     -23.668   2.955  20.328  1.00 96.94           H  
ATOM   2652  CE1 HIS A 161     -24.175   1.057  21.075  1.00 96.94           C  
ATOM   2653  HE1 HIS A 161     -25.254   1.092  21.071  1.00 96.94           H  
ATOM   2654  NE2 HIS A 161     -23.442   0.009  21.490  1.00 96.94           N  
ATOM   2655  N   ARG A 162     -18.786   5.205  22.159  1.00 94.43           N  
ATOM   2656  H   ARG A 162     -19.535   5.601  22.709  1.00 94.43           H  
ATOM   2657  CA  ARG A 162     -17.505   5.947  22.049  1.00 94.43           C  
ATOM   2658  HA  ARG A 162     -17.409   6.338  21.036  1.00 94.43           H  
ATOM   2659  C   ARG A 162     -16.269   5.070  22.288  1.00 94.43           C  
ATOM   2660  CB  ARG A 162     -17.486   7.111  23.056  1.00 94.43           C  
ATOM   2661  HB2 ARG A 162     -17.825   6.734  24.021  1.00 94.43           H  
ATOM   2662  HB3 ARG A 162     -16.462   7.464  23.179  1.00 94.43           H  
ATOM   2663  O   ARG A 162     -15.231   5.292  21.669  1.00 94.43           O  
ATOM   2664  CG  ARG A 162     -18.344   8.315  22.639  1.00 94.43           C  
ATOM   2665  HG2 ARG A 162     -19.297   7.961  22.246  1.00 94.43           H  
ATOM   2666  HG3 ARG A 162     -17.840   8.854  21.837  1.00 94.43           H  
ATOM   2667  CD  ARG A 162     -18.552   9.250  23.850  1.00 94.43           C  
ATOM   2668  HD2 ARG A 162     -18.789   8.638  24.720  1.00 94.43           H  
ATOM   2669  HD3 ARG A 162     -17.613   9.766  24.048  1.00 94.43           H  
ATOM   2670  NE  ARG A 162     -19.668  10.211  23.684  1.00 94.43           N  
ATOM   2671  HE  ARG A 162     -20.556   9.816  23.411  1.00 94.43           H  
ATOM   2672  NH1 ARG A 162     -18.649  12.089  24.550  1.00 94.43           N  
ATOM   2673 HH11 ARG A 162     -17.824  11.553  24.776  1.00 94.43           H  
ATOM   2674 HH12 ARG A 162     -18.705  13.048  24.864  1.00 94.43           H  
ATOM   2675  NH2 ARG A 162     -20.746  12.241  23.815  1.00 94.43           N  
ATOM   2676 HH21 ARG A 162     -20.771  13.205  24.116  1.00 94.43           H  
ATOM   2677 HH22 ARG A 162     -21.624  11.898  23.453  1.00 94.43           H  
ATOM   2678  CZ  ARG A 162     -19.689  11.497  24.019  1.00 94.43           C  
ATOM   2679  N   SER A 163     -16.367   4.054  23.148  1.00 95.46           N  
ATOM   2680  H   SER A 163     -17.263   3.868  23.576  1.00 95.46           H  
ATOM   2681  CA  SER A 163     -15.276   3.099  23.394  1.00 95.46           C  
ATOM   2682  HA  SER A 163     -14.416   3.645  23.781  1.00 95.46           H  
ATOM   2683  C   SER A 163     -14.814   2.373  22.124  1.00 95.46           C  
ATOM   2684  CB  SER A 163     -15.697   2.073  24.449  1.00 95.46           C  
ATOM   2685  HB2 SER A 163     -14.921   1.314  24.547  1.00 95.46           H  
ATOM   2686  HB3 SER A 163     -15.825   2.574  25.408  1.00 95.46           H  
ATOM   2687  O   SER A 163     -13.631   2.053  22.008  1.00 95.46           O  
ATOM   2688  OG  SER A 163     -16.918   1.462  24.078  1.00 95.46           O  
ATOM   2689  HG  SER A 163     -17.095   0.738  24.682  1.00 95.46           H  
ATOM   2690  N   TYR A 164     -15.688   2.211  21.123  1.00 97.76           N  
ATOM   2691  H   TYR A 164     -16.637   2.532  21.245  1.00 97.76           H  
ATOM   2692  CA  TYR A 164     -15.357   1.529  19.872  1.00 97.76           C  
ATOM   2693  HA  TYR A 164     -14.942   0.550  20.115  1.00 97.76           H  
ATOM   2694  C   TYR A 164     -14.290   2.262  19.057  1.00 97.76           C  
ATOM   2695  CB  TYR A 164     -16.613   1.316  19.014  1.00 97.76           C  
ATOM   2696  HB2 TYR A 164     -17.137   2.264  18.894  1.00 97.76           H  
ATOM   2697  HB3 TYR A 164     -16.283   1.018  18.019  1.00 97.76           H  
ATOM   2698  O   TYR A 164     -13.604   1.618  18.269  1.00 97.76           O  
ATOM   2699  CG  TYR A 164     -17.599   0.255  19.478  1.00 97.76           C  
ATOM   2700  CD1 TYR A 164     -17.509  -0.362  20.746  1.00 97.76           C  
ATOM   2701  HD1 TYR A 164     -16.729  -0.100  21.446  1.00 97.76           H  
ATOM   2702  CD2 TYR A 164     -18.608  -0.152  18.584  1.00 97.76           C  
ATOM   2703  HD2 TYR A 164     -18.687   0.328  17.620  1.00 97.76           H  
ATOM   2704  CE1 TYR A 164     -18.430  -1.354  21.121  1.00 97.76           C  
ATOM   2705  HE1 TYR A 164     -18.353  -1.803  22.101  1.00 97.76           H  
ATOM   2706  CE2 TYR A 164     -19.510  -1.172  18.940  1.00 97.76           C  
ATOM   2707  HE2 TYR A 164     -20.294  -1.475  18.261  1.00 97.76           H  
ATOM   2708  OH  TYR A 164     -20.299  -2.744  20.569  1.00 97.76           O  
ATOM   2709  HH  TYR A 164     -20.368  -2.827  21.523  1.00 97.76           H  
ATOM   2710  CZ  TYR A 164     -19.426  -1.766  20.215  1.00 97.76           C  
ATOM   2711  N   PHE A 165     -14.080   3.571  19.250  1.00 96.54           N  
ATOM   2712  H   PHE A 165     -14.659   4.072  19.910  1.00 96.54           H  
ATOM   2713  CA  PHE A 165     -12.947   4.264  18.625  1.00 96.54           C  
ATOM   2714  HA  PHE A 165     -12.994   4.116  17.546  1.00 96.54           H  
ATOM   2715  C   PHE A 165     -11.604   3.693  19.094  1.00 96.54           C  
ATOM   2716  CB  PHE A 165     -13.001   5.768  18.925  1.00 96.54           C  
ATOM   2717  HB2 PHE A 165     -12.973   5.913  20.005  1.00 96.54           H  
ATOM   2718  HB3 PHE A 165     -12.105   6.233  18.513  1.00 96.54           H  
ATOM   2719  O   PHE A 165     -10.694   3.519  18.281  1.00 96.54           O  
ATOM   2720  CG  PHE A 165     -14.197   6.499  18.351  1.00 96.54           C  
ATOM   2721  CD1 PHE A 165     -14.453   6.463  16.968  1.00 96.54           C  
ATOM   2722  HD1 PHE A 165     -13.799   5.905  16.315  1.00 96.54           H  
ATOM   2723  CD2 PHE A 165     -15.046   7.238  19.193  1.00 96.54           C  
ATOM   2724  HD2 PHE A 165     -14.835   7.305  20.250  1.00 96.54           H  
ATOM   2725  CE1 PHE A 165     -15.567   7.140  16.440  1.00 96.54           C  
ATOM   2726  HE1 PHE A 165     -15.792   7.079  15.385  1.00 96.54           H  
ATOM   2727  CE2 PHE A 165     -16.159   7.910  18.665  1.00 96.54           C  
ATOM   2728  HE2 PHE A 165     -16.810   8.462  19.327  1.00 96.54           H  
ATOM   2729  CZ  PHE A 165     -16.419   7.868  17.286  1.00 96.54           C  
ATOM   2730  HZ  PHE A 165     -17.280   8.381  16.885  1.00 96.54           H  
ATOM   2731  N   LYS A 166     -11.491   3.361  20.388  1.00 96.44           N  
ATOM   2732  H   LYS A 166     -12.321   3.410  20.961  1.00 96.44           H  
ATOM   2733  CA  LYS A 166     -10.283   2.753  20.956  1.00 96.44           C  
ATOM   2734  HA  LYS A 166      -9.410   3.288  20.582  1.00 96.44           H  
ATOM   2735  C   LYS A 166     -10.138   1.315  20.474  1.00 96.44           C  
ATOM   2736  CB  LYS A 166     -10.317   2.841  22.489  1.00 96.44           C  
ATOM   2737  HB2 LYS A 166     -11.123   2.213  22.871  1.00 96.44           H  
ATOM   2738  HB3 LYS A 166     -10.509   3.871  22.790  1.00 96.44           H  
ATOM   2739  O   LYS A 166      -9.060   0.944  20.025  1.00 96.44           O  
ATOM   2740  CG  LYS A 166      -8.986   2.380  23.098  1.00 96.44           C  
ATOM   2741  HG2 LYS A 166      -8.780   1.353  22.795  1.00 96.44           H  
ATOM   2742  HG3 LYS A 166      -8.182   3.020  22.735  1.00 96.44           H  
ATOM   2743  CD  LYS A 166      -9.028   2.433  24.628  1.00 96.44           C  
ATOM   2744  HD2 LYS A 166      -9.194   3.460  24.955  1.00 96.44           H  
ATOM   2745  HD3 LYS A 166      -9.845   1.804  24.981  1.00 96.44           H  
ATOM   2746  CE  LYS A 166      -7.699   1.911  25.184  1.00 96.44           C  
ATOM   2747  HE2 LYS A 166      -7.527   0.913  24.780  1.00 96.44           H  
ATOM   2748  HE3 LYS A 166      -6.891   2.546  24.822  1.00 96.44           H  
ATOM   2749  NZ  LYS A 166      -7.701   1.867  26.667  1.00 96.44           N  
ATOM   2750  HZ1 LYS A 166      -6.820   1.504  27.001  1.00 96.44           H  
ATOM   2751  HZ2 LYS A 166      -8.434   1.254  26.995  1.00 96.44           H  
ATOM   2752  HZ3 LYS A 166      -7.841   2.788  27.057  1.00 96.44           H  
ATOM   2753  N   ASP A 167     -11.225   0.548  20.488  1.00 97.63           N  
ATOM   2754  H   ASP A 167     -12.050   0.881  20.967  1.00 97.63           H  
ATOM   2755  CA  ASP A 167     -11.211  -0.836  20.006  1.00 97.63           C  
ATOM   2756  HA  ASP A 167     -10.498  -1.410  20.599  1.00 97.63           H  
ATOM   2757  C   ASP A 167     -10.767  -0.899  18.538  1.00 97.63           C  
ATOM   2758  CB  ASP A 167     -12.599  -1.476  20.160  1.00 97.63           C  
ATOM   2759  HB2 ASP A 167     -12.543  -2.492  19.770  1.00 97.63           H  
ATOM   2760  HB3 ASP A 167     -13.314  -0.927  19.549  1.00 97.63           H  
ATOM   2761  O   ASP A 167      -9.878  -1.668  18.184  1.00 97.63           O  
ATOM   2762  CG  ASP A 167     -13.121  -1.549  21.601  1.00 97.63           C  
ATOM   2763  OD1 ASP A 167     -12.308  -1.399  22.540  1.00 97.63           O  
ATOM   2764  OD2 ASP A 167     -14.347  -1.766  21.737  1.00 97.63           O  
ATOM   2765  N   LEU A 168     -11.323  -0.036  17.682  1.00 98.12           N  
ATOM   2766  H   LEU A 168     -12.048   0.575  18.031  1.00 98.12           H  
ATOM   2767  CA  LEU A 168     -10.943   0.075  16.273  1.00 98.12           C  
ATOM   2768  HA  LEU A 168     -11.105  -0.887  15.786  1.00 98.12           H  
ATOM   2769  C   LEU A 168      -9.462   0.421  16.085  1.00 98.12           C  
ATOM   2770  CB  LEU A 168     -11.813   1.150  15.606  1.00 98.12           C  
ATOM   2771  HB2 LEU A 168     -11.323   1.487  14.693  1.00 98.12           H  
ATOM   2772  HB3 LEU A 168     -11.876   2.011  16.272  1.00 98.12           H  
ATOM   2773  O   LEU A 168      -8.824  -0.133  15.189  1.00 98.12           O  
ATOM   2774  CG  LEU A 168     -13.227   0.668  15.247  1.00 98.12           C  
ATOM   2775  HG  LEU A 168     -13.688   0.143  16.083  1.00 98.12           H  
ATOM   2776  CD1 LEU A 168     -14.087   1.880  14.895  1.00 98.12           C  
ATOM   2777 HD11 LEU A 168     -13.594   2.464  14.117  1.00 98.12           H  
ATOM   2778 HD12 LEU A 168     -14.212   2.500  15.783  1.00 98.12           H  
ATOM   2779 HD13 LEU A 168     -15.070   1.551  14.557  1.00 98.12           H  
ATOM   2780  CD2 LEU A 168     -13.178  -0.267  14.036  1.00 98.12           C  
ATOM   2781 HD21 LEU A 168     -14.174  -0.366  13.606  1.00 98.12           H  
ATOM   2782 HD22 LEU A 168     -12.818  -1.249  14.344  1.00 98.12           H  
ATOM   2783 HD23 LEU A 168     -12.511   0.138  13.275  1.00 98.12           H  
ATOM   2784  N   LEU A 169      -8.904   1.306  16.918  1.00 97.73           N  
ATOM   2785  H   LEU A 169      -9.473   1.720  17.642  1.00 97.73           H  
ATOM   2786  CA  LEU A 169      -7.474   1.610  16.886  1.00 97.73           C  
ATOM   2787  HA  LEU A 169      -7.220   1.908  15.869  1.00 97.73           H  
ATOM   2788  C   LEU A 169      -6.624   0.380  17.228  1.00 97.73           C  
ATOM   2789  CB  LEU A 169      -7.166   2.781  17.834  1.00 97.73           C  
ATOM   2790  HB2 LEU A 169      -7.723   3.659  17.508  1.00 97.73           H  
ATOM   2791  HB3 LEU A 169      -7.503   2.521  18.837  1.00 97.73           H  
ATOM   2792  O   LEU A 169      -5.576   0.185  16.608  1.00 97.73           O  
ATOM   2793  CG  LEU A 169      -5.665   3.121  17.909  1.00 97.73           C  
ATOM   2794  HG  LEU A 169      -5.093   2.253  18.237  1.00 97.73           H  
ATOM   2795  CD1 LEU A 169      -5.106   3.613  16.571  1.00 97.73           C  
ATOM   2796 HD11 LEU A 169      -5.183   2.826  15.820  1.00 97.73           H  
ATOM   2797 HD12 LEU A 169      -4.051   3.853  16.698  1.00 97.73           H  
ATOM   2798 HD13 LEU A 169      -5.649   4.497  16.237  1.00 97.73           H  
ATOM   2799  CD2 LEU A 169      -5.446   4.223  18.932  1.00 97.73           C  
ATOM   2800 HD21 LEU A 169      -4.384   4.458  19.014  1.00 97.73           H  
ATOM   2801 HD22 LEU A 169      -5.999   5.104  18.606  1.00 97.73           H  
ATOM   2802 HD23 LEU A 169      -5.811   3.897  19.906  1.00 97.73           H  
ATOM   2803  N   GLU A 170      -7.056  -0.461  18.168  1.00 97.76           N  
ATOM   2804  H   GLU A 170      -7.904  -0.248  18.674  1.00 97.76           H  
ATOM   2805  CA  GLU A 170      -6.338  -1.700  18.482  1.00 97.76           C  
ATOM   2806  HA  GLU A 170      -5.277  -1.464  18.556  1.00 97.76           H  
ATOM   2807  C   GLU A 170      -6.437  -2.722  17.346  1.00 97.76           C  
ATOM   2808  CB  GLU A 170      -6.775  -2.296  19.829  1.00 97.76           C  
ATOM   2809  HB2 GLU A 170      -6.256  -3.245  19.968  1.00 97.76           H  
ATOM   2810  HB3 GLU A 170      -7.845  -2.503  19.802  1.00 97.76           H  
ATOM   2811  O   GLU A 170      -5.404  -3.240  16.923  1.00 97.76           O  
ATOM   2812  CG  GLU A 170      -6.471  -1.400  21.042  1.00 97.76           C  
ATOM   2813  HG2 GLU A 170      -6.758  -1.944  21.942  1.00 97.76           H  
ATOM   2814  HG3 GLU A 170      -7.108  -0.518  20.987  1.00 97.76           H  
ATOM   2815  CD  GLU A 170      -5.002  -0.940  21.192  1.00 97.76           C  
ATOM   2816  OE1 GLU A 170      -4.797   0.029  21.958  1.00 97.76           O  
ATOM   2817  OE2 GLU A 170      -4.072  -1.493  20.546  1.00 97.76           O  
ATOM   2818  N   TYR A 171      -7.616  -2.908  16.738  1.00 97.68           N  
ATOM   2819  H   TYR A 171      -8.430  -2.464  17.138  1.00 97.68           H  
ATOM   2820  CA  TYR A 171      -7.762  -3.733  15.526  1.00 97.68           C  
ATOM   2821  HA  TYR A 171      -7.491  -4.762  15.764  1.00 97.68           H  
ATOM   2822  C   TYR A 171      -6.825  -3.268  14.400  1.00 97.68           C  
ATOM   2823  CB  TYR A 171      -9.217  -3.702  15.026  1.00 97.68           C  
ATOM   2824  HB2 TYR A 171      -9.221  -3.829  13.944  1.00 97.68           H  
ATOM   2825  HB3 TYR A 171      -9.660  -2.727  15.231  1.00 97.68           H  
ATOM   2826  O   TYR A 171      -6.138  -4.072  13.767  1.00 97.68           O  
ATOM   2827  CG  TYR A 171     -10.094  -4.790  15.610  1.00 97.68           C  
ATOM   2828  CD1 TYR A 171     -10.186  -6.038  14.966  1.00 97.68           C  
ATOM   2829  HD1 TYR A 171      -9.634  -6.218  14.055  1.00 97.68           H  
ATOM   2830  CD2 TYR A 171     -10.790  -4.574  16.812  1.00 97.68           C  
ATOM   2831  HD2 TYR A 171     -10.711  -3.623  17.317  1.00 97.68           H  
ATOM   2832  CE1 TYR A 171     -10.976  -7.062  15.522  1.00 97.68           C  
ATOM   2833  HE1 TYR A 171     -11.036  -8.029  15.045  1.00 97.68           H  
ATOM   2834  CE2 TYR A 171     -11.537  -5.607  17.399  1.00 97.68           C  
ATOM   2835  HE2 TYR A 171     -12.007  -5.445  18.359  1.00 97.68           H  
ATOM   2836  OH  TYR A 171     -12.369  -7.850  17.309  1.00 97.68           O  
ATOM   2837  HH  TYR A 171     -12.474  -7.716  18.254  1.00 97.68           H  
ATOM   2838  CZ  TYR A 171     -11.638  -6.853  16.749  1.00 97.68           C  
ATOM   2839  N   ILE A 172      -6.760  -1.955  14.167  1.00 98.01           N  
ATOM   2840  H   ILE A 172      -7.366  -1.353  14.706  1.00 98.01           H  
ATOM   2841  CA  ILE A 172      -5.863  -1.348  13.177  1.00 98.01           C  
ATOM   2842  HA  ILE A 172      -6.008  -1.849  12.220  1.00 98.01           H  
ATOM   2843  C   ILE A 172      -4.395  -1.557  13.564  1.00 98.01           C  
ATOM   2844  CB  ILE A 172      -6.222   0.147  13.010  1.00 98.01           C  
ATOM   2845  HB  ILE A 172      -6.368   0.580  14.000  1.00 98.01           H  
ATOM   2846  O   ILE A 172      -3.564  -1.821  12.692  1.00 98.01           O  
ATOM   2847  CG1 ILE A 172      -7.549   0.256  12.224  1.00 98.01           C  
ATOM   2848 HG12 ILE A 172      -8.269  -0.461  12.619  1.00 98.01           H  
ATOM   2849 HG13 ILE A 172      -7.374   0.000  11.179  1.00 98.01           H  
ATOM   2850  CG2 ILE A 172      -5.099   0.943  12.317  1.00 98.01           C  
ATOM   2851 HG21 ILE A 172      -4.788   0.437  11.403  1.00 98.01           H  
ATOM   2852 HG22 ILE A 172      -4.242   1.029  12.984  1.00 98.01           H  
ATOM   2853 HG23 ILE A 172      -5.433   1.955  12.084  1.00 98.01           H  
ATOM   2854  CD1 ILE A 172      -8.208   1.636  12.289  1.00 98.01           C  
ATOM   2855 HD11 ILE A 172      -9.202   1.580  11.846  1.00 98.01           H  
ATOM   2856 HD12 ILE A 172      -7.621   2.359  11.722  1.00 98.01           H  
ATOM   2857 HD13 ILE A 172      -8.302   1.957  13.326  1.00 98.01           H  
ATOM   2858  N   SER A 173      -4.065  -1.463  14.853  1.00 98.05           N  
ATOM   2859  H   SER A 173      -4.800  -1.271  15.518  1.00 98.05           H  
ATOM   2860  CA  SER A 173      -2.707  -1.665  15.360  1.00 98.05           C  
ATOM   2861  HA  SER A 173      -2.026  -1.014  14.811  1.00 98.05           H  
ATOM   2862  C   SER A 173      -2.231  -3.101  15.152  1.00 98.05           C  
ATOM   2863  CB  SER A 173      -2.615  -1.326  16.851  1.00 98.05           C  
ATOM   2864  HB2 SER A 173      -3.300  -1.951  17.423  1.00 98.05           H  
ATOM   2865  HB3 SER A 173      -1.598  -1.546  17.176  1.00 98.05           H  
ATOM   2866  O   SER A 173      -1.129  -3.310  14.644  1.00 98.05           O  
ATOM   2867  OG  SER A 173      -2.890   0.040  17.111  1.00 98.05           O  
ATOM   2868  HG  SER A 173      -3.834   0.160  16.986  1.00 98.05           H  
ATOM   2869  N   GLU A 174      -3.059  -4.088  15.492  1.00 97.42           N  
ATOM   2870  H   GLU A 174      -3.942  -3.856  15.925  1.00 97.42           H  
ATOM   2871  CA  GLU A 174      -2.765  -5.507  15.282  1.00 97.42           C  
ATOM   2872  HA  GLU A 174      -1.821  -5.764  15.762  1.00 97.42           H  
ATOM   2873  C   GLU A 174      -2.628  -5.835  13.794  1.00 97.42           C  
ATOM   2874  CB  GLU A 174      -3.872  -6.370  15.892  1.00 97.42           C  
ATOM   2875  HB2 GLU A 174      -3.717  -7.397  15.562  1.00 97.42           H  
ATOM   2876  HB3 GLU A 174      -4.840  -6.029  15.525  1.00 97.42           H  
ATOM   2877  O   GLU A 174      -1.634  -6.434  13.375  1.00 97.42           O  
ATOM   2878  CG  GLU A 174      -3.859  -6.347  17.426  1.00 97.42           C  
ATOM   2879  HG2 GLU A 174      -4.051  -5.334  17.779  1.00 97.42           H  
ATOM   2880  HG3 GLU A 174      -2.862  -6.632  17.762  1.00 97.42           H  
ATOM   2881  CD  GLU A 174      -4.891  -7.309  18.032  1.00 97.42           C  
ATOM   2882  OE1 GLU A 174      -4.818  -7.503  19.264  1.00 97.42           O  
ATOM   2883  OE2 GLU A 174      -5.706  -7.872  17.263  1.00 97.42           O  
ATOM   2884  N   PHE A 175      -3.573  -5.372  12.968  1.00 97.52           N  
ATOM   2885  H   PHE A 175      -4.378  -4.911  13.367  1.00 97.52           H  
ATOM   2886  CA  PHE A 175      -3.504  -5.539  11.517  1.00 97.52           C  
ATOM   2887  HA  PHE A 175      -3.473  -6.605  11.291  1.00 97.52           H  
ATOM   2888  C   PHE A 175      -2.231  -4.904  10.944  1.00 97.52           C  
ATOM   2889  CB  PHE A 175      -4.763  -4.937  10.881  1.00 97.52           C  
ATOM   2890  HB2 PHE A 175      -5.640  -5.392  11.342  1.00 97.52           H  
ATOM   2891  HB3 PHE A 175      -4.803  -3.869  11.097  1.00 97.52           H  
ATOM   2892  O   PHE A 175      -1.531  -5.511  10.130  1.00 97.52           O  
ATOM   2893  CG  PHE A 175      -4.850  -5.150   9.383  1.00 97.52           C  
ATOM   2894  CD1 PHE A 175      -4.495  -4.117   8.496  1.00 97.52           C  
ATOM   2895  HD1 PHE A 175      -4.160  -3.170   8.891  1.00 97.52           H  
ATOM   2896  CD2 PHE A 175      -5.298  -6.384   8.876  1.00 97.52           C  
ATOM   2897  HD2 PHE A 175      -5.581  -7.173   9.556  1.00 97.52           H  
ATOM   2898  CE1 PHE A 175      -4.601  -4.312   7.106  1.00 97.52           C  
ATOM   2899  HE1 PHE A 175      -4.355  -3.512   6.423  1.00 97.52           H  
ATOM   2900  CE2 PHE A 175      -5.407  -6.578   7.487  1.00 97.52           C  
ATOM   2901  HE2 PHE A 175      -5.783  -7.514   7.100  1.00 97.52           H  
ATOM   2902  CZ  PHE A 175      -5.065  -5.539   6.604  1.00 97.52           C  
ATOM   2903  HZ  PHE A 175      -5.180  -5.673   5.539  1.00 97.52           H  
ATOM   2904  N   SER A 176      -1.873  -3.706  11.410  1.00 97.58           N  
ATOM   2905  H   SER A 176      -2.480  -3.250  12.077  1.00 97.58           H  
ATOM   2906  CA  SER A 176      -0.672  -3.010  10.961  1.00 97.58           C  
ATOM   2907  HA  SER A 176      -0.753  -2.919   9.878  1.00 97.58           H  
ATOM   2908  C   SER A 176       0.602  -3.786  11.277  1.00 97.58           C  
ATOM   2909  CB  SER A 176      -0.607  -1.606  11.554  1.00 97.58           C  
ATOM   2910  HB2 SER A 176      -0.647  -1.656  12.642  1.00 97.58           H  
ATOM   2911  HB3 SER A 176      -1.469  -1.043  11.196  1.00 97.58           H  
ATOM   2912  O   SER A 176       1.422  -3.998  10.380  1.00 97.58           O  
ATOM   2913  OG  SER A 176       0.587  -0.961  11.145  1.00 97.58           O  
ATOM   2914  HG  SER A 176       1.274  -1.145  11.790  1.00 97.58           H  
ATOM   2915  N   LYS A 177       0.746  -4.250  12.522  1.00 97.25           N  
ATOM   2916  H   LYS A 177       0.014  -4.057  13.191  1.00 97.25           H  
ATOM   2917  CA  LYS A 177       1.898  -5.047  12.968  1.00 97.25           C  
ATOM   2918  HA  LYS A 177       2.826  -4.523  12.742  1.00 97.25           H  
ATOM   2919  C   LYS A 177       1.991  -6.394  12.260  1.00 97.25           C  
ATOM   2920  CB  LYS A 177       1.808  -5.277  14.481  1.00 97.25           C  
ATOM   2921  HB2 LYS A 177       2.534  -6.037  14.767  1.00 97.25           H  
ATOM   2922  HB3 LYS A 177       0.812  -5.637  14.740  1.00 97.25           H  
ATOM   2923  O   LYS A 177       3.088  -6.898  12.063  1.00 97.25           O  
ATOM   2924  CG  LYS A 177       2.120  -3.996  15.261  1.00 97.25           C  
ATOM   2925  HG2 LYS A 177       1.428  -3.206  14.972  1.00 97.25           H  
ATOM   2926  HG3 LYS A 177       3.135  -3.674  15.028  1.00 97.25           H  
ATOM   2927  CD  LYS A 177       2.000  -4.249  16.765  1.00 97.25           C  
ATOM   2928  HD2 LYS A 177       2.687  -5.045  17.050  1.00 97.25           H  
ATOM   2929  HD3 LYS A 177       0.978  -4.548  17.002  1.00 97.25           H  
ATOM   2930  CE  LYS A 177       2.354  -2.963  17.513  1.00 97.25           C  
ATOM   2931  HE2 LYS A 177       1.632  -2.191  17.246  1.00 97.25           H  
ATOM   2932  HE3 LYS A 177       3.334  -2.624  17.177  1.00 97.25           H  
ATOM   2933  NZ  LYS A 177       2.369  -3.173  18.978  1.00 97.25           N  
ATOM   2934  HZ1 LYS A 177       1.466  -3.490  19.302  1.00 97.25           H  
ATOM   2935  HZ2 LYS A 177       2.619  -2.309  19.437  1.00 97.25           H  
ATOM   2936  HZ3 LYS A 177       3.064  -3.865  19.219  1.00 97.25           H  
ATOM   2937  N   LYS A 178       0.857  -6.975  11.860  1.00 96.55           N  
ATOM   2938  H   LYS A 178      -0.014  -6.561  12.159  1.00 96.55           H  
ATOM   2939  CA  LYS A 178       0.835  -8.263  11.162  1.00 96.55           C  
ATOM   2940  HA  LYS A 178       1.601  -8.901  11.603  1.00 96.55           H  
ATOM   2941  C   LYS A 178       1.191  -8.142   9.681  1.00 96.55           C  
ATOM   2942  CB  LYS A 178      -0.529  -8.928  11.384  1.00 96.55           C  
ATOM   2943  HB2 LYS A 178      -1.302  -8.359  10.867  1.00 96.55           H  
ATOM   2944  HB3 LYS A 178      -0.756  -8.928  12.450  1.00 96.55           H  
ATOM   2945  O   LYS A 178       1.964  -8.953   9.180  1.00 96.55           O  
ATOM   2946  CG  LYS A 178      -0.524 -10.380  10.886  1.00 96.55           C  
ATOM   2947  HG2 LYS A 178       0.223 -10.946  11.443  1.00 96.55           H  
ATOM   2948  HG3 LYS A 178      -0.262 -10.415   9.829  1.00 96.55           H  
ATOM   2949  CD  LYS A 178      -1.895 -11.034  11.076  1.00 96.55           C  
ATOM   2950  HD2 LYS A 178      -2.654 -10.446  10.559  1.00 96.55           H  
ATOM   2951  HD3 LYS A 178      -2.129 -11.071  12.140  1.00 96.55           H  
ATOM   2952  CE  LYS A 178      -1.850 -12.451  10.494  1.00 96.55           C  
ATOM   2953  HE2 LYS A 178      -1.021 -12.989  10.953  1.00 96.55           H  
ATOM   2954  HE3 LYS A 178      -1.638 -12.391   9.426  1.00 96.55           H  
ATOM   2955  NZ  LYS A 178      -3.116 -13.186  10.728  1.00 96.55           N  
ATOM   2956  HZ1 LYS A 178      -3.051 -14.109  10.322  1.00 96.55           H  
ATOM   2957  HZ2 LYS A 178      -3.896 -12.702  10.306  1.00 96.55           H  
ATOM   2958  HZ3 LYS A 178      -3.289 -13.286  11.718  1.00 96.55           H  
ATOM   2959  N   VAL A 179       0.599  -7.184   8.958  1.00 96.65           N  
ATOM   2960  H   VAL A 179      -0.058  -6.579   9.430  1.00 96.65           H  
ATOM   2961  CA  VAL A 179       0.659  -7.183   7.481  1.00 96.65           C  
ATOM   2962  HA  VAL A 179       1.410  -7.910   7.172  1.00 96.65           H  
ATOM   2963  C   VAL A 179       1.115  -5.877   6.829  1.00 96.65           C  
ATOM   2964  CB  VAL A 179      -0.660  -7.672   6.853  1.00 96.65           C  
ATOM   2965  HB  VAL A 179      -0.495  -7.722   5.776  1.00 96.65           H  
ATOM   2966  O   VAL A 179       1.609  -5.904   5.700  1.00 96.65           O  
ATOM   2967  CG1 VAL A 179      -1.052  -9.078   7.325  1.00 96.65           C  
ATOM   2968 HG11 VAL A 179      -1.858  -9.465   6.702  1.00 96.65           H  
ATOM   2969 HG12 VAL A 179      -1.395  -9.043   8.359  1.00 96.65           H  
ATOM   2970 HG13 VAL A 179      -0.196  -9.749   7.250  1.00 96.65           H  
ATOM   2971  CG2 VAL A 179      -1.855  -6.749   7.097  1.00 96.65           C  
ATOM   2972 HG21 VAL A 179      -2.134  -6.755   8.151  1.00 96.65           H  
ATOM   2973 HG22 VAL A 179      -1.635  -5.731   6.777  1.00 96.65           H  
ATOM   2974 HG23 VAL A 179      -2.711  -7.116   6.530  1.00 96.65           H  
ATOM   2975  N   ILE A 180       0.990  -4.728   7.497  1.00 96.72           N  
ATOM   2976  H   ILE A 180       0.663  -4.758   8.452  1.00 96.72           H  
ATOM   2977  CA  ILE A 180       1.381  -3.429   6.917  1.00 96.72           C  
ATOM   2978  HA  ILE A 180       1.209  -3.462   5.841  1.00 96.72           H  
ATOM   2979  C   ILE A 180       2.876  -3.182   7.118  1.00 96.72           C  
ATOM   2980  CB  ILE A 180       0.518  -2.280   7.482  1.00 96.72           C  
ATOM   2981  HB  ILE A 180       0.651  -2.262   8.564  1.00 96.72           H  
ATOM   2982  O   ILE A 180       3.560  -2.836   6.148  1.00 96.72           O  
ATOM   2983  CG1 ILE A 180      -0.966  -2.542   7.137  1.00 96.72           C  
ATOM   2984 HG12 ILE A 180      -1.285  -3.473   7.606  1.00 96.72           H  
ATOM   2985 HG13 ILE A 180      -1.078  -2.651   6.059  1.00 96.72           H  
ATOM   2986  CG2 ILE A 180       0.959  -0.895   6.981  1.00 96.72           C  
ATOM   2987 HG21 ILE A 180       0.747  -0.793   5.917  1.00 96.72           H  
ATOM   2988 HG22 ILE A 180       0.424  -0.117   7.527  1.00 96.72           H  
ATOM   2989 HG23 ILE A 180       2.019  -0.733   7.173  1.00 96.72           H  
ATOM   2990  CD1 ILE A 180      -1.924  -1.452   7.616  1.00 96.72           C  
ATOM   2991 HD11 ILE A 180      -2.946  -1.808   7.480  1.00 96.72           H  
ATOM   2992 HD12 ILE A 180      -1.783  -0.542   7.033  1.00 96.72           H  
ATOM   2993 HD13 ILE A 180      -1.761  -1.236   8.672  1.00 96.72           H  
ATOM   2994  N   LEU A 181       3.368  -3.389   8.344  1.00 95.86           N  
ATOM   2995  H   LEU A 181       2.724  -3.710   9.052  1.00 95.86           H  
ATOM   2996  CA  LEU A 181       4.749  -3.154   8.779  1.00 95.86           C  
ATOM   2997  HA  LEU A 181       4.776  -3.293   9.859  1.00 95.86           H  
ATOM   2998  C   LEU A 181       5.200  -1.704   8.534  1.00 95.86           C  
ATOM   2999  CB  LEU A 181       5.701  -4.204   8.173  1.00 95.86           C  
ATOM   3000  HB2 LEU A 181       6.665  -4.096   8.669  1.00 95.86           H  
ATOM   3001  HB3 LEU A 181       5.851  -3.979   7.117  1.00 95.86           H  
ATOM   3002  O   LEU A 181       6.092  -1.429   7.732  1.00 95.86           O  
ATOM   3003  CG  LEU A 181       5.253  -5.671   8.285  1.00 95.86           C  
ATOM   3004  HG  LEU A 181       4.401  -5.841   7.627  1.00 95.86           H  
ATOM   3005  CD1 LEU A 181       6.400  -6.568   7.831  1.00 95.86           C  
ATOM   3006 HD11 LEU A 181       6.782  -6.236   6.866  1.00 95.86           H  
ATOM   3007 HD12 LEU A 181       6.062  -7.602   7.769  1.00 95.86           H  
ATOM   3008 HD13 LEU A 181       7.214  -6.520   8.554  1.00 95.86           H  
ATOM   3009  CD2 LEU A 181       4.879  -6.077   9.704  1.00 95.86           C  
ATOM   3010 HD21 LEU A 181       5.704  -5.873  10.387  1.00 95.86           H  
ATOM   3011 HD22 LEU A 181       4.646  -7.141   9.740  1.00 95.86           H  
ATOM   3012 HD23 LEU A 181       3.999  -5.528  10.040  1.00 95.86           H  
ATOM   3013  N   ALA A 182       4.514  -0.760   9.176  1.00 97.33           N  
ATOM   3014  H   ALA A 182       3.822  -1.066   9.846  1.00 97.33           H  
ATOM   3015  CA  ALA A 182       4.818   0.670   9.125  1.00 97.33           C  
ATOM   3016  HA  ALA A 182       5.813   0.811   8.702  1.00 97.33           H  
ATOM   3017  C   ALA A 182       4.864   1.246  10.550  1.00 97.33           C  
ATOM   3018  CB  ALA A 182       3.812   1.371   8.200  1.00 97.33           C  
ATOM   3019  HB1 ALA A 182       2.803   1.246   8.594  1.00 97.33           H  
ATOM   3020  HB2 ALA A 182       3.870   0.939   7.201  1.00 97.33           H  
ATOM   3021  HB3 ALA A 182       4.049   2.434   8.143  1.00 97.33           H  
ATOM   3022  O   ALA A 182       4.063   2.110  10.907  1.00 97.33           O  
ATOM   3023  N   ASP A 183       5.781   0.731  11.370  1.00 97.86           N  
ATOM   3024  H   ASP A 183       6.338  -0.044  11.039  1.00 97.86           H  
ATOM   3025  CA  ASP A 183       5.797   0.957  12.822  1.00 97.86           C  
ATOM   3026  HA  ASP A 183       4.853   0.608  13.239  1.00 97.86           H  
ATOM   3027  C   ASP A 183       5.929   2.434  13.198  1.00 97.86           C  
ATOM   3028  CB  ASP A 183       6.920   0.130  13.465  1.00 97.86           C  
ATOM   3029  HB2 ASP A 183       6.942   0.338  14.535  1.00 97.86           H  
ATOM   3030  HB3 ASP A 183       7.876   0.434  13.038  1.00 97.86           H  
ATOM   3031  O   ASP A 183       5.189   2.913  14.047  1.00 97.86           O  
ATOM   3032  CG  ASP A 183       6.726  -1.378  13.269  1.00 97.86           C  
ATOM   3033  OD1 ASP A 183       5.564  -1.797  13.044  1.00 97.86           O  
ATOM   3034  OD2 ASP A 183       7.752  -2.084  13.267  1.00 97.86           O  
ATOM   3035  N   SER A 184       6.771   3.201  12.496  1.00 97.91           N  
ATOM   3036  H   SER A 184       7.366   2.750  11.815  1.00 97.91           H  
ATOM   3037  CA  SER A 184       6.891   4.649  12.728  1.00 97.91           C  
ATOM   3038  HA  SER A 184       7.205   4.807  13.760  1.00 97.91           H  
ATOM   3039  C   SER A 184       5.557   5.387  12.535  1.00 97.91           C  
ATOM   3040  CB  SER A 184       7.960   5.229  11.798  1.00 97.91           C  
ATOM   3041  HB2 SER A 184       8.916   4.747  12.002  1.00 97.91           H  
ATOM   3042  HB3 SER A 184       7.683   5.038  10.761  1.00 97.91           H  
ATOM   3043  O   SER A 184       5.189   6.238  13.347  1.00 97.91           O  
ATOM   3044  OG  SER A 184       8.092   6.622  11.987  1.00 97.91           O  
ATOM   3045  HG  SER A 184       8.281   6.800  12.911  1.00 97.91           H  
ATOM   3046  N   ASN A 185       4.788   5.020  11.504  1.00 98.04           N  
ATOM   3047  H   ASN A 185       5.102   4.268  10.908  1.00 98.04           H  
ATOM   3048  CA  ASN A 185       3.458   5.583  11.285  1.00 98.04           C  
ATOM   3049  HA  ASN A 185       3.522   6.670  11.329  1.00 98.04           H  
ATOM   3050  C   ASN A 185       2.485   5.142  12.380  1.00 98.04           C  
ATOM   3051  CB  ASN A 185       2.912   5.169   9.909  1.00 98.04           C  
ATOM   3052  HB2 ASN A 185       1.842   5.374   9.903  1.00 98.04           H  
ATOM   3053  HB3 ASN A 185       3.045   4.098   9.757  1.00 98.04           H  
ATOM   3054  O   ASN A 185       1.699   5.963  12.848  1.00 98.04           O  
ATOM   3055  CG  ASN A 185       3.537   5.908   8.745  1.00 98.04           C  
ATOM   3056  ND2 ASN A 185       2.756   6.147   7.721  1.00 98.04           N  
ATOM   3057 HD21 ASN A 185       1.767   5.960   7.808  1.00 98.04           H  
ATOM   3058 HD22 ASN A 185       3.080   6.860   7.083  1.00 98.04           H  
ATOM   3059  OD1 ASN A 185       4.696   6.274   8.730  1.00 98.04           O  
ATOM   3060  N   LEU A 186       2.531   3.869  12.783  1.00 98.30           N  
ATOM   3061  H   LEU A 186       3.229   3.260  12.381  1.00 98.30           H  
ATOM   3062  CA  LEU A 186       1.661   3.333  13.826  1.00 98.30           C  
ATOM   3063  HA  LEU A 186       0.632   3.545  13.538  1.00 98.30           H  
ATOM   3064  C   LEU A 186       1.903   4.016  15.179  1.00 98.30           C  
ATOM   3065  CB  LEU A 186       1.846   1.808  13.910  1.00 98.30           C  
ATOM   3066  HB2 LEU A 186       2.887   1.591  14.146  1.00 98.30           H  
ATOM   3067  HB3 LEU A 186       1.617   1.369  12.938  1.00 98.30           H  
ATOM   3068  O   LEU A 186       0.942   4.416  15.833  1.00 98.30           O  
ATOM   3069  CG  LEU A 186       0.962   1.148  14.984  1.00 98.30           C  
ATOM   3070  HG  LEU A 186       1.213   1.551  15.966  1.00 98.30           H  
ATOM   3071  CD1 LEU A 186      -0.527   1.380  14.724  1.00 98.30           C  
ATOM   3072 HD11 LEU A 186      -0.764   2.443  14.773  1.00 98.30           H  
ATOM   3073 HD12 LEU A 186      -0.812   0.981  13.750  1.00 98.30           H  
ATOM   3074 HD13 LEU A 186      -1.105   0.891  15.508  1.00 98.30           H  
ATOM   3075  CD2 LEU A 186       1.216  -0.358  15.018  1.00 98.30           C  
ATOM   3076 HD21 LEU A 186       2.265  -0.539  15.252  1.00 98.30           H  
ATOM   3077 HD22 LEU A 186       0.592  -0.816  15.785  1.00 98.30           H  
ATOM   3078 HD23 LEU A 186       0.983  -0.802  14.051  1.00 98.30           H  
ATOM   3079  N   GLU A 187       3.161   4.213  15.571  1.00 98.07           N  
ATOM   3080  H   GLU A 187       3.910   3.812  15.024  1.00 98.07           H  
ATOM   3081  CA  GLU A 187       3.514   4.925  16.803  1.00 98.07           C  
ATOM   3082  HA  GLU A 187       2.986   4.472  17.642  1.00 98.07           H  
ATOM   3083  C   GLU A 187       3.055   6.389  16.759  1.00 98.07           C  
ATOM   3084  CB  GLU A 187       5.029   4.821  17.062  1.00 98.07           C  
ATOM   3085  HB2 GLU A 187       5.572   5.168  16.183  1.00 98.07           H  
ATOM   3086  HB3 GLU A 187       5.283   5.482  17.890  1.00 98.07           H  
ATOM   3087  O   GLU A 187       2.465   6.886  17.720  1.00 98.07           O  
ATOM   3088  CG  GLU A 187       5.501   3.396  17.417  1.00 98.07           C  
ATOM   3089  HG2 GLU A 187       5.436   2.764  16.531  1.00 98.07           H  
ATOM   3090  HG3 GLU A 187       6.551   3.441  17.709  1.00 98.07           H  
ATOM   3091  CD  GLU A 187       4.682   2.753  18.551  1.00 98.07           C  
ATOM   3092  OE1 GLU A 187       4.319   1.556  18.437  1.00 98.07           O  
ATOM   3093  OE2 GLU A 187       4.326   3.479  19.504  1.00 98.07           O  
ATOM   3094  N   LYS A 188       3.203   7.064  15.609  1.00 97.99           N  
ATOM   3095  H   LYS A 188       3.711   6.616  14.859  1.00 97.99           H  
ATOM   3096  CA  LYS A 188       2.662   8.417  15.409  1.00 97.99           C  
ATOM   3097  HA  LYS A 188       3.056   9.056  16.200  1.00 97.99           H  
ATOM   3098  C   LYS A 188       1.137   8.451  15.555  1.00 97.99           C  
ATOM   3099  CB  LYS A 188       3.142   8.966  14.056  1.00 97.99           C  
ATOM   3100  HB2 LYS A 188       4.231   8.936  14.041  1.00 97.99           H  
ATOM   3101  HB3 LYS A 188       2.772   8.332  13.250  1.00 97.99           H  
ATOM   3102  O   LYS A 188       0.614   9.320  16.245  1.00 97.99           O  
ATOM   3103  CG  LYS A 188       2.679  10.412  13.813  1.00 97.99           C  
ATOM   3104  HG2 LYS A 188       2.953  11.029  14.669  1.00 97.99           H  
ATOM   3105  HG3 LYS A 188       1.595  10.428  13.699  1.00 97.99           H  
ATOM   3106  CD  LYS A 188       3.323  10.993  12.547  1.00 97.99           C  
ATOM   3107  HD2 LYS A 188       4.403  11.038  12.688  1.00 97.99           H  
ATOM   3108  HD3 LYS A 188       3.102  10.343  11.701  1.00 97.99           H  
ATOM   3109  CE  LYS A 188       2.774  12.398  12.273  1.00 97.99           C  
ATOM   3110  HE2 LYS A 188       1.700  12.312  12.106  1.00 97.99           H  
ATOM   3111  HE3 LYS A 188       2.919  13.020  13.156  1.00 97.99           H  
ATOM   3112  NZ  LYS A 188       3.411  13.033  11.090  1.00 97.99           N  
ATOM   3113  HZ1 LYS A 188       3.518  12.376  10.330  1.00 97.99           H  
ATOM   3114  HZ2 LYS A 188       4.317  13.419  11.314  1.00 97.99           H  
ATOM   3115  HZ3 LYS A 188       2.822  13.767  10.722  1.00 97.99           H  
ATOM   3116  N   ILE A 189       0.418   7.505  14.947  1.00 98.09           N  
ATOM   3117  H   ILE A 189       0.918   6.817  14.402  1.00 98.09           H  
ATOM   3118  CA  ILE A 189      -1.047   7.389  15.059  1.00 98.09           C  
ATOM   3119  HA  ILE A 189      -1.508   8.318  14.725  1.00 98.09           H  
ATOM   3120  C   ILE A 189      -1.462   7.185  16.522  1.00 98.09           C  
ATOM   3121  CB  ILE A 189      -1.552   6.237  14.157  1.00 98.09           C  
ATOM   3122  HB  ILE A 189      -0.928   5.364  14.346  1.00 98.09           H  
ATOM   3123  O   ILE A 189      -2.366   7.868  17.002  1.00 98.09           O  
ATOM   3124  CG1 ILE A 189      -1.434   6.616  12.661  1.00 98.09           C  
ATOM   3125 HG12 ILE A 189      -2.276   7.246  12.372  1.00 98.09           H  
ATOM   3126 HG13 ILE A 189      -0.528   7.198  12.495  1.00 98.09           H  
ATOM   3127  CG2 ILE A 189      -3.007   5.840  14.468  1.00 98.09           C  
ATOM   3128 HG21 ILE A 189      -3.124   5.569  15.518  1.00 98.09           H  
ATOM   3129 HG22 ILE A 189      -3.686   6.661  14.238  1.00 98.09           H  
ATOM   3130 HG23 ILE A 189      -3.282   4.958  13.890  1.00 98.09           H  
ATOM   3131  CD1 ILE A 189      -1.373   5.393  11.734  1.00 98.09           C  
ATOM   3132 HD11 ILE A 189      -0.542   4.748  12.019  1.00 98.09           H  
ATOM   3133 HD12 ILE A 189      -2.295   4.813  11.787  1.00 98.09           H  
ATOM   3134 HD13 ILE A 189      -1.214   5.720  10.706  1.00 98.09           H  
ATOM   3135  N   ARG A 190      -0.796   6.276  17.243  1.00 97.60           N  
ATOM   3136  H   ARG A 190      -0.062   5.753  16.785  1.00 97.60           H  
ATOM   3137  CA  ARG A 190      -1.076   5.992  18.658  1.00 97.60           C  
ATOM   3138  HA  ARG A 190      -2.132   5.748  18.780  1.00 97.60           H  
ATOM   3139  C   ARG A 190      -0.830   7.212  19.541  1.00 97.60           C  
ATOM   3140  CB  ARG A 190      -0.226   4.799  19.116  1.00 97.60           C  
ATOM   3141  HB2 ARG A 190       0.803   4.930  18.782  1.00 97.60           H  
ATOM   3142  HB3 ARG A 190      -0.227   4.757  20.205  1.00 97.60           H  
ATOM   3143  O   ARG A 190      -1.686   7.551  20.352  1.00 97.60           O  
ATOM   3144  CG  ARG A 190      -0.785   3.472  18.584  1.00 97.60           C  
ATOM   3145  HG2 ARG A 190      -0.929   3.519  17.505  1.00 97.60           H  
ATOM   3146  HG3 ARG A 190      -1.749   3.288  19.058  1.00 97.60           H  
ATOM   3147  CD  ARG A 190       0.174   2.326  18.911  1.00 97.60           C  
ATOM   3148  HD2 ARG A 190       1.035   2.377  18.245  1.00 97.60           H  
ATOM   3149  HD3 ARG A 190       0.527   2.459  19.933  1.00 97.60           H  
ATOM   3150  NE  ARG A 190      -0.495   1.014  18.788  1.00 97.60           N  
ATOM   3151  HE  ARG A 190      -1.377   0.976  18.296  1.00 97.60           H  
ATOM   3152  NH1 ARG A 190       0.993  -0.155  20.075  1.00 97.60           N  
ATOM   3153 HH11 ARG A 190       1.060  -0.687  20.930  1.00 97.60           H  
ATOM   3154 HH12 ARG A 190       1.657   0.586  19.902  1.00 97.60           H  
ATOM   3155  NH2 ARG A 190      -1.047  -1.008  19.660  1.00 97.60           N  
ATOM   3156 HH21 ARG A 190      -2.013  -0.834  19.421  1.00 97.60           H  
ATOM   3157 HH22 ARG A 190      -0.955  -1.692  20.398  1.00 97.60           H  
ATOM   3158  CZ  ARG A 190      -0.177  -0.050  19.494  1.00 97.60           C  
ATOM   3159  N   SER A 191       0.289   7.907  19.341  1.00 96.96           N  
ATOM   3160  H   SER A 191       0.962   7.546  18.680  1.00 96.96           H  
ATOM   3161  CA  SER A 191       0.600   9.152  20.050  1.00 96.96           C  
ATOM   3162  HA  SER A 191       0.625   8.947  21.120  1.00 96.96           H  
ATOM   3163  C   SER A 191      -0.468  10.225  19.810  1.00 96.96           C  
ATOM   3164  CB  SER A 191       1.982   9.651  19.624  1.00 96.96           C  
ATOM   3165  HB2 SER A 191       2.000   9.800  18.545  1.00 96.96           H  
ATOM   3166  HB3 SER A 191       2.735   8.907  19.886  1.00 96.96           H  
ATOM   3167  O   SER A 191      -1.004  10.773  20.771  1.00 96.96           O  
ATOM   3168  OG  SER A 191       2.285  10.875  20.262  1.00 96.96           O  
ATOM   3169  HG  SER A 191       2.296  10.742  21.213  1.00 96.96           H  
ATOM   3170  N   LEU A 192      -0.855  10.460  18.551  1.00 96.80           N  
ATOM   3171  H   LEU A 192      -0.380   9.975  17.803  1.00 96.80           H  
ATOM   3172  CA  LEU A 192      -1.903  11.426  18.201  1.00 96.80           C  
ATOM   3173  HA  LEU A 192      -1.639  12.402  18.608  1.00 96.80           H  
ATOM   3174  C   LEU A 192      -3.257  11.058  18.814  1.00 96.80           C  
ATOM   3175  CB  LEU A 192      -2.025  11.517  16.671  1.00 96.80           C  
ATOM   3176  HB2 LEU A 192      -2.129  10.507  16.275  1.00 96.80           H  
ATOM   3177  HB3 LEU A 192      -2.934  12.066  16.423  1.00 96.80           H  
ATOM   3178  O   LEU A 192      -3.959  11.930  19.312  1.00 96.80           O  
ATOM   3179  CG  LEU A 192      -0.841  12.211  15.977  1.00 96.80           C  
ATOM   3180  HG  LEU A 192       0.101  11.771  16.305  1.00 96.80           H  
ATOM   3181  CD1 LEU A 192      -0.963  12.019  14.463  1.00 96.80           C  
ATOM   3182 HD11 LEU A 192      -1.896  12.457  14.109  1.00 96.80           H  
ATOM   3183 HD12 LEU A 192      -0.948  10.955  14.229  1.00 96.80           H  
ATOM   3184 HD13 LEU A 192      -0.122  12.505  13.967  1.00 96.80           H  
ATOM   3185  CD2 LEU A 192      -0.791  13.707  16.280  1.00 96.80           C  
ATOM   3186 HD21 LEU A 192       0.041  14.169  15.747  1.00 96.80           H  
ATOM   3187 HD22 LEU A 192      -1.721  14.186  15.975  1.00 96.80           H  
ATOM   3188 HD23 LEU A 192      -0.638  13.874  17.346  1.00 96.80           H  
ATOM   3189  N   TYR A 193      -3.620   9.774  18.821  1.00 95.84           N  
ATOM   3190  H   TYR A 193      -3.014   9.093  18.385  1.00 95.84           H  
ATOM   3191  CA  TYR A 193      -4.866   9.330  19.438  1.00 95.84           C  
ATOM   3192  HA  TYR A 193      -5.676   9.951  19.058  1.00 95.84           H  
ATOM   3193  C   TYR A 193      -4.858   9.473  20.963  1.00 95.84           C  
ATOM   3194  CB  TYR A 193      -5.148   7.878  19.057  1.00 95.84           C  
ATOM   3195  HB2 TYR A 193      -5.138   7.781  17.971  1.00 95.84           H  
ATOM   3196  HB3 TYR A 193      -4.357   7.239  19.452  1.00 95.84           H  
ATOM   3197  O   TYR A 193      -5.896   9.779  21.547  1.00 95.84           O  
ATOM   3198  CG  TYR A 193      -6.488   7.399  19.575  1.00 95.84           C  
ATOM   3199  CD1 TYR A 193      -6.571   6.701  20.799  1.00 95.84           C  
ATOM   3200  HD1 TYR A 193      -5.675   6.506  21.369  1.00 95.84           H  
ATOM   3201  CD2 TYR A 193      -7.651   7.643  18.821  1.00 95.84           C  
ATOM   3202  HD2 TYR A 193      -7.587   8.179  17.886  1.00 95.84           H  
ATOM   3203  CE1 TYR A 193      -7.815   6.225  21.255  1.00 95.84           C  
ATOM   3204  HE1 TYR A 193      -7.870   5.666  22.177  1.00 95.84           H  
ATOM   3205  CE2 TYR A 193      -8.897   7.184  19.283  1.00 95.84           C  
ATOM   3206  HE2 TYR A 193      -9.797   7.360  18.713  1.00 95.84           H  
ATOM   3207  OH  TYR A 193     -10.191   6.068  20.943  1.00 95.84           O  
ATOM   3208  HH  TYR A 193     -10.141   5.481  21.701  1.00 95.84           H  
ATOM   3209  CZ  TYR A 193      -8.978   6.468  20.493  1.00 95.84           C  
ATOM   3210  N   ASN A 194      -3.725   9.243  21.625  1.00 93.63           N  
ATOM   3211  H   ASN A 194      -2.912   8.940  21.109  1.00 93.63           H  
ATOM   3212  CA  ASN A 194      -3.619   9.384  23.079  1.00 93.63           C  
ATOM   3213  HA  ASN A 194      -4.495   8.938  23.549  1.00 93.63           H  
ATOM   3214  C   ASN A 194      -3.608  10.856  23.511  1.00 93.63           C  
ATOM   3215  CB  ASN A 194      -2.377   8.622  23.561  1.00 93.63           C  
ATOM   3216  HB2 ASN A 194      -2.195   8.866  24.607  1.00 93.63           H  
ATOM   3217  HB3 ASN A 194      -1.508   8.937  22.983  1.00 93.63           H  
ATOM   3218  O   ASN A 194      -4.199  11.188  24.533  1.00 93.63           O  
ATOM   3219  CG  ASN A 194      -2.538   7.114  23.461  1.00 93.63           C  
ATOM   3220  ND2 ASN A 194      -1.451   6.383  23.512  1.00 93.63           N  
ATOM   3221 HD21 ASN A 194      -1.580   5.382  23.463  1.00 93.63           H  
ATOM   3222 HD22 ASN A 194      -0.548   6.823  23.615  1.00 93.63           H  
ATOM   3223  OD1 ASN A 194      -3.628   6.566  23.364  1.00 93.63           O  
ATOM   3224  N   ASN A 195      -3.025  11.734  22.694  1.00 92.30           N  
ATOM   3225  H   ASN A 195      -2.522  11.376  21.895  1.00 92.30           H  
ATOM   3226  CA  ASN A 195      -2.938  13.174  22.947  1.00 92.30           C  
ATOM   3227  HA  ASN A 195      -2.915  13.346  24.023  1.00 92.30           H  
ATOM   3228  C   ASN A 195      -4.138  13.964  22.411  1.00 92.30           C  
ATOM   3229  CB  ASN A 195      -1.622  13.691  22.349  1.00 92.30           C  
ATOM   3230  HB2 ASN A 195      -1.588  13.451  21.286  1.00 92.30           H  
ATOM   3231  HB3 ASN A 195      -1.577  14.775  22.454  1.00 92.30           H  
ATOM   3232  O   ASN A 195      -4.116  15.189  22.434  1.00 92.30           O  
ATOM   3233  CG  ASN A 195      -0.396  13.129  23.037  1.00 92.30           C  
ATOM   3234  ND2 ASN A 195       0.739  13.156  22.381  1.00 92.30           N  
ATOM   3235 HD21 ASN A 195       1.554  12.887  22.913  1.00 92.30           H  
ATOM   3236 HD22 ASN A 195       0.777  13.539  21.447  1.00 92.30           H  
ATOM   3237  OD1 ASN A 195      -0.415  12.671  24.166  1.00 92.30           O  
ATOM   3238  N   LYS A 196      -5.177  13.291  21.906  1.00 86.44           N  
ATOM   3239  H   LYS A 196      -5.122  12.283  21.890  1.00 86.44           H  
ATOM   3240  CA  LYS A 196      -6.288  13.946  21.209  1.00 86.44           C  
ATOM   3241  HA  LYS A 196      -5.846  14.621  20.476  1.00 86.44           H  
ATOM   3242  C   LYS A 196      -7.155  14.850  22.086  1.00 86.44           C  
ATOM   3243  CB  LYS A 196      -7.131  12.916  20.428  1.00 86.44           C  
ATOM   3244  HB2 LYS A 196      -7.757  13.446  19.710  1.00 86.44           H  
ATOM   3245  HB3 LYS A 196      -6.463  12.264  19.864  1.00 86.44           H  
ATOM   3246  O   LYS A 196      -8.108  15.351  21.536  1.00 86.44           O  
ATOM   3247  CG  LYS A 196      -8.037  12.066  21.333  1.00 86.44           C  
ATOM   3248  HG2 LYS A 196      -7.444  11.679  22.161  1.00 86.44           H  
ATOM   3249  HG3 LYS A 196      -8.827  12.695  21.745  1.00 86.44           H  
ATOM   3250  CD  LYS A 196      -8.711  10.924  20.559  1.00 86.44           C  
ATOM   3251  HD2 LYS A 196      -7.969  10.392  19.964  1.00 86.44           H  
ATOM   3252  HD3 LYS A 196      -9.451  11.358  19.886  1.00 86.44           H  
ATOM   3253  CE  LYS A 196      -9.419   9.931  21.487  1.00 86.44           C  
ATOM   3254  HE2 LYS A 196     -10.173  10.466  22.066  1.00 86.44           H  
ATOM   3255  HE3 LYS A 196      -9.933   9.188  20.878  1.00 86.44           H  
ATOM   3256  NZ  LYS A 196      -8.447   9.273  22.389  1.00 86.44           N  
ATOM   3257  HZ1 LYS A 196      -8.061   9.961  23.020  1.00 86.44           H  
ATOM   3258  HZ2 LYS A 196      -7.653   8.938  21.863  1.00 86.44           H  
ATOM   3259  HZ3 LYS A 196      -8.873   8.526  22.919  1.00 86.44           H  
ATOM   3260  N   GLU A 197      -6.883  15.047  23.379  1.00 78.42           N  
ATOM   3261  H   GLU A 197      -5.975  14.753  23.706  1.00 78.42           H  
ATOM   3262  CA  GLU A 197      -7.783  15.727  24.337  1.00 78.42           C  
ATOM   3263  HA  GLU A 197      -7.400  15.543  25.341  1.00 78.42           H  
ATOM   3264  C   GLU A 197      -9.220  15.142  24.331  1.00 78.42           C  
ATOM   3265  CB  GLU A 197      -7.739  17.257  24.130  1.00 78.42           C  
ATOM   3266  HB2 GLU A 197      -8.040  17.495  23.109  1.00 78.42           H  
ATOM   3267  HB3 GLU A 197      -8.448  17.723  24.814  1.00 78.42           H  
ATOM   3268  O   GLU A 197      -9.513  14.167  23.633  1.00 78.42           O  
ATOM   3269  CG  GLU A 197      -6.345  17.849  24.414  1.00 78.42           C  
ATOM   3270  HG2 GLU A 197      -5.620  17.390  23.743  1.00 78.42           H  
ATOM   3271  HG3 GLU A 197      -6.065  17.592  25.436  1.00 78.42           H  
ATOM   3272  CD  GLU A 197      -6.274  19.376  24.238  1.00 78.42           C  
ATOM   3273  OE1 GLU A 197      -5.197  19.933  24.545  1.00 78.42           O  
ATOM   3274  OE2 GLU A 197      -7.278  19.972  23.782  1.00 78.42           O  
ATOM   3275  N   ASP A 198     -10.144  15.677  25.135  1.00 83.18           N  
ATOM   3276  H   ASP A 198      -9.906  16.485  25.694  1.00 83.18           H  
ATOM   3277  CA  ASP A 198     -11.558  15.256  25.111  1.00 83.18           C  
ATOM   3278  HA  ASP A 198     -11.575  14.178  24.950  1.00 83.18           H  
ATOM   3279  C   ASP A 198     -12.299  15.882  23.914  1.00 83.18           C  
ATOM   3280  CB  ASP A 198     -12.241  15.495  26.470  1.00 83.18           C  
ATOM   3281  HB2 ASP A 198     -11.580  15.138  27.260  1.00 83.18           H  
ATOM   3282  HB3 ASP A 198     -12.394  16.564  26.619  1.00 83.18           H  
ATOM   3283  O   ASP A 198     -13.256  16.647  24.047  1.00 83.18           O  
ATOM   3284  CG  ASP A 198     -13.579  14.744  26.599  1.00 83.18           C  
ATOM   3285  OD1 ASP A 198     -13.765  13.722  25.890  1.00 83.18           O  
ATOM   3286  OD2 ASP A 198     -14.397  15.155  27.451  1.00 83.18           O  
ATOM   3287  N   LYS A 199     -11.796  15.622  22.699  1.00 90.20           N  
ATOM   3288  H   LYS A 199     -10.963  15.052  22.658  1.00 90.20           H  
ATOM   3289  CA  LYS A 199     -12.377  16.171  21.468  1.00 90.20           C  
ATOM   3290  HA  LYS A 199     -12.426  17.249  21.617  1.00 90.20           H  
ATOM   3291  C   LYS A 199     -13.791  15.630  21.256  1.00 90.20           C  
ATOM   3292  CB  LYS A 199     -11.511  15.887  20.235  1.00 90.20           C  
ATOM   3293  HB2 LYS A 199     -11.285  14.821  20.211  1.00 90.20           H  
ATOM   3294  HB3 LYS A 199     -12.055  16.139  19.325  1.00 90.20           H  
ATOM   3295  O   LYS A 199     -14.050  14.449  21.519  1.00 90.20           O  
ATOM   3296  CG  LYS A 199     -10.197  16.669  20.255  1.00 90.20           C  
ATOM   3297  HG2 LYS A 199      -9.874  16.744  21.293  1.00 90.20           H  
ATOM   3298  HG3 LYS A 199      -9.492  16.098  19.651  1.00 90.20           H  
ATOM   3299  CD  LYS A 199     -10.185  18.110  19.750  1.00 90.20           C  
ATOM   3300  HD2 LYS A 199     -10.600  18.772  20.510  1.00 90.20           H  
ATOM   3301  HD3 LYS A 199     -10.805  18.183  18.857  1.00 90.20           H  
ATOM   3302  CE  LYS A 199      -8.730  18.518  19.435  1.00 90.20           C  
ATOM   3303  HE2 LYS A 199      -8.104  17.627  19.477  1.00 90.20           H  
ATOM   3304  HE3 LYS A 199      -8.371  19.199  20.207  1.00 90.20           H  
ATOM   3305  NZ  LYS A 199      -8.613  19.132  18.085  1.00 90.20           N  
ATOM   3306  HZ1 LYS A 199      -7.660  19.225  17.763  1.00 90.20           H  
ATOM   3307  HZ2 LYS A 199      -9.086  18.553  17.405  1.00 90.20           H  
ATOM   3308  HZ3 LYS A 199      -9.054  20.040  18.046  1.00 90.20           H  
ATOM   3309  N   PRO A 200     -14.697  16.433  20.669  1.00 93.39           N  
ATOM   3310  CA  PRO A 200     -16.071  16.017  20.419  1.00 93.39           C  
ATOM   3311  HA  PRO A 200     -16.568  15.896  21.382  1.00 93.39           H  
ATOM   3312  C   PRO A 200     -16.163  14.709  19.622  1.00 93.39           C  
ATOM   3313  CB  PRO A 200     -16.716  17.177  19.654  1.00 93.39           C  
ATOM   3314  HB2 PRO A 200     -16.604  17.028  18.580  1.00 93.39           H  
ATOM   3315  HB3 PRO A 200     -17.768  17.297  19.914  1.00 93.39           H  
ATOM   3316  O   PRO A 200     -15.378  14.467  18.703  1.00 93.39           O  
ATOM   3317  CG  PRO A 200     -15.891  18.393  20.072  1.00 93.39           C  
ATOM   3318  HG2 PRO A 200     -16.255  18.771  21.028  1.00 93.39           H  
ATOM   3319  HG3 PRO A 200     -15.909  19.178  19.317  1.00 93.39           H  
ATOM   3320  CD  PRO A 200     -14.494  17.816  20.255  1.00 93.39           C  
ATOM   3321  HD2 PRO A 200     -13.950  17.842  19.311  1.00 93.39           H  
ATOM   3322  HD3 PRO A 200     -13.972  18.402  21.012  1.00 93.39           H  
ATOM   3323  N   VAL A 201     -17.191  13.899  19.894  1.00 93.38           N  
ATOM   3324  H   VAL A 201     -17.774  14.131  20.685  1.00 93.38           H  
ATOM   3325  CA  VAL A 201     -17.449  12.622  19.191  1.00 93.38           C  
ATOM   3326  HA  VAL A 201     -16.660  11.912  19.437  1.00 93.38           H  
ATOM   3327  C   VAL A 201     -17.469  12.788  17.682  1.00 93.38           C  
ATOM   3328  CB  VAL A 201     -18.803  12.034  19.612  1.00 93.38           C  
ATOM   3329  HB  VAL A 201     -19.589  12.769  19.443  1.00 93.38           H  
ATOM   3330  O   VAL A 201     -16.932  11.956  16.960  1.00 93.38           O  
ATOM   3331  CG1 VAL A 201     -19.173  10.745  18.868  1.00 93.38           C  
ATOM   3332 HG11 VAL A 201     -20.098  10.336  19.272  1.00 93.38           H  
ATOM   3333 HG12 VAL A 201     -19.344  10.947  17.811  1.00 93.38           H  
ATOM   3334 HG13 VAL A 201     -18.378  10.006  18.974  1.00 93.38           H  
ATOM   3335  CG2 VAL A 201     -18.739  11.716  21.093  1.00 93.38           C  
ATOM   3336 HG21 VAL A 201     -19.661  11.197  21.356  1.00 93.38           H  
ATOM   3337 HG22 VAL A 201     -18.678  12.635  21.675  1.00 93.38           H  
ATOM   3338 HG23 VAL A 201     -17.879  11.084  21.313  1.00 93.38           H  
ATOM   3339  N   ARG A 202     -18.034  13.897  17.200  1.00 92.72           N  
ATOM   3340  H   ARG A 202     -18.485  14.507  17.867  1.00 92.72           H  
ATOM   3341  CA  ARG A 202     -18.035  14.266  15.784  1.00 92.72           C  
ATOM   3342  HA  ARG A 202     -18.623  13.536  15.228  1.00 92.72           H  
ATOM   3343  C   ARG A 202     -16.629  14.271  15.178  1.00 92.72           C  
ATOM   3344  CB  ARG A 202     -18.683  15.651  15.673  1.00 92.72           C  
ATOM   3345  HB2 ARG A 202     -18.145  16.353  16.311  1.00 92.72           H  
ATOM   3346  HB3 ARG A 202     -19.715  15.592  16.018  1.00 92.72           H  
ATOM   3347  O   ARG A 202     -16.434  13.800  14.059  1.00 92.72           O  
ATOM   3348  CG  ARG A 202     -18.660  16.170  14.233  1.00 92.72           C  
ATOM   3349  HG2 ARG A 202     -17.631  16.251  13.883  1.00 92.72           H  
ATOM   3350  HG3 ARG A 202     -19.204  15.472  13.597  1.00 92.72           H  
ATOM   3351  CD  ARG A 202     -19.293  17.557  14.152  1.00 92.72           C  
ATOM   3352  HD2 ARG A 202     -18.848  18.194  14.916  1.00 92.72           H  
ATOM   3353  HD3 ARG A 202     -20.362  17.467  14.347  1.00 92.72           H  
ATOM   3354  NE  ARG A 202     -19.066  18.160  12.827  1.00 92.72           N  
ATOM   3355  HE  ARG A 202     -18.449  17.672  12.194  1.00 92.72           H  
ATOM   3356  NH1 ARG A 202     -20.317  20.051  13.162  1.00 92.72           N  
ATOM   3357 HH11 ARG A 202     -20.531  19.733  14.096  1.00 92.72           H  
ATOM   3358 HH12 ARG A 202     -20.693  20.930  12.838  1.00 92.72           H  
ATOM   3359  NH2 ARG A 202     -19.348  19.709  11.182  1.00 92.72           N  
ATOM   3360 HH21 ARG A 202     -18.753  19.180  10.562  1.00 92.72           H  
ATOM   3361 HH22 ARG A 202     -19.728  20.597  10.885  1.00 92.72           H  
ATOM   3362  CZ  ARG A 202     -19.580  19.297  12.397  1.00 92.72           C  
ATOM   3363  N   GLU A 203     -15.663  14.845  15.885  1.00 94.35           N  
ATOM   3364  H   GLU A 203     -15.848  15.102  16.844  1.00 94.35           H  
ATOM   3365  CA  GLU A 203     -14.282  14.930  15.421  1.00 94.35           C  
ATOM   3366  HA  GLU A 203     -14.275  15.249  14.378  1.00 94.35           H  
ATOM   3367  C   GLU A 203     -13.605  13.559  15.480  1.00 94.35           C  
ATOM   3368  CB  GLU A 203     -13.542  15.992  16.241  1.00 94.35           C  
ATOM   3369  HB2 GLU A 203     -14.127  16.911  16.188  1.00 94.35           H  
ATOM   3370  HB3 GLU A 203     -13.472  15.678  17.282  1.00 94.35           H  
ATOM   3371  O   GLU A 203     -12.928  13.171  14.528  1.00 94.35           O  
ATOM   3372  CG  GLU A 203     -12.131  16.253  15.693  1.00 94.35           C  
ATOM   3373  HG2 GLU A 203     -12.193  16.440  14.621  1.00 94.35           H  
ATOM   3374  HG3 GLU A 203     -11.532  15.357  15.853  1.00 94.35           H  
ATOM   3375  CD  GLU A 203     -11.444  17.444  16.375  1.00 94.35           C  
ATOM   3376  OE1 GLU A 203     -10.192  17.453  16.418  1.00 94.35           O  
ATOM   3377  OE2 GLU A 203     -12.169  18.337  16.861  1.00 94.35           O  
ATOM   3378  N   GLN A 204     -13.857  12.779  16.532  1.00 95.06           N  
ATOM   3379  H   GLN A 204     -14.417  13.153  17.285  1.00 95.06           H  
ATOM   3380  CA  GLN A 204     -13.369  11.400  16.636  1.00 95.06           C  
ATOM   3381  HA  GLN A 204     -12.284  11.406  16.529  1.00 95.06           H  
ATOM   3382  C   GLN A 204     -13.930  10.510  15.512  1.00 95.06           C  
ATOM   3383  CB  GLN A 204     -13.711  10.825  18.019  1.00 95.06           C  
ATOM   3384  HB2 GLN A 204     -13.351   9.797  18.058  1.00 95.06           H  
ATOM   3385  HB3 GLN A 204     -14.792  10.812  18.157  1.00 95.06           H  
ATOM   3386  O   GLN A 204     -13.178   9.771  14.876  1.00 95.06           O  
ATOM   3387  CG  GLN A 204     -13.064  11.622  19.166  1.00 95.06           C  
ATOM   3388  HG2 GLN A 204     -13.483  12.628  19.199  1.00 95.06           H  
ATOM   3389  HG3 GLN A 204     -11.991  11.706  18.993  1.00 95.06           H  
ATOM   3390  CD  GLN A 204     -13.276  10.951  20.519  1.00 95.06           C  
ATOM   3391  NE2 GLN A 204     -13.838  11.632  21.491  1.00 95.06           N  
ATOM   3392 HE21 GLN A 204     -13.857  11.207  22.407  1.00 95.06           H  
ATOM   3393 HE22 GLN A 204     -13.981  12.630  21.418  1.00 95.06           H  
ATOM   3394  OE1 GLN A 204     -12.910   9.804  20.724  1.00 95.06           O  
ATOM   3395  N   ALA A 205     -15.222  10.650  15.196  1.00 94.94           N  
ATOM   3396  H   ALA A 205     -15.784  11.245  15.788  1.00 94.94           H  
ATOM   3397  CA  ALA A 205     -15.899   9.962  14.101  1.00 94.94           C  
ATOM   3398  HA  ALA A 205     -15.800   8.886  14.249  1.00 94.94           H  
ATOM   3399  C   ALA A 205     -15.277  10.292  12.739  1.00 94.94           C  
ATOM   3400  CB  ALA A 205     -17.392  10.313  14.141  1.00 94.94           C  
ATOM   3401  HB1 ALA A 205     -17.531  11.390  14.048  1.00 94.94           H  
ATOM   3402  HB2 ALA A 205     -17.829   9.979  15.083  1.00 94.94           H  
ATOM   3403  HB3 ALA A 205     -17.910   9.825  13.315  1.00 94.94           H  
ATOM   3404  O   ALA A 205     -14.990   9.390  11.960  1.00 94.94           O  
ATOM   3405  N   ASN A 206     -14.994  11.563  12.452  1.00 94.69           N  
ATOM   3406  H   ASN A 206     -15.267  12.282  13.106  1.00 94.69           H  
ATOM   3407  CA  ASN A 206     -14.315  11.929  11.206  1.00 94.69           C  
ATOM   3408  HA  ASN A 206     -14.864  11.511  10.362  1.00 94.69           H  
ATOM   3409  C   ASN A 206     -12.891  11.350  11.137  1.00 94.69           C  
ATOM   3410  CB  ASN A 206     -14.294  13.457  11.084  1.00 94.69           C  
ATOM   3411  HB2 ASN A 206     -13.939  13.892  12.018  1.00 94.69           H  
ATOM   3412  HB3 ASN A 206     -13.596  13.737  10.294  1.00 94.69           H  
ATOM   3413  O   ASN A 206     -12.482  10.808  10.109  1.00 94.69           O  
ATOM   3414  CG  ASN A 206     -15.639  14.062  10.723  1.00 94.69           C  
ATOM   3415  ND2 ASN A 206     -15.798  15.343  10.956  1.00 94.69           N  
ATOM   3416 HD21 ASN A 206     -15.056  15.864  11.401  1.00 94.69           H  
ATOM   3417 HD22 ASN A 206     -16.666  15.742  10.629  1.00 94.69           H  
ATOM   3418  OD1 ASN A 206     -16.540  13.447  10.176  1.00 94.69           O  
ATOM   3419  N   ASN A 207     -12.140  11.431  12.237  1.00 95.92           N  
ATOM   3420  H   ASN A 207     -12.525  11.875  13.058  1.00 95.92           H  
ATOM   3421  CA  ASN A 207     -10.746  10.997  12.267  1.00 95.92           C  
ATOM   3422  HA  ASN A 207     -10.249  11.382  11.377  1.00 95.92           H  
ATOM   3423  C   ASN A 207     -10.582   9.480  12.189  1.00 95.92           C  
ATOM   3424  CB  ASN A 207     -10.061  11.602  13.497  1.00 95.92           C  
ATOM   3425  HB2 ASN A 207      -9.125  11.080  13.698  1.00 95.92           H  
ATOM   3426  HB3 ASN A 207     -10.696  11.521  14.379  1.00 95.92           H  
ATOM   3427  O   ASN A 207      -9.674   9.014  11.499  1.00 95.92           O  
ATOM   3428  CG  ASN A 207      -9.713  13.045  13.212  1.00 95.92           C  
ATOM   3429  ND2 ASN A 207     -10.289  13.992  13.903  1.00 95.92           N  
ATOM   3430 HD21 ASN A 207      -9.998  14.948  13.754  1.00 95.92           H  
ATOM   3431 HD22 ASN A 207     -11.018  13.759  14.562  1.00 95.92           H  
ATOM   3432  OD1 ASN A 207      -8.954  13.327  12.302  1.00 95.92           O  
ATOM   3433  N   ILE A 208     -11.471   8.697  12.813  1.00 95.85           N  
ATOM   3434  H   ILE A 208     -12.180   9.114  13.400  1.00 95.85           H  
ATOM   3435  CA  ILE A 208     -11.412   7.239  12.679  1.00 95.85           C  
ATOM   3436  HA  ILE A 208     -10.384   6.959  12.909  1.00 95.85           H  
ATOM   3437  C   ILE A 208     -11.660   6.809  11.231  1.00 95.85           C  
ATOM   3438  CB  ILE A 208     -12.337   6.517  13.687  1.00 95.85           C  
ATOM   3439  HB  ILE A 208     -12.217   6.997  14.657  1.00 95.85           H  
ATOM   3440  O   ILE A 208     -10.985   5.904  10.757  1.00 95.85           O  
ATOM   3441  CG1 ILE A 208     -11.984   5.026  13.867  1.00 95.85           C  
ATOM   3442 HG12 ILE A 208     -12.077   4.503  12.916  1.00 95.85           H  
ATOM   3443 HG13 ILE A 208     -12.692   4.584  14.568  1.00 95.85           H  
ATOM   3444  CG2 ILE A 208     -13.823   6.595  13.306  1.00 95.85           C  
ATOM   3445 HG21 ILE A 208     -14.418   6.013  14.009  1.00 95.85           H  
ATOM   3446 HG22 ILE A 208     -14.144   7.635  13.361  1.00 95.85           H  
ATOM   3447 HG23 ILE A 208     -14.009   6.190  12.311  1.00 95.85           H  
ATOM   3448  CD1 ILE A 208     -10.583   4.787  14.437  1.00 95.85           C  
ATOM   3449 HD11 ILE A 208     -10.452   3.726  14.650  1.00 95.85           H  
ATOM   3450 HD12 ILE A 208     -10.451   5.351  15.360  1.00 95.85           H  
ATOM   3451 HD13 ILE A 208      -9.828   5.087  13.710  1.00 95.85           H  
ATOM   3452  N   ILE A 209     -12.549   7.489  10.494  1.00 95.71           N  
ATOM   3453  H   ILE A 209     -13.074   8.229  10.937  1.00 95.71           H  
ATOM   3454  CA  ILE A 209     -12.795   7.196   9.074  1.00 95.71           C  
ATOM   3455  HA  ILE A 209     -12.962   6.125   8.967  1.00 95.71           H  
ATOM   3456  C   ILE A 209     -11.555   7.512   8.234  1.00 95.71           C  
ATOM   3457  CB  ILE A 209     -14.052   7.940   8.568  1.00 95.71           C  
ATOM   3458  HB  ILE A 209     -13.920   9.005   8.759  1.00 95.71           H  
ATOM   3459  O   ILE A 209     -11.151   6.692   7.411  1.00 95.71           O  
ATOM   3460  CG1 ILE A 209     -15.333   7.494   9.312  1.00 95.71           C  
ATOM   3461 HG12 ILE A 209     -16.169   8.106   8.975  1.00 95.71           H  
ATOM   3462 HG13 ILE A 209     -15.206   7.671  10.380  1.00 95.71           H  
ATOM   3463  CG2 ILE A 209     -14.246   7.767   7.051  1.00 95.71           C  
ATOM   3464 HG21 ILE A 209     -14.228   6.711   6.783  1.00 95.71           H  
ATOM   3465 HG22 ILE A 209     -15.197   8.204   6.746  1.00 95.71           H  
ATOM   3466 HG23 ILE A 209     -13.451   8.280   6.510  1.00 95.71           H  
ATOM   3467  CD1 ILE A 209     -15.716   6.017   9.178  1.00 95.71           C  
ATOM   3468 HD11 ILE A 209     -15.910   5.761   8.137  1.00 95.71           H  
ATOM   3469 HD12 ILE A 209     -16.617   5.829   9.763  1.00 95.71           H  
ATOM   3470 HD13 ILE A 209     -14.917   5.385   9.567  1.00 95.71           H  
ATOM   3471  N   HIS A 210     -10.898   8.652   8.468  1.00 96.60           N  
ATOM   3472  H   HIS A 210     -11.272   9.305   9.142  1.00 96.60           H  
ATOM   3473  CA  HIS A 210      -9.649   8.981   7.775  1.00 96.60           C  
ATOM   3474  HA  HIS A 210      -9.824   8.936   6.700  1.00 96.60           H  
ATOM   3475  C   HIS A 210      -8.520   7.986   8.074  1.00 96.60           C  
ATOM   3476  CB  HIS A 210      -9.207  10.401   8.137  1.00 96.60           C  
ATOM   3477  HB2 HIS A 210      -8.223  10.574   7.702  1.00 96.60           H  
ATOM   3478  HB3 HIS A 210      -9.108  10.483   9.219  1.00 96.60           H  
ATOM   3479  O   HIS A 210      -7.724   7.691   7.177  1.00 96.60           O  
ATOM   3480  CG  HIS A 210     -10.114  11.499   7.643  1.00 96.60           C  
ATOM   3481  CD2 HIS A 210     -11.073  11.430   6.665  1.00 96.60           C  
ATOM   3482  HD2 HIS A 210     -11.350  10.551   6.102  1.00 96.60           H  
ATOM   3483  ND1 HIS A 210     -10.077  12.799   8.083  1.00 96.60           N  
ATOM   3484  HD1 HIS A 210      -9.483  13.150   8.820  1.00 96.60           H  
ATOM   3485  CE1 HIS A 210     -10.995  13.496   7.393  1.00 96.60           C  
ATOM   3486  HE1 HIS A 210     -11.207  14.546   7.532  1.00 96.60           H  
ATOM   3487  NE2 HIS A 210     -11.623  12.706   6.508  1.00 96.60           N  
ATOM   3488  N   LEU A 211      -8.478   7.419   9.286  1.00 97.58           N  
ATOM   3489  H   LEU A 211      -9.137   7.732   9.985  1.00 97.58           H  
ATOM   3490  CA  LEU A 211      -7.472   6.434   9.684  1.00 97.58           C  
ATOM   3491  HA  LEU A 211      -6.498   6.902   9.537  1.00 97.58           H  
ATOM   3492  C   LEU A 211      -7.494   5.168   8.814  1.00 97.58           C  
ATOM   3493  CB  LEU A 211      -7.639   6.103  11.179  1.00 97.58           C  
ATOM   3494  HB2 LEU A 211      -7.622   7.035  11.744  1.00 97.58           H  
ATOM   3495  HB3 LEU A 211      -8.607   5.627  11.334  1.00 97.58           H  
ATOM   3496  O   LEU A 211      -6.441   4.574   8.596  1.00 97.58           O  
ATOM   3497  CG  LEU A 211      -6.561   5.162  11.744  1.00 97.58           C  
ATOM   3498  HG  LEU A 211      -6.596   4.212  11.210  1.00 97.58           H  
ATOM   3499  CD1 LEU A 211      -5.154   5.730  11.592  1.00 97.58           C  
ATOM   3500 HD11 LEU A 211      -4.453   5.018  12.027  1.00 97.58           H  
ATOM   3501 HD12 LEU A 211      -4.898   5.840  10.538  1.00 97.58           H  
ATOM   3502 HD13 LEU A 211      -5.077   6.691  12.101  1.00 97.58           H  
ATOM   3503  CD2 LEU A 211      -6.801   4.884  13.227  1.00 97.58           C  
ATOM   3504 HD21 LEU A 211      -6.028   4.217  13.609  1.00 97.58           H  
ATOM   3505 HD22 LEU A 211      -6.783   5.815  13.793  1.00 97.58           H  
ATOM   3506 HD23 LEU A 211      -7.766   4.394  13.357  1.00 97.58           H  
ATOM   3507  N   PHE A 212      -8.630   4.785   8.221  1.00 96.96           N  
ATOM   3508  H   PHE A 212      -9.475   5.307   8.406  1.00 96.96           H  
ATOM   3509  CA  PHE A 212      -8.686   3.645   7.289  1.00 96.96           C  
ATOM   3510  HA  PHE A 212      -8.257   2.778   7.792  1.00 96.96           H  
ATOM   3511  C   PHE A 212      -7.843   3.845   6.021  1.00 96.96           C  
ATOM   3512  CB  PHE A 212     -10.136   3.295   6.939  1.00 96.96           C  
ATOM   3513  HB2 PHE A 212     -10.147   2.696   6.028  1.00 96.96           H  
ATOM   3514  HB3 PHE A 212     -10.703   4.203   6.734  1.00 96.96           H  
ATOM   3515  O   PHE A 212      -7.492   2.868   5.361  1.00 96.96           O  
ATOM   3516  CG  PHE A 212     -10.813   2.496   8.029  1.00 96.96           C  
ATOM   3517  CD1 PHE A 212     -10.871   1.095   7.952  1.00 96.96           C  
ATOM   3518  HD1 PHE A 212     -10.485   0.581   7.085  1.00 96.96           H  
ATOM   3519  CD2 PHE A 212     -11.353   3.156   9.141  1.00 96.96           C  
ATOM   3520  HD2 PHE A 212     -11.332   4.235   9.173  1.00 96.96           H  
ATOM   3521  CE1 PHE A 212     -11.473   0.368   8.991  1.00 96.96           C  
ATOM   3522  HE1 PHE A 212     -11.594  -0.701   8.893  1.00 96.96           H  
ATOM   3523  CE2 PHE A 212     -11.876   2.425  10.217  1.00 96.96           C  
ATOM   3524  HE2 PHE A 212     -12.225   2.943  11.098  1.00 96.96           H  
ATOM   3525  CZ  PHE A 212     -11.926   1.026  10.146  1.00 96.96           C  
ATOM   3526  HZ  PHE A 212     -12.327   0.466  10.977  1.00 96.96           H  
ATOM   3527  N   THR A 213      -7.407   5.070   5.712  1.00 97.26           N  
ATOM   3528  H   THR A 213      -7.719   5.849   6.274  1.00 97.26           H  
ATOM   3529  CA  THR A 213      -6.396   5.314   4.666  1.00 97.26           C  
ATOM   3530  HA  THR A 213      -6.775   4.925   3.721  1.00 97.26           H  
ATOM   3531  C   THR A 213      -5.073   4.597   4.980  1.00 97.26           C  
ATOM   3532  CB  THR A 213      -6.130   6.818   4.499  1.00 97.26           C  
ATOM   3533  HB  THR A 213      -5.578   7.188   5.363  1.00 97.26           H  
ATOM   3534  O   THR A 213      -4.389   4.096   4.080  1.00 97.26           O  
ATOM   3535  CG2 THR A 213      -5.330   7.107   3.230  1.00 97.26           C  
ATOM   3536 HG21 THR A 213      -4.306   6.753   3.350  1.00 97.26           H  
ATOM   3537 HG22 THR A 213      -5.795   6.612   2.378  1.00 97.26           H  
ATOM   3538 HG23 THR A 213      -5.308   8.180   3.040  1.00 97.26           H  
ATOM   3539  OG1 THR A 213      -7.338   7.535   4.408  1.00 97.26           O  
ATOM   3540  HG1 THR A 213      -7.614   7.711   5.311  1.00 97.26           H  
ATOM   3541  N   PHE A 214      -4.730   4.470   6.268  1.00 97.95           N  
ATOM   3542  H   PHE A 214      -5.352   4.839   6.972  1.00 97.95           H  
ATOM   3543  CA  PHE A 214      -3.552   3.740   6.734  1.00 97.95           C  
ATOM   3544  HA  PHE A 214      -2.673   4.143   6.230  1.00 97.95           H  
ATOM   3545  C   PHE A 214      -3.634   2.244   6.417  1.00 97.95           C  
ATOM   3546  CB  PHE A 214      -3.393   3.943   8.244  1.00 97.95           C  
ATOM   3547  HB2 PHE A 214      -4.273   3.539   8.745  1.00 97.95           H  
ATOM   3548  HB3 PHE A 214      -3.343   5.009   8.464  1.00 97.95           H  
ATOM   3549  O   PHE A 214      -2.635   1.658   5.997  1.00 97.95           O  
ATOM   3550  CG  PHE A 214      -2.181   3.270   8.848  1.00 97.95           C  
ATOM   3551  CD1 PHE A 214      -2.346   2.376   9.921  1.00 97.95           C  
ATOM   3552  HD1 PHE A 214      -3.328   2.176  10.322  1.00 97.95           H  
ATOM   3553  CD2 PHE A 214      -0.893   3.540   8.350  1.00 97.95           C  
ATOM   3554  HD2 PHE A 214      -0.761   4.233   7.532  1.00 97.95           H  
ATOM   3555  CE1 PHE A 214      -1.224   1.768  10.503  1.00 97.95           C  
ATOM   3556  HE1 PHE A 214      -1.347   1.118  11.357  1.00 97.95           H  
ATOM   3557  CE2 PHE A 214       0.226   2.909   8.917  1.00 97.95           C  
ATOM   3558  HE2 PHE A 214       1.217   3.107   8.534  1.00 97.95           H  
ATOM   3559  CZ  PHE A 214       0.062   2.028   9.999  1.00 97.95           C  
ATOM   3560  HZ  PHE A 214       0.924   1.565  10.455  1.00 97.95           H  
ATOM   3561  N   THR A 215      -4.818   1.634   6.527  1.00 97.03           N  
ATOM   3562  H   THR A 215      -5.614   2.171   6.841  1.00 97.03           H  
ATOM   3563  CA  THR A 215      -5.022   0.187   6.341  1.00 97.03           C  
ATOM   3564  HA  THR A 215      -4.060  -0.311   6.458  1.00 97.03           H  
ATOM   3565  C   THR A 215      -5.512  -0.212   4.952  1.00 97.03           C  
ATOM   3566  CB  THR A 215      -5.950  -0.395   7.414  1.00 97.03           C  
ATOM   3567  HB  THR A 215      -6.074  -1.465   7.245  1.00 97.03           H  
ATOM   3568  O   THR A 215      -5.377  -1.376   4.590  1.00 97.03           O  
ATOM   3569  CG2 THR A 215      -5.400  -0.178   8.821  1.00 97.03           C  
ATOM   3570 HG21 THR A 215      -5.962  -0.793   9.524  1.00 97.03           H  
ATOM   3571 HG22 THR A 215      -4.353  -0.476   8.870  1.00 97.03           H  
ATOM   3572 HG23 THR A 215      -5.486   0.871   9.106  1.00 97.03           H  
ATOM   3573  OG1 THR A 215      -7.201   0.242   7.360  1.00 97.03           O  
ATOM   3574  HG1 THR A 215      -7.713  -0.068   8.111  1.00 97.03           H  
ATOM   3575  N   ALA A 216      -5.985   0.738   4.139  1.00 96.81           N  
ATOM   3576  H   ALA A 216      -6.196   1.635   4.553  1.00 96.81           H  
ATOM   3577  CA  ALA A 216      -6.532   0.487   2.805  1.00 96.81           C  
ATOM   3578  HA  ALA A 216      -7.471  -0.054   2.922  1.00 96.81           H  
ATOM   3579  C   ALA A 216      -5.603  -0.356   1.912  1.00 96.81           C  
ATOM   3580  CB  ALA A 216      -6.840   1.838   2.145  1.00 96.81           C  
ATOM   3581  HB1 ALA A 216      -7.247   1.677   1.147  1.00 96.81           H  
ATOM   3582  HB2 ALA A 216      -5.931   2.435   2.067  1.00 96.81           H  
ATOM   3583  HB3 ALA A 216      -7.577   2.381   2.738  1.00 96.81           H  
ATOM   3584  O   ALA A 216      -4.397  -0.099   1.840  1.00 96.81           O  
ATOM   3585  N   ARG A 217      -6.160  -1.339   1.200  1.00 95.81           N  
ATOM   3586  H   ARG A 217      -7.151  -1.502   1.301  1.00 95.81           H  
ATOM   3587  CA  ARG A 217      -5.430  -2.119   0.191  1.00 95.81           C  
ATOM   3588  HA  ARG A 217      -4.559  -2.566   0.670  1.00 95.81           H  
ATOM   3589  C   ARG A 217      -4.946  -1.202  -0.940  1.00 95.81           C  
ATOM   3590  CB  ARG A 217      -6.338  -3.251  -0.318  1.00 95.81           C  
ATOM   3591  HB2 ARG A 217      -6.680  -3.834   0.537  1.00 95.81           H  
ATOM   3592  HB3 ARG A 217      -7.211  -2.814  -0.802  1.00 95.81           H  
ATOM   3593  O   ARG A 217      -5.614  -0.239  -1.303  1.00 95.81           O  
ATOM   3594  CG  ARG A 217      -5.635  -4.199  -1.303  1.00 95.81           C  
ATOM   3595  HG2 ARG A 217      -5.299  -3.644  -2.179  1.00 95.81           H  
ATOM   3596  HG3 ARG A 217      -4.785  -4.669  -0.809  1.00 95.81           H  
ATOM   3597  CD  ARG A 217      -6.603  -5.287  -1.760  1.00 95.81           C  
ATOM   3598  HD2 ARG A 217      -6.814  -5.940  -0.913  1.00 95.81           H  
ATOM   3599  HD3 ARG A 217      -7.533  -4.822  -2.089  1.00 95.81           H  
ATOM   3600  NE  ARG A 217      -6.067  -6.121  -2.846  1.00 95.81           N  
ATOM   3601  HE  ARG A 217      -5.119  -5.961  -3.153  1.00 95.81           H  
ATOM   3602  NH1 ARG A 217      -7.964  -7.411  -3.054  1.00 95.81           N  
ATOM   3603 HH11 ARG A 217      -8.494  -8.152  -3.490  1.00 95.81           H  
ATOM   3604 HH12 ARG A 217      -8.448  -6.877  -2.346  1.00 95.81           H  
ATOM   3605  NH2 ARG A 217      -6.206  -7.804  -4.374  1.00 95.81           N  
ATOM   3606 HH21 ARG A 217      -5.275  -7.605  -4.710  1.00 95.81           H  
ATOM   3607 HH22 ARG A 217      -6.758  -8.525  -4.816  1.00 95.81           H  
ATOM   3608  CZ  ARG A 217      -6.746  -7.106  -3.412  1.00 95.81           C  
ATOM   3609  N   GLY A 218      -3.787  -1.514  -1.513  1.00 95.89           N  
ATOM   3610  H   GLY A 218      -3.312  -2.350  -1.202  1.00 95.89           H  
ATOM   3611  CA  GLY A 218      -3.188  -0.759  -2.610  1.00 95.89           C  
ATOM   3612  HA2 GLY A 218      -3.968  -0.231  -3.158  1.00 95.89           H  
ATOM   3613  HA3 GLY A 218      -2.715  -1.449  -3.308  1.00 95.89           H  
ATOM   3614  C   GLY A 218      -2.135   0.251  -2.153  1.00 95.89           C  
ATOM   3615  O   GLY A 218      -1.367   0.008  -1.211  1.00 95.89           O  
ATOM   3616  N   ALA A 219      -2.044   1.355  -2.894  1.00 95.53           N  
ATOM   3617  H   ALA A 219      -2.715   1.486  -3.638  1.00 95.53           H  
ATOM   3618  CA  ALA A 219      -1.008   2.363  -2.723  1.00 95.53           C  
ATOM   3619  HA  ALA A 219      -0.043   1.861  -2.792  1.00 95.53           H  
ATOM   3620  C   ALA A 219      -1.136   3.074  -1.365  1.00 95.53           C  
ATOM   3621  CB  ALA A 219      -1.077   3.368  -3.878  1.00 95.53           C  
ATOM   3622  HB1 ALA A 219      -2.002   3.941  -3.811  1.00 95.53           H  
ATOM   3623  HB2 ALA A 219      -0.231   4.052  -3.819  1.00 95.53           H  
ATOM   3624  HB3 ALA A 219      -1.057   2.848  -4.836  1.00 95.53           H  
ATOM   3625  O   ALA A 219      -2.200   3.607  -1.051  1.00 95.53           O  
ATOM   3626  N   PRO A 220      -0.056   3.151  -0.571  1.00 96.86           N  
ATOM   3627  CA  PRO A 220      -0.023   3.998   0.613  1.00 96.86           C  
ATOM   3628  HA  PRO A 220      -0.784   3.650   1.311  1.00 96.86           H  
ATOM   3629  C   PRO A 220      -0.288   5.467   0.251  1.00 96.86           C  
ATOM   3630  CB  PRO A 220       1.367   3.776   1.224  1.00 96.86           C  
ATOM   3631  HB2 PRO A 220       1.355   3.847   2.312  1.00 96.86           H  
ATOM   3632  HB3 PRO A 220       2.091   4.467   0.792  1.00 96.86           H  
ATOM   3633  O   PRO A 220       0.356   6.022  -0.647  1.00 96.86           O  
ATOM   3634  CG  PRO A 220       1.724   2.373   0.744  1.00 96.86           C  
ATOM   3635  HG2 PRO A 220       1.198   1.640   1.356  1.00 96.86           H  
ATOM   3636  HG3 PRO A 220       2.798   2.187   0.731  1.00 96.86           H  
ATOM   3637  CD  PRO A 220       1.157   2.358  -0.665  1.00 96.86           C  
ATOM   3638  HD2 PRO A 220       1.855   2.829  -1.357  1.00 96.86           H  
ATOM   3639  HD3 PRO A 220       0.952   1.330  -0.965  1.00 96.86           H  
ATOM   3640  N   ALA A 221      -1.203   6.104   0.978  1.00 97.15           N  
ATOM   3641  H   ALA A 221      -1.695   5.600   1.702  1.00 97.15           H  
ATOM   3642  CA  ALA A 221      -1.563   7.509   0.819  1.00 97.15           C  
ATOM   3643  HA  ALA A 221      -0.912   7.970   0.076  1.00 97.15           H  
ATOM   3644  C   ALA A 221      -1.360   8.264   2.138  1.00 97.15           C  
ATOM   3645  CB  ALA A 221      -2.998   7.605   0.292  1.00 97.15           C  
ATOM   3646  HB1 ALA A 221      -3.294   8.650   0.202  1.00 97.15           H  
ATOM   3647  HB2 ALA A 221      -3.067   7.127  -0.685  1.00 97.15           H  
ATOM   3648  HB3 ALA A 221      -3.681   7.104   0.978  1.00 97.15           H  
ATOM   3649  O   ALA A 221      -1.491   7.685   3.216  1.00 97.15           O  
ATOM   3650  N   ALA A 222      -0.985   9.540   2.033  1.00 97.72           N  
ATOM   3651  H   ALA A 222      -1.005   9.978   1.123  1.00 97.72           H  
ATOM   3652  CA  ALA A 222      -0.940  10.427   3.186  1.00 97.72           C  
ATOM   3653  HA  ALA A 222      -0.486   9.896   4.023  1.00 97.72           H  
ATOM   3654  C   ALA A 222      -2.372  10.809   3.575  1.00 97.72           C  
ATOM   3655  CB  ALA A 222      -0.081  11.655   2.863  1.00 97.72           C  
ATOM   3656  HB1 ALA A 222      -0.013  12.292   3.745  1.00 97.72           H  
ATOM   3657  HB2 ALA A 222       0.926  11.346   2.583  1.00 97.72           H  
ATOM   3658  HB3 ALA A 222      -0.530  12.225   2.049  1.00 97.72           H  
ATOM   3659  O   ALA A 222      -3.241  10.921   2.708  1.00 97.72           O  
ATOM   3660  N   PHE A 223      -2.614  11.017   4.862  1.00 97.82           N  
ATOM   3661  H   PHE A 223      -1.859  10.922   5.527  1.00 97.82           H  
ATOM   3662  CA  PHE A 223      -3.930  11.386   5.375  1.00 97.82           C  
ATOM   3663  HA  PHE A 223      -4.462  11.947   4.606  1.00 97.82           H  
ATOM   3664  C   PHE A 223      -3.796  12.297   6.590  1.00 97.82           C  
ATOM   3665  CB  PHE A 223      -4.754  10.127   5.689  1.00 97.82           C  
ATOM   3666  HB2 PHE A 223      -4.833   9.533   4.778  1.00 97.82           H  
ATOM   3667  HB3 PHE A 223      -5.767  10.429   5.956  1.00 97.82           H  
ATOM   3668  O   PHE A 223      -2.763  12.316   7.260  1.00 97.82           O  
ATOM   3669  CG  PHE A 223      -4.199   9.247   6.793  1.00 97.82           C  
ATOM   3670  CD1 PHE A 223      -3.119   8.379   6.534  1.00 97.82           C  
ATOM   3671  HD1 PHE A 223      -2.685   8.332   5.546  1.00 97.82           H  
ATOM   3672  CD2 PHE A 223      -4.767   9.287   8.080  1.00 97.82           C  
ATOM   3673  HD2 PHE A 223      -5.611   9.930   8.285  1.00 97.82           H  
ATOM   3674  CE1 PHE A 223      -2.586   7.588   7.566  1.00 97.82           C  
ATOM   3675  HE1 PHE A 223      -1.741   6.944   7.372  1.00 97.82           H  
ATOM   3676  CE2 PHE A 223      -4.246   8.480   9.104  1.00 97.82           C  
ATOM   3677  HE2 PHE A 223      -4.695   8.491  10.086  1.00 97.82           H  
ATOM   3678  CZ  PHE A 223      -3.145   7.648   8.853  1.00 97.82           C  
ATOM   3679  HZ  PHE A 223      -2.741   7.044   9.652  1.00 97.82           H  
ATOM   3680  N   LYS A 224      -4.849  13.066   6.872  1.00 96.92           N  
ATOM   3681  H   LYS A 224      -5.687  12.952   6.320  1.00 96.92           H  
ATOM   3682  CA  LYS A 224      -4.948  13.841   8.109  1.00 96.92           C  
ATOM   3683  HA  LYS A 224      -3.953  14.147   8.434  1.00 96.92           H  
ATOM   3684  C   LYS A 224      -5.525  12.965   9.212  1.00 96.92           C  
ATOM   3685  CB  LYS A 224      -5.790  15.105   7.910  1.00 96.92           C  
ATOM   3686  HB2 LYS A 224      -5.963  15.548   8.891  1.00 96.92           H  
ATOM   3687  HB3 LYS A 224      -6.756  14.845   7.478  1.00 96.92           H  
ATOM   3688  O   LYS A 224      -6.548  12.313   9.003  1.00 96.92           O  
ATOM   3689  CG  LYS A 224      -5.077  16.137   7.024  1.00 96.92           C  
ATOM   3690  HG2 LYS A 224      -5.023  15.774   5.998  1.00 96.92           H  
ATOM   3691  HG3 LYS A 224      -4.065  16.292   7.400  1.00 96.92           H  
ATOM   3692  CD  LYS A 224      -5.833  17.470   7.067  1.00 96.92           C  
ATOM   3693  HD2 LYS A 224      -6.829  17.337   6.645  1.00 96.92           H  
ATOM   3694  HD3 LYS A 224      -5.929  17.779   8.108  1.00 96.92           H  
ATOM   3695  CE  LYS A 224      -5.074  18.551   6.292  1.00 96.92           C  
ATOM   3696  HE2 LYS A 224      -4.042  18.559   6.643  1.00 96.92           H  
ATOM   3697  HE3 LYS A 224      -5.068  18.292   5.233  1.00 96.92           H  
ATOM   3698  NZ  LYS A 224      -5.684  19.889   6.504  1.00 96.92           N  
ATOM   3699  HZ1 LYS A 224      -6.645  19.907   6.192  1.00 96.92           H  
ATOM   3700  HZ2 LYS A 224      -5.673  20.120   7.487  1.00 96.92           H  
ATOM   3701  HZ3 LYS A 224      -5.166  20.605   6.017  1.00 96.92           H  
ATOM   3702  N   PHE A 225      -4.879  12.977  10.368  1.00 96.51           N  
ATOM   3703  H   PHE A 225      -4.049  13.548  10.453  1.00 96.51           H  
ATOM   3704  CA  PHE A 225      -5.358  12.347  11.586  1.00 96.51           C  
ATOM   3705  HA  PHE A 225      -6.408  12.083  11.463  1.00 96.51           H  
ATOM   3706  C   PHE A 225      -5.251  13.361  12.719  1.00 96.51           C  
ATOM   3707  CB  PHE A 225      -4.561  11.069  11.850  1.00 96.51           C  
ATOM   3708  HB2 PHE A 225      -3.541  11.329  12.131  1.00 96.51           H  
ATOM   3709  HB3 PHE A 225      -4.506  10.502  10.920  1.00 96.51           H  
ATOM   3710  O   PHE A 225      -4.155  13.748  13.126  1.00 96.51           O  
ATOM   3711  CG  PHE A 225      -5.181  10.179  12.906  1.00 96.51           C  
ATOM   3712  CD1 PHE A 225      -4.465   9.868  14.076  1.00 96.51           C  
ATOM   3713  HD1 PHE A 225      -3.476  10.272  14.231  1.00 96.51           H  
ATOM   3714  CD2 PHE A 225      -6.478   9.659  12.722  1.00 96.51           C  
ATOM   3715  HD2 PHE A 225      -7.038   9.888  11.828  1.00 96.51           H  
ATOM   3716  CE1 PHE A 225      -5.037   9.032  15.050  1.00 96.51           C  
ATOM   3717  HE1 PHE A 225      -4.481   8.796  15.946  1.00 96.51           H  
ATOM   3718  CE2 PHE A 225      -7.054   8.838  13.707  1.00 96.51           C  
ATOM   3719  HE2 PHE A 225      -8.053   8.449  13.571  1.00 96.51           H  
ATOM   3720  CZ  PHE A 225      -6.328   8.511  14.863  1.00 96.51           C  
ATOM   3721  HZ  PHE A 225      -6.764   7.865  15.611  1.00 96.51           H  
ATOM   3722  N   PHE A 226      -6.413  13.836  13.154  1.00 94.10           N  
ATOM   3723  H   PHE A 226      -7.254  13.463  12.739  1.00 94.10           H  
ATOM   3724  CA  PHE A 226      -6.584  15.069  13.913  1.00 94.10           C  
ATOM   3725  HA  PHE A 226      -7.644  15.321  13.921  1.00 94.10           H  
ATOM   3726  C   PHE A 226      -5.891  16.234  13.190  1.00 94.10           C  
ATOM   3727  CB  PHE A 226      -6.174  14.830  15.378  1.00 94.10           C  
ATOM   3728  HB2 PHE A 226      -5.109  14.606  15.437  1.00 94.10           H  
ATOM   3729  HB3 PHE A 226      -6.351  15.742  15.948  1.00 94.10           H  
ATOM   3730  O   PHE A 226      -6.000  16.368  11.967  1.00 94.10           O  
ATOM   3731  CG  PHE A 226      -6.959  13.713  16.035  1.00 94.10           C  
ATOM   3732  CD1 PHE A 226      -8.247  13.972  16.538  1.00 94.10           C  
ATOM   3733  HD1 PHE A 226      -8.655  14.971  16.491  1.00 94.10           H  
ATOM   3734  CD2 PHE A 226      -6.419  12.416  16.124  1.00 94.10           C  
ATOM   3735  HD2 PHE A 226      -5.425  12.218  15.751  1.00 94.10           H  
ATOM   3736  CE1 PHE A 226      -9.002  12.934  17.109  1.00 94.10           C  
ATOM   3737  HE1 PHE A 226      -9.986  13.145  17.502  1.00 94.10           H  
ATOM   3738  CE2 PHE A 226      -7.171  11.382  16.706  1.00 94.10           C  
ATOM   3739  HE2 PHE A 226      -6.747  10.392  16.789  1.00 94.10           H  
ATOM   3740  CZ  PHE A 226      -8.468  11.636  17.183  1.00 94.10           C  
ATOM   3741  HZ  PHE A 226      -9.050  10.836  17.615  1.00 94.10           H  
ATOM   3742  N   ASP A 227      -5.145  17.048  13.926  1.00 91.65           N  
ATOM   3743  H   ASP A 227      -5.159  16.931  14.929  1.00 91.65           H  
ATOM   3744  CA  ASP A 227      -4.498  18.254  13.414  1.00 91.65           C  
ATOM   3745  HA  ASP A 227      -5.138  18.680  12.642  1.00 91.65           H  
ATOM   3746  C   ASP A 227      -3.143  17.968  12.732  1.00 91.65           C  
ATOM   3747  CB  ASP A 227      -4.445  19.279  14.560  1.00 91.65           C  
ATOM   3748  HB2 ASP A 227      -3.836  18.882  15.373  1.00 91.65           H  
ATOM   3749  HB3 ASP A 227      -3.988  20.201  14.201  1.00 91.65           H  
ATOM   3750  O   ASP A 227      -2.373  18.879  12.438  1.00 91.65           O  
ATOM   3751  CG  ASP A 227      -5.864  19.593  15.067  1.00 91.65           C  
ATOM   3752  OD1 ASP A 227      -6.712  19.903  14.201  1.00 91.65           O  
ATOM   3753  OD2 ASP A 227      -6.129  19.439  16.285  1.00 91.65           O  
ATOM   3754  N   THR A 228      -2.827  16.695  12.455  1.00 96.20           N  
ATOM   3755  H   THR A 228      -3.507  15.982  12.678  1.00 96.20           H  
ATOM   3756  CA  THR A 228      -1.524  16.270  11.922  1.00 96.20           C  
ATOM   3757  HA  THR A 228      -0.942  17.153  11.659  1.00 96.20           H  
ATOM   3758  C   THR A 228      -1.653  15.415  10.661  1.00 96.20           C  
ATOM   3759  CB  THR A 228      -0.738  15.529  13.009  1.00 96.20           C  
ATOM   3760  HB  THR A 228      -1.311  14.666  13.349  1.00 96.20           H  
ATOM   3761  O   THR A 228      -2.453  14.484  10.584  1.00 96.20           O  
ATOM   3762  CG2 THR A 228       0.650  15.077  12.553  1.00 96.20           C  
ATOM   3763 HG21 THR A 228       1.189  15.918  12.117  1.00 96.20           H  
ATOM   3764 HG22 THR A 228       0.547  14.272  11.825  1.00 96.20           H  
ATOM   3765 HG23 THR A 228       1.202  14.707  13.416  1.00 96.20           H  
ATOM   3766  OG1 THR A 228      -0.502  16.386  14.094  1.00 96.20           O  
ATOM   3767  HG1 THR A 228      -1.309  16.870  14.281  1.00 96.20           H  
ATOM   3768  N   THR A 229      -0.804  15.679   9.664  1.00 97.70           N  
ATOM   3769  H   THR A 229      -0.197  16.481   9.745  1.00 97.70           H  
ATOM   3770  CA  THR A 229      -0.650  14.798   8.496  1.00 97.70           C  
ATOM   3771  HA  THR A 229      -1.632  14.417   8.215  1.00 97.70           H  
ATOM   3772  C   THR A 229       0.245  13.609   8.844  1.00 97.70           C  
ATOM   3773  CB  THR A 229      -0.099  15.554   7.278  1.00 97.70           C  
ATOM   3774  HB  THR A 229       0.884  15.958   7.517  1.00 97.70           H  
ATOM   3775  O   THR A 229       1.366  13.772   9.339  1.00 97.70           O  
ATOM   3776  CG2 THR A 229       0.004  14.677   6.029  1.00 97.70           C  
ATOM   3777 HG21 THR A 229      -0.953  14.198   5.826  1.00 97.70           H  
ATOM   3778 HG22 THR A 229       0.296  15.286   5.173  1.00 97.70           H  
ATOM   3779 HG23 THR A 229       0.770  13.914   6.169  1.00 97.70           H  
ATOM   3780  OG1 THR A 229      -0.965  16.619   6.948  1.00 97.70           O  
ATOM   3781  HG1 THR A 229      -0.464  17.208   6.379  1.00 97.70           H  
ATOM   3782  N   VAL A 230      -0.237  12.400   8.566  1.00 97.87           N  
ATOM   3783  H   VAL A 230      -1.169  12.340   8.183  1.00 97.87           H  
ATOM   3784  CA  VAL A 230       0.553  11.168   8.582  1.00 97.87           C  
ATOM   3785  HA  VAL A 230       1.456  11.316   9.173  1.00 97.87           H  
ATOM   3786  C   VAL A 230       0.965  10.863   7.145  1.00 97.87           C  
ATOM   3787  CB  VAL A 230      -0.231  10.006   9.223  1.00 97.87           C  
ATOM   3788  HB  VAL A 230      -1.136   9.822   8.644  1.00 97.87           H  
ATOM   3789  O   VAL A 230       0.120  10.584   6.291  1.00 97.87           O  
ATOM   3790  CG1 VAL A 230       0.612   8.722   9.257  1.00 97.87           C  
ATOM   3791 HG11 VAL A 230       1.537   8.887   9.809  1.00 97.87           H  
ATOM   3792 HG12 VAL A 230       0.045   7.927   9.741  1.00 97.87           H  
ATOM   3793 HG13 VAL A 230       0.848   8.405   8.241  1.00 97.87           H  
ATOM   3794  CG2 VAL A 230      -0.635  10.336  10.668  1.00 97.87           C  
ATOM   3795 HG21 VAL A 230       0.247  10.534  11.277  1.00 97.87           H  
ATOM   3796 HG22 VAL A 230      -1.184   9.497  11.095  1.00 97.87           H  
ATOM   3797 HG23 VAL A 230      -1.291  11.206  10.687  1.00 97.87           H  
ATOM   3798  N   ASP A 231       2.266  10.947   6.869  1.00 97.61           N  
ATOM   3799  H   ASP A 231       2.914  11.242   7.585  1.00 97.61           H  
ATOM   3800  CA  ASP A 231       2.814  10.675   5.543  1.00 97.61           C  
ATOM   3801  HA  ASP A 231       2.232  11.240   4.815  1.00 97.61           H  
ATOM   3802  C   ASP A 231       2.701   9.198   5.169  1.00 97.61           C  
ATOM   3803  CB  ASP A 231       4.272  11.143   5.450  1.00 97.61           C  
ATOM   3804  HB2 ASP A 231       4.843  10.725   6.279  1.00 97.61           H  
ATOM   3805  HB3 ASP A 231       4.708  10.780   4.519  1.00 97.61           H  
ATOM   3806  O   ASP A 231       2.647   8.305   6.015  1.00 97.61           O  
ATOM   3807  CG  ASP A 231       4.358  12.665   5.451  1.00 97.61           C  
ATOM   3808  OD1 ASP A 231       3.630  13.264   4.627  1.00 97.61           O  
ATOM   3809  OD2 ASP A 231       5.117  13.193   6.288  1.00 97.61           O  
ATOM   3810  N   ARG A 232       2.687   8.916   3.867  1.00 95.90           N  
ATOM   3811  H   ARG A 232       2.794   9.688   3.224  1.00 95.90           H  
ATOM   3812  CA  ARG A 232       2.642   7.538   3.372  1.00 95.90           C  
ATOM   3813  HA  ARG A 232       1.874   7.017   3.943  1.00 95.90           H  
ATOM   3814  C   ARG A 232       3.964   6.803   3.611  1.00 95.90           C  
ATOM   3815  CB  ARG A 232       2.232   7.504   1.898  1.00 95.90           C  
ATOM   3816  HB2 ARG A 232       1.234   7.933   1.803  1.00 95.90           H  
ATOM   3817  HB3 ARG A 232       2.183   6.461   1.587  1.00 95.90           H  
ATOM   3818  O   ARG A 232       5.023   7.287   3.224  1.00 95.90           O  
ATOM   3819  CG  ARG A 232       3.179   8.258   0.957  1.00 95.90           C  
ATOM   3820  HG2 ARG A 232       4.203   7.898   1.052  1.00 95.90           H  
ATOM   3821  HG3 ARG A 232       3.149   9.322   1.192  1.00 95.90           H  
ATOM   3822  CD  ARG A 232       2.749   8.039  -0.486  1.00 95.90           C  
ATOM   3823  HD2 ARG A 232       2.897   6.992  -0.749  1.00 95.90           H  
ATOM   3824  HD3 ARG A 232       1.689   8.279  -0.568  1.00 95.90           H  
ATOM   3825  NE  ARG A 232       3.525   8.908  -1.380  1.00 95.90           N  
ATOM   3826  HE  ARG A 232       4.247   9.462  -0.942  1.00 95.90           H  
ATOM   3827  NH1 ARG A 232       2.230   8.569  -3.237  1.00 95.90           N  
ATOM   3828 HH11 ARG A 232       1.762   7.817  -2.751  1.00 95.90           H  
ATOM   3829 HH12 ARG A 232       1.841   8.896  -4.109  1.00 95.90           H  
ATOM   3830  NH2 ARG A 232       3.692  10.255  -3.194  1.00 95.90           N  
ATOM   3831 HH21 ARG A 232       4.311  10.854  -2.667  1.00 95.90           H  
ATOM   3832 HH22 ARG A 232       3.246  10.648  -4.010  1.00 95.90           H  
ATOM   3833  CZ  ARG A 232       3.145   9.239  -2.594  1.00 95.90           C  
ATOM   3834  N   ASN A 233       3.889   5.571   4.109  1.00 97.07           N  
ATOM   3835  H   ASN A 233       3.006   5.246   4.475  1.00 97.07           H  
ATOM   3836  CA  ASN A 233       5.028   4.653   4.122  1.00 97.07           C  
ATOM   3837  HA  ASN A 233       5.950   5.221   4.240  1.00 97.07           H  
ATOM   3838  C   ASN A 233       5.095   3.880   2.794  1.00 97.07           C  
ATOM   3839  CB  ASN A 233       4.906   3.727   5.339  1.00 97.07           C  
ATOM   3840  HB2 ASN A 233       4.832   4.323   6.248  1.00 97.07           H  
ATOM   3841  HB3 ASN A 233       4.019   3.098   5.256  1.00 97.07           H  
ATOM   3842  O   ASN A 233       4.246   3.027   2.538  1.00 97.07           O  
ATOM   3843  CG  ASN A 233       6.144   2.862   5.460  1.00 97.07           C  
ATOM   3844  ND2 ASN A 233       6.050   1.580   5.204  1.00 97.07           N  
ATOM   3845 HD21 ASN A 233       5.171   1.161   4.936  1.00 97.07           H  
ATOM   3846 HD22 ASN A 233       6.890   1.040   5.352  1.00 97.07           H  
ATOM   3847  OD1 ASN A 233       7.224   3.349   5.729  1.00 97.07           O  
ATOM   3848  N   ARG A 234       6.060   4.196   1.922  1.00 95.86           N  
ATOM   3849  H   ARG A 234       6.769   4.846   2.228  1.00 95.86           H  
ATOM   3850  CA  ARG A 234       6.227   3.526   0.617  1.00 95.86           C  
ATOM   3851  HA  ARG A 234       5.247   3.242   0.233  1.00 95.86           H  
ATOM   3852  C   ARG A 234       7.044   2.239   0.746  1.00 95.86           C  
ATOM   3853  CB  ARG A 234       6.910   4.453  -0.395  1.00 95.86           C  
ATOM   3854  HB2 ARG A 234       7.821   4.855   0.047  1.00 95.86           H  
ATOM   3855  HB3 ARG A 234       7.191   3.854  -1.261  1.00 95.86           H  
ATOM   3856  O   ARG A 234       8.067   2.223   1.419  1.00 95.86           O  
ATOM   3857  CG  ARG A 234       6.022   5.600  -0.893  1.00 95.86           C  
ATOM   3858  HG2 ARG A 234       5.729   6.244  -0.064  1.00 95.86           H  
ATOM   3859  HG3 ARG A 234       5.135   5.183  -1.369  1.00 95.86           H  
ATOM   3860  CD  ARG A 234       6.835   6.399  -1.917  1.00 95.86           C  
ATOM   3861  HD2 ARG A 234       7.612   6.951  -1.388  1.00 95.86           H  
ATOM   3862  HD3 ARG A 234       7.311   5.695  -2.600  1.00 95.86           H  
ATOM   3863  NE  ARG A 234       6.012   7.320  -2.720  1.00 95.86           N  
ATOM   3864  HE  ARG A 234       5.012   7.189  -2.668  1.00 95.86           H  
ATOM   3865  NH1 ARG A 234       7.768   8.187  -3.920  1.00 95.86           N  
ATOM   3866 HH11 ARG A 234       8.402   7.642  -3.354  1.00 95.86           H  
ATOM   3867 HH12 ARG A 234       8.133   8.765  -4.663  1.00 95.86           H  
ATOM   3868  NH2 ARG A 234       5.715   8.752  -4.483  1.00 95.86           N  
ATOM   3869 HH21 ARG A 234       6.124   9.262  -5.253  1.00 95.86           H  
ATOM   3870 HH22 ARG A 234       4.715   8.631  -4.419  1.00 95.86           H  
ATOM   3871  CZ  ARG A 234       6.493   8.080  -3.691  1.00 95.86           C  
ATOM   3872  N   TYR A 235       6.658   1.203   0.005  1.00 96.44           N  
ATOM   3873  H   TYR A 235       5.820   1.285  -0.553  1.00 96.44           H  
ATOM   3874  CA  TYR A 235       7.376  -0.074  -0.040  1.00 96.44           C  
ATOM   3875  HA  TYR A 235       8.041  -0.144   0.821  1.00 96.44           H  
ATOM   3876  C   TYR A 235       8.244  -0.154  -1.300  1.00 96.44           C  
ATOM   3877  CB  TYR A 235       6.380  -1.232   0.074  1.00 96.44           C  
ATOM   3878  HB2 TYR A 235       6.936  -2.167   0.153  1.00 96.44           H  
ATOM   3879  HB3 TYR A 235       5.784  -1.275  -0.838  1.00 96.44           H  
ATOM   3880  O   TYR A 235       7.885  -0.790  -2.287  1.00 96.44           O  
ATOM   3881  CG  TYR A 235       5.442  -1.118   1.253  1.00 96.44           C  
ATOM   3882  CD1 TYR A 235       5.890  -1.470   2.540  1.00 96.44           C  
ATOM   3883  HD1 TYR A 235       6.895  -1.838   2.681  1.00 96.44           H  
ATOM   3884  CD2 TYR A 235       4.139  -0.623   1.061  1.00 96.44           C  
ATOM   3885  HD2 TYR A 235       3.806  -0.351   0.070  1.00 96.44           H  
ATOM   3886  CE1 TYR A 235       5.032  -1.331   3.645  1.00 96.44           C  
ATOM   3887  HE1 TYR A 235       5.377  -1.595   4.634  1.00 96.44           H  
ATOM   3888  CE2 TYR A 235       3.278  -0.493   2.164  1.00 96.44           C  
ATOM   3889  HE2 TYR A 235       2.267  -0.132   2.042  1.00 96.44           H  
ATOM   3890  OH  TYR A 235       2.853  -0.804   4.482  1.00 96.44           O  
ATOM   3891  HH  TYR A 235       3.223  -1.217   5.266  1.00 96.44           H  
ATOM   3892  CZ  TYR A 235       3.723  -0.852   3.449  1.00 96.44           C  
ATOM   3893  N   THR A 236       9.383   0.540  -1.287  1.00 95.00           N  
ATOM   3894  H   THR A 236       9.626   1.065  -0.459  1.00 95.00           H  
ATOM   3895  CA  THR A 236      10.285   0.671  -2.451  1.00 95.00           C  
ATOM   3896  HA  THR A 236       9.683   0.691  -3.360  1.00 95.00           H  
ATOM   3897  C   THR A 236      11.274  -0.489  -2.617  1.00 95.00           C  
ATOM   3898  CB  THR A 236      11.063   1.989  -2.382  1.00 95.00           C  
ATOM   3899  HB  THR A 236      11.788   2.033  -3.195  1.00 95.00           H  
ATOM   3900  O   THR A 236      12.034  -0.533  -3.581  1.00 95.00           O  
ATOM   3901  CG2 THR A 236      10.141   3.206  -2.475  1.00 95.00           C  
ATOM   3902 HG21 THR A 236       9.492   3.252  -1.601  1.00 95.00           H  
ATOM   3903 HG22 THR A 236       9.533   3.132  -3.377  1.00 95.00           H  
ATOM   3904 HG23 THR A 236      10.743   4.113  -2.525  1.00 95.00           H  
ATOM   3905  OG1 THR A 236      11.728   2.070  -1.142  1.00 95.00           O  
ATOM   3906  HG1 THR A 236      12.335   2.813  -1.173  1.00 95.00           H  
ATOM   3907  N   SER A 237      11.287  -1.442  -1.682  1.00 94.54           N  
ATOM   3908  H   SER A 237      10.615  -1.371  -0.931  1.00 94.54           H  
ATOM   3909  CA  SER A 237      12.057  -2.681  -1.799  1.00 94.54           C  
ATOM   3910  HA  SER A 237      12.839  -2.564  -2.549  1.00 94.54           H  
ATOM   3911  C   SER A 237      11.136  -3.816  -2.227  1.00 94.54           C  
ATOM   3912  CB  SER A 237      12.741  -3.017  -0.474  1.00 94.54           C  
ATOM   3913  HB2 SER A 237      11.985  -3.125   0.303  1.00 94.54           H  
ATOM   3914  HB3 SER A 237      13.416  -2.207  -0.198  1.00 94.54           H  
ATOM   3915  O   SER A 237      10.237  -4.202  -1.486  1.00 94.54           O  
ATOM   3916  OG  SER A 237      13.473  -4.227  -0.585  1.00 94.54           O  
ATOM   3917  HG  SER A 237      13.415  -4.657   0.271  1.00 94.54           H  
ATOM   3918  N   THR A 238      11.394  -4.390  -3.399  1.00 95.93           N  
ATOM   3919  H   THR A 238      12.090  -3.981  -4.006  1.00 95.93           H  
ATOM   3920  CA  THR A 238      10.683  -5.569  -3.917  1.00 95.93           C  
ATOM   3921  HA  THR A 238       9.690  -5.609  -3.469  1.00 95.93           H  
ATOM   3922  C   THR A 238      11.368  -6.888  -3.555  1.00 95.93           C  
ATOM   3923  CB  THR A 238      10.492  -5.461  -5.433  1.00 95.93           C  
ATOM   3924  HB  THR A 238      10.044  -6.384  -5.802  1.00 95.93           H  
ATOM   3925  O   THR A 238      10.942  -7.951  -3.993  1.00 95.93           O  
ATOM   3926  CG2 THR A 238       9.565  -4.309  -5.809  1.00 95.93           C  
ATOM   3927 HG21 THR A 238       9.370  -4.333  -6.881  1.00 95.93           H  
ATOM   3928 HG22 THR A 238       8.602  -4.432  -5.313  1.00 95.93           H  
ATOM   3929 HG23 THR A 238      10.005  -3.354  -5.524  1.00 95.93           H  
ATOM   3930  OG1 THR A 238      11.742  -5.227  -6.046  1.00 95.93           O  
ATOM   3931  HG1 THR A 238      11.577  -4.858  -6.917  1.00 95.93           H  
ATOM   3932  N   LYS A 239      12.423  -6.853  -2.729  1.00 95.15           N  
ATOM   3933  H   LYS A 239      12.712  -5.953  -2.372  1.00 95.15           H  
ATOM   3934  CA  LYS A 239      13.177  -8.057  -2.347  1.00 95.15           C  
ATOM   3935  HA  LYS A 239      13.551  -8.544  -3.247  1.00 95.15           H  
ATOM   3936  C   LYS A 239      12.306  -9.099  -1.647  1.00 95.15           C  
ATOM   3937  CB  LYS A 239      14.358  -7.690  -1.443  1.00 95.15           C  
ATOM   3938  HB2 LYS A 239      13.991  -7.130  -0.582  1.00 95.15           H  
ATOM   3939  HB3 LYS A 239      14.810  -8.613  -1.080  1.00 95.15           H  
ATOM   3940  O   LYS A 239      12.484 -10.284  -1.893  1.00 95.15           O  
ATOM   3941  CG  LYS A 239      15.433  -6.875  -2.173  1.00 95.15           C  
ATOM   3942  HG2 LYS A 239      15.011  -5.935  -2.529  1.00 95.15           H  
ATOM   3943  HG3 LYS A 239      15.806  -7.446  -3.023  1.00 95.15           H  
ATOM   3944  CD  LYS A 239      16.583  -6.582  -1.205  1.00 95.15           C  
ATOM   3945  HD2 LYS A 239      16.193  -6.016  -0.359  1.00 95.15           H  
ATOM   3946  HD3 LYS A 239      16.991  -7.525  -0.840  1.00 95.15           H  
ATOM   3947  CE  LYS A 239      17.685  -5.778  -1.895  1.00 95.15           C  
ATOM   3948  HE2 LYS A 239      18.072  -6.364  -2.729  1.00 95.15           H  
ATOM   3949  HE3 LYS A 239      17.247  -4.864  -2.297  1.00 95.15           H  
ATOM   3950  NZ  LYS A 239      18.772  -5.453  -0.938  1.00 95.15           N  
ATOM   3951  HZ1 LYS A 239      18.409  -4.898  -0.176  1.00 95.15           H  
ATOM   3952  HZ2 LYS A 239      19.158  -6.299  -0.544  1.00 95.15           H  
ATOM   3953  HZ3 LYS A 239      19.510  -4.933  -1.389  1.00 95.15           H  
ATOM   3954  N   GLU A 240      11.357  -8.655  -0.821  1.00 94.48           N  
ATOM   3955  H   GLU A 240      11.238  -7.659  -0.702  1.00 94.48           H  
ATOM   3956  CA  GLU A 240      10.509  -9.552  -0.026  1.00 94.48           C  
ATOM   3957  HA  GLU A 240      11.156 -10.232   0.529  1.00 94.48           H  
ATOM   3958  C   GLU A 240       9.610 -10.456  -0.880  1.00 94.48           C  
ATOM   3959  CB  GLU A 240       9.706  -8.748   1.019  1.00 94.48           C  
ATOM   3960  HB2 GLU A 240       9.194  -9.460   1.665  1.00 94.48           H  
ATOM   3961  HB3 GLU A 240      10.415  -8.200   1.640  1.00 94.48           H  
ATOM   3962  O   GLU A 240       9.273 -11.551  -0.450  1.00 94.48           O  
ATOM   3963  CG  GLU A 240       8.672  -7.743   0.462  1.00 94.48           C  
ATOM   3964  HG2 GLU A 240       8.015  -8.255  -0.240  1.00 94.48           H  
ATOM   3965  HG3 GLU A 240       9.208  -6.970  -0.088  1.00 94.48           H  
ATOM   3966  CD  GLU A 240       7.807  -7.078   1.561  1.00 94.48           C  
ATOM   3967  OE1 GLU A 240       6.855  -6.325   1.240  1.00 94.48           O  
ATOM   3968  OE2 GLU A 240       8.063  -7.283   2.770  1.00 94.48           O  
ATOM   3969  N   VAL A 241       9.265 -10.048  -2.108  1.00 95.72           N  
ATOM   3970  H   VAL A 241       9.621  -9.169  -2.457  1.00 95.72           H  
ATOM   3971  CA  VAL A 241       8.422 -10.871  -2.990  1.00 95.72           C  
ATOM   3972  HA  VAL A 241       7.791 -11.493  -2.356  1.00 95.72           H  
ATOM   3973  C   VAL A 241       9.210 -11.847  -3.858  1.00 95.72           C  
ATOM   3974  CB  VAL A 241       7.453 -10.043  -3.849  1.00 95.72           C  
ATOM   3975  HB  VAL A 241       6.865 -10.733  -4.454  1.00 95.72           H  
ATOM   3976  O   VAL A 241       8.604 -12.692  -4.509  1.00 95.72           O  
ATOM   3977  CG1 VAL A 241       6.474  -9.264  -2.966  1.00 95.72           C  
ATOM   3978 HG11 VAL A 241       5.953  -9.959  -2.306  1.00 95.72           H  
ATOM   3979 HG12 VAL A 241       5.739  -8.757  -3.592  1.00 95.72           H  
ATOM   3980 HG13 VAL A 241       7.007  -8.535  -2.355  1.00 95.72           H  
ATOM   3981  CG2 VAL A 241       8.147  -9.072  -4.806  1.00 95.72           C  
ATOM   3982 HG21 VAL A 241       7.420  -8.714  -5.535  1.00 95.72           H  
ATOM   3983 HG22 VAL A 241       8.539  -8.222  -4.248  1.00 95.72           H  
ATOM   3984 HG23 VAL A 241       8.955  -9.574  -5.338  1.00 95.72           H  
ATOM   3985  N   LEU A 242      10.545 -11.759  -3.891  1.00 94.80           N  
ATOM   3986  H   LEU A 242      11.009 -11.106  -3.275  1.00 94.80           H  
ATOM   3987  CA  LEU A 242      11.350 -12.653  -4.726  1.00 94.80           C  
ATOM   3988  HA  LEU A 242      10.964 -12.618  -5.745  1.00 94.80           H  
ATOM   3989  C   LEU A 242      11.200 -14.104  -4.266  1.00 94.80           C  
ATOM   3990  CB  LEU A 242      12.825 -12.215  -4.725  1.00 94.80           C  
ATOM   3991  HB2 LEU A 242      13.184 -12.209  -3.696  1.00 94.80           H  
ATOM   3992  HB3 LEU A 242      13.406 -12.960  -5.269  1.00 94.80           H  
ATOM   3993  O   LEU A 242      11.058 -14.987  -5.106  1.00 94.80           O  
ATOM   3994  CG  LEU A 242      13.084 -10.836  -5.358  1.00 94.80           C  
ATOM   3995  HG  LEU A 242      12.504 -10.077  -4.833  1.00 94.80           H  
ATOM   3996  CD1 LEU A 242      14.566 -10.491  -5.212  1.00 94.80           C  
ATOM   3997 HD11 LEU A 242      14.819 -10.447  -4.153  1.00 94.80           H  
ATOM   3998 HD12 LEU A 242      15.172 -11.265  -5.682  1.00 94.80           H  
ATOM   3999 HD13 LEU A 242      14.775  -9.527  -5.675  1.00 94.80           H  
ATOM   4000  CD2 LEU A 242      12.726 -10.782  -6.846  1.00 94.80           C  
ATOM   4001 HD21 LEU A 242      11.654 -10.936  -6.975  1.00 94.80           H  
ATOM   4002 HD22 LEU A 242      13.277 -11.545  -7.396  1.00 94.80           H  
ATOM   4003 HD23 LEU A 242      12.974  -9.798  -7.242  1.00 94.80           H  
ATOM   4004  N   ASP A 243      11.188 -14.350  -2.959  1.00 92.49           N  
ATOM   4005  H   ASP A 243      11.307 -13.575  -2.322  1.00 92.49           H  
ATOM   4006  CA  ASP A 243      11.047 -15.688  -2.366  1.00 92.49           C  
ATOM   4007  HA  ASP A 243      11.234 -16.439  -3.133  1.00 92.49           H  
ATOM   4008  C   ASP A 243       9.621 -15.982  -1.868  1.00 92.49           C  
ATOM   4009  CB  ASP A 243      12.131 -15.877  -1.292  1.00 92.49           C  
ATOM   4010  HB2 ASP A 243      12.051 -16.879  -0.870  1.00 92.49           H  
ATOM   4011  HB3 ASP A 243      11.974 -15.152  -0.493  1.00 92.49           H  
ATOM   4012  O   ASP A 243       9.384 -16.995  -1.217  1.00 92.49           O  
ATOM   4013  CG  ASP A 243      13.539 -15.711  -1.880  1.00 92.49           C  
ATOM   4014  OD1 ASP A 243      13.790 -16.266  -2.983  1.00 92.49           O  
ATOM   4015  OD2 ASP A 243      14.351 -14.973  -1.283  1.00 92.49           O  
ATOM   4016  N   ALA A 244       8.664 -15.110  -2.194  1.00 95.07           N  
ATOM   4017  H   ALA A 244       8.906 -14.348  -2.811  1.00 95.07           H  
ATOM   4018  CA  ALA A 244       7.264 -15.251  -1.816  1.00 95.07           C  
ATOM   4019  HA  ALA A 244       7.214 -15.668  -0.810  1.00 95.07           H  
ATOM   4020  C   ALA A 244       6.495 -16.198  -2.750  1.00 95.07           C  
ATOM   4021  CB  ALA A 244       6.642 -13.854  -1.781  1.00 95.07           C  
ATOM   4022  HB1 ALA A 244       6.672 -13.415  -2.779  1.00 95.07           H  
ATOM   4023  HB2 ALA A 244       5.604 -13.907  -1.454  1.00 95.07           H  
ATOM   4024  HB3 ALA A 244       7.199 -13.232  -1.080  1.00 95.07           H  
ATOM   4025  O   ALA A 244       6.921 -16.502  -3.868  1.00 95.07           O  
ATOM   4026  N   THR A 245       5.305 -16.611  -2.315  1.00 95.26           N  
ATOM   4027  H   THR A 245       4.962 -16.257  -1.433  1.00 95.26           H  
ATOM   4028  CA  THR A 245       4.388 -17.392  -3.149  1.00 95.26           C  
ATOM   4029  HA  THR A 245       4.965 -18.099  -3.745  1.00 95.26           H  
ATOM   4030  C   THR A 245       3.638 -16.455  -4.087  1.00 95.26           C  
ATOM   4031  CB  THR A 245       3.414 -18.212  -2.294  1.00 95.26           C  
ATOM   4032  HB  THR A 245       2.815 -17.551  -1.668  1.00 95.26           H  
ATOM   4033  O   THR A 245       2.892 -15.583  -3.641  1.00 95.26           O  
ATOM   4034  CG2 THR A 245       2.489 -19.083  -3.146  1.00 95.26           C  
ATOM   4035 HG21 THR A 245       1.824 -18.460  -3.744  1.00 95.26           H  
ATOM   4036 HG22 THR A 245       1.881 -19.706  -2.490  1.00 95.26           H  
ATOM   4037 HG23 THR A 245       3.078 -19.726  -3.800  1.00 95.26           H  
ATOM   4038  OG1 THR A 245       4.153 -19.089  -1.479  1.00 95.26           O  
ATOM   4039  HG1 THR A 245       4.465 -18.591  -0.720  1.00 95.26           H  
ATOM   4040  N   PHE A 246       3.820 -16.622  -5.396  1.00 93.30           N  
ATOM   4041  H   PHE A 246       4.452 -17.343  -5.713  1.00 93.30           H  
ATOM   4042  CA  PHE A 246       3.025 -15.903  -6.388  1.00 93.30           C  
ATOM   4043  HA  PHE A 246       2.945 -14.859  -6.083  1.00 93.30           H  
ATOM   4044  C   PHE A 246       1.611 -16.492  -6.446  1.00 93.30           C  
ATOM   4045  CB  PHE A 246       3.726 -15.945  -7.752  1.00 93.30           C  
ATOM   4046  HB2 PHE A 246       3.948 -16.985  -7.992  1.00 93.30           H  
ATOM   4047  HB3 PHE A 246       4.674 -15.413  -7.678  1.00 93.30           H  
ATOM   4048  O   PHE A 246       1.431 -17.663  -6.780  1.00 93.30           O  
ATOM   4049  CG  PHE A 246       2.922 -15.339  -8.889  1.00 93.30           C  
ATOM   4050  CD1 PHE A 246       2.753 -16.059 -10.086  1.00 93.30           C  
ATOM   4051  HD1 PHE A 246       3.204 -17.033 -10.201  1.00 93.30           H  
ATOM   4052  CD2 PHE A 246       2.320 -14.072  -8.750  1.00 93.30           C  
ATOM   4053  HD2 PHE A 246       2.438 -13.507  -7.838  1.00 93.30           H  
ATOM   4054  CE1 PHE A 246       2.002 -15.515 -11.140  1.00 93.30           C  
ATOM   4055  HE1 PHE A 246       1.904 -16.064 -12.065  1.00 93.30           H  
ATOM   4056  CE2 PHE A 246       1.523 -13.556  -9.787  1.00 93.30           C  
ATOM   4057  HE2 PHE A 246       0.998 -12.622  -9.655  1.00 93.30           H  
ATOM   4058  CZ  PHE A 246       1.375 -14.267 -10.988  1.00 93.30           C  
ATOM   4059  HZ  PHE A 246       0.772 -13.861 -11.787  1.00 93.30           H  
ATOM   4060  N   ILE A 247       0.605 -15.678  -6.127  1.00 90.33           N  
ATOM   4061  H   ILE A 247       0.810 -14.712  -5.916  1.00 90.33           H  
ATOM   4062  CA  ILE A 247      -0.800 -16.061  -6.238  1.00 90.33           C  
ATOM   4063  HA  ILE A 247      -0.885 -17.139  -6.097  1.00 90.33           H  
ATOM   4064  C   ILE A 247      -1.265 -15.732  -7.653  1.00 90.33           C  
ATOM   4065  CB  ILE A 247      -1.669 -15.394  -5.151  1.00 90.33           C  
ATOM   4066  HB  ILE A 247      -1.547 -14.313  -5.210  1.00 90.33           H  
ATOM   4067  O   ILE A 247      -1.554 -14.579  -7.983  1.00 90.33           O  
ATOM   4068  CG1 ILE A 247      -1.239 -15.871  -3.748  1.00 90.33           C  
ATOM   4069 HG12 ILE A 247      -1.448 -16.937  -3.660  1.00 90.33           H  
ATOM   4070 HG13 ILE A 247      -0.166 -15.730  -3.618  1.00 90.33           H  
ATOM   4071  CG2 ILE A 247      -3.149 -15.751  -5.401  1.00 90.33           C  
ATOM   4072 HG21 ILE A 247      -3.285 -16.833  -5.385  1.00 90.33           H  
ATOM   4073 HG22 ILE A 247      -3.470 -15.357  -6.365  1.00 90.33           H  
ATOM   4074 HG23 ILE A 247      -3.807 -15.298  -4.659  1.00 90.33           H  
ATOM   4075  CD1 ILE A 247      -1.942 -15.138  -2.599  1.00 90.33           C  
ATOM   4076 HD11 ILE A 247      -1.761 -15.700  -1.683  1.00 90.33           H  
ATOM   4077 HD12 ILE A 247      -1.545 -14.127  -2.503  1.00 90.33           H  
ATOM   4078 HD13 ILE A 247      -3.023 -15.097  -2.729  1.00 90.33           H  
ATOM   4079  N   HIS A 248      -1.377 -16.769  -8.477  1.00 80.39           N  
ATOM   4080  H   HIS A 248      -1.062 -17.675  -8.158  1.00 80.39           H  
ATOM   4081  CA  HIS A 248      -1.981 -16.674  -9.798  1.00 80.39           C  
ATOM   4082  HA  HIS A 248      -1.706 -15.715 -10.236  1.00 80.39           H  
ATOM   4083  C   HIS A 248      -3.512 -16.705  -9.672  1.00 80.39           C  
ATOM   4084  CB  HIS A 248      -1.407 -17.769 -10.703  1.00 80.39           C  
ATOM   4085  HB2 HIS A 248      -1.791 -18.744 -10.403  1.00 80.39           H  
ATOM   4086  HB3 HIS A 248      -0.323 -17.786 -10.595  1.00 80.39           H  
ATOM   4087  O   HIS A 248      -4.152 -17.739  -9.847  1.00 80.39           O  
ATOM   4088  CG  HIS A 248      -1.723 -17.524 -12.153  1.00 80.39           C  
ATOM   4089  CD2 HIS A 248      -1.027 -16.712 -13.005  1.00 80.39           C  
ATOM   4090  HD2 HIS A 248      -0.154 -16.126 -12.757  1.00 80.39           H  
ATOM   4091  ND1 HIS A 248      -2.781 -18.043 -12.864  1.00 80.39           N  
ATOM   4092  HD1 HIS A 248      -3.500 -18.653 -12.502  1.00 80.39           H  
ATOM   4093  CE1 HIS A 248      -2.710 -17.567 -14.120  1.00 80.39           C  
ATOM   4094  HE1 HIS A 248      -3.407 -17.796 -14.912  1.00 80.39           H  
ATOM   4095  NE2 HIS A 248      -1.653 -16.748 -14.250  1.00 80.39           N  
ATOM   4096  N   GLN A 249      -4.097 -15.570  -9.299  1.00 65.97           N  
ATOM   4097  H   GLN A 249      -3.508 -14.766  -9.133  1.00 65.97           H  
ATOM   4098  CA  GLN A 249      -5.541 -15.349  -9.354  1.00 65.97           C  
ATOM   4099  HA  GLN A 249      -6.054 -16.280  -9.598  1.00 65.97           H  
ATOM   4100  C   GLN A 249      -5.837 -14.365 -10.477  1.00 65.97           C  
ATOM   4101  CB  GLN A 249      -6.072 -14.851  -8.001  1.00 65.97           C  
ATOM   4102  HB2 GLN A 249      -7.042 -14.376  -8.148  1.00 65.97           H  
ATOM   4103  HB3 GLN A 249      -5.385 -14.111  -7.589  1.00 65.97           H  
ATOM   4104  O   GLN A 249      -5.154 -13.348 -10.612  1.00 65.97           O  
ATOM   4105  CG  GLN A 249      -6.253 -16.019  -7.022  1.00 65.97           C  
ATOM   4106  HG2 GLN A 249      -7.024 -16.682  -7.415  1.00 65.97           H  
ATOM   4107  HG3 GLN A 249      -5.332 -16.597  -6.955  1.00 65.97           H  
ATOM   4108  CD  GLN A 249      -6.667 -15.589  -5.616  1.00 65.97           C  
ATOM   4109  NE2 GLN A 249      -7.013 -16.531  -4.767  1.00 65.97           N  
ATOM   4110 HE21 GLN A 249      -7.048 -17.495  -5.064  1.00 65.97           H  
ATOM   4111 HE22 GLN A 249      -7.355 -16.223  -3.868  1.00 65.97           H  
ATOM   4112  OE1 GLN A 249      -6.678 -14.428  -5.235  1.00 65.97           O  
ATOM   4113  N   SER A 250      -6.865 -14.648 -11.273  1.00 58.93           N  
ATOM   4114  H   SER A 250      -7.427 -15.472 -11.108  1.00 58.93           H  
ATOM   4115  CA  SER A 250      -7.399 -13.623 -12.160  1.00 58.93           C  
ATOM   4116  HA  SER A 250      -6.590 -13.253 -12.790  1.00 58.93           H  
ATOM   4117  C   SER A 250      -7.949 -12.463 -11.329  1.00 58.93           C  
ATOM   4118  CB  SER A 250      -8.480 -14.191 -13.066  1.00 58.93           C  
ATOM   4119  HB2 SER A 250      -8.681 -13.498 -13.883  1.00 58.93           H  
ATOM   4120  HB3 SER A 250      -8.155 -15.144 -13.482  1.00 58.93           H  
ATOM   4121  O   SER A 250      -8.328 -12.618 -10.164  1.00 58.93           O  
ATOM   4122  OG  SER A 250      -9.646 -14.357 -12.307  1.00 58.93           O  
ATOM   4123  HG  SER A 250     -10.182 -14.951 -12.837  1.00 58.93           H  
ATOM   4124  N   ILE A 251      -8.034 -11.289 -11.948  1.00 53.18           N  
ATOM   4125  H   ILE A 251      -7.722 -11.234 -12.907  1.00 53.18           H  
ATOM   4126  CA  ILE A 251      -8.604 -10.090 -11.321  1.00 53.18           C  
ATOM   4127  HA  ILE A 251      -8.043  -9.873 -10.412  1.00 53.18           H  
ATOM   4128  C   ILE A 251     -10.067 -10.335 -10.899  1.00 53.18           C  
ATOM   4129  CB  ILE A 251      -8.456  -8.896 -12.295  1.00 53.18           C  
ATOM   4130  HB  ILE A 251      -8.986  -9.140 -13.216  1.00 53.18           H  
ATOM   4131  O   ILE A 251     -10.541  -9.730  -9.941  1.00 53.18           O  
ATOM   4132  CG1 ILE A 251      -6.963  -8.651 -12.638  1.00 53.18           C  
ATOM   4133 HG12 ILE A 251      -6.438  -8.304 -11.748  1.00 53.18           H  
ATOM   4134 HG13 ILE A 251      -6.494  -9.582 -12.955  1.00 53.18           H  
ATOM   4135  CG2 ILE A 251      -9.079  -7.614 -11.709  1.00 53.18           C  
ATOM   4136 HG21 ILE A 251      -8.608  -7.369 -10.757  1.00 53.18           H  
ATOM   4137 HG22 ILE A 251      -8.966  -6.779 -12.400  1.00 53.18           H  
ATOM   4138 HG23 ILE A 251     -10.148  -7.751 -11.552  1.00 53.18           H  
ATOM   4139  CD1 ILE A 251      -6.735  -7.651 -13.778  1.00 53.18           C  
ATOM   4140 HD11 ILE A 251      -7.020  -6.644 -13.472  1.00 53.18           H  
ATOM   4141 HD12 ILE A 251      -5.678  -7.643 -14.042  1.00 53.18           H  
ATOM   4142 HD13 ILE A 251      -7.314  -7.946 -14.653  1.00 53.18           H  
ATOM   4143  N   THR A 252     -10.768 -11.247 -11.580  1.00 60.54           N  
ATOM   4144  H   THR A 252     -10.309 -11.758 -12.320  1.00 60.54           H  
ATOM   4145  CA  THR A 252     -12.162 -11.627 -11.313  1.00 60.54           C  
ATOM   4146  HA  THR A 252     -12.682 -10.784 -10.858  1.00 60.54           H  
ATOM   4147  C   THR A 252     -12.307 -12.806 -10.342  1.00 60.54           C  
ATOM   4148  CB  THR A 252     -12.872 -11.967 -12.634  1.00 60.54           C  
ATOM   4149  HB  THR A 252     -13.899 -12.273 -12.432  1.00 60.54           H  
ATOM   4150  O   THR A 252     -13.428 -13.148  -9.977  1.00 60.54           O  
ATOM   4151  CG2 THR A 252     -12.895 -10.782 -13.601  1.00 60.54           C  
ATOM   4152 HG21 THR A 252     -11.885 -10.527 -13.923  1.00 60.54           H  
ATOM   4153 HG22 THR A 252     -13.348  -9.919 -13.113  1.00 60.54           H  
ATOM   4154 HG23 THR A 252     -13.489 -11.040 -14.478  1.00 60.54           H  
ATOM   4155  OG1 THR A 252     -12.187 -13.017 -13.275  1.00 60.54           O  
ATOM   4156  HG1 THR A 252     -12.470 -13.056 -14.192  1.00 60.54           H  
ATOM   4157  N   GLY A 253     -11.213 -13.460  -9.936  1.00 53.40           N  
ATOM   4158  H   GLY A 253     -10.314 -13.144 -10.271  1.00 53.40           H  
ATOM   4159  CA  GLY A 253     -11.246 -14.721  -9.185  1.00 53.40           C  
ATOM   4160  HA2 GLY A 253     -11.947 -14.624  -8.355  1.00 53.40           H  
ATOM   4161  HA3 GLY A 253     -10.253 -14.912  -8.779  1.00 53.40           H  
ATOM   4162  C   GLY A 253     -11.662 -15.949 -10.012  1.00 53.40           C  
ATOM   4163  O   GLY A 253     -11.622 -17.064  -9.499  1.00 53.40           O  
ATOM   4164  N   MET A 254     -12.021 -15.774 -11.286  1.00 45.96           N  
ATOM   4165  H   MET A 254     -12.010 -14.831 -11.648  1.00 45.96           H  
ATOM   4166  CA  MET A 254     -12.331 -16.852 -12.229  1.00 45.96           C  
ATOM   4167  HA  MET A 254     -12.664 -17.741 -11.693  1.00 45.96           H  
ATOM   4168  C   MET A 254     -11.079 -17.188 -13.040  1.00 45.96           C  
ATOM   4169  CB  MET A 254     -13.459 -16.394 -13.167  1.00 45.96           C  
ATOM   4170  HB2 MET A 254     -13.128 -15.511 -13.714  1.00 45.96           H  
ATOM   4171  HB3 MET A 254     -13.655 -17.176 -13.901  1.00 45.96           H  
ATOM   4172  O   MET A 254     -10.541 -16.295 -13.686  1.00 45.96           O  
ATOM   4173  CG  MET A 254     -14.761 -16.049 -12.433  1.00 45.96           C  
ATOM   4174  HG2 MET A 254     -14.577 -15.927 -11.365  1.00 45.96           H  
ATOM   4175  HG3 MET A 254     -15.111 -15.088 -12.811  1.00 45.96           H  
ATOM   4176  SD  MET A 254     -16.081 -17.269 -12.652  1.00 45.96           S  
ATOM   4177  CE  MET A 254     -17.382 -16.188 -13.305  1.00 45.96           C  
ATOM   4178  HE1 MET A 254     -17.041 -15.725 -14.231  1.00 45.96           H  
ATOM   4179  HE2 MET A 254     -18.275 -16.779 -13.507  1.00 45.96           H  
ATOM   4180  HE3 MET A 254     -17.617 -15.414 -12.574  1.00 45.96           H  
ATOM   4181  N   TYR A 255     -10.590 -18.431 -13.017  1.00 45.89           N  
ATOM   4182  H   TYR A 255     -11.086 -19.143 -12.500  1.00 45.89           H  
ATOM   4183  CA  TYR A 255      -9.519 -18.851 -13.931  1.00 45.89           C  
ATOM   4184  HA  TYR A 255      -8.602 -18.312 -13.693  1.00 45.89           H  
ATOM   4185  C   TYR A 255      -9.923 -18.501 -15.372  1.00 45.89           C  
ATOM   4186  CB  TYR A 255      -9.258 -20.365 -13.794  1.00 45.89           C  
ATOM   4187  HB2 TYR A 255     -10.134 -20.859 -13.373  1.00 45.89           H  
ATOM   4188  HB3 TYR A 255      -9.124 -20.787 -14.790  1.00 45.89           H  
ATOM   4189  O   TYR A 255     -10.924 -19.015 -15.864  1.00 45.89           O  
ATOM   4190  CG  TYR A 255      -8.030 -20.733 -12.980  1.00 45.89           C  
ATOM   4191  CD1 TYR A 255      -6.812 -20.992 -13.641  1.00 45.89           C  
ATOM   4192  HD1 TYR A 255      -6.759 -20.918 -14.717  1.00 45.89           H  
ATOM   4193  CD2 TYR A 255      -8.103 -20.840 -11.577  1.00 45.89           C  
ATOM   4194  HD2 TYR A 255      -9.039 -20.648 -11.073  1.00 45.89           H  
ATOM   4195  CE1 TYR A 255      -5.671 -21.362 -12.904  1.00 45.89           C  
ATOM   4196  HE1 TYR A 255      -4.740 -21.575 -13.408  1.00 45.89           H  
ATOM   4197  CE2 TYR A 255      -6.962 -21.208 -10.835  1.00 45.89           C  
ATOM   4198  HE2 TYR A 255      -7.022 -21.293  -9.760  1.00 45.89           H  
ATOM   4199  OH  TYR A 255      -4.639 -21.827 -10.794  1.00 45.89           O  
ATOM   4200  HH  TYR A 255      -4.824 -21.874  -9.853  1.00 45.89           H  
ATOM   4201  CZ  TYR A 255      -5.744 -21.473 -11.501  1.00 45.89           C  
ATOM   4202  N   GLU A 256      -9.174 -17.616 -16.032  1.00 42.15           N  
ATOM   4203  H   GLU A 256      -8.377 -17.194 -15.578  1.00 42.15           H  
ATOM   4204  CA  GLU A 256      -9.261 -17.491 -17.486  1.00 42.15           C  
ATOM   4205  HA  GLU A 256     -10.302 -17.565 -17.801  1.00 42.15           H  
ATOM   4206  C   GLU A 256      -8.509 -18.694 -18.072  1.00 42.15           C  
ATOM   4207  CB  GLU A 256      -8.725 -16.132 -17.980  1.00 42.15           C  
ATOM   4208  HB2 GLU A 256      -8.632 -16.179 -19.065  1.00 42.15           H  
ATOM   4209  HB3 GLU A 256      -7.739 -15.951 -17.552  1.00 42.15           H  
ATOM   4210  O   GLU A 256      -7.311 -18.857 -17.828  1.00 42.15           O  
ATOM   4211  CG  GLU A 256      -9.670 -14.967 -17.621  1.00 42.15           C  
ATOM   4212  HG2 GLU A 256      -9.734 -14.893 -16.536  1.00 42.15           H  
ATOM   4213  HG3 GLU A 256     -10.666 -15.201 -17.997  1.00 42.15           H  
ATOM   4214  CD  GLU A 256      -9.242 -13.594 -18.182  1.00 42.15           C  
ATOM   4215  OE1 GLU A 256      -9.992 -12.620 -17.934  1.00 42.15           O  
ATOM   4216  OE2 GLU A 256      -8.152 -13.487 -18.789  1.00 42.15           O  
ATOM   4217  N   THR A 257      -9.256 -19.580 -18.732  1.00 39.77           N  
ATOM   4218  H   THR A 257     -10.242 -19.383 -18.833  1.00 39.77           H  
ATOM   4219  CA  THR A 257      -8.755 -20.713 -19.529  1.00 39.77           C  
ATOM   4220  HA  THR A 257      -7.842 -21.111 -19.085  1.00 39.77           H  
ATOM   4221  C   THR A 257      -8.398 -20.287 -20.935  1.00 39.77           C  
ATOM   4222  CB  THR A 257      -9.788 -21.831 -19.653  1.00 39.77           C  
ATOM   4223  HB  THR A 257      -9.456 -22.539 -20.412  1.00 39.77           H  
ATOM   4224  O   THR A 257      -9.223 -19.547 -21.519  1.00 39.77           O  
ATOM   4225  CG2 THR A 257      -9.956 -22.581 -18.336  1.00 39.77           C  
ATOM   4226 HG21 THR A 257      -9.005 -23.043 -18.072  1.00 39.77           H  
ATOM   4227 HG22 THR A 257     -10.716 -23.354 -18.453  1.00 39.77           H  
ATOM   4228 HG23 THR A 257     -10.254 -21.886 -17.551  1.00 39.77           H  
ATOM   4229  OG1 THR A 257     -11.019 -21.272 -20.050  1.00 39.77           O  
ATOM   4230  HG1 THR A 257     -10.769 -20.646 -20.733  1.00 39.77           H  
ATOM   4231  OXT THR A 257      -7.364 -20.794 -21.413  1.00 39.77           O  
TER    4232      THR A 257                                                       
END   
