# Supplementary material for: Computational design of novel Cas9 PAM-interacting domains using evolution-based modelling and structural quality assessment
Source: PLoS Comput Biol. 2023 Nov 17;19(11):e1011621. doi: 10.1371/journal.pcbi.1011621 (PMC10729993; doi:10.1371/journal.pcbi.1011621)
Supplement: S1 File — This file contains the experimentally tested sequences in a zip format. It includes Fasta files, AlphaFold Prediction with PDB file, pLDDT, and more. (ZIP) [file pcbi.1011621.s001.zip › pdb/dg_19_relaxed_rank_1_model_3.pdb]

ATOM      1  N   THR A   1      18.315  19.371  -6.466  1.00 40.30           N  
ATOM      2  H   THR A   1      18.597  20.133  -7.065  1.00 40.30           H  
ATOM      3  H2  THR A   1      17.574  18.833  -6.892  1.00 40.30           H  
ATOM      4  H3  THR A   1      17.983  19.776  -5.602  1.00 40.30           H  
ATOM      5  CA  THR A   1      19.483  18.526  -6.133  1.00 40.30           C  
ATOM      6  HA  THR A   1      19.939  18.120  -7.036  1.00 40.30           H  
ATOM      7  C   THR A   1      19.002  17.368  -5.275  1.00 40.30           C  
ATOM      8  CB  THR A   1      20.533  19.363  -5.387  1.00 40.30           C  
ATOM      9  HB  THR A   1      21.122  18.735  -4.719  1.00 40.30           H  
ATOM     10  O   THR A   1      18.742  17.559  -4.101  1.00 40.30           O  
ATOM     11  CG2 THR A   1      21.460  20.068  -6.374  1.00 40.30           C  
ATOM     12 HG21 THR A   1      22.203  20.643  -5.822  1.00 40.30           H  
ATOM     13 HG22 THR A   1      21.984  19.331  -6.982  1.00 40.30           H  
ATOM     14 HG23 THR A   1      20.901  20.746  -7.019  1.00 40.30           H  
ATOM     15  OG1 THR A   1      19.878  20.380  -4.666  1.00 40.30           O  
ATOM     16  HG1 THR A   1      20.457  20.660  -3.954  1.00 40.30           H  
ATOM     17  N   GLY A   2      18.744  16.198  -5.868  1.00 53.56           N  
ATOM     18  H   GLY A   2      19.032  16.040  -6.823  1.00 53.56           H  
ATOM     19  CA  GLY A   2      18.377  14.997  -5.105  1.00 53.56           C  
ATOM     20  HA2 GLY A   2      17.757  14.339  -5.714  1.00 53.56           H  
ATOM     21  HA3 GLY A   2      17.817  15.263  -4.208  1.00 53.56           H  
ATOM     22  C   GLY A   2      19.641  14.238  -4.709  1.00 53.56           C  
ATOM     23  O   GLY A   2      20.498  14.036  -5.567  1.00 53.56           O  
ATOM     24  N   GLY A   3      19.784  13.861  -3.438  1.00 64.93           N  
ATOM     25  H   GLY A   3      19.068  14.093  -2.764  1.00 64.93           H  
ATOM     26  CA  GLY A   3      20.945  13.103  -2.968  1.00 64.93           C  
ATOM     27  HA2 GLY A   3      21.848  13.688  -3.144  1.00 64.93           H  
ATOM     28  HA3 GLY A   3      20.859  12.924  -1.897  1.00 64.93           H  
ATOM     29  C   GLY A   3      21.073  11.750  -3.677  1.00 64.93           C  
ATOM     30  O   GLY A   3      20.079  11.046  -3.875  1.00 64.93           O  
ATOM     31  N   PHE A   4      22.301  11.371  -4.044  1.00 74.02           N  
ATOM     32  H   PHE A   4      23.066  12.014  -3.901  1.00 74.02           H  
ATOM     33  CA  PHE A   4      22.610  10.077  -4.675  1.00 74.02           C  
ATOM     34  HA  PHE A   4      21.985   9.956  -5.560  1.00 74.02           H  
ATOM     35  C   PHE A   4      22.335   8.876  -3.762  1.00 74.02           C  
ATOM     36  CB  PHE A   4      24.083  10.061  -5.105  1.00 74.02           C  
ATOM     37  HB2 PHE A   4      24.342   9.056  -5.436  1.00 74.02           H  
ATOM     38  HB3 PHE A   4      24.714  10.287  -4.245  1.00 74.02           H  
ATOM     39  O   PHE A   4      22.154   7.759  -4.244  1.00 74.02           O  
ATOM     40  CG  PHE A   4      24.397  11.017  -6.235  1.00 74.02           C  
ATOM     41  CD1 PHE A   4      24.033  10.673  -7.549  1.00 74.02           C  
ATOM     42  HD1 PHE A   4      23.588   9.708  -7.743  1.00 74.02           H  
ATOM     43  CD2 PHE A   4      25.058  12.233  -5.988  1.00 74.02           C  
ATOM     44  HD2 PHE A   4      25.376  12.490  -4.988  1.00 74.02           H  
ATOM     45  CE1 PHE A   4      24.292  11.556  -8.611  1.00 74.02           C  
ATOM     46  HE1 PHE A   4      24.030  11.278  -9.621  1.00 74.02           H  
ATOM     47  CE2 PHE A   4      25.335  13.110  -7.052  1.00 74.02           C  
ATOM     48  HE2 PHE A   4      25.864  14.033  -6.866  1.00 74.02           H  
ATOM     49  CZ  PHE A   4      24.943  12.776  -8.361  1.00 74.02           C  
ATOM     50  HZ  PHE A   4      25.175  13.444  -9.177  1.00 74.02           H  
ATOM     51  N   SER A   5      22.276   9.107  -2.455  1.00 74.15           N  
ATOM     52  H   SER A   5      22.449  10.046  -2.127  1.00 74.15           H  
ATOM     53  CA  SER A   5      22.019   8.114  -1.418  1.00 74.15           C  
ATOM     54  HA  SER A   5      21.559   7.230  -1.858  1.00 74.15           H  
ATOM     55  C   SER A   5      21.050   8.662  -0.379  1.00 74.15           C  
ATOM     56  CB  SER A   5      23.341   7.698  -0.767  1.00 74.15           C  
ATOM     57  HB2 SER A   5      23.146   7.035   0.076  1.00 74.15           H  
ATOM     58  HB3 SER A   5      23.936   7.156  -1.501  1.00 74.15           H  
ATOM     59  O   SER A   5      20.974   9.875  -0.166  1.00 74.15           O  
ATOM     60  OG  SER A   5      24.076   8.832  -0.343  1.00 74.15           O  
ATOM     61  HG  SER A   5      23.714   9.174   0.478  1.00 74.15           H  
ATOM     62  N   LYS A   6      20.334   7.766   0.305  1.00 72.99           N  
ATOM     63  H   LYS A   6      20.465   6.787   0.097  1.00 72.99           H  
ATOM     64  CA  LYS A   6      19.539   8.143   1.475  1.00 72.99           C  
ATOM     65  HA  LYS A   6      18.845   8.932   1.185  1.00 72.99           H  
ATOM     66  C   LYS A   6      20.471   8.697   2.546  1.00 72.99           C  
ATOM     67  CB  LYS A   6      18.750   6.946   2.018  1.00 72.99           C  
ATOM     68  HB2 LYS A   6      19.438   6.136   2.257  1.00 72.99           H  
ATOM     69  HB3 LYS A   6      18.251   7.253   2.937  1.00 72.99           H  
ATOM     70  O   LYS A   6      21.447   8.051   2.920  1.00 72.99           O  
ATOM     71  CG  LYS A   6      17.694   6.442   1.026  1.00 72.99           C  
ATOM     72  HG2 LYS A   6      18.194   6.001   0.163  1.00 72.99           H  
ATOM     73  HG3 LYS A   6      17.065   7.268   0.695  1.00 72.99           H  
ATOM     74  CD  LYS A   6      16.829   5.385   1.716  1.00 72.99           C  
ATOM     75  HD2 LYS A   6      17.483   4.676   2.223  1.00 72.99           H  
ATOM     76  HD3 LYS A   6      16.197   5.862   2.466  1.00 72.99           H  
ATOM     77  CE  LYS A   6      15.963   4.651   0.693  1.00 72.99           C  
ATOM     78  HE2 LYS A   6      15.145   5.299   0.377  1.00 72.99           H  
ATOM     79  HE3 LYS A   6      16.584   4.426  -0.174  1.00 72.99           H  
ATOM     80  NZ  LYS A   6      15.461   3.386   1.276  1.00 72.99           N  
ATOM     81  HZ1 LYS A   6      14.922   3.564   2.111  1.00 72.99           H  
ATOM     82  HZ2 LYS A   6      14.909   2.869   0.606  1.00 72.99           H  
ATOM     83  HZ3 LYS A   6      16.259   2.823   1.535  1.00 72.99           H  
ATOM     84  N   GLU A   7      20.149   9.874   3.070  1.00 70.73           N  
ATOM     85  H   GLU A   7      19.388  10.392   2.654  1.00 70.73           H  
ATOM     86  CA  GLU A   7      20.995  10.583   4.041  1.00 70.73           C  
ATOM     87  HA  GLU A   7      22.018  10.592   3.665  1.00 70.73           H  
ATOM     88  C   GLU A   7      21.048   9.918   5.426  1.00 70.73           C  
ATOM     89  CB  GLU A   7      20.531  12.036   4.166  1.00 70.73           C  
ATOM     90  HB2 GLU A   7      19.478  12.052   4.451  1.00 70.73           H  
ATOM     91  HB3 GLU A   7      21.116  12.518   4.949  1.00 70.73           H  
ATOM     92  O   GLU A   7      21.793  10.358   6.304  1.00 70.73           O  
ATOM     93  CG  GLU A   7      20.733  12.817   2.861  1.00 70.73           C  
ATOM     94  HG2 GLU A   7      21.777  12.726   2.560  1.00 70.73           H  
ATOM     95  HG3 GLU A   7      20.114  12.376   2.080  1.00 70.73           H  
ATOM     96  CD  GLU A   7      20.376  14.303   3.003  1.00 70.73           C  
ATOM     97  OE1 GLU A   7      20.575  15.023   2.002  1.00 70.73           O  
ATOM     98  OE2 GLU A   7      19.916  14.697   4.099  1.00 70.73           O  
ATOM     99  N   SER A   8      20.296   8.832   5.629  1.00 76.21           N  
ATOM    100  H   SER A   8      19.696   8.522   4.878  1.00 76.21           H  
ATOM    101  CA  SER A   8      20.399   7.976   6.806  1.00 76.21           C  
ATOM    102  HA  SER A   8      20.175   8.571   7.691  1.00 76.21           H  
ATOM    103  C   SER A   8      21.819   7.422   6.931  1.00 76.21           C  
ATOM    104  CB  SER A   8      19.379   6.837   6.727  1.00 76.21           C  
ATOM    105  HB2 SER A   8      19.607   6.202   5.871  1.00 76.21           H  
ATOM    106  HB3 SER A   8      19.429   6.235   7.634  1.00 76.21           H  
ATOM    107  O   SER A   8      22.238   6.524   6.196  1.00 76.21           O  
ATOM    108  OG  SER A   8      18.072   7.365   6.574  1.00 76.21           O  
ATOM    109  HG  SER A   8      17.832   7.857   7.363  1.00 76.21           H  
ATOM    110  N   ARG A   9      22.569   7.986   7.880  1.00 76.67           N  
ATOM    111  H   ARG A   9      22.169   8.769   8.377  1.00 76.67           H  
ATOM    112  CA  ARG A   9      23.929   7.562   8.214  1.00 76.67           C  
ATOM    113  HA  ARG A   9      24.452   7.284   7.299  1.00 76.67           H  
ATOM    114  C   ARG A   9      23.863   6.334   9.104  1.00 76.67           C  
ATOM    115  CB  ARG A   9      24.698   8.692   8.911  1.00 76.67           C  
ATOM    116  HB2 ARG A   9      25.673   8.310   9.211  1.00 76.67           H  
ATOM    117  HB3 ARG A   9      24.156   8.995   9.807  1.00 76.67           H  
ATOM    118  O   ARG A   9      23.319   6.400  10.206  1.00 76.67           O  
ATOM    119  CG  ARG A   9      24.903   9.907   7.996  1.00 76.67           C  
ATOM    120  HG2 ARG A   9      25.407   9.583   7.085  1.00 76.67           H  
ATOM    121  HG3 ARG A   9      23.940  10.339   7.725  1.00 76.67           H  
ATOM    122  CD  ARG A   9      25.758  10.982   8.677  1.00 76.67           C  
ATOM    123  HD2 ARG A   9      26.695  10.528   9.001  1.00 76.67           H  
ATOM    124  HD3 ARG A   9      26.004  11.749   7.943  1.00 76.67           H  
ATOM    125  NE  ARG A   9      25.084  11.593   9.843  1.00 76.67           N  
ATOM    126  HE  ARG A   9      25.206  11.130  10.733  1.00 76.67           H  
ATOM    127  NH1 ARG A   9      24.040  13.335   8.755  1.00 76.67           N  
ATOM    128 HH11 ARG A   9      24.281  12.939   7.857  1.00 76.67           H  
ATOM    129 HH12 ARG A   9      23.425  14.135   8.773  1.00 76.67           H  
ATOM    130  NH2 ARG A   9      23.847  13.144  10.964  1.00 76.67           N  
ATOM    131 HH21 ARG A   9      23.269  13.973  10.953  1.00 76.67           H  
ATOM    132 HH22 ARG A   9      24.024  12.679  11.843  1.00 76.67           H  
ATOM    133  CZ  ARG A   9      24.331  12.683   9.846  1.00 76.67           C  
ATOM    134  N   LEU A  10      24.456   5.242   8.643  1.00 78.95           N  
ATOM    135  H   LEU A  10      24.899   5.272   7.736  1.00 78.95           H  
ATOM    136  CA  LEU A  10      24.615   4.044   9.450  1.00 78.95           C  
ATOM    137  HA  LEU A  10      23.882   4.078  10.257  1.00 78.95           H  
ATOM    138  C   LEU A  10      26.005   4.008  10.093  1.00 78.95           C  
ATOM    139  CB  LEU A  10      24.332   2.799   8.606  1.00 78.95           C  
ATOM    140  HB2 LEU A  10      24.948   2.859   7.709  1.00 78.95           H  
ATOM    141  HB3 LEU A  10      24.636   1.919   9.173  1.00 78.95           H  
ATOM    142  O   LEU A  10      26.990   4.412   9.463  1.00 78.95           O  
ATOM    143  CG  LEU A  10      22.864   2.634   8.182  1.00 78.95           C  
ATOM    144  HG  LEU A  10      22.586   3.451   7.517  1.00 78.95           H  
ATOM    145  CD1 LEU A  10      22.737   1.309   7.438  1.00 78.95           C  
ATOM    146 HD11 LEU A  10      23.033   0.477   8.077  1.00 78.95           H  
ATOM    147 HD12 LEU A  10      23.358   1.319   6.543  1.00 78.95           H  
ATOM    148 HD13 LEU A  10      21.701   1.161   7.131  1.00 78.95           H  
ATOM    149  CD2 LEU A  10      21.890   2.598   9.364  1.00 78.95           C  
ATOM    150 HD21 LEU A  10      20.893   2.349   9.000  1.00 78.95           H  
ATOM    151 HD22 LEU A  10      21.831   3.579   9.834  1.00 78.95           H  
ATOM    152 HD23 LEU A  10      22.202   1.850  10.093  1.00 78.95           H  
ATOM    153  N   PRO A  11      26.105   3.521  11.343  1.00 81.04           N  
ATOM    154  CA  PRO A  11      27.389   3.347  12.004  1.00 81.04           C  
ATOM    155  HA  PRO A  11      27.928   4.295  12.024  1.00 81.04           H  
ATOM    156  C   PRO A  11      28.241   2.306  11.268  1.00 81.04           C  
ATOM    157  CB  PRO A  11      27.050   2.916  13.435  1.00 81.04           C  
ATOM    158  HB2 PRO A  11      26.896   3.800  14.054  1.00 81.04           H  
ATOM    159  HB3 PRO A  11      27.816   2.277  13.873  1.00 81.04           H  
ATOM    160  O   PRO A  11      27.738   1.493  10.488  1.00 81.04           O  
ATOM    161  CG  PRO A  11      25.722   2.177  13.271  1.00 81.04           C  
ATOM    162  HG2 PRO A  11      25.908   1.157  12.935  1.00 81.04           H  
ATOM    163  HG3 PRO A  11      25.138   2.181  14.191  1.00 81.04           H  
ATOM    164  CD  PRO A  11      25.032   2.965  12.161  1.00 81.04           C  
ATOM    165  HD2 PRO A  11      24.386   2.302  11.586  1.00 81.04           H  
ATOM    166  HD3 PRO A  11      24.449   3.779  12.593  1.00 81.04           H  
ATOM    167  N   LYS A  12      29.547   2.304  11.554  1.00 79.71           N  
ATOM    168  H   LYS A  12      29.896   3.010  12.187  1.00 79.71           H  
ATOM    169  CA  LYS A  12      30.486   1.312  11.019  1.00 79.71           C  
ATOM    170  HA  LYS A  12      30.556   1.468   9.942  1.00 79.71           H  
ATOM    171  C   LYS A  12      29.961  -0.113  11.241  1.00 79.71           C  
ATOM    172  CB  LYS A  12      31.893   1.523  11.609  1.00 79.71           C  
ATOM    173  HB2 LYS A  12      32.213   2.544  11.400  1.00 79.71           H  
ATOM    174  HB3 LYS A  12      32.576   0.847  11.094  1.00 79.71           H  
ATOM    175  O   LYS A  12      29.640  -0.506  12.362  1.00 79.71           O  
ATOM    176  CG  LYS A  12      32.003   1.255  13.122  1.00 79.71           C  
ATOM    177  HG2 LYS A  12      31.772   0.210  13.327  1.00 79.71           H  
ATOM    178  HG3 LYS A  12      31.299   1.888  13.660  1.00 79.71           H  
ATOM    179  CD  LYS A  12      33.418   1.517  13.647  1.00 79.71           C  
ATOM    180  HD2 LYS A  12      34.128   0.913  13.082  1.00 79.71           H  
ATOM    181  HD3 LYS A  12      33.661   2.571  13.514  1.00 79.71           H  
ATOM    182  CE  LYS A  12      33.476   1.141  15.135  1.00 79.71           C  
ATOM    183  HE2 LYS A  12      33.214   0.087  15.238  1.00 79.71           H  
ATOM    184  HE3 LYS A  12      32.725   1.724  15.668  1.00 79.71           H  
ATOM    185  NZ  LYS A  12      34.819   1.394  15.713  1.00 79.71           N  
ATOM    186  HZ1 LYS A  12      34.838   1.155  16.694  1.00 79.71           H  
ATOM    187  HZ2 LYS A  12      35.522   0.849  15.235  1.00 79.71           H  
ATOM    188  HZ3 LYS A  12      35.062   2.371  15.623  1.00 79.71           H  
ATOM    189  N   ARG A  13      29.891  -0.904  10.172  1.00 75.07           N  
ATOM    190  H   ARG A  13      30.121  -0.506   9.272  1.00 75.07           H  
ATOM    191  CA  ARG A  13      29.570  -2.334  10.240  1.00 75.07           C  
ATOM    192  HA  ARG A  13      29.906  -2.706  11.208  1.00 75.07           H  
ATOM    193  C   ARG A  13      30.338  -3.075   9.157  1.00 75.07           C  
ATOM    194  CB  ARG A  13      28.042  -2.537  10.138  1.00 75.07           C  
ATOM    195  HB2 ARG A  13      27.711  -2.319   9.122  1.00 75.07           H  
ATOM    196  HB3 ARG A  13      27.552  -1.834  10.811  1.00 75.07           H  
ATOM    197  O   ARG A  13      30.549  -2.547   8.067  1.00 75.07           O  
ATOM    198  CG  ARG A  13      27.607  -3.961  10.533  1.00 75.07           C  
ATOM    199  HG2 ARG A  13      27.993  -4.186  11.527  1.00 75.07           H  
ATOM    200  HG3 ARG A  13      28.014  -4.678   9.821  1.00 75.07           H  
ATOM    201  CD  ARG A  13      26.079  -4.109  10.551  1.00 75.07           C  
ATOM    202  HD2 ARG A  13      25.698  -3.901   9.551  1.00 75.07           H  
ATOM    203  HD3 ARG A  13      25.664  -3.374  11.241  1.00 75.07           H  
ATOM    204  NE  ARG A  13      25.670  -5.466  10.974  1.00 75.07           N  
ATOM    205  HE  ARG A  13      26.399  -6.083  11.302  1.00 75.07           H  
ATOM    206  NH1 ARG A  13      23.409  -5.222  10.642  1.00 75.07           N  
ATOM    207 HH11 ARG A  13      23.556  -4.272  10.332  1.00 75.07           H  
ATOM    208 HH12 ARG A  13      22.471  -5.593  10.682  1.00 75.07           H  
ATOM    209  NH2 ARG A  13      24.200  -7.148  11.437  1.00 75.07           N  
ATOM    210 HH21 ARG A  13      24.955  -7.743  11.748  1.00 75.07           H  
ATOM    211 HH22 ARG A  13      23.250  -7.484  11.505  1.00 75.07           H  
ATOM    212  CZ  ARG A  13      24.434  -5.937  11.015  1.00 75.07           C  
ATOM    213  N   ASN A  14      30.698  -4.326   9.438  1.00 69.53           N  
ATOM    214  H   ASN A  14      30.543  -4.661  10.378  1.00 69.53           H  
ATOM    215  CA  ASN A  14      31.229  -5.268   8.451  1.00 69.53           C  
ATOM    216  HA  ASN A  14      32.001  -4.768   7.867  1.00 69.53           H  
ATOM    217  C   ASN A  14      30.132  -5.689   7.457  1.00 69.53           C  
ATOM    218  CB  ASN A  14      31.863  -6.473   9.179  1.00 69.53           C  
ATOM    219  HB2 ASN A  14      32.008  -7.287   8.468  1.00 69.53           H  
ATOM    220  HB3 ASN A  14      31.194  -6.833   9.961  1.00 69.53           H  
ATOM    221  O   ASN A  14      29.710  -6.841   7.425  1.00 69.53           O  
ATOM    222  CG  ASN A  14      33.228  -6.179   9.766  1.00 69.53           C  
ATOM    223  ND2 ASN A  14      33.699  -7.007  10.667  1.00 69.53           N  
ATOM    224 HD21 ASN A  14      34.617  -6.798  11.033  1.00 69.53           H  
ATOM    225 HD22 ASN A  14      33.181  -7.823  10.960  1.00 69.53           H  
ATOM    226  OD1 ASN A  14      33.895  -5.229   9.401  1.00 69.53           O  
ATOM    227  N   SER A  15      29.630  -4.749   6.662  1.00 65.46           N  
ATOM    228  H   SER A  15      29.999  -3.812   6.746  1.00 65.46           H  
ATOM    229  CA  SER A  15      28.661  -5.007   5.600  1.00 65.46           C  
ATOM    230  HA  SER A  15      28.585  -6.082   5.440  1.00 65.46           H  
ATOM    231  C   SER A  15      29.149  -4.380   4.301  1.00 65.46           C  
ATOM    232  CB  SER A  15      27.266  -4.514   5.997  1.00 65.46           C  
ATOM    233  HB2 SER A  15      26.538  -4.874   5.270  1.00 65.46           H  
ATOM    234  HB3 SER A  15      27.008  -4.924   6.973  1.00 65.46           H  
ATOM    235  O   SER A  15      29.639  -3.254   4.306  1.00 65.46           O  
ATOM    236  OG  SER A  15      27.195  -3.107   6.055  1.00 65.46           O  
ATOM    237  HG  SER A  15      28.069  -2.719   5.966  1.00 65.46           H  
ATOM    238  N   LYS A  16      29.010  -5.109   3.189  1.00 62.35           N  
ATOM    239  H   LYS A  16      28.584  -6.022   3.267  1.00 62.35           H  
ATOM    240  CA  LYS A  16      29.394  -4.640   1.847  1.00 62.35           C  
ATOM    241  HA  LYS A  16      30.370  -4.157   1.898  1.00 62.35           H  
ATOM    242  C   LYS A  16      28.452  -3.565   1.277  1.00 62.35           C  
ATOM    243  CB  LYS A  16      29.481  -5.834   0.873  1.00 62.35           C  
ATOM    244  HB2 LYS A  16      29.645  -5.442  -0.131  1.00 62.35           H  
ATOM    245  HB3 LYS A  16      28.528  -6.363   0.867  1.00 62.35           H  
ATOM    246  O   LYS A  16      28.734  -3.052   0.207  1.00 62.35           O  
ATOM    247  CG  LYS A  16      30.618  -6.826   1.175  1.00 62.35           C  
ATOM    248  HG2 LYS A  16      31.565  -6.287   1.217  1.00 62.35           H  
ATOM    249  HG3 LYS A  16      30.439  -7.309   2.136  1.00 62.35           H  
ATOM    250  CD  LYS A  16      30.689  -7.895   0.070  1.00 62.35           C  
ATOM    251  HD2 LYS A  16      30.841  -7.397  -0.888  1.00 62.35           H  
ATOM    252  HD3 LYS A  16      29.741  -8.432   0.035  1.00 62.35           H  
ATOM    253  CE  LYS A  16      31.834  -8.892   0.305  1.00 62.35           C  
ATOM    254  HE2 LYS A  16      31.675  -9.387   1.263  1.00 62.35           H  
ATOM    255  HE3 LYS A  16      32.770  -8.336   0.360  1.00 62.35           H  
ATOM    256  NZ  LYS A  16      31.909  -9.902  -0.785  1.00 62.35           N  
ATOM    257  HZ1 LYS A  16      32.068  -9.453  -1.675  1.00 62.35           H  
ATOM    258  HZ2 LYS A  16      31.048 -10.425  -0.854  1.00 62.35           H  
ATOM    259  HZ3 LYS A  16      32.665 -10.553  -0.628  1.00 62.35           H  
ATOM    260  N   GLY A  17      27.341  -3.266   1.954  1.00 68.75           N  
ATOM    261  H   GLY A  17      27.191  -3.695   2.856  1.00 68.75           H  
ATOM    262  CA  GLY A  17      26.267  -2.421   1.418  1.00 68.75           C  
ATOM    263  HA2 GLY A  17      25.314  -2.761   1.824  1.00 68.75           H  
ATOM    264  HA3 GLY A  17      26.222  -2.527   0.334  1.00 68.75           H  
ATOM    265  C   GLY A  17      26.379  -0.927   1.726  1.00 68.75           C  
ATOM    266  O   GLY A  17      25.634  -0.151   1.144  1.00 68.75           O  
ATOM    267  N   LEU A  18      27.282  -0.515   2.622  1.00 78.98           N  
ATOM    268  H   LEU A  18      27.932  -1.182   3.012  1.00 78.98           H  
ATOM    269  CA  LEU A  18      27.418   0.896   2.985  1.00 78.98           C  
ATOM    270  HA  LEU A  18      26.423   1.311   3.147  1.00 78.98           H  
ATOM    271  C   LEU A  18      28.057   1.691   1.846  1.00 78.98           C  
ATOM    272  CB  LEU A  18      28.245   1.045   4.270  1.00 78.98           C  
ATOM    273  HB2 LEU A  18      28.464   2.104   4.407  1.00 78.98           H  
ATOM    274  HB3 LEU A  18      29.187   0.515   4.131  1.00 78.98           H  
ATOM    275  O   LEU A  18      29.144   1.351   1.374  1.00 78.98           O  
ATOM    276  CG  LEU A  18      27.570   0.536   5.548  1.00 78.98           C  
ATOM    277  HG  LEU A  18      27.276  -0.505   5.414  1.00 78.98           H  
ATOM    278  CD1 LEU A  18      28.562   0.612   6.712  1.00 78.98           C  
ATOM    279 HD11 LEU A  18      28.892   1.642   6.850  1.00 78.98           H  
ATOM    280 HD12 LEU A  18      29.430  -0.014   6.502  1.00 78.98           H  
ATOM    281 HD13 LEU A  18      28.084   0.266   7.629  1.00 78.98           H  
ATOM    282  CD2 LEU A  18      26.339   1.358   5.915  1.00 78.98           C  
ATOM    283 HD21 LEU A  18      26.604   2.409   6.032  1.00 78.98           H  
ATOM    284 HD22 LEU A  18      25.919   0.976   6.845  1.00 78.98           H  
ATOM    285 HD23 LEU A  18      25.576   1.270   5.141  1.00 78.98           H  
ATOM    286  N   ILE A  19      27.413   2.789   1.461  1.00 80.29           N  
ATOM    287  H   ILE A  19      26.525   3.001   1.892  1.00 80.29           H  
ATOM    288  CA  ILE A  19      27.954   3.720   0.470  1.00 80.29           C  
ATOM    289  HA  ILE A  19      28.531   3.152  -0.260  1.00 80.29           H  
ATOM    290  C   ILE A  19      28.900   4.692   1.169  1.00 80.29           C  
ATOM    291  CB  ILE A  19      26.827   4.432  -0.295  1.00 80.29           C  
ATOM    292  HB  ILE A  19      26.188   4.925   0.438  1.00 80.29           H  
ATOM    293  O   ILE A  19      28.598   5.219   2.244  1.00 80.29           O  
ATOM    294  CG1 ILE A  19      25.979   3.399  -1.053  1.00 80.29           C  
ATOM    295 HG12 ILE A  19      25.675   2.591  -0.388  1.00 80.29           H  
ATOM    296 HG13 ILE A  19      26.568   2.968  -1.862  1.00 80.29           H  
ATOM    297  CG2 ILE A  19      27.378   5.492  -1.269  1.00 80.29           C  
ATOM    298 HG21 ILE A  19      28.012   5.030  -2.025  1.00 80.29           H  
ATOM    299 HG22 ILE A  19      27.948   6.251  -0.733  1.00 80.29           H  
ATOM    300 HG23 ILE A  19      26.570   6.031  -1.765  1.00 80.29           H  
ATOM    301  CD1 ILE A  19      24.706   4.003  -1.628  1.00 80.29           C  
ATOM    302 HD11 ILE A  19      24.074   4.378  -0.824  1.00 80.29           H  
ATOM    303 HD12 ILE A  19      24.206   3.205  -2.176  1.00 80.29           H  
ATOM    304 HD13 ILE A  19      24.919   4.801  -2.340  1.00 80.29           H  
ATOM    305  N   ARG A  20      30.057   4.924   0.546  1.00 80.80           N  
ATOM    306  H   ARG A  20      30.188   4.512  -0.367  1.00 80.80           H  
ATOM    307  CA  ARG A  20      31.059   5.879   1.022  1.00 80.80           C  
ATOM    308  HA  ARG A  20      31.390   5.595   2.021  1.00 80.80           H  
ATOM    309  C   ARG A  20      30.467   7.277   1.128  1.00 80.80           C  
ATOM    310  CB  ARG A  20      32.270   5.895   0.083  1.00 80.80           C  
ATOM    311  HB2 ARG A  20      32.962   6.659   0.437  1.00 80.80           H  
ATOM    312  HB3 ARG A  20      31.959   6.147  -0.931  1.00 80.80           H  
ATOM    313  O   ARG A  20      29.714   7.705   0.261  1.00 80.80           O  
ATOM    314  CG  ARG A  20      32.998   4.556   0.092  1.00 80.80           C  
ATOM    315  HG2 ARG A  20      32.356   3.772  -0.312  1.00 80.80           H  
ATOM    316  HG3 ARG A  20      33.249   4.344   1.131  1.00 80.80           H  
ATOM    317  CD  ARG A  20      34.305   4.604  -0.687  1.00 80.80           C  
ATOM    318  HD2 ARG A  20      34.103   4.945  -1.702  1.00 80.80           H  
ATOM    319  HD3 ARG A  20      34.966   5.327  -0.209  1.00 80.80           H  
ATOM    320  NE  ARG A  20      34.944   3.275  -0.723  1.00 80.80           N  
ATOM    321  HE  ARG A  20      34.426   2.502  -0.332  1.00 80.80           H  
ATOM    322  NH1 ARG A  20      36.857   3.980  -1.775  1.00 80.80           N  
ATOM    323 HH11 ARG A  20      37.757   3.821  -2.204  1.00 80.80           H  
ATOM    324 HH12 ARG A  20      36.601   4.948  -1.639  1.00 80.80           H  
ATOM    325  NH2 ARG A  20      36.567   1.805  -1.334  1.00 80.80           N  
ATOM    326 HH21 ARG A  20      37.468   1.654  -1.764  1.00 80.80           H  
ATOM    327 HH22 ARG A  20      36.013   1.039  -0.978  1.00 80.80           H  
ATOM    328  CZ  ARG A  20      36.116   3.030  -1.276  1.00 80.80           C  
ATOM    329  N   ARG A  21      30.812   7.977   2.208  1.00 78.04           N  
ATOM    330  H   ARG A  21      31.466   7.558   2.854  1.00 78.04           H  
ATOM    331  CA  ARG A  21      30.410   9.378   2.403  1.00 78.04           C  
ATOM    332  HA  ARG A  21      29.399   9.519   2.021  1.00 78.04           H  
ATOM    333  C   ARG A  21      31.271  10.343   1.599  1.00 78.04           C  
ATOM    334  CB  ARG A  21      30.447   9.746   3.887  1.00 78.04           C  
ATOM    335  HB2 ARG A  21      30.279  10.819   3.980  1.00 78.04           H  
ATOM    336  HB3 ARG A  21      31.432   9.515   4.291  1.00 78.04           H  
ATOM    337  O   ARG A  21      30.788  11.406   1.240  1.00 78.04           O  
ATOM    338  CG  ARG A  21      29.366   8.991   4.673  1.00 78.04           C  
ATOM    339  HG2 ARG A  21      29.515   7.920   4.542  1.00 78.04           H  
ATOM    340  HG3 ARG A  21      28.380   9.254   4.291  1.00 78.04           H  
ATOM    341  CD  ARG A  21      29.437   9.305   6.170  1.00 78.04           C  
ATOM    342  HD2 ARG A  21      30.428   9.033   6.532  1.00 78.04           H  
ATOM    343  HD3 ARG A  21      28.698   8.691   6.684  1.00 78.04           H  
ATOM    344  NE  ARG A  21      29.170  10.731   6.436  1.00 78.04           N  
ATOM    345  HE  ARG A  21      28.940  11.295   5.630  1.00 78.04           H  
ATOM    346  NH1 ARG A  21      29.704  10.722   8.665  1.00 78.04           N  
ATOM    347 HH11 ARG A  21      29.939   9.743   8.586  1.00 78.04           H  
ATOM    348 HH12 ARG A  21      29.934  11.228   9.508  1.00 78.04           H  
ATOM    349  NH2 ARG A  21      29.135  12.641   7.665  1.00 78.04           N  
ATOM    350 HH21 ARG A  21      29.373  13.144   8.507  1.00 78.04           H  
ATOM    351 HH22 ARG A  21      28.988  13.169   6.816  1.00 78.04           H  
ATOM    352  CZ  ARG A  21      29.336  11.356   7.585  1.00 78.04           C  
ATOM    353  N   ASP A  22      32.512   9.944   1.361  1.00 75.85           N  
ATOM    354  H   ASP A  22      32.795   9.017   1.647  1.00 75.85           H  
ATOM    355  CA  ASP A  22      33.535  10.683   0.638  1.00 75.85           C  
ATOM    356  HA  ASP A  22      33.063  11.318  -0.112  1.00 75.85           H  
ATOM    357  C   ASP A  22      34.454   9.674  -0.066  1.00 75.85           C  
ATOM    358  CB  ASP A  22      34.315  11.555   1.633  1.00 75.85           C  
ATOM    359  HB2 ASP A  22      35.161  10.996   2.033  1.00 75.85           H  
ATOM    360  HB3 ASP A  22      33.668  11.824   2.468  1.00 75.85           H  
ATOM    361  O   ASP A  22      34.501   8.508   0.348  1.00 75.85           O  
ATOM    362  CG  ASP A  22      34.810  12.844   0.984  1.00 75.85           C  
ATOM    363  OD1 ASP A  22      35.040  12.808  -0.244  1.00 75.85           O  
ATOM    364  OD2 ASP A  22      34.907  13.841   1.732  1.00 75.85           O  
ATOM    365  N   GLU A  23      35.168  10.084  -1.113  1.00 74.23           N  
ATOM    366  H   GLU A  23      35.189  11.075  -1.306  1.00 74.23           H  
ATOM    367  CA  GLU A  23      35.976   9.179  -1.952  1.00 74.23           C  
ATOM    368  HA  GLU A  23      35.313   8.451  -2.420  1.00 74.23           H  
ATOM    369  C   GLU A  23      36.996   8.379  -1.118  1.00 74.23           C  
ATOM    370  CB  GLU A  23      36.671   9.974  -3.075  1.00 74.23           C  
ATOM    371  HB2 GLU A  23      37.354   9.300  -3.592  1.00 74.23           H  
ATOM    372  HB3 GLU A  23      37.244  10.795  -2.643  1.00 74.23           H  
ATOM    373  O   GLU A  23      37.115   7.151  -1.268  1.00 74.23           O  
ATOM    374  CG  GLU A  23      35.655  10.520  -4.096  1.00 74.23           C  
ATOM    375  HG2 GLU A  23      35.021   9.693  -4.417  1.00 74.23           H  
ATOM    376  HG3 GLU A  23      35.015  11.253  -3.603  1.00 74.23           H  
ATOM    377  CD  GLU A  23      36.289  11.165  -5.343  1.00 74.23           C  
ATOM    378  OE1 GLU A  23      35.520  11.392  -6.307  1.00 74.23           O  
ATOM    379  OE2 GLU A  23      37.518  11.387  -5.356  1.00 74.23           O  
ATOM    380  N   ASP A  24      37.613   9.060  -0.148  1.00 79.62           N  
ATOM    381  H   ASP A  24      37.478  10.061  -0.158  1.00 79.62           H  
ATOM    382  CA  ASP A  24      38.673   8.538   0.720  1.00 79.62           C  
ATOM    383  HA  ASP A  24      39.255   7.807   0.159  1.00 79.62           H  
ATOM    384  C   ASP A  24      38.164   7.832   1.988  1.00 79.62           C  
ATOM    385  CB  ASP A  24      39.604   9.700   1.094  1.00 79.62           C  
ATOM    386  HB2 ASP A  24      40.348   9.345   1.807  1.00 79.62           H  
ATOM    387  HB3 ASP A  24      39.021  10.483   1.578  1.00 79.62           H  
ATOM    388  O   ASP A  24      38.942   7.271   2.768  1.00 79.62           O  
ATOM    389  CG  ASP A  24      40.346  10.272  -0.115  1.00 79.62           C  
ATOM    390  OD1 ASP A  24      40.691   9.465  -1.008  1.00 79.62           O  
ATOM    391  OD2 ASP A  24      40.607  11.492  -0.082  1.00 79.62           O  
ATOM    392  N   TRP A  25      36.853   7.846   2.245  1.00 78.17           N  
ATOM    393  H   TRP A  25      36.238   8.262   1.559  1.00 78.17           H  
ATOM    394  CA  TRP A  25      36.299   7.333   3.498  1.00 78.17           C  
ATOM    395  HA  TRP A  25      37.080   7.346   4.258  1.00 78.17           H  
ATOM    396  C   TRP A  25      35.845   5.884   3.348  1.00 78.17           C  
ATOM    397  CB  TRP A  25      35.198   8.253   4.026  1.00 78.17           C  
ATOM    398  HB2 TRP A  25      34.658   7.719   4.809  1.00 78.17           H  
ATOM    399  HB3 TRP A  25      34.491   8.462   3.223  1.00 78.17           H  
ATOM    400  O   TRP A  25      34.784   5.588   2.797  1.00 78.17           O  
ATOM    401  CG  TRP A  25      35.657   9.556   4.614  1.00 78.17           C  
ATOM    402  CD1 TRP A  25      36.807  10.216   4.329  1.00 78.17           C  
ATOM    403  HD1 TRP A  25      37.561   9.900   3.624  1.00 78.17           H  
ATOM    404  CD2 TRP A  25      34.943  10.413   5.554  1.00 78.17           C  
ATOM    405  CE2 TRP A  25      35.715  11.592   5.773  1.00 78.17           C  
ATOM    406  CE3 TRP A  25      33.702  10.320   6.225  1.00 78.17           C  
ATOM    407  HE3 TRP A  25      33.103   9.433   6.078  1.00 78.17           H  
ATOM    408  NE1 TRP A  25      36.841  11.417   5.003  1.00 78.17           N  
ATOM    409  HE1 TRP A  25      37.530  12.130   4.810  1.00 78.17           H  
ATOM    410  CH2 TRP A  25      34.035  12.517   7.245  1.00 78.17           C  
ATOM    411  HH2 TRP A  25      33.686  13.323   7.873  1.00 78.17           H  
ATOM    412  CZ2 TRP A  25      35.276  12.634   6.600  1.00 78.17           C  
ATOM    413  HZ2 TRP A  25      35.880  13.522   6.711  1.00 78.17           H  
ATOM    414  CZ3 TRP A  25      33.253  11.361   7.062  1.00 78.17           C  
ATOM    415  HZ3 TRP A  25      32.301  11.276   7.565  1.00 78.17           H  
ATOM    416  N   ASP A  26      36.628   4.962   3.912  1.00 80.92           N  
ATOM    417  H   ASP A  26      37.536   5.259   4.240  1.00 80.92           H  
ATOM    418  CA  ASP A  26      36.246   3.552   4.011  1.00 80.92           C  
ATOM    419  HA  ASP A  26      36.041   3.198   3.001  1.00 80.92           H  
ATOM    420  C   ASP A  26      34.995   3.391   4.905  1.00 80.92           C  
ATOM    421  CB  ASP A  26      37.421   2.706   4.526  1.00 80.92           C  
ATOM    422  HB2 ASP A  26      38.270   2.844   3.857  1.00 80.92           H  
ATOM    423  HB3 ASP A  26      37.711   3.064   5.514  1.00 80.92           H  
ATOM    424  O   ASP A  26      35.063   3.672   6.112  1.00 80.92           O  
ATOM    425  CG  ASP A  26      37.111   1.201   4.617  1.00 80.92           C  
ATOM    426  OD1 ASP A  26      35.993   0.767   4.250  1.00 80.92           O  
ATOM    427  OD2 ASP A  26      37.989   0.467   5.122  1.00 80.92           O  
ATOM    428  N   PRO A  27      33.862   2.877   4.383  1.00 81.04           N  
ATOM    429  CA  PRO A  27      32.638   2.715   5.160  1.00 81.04           C  
ATOM    430  HA  PRO A  27      32.350   3.695   5.540  1.00 81.04           H  
ATOM    431  C   PRO A  27      32.797   1.745   6.331  1.00 81.04           C  
ATOM    432  CB  PRO A  27      31.577   2.201   4.184  1.00 81.04           C  
ATOM    433  HB2 PRO A  27      30.624   2.702   4.354  1.00 81.04           H  
ATOM    434  HB3 PRO A  27      31.470   1.120   4.271  1.00 81.04           H  
ATOM    435  O   PRO A  27      32.068   1.833   7.321  1.00 81.04           O  
ATOM    436  CG  PRO A  27      32.133   2.538   2.811  1.00 81.04           C  
ATOM    437  HG2 PRO A  27      31.855   3.567   2.583  1.00 81.04           H  
ATOM    438  HG3 PRO A  27      31.774   1.855   2.041  1.00 81.04           H  
ATOM    439  CD  PRO A  27      33.637   2.424   3.024  1.00 81.04           C  
ATOM    440  HD2 PRO A  27      34.187   3.015   2.292  1.00 81.04           H  
ATOM    441  HD3 PRO A  27      33.932   1.378   2.939  1.00 81.04           H  
ATOM    442  N   LYS A  28      33.772   0.829   6.259  1.00 83.41           N  
ATOM    443  H   LYS A  28      34.371   0.826   5.446  1.00 83.41           H  
ATOM    444  CA  LYS A  28      34.095  -0.070   7.374  1.00 83.41           C  
ATOM    445  HA  LYS A  28      33.183  -0.551   7.728  1.00 83.41           H  
ATOM    446  C   LYS A  28      34.693   0.674   8.565  1.00 83.41           C  
ATOM    447  CB  LYS A  28      35.086  -1.140   6.914  1.00 83.41           C  
ATOM    448  HB2 LYS A  28      35.380  -1.730   7.782  1.00 83.41           H  
ATOM    449  HB3 LYS A  28      35.980  -0.657   6.520  1.00 83.41           H  
ATOM    450  O   LYS A  28      34.532   0.222   9.697  1.00 83.41           O  
ATOM    451  CG  LYS A  28      34.501  -2.088   5.862  1.00 83.41           C  
ATOM    452  HG2 LYS A  28      34.202  -1.530   4.974  1.00 83.41           H  
ATOM    453  HG3 LYS A  28      33.637  -2.608   6.275  1.00 83.41           H  
ATOM    454  CD  LYS A  28      35.588  -3.096   5.488  1.00 83.41           C  
ATOM    455  HD2 LYS A  28      36.433  -2.550   5.069  1.00 83.41           H  
ATOM    456  HD3 LYS A  28      35.914  -3.622   6.385  1.00 83.41           H  
ATOM    457  CE  LYS A  28      35.072  -4.104   4.463  1.00 83.41           C  
ATOM    458  HE2 LYS A  28      34.707  -3.551   3.598  1.00 83.41           H  
ATOM    459  HE3 LYS A  28      34.240  -4.656   4.901  1.00 83.41           H  
ATOM    460  NZ  LYS A  28      36.168  -5.021   4.067  1.00 83.41           N  
ATOM    461  HZ1 LYS A  28      35.864  -5.680   3.364  1.00 83.41           H  
ATOM    462  HZ2 LYS A  28      36.521  -5.519   4.872  1.00 83.41           H  
ATOM    463  HZ3 LYS A  28      36.932  -4.481   3.687  1.00 83.41           H  
ATOM    464  N   LYS A  29      35.373   1.800   8.328  1.00 83.27           N  
ATOM    465  H   LYS A  29      35.425   2.121   7.371  1.00 83.27           H  
ATOM    466  CA  LYS A  29      35.983   2.631   9.375  1.00 83.27           C  
ATOM    467  HA  LYS A  29      36.212   2.014  10.243  1.00 83.27           H  
ATOM    468  C   LYS A  29      35.024   3.710   9.871  1.00 83.27           C  
ATOM    469  CB  LYS A  29      37.295   3.243   8.860  1.00 83.27           C  
ATOM    470  HB2 LYS A  29      37.115   3.751   7.912  1.00 83.27           H  
ATOM    471  HB3 LYS A  29      37.641   3.984   9.580  1.00 83.27           H  
ATOM    472  O   LYS A  29      34.889   3.881  11.080  1.00 83.27           O  
ATOM    473  CG  LYS A  29      38.397   2.188   8.673  1.00 83.27           C  
ATOM    474  HG2 LYS A  29      38.083   1.453   7.932  1.00 83.27           H  
ATOM    475  HG3 LYS A  29      38.576   1.682   9.622  1.00 83.27           H  
ATOM    476  CD  LYS A  29      39.696   2.856   8.204  1.00 83.27           C  
ATOM    477  HD2 LYS A  29      40.009   3.595   8.942  1.00 83.27           H  
ATOM    478  HD3 LYS A  29      39.508   3.362   7.257  1.00 83.27           H  
ATOM    479  CE  LYS A  29      40.805   1.814   8.012  1.00 83.27           C  
ATOM    480  HE2 LYS A  29      40.983   1.310   8.962  1.00 83.27           H  
ATOM    481  HE3 LYS A  29      40.456   1.073   7.293  1.00 83.27           H  
ATOM    482  NZ  LYS A  29      42.056   2.449   7.522  1.00 83.27           N  
ATOM    483  HZ1 LYS A  29      42.380   3.159   8.164  1.00 83.27           H  
ATOM    484  HZ2 LYS A  29      41.894   2.894   6.630  1.00 83.27           H  
ATOM    485  HZ3 LYS A  29      42.789   1.765   7.398  1.00 83.27           H  
ATOM    486  N   TYR A  30      34.334   4.386   8.954  1.00 85.31           N  
ATOM    487  H   TYR A  30      34.534   4.193   7.983  1.00 85.31           H  
ATOM    488  CA  TYR A  30      33.581   5.612   9.255  1.00 85.31           C  
ATOM    489  HA  TYR A  30      33.810   5.927  10.273  1.00 85.31           H  
ATOM    490  C   TYR A  30      32.057   5.455   9.204  1.00 85.31           C  
ATOM    491  CB  TYR A  30      34.076   6.723   8.323  1.00 85.31           C  
ATOM    492  HB2 TYR A  30      33.857   6.451   7.290  1.00 85.31           H  
ATOM    493  HB3 TYR A  30      33.539   7.645   8.543  1.00 85.31           H  
ATOM    494  O   TYR A  30      31.329   6.410   9.481  1.00 85.31           O  
ATOM    495  CG  TYR A  30      35.561   6.988   8.480  1.00 85.31           C  
ATOM    496  CD1 TYR A  30      36.033   7.659   9.625  1.00 85.31           C  
ATOM    497  HD1 TYR A  30      35.335   8.021  10.366  1.00 85.31           H  
ATOM    498  CD2 TYR A  30      36.469   6.532   7.506  1.00 85.31           C  
ATOM    499  HD2 TYR A  30      36.106   6.034   6.618  1.00 85.31           H  
ATOM    500  CE1 TYR A  30      37.412   7.880   9.797  1.00 85.31           C  
ATOM    501  HE1 TYR A  30      37.773   8.411  10.665  1.00 85.31           H  
ATOM    502  CE2 TYR A  30      37.849   6.742   7.678  1.00 85.31           C  
ATOM    503  HE2 TYR A  30      38.553   6.429   6.922  1.00 85.31           H  
ATOM    504  OH  TYR A  30      39.657   7.612   8.982  1.00 85.31           O  
ATOM    505  HH  TYR A  30      39.850   8.229   9.692  1.00 85.31           H  
ATOM    506  CZ  TYR A  30      38.322   7.420   8.821  1.00 85.31           C  
ATOM    507  N   GLY A  31      31.559   4.263   8.871  1.00 81.01           N  
ATOM    508  H   GLY A  31      32.198   3.533   8.590  1.00 81.01           H  
ATOM    509  CA  GLY A  31      30.164   4.106   8.480  1.00 81.01           C  
ATOM    510  HA2 GLY A  31      29.907   3.047   8.442  1.00 81.01           H  
ATOM    511  HA3 GLY A  31      29.518   4.593   9.209  1.00 81.01           H  
ATOM    512  C   GLY A  31      29.902   4.719   7.105  1.00 81.01           C  
ATOM    513  O   GLY A  31      30.802   5.226   6.434  1.00 81.01           O  
ATOM    514  N   GLY A  32      28.653   4.664   6.669  1.00 83.40           N  
ATOM    515  H   GLY A  32      27.923   4.346   7.292  1.00 83.40           H  
ATOM    516  CA  GLY A  32      28.279   5.086   5.326  1.00 83.40           C  
ATOM    517  HA2 GLY A  32      28.866   5.953   5.023  1.00 83.40           H  
ATOM    518  HA3 GLY A  32      28.493   4.283   4.621  1.00 83.40           H  
ATOM    519  C   GLY A  32      26.810   5.442   5.216  1.00 83.40           C  
ATOM    520  O   GLY A  32      26.069   5.400   6.204  1.00 83.40           O  
ATOM    521  N   PHE A  33      26.393   5.796   4.008  1.00 83.18           N  
ATOM    522  H   PHE A  33      27.052   5.773   3.242  1.00 83.18           H  
ATOM    523  CA  PHE A  33      24.975   5.898   3.698  1.00 83.18           C  
ATOM    524  HA  PHE A  33      24.471   6.391   4.529  1.00 83.18           H  
ATOM    525  C   PHE A  33      24.367   4.502   3.557  1.00 83.18           C  
ATOM    526  CB  PHE A  33      24.751   6.760   2.457  1.00 83.18           C  
ATOM    527  HB2 PHE A  33      23.677   6.830   2.284  1.00 83.18           H  
ATOM    528  HB3 PHE A  33      25.184   6.275   1.582  1.00 83.18           H  
ATOM    529  O   PHE A  33      25.025   3.573   3.083  1.00 83.18           O  
ATOM    530  CG  PHE A  33      25.305   8.162   2.569  1.00 83.18           C  
ATOM    531  CD1 PHE A  33      24.701   9.068   3.458  1.00 83.18           C  
ATOM    532  HD1 PHE A  33      23.862   8.753   4.061  1.00 83.18           H  
ATOM    533  CD2 PHE A  33      26.377   8.580   1.757  1.00 83.18           C  
ATOM    534  HD2 PHE A  33      26.832   7.901   1.052  1.00 83.18           H  
ATOM    535  CE1 PHE A  33      25.159  10.395   3.532  1.00 83.18           C  
ATOM    536  HE1 PHE A  33      24.669  11.100   4.187  1.00 83.18           H  
ATOM    537  CE2 PHE A  33      26.814   9.915   1.811  1.00 83.18           C  
ATOM    538  HE2 PHE A  33      27.583  10.256   1.135  1.00 83.18           H  
ATOM    539  CZ  PHE A  33      26.212  10.819   2.703  1.00 83.18           C  
ATOM    540  HZ  PHE A  33      26.535  11.850   2.715  1.00 83.18           H  
ATOM    541  N   ASP A  34      23.116   4.377   3.997  1.00 79.36           N  
ATOM    542  H   ASP A  34      22.682   5.180   4.430  1.00 79.36           H  
ATOM    543  CA  ASP A  34      22.377   3.112   4.045  1.00 79.36           C  
ATOM    544  HA  ASP A  34      22.925   2.386   4.646  1.00 79.36           H  
ATOM    545  C   ASP A  34      22.173   2.487   2.662  1.00 79.36           C  
ATOM    546  CB  ASP A  34      21.022   3.391   4.716  1.00 79.36           C  
ATOM    547  HB2 ASP A  34      20.563   4.257   4.240  1.00 79.36           H  
ATOM    548  HB3 ASP A  34      21.177   3.638   5.767  1.00 79.36           H  
ATOM    549  O   ASP A  34      22.489   1.322   2.434  1.00 79.36           O  
ATOM    550  CG  ASP A  34      20.063   2.204   4.615  1.00 79.36           C  
ATOM    551  OD1 ASP A  34      20.450   1.091   5.022  1.00 79.36           O  
ATOM    552  OD2 ASP A  34      18.949   2.425   4.081  1.00 79.36           O  
ATOM    553  N   SER A  35      21.633   3.268   1.730  1.00 76.50           N  
ATOM    554  H   SER A  35      21.420   4.229   1.958  1.00 76.50           H  
ATOM    555  CA  SER A  35      21.246   2.766   0.419  1.00 76.50           C  
ATOM    556  HA  SER A  35      21.972   2.005   0.132  1.00 76.50           H  
ATOM    557  C   SER A  35      21.288   3.867  -0.639  1.00 76.50           C  
ATOM    558  CB  SER A  35      19.867   2.082   0.488  1.00 76.50           C  
ATOM    559  HB2 SER A  35      19.992   1.110   0.965  1.00 76.50           H  
ATOM    560  HB3 SER A  35      19.496   1.915  -0.523  1.00 76.50           H  
ATOM    561  O   SER A  35      21.089   5.048  -0.322  1.00 76.50           O  
ATOM    562  OG  SER A  35      18.890   2.810   1.221  1.00 76.50           O  
ATOM    563  HG  SER A  35      19.055   2.645   2.152  1.00 76.50           H  
ATOM    564  N   PRO A  36      21.566   3.510  -1.905  1.00 81.02           N  
ATOM    565  CA  PRO A  36      21.543   4.472  -2.990  1.00 81.02           C  
ATOM    566  HA  PRO A  36      22.139   5.349  -2.736  1.00 81.02           H  
ATOM    567  C   PRO A  36      20.098   4.893  -3.256  1.00 81.02           C  
ATOM    568  CB  PRO A  36      22.183   3.769  -4.182  1.00 81.02           C  
ATOM    569  HB2 PRO A  36      21.775   4.127  -5.127  1.00 81.02           H  
ATOM    570  HB3 PRO A  36      23.263   3.920  -4.158  1.00 81.02           H  
ATOM    571  O   PRO A  36      19.153   4.118  -3.087  1.00 81.02           O  
ATOM    572  CG  PRO A  36      21.867   2.294  -3.934  1.00 81.02           C  
ATOM    573  HG2 PRO A  36      22.632   1.640  -4.354  1.00 81.02           H  
ATOM    574  HG3 PRO A  36      20.889   2.054  -4.350  1.00 81.02           H  
ATOM    575  CD  PRO A  36      21.788   2.161  -2.416  1.00 81.02           C  
ATOM    576  HD2 PRO A  36      20.959   1.502  -2.155  1.00 81.02           H  
ATOM    577  HD3 PRO A  36      22.715   1.743  -2.023  1.00 81.02           H  
ATOM    578  N   THR A  37      19.917   6.130  -3.692  1.00 79.74           N  
ATOM    579  H   THR A  37      20.721   6.724  -3.836  1.00 79.74           H  
ATOM    580  CA  THR A  37      18.608   6.631  -4.089  1.00 79.74           C  
ATOM    581  HA  THR A  37      17.865   6.300  -3.363  1.00 79.74           H  
ATOM    582  C   THR A  37      18.267   6.048  -5.459  1.00 79.74           C  
ATOM    583  CB  THR A  37      18.599   8.159  -4.089  1.00 79.74           C  
ATOM    584  HB  THR A  37      19.372   8.504  -4.776  1.00 79.74           H  
ATOM    585  O   THR A  37      18.971   6.276  -6.448  1.00 79.74           O  
ATOM    586  CG2 THR A  37      17.228   8.732  -4.449  1.00 79.74           C  
ATOM    587 HG21 THR A  37      17.273   9.821  -4.422  1.00 79.74           H  
ATOM    588 HG22 THR A  37      16.934   8.421  -5.452  1.00 79.74           H  
ATOM    589 HG23 THR A  37      16.481   8.388  -3.733  1.00 79.74           H  
ATOM    590  OG1 THR A  37      18.920   8.657  -2.815  1.00 79.74           O  
ATOM    591  HG1 THR A  37      19.228   9.555  -2.955  1.00 79.74           H  
ATOM    592  N   VAL A  38      17.186   5.269  -5.517  1.00 79.56           N  
ATOM    593  H   VAL A  38      16.678   5.091  -4.662  1.00 79.56           H  
ATOM    594  CA  VAL A  38      16.655   4.705  -6.764  1.00 79.56           C  
ATOM    595  HA  VAL A  38      17.476   4.265  -7.331  1.00 79.56           H  
ATOM    596  C   VAL A  38      16.047   5.836  -7.593  1.00 79.56           C  
ATOM    597  CB  VAL A  38      15.641   3.578  -6.491  1.00 79.56           C  
ATOM    598  HB  VAL A  38      14.806   3.973  -5.913  1.00 79.56           H  
ATOM    599  O   VAL A  38      15.193   6.570  -7.104  1.00 79.56           O  
ATOM    600  CG1 VAL A  38      15.099   2.977  -7.796  1.00 79.56           C  
ATOM    601 HG11 VAL A  38      15.919   2.615  -8.415  1.00 79.56           H  
ATOM    602 HG12 VAL A  38      14.428   2.148  -7.573  1.00 79.56           H  
ATOM    603 HG13 VAL A  38      14.535   3.727  -8.351  1.00 79.56           H  
ATOM    604  CG2 VAL A  38      16.295   2.441  -5.691  1.00 79.56           C  
ATOM    605 HG21 VAL A  38      16.641   2.802  -4.722  1.00 79.56           H  
ATOM    606 HG22 VAL A  38      17.144   2.037  -6.241  1.00 79.56           H  
ATOM    607 HG23 VAL A  38      15.571   1.644  -5.520  1.00 79.56           H  
ATOM    608  N   ALA A  39      16.498   5.989  -8.837  1.00 75.83           N  
ATOM    609  H   ALA A  39      17.151   5.310  -9.201  1.00 75.83           H  
ATOM    610  CA  ALA A  39      16.010   7.014  -9.754  1.00 75.83           C  
ATOM    611  HA  ALA A  39      15.837   7.937  -9.201  1.00 75.83           H  
ATOM    612  C   ALA A  39      14.685   6.598 -10.406  1.00 75.83           C  
ATOM    613  CB  ALA A  39      17.089   7.265 -10.818  1.00 75.83           C  
ATOM    614  HB1 ALA A  39      18.047   7.483 -10.345  1.00 75.83           H  
ATOM    615  HB2 ALA A  39      16.794   8.107 -11.444  1.00 75.83           H  
ATOM    616  HB3 ALA A  39      17.212   6.381 -11.444  1.00 75.83           H  
ATOM    617  O   ALA A  39      13.738   7.378 -10.466  1.00 75.83           O  
ATOM    618  N   TYR A  40      14.636   5.369 -10.916  1.00 76.96           N  
ATOM    619  H   TYR A  40      15.454   4.784 -10.828  1.00 76.96           H  
ATOM    620  CA  TYR A  40      13.486   4.781 -11.599  1.00 76.96           C  
ATOM    621  HA  TYR A  40      12.580   5.016 -11.040  1.00 76.96           H  
ATOM    622  C   TYR A  40      13.631   3.254 -11.623  1.00 76.96           C  
ATOM    623  CB  TYR A  40      13.349   5.380 -13.013  1.00 76.96           C  
ATOM    624  HB2 TYR A  40      12.874   6.357 -12.913  1.00 76.96           H  
ATOM    625  HB3 TYR A  40      12.667   4.767 -13.602  1.00 76.96           H  
ATOM    626  O   TYR A  40      14.694   2.719 -11.306  1.00 76.96           O  
ATOM    627  CG  TYR A  40      14.643   5.558 -13.794  1.00 76.96           C  
ATOM    628  CD1 TYR A  40      15.229   6.832 -13.934  1.00 76.96           C  
ATOM    629  HD1 TYR A  40      14.758   7.680 -13.460  1.00 76.96           H  
ATOM    630  CD2 TYR A  40      15.272   4.448 -14.370  1.00 76.96           C  
ATOM    631  HD2 TYR A  40      14.846   3.469 -14.208  1.00 76.96           H  
ATOM    632  CE1 TYR A  40      16.399   7.001 -14.704  1.00 76.96           C  
ATOM    633  HE1 TYR A  40      16.837   7.980 -14.829  1.00 76.96           H  
ATOM    634  CE2 TYR A  40      16.460   4.622 -15.115  1.00 76.96           C  
ATOM    635  HE2 TYR A  40      17.017   3.804 -15.548  1.00 76.96           H  
ATOM    636  OH  TYR A  40      18.081   6.010 -16.131  1.00 76.96           O  
ATOM    637  HH  TYR A  40      18.392   5.143 -16.402  1.00 76.96           H  
ATOM    638  CZ  TYR A  40      16.996   5.888 -15.324  1.00 76.96           C  
ATOM    639  N   SER A  41      12.558   2.542 -11.957  1.00 83.92           N  
ATOM    640  H   SER A  41      11.730   3.017 -12.284  1.00 83.92           H  
ATOM    641  CA  SER A  41      12.576   1.084 -12.128  1.00 83.92           C  
ATOM    642  HA  SER A  41      13.592   0.710 -11.998  1.00 83.92           H  
ATOM    643  C   SER A  41      12.145   0.713 -13.546  1.00 83.92           C  
ATOM    644  CB  SER A  41      11.689   0.412 -11.074  1.00 83.92           C  
ATOM    645  HB2 SER A  41      11.715  -0.668 -11.217  1.00 83.92           H  
ATOM    646  HB3 SER A  41      10.663   0.763 -11.184  1.00 83.92           H  
ATOM    647  O   SER A  41      11.487   1.504 -14.216  1.00 83.92           O  
ATOM    648  OG  SER A  41      12.163   0.724  -9.774  1.00 83.92           O  
ATOM    649  HG  SER A  41      12.495   1.624  -9.812  1.00 83.92           H  
ATOM    650  N   PHE A  42      12.498  -0.480 -14.009  1.00 82.26           N  
ATOM    651  H   PHE A  42      13.102  -1.064 -13.448  1.00 82.26           H  
ATOM    652  CA  PHE A  42      12.055  -1.018 -15.296  1.00 82.26           C  
ATOM    653  HA  PHE A  42      11.298  -0.364 -15.728  1.00 82.26           H  
ATOM    654  C   PHE A  42      11.461  -2.386 -15.122  1.00 82.26           C  
ATOM    655  CB  PHE A  42      13.195  -1.165 -16.301  1.00 82.26           C  
ATOM    656  HB2 PHE A  42      13.944  -1.852 -15.908  1.00 82.26           H  
ATOM    657  HB3 PHE A  42      12.808  -1.592 -17.226  1.00 82.26           H  
ATOM    658  O   PHE A  42      11.955  -3.168 -14.319  1.00 82.26           O  
ATOM    659  CG  PHE A  42      13.832   0.145 -16.602  1.00 82.26           C  
ATOM    660  CD1 PHE A  42      13.418   0.921 -17.694  1.00 82.26           C  
ATOM    661  HD1 PHE A  42      12.669   0.545 -18.375  1.00 82.26           H  
ATOM    662  CD2 PHE A  42      14.841   0.581 -15.749  1.00 82.26           C  
ATOM    663  HD2 PHE A  42      15.182  -0.044 -14.938  1.00 82.26           H  
ATOM    664  CE1 PHE A  42      14.022   2.166 -17.907  1.00 82.26           C  
ATOM    665  HE1 PHE A  42      13.812   2.733 -18.802  1.00 82.26           H  
ATOM    666  CE2 PHE A  42      15.419   1.816 -15.972  1.00 82.26           C  
ATOM    667  HE2 PHE A  42      16.232   2.066 -15.306  1.00 82.26           H  
ATOM    668  CZ  PHE A  42      14.985   2.645 -17.020  1.00 82.26           C  
ATOM    669  HZ  PHE A  42      15.453   3.598 -17.213  1.00 82.26           H  
ATOM    670  N   PHE A  43      10.471  -2.683 -15.945  1.00 82.34           N  
ATOM    671  H   PHE A  43      10.177  -1.974 -16.603  1.00 82.34           H  
ATOM    672  CA  PHE A  43      10.131  -4.046 -16.274  1.00 82.34           C  
ATOM    673  HA  PHE A  43      10.229  -4.676 -15.390  1.00 82.34           H  
ATOM    674  C   PHE A  43      11.072  -4.538 -17.367  1.00 82.34           C  
ATOM    675  CB  PHE A  43       8.698  -4.098 -16.785  1.00 82.34           C  
ATOM    676  HB2 PHE A  43       8.065  -3.347 -16.312  1.00 82.34           H  
ATOM    677  HB3 PHE A  43       8.692  -3.863 -17.850  1.00 82.34           H  
ATOM    678  O   PHE A  43      11.182  -3.894 -18.411  1.00 82.34           O  
ATOM    679  CG  PHE A  43       8.083  -5.450 -16.590  1.00 82.34           C  
ATOM    680  CD1 PHE A  43       7.889  -6.278 -17.706  1.00 82.34           C  
ATOM    681  HD1 PHE A  43       8.203  -5.956 -18.688  1.00 82.34           H  
ATOM    682  CD2 PHE A  43       7.702  -5.871 -15.304  1.00 82.34           C  
ATOM    683  HD2 PHE A  43       7.862  -5.227 -14.452  1.00 82.34           H  
ATOM    684  CE1 PHE A  43       7.248  -7.512 -17.545  1.00 82.34           C  
ATOM    685  HE1 PHE A  43       7.060  -8.133 -18.408  1.00 82.34           H  
ATOM    686  CE2 PHE A  43       7.070  -7.110 -15.141  1.00 82.34           C  
ATOM    687  HE2 PHE A  43       6.736  -7.417 -14.161  1.00 82.34           H  
ATOM    688  CZ  PHE A  43       6.817  -7.908 -16.268  1.00 82.34           C  
ATOM    689  HZ  PHE A  43       6.276  -8.836 -16.155  1.00 82.34           H  
ATOM    690  N   VAL A  44      11.727  -5.669 -17.139  1.00 81.22           N  
ATOM    691  H   VAL A  44      11.624  -6.119 -16.241  1.00 81.22           H  
ATOM    692  CA  VAL A  44      12.626  -6.290 -18.112  1.00 81.22           C  
ATOM    693  HA  VAL A  44      12.560  -5.754 -19.059  1.00 81.22           H  
ATOM    694  C   VAL A  44      12.179  -7.721 -18.355  1.00 81.22           C  
ATOM    695  CB  VAL A  44      14.093  -6.223 -17.646  1.00 81.22           C  
ATOM    696  HB  VAL A  44      14.208  -6.804 -16.731  1.00 81.22           H  
ATOM    697  O   VAL A  44      11.845  -8.450 -17.417  1.00 81.22           O  
ATOM    698  CG1 VAL A  44      15.036  -6.786 -18.714  1.00 81.22           C  
ATOM    699 HG11 VAL A  44      14.902  -6.238 -19.647  1.00 81.22           H  
ATOM    700 HG12 VAL A  44      14.853  -7.848 -18.875  1.00 81.22           H  
ATOM    701 HG13 VAL A  44      16.070  -6.678 -18.386  1.00 81.22           H  
ATOM    702  CG2 VAL A  44      14.519  -4.776 -17.363  1.00 81.22           C  
ATOM    703 HG21 VAL A  44      14.400  -4.165 -18.258  1.00 81.22           H  
ATOM    704 HG22 VAL A  44      13.925  -4.356 -16.552  1.00 81.22           H  
ATOM    705 HG23 VAL A  44      15.564  -4.762 -17.052  1.00 81.22           H  
ATOM    706  N   VAL A  45      12.180  -8.123 -19.625  1.00 79.08           N  
ATOM    707  H   VAL A  45      12.467  -7.460 -20.331  1.00 79.08           H  
ATOM    708  CA  VAL A  45      11.941  -9.502 -20.050  1.00 79.08           C  
ATOM    709  HA  VAL A  45      11.691 -10.107 -19.179  1.00 79.08           H  
ATOM    710  C   VAL A  45      13.230 -10.048 -20.657  1.00 79.08           C  
ATOM    711  CB  VAL A  45      10.764  -9.593 -21.038  1.00 79.08           C  
ATOM    712  HB  VAL A  45      11.033  -9.104 -21.974  1.00 79.08           H  
ATOM    713  O   VAL A  45      13.692  -9.551 -21.682  1.00 79.08           O  
ATOM    714  CG1 VAL A  45      10.426 -11.061 -21.339  1.00 79.08           C  
ATOM    715 HG11 VAL A  45      11.273 -11.540 -21.830  1.00 79.08           H  
ATOM    716 HG12 VAL A  45      10.212 -11.588 -20.410  1.00 79.08           H  
ATOM    717 HG13 VAL A  45       9.558 -11.112 -21.997  1.00 79.08           H  
ATOM    718  CG2 VAL A  45       9.507  -8.902 -20.487  1.00 79.08           C  
ATOM    719 HG21 VAL A  45       9.323  -9.211 -19.458  1.00 79.08           H  
ATOM    720 HG22 VAL A  45       9.658  -7.823 -20.493  1.00 79.08           H  
ATOM    721 HG23 VAL A  45       8.640  -9.122 -21.111  1.00 79.08           H  
ATOM    722  N   GLY A  46      13.789 -11.084 -20.038  1.00 77.96           N  
ATOM    723  H   GLY A  46      13.343 -11.452 -19.210  1.00 77.96           H  
ATOM    724  CA  GLY A  46      15.025 -11.729 -20.489  1.00 77.96           C  
ATOM    725  HA2 GLY A  46      15.883 -11.214 -20.056  1.00 77.96           H  
ATOM    726  HA3 GLY A  46      15.119 -11.671 -21.573  1.00 77.96           H  
ATOM    727  C   GLY A  46      15.072 -13.197 -20.084  1.00 77.96           C  
ATOM    728  O   GLY A  46      14.051 -13.775 -19.694  1.00 77.96           O  
ATOM    729  N   THR A  47      16.246 -13.812 -20.162  1.00 72.39           N  
ATOM    730  H   THR A  47      17.042 -13.317 -20.539  1.00 72.39           H  
ATOM    731  CA  THR A  47      16.484 -15.188 -19.731  1.00 72.39           C  
ATOM    732  HA  THR A  47      15.541 -15.589 -19.359  1.00 72.39           H  
ATOM    733  C   THR A  47      17.469 -15.246 -18.565  1.00 72.39           C  
ATOM    734  CB  THR A  47      16.902 -16.099 -20.897  1.00 72.39           C  
ATOM    735  HB  THR A  47      17.047 -17.094 -20.476  1.00 72.39           H  
ATOM    736  O   THR A  47      18.394 -14.451 -18.455  1.00 72.39           O  
ATOM    737  CG2 THR A  47      15.825 -16.187 -21.977  1.00 72.39           C  
ATOM    738 HG21 THR A  47      15.704 -15.217 -22.458  1.00 72.39           H  
ATOM    739 HG22 THR A  47      14.880 -16.507 -21.539  1.00 72.39           H  
ATOM    740 HG23 THR A  47      16.135 -16.907 -22.734  1.00 72.39           H  
ATOM    741  OG1 THR A  47      18.101 -15.693 -21.497  1.00 72.39           O  
ATOM    742  HG1 THR A  47      18.067 -15.845 -22.444  1.00 72.39           H  
ATOM    743  N   VAL A  48      17.259 -16.168 -17.625  1.00 69.03           N  
ATOM    744  H   VAL A  48      16.443 -16.757 -17.707  1.00 69.03           H  
ATOM    745  CA  VAL A  48      18.189 -16.380 -16.502  1.00 69.03           C  
ATOM    746  HA  VAL A  48      19.050 -15.722 -16.616  1.00 69.03           H  
ATOM    747  C   VAL A  48      18.710 -17.807 -16.547  1.00 69.03           C  
ATOM    748  CB  VAL A  48      17.560 -16.035 -15.137  1.00 69.03           C  
ATOM    749  HB  VAL A  48      16.714 -16.697 -14.954  1.00 69.03           H  
ATOM    750  O   VAL A  48      17.931 -18.762 -16.641  1.00 69.03           O  
ATOM    751  CG1 VAL A  48      18.566 -16.200 -13.987  1.00 69.03           C  
ATOM    752 HG11 VAL A  48      18.877 -17.240 -13.892  1.00 69.03           H  
ATOM    753 HG12 VAL A  48      18.111 -15.883 -13.049  1.00 69.03           H  
ATOM    754 HG13 VAL A  48      19.440 -15.575 -14.172  1.00 69.03           H  
ATOM    755  CG2 VAL A  48      17.062 -14.587 -15.095  1.00 69.03           C  
ATOM    756 HG21 VAL A  48      16.306 -14.423 -15.863  1.00 69.03           H  
ATOM    757 HG22 VAL A  48      16.628 -14.356 -14.122  1.00 69.03           H  
ATOM    758 HG23 VAL A  48      17.894 -13.906 -15.274  1.00 69.03           H  
ATOM    759  N   GLU A  49      20.029 -17.956 -16.429  1.00 64.61           N  
ATOM    760  H   GLU A  49      20.608 -17.129 -16.397  1.00 64.61           H  
ATOM    761  CA  GLU A  49      20.675 -19.247 -16.206  1.00 64.61           C  
ATOM    762  HA  GLU A  49      20.244 -19.988 -16.880  1.00 64.61           H  
ATOM    763  C   GLU A  49      20.424 -19.696 -14.765  1.00 64.61           C  
ATOM    764  CB  GLU A  49      22.181 -19.168 -16.490  1.00 64.61           C  
ATOM    765  HB2 GLU A  49      22.661 -20.059 -16.085  1.00 64.61           H  
ATOM    766  HB3 GLU A  49      22.595 -18.289 -15.995  1.00 64.61           H  
ATOM    767  O   GLU A  49      20.961 -19.148 -13.799  1.00 64.61           O  
ATOM    768  CG  GLU A  49      22.465 -19.110 -17.994  1.00 64.61           C  
ATOM    769  HG2 GLU A  49      21.954 -18.240 -18.407  1.00 64.61           H  
ATOM    770  HG3 GLU A  49      22.061 -20.008 -18.462  1.00 64.61           H  
ATOM    771  CD  GLU A  49      23.957 -18.989 -18.324  1.00 64.61           C  
ATOM    772  OE1 GLU A  49      24.287 -18.966 -19.527  1.00 64.61           O  
ATOM    773  OE2 GLU A  49      24.784 -18.738 -17.419  1.00 64.61           O  
ATOM    774  N   LYS A  50      19.596 -20.728 -14.584  1.00 53.18           N  
ATOM    775  H   LYS A  50      19.177 -21.157 -15.397  1.00 53.18           H  
ATOM    776  CA  LYS A  50      19.489 -21.374 -13.276  1.00 53.18           C  
ATOM    777  HA  LYS A  50      19.459 -20.598 -12.511  1.00 53.18           H  
ATOM    778  C   LYS A  50      20.742 -22.211 -13.030  1.00 53.18           C  
ATOM    779  CB  LYS A  50      18.213 -22.221 -13.183  1.00 53.18           C  
ATOM    780  HB2 LYS A  50      17.975 -22.651 -14.156  1.00 53.18           H  
ATOM    781  HB3 LYS A  50      18.400 -23.042 -12.490  1.00 53.18           H  
ATOM    782  O   LYS A  50      20.972 -23.187 -13.731  1.00 53.18           O  
ATOM    783  CG  LYS A  50      17.028 -21.403 -12.653  1.00 53.18           C  
ATOM    784  HG2 LYS A  50      16.735 -20.651 -13.386  1.00 53.18           H  
ATOM    785  HG3 LYS A  50      17.320 -20.907 -11.727  1.00 53.18           H  
ATOM    786  CD  LYS A  50      15.854 -22.344 -12.363  1.00 53.18           C  
ATOM    787  HD2 LYS A  50      16.212 -23.169 -11.748  1.00 53.18           H  
ATOM    788  HD3 LYS A  50      15.480 -22.747 -13.305  1.00 53.18           H  
ATOM    789  CE  LYS A  50      14.733 -21.616 -11.618  1.00 53.18           C  
ATOM    790  HE2 LYS A  50      14.291 -20.878 -12.287  1.00 53.18           H  
ATOM    791  HE3 LYS A  50      15.172 -21.087 -10.773  1.00 53.18           H  
ATOM    792  NZ  LYS A  50      13.719 -22.591 -11.139  1.00 53.18           N  
ATOM    793  HZ1 LYS A  50      12.981 -22.134 -10.623  1.00 53.18           H  
ATOM    794  HZ2 LYS A  50      14.158 -23.258 -10.521  1.00 53.18           H  
ATOM    795  HZ3 LYS A  50      13.335 -23.115 -11.912  1.00 53.18           H  
ATOM    796  N   LYS A  51      21.462 -21.933 -11.936  1.00 58.21           N  
ATOM    797  H   LYS A  51      21.285 -21.038 -11.503  1.00 58.21           H  
ATOM    798  CA  LYS A  51      22.615 -22.732 -11.458  1.00 58.21           C  
ATOM    799  HA  LYS A  51      23.447 -22.597 -12.149  1.00 58.21           H  
ATOM    800  C   LYS A  51      22.382 -24.254 -11.404  1.00 58.21           C  
ATOM    801  CB  LYS A  51      23.040 -22.251 -10.057  1.00 58.21           C  
ATOM    802  HB2 LYS A  51      23.731 -22.983  -9.639  1.00 58.21           H  
ATOM    803  HB3 LYS A  51      22.168 -22.202  -9.405  1.00 58.21           H  
ATOM    804  O   LYS A  51      23.343 -25.006 -11.417  1.00 58.21           O  
ATOM    805  CG  LYS A  51      23.757 -20.893 -10.073  1.00 58.21           C  
ATOM    806  HG2 LYS A  51      23.072 -20.120 -10.420  1.00 58.21           H  
ATOM    807  HG3 LYS A  51      24.603 -20.948 -10.758  1.00 58.21           H  
ATOM    808  CD  LYS A  51      24.271 -20.532  -8.670  1.00 58.21           C  
ATOM    809  HD2 LYS A  51      23.423 -20.420  -7.994  1.00 58.21           H  
ATOM    810  HD3 LYS A  51      24.915 -21.334  -8.309  1.00 58.21           H  
ATOM    811  CE  LYS A  51      25.071 -19.225  -8.729  1.00 58.21           C  
ATOM    812  HE2 LYS A  51      24.422 -18.433  -9.105  1.00 58.21           H  
ATOM    813  HE3 LYS A  51      25.880 -19.350  -9.449  1.00 58.21           H  
ATOM    814  NZ  LYS A  51      25.626 -18.851  -7.403  1.00 58.21           N  
ATOM    815  HZ1 LYS A  51      26.159 -17.997  -7.486  1.00 58.21           H  
ATOM    816  HZ2 LYS A  51      26.243 -19.575  -7.065  1.00 58.21           H  
ATOM    817  HZ3 LYS A  51      24.884 -18.703  -6.733  1.00 58.21           H  
ATOM    818  N   VAL A  52      21.128 -24.708 -11.312  1.00 58.27           N  
ATOM    819  H   VAL A  52      20.389 -24.020 -11.338  1.00 58.27           H  
ATOM    820  CA  VAL A  52      20.761 -26.132 -11.175  1.00 58.27           C  
ATOM    821  HA  VAL A  52      21.596 -26.667 -10.723  1.00 58.27           H  
ATOM    822  C   VAL A  52      20.502 -26.814 -12.527  1.00 58.27           C  
ATOM    823  CB  VAL A  52      19.553 -26.268 -10.224  1.00 58.27           C  
ATOM    824  HB  VAL A  52      18.695 -25.765 -10.670  1.00 58.27           H  
ATOM    825  O   VAL A  52      20.597 -28.030 -12.638  1.00 58.27           O  
ATOM    826  CG1 VAL A  52      19.168 -27.725  -9.944  1.00 58.27           C  
ATOM    827 HG11 VAL A  52      18.379 -27.774  -9.193  1.00 58.27           H  
ATOM    828 HG12 VAL A  52      18.795 -28.203 -10.850  1.00 58.27           H  
ATOM    829 HG13 VAL A  52      20.035 -28.279  -9.585  1.00 58.27           H  
ATOM    830  CG2 VAL A  52      19.842 -25.607  -8.865  1.00 58.27           C  
ATOM    831 HG21 VAL A  52      18.999 -25.758  -8.191  1.00 58.27           H  
ATOM    832 HG22 VAL A  52      20.730 -26.056  -8.420  1.00 58.27           H  
ATOM    833 HG23 VAL A  52      19.999 -24.534  -8.977  1.00 58.27           H  
ATOM    834  N   SER A  53      20.191 -26.055 -13.576  1.00 51.62           N  
ATOM    835  H   SER A  53      20.269 -25.051 -13.495  1.00 51.62           H  
ATOM    836  CA  SER A  53      19.960 -26.593 -14.916  1.00 51.62           C  
ATOM    837  HA  SER A  53      20.607 -27.455 -15.077  1.00 51.62           H  
ATOM    838  C   SER A  53      20.304 -25.518 -15.935  1.00 51.62           C  
ATOM    839  CB  SER A  53      18.496 -27.043 -15.077  1.00 51.62           C  
ATOM    840  HB2 SER A  53      18.364 -27.465 -16.073  1.00 51.62           H  
ATOM    841  HB3 SER A  53      18.270 -27.815 -14.341  1.00 51.62           H  
ATOM    842  O   SER A  53      19.671 -24.466 -15.915  1.00 51.62           O  
ATOM    843  OG  SER A  53      17.595 -25.957 -14.911  1.00 51.62           O  
ATOM    844  HG  SER A  53      18.037 -25.181 -15.262  1.00 51.62           H  
ATOM    845  N   ILE A  54      21.211 -25.817 -16.867  1.00 56.00           N  
ATOM    846  H   ILE A  54      21.692 -26.700 -16.771  1.00 56.00           H  
ATOM    847  CA  ILE A  54      21.703 -24.939 -17.958  1.00 56.00           C  
ATOM    848  HA  ILE A  54      22.164 -24.059 -17.510  1.00 56.00           H  
ATOM    849  C   ILE A  54      20.572 -24.411 -18.879  1.00 56.00           C  
ATOM    850  CB  ILE A  54      22.808 -25.717 -18.736  1.00 56.00           C  
ATOM    851  HB  ILE A  54      22.366 -26.645 -19.098  1.00 56.00           H  
ATOM    852  O   ILE A  54      20.795 -23.660 -19.818  1.00 56.00           O  
ATOM    853  CG1 ILE A  54      23.996 -26.078 -17.804  1.00 56.00           C  
ATOM    854 HG12 ILE A  54      24.590 -25.185 -17.614  1.00 56.00           H  
ATOM    855 HG13 ILE A  54      23.634 -26.437 -16.841  1.00 56.00           H  
ATOM    856  CG2 ILE A  54      23.364 -24.961 -19.959  1.00 56.00           C  
ATOM    857 HG21 ILE A  54      23.637 -23.942 -19.684  1.00 56.00           H  
ATOM    858 HG22 ILE A  54      22.627 -24.929 -20.762  1.00 56.00           H  
ATOM    859 HG23 ILE A  54      24.242 -25.454 -20.375  1.00 56.00           H  
ATOM    860  CD1 ILE A  54      24.911 -27.182 -18.356  1.00 56.00           C  
ATOM    861 HD11 ILE A  54      24.322 -28.064 -18.607  1.00 56.00           H  
ATOM    862 HD12 ILE A  54      25.640 -27.453 -17.592  1.00 56.00           H  
ATOM    863 HD13 ILE A  54      25.456 -26.842 -19.236  1.00 56.00           H  
ATOM    864  N   ARG A  55      19.311 -24.763 -18.614  1.00 56.78           N  
ATOM    865  H   ARG A  55      19.149 -25.200 -17.718  1.00 56.78           H  
ATOM    866  CA  ARG A  55      18.160 -24.228 -19.333  1.00 56.78           C  
ATOM    867  HA  ARG A  55      18.385 -24.242 -20.400  1.00 56.78           H  
ATOM    868  C   ARG A  55      17.928 -22.769 -18.941  1.00 56.78           C  
ATOM    869  CB  ARG A  55      16.918 -25.096 -19.095  1.00 56.78           C  
ATOM    870  HB2 ARG A  55      16.089 -24.678 -19.666  1.00 56.78           H  
ATOM    871  HB3 ARG A  55      16.658 -25.077 -18.037  1.00 56.78           H  
ATOM    872  O   ARG A  55      17.597 -22.470 -17.791  1.00 56.78           O  
ATOM    873  CG  ARG A  55      17.156 -26.548 -19.537  1.00 56.78           C  
ATOM    874  HG2 ARG A  55      17.912 -27.001 -18.896  1.00 56.78           H  
ATOM    875  HG3 ARG A  55      17.508 -26.567 -20.568  1.00 56.78           H  
ATOM    876  CD  ARG A  55      15.865 -27.363 -19.431  1.00 56.78           C  
ATOM    877  HD2 ARG A  55      15.418 -27.185 -18.454  1.00 56.78           H  
ATOM    878  HD3 ARG A  55      15.175 -27.023 -20.204  1.00 56.78           H  
ATOM    879  NE  ARG A  55      16.130 -28.806 -19.585  1.00 56.78           N  
ATOM    880  HE  ARG A  55      17.093 -29.081 -19.715  1.00 56.78           H  
ATOM    881  NH1 ARG A  55      13.951 -29.523 -19.511  1.00 56.78           N  
ATOM    882 HH11 ARG A  55      13.280 -30.276 -19.561  1.00 56.78           H  
ATOM    883 HH12 ARG A  55      13.640 -28.562 -19.527  1.00 56.78           H  
ATOM    884  NH2 ARG A  55      15.598 -31.019 -19.658  1.00 56.78           N  
ATOM    885 HH21 ARG A  55      14.909 -31.757 -19.684  1.00 56.78           H  
ATOM    886 HH22 ARG A  55      16.575 -31.261 -19.750  1.00 56.78           H  
ATOM    887  CZ  ARG A  55      15.229 -29.772 -19.583  1.00 56.78           C  
ATOM    888  N   LEU A  56      18.048 -21.895 -19.934  1.00 62.29           N  
ATOM    889  H   LEU A  56      18.429 -22.226 -20.809  1.00 62.29           H  
ATOM    890  CA  LEU A  56      17.571 -20.520 -19.901  1.00 62.29           C  
ATOM    891  HA  LEU A  56      18.065 -19.977 -19.096  1.00 62.29           H  
ATOM    892  C   LEU A  56      16.062 -20.521 -19.637  1.00 62.29           C  
ATOM    893  CB  LEU A  56      17.908 -19.870 -21.258  1.00 62.29           C  
ATOM    894  HB2 LEU A  56      17.397 -18.911 -21.343  1.00 62.29           H  
ATOM    895  HB3 LEU A  56      17.511 -20.502 -22.053  1.00 62.29           H  
ATOM    896  O   LEU A  56      15.291 -21.160 -20.354  1.00 62.29           O  
ATOM    897  CG  LEU A  56      19.413 -19.652 -21.511  1.00 62.29           C  
ATOM    898  HG  LEU A  56      19.933 -20.605 -21.413  1.00 62.29           H  
ATOM    899  CD1 LEU A  56      19.622 -19.145 -22.931  1.00 62.29           C  
ATOM    900 HD11 LEU A  56      20.684 -19.009 -23.135  1.00 62.29           H  
ATOM    901 HD12 LEU A  56      19.215 -19.844 -23.661  1.00 62.29           H  
ATOM    902 HD13 LEU A  56      19.131 -18.181 -23.064  1.00 62.29           H  
ATOM    903  CD2 LEU A  56      20.031 -18.652 -20.534  1.00 62.29           C  
ATOM    904 HD21 LEU A  56      21.085 -18.523 -20.780  1.00 62.29           H  
ATOM    905 HD22 LEU A  56      19.540 -17.683 -20.623  1.00 62.29           H  
ATOM    906 HD23 LEU A  56      19.958 -19.017 -19.509  1.00 62.29           H  
ATOM    907  N   LYS A  57      15.627 -19.834 -18.577  1.00 67.34           N  
ATOM    908  H   LYS A  57      16.316 -19.367 -18.006  1.00 67.34           H  
ATOM    909  CA  LYS A  57      14.201 -19.609 -18.311  1.00 67.34           C  
ATOM    910  HA  LYS A  57      13.610 -20.225 -18.989  1.00 67.34           H  
ATOM    911  C   LYS A  57      13.873 -18.158 -18.615  1.00 67.34           C  
ATOM    912  CB  LYS A  57      13.855 -20.014 -16.867  1.00 67.34           C  
ATOM    913  HB2 LYS A  57      14.159 -21.049 -16.711  1.00 67.34           H  
ATOM    914  HB3 LYS A  57      14.396 -19.377 -16.168  1.00 67.34           H  
ATOM    915  O   LYS A  57      14.559 -17.284 -18.097  1.00 67.34           O  
ATOM    916  CG  LYS A  57      12.343 -19.887 -16.627  1.00 67.34           C  
ATOM    917  HG2 LYS A  57      12.064 -18.837 -16.721  1.00 67.34           H  
ATOM    918  HG3 LYS A  57      11.817 -20.456 -17.394  1.00 67.34           H  
ATOM    919  CD  LYS A  57      11.885 -20.375 -15.248  1.00 67.34           C  
ATOM    920  HD2 LYS A  57      12.393 -19.801 -14.473  1.00 67.34           H  
ATOM    921  HD3 LYS A  57      12.108 -21.437 -15.148  1.00 67.34           H  
ATOM    922  CE  LYS A  57      10.369 -20.133 -15.187  1.00 67.34           C  
ATOM    923  HE2 LYS A  57       9.911 -20.631 -16.042  1.00 67.34           H  
ATOM    924  HE3 LYS A  57      10.191 -19.066 -15.318  1.00 67.34           H  
ATOM    925  NZ  LYS A  57       9.737 -20.609 -13.932  1.00 67.34           N  
ATOM    926  HZ1 LYS A  57      10.111 -20.116 -13.134  1.00 67.34           H  
ATOM    927  HZ2 LYS A  57       9.843 -21.609 -13.837  1.00 67.34           H  
ATOM    928  HZ3 LYS A  57       8.747 -20.416 -13.978  1.00 67.34           H  
ATOM    929  N   SER A  58      12.805 -17.908 -19.371  1.00 71.65           N  
ATOM    930  H   SER A  58      12.355 -18.658 -19.877  1.00 71.65           H  
ATOM    931  CA  SER A  58      12.267 -16.557 -19.522  1.00 71.65           C  
ATOM    932  HA  SER A  58      13.065 -15.917 -19.900  1.00 71.65           H  
ATOM    933  C   SER A  58      11.801 -16.032 -18.165  1.00 71.65           C  
ATOM    934  CB  SER A  58      11.118 -16.506 -20.530  1.00 71.65           C  
ATOM    935  HB2 SER A  58      10.836 -15.469 -20.708  1.00 71.65           H  
ATOM    936  HB3 SER A  58      10.259 -17.043 -20.128  1.00 71.65           H  
ATOM    937  O   SER A  58      10.980 -16.659 -17.485  1.00 71.65           O  
ATOM    938  OG  SER A  58      11.506 -17.110 -21.746  1.00 71.65           O  
ATOM    939  HG  SER A  58      12.185 -16.581 -22.170  1.00 71.65           H  
ATOM    940  N   VAL A  59      12.346 -14.893 -17.763  1.00 75.88           N  
ATOM    941  H   VAL A  59      13.000 -14.434 -18.380  1.00 75.88           H  
ATOM    942  CA  VAL A  59      12.025 -14.205 -16.519  1.00 75.88           C  
ATOM    943  HA  VAL A  59      11.191 -14.713 -16.036  1.00 75.88           H  
ATOM    944  C   VAL A  59      11.567 -12.793 -16.855  1.00 75.88           C  
ATOM    945  CB  VAL A  59      13.212 -14.223 -15.537  1.00 75.88           C  
ATOM    946  HB  VAL A  59      14.072 -13.732 -15.993  1.00 75.88           H  
ATOM    947  O   VAL A  59      12.064 -12.155 -17.780  1.00 75.88           O  
ATOM    948  CG1 VAL A  59      12.861 -13.502 -14.239  1.00 75.88           C  
ATOM    949 HG11 VAL A  59      11.952 -13.904 -13.791  1.00 75.88           H  
ATOM    950 HG12 VAL A  59      13.689 -13.600 -13.537  1.00 75.88           H  
ATOM    951 HG13 VAL A  59      12.745 -12.438 -14.444  1.00 75.88           H  
ATOM    952  CG2 VAL A  59      13.592 -15.659 -15.148  1.00 75.88           C  
ATOM    953 HG21 VAL A  59      14.340 -15.642 -14.356  1.00 75.88           H  
ATOM    954 HG22 VAL A  59      12.710 -16.209 -14.818  1.00 75.88           H  
ATOM    955 HG23 VAL A  59      14.037 -16.158 -16.010  1.00 75.88           H  
ATOM    956  N   LYS A  60      10.574 -12.339 -16.097  1.00 81.71           N  
ATOM    957  H   LYS A  60      10.259 -12.919 -15.333  1.00 81.71           H  
ATOM    958  CA  LYS A  60      10.077 -10.974 -16.116  1.00 81.71           C  
ATOM    959  HA  LYS A  60      10.600 -10.381 -16.866  1.00 81.71           H  
ATOM    960  C   LYS A  60      10.338 -10.380 -14.738  1.00 81.71           C  
ATOM    961  CB  LYS A  60       8.589 -10.979 -16.428  1.00 81.71           C  
ATOM    962  HB2 LYS A  60       8.098 -11.523 -15.621  1.00 81.71           H  
ATOM    963  HB3 LYS A  60       8.262  -9.940 -16.405  1.00 81.71           H  
ATOM    964  O   LYS A  60       9.799 -10.889 -13.752  1.00 81.71           O  
ATOM    965  CG  LYS A  60       8.151 -11.613 -17.758  1.00 81.71           C  
ATOM    966  HG2 LYS A  60       8.438 -12.664 -17.791  1.00 81.71           H  
ATOM    967  HG3 LYS A  60       8.597 -11.084 -18.601  1.00 81.71           H  
ATOM    968  CD  LYS A  60       6.626 -11.497 -17.807  1.00 81.71           C  
ATOM    969  HD2 LYS A  60       6.228 -12.012 -16.932  1.00 81.71           H  
ATOM    970  HD3 LYS A  60       6.366 -10.441 -17.747  1.00 81.71           H  
ATOM    971  CE  LYS A  60       5.930 -12.067 -19.040  1.00 81.71           C  
ATOM    972  HE2 LYS A  60       6.248 -13.099 -19.192  1.00 81.71           H  
ATOM    973  HE3 LYS A  60       6.214 -11.474 -19.909  1.00 81.71           H  
ATOM    974  NZ  LYS A  60       4.461 -12.006 -18.820  1.00 81.71           N  
ATOM    975  HZ1 LYS A  60       4.192 -11.085 -18.505  1.00 81.71           H  
ATOM    976  HZ2 LYS A  60       4.190 -12.618 -18.064  1.00 81.71           H  
ATOM    977  HZ3 LYS A  60       3.927 -12.254 -19.641  1.00 81.71           H  
ATOM    978  N   GLU A  61      11.185  -9.367 -14.662  1.00 82.76           N  
ATOM    979  H   GLU A  61      11.556  -8.975 -15.516  1.00 82.76           H  
ATOM    980  CA  GLU A  61      11.657  -8.810 -13.395  1.00 82.76           C  
ATOM    981  HA  GLU A  61      10.981  -9.124 -12.599  1.00 82.76           H  
ATOM    982  C   GLU A  61      11.594  -7.287 -13.389  1.00 82.76           C  
ATOM    983  CB  GLU A  61      13.064  -9.346 -13.056  1.00 82.76           C  
ATOM    984  HB2 GLU A  61      13.620  -8.594 -12.495  1.00 82.76           H  
ATOM    985  HB3 GLU A  61      13.608  -9.577 -13.971  1.00 82.76           H  
ATOM    986  O   GLU A  61      11.681  -6.638 -14.431  1.00 82.76           O  
ATOM    987  CG  GLU A  61      12.926 -10.603 -12.179  1.00 82.76           C  
ATOM    988  HG2 GLU A  61      12.472 -10.302 -11.236  1.00 82.76           H  
ATOM    989  HG3 GLU A  61      12.226 -11.295 -12.647  1.00 82.76           H  
ATOM    990  CD  GLU A  61      14.233 -11.346 -11.862  1.00 82.76           C  
ATOM    991  OE1 GLU A  61      14.110 -12.471 -11.305  1.00 82.76           O  
ATOM    992  OE2 GLU A  61      15.320 -10.798 -12.124  1.00 82.76           O  
ATOM    993  N   ILE A  62      11.420  -6.727 -12.189  1.00 86.33           N  
ATOM    994  H   ILE A  62      11.434  -7.319 -11.371  1.00 86.33           H  
ATOM    995  CA  ILE A  62      11.538  -5.290 -11.974  1.00 86.33           C  
ATOM    996  HA  ILE A  62      11.342  -4.803 -12.929  1.00 86.33           H  
ATOM    997  C   ILE A  62      12.971  -5.001 -11.541  1.00 86.33           C  
ATOM    998  CB  ILE A  62      10.505  -4.727 -10.979  1.00 86.33           C  
ATOM    999  HB  ILE A  62      10.705  -5.133  -9.987  1.00 86.33           H  
ATOM   1000  O   ILE A  62      13.403  -5.476 -10.492  1.00 86.33           O  
ATOM   1001  CG1 ILE A  62       9.072  -5.119 -11.396  1.00 86.33           C  
ATOM   1002 HG12 ILE A  62       8.984  -6.205 -11.396  1.00 86.33           H  
ATOM   1003 HG13 ILE A  62       8.874  -4.758 -12.405  1.00 86.33           H  
ATOM   1004  CG2 ILE A  62      10.655  -3.193 -10.932  1.00 86.33           C  
ATOM   1005 HG21 ILE A  62       9.978  -2.757 -10.198  1.00 86.33           H  
ATOM   1006 HG22 ILE A  62      11.672  -2.917 -10.652  1.00 86.33           H  
ATOM   1007 HG23 ILE A  62      10.445  -2.773 -11.916  1.00 86.33           H  
ATOM   1008  CD1 ILE A  62       7.992  -4.578 -10.455  1.00 86.33           C  
ATOM   1009 HD11 ILE A  62       7.885  -3.500 -10.577  1.00 86.33           H  
ATOM   1010 HD12 ILE A  62       7.042  -5.048 -10.708  1.00 86.33           H  
ATOM   1011 HD13 ILE A  62       8.243  -4.809  -9.420  1.00 86.33           H  
ATOM   1012  N   VAL A  63      13.691  -4.200 -12.319  1.00 86.23           N  
ATOM   1013  H   VAL A  63      13.259  -3.861 -13.167  1.00 86.23           H  
ATOM   1014  CA  VAL A  63      15.067  -3.786 -12.025  1.00 86.23           C  
ATOM   1015  HA  VAL A  63      15.439  -4.361 -11.177  1.00 86.23           H  
ATOM   1016  C   VAL A  63      15.071  -2.314 -11.637  1.00 86.23           C  
ATOM   1017  CB  VAL A  63      16.009  -4.076 -13.207  1.00 86.23           C  
ATOM   1018  HB  VAL A  63      15.696  -3.492 -14.073  1.00 86.23           H  
ATOM   1019  O   VAL A  63      14.543  -1.470 -12.359  1.00 86.23           O  
ATOM   1020  CG1 VAL A  63      17.457  -3.704 -12.858  1.00 86.23           C  
ATOM   1021 HG11 VAL A  63      18.112  -3.957 -13.692  1.00 86.23           H  
ATOM   1022 HG12 VAL A  63      17.789  -4.252 -11.977  1.00 86.23           H  
ATOM   1023 HG13 VAL A  63      17.548  -2.633 -12.676  1.00 86.23           H  
ATOM   1024  CG2 VAL A  63      15.978  -5.564 -13.582  1.00 86.23           C  
ATOM   1025 HG21 VAL A  63      16.693  -5.762 -14.381  1.00 86.23           H  
ATOM   1026 HG22 VAL A  63      14.989  -5.845 -13.944  1.00 86.23           H  
ATOM   1027 HG23 VAL A  63      16.232  -6.179 -12.719  1.00 86.23           H  
ATOM   1028  N   GLY A  64      15.647  -1.995 -10.481  1.00 85.75           N  
ATOM   1029  H   GLY A  64      16.132  -2.723  -9.976  1.00 85.75           H  
ATOM   1030  CA  GLY A  64      15.814  -0.619 -10.020  1.00 85.75           C  
ATOM   1031  HA2 GLY A  64      14.989   0.003 -10.369  1.00 85.75           H  
ATOM   1032  HA3 GLY A  64      15.826  -0.595  -8.930  1.00 85.75           H  
ATOM   1033  C   GLY A  64      17.133  -0.049 -10.522  1.00 85.75           C  
ATOM   1034  O   GLY A  64      18.158  -0.708 -10.400  1.00 85.75           O  
ATOM   1035  N   VAL A  65      17.114   1.175 -11.045  1.00 84.85           N  
ATOM   1036  H   VAL A  65      16.231   1.658 -11.128  1.00 84.85           H  
ATOM   1037  CA  VAL A  65      18.327   1.900 -11.439  1.00 84.85           C  
ATOM   1038  HA  VAL A  65      19.187   1.233 -11.385  1.00 84.85           H  
ATOM   1039  C   VAL A  65      18.563   3.026 -10.453  1.00 84.85           C  
ATOM   1040  CB  VAL A  65      18.238   2.407 -12.886  1.00 84.85           C  
ATOM   1041  HB  VAL A  65      17.330   2.997 -13.008  1.00 84.85           H  
ATOM   1042  O   VAL A  65      17.699   3.881 -10.233  1.00 84.85           O  
ATOM   1043  CG1 VAL A  65      19.443   3.267 -13.292  1.00 84.85           C  
ATOM   1044 HG11 VAL A  65      19.466   4.187 -12.708  1.00 84.85           H  
ATOM   1045 HG12 VAL A  65      20.366   2.710 -13.130  1.00 84.85           H  
ATOM   1046 HG13 VAL A  65      19.373   3.530 -14.347  1.00 84.85           H  
ATOM   1047  CG2 VAL A  65      18.189   1.203 -13.830  1.00 84.85           C  
ATOM   1048 HG21 VAL A  65      17.263   0.646 -13.693  1.00 84.85           H  
ATOM   1049 HG22 VAL A  65      19.027   0.541 -13.613  1.00 84.85           H  
ATOM   1050 HG23 VAL A  65      18.277   1.518 -14.870  1.00 84.85           H  
ATOM   1051  N   THR A  66      19.738   3.030  -9.837  1.00 84.94           N  
ATOM   1052  H   THR A  66      20.399   2.292 -10.034  1.00 84.94           H  
ATOM   1053  CA  THR A  66      20.127   4.085  -8.902  1.00 84.94           C  
ATOM   1054  HA  THR A  66      19.271   4.332  -8.274  1.00 84.94           H  
ATOM   1055  C   THR A  66      20.531   5.363  -9.632  1.00 84.94           C  
ATOM   1056  CB  THR A  66      21.236   3.614  -7.963  1.00 84.94           C  
ATOM   1057  HB  THR A  66      21.434   4.410  -7.245  1.00 84.94           H  
ATOM   1058  O   THR A  66      20.870   5.356 -10.816  1.00 84.94           O  
ATOM   1059  CG2 THR A  66      20.861   2.341  -7.205  1.00 84.94           C  
ATOM   1060 HG21 THR A  66      20.565   1.544  -7.887  1.00 84.94           H  
ATOM   1061 HG22 THR A  66      20.036   2.550  -6.523  1.00 84.94           H  
ATOM   1062 HG23 THR A  66      21.729   1.989  -6.649  1.00 84.94           H  
ATOM   1063  OG1 THR A  66      22.413   3.380  -8.679  1.00 84.94           O  
ATOM   1064  HG1 THR A  66      22.300   2.518  -9.088  1.00 84.94           H  
ATOM   1065  N   LEU A  67      20.525   6.495  -8.926  1.00 81.86           N  
ATOM   1066  H   LEU A  67      20.172   6.477  -7.979  1.00 81.86           H  
ATOM   1067  CA  LEU A  67      21.010   7.763  -9.481  1.00 81.86           C  
ATOM   1068  HA  LEU A  67      20.415   8.005 -10.361  1.00 81.86           H  
ATOM   1069  C   LEU A  67      22.468   7.679  -9.970  1.00 81.86           C  
ATOM   1070  CB  LEU A  67      20.834   8.872  -8.428  1.00 81.86           C  
ATOM   1071  HB2 LEU A  67      20.982   8.451  -7.433  1.00 81.86           H  
ATOM   1072  HB3 LEU A  67      21.595   9.637  -8.580  1.00 81.86           H  
ATOM   1073  O   LEU A  67      22.797   8.340 -10.952  1.00 81.86           O  
ATOM   1074  CG  LEU A  67      19.466   9.566  -8.510  1.00 81.86           C  
ATOM   1075  HG  LEU A  67      18.689   8.834  -8.728  1.00 81.86           H  
ATOM   1076  CD1 LEU A  67      19.113  10.236  -7.194  1.00 81.86           C  
ATOM   1077 HD11 LEU A  67      18.194  10.814  -7.293  1.00 81.86           H  
ATOM   1078 HD12 LEU A  67      18.937   9.449  -6.461  1.00 81.86           H  
ATOM   1079 HD13 LEU A  67      19.921  10.885  -6.855  1.00 81.86           H  
ATOM   1080  CD2 LEU A  67      19.462  10.653  -9.588  1.00 81.86           C  
ATOM   1081 HD21 LEU A  67      20.171  11.437  -9.320  1.00 81.86           H  
ATOM   1082 HD22 LEU A  67      18.463  11.080  -9.668  1.00 81.86           H  
ATOM   1083 HD23 LEU A  67      19.750  10.219 -10.546  1.00 81.86           H  
ATOM   1084  N   MET A  68      23.307   6.854  -9.332  1.00 81.38           N  
ATOM   1085  H   MET A  68      22.945   6.299  -8.570  1.00 81.38           H  
ATOM   1086  CA  MET A  68      24.704   6.633  -9.737  1.00 81.38           C  
ATOM   1087  HA  MET A  68      25.176   7.593  -9.944  1.00 81.38           H  
ATOM   1088  C   MET A  68      24.815   5.788 -11.014  1.00 81.38           C  
ATOM   1089  CB  MET A  68      25.477   5.945  -8.601  1.00 81.38           C  
ATOM   1090  HB2 MET A  68      26.504   5.782  -8.929  1.00 81.38           H  
ATOM   1091  HB3 MET A  68      25.023   4.975  -8.399  1.00 81.38           H  
ATOM   1092  O   MET A  68      25.670   6.041 -11.854  1.00 81.38           O  
ATOM   1093  CG  MET A  68      25.507   6.775  -7.311  1.00 81.38           C  
ATOM   1094  HG2 MET A  68      24.494   6.859  -6.917  1.00 81.38           H  
ATOM   1095  HG3 MET A  68      25.859   7.778  -7.552  1.00 81.38           H  
ATOM   1096  SD  MET A  68      26.573   6.114  -5.998  1.00 81.38           S  
ATOM   1097  CE  MET A  68      25.874   4.456  -5.777  1.00 81.38           C  
ATOM   1098  HE1 MET A  68      26.315   3.994  -4.894  1.00 81.38           H  
ATOM   1099  HE2 MET A  68      24.794   4.530  -5.653  1.00 81.38           H  
ATOM   1100  HE3 MET A  68      26.098   3.842  -6.649  1.00 81.38           H  
ATOM   1101  N   GLU A  69      23.921   4.815 -11.191  1.00 85.83           N  
ATOM   1102  H   GLU A  69      23.264   4.621 -10.449  1.00 85.83           H  
ATOM   1103  CA  GLU A  69      23.887   3.922 -12.359  1.00 85.83           C  
ATOM   1104  HA  GLU A  69      24.902   3.673 -12.669  1.00 85.83           H  
ATOM   1105  C   GLU A  69      23.175   4.533 -13.570  1.00 85.83           C  
ATOM   1106  CB  GLU A  69      23.166   2.641 -11.949  1.00 85.83           C  
ATOM   1107  HB2 GLU A  69      22.224   2.940 -11.491  1.00 85.83           H  
ATOM   1108  HB3 GLU A  69      22.930   2.055 -12.837  1.00 85.83           H  
ATOM   1109  O   GLU A  69      23.231   3.994 -14.673  1.00 85.83           O  
ATOM   1110  CG  GLU A  69      24.008   1.781 -10.990  1.00 85.83           C  
ATOM   1111  HG2 GLU A  69      24.493   2.416 -10.249  1.00 85.83           H  
ATOM   1112  HG3 GLU A  69      24.793   1.287 -11.563  1.00 85.83           H  
ATOM   1113  CD  GLU A  69      23.156   0.746 -10.249  1.00 85.83           C  
ATOM   1114  OE1 GLU A  69      23.719  -0.284  -9.828  1.00 85.83           O  
ATOM   1115  OE2 GLU A  69      21.958   1.053 -10.024  1.00 85.83           O  
ATOM   1116  N   ARG A  70      22.507   5.676 -13.385  1.00 84.22           N  
ATOM   1117  H   ARG A  70      22.457   6.012 -12.434  1.00 84.22           H  
ATOM   1118  CA  ARG A  70      21.718   6.352 -14.420  1.00 84.22           C  
ATOM   1119  HA  ARG A  70      20.892   5.697 -14.697  1.00 84.22           H  
ATOM   1120  C   ARG A  70      22.512   6.629 -15.698  1.00 84.22           C  
ATOM   1121  CB  ARG A  70      21.169   7.648 -13.812  1.00 84.22           C  
ATOM   1122  HB2 ARG A  70      22.004   8.284 -13.516  1.00 84.22           H  
ATOM   1123  HB3 ARG A  70      20.593   7.398 -12.921  1.00 84.22           H  
ATOM   1124  O   ARG A  70      21.944   6.530 -16.783  1.00 84.22           O  
ATOM   1125  CG  ARG A  70      20.271   8.423 -14.782  1.00 84.22           C  
ATOM   1126  HG2 ARG A  70      19.438   7.788 -15.084  1.00 84.22           H  
ATOM   1127  HG3 ARG A  70      20.839   8.722 -15.663  1.00 84.22           H  
ATOM   1128  CD  ARG A  70      19.724   9.676 -14.104  1.00 84.22           C  
ATOM   1129  HD2 ARG A  70      20.564  10.312 -13.825  1.00 84.22           H  
ATOM   1130  HD3 ARG A  70      19.199   9.376 -13.197  1.00 84.22           H  
ATOM   1131  NE  ARG A  70      18.800  10.411 -14.988  1.00 84.22           N  
ATOM   1132  HE  ARG A  70      18.517   9.938 -15.834  1.00 84.22           H  
ATOM   1133  NH1 ARG A  70      18.536  12.243 -13.634  1.00 84.22           N  
ATOM   1134 HH11 ARG A  70      18.115  13.139 -13.436  1.00 84.22           H  
ATOM   1135 HH12 ARG A  70      19.201  11.848 -12.985  1.00 84.22           H  
ATOM   1136  NH2 ARG A  70      17.384  12.121 -15.523  1.00 84.22           N  
ATOM   1137 HH21 ARG A  70      17.090  11.613 -16.345  1.00 84.22           H  
ATOM   1138 HH22 ARG A  70      16.918  12.978 -15.260  1.00 84.22           H  
ATOM   1139  CZ  ARG A  70      18.251  11.582 -14.717  1.00 84.22           C  
ATOM   1140  N   SER A  71      23.780   7.023 -15.586  1.00 85.56           N  
ATOM   1141  H   SER A  71      24.214   7.004 -14.674  1.00 85.56           H  
ATOM   1142  CA  SER A  71      24.649   7.291 -16.741  1.00 85.56           C  
ATOM   1143  HA  SER A  71      24.131   7.945 -17.441  1.00 85.56           H  
ATOM   1144  C   SER A  71      24.992   6.004 -17.490  1.00 85.56           C  
ATOM   1145  CB  SER A  71      25.934   7.996 -16.291  1.00 85.56           C  
ATOM   1146  HB2 SER A  71      26.642   8.036 -17.118  1.00 85.56           H  
ATOM   1147  HB3 SER A  71      25.699   9.011 -15.972  1.00 85.56           H  
ATOM   1148  O   SER A  71      24.835   5.958 -18.708  1.00 85.56           O  
ATOM   1149  OG  SER A  71      26.495   7.288 -15.204  1.00 85.56           O  
ATOM   1150  HG  SER A  71      27.363   7.634 -14.984  1.00 85.56           H  
ATOM   1151  N   SER A  72      25.380   4.955 -16.761  1.00 85.64           N  
ATOM   1152  H   SER A  72      25.565   5.098 -15.778  1.00 85.64           H  
ATOM   1153  CA  SER A  72      25.694   3.633 -17.311  1.00 85.64           C  
ATOM   1154  HA  SER A  72      26.498   3.734 -18.040  1.00 85.64           H  
ATOM   1155  C   SER A  72      24.489   3.024 -18.021  1.00 85.64           C  
ATOM   1156  CB  SER A  72      26.173   2.692 -16.200  1.00 85.64           C  
ATOM   1157  HB2 SER A  72      25.345   2.459 -15.530  1.00 85.64           H  
ATOM   1158  HB3 SER A  72      26.540   1.767 -16.645  1.00 85.64           H  
ATOM   1159  O   SER A  72      24.594   2.644 -19.182  1.00 85.64           O  
ATOM   1160  OG  SER A  72      27.214   3.307 -15.463  1.00 85.64           O  
ATOM   1161  HG  SER A  72      27.540   2.680 -14.814  1.00 85.64           H  
ATOM   1162  N   PHE A  73      23.321   3.045 -17.375  1.00 85.92           N  
ATOM   1163  H   PHE A  73      23.307   3.357 -16.415  1.00 85.92           H  
ATOM   1164  CA  PHE A  73      22.076   2.552 -17.960  1.00 85.92           C  
ATOM   1165  HA  PHE A  73      22.196   1.502 -18.227  1.00 85.92           H  
ATOM   1166  C   PHE A  73      21.696   3.302 -19.243  1.00 85.92           C  
ATOM   1167  CB  PHE A  73      20.960   2.677 -16.913  1.00 85.92           C  
ATOM   1168  HB2 PHE A  73      21.210   2.057 -16.053  1.00 85.92           H  
ATOM   1169  HB3 PHE A  73      20.896   3.710 -16.574  1.00 85.92           H  
ATOM   1170  O   PHE A  73      21.276   2.698 -20.219  1.00 85.92           O  
ATOM   1171  CG  PHE A  73      19.615   2.246 -17.457  1.00 85.92           C  
ATOM   1172  CD1 PHE A  73      18.734   3.189 -18.016  1.00 85.92           C  
ATOM   1173  HD1 PHE A  73      19.015   4.231 -18.062  1.00 85.92           H  
ATOM   1174  CD2 PHE A  73      19.307   0.878 -17.530  1.00 85.92           C  
ATOM   1175  HD2 PHE A  73      20.014   0.146 -17.169  1.00 85.92           H  
ATOM   1176  CE1 PHE A  73      17.556   2.753 -18.644  1.00 85.92           C  
ATOM   1177  HE1 PHE A  73      16.920   3.455 -19.162  1.00 85.92           H  
ATOM   1178  CE2 PHE A  73      18.120   0.443 -18.136  1.00 85.92           C  
ATOM   1179  HE2 PHE A  73      17.913  -0.614 -18.224  1.00 85.92           H  
ATOM   1180  CZ  PHE A  73      17.246   1.382 -18.698  1.00 85.92           C  
ATOM   1181  HZ  PHE A  73      16.364   1.040 -19.220  1.00 85.92           H  
ATOM   1182  N   ARG A  74      21.848   4.632 -19.272  1.00 85.62           N  
ATOM   1183  H   ARG A  74      22.230   5.083 -18.453  1.00 85.62           H  
ATOM   1184  CA  ARG A  74      21.524   5.437 -20.465  1.00 85.62           C  
ATOM   1185  HA  ARG A  74      20.538   5.157 -20.835  1.00 85.62           H  
ATOM   1186  C   ARG A  74      22.463   5.190 -21.639  1.00 85.62           C  
ATOM   1187  CB  ARG A  74      21.568   6.922 -20.111  1.00 85.62           C  
ATOM   1188  HB2 ARG A  74      21.641   7.510 -21.026  1.00 85.62           H  
ATOM   1189  HB3 ARG A  74      22.450   7.124 -19.504  1.00 85.62           H  
ATOM   1190  O   ARG A  74      22.062   5.443 -22.771  1.00 85.62           O  
ATOM   1191  CG  ARG A  74      20.302   7.349 -19.375  1.00 85.62           C  
ATOM   1192  HG2 ARG A  74      20.099   6.690 -18.532  1.00 85.62           H  
ATOM   1193  HG3 ARG A  74      19.461   7.308 -20.068  1.00 85.62           H  
ATOM   1194  CD  ARG A  74      20.502   8.779 -18.880  1.00 85.62           C  
ATOM   1195  HD2 ARG A  74      21.260   8.779 -18.097  1.00 85.62           H  
ATOM   1196  HD3 ARG A  74      20.857   9.383 -19.715  1.00 85.62           H  
ATOM   1197  NE  ARG A  74      19.238   9.327 -18.369  1.00 85.62           N  
ATOM   1198  HE  ARG A  74      18.497   8.651 -18.253  1.00 85.62           H  
ATOM   1199  NH1 ARG A  74      19.862  11.538 -18.404  1.00 85.62           N  
ATOM   1200 HH11 ARG A  74      20.814  11.252 -18.582  1.00 85.62           H  
ATOM   1201 HH12 ARG A  74      19.633  12.521 -18.441  1.00 85.62           H  
ATOM   1202  NH2 ARG A  74      17.711  10.979 -18.156  1.00 85.62           N  
ATOM   1203 HH21 ARG A  74      17.009  10.278 -18.345  1.00 85.62           H  
ATOM   1204 HH22 ARG A  74      17.495  11.923 -18.444  1.00 85.62           H  
ATOM   1205  CZ  ARG A  74      18.951  10.609 -18.306  1.00 85.62           C  
ATOM   1206  N   LYS A  75      23.705   4.784 -21.367  1.00 90.02           N  
ATOM   1207  H   LYS A  75      23.943   4.591 -20.405  1.00 90.02           H  
ATOM   1208  CA  LYS A  75      24.694   4.486 -22.403  1.00 90.02           C  
ATOM   1209  HA  LYS A  75      24.686   5.284 -23.145  1.00 90.02           H  
ATOM   1210  C   LYS A  75      24.317   3.207 -23.147  1.00 90.02           C  
ATOM   1211  CB  LYS A  75      26.084   4.400 -21.761  1.00 90.02           C  
ATOM   1212  HB2 LYS A  75      26.117   3.551 -21.079  1.00 90.02           H  
ATOM   1213  HB3 LYS A  75      26.271   5.311 -21.193  1.00 90.02           H  
ATOM   1214  O   LYS A  75      24.310   3.217 -24.373  1.00 90.02           O  
ATOM   1215  CG  LYS A  75      27.179   4.238 -22.821  1.00 90.02           C  
ATOM   1216  HG2 LYS A  75      27.186   5.110 -23.475  1.00 90.02           H  
ATOM   1217  HG3 LYS A  75      26.983   3.347 -23.418  1.00 90.02           H  
ATOM   1218  CD  LYS A  75      28.547   4.084 -22.152  1.00 90.02           C  
ATOM   1219  HD2 LYS A  75      28.783   4.984 -21.585  1.00 90.02           H  
ATOM   1220  HD3 LYS A  75      28.514   3.228 -21.479  1.00 90.02           H  
ATOM   1221  CE  LYS A  75      29.605   3.845 -23.234  1.00 90.02           C  
ATOM   1222  HE2 LYS A  75      29.672   4.731 -23.866  1.00 90.02           H  
ATOM   1223  HE3 LYS A  75      29.268   3.016 -23.857  1.00 90.02           H  
ATOM   1224  NZ  LYS A  75      30.923   3.520 -22.639  1.00 90.02           N  
ATOM   1225  HZ1 LYS A  75      31.255   4.273 -22.053  1.00 90.02           H  
ATOM   1226  HZ2 LYS A  75      30.843   2.681 -22.082  1.00 90.02           H  
ATOM   1227  HZ3 LYS A  75      31.599   3.337 -23.367  1.00 90.02           H  
ATOM   1228  N   ASP A  76      23.986   2.153 -22.405  1.00 88.83           N  
ATOM   1229  H   ASP A  76      24.035   2.220 -21.398  1.00 88.83           H  
ATOM   1230  CA  ASP A  76      23.497   0.893 -22.955  1.00 88.83           C  
ATOM   1231  HA  ASP A  76      22.961   1.097 -23.881  1.00 88.83           H  
ATOM   1232  C   ASP A  76      22.520   0.223 -21.975  1.00 88.83           C  
ATOM   1233  CB  ASP A  76      24.682  -0.017 -23.308  1.00 88.83           C  
ATOM   1234  HB2 ASP A  76      25.441   0.576 -23.818  1.00 88.83           H  
ATOM   1235  HB3 ASP A  76      25.131  -0.420 -22.400  1.00 88.83           H  
ATOM   1236  O   ASP A  76      22.911  -0.318 -20.939  1.00 88.83           O  
ATOM   1237  CG  ASP A  76      24.248  -1.152 -24.242  1.00 88.83           C  
ATOM   1238  OD1 ASP A  76      23.073  -1.591 -24.140  1.00 88.83           O  
ATOM   1239  OD2 ASP A  76      25.063  -1.498 -25.121  1.00 88.83           O  
ATOM   1240  N   GLU A  77      21.225   0.303 -22.294  1.00 85.93           N  
ATOM   1241  H   GLU A  77      20.970   0.779 -23.148  1.00 85.93           H  
ATOM   1242  CA  GLU A  77      20.155  -0.231 -21.443  1.00 85.93           C  
ATOM   1243  HA  GLU A  77      20.314   0.117 -20.422  1.00 85.93           H  
ATOM   1244  C   GLU A  77      20.185  -1.773 -21.399  1.00 85.93           C  
ATOM   1245  CB  GLU A  77      18.770   0.281 -21.920  1.00 85.93           C  
ATOM   1246  HB2 GLU A  77      18.009  -0.152 -21.272  1.00 85.93           H  
ATOM   1247  HB3 GLU A  77      18.595  -0.084 -22.932  1.00 85.93           H  
ATOM   1248  O   GLU A  77      19.825  -2.360 -20.379  1.00 85.93           O  
ATOM   1249  CG  GLU A  77      18.592   1.822 -21.909  1.00 85.93           C  
ATOM   1250  HG2 GLU A  77      18.870   2.195 -20.924  1.00 85.93           H  
ATOM   1251  HG3 GLU A  77      19.279   2.259 -22.634  1.00 85.93           H  
ATOM   1252  CD  GLU A  77      17.159   2.320 -22.235  1.00 85.93           C  
ATOM   1253  OE1 GLU A  77      16.774   3.463 -21.836  1.00 85.93           O  
ATOM   1254  OE2 GLU A  77      16.410   1.585 -22.910  1.00 85.93           O  
ATOM   1255  N   VAL A  78      20.630  -2.430 -22.479  1.00 86.37           N  
ATOM   1256  H   VAL A  78      21.138  -1.905 -23.177  1.00 86.37           H  
ATOM   1257  CA  VAL A  78      20.662  -3.898 -22.590  1.00 86.37           C  
ATOM   1258  HA  VAL A  78      19.749  -4.311 -22.162  1.00 86.37           H  
ATOM   1259  C   VAL A  78      21.824  -4.441 -21.770  1.00 86.37           C  
ATOM   1260  CB  VAL A  78      20.752  -4.344 -24.063  1.00 86.37           C  
ATOM   1261  HB  VAL A  78      21.619  -3.874 -24.527  1.00 86.37           H  
ATOM   1262  O   VAL A  78      21.592  -5.239 -20.864  1.00 86.37           O  
ATOM   1263  CG1 VAL A  78      20.884  -5.861 -24.240  1.00 86.37           C  
ATOM   1264 HG11 VAL A  78      21.023  -6.099 -25.295  1.00 86.37           H  
ATOM   1265 HG12 VAL A  78      21.751  -6.242 -23.701  1.00 86.37           H  
ATOM   1266 HG13 VAL A  78      19.986  -6.369 -23.887  1.00 86.37           H  
ATOM   1267  CG2 VAL A  78      19.496  -3.905 -24.832  1.00 86.37           C  
ATOM   1268 HG21 VAL A  78      19.583  -4.227 -25.870  1.00 86.37           H  
ATOM   1269 HG22 VAL A  78      18.613  -4.362 -24.384  1.00 86.37           H  
ATOM   1270 HG23 VAL A  78      19.401  -2.820 -24.804  1.00 86.37           H  
ATOM   1271  N   ASP A  79      23.039  -3.941 -22.010  1.00 87.12           N  
ATOM   1272  H   ASP A  79      23.148  -3.269 -22.757  1.00 87.12           H  
ATOM   1273  CA  ASP A  79      24.251  -4.375 -21.298  1.00 87.12           C  
ATOM   1274  HA  ASP A  79      24.413  -5.438 -21.480  1.00 87.12           H  
ATOM   1275  C   ASP A  79      24.122  -4.166 -19.780  1.00 87.12           C  
ATOM   1276  CB  ASP A  79      25.450  -3.599 -21.864  1.00 87.12           C  
ATOM   1277  HB2 ASP A  79      25.322  -2.542 -21.633  1.00 87.12           H  
ATOM   1278  HB3 ASP A  79      25.464  -3.710 -22.948  1.00 87.12           H  
ATOM   1279  O   ASP A  79      24.465  -5.038 -18.980  1.00 87.12           O  
ATOM   1280  CG  ASP A  79      26.798  -4.079 -21.314  1.00 87.12           C  
ATOM   1281  OD1 ASP A  79      27.056  -5.300 -21.369  1.00 87.12           O  
ATOM   1282  OD2 ASP A  79      27.580  -3.210 -20.857  1.00 87.12           O  
ATOM   1283  N   PHE A  80      23.512  -3.051 -19.357  1.00 87.14           N  
ATOM   1284  H   PHE A  80      23.246  -2.358 -20.042  1.00 87.14           H  
ATOM   1285  CA  PHE A  80      23.236  -2.813 -17.941  1.00 87.14           C  
ATOM   1286  HA  PHE A  80      24.180  -2.864 -17.399  1.00 87.14           H  
ATOM   1287  C   PHE A  80      22.307  -3.877 -17.330  1.00 87.14           C  
ATOM   1288  CB  PHE A  80      22.641  -1.412 -17.759  1.00 87.14           C  
ATOM   1289  HB2 PHE A  80      21.702  -1.343 -18.307  1.00 87.14           H  
ATOM   1290  HB3 PHE A  80      23.328  -0.680 -18.186  1.00 87.14           H  
ATOM   1291  O   PHE A  80      22.561  -4.368 -16.227  1.00 87.14           O  
ATOM   1292  CG  PHE A  80      22.402  -1.075 -16.300  1.00 87.14           C  
ATOM   1293  CD1 PHE A  80      21.199  -1.448 -15.668  1.00 87.14           C  
ATOM   1294  HD1 PHE A  80      20.431  -1.955 -16.232  1.00 87.14           H  
ATOM   1295  CD2 PHE A  80      23.426  -0.475 -15.548  1.00 87.14           C  
ATOM   1296  HD2 PHE A  80      24.367  -0.235 -16.020  1.00 87.14           H  
ATOM   1297  CE1 PHE A  80      21.010  -1.194 -14.300  1.00 87.14           C  
ATOM   1298  HE1 PHE A  80      20.098  -1.509 -13.814  1.00 87.14           H  
ATOM   1299  CE2 PHE A  80      23.243  -0.238 -14.174  1.00 87.14           C  
ATOM   1300  HE2 PHE A  80      24.049   0.183 -13.592  1.00 87.14           H  
ATOM   1301  CZ  PHE A  80      22.030  -0.585 -13.552  1.00 87.14           C  
ATOM   1302  HZ  PHE A  80      21.895  -0.422 -12.493  1.00 87.14           H  
ATOM   1303  N   CYS A  81      21.217  -4.229 -18.019  1.00 83.44           N  
ATOM   1304  H   CYS A  81      21.073  -3.834 -18.938  1.00 83.44           H  
ATOM   1305  CA  CYS A  81      20.283  -5.253 -17.549  1.00 83.44           C  
ATOM   1306  HA  CYS A  81      20.018  -5.041 -16.513  1.00 83.44           H  
ATOM   1307  C   CYS A  81      20.915  -6.656 -17.554  1.00 83.44           C  
ATOM   1308  CB  CYS A  81      19.012  -5.195 -18.406  1.00 83.44           C  
ATOM   1309  HB2 CYS A  81      18.409  -6.081 -18.208  1.00 83.44           H  
ATOM   1310  HB3 CYS A  81      19.284  -5.178 -19.461  1.00 83.44           H  
ATOM   1311  O   CYS A  81      20.666  -7.441 -16.631  1.00 83.44           O  
ATOM   1312  SG  CYS A  81      18.038  -3.715 -17.999  1.00 83.44           S  
ATOM   1313  HG  CYS A  81      17.878  -4.000 -16.703  1.00 83.44           H  
ATOM   1314  N   GLU A  82      21.765  -6.948 -18.542  1.00 83.98           N  
ATOM   1315  H   GLU A  82      21.901  -6.273 -19.281  1.00 83.98           H  
ATOM   1316  CA  GLU A  82      22.508  -8.206 -18.641  1.00 83.98           C  
ATOM   1317  HA  GLU A  82      21.825  -9.027 -18.426  1.00 83.98           H  
ATOM   1318  C   GLU A  82      23.559  -8.381 -17.552  1.00 83.98           C  
ATOM   1319  CB  GLU A  82      23.082  -8.417 -20.054  1.00 83.98           C  
ATOM   1320  HB2 GLU A  82      23.722  -7.577 -20.321  1.00 83.98           H  
ATOM   1321  HB3 GLU A  82      23.687  -9.323 -20.033  1.00 83.98           H  
ATOM   1322  O   GLU A  82      23.685  -9.471 -16.986  1.00 83.98           O  
ATOM   1323  CG  GLU A  82      21.982  -8.595 -21.118  1.00 83.98           C  
ATOM   1324  HG2 GLU A  82      21.450  -7.656 -21.276  1.00 83.98           H  
ATOM   1325  HG3 GLU A  82      21.253  -9.315 -20.746  1.00 83.98           H  
ATOM   1326  CD  GLU A  82      22.474  -9.132 -22.463  1.00 83.98           C  
ATOM   1327  OE1 GLU A  82      21.601  -9.671 -23.188  1.00 83.98           O  
ATOM   1328  OE2 GLU A  82      23.693  -9.099 -22.731  1.00 83.98           O  
ATOM   1329  N   ALA A  83      24.235  -7.299 -17.171  1.00 83.52           N  
ATOM   1330  H   ALA A  83      24.155  -6.463 -17.732  1.00 83.52           H  
ATOM   1331  CA  ALA A  83      25.186  -7.304 -16.068  1.00 83.52           C  
ATOM   1332  HA  ALA A  83      25.898  -8.114 -16.227  1.00 83.52           H  
ATOM   1333  C   ALA A  83      24.521  -7.530 -14.698  1.00 83.52           C  
ATOM   1334  CB  ALA A  83      25.943  -5.973 -16.100  1.00 83.52           C  
ATOM   1335  HB1 ALA A  83      26.692  -5.957 -15.307  1.00 83.52           H  
ATOM   1336  HB2 ALA A  83      25.249  -5.145 -15.961  1.00 83.52           H  
ATOM   1337  HB3 ALA A  83      26.440  -5.858 -17.063  1.00 83.52           H  
ATOM   1338  O   ALA A  83      25.137  -8.112 -13.803  1.00 83.52           O  
ATOM   1339  N   GLN A  84      23.282  -7.061 -14.511  1.00 75.41           N  
ATOM   1340  H   GLN A  84      22.843  -6.572 -15.278  1.00 75.41           H  
ATOM   1341  CA  GLN A  84      22.593  -7.159 -13.224  1.00 75.41           C  
ATOM   1342  HA  GLN A  84      23.319  -6.989 -12.429  1.00 75.41           H  
ATOM   1343  C   GLN A  84      22.023  -8.560 -12.972  1.00 75.41           C  
ATOM   1344  CB  GLN A  84      21.519  -6.062 -13.110  1.00 75.41           C  
ATOM   1345  HB2 GLN A  84      20.829  -6.305 -12.303  1.00 75.41           H  
ATOM   1346  HB3 GLN A  84      20.946  -6.031 -14.037  1.00 75.41           H  
ATOM   1347  O   GLN A  84      22.291  -9.127 -11.911  1.00 75.41           O  
ATOM   1348  CG  GLN A  84      22.128  -4.671 -12.847  1.00 75.41           C  
ATOM   1349  HG2 GLN A  84      21.364  -3.921 -13.049  1.00 75.41           H  
ATOM   1350  HG3 GLN A  84      22.948  -4.494 -13.544  1.00 75.41           H  
ATOM   1351  CD  GLN A  84      22.628  -4.447 -11.418  1.00 75.41           C  
ATOM   1352  NE2 GLN A  84      23.416  -3.414 -11.205  1.00 75.41           N  
ATOM   1353 HE21 GLN A  84      23.595  -3.145 -10.248  1.00 75.41           H  
ATOM   1354 HE22 GLN A  84      23.636  -2.782 -11.962  1.00 75.41           H  
ATOM   1355  OE1 GLN A  84      22.289  -5.143 -10.472  1.00 75.41           O  
ATOM   1356  N   LEU A  85      21.219  -9.122 -13.888  1.00 67.66           N  
ATOM   1357  H   LEU A  85      21.090  -8.644 -14.769  1.00 67.66           H  
ATOM   1358  CA  LEU A  85      20.448 -10.347 -13.589  1.00 67.66           C  
ATOM   1359  HA  LEU A  85      21.038 -10.982 -12.929  1.00 67.66           H  
ATOM   1360  C   LEU A  85      20.094 -11.238 -14.796  1.00 67.66           C  
ATOM   1361  CB  LEU A  85      19.142  -9.942 -12.859  1.00 67.66           C  
ATOM   1362  HB2 LEU A  85      18.479 -10.807 -12.826  1.00 67.66           H  
ATOM   1363  HB3 LEU A  85      18.640  -9.183 -13.461  1.00 67.66           H  
ATOM   1364  O   LEU A  85      20.018 -12.458 -14.632  1.00 67.66           O  
ATOM   1365  CG  LEU A  85      19.289  -9.410 -11.414  1.00 67.66           C  
ATOM   1366  HG  LEU A  85      19.971  -8.561 -11.386  1.00 67.66           H  
ATOM   1367  CD1 LEU A  85      17.960  -8.872 -10.896  1.00 67.66           C  
ATOM   1368 HD11 LEU A  85      17.593  -8.100 -11.572  1.00 67.66           H  
ATOM   1369 HD12 LEU A  85      17.225  -9.676 -10.855  1.00 67.66           H  
ATOM   1370 HD13 LEU A  85      18.093  -8.441  -9.904  1.00 67.66           H  
ATOM   1371  CD2 LEU A  85      19.765 -10.494 -10.438  1.00 67.66           C  
ATOM   1372 HD21 LEU A  85      20.754 -10.846 -10.731  1.00 67.66           H  
ATOM   1373 HD22 LEU A  85      19.062 -11.327 -10.445  1.00 67.66           H  
ATOM   1374 HD23 LEU A  85      19.834 -10.071  -9.435  1.00 67.66           H  
ATOM   1375  N   THR A  86      19.831 -10.677 -15.979  1.00 69.81           N  
ATOM   1376  H   THR A  86      19.950  -9.680 -16.086  1.00 69.81           H  
ATOM   1377  CA  THR A  86      19.139 -11.387 -17.078  1.00 69.81           C  
ATOM   1378  HA  THR A  86      18.943 -12.424 -16.806  1.00 69.81           H  
ATOM   1379  C   THR A  86      19.954 -11.388 -18.360  1.00 69.81           C  
ATOM   1380  CB  THR A  86      17.794 -10.707 -17.394  1.00 69.81           C  
ATOM   1381  HB  THR A  86      17.412 -11.104 -18.334  1.00 69.81           H  
ATOM   1382  O   THR A  86      20.191 -10.316 -18.873  1.00 69.81           O  
ATOM   1383  CG2 THR A  86      16.742 -10.938 -16.315  1.00 69.81           C  
ATOM   1384 HG21 THR A  86      17.090 -10.547 -15.358  1.00 69.81           H  
ATOM   1385 HG22 THR A  86      16.541 -12.005 -16.220  1.00 69.81           H  
ATOM   1386 HG23 THR A  86      15.822 -10.424 -16.593  1.00 69.81           H  
ATOM   1387  OG1 THR A  86      17.948  -9.310 -17.515  1.00 69.81           O  
ATOM   1388  HG1 THR A  86      18.691  -9.174 -18.107  1.00 69.81           H  
ATOM   1389  N   LYS A  87      20.298 -12.537 -18.943  1.00 77.14           N  
ATOM   1390  H   LYS A  87      19.899 -13.385 -18.567  1.00 77.14           H  
ATOM   1391  CA  LYS A  87      20.878 -12.614 -20.296  1.00 77.14           C  
ATOM   1392  HA  LYS A  87      21.582 -11.792 -20.433  1.00 77.14           H  
ATOM   1393  C   LYS A  87      19.801 -12.445 -21.376  1.00 77.14           C  
ATOM   1394  CB  LYS A  87      21.631 -13.943 -20.474  1.00 77.14           C  
ATOM   1395  HB2 LYS A  87      20.938 -14.773 -20.340  1.00 77.14           H  
ATOM   1396  HB3 LYS A  87      22.017 -13.985 -21.493  1.00 77.14           H  
ATOM   1397  O   LYS A  87      18.616 -12.631 -21.096  1.00 77.14           O  
ATOM   1398  CG  LYS A  87      22.809 -14.087 -19.496  1.00 77.14           C  
ATOM   1399  HG2 LYS A  87      22.427 -14.200 -18.481  1.00 77.14           H  
ATOM   1400  HG3 LYS A  87      23.429 -13.191 -19.544  1.00 77.14           H  
ATOM   1401  CD  LYS A  87      23.665 -15.307 -19.858  1.00 77.14           C  
ATOM   1402  HD2 LYS A  87      24.092 -15.159 -20.849  1.00 77.14           H  
ATOM   1403  HD3 LYS A  87      23.035 -16.197 -19.876  1.00 77.14           H  
ATOM   1404  CE  LYS A  87      24.789 -15.497 -18.834  1.00 77.14           C  
ATOM   1405  HE2 LYS A  87      24.330 -15.672 -17.861  1.00 77.14           H  
ATOM   1406  HE3 LYS A  87      25.383 -14.585 -18.775  1.00 77.14           H  
ATOM   1407  NZ  LYS A  87      25.644 -16.655 -19.192  1.00 77.14           N  
ATOM   1408  HZ1 LYS A  87      26.308 -16.443 -19.922  1.00 77.14           H  
ATOM   1409  HZ2 LYS A  87      25.073 -17.424 -19.513  1.00 77.14           H  
ATOM   1410  HZ3 LYS A  87      26.082 -17.059 -18.376  1.00 77.14           H  
ATOM   1411  N   GLU A  88      20.217 -12.125 -22.601  1.00 78.41           N  
ATOM   1412  H   GLU A  88      21.153 -11.761 -22.708  1.00 78.41           H  
ATOM   1413  CA  GLU A  88      19.351 -12.015 -23.786  1.00 78.41           C  
ATOM   1414  HA  GLU A  88      19.955 -11.588 -24.586  1.00 78.41           H  
ATOM   1415  C   GLU A  88      18.187 -11.039 -23.567  1.00 78.41           C  
ATOM   1416  CB  GLU A  88      18.860 -13.393 -24.254  1.00 78.41           C  
ATOM   1417  HB2 GLU A  88      18.269 -13.266 -25.161  1.00 78.41           H  
ATOM   1418  HB3 GLU A  88      18.207 -13.794 -23.479  1.00 78.41           H  
ATOM   1419  O   GLU A  88      17.010 -11.348 -23.794  1.00 78.41           O  
ATOM   1420  CG  GLU A  88      19.978 -14.401 -24.556  1.00 78.41           C  
ATOM   1421  HG2 GLU A  88      20.558 -14.038 -25.405  1.00 78.41           H  
ATOM   1422  HG3 GLU A  88      20.643 -14.484 -23.697  1.00 78.41           H  
ATOM   1423  CD  GLU A  88      19.411 -15.796 -24.861  1.00 78.41           C  
ATOM   1424  OE1 GLU A  88      20.108 -16.566 -25.558  1.00 78.41           O  
ATOM   1425  OE2 GLU A  88      18.311 -16.123 -24.343  1.00 78.41           O  
ATOM   1426  N   VAL A  89      18.508  -9.851 -23.056  1.00 80.24           N  
ATOM   1427  H   VAL A  89      19.488  -9.628 -22.949  1.00 80.24           H  
ATOM   1428  CA  VAL A  89      17.488  -8.847 -22.755  1.00 80.24           C  
ATOM   1429  HA  VAL A  89      16.689  -9.338 -22.200  1.00 80.24           H  
ATOM   1430  C   VAL A  89      16.893  -8.318 -24.053  1.00 80.24           C  
ATOM   1431  CB  VAL A  89      18.036  -7.723 -21.865  1.00 80.24           C  
ATOM   1432  HB  VAL A  89      18.974  -7.346 -22.272  1.00 80.24           H  
ATOM   1433  O   VAL A  89      17.577  -7.757 -24.909  1.00 80.24           O  
ATOM   1434  CG1 VAL A  89      17.042  -6.563 -21.728  1.00 80.24           C  
ATOM   1435 HG11 VAL A  89      16.057  -6.945 -21.460  1.00 80.24           H  
ATOM   1436 HG12 VAL A  89      16.974  -6.028 -22.675  1.00 80.24           H  
ATOM   1437 HG13 VAL A  89      17.390  -5.864 -20.969  1.00 80.24           H  
ATOM   1438  CG2 VAL A  89      18.304  -8.283 -20.473  1.00 80.24           C  
ATOM   1439 HG21 VAL A  89      18.900  -9.190 -20.568  1.00 80.24           H  
ATOM   1440 HG22 VAL A  89      18.877  -7.561 -19.891  1.00 80.24           H  
ATOM   1441 HG23 VAL A  89      17.364  -8.519 -19.974  1.00 80.24           H  
ATOM   1442  N   ARG A  90      15.571  -8.448 -24.184  1.00 77.36           N  
ATOM   1443  H   ARG A  90      15.063  -8.909 -23.443  1.00 77.36           H  
ATOM   1444  CA  ARG A  90      14.841  -7.881 -25.317  1.00 77.36           C  
ATOM   1445  HA  ARG A  90      15.447  -7.981 -26.217  1.00 77.36           H  
ATOM   1446  C   ARG A  90      14.614  -6.393 -25.105  1.00 77.36           C  
ATOM   1447  CB  ARG A  90      13.534  -8.639 -25.539  1.00 77.36           C  
ATOM   1448  HB2 ARG A  90      13.004  -8.765 -24.595  1.00 77.36           H  
ATOM   1449  HB3 ARG A  90      12.901  -8.057 -26.209  1.00 77.36           H  
ATOM   1450  O   ARG A  90      13.763  -6.000 -24.308  1.00 77.36           O  
ATOM   1451  CG  ARG A  90      13.822 -10.003 -26.181  1.00 77.36           C  
ATOM   1452  HG2 ARG A  90      14.212 -10.696 -25.435  1.00 77.36           H  
ATOM   1453  HG3 ARG A  90      14.566  -9.885 -26.969  1.00 77.36           H  
ATOM   1454  CD  ARG A  90      12.554 -10.563 -26.822  1.00 77.36           C  
ATOM   1455  HD2 ARG A  90      12.822 -11.462 -27.378  1.00 77.36           H  
ATOM   1456  HD3 ARG A  90      12.173  -9.823 -27.526  1.00 77.36           H  
ATOM   1457  NE  ARG A  90      11.532 -10.895 -25.817  1.00 77.36           N  
ATOM   1458  HE  ARG A  90      11.842 -10.897 -24.856  1.00 77.36           H  
ATOM   1459  NH1 ARG A  90       9.802 -11.167 -27.292  1.00 77.36           N  
ATOM   1460 HH11 ARG A  90      10.372 -10.708 -27.989  1.00 77.36           H  
ATOM   1461 HH12 ARG A  90       8.830 -11.347 -27.497  1.00 77.36           H  
ATOM   1462  NH2 ARG A  90       9.488 -11.632 -25.137  1.00 77.36           N  
ATOM   1463 HH21 ARG A  90       8.527 -11.849 -25.361  1.00 77.36           H  
ATOM   1464 HH22 ARG A  90       9.827 -11.635 -24.186  1.00 77.36           H  
ATOM   1465  CZ  ARG A  90      10.285 -11.229 -26.086  1.00 77.36           C  
ATOM   1466  N   LYS A  91      15.371  -5.572 -25.837  1.00 80.59           N  
ATOM   1467  H   LYS A  91      16.095  -6.004 -26.394  1.00 80.59           H  
ATOM   1468  CA  LYS A  91      15.314  -4.104 -25.763  1.00 80.59           C  
ATOM   1469  HA  LYS A  91      15.614  -3.799 -24.760  1.00 80.59           H  
ATOM   1470  C   LYS A  91      13.905  -3.546 -25.989  1.00 80.59           C  
ATOM   1471  CB  LYS A  91      16.309  -3.524 -26.777  1.00 80.59           C  
ATOM   1472  HB2 LYS A  91      17.275  -4.010 -26.639  1.00 80.59           H  
ATOM   1473  HB3 LYS A  91      15.963  -3.729 -27.790  1.00 80.59           H  
ATOM   1474  O   LYS A  91      13.510  -2.598 -25.321  1.00 80.59           O  
ATOM   1475  CG  LYS A  91      16.483  -2.010 -26.589  1.00 80.59           C  
ATOM   1476  HG2 LYS A  91      16.760  -1.808 -25.554  1.00 80.59           H  
ATOM   1477  HG3 LYS A  91      15.546  -1.499 -26.811  1.00 80.59           H  
ATOM   1478  CD  LYS A  91      17.577  -1.470 -27.514  1.00 80.59           C  
ATOM   1479  HD2 LYS A  91      17.299  -1.651 -28.552  1.00 80.59           H  
ATOM   1480  HD3 LYS A  91      18.511  -1.987 -27.293  1.00 80.59           H  
ATOM   1481  CE  LYS A  91      17.749   0.033 -27.269  1.00 80.59           C  
ATOM   1482  HE2 LYS A  91      16.829   0.544 -27.553  1.00 80.59           H  
ATOM   1483  HE3 LYS A  91      17.896   0.189 -26.201  1.00 80.59           H  
ATOM   1484  NZ  LYS A  91      18.908   0.565 -28.025  1.00 80.59           N  
ATOM   1485  HZ1 LYS A  91      19.032   1.549 -27.833  1.00 80.59           H  
ATOM   1486  HZ2 LYS A  91      19.749   0.086 -27.736  1.00 80.59           H  
ATOM   1487  HZ3 LYS A  91      18.785   0.426 -29.018  1.00 80.59           H  
ATOM   1488  N   ASP A  92      13.137  -4.154 -26.890  1.00 82.10           N  
ATOM   1489  H   ASP A  92      13.484  -4.992 -27.335  1.00 82.10           H  
ATOM   1490  CA  ASP A  92      11.750  -3.798 -27.211  1.00 82.10           C  
ATOM   1491  HA  ASP A  92      11.709  -2.731 -27.434  1.00 82.10           H  
ATOM   1492  C   ASP A  92      10.760  -4.041 -26.058  1.00 82.10           C  
ATOM   1493  CB  ASP A  92      11.320  -4.564 -28.478  1.00 82.10           C  
ATOM   1494  HB2 ASP A  92      10.292  -4.298 -28.723  1.00 82.10           H  
ATOM   1495  HB3 ASP A  92      11.948  -4.242 -29.309  1.00 82.10           H  
ATOM   1496  O   ASP A  92       9.660  -3.492 -26.071  1.00 82.10           O  
ATOM   1497  CG  ASP A  92      11.440  -6.091 -28.339  1.00 82.10           C  
ATOM   1498  OD1 ASP A  92      12.585  -6.559 -28.132  1.00 82.10           O  
ATOM   1499  OD2 ASP A  92      10.408  -6.794 -28.423  1.00 82.10           O  
ATOM   1500  N   LEU A  93      11.150  -4.813 -25.038  1.00 80.94           N  
ATOM   1501  H   LEU A  93      12.077  -5.212 -25.076  1.00 80.94           H  
ATOM   1502  CA  LEU A  93      10.326  -5.125 -23.867  1.00 80.94           C  
ATOM   1503  HA  LEU A  93       9.333  -4.698 -24.009  1.00 80.94           H  
ATOM   1504  C   LEU A  93      10.830  -4.498 -22.566  1.00 80.94           C  
ATOM   1505  CB  LEU A  93      10.183  -6.639 -23.730  1.00 80.94           C  
ATOM   1506  HB2 LEU A  93      11.172  -7.075 -23.593  1.00 80.94           H  
ATOM   1507  HB3 LEU A  93       9.591  -6.844 -22.838  1.00 80.94           H  
ATOM   1508  O   LEU A  93      10.394  -4.893 -21.481  1.00 80.94           O  
ATOM   1509  CG  LEU A  93       9.496  -7.303 -24.924  1.00 80.94           C  
ATOM   1510  HG  LEU A  93      10.148  -7.284 -25.798  1.00 80.94           H  
ATOM   1511  CD1 LEU A  93       9.249  -8.739 -24.515  1.00 80.94           C  
ATOM   1512 HD11 LEU A  93       8.761  -9.225 -25.359  1.00 80.94           H  
ATOM   1513 HD12 LEU A  93       8.587  -8.775 -23.650  1.00 80.94           H  
ATOM   1514 HD13 LEU A  93      10.209  -9.192 -24.266  1.00 80.94           H  
ATOM   1515  CD2 LEU A  93       8.122  -6.729 -25.274  1.00 80.94           C  
ATOM   1516 HD21 LEU A  93       7.476  -6.704 -24.397  1.00 80.94           H  
ATOM   1517 HD22 LEU A  93       7.662  -7.315 -26.069  1.00 80.94           H  
ATOM   1518 HD23 LEU A  93       8.241  -5.716 -25.660  1.00 80.94           H  
ATOM   1519  N   ILE A  94      11.734  -3.525 -22.661  1.00 83.38           N  
ATOM   1520  H   ILE A  94      12.056  -3.252 -23.579  1.00 83.38           H  
ATOM   1521  CA  ILE A  94      12.143  -2.717 -21.516  1.00 83.38           C  
ATOM   1522  HA  ILE A  94      12.160  -3.349 -20.628  1.00 83.38           H  
ATOM   1523  C   ILE A  94      11.091  -1.624 -21.307  1.00 83.38           C  
ATOM   1524  CB  ILE A  94      13.572  -2.166 -21.705  1.00 83.38           C  
ATOM   1525  HB  ILE A  94      13.599  -1.555 -22.607  1.00 83.38           H  
ATOM   1526  O   ILE A  94      11.044  -0.629 -22.031  1.00 83.38           O  
ATOM   1527  CG1 ILE A  94      14.582  -3.328 -21.863  1.00 83.38           C  
ATOM   1528 HG12 ILE A  94      14.564  -3.955 -20.971  1.00 83.38           H  
ATOM   1529 HG13 ILE A  94      14.289  -3.944 -22.713  1.00 83.38           H  
ATOM   1530  CG2 ILE A  94      13.947  -1.279 -20.501  1.00 83.38           C  
ATOM   1531 HG21 ILE A  94      14.940  -0.854 -20.645  1.00 83.38           H  
ATOM   1532 HG22 ILE A  94      13.254  -0.442 -20.420  1.00 83.38           H  
ATOM   1533 HG23 ILE A  94      13.935  -1.865 -19.582  1.00 83.38           H  
ATOM   1534  CD1 ILE A  94      16.023  -2.866 -22.116  1.00 83.38           C  
ATOM   1535 HD11 ILE A  94      16.634  -3.720 -22.410  1.00 83.38           H  
ATOM   1536 HD12 ILE A  94      16.452  -2.437 -21.211  1.00 83.38           H  
ATOM   1537 HD13 ILE A  94      16.043  -2.128 -22.917  1.00 83.38           H  
ATOM   1538  N   ILE A  95      10.239  -1.794 -20.296  1.00 83.58           N  
ATOM   1539  H   ILE A  95      10.344  -2.625 -19.732  1.00 83.58           H  
ATOM   1540  CA  ILE A  95       9.182  -0.828 -19.967  1.00 83.58           C  
ATOM   1541  HA  ILE A  95       9.049  -0.150 -20.810  1.00 83.58           H  
ATOM   1542  C   ILE A  95       9.631  -0.002 -18.767  1.00 83.58           C  
ATOM   1543  CB  ILE A  95       7.818  -1.512 -19.736  1.00 83.58           C  
ATOM   1544  HB  ILE A  95       7.899  -2.162 -18.864  1.00 83.58           H  
ATOM   1545  O   ILE A  95       9.911  -0.545 -17.698  1.00 83.58           O  
ATOM   1546  CG1 ILE A  95       7.421  -2.374 -20.958  1.00 83.58           C  
ATOM   1547 HG12 ILE A  95       7.291  -1.734 -21.831  1.00 83.58           H  
ATOM   1548 HG13 ILE A  95       8.220  -3.082 -21.180  1.00 83.58           H  
ATOM   1549  CG2 ILE A  95       6.738  -0.455 -19.428  1.00 83.58           C  
ATOM   1550 HG21 ILE A  95       5.788  -0.939 -19.205  1.00 83.58           H  
ATOM   1551 HG22 ILE A  95       6.606   0.209 -20.283  1.00 83.58           H  
ATOM   1552 HG23 ILE A  95       7.006   0.135 -18.552  1.00 83.58           H  
ATOM   1553  CD1 ILE A  95       6.149  -3.205 -20.753  1.00 83.58           C  
ATOM   1554 HD11 ILE A  95       5.274  -2.558 -20.691  1.00 83.58           H  
ATOM   1555 HD12 ILE A  95       6.235  -3.797 -19.842  1.00 83.58           H  
ATOM   1556 HD13 ILE A  95       6.021  -3.877 -21.601  1.00 83.58           H  
ATOM   1557  N   LYS A  96       9.682   1.326 -18.917  1.00 83.20           N  
ATOM   1558  H   LYS A  96       9.396   1.715 -19.804  1.00 83.20           H  
ATOM   1559  CA  LYS A  96      10.030   2.233 -17.812  1.00 83.20           C  
ATOM   1560  HA  LYS A  96      10.870   1.797 -17.271  1.00 83.20           H  
ATOM   1561  C   LYS A  96       8.852   2.301 -16.837  1.00 83.20           C  
ATOM   1562  CB  LYS A  96      10.470   3.630 -18.308  1.00 83.20           C  
ATOM   1563  HB2 LYS A  96      11.003   4.121 -17.494  1.00 83.20           H  
ATOM   1564  HB3 LYS A  96       9.592   4.229 -18.548  1.00 83.20           H  
ATOM   1565  O   LYS A  96       7.744   2.645 -17.231  1.00 83.20           O  
ATOM   1566  CG  LYS A  96      11.373   3.574 -19.555  1.00 83.20           C  
ATOM   1567  HG2 LYS A  96      11.899   2.619 -19.561  1.00 83.20           H  
ATOM   1568  HG3 LYS A  96      10.729   3.558 -20.434  1.00 83.20           H  
ATOM   1569  CD  LYS A  96      12.391   4.724 -19.727  1.00 83.20           C  
ATOM   1570  HD2 LYS A  96      12.945   4.870 -18.800  1.00 83.20           H  
ATOM   1571  HD3 LYS A  96      11.870   5.643 -19.997  1.00 83.20           H  
ATOM   1572  CE  LYS A  96      13.348   4.285 -20.861  1.00 83.20           C  
ATOM   1573  HE2 LYS A  96      12.781   4.198 -21.787  1.00 83.20           H  
ATOM   1574  HE3 LYS A  96      13.697   3.275 -20.647  1.00 83.20           H  
ATOM   1575  NZ  LYS A  96      14.545   5.133 -21.084  1.00 83.20           N  
ATOM   1576  HZ1 LYS A  96      14.336   5.926 -21.675  1.00 83.20           H  
ATOM   1577  HZ2 LYS A  96      14.992   5.394 -20.217  1.00 83.20           H  
ATOM   1578  HZ3 LYS A  96      15.232   4.572 -21.566  1.00 83.20           H  
ATOM   1579  N   ILE A  97       9.100   1.990 -15.568  1.00 83.43           N  
ATOM   1580  H   ILE A  97      10.046   1.750 -15.311  1.00 83.43           H  
ATOM   1581  CA  ILE A  97       8.108   2.024 -14.492  1.00 83.43           C  
ATOM   1582  HA  ILE A  97       7.114   2.151 -14.922  1.00 83.43           H  
ATOM   1583  C   ILE A  97       8.402   3.226 -13.589  1.00 83.43           C  
ATOM   1584  CB  ILE A  97       8.097   0.700 -13.692  1.00 83.43           C  
ATOM   1585  HB  ILE A  97       9.070   0.579 -13.216  1.00 83.43           H  
ATOM   1586  O   ILE A  97       9.475   3.336 -12.982  1.00 83.43           O  
ATOM   1587  CG1 ILE A  97       7.831  -0.538 -14.577  1.00 83.43           C  
ATOM   1588 HG12 ILE A  97       8.605  -0.608 -15.342  1.00 83.43           H  
ATOM   1589 HG13 ILE A  97       6.866  -0.440 -15.074  1.00 83.43           H  
ATOM   1590  CG2 ILE A  97       7.029   0.766 -12.587  1.00 83.43           C  
ATOM   1591 HG21 ILE A  97       7.127  -0.078 -11.903  1.00 83.43           H  
ATOM   1592 HG22 ILE A  97       7.147   1.660 -11.975  1.00 83.43           H  
ATOM   1593 HG23 ILE A  97       6.040   0.749 -13.045  1.00 83.43           H  
ATOM   1594  CD1 ILE A  97       7.853  -1.842 -13.762  1.00 83.43           C  
ATOM   1595 HD11 ILE A  97       7.010  -1.888 -13.072  1.00 83.43           H  
ATOM   1596 HD12 ILE A  97       8.787  -1.911 -13.204  1.00 83.43           H  
ATOM   1597 HD13 ILE A  97       7.765  -2.714 -14.409  1.00 83.43           H  
ATOM   1598  N   ARG A  98       7.419   4.118 -13.442  1.00 80.10           N  
ATOM   1599  H   ARG A  98       6.557   3.954 -13.941  1.00 80.10           H  
ATOM   1600  CA  ARG A  98       7.458   5.181 -12.427  1.00 80.10           C  
ATOM   1601  HA  ARG A  98       8.484   5.539 -12.351  1.00 80.10           H  
ATOM   1602  C   ARG A  98       7.057   4.611 -11.066  1.00 80.10           C  
ATOM   1603  CB  ARG A  98       6.563   6.350 -12.875  1.00 80.10           C  
ATOM   1604  HB2 ARG A  98       6.788   6.579 -13.916  1.00 80.10           H  
ATOM   1605  HB3 ARG A  98       5.518   6.047 -12.813  1.00 80.10           H  
ATOM   1606  O   ARG A  98       6.206   3.728 -10.992  1.00 80.10           O  
ATOM   1607  CG  ARG A  98       6.772   7.631 -12.047  1.00 80.10           C  
ATOM   1608  HG2 ARG A  98       6.491   7.453 -11.009  1.00 80.10           H  
ATOM   1609  HG3 ARG A  98       7.822   7.921 -12.088  1.00 80.10           H  
ATOM   1610  CD  ARG A  98       5.913   8.777 -12.601  1.00 80.10           C  
ATOM   1611  HD2 ARG A  98       6.194   8.953 -13.640  1.00 80.10           H  
ATOM   1612  HD3 ARG A  98       4.867   8.472 -12.576  1.00 80.10           H  
ATOM   1613  NE  ARG A  98       6.069  10.028 -11.827  1.00 80.10           N  
ATOM   1614  HE  ARG A  98       6.494   9.954 -10.914  1.00 80.10           H  
ATOM   1615  NH1 ARG A  98       4.959  11.441 -13.288  1.00 80.10           N  
ATOM   1616 HH11 ARG A  98       4.782  10.690 -13.939  1.00 80.10           H  
ATOM   1617 HH12 ARG A  98       4.631  12.356 -13.564  1.00 80.10           H  
ATOM   1618  NH2 ARG A  98       5.780  12.252 -11.393  1.00 80.10           N  
ATOM   1619 HH21 ARG A  98       5.377  13.131 -11.685  1.00 80.10           H  
ATOM   1620 HH22 ARG A  98       6.200  12.161 -10.479  1.00 80.10           H  
ATOM   1621  CZ  ARG A  98       5.606  11.224 -12.174  1.00 80.10           C  
ATOM   1622  N   ILE A  99       7.621   5.135  -9.982  1.00 80.63           N  
ATOM   1623  H   ILE A  99       8.309   5.866 -10.097  1.00 80.63           H  
ATOM   1624  CA  ILE A  99       7.119   4.845  -8.629  1.00 80.63           C  
ATOM   1625  HA  ILE A  99       7.258   3.784  -8.423  1.00 80.63           H  
ATOM   1626  C   ILE A  99       5.606   5.137  -8.588  1.00 80.63           C  
ATOM   1627  CB  ILE A  99       7.920   5.653  -7.581  1.00 80.63           C  
ATOM   1628  HB  ILE A  99       7.887   6.706  -7.862  1.00 80.63           H  
ATOM   1629  O   ILE A  99       5.163   6.114  -9.187  1.00 80.63           O  
ATOM   1630  CG1 ILE A  99       9.397   5.192  -7.567  1.00 80.63           C  
ATOM   1631 HG12 ILE A  99       9.459   4.188  -7.148  1.00 80.63           H  
ATOM   1632 HG13 ILE A  99       9.781   5.149  -8.586  1.00 80.63           H  
ATOM   1633  CG2 ILE A  99       7.306   5.514  -6.179  1.00 80.63           C  
ATOM   1634 HG21 ILE A  99       6.340   6.018  -6.155  1.00 80.63           H  
ATOM   1635 HG22 ILE A  99       7.930   6.000  -5.428  1.00 80.63           H  
ATOM   1636 HG23 ILE A  99       7.192   4.462  -5.916  1.00 80.63           H  
ATOM   1637  CD1 ILE A  99      10.334   6.121  -6.781  1.00 80.63           C  
ATOM   1638 HD11 ILE A  99      11.363   5.787  -6.918  1.00 80.63           H  
ATOM   1639 HD12 ILE A  99      10.244   7.141  -7.153  1.00 80.63           H  
ATOM   1640 HD13 ILE A  99      10.107   6.095  -5.716  1.00 80.63           H  
ATOM   1641  N   GLN A 100       4.842   4.271  -7.915  1.00 82.90           N  
ATOM   1642  H   GLN A 100       5.311   3.488  -7.484  1.00 82.90           H  
ATOM   1643  CA  GLN A 100       3.369   4.242  -7.851  1.00 82.90           C  
ATOM   1644  HA  GLN A 100       3.123   3.455  -7.139  1.00 82.90           H  
ATOM   1645  C   GLN A 100       2.641   3.820  -9.139  1.00 82.90           C  
ATOM   1646  CB  GLN A 100       2.800   5.537  -7.251  1.00 82.90           C  
ATOM   1647  HB2 GLN A 100       3.095   6.387  -7.867  1.00 82.90           H  
ATOM   1648  HB3 GLN A 100       1.711   5.495  -7.261  1.00 82.90           H  
ATOM   1649  O   GLN A 100       1.417   3.865  -9.196  1.00 82.90           O  
ATOM   1650  CG  GLN A 100       3.236   5.761  -5.798  1.00 82.90           C  
ATOM   1651  HG2 GLN A 100       4.303   5.567  -5.683  1.00 82.90           H  
ATOM   1652  HG3 GLN A 100       2.701   5.061  -5.156  1.00 82.90           H  
ATOM   1653  CD  GLN A 100       2.954   7.179  -5.323  1.00 82.90           C  
ATOM   1654  NE2 GLN A 100       3.407   7.543  -4.145  1.00 82.90           N  
ATOM   1655 HE21 GLN A 100       3.837   6.870  -3.528  1.00 82.90           H  
ATOM   1656 HE22 GLN A 100       3.135   8.473  -3.858  1.00 82.90           H  
ATOM   1657  OE1 GLN A 100       2.346   8.000  -5.984  1.00 82.90           O  
ATOM   1658  N   SER A 101       3.360   3.325 -10.148  1.00 86.91           N  
ATOM   1659  H   SER A 101       4.367   3.348 -10.082  1.00 86.91           H  
ATOM   1660  CA  SER A 101       2.749   2.647 -11.300  1.00 86.91           C  
ATOM   1661  HA  SER A 101       2.151   3.355 -11.873  1.00 86.91           H  
ATOM   1662  C   SER A 101       1.862   1.482 -10.856  1.00 86.91           C  
ATOM   1663  CB  SER A 101       3.849   2.084 -12.185  1.00 86.91           C  
ATOM   1664  HB2 SER A 101       3.449   1.333 -12.867  1.00 86.91           H  
ATOM   1665  HB3 SER A 101       4.578   1.580 -11.551  1.00 86.91           H  
ATOM   1666  O   SER A 101       2.309   0.647 -10.064  1.00 86.91           O  
ATOM   1667  OG  SER A 101       4.481   3.125 -12.897  1.00 86.91           O  
ATOM   1668  HG  SER A 101       5.051   3.548 -12.251  1.00 86.91           H  
ATOM   1669  N   CYS A 102       0.634   1.419 -11.375  1.00 89.35           N  
ATOM   1670  H   CYS A 102       0.362   2.107 -12.062  1.00 89.35           H  
ATOM   1671  CA  CYS A 102      -0.378   0.445 -10.971  1.00 89.35           C  
ATOM   1672  HA  CYS A 102      -0.123   0.077  -9.977  1.00 89.35           H  
ATOM   1673  C   CYS A 102      -0.424  -0.766 -11.914  1.00 89.35           C  
ATOM   1674  CB  CYS A 102      -1.728   1.164 -10.853  1.00 89.35           C  
ATOM   1675  HB2 CYS A 102      -2.091   1.429 -11.846  1.00 89.35           H  
ATOM   1676  HB3 CYS A 102      -1.601   2.078 -10.272  1.00 89.35           H  
ATOM   1677  O   CYS A 102      -0.251  -0.641 -13.126  1.00 89.35           O  
ATOM   1678  SG  CYS A 102      -2.937   0.100 -10.015  1.00 89.35           S  
ATOM   1679  HG  CYS A 102      -3.958   0.960 -10.073  1.00 89.35           H  
ATOM   1680  N   PHE A 103      -0.673  -1.942 -11.347  1.00 91.18           N  
ATOM   1681  H   PHE A 103      -0.791  -1.963 -10.344  1.00 91.18           H  
ATOM   1682  CA  PHE A 103      -0.823  -3.210 -12.049  1.00 91.18           C  
ATOM   1683  HA  PHE A 103      -0.850  -3.034 -13.124  1.00 91.18           H  
ATOM   1684  C   PHE A 103      -2.135  -3.874 -11.638  1.00 91.18           C  
ATOM   1685  CB  PHE A 103       0.371  -4.121 -11.733  1.00 91.18           C  
ATOM   1686  HB2 PHE A 103       0.129  -5.131 -12.064  1.00 91.18           H  
ATOM   1687  HB3 PHE A 103       0.516  -4.162 -10.653  1.00 91.18           H  
ATOM   1688  O   PHE A 103      -2.388  -4.041 -10.443  1.00 91.18           O  
ATOM   1689  CG  PHE A 103       1.666  -3.698 -12.396  1.00 91.18           C  
ATOM   1690  CD1 PHE A 103       2.070  -4.305 -13.600  1.00 91.18           C  
ATOM   1691  HD1 PHE A 103       1.465  -5.078 -14.051  1.00 91.18           H  
ATOM   1692  CD2 PHE A 103       2.456  -2.681 -11.827  1.00 91.18           C  
ATOM   1693  HD2 PHE A 103       2.136  -2.194 -10.918  1.00 91.18           H  
ATOM   1694  CE1 PHE A 103       3.266  -3.910 -14.222  1.00 91.18           C  
ATOM   1695  HE1 PHE A 103       3.577  -4.389 -15.138  1.00 91.18           H  
ATOM   1696  CE2 PHE A 103       3.629  -2.257 -12.477  1.00 91.18           C  
ATOM   1697  HE2 PHE A 103       4.198  -1.429 -12.082  1.00 91.18           H  
ATOM   1698  CZ  PHE A 103       4.041  -2.879 -13.667  1.00 91.18           C  
ATOM   1699  HZ  PHE A 103       4.935  -2.549 -14.173  1.00 91.18           H  
ATOM   1700  N   ASP A 104      -2.925  -4.282 -12.629  1.00 92.20           N  
ATOM   1701  H   ASP A 104      -2.614  -4.122 -13.576  1.00 92.20           H  
ATOM   1702  CA  ASP A 104      -4.130  -5.096 -12.479  1.00 92.20           C  
ATOM   1703  HA  ASP A 104      -4.578  -4.915 -11.502  1.00 92.20           H  
ATOM   1704  C   ASP A 104      -3.751  -6.583 -12.551  1.00 92.20           C  
ATOM   1705  CB  ASP A 104      -5.162  -4.734 -13.572  1.00 92.20           C  
ATOM   1706  HB2 ASP A 104      -4.640  -4.480 -14.494  1.00 92.20           H  
ATOM   1707  HB3 ASP A 104      -5.779  -5.611 -13.769  1.00 92.20           H  
ATOM   1708  O   ASP A 104      -3.268  -7.079 -13.571  1.00 92.20           O  
ATOM   1709  CG  ASP A 104      -6.115  -3.591 -13.201  1.00 92.20           C  
ATOM   1710  OD1 ASP A 104      -6.416  -3.424 -12.002  1.00 92.20           O  
ATOM   1711  OD2 ASP A 104      -6.617  -2.873 -14.090  1.00 92.20           O  
ATOM   1712  N   LEU A 105      -3.953  -7.305 -11.451  1.00 91.72           N  
ATOM   1713  H   LEU A 105      -4.373  -6.845 -10.656  1.00 91.72           H  
ATOM   1714  CA  LEU A 105      -3.774  -8.751 -11.383  1.00 91.72           C  
ATOM   1715  HA  LEU A 105      -2.961  -9.035 -12.051  1.00 91.72           H  
ATOM   1716  C   LEU A 105      -5.035  -9.480 -11.870  1.00 91.72           C  
ATOM   1717  CB  LEU A 105      -3.398  -9.184  -9.955  1.00 91.72           C  
ATOM   1718  HB2 LEU A 105      -4.163  -8.843  -9.257  1.00 91.72           H  
ATOM   1719  HB3 LEU A 105      -3.418 -10.274  -9.942  1.00 91.72           H  
ATOM   1720  O   LEU A 105      -6.137  -8.938 -11.855  1.00 91.72           O  
ATOM   1721  CG  LEU A 105      -2.004  -8.726  -9.477  1.00 91.72           C  
ATOM   1722  HG  LEU A 105      -1.306  -8.719 -10.314  1.00 91.72           H  
ATOM   1723  CD1 LEU A 105      -1.999  -7.352  -8.803  1.00 91.72           C  
ATOM   1724 HD11 LEU A 105      -2.302  -6.588  -9.518  1.00 91.72           H  
ATOM   1725 HD12 LEU A 105      -0.993  -7.110  -8.458  1.00 91.72           H  
ATOM   1726 HD13 LEU A 105      -2.688  -7.339  -7.958  1.00 91.72           H  
ATOM   1727  CD2 LEU A 105      -1.496  -9.729  -8.442  1.00 91.72           C  
ATOM   1728 HD21 LEU A 105      -0.561  -9.374  -8.010  1.00 91.72           H  
ATOM   1729 HD22 LEU A 105      -2.255  -9.841  -7.667  1.00 91.72           H  
ATOM   1730 HD23 LEU A 105      -1.316 -10.688  -8.928  1.00 91.72           H  
ATOM   1731  N   GLU A 106      -4.879 -10.756 -12.228  1.00 86.65           N  
ATOM   1732  H   GLU A 106      -3.941 -11.129 -12.250  1.00 86.65           H  
ATOM   1733  CA  GLU A 106      -5.933 -11.608 -12.809  1.00 86.65           C  
ATOM   1734  HA  GLU A 106      -6.213 -11.219 -13.788  1.00 86.65           H  
ATOM   1735  C   GLU A 106      -7.224 -11.686 -11.969  1.00 86.65           C  
ATOM   1736  CB  GLU A 106      -5.368 -13.029 -12.987  1.00 86.65           C  
ATOM   1737  HB2 GLU A 106      -6.165 -13.680 -13.347  1.00 86.65           H  
ATOM   1738  HB3 GLU A 106      -5.042 -13.389 -12.011  1.00 86.65           H  
ATOM   1739  O   GLU A 106      -8.313 -11.843 -12.513  1.00 86.65           O  
ATOM   1740  CG  GLU A 106      -4.189 -13.106 -13.977  1.00 86.65           C  
ATOM   1741  HG2 GLU A 106      -3.422 -12.393 -13.673  1.00 86.65           H  
ATOM   1742  HG3 GLU A 106      -4.545 -12.816 -14.965  1.00 86.65           H  
ATOM   1743  CD  GLU A 106      -3.541 -14.503 -14.052  1.00 86.65           C  
ATOM   1744  OE1 GLU A 106      -2.531 -14.631 -14.782  1.00 86.65           O  
ATOM   1745  OE2 GLU A 106      -3.999 -15.418 -13.331  1.00 86.65           O  
ATOM   1746  N   ASN A 107      -7.138 -11.537 -10.643  1.00 86.88           N  
ATOM   1747  H   ASN A 107      -6.231 -11.322 -10.253  1.00 86.88           H  
ATOM   1748  CA  ASN A 107      -8.295 -11.555  -9.738  1.00 86.88           C  
ATOM   1749  HA  ASN A 107      -9.051 -12.201 -10.185  1.00 86.88           H  
ATOM   1750  C   ASN A 107      -8.975 -10.177  -9.563  1.00 86.88           C  
ATOM   1751  CB  ASN A 107      -7.877 -12.196  -8.401  1.00 86.88           C  
ATOM   1752  HB2 ASN A 107      -7.389 -13.152  -8.589  1.00 86.88           H  
ATOM   1753  HB3 ASN A 107      -8.778 -12.385  -7.818  1.00 86.88           H  
ATOM   1754  O   ASN A 107      -9.828 -10.014  -8.685  1.00 86.88           O  
ATOM   1755  CG  ASN A 107      -6.946 -11.326  -7.579  1.00 86.88           C  
ATOM   1756  ND2 ASN A 107      -6.913 -11.517  -6.281  1.00 86.88           N  
ATOM   1757 HD21 ASN A 107      -6.553 -10.754  -5.726  1.00 86.88           H  
ATOM   1758 HD22 ASN A 107      -7.579 -12.154  -5.867  1.00 86.88           H  
ATOM   1759  OD1 ASN A 107      -6.237 -10.469  -8.078  1.00 86.88           O  
ATOM   1760  N   GLY A 108      -8.575  -9.175 -10.349  1.00 88.73           N  
ATOM   1761  H   GLY A 108      -7.870  -9.367 -11.046  1.00 88.73           H  
ATOM   1762  CA  GLY A 108      -9.012  -7.785 -10.219  1.00 88.73           C  
ATOM   1763  HA2 GLY A 108      -8.766  -7.260 -11.142  1.00 88.73           H  
ATOM   1764  HA3 GLY A 108     -10.092  -7.753 -10.076  1.00 88.73           H  
ATOM   1765  C   GLY A 108      -8.347  -7.030  -9.065  1.00 88.73           C  
ATOM   1766  O   GLY A 108      -8.741  -5.900  -8.784  1.00 88.73           O  
ATOM   1767  N   ARG A 109      -7.363  -7.625  -8.374  1.00 91.72           N  
ATOM   1768  H   ARG A 109      -7.071  -8.545  -8.672  1.00 91.72           H  
ATOM   1769  CA  ARG A 109      -6.550  -6.935  -7.363  1.00 91.72           C  
ATOM   1770  HA  ARG A 109      -7.211  -6.353  -6.721  1.00 91.72           H  
ATOM   1771  C   ARG A 109      -5.601  -5.958  -8.034  1.00 91.72           C  
ATOM   1772  CB  ARG A 109      -5.786  -7.949  -6.502  1.00 91.72           C  
ATOM   1773  HB2 ARG A 109      -5.135  -8.540  -7.148  1.00 91.72           H  
ATOM   1774  HB3 ARG A 109      -6.513  -8.600  -6.018  1.00 91.72           H  
ATOM   1775  O   ARG A 109      -4.978  -6.297  -9.033  1.00 91.72           O  
ATOM   1776  CG  ARG A 109      -4.892  -7.308  -5.435  1.00 91.72           C  
ATOM   1777  HG2 ARG A 109      -4.022  -6.848  -5.905  1.00 91.72           H  
ATOM   1778  HG3 ARG A 109      -5.459  -6.523  -4.933  1.00 91.72           H  
ATOM   1779  CD  ARG A 109      -4.419  -8.338  -4.399  1.00 91.72           C  
ATOM   1780  HD2 ARG A 109      -5.297  -8.799  -3.947  1.00 91.72           H  
ATOM   1781  HD3 ARG A 109      -3.891  -7.809  -3.606  1.00 91.72           H  
ATOM   1782  NE  ARG A 109      -3.562  -9.401  -4.973  1.00 91.72           N  
ATOM   1783  HE  ARG A 109      -4.023 -10.071  -5.573  1.00 91.72           H  
ATOM   1784  NH1 ARG A 109      -1.522  -8.711  -4.148  1.00 91.72           N  
ATOM   1785 HH11 ARG A 109      -0.534  -8.731  -4.356  1.00 91.72           H  
ATOM   1786 HH12 ARG A 109      -1.913  -7.788  -4.023  1.00 91.72           H  
ATOM   1787  NH2 ARG A 109      -1.655 -10.625  -5.239  1.00 91.72           N  
ATOM   1788 HH21 ARG A 109      -0.650 -10.669  -5.145  1.00 91.72           H  
ATOM   1789 HH22 ARG A 109      -2.132 -11.284  -5.837  1.00 91.72           H  
ATOM   1790  CZ  ARG A 109      -2.264  -9.572  -4.781  1.00 91.72           C  
ATOM   1791  N   ARG A 110      -5.419  -4.793  -7.419  1.00 92.60           N  
ATOM   1792  H   ARG A 110      -6.006  -4.588  -6.624  1.00 92.60           H  
ATOM   1793  CA  ARG A 110      -4.437  -3.797  -7.852  1.00 92.60           C  
ATOM   1794  HA  ARG A 110      -4.039  -4.101  -8.820  1.00 92.60           H  
ATOM   1795  C   ARG A 110      -3.269  -3.697  -6.900  1.00 92.60           C  
ATOM   1796  CB  ARG A 110      -5.097  -2.436  -8.039  1.00 92.60           C  
ATOM   1797  HB2 ARG A 110      -4.332  -1.667  -8.143  1.00 92.60           H  
ATOM   1798  HB3 ARG A 110      -5.704  -2.214  -7.162  1.00 92.60           H  
ATOM   1799  O   ARG A 110      -3.442  -3.643  -5.679  1.00 92.60           O  
ATOM   1800  CG  ARG A 110      -5.937  -2.451  -9.306  1.00 92.60           C  
ATOM   1801  HG2 ARG A 110      -6.606  -3.312  -9.304  1.00 92.60           H  
ATOM   1802  HG3 ARG A 110      -5.237  -2.535 -10.137  1.00 92.60           H  
ATOM   1803  CD  ARG A 110      -6.763  -1.181  -9.493  1.00 92.60           C  
ATOM   1804  HD2 ARG A 110      -7.405  -1.033  -8.625  1.00 92.60           H  
ATOM   1805  HD3 ARG A 110      -6.091  -0.330  -9.599  1.00 92.60           H  
ATOM   1806  NE  ARG A 110      -7.584  -1.329 -10.696  1.00 92.60           N  
ATOM   1807  HE  ARG A 110      -7.323  -2.107 -11.285  1.00 92.60           H  
ATOM   1808  NH1 ARG A 110      -8.849   0.569 -10.531  1.00 92.60           N  
ATOM   1809 HH11 ARG A 110      -9.543   1.189 -10.924  1.00 92.60           H  
ATOM   1810 HH12 ARG A 110      -8.314   0.834  -9.716  1.00 92.60           H  
ATOM   1811  NH2 ARG A 110      -9.118  -0.842 -12.264  1.00 92.60           N  
ATOM   1812 HH21 ARG A 110      -8.717  -1.606 -12.788  1.00 92.60           H  
ATOM   1813 HH22 ARG A 110      -9.788  -0.225 -12.701  1.00 92.60           H  
ATOM   1814  CZ  ARG A 110      -8.519  -0.532 -11.153  1.00 92.60           C  
ATOM   1815  N   CYS A 111      -2.079  -3.580  -7.470  1.00 91.61           N  
ATOM   1816  H   CYS A 111      -2.032  -3.626  -8.478  1.00 91.61           H  
ATOM   1817  CA  CYS A 111      -0.856  -3.304  -6.732  1.00 91.61           C  
ATOM   1818  HA  CYS A 111      -1.110  -2.973  -5.725  1.00 91.61           H  
ATOM   1819  C   CYS A 111      -0.081  -2.168  -7.388  1.00 91.61           C  
ATOM   1820  CB  CYS A 111      -0.019  -4.583  -6.612  1.00 91.61           C  
ATOM   1821  HB2 CYS A 111       0.943  -4.345  -6.159  1.00 91.61           H  
ATOM   1822  HB3 CYS A 111       0.151  -5.009  -7.601  1.00 91.61           H  
ATOM   1823  O   CYS A 111      -0.056  -2.041  -8.607  1.00 91.61           O  
ATOM   1824  SG  CYS A 111      -0.892  -5.779  -5.560  1.00 91.61           S  
ATOM   1825  HG  CYS A 111      -1.108  -4.929  -4.552  1.00 91.61           H  
ATOM   1826  N   MET A 112       0.579  -1.357  -6.569  1.00 91.30           N  
ATOM   1827  H   MET A 112       0.534  -1.539  -5.577  1.00 91.30           H  
ATOM   1828  CA  MET A 112       1.472  -0.301  -7.031  1.00 91.30           C  
ATOM   1829  HA  MET A 112       1.324  -0.147  -8.100  1.00 91.30           H  
ATOM   1830  C   MET A 112       2.925  -0.691  -6.807  1.00 91.30           C  
ATOM   1831  CB  MET A 112       1.159   1.016  -6.327  1.00 91.30           C  
ATOM   1832  HB2 MET A 112       1.173   0.861  -5.248  1.00 91.30           H  
ATOM   1833  HB3 MET A 112       1.933   1.739  -6.582  1.00 91.30           H  
ATOM   1834  O   MET A 112       3.253  -1.315  -5.800  1.00 91.30           O  
ATOM   1835  CG  MET A 112      -0.190   1.591  -6.755  1.00 91.30           C  
ATOM   1836  HG2 MET A 112      -0.211   1.656  -7.842  1.00 91.30           H  
ATOM   1837  HG3 MET A 112      -0.992   0.927  -6.434  1.00 91.30           H  
ATOM   1838  SD  MET A 112      -0.476   3.251  -6.095  1.00 91.30           S  
ATOM   1839  CE  MET A 112      -0.752   2.898  -4.348  1.00 91.30           C  
ATOM   1840  HE1 MET A 112      -1.749   2.468  -4.249  1.00 91.30           H  
ATOM   1841  HE2 MET A 112       0.003   2.212  -3.966  1.00 91.30           H  
ATOM   1842  HE3 MET A 112      -0.714   3.832  -3.786  1.00 91.30           H  
ATOM   1843  N   VAL A 113       3.815  -0.288  -7.706  1.00 89.51           N  
ATOM   1844  H   VAL A 113       3.479   0.179  -8.536  1.00 89.51           H  
ATOM   1845  CA  VAL A 113       5.259  -0.478  -7.522  1.00 89.51           C  
ATOM   1846  HA  VAL A 113       5.431  -1.427  -7.013  1.00 89.51           H  
ATOM   1847  C   VAL A 113       5.811   0.634  -6.634  1.00 89.51           C  
ATOM   1848  CB  VAL A 113       5.986  -0.551  -8.875  1.00 89.51           C  
ATOM   1849  HB  VAL A 113       5.771   0.345  -9.457  1.00 89.51           H  
ATOM   1850  O   VAL A 113       5.785   1.803  -7.013  1.00 89.51           O  
ATOM   1851  CG1 VAL A 113       7.505  -0.681  -8.703  1.00 89.51           C  
ATOM   1852 HG11 VAL A 113       7.739  -1.549  -8.087  1.00 89.51           H  
ATOM   1853 HG12 VAL A 113       7.914   0.216  -8.238  1.00 89.51           H  
ATOM   1854 HG13 VAL A 113       7.979  -0.802  -9.677  1.00 89.51           H  
ATOM   1855  CG2 VAL A 113       5.505  -1.780  -9.653  1.00 89.51           C  
ATOM   1856 HG21 VAL A 113       5.999  -1.823 -10.624  1.00 89.51           H  
ATOM   1857 HG22 VAL A 113       4.427  -1.729  -9.809  1.00 89.51           H  
ATOM   1858 HG23 VAL A 113       5.736  -2.691  -9.101  1.00 89.51           H  
ATOM   1859  N   ALA A 114       6.346   0.282  -5.465  1.00 88.70           N  
ATOM   1860  H   ALA A 114       6.350  -0.692  -5.200  1.00 88.70           H  
ATOM   1861  CA  ALA A 114       7.074   1.226  -4.616  1.00 88.70           C  
ATOM   1862  HA  ALA A 114       6.709   2.239  -4.788  1.00 88.70           H  
ATOM   1863  C   ALA A 114       8.573   1.218  -4.924  1.00 88.70           C  
ATOM   1864  CB  ALA A 114       6.805   0.873  -3.156  1.00 88.70           C  
ATOM   1865  HB1 ALA A 114       7.311   1.587  -2.506  1.00 88.70           H  
ATOM   1866  HB2 ALA A 114       5.729   0.939  -2.998  1.00 88.70           H  
ATOM   1867  HB3 ALA A 114       7.151  -0.134  -2.926  1.00 88.70           H  
ATOM   1868  O   ALA A 114       9.221   2.262  -4.946  1.00 88.70           O  
ATOM   1869  N   SER A 115       9.120   0.030  -5.178  1.00 86.10           N  
ATOM   1870  H   SER A 115       8.528  -0.787  -5.141  1.00 86.10           H  
ATOM   1871  CA  SER A 115      10.496  -0.173  -5.621  1.00 86.10           C  
ATOM   1872  HA  SER A 115      10.777   0.633  -6.300  1.00 86.10           H  
ATOM   1873  C   SER A 115      10.618  -1.499  -6.371  1.00 86.10           C  
ATOM   1874  CB  SER A 115      11.440  -0.150  -4.411  1.00 86.10           C  
ATOM   1875  HB2 SER A 115      12.468  -0.095  -4.768  1.00 86.10           H  
ATOM   1876  HB3 SER A 115      11.244   0.732  -3.802  1.00 86.10           H  
ATOM   1877  O   SER A 115       9.684  -2.298  -6.399  1.00 86.10           O  
ATOM   1878  OG  SER A 115      11.300  -1.319  -3.625  1.00 86.10           O  
ATOM   1879  HG  SER A 115      10.497  -1.244  -3.104  1.00 86.10           H  
ATOM   1880  N   ALA A 116      11.798  -1.780  -6.921  1.00 85.77           N  
ATOM   1881  H   ALA A 116      12.519  -1.072  -6.928  1.00 85.77           H  
ATOM   1882  CA  ALA A 116      12.096  -3.058  -7.565  1.00 85.77           C  
ATOM   1883  HA  ALA A 116      11.454  -3.166  -8.439  1.00 85.77           H  
ATOM   1884  C   ALA A 116      11.846  -4.299  -6.681  1.00 85.77           C  
ATOM   1885  CB  ALA A 116      13.553  -2.990  -8.023  1.00 85.77           C  
ATOM   1886  HB1 ALA A 116      13.824  -3.918  -8.526  1.00 85.77           H  
ATOM   1887  HB2 ALA A 116      13.666  -2.160  -8.721  1.00 85.77           H  
ATOM   1888  HB3 ALA A 116      14.215  -2.847  -7.169  1.00 85.77           H  
ATOM   1889  O   ALA A 116      11.588  -5.384  -7.200  1.00 85.77           O  
ATOM   1890  N   GLY A 117      11.893  -4.140  -5.353  1.00 87.81           N  
ATOM   1891  H   GLY A 117      12.056  -3.212  -4.991  1.00 87.81           H  
ATOM   1892  CA  GLY A 117      11.683  -5.220  -4.385  1.00 87.81           C  
ATOM   1893  HA2 GLY A 117      11.634  -6.181  -4.896  1.00 87.81           H  
ATOM   1894  HA3 GLY A 117      12.536  -5.247  -3.707  1.00 87.81           H  
ATOM   1895  C   GLY A 117      10.421  -5.089  -3.531  1.00 87.81           C  
ATOM   1896  O   GLY A 117      10.215  -5.914  -2.644  1.00 87.81           O  
ATOM   1897  N   GLU A 118       9.586  -4.069  -3.746  1.00 91.70           N  
ATOM   1898  H   GLU A 118       9.735  -3.461  -4.539  1.00 91.70           H  
ATOM   1899  CA  GLU A 118       8.421  -3.824  -2.893  1.00 91.70           C  
ATOM   1900  HA  GLU A 118       8.100  -4.775  -2.470  1.00 91.70           H  
ATOM   1901  C   GLU A 118       7.237  -3.265  -3.685  1.00 91.70           C  
ATOM   1902  CB  GLU A 118       8.813  -2.914  -1.714  1.00 91.70           C  
ATOM   1903  HB2 GLU A 118       9.074  -1.924  -2.088  1.00 91.70           H  
ATOM   1904  HB3 GLU A 118       9.692  -3.344  -1.233  1.00 91.70           H  
ATOM   1905  O   GLU A 118       7.355  -2.286  -4.428  1.00 91.70           O  
ATOM   1906  CG  GLU A 118       7.701  -2.786  -0.657  1.00 91.70           C  
ATOM   1907  HG2 GLU A 118       6.903  -2.165  -1.063  1.00 91.70           H  
ATOM   1908  HG3 GLU A 118       7.296  -3.777  -0.457  1.00 91.70           H  
ATOM   1909  CD  GLU A 118       8.192  -2.171   0.667  1.00 91.70           C  
ATOM   1910  OE1 GLU A 118       7.594  -2.494   1.724  1.00 91.70           O  
ATOM   1911  OE2 GLU A 118       9.177  -1.398   0.643  1.00 91.70           O  
ATOM   1912  N   LEU A 119       6.080  -3.885  -3.476  1.00 92.68           N  
ATOM   1913  H   LEU A 119       6.074  -4.658  -2.825  1.00 92.68           H  
ATOM   1914  CA  LEU A 119       4.785  -3.421  -3.944  1.00 92.68           C  
ATOM   1915  HA  LEU A 119       4.939  -2.667  -4.716  1.00 92.68           H  
ATOM   1916  C   LEU A 119       4.004  -2.753  -2.804  1.00 92.68           C  
ATOM   1917  CB  LEU A 119       3.984  -4.584  -4.563  1.00 92.68           C  
ATOM   1918  HB2 LEU A 119       3.731  -5.288  -3.770  1.00 92.68           H  
ATOM   1919  HB3 LEU A 119       3.049  -4.189  -4.960  1.00 92.68           H  
ATOM   1920  O   LEU A 119       4.352  -2.833  -1.625  1.00 92.68           O  
ATOM   1921  CG  LEU A 119       4.686  -5.367  -5.682  1.00 92.68           C  
ATOM   1922  HG  LEU A 119       5.603  -5.805  -5.289  1.00 92.68           H  
ATOM   1923  CD1 LEU A 119       3.790  -6.515  -6.133  1.00 92.68           C  
ATOM   1924 HD11 LEU A 119       4.258  -7.065  -6.950  1.00 92.68           H  
ATOM   1925 HD12 LEU A 119       3.621  -7.200  -5.302  1.00 92.68           H  
ATOM   1926 HD13 LEU A 119       2.826  -6.134  -6.468  1.00 92.68           H  
ATOM   1927  CD2 LEU A 119       5.010  -4.486  -6.890  1.00 92.68           C  
ATOM   1928 HD21 LEU A 119       5.748  -3.735  -6.609  1.00 92.68           H  
ATOM   1929 HD22 LEU A 119       4.107  -3.993  -7.248  1.00 92.68           H  
ATOM   1930 HD23 LEU A 119       5.428  -5.093  -7.693  1.00 92.68           H  
ATOM   1931  N   GLN A 120       2.912  -2.105  -3.174  1.00 92.67           N  
ATOM   1932  H   GLN A 120       2.733  -2.044  -4.166  1.00 92.67           H  
ATOM   1933  CA  GLN A 120       1.965  -1.439  -2.294  1.00 92.67           C  
ATOM   1934  HA  GLN A 120       2.072  -1.815  -1.276  1.00 92.67           H  
ATOM   1935  C   GLN A 120       0.533  -1.738  -2.738  1.00 92.67           C  
ATOM   1936  CB  GLN A 120       2.265   0.063  -2.310  1.00 92.67           C  
ATOM   1937  HB2 GLN A 120       1.398   0.610  -1.941  1.00 92.67           H  
ATOM   1938  HB3 GLN A 120       2.461   0.392  -3.331  1.00 92.67           H  
ATOM   1939  O   GLN A 120       0.302  -2.200  -3.858  1.00 92.67           O  
ATOM   1940  CG  GLN A 120       3.475   0.379  -1.423  1.00 92.67           C  
ATOM   1941  HG2 GLN A 120       4.344  -0.178  -1.774  1.00 92.67           H  
ATOM   1942  HG3 GLN A 120       3.268   0.040  -0.408  1.00 92.67           H  
ATOM   1943  CD  GLN A 120       3.824   1.861  -1.385  1.00 92.67           C  
ATOM   1944  NE2 GLN A 120       4.876   2.230  -0.689  1.00 92.67           N  
ATOM   1945 HE21 GLN A 120       5.459   1.543  -0.234  1.00 92.67           H  
ATOM   1946 HE22 GLN A 120       5.086   3.218  -0.702  1.00 92.67           H  
ATOM   1947  OE1 GLN A 120       3.178   2.714  -1.966  1.00 92.67           O  
ATOM   1948  N   LYS A 121      -0.441  -1.483  -1.862  1.00 92.98           N  
ATOM   1949  H   LYS A 121      -0.211  -0.988  -1.012  1.00 92.98           H  
ATOM   1950  CA  LYS A 121      -1.861  -1.690  -2.178  1.00 92.98           C  
ATOM   1951  HA  LYS A 121      -2.014  -2.696  -2.567  1.00 92.98           H  
ATOM   1952  C   LYS A 121      -2.274  -0.681  -3.247  1.00 92.98           C  
ATOM   1953  CB  LYS A 121      -2.717  -1.494  -0.920  1.00 92.98           C  
ATOM   1954  HB2 LYS A 121      -2.611  -0.458  -0.598  1.00 92.98           H  
ATOM   1955  HB3 LYS A 121      -3.765  -1.656  -1.173  1.00 92.98           H  
ATOM   1956  O   LYS A 121      -2.056   0.506  -3.042  1.00 92.98           O  
ATOM   1957  CG  LYS A 121      -2.334  -2.424   0.244  1.00 92.98           C  
ATOM   1958  HG2 LYS A 121      -1.268  -2.339   0.450  1.00 92.98           H  
ATOM   1959  HG3 LYS A 121      -2.574  -3.459  -0.001  1.00 92.98           H  
ATOM   1960  CD  LYS A 121      -3.107  -1.981   1.487  1.00 92.98           C  
ATOM   1961  HD2 LYS A 121      -3.057  -0.892   1.530  1.00 92.98           H  
ATOM   1962  HD3 LYS A 121      -4.155  -2.270   1.406  1.00 92.98           H  
ATOM   1963  CE  LYS A 121      -2.500  -2.508   2.786  1.00 92.98           C  
ATOM   1964  HE2 LYS A 121      -2.782  -3.552   2.925  1.00 92.98           H  
ATOM   1965  HE3 LYS A 121      -1.415  -2.429   2.713  1.00 92.98           H  
ATOM   1966  NZ  LYS A 121      -2.984  -1.679   3.912  1.00 92.98           N  
ATOM   1967  HZ1 LYS A 121      -2.863  -0.694   3.723  1.00 92.98           H  
ATOM   1968  HZ2 LYS A 121      -2.569  -1.915   4.802  1.00 92.98           H  
ATOM   1969  HZ3 LYS A 121      -3.981  -1.803   4.019  1.00 92.98           H  
ATOM   1970  N   GLY A 122      -2.850  -1.136  -4.358  1.00 91.57           N  
ATOM   1971  H   GLY A 122      -2.996  -2.131  -4.460  1.00 91.57           H  
ATOM   1972  CA  GLY A 122      -3.349  -0.281  -5.447  1.00 91.57           C  
ATOM   1973  HA2 GLY A 122      -3.080  -0.725  -6.406  1.00 91.57           H  
ATOM   1974  HA3 GLY A 122      -2.885   0.703  -5.389  1.00 91.57           H  
ATOM   1975  C   GLY A 122      -4.865  -0.069  -5.424  1.00 91.57           C  
ATOM   1976  O   GLY A 122      -5.434   0.407  -6.402  1.00 91.57           O  
ATOM   1977  N   GLN A 123      -5.519  -0.466  -4.334  1.00 90.96           N  
ATOM   1978  H   GLN A 123      -4.979  -0.796  -3.547  1.00 90.96           H  
ATOM   1979  CA  GLN A 123      -6.954  -0.352  -4.100  1.00 90.96           C  
ATOM   1980  HA  GLN A 123      -7.385   0.402  -4.757  1.00 90.96           H  
ATOM   1981  C   GLN A 123      -7.203   0.089  -2.662  1.00 90.96           C  
ATOM   1982  CB  GLN A 123      -7.618  -1.714  -4.354  1.00 90.96           C  
ATOM   1983  HB2 GLN A 123      -6.904  -2.503  -4.119  1.00 90.96           H  
ATOM   1984  HB3 GLN A 123      -8.480  -1.844  -3.699  1.00 90.96           H  
ATOM   1985  O   GLN A 123      -6.430  -0.254  -1.766  1.00 90.96           O  
ATOM   1986  CG  GLN A 123      -8.119  -1.836  -5.795  1.00 90.96           C  
ATOM   1987  HG2 GLN A 123      -7.472  -1.265  -6.462  1.00 90.96           H  
ATOM   1988  HG3 GLN A 123      -9.107  -1.379  -5.852  1.00 90.96           H  
ATOM   1989  CD  GLN A 123      -8.216  -3.268  -6.304  1.00 90.96           C  
ATOM   1990  NE2 GLN A 123      -8.809  -3.455  -7.458  1.00 90.96           N  
ATOM   1991 HE21 GLN A 123      -8.831  -4.394  -7.830  1.00 90.96           H  
ATOM   1992 HE22 GLN A 123      -9.241  -2.694  -7.962  1.00 90.96           H  
ATOM   1993  OE1 GLN A 123      -7.714  -4.221  -5.728  1.00 90.96           O  
ATOM   1994  N   GLU A 124      -8.310   0.796  -2.470  1.00 91.55           N  
ATOM   1995  H   GLU A 124      -8.901   1.022  -3.257  1.00 91.55           H  
ATOM   1996  CA  GLU A 124      -8.826   1.209  -1.170  1.00 91.55           C  
ATOM   1997  HA  GLU A 124      -8.261   0.695  -0.393  1.00 91.55           H  
ATOM   1998  C   GLU A 124     -10.286   0.793  -1.009  1.00 91.55           C  
ATOM   1999  CB  GLU A 124      -8.628   2.714  -0.959  1.00 91.55           C  
ATOM   2000  HB2 GLU A 124      -7.559   2.916  -1.032  1.00 91.55           H  
ATOM   2001  HB3 GLU A 124      -8.952   2.970   0.050  1.00 91.55           H  
ATOM   2002  O   GLU A 124     -11.007   0.595  -1.993  1.00 91.55           O  
ATOM   2003  CG  GLU A 124      -9.391   3.588  -1.971  1.00 91.55           C  
ATOM   2004  HG2 GLU A 124     -10.461   3.429  -1.840  1.00 91.55           H  
ATOM   2005  HG3 GLU A 124      -9.125   3.280  -2.982  1.00 91.55           H  
ATOM   2006  CD  GLU A 124      -9.083   5.085  -1.822  1.00 91.55           C  
ATOM   2007  OE1 GLU A 124      -9.717   5.866  -2.566  1.00 91.55           O  
ATOM   2008  OE2 GLU A 124      -8.192   5.432  -1.011  1.00 91.55           O  
ATOM   2009  N   LEU A 125     -10.709   0.617   0.242  1.00 93.34           N  
ATOM   2010  H   LEU A 125     -10.088   0.855   1.002  1.00 93.34           H  
ATOM   2011  CA  LEU A 125     -12.088   0.274   0.555  1.00 93.34           C  
ATOM   2012  HA  LEU A 125     -12.405  -0.524  -0.116  1.00 93.34           H  
ATOM   2013  C   LEU A 125     -12.978   1.500   0.324  1.00 93.34           C  
ATOM   2014  CB  LEU A 125     -12.171  -0.243   2.003  1.00 93.34           C  
ATOM   2015  HB2 LEU A 125     -11.577  -1.152   2.099  1.00 93.34           H  
ATOM   2016  HB3 LEU A 125     -11.747   0.515   2.661  1.00 93.34           H  
ATOM   2017  O   LEU A 125     -12.860   2.501   1.026  1.00 93.34           O  
ATOM   2018  CG  LEU A 125     -13.609  -0.535   2.469  1.00 93.34           C  
ATOM   2019  HG  LEU A 125     -14.234   0.336   2.274  1.00 93.34           H  
ATOM   2020  CD1 LEU A 125     -14.228  -1.736   1.758  1.00 93.34           C  
ATOM   2021 HD11 LEU A 125     -15.251  -1.864   2.109  1.00 93.34           H  
ATOM   2022 HD12 LEU A 125     -13.657  -2.631   2.004  1.00 93.34           H  
ATOM   2023 HD13 LEU A 125     -14.241  -1.582   0.679  1.00 93.34           H  
ATOM   2024  CD2 LEU A 125     -13.634  -0.812   3.968  1.00 93.34           C  
ATOM   2025 HD21 LEU A 125     -13.241   0.048   4.509  1.00 93.34           H  
ATOM   2026 HD22 LEU A 125     -13.042  -1.697   4.201  1.00 93.34           H  
ATOM   2027 HD23 LEU A 125     -14.659  -0.984   4.298  1.00 93.34           H  
ATOM   2028  N   ALA A 126     -13.918   1.392  -0.612  1.00 91.25           N  
ATOM   2029  H   ALA A 126     -13.927   0.568  -1.195  1.00 91.25           H  
ATOM   2030  CA  ALA A 126     -14.964   2.388  -0.798  1.00 91.25           C  
ATOM   2031  HA  ALA A 126     -14.599   3.360  -0.465  1.00 91.25           H  
ATOM   2032  C   ALA A 126     -16.196   2.020   0.038  1.00 91.25           C  
ATOM   2033  CB  ALA A 126     -15.280   2.507  -2.293  1.00 91.25           C  
ATOM   2034  HB1 ALA A 126     -16.042   3.271  -2.445  1.00 91.25           H  
ATOM   2035  HB2 ALA A 126     -14.379   2.794  -2.834  1.00 91.25           H  
ATOM   2036  HB3 ALA A 126     -15.645   1.555  -2.676  1.00 91.25           H  
ATOM   2037  O   ALA A 126     -16.808   0.974  -0.186  1.00 91.25           O  
ATOM   2038  N   ILE A 127     -16.580   2.893   0.971  1.00 89.84           N  
ATOM   2039  H   ILE A 127     -16.026   3.727   1.103  1.00 89.84           H  
ATOM   2040  CA  ILE A 127     -17.813   2.763   1.758  1.00 89.84           C  
ATOM   2041  HA  ILE A 127     -18.281   1.820   1.478  1.00 89.84           H  
ATOM   2042  C   ILE A 127     -18.809   3.887   1.423  1.00 89.84           C  
ATOM   2043  CB  ILE A 127     -17.539   2.671   3.274  1.00 89.84           C  
ATOM   2044  HB  ILE A 127     -18.506   2.654   3.776  1.00 89.84           H  
ATOM   2045  O   ILE A 127     -18.395   4.993   1.064  1.00 89.84           O  
ATOM   2046  CG1 ILE A 127     -16.751   3.886   3.803  1.00 89.84           C  
ATOM   2047 HG12 ILE A 127     -17.253   4.800   3.484  1.00 89.84           H  
ATOM   2048 HG13 ILE A 127     -15.746   3.888   3.383  1.00 89.84           H  
ATOM   2049  CG2 ILE A 127     -16.827   1.349   3.602  1.00 89.84           C  
ATOM   2050 HG21 ILE A 127     -16.889   1.139   4.670  1.00 89.84           H  
ATOM   2051 HG22 ILE A 127     -17.292   0.519   3.069  1.00 89.84           H  
ATOM   2052 HG23 ILE A 127     -15.777   1.422   3.320  1.00 89.84           H  
ATOM   2053  CD1 ILE A 127     -16.644   3.907   5.330  1.00 89.84           C  
ATOM   2054 HD11 ILE A 127     -17.637   3.926   5.778  1.00 89.84           H  
ATOM   2055 HD12 ILE A 127     -16.084   4.786   5.652  1.00 89.84           H  
ATOM   2056 HD13 ILE A 127     -16.105   3.023   5.670  1.00 89.84           H  
ATOM   2057  N   PRO A 128     -20.127   3.644   1.538  1.00 91.64           N  
ATOM   2058  CA  PRO A 128     -21.145   4.667   1.332  1.00 91.64           C  
ATOM   2059  HA  PRO A 128     -21.117   4.963   0.283  1.00 91.64           H  
ATOM   2060  C   PRO A 128     -20.961   5.907   2.220  1.00 91.64           C  
ATOM   2061  CB  PRO A 128     -22.478   3.977   1.628  1.00 91.64           C  
ATOM   2062  HB2 PRO A 128     -22.726   4.087   2.684  1.00 91.64           H  
ATOM   2063  HB3 PRO A 128     -23.278   4.365   0.997  1.00 91.64           H  
ATOM   2064  O   PRO A 128     -20.694   5.806   3.417  1.00 91.64           O  
ATOM   2065  CG  PRO A 128     -22.205   2.503   1.344  1.00 91.64           C  
ATOM   2066  HG2 PRO A 128     -22.864   1.848   1.914  1.00 91.64           H  
ATOM   2067  HG3 PRO A 128     -22.295   2.310   0.276  1.00 91.64           H  
ATOM   2068  CD  PRO A 128     -20.753   2.350   1.773  1.00 91.64           C  
ATOM   2069  HD2 PRO A 128     -20.290   1.549   1.198  1.00 91.64           H  
ATOM   2070  HD3 PRO A 128     -20.705   2.131   2.840  1.00 91.64           H  
ATOM   2071  N   ASN A 129     -21.219   7.091   1.656  1.00 89.97           N  
ATOM   2072  H   ASN A 129     -21.365   7.103   0.656  1.00 89.97           H  
ATOM   2073  CA  ASN A 129     -21.080   8.384   2.344  1.00 89.97           C  
ATOM   2074  HA  ASN A 129     -20.031   8.533   2.601  1.00 89.97           H  
ATOM   2075  C   ASN A 129     -21.878   8.452   3.666  1.00 89.97           C  
ATOM   2076  CB  ASN A 129     -21.505   9.474   1.335  1.00 89.97           C  
ATOM   2077  HB2 ASN A 129     -20.925   9.343   0.422  1.00 89.97           H  
ATOM   2078  HB3 ASN A 129     -22.561   9.359   1.090  1.00 89.97           H  
ATOM   2079  O   ASN A 129     -21.402   8.972   4.670  1.00 89.97           O  
ATOM   2080  CG  ASN A 129     -21.286  10.907   1.800  1.00 89.97           C  
ATOM   2081  ND2 ASN A 129     -21.433  11.869   0.923  1.00 89.97           N  
ATOM   2082 HD21 ASN A 129     -21.610  11.668  -0.051  1.00 89.97           H  
ATOM   2083 HD22 ASN A 129     -21.220  12.799   1.254  1.00 89.97           H  
ATOM   2084  OD1 ASN A 129     -21.017  11.209   2.942  1.00 89.97           O  
ATOM   2085  N   HIS A 130     -23.078   7.867   3.713  1.00 86.35           N  
ATOM   2086  H   HIS A 130     -23.409   7.359   2.905  1.00 86.35           H  
ATOM   2087  CA  HIS A 130     -23.879   7.864   4.939  1.00 86.35           C  
ATOM   2088  HA  HIS A 130     -23.941   8.891   5.296  1.00 86.35           H  
ATOM   2089  C   HIS A 130     -23.231   7.064   6.086  1.00 86.35           C  
ATOM   2090  CB  HIS A 130     -25.311   7.412   4.630  1.00 86.35           C  
ATOM   2091  HB2 HIS A 130     -25.906   7.515   5.537  1.00 86.35           H  
ATOM   2092  HB3 HIS A 130     -25.739   8.079   3.882  1.00 86.35           H  
ATOM   2093  O   HIS A 130     -23.409   7.444   7.239  1.00 86.35           O  
ATOM   2094  CG  HIS A 130     -25.432   5.994   4.138  1.00 86.35           C  
ATOM   2095  CD2 HIS A 130     -25.797   4.911   4.889  1.00 86.35           C  
ATOM   2096  HD2 HIS A 130     -26.023   4.913   5.945  1.00 86.35           H  
ATOM   2097  ND1 HIS A 130     -25.289   5.555   2.838  1.00 86.35           N  
ATOM   2098  HD1 HIS A 130     -25.165   6.126   2.014  1.00 86.35           H  
ATOM   2099  CE1 HIS A 130     -25.546   4.235   2.817  1.00 86.35           C  
ATOM   2100  HE1 HIS A 130     -25.552   3.609   1.937  1.00 86.35           H  
ATOM   2101  NE2 HIS A 130     -25.869   3.808   4.041  1.00 86.35           N  
ATOM   2102  N   TRP A 131     -22.429   6.030   5.800  1.00 87.93           N  
ATOM   2103  H   TRP A 131     -22.262   5.777   4.836  1.00 87.93           H  
ATOM   2104  CA  TRP A 131     -21.640   5.329   6.822  1.00 87.93           C  
ATOM   2105  HA  TRP A 131     -22.261   5.140   7.697  1.00 87.93           H  
ATOM   2106  C   TRP A 131     -20.459   6.172   7.295  1.00 87.93           C  
ATOM   2107  CB  TRP A 131     -21.143   3.979   6.293  1.00 87.93           C  
ATOM   2108  HB2 TRP A 131     -20.506   4.144   5.425  1.00 87.93           H  
ATOM   2109  HB3 TRP A 131     -20.521   3.523   7.064  1.00 87.93           H  
ATOM   2110  O   TRP A 131     -20.237   6.278   8.498  1.00 87.93           O  
ATOM   2111  CG  TRP A 131     -22.189   2.977   5.920  1.00 87.93           C  
ATOM   2112  CD1 TRP A 131     -23.518   3.066   6.150  1.00 87.93           C  
ATOM   2113  HD1 TRP A 131     -24.011   3.890   6.644  1.00 87.93           H  
ATOM   2114  CD2 TRP A 131     -21.993   1.669   5.311  1.00 87.93           C  
ATOM   2115  CE2 TRP A 131     -23.263   1.049   5.125  1.00 87.93           C  
ATOM   2116  CE3 TRP A 131     -20.857   0.928   4.939  1.00 87.93           C  
ATOM   2117  HE3 TRP A 131     -19.873   1.343   5.101  1.00 87.93           H  
ATOM   2118  NE1 TRP A 131     -24.157   1.952   5.649  1.00 87.93           N  
ATOM   2119  HE1 TRP A 131     -25.160   1.834   5.662  1.00 87.93           H  
ATOM   2120  CH2 TRP A 131     -22.253  -0.932   4.190  1.00 87.93           C  
ATOM   2121  HH2 TRP A 131     -22.325  -1.927   3.778  1.00 87.93           H  
ATOM   2122  CZ2 TRP A 131     -23.409  -0.219   4.549  1.00 87.93           C  
ATOM   2123  HZ2 TRP A 131     -24.387  -0.661   4.426  1.00 87.93           H  
ATOM   2124  CZ3 TRP A 131     -20.986  -0.365   4.411  1.00 87.93           C  
ATOM   2125  HZ3 TRP A 131     -20.099  -0.943   4.197  1.00 87.93           H  
ATOM   2126  N   VAL A 132     -19.756   6.839   6.370  1.00 87.28           N  
ATOM   2127  H   VAL A 132     -19.991   6.694   5.399  1.00 87.28           H  
ATOM   2128  CA  VAL A 132     -18.663   7.772   6.704  1.00 87.28           C  
ATOM   2129  HA  VAL A 132     -17.876   7.220   7.219  1.00 87.28           H  
ATOM   2130  C   VAL A 132     -19.159   8.863   7.654  1.00 87.28           C  
ATOM   2131  CB  VAL A 132     -18.059   8.423   5.442  1.00 87.28           C  
ATOM   2132  HB  VAL A 132     -18.823   9.012   4.934  1.00 87.28           H  
ATOM   2133  O   VAL A 132     -18.558   9.093   8.701  1.00 87.28           O  
ATOM   2134  CG1 VAL A 132     -16.891   9.354   5.791  1.00 87.28           C  
ATOM   2135 HG11 VAL A 132     -16.452   9.757   4.879  1.00 87.28           H  
ATOM   2136 HG12 VAL A 132     -16.126   8.808   6.343  1.00 87.28           H  
ATOM   2137 HG13 VAL A 132     -17.238  10.193   6.395  1.00 87.28           H  
ATOM   2138  CG2 VAL A 132     -17.530   7.381   4.454  1.00 87.28           C  
ATOM   2139 HG21 VAL A 132     -17.140   7.878   3.566  1.00 87.28           H  
ATOM   2140 HG22 VAL A 132     -16.725   6.811   4.917  1.00 87.28           H  
ATOM   2141 HG23 VAL A 132     -18.331   6.711   4.142  1.00 87.28           H  
ATOM   2142  N   ASN A 133     -20.294   9.490   7.330  1.00 86.07           N  
ATOM   2143  H   ASN A 133     -20.711   9.282   6.434  1.00 86.07           H  
ATOM   2144  CA  ASN A 133     -20.892  10.531   8.166  1.00 86.07           C  
ATOM   2145  HA  ASN A 133     -20.153  11.315   8.332  1.00 86.07           H  
ATOM   2146  C   ASN A 133     -21.298  10.004   9.545  1.00 86.07           C  
ATOM   2147  CB  ASN A 133     -22.107  11.131   7.442  1.00 86.07           C  
ATOM   2148  HB2 ASN A 133     -22.787  10.331   7.151  1.00 86.07           H  
ATOM   2149  HB3 ASN A 133     -22.635  11.801   8.121  1.00 86.07           H  
ATOM   2150  O   ASN A 133     -21.092  10.691  10.543  1.00 86.07           O  
ATOM   2151  CG  ASN A 133     -21.707  11.939   6.225  1.00 86.07           C  
ATOM   2152  ND2 ASN A 133     -22.530  11.954   5.208  1.00 86.07           N  
ATOM   2153 HD21 ASN A 133     -22.046  12.169   4.348  1.00 86.07           H  
ATOM   2154 HD22 ASN A 133     -23.328  11.335   5.214  1.00 86.07           H  
ATOM   2155  OD1 ASN A 133     -20.665  12.564   6.171  1.00 86.07           O  
ATOM   2156  N   ALA A 134     -21.850   8.790   9.616  1.00 84.68           N  
ATOM   2157  H   ALA A 134     -21.996   8.264   8.767  1.00 84.68           H  
ATOM   2158  CA  ALA A 134     -22.253   8.185  10.879  1.00 84.68           C  
ATOM   2159  HA  ALA A 134     -22.885   8.896  11.411  1.00 84.68           H  
ATOM   2160  C   ALA A 134     -21.051   7.906  11.795  1.00 84.68           C  
ATOM   2161  CB  ALA A 134     -23.078   6.931  10.566  1.00 84.68           C  
ATOM   2162  HB1 ALA A 134     -22.428   6.123  10.229  1.00 84.68           H  
ATOM   2163  HB2 ALA A 134     -23.619   6.624  11.461  1.00 84.68           H  
ATOM   2164  HB3 ALA A 134     -23.812   7.142   9.789  1.00 84.68           H  
ATOM   2165  O   ALA A 134     -21.075   8.288  12.965  1.00 84.68           O  
ATOM   2166  N   LEU A 135     -19.974   7.336  11.247  1.00 85.77           N  
ATOM   2167  H   LEU A 135     -20.021   7.056  10.278  1.00 85.77           H  
ATOM   2168  CA  LEU A 135     -18.732   7.075  11.982  1.00 85.77           C  
ATOM   2169  HA  LEU A 135     -18.969   6.524  12.892  1.00 85.77           H  
ATOM   2170  C   LEU A 135     -18.050   8.369  12.437  1.00 85.77           C  
ATOM   2171  CB  LEU A 135     -17.788   6.241  11.099  1.00 85.77           C  
ATOM   2172  HB2 LEU A 135     -17.645   6.764  10.154  1.00 85.77           H  
ATOM   2173  HB3 LEU A 135     -16.819   6.168  11.592  1.00 85.77           H  
ATOM   2174  O   LEU A 135     -17.651   8.480  13.596  1.00 85.77           O  
ATOM   2175  CG  LEU A 135     -18.295   4.817  10.815  1.00 85.77           C  
ATOM   2176  HG  LEU A 135     -19.306   4.854  10.409  1.00 85.77           H  
ATOM   2177  CD1 LEU A 135     -17.384   4.157   9.783  1.00 85.77           C  
ATOM   2178 HD11 LEU A 135     -17.337   4.773   8.884  1.00 85.77           H  
ATOM   2179 HD12 LEU A 135     -16.387   4.035  10.206  1.00 85.77           H  
ATOM   2180 HD13 LEU A 135     -17.781   3.179   9.512  1.00 85.77           H  
ATOM   2181  CD2 LEU A 135     -18.319   3.954  12.077  1.00 85.77           C  
ATOM   2182 HD21 LEU A 135     -18.778   2.992  11.849  1.00 85.77           H  
ATOM   2183 HD22 LEU A 135     -17.309   3.805  12.459  1.00 85.77           H  
ATOM   2184 HD23 LEU A 135     -18.928   4.417  12.854  1.00 85.77           H  
ATOM   2185  N   TYR A 136     -17.986   9.375  11.561  1.00 85.34           N  
ATOM   2186  H   TYR A 136     -18.301   9.209  10.615  1.00 85.34           H  
ATOM   2187  CA  TYR A 136     -17.441  10.692  11.891  1.00 85.34           C  
ATOM   2188  HA  TYR A 136     -16.408  10.577  12.218  1.00 85.34           H  
ATOM   2189  C   TYR A 136     -18.216  11.364  13.038  1.00 85.34           C  
ATOM   2190  CB  TYR A 136     -17.465  11.561  10.626  1.00 85.34           C  
ATOM   2191  HB2 TYR A 136     -16.837  11.093   9.867  1.00 85.34           H  
ATOM   2192  HB3 TYR A 136     -18.481  11.597  10.233  1.00 85.34           H  
ATOM   2193  O   TYR A 136     -17.622  11.880  13.986  1.00 85.34           O  
ATOM   2194  CG  TYR A 136     -16.976  12.977  10.854  1.00 85.34           C  
ATOM   2195  CD1 TYR A 136     -17.899  14.018  11.077  1.00 85.34           C  
ATOM   2196  HD1 TYR A 136     -18.957  13.805  11.054  1.00 85.34           H  
ATOM   2197  CD2 TYR A 136     -15.594  13.241  10.881  1.00 85.34           C  
ATOM   2198  HD2 TYR A 136     -14.886  12.438  10.739  1.00 85.34           H  
ATOM   2199  CE1 TYR A 136     -17.439  15.326  11.326  1.00 85.34           C  
ATOM   2200  HE1 TYR A 136     -18.148  16.125  11.488  1.00 85.34           H  
ATOM   2201  CE2 TYR A 136     -15.132  14.547  11.127  1.00 85.34           C  
ATOM   2202  HE2 TYR A 136     -14.072  14.750  11.174  1.00 85.34           H  
ATOM   2203  OH  TYR A 136     -15.604  16.850  11.596  1.00 85.34           O  
ATOM   2204  HH  TYR A 136     -16.327  17.477  11.674  1.00 85.34           H  
ATOM   2205  CZ  TYR A 136     -16.051  15.590  11.352  1.00 85.34           C  
ATOM   2206  N   LEU A 137     -19.553  11.340  12.991  1.00 83.65           N  
ATOM   2207  H   LEU A 137     -20.000  10.890  12.205  1.00 83.65           H  
ATOM   2208  CA  LEU A 137     -20.386  11.916  14.050  1.00 83.65           C  
ATOM   2209  HA  LEU A 137     -20.034  12.927  14.254  1.00 83.65           H  
ATOM   2210  C   LEU A 137     -20.256  11.157  15.376  1.00 83.65           C  
ATOM   2211  CB  LEU A 137     -21.852  11.970  13.591  1.00 83.65           C  
ATOM   2212  HB2 LEU A 137     -22.132  10.985  13.216  1.00 83.65           H  
ATOM   2213  HB3 LEU A 137     -22.482  12.181  14.455  1.00 83.65           H  
ATOM   2214  O   LEU A 137     -20.239  11.805  16.422  1.00 83.65           O  
ATOM   2215  CG  LEU A 137     -22.142  13.026  12.509  1.00 83.65           C  
ATOM   2216  HG  LEU A 137     -21.477  12.890  11.656  1.00 83.65           H  
ATOM   2217  CD1 LEU A 137     -23.587  12.871  12.035  1.00 83.65           C  
ATOM   2218 HD11 LEU A 137     -23.808  13.613  11.269  1.00 83.65           H  
ATOM   2219 HD12 LEU A 137     -24.276  12.977  12.872  1.00 83.65           H  
ATOM   2220 HD13 LEU A 137     -23.700  11.881  11.592  1.00 83.65           H  
ATOM   2221  CD2 LEU A 137     -21.959  14.460  13.015  1.00 83.65           C  
ATOM   2222 HD21 LEU A 137     -20.909  14.635  13.251  1.00 83.65           H  
ATOM   2223 HD22 LEU A 137     -22.254  15.160  12.234  1.00 83.65           H  
ATOM   2224 HD23 LEU A 137     -22.569  14.620  13.904  1.00 83.65           H  
ATOM   2225  N   ALA A 138     -20.127   9.828  15.337  1.00 82.05           N  
ATOM   2226  H   ALA A 138     -20.186   9.355  14.446  1.00 82.05           H  
ATOM   2227  CA  ALA A 138     -19.910   9.007  16.526  1.00 82.05           C  
ATOM   2228  HA  ALA A 138     -20.681   9.241  17.260  1.00 82.05           H  
ATOM   2229  C   ALA A 138     -18.564   9.311  17.204  1.00 82.05           C  
ATOM   2230  CB  ALA A 138     -20.042   7.532  16.130  1.00 82.05           C  
ATOM   2231  HB1 ALA A 138     -21.018   7.347  15.680  1.00 82.05           H  
ATOM   2232  HB2 ALA A 138     -19.266   7.261  15.414  1.00 82.05           H  
ATOM   2233  HB3 ALA A 138     -19.941   6.908  17.018  1.00 82.05           H  
ATOM   2234  O   ALA A 138     -18.524   9.519  18.415  1.00 82.05           O  
ATOM   2235  N   GLN A 139     -17.485   9.447  16.426  1.00 81.39           N  
ATOM   2236  H   GLN A 139     -17.573   9.233  15.443  1.00 81.39           H  
ATOM   2237  CA  GLN A 139     -16.157   9.810  16.938  1.00 81.39           C  
ATOM   2238  HA  GLN A 139     -15.868   9.097  17.710  1.00 81.39           H  
ATOM   2239  C   GLN A 139     -16.122  11.218  17.562  1.00 81.39           C  
ATOM   2240  CB  GLN A 139     -15.164   9.713  15.770  1.00 81.39           C  
ATOM   2241  HB2 GLN A 139     -15.465  10.402  14.981  1.00 81.39           H  
ATOM   2242  HB3 GLN A 139     -15.195   8.698  15.373  1.00 81.39           H  
ATOM   2243  O   GLN A 139     -15.392  11.480  18.520  1.00 81.39           O  
ATOM   2244  CG  GLN A 139     -13.725  10.032  16.198  1.00 81.39           C  
ATOM   2245  HG2 GLN A 139     -13.437   9.363  17.009  1.00 81.39           H  
ATOM   2246  HG3 GLN A 139     -13.662  11.057  16.565  1.00 81.39           H  
ATOM   2247  CD  GLN A 139     -12.721   9.910  15.062  1.00 81.39           C  
ATOM   2248  NE2 GLN A 139     -11.515   9.466  15.338  1.00 81.39           N  
ATOM   2249 HE21 GLN A 139     -10.912   9.320  14.541  1.00 81.39           H  
ATOM   2250 HE22 GLN A 139     -11.313   9.074  16.247  1.00 81.39           H  
ATOM   2251  OE1 GLN A 139     -12.977  10.237  13.917  1.00 81.39           O  
ATOM   2252  N   HIS A 140     -16.902  12.156  17.020  1.00 80.18           N  
ATOM   2253  H   HIS A 140     -17.432  11.899  16.199  1.00 80.18           H  
ATOM   2254  CA  HIS A 140     -16.912  13.556  17.450  1.00 80.18           C  
ATOM   2255  HA  HIS A 140     -16.052  13.723  18.098  1.00 80.18           H  
ATOM   2256  C   HIS A 140     -18.125  13.933  18.309  1.00 80.18           C  
ATOM   2257  CB  HIS A 140     -16.729  14.468  16.229  1.00 80.18           C  
ATOM   2258  HB2 HIS A 140     -16.845  15.511  16.525  1.00 80.18           H  
ATOM   2259  HB3 HIS A 140     -17.496  14.240  15.488  1.00 80.18           H  
ATOM   2260  O   HIS A 140     -18.442  15.121  18.407  1.00 80.18           O  
ATOM   2261  CG  HIS A 140     -15.368  14.334  15.606  1.00 80.18           C  
ATOM   2262  CD2 HIS A 140     -15.075  13.841  14.365  1.00 80.18           C  
ATOM   2263  HD2 HIS A 140     -15.782  13.463  13.641  1.00 80.18           H  
ATOM   2264  ND1 HIS A 140     -14.177  14.697  16.191  1.00 80.18           N  
ATOM   2265  HD1 HIS A 140     -14.072  15.042  17.135  1.00 80.18           H  
ATOM   2266  CE1 HIS A 140     -13.190  14.435  15.318  1.00 80.18           C  
ATOM   2267  HE1 HIS A 140     -12.136  14.594  15.487  1.00 80.18           H  
ATOM   2268  NE2 HIS A 140     -13.691  13.930  14.190  1.00 80.18           N  
ATOM   2269  N   PHE A 141     -18.804  12.969  18.936  1.00 74.53           N  
ATOM   2270  H   PHE A 141     -18.541  12.007  18.776  1.00 74.53           H  
ATOM   2271  CA  PHE A 141     -20.037  13.231  19.681  1.00 74.53           C  
ATOM   2272  HA  PHE A 141     -20.759  13.666  18.991  1.00 74.53           H  
ATOM   2273  C   PHE A 141     -19.836  14.246  20.826  1.00 74.53           C  
ATOM   2274  CB  PHE A 141     -20.615  11.897  20.168  1.00 74.53           C  
ATOM   2275  HB2 PHE A 141     -19.932  11.443  20.886  1.00 74.53           H  
ATOM   2276  HB3 PHE A 141     -20.694  11.216  19.321  1.00 74.53           H  
ATOM   2277  O   PHE A 141     -20.520  15.270  20.866  1.00 74.53           O  
ATOM   2278  CG  PHE A 141     -21.987  12.036  20.793  1.00 74.53           C  
ATOM   2279  CD1 PHE A 141     -22.127  12.084  22.192  1.00 74.53           C  
ATOM   2280  HD1 PHE A 141     -21.261  12.007  22.832  1.00 74.53           H  
ATOM   2281  CD2 PHE A 141     -23.126  12.114  19.970  1.00 74.53           C  
ATOM   2282  HD2 PHE A 141     -23.019  12.033  18.899  1.00 74.53           H  
ATOM   2283  CE1 PHE A 141     -23.405  12.202  22.766  1.00 74.53           C  
ATOM   2284  HE1 PHE A 141     -23.517  12.200  23.840  1.00 74.53           H  
ATOM   2285  CE2 PHE A 141     -24.404  12.239  20.546  1.00 74.53           C  
ATOM   2286  HE2 PHE A 141     -25.289  12.248  19.928  1.00 74.53           H  
ATOM   2287  CZ  PHE A 141     -24.542  12.278  21.944  1.00 74.53           C  
ATOM   2288  HZ  PHE A 141     -25.527  12.313  22.386  1.00 74.53           H  
ATOM   2289  N   GLU A 142     -18.838  14.028  21.694  1.00 72.37           N  
ATOM   2290  H   GLU A 142     -18.343  13.150  21.623  1.00 72.37           H  
ATOM   2291  CA  GLU A 142     -18.576  14.869  22.880  1.00 72.37           C  
ATOM   2292  HA  GLU A 142     -19.507  15.056  23.414  1.00 72.37           H  
ATOM   2293  C   GLU A 142     -17.945  16.227  22.576  1.00 72.37           C  
ATOM   2294  CB  GLU A 142     -17.604  14.158  23.819  1.00 72.37           C  
ATOM   2295  HB2 GLU A 142     -17.240  14.876  24.554  1.00 72.37           H  
ATOM   2296  HB3 GLU A 142     -16.755  13.798  23.237  1.00 72.37           H  
ATOM   2297  O   GLU A 142     -18.257  17.216  23.236  1.00 72.37           O  
ATOM   2298  CG  GLU A 142     -18.250  13.004  24.577  1.00 72.37           C  
ATOM   2299  HG2 GLU A 142     -18.573  12.243  23.866  1.00 72.37           H  
ATOM   2300  HG3 GLU A 142     -19.123  13.375  25.113  1.00 72.37           H  
ATOM   2301  CD  GLU A 142     -17.255  12.393  25.565  1.00 72.37           C  
ATOM   2302  OE1 GLU A 142     -17.696  11.584  26.401  1.00 72.37           O  
ATOM   2303  OE2 GLU A 142     -16.024  12.554  25.375  1.00 72.37           O  
ATOM   2304  N   LYS A 143     -17.069  16.310  21.563  1.00 68.70           N  
ATOM   2305  H   LYS A 143     -16.895  15.464  21.039  1.00 68.70           H  
ATOM   2306  CA  LYS A 143     -16.339  17.552  21.216  1.00 68.70           C  
ATOM   2307  HA  LYS A 143     -15.864  17.938  22.118  1.00 68.70           H  
ATOM   2308  C   LYS A 143     -17.251  18.679  20.731  1.00 68.70           C  
ATOM   2309  CB  LYS A 143     -15.262  17.255  20.158  1.00 68.70           C  
ATOM   2310  HB2 LYS A 143     -14.893  18.195  19.748  1.00 68.70           H  
ATOM   2311  HB3 LYS A 143     -15.694  16.673  19.344  1.00 68.70           H  
ATOM   2312  O   LYS A 143     -16.797  19.767  20.398  1.00 68.70           O  
ATOM   2313  CG  LYS A 143     -14.071  16.510  20.770  1.00 68.70           C  
ATOM   2314  HG2 LYS A 143     -13.691  17.082  21.616  1.00 68.70           H  
ATOM   2315  HG3 LYS A 143     -14.396  15.532  21.124  1.00 68.70           H  
ATOM   2316  CD  LYS A 143     -12.945  16.331  19.743  1.00 68.70           C  
ATOM   2317  HD2 LYS A 143     -13.309  15.716  18.920  1.00 68.70           H  
ATOM   2318  HD3 LYS A 143     -12.638  17.306  19.365  1.00 68.70           H  
ATOM   2319  CE  LYS A 143     -11.757  15.640  20.423  1.00 68.70           C  
ATOM   2320  HE2 LYS A 143     -12.107  14.708  20.867  1.00 68.70           H  
ATOM   2321  HE3 LYS A 143     -11.405  16.275  21.236  1.00 68.70           H  
ATOM   2322  NZ  LYS A 143     -10.647  15.360  19.476  1.00 68.70           N  
ATOM   2323  HZ1 LYS A 143      -9.881  14.923  19.968  1.00 68.70           H  
ATOM   2324  HZ2 LYS A 143     -10.309  16.210  19.048  1.00 68.70           H  
ATOM   2325  HZ3 LYS A 143     -10.946  14.714  18.759  1.00 68.70           H  
ATOM   2326  N   ASN A 144     -18.532  18.393  20.609  1.00 56.90           N  
ATOM   2327  H   ASN A 144     -18.847  17.526  21.020  1.00 56.90           H  
ATOM   2328  CA  ASN A 144     -19.429  19.089  19.731  1.00 56.90           C  
ATOM   2329  HA  ASN A 144     -18.982  20.037  19.430  1.00 56.90           H  
ATOM   2330  C   ASN A 144     -20.677  19.409  20.562  1.00 56.90           C  
ATOM   2331  CB  ASN A 144     -19.537  18.155  18.505  1.00 56.90           C  
ATOM   2332  HB2 ASN A 144     -18.652  17.519  18.495  1.00 56.90           H  
ATOM   2333  HB3 ASN A 144     -20.370  17.457  18.591  1.00 56.90           H  
ATOM   2334  O   ASN A 144     -21.763  18.899  20.295  1.00 56.90           O  
ATOM   2335  CG  ASN A 144     -19.454  18.810  17.151  1.00 56.90           C  
ATOM   2336  ND2 ASN A 144     -19.383  18.013  16.113  1.00 56.90           N  
ATOM   2337 HD21 ASN A 144     -19.210  17.030  16.269  1.00 56.90           H  
ATOM   2338 HD22 ASN A 144     -19.173  18.449  15.226  1.00 56.90           H  
ATOM   2339  OD1 ASN A 144     -19.483  20.013  16.997  1.00 56.90           O  
ATOM   2340  N   THR A 145     -20.501  20.234  21.598  1.00 60.06           N  
ATOM   2341  H   THR A 145     -19.572  20.579  21.791  1.00 60.06           H  
ATOM   2342  CA  THR A 145     -21.559  20.771  22.466  1.00 60.06           C  
ATOM   2343  HA  THR A 145     -22.164  19.944  22.837  1.00 60.06           H  
ATOM   2344  C   THR A 145     -22.476  21.683  21.651  1.00 60.06           C  
ATOM   2345  CB  THR A 145     -20.959  21.502  23.686  1.00 60.06           C  
ATOM   2346  HB  THR A 145     -21.667  22.241  24.060  1.00 60.06           H  
ATOM   2347  O   THR A 145     -22.311  22.896  21.565  1.00 60.06           O  
ATOM   2348  CG2 THR A 145     -20.643  20.524  24.816  1.00 60.06           C  
ATOM   2349 HG21 THR A 145     -19.924  19.777  24.476  1.00 60.06           H  
ATOM   2350 HG22 THR A 145     -20.225  21.061  25.667  1.00 60.06           H  
ATOM   2351 HG23 THR A 145     -21.555  20.020  25.136  1.00 60.06           H  
ATOM   2352  OG1 THR A 145     -19.741  22.133  23.351  1.00 60.06           O  
ATOM   2353  HG1 THR A 145     -19.411  22.568  24.140  1.00 60.06           H  
ATOM   2354  N   GLY A 146     -23.424  21.065  20.947  1.00 64.24           N  
ATOM   2355  H   GLY A 146     -23.486  20.061  21.044  1.00 64.24           H  
ATOM   2356  CA  GLY A 146     -24.459  21.752  20.189  1.00 64.24           C  
ATOM   2357  HA2 GLY A 146     -24.085  22.707  19.820  1.00 64.24           H  
ATOM   2358  HA3 GLY A 146     -24.744  21.128  19.342  1.00 64.24           H  
ATOM   2359  C   GLY A 146     -25.710  21.999  21.022  1.00 64.24           C  
ATOM   2360  O   GLY A 146     -25.832  21.541  22.156  1.00 64.24           O  
ATOM   2361  N   SER A 147     -26.680  22.682  20.416  1.00 67.69           N  
ATOM   2362  H   SER A 147     -26.534  23.010  19.472  1.00 67.69           H  
ATOM   2363  CA  SER A 147     -28.044  22.753  20.944  1.00 67.69           C  
ATOM   2364  HA  SER A 147     -28.010  23.223  21.927  1.00 67.69           H  
ATOM   2365  C   SER A 147     -28.664  21.357  21.103  1.00 67.69           C  
ATOM   2366  CB  SER A 147     -28.906  23.618  20.016  1.00 67.69           C  
ATOM   2367  HB2 SER A 147     -29.917  23.681  20.419  1.00 67.69           H  
ATOM   2368  HB3 SER A 147     -28.487  24.624  19.981  1.00 67.69           H  
ATOM   2369  O   SER A 147     -28.282  20.424  20.395  1.00 67.69           O  
ATOM   2370  OG  SER A 147     -28.954  23.086  18.700  1.00 67.69           O  
ATOM   2371  HG  SER A 147     -29.490  23.675  18.164  1.00 67.69           H  
ATOM   2372  N   CYS A 148     -29.672  21.227  21.976  1.00 68.46           N  
ATOM   2373  H   CYS A 148     -29.887  22.010  22.577  1.00 68.46           H  
ATOM   2374  CA  CYS A 148     -30.370  19.961  22.252  1.00 68.46           C  
ATOM   2375  HA  CYS A 148     -29.695  19.300  22.797  1.00 68.46           H  
ATOM   2376  C   CYS A 148     -30.788  19.214  20.967  1.00 68.46           C  
ATOM   2377  CB  CYS A 148     -31.579  20.263  23.154  1.00 68.46           C  
ATOM   2378  HB2 CYS A 148     -31.281  20.884  23.999  1.00 68.46           H  
ATOM   2379  HB3 CYS A 148     -32.368  20.760  22.590  1.00 68.46           H  
ATOM   2380  O   CYS A 148     -30.406  18.065  20.766  1.00 68.46           O  
ATOM   2381  SG  CYS A 148     -32.201  18.691  23.798  1.00 68.46           S  
ATOM   2382  HG  CYS A 148     -33.453  19.035  24.112  1.00 68.46           H  
ATOM   2383  N   LYS A 149     -31.418  19.919  20.012  1.00 68.82           N  
ATOM   2384  H   LYS A 149     -31.720  20.853  20.252  1.00 68.82           H  
ATOM   2385  CA  LYS A 149     -31.808  19.363  18.699  1.00 68.82           C  
ATOM   2386  HA  LYS A 149     -32.491  18.529  18.860  1.00 68.82           H  
ATOM   2387  C   LYS A 149     -30.631  18.797  17.897  1.00 68.82           C  
ATOM   2388  CB  LYS A 149     -32.508  20.436  17.847  1.00 68.82           C  
ATOM   2389  HB2 LYS A 149     -31.864  21.310  17.757  1.00 68.82           H  
ATOM   2390  HB3 LYS A 149     -32.664  20.023  16.850  1.00 68.82           H  
ATOM   2391  O   LYS A 149     -30.772  17.795  17.203  1.00 68.82           O  
ATOM   2392  CG  LYS A 149     -33.873  20.855  18.408  1.00 68.82           C  
ATOM   2393  HG2 LYS A 149     -34.481  19.964  18.564  1.00 68.82           H  
ATOM   2394  HG3 LYS A 149     -33.737  21.361  19.364  1.00 68.82           H  
ATOM   2395  CD  LYS A 149     -34.598  21.793  17.431  1.00 68.82           C  
ATOM   2396  HD2 LYS A 149     -34.714  21.286  16.473  1.00 68.82           H  
ATOM   2397  HD3 LYS A 149     -34.011  22.701  17.293  1.00 68.82           H  
ATOM   2398  CE  LYS A 149     -35.983  22.145  17.991  1.00 68.82           C  
ATOM   2399  HE2 LYS A 149     -36.513  21.214  18.193  1.00 68.82           H  
ATOM   2400  HE3 LYS A 149     -35.857  22.658  18.945  1.00 68.82           H  
ATOM   2401  NZ  LYS A 149     -36.773  22.983  17.053  1.00 68.82           N  
ATOM   2402  HZ1 LYS A 149     -37.681  23.178  17.450  1.00 68.82           H  
ATOM   2403  HZ2 LYS A 149     -36.311  23.862  16.868  1.00 68.82           H  
ATOM   2404  HZ3 LYS A 149     -36.921  22.492  16.183  1.00 68.82           H  
ATOM   2405  N   ARG A 150     -29.460  19.444  17.964  1.00 72.56           N  
ATOM   2406  H   ARG A 150     -29.370  20.180  18.649  1.00 72.56           H  
ATOM   2407  CA  ARG A 150     -28.251  18.969  17.276  1.00 72.56           C  
ATOM   2408  HA  ARG A 150     -28.523  18.690  16.258  1.00 72.56           H  
ATOM   2409  C   ARG A 150     -27.721  17.695  17.937  1.00 72.56           C  
ATOM   2410  CB  ARG A 150     -27.197  20.091  17.233  1.00 72.56           C  
ATOM   2411  HB2 ARG A 150     -26.782  20.239  18.230  1.00 72.56           H  
ATOM   2412  HB3 ARG A 150     -27.679  21.017  16.918  1.00 72.56           H  
ATOM   2413  O   ARG A 150     -27.210  16.834  17.232  1.00 72.56           O  
ATOM   2414  CG  ARG A 150     -26.062  19.762  16.248  1.00 72.56           C  
ATOM   2415  HG2 ARG A 150     -26.475  19.642  15.246  1.00 72.56           H  
ATOM   2416  HG3 ARG A 150     -25.610  18.815  16.542  1.00 72.56           H  
ATOM   2417  CD  ARG A 150     -24.951  20.822  16.215  1.00 72.56           C  
ATOM   2418  HD2 ARG A 150     -24.140  20.437  15.596  1.00 72.56           H  
ATOM   2419  HD3 ARG A 150     -24.569  20.971  17.225  1.00 72.56           H  
ATOM   2420  NE  ARG A 150     -25.404  22.108  15.653  1.00 72.56           N  
ATOM   2421  HE  ARG A 150     -26.364  22.153  15.341  1.00 72.56           H  
ATOM   2422  NH1 ARG A 150     -23.401  23.238  15.802  1.00 72.56           N  
ATOM   2423 HH11 ARG A 150     -22.853  24.071  15.639  1.00 72.56           H  
ATOM   2424 HH12 ARG A 150     -22.954  22.436  16.222  1.00 72.56           H  
ATOM   2425  NH2 ARG A 150     -25.171  24.248  14.906  1.00 72.56           N  
ATOM   2426 HH21 ARG A 150     -24.595  25.063  14.750  1.00 72.56           H  
ATOM   2427 HH22 ARG A 150     -26.128  24.253  14.583  1.00 72.56           H  
ATOM   2428  CZ  ARG A 150     -24.659  23.185  15.458  1.00 72.56           C  
ATOM   2429  N   ASN A 151     -27.850  17.569  19.255  1.00 75.80           N  
ATOM   2430  H   ASN A 151     -28.300  18.311  19.773  1.00 75.80           H  
ATOM   2431  CA  ASN A 151     -27.432  16.375  19.988  1.00 75.80           C  
ATOM   2432  HA  ASN A 151     -26.463  16.050  19.611  1.00 75.80           H  
ATOM   2433  C   ASN A 151     -28.390  15.199  19.747  1.00 75.80           C  
ATOM   2434  CB  ASN A 151     -27.250  16.715  21.474  1.00 75.80           C  
ATOM   2435  HB2 ASN A 151     -28.188  17.089  21.882  1.00 75.80           H  
ATOM   2436  HB3 ASN A 151     -26.989  15.804  22.014  1.00 75.80           H  
ATOM   2437  O   ASN A 151     -27.913  14.101  19.496  1.00 75.80           O  
ATOM   2438  CG  ASN A 151     -26.147  17.733  21.725  1.00 75.80           C  
ATOM   2439  ND2 ASN A 151     -26.135  18.311  22.903  1.00 75.80           N  
ATOM   2440 HD21 ASN A 151     -25.482  19.067  23.048  1.00 75.80           H  
ATOM   2441 HD22 ASN A 151     -26.780  18.013  23.621  1.00 75.80           H  
ATOM   2442  OD1 ASN A 151     -25.317  18.047  20.874  1.00 75.80           O  
ATOM   2443  N   GLU A 152     -29.705  15.428  19.692  1.00 77.25           N  
ATOM   2444  H   GLU A 152     -30.058  16.325  19.995  1.00 77.25           H  
ATOM   2445  CA  GLU A 152     -30.691  14.399  19.313  1.00 77.25           C  
ATOM   2446  HA  GLU A 152     -30.643  13.561  20.008  1.00 77.25           H  
ATOM   2447  C   GLU A 152     -30.432  13.849  17.901  1.00 77.25           C  
ATOM   2448  CB  GLU A 152     -32.105  14.995  19.352  1.00 77.25           C  
ATOM   2449  HB2 GLU A 152     -32.792  14.299  18.872  1.00 77.25           H  
ATOM   2450  HB3 GLU A 152     -32.096  15.921  18.776  1.00 77.25           H  
ATOM   2451  O   GLU A 152     -30.371  12.640  17.697  1.00 77.25           O  
ATOM   2452  CG  GLU A 152     -32.623  15.279  20.771  1.00 77.25           C  
ATOM   2453  HG2 GLU A 152     -31.874  15.854  21.315  1.00 77.25           H  
ATOM   2454  HG3 GLU A 152     -32.760  14.329  21.288  1.00 77.25           H  
ATOM   2455  CD  GLU A 152     -33.946  16.066  20.765  1.00 77.25           C  
ATOM   2456  OE1 GLU A 152     -34.410  16.425  21.868  1.00 77.25           O  
ATOM   2457  OE2 GLU A 152     -34.450  16.392  19.662  1.00 77.25           O  
ATOM   2458  N   GLN A 153     -30.201  14.726  16.916  1.00 76.31           N  
ATOM   2459  H   GLN A 153     -30.312  15.709  17.116  1.00 76.31           H  
ATOM   2460  CA  GLN A 153     -29.874  14.301  15.547  1.00 76.31           C  
ATOM   2461  HA  GLN A 153     -30.653  13.630  15.187  1.00 76.31           H  
ATOM   2462  C   GLN A 153     -28.549  13.537  15.457  1.00 76.31           C  
ATOM   2463  CB  GLN A 153     -29.801  15.523  14.628  1.00 76.31           C  
ATOM   2464  HB2 GLN A 153     -29.185  16.292  15.095  1.00 76.31           H  
ATOM   2465  HB3 GLN A 153     -29.332  15.230  13.689  1.00 76.31           H  
ATOM   2466  O   GLN A 153     -28.420  12.626  14.636  1.00 76.31           O  
ATOM   2467  CG  GLN A 153     -31.188  16.089  14.307  1.00 76.31           C  
ATOM   2468  HG2 GLN A 153     -31.780  15.319  13.813  1.00 76.31           H  
ATOM   2469  HG3 GLN A 153     -31.700  16.371  15.227  1.00 76.31           H  
ATOM   2470  CD  GLN A 153     -31.116  17.308  13.395  1.00 76.31           C  
ATOM   2471  NE2 GLN A 153     -32.243  17.792  12.923  1.00 76.31           N  
ATOM   2472 HE21 GLN A 153     -33.120  17.350  13.157  1.00 76.31           H  
ATOM   2473 HE22 GLN A 153     -32.163  18.561  12.273  1.00 76.31           H  
ATOM   2474  OE1 GLN A 153     -30.068  17.849  13.076  1.00 76.31           O  
ATOM   2475  N   LYS A 154     -27.561  13.906  16.281  1.00 75.27           N  
ATOM   2476  H   LYS A 154     -27.736  14.665  16.924  1.00 75.27           H  
ATOM   2477  CA  LYS A 154     -26.304  13.158  16.401  1.00 75.27           C  
ATOM   2478  HA  LYS A 154     -25.878  12.983  15.413  1.00 75.27           H  
ATOM   2479  C   LYS A 154     -26.545  11.788  17.011  1.00 75.27           C  
ATOM   2480  CB  LYS A 154     -25.298  13.915  17.261  1.00 75.27           C  
ATOM   2481  HB2 LYS A 154     -25.791  14.269  18.166  1.00 75.27           H  
ATOM   2482  HB3 LYS A 154     -24.505  13.228  17.559  1.00 75.27           H  
ATOM   2483  O   LYS A 154     -26.062  10.818  16.443  1.00 75.27           O  
ATOM   2484  CG  LYS A 154     -24.647  15.080  16.520  1.00 75.27           C  
ATOM   2485  HG2 LYS A 154     -23.944  14.692  15.783  1.00 75.27           H  
ATOM   2486  HG3 LYS A 154     -25.393  15.689  16.010  1.00 75.27           H  
ATOM   2487  CD  LYS A 154     -23.906  15.908  17.564  1.00 75.27           C  
ATOM   2488  HD2 LYS A 154     -24.620  16.250  18.312  1.00 75.27           H  
ATOM   2489  HD3 LYS A 154     -23.156  15.289  18.057  1.00 75.27           H  
ATOM   2490  CE  LYS A 154     -23.235  17.115  16.930  1.00 75.27           C  
ATOM   2491  HE2 LYS A 154     -22.400  16.770  16.320  1.00 75.27           H  
ATOM   2492  HE3 LYS A 154     -23.954  17.626  16.290  1.00 75.27           H  
ATOM   2493  NZ  LYS A 154     -22.769  17.994  18.016  1.00 75.27           N  
ATOM   2494  HZ1 LYS A 154     -22.198  17.483  18.674  1.00 75.27           H  
ATOM   2495  HZ2 LYS A 154     -23.526  18.310  18.605  1.00 75.27           H  
ATOM   2496  HZ3 LYS A 154     -22.213  18.776  17.699  1.00 75.27           H  
ATOM   2497  N   GLN A 155     -27.323  11.708  18.090  1.00 78.29           N  
ATOM   2498  H   GLN A 155     -27.683  12.557  18.501  1.00 78.29           H  
ATOM   2499  CA  GLN A 155     -27.666  10.446  18.738  1.00 78.29           C  
ATOM   2500  HA  GLN A 155     -26.739   9.964  19.049  1.00 78.29           H  
ATOM   2501  C   GLN A 155     -28.366   9.509  17.752  1.00 78.29           C  
ATOM   2502  CB  GLN A 155     -28.525  10.715  19.984  1.00 78.29           C  
ATOM   2503  HB2 GLN A 155     -29.506  11.085  19.685  1.00 78.29           H  
ATOM   2504  HB3 GLN A 155     -28.046  11.477  20.598  1.00 78.29           H  
ATOM   2505  O   GLN A 155     -27.900   8.400  17.545  1.00 78.29           O  
ATOM   2506  CG  GLN A 155     -28.709   9.441  20.824  1.00 78.29           C  
ATOM   2507  HG2 GLN A 155     -29.208   8.677  20.229  1.00 78.29           H  
ATOM   2508  HG3 GLN A 155     -29.349   9.664  21.678  1.00 78.29           H  
ATOM   2509  CD  GLN A 155     -27.384   8.899  21.352  1.00 78.29           C  
ATOM   2510  NE2 GLN A 155     -27.138   7.612  21.259  1.00 78.29           N  
ATOM   2511 HE21 GLN A 155     -27.757   6.991  20.759  1.00 78.29           H  
ATOM   2512 HE22 GLN A 155     -26.260   7.270  21.624  1.00 78.29           H  
ATOM   2513  OE1 GLN A 155     -26.539   9.647  21.822  1.00 78.29           O  
ATOM   2514  N   LEU A 156     -29.354  10.004  16.999  1.00 79.79           N  
ATOM   2515  H   LEU A 156     -29.723  10.912  17.244  1.00 79.79           H  
ATOM   2516  CA  LEU A 156     -30.001   9.247  15.919  1.00 79.79           C  
ATOM   2517  HA  LEU A 156     -30.465   8.356  16.344  1.00 79.79           H  
ATOM   2518  C   LEU A 156     -29.020   8.771  14.832  1.00 79.79           C  
ATOM   2519  CB  LEU A 156     -31.066  10.142  15.261  1.00 79.79           C  
ATOM   2520  HB2 LEU A 156     -30.607  11.104  15.027  1.00 79.79           H  
ATOM   2521  HB3 LEU A 156     -31.375   9.688  14.320  1.00 79.79           H  
ATOM   2522  O   LEU A 156     -29.269   7.782  14.144  1.00 79.79           O  
ATOM   2523  CG  LEU A 156     -32.325  10.381  16.110  1.00 79.79           C  
ATOM   2524  HG  LEU A 156     -32.049  10.690  17.118  1.00 79.79           H  
ATOM   2525  CD1 LEU A 156     -33.156  11.493  15.465  1.00 79.79           C  
ATOM   2526 HD11 LEU A 156     -33.440  11.214  14.450  1.00 79.79           H  
ATOM   2527 HD12 LEU A 156     -32.582  12.419  15.455  1.00 79.79           H  
ATOM   2528 HD13 LEU A 156     -34.055  11.656  16.059  1.00 79.79           H  
ATOM   2529  CD2 LEU A 156     -33.190   9.123  16.192  1.00 79.79           C  
ATOM   2530 HD21 LEU A 156     -32.650   8.335  16.716  1.00 79.79           H  
ATOM   2531 HD22 LEU A 156     -33.465   8.775  15.197  1.00 79.79           H  
ATOM   2532 HD23 LEU A 156     -34.093   9.338  16.764  1.00 79.79           H  
ATOM   2533  N   HIS A 157     -27.922   9.491  14.600  1.00 77.68           N  
ATOM   2534  H   HIS A 157     -27.734  10.277  15.206  1.00 77.68           H  
ATOM   2535  CA  HIS A 157     -26.871   9.048  13.685  1.00 77.68           C  
ATOM   2536  HA  HIS A 157     -27.341   8.596  12.812  1.00 77.68           H  
ATOM   2537  C   HIS A 157     -25.997   7.951  14.300  1.00 77.68           C  
ATOM   2538  CB  HIS A 157     -26.035  10.243  13.208  1.00 77.68           C  
ATOM   2539  HB2 HIS A 157     -24.994  10.105  13.498  1.00 77.68           H  
ATOM   2540  HB3 HIS A 157     -26.380  11.163  13.680  1.00 77.68           H  
ATOM   2541  O   HIS A 157     -25.696   6.986  13.603  1.00 77.68           O  
ATOM   2542  CG  HIS A 157     -26.093  10.415  11.715  1.00 77.68           C  
ATOM   2543  CD2 HIS A 157     -25.505   9.614  10.778  1.00 77.68           C  
ATOM   2544  HD2 HIS A 157     -24.957   8.707  10.987  1.00 77.68           H  
ATOM   2545  ND1 HIS A 157     -26.746  11.416  11.038  1.00 77.68           N  
ATOM   2546  HD1 HIS A 157     -27.147  12.236  11.469  1.00 77.68           H  
ATOM   2547  CE1 HIS A 157     -26.533  11.233   9.722  1.00 77.68           C  
ATOM   2548  HE1 HIS A 157     -26.854  11.903   8.939  1.00 77.68           H  
ATOM   2549  NE2 HIS A 157     -25.795  10.138   9.515  1.00 77.68           N  
ATOM   2550  N   VAL A 158     -25.644   8.076  15.581  1.00 76.00           N  
ATOM   2551  H   VAL A 158     -25.962   8.891  16.085  1.00 76.00           H  
ATOM   2552  CA  VAL A 158     -24.897   7.066  16.348  1.00 76.00           C  
ATOM   2553  HA  VAL A 158     -23.980   6.818  15.813  1.00 76.00           H  
ATOM   2554  C   VAL A 158     -25.706   5.775  16.472  1.00 76.00           C  
ATOM   2555  CB  VAL A 158     -24.510   7.613  17.739  1.00 76.00           C  
ATOM   2556  HB  VAL A 158     -25.402   7.948  18.267  1.00 76.00           H  
ATOM   2557  O   VAL A 158     -25.196   4.702  16.163  1.00 76.00           O  
ATOM   2558  CG1 VAL A 158     -23.804   6.556  18.596  1.00 76.00           C  
ATOM   2559 HG11 VAL A 158     -22.936   6.156  18.072  1.00 76.00           H  
ATOM   2560 HG12 VAL A 158     -23.484   6.996  19.541  1.00 76.00           H  
ATOM   2561 HG13 VAL A 158     -24.488   5.741  18.831  1.00 76.00           H  
ATOM   2562  CG2 VAL A 158     -23.547   8.798  17.598  1.00 76.00           C  
ATOM   2563 HG21 VAL A 158     -24.013   9.621  17.057  1.00 76.00           H  
ATOM   2564 HG22 VAL A 158     -22.665   8.471  17.048  1.00 76.00           H  
ATOM   2565 HG23 VAL A 158     -23.253   9.155  18.586  1.00 76.00           H  
ATOM   2566  N   ASP A 159     -26.992   5.875  16.802  1.00 77.71           N  
ATOM   2567  H   ASP A 159     -27.327   6.766  17.142  1.00 77.71           H  
ATOM   2568  CA  ASP A 159     -27.902   4.733  16.919  1.00 77.71           C  
ATOM   2569  HA  ASP A 159     -27.513   4.041  17.666  1.00 77.71           H  
ATOM   2570  C   ASP A 159     -28.027   3.982  15.585  1.00 77.71           C  
ATOM   2571  CB  ASP A 159     -29.286   5.222  17.377  1.00 77.71           C  
ATOM   2572  HB2 ASP A 159     -29.672   5.923  16.638  1.00 77.71           H  
ATOM   2573  HB3 ASP A 159     -29.961   4.366  17.406  1.00 77.71           H  
ATOM   2574  O   ASP A 159     -28.092   2.752  15.548  1.00 77.71           O  
ATOM   2575  CG  ASP A 159     -29.309   5.891  18.760  1.00 77.71           C  
ATOM   2576  OD1 ASP A 159     -28.371   5.676  19.563  1.00 77.71           O  
ATOM   2577  OD2 ASP A 159     -30.277   6.642  19.002  1.00 77.71           O  
ATOM   2578  N   ARG A 160     -27.973   4.708  14.459  1.00 78.22           N  
ATOM   2579  H   ARG A 160     -27.901   5.710  14.562  1.00 78.22           H  
ATOM   2580  CA  ARG A 160     -27.939   4.107  13.118  1.00 78.22           C  
ATOM   2581  HA  ARG A 160     -28.710   3.338  13.073  1.00 78.22           H  
ATOM   2582  C   ARG A 160     -26.643   3.360  12.817  1.00 78.22           C  
ATOM   2583  CB  ARG A 160     -28.227   5.160  12.042  1.00 78.22           C  
ATOM   2584  HB2 ARG A 160     -27.694   6.084  12.266  1.00 78.22           H  
ATOM   2585  HB3 ARG A 160     -27.880   4.788  11.079  1.00 78.22           H  
ATOM   2586  O   ARG A 160     -26.690   2.440  12.005  1.00 78.22           O  
ATOM   2587  CG  ARG A 160     -29.734   5.423  11.941  1.00 78.22           C  
ATOM   2588  HG2 ARG A 160     -30.235   4.477  11.736  1.00 78.22           H  
ATOM   2589  HG3 ARG A 160     -30.125   5.806  12.883  1.00 78.22           H  
ATOM   2590  CD  ARG A 160     -30.070   6.386  10.799  1.00 78.22           C  
ATOM   2591  HD2 ARG A 160     -31.154   6.391  10.683  1.00 78.22           H  
ATOM   2592  HD3 ARG A 160     -29.622   6.011   9.879  1.00 78.22           H  
ATOM   2593  NE  ARG A 160     -29.606   7.758  11.063  1.00 78.22           N  
ATOM   2594  HE  ARG A 160     -29.198   7.912  11.974  1.00 78.22           H  
ATOM   2595  NH1 ARG A 160     -30.527   8.701   9.186  1.00 78.22           N  
ATOM   2596 HH11 ARG A 160     -30.701   9.507   8.602  1.00 78.22           H  
ATOM   2597 HH12 ARG A 160     -30.912   7.798   8.950  1.00 78.22           H  
ATOM   2598  NH2 ARG A 160     -29.368   9.972  10.595  1.00 78.22           N  
ATOM   2599 HH21 ARG A 160     -29.538  10.765   9.993  1.00 78.22           H  
ATOM   2600 HH22 ARG A 160     -28.745  10.051  11.386  1.00 78.22           H  
ATOM   2601  CZ  ARG A 160     -29.828   8.799  10.284  1.00 78.22           C  
ATOM   2602  N   VAL A 161     -25.514   3.693  13.452  1.00 78.14           N  
ATOM   2603  H   VAL A 161     -25.540   4.414  14.159  1.00 78.14           H  
ATOM   2604  CA  VAL A 161     -24.262   2.945  13.244  1.00 78.14           C  
ATOM   2605  HA  VAL A 161     -24.053   2.933  12.175  1.00 78.14           H  
ATOM   2606  C   VAL A 161     -24.425   1.493  13.675  1.00 78.14           C  
ATOM   2607  CB  VAL A 161     -23.035   3.559  13.948  1.00 78.14           C  
ATOM   2608  HB  VAL A 161     -23.181   3.569  15.028  1.00 78.14           H  
ATOM   2609  O   VAL A 161     -23.949   0.621  12.956  1.00 78.14           O  
ATOM   2610  CG1 VAL A 161     -21.789   2.725  13.620  1.00 78.14           C  
ATOM   2611 HG11 VAL A 161     -21.773   2.460  12.563  1.00 78.14           H  
ATOM   2612 HG12 VAL A 161     -20.878   3.286  13.831  1.00 78.14           H  
ATOM   2613 HG13 VAL A 161     -21.776   1.813  14.217  1.00 78.14           H  
ATOM   2614  CG2 VAL A 161     -22.747   4.979  13.463  1.00 78.14           C  
ATOM   2615 HG21 VAL A 161     -23.618   5.615  13.621  1.00 78.14           H  
ATOM   2616 HG22 VAL A 161     -22.476   4.949  12.408  1.00 78.14           H  
ATOM   2617 HG23 VAL A 161     -21.915   5.397  14.031  1.00 78.14           H  
ATOM   2618  N   LYS A 162     -25.168   1.202  14.754  1.00 76.48           N  
ATOM   2619  H   LYS A 162     -25.561   1.964  15.290  1.00 76.48           H  
ATOM   2620  CA  LYS A 162     -25.434  -0.186  15.179  1.00 76.48           C  
ATOM   2621  HA  LYS A 162     -24.502  -0.663  15.480  1.00 76.48           H  
ATOM   2622  C   LYS A 162     -26.011  -1.038  14.056  1.00 76.48           C  
ATOM   2623  CB  LYS A 162     -26.431  -0.237  16.341  1.00 76.48           C  
ATOM   2624  HB2 LYS A 162     -26.716  -1.279  16.486  1.00 76.48           H  
ATOM   2625  HB3 LYS A 162     -27.331   0.323  16.088  1.00 76.48           H  
ATOM   2626  O   LYS A 162     -25.572  -2.163  13.859  1.00 76.48           O  
ATOM   2627  CG  LYS A 162     -25.858   0.281  17.656  1.00 76.48           C  
ATOM   2628  HG2 LYS A 162     -25.713   1.360  17.597  1.00 76.48           H  
ATOM   2629  HG3 LYS A 162     -24.901  -0.203  17.851  1.00 76.48           H  
ATOM   2630  CD  LYS A 162     -26.844  -0.061  18.781  1.00 76.48           C  
ATOM   2631  HD2 LYS A 162     -27.796   0.442  18.611  1.00 76.48           H  
ATOM   2632  HD3 LYS A 162     -26.992  -1.139  18.831  1.00 76.48           H  
ATOM   2633  CE  LYS A 162     -26.217   0.430  20.070  1.00 76.48           C  
ATOM   2634  HE2 LYS A 162     -26.125   1.514  20.018  1.00 76.48           H  
ATOM   2635  HE3 LYS A 162     -25.209   0.021  20.143  1.00 76.48           H  
ATOM   2636  NZ  LYS A 162     -26.949   0.079  21.304  1.00 76.48           N  
ATOM   2637  HZ1 LYS A 162     -27.845   0.542  21.361  1.00 76.48           H  
ATOM   2638  HZ2 LYS A 162     -26.365   0.437  22.045  1.00 76.48           H  
ATOM   2639  HZ3 LYS A 162     -27.011  -0.921  21.435  1.00 76.48           H  
ATOM   2640  N   HIS A 163     -26.964  -0.486  13.305  1.00 81.78           N  
ATOM   2641  H   HIS A 163     -27.253   0.458  13.518  1.00 81.78           H  
ATOM   2642  CA  HIS A 163     -27.612  -1.199  12.207  1.00 81.78           C  
ATOM   2643  HA  HIS A 163     -27.972  -2.160  12.575  1.00 81.78           H  
ATOM   2644  C   HIS A 163     -26.664  -1.503  11.049  1.00 81.78           C  
ATOM   2645  CB  HIS A 163     -28.805  -0.386  11.693  1.00 81.78           C  
ATOM   2646  HB2 HIS A 163     -29.140  -0.815  10.748  1.00 81.78           H  
ATOM   2647  HB3 HIS A 163     -28.502   0.642  11.497  1.00 81.78           H  
ATOM   2648  O   HIS A 163     -26.873  -2.493  10.356  1.00 81.78           O  
ATOM   2649  CG  HIS A 163     -29.973  -0.404  12.637  1.00 81.78           C  
ATOM   2650  CD2 HIS A 163     -30.429   0.626  13.414  1.00 81.78           C  
ATOM   2651  HD2 HIS A 163     -29.999   1.614  13.483  1.00 81.78           H  
ATOM   2652  ND1 HIS A 163     -30.791  -1.485  12.872  1.00 81.78           N  
ATOM   2653  HD1 HIS A 163     -30.689  -2.407  12.473  1.00 81.78           H  
ATOM   2654  CE1 HIS A 163     -31.724  -1.112  13.762  1.00 81.78           C  
ATOM   2655  HE1 HIS A 163     -32.504  -1.751  14.150  1.00 81.78           H  
ATOM   2656  NE2 HIS A 163     -31.550   0.170  14.112  1.00 81.78           N  
ATOM   2657  N   TYR A 164     -25.647  -0.666  10.829  1.00 85.77           N  
ATOM   2658  H   TYR A 164     -25.526   0.118  11.454  1.00 85.77           H  
ATOM   2659  CA  TYR A 164     -24.698  -0.824   9.728  1.00 85.77           C  
ATOM   2660  HA  TYR A 164     -25.119  -1.513   8.995  1.00 85.77           H  
ATOM   2661  C   TYR A 164     -23.360  -1.432  10.150  1.00 85.77           C  
ATOM   2662  CB  TYR A 164     -24.519   0.503   8.987  1.00 85.77           C  
ATOM   2663  HB2 TYR A 164     -24.034   1.212   9.657  1.00 85.77           H  
ATOM   2664  HB3 TYR A 164     -23.852   0.344   8.140  1.00 85.77           H  
ATOM   2665  O   TYR A 164     -22.582  -1.789   9.276  1.00 85.77           O  
ATOM   2666  CG  TYR A 164     -25.817   1.092   8.464  1.00 85.77           C  
ATOM   2667  CD1 TYR A 164     -26.640   0.350   7.590  1.00 85.77           C  
ATOM   2668  HD1 TYR A 164     -26.343  -0.641   7.278  1.00 85.77           H  
ATOM   2669  CD2 TYR A 164     -26.212   2.377   8.877  1.00 85.77           C  
ATOM   2670  HD2 TYR A 164     -25.592   2.930   9.567  1.00 85.77           H  
ATOM   2671  CE1 TYR A 164     -27.861   0.889   7.144  1.00 85.77           C  
ATOM   2672  HE1 TYR A 164     -28.504   0.320   6.489  1.00 85.77           H  
ATOM   2673  CE2 TYR A 164     -27.430   2.922   8.431  1.00 85.77           C  
ATOM   2674  HE2 TYR A 164     -27.735   3.901   8.770  1.00 85.77           H  
ATOM   2675  OH  TYR A 164     -29.443   2.691   7.150  1.00 85.77           O  
ATOM   2676  HH  TYR A 164     -29.616   3.550   7.543  1.00 85.77           H  
ATOM   2677  CZ  TYR A 164     -28.259   2.173   7.569  1.00 85.77           C  
ATOM   2678  N   LEU A 165     -23.082  -1.576  11.449  1.00 85.18           N  
ATOM   2679  H   LEU A 165     -23.744  -1.218  12.122  1.00 85.18           H  
ATOM   2680  CA  LEU A 165     -21.788  -2.034  11.955  1.00 85.18           C  
ATOM   2681  HA  LEU A 165     -21.032  -1.316  11.638  1.00 85.18           H  
ATOM   2682  C   LEU A 165     -21.405  -3.394  11.366  1.00 85.18           C  
ATOM   2683  CB  LEU A 165     -21.835  -2.068  13.494  1.00 85.18           C  
ATOM   2684  HB2 LEU A 165     -22.579  -2.801  13.806  1.00 85.18           H  
ATOM   2685  HB3 LEU A 165     -22.152  -1.092  13.862  1.00 85.18           H  
ATOM   2686  O   LEU A 165     -20.343  -3.515  10.758  1.00 85.18           O  
ATOM   2687  CG  LEU A 165     -20.487  -2.423  14.150  1.00 85.18           C  
ATOM   2688  HG  LEU A 165     -20.152  -3.398  13.797  1.00 85.18           H  
ATOM   2689  CD1 LEU A 165     -19.411  -1.381  13.837  1.00 85.18           C  
ATOM   2690 HD11 LEU A 165     -19.108  -1.479  12.795  1.00 85.18           H  
ATOM   2691 HD12 LEU A 165     -19.794  -0.377  14.020  1.00 85.18           H  
ATOM   2692 HD13 LEU A 165     -18.534  -1.551  14.462  1.00 85.18           H  
ATOM   2693  CD2 LEU A 165     -20.654  -2.512  15.665  1.00 85.18           C  
ATOM   2694 HD21 LEU A 165     -20.962  -1.547  16.068  1.00 85.18           H  
ATOM   2695 HD22 LEU A 165     -21.408  -3.262  15.905  1.00 85.18           H  
ATOM   2696 HD23 LEU A 165     -19.711  -2.812  16.122  1.00 85.18           H  
ATOM   2697  N   ASP A 166     -22.299  -4.380  11.467  1.00 87.53           N  
ATOM   2698  H   ASP A 166     -23.142  -4.226  12.002  1.00 87.53           H  
ATOM   2699  CA  ASP A 166     -22.063  -5.717  10.915  1.00 87.53           C  
ATOM   2700  HA  ASP A 166     -21.122  -6.100  11.311  1.00 87.53           H  
ATOM   2701  C   ASP A 166     -21.918  -5.685   9.380  1.00 87.53           C  
ATOM   2702  CB  ASP A 166     -23.178  -6.679  11.355  1.00 87.53           C  
ATOM   2703  HB2 ASP A 166     -23.056  -7.618  10.816  1.00 87.53           H  
ATOM   2704  HB3 ASP A 166     -24.141  -6.256  11.070  1.00 87.53           H  
ATOM   2705  O   ASP A 166     -21.083  -6.403   8.835  1.00 87.53           O  
ATOM   2706  CG  ASP A 166     -23.174  -7.000  12.862  1.00 87.53           C  
ATOM   2707  OD1 ASP A 166     -22.085  -7.243  13.449  1.00 87.53           O  
ATOM   2708  OD2 ASP A 166     -24.284  -7.032  13.432  1.00 87.53           O  
ATOM   2709  N   TYR A 167     -22.635  -4.795   8.679  1.00 91.07           N  
ATOM   2710  H   TYR A 167     -23.261  -4.184   9.184  1.00 91.07           H  
ATOM   2711  CA  TYR A 167     -22.470  -4.602   7.230  1.00 91.07           C  
ATOM   2712  HA  TYR A 167     -22.510  -5.577   6.743  1.00 91.07           H  
ATOM   2713  C   TYR A 167     -21.118  -3.974   6.867  1.00 91.07           C  
ATOM   2714  CB  TYR A 167     -23.597  -3.730   6.657  1.00 91.07           C  
ATOM   2715  HB2 TYR A 167     -23.622  -2.771   7.175  1.00 91.07           H  
ATOM   2716  HB3 TYR A 167     -23.359  -3.516   5.615  1.00 91.07           H  
ATOM   2717  O   TYR A 167     -20.507  -4.365   5.874  1.00 91.07           O  
ATOM   2718  CG  TYR A 167     -24.976  -4.353   6.689  1.00 91.07           C  
ATOM   2719  CD1 TYR A 167     -25.371  -5.248   5.678  1.00 91.07           C  
ATOM   2720  HD1 TYR A 167     -24.675  -5.522   4.899  1.00 91.07           H  
ATOM   2721  CD2 TYR A 167     -25.871  -4.034   7.723  1.00 91.07           C  
ATOM   2722  HD2 TYR A 167     -25.540  -3.416   8.545  1.00 91.07           H  
ATOM   2723  CE1 TYR A 167     -26.669  -5.796   5.691  1.00 91.07           C  
ATOM   2724  HE1 TYR A 167     -26.977  -6.494   4.927  1.00 91.07           H  
ATOM   2725  CE2 TYR A 167     -27.173  -4.560   7.735  1.00 91.07           C  
ATOM   2726  HE2 TYR A 167     -27.841  -4.312   8.546  1.00 91.07           H  
ATOM   2727  OH  TYR A 167     -28.826  -5.973   6.727  1.00 91.07           O  
ATOM   2728  HH  TYR A 167     -29.300  -5.715   7.521  1.00 91.07           H  
ATOM   2729  CZ  TYR A 167     -27.574  -5.446   6.714  1.00 91.07           C  
ATOM   2730  N   ILE A 168     -20.630  -3.012   7.659  1.00 90.83           N  
ATOM   2731  H   ILE A 168     -21.185  -2.724   8.453  1.00 90.83           H  
ATOM   2732  CA  ILE A 168     -19.316  -2.392   7.452  1.00 90.83           C  
ATOM   2733  HA  ILE A 168     -19.253  -2.052   6.418  1.00 90.83           H  
ATOM   2734  C   ILE A 168     -18.219  -3.437   7.656  1.00 90.83           C  
ATOM   2735  CB  ILE A 168     -19.102  -1.173   8.383  1.00 90.83           C  
ATOM   2736  HB  ILE A 168     -19.254  -1.488   9.416  1.00 90.83           H  
ATOM   2737  O   ILE A 168     -17.278  -3.492   6.861  1.00 90.83           O  
ATOM   2738  CG1 ILE A 168     -20.076  -0.021   8.057  1.00 90.83           C  
ATOM   2739 HG12 ILE A 168     -21.054  -0.415   7.781  1.00 90.83           H  
ATOM   2740 HG13 ILE A 168     -19.685   0.528   7.200  1.00 90.83           H  
ATOM   2741  CG2 ILE A 168     -17.660  -0.642   8.227  1.00 90.83           C  
ATOM   2742 HG21 ILE A 168     -16.944  -1.353   8.637  1.00 90.83           H  
ATOM   2743 HG22 ILE A 168     -17.433  -0.480   7.174  1.00 90.83           H  
ATOM   2744 HG23 ILE A 168     -17.534   0.302   8.758  1.00 90.83           H  
ATOM   2745  CD1 ILE A 168     -20.274   0.975   9.205  1.00 90.83           C  
ATOM   2746 HD11 ILE A 168     -20.999   1.730   8.904  1.00 90.83           H  
ATOM   2747 HD12 ILE A 168     -19.334   1.469   9.455  1.00 90.83           H  
ATOM   2748 HD13 ILE A 168     -20.653   0.455  10.085  1.00 90.83           H  
ATOM   2749  N   ILE A 169     -18.339  -4.271   8.693  1.00 91.10           N  
ATOM   2750  H   ILE A 169     -19.138  -4.164   9.302  1.00 91.10           H  
ATOM   2751  CA  ILE A 169     -17.392  -5.355   8.977  1.00 91.10           C  
ATOM   2752  HA  ILE A 169     -16.385  -4.941   9.026  1.00 91.10           H  
ATOM   2753  C   ILE A 169     -17.404  -6.378   7.840  1.00 91.10           C  
ATOM   2754  CB  ILE A 169     -17.707  -6.007  10.339  1.00 91.10           C  
ATOM   2755  HB  ILE A 169     -18.755  -6.305  10.339  1.00 91.10           H  
ATOM   2756  O   ILE A 169     -16.345  -6.655   7.280  1.00 91.10           O  
ATOM   2757  CG1 ILE A 169     -17.463  -5.012  11.496  1.00 91.10           C  
ATOM   2758 HG12 ILE A 169     -17.708  -3.993  11.197  1.00 91.10           H  
ATOM   2759 HG13 ILE A 169     -16.410  -5.029  11.778  1.00 91.10           H  
ATOM   2760  CG2 ILE A 169     -16.842  -7.265  10.561  1.00 91.10           C  
ATOM   2761 HG21 ILE A 169     -15.785  -7.034  10.428  1.00 91.10           H  
ATOM   2762 HG22 ILE A 169     -16.987  -7.666  11.564  1.00 91.10           H  
ATOM   2763 HG23 ILE A 169     -17.117  -8.050   9.857  1.00 91.10           H  
ATOM   2764  CD1 ILE A 169     -18.327  -5.357  12.712  1.00 91.10           C  
ATOM   2765 HD11 ILE A 169     -18.317  -6.431  12.902  1.00 91.10           H  
ATOM   2766 HD12 ILE A 169     -17.978  -4.806  13.585  1.00 91.10           H  
ATOM   2767 HD13 ILE A 169     -19.364  -5.088  12.513  1.00 91.10           H  
ATOM   2768  N   ASP A 170     -18.577  -6.869   7.433  1.00 92.84           N  
ATOM   2769  H   ASP A 170     -19.417  -6.622   7.935  1.00 92.84           H  
ATOM   2770  CA  ASP A 170     -18.700  -7.834   6.335  1.00 92.84           C  
ATOM   2771  HA  ASP A 170     -18.138  -8.733   6.586  1.00 92.84           H  
ATOM   2772  C   ASP A 170     -18.124  -7.283   5.020  1.00 92.84           C  
ATOM   2773  CB  ASP A 170     -20.173  -8.232   6.167  1.00 92.84           C  
ATOM   2774  HB2 ASP A 170     -20.520  -8.723   7.076  1.00 92.84           H  
ATOM   2775  HB3 ASP A 170     -20.776  -7.339   6.005  1.00 92.84           H  
ATOM   2776  O   ASP A 170     -17.307  -7.934   4.364  1.00 92.84           O  
ATOM   2777  CG  ASP A 170     -20.337  -9.184   4.980  1.00 92.84           C  
ATOM   2778  OD1 ASP A 170     -19.879 -10.343   5.078  1.00 92.84           O  
ATOM   2779  OD2 ASP A 170     -20.837  -8.725   3.929  1.00 92.84           O  
ATOM   2780  N   GLN A 171     -18.452  -6.038   4.659  1.00 93.48           N  
ATOM   2781  H   GLN A 171     -19.142  -5.541   5.204  1.00 93.48           H  
ATOM   2782  CA  GLN A 171     -17.895  -5.410   3.461  1.00 93.48           C  
ATOM   2783  HA  GLN A 171     -18.113  -6.062   2.616  1.00 93.48           H  
ATOM   2784  C   GLN A 171     -16.368  -5.263   3.552  1.00 93.48           C  
ATOM   2785  CB  GLN A 171     -18.579  -4.055   3.214  1.00 93.48           C  
ATOM   2786  HB2 GLN A 171     -19.659  -4.201   3.196  1.00 93.48           H  
ATOM   2787  HB3 GLN A 171     -18.329  -3.360   4.015  1.00 93.48           H  
ATOM   2788  O   GLN A 171     -15.664  -5.497   2.565  1.00 93.48           O  
ATOM   2789  CG  GLN A 171     -18.131  -3.477   1.862  1.00 93.48           C  
ATOM   2790  HG2 GLN A 171     -17.054  -3.310   1.881  1.00 93.48           H  
ATOM   2791  HG3 GLN A 171     -18.345  -4.202   1.076  1.00 93.48           H  
ATOM   2792  CD  GLN A 171     -18.799  -2.164   1.483  1.00 93.48           C  
ATOM   2793  NE2 GLN A 171     -18.238  -1.445   0.540  1.00 93.48           N  
ATOM   2794 HE21 GLN A 171     -18.623  -0.528   0.368  1.00 93.48           H  
ATOM   2795 HE22 GLN A 171     -17.336  -1.697   0.162  1.00 93.48           H  
ATOM   2796  OE1 GLN A 171     -19.821  -1.751   1.990  1.00 93.48           O  
ATOM   2797  N   SER A 172     -15.853  -4.906   4.730  1.00 93.10           N  
ATOM   2798  H   SER A 172     -16.490  -4.770   5.501  1.00 93.10           H  
ATOM   2799  CA  SER A 172     -14.416  -4.783   4.989  1.00 93.10           C  
ATOM   2800  HA  SER A 172     -13.978  -4.097   4.264  1.00 93.10           H  
ATOM   2801  C   SER A 172     -13.699  -6.128   4.857  1.00 93.10           C  
ATOM   2802  CB  SER A 172     -14.183  -4.214   6.391  1.00 93.10           C  
ATOM   2803  HB2 SER A 172     -14.654  -4.849   7.141  1.00 93.10           H  
ATOM   2804  HB3 SER A 172     -13.112  -4.193   6.594  1.00 93.10           H  
ATOM   2805  O   SER A 172     -12.658  -6.209   4.203  1.00 93.10           O  
ATOM   2806  OG  SER A 172     -14.702  -2.904   6.488  1.00 93.10           O  
ATOM   2807  HG  SER A 172     -15.650  -3.003   6.599  1.00 93.10           H  
ATOM   2808  N   GLU A 173     -14.268  -7.202   5.409  1.00 93.37           N  
ATOM   2809  H   GLU A 173     -15.120  -7.080   5.939  1.00 93.37           H  
ATOM   2810  CA  GLU A 173     -13.734  -8.558   5.281  1.00 93.37           C  
ATOM   2811  HA  GLU A 173     -12.706  -8.583   5.641  1.00 93.37           H  
ATOM   2812  C   GLU A 173     -13.737  -9.048   3.833  1.00 93.37           C  
ATOM   2813  CB  GLU A 173     -14.570  -9.560   6.078  1.00 93.37           C  
ATOM   2814  HB2 GLU A 173     -15.627  -9.453   5.832  1.00 93.37           H  
ATOM   2815  HB3 GLU A 173     -14.244 -10.541   5.732  1.00 93.37           H  
ATOM   2816  O   GLU A 173     -12.736  -9.587   3.354  1.00 93.37           O  
ATOM   2817  CG  GLU A 173     -14.393  -9.496   7.598  1.00 93.37           C  
ATOM   2818  HG2 GLU A 173     -14.908  -8.622   7.997  1.00 93.37           H  
ATOM   2819  HG3 GLU A 173     -13.331  -9.400   7.823  1.00 93.37           H  
ATOM   2820  CD  GLU A 173     -14.902 -10.774   8.276  1.00 93.37           C  
ATOM   2821  OE1 GLU A 173     -15.012 -10.767   9.515  1.00 93.37           O  
ATOM   2822  OE2 GLU A 173     -15.013 -11.825   7.590  1.00 93.37           O  
ATOM   2823  N   ASN A 174     -14.854  -8.859   3.129  1.00 94.01           N  
ATOM   2824  H   ASN A 174     -15.655  -8.469   3.606  1.00 94.01           H  
ATOM   2825  CA  ASN A 174     -15.008  -9.271   1.738  1.00 94.01           C  
ATOM   2826  HA  ASN A 174     -14.773 -10.332   1.655  1.00 94.01           H  
ATOM   2827  C   ASN A 174     -14.018  -8.532   0.833  1.00 94.01           C  
ATOM   2828  CB  ASN A 174     -16.475  -9.043   1.326  1.00 94.01           C  
ATOM   2829  HB2 ASN A 174     -16.567  -9.103   0.242  1.00 94.01           H  
ATOM   2830  HB3 ASN A 174     -16.806  -8.056   1.650  1.00 94.01           H  
ATOM   2831  O   ASN A 174     -13.377  -9.138  -0.031  1.00 94.01           O  
ATOM   2832  CG  ASN A 174     -17.391 -10.107   1.912  1.00 94.01           C  
ATOM   2833  ND2 ASN A 174     -18.606  -9.772   2.272  1.00 94.01           N  
ATOM   2834 HD21 ASN A 174     -18.879  -8.808   2.405  1.00 94.01           H  
ATOM   2835 HD22 ASN A 174     -19.104 -10.408   2.877  1.00 94.01           H  
ATOM   2836  OD1 ASN A 174     -17.011 -11.265   1.999  1.00 94.01           O  
ATOM   2837  N   PHE A 175     -13.833  -7.232   1.071  1.00 94.27           N  
ATOM   2838  H   PHE A 175     -14.395  -6.788   1.783  1.00 94.27           H  
ATOM   2839  CA  PHE A 175     -12.825  -6.436   0.386  1.00 94.27           C  
ATOM   2840  HA  PHE A 175     -12.980  -6.527  -0.690  1.00 94.27           H  
ATOM   2841  C   PHE A 175     -11.406  -6.928   0.692  1.00 94.27           C  
ATOM   2842  CB  PHE A 175     -13.003  -4.972   0.783  1.00 94.27           C  
ATOM   2843  HB2 PHE A 175     -12.894  -4.876   1.863  1.00 94.27           H  
ATOM   2844  HB3 PHE A 175     -14.014  -4.656   0.524  1.00 94.27           H  
ATOM   2845  O   PHE A 175     -10.620  -7.140  -0.234  1.00 94.27           O  
ATOM   2846  CG  PHE A 175     -12.019  -4.051   0.098  1.00 94.27           C  
ATOM   2847  CD1 PHE A 175     -10.851  -3.644   0.765  1.00 94.27           C  
ATOM   2848  HD1 PHE A 175     -10.676  -3.942   1.788  1.00 94.27           H  
ATOM   2849  CD2 PHE A 175     -12.278  -3.600  -1.208  1.00 94.27           C  
ATOM   2850  HD2 PHE A 175     -13.193  -3.884  -1.707  1.00 94.27           H  
ATOM   2851  CE1 PHE A 175      -9.942  -2.798   0.111  1.00 94.27           C  
ATOM   2852  HE1 PHE A 175      -9.098  -2.389   0.647  1.00 94.27           H  
ATOM   2853  CE2 PHE A 175     -11.337  -2.801  -1.878  1.00 94.27           C  
ATOM   2854  HE2 PHE A 175     -11.527  -2.457  -2.883  1.00 94.27           H  
ATOM   2855  CZ  PHE A 175     -10.161  -2.414  -1.219  1.00 94.27           C  
ATOM   2856  HZ  PHE A 175      -9.455  -1.760  -1.709  1.00 94.27           H  
ATOM   2857  N   ALA A 176     -11.090  -7.168   1.969  1.00 93.65           N  
ATOM   2858  H   ALA A 176     -11.774  -6.968   2.684  1.00 93.65           H  
ATOM   2859  CA  ALA A 176      -9.788  -7.667   2.389  1.00 93.65           C  
ATOM   2860  HA  ALA A 176      -9.034  -6.945   2.076  1.00 93.65           H  
ATOM   2861  C   ALA A 176      -9.466  -9.006   1.714  1.00 93.65           C  
ATOM   2862  CB  ALA A 176      -9.755  -7.771   3.917  1.00 93.65           C  
ATOM   2863  HB1 ALA A 176      -8.754  -8.049   4.249  1.00 93.65           H  
ATOM   2864  HB2 ALA A 176     -10.466  -8.521   4.262  1.00 93.65           H  
ATOM   2865  HB3 ALA A 176     -10.035  -6.814   4.355  1.00 93.65           H  
ATOM   2866  O   ALA A 176      -8.490  -9.087   0.977  1.00 93.65           O  
ATOM   2867  N   LYS A 177     -10.326 -10.020   1.863  1.00 92.59           N  
ATOM   2868  H   LYS A 177     -11.146  -9.855   2.430  1.00 92.59           H  
ATOM   2869  CA  LYS A 177     -10.123 -11.368   1.300  1.00 92.59           C  
ATOM   2870  HA  LYS A 177      -9.211 -11.797   1.718  1.00 92.59           H  
ATOM   2871  C   LYS A 177      -9.932 -11.354  -0.220  1.00 92.59           C  
ATOM   2872  CB  LYS A 177     -11.321 -12.258   1.684  1.00 92.59           C  
ATOM   2873  HB2 LYS A 177     -12.243 -11.737   1.424  1.00 92.59           H  
ATOM   2874  HB3 LYS A 177     -11.281 -13.183   1.110  1.00 92.59           H  
ATOM   2875  O   LYS A 177      -9.190 -12.176  -0.756  1.00 92.59           O  
ATOM   2876  CG  LYS A 177     -11.336 -12.622   3.182  1.00 92.59           C  
ATOM   2877  HG2 LYS A 177     -10.524 -13.317   3.392  1.00 92.59           H  
ATOM   2878  HG3 LYS A 177     -11.176 -11.722   3.776  1.00 92.59           H  
ATOM   2879  CD  LYS A 177     -12.676 -13.251   3.608  1.00 92.59           C  
ATOM   2880  HD2 LYS A 177     -12.827 -14.204   3.099  1.00 92.59           H  
ATOM   2881  HD3 LYS A 177     -13.476 -12.567   3.325  1.00 92.59           H  
ATOM   2882  CE  LYS A 177     -12.717 -13.454   5.136  1.00 92.59           C  
ATOM   2883  HE2 LYS A 177     -12.262 -12.576   5.594  1.00 92.59           H  
ATOM   2884  HE3 LYS A 177     -12.117 -14.319   5.417  1.00 92.59           H  
ATOM   2885  NZ  LYS A 177     -14.105 -13.573   5.667  1.00 92.59           N  
ATOM   2886  HZ1 LYS A 177     -14.531 -14.478   5.529  1.00 92.59           H  
ATOM   2887  HZ2 LYS A 177     -14.709 -12.856   5.291  1.00 92.59           H  
ATOM   2888  HZ3 LYS A 177     -14.157 -13.324   6.644  1.00 92.59           H  
ATOM   2889  N   ARG A 178     -10.581 -10.421  -0.924  1.00 92.24           N  
ATOM   2890  H   ARG A 178     -11.201  -9.805  -0.417  1.00 92.24           H  
ATOM   2891  CA  ARG A 178     -10.523 -10.325  -2.388  1.00 92.24           C  
ATOM   2892  HA  ARG A 178     -10.414 -11.332  -2.791  1.00 92.24           H  
ATOM   2893  C   ARG A 178      -9.318  -9.535  -2.902  1.00 92.24           C  
ATOM   2894  CB  ARG A 178     -11.859  -9.753  -2.873  1.00 92.24           C  
ATOM   2895  HB2 ARG A 178     -12.665 -10.333  -2.423  1.00 92.24           H  
ATOM   2896  HB3 ARG A 178     -11.958  -8.717  -2.551  1.00 92.24           H  
ATOM   2897  O   ARG A 178      -8.685  -9.951  -3.874  1.00 92.24           O  
ATOM   2898  CG  ARG A 178     -11.990  -9.837  -4.395  1.00 92.24           C  
ATOM   2899  HG2 ARG A 178     -11.759 -10.850  -4.728  1.00 92.24           H  
ATOM   2900  HG3 ARG A 178     -11.293  -9.142  -4.863  1.00 92.24           H  
ATOM   2901  CD  ARG A 178     -13.421  -9.494  -4.806  1.00 92.24           C  
ATOM   2902  HD2 ARG A 178     -14.094 -10.233  -4.372  1.00 92.24           H  
ATOM   2903  HD3 ARG A 178     -13.677  -8.512  -4.408  1.00 92.24           H  
ATOM   2904  NE  ARG A 178     -13.563  -9.489  -6.271  1.00 92.24           N  
ATOM   2905  HE  ARG A 178     -12.711  -9.574  -6.808  1.00 92.24           H  
ATOM   2906  NH1 ARG A 178     -15.828  -9.126  -6.340  1.00 92.24           N  
ATOM   2907 HH11 ARG A 178     -15.854  -9.168  -5.331  1.00 92.24           H  
ATOM   2908 HH12 ARG A 178     -16.678  -8.993  -6.868  1.00 92.24           H  
ATOM   2909  NH2 ARG A 178     -14.668  -9.282  -8.244  1.00 92.24           N  
ATOM   2910 HH21 ARG A 178     -15.521  -9.138  -8.765  1.00 92.24           H  
ATOM   2911 HH22 ARG A 178     -13.790  -9.377  -8.734  1.00 92.24           H  
ATOM   2912  CZ  ARG A 178     -14.682  -9.297  -6.942  1.00 92.24           C  
ATOM   2913  N   TYR A 179      -9.004  -8.406  -2.269  1.00 91.97           N  
ATOM   2914  H   TYR A 179      -9.576  -8.133  -1.483  1.00 91.97           H  
ATOM   2915  CA  TYR A 179      -8.087  -7.407  -2.827  1.00 91.97           C  
ATOM   2916  HA  TYR A 179      -7.740  -7.738  -3.806  1.00 91.97           H  
ATOM   2917  C   TYR A 179      -6.826  -7.165  -1.988  1.00 91.97           C  
ATOM   2918  CB  TYR A 179      -8.856  -6.100  -3.047  1.00 91.97           C  
ATOM   2919  HB2 TYR A 179      -8.180  -5.370  -3.492  1.00 91.97           H  
ATOM   2920  HB3 TYR A 179      -9.151  -5.702  -2.076  1.00 91.97           H  
ATOM   2921  O   TYR A 179      -5.864  -6.592  -2.496  1.00 91.97           O  
ATOM   2922  CG  TYR A 179     -10.084  -6.218  -3.937  1.00 91.97           C  
ATOM   2923  CD1 TYR A 179      -9.965  -6.593  -5.289  1.00 91.97           C  
ATOM   2924  HD1 TYR A 179      -8.992  -6.820  -5.700  1.00 91.97           H  
ATOM   2925  CD2 TYR A 179     -11.353  -5.930  -3.410  1.00 91.97           C  
ATOM   2926  HD2 TYR A 179     -11.438  -5.684  -2.362  1.00 91.97           H  
ATOM   2927  CE1 TYR A 179     -11.102  -6.641  -6.118  1.00 91.97           C  
ATOM   2928  HE1 TYR A 179     -11.004  -6.897  -7.163  1.00 91.97           H  
ATOM   2929  CE2 TYR A 179     -12.494  -5.951  -4.234  1.00 91.97           C  
ATOM   2930  HE2 TYR A 179     -13.459  -5.701  -3.819  1.00 91.97           H  
ATOM   2931  OH  TYR A 179     -13.465  -6.320  -6.394  1.00 91.97           O  
ATOM   2932  HH  TYR A 179     -14.216  -5.911  -5.959  1.00 91.97           H  
ATOM   2933  CZ  TYR A 179     -12.366  -6.298  -5.595  1.00 91.97           C  
ATOM   2934  N   ILE A 180      -6.763  -7.606  -0.729  1.00 90.42           N  
ATOM   2935  H   ILE A 180      -7.542  -8.123  -0.346  1.00 90.42           H  
ATOM   2936  CA  ILE A 180      -5.642  -7.306   0.173  1.00 90.42           C  
ATOM   2937  HA  ILE A 180      -4.817  -6.897  -0.411  1.00 90.42           H  
ATOM   2938  C   ILE A 180      -5.120  -8.596   0.826  1.00 90.42           C  
ATOM   2939  CB  ILE A 180      -6.045  -6.214   1.194  1.00 90.42           C  
ATOM   2940  HB  ILE A 180      -6.834  -6.607   1.834  1.00 90.42           H  
ATOM   2941  O   ILE A 180      -5.850  -9.387   1.403  1.00 90.42           O  
ATOM   2942  CG1 ILE A 180      -6.552  -4.940   0.476  1.00 90.42           C  
ATOM   2943 HG12 ILE A 180      -5.766  -4.567  -0.181  1.00 90.42           H  
ATOM   2944 HG13 ILE A 180      -7.417  -5.177  -0.143  1.00 90.42           H  
ATOM   2945  CG2 ILE A 180      -4.839  -5.822   2.067  1.00 90.42           C  
ATOM   2946 HG21 ILE A 180      -5.187  -5.324   2.972  1.00 90.42           H  
ATOM   2947 HG22 ILE A 180      -4.181  -5.150   1.514  1.00 90.42           H  
ATOM   2948 HG23 ILE A 180      -4.288  -6.710   2.376  1.00 90.42           H  
ATOM   2949  CD1 ILE A 180      -6.982  -3.808   1.407  1.00 90.42           C  
ATOM   2950 HD11 ILE A 180      -6.246  -3.604   2.185  1.00 90.42           H  
ATOM   2951 HD12 ILE A 180      -7.942  -4.071   1.851  1.00 90.42           H  
ATOM   2952 HD13 ILE A 180      -7.075  -2.896   0.816  1.00 90.42           H  
ATOM   2953  N   ARG A 181      -3.802  -8.820   0.797  1.00 87.14           N  
ATOM   2954  H   ARG A 181      -3.217  -8.109   0.383  1.00 87.14           H  
ATOM   2955  CA  ARG A 181      -3.170 -10.042   1.337  1.00 87.14           C  
ATOM   2956  HA  ARG A 181      -3.844 -10.879   1.151  1.00 87.14           H  
ATOM   2957  C   ARG A 181      -3.000 -10.004   2.865  1.00 87.14           C  
ATOM   2958  CB  ARG A 181      -1.847 -10.323   0.599  1.00 87.14           C  
ATOM   2959  HB2 ARG A 181      -1.361 -11.177   1.072  1.00 87.14           H  
ATOM   2960  HB3 ARG A 181      -1.190  -9.459   0.695  1.00 87.14           H  
ATOM   2961  O   ARG A 181      -1.882 -10.139   3.354  1.00 87.14           O  
ATOM   2962  CG  ARG A 181      -2.047 -10.653  -0.889  1.00 87.14           C  
ATOM   2963  HG2 ARG A 181      -2.522  -9.805  -1.383  1.00 87.14           H  
ATOM   2964  HG3 ARG A 181      -2.702 -11.518  -0.988  1.00 87.14           H  
ATOM   2965  CD  ARG A 181      -0.716 -10.938  -1.602  1.00 87.14           C  
ATOM   2966  HD2 ARG A 181      -0.916 -11.037  -2.669  1.00 87.14           H  
ATOM   2967  HD3 ARG A 181      -0.047 -10.088  -1.463  1.00 87.14           H  
ATOM   2968  NE  ARG A 181      -0.062 -12.174  -1.129  1.00 87.14           N  
ATOM   2969  HE  ARG A 181      -0.520 -12.677  -0.383  1.00 87.14           H  
ATOM   2970  NH1 ARG A 181       1.735 -12.166  -2.602  1.00 87.14           N  
ATOM   2971 HH11 ARG A 181       2.596 -12.598  -2.907  1.00 87.14           H  
ATOM   2972 HH12 ARG A 181       1.341 -11.456  -3.203  1.00 87.14           H  
ATOM   2973  NH2 ARG A 181       1.599 -13.740  -1.068  1.00 87.14           N  
ATOM   2974 HH21 ARG A 181       1.122 -14.248  -0.336  1.00 87.14           H  
ATOM   2975 HH22 ARG A 181       2.465 -14.075  -1.467  1.00 87.14           H  
ATOM   2976  CZ  ARG A 181       1.072 -12.674  -1.601  1.00 87.14           C  
ATOM   2977  N   VAL A 182      -4.078  -9.798   3.619  1.00 91.62           N  
ATOM   2978  H   VAL A 182      -4.965  -9.728   3.141  1.00 91.62           H  
ATOM   2979  CA  VAL A 182      -4.051  -9.538   5.076  1.00 91.62           C  
ATOM   2980  HA  VAL A 182      -3.026  -9.656   5.428  1.00 91.62           H  
ATOM   2981  C   VAL A 182      -4.838 -10.558   5.907  1.00 91.62           C  
ATOM   2982  CB  VAL A 182      -4.444  -8.076   5.400  1.00 91.62           C  
ATOM   2983  HB  VAL A 182      -4.518  -7.942   6.479  1.00 91.62           H  
ATOM   2984  O   VAL A 182      -5.319 -10.204   6.972  1.00 91.62           O  
ATOM   2985  CG1 VAL A 182      -3.335  -7.106   4.972  1.00 91.62           C  
ATOM   2986 HG11 VAL A 182      -2.491  -7.224   5.652  1.00 91.62           H  
ATOM   2987 HG12 VAL A 182      -2.992  -7.319   3.960  1.00 91.62           H  
ATOM   2988 HG13 VAL A 182      -3.695  -6.080   5.043  1.00 91.62           H  
ATOM   2989  CG2 VAL A 182      -5.815  -7.695   4.833  1.00 91.62           C  
ATOM   2990 HG21 VAL A 182      -6.045  -6.658   5.076  1.00 91.62           H  
ATOM   2991 HG22 VAL A 182      -6.578  -8.325   5.291  1.00 91.62           H  
ATOM   2992 HG23 VAL A 182      -5.855  -7.834   3.752  1.00 91.62           H  
ATOM   2993  N   ASN A 183      -4.941 -11.817   5.466  1.00 92.55           N  
ATOM   2994  H   ASN A 183      -4.610 -12.030   4.536  1.00 92.55           H  
ATOM   2995  CA  ASN A 183      -5.698 -12.865   6.176  1.00 92.55           C  
ATOM   2996  HA  ASN A 183      -6.756 -12.600   6.162  1.00 92.55           H  
ATOM   2997  C   ASN A 183      -5.306 -12.980   7.662  1.00 92.55           C  
ATOM   2998  CB  ASN A 183      -5.532 -14.215   5.455  1.00 92.55           C  
ATOM   2999  HB2 ASN A 183      -6.053 -14.976   6.035  1.00 92.55           H  
ATOM   3000  HB3 ASN A 183      -4.477 -14.488   5.420  1.00 92.55           H  
ATOM   3001  O   ASN A 183      -6.159 -12.802   8.520  1.00 92.55           O  
ATOM   3002  CG  ASN A 183      -6.104 -14.243   4.049  1.00 92.55           C  
ATOM   3003  ND2 ASN A 183      -5.862 -15.304   3.318  1.00 92.55           N  
ATOM   3004 HD21 ASN A 183      -6.360 -15.344   2.440  1.00 92.55           H  
ATOM   3005 HD22 ASN A 183      -5.450 -16.116   3.754  1.00 92.55           H  
ATOM   3006  OD1 ASN A 183      -6.730 -13.319   3.561  1.00 92.55           O  
ATOM   3007  N   ASP A 184      -4.010 -13.130   7.962  1.00 93.59           N  
ATOM   3008  H   ASP A 184      -3.386 -13.444   7.232  1.00 93.59           H  
ATOM   3009  CA  ASP A 184      -3.516 -13.234   9.348  1.00 93.59           C  
ATOM   3010  HA  ASP A 184      -3.961 -14.115   9.809  1.00 93.59           H  
ATOM   3011  C   ASP A 184      -3.880 -11.999  10.198  1.00 93.59           C  
ATOM   3012  CB  ASP A 184      -1.974 -13.376   9.368  1.00 93.59           C  
ATOM   3013  HB2 ASP A 184      -1.671 -13.716  10.358  1.00 93.59           H  
ATOM   3014  HB3 ASP A 184      -1.539 -12.388   9.220  1.00 93.59           H  
ATOM   3015  O   ASP A 184      -4.130 -12.093  11.399  1.00 93.59           O  
ATOM   3016  CG  ASP A 184      -1.362 -14.313   8.317  1.00 93.59           C  
ATOM   3017  OD1 ASP A 184      -1.958 -15.368   8.030  1.00 93.59           O  
ATOM   3018  OD2 ASP A 184      -0.322 -13.913   7.717  1.00 93.59           O  
ATOM   3019  N   ASN A 185      -3.885 -10.810   9.586  1.00 94.19           N  
ATOM   3020  H   ASN A 185      -3.743 -10.795   8.586  1.00 94.19           H  
ATOM   3021  CA  ASN A 185      -4.255  -9.571  10.266  1.00 94.19           C  
ATOM   3022  HA  ASN A 185      -3.794  -9.551  11.254  1.00 94.19           H  
ATOM   3023  C   ASN A 185      -5.771  -9.497  10.471  1.00 94.19           C  
ATOM   3024  CB  ASN A 185      -3.786  -8.346   9.468  1.00 94.19           C  
ATOM   3025  HB2 ASN A 185      -4.190  -7.461   9.961  1.00 94.19           H  
ATOM   3026  HB3 ASN A 185      -4.228  -8.386   8.473  1.00 94.19           H  
ATOM   3027  O   ASN A 185      -6.211  -9.004  11.504  1.00 94.19           O  
ATOM   3028  CG  ASN A 185      -2.285  -8.173   9.326  1.00 94.19           C  
ATOM   3029  ND2 ASN A 185      -1.842  -6.940   9.309  1.00 94.19           N  
ATOM   3030 HD21 ASN A 185      -2.481  -6.188   9.526  1.00 94.19           H  
ATOM   3031 HD22 ASN A 185      -0.860  -6.807   9.502  1.00 94.19           H  
ATOM   3032  OD1 ASN A 185      -1.506  -9.102   9.190  1.00 94.19           O  
ATOM   3033  N   LEU A 186      -6.554  -9.980   9.506  1.00 93.98           N  
ATOM   3034  H   LEU A 186      -6.119 -10.418   8.706  1.00 93.98           H  
ATOM   3035  CA  LEU A 186      -8.010 -10.021   9.577  1.00 93.98           C  
ATOM   3036  HA  LEU A 186      -8.361  -9.016   9.810  1.00 93.98           H  
ATOM   3037  C   LEU A 186      -8.475 -10.948  10.705  1.00 93.98           C  
ATOM   3038  CB  LEU A 186      -8.562 -10.462   8.209  1.00 93.98           C  
ATOM   3039  HB2 LEU A 186      -8.371 -11.528   8.084  1.00 93.98           H  
ATOM   3040  HB3 LEU A 186      -8.033  -9.930   7.419  1.00 93.98           H  
ATOM   3041  O   LEU A 186      -9.358 -10.575  11.468  1.00 93.98           O  
ATOM   3042  CG  LEU A 186     -10.070 -10.210   8.045  1.00 93.98           C  
ATOM   3043  HG  LEU A 186     -10.622 -10.677   8.862  1.00 93.98           H  
ATOM   3044  CD1 LEU A 186     -10.362  -8.706   8.021  1.00 93.98           C  
ATOM   3045 HD11 LEU A 186     -10.232  -8.287   9.019  1.00 93.98           H  
ATOM   3046 HD12 LEU A 186      -9.705  -8.198   7.315  1.00 93.98           H  
ATOM   3047 HD13 LEU A 186     -11.397  -8.523   7.731  1.00 93.98           H  
ATOM   3048  CD2 LEU A 186     -10.537 -10.828   6.725  1.00 93.98           C  
ATOM   3049 HD21 LEU A 186     -10.013 -10.370   5.886  1.00 93.98           H  
ATOM   3050 HD22 LEU A 186     -11.611 -10.673   6.618  1.00 93.98           H  
ATOM   3051 HD23 LEU A 186     -10.336 -11.899   6.744  1.00 93.98           H  
ATOM   3052  N   ASP A 187      -7.810 -12.089  10.890  1.00 94.47           N  
ATOM   3053  H   ASP A 187      -7.166 -12.394  10.174  1.00 94.47           H  
ATOM   3054  CA  ASP A 187      -8.090 -13.006  12.000  1.00 94.47           C  
ATOM   3055  HA  ASP A 187      -9.136 -13.308  11.955  1.00 94.47           H  
ATOM   3056  C   ASP A 187      -7.854 -12.334  13.365  1.00 94.47           C  
ATOM   3057  CB  ASP A 187      -7.217 -14.265  11.861  1.00 94.47           C  
ATOM   3058  HB2 ASP A 187      -7.378 -14.894  12.736  1.00 94.47           H  
ATOM   3059  HB3 ASP A 187      -6.168 -13.970  11.850  1.00 94.47           H  
ATOM   3060  O   ASP A 187      -8.645 -12.504  14.300  1.00 94.47           O  
ATOM   3061  CG  ASP A 187      -7.521 -15.104  10.611  1.00 94.47           C  
ATOM   3062  OD1 ASP A 187      -8.667 -15.035  10.110  1.00 94.47           O  
ATOM   3063  OD2 ASP A 187      -6.597 -15.826  10.174  1.00 94.47           O  
ATOM   3064  N   LYS A 188      -6.805 -11.500  13.478  1.00 95.22           N  
ATOM   3065  H   LYS A 188      -6.199 -11.414  12.674  1.00 95.22           H  
ATOM   3066  CA  LYS A 188      -6.547 -10.682  14.677  1.00 95.22           C  
ATOM   3067  HA  LYS A 188      -6.594 -11.326  15.555  1.00 95.22           H  
ATOM   3068  C   LYS A 188      -7.618  -9.609  14.884  1.00 95.22           C  
ATOM   3069  CB  LYS A 188      -5.162 -10.023  14.623  1.00 95.22           C  
ATOM   3070  HB2 LYS A 188      -5.076  -9.342  15.470  1.00 95.22           H  
ATOM   3071  HB3 LYS A 188      -5.075  -9.432  13.712  1.00 95.22           H  
ATOM   3072  O   LYS A 188      -8.096  -9.464  16.006  1.00 95.22           O  
ATOM   3073  CG  LYS A 188      -4.000 -11.022  14.696  1.00 95.22           C  
ATOM   3074  HG2 LYS A 188      -4.044 -11.562  15.642  1.00 95.22           H  
ATOM   3075  HG3 LYS A 188      -4.072 -11.740  13.879  1.00 95.22           H  
ATOM   3076  CD  LYS A 188      -2.673 -10.259  14.599  1.00 95.22           C  
ATOM   3077  HD2 LYS A 188      -2.669  -9.666  13.684  1.00 95.22           H  
ATOM   3078  HD3 LYS A 188      -2.592  -9.589  15.455  1.00 95.22           H  
ATOM   3079  CE  LYS A 188      -1.482 -11.221  14.583  1.00 95.22           C  
ATOM   3080  HE2 LYS A 188      -1.546 -11.863  15.461  1.00 95.22           H  
ATOM   3081  HE3 LYS A 188      -1.564 -11.852  13.698  1.00 95.22           H  
ATOM   3082  NZ  LYS A 188      -0.196 -10.473  14.582  1.00 95.22           N  
ATOM   3083  HZ1 LYS A 188      -0.134  -9.873  15.391  1.00 95.22           H  
ATOM   3084  HZ2 LYS A 188       0.594 -11.102  14.599  1.00 95.22           H  
ATOM   3085  HZ3 LYS A 188      -0.121  -9.887  13.763  1.00 95.22           H  
ATOM   3086  N   VAL A 189      -8.013  -8.892  13.825  1.00 94.23           N  
ATOM   3087  H   VAL A 189      -7.572  -9.083  12.936  1.00 94.23           H  
ATOM   3088  CA  VAL A 189      -9.106  -7.899  13.871  1.00 94.23           C  
ATOM   3089  HA  VAL A 189      -8.850  -7.110  14.578  1.00 94.23           H  
ATOM   3090  C   VAL A 189     -10.388  -8.554  14.373  1.00 94.23           C  
ATOM   3091  CB  VAL A 189      -9.366  -7.258  12.489  1.00 94.23           C  
ATOM   3092  HB  VAL A 189      -9.452  -8.043  11.737  1.00 94.23           H  
ATOM   3093  O   VAL A 189     -11.004  -8.052  15.307  1.00 94.23           O  
ATOM   3094  CG1 VAL A 189     -10.652  -6.424  12.436  1.00 94.23           C  
ATOM   3095 HG11 VAL A 189     -10.798  -6.039  11.426  1.00 94.23           H  
ATOM   3096 HG12 VAL A 189     -10.602  -5.595  13.142  1.00 94.23           H  
ATOM   3097 HG13 VAL A 189     -11.526  -7.037  12.656  1.00 94.23           H  
ATOM   3098  CG2 VAL A 189      -8.224  -6.327  12.078  1.00 94.23           C  
ATOM   3099 HG21 VAL A 189      -8.437  -5.893  11.101  1.00 94.23           H  
ATOM   3100 HG22 VAL A 189      -8.112  -5.529  12.812  1.00 94.23           H  
ATOM   3101 HG23 VAL A 189      -7.298  -6.898  11.998  1.00 94.23           H  
ATOM   3102  N   ASN A 190     -10.762  -9.695  13.800  1.00 93.68           N  
ATOM   3103  H   ASN A 190     -10.235 -10.031  13.007  1.00 93.68           H  
ATOM   3104  CA  ASN A 190     -11.997 -10.390  14.142  1.00 93.68           C  
ATOM   3105  HA  ASN A 190     -12.829  -9.688  14.081  1.00 93.68           H  
ATOM   3106  C   ASN A 190     -11.981 -10.916  15.577  1.00 93.68           C  
ATOM   3107  CB  ASN A 190     -12.209 -11.508  13.110  1.00 93.68           C  
ATOM   3108  HB2 ASN A 190     -11.293 -12.081  12.972  1.00 93.68           H  
ATOM   3109  HB3 ASN A 190     -12.993 -12.178  13.462  1.00 93.68           H  
ATOM   3110  O   ASN A 190     -12.979 -10.807  16.289  1.00 93.68           O  
ATOM   3111  CG  ASN A 190     -12.662 -10.951  11.773  1.00 93.68           C  
ATOM   3112  ND2 ASN A 190     -12.766 -11.780  10.769  1.00 93.68           N  
ATOM   3113 HD21 ASN A 190     -12.567 -12.763  10.884  1.00 93.68           H  
ATOM   3114 HD22 ASN A 190     -13.449 -11.449  10.103  1.00 93.68           H  
ATOM   3115  OD1 ASN A 190     -12.975  -9.781  11.637  1.00 93.68           O  
ATOM   3116  N   SER A 191     -10.835 -11.424  16.031  1.00 94.92           N  
ATOM   3117  H   SER A 191     -10.059 -11.506  15.390  1.00 94.92           H  
ATOM   3118  CA  SER A 191     -10.654 -11.850  17.421  1.00 94.92           C  
ATOM   3119  HA  SER A 191     -11.426 -12.578  17.670  1.00 94.92           H  
ATOM   3120  C   SER A 191     -10.797 -10.677  18.397  1.00 94.92           C  
ATOM   3121  CB  SER A 191      -9.293 -12.526  17.598  1.00 94.92           C  
ATOM   3122  HB2 SER A 191      -9.191 -12.854  18.632  1.00 94.92           H  
ATOM   3123  HB3 SER A 191      -8.494 -11.820  17.370  1.00 94.92           H  
ATOM   3124  O   SER A 191     -11.550 -10.782  19.364  1.00 94.92           O  
ATOM   3125  OG  SER A 191      -9.186 -13.651  16.747  1.00 94.92           O  
ATOM   3126  HG  SER A 191      -9.042 -13.341  15.851  1.00 94.92           H  
ATOM   3127  N   ALA A 192     -10.143  -9.544  18.118  1.00 94.31           N  
ATOM   3128  H   ALA A 192      -9.549  -9.509  17.302  1.00 94.31           H  
ATOM   3129  CA  ALA A 192     -10.224  -8.339  18.946  1.00 94.31           C  
ATOM   3130  HA  ALA A 192      -9.980  -8.595  19.977  1.00 94.31           H  
ATOM   3131  C   ALA A 192     -11.634  -7.727  18.947  1.00 94.31           C  
ATOM   3132  CB  ALA A 192      -9.182  -7.340  18.432  1.00 94.31           C  
ATOM   3133  HB1 ALA A 192      -8.182  -7.754  18.558  1.00 94.31           H  
ATOM   3134  HB2 ALA A 192      -9.250  -6.412  19.000  1.00 94.31           H  
ATOM   3135  HB3 ALA A 192      -9.356  -7.135  17.375  1.00 94.31           H  
ATOM   3136  O   ALA A 192     -12.142  -7.334  19.993  1.00 94.31           O  
ATOM   3137  N   LEU A 193     -12.301  -7.697  17.791  1.00 92.63           N  
ATOM   3138  H   LEU A 193     -11.830  -8.011  16.955  1.00 92.63           H  
ATOM   3139  CA  LEU A 193     -13.669  -7.205  17.676  1.00 92.63           C  
ATOM   3140  HA  LEU A 193     -13.705  -6.191  18.072  1.00 92.63           H  
ATOM   3141  C   LEU A 193     -14.637  -8.061  18.502  1.00 92.63           C  
ATOM   3142  CB  LEU A 193     -14.055  -7.188  16.190  1.00 92.63           C  
ATOM   3143  HB2 LEU A 193     -13.973  -8.204  15.804  1.00 92.63           H  
ATOM   3144  HB3 LEU A 193     -13.355  -6.560  15.638  1.00 92.63           H  
ATOM   3145  O   LEU A 193     -15.449  -7.515  19.243  1.00 92.63           O  
ATOM   3146  CG  LEU A 193     -15.481  -6.677  15.949  1.00 92.63           C  
ATOM   3147  HG  LEU A 193     -16.185  -7.240  16.563  1.00 92.63           H  
ATOM   3148  CD1 LEU A 193     -15.633  -5.185  16.259  1.00 92.63           C  
ATOM   3149 HD11 LEU A 193     -14.915  -4.603  15.682  1.00 92.63           H  
ATOM   3150 HD12 LEU A 193     -15.477  -5.008  17.324  1.00 92.63           H  
ATOM   3151 HD13 LEU A 193     -16.643  -4.863  16.006  1.00 92.63           H  
ATOM   3152  CD2 LEU A 193     -15.857  -6.927  14.499  1.00 92.63           C  
ATOM   3153 HD21 LEU A 193     -16.937  -6.800  14.424  1.00 92.63           H  
ATOM   3154 HD22 LEU A 193     -15.336  -6.235  13.837  1.00 92.63           H  
ATOM   3155 HD23 LEU A 193     -15.618  -7.951  14.211  1.00 92.63           H  
ATOM   3156  N   ASN A 194     -14.533  -9.390  18.418  1.00 91.94           N  
ATOM   3157  H   ASN A 194     -13.851  -9.780  17.783  1.00 91.94           H  
ATOM   3158  CA  ASN A 194     -15.398 -10.302  19.169  1.00 91.94           C  
ATOM   3159  HA  ASN A 194     -16.438 -10.030  18.989  1.00 91.94           H  
ATOM   3160  C   ASN A 194     -15.199 -10.196  20.689  1.00 91.94           C  
ATOM   3161  CB  ASN A 194     -15.183 -11.734  18.660  1.00 91.94           C  
ATOM   3162  HB2 ASN A 194     -14.115 -11.948  18.615  1.00 91.94           H  
ATOM   3163  HB3 ASN A 194     -15.641 -12.433  19.361  1.00 91.94           H  
ATOM   3164  O   ASN A 194     -16.170 -10.319  21.426  1.00 91.94           O  
ATOM   3165  CG  ASN A 194     -15.819 -11.979  17.302  1.00 91.94           C  
ATOM   3166  ND2 ASN A 194     -15.307 -12.933  16.560  1.00 91.94           N  
ATOM   3167 HD21 ASN A 194     -15.709 -13.054  15.641  1.00 91.94           H  
ATOM   3168 HD22 ASN A 194     -14.450 -13.384  16.847  1.00 91.94           H  
ATOM   3169  OD1 ASN A 194     -16.795 -11.353  16.900  1.00 91.94           O  
ATOM   3170  N   GLN A 195     -13.980  -9.911  21.159  1.00 93.87           N  
ATOM   3171  H   GLN A 195     -13.216  -9.830  20.503  1.00 93.87           H  
ATOM   3172  CA  GLN A 195     -13.691  -9.667  22.581  1.00 93.87           C  
ATOM   3173  HA  GLN A 195     -14.153 -10.449  23.184  1.00 93.87           H  
ATOM   3174  C   GLN A 195     -14.241  -8.330  23.101  1.00 93.87           C  
ATOM   3175  CB  GLN A 195     -12.171  -9.704  22.791  1.00 93.87           C  
ATOM   3176  HB2 GLN A 195     -11.933  -9.322  23.783  1.00 93.87           H  
ATOM   3177  HB3 GLN A 195     -11.690  -9.059  22.055  1.00 93.87           H  
ATOM   3178  O   GLN A 195     -14.313  -8.115  24.309  1.00 93.87           O  
ATOM   3179  CG  GLN A 195     -11.612 -11.128  22.682  1.00 93.87           C  
ATOM   3180  HG2 GLN A 195     -12.012 -11.726  23.501  1.00 93.87           H  
ATOM   3181  HG3 GLN A 195     -11.932 -11.588  21.747  1.00 93.87           H  
ATOM   3182  CD  GLN A 195     -10.090 -11.173  22.745  1.00 93.87           C  
ATOM   3183  NE2 GLN A 195      -9.500 -12.345  22.656  1.00 93.87           N  
ATOM   3184 HE21 GLN A 195      -8.492 -12.320  22.720  1.00 93.87           H  
ATOM   3185 HE22 GLN A 195     -10.045 -13.187  22.539  1.00 93.87           H  
ATOM   3186  OE1 GLN A 195      -9.387 -10.190  22.883  1.00 93.87           O  
ATOM   3187  N   HIS A 196     -14.611  -7.419  22.202  1.00 91.68           N  
ATOM   3188  H   HIS A 196     -14.486  -7.640  21.224  1.00 91.68           H  
ATOM   3189  CA  HIS A 196     -14.989  -6.051  22.534  1.00 91.68           C  
ATOM   3190  HA  HIS A 196     -15.051  -5.941  23.617  1.00 91.68           H  
ATOM   3191  C   HIS A 196     -16.376  -5.653  22.025  1.00 91.68           C  
ATOM   3192  CB  HIS A 196     -13.885  -5.124  22.026  1.00 91.68           C  
ATOM   3193  HB2 HIS A 196     -13.691  -5.344  20.976  1.00 91.68           H  
ATOM   3194  HB3 HIS A 196     -14.229  -4.090  22.064  1.00 91.68           H  
ATOM   3195  O   HIS A 196     -16.718  -4.475  22.096  1.00 91.68           O  
ATOM   3196  CG  HIS A 196     -12.597  -5.234  22.804  1.00 91.68           C  
ATOM   3197  CD2 HIS A 196     -11.349  -5.248  22.257  1.00 91.68           C  
ATOM   3198  HD2 HIS A 196     -11.124  -5.215  21.201  1.00 91.68           H  
ATOM   3199  ND1 HIS A 196     -12.443  -5.377  24.168  1.00 91.68           N  
ATOM   3200  HD1 HIS A 196     -13.164  -5.686  24.805  1.00 91.68           H  
ATOM   3201  CE1 HIS A 196     -11.123  -5.419  24.433  1.00 91.68           C  
ATOM   3202  HE1 HIS A 196     -10.675  -5.572  25.403  1.00 91.68           H  
ATOM   3203  NE2 HIS A 196     -10.422  -5.315  23.296  1.00 91.68           N  
ATOM   3204  N   ARG A 197     -17.199  -6.604  21.558  1.00 86.71           N  
ATOM   3205  H   ARG A 197     -16.855  -7.553  21.524  1.00 86.71           H  
ATOM   3206  CA  ARG A 197     -18.560  -6.320  21.062  1.00 86.71           C  
ATOM   3207  HA  ARG A 197     -18.492  -5.601  20.245  1.00 86.71           H  
ATOM   3208  C   ARG A 197     -19.457  -5.636  22.098  1.00 86.71           C  
ATOM   3209  CB  ARG A 197     -19.242  -7.601  20.549  1.00 86.71           C  
ATOM   3210  HB2 ARG A 197     -20.319  -7.432  20.539  1.00 86.71           H  
ATOM   3211  HB3 ARG A 197     -19.042  -8.432  21.225  1.00 86.71           H  
ATOM   3212  O   ARG A 197     -20.340  -4.885  21.703  1.00 86.71           O  
ATOM   3213  CG  ARG A 197     -18.814  -7.963  19.119  1.00 86.71           C  
ATOM   3214  HG2 ARG A 197     -17.788  -8.331  19.134  1.00 86.71           H  
ATOM   3215  HG3 ARG A 197     -18.864  -7.075  18.489  1.00 86.71           H  
ATOM   3216  CD  ARG A 197     -19.731  -9.041  18.523  1.00 86.71           C  
ATOM   3217  HD2 ARG A 197     -19.673  -9.928  19.154  1.00 86.71           H  
ATOM   3218  HD3 ARG A 197     -20.761  -8.687  18.544  1.00 86.71           H  
ATOM   3219  NE  ARG A 197     -19.335  -9.410  17.145  1.00 86.71           N  
ATOM   3220  HE  ARG A 197     -18.529 -10.013  17.059  1.00 86.71           H  
ATOM   3221  NH1 ARG A 197     -20.974  -8.284  15.929  1.00 86.71           N  
ATOM   3222 HH11 ARG A 197     -21.395  -7.908  16.766  1.00 86.71           H  
ATOM   3223 HH12 ARG A 197     -21.359  -8.002  15.038  1.00 86.71           H  
ATOM   3224  NH2 ARG A 197     -19.449  -9.491  14.876  1.00 86.71           N  
ATOM   3225 HH21 ARG A 197     -19.907  -9.188  14.029  1.00 86.71           H  
ATOM   3226 HH22 ARG A 197     -18.629 -10.081  14.856  1.00 86.71           H  
ATOM   3227  CZ  ARG A 197     -19.924  -9.059  16.007  1.00 86.71           C  
ATOM   3228  N   ASP A 198     -19.199  -5.854  23.385  1.00 88.24           N  
ATOM   3229  H   ASP A 198     -18.525  -6.570  23.614  1.00 88.24           H  
ATOM   3230  CA  ASP A 198     -19.981  -5.281  24.489  1.00 88.24           C  
ATOM   3231  HA  ASP A 198     -21.027  -5.240  24.185  1.00 88.24           H  
ATOM   3232  C   ASP A 198     -19.558  -3.847  24.862  1.00 88.24           C  
ATOM   3233  CB  ASP A 198     -19.888  -6.210  25.710  1.00 88.24           C  
ATOM   3234  HB2 ASP A 198     -18.878  -6.149  26.114  1.00 88.24           H  
ATOM   3235  HB3 ASP A 198     -20.580  -5.862  26.477  1.00 88.24           H  
ATOM   3236  O   ASP A 198     -20.150  -3.236  25.755  1.00 88.24           O  
ATOM   3237  CG  ASP A 198     -20.213  -7.670  25.383  1.00 88.24           C  
ATOM   3238  OD1 ASP A 198     -21.193  -7.909  24.643  1.00 88.24           O  
ATOM   3239  OD2 ASP A 198     -19.443  -8.538  25.849  1.00 88.24           O  
ATOM   3240  N   LYS A 199     -18.518  -3.297  24.216  1.00 87.46           N  
ATOM   3241  H   LYS A 199     -18.109  -3.811  23.448  1.00 87.46           H  
ATOM   3242  CA  LYS A 199     -18.056  -1.927  24.470  1.00 87.46           C  
ATOM   3243  HA  LYS A 199     -17.984  -1.816  25.552  1.00 87.46           H  
ATOM   3244  C   LYS A 199     -19.081  -0.890  23.982  1.00 87.46           C  
ATOM   3245  CB  LYS A 199     -16.666  -1.678  23.854  1.00 87.46           C  
ATOM   3246  HB2 LYS A 199     -16.473  -0.605  23.854  1.00 87.46           H  
ATOM   3247  HB3 LYS A 199     -16.648  -2.013  22.817  1.00 87.46           H  
ATOM   3248  O   LYS A 199     -19.842  -1.167  23.051  1.00 87.46           O  
ATOM   3249  CG  LYS A 199     -15.549  -2.357  24.663  1.00 87.46           C  
ATOM   3250  HG2 LYS A 199     -15.643  -3.441  24.590  1.00 87.46           H  
ATOM   3251  HG3 LYS A 199     -15.658  -2.068  25.708  1.00 87.46           H  
ATOM   3252  CD  LYS A 199     -14.151  -1.929  24.185  1.00 87.46           C  
ATOM   3253  HD2 LYS A 199     -14.136  -0.847  24.055  1.00 87.46           H  
ATOM   3254  HD3 LYS A 199     -13.938  -2.372  23.212  1.00 87.46           H  
ATOM   3255  CE  LYS A 199     -13.073  -2.333  25.204  1.00 87.46           C  
ATOM   3256  HE2 LYS A 199     -13.281  -1.799  26.131  1.00 87.46           H  
ATOM   3257  HE3 LYS A 199     -13.158  -3.401  25.403  1.00 87.46           H  
ATOM   3258  NZ  LYS A 199     -11.696  -2.007  24.746  1.00 87.46           N  
ATOM   3259  HZ1 LYS A 199     -11.457  -2.527  23.914  1.00 87.46           H  
ATOM   3260  HZ2 LYS A 199     -11.000  -2.260  25.433  1.00 87.46           H  
ATOM   3261  HZ3 LYS A 199     -11.619  -1.013  24.580  1.00 87.46           H  
ATOM   3262  N   PRO A 200     -19.078   0.329  24.562  1.00 85.47           N  
ATOM   3263  CA  PRO A 200     -19.936   1.416  24.106  1.00 85.47           C  
ATOM   3264  HA  PRO A 200     -20.971   1.163  24.337  1.00 85.47           H  
ATOM   3265  C   PRO A 200     -19.794   1.665  22.604  1.00 85.47           C  
ATOM   3266  CB  PRO A 200     -19.519   2.649  24.915  1.00 85.47           C  
ATOM   3267  HB2 PRO A 200     -18.747   3.205  24.382  1.00 85.47           H  
ATOM   3268  HB3 PRO A 200     -20.370   3.294  25.134  1.00 85.47           H  
ATOM   3269  O   PRO A 200     -18.702   1.562  22.039  1.00 85.47           O  
ATOM   3270  CG  PRO A 200     -18.914   2.055  26.185  1.00 85.47           C  
ATOM   3271  HG2 PRO A 200     -18.185   2.725  26.640  1.00 85.47           H  
ATOM   3272  HG3 PRO A 200     -19.710   1.812  26.890  1.00 85.47           H  
ATOM   3273  CD  PRO A 200     -18.262   0.770  25.687  1.00 85.47           C  
ATOM   3274  HD2 PRO A 200     -17.249   0.984  25.346  1.00 85.47           H  
ATOM   3275  HD3 PRO A 200     -18.244   0.036  26.493  1.00 85.47           H  
ATOM   3276  N   GLU A 201     -20.884   2.072  21.957  1.00 79.16           N  
ATOM   3277  H   GLU A 201     -21.733   2.221  22.483  1.00 79.16           H  
ATOM   3278  CA  GLU A 201     -20.943   2.255  20.502  1.00 79.16           C  
ATOM   3279  HA  GLU A 201     -20.780   1.295  20.011  1.00 79.16           H  
ATOM   3280  C   GLU A 201     -19.878   3.227  20.011  1.00 79.16           C  
ATOM   3281  CB  GLU A 201     -22.300   2.824  20.070  1.00 79.16           C  
ATOM   3282  HB2 GLU A 201     -22.284   2.917  18.984  1.00 79.16           H  
ATOM   3283  HB3 GLU A 201     -22.435   3.827  20.474  1.00 79.16           H  
ATOM   3284  O   GLU A 201     -19.303   3.046  18.941  1.00 79.16           O  
ATOM   3285  CG  GLU A 201     -23.504   1.952  20.433  1.00 79.16           C  
ATOM   3286  HG2 GLU A 201     -24.328   2.305  19.813  1.00 79.16           H  
ATOM   3287  HG3 GLU A 201     -23.291   0.921  20.153  1.00 79.16           H  
ATOM   3288  CD  GLU A 201     -23.944   2.026  21.908  1.00 79.16           C  
ATOM   3289  OE1 GLU A 201     -24.805   1.207  22.299  1.00 79.16           O  
ATOM   3290  OE2 GLU A 201     -23.443   2.899  22.645  1.00 79.16           O  
ATOM   3291  N   ARG A 202     -19.586   4.244  20.823  1.00 82.13           N  
ATOM   3292  H   ARG A 202     -20.107   4.299  21.686  1.00 82.13           H  
ATOM   3293  CA  ARG A 202     -18.514   5.197  20.568  1.00 82.13           C  
ATOM   3294  HA  ARG A 202     -18.715   5.726  19.636  1.00 82.13           H  
ATOM   3295  C   ARG A 202     -17.163   4.505  20.399  1.00 82.13           C  
ATOM   3296  CB  ARG A 202     -18.482   6.195  21.722  1.00 82.13           C  
ATOM   3297  HB2 ARG A 202     -19.440   6.711  21.784  1.00 82.13           H  
ATOM   3298  HB3 ARG A 202     -18.312   5.655  22.653  1.00 82.13           H  
ATOM   3299  O   ARG A 202     -16.495   4.750  19.400  1.00 82.13           O  
ATOM   3300  CG  ARG A 202     -17.367   7.221  21.511  1.00 82.13           C  
ATOM   3301  HG2 ARG A 202     -17.604   7.872  20.669  1.00 82.13           H  
ATOM   3302  HG3 ARG A 202     -16.410   6.730  21.334  1.00 82.13           H  
ATOM   3303  CD  ARG A 202     -17.241   8.027  22.786  1.00 82.13           C  
ATOM   3304  HD2 ARG A 202     -18.165   8.581  22.950  1.00 82.13           H  
ATOM   3305  HD3 ARG A 202     -17.076   7.341  23.617  1.00 82.13           H  
ATOM   3306  NE  ARG A 202     -16.108   8.952  22.706  1.00 82.13           N  
ATOM   3307  HE  ARG A 202     -15.457   8.842  21.942  1.00 82.13           H  
ATOM   3308  NH1 ARG A 202     -16.457   9.759  24.793  1.00 82.13           N  
ATOM   3309 HH11 ARG A 202     -16.382  10.506  25.468  1.00 82.13           H  
ATOM   3310 HH12 ARG A 202     -17.099   9.004  24.990  1.00 82.13           H  
ATOM   3311  NH2 ARG A 202     -15.003  10.792  23.471  1.00 82.13           N  
ATOM   3312 HH21 ARG A 202     -14.986  11.497  24.194  1.00 82.13           H  
ATOM   3313 HH22 ARG A 202     -14.418  10.777  22.648  1.00 82.13           H  
ATOM   3314  CZ  ARG A 202     -15.846   9.825  23.650  1.00 82.13           C  
ATOM   3315  N   GLU A 203     -16.775   3.646  21.339  1.00 86.48           N  
ATOM   3316  H   GLU A 203     -17.430   3.384  22.062  1.00 86.48           H  
ATOM   3317  CA  GLU A 203     -15.488   2.943  21.286  1.00 86.48           C  
ATOM   3318  HA  GLU A 203     -14.684   3.667  21.158  1.00 86.48           H  
ATOM   3319  C   GLU A 203     -15.429   1.980  20.096  1.00 86.48           C  
ATOM   3320  CB  GLU A 203     -15.240   2.163  22.586  1.00 86.48           C  
ATOM   3321  HB2 GLU A 203     -16.105   1.542  22.817  1.00 86.48           H  
ATOM   3322  HB3 GLU A 203     -14.384   1.509  22.419  1.00 86.48           H  
ATOM   3323  O   GLU A 203     -14.387   1.864  19.446  1.00 86.48           O  
ATOM   3324  CG  GLU A 203     -14.932   3.079  23.779  1.00 86.48           C  
ATOM   3325  HG2 GLU A 203     -15.811   3.690  23.987  1.00 86.48           H  
ATOM   3326  HG3 GLU A 203     -14.112   3.745  23.510  1.00 86.48           H  
ATOM   3327  CD  GLU A 203     -14.537   2.279  25.031  1.00 86.48           C  
ATOM   3328  OE1 GLU A 203     -15.044   2.626  26.119  1.00 86.48           O  
ATOM   3329  OE2 GLU A 203     -13.741   1.317  24.897  1.00 86.48           O  
ATOM   3330  N   LEU A 204     -16.551   1.332  19.761  1.00 87.62           N  
ATOM   3331  H   LEU A 204     -17.359   1.442  20.356  1.00 87.62           H  
ATOM   3332  CA  LEU A 204     -16.662   0.502  18.559  1.00 87.62           C  
ATOM   3333  HA  LEU A 204     -15.876  -0.254  18.579  1.00 87.62           H  
ATOM   3334  C   LEU A 204     -16.445   1.331  17.284  1.00 87.62           C  
ATOM   3335  CB  LEU A 204     -18.035  -0.197  18.530  1.00 87.62           C  
ATOM   3336  HB2 LEU A 204     -18.817   0.558  18.603  1.00 87.62           H  
ATOM   3337  HB3 LEU A 204     -18.150  -0.690  17.564  1.00 87.62           H  
ATOM   3338  O   LEU A 204     -15.673   0.931  16.414  1.00 87.62           O  
ATOM   3339  CG  LEU A 204     -18.259  -1.244  19.636  1.00 87.62           C  
ATOM   3340  HG  LEU A 204     -18.111  -0.789  20.615  1.00 87.62           H  
ATOM   3341  CD1 LEU A 204     -19.690  -1.773  19.556  1.00 87.62           C  
ATOM   3342 HD11 LEU A 204     -19.862  -2.466  20.379  1.00 87.62           H  
ATOM   3343 HD12 LEU A 204     -20.398  -0.951  19.665  1.00 87.62           H  
ATOM   3344 HD13 LEU A 204     -19.859  -2.289  18.610  1.00 87.62           H  
ATOM   3345  CD2 LEU A 204     -17.305  -2.427  19.482  1.00 87.62           C  
ATOM   3346 HD21 LEU A 204     -17.292  -2.783  18.452  1.00 87.62           H  
ATOM   3347 HD22 LEU A 204     -16.305  -2.134  19.803  1.00 87.62           H  
ATOM   3348 HD23 LEU A 204     -17.638  -3.238  20.131  1.00 87.62           H  
ATOM   3349  N   CYS A 205     -17.079   2.503  17.182  1.00 86.05           N  
ATOM   3350  H   CYS A 205     -17.694   2.776  17.936  1.00 86.05           H  
ATOM   3351  CA  CYS A 205     -16.942   3.401  16.032  1.00 86.05           C  
ATOM   3352  HA  CYS A 205     -17.166   2.850  15.118  1.00 86.05           H  
ATOM   3353  C   CYS A 205     -15.522   3.960  15.895  1.00 86.05           C  
ATOM   3354  CB  CYS A 205     -17.927   4.569  16.166  1.00 86.05           C  
ATOM   3355  HB2 CYS A 205     -17.741   5.280  15.361  1.00 86.05           H  
ATOM   3356  HB3 CYS A 205     -17.771   5.074  17.119  1.00 86.05           H  
ATOM   3357  O   CYS A 205     -14.971   3.981  14.795  1.00 86.05           O  
ATOM   3358  SG  CYS A 205     -19.639   3.996  16.056  1.00 86.05           S  
ATOM   3359  HG  CYS A 205     -19.637   3.302  17.197  1.00 86.05           H  
ATOM   3360  N   GLU A 206     -14.925   4.400  17.006  1.00 86.88           N  
ATOM   3361  H   GLU A 206     -15.441   4.372  17.874  1.00 86.88           H  
ATOM   3362  CA  GLU A 206     -13.553   4.915  17.046  1.00 86.88           C  
ATOM   3363  HA  GLU A 206     -13.466   5.770  16.375  1.00 86.88           H  
ATOM   3364  C   GLU A 206     -12.556   3.859  16.549  1.00 86.88           C  
ATOM   3365  CB  GLU A 206     -13.211   5.371  18.478  1.00 86.88           C  
ATOM   3366  HB2 GLU A 206     -12.130   5.493  18.553  1.00 86.88           H  
ATOM   3367  HB3 GLU A 206     -13.520   4.599  19.183  1.00 86.88           H  
ATOM   3368  O   GLU A 206     -11.711   4.149  15.700  1.00 86.88           O  
ATOM   3369  CG  GLU A 206     -13.872   6.715  18.847  1.00 86.88           C  
ATOM   3370  HG2 GLU A 206     -14.944   6.663  18.658  1.00 86.88           H  
ATOM   3371  HG3 GLU A 206     -13.466   7.475  18.179  1.00 86.88           H  
ATOM   3372  CD  GLU A 206     -13.634   7.164  20.304  1.00 86.88           C  
ATOM   3373  OE1 GLU A 206     -14.204   8.218  20.697  1.00 86.88           O  
ATOM   3374  OE2 GLU A 206     -12.863   6.491  21.018  1.00 86.88           O  
ATOM   3375  N   ASN A 207     -12.704   2.607  16.991  1.00 90.96           N  
ATOM   3376  H   ASN A 207     -13.418   2.414  17.678  1.00 90.96           H  
ATOM   3377  CA  ASN A 207     -11.842   1.520  16.533  1.00 90.96           C  
ATOM   3378  HA  ASN A 207     -10.815   1.885  16.517  1.00 90.96           H  
ATOM   3379  C   ASN A 207     -12.139   1.088  15.092  1.00 90.96           C  
ATOM   3380  CB  ASN A 207     -11.908   0.364  17.537  1.00 90.96           C  
ATOM   3381  HB2 ASN A 207     -11.488  -0.538  17.091  1.00 90.96           H  
ATOM   3382  HB3 ASN A 207     -12.939   0.160  17.826  1.00 90.96           H  
ATOM   3383  O   ASN A 207     -11.211   0.738  14.364  1.00 90.96           O  
ATOM   3384  CG  ASN A 207     -11.068   0.704  18.749  1.00 90.96           C  
ATOM   3385  ND2 ASN A 207     -11.665   1.173  19.817  1.00 90.96           N  
ATOM   3386 HD21 ASN A 207     -11.090   1.487  20.586  1.00 90.96           H  
ATOM   3387 HD22 ASN A 207     -12.663   1.328  19.798  1.00 90.96           H  
ATOM   3388  OD1 ASN A 207      -9.849   0.632  18.705  1.00 90.96           O  
ATOM   3389  N   LEU A 208     -13.386   1.182  14.623  1.00 89.88           N  
ATOM   3390  H   LEU A 208     -14.131   1.421  15.261  1.00 89.88           H  
ATOM   3391  CA  LEU A 208     -13.715   0.916  13.220  1.00 89.88           C  
ATOM   3392  HA  LEU A 208     -13.318  -0.070  12.977  1.00 89.88           H  
ATOM   3393  C   LEU A 208     -13.051   1.922  12.265  1.00 89.88           C  
ATOM   3394  CB  LEU A 208     -15.242   0.909  13.055  1.00 89.88           C  
ATOM   3395  HB2 LEU A 208     -15.608   1.933  13.131  1.00 89.88           H  
ATOM   3396  HB3 LEU A 208     -15.682   0.332  13.868  1.00 89.88           H  
ATOM   3397  O   LEU A 208     -12.635   1.554  11.170  1.00 89.88           O  
ATOM   3398  CG  LEU A 208     -15.724   0.297  11.727  1.00 89.88           C  
ATOM   3399  HG  LEU A 208     -15.230   0.781  10.884  1.00 89.88           H  
ATOM   3400  CD1 LEU A 208     -15.455  -1.207  11.660  1.00 89.88           C  
ATOM   3401 HD11 LEU A 208     -14.387  -1.406  11.747  1.00 89.88           H  
ATOM   3402 HD12 LEU A 208     -15.982  -1.718  12.466  1.00 89.88           H  
ATOM   3403 HD13 LEU A 208     -15.794  -1.602  10.703  1.00 89.88           H  
ATOM   3404  CD2 LEU A 208     -17.229   0.522  11.597  1.00 89.88           C  
ATOM   3405 HD21 LEU A 208     -17.390   1.485  11.111  1.00 89.88           H  
ATOM   3406 HD22 LEU A 208     -17.702   0.520  12.578  1.00 89.88           H  
ATOM   3407 HD23 LEU A 208     -17.689  -0.260  10.993  1.00 89.88           H  
ATOM   3408  N   ILE A 209     -12.870   3.174  12.688  1.00 88.98           N  
ATOM   3409  H   ILE A 209     -13.258   3.443  13.581  1.00 88.98           H  
ATOM   3410  CA  ILE A 209     -12.083   4.148  11.919  1.00 88.98           C  
ATOM   3411  HA  ILE A 209     -12.451   4.157  10.893  1.00 88.98           H  
ATOM   3412  C   ILE A 209     -10.609   3.723  11.852  1.00 88.98           C  
ATOM   3413  CB  ILE A 209     -12.269   5.562  12.506  1.00 88.98           C  
ATOM   3414  HB  ILE A 209     -12.099   5.522  13.582  1.00 88.98           H  
ATOM   3415  O   ILE A 209      -9.993   3.820  10.788  1.00 88.98           O  
ATOM   3416  CG1 ILE A 209     -13.713   6.047  12.242  1.00 88.98           C  
ATOM   3417 HG12 ILE A 209     -14.424   5.226  12.337  1.00 88.98           H  
ATOM   3418 HG13 ILE A 209     -13.784   6.427  11.222  1.00 88.98           H  
ATOM   3419  CG2 ILE A 209     -11.264   6.559  11.892  1.00 88.98           C  
ATOM   3420 HG21 ILE A 209     -10.250   6.313  12.207  1.00 88.98           H  
ATOM   3421 HG22 ILE A 209     -11.476   7.574  12.225  1.00 88.98           H  
ATOM   3422 HG23 ILE A 209     -11.322   6.525  10.804  1.00 88.98           H  
ATOM   3423  CD1 ILE A 209     -14.148   7.141  13.216  1.00 88.98           C  
ATOM   3424 HD11 ILE A 209     -13.357   7.883  13.323  1.00 88.98           H  
ATOM   3425 HD12 ILE A 209     -15.049   7.628  12.844  1.00 88.98           H  
ATOM   3426 HD13 ILE A 209     -14.357   6.699  14.190  1.00 88.98           H  
ATOM   3427  N   HIS A 210     -10.042   3.198  12.945  1.00 91.02           N  
ATOM   3428  H   HIS A 210     -10.578   3.148  13.799  1.00 91.02           H  
ATOM   3429  CA  HIS A 210      -8.687   2.636  12.924  1.00 91.02           C  
ATOM   3430  HA  HIS A 210      -8.009   3.386  12.517  1.00 91.02           H  
ATOM   3431  C   HIS A 210      -8.577   1.413  12.002  1.00 91.02           C  
ATOM   3432  CB  HIS A 210      -8.210   2.293  14.342  1.00 91.02           C  
ATOM   3433  HB2 HIS A 210      -7.216   1.852  14.264  1.00 91.02           H  
ATOM   3434  HB3 HIS A 210      -8.863   1.540  14.781  1.00 91.02           H  
ATOM   3435  O   HIS A 210      -7.564   1.271  11.320  1.00 91.02           O  
ATOM   3436  CG  HIS A 210      -8.111   3.462  15.290  1.00 91.02           C  
ATOM   3437  CD2 HIS A 210      -7.960   4.786  14.970  1.00 91.02           C  
ATOM   3438  HD2 HIS A 210      -7.917   5.198  13.973  1.00 91.02           H  
ATOM   3439  ND1 HIS A 210      -8.097   3.376  16.662  1.00 91.02           N  
ATOM   3440  HD1 HIS A 210      -8.210   2.533  17.206  1.00 91.02           H  
ATOM   3441  CE1 HIS A 210      -7.948   4.617  17.155  1.00 91.02           C  
ATOM   3442  HE1 HIS A 210      -7.921   4.862  18.206  1.00 91.02           H  
ATOM   3443  NE2 HIS A 210      -7.849   5.515  16.159  1.00 91.02           N  
ATOM   3444  N   LEU A 211      -9.625   0.584  11.890  1.00 92.69           N  
ATOM   3445  H   LEU A 211     -10.416   0.733  12.500  1.00 92.69           H  
ATOM   3446  CA  LEU A 211      -9.655  -0.545  10.952  1.00 92.69           C  
ATOM   3447  HA  LEU A 211      -8.842  -1.219  11.221  1.00 92.69           H  
ATOM   3448  C   LEU A 211      -9.417  -0.101   9.503  1.00 92.69           C  
ATOM   3449  CB  LEU A 211     -10.991  -1.306  11.080  1.00 92.69           C  
ATOM   3450  HB2 LEU A 211     -11.817  -0.625  10.876  1.00 92.69           H  
ATOM   3451  HB3 LEU A 211     -11.093  -1.668  12.103  1.00 92.69           H  
ATOM   3452  O   LEU A 211      -8.719  -0.792   8.762  1.00 92.69           O  
ATOM   3453  CG  LEU A 211     -11.153  -2.490  10.113  1.00 92.69           C  
ATOM   3454  HG  LEU A 211     -11.082  -2.131   9.087  1.00 92.69           H  
ATOM   3455  CD1 LEU A 211     -10.075  -3.547  10.331  1.00 92.69           C  
ATOM   3456 HD11 LEU A 211      -9.112  -3.160   9.996  1.00 92.69           H  
ATOM   3457 HD12 LEU A 211     -10.302  -4.435   9.741  1.00 92.69           H  
ATOM   3458 HD13 LEU A 211     -10.021  -3.805  11.389  1.00 92.69           H  
ATOM   3459  CD2 LEU A 211     -12.530  -3.130  10.277  1.00 92.69           C  
ATOM   3460 HD21 LEU A 211     -12.683  -3.440  11.311  1.00 92.69           H  
ATOM   3461 HD22 LEU A 211     -13.298  -2.413   9.988  1.00 92.69           H  
ATOM   3462 HD23 LEU A 211     -12.618  -4.000   9.627  1.00 92.69           H  
ATOM   3463  N   PHE A 212      -9.926   1.063   9.089  1.00 91.58           N  
ATOM   3464  H   PHE A 212     -10.500   1.597   9.725  1.00 91.58           H  
ATOM   3465  CA  PHE A 212      -9.733   1.551   7.721  1.00 91.58           C  
ATOM   3466  HA  PHE A 212     -10.025   0.754   7.037  1.00 91.58           H  
ATOM   3467  C   PHE A 212      -8.269   1.846   7.369  1.00 91.58           C  
ATOM   3468  CB  PHE A 212     -10.636   2.761   7.454  1.00 91.58           C  
ATOM   3469  HB2 PHE A 212     -10.341   3.565   8.128  1.00 91.58           H  
ATOM   3470  HB3 PHE A 212     -10.454   3.105   6.436  1.00 91.58           H  
ATOM   3471  O   PHE A 212      -7.911   1.788   6.192  1.00 91.58           O  
ATOM   3472  CG  PHE A 212     -12.130   2.515   7.593  1.00 91.58           C  
ATOM   3473  CD1 PHE A 212     -12.713   1.272   7.263  1.00 91.58           C  
ATOM   3474  HD1 PHE A 212     -12.106   0.439   6.942  1.00 91.58           H  
ATOM   3475  CD2 PHE A 212     -12.957   3.564   8.030  1.00 91.58           C  
ATOM   3476  HD2 PHE A 212     -12.526   4.523   8.278  1.00 91.58           H  
ATOM   3477  CE1 PHE A 212     -14.097   1.076   7.380  1.00 91.58           C  
ATOM   3478  HE1 PHE A 212     -14.529   0.114   7.145  1.00 91.58           H  
ATOM   3479  CE2 PHE A 212     -14.343   3.371   8.142  1.00 91.58           C  
ATOM   3480  HE2 PHE A 212     -14.967   4.191   8.468  1.00 91.58           H  
ATOM   3481  CZ  PHE A 212     -14.913   2.125   7.831  1.00 91.58           C  
ATOM   3482  HZ  PHE A 212     -15.977   1.975   7.935  1.00 91.58           H  
ATOM   3483  N   GLN A 213      -7.381   2.017   8.356  1.00 91.88           N  
ATOM   3484  H   GLN A 213      -7.704   1.972   9.312  1.00 91.88           H  
ATOM   3485  CA  GLN A 213      -5.934   2.084   8.109  1.00 91.88           C  
ATOM   3486  HA  GLN A 213      -5.742   2.912   7.428  1.00 91.88           H  
ATOM   3487  C   GLN A 213      -5.404   0.804   7.437  1.00 91.88           C  
ATOM   3488  CB  GLN A 213      -5.175   2.341   9.419  1.00 91.88           C  
ATOM   3489  HB2 GLN A 213      -4.107   2.360   9.199  1.00 91.88           H  
ATOM   3490  HB3 GLN A 213      -5.354   1.517  10.110  1.00 91.88           H  
ATOM   3491  O   GLN A 213      -4.474   0.861   6.623  1.00 91.88           O  
ATOM   3492  CG  GLN A 213      -5.553   3.675  10.082  1.00 91.88           C  
ATOM   3493  HG2 GLN A 213      -6.618   3.686  10.317  1.00 91.88           H  
ATOM   3494  HG3 GLN A 213      -5.350   4.487   9.383  1.00 91.88           H  
ATOM   3495  CD  GLN A 213      -4.783   3.934  11.374  1.00 91.88           C  
ATOM   3496  NE2 GLN A 213      -4.814   5.143  11.889  1.00 91.88           N  
ATOM   3497 HE21 GLN A 213      -5.402   5.861  11.492  1.00 91.88           H  
ATOM   3498 HE22 GLN A 213      -4.343   5.239  12.777  1.00 91.88           H  
ATOM   3499  OE1 GLN A 213      -4.133   3.081  11.947  1.00 91.88           O  
ATOM   3500  N   LEU A 214      -6.039  -0.349   7.692  1.00 92.61           N  
ATOM   3501  H   LEU A 214      -6.808  -0.340   8.346  1.00 92.61           H  
ATOM   3502  CA  LEU A 214      -5.728  -1.614   7.026  1.00 92.61           C  
ATOM   3503  HA  LEU A 214      -4.660  -1.790   7.154  1.00 92.61           H  
ATOM   3504  C   LEU A 214      -6.042  -1.580   5.526  1.00 92.61           C  
ATOM   3505  CB  LEU A 214      -6.519  -2.755   7.694  1.00 92.61           C  
ATOM   3506  HB2 LEU A 214      -6.438  -2.664   8.777  1.00 92.61           H  
ATOM   3507  HB3 LEU A 214      -7.571  -2.643   7.434  1.00 92.61           H  
ATOM   3508  O   LEU A 214      -5.424  -2.327   4.764  1.00 92.61           O  
ATOM   3509  CG  LEU A 214      -6.077  -4.174   7.292  1.00 92.61           C  
ATOM   3510  HG  LEU A 214      -6.196  -4.312   6.218  1.00 92.61           H  
ATOM   3511  CD1 LEU A 214      -4.619  -4.463   7.669  1.00 92.61           C  
ATOM   3512 HD11 LEU A 214      -3.946  -3.853   7.067  1.00 92.61           H  
ATOM   3513 HD12 LEU A 214      -4.396  -5.516   7.492  1.00 92.61           H  
ATOM   3514 HD13 LEU A 214      -4.467  -4.237   8.724  1.00 92.61           H  
ATOM   3515  CD2 LEU A 214      -6.958  -5.206   7.992  1.00 92.61           C  
ATOM   3516 HD21 LEU A 214      -6.697  -6.214   7.668  1.00 92.61           H  
ATOM   3517 HD22 LEU A 214      -8.004  -5.022   7.749  1.00 92.61           H  
ATOM   3518 HD23 LEU A 214      -6.839  -5.131   9.073  1.00 92.61           H  
ATOM   3519  N   PHE A 215      -6.948  -0.712   5.081  1.00 92.99           N  
ATOM   3520  H   PHE A 215      -7.400  -0.106   5.751  1.00 92.99           H  
ATOM   3521  CA  PHE A 215      -7.430  -0.653   3.699  1.00 92.99           C  
ATOM   3522  HA  PHE A 215      -7.045  -1.512   3.150  1.00 92.99           H  
ATOM   3523  C   PHE A 215      -6.949   0.573   2.925  1.00 92.99           C  
ATOM   3524  CB  PHE A 215      -8.956  -0.761   3.680  1.00 92.99           C  
ATOM   3525  HB2 PHE A 215      -9.281  -0.927   2.653  1.00 92.99           H  
ATOM   3526  HB3 PHE A 215      -9.369   0.192   4.009  1.00 92.99           H  
ATOM   3527  O   PHE A 215      -7.240   0.668   1.738  1.00 92.99           O  
ATOM   3528  CG  PHE A 215      -9.519  -1.870   4.547  1.00 92.99           C  
ATOM   3529  CD1 PHE A 215      -8.988  -3.173   4.503  1.00 92.99           C  
ATOM   3530  HD1 PHE A 215      -8.154  -3.400   3.855  1.00 92.99           H  
ATOM   3531  CD2 PHE A 215     -10.552  -1.578   5.447  1.00 92.99           C  
ATOM   3532  HD2 PHE A 215     -10.977  -0.585   5.465  1.00 92.99           H  
ATOM   3533  CE1 PHE A 215      -9.487  -4.170   5.354  1.00 92.99           C  
ATOM   3534  HE1 PHE A 215      -9.049  -5.158   5.350  1.00 92.99           H  
ATOM   3535  CE2 PHE A 215     -11.052  -2.572   6.300  1.00 92.99           C  
ATOM   3536  HE2 PHE A 215     -11.861  -2.338   6.977  1.00 92.99           H  
ATOM   3537  CZ  PHE A 215     -10.519  -3.871   6.256  1.00 92.99           C  
ATOM   3538  HZ  PHE A 215     -10.896  -4.634   6.921  1.00 92.99           H  
ATOM   3539  N   ASN A 216      -6.185   1.469   3.556  1.00 91.69           N  
ATOM   3540  H   ASN A 216      -6.119   1.412   4.562  1.00 91.69           H  
ATOM   3541  CA  ASN A 216      -5.607   2.634   2.888  1.00 91.69           C  
ATOM   3542  HA  ASN A 216      -6.422   3.275   2.550  1.00 91.69           H  
ATOM   3543  C   ASN A 216      -4.781   2.246   1.656  1.00 91.69           C  
ATOM   3544  CB  ASN A 216      -4.730   3.420   3.880  1.00 91.69           C  
ATOM   3545  HB2 ASN A 216      -4.083   2.732   4.424  1.00 91.69           H  
ATOM   3546  HB3 ASN A 216      -4.099   4.111   3.322  1.00 91.69           H  
ATOM   3547  O   ASN A 216      -3.977   1.305   1.704  1.00 91.69           O  
ATOM   3548  CG  ASN A 216      -5.528   4.248   4.866  1.00 91.69           C  
ATOM   3549  ND2 ASN A 216      -4.881   4.805   5.861  1.00 91.69           N  
ATOM   3550 HD21 ASN A 216      -5.447   5.381   6.468  1.00 91.69           H  
ATOM   3551 HD22 ASN A 216      -3.883   4.684   5.964  1.00 91.69           H  
ATOM   3552  OD1 ASN A 216      -6.722   4.437   4.759  1.00 91.69           O  
ATOM   3553  N   LEU A 217      -4.936   3.030   0.587  1.00 91.75           N  
ATOM   3554  H   LEU A 217      -5.643   3.751   0.617  1.00 91.75           H  
ATOM   3555  CA  LEU A 217      -4.108   2.961  -0.610  1.00 91.75           C  
ATOM   3556  HA  LEU A 217      -4.221   1.965  -1.038  1.00 91.75           H  
ATOM   3557  C   LEU A 217      -2.626   3.199  -0.263  1.00 91.75           C  
ATOM   3558  CB  LEU A 217      -4.625   4.017  -1.608  1.00 91.75           C  
ATOM   3559  HB2 LEU A 217      -4.420   5.003  -1.191  1.00 91.75           H  
ATOM   3560  HB3 LEU A 217      -5.707   3.933  -1.710  1.00 91.75           H  
ATOM   3561  O   LEU A 217      -2.287   4.058   0.552  1.00 91.75           O  
ATOM   3562  CG  LEU A 217      -3.999   3.932  -3.008  1.00 91.75           C  
ATOM   3563  HG  LEU A 217      -2.916   3.857  -2.913  1.00 91.75           H  
ATOM   3564  CD1 LEU A 217      -4.526   2.725  -3.781  1.00 91.75           C  
ATOM   3565 HD11 LEU A 217      -4.284   1.807  -3.246  1.00 91.75           H  
ATOM   3566 HD12 LEU A 217      -5.609   2.803  -3.883  1.00 91.75           H  
ATOM   3567 HD13 LEU A 217      -4.080   2.705  -4.775  1.00 91.75           H  
ATOM   3568  CD2 LEU A 217      -4.301   5.185  -3.821  1.00 91.75           C  
ATOM   3569 HD21 LEU A 217      -3.842   5.115  -4.807  1.00 91.75           H  
ATOM   3570 HD22 LEU A 217      -3.905   6.062  -3.309  1.00 91.75           H  
ATOM   3571 HD23 LEU A 217      -5.378   5.305  -3.930  1.00 91.75           H  
ATOM   3572  N   GLY A 218      -1.722   2.472  -0.922  1.00 92.22           N  
ATOM   3573  H   GLY A 218      -2.046   1.795  -1.598  1.00 92.22           H  
ATOM   3574  CA  GLY A 218      -0.284   2.695  -0.800  1.00 92.22           C  
ATOM   3575  HA2 GLY A 218      -0.103   3.748  -0.584  1.00 92.22           H  
ATOM   3576  HA3 GLY A 218       0.194   2.483  -1.756  1.00 92.22           H  
ATOM   3577  C   GLY A 218       0.400   1.844   0.270  1.00 92.22           C  
ATOM   3578  O   GLY A 218       0.202   0.624   0.355  1.00 92.22           O  
ATOM   3579  N   ALA A 219       1.311   2.478   1.012  1.00 91.90           N  
ATOM   3580  H   ALA A 219       1.373   3.483   0.931  1.00 91.90           H  
ATOM   3581  CA  ALA A 219       2.192   1.806   1.956  1.00 91.90           C  
ATOM   3582  HA  ALA A 219       2.674   0.988   1.420  1.00 91.90           H  
ATOM   3583  C   ALA A 219       1.405   1.244   3.151  1.00 91.90           C  
ATOM   3584  CB  ALA A 219       3.295   2.763   2.419  1.00 91.90           C  
ATOM   3585  HB1 ALA A 219       2.857   3.568   3.010  1.00 91.90           H  
ATOM   3586  HB2 ALA A 219       3.806   3.198   1.560  1.00 91.90           H  
ATOM   3587  HB3 ALA A 219       4.015   2.225   3.035  1.00 91.90           H  
ATOM   3588  O   ALA A 219       0.648   1.976   3.787  1.00 91.90           O  
ATOM   3589  N   PRO A 220       1.594  -0.037   3.504  1.00 91.85           N  
ATOM   3590  CA  PRO A 220       0.957  -0.599   4.682  1.00 91.85           C  
ATOM   3591  HA  PRO A 220      -0.108  -0.363   4.674  1.00 91.85           H  
ATOM   3592  C   PRO A 220       1.591   0.009   5.947  1.00 91.85           C  
ATOM   3593  CB  PRO A 220       1.142  -2.111   4.515  1.00 91.85           C  
ATOM   3594  HB2 PRO A 220       1.100  -2.660   5.455  1.00 91.85           H  
ATOM   3595  HB3 PRO A 220       0.371  -2.494   3.846  1.00 91.85           H  
ATOM   3596  O   PRO A 220       2.818   0.116   6.049  1.00 91.85           O  
ATOM   3597  CG  PRO A 220       2.496  -2.215   3.809  1.00 91.85           C  
ATOM   3598  HG2 PRO A 220       2.598  -3.137   3.237  1.00 91.85           H  
ATOM   3599  HG3 PRO A 220       3.305  -2.116   4.533  1.00 91.85           H  
ATOM   3600  CD  PRO A 220       2.476  -1.010   2.875  1.00 91.85           C  
ATOM   3601  HD2 PRO A 220       2.064  -1.298   1.907  1.00 91.85           H  
ATOM   3602  HD3 PRO A 220       3.485  -0.616   2.755  1.00 91.85           H  
ATOM   3603  N   ALA A 221       0.748   0.392   6.903  1.00 93.07           N  
ATOM   3604  H   ALA A 221      -0.246   0.275   6.764  1.00 93.07           H  
ATOM   3605  CA  ALA A 221       1.135   0.941   8.198  1.00 93.07           C  
ATOM   3606  HA  ALA A 221       2.218   1.058   8.241  1.00 93.07           H  
ATOM   3607  C   ALA A 221       0.728  -0.013   9.325  1.00 93.07           C  
ATOM   3608  CB  ALA A 221       0.508   2.329   8.361  1.00 93.07           C  
ATOM   3609  HB1 ALA A 221       0.808   2.760   9.316  1.00 93.07           H  
ATOM   3610  HB2 ALA A 221       0.833   2.985   7.553  1.00 93.07           H  
ATOM   3611  HB3 ALA A 221      -0.579   2.249   8.347  1.00 93.07           H  
ATOM   3612  O   ALA A 221      -0.191  -0.817   9.155  1.00 93.07           O  
ATOM   3613  N   ASP A 222       1.462   0.052  10.434  1.00 93.84           N  
ATOM   3614  H   ASP A 222       2.153   0.783  10.528  1.00 93.84           H  
ATOM   3615  CA  ASP A 222       1.078  -0.632  11.666  1.00 93.84           C  
ATOM   3616  HA  ASP A 222       0.788  -1.657  11.438  1.00 93.84           H  
ATOM   3617  C   ASP A 222      -0.136   0.110  12.241  1.00 93.84           C  
ATOM   3618  CB  ASP A 222       2.258  -0.669  12.660  1.00 93.84           C  
ATOM   3619  HB2 ASP A 222       2.459   0.346  13.002  1.00 93.84           H  
ATOM   3620  HB3 ASP A 222       1.967  -1.265  13.525  1.00 93.84           H  
ATOM   3621  O   ASP A 222      -0.210   1.337  12.131  1.00 93.84           O  
ATOM   3622  CG  ASP A 222       3.551  -1.256  12.065  1.00 93.84           C  
ATOM   3623  OD1 ASP A 222       3.471  -2.157  11.199  1.00 93.84           O  
ATOM   3624  OD2 ASP A 222       4.652  -0.746  12.369  1.00 93.84           O  
ATOM   3625  N   MET A 223      -1.087  -0.615  12.826  1.00 93.75           N  
ATOM   3626  H   MET A 223      -0.971  -1.616  12.901  1.00 93.75           H  
ATOM   3627  CA  MET A 223      -2.292  -0.009  13.395  1.00 93.75           C  
ATOM   3628  HA  MET A 223      -2.114   1.058  13.531  1.00 93.75           H  
ATOM   3629  C   MET A 223      -2.606  -0.574  14.776  1.00 93.75           C  
ATOM   3630  CB  MET A 223      -3.481  -0.128  12.428  1.00 93.75           C  
ATOM   3631  HB2 MET A 223      -4.290   0.500  12.799  1.00 93.75           H  
ATOM   3632  HB3 MET A 223      -3.184   0.251  11.450  1.00 93.75           H  
ATOM   3633  O   MET A 223      -2.376  -1.753  15.050  1.00 93.75           O  
ATOM   3634  CG  MET A 223      -4.023  -1.552  12.275  1.00 93.75           C  
ATOM   3635  HG2 MET A 223      -3.223  -2.213  11.940  1.00 93.75           H  
ATOM   3636  HG3 MET A 223      -4.375  -1.893  13.248  1.00 93.75           H  
ATOM   3637  SD  MET A 223      -5.399  -1.651  11.105  1.00 93.75           S  
ATOM   3638  CE  MET A 223      -6.401  -2.935  11.890  1.00 93.75           C  
ATOM   3639  HE1 MET A 223      -5.828  -3.861  11.938  1.00 93.75           H  
ATOM   3640  HE2 MET A 223      -7.302  -3.104  11.300  1.00 93.75           H  
ATOM   3641  HE3 MET A 223      -6.689  -2.613  12.891  1.00 93.75           H  
ATOM   3642  N   SER A 224      -3.160   0.270  15.637  1.00 92.81           N  
ATOM   3643  H   SER A 224      -3.314   1.227  15.351  1.00 92.81           H  
ATOM   3644  CA  SER A 224      -3.742  -0.127  16.917  1.00 92.81           C  
ATOM   3645  HA  SER A 224      -3.279  -1.048  17.272  1.00 92.81           H  
ATOM   3646  C   SER A 224      -5.239  -0.362  16.741  1.00 92.81           C  
ATOM   3647  CB  SER A 224      -3.491   0.960  17.965  1.00 92.81           C  
ATOM   3648  HB2 SER A 224      -4.006   0.702  18.890  1.00 92.81           H  
ATOM   3649  HB3 SER A 224      -2.422   1.028  18.164  1.00 92.81           H  
ATOM   3650  O   SER A 224      -5.950   0.531  16.277  1.00 92.81           O  
ATOM   3651  OG  SER A 224      -3.955   2.212  17.489  1.00 92.81           O  
ATOM   3652  HG  SER A 224      -4.862   2.094  17.200  1.00 92.81           H  
ATOM   3653  N   PHE A 225      -5.718  -1.540  17.123  1.00 93.84           N  
ATOM   3654  H   PHE A 225      -5.089  -2.220  17.524  1.00 93.84           H  
ATOM   3655  CA  PHE A 225      -7.130  -1.897  17.076  1.00 93.84           C  
ATOM   3656  HA  PHE A 225      -7.731  -1.008  16.883  1.00 93.84           H  
ATOM   3657  C   PHE A 225      -7.541  -2.456  18.436  1.00 93.84           C  
ATOM   3658  CB  PHE A 225      -7.353  -2.877  15.923  1.00 93.84           C  
ATOM   3659  HB2 PHE A 225      -6.837  -3.812  16.139  1.00 93.84           H  
ATOM   3660  HB3 PHE A 225      -6.906  -2.450  15.025  1.00 93.84           H  
ATOM   3661  O   PHE A 225      -7.143  -3.560  18.815  1.00 93.84           O  
ATOM   3662  CG  PHE A 225      -8.813  -3.148  15.634  1.00 93.84           C  
ATOM   3663  CD1 PHE A 225      -9.383  -4.381  15.994  1.00 93.84           C  
ATOM   3664  HD1 PHE A 225      -8.777  -5.129  16.485  1.00 93.84           H  
ATOM   3665  CD2 PHE A 225      -9.607  -2.165  15.014  1.00 93.84           C  
ATOM   3666  HD2 PHE A 225      -9.184  -1.208  14.746  1.00 93.84           H  
ATOM   3667  CE1 PHE A 225     -10.739  -4.637  15.728  1.00 93.84           C  
ATOM   3668  HE1 PHE A 225     -11.175  -5.584  16.011  1.00 93.84           H  
ATOM   3669  CE2 PHE A 225     -10.964  -2.424  14.754  1.00 93.84           C  
ATOM   3670  HE2 PHE A 225     -11.587  -1.673  14.290  1.00 93.84           H  
ATOM   3671  CZ  PHE A 225     -11.528  -3.660  15.100  1.00 93.84           C  
ATOM   3672  HZ  PHE A 225     -12.570  -3.857  14.894  1.00 93.84           H  
ATOM   3673  N   PHE A 226      -8.295  -1.653  19.185  1.00 93.27           N  
ATOM   3674  H   PHE A 226      -8.619  -0.782  18.790  1.00 93.27           H  
ATOM   3675  CA  PHE A 226      -8.512  -1.821  20.619  1.00 93.27           C  
ATOM   3676  HA  PHE A 226      -8.935  -0.894  21.005  1.00 93.27           H  
ATOM   3677  C   PHE A 226      -7.179  -2.017  21.361  1.00 93.27           C  
ATOM   3678  CB  PHE A 226      -9.540  -2.933  20.868  1.00 93.27           C  
ATOM   3679  HB2 PHE A 226      -9.711  -2.996  21.942  1.00 93.27           H  
ATOM   3680  HB3 PHE A 226      -9.131  -3.890  20.544  1.00 93.27           H  
ATOM   3681  O   PHE A 226      -6.240  -1.248  21.160  1.00 93.27           O  
ATOM   3682  CG  PHE A 226     -10.885  -2.729  20.209  1.00 93.27           C  
ATOM   3683  CD1 PHE A 226     -11.857  -1.937  20.845  1.00 93.27           C  
ATOM   3684  HD1 PHE A 226     -11.623  -1.423  21.766  1.00 93.27           H  
ATOM   3685  CD2 PHE A 226     -11.189  -3.379  19.001  1.00 93.27           C  
ATOM   3686  HD2 PHE A 226     -10.448  -4.003  18.523  1.00 93.27           H  
ATOM   3687  CE1 PHE A 226     -13.132  -1.793  20.273  1.00 93.27           C  
ATOM   3688  HE1 PHE A 226     -13.878  -1.176  20.753  1.00 93.27           H  
ATOM   3689  CE2 PHE A 226     -12.464  -3.236  18.431  1.00 93.27           C  
ATOM   3690  HE2 PHE A 226     -12.710  -3.749  17.512  1.00 93.27           H  
ATOM   3691  CZ  PHE A 226     -13.433  -2.442  19.063  1.00 93.27           C  
ATOM   3692  HZ  PHE A 226     -14.408  -2.331  18.613  1.00 93.27           H  
ATOM   3693  N   ASP A 227      -7.081  -3.069  22.170  1.00 91.18           N  
ATOM   3694  H   ASP A 227      -7.904  -3.635  22.322  1.00 91.18           H  
ATOM   3695  CA  ASP A 227      -5.906  -3.395  22.975  1.00 91.18           C  
ATOM   3696  HA  ASP A 227      -5.407  -2.464  23.243  1.00 91.18           H  
ATOM   3697  C   ASP A 227      -4.877  -4.242  22.191  1.00 91.18           C  
ATOM   3698  CB  ASP A 227      -6.391  -4.041  24.288  1.00 91.18           C  
ATOM   3699  HB2 ASP A 227      -6.838  -5.009  24.062  1.00 91.18           H  
ATOM   3700  HB3 ASP A 227      -5.536  -4.204  24.944  1.00 91.18           H  
ATOM   3701  O   ASP A 227      -3.941  -4.799  22.765  1.00 91.18           O  
ATOM   3702  CG  ASP A 227      -7.419  -3.159  25.025  1.00 91.18           C  
ATOM   3703  OD1 ASP A 227      -7.197  -1.931  25.095  1.00 91.18           O  
ATOM   3704  OD2 ASP A 227      -8.464  -3.687  25.474  1.00 91.18           O  
ATOM   3705  N   THR A 228      -5.040  -4.361  20.865  1.00 93.11           N  
ATOM   3706  H   THR A 228      -5.798  -3.850  20.436  1.00 93.11           H  
ATOM   3707  CA  THR A 228      -4.188  -5.178  19.988  1.00 93.11           C  
ATOM   3708  HA  THR A 228      -3.454  -5.704  20.599  1.00 93.11           H  
ATOM   3709  C   THR A 228      -3.432  -4.325  18.972  1.00 93.11           C  
ATOM   3710  CB  THR A 228      -5.017  -6.252  19.266  1.00 93.11           C  
ATOM   3711  HB  THR A 228      -5.750  -5.778  18.613  1.00 93.11           H  
ATOM   3712  O   THR A 228      -4.019  -3.567  18.199  1.00 93.11           O  
ATOM   3713  CG2 THR A 228      -4.156  -7.216  18.446  1.00 93.11           C  
ATOM   3714 HG21 THR A 228      -4.794  -7.998  18.033  1.00 93.11           H  
ATOM   3715 HG22 THR A 228      -3.678  -6.687  17.622  1.00 93.11           H  
ATOM   3716 HG23 THR A 228      -3.397  -7.670  19.083  1.00 93.11           H  
ATOM   3717  OG1 THR A 228      -5.686  -7.052  20.208  1.00 93.11           O  
ATOM   3718  HG1 THR A 228      -6.144  -6.463  20.812  1.00 93.11           H  
ATOM   3719  N   THR A 229      -2.114  -4.511  18.896  1.00 93.93           N  
ATOM   3720  H   THR A 229      -1.667  -5.091  19.592  1.00 93.93           H  
ATOM   3721  CA  THR A 229      -1.287  -3.961  17.811  1.00 93.93           C  
ATOM   3722  HA  THR A 229      -1.734  -3.027  17.470  1.00 93.93           H  
ATOM   3723  C   THR A 229      -1.251  -4.932  16.634  1.00 93.93           C  
ATOM   3724  CB  THR A 229       0.131  -3.628  18.286  1.00 93.93           C  
ATOM   3725  HB  THR A 229       0.642  -4.541  18.591  1.00 93.93           H  
ATOM   3726  O   THR A 229      -0.933  -6.115  16.787  1.00 93.93           O  
ATOM   3727  CG2 THR A 229       0.956  -2.916  17.213  1.00 93.93           C  
ATOM   3728 HG21 THR A 229       0.424  -2.033  16.857  1.00 93.93           H  
ATOM   3729 HG22 THR A 229       1.141  -3.587  16.374  1.00 93.93           H  
ATOM   3730 HG23 THR A 229       1.919  -2.616  17.624  1.00 93.93           H  
ATOM   3731  OG1 THR A 229       0.058  -2.752  19.385  1.00 93.93           O  
ATOM   3732  HG1 THR A 229       0.951  -2.591  19.700  1.00 93.93           H  
ATOM   3733  N   ILE A 230      -1.570  -4.432  15.443  1.00 94.48           N  
ATOM   3734  H   ILE A 230      -1.827  -3.456  15.390  1.00 94.48           H  
ATOM   3735  CA  ILE A 230      -1.597  -5.196  14.199  1.00 94.48           C  
ATOM   3736  HA  ILE A 230      -1.398  -6.245  14.415  1.00 94.48           H  
ATOM   3737  C   ILE A 230      -0.474  -4.692  13.292  1.00 94.48           C  
ATOM   3738  CB  ILE A 230      -3.001  -5.125  13.559  1.00 94.48           C  
ATOM   3739  HB  ILE A 230      -3.273  -4.077  13.429  1.00 94.48           H  
ATOM   3740  O   ILE A 230      -0.538  -3.592  12.741  1.00 94.48           O  
ATOM   3741  CG1 ILE A 230      -4.028  -5.790  14.507  1.00 94.48           C  
ATOM   3742 HG12 ILE A 230      -3.789  -6.849  14.611  1.00 94.48           H  
ATOM   3743 HG13 ILE A 230      -3.967  -5.336  15.496  1.00 94.48           H  
ATOM   3744  CG2 ILE A 230      -2.998  -5.808  12.177  1.00 94.48           C  
ATOM   3745 HG21 ILE A 230      -3.976  -5.703  11.706  1.00 94.48           H  
ATOM   3746 HG22 ILE A 230      -2.749  -6.864  12.280  1.00 94.48           H  
ATOM   3747 HG23 ILE A 230      -2.273  -5.319  11.527  1.00 94.48           H  
ATOM   3748  CD1 ILE A 230      -5.482  -5.659  14.063  1.00 94.48           C  
ATOM   3749 HD11 ILE A 230      -5.761  -4.606  14.030  1.00 94.48           H  
ATOM   3750 HD12 ILE A 230      -5.614  -6.123  13.085  1.00 94.48           H  
ATOM   3751 HD13 ILE A 230      -6.125  -6.168  14.781  1.00 94.48           H  
ATOM   3752  N   ASP A 231       0.550  -5.530  13.128  1.00 94.18           N  
ATOM   3753  H   ASP A 231       0.605  -6.339  13.729  1.00 94.18           H  
ATOM   3754  CA  ASP A 231       1.712  -5.232  12.291  1.00 94.18           C  
ATOM   3755  HA  ASP A 231       2.136  -4.281  12.611  1.00 94.18           H  
ATOM   3756  C   ASP A 231       1.342  -5.134  10.808  1.00 94.18           C  
ATOM   3757  CB  ASP A 231       2.791  -6.313  12.440  1.00 94.18           C  
ATOM   3758  HB2 ASP A 231       2.398  -7.255  12.056  1.00 94.18           H  
ATOM   3759  HB3 ASP A 231       3.651  -6.039  11.830  1.00 94.18           H  
ATOM   3760  O   ASP A 231       0.531  -5.903  10.277  1.00 94.18           O  
ATOM   3761  CG  ASP A 231       3.262  -6.513  13.877  1.00 94.18           C  
ATOM   3762  OD1 ASP A 231       3.510  -5.498  14.559  1.00 94.18           O  
ATOM   3763  OD2 ASP A 231       3.353  -7.699  14.267  1.00 94.18           O  
ATOM   3764  N   ARG A 232       2.012  -4.237  10.087  1.00 92.89           N  
ATOM   3765  H   ARG A 232       2.615  -3.594  10.579  1.00 92.89           H  
ATOM   3766  CA  ARG A 232       1.827  -4.071   8.648  1.00 92.89           C  
ATOM   3767  HA  ARG A 232       0.760  -3.906   8.494  1.00 92.89           H  
ATOM   3768  C   ARG A 232       2.252  -5.308   7.862  1.00 92.89           C  
ATOM   3769  CB  ARG A 232       2.565  -2.814   8.189  1.00 92.89           C  
ATOM   3770  HB2 ARG A 232       2.259  -1.999   8.845  1.00 92.89           H  
ATOM   3771  HB3 ARG A 232       2.260  -2.561   7.174  1.00 92.89           H  
ATOM   3772  O   ARG A 232       3.373  -5.809   7.978  1.00 92.89           O  
ATOM   3773  CG  ARG A 232       4.091  -2.917   8.221  1.00 92.89           C  
ATOM   3774  HG2 ARG A 232       4.449  -3.616   7.465  1.00 92.89           H  
ATOM   3775  HG3 ARG A 232       4.424  -3.256   9.202  1.00 92.89           H  
ATOM   3776  CD  ARG A 232       4.665  -1.544   7.909  1.00 92.89           C  
ATOM   3777  HD2 ARG A 232       4.041  -0.781   8.375  1.00 92.89           H  
ATOM   3778  HD3 ARG A 232       4.656  -1.401   6.828  1.00 92.89           H  
ATOM   3779  NE  ARG A 232       6.018  -1.411   8.453  1.00 92.89           N  
ATOM   3780  HE  ARG A 232       6.128  -1.834   9.363  1.00 92.89           H  
ATOM   3781  NH1 ARG A 232       6.618   0.366   7.136  1.00 92.89           N  
ATOM   3782 HH11 ARG A 232       5.705   0.317   6.707  1.00 92.89           H  
ATOM   3783 HH12 ARG A 232       7.218   1.154   6.935  1.00 92.89           H  
ATOM   3784  NH2 ARG A 232       7.960  -0.309   8.793  1.00 92.89           N  
ATOM   3785 HH21 ARG A 232       7.935  -0.667   9.737  1.00 92.89           H  
ATOM   3786 HH22 ARG A 232       8.504   0.526   8.628  1.00 92.89           H  
ATOM   3787  CZ  ARG A 232       6.860  -0.459   8.116  1.00 92.89           C  
ATOM   3788  N   LYS A 233       1.407  -5.729   6.921  1.00 92.22           N  
ATOM   3789  H   LYS A 233       0.478  -5.332   6.909  1.00 92.22           H  
ATOM   3790  CA  LYS A 233       1.785  -6.731   5.918  1.00 92.22           C  
ATOM   3791  HA  LYS A 233       2.465  -7.439   6.392  1.00 92.22           H  
ATOM   3792  C   LYS A 233       2.511  -6.073   4.746  1.00 92.22           C  
ATOM   3793  CB  LYS A 233       0.550  -7.505   5.449  1.00 92.22           C  
ATOM   3794  HB2 LYS A 233      -0.047  -7.809   6.309  1.00 92.22           H  
ATOM   3795  HB3 LYS A 233      -0.071  -6.858   4.830  1.00 92.22           H  
ATOM   3796  O   LYS A 233       1.885  -5.398   3.931  1.00 92.22           O  
ATOM   3797  CG  LYS A 233       0.951  -8.746   4.634  1.00 92.22           C  
ATOM   3798  HG2 LYS A 233       0.085  -9.045   4.045  1.00 92.22           H  
ATOM   3799  HG3 LYS A 233       1.754  -8.515   3.934  1.00 92.22           H  
ATOM   3800  CD  LYS A 233       1.367  -9.914   5.544  1.00 92.22           C  
ATOM   3801  HD2 LYS A 233       2.338  -9.709   5.994  1.00 92.22           H  
ATOM   3802  HD3 LYS A 233       0.630 -10.004   6.342  1.00 92.22           H  
ATOM   3803  CE  LYS A 233       1.416 -11.248   4.787  1.00 92.22           C  
ATOM   3804  HE2 LYS A 233       2.266 -11.238   4.105  1.00 92.22           H  
ATOM   3805  HE3 LYS A 233       0.501 -11.332   4.199  1.00 92.22           H  
ATOM   3806  NZ  LYS A 233       1.501 -12.404   5.733  1.00 92.22           N  
ATOM   3807  HZ1 LYS A 233       2.287 -12.339   6.364  1.00 92.22           H  
ATOM   3808  HZ2 LYS A 233       0.691 -12.473   6.333  1.00 92.22           H  
ATOM   3809  HZ3 LYS A 233       1.519 -13.299   5.266  1.00 92.22           H  
ATOM   3810  N   ARG A 234       3.824  -6.290   4.635  1.00 91.27           N  
ATOM   3811  H   ARG A 234       4.268  -6.834   5.361  1.00 91.27           H  
ATOM   3812  CA  ARG A 234       4.628  -5.813   3.495  1.00 91.27           C  
ATOM   3813  HA  ARG A 234       4.273  -4.822   3.213  1.00 91.27           H  
ATOM   3814  C   ARG A 234       4.466  -6.705   2.264  1.00 91.27           C  
ATOM   3815  CB  ARG A 234       6.107  -5.690   3.866  1.00 91.27           C  
ATOM   3816  HB2 ARG A 234       6.501  -6.671   4.135  1.00 91.27           H  
ATOM   3817  HB3 ARG A 234       6.645  -5.334   2.988  1.00 91.27           H  
ATOM   3818  O   ARG A 234       4.377  -7.925   2.385  1.00 91.27           O  
ATOM   3819  CG  ARG A 234       6.348  -4.710   5.020  1.00 91.27           C  
ATOM   3820  HG2 ARG A 234       5.810  -3.778   4.840  1.00 91.27           H  
ATOM   3821  HG3 ARG A 234       6.010  -5.152   5.957  1.00 91.27           H  
ATOM   3822  CD  ARG A 234       7.846  -4.420   5.087  1.00 91.27           C  
ATOM   3823  HD2 ARG A 234       8.118  -3.878   4.181  1.00 91.27           H  
ATOM   3824  HD3 ARG A 234       8.390  -5.364   5.105  1.00 91.27           H  
ATOM   3825  NE  ARG A 234       8.213  -3.633   6.276  1.00 91.27           N  
ATOM   3826  HE  ARG A 234       7.559  -3.632   7.046  1.00 91.27           H  
ATOM   3827  NH1 ARG A 234      10.263  -2.973   5.487  1.00 91.27           N  
ATOM   3828 HH11 ARG A 234      11.137  -2.481   5.603  1.00 91.27           H  
ATOM   3829 HH12 ARG A 234       9.984  -3.271   4.563  1.00 91.27           H  
ATOM   3830  NH2 ARG A 234       9.683  -2.476   7.574  1.00 91.27           N  
ATOM   3831 HH21 ARG A 234       9.035  -2.527   8.347  1.00 91.27           H  
ATOM   3832 HH22 ARG A 234      10.602  -2.080   7.710  1.00 91.27           H  
ATOM   3833  CZ  ARG A 234       9.376  -3.031   6.440  1.00 91.27           C  
ATOM   3834  N   TYR A 235       4.508  -6.097   1.081  1.00 91.66           N  
ATOM   3835  H   TYR A 235       4.641  -5.096   1.052  1.00 91.66           H  
ATOM   3836  CA  TYR A 235       4.389  -6.791  -0.201  1.00 91.66           C  
ATOM   3837  HA  TYR A 235       4.035  -7.809  -0.038  1.00 91.66           H  
ATOM   3838  C   TYR A 235       5.763  -6.885  -0.871  1.00 91.66           C  
ATOM   3839  CB  TYR A 235       3.359  -6.101  -1.103  1.00 91.66           C  
ATOM   3840  HB2 TYR A 235       3.640  -5.055  -1.227  1.00 91.66           H  
ATOM   3841  HB3 TYR A 235       3.417  -6.585  -2.077  1.00 91.66           H  
ATOM   3842  O   TYR A 235       6.076  -6.157  -1.805  1.00 91.66           O  
ATOM   3843  CG  TYR A 235       1.915  -6.151  -0.651  1.00 91.66           C  
ATOM   3844  CD1 TYR A 235       0.976  -6.859  -1.428  1.00 91.66           C  
ATOM   3845  HD1 TYR A 235       1.278  -7.339  -2.347  1.00 91.66           H  
ATOM   3846  CD2 TYR A 235       1.499  -5.472   0.512  1.00 91.66           C  
ATOM   3847  HD2 TYR A 235       2.201  -4.889   1.090  1.00 91.66           H  
ATOM   3848  CE1 TYR A 235      -0.366  -6.925  -1.016  1.00 91.66           C  
ATOM   3849  HE1 TYR A 235      -1.094  -7.462  -1.605  1.00 91.66           H  
ATOM   3850  CE2 TYR A 235       0.162  -5.553   0.938  1.00 91.66           C  
ATOM   3851  HE2 TYR A 235      -0.140  -5.062   1.851  1.00 91.66           H  
ATOM   3852  OH  TYR A 235      -2.056  -6.395   0.580  1.00 91.66           O  
ATOM   3853  HH  TYR A 235      -2.210  -5.913   1.395  1.00 91.66           H  
ATOM   3854  CZ  TYR A 235      -0.769  -6.287   0.172  1.00 91.66           C  
ATOM   3855  N   THR A 236       6.610  -7.791  -0.389  1.00 90.17           N  
ATOM   3856  H   THR A 236       6.336  -8.349   0.407  1.00 90.17           H  
ATOM   3857  CA  THR A 236       7.986  -7.967  -0.899  1.00 90.17           C  
ATOM   3858  HA  THR A 236       8.383  -6.998  -1.200  1.00 90.17           H  
ATOM   3859  C   THR A 236       8.077  -8.870  -2.136  1.00 90.17           C  
ATOM   3860  CB  THR A 236       8.890  -8.511   0.212  1.00 90.17           C  
ATOM   3861  HB  THR A 236       9.882  -8.714  -0.189  1.00 90.17           H  
ATOM   3862  O   THR A 236       9.146  -9.051  -2.712  1.00 90.17           O  
ATOM   3863  CG2 THR A 236       9.019  -7.525   1.376  1.00 90.17           C  
ATOM   3864 HG21 THR A 236       8.054  -7.375   1.862  1.00 90.17           H  
ATOM   3865 HG22 THR A 236       9.734  -7.909   2.104  1.00 90.17           H  
ATOM   3866 HG23 THR A 236       9.382  -6.569   1.001  1.00 90.17           H  
ATOM   3867  OG1 THR A 236       8.335  -9.699   0.739  1.00 90.17           O  
ATOM   3868  HG1 THR A 236       8.960 -10.035   1.386  1.00 90.17           H  
ATOM   3869  N   GLN A 237       6.962  -9.472  -2.561  1.00 87.83           N  
ATOM   3870  H   GLN A 237       6.098  -9.246  -2.089  1.00 87.83           H  
ATOM   3871  CA  GLN A 237       6.911 -10.385  -3.704  1.00 87.83           C  
ATOM   3872  HA  GLN A 237       7.900 -10.813  -3.868  1.00 87.83           H  
ATOM   3873  C   GLN A 237       6.527  -9.641  -4.989  1.00 87.83           C  
ATOM   3874  CB  GLN A 237       5.945 -11.548  -3.412  1.00 87.83           C  
ATOM   3875  HB2 GLN A 237       5.823 -12.133  -4.323  1.00 87.83           H  
ATOM   3876  HB3 GLN A 237       4.971 -11.146  -3.130  1.00 87.83           H  
ATOM   3877  O   GLN A 237       5.375  -9.678  -5.404  1.00 87.83           O  
ATOM   3878  CG  GLN A 237       6.448 -12.487  -2.307  1.00 87.83           C  
ATOM   3879  HG2 GLN A 237       7.437 -12.856  -2.581  1.00 87.83           H  
ATOM   3880  HG3 GLN A 237       6.538 -11.937  -1.370  1.00 87.83           H  
ATOM   3881  CD  GLN A 237       5.527 -13.685  -2.076  1.00 87.83           C  
ATOM   3882  NE2 GLN A 237       5.980 -14.675  -1.339  1.00 87.83           N  
ATOM   3883 HE21 GLN A 237       5.374 -15.472  -1.211  1.00 87.83           H  
ATOM   3884 HE22 GLN A 237       6.902 -14.630  -0.928  1.00 87.83           H  
ATOM   3885  OE1 GLN A 237       4.384 -13.756  -2.517  1.00 87.83           O  
ATOM   3886  N   THR A 238       7.492  -9.023  -5.672  1.00 87.49           N  
ATOM   3887  H   THR A 238       8.418  -8.954  -5.274  1.00 87.49           H  
ATOM   3888  CA  THR A 238       7.246  -8.309  -6.945  1.00 87.49           C  
ATOM   3889  HA  THR A 238       6.363  -7.683  -6.821  1.00 87.49           H  
ATOM   3890  C   THR A 238       6.949  -9.228  -8.131  1.00 87.49           C  
ATOM   3891  CB  THR A 238       8.411  -7.375  -7.296  1.00 87.49           C  
ATOM   3892  HB  THR A 238       8.244  -6.933  -8.278  1.00 87.49           H  
ATOM   3893  O   THR A 238       6.439  -8.785  -9.154  1.00 87.49           O  
ATOM   3894  CG2 THR A 238       8.526  -6.259  -6.262  1.00 87.49           C  
ATOM   3895 HG21 THR A 238       9.246  -5.514  -6.599  1.00 87.49           H  
ATOM   3896 HG22 THR A 238       8.827  -6.657  -5.293  1.00 87.49           H  
ATOM   3897 HG23 THR A 238       7.571  -5.741  -6.166  1.00 87.49           H  
ATOM   3898  OG1 THR A 238       9.625  -8.090  -7.295  1.00 87.49           O  
ATOM   3899  HG1 THR A 238      10.321  -7.440  -7.418  1.00 87.49           H  
ATOM   3900  N   LYS A 239       7.182 -10.538  -8.003  1.00 86.40           N  
ATOM   3901  H   LYS A 239       7.622 -10.845  -7.147  1.00 86.40           H  
ATOM   3902  CA  LYS A 239       6.886 -11.511  -9.068  1.00 86.40           C  
ATOM   3903  HA  LYS A 239       7.360 -11.165  -9.986  1.00 86.40           H  
ATOM   3904  C   LYS A 239       5.400 -11.614  -9.404  1.00 86.40           C  
ATOM   3905  CB  LYS A 239       7.453 -12.891  -8.710  1.00 86.40           C  
ATOM   3906  HB2 LYS A 239       7.099 -13.196  -7.725  1.00 86.40           H  
ATOM   3907  HB3 LYS A 239       7.110 -13.617  -9.447  1.00 86.40           H  
ATOM   3908  O   LYS A 239       5.078 -12.042 -10.507  1.00 86.40           O  
ATOM   3909  CG  LYS A 239       8.984 -12.854  -8.736  1.00 86.40           C  
ATOM   3910  HG2 LYS A 239       9.344 -12.170  -7.968  1.00 86.40           H  
ATOM   3911  HG3 LYS A 239       9.307 -12.483  -9.709  1.00 86.40           H  
ATOM   3912  CD  LYS A 239       9.607 -14.233  -8.503  1.00 86.40           C  
ATOM   3913  HD2 LYS A 239       9.252 -14.929  -9.262  1.00 86.40           H  
ATOM   3914  HD3 LYS A 239       9.346 -14.592  -7.508  1.00 86.40           H  
ATOM   3915  CE  LYS A 239      11.123 -14.038  -8.627  1.00 86.40           C  
ATOM   3916  HE2 LYS A 239      11.439 -13.278  -7.913  1.00 86.40           H  
ATOM   3917  HE3 LYS A 239      11.343 -13.639  -9.617  1.00 86.40           H  
ATOM   3918  NZ  LYS A 239      11.889 -15.285  -8.411  1.00 86.40           N  
ATOM   3919  HZ1 LYS A 239      11.770 -15.617  -7.465  1.00 86.40           H  
ATOM   3920  HZ2 LYS A 239      12.864 -15.070  -8.565  1.00 86.40           H  
ATOM   3921  HZ3 LYS A 239      11.611 -15.982  -9.086  1.00 86.40           H  
ATOM   3922  N   GLU A 240       4.499 -11.223  -8.503  1.00 86.90           N  
ATOM   3923  H   GLU A 240       4.808 -10.820  -7.630  1.00 86.90           H  
ATOM   3924  CA  GLU A 240       3.056 -11.296  -8.772  1.00 86.90           C  
ATOM   3925  HA  GLU A 240       2.829 -12.300  -9.130  1.00 86.90           H  
ATOM   3926  C   GLU A 240       2.612 -10.352  -9.896  1.00 86.90           C  
ATOM   3927  CB  GLU A 240       2.249 -11.101  -7.477  1.00 86.90           C  
ATOM   3928  HB2 GLU A 240       2.639 -11.799  -6.736  1.00 86.90           H  
ATOM   3929  HB3 GLU A 240       1.214 -11.376  -7.678  1.00 86.90           H  
ATOM   3930  O   GLU A 240       1.691 -10.686 -10.633  1.00 86.90           O  
ATOM   3931  CG  GLU A 240       2.262  -9.682  -6.879  1.00 86.90           C  
ATOM   3932  HG2 GLU A 240       1.809  -8.997  -7.595  1.00 86.90           H  
ATOM   3933  HG3 GLU A 240       3.296  -9.369  -6.730  1.00 86.90           H  
ATOM   3934  CD  GLU A 240       1.489  -9.592  -5.543  1.00 86.90           C  
ATOM   3935  OE1 GLU A 240       1.156  -8.482  -5.082  1.00 86.90           O  
ATOM   3936  OE2 GLU A 240       1.110 -10.630  -4.939  1.00 86.90           O  
ATOM   3937  N   VAL A 241       3.315  -9.233 -10.105  1.00 88.43           N  
ATOM   3938  H   VAL A 241       4.088  -9.007  -9.495  1.00 88.43           H  
ATOM   3939  CA  VAL A 241       2.995  -8.303 -11.198  1.00 88.43           C  
ATOM   3940  HA  VAL A 241       1.918  -8.353 -11.356  1.00 88.43           H  
ATOM   3941  C   VAL A 241       3.614  -8.704 -12.540  1.00 88.43           C  
ATOM   3942  CB  VAL A 241       3.286  -6.836 -10.839  1.00 88.43           C  
ATOM   3943  HB  VAL A 241       2.988  -6.218 -11.686  1.00 88.43           H  
ATOM   3944  O   VAL A 241       3.360  -8.060 -13.550  1.00 88.43           O  
ATOM   3945  CG1 VAL A 241       2.456  -6.391  -9.629  1.00 88.43           C  
ATOM   3946 HG11 VAL A 241       1.396  -6.519  -9.851  1.00 88.43           H  
ATOM   3947 HG12 VAL A 241       2.706  -6.982  -8.749  1.00 88.43           H  
ATOM   3948 HG13 VAL A 241       2.640  -5.336  -9.424  1.00 88.43           H  
ATOM   3949  CG2 VAL A 241       4.754  -6.542 -10.541  1.00 88.43           C  
ATOM   3950 HG21 VAL A 241       5.402  -6.999 -11.289  1.00 88.43           H  
ATOM   3951 HG22 VAL A 241       5.013  -6.887  -9.540  1.00 88.43           H  
ATOM   3952 HG23 VAL A 241       4.885  -5.460 -10.574  1.00 88.43           H  
ATOM   3953  N   SER A 242       4.392  -9.791 -12.595  1.00 84.92           N  
ATOM   3954  H   SER A 242       4.528 -10.321 -11.746  1.00 84.92           H  
ATOM   3955  CA  SER A 242       5.066 -10.228 -13.830  1.00 84.92           C  
ATOM   3956  HA  SER A 242       5.684  -9.401 -14.179  1.00 84.92           H  
ATOM   3957  C   SER A 242       4.106 -10.594 -14.970  1.00 84.92           C  
ATOM   3958  CB  SER A 242       5.990 -11.415 -13.552  1.00 84.92           C  
ATOM   3959  HB2 SER A 242       6.459 -11.707 -14.491  1.00 84.92           H  
ATOM   3960  HB3 SER A 242       6.763 -11.125 -12.840  1.00 84.92           H  
ATOM   3961  O   SER A 242       4.417 -10.406 -16.147  1.00 84.92           O  
ATOM   3962  OG  SER A 242       5.287 -12.542 -13.072  1.00 84.92           O  
ATOM   3963  HG  SER A 242       5.109 -12.408 -12.138  1.00 84.92           H  
ATOM   3964  N   ASN A 243       2.933 -11.121 -14.635  1.00 85.40           N  
ATOM   3965  H   ASN A 243       2.736 -11.258 -13.654  1.00 85.40           H  
ATOM   3966  CA  ASN A 243       1.884 -11.452 -15.600  1.00 85.40           C  
ATOM   3967  HA  ASN A 243       2.251 -11.311 -16.616  1.00 85.40           H  
ATOM   3968  C   ASN A 243       0.677 -10.513 -15.494  1.00 85.40           C  
ATOM   3969  CB  ASN A 243       1.515 -12.932 -15.434  1.00 85.40           C  
ATOM   3970  HB2 ASN A 243       1.196 -13.109 -14.407  1.00 85.40           H  
ATOM   3971  HB3 ASN A 243       0.671 -13.172 -16.080  1.00 85.40           H  
ATOM   3972  O   ASN A 243      -0.325 -10.740 -16.160  1.00 85.40           O  
ATOM   3973  CG  ASN A 243       2.650 -13.872 -15.792  1.00 85.40           C  
ATOM   3974  ND2 ASN A 243       2.672 -15.029 -15.175  1.00 85.40           N  
ATOM   3975 HD21 ASN A 243       1.893 -15.265 -14.577  1.00 85.40           H  
ATOM   3976 HD22 ASN A 243       3.373 -15.698 -15.458  1.00 85.40           H  
ATOM   3977  OD1 ASN A 243       3.505 -13.605 -16.636  1.00 85.40           O  
ATOM   3978  N   ALA A 244       0.775  -9.469 -14.670  1.00 88.93           N  
ATOM   3979  H   ALA A 244       1.674  -9.242 -14.270  1.00 88.93           H  
ATOM   3980  CA  ALA A 244      -0.292  -8.503 -14.488  1.00 88.93           C  
ATOM   3981  HA  ALA A 244      -1.243  -9.032 -14.427  1.00 88.93           H  
ATOM   3982  C   ALA A 244      -0.376  -7.534 -15.674  1.00 88.93           C  
ATOM   3983  CB  ALA A 244      -0.064  -7.783 -13.157  1.00 88.93           C  
ATOM   3984  HB1 ALA A 244      -0.855  -7.052 -12.986  1.00 88.93           H  
ATOM   3985  HB2 ALA A 244       0.890  -7.257 -13.179  1.00 88.93           H  
ATOM   3986  HB3 ALA A 244      -0.077  -8.509 -12.344  1.00 88.93           H  
ATOM   3987  O   ALA A 244       0.602  -7.298 -16.391  1.00 88.93           O  
ATOM   3988  N   GLN A 245      -1.550  -6.937 -15.850  1.00 90.14           N  
ATOM   3989  H   GLN A 245      -2.289  -7.120 -15.186  1.00 90.14           H  
ATOM   3990  CA  GLN A 245      -1.754  -5.864 -16.805  1.00 90.14           C  
ATOM   3991  HA  GLN A 245      -1.202  -6.094 -17.716  1.00 90.14           H  
ATOM   3992  C   GLN A 245      -1.213  -4.560 -16.217  1.00 90.14           C  
ATOM   3993  CB  GLN A 245      -3.242  -5.795 -17.162  1.00 90.14           C  
ATOM   3994  HB2 GLN A 245      -3.827  -5.604 -16.262  1.00 90.14           H  
ATOM   3995  HB3 GLN A 245      -3.543  -6.761 -17.566  1.00 90.14           H  
ATOM   3996  O   GLN A 245      -1.634  -4.119 -15.149  1.00 90.14           O  
ATOM   3997  CG  GLN A 245      -3.540  -4.710 -18.205  1.00 90.14           C  
ATOM   3998  HG2 GLN A 245      -3.330  -3.727 -17.782  1.00 90.14           H  
ATOM   3999  HG3 GLN A 245      -2.898  -4.858 -19.072  1.00 90.14           H  
ATOM   4000  CD  GLN A 245      -4.992  -4.728 -18.671  1.00 90.14           C  
ATOM   4001  NE2 GLN A 245      -5.338  -3.925 -19.652  1.00 90.14           N  
ATOM   4002 HE21 GLN A 245      -6.315  -3.957 -19.906  1.00 90.14           H  
ATOM   4003 HE22 GLN A 245      -4.678  -3.270 -20.046  1.00 90.14           H  
ATOM   4004  OE1 GLN A 245      -5.838  -5.461 -18.197  1.00 90.14           O  
ATOM   4005  N   PHE A 246      -0.268  -3.932 -16.912  1.00 88.17           N  
ATOM   4006  H   PHE A 246       0.057  -4.337 -17.778  1.00 88.17           H  
ATOM   4007  CA  PHE A 246       0.258  -2.635 -16.507  1.00 88.17           C  
ATOM   4008  HA  PHE A 246       0.393  -2.639 -15.425  1.00 88.17           H  
ATOM   4009  C   PHE A 246      -0.740  -1.524 -16.860  1.00 88.17           C  
ATOM   4010  CB  PHE A 246       1.629  -2.414 -17.159  1.00 88.17           C  
ATOM   4011  HB2 PHE A 246       1.519  -2.541 -18.236  1.00 88.17           H  
ATOM   4012  HB3 PHE A 246       2.318  -3.180 -16.804  1.00 88.17           H  
ATOM   4013  O   PHE A 246      -1.097  -1.350 -18.027  1.00 88.17           O  
ATOM   4014  CG  PHE A 246       2.241  -1.052 -16.891  1.00 88.17           C  
ATOM   4015  CD1 PHE A 246       2.863  -0.350 -17.940  1.00 88.17           C  
ATOM   4016  HD1 PHE A 246       2.938  -0.796 -18.921  1.00 88.17           H  
ATOM   4017  CD2 PHE A 246       2.151  -0.458 -15.618  1.00 88.17           C  
ATOM   4018  HD2 PHE A 246       1.668  -0.970 -14.799  1.00 88.17           H  
ATOM   4019  CE1 PHE A 246       3.407   0.925 -17.715  1.00 88.17           C  
ATOM   4020  HE1 PHE A 246       3.914   1.437 -18.519  1.00 88.17           H  
ATOM   4021  CE2 PHE A 246       2.611   0.852 -15.427  1.00 88.17           C  
ATOM   4022  HE2 PHE A 246       2.389   1.366 -14.503  1.00 88.17           H  
ATOM   4023  CZ  PHE A 246       3.271   1.535 -16.457  1.00 88.17           C  
ATOM   4024  HZ  PHE A 246       3.643   2.535 -16.288  1.00 88.17           H  
ATOM   4025  N   ILE A 247      -1.172  -0.757 -15.857  1.00 84.60           N  
ATOM   4026  H   ILE A 247      -0.828  -0.928 -14.923  1.00 84.60           H  
ATOM   4027  CA  ILE A 247      -2.015   0.421 -16.052  1.00 84.60           C  
ATOM   4028  HA  ILE A 247      -2.599   0.291 -16.962  1.00 84.60           H  
ATOM   4029  C   ILE A 247      -1.097   1.628 -16.226  1.00 84.60           C  
ATOM   4030  CB  ILE A 247      -3.013   0.627 -14.895  1.00 84.60           C  
ATOM   4031  HB  ILE A 247      -2.450   0.908 -14.005  1.00 84.60           H  
ATOM   4032  O   ILE A 247      -0.599   2.211 -15.260  1.00 84.60           O  
ATOM   4033  CG1 ILE A 247      -3.804  -0.654 -14.558  1.00 84.60           C  
ATOM   4034 HG12 ILE A 247      -3.106  -1.445 -14.284  1.00 84.60           H  
ATOM   4035 HG13 ILE A 247      -4.381  -0.988 -15.420  1.00 84.60           H  
ATOM   4036  CG2 ILE A 247      -3.961   1.789 -15.254  1.00 84.60           C  
ATOM   4037 HG21 ILE A 247      -4.549   1.537 -16.136  1.00 84.60           H  
ATOM   4038 HG22 ILE A 247      -4.640   2.004 -14.429  1.00 84.60           H  
ATOM   4039 HG23 ILE A 247      -3.390   2.699 -15.443  1.00 84.60           H  
ATOM   4040  CD1 ILE A 247      -4.740  -0.443 -13.362  1.00 84.60           C  
ATOM   4041 HD11 ILE A 247      -4.321   0.293 -12.675  1.00 84.60           H  
ATOM   4042 HD12 ILE A 247      -5.717  -0.102 -13.704  1.00 84.60           H  
ATOM   4043 HD13 ILE A 247      -4.846  -1.376 -12.809  1.00 84.60           H  
ATOM   4044  N   HIS A 248      -0.885   2.019 -17.479  1.00 76.56           N  
ATOM   4045  H   HIS A 248      -1.261   1.455 -18.228  1.00 76.56           H  
ATOM   4046  CA  HIS A 248      -0.133   3.221 -17.815  1.00 76.56           C  
ATOM   4047  HA  HIS A 248       0.682   3.329 -17.100  1.00 76.56           H  
ATOM   4048  C   HIS A 248      -1.034   4.459 -17.676  1.00 76.56           C  
ATOM   4049  CB  HIS A 248       0.503   3.047 -19.198  1.00 76.56           C  
ATOM   4050  HB2 HIS A 248      -0.272   3.046 -19.964  1.00 76.56           H  
ATOM   4051  HB3 HIS A 248       1.014   2.085 -19.235  1.00 76.56           H  
ATOM   4052  O   HIS A 248      -1.558   4.987 -18.655  1.00 76.56           O  
ATOM   4053  CG  HIS A 248       1.511   4.121 -19.505  1.00 76.56           C  
ATOM   4054  CD2 HIS A 248       2.789   4.210 -19.024  1.00 76.56           C  
ATOM   4055  HD2 HIS A 248       3.265   3.521 -18.341  1.00 76.56           H  
ATOM   4056  ND1 HIS A 248       1.305   5.218 -20.303  1.00 76.56           N  
ATOM   4057  HD1 HIS A 248       0.432   5.457 -20.752  1.00 76.56           H  
ATOM   4058  CE1 HIS A 248       2.437   5.943 -20.315  1.00 76.56           C  
ATOM   4059  HE1 HIS A 248       2.570   6.874 -20.845  1.00 76.56           H  
ATOM   4060  NE2 HIS A 248       3.375   5.365 -19.545  1.00 76.56           N  
ATOM   4061  N   GLN A 249      -1.272   4.881 -16.435  1.00 67.34           N  
ATOM   4062  H   GLN A 249      -0.858   4.365 -15.671  1.00 67.34           H  
ATOM   4063  CA  GLN A 249      -1.971   6.122 -16.102  1.00 67.34           C  
ATOM   4064  HA  GLN A 249      -2.110   6.715 -17.006  1.00 67.34           H  
ATOM   4065  C   GLN A 249      -1.112   6.955 -15.153  1.00 67.34           C  
ATOM   4066  CB  GLN A 249      -3.358   5.834 -15.502  1.00 67.34           C  
ATOM   4067  HB2 GLN A 249      -3.264   5.096 -14.706  1.00 67.34           H  
ATOM   4068  HB3 GLN A 249      -3.753   6.753 -15.070  1.00 67.34           H  
ATOM   4069  O   GLN A 249      -0.362   6.420 -14.334  1.00 67.34           O  
ATOM   4070  CG  GLN A 249      -4.350   5.339 -16.568  1.00 67.34           C  
ATOM   4071  HG2 GLN A 249      -3.978   4.421 -17.023  1.00 67.34           H  
ATOM   4072  HG3 GLN A 249      -4.428   6.095 -17.350  1.00 67.34           H  
ATOM   4073  CD  GLN A 249      -5.747   5.069 -16.017  1.00 67.34           C  
ATOM   4074  NE2 GLN A 249      -6.730   4.895 -16.872  1.00 67.34           N  
ATOM   4075 HE21 GLN A 249      -6.576   4.986 -17.866  1.00 67.34           H  
ATOM   4076 HE22 GLN A 249      -7.643   4.754 -16.463  1.00 67.34           H  
ATOM   4077  OE1 GLN A 249      -5.995   4.991 -14.827  1.00 67.34           O  
ATOM   4078  N   SER A 250      -1.208   8.278 -15.268  1.00 62.90           N  
ATOM   4079  H   SER A 250      -1.880   8.673 -15.911  1.00 62.90           H  
ATOM   4080  CA  SER A 250      -0.616   9.170 -14.276  1.00 62.90           C  
ATOM   4081  HA  SER A 250       0.411   8.857 -14.088  1.00 62.90           H  
ATOM   4082  C   SER A 250      -1.398   9.100 -12.960  1.00 62.90           C  
ATOM   4083  CB  SER A 250      -0.592  10.602 -14.803  1.00 62.90           C  
ATOM   4084  HB2 SER A 250      -0.273  10.615 -15.845  1.00 62.90           H  
ATOM   4085  HB3 SER A 250       0.094  11.208 -14.210  1.00 62.90           H  
ATOM   4086  O   SER A 250      -2.551   8.670 -12.920  1.00 62.90           O  
ATOM   4087  OG  SER A 250      -1.888  11.120 -14.675  1.00 62.90           O  
ATOM   4088  HG  SER A 250      -2.007  11.742 -15.397  1.00 62.90           H  
ATOM   4089  N   VAL A 251      -0.791   9.608 -11.885  1.00 55.39           N  
ATOM   4090  H   VAL A 251       0.153   9.952 -11.982  1.00 55.39           H  
ATOM   4091  CA  VAL A 251      -1.457   9.754 -10.579  1.00 55.39           C  
ATOM   4092  HA  VAL A 251      -1.813   8.775 -10.258  1.00 55.39           H  
ATOM   4093  C   VAL A 251      -2.686  10.673 -10.669  1.00 55.39           C  
ATOM   4094  CB  VAL A 251      -0.459  10.281  -9.525  1.00 55.39           C  
ATOM   4095  HB  VAL A 251      -0.153  11.291  -9.802  1.00 55.39           H  
ATOM   4096  O   VAL A 251      -3.631  10.506  -9.907  1.00 55.39           O  
ATOM   4097  CG1 VAL A 251      -1.062  10.327  -8.116  1.00 55.39           C  
ATOM   4098 HG11 VAL A 251      -1.881  11.045  -8.076  1.00 55.39           H  
ATOM   4099 HG12 VAL A 251      -0.308  10.636  -7.393  1.00 55.39           H  
ATOM   4100 HG13 VAL A 251      -1.440   9.343  -7.840  1.00 55.39           H  
ATOM   4101  CG2 VAL A 251       0.805   9.406  -9.453  1.00 55.39           C  
ATOM   4102 HG21 VAL A 251       1.358   9.441 -10.391  1.00 55.39           H  
ATOM   4103 HG22 VAL A 251       0.526   8.375  -9.237  1.00 55.39           H  
ATOM   4104 HG23 VAL A 251       1.459   9.762  -8.657  1.00 55.39           H  
ATOM   4105  N   THR A 252      -2.709  11.620 -11.614  1.00 61.40           N  
ATOM   4106  H   THR A 252      -1.963  11.660 -12.294  1.00 61.40           H  
ATOM   4107  CA  THR A 252      -3.847  12.529 -11.834  1.00 61.40           C  
ATOM   4108  HA  THR A 252      -4.325  12.733 -10.876  1.00 61.40           H  
ATOM   4109  C   THR A 252      -4.932  11.927 -12.732  1.00 61.40           C  
ATOM   4110  CB  THR A 252      -3.379  13.876 -12.415  1.00 61.40           C  
ATOM   4111  HB  THR A 252      -4.241  14.527 -12.560  1.00 61.40           H  
ATOM   4112  O   THR A 252      -5.955  12.568 -12.956  1.00 61.40           O  
ATOM   4113  CG2 THR A 252      -2.380  14.589 -11.503  1.00 61.40           C  
ATOM   4114 HG21 THR A 252      -2.157  15.577 -11.907  1.00 61.40           H  
ATOM   4115 HG22 THR A 252      -2.815  14.706 -10.510  1.00 61.40           H  
ATOM   4116 HG23 THR A 252      -1.455  14.018 -11.427  1.00 61.40           H  
ATOM   4117  OG1 THR A 252      -2.734  13.684 -13.651  1.00 61.40           O  
ATOM   4118  HG1 THR A 252      -2.306  14.507 -13.898  1.00 61.40           H  
ATOM   4119  N   GLY A 253      -4.719  10.730 -13.291  1.00 56.96           N  
ATOM   4120  H   GLY A 253      -3.871  10.233 -13.057  1.00 56.96           H  
ATOM   4121  CA  GLY A 253      -5.586  10.134 -14.312  1.00 56.96           C  
ATOM   4122  HA2 GLY A 253      -5.319   9.084 -14.431  1.00 56.96           H  
ATOM   4123  HA3 GLY A 253      -6.622  10.192 -13.978  1.00 56.96           H  
ATOM   4124  C   GLY A 253      -5.493  10.812 -15.688  1.00 56.96           C  
ATOM   4125  O   GLY A 253      -6.058  10.309 -16.656  1.00 56.96           O  
ATOM   4126  N   LEU A 254      -4.755  11.919 -15.803  1.00 55.01           N  
ATOM   4127  H   LEU A 254      -4.298  12.266 -14.971  1.00 55.01           H  
ATOM   4128  CA  LEU A 254      -4.503  12.628 -17.055  1.00 55.01           C  
ATOM   4129  HA  LEU A 254      -5.287  12.395 -17.777  1.00 55.01           H  
ATOM   4130  C   LEU A 254      -3.169  12.162 -17.632  1.00 55.01           C  
ATOM   4131  CB  LEU A 254      -4.500  14.146 -16.793  1.00 55.01           C  
ATOM   4132  HB2 LEU A 254      -4.247  14.659 -17.721  1.00 55.01           H  
ATOM   4133  HB3 LEU A 254      -3.713  14.370 -16.073  1.00 55.01           H  
ATOM   4134  O   LEU A 254      -2.152  12.240 -16.948  1.00 55.01           O  
ATOM   4135  CG  LEU A 254      -5.831  14.708 -16.262  1.00 55.01           C  
ATOM   4136  HG  LEU A 254      -6.140  14.158 -15.373  1.00 55.01           H  
ATOM   4137  CD1 LEU A 254      -5.654  16.174 -15.868  1.00 55.01           C  
ATOM   4138 HD11 LEU A 254      -5.354  16.762 -16.735  1.00 55.01           H  
ATOM   4139 HD12 LEU A 254      -4.891  16.255 -15.094  1.00 55.01           H  
ATOM   4140 HD13 LEU A 254      -6.593  16.564 -15.473  1.00 55.01           H  
ATOM   4141  CD2 LEU A 254      -6.941  14.620 -17.312  1.00 55.01           C  
ATOM   4142 HD21 LEU A 254      -7.848  15.085 -16.925  1.00 55.01           H  
ATOM   4143 HD22 LEU A 254      -7.165  13.576 -17.532  1.00 55.01           H  
ATOM   4144 HD23 LEU A 254      -6.637  15.130 -18.226  1.00 55.01           H  
ATOM   4145  N   TYR A 255      -3.142  11.684 -18.876  1.00 50.72           N  
ATOM   4146  H   TYR A 255      -3.996  11.668 -19.415  1.00 50.72           H  
ATOM   4147  CA  TYR A 255      -1.871  11.465 -19.570  1.00 50.72           C  
ATOM   4148  HA  TYR A 255      -1.285  10.719 -19.033  1.00 50.72           H  
ATOM   4149  C   TYR A 255      -1.080  12.783 -19.570  1.00 50.72           C  
ATOM   4150  CB  TYR A 255      -2.126  10.952 -21.000  1.00 50.72           C  
ATOM   4151  HB2 TYR A 255      -1.389  11.404 -21.664  1.00 50.72           H  
ATOM   4152  HB3 TYR A 255      -3.101  11.289 -21.351  1.00 50.72           H  
ATOM   4153  O   TYR A 255      -1.504  13.753 -20.192  1.00 50.72           O  
ATOM   4154  CG  TYR A 255      -2.023   9.445 -21.154  1.00 50.72           C  
ATOM   4155  CD1 TYR A 255      -0.834   8.886 -21.660  1.00 50.72           C  
ATOM   4156  HD1 TYR A 255      -0.014   9.532 -21.940  1.00 50.72           H  
ATOM   4157  CD2 TYR A 255      -3.099   8.603 -20.803  1.00 50.72           C  
ATOM   4158  HD2 TYR A 255      -4.012   9.032 -20.416  1.00 50.72           H  
ATOM   4159  CE1 TYR A 255      -0.718   7.495 -21.827  1.00 50.72           C  
ATOM   4160  HE1 TYR A 255       0.183   7.073 -22.246  1.00 50.72           H  
ATOM   4161  CE2 TYR A 255      -2.976   7.205 -20.941  1.00 50.72           C  
ATOM   4162  HE2 TYR A 255      -3.791   6.558 -20.651  1.00 50.72           H  
ATOM   4163  OH  TYR A 255      -1.623   5.306 -21.561  1.00 50.72           O  
ATOM   4164  HH  TYR A 255      -2.318   4.845 -21.085  1.00 50.72           H  
ATOM   4165  CZ  TYR A 255      -1.781   6.651 -21.454  1.00 50.72           C  
ATOM   4166  N   GLU A 256       0.043  12.831 -18.849  1.00 44.11           N  
ATOM   4167  H   GLU A 256       0.316  12.024 -18.306  1.00 44.11           H  
ATOM   4168  CA  GLU A 256       1.051  13.865 -19.077  1.00 44.11           C  
ATOM   4169  HA  GLU A 256       0.576  14.841 -19.174  1.00 44.11           H  
ATOM   4170  C   GLU A 256       1.697  13.511 -20.422  1.00 44.11           C  
ATOM   4171  CB  GLU A 256       2.071  13.937 -17.915  1.00 44.11           C  
ATOM   4172  HB2 GLU A 256       2.450  12.936 -17.709  1.00 44.11           H  
ATOM   4173  HB3 GLU A 256       2.906  14.564 -18.228  1.00 44.11           H  
ATOM   4174  O   GLU A 256       2.444  12.536 -20.514  1.00 44.11           O  
ATOM   4175  CG  GLU A 256       1.480  14.535 -16.621  1.00 44.11           C  
ATOM   4176  HG2 GLU A 256       0.647  13.910 -16.300  1.00 44.11           H  
ATOM   4177  HG3 GLU A 256       1.083  15.524 -16.852  1.00 44.11           H  
ATOM   4178  CD  GLU A 256       2.478  14.657 -15.443  1.00 44.11           C  
ATOM   4179  OE1 GLU A 256       2.134  15.356 -14.463  1.00 44.11           O  
ATOM   4180  OE2 GLU A 256       3.541  13.982 -15.430  1.00 44.11           O  
ATOM   4181  N   THR A 257       1.291  14.218 -21.479  1.00 41.69           N  
ATOM   4182  H   THR A 257       0.603  14.943 -21.336  1.00 41.69           H  
ATOM   4183  CA  THR A 257       1.937  14.195 -22.801  1.00 41.69           C  
ATOM   4184  HA  THR A 257       2.104  13.166 -23.120  1.00 41.69           H  
ATOM   4185  C   THR A 257       3.298  14.862 -22.754  1.00 41.69           C  
ATOM   4186  CB  THR A 257       1.100  14.927 -23.848  1.00 41.69           C  
ATOM   4187  HB  THR A 257       1.695  15.061 -24.752  1.00 41.69           H  
ATOM   4188  O   THR A 257       3.370  15.945 -22.127  1.00 41.69           O  
ATOM   4189  CG2 THR A 257      -0.175  14.170 -24.212  1.00 41.69           C  
ATOM   4190 HG21 THR A 257      -0.803  14.055 -23.329  1.00 41.69           H  
ATOM   4191 HG22 THR A 257       0.085  13.187 -24.604  1.00 41.69           H  
ATOM   4192 HG23 THR A 257      -0.721  14.729 -24.972  1.00 41.69           H  
ATOM   4193  OG1 THR A 257       0.765  16.188 -23.322  1.00 41.69           O  
ATOM   4194  HG1 THR A 257       1.569  16.458 -22.873  1.00 41.69           H  
ATOM   4195  OXT THR A 257       4.204  14.316 -23.414  1.00 41.69           O  
TER    4196      THR A 257                                                       
END   
