# Supplementary material for: Computational design of novel Cas9 PAM-interacting domains using evolution-based modelling and structural quality assessment
Source: PLoS Comput Biol. 2023 Nov 17;19(11):e1011621. doi: 10.1371/journal.pcbi.1011621 (PMC10729993; doi:10.1371/journal.pcbi.1011621)
Supplement: S1 File — This file contains the experimentally tested sequences in a zip format. It includes Fasta files, AlphaFold Prediction with PDB file, pLDDT, and more. (ZIP) [file pcbi.1011621.s001.zip › pdb/dgfx_20_relaxed_rank_1_model_3.pdb]

ATOM      1  N   THR A   1      -4.650   4.249 -24.330  1.00 42.21           N  
ATOM      2  H   THR A   1      -4.487   3.783 -23.450  1.00 42.21           H  
ATOM      3  H2  THR A   1      -5.195   3.664 -24.947  1.00 42.21           H  
ATOM      4  H3  THR A   1      -5.181   5.093 -24.168  1.00 42.21           H  
ATOM      5  CA  THR A   1      -3.384   4.645 -24.982  1.00 42.21           C  
ATOM      6  HA  THR A   1      -2.801   3.768 -25.263  1.00 42.21           H  
ATOM      7  C   THR A   1      -2.572   5.468 -23.993  1.00 42.21           C  
ATOM      8  CB  THR A   1      -3.696   5.454 -26.248  1.00 42.21           C  
ATOM      9  HB  THR A   1      -2.831   6.045 -26.548  1.00 42.21           H  
ATOM     10  O   THR A   1      -2.896   6.618 -23.753  1.00 42.21           O  
ATOM     11  CG2 THR A   1      -4.120   4.533 -27.390  1.00 42.21           C  
ATOM     12 HG21 THR A   1      -3.326   3.819 -27.608  1.00 42.21           H  
ATOM     13 HG22 THR A   1      -4.295   5.128 -28.286  1.00 42.21           H  
ATOM     14 HG23 THR A   1      -5.038   3.997 -27.147  1.00 42.21           H  
ATOM     15  OG1 THR A   1      -4.802   6.281 -25.988  1.00 42.21           O  
ATOM     16  HG1 THR A   1      -4.791   7.012 -26.611  1.00 42.21           H  
ATOM     17  N   GLY A   2      -1.599   4.864 -23.304  1.00 57.25           N  
ATOM     18  H   GLY A   2      -1.305   3.932 -23.558  1.00 57.25           H  
ATOM     19  CA  GLY A   2      -0.687   5.607 -22.420  1.00 57.25           C  
ATOM     20  HA2 GLY A   2      -1.201   6.451 -21.959  1.00 57.25           H  
ATOM     21  HA3 GLY A   2      -0.319   4.955 -21.628  1.00 57.25           H  
ATOM     22  C   GLY A   2       0.511   6.118 -23.218  1.00 57.25           C  
ATOM     23  O   GLY A   2       0.991   5.393 -24.089  1.00 57.25           O  
ATOM     24  N   GLY A   3       0.979   7.339 -22.950  1.00 71.16           N  
ATOM     25  H   GLY A   3       0.511   7.915 -22.266  1.00 71.16           H  
ATOM     26  CA  GLY A   3       2.167   7.892 -23.606  1.00 71.16           C  
ATOM     27  HA2 GLY A   3       1.963   8.009 -24.670  1.00 71.16           H  
ATOM     28  HA3 GLY A   3       2.390   8.876 -23.194  1.00 71.16           H  
ATOM     29  C   GLY A   3       3.398   6.994 -23.423  1.00 71.16           C  
ATOM     30  O   GLY A   3       3.567   6.357 -22.380  1.00 71.16           O  
ATOM     31  N   PHE A   4       4.272   6.941 -24.434  1.00 78.69           N  
ATOM     32  H   PHE A   4       4.057   7.453 -25.278  1.00 78.69           H  
ATOM     33  CA  PHE A   4       5.506   6.137 -24.410  1.00 78.69           C  
ATOM     34  HA  PHE A   4       5.246   5.095 -24.227  1.00 78.69           H  
ATOM     35  C   PHE A   4       6.488   6.564 -23.312  1.00 78.69           C  
ATOM     36  CB  PHE A   4       6.205   6.244 -25.772  1.00 78.69           C  
ATOM     37  HB2 PHE A   4       6.422   7.292 -25.982  1.00 78.69           H  
ATOM     38  HB3 PHE A   4       7.160   5.722 -25.719  1.00 78.69           H  
ATOM     39  O   PHE A   4       7.335   5.777 -22.886  1.00 78.69           O  
ATOM     40  CG  PHE A   4       5.413   5.649 -26.915  1.00 78.69           C  
ATOM     41  CD1 PHE A   4       5.294   4.252 -27.021  1.00 78.69           C  
ATOM     42  HD1 PHE A   4       5.793   3.616 -26.304  1.00 78.69           H  
ATOM     43  CD2 PHE A   4       4.798   6.478 -27.871  1.00 78.69           C  
ATOM     44  HD2 PHE A   4       4.896   7.552 -27.808  1.00 78.69           H  
ATOM     45  CE1 PHE A   4       4.549   3.682 -28.069  1.00 78.69           C  
ATOM     46  HE1 PHE A   4       4.466   2.610 -28.161  1.00 78.69           H  
ATOM     47  CE2 PHE A   4       4.060   5.908 -28.923  1.00 78.69           C  
ATOM     48  HE2 PHE A   4       3.593   6.544 -29.661  1.00 78.69           H  
ATOM     49  CZ  PHE A   4       3.931   4.512 -29.020  1.00 78.69           C  
ATOM     50  HZ  PHE A   4       3.369   4.078 -29.833  1.00 78.69           H  
ATOM     51  N   SER A   5       6.364   7.801 -22.846  1.00 79.27           N  
ATOM     52  H   SER A   5       5.643   8.392 -23.235  1.00 79.27           H  
ATOM     53  CA  SER A   5       7.181   8.417 -21.814  1.00 79.27           C  
ATOM     54  HA  SER A   5       7.567   7.646 -21.146  1.00 79.27           H  
ATOM     55  C   SER A   5       6.347   9.375 -20.973  1.00 79.27           C  
ATOM     56  CB  SER A   5       8.363   9.151 -22.461  1.00 79.27           C  
ATOM     57  HB2 SER A   5       8.938   9.676 -21.698  1.00 79.27           H  
ATOM     58  HB3 SER A   5       9.000   8.408 -22.939  1.00 79.27           H  
ATOM     59  O   SER A   5       5.255   9.786 -21.361  1.00 79.27           O  
ATOM     60  OG  SER A   5       7.927  10.064 -23.450  1.00 79.27           O  
ATOM     61  HG  SER A   5       8.372  10.910 -23.357  1.00 79.27           H  
ATOM     62  N   ASN A   6       6.886   9.754 -19.817  1.00 76.21           N  
ATOM     63  H   ASN A   6       7.777   9.357 -19.554  1.00 76.21           H  
ATOM     64  CA  ASN A   6       6.382  10.903 -19.082  1.00 76.21           C  
ATOM     65  HA  ASN A   6       5.314  10.775 -18.906  1.00 76.21           H  
ATOM     66  C   ASN A   6       6.582  12.163 -19.940  1.00 76.21           C  
ATOM     67  CB  ASN A   6       7.105  10.963 -17.727  1.00 76.21           C  
ATOM     68  HB2 ASN A   6       8.177  11.055 -17.898  1.00 76.21           H  
ATOM     69  HB3 ASN A   6       6.919  10.032 -17.192  1.00 76.21           H  
ATOM     70  O   ASN A   6       7.719  12.528 -20.245  1.00 76.21           O  
ATOM     71  CG  ASN A   6       6.655  12.117 -16.845  1.00 76.21           C  
ATOM     72  ND2 ASN A   6       7.049  12.112 -15.594  1.00 76.21           N  
ATOM     73 HD21 ASN A   6       6.736  12.894 -15.036  1.00 76.21           H  
ATOM     74 HD22 ASN A   6       7.611  11.355 -15.233  1.00 76.21           H  
ATOM     75  OD1 ASN A   6       5.964  13.040 -17.242  1.00 76.21           O  
ATOM     76  N   GLU A   7       5.478  12.814 -20.307  1.00 77.25           N  
ATOM     77  H   GLU A   7       4.584  12.407 -20.074  1.00 77.25           H  
ATOM     78  CA  GLU A   7       5.441  13.985 -21.193  1.00 77.25           C  
ATOM     79  HA  GLU A   7       5.977  13.751 -22.112  1.00 77.25           H  
ATOM     80  C   GLU A   7       6.112  15.229 -20.591  1.00 77.25           C  
ATOM     81  CB  GLU A   7       3.983  14.291 -21.564  1.00 77.25           C  
ATOM     82  HB2 GLU A   7       3.954  15.209 -22.151  1.00 77.25           H  
ATOM     83  HB3 GLU A   7       3.410  14.438 -20.648  1.00 77.25           H  
ATOM     84  O   GLU A   7       6.385  16.192 -21.307  1.00 77.25           O  
ATOM     85  CG  GLU A   7       3.359  13.158 -22.395  1.00 77.25           C  
ATOM     86  HG2 GLU A   7       3.386  12.234 -21.817  1.00 77.25           H  
ATOM     87  HG3 GLU A   7       3.964  13.011 -23.290  1.00 77.25           H  
ATOM     88  CD  GLU A   7       1.905  13.429 -22.804  1.00 77.25           C  
ATOM     89  OE1 GLU A   7       1.380  12.586 -23.566  1.00 77.25           O  
ATOM     90  OE2 GLU A   7       1.335  14.438 -22.336  1.00 77.25           O  
ATOM     91  N   SER A   8       6.454  15.194 -19.298  1.00 81.15           N  
ATOM     92  H   SER A   8       6.221  14.362 -18.776  1.00 81.15           H  
ATOM     93  CA  SER A   8       7.272  16.225 -18.660  1.00 81.15           C  
ATOM     94  HA  SER A   8       6.751  17.180 -18.735  1.00 81.15           H  
ATOM     95  C   SER A   8       8.632  16.338 -19.354  1.00 81.15           C  
ATOM     96  CB  SER A   8       7.486  15.919 -17.177  1.00 81.15           C  
ATOM     97  HB2 SER A   8       8.106  16.699 -16.737  1.00 81.15           H  
ATOM     98  HB3 SER A   8       7.997  14.961 -17.072  1.00 81.15           H  
ATOM     99  O   SER A   8       9.464  15.425 -19.283  1.00 81.15           O  
ATOM    100  OG  SER A   8       6.255  15.863 -16.488  1.00 81.15           O  
ATOM    101  HG  SER A   8       5.741  15.144 -16.862  1.00 81.15           H  
ATOM    102  N   ILE A   9       8.871  17.480 -20.002  1.00 81.00           N  
ATOM    103  H   ILE A   9       8.119  18.151 -20.071  1.00 81.00           H  
ATOM    104  CA  ILE A   9      10.158  17.812 -20.614  1.00 81.00           C  
ATOM    105  HA  ILE A   9      10.567  16.909 -21.068  1.00 81.00           H  
ATOM    106  C   ILE A   9      11.106  18.267 -19.509  1.00 81.00           C  
ATOM    107  CB  ILE A   9      10.012  18.876 -21.724  1.00 81.00           C  
ATOM    108  HB  ILE A   9       9.575  19.775 -21.288  1.00 81.00           H  
ATOM    109  O   ILE A   9      10.875  19.277 -18.847  1.00 81.00           O  
ATOM    110  CG1 ILE A   9       9.076  18.362 -22.843  1.00 81.00           C  
ATOM    111 HG12 ILE A   9       8.141  18.012 -22.406  1.00 81.00           H  
ATOM    112 HG13 ILE A   9       9.543  17.517 -23.349  1.00 81.00           H  
ATOM    113  CG2 ILE A   9      11.398  19.234 -22.304  1.00 81.00           C  
ATOM    114 HG21 ILE A   9      12.039  19.651 -21.527  1.00 81.00           H  
ATOM    115 HG22 ILE A   9      11.305  19.995 -23.079  1.00 81.00           H  
ATOM    116 HG23 ILE A   9      11.876  18.344 -22.714  1.00 81.00           H  
ATOM    117  CD1 ILE A   9       8.701  19.426 -23.882  1.00 81.00           C  
ATOM    118 HD11 ILE A   9       8.263  20.291 -23.385  1.00 81.00           H  
ATOM    119 HD12 ILE A   9       7.969  19.007 -24.573  1.00 81.00           H  
ATOM    120 HD13 ILE A   9       9.577  19.736 -24.452  1.00 81.00           H  
ATOM    121  N   LEU A  10      12.188  17.521 -19.320  1.00 84.19           N  
ATOM    122  H   LEU A  10      12.337  16.729 -19.929  1.00 84.19           H  
ATOM    123  CA  LEU A  10      13.260  17.898 -18.415  1.00 84.19           C  
ATOM    124  HA  LEU A  10      12.842  18.547 -17.646  1.00 84.19           H  
ATOM    125  C   LEU A  10      14.337  18.691 -19.161  1.00 84.19           C  
ATOM    126  CB  LEU A  10      13.842  16.653 -17.737  1.00 84.19           C  
ATOM    127  HB2 LEU A  10      14.199  15.983 -18.519  1.00 84.19           H  
ATOM    128  HB3 LEU A  10      14.699  16.955 -17.134  1.00 84.19           H  
ATOM    129  O   LEU A  10      14.606  18.411 -20.336  1.00 84.19           O  
ATOM    130  CG  LEU A  10      12.853  15.883 -16.851  1.00 84.19           C  
ATOM    131  HG  LEU A  10      12.091  15.426 -17.482  1.00 84.19           H  
ATOM    132  CD1 LEU A  10      13.625  14.784 -16.119  1.00 84.19           C  
ATOM    133 HD11 LEU A  10      14.348  15.241 -15.443  1.00 84.19           H  
ATOM    134 HD12 LEU A  10      12.931  14.171 -15.543  1.00 84.19           H  
ATOM    135 HD13 LEU A  10      14.150  14.165 -16.845  1.00 84.19           H  
ATOM    136  CD2 LEU A  10      12.173  16.747 -15.787  1.00 84.19           C  
ATOM    137 HD21 LEU A  10      11.501  17.460 -16.266  1.00 84.19           H  
ATOM    138 HD22 LEU A  10      11.569  16.122 -15.128  1.00 84.19           H  
ATOM    139 HD23 LEU A  10      12.915  17.290 -15.201  1.00 84.19           H  
ATOM    140  N   PRO A  11      14.988  19.652 -18.483  1.00 85.32           N  
ATOM    141  CA  PRO A  11      16.106  20.385 -19.057  1.00 85.32           C  
ATOM    142  HA  PRO A  11      15.792  20.877 -19.977  1.00 85.32           H  
ATOM    143  C   PRO A  11      17.278  19.449 -19.372  1.00 85.32           C  
ATOM    144  CB  PRO A  11      16.476  21.445 -18.013  1.00 85.32           C  
ATOM    145  HB2 PRO A  11      17.538  21.692 -18.024  1.00 85.32           H  
ATOM    146  HB3 PRO A  11      15.879  22.341 -18.178  1.00 85.32           H  
ATOM    147  O   PRO A  11      17.368  18.327 -18.860  1.00 85.32           O  
ATOM    148  CG  PRO A  11      16.062  20.796 -16.694  1.00 85.32           C  
ATOM    149  HG2 PRO A  11      16.835  20.100 -16.368  1.00 85.32           H  
ATOM    150  HG3 PRO A  11      15.860  21.538 -15.921  1.00 85.32           H  
ATOM    151  CD  PRO A  11      14.804  20.025 -17.084  1.00 85.32           C  
ATOM    152  HD2 PRO A  11      13.933  20.674 -16.997  1.00 85.32           H  
ATOM    153  HD3 PRO A  11      14.691  19.155 -16.437  1.00 85.32           H  
ATOM    154  N   LYS A  12      18.199  19.935 -20.210  1.00 85.36           N  
ATOM    155  H   LYS A  12      18.060  20.863 -20.585  1.00 85.36           H  
ATOM    156  CA  LYS A  12      19.432  19.223 -20.552  1.00 85.36           C  
ATOM    157  HA  LYS A  12      19.158  18.304 -21.069  1.00 85.36           H  
ATOM    158  C   LYS A  12      20.188  18.823 -19.281  1.00 85.36           C  
ATOM    159  CB  LYS A  12      20.284  20.064 -21.520  1.00 85.36           C  
ATOM    160  HB2 LYS A  12      21.046  19.414 -21.951  1.00 85.36           H  
ATOM    161  HB3 LYS A  12      19.653  20.414 -22.337  1.00 85.36           H  
ATOM    162  O   LYS A  12      20.392  19.636 -18.381  1.00 85.36           O  
ATOM    163  CG  LYS A  12      20.994  21.269 -20.879  1.00 85.36           C  
ATOM    164  HG2 LYS A  12      20.254  21.939 -20.442  1.00 85.36           H  
ATOM    165  HG3 LYS A  12      21.670  20.922 -20.098  1.00 85.36           H  
ATOM    166  CD  LYS A  12      21.837  22.036 -21.900  1.00 85.36           C  
ATOM    167  HD2 LYS A  12      21.185  22.444 -22.673  1.00 85.36           H  
ATOM    168  HD3 LYS A  12      22.552  21.352 -22.360  1.00 85.36           H  
ATOM    169  CE  LYS A  12      22.583  23.172 -21.191  1.00 85.36           C  
ATOM    170  HE2 LYS A  12      23.178  22.746 -20.384  1.00 85.36           H  
ATOM    171  HE3 LYS A  12      21.850  23.844 -20.745  1.00 85.36           H  
ATOM    172  NZ  LYS A  12      23.458  23.919 -22.128  1.00 85.36           N  
ATOM    173  HZ1 LYS A  12      24.156  23.306 -22.524  1.00 85.36           H  
ATOM    174  HZ2 LYS A  12      23.931  24.673 -21.651  1.00 85.36           H  
ATOM    175  HZ3 LYS A  12      22.915  24.312 -22.884  1.00 85.36           H  
ATOM    176  N   ARG A  13      20.597  17.563 -19.209  1.00 81.50           N  
ATOM    177  H   ARG A  13      20.387  16.953 -19.986  1.00 81.50           H  
ATOM    178  CA  ARG A  13      21.494  17.040 -18.176  1.00 81.50           C  
ATOM    179  HA  ARG A  13      22.247  17.797 -17.954  1.00 81.50           H  
ATOM    180  C   ARG A  13      22.221  15.832 -18.730  1.00 81.50           C  
ATOM    181  CB  ARG A  13      20.739  16.713 -16.870  1.00 81.50           C  
ATOM    182  HB2 ARG A  13      20.355  17.640 -16.444  1.00 81.50           H  
ATOM    183  HB3 ARG A  13      21.452  16.294 -16.159  1.00 81.50           H  
ATOM    184  O   ARG A  13      21.690  15.146 -19.604  1.00 81.50           O  
ATOM    185  CG  ARG A  13      19.572  15.732 -17.045  1.00 81.50           C  
ATOM    186  HG2 ARG A  13      19.912  14.846 -17.581  1.00 81.50           H  
ATOM    187  HG3 ARG A  13      18.783  16.225 -17.613  1.00 81.50           H  
ATOM    188  CD  ARG A  13      18.988  15.311 -15.694  1.00 81.50           C  
ATOM    189  HD2 ARG A  13      18.563  16.194 -15.217  1.00 81.50           H  
ATOM    190  HD3 ARG A  13      19.793  14.923 -15.069  1.00 81.50           H  
ATOM    191  NE  ARG A  13      17.957  14.267 -15.861  1.00 81.50           N  
ATOM    192  HE  ARG A  13      17.937  13.796 -16.754  1.00 81.50           H  
ATOM    193  NH1 ARG A  13      17.006  14.450 -13.781  1.00 81.50           N  
ATOM    194 HH11 ARG A  13      16.296  14.185 -13.113  1.00 81.50           H  
ATOM    195 HH12 ARG A  13      17.647  15.202 -13.576  1.00 81.50           H  
ATOM    196  NH2 ARG A  13      16.218  12.942 -15.234  1.00 81.50           N  
ATOM    197 HH21 ARG A  13      15.473  12.718 -14.589  1.00 81.50           H  
ATOM    198 HH22 ARG A  13      16.210  12.528 -16.155  1.00 81.50           H  
ATOM    199  CZ  ARG A  13      17.069  13.891 -14.960  1.00 81.50           C  
ATOM    200  N   ASP A  14      23.396  15.553 -18.188  1.00 79.95           N  
ATOM    201  H   ASP A  14      23.787  16.159 -17.480  1.00 79.95           H  
ATOM    202  CA  ASP A  14      24.125  14.335 -18.516  1.00 79.95           C  
ATOM    203  HA  ASP A  14      24.093  14.199 -19.597  1.00 79.95           H  
ATOM    204  C   ASP A  14      23.423  13.132 -17.868  1.00 79.95           C  
ATOM    205  CB  ASP A  14      25.598  14.477 -18.122  1.00 79.95           C  
ATOM    206  HB2 ASP A  14      25.978  15.419 -18.517  1.00 79.95           H  
ATOM    207  HB3 ASP A  14      25.691  14.501 -17.036  1.00 79.95           H  
ATOM    208  O   ASP A  14      23.664  12.760 -16.720  1.00 79.95           O  
ATOM    209  CG  ASP A  14      26.448  13.340 -18.699  1.00 79.95           C  
ATOM    210  OD1 ASP A  14      25.962  12.634 -19.624  1.00 79.95           O  
ATOM    211  OD2 ASP A  14      27.594  13.204 -18.232  1.00 79.95           O  
ATOM    212  N   SER A  15      22.415  12.607 -18.562  1.00 77.78           N  
ATOM    213  H   SER A  15      22.188  13.028 -19.452  1.00 77.78           H  
ATOM    214  CA  SER A  15      21.620  11.478 -18.106  1.00 77.78           C  
ATOM    215  HA  SER A  15      22.242  10.845 -17.472  1.00 77.78           H  
ATOM    216  C   SER A  15      21.136  10.664 -19.292  1.00 77.78           C  
ATOM    217  CB  SER A  15      20.419  11.971 -17.293  1.00 77.78           C  
ATOM    218  HB2 SER A  15      20.773  12.627 -16.497  1.00 77.78           H  
ATOM    219  HB3 SER A  15      19.746  12.534 -17.939  1.00 77.78           H  
ATOM    220  O   SER A  15      20.329  11.138 -20.088  1.00 77.78           O  
ATOM    221  OG  SER A  15      19.726  10.876 -16.717  1.00 77.78           O  
ATOM    222  HG  SER A  15      20.371  10.417 -16.173  1.00 77.78           H  
ATOM    223  N   ASP A  16      21.532   9.396 -19.329  1.00 73.59           N  
ATOM    224  H   ASP A  16      22.316   9.115 -18.758  1.00 73.59           H  
ATOM    225  CA  ASP A  16      21.066   8.428 -20.332  1.00 73.59           C  
ATOM    226  HA  ASP A  16      21.170   8.874 -21.322  1.00 73.59           H  
ATOM    227  C   ASP A  16      19.581   8.052 -20.152  1.00 73.59           C  
ATOM    228  CB  ASP A  16      21.957   7.178 -20.284  1.00 73.59           C  
ATOM    229  HB2 ASP A  16      21.775   6.659 -19.343  1.00 73.59           H  
ATOM    230  HB3 ASP A  16      21.675   6.509 -21.097  1.00 73.59           H  
ATOM    231  O   ASP A  16      19.024   7.276 -20.922  1.00 73.59           O  
ATOM    232  CG  ASP A  16      23.455   7.486 -20.407  1.00 73.59           C  
ATOM    233  OD1 ASP A  16      23.822   8.477 -21.085  1.00 73.59           O  
ATOM    234  OD2 ASP A  16      24.226   6.776 -19.734  1.00 73.59           O  
ATOM    235  N   LYS A  17      18.916   8.592 -19.119  1.00 74.26           N  
ATOM    236  H   LYS A  17      19.426   9.254 -18.551  1.00 74.26           H  
ATOM    237  CA  LYS A  17      17.482   8.391 -18.867  1.00 74.26           C  
ATOM    238  HA  LYS A  17      17.204   7.394 -19.207  1.00 74.26           H  
ATOM    239  C   LYS A  17      16.593   9.351 -19.656  1.00 74.26           C  
ATOM    240  CB  LYS A  17      17.172   8.514 -17.369  1.00 74.26           C  
ATOM    241  HB2 LYS A  17      16.099   8.382 -17.229  1.00 74.26           H  
ATOM    242  HB3 LYS A  17      17.437   9.513 -17.023  1.00 74.26           H  
ATOM    243  O   LYS A  17      15.388   9.117 -19.719  1.00 74.26           O  
ATOM    244  CG  LYS A  17      17.905   7.462 -16.528  1.00 74.26           C  
ATOM    245  HG2 LYS A  17      17.674   6.470 -16.917  1.00 74.26           H  
ATOM    246  HG3 LYS A  17      18.981   7.625 -16.589  1.00 74.26           H  
ATOM    247  CD  LYS A  17      17.464   7.546 -15.064  1.00 74.26           C  
ATOM    248  HD2 LYS A  17      16.387   7.387 -15.005  1.00 74.26           H  
ATOM    249  HD3 LYS A  17      17.708   8.533 -14.672  1.00 74.26           H  
ATOM    250  CE  LYS A  17      18.193   6.466 -14.259  1.00 74.26           C  
ATOM    251  HE2 LYS A  17      17.971   5.497 -14.706  1.00 74.26           H  
ATOM    252  HE3 LYS A  17      19.266   6.629 -14.352  1.00 74.26           H  
ATOM    253  NZ  LYS A  17      17.791   6.477 -12.832  1.00 74.26           N  
ATOM    254  HZ1 LYS A  17      18.284   5.752 -12.331  1.00 74.26           H  
ATOM    255  HZ2 LYS A  17      18.015   7.367 -12.409  1.00 74.26           H  
ATOM    256  HZ3 LYS A  17      16.799   6.307 -12.746  1.00 74.26           H  
ATOM    257  N   LEU A  18      17.151  10.443 -20.186  1.00 82.64           N  
ATOM    258  H   LEU A  18      18.159  10.515 -20.199  1.00 82.64           H  
ATOM    259  CA  LEU A  18      16.380  11.383 -20.989  1.00 82.64           C  
ATOM    260  HA  LEU A  18      15.428  11.577 -20.496  1.00 82.64           H  
ATOM    261  C   LEU A  18      16.082  10.775 -22.358  1.00 82.64           C  
ATOM    262  CB  LEU A  18      17.130  12.705 -21.174  1.00 82.64           C  
ATOM    263  HB2 LEU A  18      18.105  12.489 -21.611  1.00 82.64           H  
ATOM    264  HB3 LEU A  18      16.545  13.290 -21.885  1.00 82.64           H  
ATOM    265  O   LEU A  18      16.986  10.310 -23.047  1.00 82.64           O  
ATOM    266  CG  LEU A  18      17.328  13.588 -19.940  1.00 82.64           C  
ATOM    267  HG  LEU A  18      17.875  13.046 -19.169  1.00 82.64           H  
ATOM    268  CD1 LEU A  18      18.133  14.818 -20.359  1.00 82.64           C  
ATOM    269 HD11 LEU A  18      18.172  15.553 -19.555  1.00 82.64           H  
ATOM    270 HD12 LEU A  18      17.668  15.293 -21.223  1.00 82.64           H  
ATOM    271 HD13 LEU A  18      19.147  14.521 -20.629  1.00 82.64           H  
ATOM    272  CD2 LEU A  18      15.995  14.063 -19.361  1.00 82.64           C  
ATOM    273 HD21 LEU A  18      15.429  14.592 -20.128  1.00 82.64           H  
ATOM    274 HD22 LEU A  18      16.180  14.741 -18.529  1.00 82.64           H  
ATOM    275 HD23 LEU A  18      15.407  13.214 -19.013  1.00 82.64           H  
ATOM    276  N   ILE A  19      14.821  10.835 -22.775  1.00 83.32           N  
ATOM    277  H   ILE A  19      14.123  11.218 -22.154  1.00 83.32           H  
ATOM    278  CA  ILE A  19      14.425  10.385 -24.111  1.00 83.32           C  
ATOM    279  HA  ILE A  19      15.163   9.671 -24.476  1.00 83.32           H  
ATOM    280  C   ILE A  19      14.422  11.583 -25.055  1.00 83.32           C  
ATOM    281  CB  ILE A  19      13.076   9.648 -24.086  1.00 83.32           C  
ATOM    282  HB  ILE A  19      12.311  10.351 -23.756  1.00 83.32           H  
ATOM    283  O   ILE A  19      13.818  12.618 -24.755  1.00 83.32           O  
ATOM    284  CG1 ILE A  19      13.109   8.450 -23.116  1.00 83.32           C  
ATOM    285 HG12 ILE A  19      13.634   7.617 -23.585  1.00 83.32           H  
ATOM    286 HG13 ILE A  19      13.632   8.696 -22.192  1.00 83.32           H  
ATOM    287  CG2 ILE A  19      12.714   9.162 -25.503  1.00 83.32           C  
ATOM    288 HG21 ILE A  19      13.494   8.502 -25.883  1.00 83.32           H  
ATOM    289 HG22 ILE A  19      11.768   8.621 -25.512  1.00 83.32           H  
ATOM    290 HG23 ILE A  19      12.602  10.005 -26.184  1.00 83.32           H  
ATOM    291  CD1 ILE A  19      11.704   8.006 -22.728  1.00 83.32           C  
ATOM    292 HD11 ILE A  19      11.050   7.934 -23.597  1.00 83.32           H  
ATOM    293 HD12 ILE A  19      11.284   8.707 -22.006  1.00 83.32           H  
ATOM    294 HD13 ILE A  19      11.781   7.010 -22.292  1.00 83.32           H  
ATOM    295  N   ALA A  20      15.085  11.428 -26.200  1.00 85.05           N  
ATOM    296  H   ALA A  20      15.557  10.550 -26.366  1.00 85.05           H  
ATOM    297  CA  ALA A  20      15.117  12.418 -27.266  1.00 85.05           C  
ATOM    298  HA  ALA A  20      15.658  13.299 -26.920  1.00 85.05           H  
ATOM    299  C   ALA A  20      13.697  12.834 -27.682  1.00 85.05           C  
ATOM    300  CB  ALA A  20      15.878  11.821 -28.452  1.00 85.05           C  
ATOM    301  HB1 ALA A  20      15.983  12.571 -29.236  1.00 85.05           H  
ATOM    302  HB2 ALA A  20      16.872  11.495 -28.144  1.00 85.05           H  
ATOM    303  HB3 ALA A  20      15.333  10.968 -28.856  1.00 85.05           H  
ATOM    304  O   ALA A  20      12.825  11.995 -27.902  1.00 85.05           O  
ATOM    305  N   ARG A  21      13.465  14.144 -27.821  1.00 83.64           N  
ATOM    306  H   ARG A  21      14.218  14.780 -27.601  1.00 83.64           H  
ATOM    307  CA  ARG A  21      12.162  14.677 -28.264  1.00 83.64           C  
ATOM    308  HA  ARG A  21      11.364  14.159 -27.731  1.00 83.64           H  
ATOM    309  C   ARG A  21      11.897  14.432 -29.750  1.00 83.64           C  
ATOM    310  CB  ARG A  21      12.074  16.179 -27.974  1.00 83.64           C  
ATOM    311  HB2 ARG A  21      11.148  16.557 -28.406  1.00 83.64           H  
ATOM    312  HB3 ARG A  21      12.908  16.685 -28.461  1.00 83.64           H  
ATOM    313  O   ARG A  21      10.749  14.427 -30.178  1.00 83.64           O  
ATOM    314  CG  ARG A  21      12.086  16.502 -26.474  1.00 83.64           C  
ATOM    315  HG2 ARG A  21      12.952  16.031 -26.010  1.00 83.64           H  
ATOM    316  HG3 ARG A  21      11.182  16.112 -26.007  1.00 83.64           H  
ATOM    317  CD  ARG A  21      12.186  18.013 -26.235  1.00 83.64           C  
ATOM    318  HD2 ARG A  21      13.135  18.363 -26.641  1.00 83.64           H  
ATOM    319  HD3 ARG A  21      12.189  18.192 -25.159  1.00 83.64           H  
ATOM    320  NE  ARG A  21      11.066  18.749 -26.855  1.00 83.64           N  
ATOM    321  HE  ARG A  21      10.267  18.199 -27.136  1.00 83.64           H  
ATOM    322  NH1 ARG A  21      11.940  20.861 -26.636  1.00 83.64           N  
ATOM    323 HH11 ARG A  21      12.745  20.474 -26.164  1.00 83.64           H  
ATOM    324 HH12 ARG A  21      11.855  21.861 -26.745  1.00 83.64           H  
ATOM    325  NH2 ARG A  21       9.944  20.585 -27.600  1.00 83.64           N  
ATOM    326 HH21 ARG A  21       9.152  20.007 -27.844  1.00 83.64           H  
ATOM    327 HH22 ARG A  21       9.864  21.589 -27.678  1.00 83.64           H  
ATOM    328  CZ  ARG A  21      10.991  20.057 -27.029  1.00 83.64           C  
ATOM    329  N   LYS A  22      12.965  14.299 -30.536  1.00 82.18           N  
ATOM    330  H   LYS A  22      13.866  14.248 -30.082  1.00 82.18           H  
ATOM    331  CA  LYS A  22      12.952  14.039 -31.977  1.00 82.18           C  
ATOM    332  HA  LYS A  22      12.013  13.560 -32.251  1.00 82.18           H  
ATOM    333  C   LYS A  22      14.082  13.073 -32.308  1.00 82.18           C  
ATOM    334  CB  LYS A  22      13.113  15.347 -32.775  1.00 82.18           C  
ATOM    335  HB2 LYS A  22      14.010  15.869 -32.442  1.00 82.18           H  
ATOM    336  HB3 LYS A  22      13.245  15.094 -33.827  1.00 82.18           H  
ATOM    337  O   LYS A  22      15.075  13.019 -31.582  1.00 82.18           O  
ATOM    338  CG  LYS A  22      11.900  16.282 -32.648  1.00 82.18           C  
ATOM    339  HG2 LYS A  22      11.818  16.638 -31.621  1.00 82.18           H  
ATOM    340  HG3 LYS A  22      10.996  15.730 -32.906  1.00 82.18           H  
ATOM    341  CD  LYS A  22      12.036  17.489 -33.586  1.00 82.18           C  
ATOM    342  HD2 LYS A  22      12.929  18.053 -33.318  1.00 82.18           H  
ATOM    343  HD3 LYS A  22      12.140  17.130 -34.609  1.00 82.18           H  
ATOM    344  CE  LYS A  22      10.798  18.390 -33.485  1.00 82.18           C  
ATOM    345  HE2 LYS A  22      10.721  18.768 -32.466  1.00 82.18           H  
ATOM    346  HE3 LYS A  22       9.914  17.784 -33.682  1.00 82.18           H  
ATOM    347  NZ  LYS A  22      10.861  19.518 -34.452  1.00 82.18           N  
ATOM    348  HZ1 LYS A  22      10.040  20.103 -34.382  1.00 82.18           H  
ATOM    349  HZ2 LYS A  22      11.679  20.090 -34.297  1.00 82.18           H  
ATOM    350  HZ3 LYS A  22      10.903  19.169 -35.399  1.00 82.18           H  
ATOM    351  N   LYS A  23      13.935  12.343 -33.414  1.00 82.34           N  
ATOM    352  H   LYS A  23      13.103  12.477 -33.969  1.00 82.34           H  
ATOM    353  CA  LYS A  23      15.021  11.538 -33.979  1.00 82.34           C  
ATOM    354  HA  LYS A  23      15.273  10.746 -33.274  1.00 82.34           H  
ATOM    355  C   LYS A  23      16.259  12.426 -34.167  1.00 82.34           C  
ATOM    356  CB  LYS A  23      14.542  10.914 -35.298  1.00 82.34           C  
ATOM    357  HB2 LYS A  23      13.541  10.504 -35.166  1.00 82.34           H  
ATOM    358  HB3 LYS A  23      14.505  11.688 -36.065  1.00 82.34           H  
ATOM    359  O   LYS A  23      16.119  13.578 -34.572  1.00 82.34           O  
ATOM    360  CG  LYS A  23      15.468   9.781 -35.750  1.00 82.34           C  
ATOM    361  HG2 LYS A  23      15.413   8.959 -35.037  1.00 82.34           H  
ATOM    362  HG3 LYS A  23      16.496  10.144 -35.774  1.00 82.34           H  
ATOM    363  CD  LYS A  23      15.085   9.277 -37.143  1.00 82.34           C  
ATOM    364  HD2 LYS A  23      15.021  10.126 -37.824  1.00 82.34           H  
ATOM    365  HD3 LYS A  23      14.123   8.765 -37.099  1.00 82.34           H  
ATOM    366  CE  LYS A  23      16.180   8.329 -37.632  1.00 82.34           C  
ATOM    367  HE2 LYS A  23      17.122   8.877 -37.614  1.00 82.34           H  
ATOM    368  HE3 LYS A  23      16.273   7.496 -36.935  1.00 82.34           H  
ATOM    369  NZ  LYS A  23      15.907   7.839 -39.004  1.00 82.34           N  
ATOM    370  HZ1 LYS A  23      16.679   7.269 -39.320  1.00 82.34           H  
ATOM    371  HZ2 LYS A  23      15.842   8.628 -39.632  1.00 82.34           H  
ATOM    372  HZ3 LYS A  23      15.053   7.303 -39.044  1.00 82.34           H  
ATOM    373  N   ASP A  24      17.424  11.909 -33.791  1.00 83.56           N  
ATOM    374  H   ASP A  24      17.456  10.923 -33.573  1.00 83.56           H  
ATOM    375  CA  ASP A  24      18.729  12.579 -33.902  1.00 83.56           C  
ATOM    376  HA  ASP A  24      19.459  11.883 -33.486  1.00 83.56           H  
ATOM    377  C   ASP A  24      18.897  13.869 -33.063  1.00 83.56           C  
ATOM    378  CB  ASP A  24      19.108  12.724 -35.391  1.00 83.56           C  
ATOM    379  HB2 ASP A  24      20.160  12.999 -35.468  1.00 83.56           H  
ATOM    380  HB3 ASP A  24      18.516  13.522 -35.840  1.00 83.56           H  
ATOM    381  O   ASP A  24      19.924  14.542 -33.151  1.00 83.56           O  
ATOM    382  CG  ASP A  24      18.878  11.414 -36.163  1.00 83.56           C  
ATOM    383  OD1 ASP A  24      19.301  10.355 -35.646  1.00 83.56           O  
ATOM    384  OD2 ASP A  24      18.163  11.431 -37.193  1.00 83.56           O  
ATOM    385  N   LEU A  25      17.936  14.205 -32.188  1.00 86.25           N  
ATOM    386  H   LEU A  25      17.105  13.631 -32.147  1.00 86.25           H  
ATOM    387  CA  LEU A  25      18.055  15.323 -31.250  1.00 86.25           C  
ATOM    388  HA  LEU A  25      18.783  16.026 -31.657  1.00 86.25           H  
ATOM    389  C   LEU A  25      18.582  14.837 -29.898  1.00 86.25           C  
ATOM    390  CB  LEU A  25      16.712  16.063 -31.131  1.00 86.25           C  
ATOM    391  HB2 LEU A  25      16.330  16.261 -32.133  1.00 86.25           H  
ATOM    392  HB3 LEU A  25      16.001  15.416 -30.618  1.00 86.25           H  
ATOM    393  O   LEU A  25      17.819  14.348 -29.065  1.00 86.25           O  
ATOM    394  CG  LEU A  25      16.839  17.398 -30.371  1.00 86.25           C  
ATOM    395  HG  LEU A  25      17.390  17.249 -29.442  1.00 86.25           H  
ATOM    396  CD1 LEU A  25      17.545  18.462 -31.214  1.00 86.25           C  
ATOM    397 HD11 LEU A  25      17.034  18.592 -32.168  1.00 86.25           H  
ATOM    398 HD12 LEU A  25      18.578  18.170 -31.406  1.00 86.25           H  
ATOM    399 HD13 LEU A  25      17.557  19.413 -30.682  1.00 86.25           H  
ATOM    400  CD2 LEU A  25      15.450  17.930 -30.017  1.00 86.25           C  
ATOM    401 HD21 LEU A  25      14.869  18.084 -30.926  1.00 86.25           H  
ATOM    402 HD22 LEU A  25      15.551  18.873 -29.479  1.00 86.25           H  
ATOM    403 HD23 LEU A  25      14.951  17.207 -29.372  1.00 86.25           H  
ATOM    404  N   ASP A  26      19.884  15.008 -29.679  1.00 85.66           N  
ATOM    405  H   ASP A  26      20.447  15.333 -30.452  1.00 85.66           H  
ATOM    406  CA  ASP A  26      20.571  14.571 -28.461  1.00 85.66           C  
ATOM    407  HA  ASP A  26      20.506  13.484 -28.421  1.00 85.66           H  
ATOM    408  C   ASP A  26      19.945  15.187 -27.187  1.00 85.66           C  
ATOM    409  CB  ASP A  26      22.064  14.909 -28.572  1.00 85.66           C  
ATOM    410  HB2 ASP A  26      22.173  15.985 -28.714  1.00 85.66           H  
ATOM    411  HB3 ASP A  26      22.471  14.412 -29.453  1.00 85.66           H  
ATOM    412  O   ASP A  26      20.066  16.398 -26.943  1.00 85.66           O  
ATOM    413  CG  ASP A  26      22.889  14.489 -27.349  1.00 85.66           C  
ATOM    414  OD1 ASP A  26      22.319  13.895 -26.403  1.00 85.66           O  
ATOM    415  OD2 ASP A  26      24.088  14.847 -27.344  1.00 85.66           O  
ATOM    416  N   PRO A  27      19.302  14.378 -26.327  1.00 86.03           N  
ATOM    417  CA  PRO A  27      18.650  14.887 -25.133  1.00 86.03           C  
ATOM    418  HA  PRO A  27      17.977  15.699 -25.409  1.00 86.03           H  
ATOM    419  C   PRO A  27      19.641  15.423 -24.089  1.00 86.03           C  
ATOM    420  CB  PRO A  27      17.835  13.714 -24.602  1.00 86.03           C  
ATOM    421  HB2 PRO A  27      16.833  13.738 -25.030  1.00 86.03           H  
ATOM    422  HB3 PRO A  27      17.789  13.751 -23.514  1.00 86.03           H  
ATOM    423  O   PRO A  27      19.257  16.251 -23.260  1.00 86.03           O  
ATOM    424  CG  PRO A  27      18.586  12.476 -25.090  1.00 86.03           C  
ATOM    425  HG2 PRO A  27      17.923  11.619 -25.212  1.00 86.03           H  
ATOM    426  HG3 PRO A  27      19.396  12.242 -24.399  1.00 86.03           H  
ATOM    427  CD  PRO A  27      19.164  12.931 -26.423  1.00 86.03           C  
ATOM    428  HD2 PRO A  27      20.127  12.446 -26.585  1.00 86.03           H  
ATOM    429  HD3 PRO A  27      18.476  12.685 -27.231  1.00 86.03           H  
ATOM    430  N   LYS A  28      20.925  15.036 -24.142  1.00 88.19           N  
ATOM    431  H   LYS A  28      21.221  14.413 -24.879  1.00 88.19           H  
ATOM    432  CA  LYS A  28      21.963  15.618 -23.276  1.00 88.19           C  
ATOM    433  HA  LYS A  28      21.617  15.603 -22.243  1.00 88.19           H  
ATOM    434  C   LYS A  28      22.250  17.078 -23.620  1.00 88.19           C  
ATOM    435  CB  LYS A  28      23.265  14.809 -23.361  1.00 88.19           C  
ATOM    436  HB2 LYS A  28      24.007  15.298 -22.729  1.00 88.19           H  
ATOM    437  HB3 LYS A  28      23.643  14.811 -24.383  1.00 88.19           H  
ATOM    438  O   LYS A  28      22.664  17.835 -22.746  1.00 88.19           O  
ATOM    439  CG  LYS A  28      23.093  13.365 -22.877  1.00 88.19           C  
ATOM    440  HG2 LYS A  28      22.597  13.370 -21.907  1.00 88.19           H  
ATOM    441  HG3 LYS A  28      22.480  12.811 -23.587  1.00 88.19           H  
ATOM    442  CD  LYS A  28      24.457  12.679 -22.735  1.00 88.19           C  
ATOM    443  HD2 LYS A  28      25.063  13.241 -22.024  1.00 88.19           H  
ATOM    444  HD3 LYS A  28      24.966  12.652 -23.698  1.00 88.19           H  
ATOM    445  CE  LYS A  28      24.241  11.255 -22.218  1.00 88.19           C  
ATOM    446  HE2 LYS A  28      23.441  11.270 -21.477  1.00 88.19           H  
ATOM    447  HE3 LYS A  28      23.910  10.616 -23.036  1.00 88.19           H  
ATOM    448  NZ  LYS A  28      25.444  10.682 -21.577  1.00 88.19           N  
ATOM    449  HZ1 LYS A  28      25.190   9.771 -21.222  1.00 88.19           H  
ATOM    450  HZ2 LYS A  28      26.217  10.587 -22.220  1.00 88.19           H  
ATOM    451  HZ3 LYS A  28      25.732  11.260 -20.801  1.00 88.19           H  
ATOM    452  N   LYS A  29      21.996  17.494 -24.866  1.00 87.68           N  
ATOM    453  H   LYS A  29      21.678  16.798 -25.525  1.00 87.68           H  
ATOM    454  CA  LYS A  29      22.173  18.881 -25.329  1.00 87.68           C  
ATOM    455  HA  LYS A  29      22.914  19.377 -24.704  1.00 87.68           H  
ATOM    456  C   LYS A  29      20.899  19.712 -25.209  1.00 87.68           C  
ATOM    457  CB  LYS A  29      22.691  18.881 -26.774  1.00 87.68           C  
ATOM    458  HB2 LYS A  29      22.676  19.901 -27.158  1.00 87.68           H  
ATOM    459  HB3 LYS A  29      22.038  18.269 -27.396  1.00 87.68           H  
ATOM    460  O   LYS A  29      20.980  20.880 -24.836  1.00 87.68           O  
ATOM    461  CG  LYS A  29      24.126  18.344 -26.857  1.00 87.68           C  
ATOM    462  HG2 LYS A  29      24.156  17.324 -26.474  1.00 87.68           H  
ATOM    463  HG3 LYS A  29      24.781  18.965 -26.247  1.00 87.68           H  
ATOM    464  CD  LYS A  29      24.626  18.352 -28.305  1.00 87.68           C  
ATOM    465  HD2 LYS A  29      24.678  19.379 -28.667  1.00 87.68           H  
ATOM    466  HD3 LYS A  29      23.932  17.785 -28.925  1.00 87.68           H  
ATOM    467  CE  LYS A  29      26.008  17.697 -28.363  1.00 87.68           C  
ATOM    468  HE2 LYS A  29      26.686  18.239 -27.704  1.00 87.68           H  
ATOM    469  HE3 LYS A  29      25.910  16.681 -27.980  1.00 87.68           H  
ATOM    470  NZ  LYS A  29      26.541  17.667 -29.747  1.00 87.68           N  
ATOM    471  HZ1 LYS A  29      26.626  18.598 -30.129  1.00 87.68           H  
ATOM    472  HZ2 LYS A  29      25.925  17.125 -30.336  1.00 87.68           H  
ATOM    473  HZ3 LYS A  29      27.447  17.220 -29.762  1.00 87.68           H  
ATOM    474  N   TYR A  30      19.739  19.117 -25.483  1.00 89.24           N  
ATOM    475  H   TYR A  30      19.779  18.170 -25.833  1.00 89.24           H  
ATOM    476  CA  TYR A  30      18.476  19.854 -25.644  1.00 89.24           C  
ATOM    477  HA  TYR A  30      18.673  20.923 -25.556  1.00 89.24           H  
ATOM    478  C   TYR A  30      17.412  19.548 -24.586  1.00 89.24           C  
ATOM    479  CB  TYR A  30      17.951  19.614 -27.063  1.00 89.24           C  
ATOM    480  HB2 TYR A  30      17.012  20.152 -27.195  1.00 89.24           H  
ATOM    481  HB3 TYR A  30      17.746  18.552 -27.194  1.00 89.24           H  
ATOM    482  O   TYR A  30      16.318  20.113 -24.630  1.00 89.24           O  
ATOM    483  CG  TYR A  30      18.921  20.086 -28.127  1.00 89.24           C  
ATOM    484  CD1 TYR A  30      19.053  21.462 -28.394  1.00 89.24           C  
ATOM    485  HD1 TYR A  30      18.449  22.178 -27.855  1.00 89.24           H  
ATOM    486  CD2 TYR A  30      19.717  19.156 -28.821  1.00 89.24           C  
ATOM    487  HD2 TYR A  30      19.614  18.098 -28.628  1.00 89.24           H  
ATOM    488  CE1 TYR A  30      19.970  21.909 -29.364  1.00 89.24           C  
ATOM    489  HE1 TYR A  30      20.067  22.964 -29.574  1.00 89.24           H  
ATOM    490  CE2 TYR A  30      20.639  19.598 -29.786  1.00 89.24           C  
ATOM    491  HE2 TYR A  30      21.242  18.891 -30.335  1.00 89.24           H  
ATOM    492  OH  TYR A  30      21.658  21.387 -30.996  1.00 89.24           O  
ATOM    493  HH  TYR A  30      21.619  22.332 -31.156  1.00 89.24           H  
ATOM    494  CZ  TYR A  30      20.765  20.974 -30.062  1.00 89.24           C  
ATOM    495  N   GLY A  31      17.716  18.671 -23.631  1.00 85.72           N  
ATOM    496  H   GLY A  31      18.595  18.177 -23.687  1.00 85.72           H  
ATOM    497  CA  GLY A  31      16.704  18.118 -22.744  1.00 85.72           C  
ATOM    498  HA2 GLY A  31      16.057  18.914 -22.374  1.00 85.72           H  
ATOM    499  HA3 GLY A  31      17.185  17.641 -21.891  1.00 85.72           H  
ATOM    500  C   GLY A  31      15.841  17.076 -23.451  1.00 85.72           C  
ATOM    501  O   GLY A  31      15.927  16.849 -24.660  1.00 85.72           O  
ATOM    502  N   GLY A  32      15.000  16.412 -22.673  1.00 87.53           N  
ATOM    503  H   GLY A  32      14.875  16.714 -21.718  1.00 87.53           H  
ATOM    504  CA  GLY A  32      14.240  15.264 -23.145  1.00 87.53           C  
ATOM    505  HA2 GLY A  32      13.813  15.474 -24.125  1.00 87.53           H  
ATOM    506  HA3 GLY A  32      14.907  14.408 -23.243  1.00 87.53           H  
ATOM    507  C   GLY A  32      13.113  14.893 -22.202  1.00 87.53           C  
ATOM    508  O   GLY A  32      12.948  15.495 -21.141  1.00 87.53           O  
ATOM    509  N   TYR A  33      12.335  13.887 -22.580  1.00 86.15           N  
ATOM    510  H   TYR A  33      12.548  13.405 -23.442  1.00 86.15           H  
ATOM    511  CA  TYR A  33      11.292  13.358 -21.707  1.00 86.15           C  
ATOM    512  HA  TYR A  33      10.702  14.194 -21.330  1.00 86.15           H  
ATOM    513  C   TYR A  33      11.903  12.645 -20.497  1.00 86.15           C  
ATOM    514  CB  TYR A  33      10.354  12.453 -22.501  1.00 86.15           C  
ATOM    515  HB2 TYR A  33       9.616  12.029 -21.821  1.00 86.15           H  
ATOM    516  HB3 TYR A  33      10.917  11.618 -22.918  1.00 86.15           H  
ATOM    517  O   TYR A  33      12.959  12.016 -20.607  1.00 86.15           O  
ATOM    518  CG  TYR A  33       9.622  13.181 -23.607  1.00 86.15           C  
ATOM    519  CD1 TYR A  33       8.635  14.122 -23.261  1.00 86.15           C  
ATOM    520  HD1 TYR A  33       8.409  14.313 -22.223  1.00 86.15           H  
ATOM    521  CD2 TYR A  33       9.919  12.930 -24.962  1.00 86.15           C  
ATOM    522  HD2 TYR A  33      10.675  12.208 -25.237  1.00 86.15           H  
ATOM    523  CE1 TYR A  33       7.926  14.806 -24.264  1.00 86.15           C  
ATOM    524  HE1 TYR A  33       7.161  15.515 -23.987  1.00 86.15           H  
ATOM    525  CE2 TYR A  33       9.209  13.614 -25.969  1.00 86.15           C  
ATOM    526  HE2 TYR A  33       9.392  13.403 -27.012  1.00 86.15           H  
ATOM    527  OH  TYR A  33       7.534  15.211 -26.595  1.00 86.15           O  
ATOM    528  HH  TYR A  33       6.765  15.662 -26.241  1.00 86.15           H  
ATOM    529  CZ  TYR A  33       8.212  14.551 -25.621  1.00 86.15           C  
ATOM    530  N   ALA A  34      11.242  12.753 -19.340  1.00 75.33           N  
ATOM    531  H   ALA A  34      10.403  13.317 -19.337  1.00 75.33           H  
ATOM    532  CA  ALA A  34      11.816  12.382 -18.045  1.00 75.33           C  
ATOM    533  HA  ALA A  34      12.736  12.954 -17.921  1.00 75.33           H  
ATOM    534  C   ALA A  34      12.188  10.896 -17.902  1.00 75.33           C  
ATOM    535  CB  ALA A  34      10.819  12.789 -16.949  1.00 75.33           C  
ATOM    536  HB1 ALA A  34      10.560  13.844 -17.037  1.00 75.33           H  
ATOM    537  HB2 ALA A  34       9.906  12.202 -17.043  1.00 75.33           H  
ATOM    538  HB3 ALA A  34      11.252  12.600 -15.966  1.00 75.33           H  
ATOM    539  O   ALA A  34      13.178  10.576 -17.235  1.00 75.33           O  
ATOM    540  N   SER A  35      11.373  10.008 -18.478  1.00 77.64           N  
ATOM    541  H   SER A  35      10.591  10.363 -19.009  1.00 77.64           H  
ATOM    542  CA  SER A  35      11.542   8.553 -18.412  1.00 77.64           C  
ATOM    543  HA  SER A  35      12.556   8.314 -18.733  1.00 77.64           H  
ATOM    544  C   SER A  35      10.530   7.829 -19.306  1.00 77.64           C  
ATOM    545  CB  SER A  35      11.333   8.049 -16.975  1.00 77.64           C  
ATOM    546  HB2 SER A  35      12.132   8.432 -16.340  1.00 77.64           H  
ATOM    547  HB3 SER A  35      11.379   6.960 -16.961  1.00 77.64           H  
ATOM    548  O   SER A  35       9.403   8.318 -19.450  1.00 77.64           O  
ATOM    549  OG  SER A  35      10.088   8.466 -16.439  1.00 77.64           O  
ATOM    550  HG  SER A  35       9.390   8.098 -16.986  1.00 77.64           H  
ATOM    551  N   PRO A  36      10.867   6.648 -19.850  1.00 84.68           N  
ATOM    552  CA  PRO A  36       9.903   5.810 -20.553  1.00 84.68           C  
ATOM    553  HA  PRO A  36       9.437   6.368 -21.365  1.00 84.68           H  
ATOM    554  C   PRO A  36       8.820   5.295 -19.601  1.00 84.68           C  
ATOM    555  CB  PRO A  36      10.710   4.654 -21.139  1.00 84.68           C  
ATOM    556  HB2 PRO A  36      10.124   3.736 -21.169  1.00 84.68           H  
ATOM    557  HB3 PRO A  36      11.057   4.906 -22.141  1.00 84.68           H  
ATOM    558  O   PRO A  36       9.075   5.035 -18.423  1.00 84.68           O  
ATOM    559  CG  PRO A  36      11.915   4.544 -20.206  1.00 84.68           C  
ATOM    560  HG2 PRO A  36      12.780   4.117 -20.712  1.00 84.68           H  
ATOM    561  HG3 PRO A  36      11.647   3.951 -19.331  1.00 84.68           H  
ATOM    562  CD  PRO A  36      12.165   5.987 -19.778  1.00 84.68           C  
ATOM    563  HD2 PRO A  36      12.583   6.009 -18.772  1.00 84.68           H  
ATOM    564  HD3 PRO A  36      12.858   6.460 -20.474  1.00 84.68           H  
ATOM    565  N   THR A  37       7.617   5.105 -20.128  1.00 86.96           N  
ATOM    566  H   THR A  37       7.466   5.345 -21.097  1.00 86.96           H  
ATOM    567  CA  THR A  37       6.524   4.451 -19.411  1.00 86.96           C  
ATOM    568  HA  THR A  37       6.512   4.811 -18.383  1.00 86.96           H  
ATOM    569  C   THR A  37       6.763   2.943 -19.413  1.00 86.96           C  
ATOM    570  CB  THR A  37       5.172   4.801 -20.042  1.00 86.96           C  
ATOM    571  HB  THR A  37       5.152   4.441 -21.070  1.00 86.96           H  
ATOM    572  O   THR A  37       6.958   2.333 -20.468  1.00 86.96           O  
ATOM    573  CG2 THR A  37       3.993   4.217 -19.265  1.00 86.96           C  
ATOM    574 HG21 THR A  37       4.034   4.542 -18.225  1.00 86.96           H  
ATOM    575 HG22 THR A  37       3.062   4.565 -19.712  1.00 86.96           H  
ATOM    576 HG23 THR A  37       4.014   3.128 -19.309  1.00 86.96           H  
ATOM    577  OG1 THR A  37       5.008   6.198 -20.039  1.00 86.96           O  
ATOM    578  HG1 THR A  37       4.418   6.402 -20.768  1.00 86.96           H  
ATOM    579  N   VAL A  38       6.749   2.330 -18.228  1.00 89.38           N  
ATOM    580  H   VAL A  38       6.590   2.889 -17.402  1.00 89.38           H  
ATOM    581  CA  VAL A  38       6.819   0.871 -18.072  1.00 89.38           C  
ATOM    582  HA  VAL A  38       7.553   0.470 -18.771  1.00 89.38           H  
ATOM    583  C   VAL A  38       5.459   0.268 -18.417  1.00 89.38           C  
ATOM    584  CB  VAL A  38       7.310   0.473 -16.669  1.00 89.38           C  
ATOM    585  HB  VAL A  38       6.656   0.914 -15.916  1.00 89.38           H  
ATOM    586  O   VAL A  38       4.448   0.674 -17.848  1.00 89.38           O  
ATOM    587  CG1 VAL A  38       7.332  -1.047 -16.476  1.00 89.38           C  
ATOM    588 HG11 VAL A  38       6.320  -1.449 -16.529  1.00 89.38           H  
ATOM    589 HG12 VAL A  38       7.943  -1.517 -17.246  1.00 89.38           H  
ATOM    590 HG13 VAL A  38       7.742  -1.295 -15.496  1.00 89.38           H  
ATOM    591  CG2 VAL A  38       8.741   0.984 -16.441  1.00 89.38           C  
ATOM    592 HG21 VAL A  38       9.083   0.698 -15.447  1.00 89.38           H  
ATOM    593 HG22 VAL A  38       9.413   0.557 -17.186  1.00 89.38           H  
ATOM    594 HG23 VAL A  38       8.775   2.071 -16.516  1.00 89.38           H  
ATOM    595  N   ALA A  39       5.432  -0.685 -19.347  1.00 91.38           N  
ATOM    596  H   ALA A  39       6.308  -1.023 -19.720  1.00 91.38           H  
ATOM    597  CA  ALA A  39       4.223  -1.405 -19.738  1.00 91.38           C  
ATOM    598  HA  ALA A  39       3.390  -0.705 -19.795  1.00 91.38           H  
ATOM    599  C   ALA A  39       3.862  -2.480 -18.702  1.00 91.38           C  
ATOM    600  CB  ALA A  39       4.448  -2.019 -21.128  1.00 91.38           C  
ATOM    601  HB1 ALA A  39       5.254  -2.752 -21.096  1.00 91.38           H  
ATOM    602  HB2 ALA A  39       4.713  -1.237 -21.839  1.00 91.38           H  
ATOM    603  HB3 ALA A  39       3.535  -2.511 -21.461  1.00 91.38           H  
ATOM    604  O   ALA A  39       2.726  -2.552 -18.239  1.00 91.38           O  
ATOM    605  N   TYR A  40       4.841  -3.300 -18.326  1.00 94.39           N  
ATOM    606  H   TYR A  40       5.750  -3.189 -18.752  1.00 94.39           H  
ATOM    607  CA  TYR A  40       4.723  -4.344 -17.310  1.00 94.39           C  
ATOM    608  HA  TYR A  40       4.131  -3.968 -16.476  1.00 94.39           H  
ATOM    609  C   TYR A  40       6.111  -4.701 -16.774  1.00 94.39           C  
ATOM    610  CB  TYR A  40       4.006  -5.572 -17.897  1.00 94.39           C  
ATOM    611  HB2 TYR A  40       4.015  -6.383 -17.169  1.00 94.39           H  
ATOM    612  HB3 TYR A  40       2.958  -5.311 -18.049  1.00 94.39           H  
ATOM    613  O   TYR A  40       7.127  -4.227 -17.283  1.00 94.39           O  
ATOM    614  CG  TYR A  40       4.561  -6.101 -19.204  1.00 94.39           C  
ATOM    615  CD1 TYR A  40       3.898  -5.798 -20.409  1.00 94.39           C  
ATOM    616  HD1 TYR A  40       3.017  -5.174 -20.397  1.00 94.39           H  
ATOM    617  CD2 TYR A  40       5.695  -6.937 -19.215  1.00 94.39           C  
ATOM    618  HD2 TYR A  40       6.196  -7.183 -18.290  1.00 94.39           H  
ATOM    619  CE1 TYR A  40       4.344  -6.359 -21.620  1.00 94.39           C  
ATOM    620  HE1 TYR A  40       3.803  -6.180 -22.538  1.00 94.39           H  
ATOM    621  CE2 TYR A  40       6.158  -7.479 -20.430  1.00 94.39           C  
ATOM    622  HE2 TYR A  40       7.020  -8.129 -20.451  1.00 94.39           H  
ATOM    623  OH  TYR A  40       5.836  -7.822 -22.779  1.00 94.39           O  
ATOM    624  HH  TYR A  40       5.186  -7.684 -23.472  1.00 94.39           H  
ATOM    625  CZ  TYR A  40       5.468  -7.208 -21.628  1.00 94.39           C  
ATOM    626  N   SER A  41       6.166  -5.518 -15.725  1.00 96.83           N  
ATOM    627  H   SER A  41       5.315  -5.958 -15.406  1.00 96.83           H  
ATOM    628  CA  SER A  41       7.427  -6.080 -15.235  1.00 96.83           C  
ATOM    629  HA  SER A  41       8.267  -5.561 -15.697  1.00 96.83           H  
ATOM    630  C   SER A  41       7.538  -7.551 -15.618  1.00 96.83           C  
ATOM    631  CB  SER A  41       7.552  -5.887 -13.728  1.00 96.83           C  
ATOM    632  HB2 SER A  41       8.523  -6.243 -13.383  1.00 96.83           H  
ATOM    633  HB3 SER A  41       6.758  -6.459 -13.249  1.00 96.83           H  
ATOM    634  O   SER A  41       6.533  -8.198 -15.903  1.00 96.83           O  
ATOM    635  OG  SER A  41       7.407  -4.510 -13.421  1.00 96.83           O  
ATOM    636  HG  SER A  41       6.597  -4.240 -13.859  1.00 96.83           H  
ATOM    637  N   VAL A  42       8.750  -8.088 -15.634  1.00 97.04           N  
ATOM    638  H   VAL A  42       9.551  -7.489 -15.491  1.00 97.04           H  
ATOM    639  CA  VAL A  42       9.010  -9.508 -15.875  1.00 97.04           C  
ATOM    640  HA  VAL A  42       8.068 -10.048 -15.777  1.00 97.04           H  
ATOM    641  C   VAL A  42       9.940 -10.052 -14.804  1.00 97.04           C  
ATOM    642  CB  VAL A  42       9.539  -9.779 -17.298  1.00 97.04           C  
ATOM    643  HB  VAL A  42       9.686 -10.853 -17.411  1.00 97.04           H  
ATOM    644  O   VAL A  42      10.917  -9.393 -14.454  1.00 97.04           O  
ATOM    645  CG1 VAL A  42       8.506  -9.329 -18.332  1.00 97.04           C  
ATOM    646 HG11 VAL A  42       8.847  -9.597 -19.332  1.00 97.04           H  
ATOM    647 HG12 VAL A  42       7.553  -9.821 -18.137  1.00 97.04           H  
ATOM    648 HG13 VAL A  42       8.370  -8.248 -18.288  1.00 97.04           H  
ATOM    649  CG2 VAL A  42      10.854  -9.073 -17.643  1.00 97.04           C  
ATOM    650 HG21 VAL A  42      10.746  -7.992 -17.557  1.00 97.04           H  
ATOM    651 HG22 VAL A  42      11.638  -9.417 -16.969  1.00 97.04           H  
ATOM    652 HG23 VAL A  42      11.150  -9.322 -18.662  1.00 97.04           H  
ATOM    653  N   LEU A  43       9.637 -11.233 -14.270  1.00 97.56           N  
ATOM    654  H   LEU A  43       8.818 -11.717 -14.608  1.00 97.56           H  
ATOM    655  CA  LEU A  43      10.575 -11.971 -13.429  1.00 97.56           C  
ATOM    656  HA  LEU A  43      11.055 -11.273 -12.743  1.00 97.56           H  
ATOM    657  C   LEU A  43      11.657 -12.580 -14.321  1.00 97.56           C  
ATOM    658  CB  LEU A  43       9.826 -13.039 -12.614  1.00 97.56           C  
ATOM    659  HB2 LEU A  43       9.046 -12.557 -12.024  1.00 97.56           H  
ATOM    660  HB3 LEU A  43       9.349 -13.723 -13.315  1.00 97.56           H  
ATOM    661  O   LEU A  43      11.344 -13.261 -15.295  1.00 97.56           O  
ATOM    662  CG  LEU A  43      10.728 -13.868 -11.678  1.00 97.56           C  
ATOM    663  HG  LEU A  43      11.539 -14.319 -12.250  1.00 97.56           H  
ATOM    664  CD1 LEU A  43      11.335 -13.027 -10.551  1.00 97.56           C  
ATOM    665 HD11 LEU A  43      12.005 -12.272 -10.962  1.00 97.56           H  
ATOM    666 HD12 LEU A  43      10.542 -12.544  -9.980  1.00 97.56           H  
ATOM    667 HD13 LEU A  43      11.910 -13.671  -9.885  1.00 97.56           H  
ATOM    668  CD2 LEU A  43       9.916 -14.994 -11.044  1.00 97.56           C  
ATOM    669 HD21 LEU A  43       9.078 -14.589 -10.477  1.00 97.56           H  
ATOM    670 HD22 LEU A  43      10.547 -15.586 -10.381  1.00 97.56           H  
ATOM    671 HD23 LEU A  43       9.537 -15.650 -11.828  1.00 97.56           H  
ATOM    672  N   VAL A  44      12.919 -12.328 -13.983  1.00 97.33           N  
ATOM    673  H   VAL A  44      13.091 -11.702 -13.210  1.00 97.33           H  
ATOM    674  CA  VAL A  44      14.084 -12.843 -14.705  1.00 97.33           C  
ATOM    675  HA  VAL A  44      13.751 -13.540 -15.474  1.00 97.33           H  
ATOM    676  C   VAL A  44      14.978 -13.597 -13.733  1.00 97.33           C  
ATOM    677  CB  VAL A  44      14.868 -11.714 -15.405  1.00 97.33           C  
ATOM    678  HB  VAL A  44      15.260 -11.027 -14.655  1.00 97.33           H  
ATOM    679  O   VAL A  44      15.403 -13.047 -12.716  1.00 97.33           O  
ATOM    680  CG1 VAL A  44      16.046 -12.270 -16.218  1.00 97.33           C  
ATOM    681 HG11 VAL A  44      16.767 -12.751 -15.558  1.00 97.33           H  
ATOM    682 HG12 VAL A  44      16.556 -11.453 -16.730  1.00 97.33           H  
ATOM    683 HG13 VAL A  44      15.689 -12.988 -16.956  1.00 97.33           H  
ATOM    684  CG2 VAL A  44      13.970 -10.920 -16.359  1.00 97.33           C  
ATOM    685 HG21 VAL A  44      13.202 -10.411 -15.778  1.00 97.33           H  
ATOM    686 HG22 VAL A  44      13.501 -11.586 -17.083  1.00 97.33           H  
ATOM    687 HG23 VAL A  44      14.558 -10.162 -16.878  1.00 97.33           H  
ATOM    688  N   VAL A  45      15.296 -14.845 -14.081  1.00 97.38           N  
ATOM    689  H   VAL A  45      14.868 -15.232 -14.909  1.00 97.38           H  
ATOM    690  CA  VAL A  45      16.342 -15.642 -13.432  1.00 97.38           C  
ATOM    691  HA  VAL A  45      16.750 -15.071 -12.598  1.00 97.38           H  
ATOM    692  C   VAL A  45      17.458 -15.877 -14.445  1.00 97.38           C  
ATOM    693  CB  VAL A  45      15.793 -16.956 -12.849  1.00 97.38           C  
ATOM    694  HB  VAL A  45      15.373 -17.569 -13.646  1.00 97.38           H  
ATOM    695  O   VAL A  45      17.238 -16.477 -15.494  1.00 97.38           O  
ATOM    696  CG1 VAL A  45      16.905 -17.742 -12.140  1.00 97.38           C  
ATOM    697 HG11 VAL A  45      16.490 -18.652 -11.706  1.00 97.38           H  
ATOM    698 HG12 VAL A  45      17.679 -18.027 -12.852  1.00 97.38           H  
ATOM    699 HG13 VAL A  45      17.347 -17.136 -11.349  1.00 97.38           H  
ATOM    700  CG2 VAL A  45      14.687 -16.687 -11.825  1.00 97.38           C  
ATOM    701 HG21 VAL A  45      14.344 -17.628 -11.395  1.00 97.38           H  
ATOM    702 HG22 VAL A  45      15.076 -16.045 -11.034  1.00 97.38           H  
ATOM    703 HG23 VAL A  45      13.837 -16.202 -12.305  1.00 97.38           H  
ATOM    704  N   ALA A  46      18.647 -15.354 -14.165  1.00 97.47           N  
ATOM    705  H   ALA A  46      18.777 -14.909 -13.269  1.00 97.47           H  
ATOM    706  CA  ALA A  46      19.770 -15.352 -15.103  1.00 97.47           C  
ATOM    707  HA  ALA A  46      19.829 -16.308 -15.624  1.00 97.47           H  
ATOM    708  C   ALA A  46      21.095 -15.124 -14.363  1.00 97.47           C  
ATOM    709  CB  ALA A  46      19.507 -14.234 -16.125  1.00 97.47           C  
ATOM    710  HB1 ALA A  46      20.315 -14.180 -16.855  1.00 97.47           H  
ATOM    711  HB2 ALA A  46      19.419 -13.284 -15.598  1.00 97.47           H  
ATOM    712  HB3 ALA A  46      18.575 -14.425 -16.658  1.00 97.47           H  
ATOM    713  O   ALA A  46      21.127 -15.013 -13.137  1.00 97.47           O  
ATOM    714  N   LYS A  47      22.197 -14.996 -15.101  1.00 97.38           N  
ATOM    715  H   LYS A  47      22.114 -15.148 -16.096  1.00 97.38           H  
ATOM    716  CA  LYS A  47      23.458 -14.439 -14.607  1.00 97.38           C  
ATOM    717  HA  LYS A  47      23.375 -14.300 -13.529  1.00 97.38           H  
ATOM    718  C   LYS A  47      23.712 -13.066 -15.219  1.00 97.38           C  
ATOM    719  CB  LYS A  47      24.623 -15.395 -14.878  1.00 97.38           C  
ATOM    720  HB2 LYS A  47      25.543 -14.911 -14.553  1.00 97.38           H  
ATOM    721  HB3 LYS A  47      24.687 -15.588 -15.949  1.00 97.38           H  
ATOM    722  O   LYS A  47      23.394 -12.829 -16.378  1.00 97.38           O  
ATOM    723  CG  LYS A  47      24.488 -16.727 -14.126  1.00 97.38           C  
ATOM    724  HG2 LYS A  47      23.617 -17.270 -14.494  1.00 97.38           H  
ATOM    725  HG3 LYS A  47      24.372 -16.541 -13.058  1.00 97.38           H  
ATOM    726  CD  LYS A  47      25.746 -17.567 -14.359  1.00 97.38           C  
ATOM    727  HD2 LYS A  47      26.610 -17.070 -13.918  1.00 97.38           H  
ATOM    728  HD3 LYS A  47      25.900 -17.642 -15.436  1.00 97.38           H  
ATOM    729  CE  LYS A  47      25.613 -18.970 -13.761  1.00 97.38           C  
ATOM    730  HE2 LYS A  47      25.707 -18.923 -12.677  1.00 97.38           H  
ATOM    731  HE3 LYS A  47      24.622 -19.350 -14.012  1.00 97.38           H  
ATOM    732  NZ  LYS A  47      26.616 -19.885 -14.356  1.00 97.38           N  
ATOM    733  HZ1 LYS A  47      27.570 -19.559 -14.282  1.00 97.38           H  
ATOM    734  HZ2 LYS A  47      26.506 -20.836 -14.035  1.00 97.38           H  
ATOM    735  HZ3 LYS A  47      26.412 -19.942 -15.344  1.00 97.38           H  
ATOM    736  N   VAL A  48      24.325 -12.169 -14.456  1.00 95.52           N  
ATOM    737  H   VAL A  48      24.519 -12.419 -13.497  1.00 95.52           H  
ATOM    738  CA  VAL A  48      24.781 -10.858 -14.947  1.00 95.52           C  
ATOM    739  HA  VAL A  48      24.842 -10.892 -16.035  1.00 95.52           H  
ATOM    740  C   VAL A  48      26.184 -10.564 -14.436  1.00 95.52           C  
ATOM    741  CB  VAL A  48      23.807  -9.715 -14.596  1.00 95.52           C  
ATOM    742  HB  VAL A  48      24.208  -8.791 -15.013  1.00 95.52           H  
ATOM    743  O   VAL A  48      26.566 -10.993 -13.342  1.00 95.52           O  
ATOM    744  CG1 VAL A  48      22.429  -9.910 -15.214  1.00 95.52           C  
ATOM    745 HG11 VAL A  48      21.793  -9.051 -15.000  1.00 95.52           H  
ATOM    746 HG12 VAL A  48      21.957 -10.814 -14.831  1.00 95.52           H  
ATOM    747 HG13 VAL A  48      22.536  -9.976 -16.297  1.00 95.52           H  
ATOM    748  CG2 VAL A  48      23.638  -9.509 -13.092  1.00 95.52           C  
ATOM    749 HG21 VAL A  48      23.724 -10.452 -12.553  1.00 95.52           H  
ATOM    750 HG22 VAL A  48      24.429  -8.824 -12.787  1.00 95.52           H  
ATOM    751 HG23 VAL A  48      22.675  -9.043 -12.883  1.00 95.52           H  
ATOM    752  N   GLU A  49      26.968  -9.839 -15.226  1.00 93.73           N  
ATOM    753  H   GLU A  49      26.602  -9.497 -16.103  1.00 93.73           H  
ATOM    754  CA  GLU A  49      28.288  -9.370 -14.806  1.00 93.73           C  
ATOM    755  HA  GLU A  49      28.830 -10.193 -14.340  1.00 93.73           H  
ATOM    756  C   GLU A  49      28.128  -8.247 -13.771  1.00 93.73           C  
ATOM    757  CB  GLU A  49      29.107  -8.899 -16.018  1.00 93.73           C  
ATOM    758  HB2 GLU A  49      30.039  -8.471 -15.650  1.00 93.73           H  
ATOM    759  HB3 GLU A  49      28.553  -8.125 -16.549  1.00 93.73           H  
ATOM    760  O   GLU A  49      27.523  -7.212 -14.052  1.00 93.73           O  
ATOM    761  CG  GLU A  49      29.434 -10.049 -16.984  1.00 93.73           C  
ATOM    762  HG2 GLU A  49      29.924 -10.848 -16.428  1.00 93.73           H  
ATOM    763  HG3 GLU A  49      28.504 -10.451 -17.386  1.00 93.73           H  
ATOM    764  CD  GLU A  49      30.330  -9.624 -18.159  1.00 93.73           C  
ATOM    765  OE1 GLU A  49      30.661 -10.529 -18.962  1.00 93.73           O  
ATOM    766  OE2 GLU A  49      30.647  -8.421 -18.296  1.00 93.73           O  
ATOM    767  N   LYS A  50      28.659  -8.433 -12.554  1.00 86.91           N  
ATOM    768  H   LYS A  50      29.109  -9.318 -12.366  1.00 86.91           H  
ATOM    769  CA  LYS A  50      28.639  -7.402 -11.498  1.00 86.91           C  
ATOM    770  HA  LYS A  50      28.322  -6.465 -11.956  1.00 86.91           H  
ATOM    771  C   LYS A  50      30.029  -7.136 -10.928  1.00 86.91           C  
ATOM    772  CB  LYS A  50      27.625  -7.735 -10.378  1.00 86.91           C  
ATOM    773  HB2 LYS A  50      27.783  -8.758 -10.036  1.00 86.91           H  
ATOM    774  HB3 LYS A  50      27.794  -7.058  -9.540  1.00 86.91           H  
ATOM    775  O   LYS A  50      30.815  -8.051 -10.687  1.00 86.91           O  
ATOM    776  CG  LYS A  50      26.170  -7.564 -10.841  1.00 86.91           C  
ATOM    777  HG2 LYS A  50      25.993  -8.348 -11.577  1.00 86.91           H  
ATOM    778  HG3 LYS A  50      26.067  -6.595 -11.329  1.00 86.91           H  
ATOM    779  CD  LYS A  50      25.103  -7.670  -9.726  1.00 86.91           C  
ATOM    780  HD2 LYS A  50      25.111  -8.683  -9.324  1.00 86.91           H  
ATOM    781  HD3 LYS A  50      25.335  -6.959  -8.933  1.00 86.91           H  
ATOM    782  CE  LYS A  50      23.711  -7.349 -10.312  1.00 86.91           C  
ATOM    783  HE2 LYS A  50      23.717  -6.329 -10.696  1.00 86.91           H  
ATOM    784  HE3 LYS A  50      23.548  -8.002 -11.169  1.00 86.91           H  
ATOM    785  NZ  LYS A  50      22.570  -7.529  -9.370  1.00 86.91           N  
ATOM    786  HZ1 LYS A  50      22.516  -8.482  -9.040  1.00 86.91           H  
ATOM    787  HZ2 LYS A  50      21.702  -7.368  -9.859  1.00 86.91           H  
ATOM    788  HZ3 LYS A  50      22.609  -6.885  -8.593  1.00 86.91           H  
ATOM    789  N   GLY A  51      30.272  -5.866 -10.600  1.00 83.97           N  
ATOM    790  H   GLY A  51      29.597  -5.177 -10.900  1.00 83.97           H  
ATOM    791  CA  GLY A  51      31.499  -5.389  -9.959  1.00 83.97           C  
ATOM    792  HA2 GLY A  51      31.282  -4.459  -9.434  1.00 83.97           H  
ATOM    793  HA3 GLY A  51      31.835  -6.121  -9.225  1.00 83.97           H  
ATOM    794  C   GLY A  51      32.647  -5.130 -10.937  1.00 83.97           C  
ATOM    795  O   GLY A  51      32.547  -5.411 -12.128  1.00 83.97           O  
ATOM    796  N   LYS A  52      33.761  -4.597 -10.417  1.00 83.87           N  
ATOM    797  H   LYS A  52      33.770  -4.377  -9.431  1.00 83.87           H  
ATOM    798  CA  LYS A  52      34.933  -4.208 -11.226  1.00 83.87           C  
ATOM    799  HA  LYS A  52      34.626  -3.474 -11.971  1.00 83.87           H  
ATOM    800  C   LYS A  52      35.531  -5.370 -12.028  1.00 83.87           C  
ATOM    801  CB  LYS A  52      36.021  -3.583 -10.333  1.00 83.87           C  
ATOM    802  HB2 LYS A  52      36.273  -4.270  -9.525  1.00 83.87           H  
ATOM    803  HB3 LYS A  52      36.913  -3.442 -10.942  1.00 83.87           H  
ATOM    804  O   LYS A  52      35.972  -5.169 -13.149  1.00 83.87           O  
ATOM    805  CG  LYS A  52      35.627  -2.217  -9.743  1.00 83.87           C  
ATOM    806  HG2 LYS A  52      35.314  -1.557 -10.552  1.00 83.87           H  
ATOM    807  HG3 LYS A  52      34.797  -2.342  -9.047  1.00 83.87           H  
ATOM    808  CD  LYS A  52      36.820  -1.579  -9.010  1.00 83.87           C  
ATOM    809  HD2 LYS A  52      37.122  -2.225  -8.186  1.00 83.87           H  
ATOM    810  HD3 LYS A  52      37.653  -1.490  -9.707  1.00 83.87           H  
ATOM    811  CE  LYS A  52      36.469  -0.185  -8.468  1.00 83.87           C  
ATOM    812  HE2 LYS A  52      36.111   0.427  -9.296  1.00 83.87           H  
ATOM    813  HE3 LYS A  52      35.656  -0.279  -7.748  1.00 83.87           H  
ATOM    814  NZ  LYS A  52      37.641   0.477  -7.831  1.00 83.87           N  
ATOM    815  HZ1 LYS A  52      38.396   0.590  -8.492  1.00 83.87           H  
ATOM    816  HZ2 LYS A  52      37.989  -0.057  -7.048  1.00 83.87           H  
ATOM    817  HZ3 LYS A  52      37.398   1.397  -7.495  1.00 83.87           H  
ATOM    818  N   SER A  53      35.511  -6.580 -11.471  1.00 86.05           N  
ATOM    819  H   SER A  53      35.109  -6.684 -10.551  1.00 86.05           H  
ATOM    820  CA  SER A  53      36.032  -7.795 -12.111  1.00 86.05           C  
ATOM    821  HA  SER A  53      36.895  -7.523 -12.719  1.00 86.05           H  
ATOM    822  C   SER A  53      35.048  -8.476 -13.068  1.00 86.05           C  
ATOM    823  CB  SER A  53      36.524  -8.770 -11.034  1.00 86.05           C  
ATOM    824  HB2 SER A  53      37.422  -8.351 -10.582  1.00 86.05           H  
ATOM    825  HB3 SER A  53      36.787  -9.729 -11.482  1.00 86.05           H  
ATOM    826  O   SER A  53      35.356  -9.558 -13.556  1.00 86.05           O  
ATOM    827  OG  SER A  53      35.548  -8.956 -10.016  1.00 86.05           O  
ATOM    828  HG  SER A  53      36.024  -9.075  -9.191  1.00 86.05           H  
ATOM    829  N   LYS A  54      33.863  -7.888 -13.311  1.00 87.12           N  
ATOM    830  H   LYS A  54      33.696  -6.975 -12.913  1.00 87.12           H  
ATOM    831  CA  LYS A  54      32.824  -8.422 -14.212  1.00 87.12           C  
ATOM    832  HA  LYS A  54      31.898  -7.883 -14.014  1.00 87.12           H  
ATOM    833  C   LYS A  54      32.482  -9.901 -13.969  1.00 87.12           C  
ATOM    834  CB  LYS A  54      33.202  -8.148 -15.678  1.00 87.12           C  
ATOM    835  HB2 LYS A  54      34.167  -8.603 -15.900  1.00 87.12           H  
ATOM    836  HB3 LYS A  54      32.458  -8.615 -16.324  1.00 87.12           H  
ATOM    837  O   LYS A  54      32.144 -10.640 -14.887  1.00 87.12           O  
ATOM    838  CG  LYS A  54      33.243  -6.653 -16.020  1.00 87.12           C  
ATOM    839  HG2 LYS A  54      34.033  -6.156 -15.456  1.00 87.12           H  
ATOM    840  HG3 LYS A  54      32.282  -6.202 -15.773  1.00 87.12           H  
ATOM    841  CD  LYS A  54      33.508  -6.499 -17.521  1.00 87.12           C  
ATOM    842  HD2 LYS A  54      32.778  -7.095 -18.069  1.00 87.12           H  
ATOM    843  HD3 LYS A  54      34.503  -6.878 -17.753  1.00 87.12           H  
ATOM    844  CE  LYS A  54      33.388  -5.042 -17.967  1.00 87.12           C  
ATOM    845  HE2 LYS A  54      34.196  -4.463 -17.520  1.00 87.12           H  
ATOM    846  HE3 LYS A  54      32.438  -4.651 -17.602  1.00 87.12           H  
ATOM    847  NZ  LYS A  54      33.429  -4.957 -19.447  1.00 87.12           N  
ATOM    848  HZ1 LYS A  54      32.688  -5.523 -19.835  1.00 87.12           H  
ATOM    849  HZ2 LYS A  54      34.303  -5.316 -19.802  1.00 87.12           H  
ATOM    850  HZ3 LYS A  54      33.308  -4.006 -19.767  1.00 87.12           H  
ATOM    851  N   LYS A  55      32.546 -10.353 -12.712  1.00 91.13           N  
ATOM    852  H   LYS A  55      32.796  -9.695 -11.988  1.00 91.13           H  
ATOM    853  CA  LYS A  55      32.210 -11.739 -12.366  1.00 91.13           C  
ATOM    854  HA  LYS A  55      32.760 -12.394 -13.042  1.00 91.13           H  
ATOM    855  C   LYS A  55      30.723 -11.988 -12.612  1.00 91.13           C  
ATOM    856  CB  LYS A  55      32.616 -12.075 -10.923  1.00 91.13           C  
ATOM    857  HB2 LYS A  55      32.213 -11.321 -10.247  1.00 91.13           H  
ATOM    858  HB3 LYS A  55      32.188 -13.041 -10.659  1.00 91.13           H  
ATOM    859  O   LYS A  55      29.882 -11.195 -12.182  1.00 91.13           O  
ATOM    860  CG  LYS A  55      34.143 -12.159 -10.768  1.00 91.13           C  
ATOM    861  HG2 LYS A  55      34.585 -11.190 -10.999  1.00 91.13           H  
ATOM    862  HG3 LYS A  55      34.530 -12.891 -11.478  1.00 91.13           H  
ATOM    863  CD  LYS A  55      34.548 -12.585  -9.348  1.00 91.13           C  
ATOM    864  HD2 LYS A  55      34.170 -11.858  -8.629  1.00 91.13           H  
ATOM    865  HD3 LYS A  55      34.110 -13.561  -9.138  1.00 91.13           H  
ATOM    866  CE  LYS A  55      36.078 -12.677  -9.241  1.00 91.13           C  
ATOM    867  HE2 LYS A  55      36.437 -13.299 -10.061  1.00 91.13           H  
ATOM    868  HE3 LYS A  55      36.502 -11.683  -9.384  1.00 91.13           H  
ATOM    869  NZ  LYS A  55      36.530 -13.258  -7.947  1.00 91.13           N  
ATOM    870  HZ1 LYS A  55      36.232 -12.706  -7.156  1.00 91.13           H  
ATOM    871  HZ2 LYS A  55      36.179 -14.199  -7.839  1.00 91.13           H  
ATOM    872  HZ3 LYS A  55      37.538 -13.325  -7.925  1.00 91.13           H  
ATOM    873  N   LEU A  56      30.416 -13.107 -13.265  1.00 94.32           N  
ATOM    874  H   LEU A  56      31.169 -13.682 -13.613  1.00 94.32           H  
ATOM    875  CA  LEU A  56      29.049 -13.578 -13.465  1.00 94.32           C  
ATOM    876  HA  LEU A  56      28.456 -12.759 -13.873  1.00 94.32           H  
ATOM    877  C   LEU A  56      28.433 -13.978 -12.124  1.00 94.32           C  
ATOM    878  CB  LEU A  56      29.049 -14.756 -14.458  1.00 94.32           C  
ATOM    879  HB2 LEU A  56      29.917 -15.386 -14.264  1.00 94.32           H  
ATOM    880  HB3 LEU A  56      28.161 -15.368 -14.300  1.00 94.32           H  
ATOM    881  O   LEU A  56      28.965 -14.834 -11.419  1.00 94.32           O  
ATOM    882  CG  LEU A  56      29.058 -14.286 -15.920  1.00 94.32           C  
ATOM    883  HG  LEU A  56      29.745 -13.447 -16.024  1.00 94.32           H  
ATOM    884  CD1 LEU A  56      29.524 -15.409 -16.845  1.00 94.32           C  
ATOM    885 HD11 LEU A  56      29.518 -15.067 -17.880  1.00 94.32           H  
ATOM    886 HD12 LEU A  56      30.541 -15.706 -16.585  1.00 94.32           H  
ATOM    887 HD13 LEU A  56      28.868 -16.275 -16.754  1.00 94.32           H  
ATOM    888  CD2 LEU A  56      27.655 -13.841 -16.347  1.00 94.32           C  
ATOM    889 HD21 LEU A  56      27.733 -13.217 -17.238  1.00 94.32           H  
ATOM    890 HD22 LEU A  56      27.028 -14.708 -16.555  1.00 94.32           H  
ATOM    891 HD23 LEU A  56      27.183 -13.235 -15.573  1.00 94.32           H  
ATOM    892  N   LYS A  57      27.306 -13.357 -11.773  1.00 95.64           N  
ATOM    893  H   LYS A  57      26.960 -12.626 -12.377  1.00 95.64           H  
ATOM    894  CA  LYS A  57      26.530 -13.679 -10.572  1.00 95.64           C  
ATOM    895  HA  LYS A  57      26.953 -14.560 -10.089  1.00 95.64           H  
ATOM    896  C   LYS A  57      25.098 -14.013 -10.944  1.00 95.64           C  
ATOM    897  CB  LYS A  57      26.555 -12.511  -9.579  1.00 95.64           C  
ATOM    898  HB2 LYS A  57      25.871 -12.747  -8.763  1.00 95.64           H  
ATOM    899  HB3 LYS A  57      26.203 -11.604 -10.071  1.00 95.64           H  
ATOM    900  O   LYS A  57      24.501 -13.296 -11.745  1.00 95.64           O  
ATOM    901  CG  LYS A  57      27.955 -12.272  -8.999  1.00 95.64           C  
ATOM    902  HG2 LYS A  57      28.607 -11.858  -9.768  1.00 95.64           H  
ATOM    903  HG3 LYS A  57      28.368 -13.221  -8.657  1.00 95.64           H  
ATOM    904  CD  LYS A  57      27.882 -11.305  -7.811  1.00 95.64           C  
ATOM    905  HD2 LYS A  57      27.491 -10.345  -8.147  1.00 95.64           H  
ATOM    906  HD3 LYS A  57      27.210 -11.724  -7.062  1.00 95.64           H  
ATOM    907  CE  LYS A  57      29.275 -11.124  -7.204  1.00 95.64           C  
ATOM    908  HE2 LYS A  57      29.698 -12.113  -7.028  1.00 95.64           H  
ATOM    909  HE3 LYS A  57      29.909 -10.616  -7.931  1.00 95.64           H  
ATOM    910  NZ  LYS A  57      29.221 -10.368  -5.927  1.00 95.64           N  
ATOM    911  HZ1 LYS A  57      30.142 -10.284  -5.522  1.00 95.64           H  
ATOM    912  HZ2 LYS A  57      28.839  -9.443  -6.068  1.00 95.64           H  
ATOM    913  HZ3 LYS A  57      28.641 -10.857  -5.260  1.00 95.64           H  
ATOM    914  N   SER A  58      24.554 -15.053 -10.321  1.00 95.84           N  
ATOM    915  H   SER A  58      25.124 -15.634  -9.722  1.00 95.84           H  
ATOM    916  CA  SER A  58      23.138 -15.393 -10.430  1.00 95.84           C  
ATOM    917  HA  SER A  58      22.893 -15.526 -11.483  1.00 95.84           H  
ATOM    918  C   SER A  58      22.273 -14.270  -9.863  1.00 95.84           C  
ATOM    919  CB  SER A  58      22.828 -16.709  -9.713  1.00 95.84           C  
ATOM    920  HB2 SER A  58      22.976 -16.588  -8.640  1.00 95.84           H  
ATOM    921  HB3 SER A  58      21.789 -16.983  -9.900  1.00 95.84           H  
ATOM    922  O   SER A  58      22.582 -13.697  -8.815  1.00 95.84           O  
ATOM    923  OG  SER A  58      23.683 -17.729 -10.196  1.00 95.84           O  
ATOM    924  HG  SER A  58      23.373 -18.570  -9.853  1.00 95.84           H  
ATOM    925  N   VAL A  59      21.192 -13.959 -10.565  1.00 95.46           N  
ATOM    926  H   VAL A  59      21.023 -14.456 -11.428  1.00 95.46           H  
ATOM    927  CA  VAL A  59      20.193 -12.967 -10.185  1.00 95.46           C  
ATOM    928  HA  VAL A  59      20.304 -12.750  -9.122  1.00 95.46           H  
ATOM    929  C   VAL A  59      18.795 -13.538 -10.377  1.00 95.46           C  
ATOM    930  CB  VAL A  59      20.355 -11.638 -10.952  1.00 95.46           C  
ATOM    931  HB  VAL A  59      19.537 -10.983 -10.652  1.00 95.46           H  
ATOM    932  O   VAL A  59      18.545 -14.294 -11.314  1.00 95.46           O  
ATOM    933  CG1 VAL A  59      21.663 -10.946 -10.548  1.00 95.46           C  
ATOM    934 HG11 VAL A  59      22.514 -11.519 -10.918  1.00 95.46           H  
ATOM    935 HG12 VAL A  59      21.672  -9.944 -10.976  1.00 95.46           H  
ATOM    936 HG13 VAL A  59      21.720 -10.883  -9.461  1.00 95.46           H  
ATOM    937  CG2 VAL A  59      20.319 -11.770 -12.480  1.00 95.46           C  
ATOM    938 HG21 VAL A  59      19.392 -12.250 -12.796  1.00 95.46           H  
ATOM    939 HG22 VAL A  59      20.354 -10.778 -12.929  1.00 95.46           H  
ATOM    940 HG23 VAL A  59      21.167 -12.356 -12.835  1.00 95.46           H  
ATOM    941  N   LYS A  60      17.900 -13.150  -9.471  1.00 96.18           N  
ATOM    942  H   LYS A  60      18.225 -12.558  -8.720  1.00 96.18           H  
ATOM    943  CA  LYS A  60      16.449 -13.311  -9.546  1.00 96.18           C  
ATOM    944  HA  LYS A  60      16.153 -13.634 -10.544  1.00 96.18           H  
ATOM    945  C   LYS A  60      15.880 -11.926  -9.277  1.00 96.18           C  
ATOM    946  CB  LYS A  60      16.003 -14.370  -8.523  1.00 96.18           C  
ATOM    947  HB2 LYS A  60      16.352 -14.084  -7.530  1.00 96.18           H  
ATOM    948  HB3 LYS A  60      16.470 -15.318  -8.788  1.00 96.18           H  
ATOM    949  O   LYS A  60      16.064 -11.404  -8.180  1.00 96.18           O  
ATOM    950  CG  LYS A  60      14.479 -14.566  -8.472  1.00 96.18           C  
ATOM    951  HG2 LYS A  60      14.007 -13.647  -8.125  1.00 96.18           H  
ATOM    952  HG3 LYS A  60      14.101 -14.795  -9.469  1.00 96.18           H  
ATOM    953  CD  LYS A  60      14.116 -15.709  -7.510  1.00 96.18           C  
ATOM    954  HD2 LYS A  60      14.450 -15.448  -6.506  1.00 96.18           H  
ATOM    955  HD3 LYS A  60      14.618 -16.625  -7.822  1.00 96.18           H  
ATOM    956  CE  LYS A  60      12.605 -15.945  -7.490  1.00 96.18           C  
ATOM    957  HE2 LYS A  60      12.115 -14.993  -7.282  1.00 96.18           H  
ATOM    958  HE3 LYS A  60      12.266 -16.283  -8.469  1.00 96.18           H  
ATOM    959  NZ  LYS A  60      12.201 -16.915  -6.441  1.00 96.18           N  
ATOM    960  HZ1 LYS A  60      11.216 -16.804  -6.247  1.00 96.18           H  
ATOM    961  HZ2 LYS A  60      12.413 -17.880  -6.649  1.00 96.18           H  
ATOM    962  HZ3 LYS A  60      12.607 -16.698  -5.542  1.00 96.18           H  
ATOM    963  N   GLU A  61      15.314 -11.280 -10.286  1.00 96.15           N  
ATOM    964  H   GLU A  61      15.220 -11.741 -11.179  1.00 96.15           H  
ATOM    965  CA  GLU A  61      14.887  -9.882 -10.177  1.00 96.15           C  
ATOM    966  HA  GLU A  61      14.531  -9.717  -9.160  1.00 96.15           H  
ATOM    967  C   GLU A  61      13.708  -9.563 -11.092  1.00 96.15           C  
ATOM    968  CB  GLU A  61      16.076  -8.921 -10.402  1.00 96.15           C  
ATOM    969  HB2 GLU A  61      16.829  -9.144  -9.646  1.00 96.15           H  
ATOM    970  HB3 GLU A  61      15.739  -7.899 -10.233  1.00 96.15           H  
ATOM    971  O   GLU A  61      13.416 -10.293 -12.038  1.00 96.15           O  
ATOM    972  CG  GLU A  61      16.732  -8.998 -11.792  1.00 96.15           C  
ATOM    973  HG2 GLU A  61      15.998  -8.701 -12.541  1.00 96.15           H  
ATOM    974  HG3 GLU A  61      17.021 -10.030 -11.994  1.00 96.15           H  
ATOM    975  CD  GLU A  61      17.989  -8.114 -11.922  1.00 96.15           C  
ATOM    976  OE1 GLU A  61      18.281  -7.705 -13.067  1.00 96.15           O  
ATOM    977  OE2 GLU A  61      18.713  -7.890 -10.916  1.00 96.15           O  
ATOM    978  N   LEU A  62      13.023  -8.460 -10.790  1.00 97.23           N  
ATOM    979  H   LEU A  62      13.345  -7.882 -10.027  1.00 97.23           H  
ATOM    980  CA  LEU A  62      11.989  -7.910 -11.653  1.00 97.23           C  
ATOM    981  HA  LEU A  62      11.576  -8.710 -12.268  1.00 97.23           H  
ATOM    982  C   LEU A  62      12.614  -6.876 -12.589  1.00 97.23           C  
ATOM    983  CB  LEU A  62      10.848  -7.317 -10.811  1.00 97.23           C  
ATOM    984  HB2 LEU A  62      11.248  -6.511 -10.196  1.00 97.23           H  
ATOM    985  HB3 LEU A  62      10.110  -6.890 -11.490  1.00 97.23           H  
ATOM    986  O   LEU A  62      13.244  -5.923 -12.133  1.00 97.23           O  
ATOM    987  CG  LEU A  62      10.146  -8.338  -9.896  1.00 97.23           C  
ATOM    988  HG  LEU A  62      10.851  -8.709  -9.152  1.00 97.23           H  
ATOM    989  CD1 LEU A  62       8.995  -7.663  -9.167  1.00 97.23           C  
ATOM    990 HD11 LEU A  62       8.618  -8.326  -8.388  1.00 97.23           H  
ATOM    991 HD12 LEU A  62       9.337  -6.732  -8.715  1.00 97.23           H  
ATOM    992 HD13 LEU A  62       8.194  -7.456  -9.876  1.00 97.23           H  
ATOM    993  CD2 LEU A  62       9.568  -9.512 -10.680  1.00 97.23           C  
ATOM    994 HD21 LEU A  62       8.911 -10.105 -10.043  1.00 97.23           H  
ATOM    995 HD22 LEU A  62       9.018  -9.147 -11.547  1.00 97.23           H  
ATOM    996 HD23 LEU A  62      10.383 -10.156 -11.011  1.00 97.23           H  
ATOM    997  N   LEU A  63      12.401  -7.041 -13.890  1.00 96.59           N  
ATOM    998  H   LEU A  63      11.924  -7.883 -14.182  1.00 96.59           H  
ATOM    999  CA  LEU A  63      12.802  -6.094 -14.924  1.00 96.59           C  
ATOM   1000  HA  LEU A  63      13.472  -5.353 -14.488  1.00 96.59           H  
ATOM   1001  C   LEU A  63      11.565  -5.375 -15.465  1.00 96.59           C  
ATOM   1002  CB  LEU A  63      13.575  -6.851 -16.016  1.00 96.59           C  
ATOM   1003  HB2 LEU A  63      14.464  -7.301 -15.574  1.00 96.59           H  
ATOM   1004  HB3 LEU A  63      12.944  -7.661 -16.383  1.00 96.59           H  
ATOM   1005  O   LEU A  63      10.597  -6.013 -15.867  1.00 96.59           O  
ATOM   1006  CG  LEU A  63      13.992  -5.981 -17.214  1.00 96.59           C  
ATOM   1007  HG  LEU A  63      13.117  -5.483 -17.631  1.00 96.59           H  
ATOM   1008  CD1 LEU A  63      15.024  -4.922 -16.821  1.00 96.59           C  
ATOM   1009 HD11 LEU A  63      14.600  -4.229 -16.094  1.00 96.59           H  
ATOM   1010 HD12 LEU A  63      15.318  -4.357 -17.705  1.00 96.59           H  
ATOM   1011 HD13 LEU A  63      15.902  -5.405 -16.393  1.00 96.59           H  
ATOM   1012  CD2 LEU A  63      14.592  -6.862 -18.305  1.00 96.59           C  
ATOM   1013 HD21 LEU A  63      15.453  -7.403 -17.913  1.00 96.59           H  
ATOM   1014 HD22 LEU A  63      13.844  -7.579 -18.645  1.00 96.59           H  
ATOM   1015 HD23 LEU A  63      14.901  -6.249 -19.152  1.00 96.59           H  
ATOM   1016  N   GLY A  64      11.583  -4.044 -15.493  1.00 96.32           N  
ATOM   1017  H   GLY A  64      12.425  -3.568 -15.199  1.00 96.32           H  
ATOM   1018  CA  GLY A  64      10.527  -3.264 -16.138  1.00 96.32           C  
ATOM   1019  HA2 GLY A  64       9.549  -3.678 -15.888  1.00 96.32           H  
ATOM   1020  HA3 GLY A  64      10.563  -2.232 -15.791  1.00 96.32           H  
ATOM   1021  C   GLY A  64      10.709  -3.266 -17.653  1.00 96.32           C  
ATOM   1022  O   GLY A  64      11.752  -2.834 -18.132  1.00 96.32           O  
ATOM   1023  N   ILE A  65       9.692  -3.706 -18.391  1.00 95.79           N  
ATOM   1024  H   ILE A  65       8.861  -4.038 -17.922  1.00 95.79           H  
ATOM   1025  CA  ILE A  65       9.642  -3.623 -19.852  1.00 95.79           C  
ATOM   1026  HA  ILE A  65      10.653  -3.535 -20.249  1.00 95.79           H  
ATOM   1027  C   ILE A  65       8.883  -2.357 -20.224  1.00 95.79           C  
ATOM   1028  CB  ILE A  65       8.997  -4.889 -20.455  1.00 95.79           C  
ATOM   1029  HB  ILE A  65       7.972  -4.960 -20.088  1.00 95.79           H  
ATOM   1030  O   ILE A  65       7.709  -2.194 -19.882  1.00 95.79           O  
ATOM   1031  CG1 ILE A  65       9.725  -6.183 -20.026  1.00 95.79           C  
ATOM   1032 HG12 ILE A  65       9.610  -6.312 -18.950  1.00 95.79           H  
ATOM   1033 HG13 ILE A  65       9.239  -7.033 -20.505  1.00 95.79           H  
ATOM   1034  CG2 ILE A  65       8.931  -4.796 -21.990  1.00 95.79           C  
ATOM   1035 HG21 ILE A  65       8.550  -5.731 -22.398  1.00 95.79           H  
ATOM   1036 HG22 ILE A  65       9.919  -4.601 -22.406  1.00 95.79           H  
ATOM   1037 HG23 ILE A  65       8.254  -3.995 -22.290  1.00 95.79           H  
ATOM   1038  CD1 ILE A  65      11.224  -6.243 -20.356  1.00 95.79           C  
ATOM   1039 HD11 ILE A  65      11.763  -5.446 -19.843  1.00 95.79           H  
ATOM   1040 HD12 ILE A  65      11.624  -7.200 -20.022  1.00 95.79           H  
ATOM   1041 HD13 ILE A  65      11.382  -6.160 -21.432  1.00 95.79           H  
ATOM   1042  N   THR A  66       9.550  -1.429 -20.902  1.00 93.05           N  
ATOM   1043  H   THR A  66      10.517  -1.592 -21.140  1.00 93.05           H  
ATOM   1044  CA  THR A  66       8.912  -0.184 -21.348  1.00 93.05           C  
ATOM   1045  HA  THR A  66       8.306   0.208 -20.531  1.00 93.05           H  
ATOM   1046  C   THR A  66       7.961  -0.421 -22.516  1.00 93.05           C  
ATOM   1047  CB  THR A  66       9.936   0.898 -21.681  1.00 93.05           C  
ATOM   1048  HB  THR A  66       9.400   1.810 -21.946  1.00 93.05           H  
ATOM   1049  O   THR A  66       8.063  -1.422 -23.224  1.00 93.05           O  
ATOM   1050  CG2 THR A  66      10.876   1.195 -20.511  1.00 93.05           C  
ATOM   1051 HG21 THR A  66      10.320   1.680 -19.709  1.00 93.05           H  
ATOM   1052 HG22 THR A  66      11.332   0.284 -20.125  1.00 93.05           H  
ATOM   1053 HG23 THR A  66      11.679   1.849 -20.852  1.00 93.05           H  
ATOM   1054  OG1 THR A  66      10.705   0.513 -22.780  1.00 93.05           O  
ATOM   1055  HG1 THR A  66      11.330  -0.131 -22.438  1.00 93.05           H  
ATOM   1056  N   ILE A  67       7.036   0.513 -22.760  1.00 89.99           N  
ATOM   1057  H   ILE A  67       6.948   1.290 -22.121  1.00 89.99           H  
ATOM   1058  CA  ILE A  67       6.137   0.430 -23.925  1.00 89.99           C  
ATOM   1059  HA  ILE A  67       5.561  -0.492 -23.850  1.00 89.99           H  
ATOM   1060  C   ILE A  67       6.947   0.330 -25.231  1.00 89.99           C  
ATOM   1061  CB  ILE A  67       5.143   1.617 -23.949  1.00 89.99           C  
ATOM   1062  HB  ILE A  67       5.712   2.546 -23.983  1.00 89.99           H  
ATOM   1063  O   ILE A  67       6.575  -0.435 -26.117  1.00 89.99           O  
ATOM   1064  CG1 ILE A  67       4.249   1.622 -22.685  1.00 89.99           C  
ATOM   1065 HG12 ILE A  67       4.876   1.654 -21.794  1.00 89.99           H  
ATOM   1066 HG13 ILE A  67       3.665   0.702 -22.650  1.00 89.99           H  
ATOM   1067  CG2 ILE A  67       4.241   1.544 -25.197  1.00 89.99           C  
ATOM   1068 HG21 ILE A  67       4.832   1.487 -26.112  1.00 89.99           H  
ATOM   1069 HG22 ILE A  67       3.620   2.436 -25.275  1.00 89.99           H  
ATOM   1070 HG23 ILE A  67       3.601   0.663 -25.148  1.00 89.99           H  
ATOM   1071  CD1 ILE A  67       3.280   2.809 -22.604  1.00 89.99           C  
ATOM   1072 HD11 ILE A  67       2.820   2.832 -21.616  1.00 89.99           H  
ATOM   1073 HD12 ILE A  67       3.819   3.741 -22.772  1.00 89.99           H  
ATOM   1074 HD13 ILE A  67       2.487   2.711 -23.345  1.00 89.99           H  
ATOM   1075  N   MET A  68       8.077   1.039 -25.329  1.00 88.10           N  
ATOM   1076  H   MET A  68       8.362   1.601 -24.539  1.00 88.10           H  
ATOM   1077  CA  MET A  68       8.961   0.994 -26.501  1.00 88.10           C  
ATOM   1078  HA  MET A  68       8.366   1.138 -27.403  1.00 88.10           H  
ATOM   1079  C   MET A  68       9.682  -0.354 -26.654  1.00 88.10           C  
ATOM   1080  CB  MET A  68       9.995   2.125 -26.414  1.00 88.10           C  
ATOM   1081  HB2 MET A  68      10.687   2.029 -27.251  1.00 88.10           H  
ATOM   1082  HB3 MET A  68      10.561   2.027 -25.487  1.00 88.10           H  
ATOM   1083  O   MET A  68       9.887  -0.823 -27.769  1.00 88.10           O  
ATOM   1084  CG  MET A  68       9.350   3.515 -26.483  1.00 88.10           C  
ATOM   1085  HG2 MET A  68       8.715   3.666 -25.610  1.00 88.10           H  
ATOM   1086  HG3 MET A  68       8.718   3.554 -27.370  1.00 88.10           H  
ATOM   1087  SD  MET A  68      10.533   4.886 -26.585  1.00 88.10           S  
ATOM   1088  CE  MET A  68      11.272   4.811 -24.937  1.00 88.10           C  
ATOM   1089  HE1 MET A  68      10.475   4.896 -24.198  1.00 88.10           H  
ATOM   1090  HE2 MET A  68      11.802   3.867 -24.807  1.00 88.10           H  
ATOM   1091  HE3 MET A  68      11.974   5.636 -24.816  1.00 88.10           H  
ATOM   1092  N   GLU A  69      10.044  -1.001 -25.546  1.00 94.07           N  
ATOM   1093  H   GLU A  69       9.869  -0.566 -24.651  1.00 94.07           H  
ATOM   1094  CA  GLU A  69      10.742  -2.294 -25.546  1.00 94.07           C  
ATOM   1095  HA  GLU A  69      11.465  -2.328 -26.361  1.00 94.07           H  
ATOM   1096  C   GLU A  69       9.799  -3.485 -25.724  1.00 94.07           C  
ATOM   1097  CB  GLU A  69      11.488  -2.445 -24.222  1.00 94.07           C  
ATOM   1098  HB2 GLU A  69      11.826  -3.475 -24.105  1.00 94.07           H  
ATOM   1099  HB3 GLU A  69      10.779  -2.237 -23.420  1.00 94.07           H  
ATOM   1100  O   GLU A  69      10.243  -4.564 -26.121  1.00 94.07           O  
ATOM   1101  CG  GLU A  69      12.708  -1.511 -24.144  1.00 94.07           C  
ATOM   1102  HG2 GLU A  69      12.449  -0.522 -24.524  1.00 94.07           H  
ATOM   1103  HG3 GLU A  69      13.498  -1.908 -24.781  1.00 94.07           H  
ATOM   1104  CD  GLU A  69      13.222  -1.353 -22.711  1.00 94.07           C  
ATOM   1105  OE1 GLU A  69      14.441  -1.126 -22.539  1.00 94.07           O  
ATOM   1106  OE2 GLU A  69      12.382  -1.400 -21.783  1.00 94.07           O  
ATOM   1107  N   ARG A  70       8.501  -3.298 -25.458  1.00 94.21           N  
ATOM   1108  H   ARG A  70       8.240  -2.394 -25.090  1.00 94.21           H  
ATOM   1109  CA  ARG A  70       7.492  -4.361 -25.459  1.00 94.21           C  
ATOM   1110  HA  ARG A  70       7.695  -5.033 -24.625  1.00 94.21           H  
ATOM   1111  C   ARG A  70       7.547  -5.222 -26.718  1.00 94.21           C  
ATOM   1112  CB  ARG A  70       6.105  -3.734 -25.262  1.00 94.21           C  
ATOM   1113  HB2 ARG A  70       6.089  -3.184 -24.321  1.00 94.21           H  
ATOM   1114  HB3 ARG A  70       5.897  -3.041 -26.078  1.00 94.21           H  
ATOM   1115  O   ARG A  70       7.637  -6.436 -26.599  1.00 94.21           O  
ATOM   1116  CG  ARG A  70       5.024  -4.818 -25.234  1.00 94.21           C  
ATOM   1117  HG2 ARG A  70       5.236  -5.513 -24.422  1.00 94.21           H  
ATOM   1118  HG3 ARG A  70       5.024  -5.365 -26.176  1.00 94.21           H  
ATOM   1119  CD  ARG A  70       3.633  -4.223 -25.044  1.00 94.21           C  
ATOM   1120  HD2 ARG A  70       3.580  -3.740 -24.069  1.00 94.21           H  
ATOM   1121  HD3 ARG A  70       3.458  -3.485 -25.827  1.00 94.21           H  
ATOM   1122  NE  ARG A  70       2.628  -5.289 -25.139  1.00 94.21           N  
ATOM   1123  HE  ARG A  70       2.978  -6.225 -25.285  1.00 94.21           H  
ATOM   1124  NH1 ARG A  70       0.740  -3.997 -24.920  1.00 94.21           N  
ATOM   1125 HH11 ARG A  70      -0.268  -3.939 -24.924  1.00 94.21           H  
ATOM   1126 HH12 ARG A  70       1.323  -3.176 -24.849  1.00 94.21           H  
ATOM   1127  NH2 ARG A  70       0.571  -6.206 -25.248  1.00 94.21           N  
ATOM   1128 HH21 ARG A  70      -0.438  -6.158 -25.238  1.00 94.21           H  
ATOM   1129 HH22 ARG A  70       1.032  -7.078 -25.468  1.00 94.21           H  
ATOM   1130  CZ  ARG A  70       1.319  -5.155 -25.099  1.00 94.21           C  
ATOM   1131  N   SER A  71       7.538  -4.608 -27.902  1.00 95.23           N  
ATOM   1132  H   SER A  71       7.507  -3.598 -27.910  1.00 95.23           H  
ATOM   1133  CA  SER A  71       7.552  -5.347 -29.175  1.00 95.23           C  
ATOM   1134  HA  SER A  71       6.699  -6.026 -29.198  1.00 95.23           H  
ATOM   1135  C   SER A  71       8.817  -6.202 -29.325  1.00 95.23           C  
ATOM   1136  CB  SER A  71       7.408  -4.364 -30.341  1.00 95.23           C  
ATOM   1137  HB2 SER A  71       8.235  -3.655 -30.331  1.00 95.23           H  
ATOM   1138  HB3 SER A  71       6.471  -3.818 -30.232  1.00 95.23           H  
ATOM   1139  O   SER A  71       8.741  -7.383 -29.662  1.00 95.23           O  
ATOM   1140  OG  SER A  71       7.400  -5.057 -31.569  1.00 95.23           O  
ATOM   1141  HG  SER A  71       7.056  -4.484 -32.259  1.00 95.23           H  
ATOM   1142  N   SER A  72       9.986  -5.644 -28.987  1.00 96.38           N  
ATOM   1143  H   SER A  72       9.996  -4.689 -28.658  1.00 96.38           H  
ATOM   1144  CA  SER A  72      11.252  -6.383 -29.049  1.00 96.38           C  
ATOM   1145  HA  SER A  72      11.329  -6.841 -30.036  1.00 96.38           H  
ATOM   1146  C   SER A  72      11.325  -7.526 -28.035  1.00 96.38           C  
ATOM   1147  CB  SER A  72      12.447  -5.438 -28.892  1.00 96.38           C  
ATOM   1148  HB2 SER A  72      12.462  -4.751 -29.739  1.00 96.38           H  
ATOM   1149  HB3 SER A  72      13.365  -6.024 -28.922  1.00 96.38           H  
ATOM   1150  O   SER A  72      11.757  -8.622 -28.387  1.00 96.38           O  
ATOM   1151  OG  SER A  72      12.425  -4.678 -27.696  1.00 96.38           O  
ATOM   1152  HG  SER A  72      11.628  -4.841 -27.187  1.00 96.38           H  
ATOM   1153  N   PHE A  73      10.855  -7.298 -26.806  1.00 96.93           N  
ATOM   1154  H   PHE A  73      10.471  -6.390 -26.583  1.00 96.93           H  
ATOM   1155  CA  PHE A  73      10.823  -8.321 -25.768  1.00 96.93           C  
ATOM   1156  HA  PHE A  73      11.811  -8.773 -25.682  1.00 96.93           H  
ATOM   1157  C   PHE A  73       9.845  -9.445 -26.122  1.00 96.93           C  
ATOM   1158  CB  PHE A  73      10.462  -7.675 -24.424  1.00 96.93           C  
ATOM   1159  HB2 PHE A  73      11.232  -6.951 -24.160  1.00 96.93           H  
ATOM   1160  HB3 PHE A  73       9.520  -7.135 -24.525  1.00 96.93           H  
ATOM   1161  O   PHE A  73      10.175 -10.613 -25.969  1.00 96.93           O  
ATOM   1162  CG  PHE A  73      10.336  -8.689 -23.305  1.00 96.93           C  
ATOM   1163  CD1 PHE A  73       9.071  -9.150 -22.898  1.00 96.93           C  
ATOM   1164  HD1 PHE A  73       8.181  -8.749 -23.359  1.00 96.93           H  
ATOM   1165  CD2 PHE A  73      11.493  -9.232 -22.721  1.00 96.93           C  
ATOM   1166  HD2 PHE A  73      12.467  -8.911 -23.061  1.00 96.93           H  
ATOM   1167  CE1 PHE A  73       8.973 -10.146 -21.910  1.00 96.93           C  
ATOM   1168  HE1 PHE A  73       8.005 -10.501 -21.587  1.00 96.93           H  
ATOM   1169  CE2 PHE A  73      11.397 -10.216 -21.725  1.00 96.93           C  
ATOM   1170  HE2 PHE A  73      12.293 -10.633 -21.290  1.00 96.93           H  
ATOM   1171  CZ  PHE A  73      10.134 -10.680 -21.325  1.00 96.93           C  
ATOM   1172  HZ  PHE A  73      10.059 -11.445 -20.566  1.00 96.93           H  
ATOM   1173  N   GLU A  74       8.653  -9.117 -26.623  1.00 95.59           N  
ATOM   1174  H   GLU A  74       8.419  -8.140 -26.725  1.00 95.59           H  
ATOM   1175  CA  GLU A  74       7.634 -10.110 -26.979  1.00 95.59           C  
ATOM   1176  HA  GLU A  74       7.549 -10.827 -26.162  1.00 95.59           H  
ATOM   1177  C   GLU A  74       8.020 -10.943 -28.205  1.00 95.59           C  
ATOM   1178  CB  GLU A  74       6.268  -9.423 -27.170  1.00 95.59           C  
ATOM   1179  HB2 GLU A  74       5.560 -10.141 -27.584  1.00 95.59           H  
ATOM   1180  HB3 GLU A  74       6.367  -8.583 -27.858  1.00 95.59           H  
ATOM   1181  O   GLU A  74       7.675 -12.121 -28.251  1.00 95.59           O  
ATOM   1182  CG  GLU A  74       5.740  -8.944 -25.812  1.00 95.59           C  
ATOM   1183  HG2 GLU A  74       6.474  -8.284 -25.347  1.00 95.59           H  
ATOM   1184  HG3 GLU A  74       5.665  -9.820 -25.168  1.00 95.59           H  
ATOM   1185  CD  GLU A  74       4.386  -8.220 -25.815  1.00 95.59           C  
ATOM   1186  OE1 GLU A  74       3.917  -7.917 -24.689  1.00 95.59           O  
ATOM   1187  OE2 GLU A  74       3.799  -7.917 -26.868  1.00 95.59           O  
ATOM   1188  N   LYS A  75       8.774 -10.370 -29.154  1.00 97.01           N  
ATOM   1189  H   LYS A  75       8.965  -9.382 -29.074  1.00 97.01           H  
ATOM   1190  CA  LYS A  75       9.287 -11.094 -30.325  1.00 97.01           C  
ATOM   1191  HA  LYS A  75       8.453 -11.610 -30.800  1.00 97.01           H  
ATOM   1192  C   LYS A  75      10.296 -12.180 -29.943  1.00 97.01           C  
ATOM   1193  CB  LYS A  75       9.884 -10.086 -31.320  1.00 97.01           C  
ATOM   1194  HB2 LYS A  75      10.731  -9.579 -30.858  1.00 97.01           H  
ATOM   1195  HB3 LYS A  75       9.126  -9.342 -31.562  1.00 97.01           H  
ATOM   1196  O   LYS A  75      10.189 -13.301 -30.430  1.00 97.01           O  
ATOM   1197  CG  LYS A  75      10.339 -10.769 -32.618  1.00 97.01           C  
ATOM   1198  HG2 LYS A  75      11.099 -11.517 -32.394  1.00 97.01           H  
ATOM   1199  HG3 LYS A  75       9.484 -11.263 -33.079  1.00 97.01           H  
ATOM   1200  CD  LYS A  75      10.933  -9.758 -33.603  1.00 97.01           C  
ATOM   1201  HD2 LYS A  75      11.795  -9.275 -33.143  1.00 97.01           H  
ATOM   1202  HD3 LYS A  75      10.182  -9.005 -33.845  1.00 97.01           H  
ATOM   1203  CE  LYS A  75      11.364 -10.498 -34.875  1.00 97.01           C  
ATOM   1204  HE2 LYS A  75      12.065 -11.284 -34.596  1.00 97.01           H  
ATOM   1205  HE3 LYS A  75      10.487 -10.980 -35.308  1.00 97.01           H  
ATOM   1206  NZ  LYS A  75      11.989  -9.587 -35.866  1.00 97.01           N  
ATOM   1207  HZ1 LYS A  75      12.256 -10.104 -36.691  1.00 97.01           H  
ATOM   1208  HZ2 LYS A  75      12.819  -9.162 -35.479  1.00 97.01           H  
ATOM   1209  HZ3 LYS A  75      11.342  -8.861 -36.140  1.00 97.01           H  
ATOM   1210  N   ASN A  76      11.284 -11.853 -29.107  1.00 96.52           N  
ATOM   1211  H   ASN A  76      11.319 -10.908 -28.752  1.00 96.52           H  
ATOM   1212  CA  ASN A  76      12.227 -12.833 -28.569  1.00 96.52           C  
ATOM   1213  HA  ASN A  76      11.703 -13.782 -28.455  1.00 96.52           H  
ATOM   1214  C   ASN A  76      12.742 -12.393 -27.183  1.00 96.52           C  
ATOM   1215  CB  ASN A  76      13.373 -13.096 -29.570  1.00 96.52           C  
ATOM   1216  HB2 ASN A  76      14.017 -12.220 -29.658  1.00 96.52           H  
ATOM   1217  HB3 ASN A  76      12.952 -13.314 -30.551  1.00 96.52           H  
ATOM   1218  O   ASN A  76      13.705 -11.622 -27.100  1.00 96.52           O  
ATOM   1219  CG  ASN A  76      14.212 -14.297 -29.152  1.00 96.52           C  
ATOM   1220  ND2 ASN A  76      14.969 -14.873 -30.048  1.00 96.52           N  
ATOM   1221 HD21 ASN A  76      15.341 -14.298 -30.791  1.00 96.52           H  
ATOM   1222 HD22 ASN A  76      15.632 -15.546 -29.692  1.00 96.52           H  
ATOM   1223  OD1 ASN A  76      14.191 -14.746 -28.012  1.00 96.52           O  
ATOM   1224  N   PRO A  77      12.142 -12.902 -26.086  1.00 96.73           N  
ATOM   1225  CA  PRO A  77      12.533 -12.526 -24.729  1.00 96.73           C  
ATOM   1226  HA  PRO A  77      12.339 -11.463 -24.591  1.00 96.73           H  
ATOM   1227  C   PRO A  77      14.002 -12.814 -24.412  1.00 96.73           C  
ATOM   1228  CB  PRO A  77      11.616 -13.336 -23.806  1.00 96.73           C  
ATOM   1229  HB2 PRO A  77      12.070 -14.300 -23.574  1.00 96.73           H  
ATOM   1230  HB3 PRO A  77      11.392 -12.798 -22.885  1.00 96.73           H  
ATOM   1231  O   PRO A  77      14.627 -12.059 -23.672  1.00 96.73           O  
ATOM   1232  CG  PRO A  77      10.362 -13.567 -24.644  1.00 96.73           C  
ATOM   1233  HG2 PRO A  77       9.832 -14.469 -24.338  1.00 96.73           H  
ATOM   1234  HG3 PRO A  77       9.705 -12.700 -24.573  1.00 96.73           H  
ATOM   1235  CD  PRO A  77      10.917 -13.695 -26.062  1.00 96.73           C  
ATOM   1236  HD2 PRO A  77      10.184 -13.321 -26.777  1.00 96.73           H  
ATOM   1237  HD3 PRO A  77      11.155 -14.737 -26.275  1.00 96.73           H  
ATOM   1238  N   ILE A  78      14.561 -13.894 -24.968  1.00 97.12           N  
ATOM   1239  H   ILE A  78      14.051 -14.388 -25.686  1.00 97.12           H  
ATOM   1240  CA  ILE A  78      15.940 -14.304 -24.688  1.00 97.12           C  
ATOM   1241  HA  ILE A  78      16.120 -14.210 -23.617  1.00 97.12           H  
ATOM   1242  C   ILE A  78      16.916 -13.343 -25.349  1.00 97.12           C  
ATOM   1243  CB  ILE A  78      16.183 -15.773 -25.096  1.00 97.12           C  
ATOM   1244  HB  ILE A  78      15.982 -15.872 -26.163  1.00 97.12           H  
ATOM   1245  O   ILE A  78      17.749 -12.779 -24.647  1.00 97.12           O  
ATOM   1246  CG1 ILE A  78      15.236 -16.743 -24.352  1.00 97.12           C  
ATOM   1247 HG12 ILE A  78      14.206 -16.516 -24.625  1.00 97.12           H  
ATOM   1248 HG13 ILE A  78      15.440 -17.759 -24.692  1.00 97.12           H  
ATOM   1249  CG2 ILE A  78      17.650 -16.174 -24.864  1.00 97.12           C  
ATOM   1250 HG21 ILE A  78      17.782 -17.240 -25.052  1.00 97.12           H  
ATOM   1251 HG22 ILE A  78      17.958 -15.943 -23.844  1.00 97.12           H  
ATOM   1252 HG23 ILE A  78      18.295 -15.634 -25.558  1.00 97.12           H  
ATOM   1253  CD1 ILE A  78      15.348 -16.714 -22.820  1.00 97.12           C  
ATOM   1254 HD11 ILE A  78      14.589 -17.370 -22.393  1.00 97.12           H  
ATOM   1255 HD12 ILE A  78      16.331 -17.063 -22.504  1.00 97.12           H  
ATOM   1256 HD13 ILE A  78      15.168 -15.710 -22.437  1.00 97.12           H  
ATOM   1257  N   ASP A  79      16.771 -13.080 -26.648  1.00 97.24           N  
ATOM   1258  H   ASP A  79      16.096 -13.606 -27.185  1.00 97.24           H  
ATOM   1259  CA  ASP A  79      17.655 -12.148 -27.361  1.00 97.24           C  
ATOM   1260  HA  ASP A  79      18.683 -12.500 -27.288  1.00 97.24           H  
ATOM   1261  C   ASP A  79      17.592 -10.743 -26.754  1.00 97.24           C  
ATOM   1262  CB  ASP A  79      17.279 -12.057 -28.846  1.00 97.24           C  
ATOM   1263  HB2 ASP A  79      16.223 -11.797 -28.927  1.00 97.24           H  
ATOM   1264  HB3 ASP A  79      17.854 -11.248 -29.296  1.00 97.24           H  
ATOM   1265  O   ASP A  79      18.624 -10.095 -26.582  1.00 97.24           O  
ATOM   1266  CG  ASP A  79      17.551 -13.324 -29.654  1.00 97.24           C  
ATOM   1267  OD1 ASP A  79      18.128 -14.284 -29.099  1.00 97.24           O  
ATOM   1268  OD2 ASP A  79      17.084 -13.344 -30.816  1.00 97.24           O  
ATOM   1269  N   PHE A  80      16.396 -10.289 -26.361  1.00 97.57           N  
ATOM   1270  H   PHE A  80      15.581 -10.856 -26.545  1.00 97.57           H  
ATOM   1271  CA  PHE A  80      16.232  -9.012 -25.669  1.00 97.57           C  
ATOM   1272  HA  PHE A  80      16.617  -8.217 -26.307  1.00 97.57           H  
ATOM   1273  C   PHE A  80      17.025  -8.967 -24.354  1.00 97.57           C  
ATOM   1274  CB  PHE A  80      14.742  -8.760 -25.414  1.00 97.57           C  
ATOM   1275  HB2 PHE A  80      14.216  -8.750 -26.369  1.00 97.57           H  
ATOM   1276  HB3 PHE A  80      14.330  -9.577 -24.822  1.00 97.57           H  
ATOM   1277  O   PHE A  80      17.733  -7.996 -24.084  1.00 97.57           O  
ATOM   1278  CG  PHE A  80      14.485  -7.451 -24.693  1.00 97.57           C  
ATOM   1279  CD1 PHE A  80      14.510  -7.393 -23.286  1.00 97.57           C  
ATOM   1280  HD1 PHE A  80      14.699  -8.287 -22.712  1.00 97.57           H  
ATOM   1281  CD2 PHE A  80      14.268  -6.277 -25.433  1.00 97.57           C  
ATOM   1282  HD2 PHE A  80      14.271  -6.311 -26.513  1.00 97.57           H  
ATOM   1283  CE1 PHE A  80      14.283  -6.175 -22.623  1.00 97.57           C  
ATOM   1284  HE1 PHE A  80      14.279  -6.142 -21.543  1.00 97.57           H  
ATOM   1285  CE2 PHE A  80      14.058  -5.056 -24.772  1.00 97.57           C  
ATOM   1286  HE2 PHE A  80      13.890  -4.161 -25.353  1.00 97.57           H  
ATOM   1287  CZ  PHE A  80      14.057  -5.005 -23.366  1.00 97.57           C  
ATOM   1288  HZ  PHE A  80      13.875  -4.071 -22.855  1.00 97.57           H  
ATOM   1289  N   LEU A  81      16.930 -10.016 -23.530  1.00 97.53           N  
ATOM   1290  H   LEU A  81      16.361 -10.801 -23.815  1.00 97.53           H  
ATOM   1291  CA  LEU A  81      17.648 -10.098 -22.257  1.00 97.53           C  
ATOM   1292  HA  LEU A  81      17.503  -9.161 -21.718  1.00 97.53           H  
ATOM   1293  C   LEU A  81      19.166 -10.238 -22.468  1.00 97.53           C  
ATOM   1294  CB  LEU A  81      17.062 -11.248 -21.416  1.00 97.53           C  
ATOM   1295  HB2 LEU A  81      17.036 -12.146 -22.033  1.00 97.53           H  
ATOM   1296  HB3 LEU A  81      17.722 -11.444 -20.571  1.00 97.53           H  
ATOM   1297  O   LEU A  81      19.936  -9.583 -21.766  1.00 97.53           O  
ATOM   1298  CG  LEU A  81      15.649 -10.974 -20.863  1.00 97.53           C  
ATOM   1299  HG  LEU A  81      14.989 -10.631 -21.660  1.00 97.53           H  
ATOM   1300  CD1 LEU A  81      15.069 -12.255 -20.263  1.00 97.53           C  
ATOM   1301 HD11 LEU A  81      14.983 -13.008 -21.046  1.00 97.53           H  
ATOM   1302 HD12 LEU A  81      14.074 -12.062 -19.862  1.00 97.53           H  
ATOM   1303 HD13 LEU A  81      15.716 -12.619 -19.465  1.00 97.53           H  
ATOM   1304  CD2 LEU A  81      15.645  -9.907 -19.769  1.00 97.53           C  
ATOM   1305 HD21 LEU A  81      16.308 -10.201 -18.956  1.00 97.53           H  
ATOM   1306 HD22 LEU A  81      14.633  -9.790 -19.381  1.00 97.53           H  
ATOM   1307 HD23 LEU A  81      15.970  -8.949 -20.174  1.00 97.53           H  
ATOM   1308  N   LEU A  82      19.609 -11.008 -23.465  1.00 96.86           N  
ATOM   1309  H   LEU A  82      18.933 -11.519 -24.013  1.00 96.86           H  
ATOM   1310  CA  LEU A  82      21.023 -11.098 -23.843  1.00 96.86           C  
ATOM   1311  HA  LEU A  82      21.605 -11.417 -22.978  1.00 96.86           H  
ATOM   1312  C   LEU A  82      21.576  -9.727 -24.259  1.00 96.86           C  
ATOM   1313  CB  LEU A  82      21.208 -12.131 -24.971  1.00 96.86           C  
ATOM   1314  HB2 LEU A  82      20.542 -11.867 -25.793  1.00 96.86           H  
ATOM   1315  HB3 LEU A  82      22.229 -12.047 -25.342  1.00 96.86           H  
ATOM   1316  O   LEU A  82      22.629  -9.313 -23.773  1.00 96.86           O  
ATOM   1317  CG  LEU A  82      20.960 -13.605 -24.593  1.00 96.86           C  
ATOM   1318  HG  LEU A  82      19.944 -13.738 -24.223  1.00 96.86           H  
ATOM   1319  CD1 LEU A  82      21.134 -14.478 -25.834  1.00 96.86           C  
ATOM   1320 HD11 LEU A  82      20.434 -14.161 -26.606  1.00 96.86           H  
ATOM   1321 HD12 LEU A  82      20.923 -15.520 -25.593  1.00 96.86           H  
ATOM   1322 HD13 LEU A  82      22.150 -14.392 -26.219  1.00 96.86           H  
ATOM   1323  CD2 LEU A  82      21.908 -14.123 -23.511  1.00 96.86           C  
ATOM   1324 HD21 LEU A  82      21.598 -13.705 -22.553  1.00 96.86           H  
ATOM   1325 HD22 LEU A  82      21.839 -15.209 -23.446  1.00 96.86           H  
ATOM   1326 HD23 LEU A  82      22.933 -13.830 -23.737  1.00 96.86           H  
ATOM   1327  N   ALA A  83      20.830  -8.975 -25.074  1.00 96.36           N  
ATOM   1328  H   ALA A  83      19.993  -9.379 -25.468  1.00 96.36           H  
ATOM   1329  CA  ALA A  83      21.186  -7.612 -25.473  1.00 96.36           C  
ATOM   1330  HA  ALA A  83      22.186  -7.630 -25.908  1.00 96.36           H  
ATOM   1331  C   ALA A  83      21.223  -6.629 -24.286  1.00 96.36           C  
ATOM   1332  CB  ALA A  83      20.198  -7.153 -26.551  1.00 96.36           C  
ATOM   1333  HB1 ALA A  83      20.474  -6.158 -26.900  1.00 96.36           H  
ATOM   1334  HB2 ALA A  83      19.186  -7.123 -26.147  1.00 96.36           H  
ATOM   1335  HB3 ALA A  83      20.224  -7.844 -27.393  1.00 96.36           H  
ATOM   1336  O   ALA A  83      21.982  -5.661 -24.303  1.00 96.36           O  
ATOM   1337  N   LYS A  84      20.444  -6.888 -23.226  1.00 94.09           N  
ATOM   1338  H   LYS A  84      19.801  -7.662 -23.310  1.00 94.09           H  
ATOM   1339  CA  LYS A  84      20.490  -6.147 -21.952  1.00 94.09           C  
ATOM   1340  HA  LYS A  84      20.693  -5.100 -22.173  1.00 94.09           H  
ATOM   1341  C   LYS A  84      21.641  -6.571 -21.027  1.00 94.09           C  
ATOM   1342  CB  LYS A  84      19.126  -6.258 -21.244  1.00 94.09           C  
ATOM   1343  HB2 LYS A  84      18.818  -7.303 -21.236  1.00 94.09           H  
ATOM   1344  HB3 LYS A  84      19.220  -5.942 -20.205  1.00 94.09           H  
ATOM   1345  O   LYS A  84      21.805  -5.967 -19.969  1.00 94.09           O  
ATOM   1346  CG  LYS A  84      18.011  -5.433 -21.901  1.00 94.09           C  
ATOM   1347  HG2 LYS A  84      17.061  -5.759 -21.478  1.00 94.09           H  
ATOM   1348  HG3 LYS A  84      17.988  -5.622 -22.975  1.00 94.09           H  
ATOM   1349  CD  LYS A  84      18.167  -3.928 -21.651  1.00 94.09           C  
ATOM   1350  HD2 LYS A  84      19.066  -3.560 -22.144  1.00 94.09           H  
ATOM   1351  HD3 LYS A  84      18.238  -3.747 -20.578  1.00 94.09           H  
ATOM   1352  CE  LYS A  84      16.937  -3.215 -22.216  1.00 94.09           C  
ATOM   1353  HE2 LYS A  84      16.879  -3.403 -23.288  1.00 94.09           H  
ATOM   1354  HE3 LYS A  84      16.044  -3.649 -21.766  1.00 94.09           H  
ATOM   1355  NZ  LYS A  84      16.960  -1.760 -21.953  1.00 94.09           N  
ATOM   1356  HZ1 LYS A  84      17.698  -1.297 -22.464  1.00 94.09           H  
ATOM   1357  HZ2 LYS A  84      16.077  -1.377 -22.258  1.00 94.09           H  
ATOM   1358  HZ3 LYS A  84      17.016  -1.568 -20.963  1.00 94.09           H  
ATOM   1359  N   GLY A  85      22.446  -7.565 -21.409  1.00 95.26           N  
ATOM   1360  H   GLY A  85      22.261  -8.013 -22.295  1.00 95.26           H  
ATOM   1361  CA  GLY A  85      23.606  -8.038 -20.645  1.00 95.26           C  
ATOM   1362  HA2 GLY A  85      24.360  -8.378 -21.355  1.00 95.26           H  
ATOM   1363  HA3 GLY A  85      24.026  -7.215 -20.068  1.00 95.26           H  
ATOM   1364  C   GLY A  85      23.320  -9.197 -19.687  1.00 95.26           C  
ATOM   1365  O   GLY A  85      24.202  -9.573 -18.908  1.00 95.26           O  
ATOM   1366  N   TYR A  86      22.121  -9.784 -19.736  1.00 96.86           N  
ATOM   1367  H   TYR A  86      21.459  -9.476 -20.434  1.00 96.86           H  
ATOM   1368  CA  TYR A  86      21.856 -11.054 -19.066  1.00 96.86           C  
ATOM   1369  HA  TYR A  86      22.295 -11.024 -18.068  1.00 96.86           H  
ATOM   1370  C   TYR A  86      22.544 -12.197 -19.817  1.00 96.86           C  
ATOM   1371  CB  TYR A  86      20.349 -11.289 -18.895  1.00 96.86           C  
ATOM   1372  HB2 TYR A  86      20.211 -12.271 -18.444  1.00 96.86           H  
ATOM   1373  HB3 TYR A  86      19.881 -11.322 -19.879  1.00 96.86           H  
ATOM   1374  O   TYR A  86      22.691 -12.167 -21.033  1.00 96.86           O  
ATOM   1375  CG  TYR A  86      19.638 -10.266 -18.020  1.00 96.86           C  
ATOM   1376  CD1 TYR A  86      19.591 -10.448 -16.625  1.00 96.86           C  
ATOM   1377  HD1 TYR A  86      20.070 -11.309 -16.182  1.00 96.86           H  
ATOM   1378  CD2 TYR A  86      19.030  -9.129 -18.585  1.00 96.86           C  
ATOM   1379  HD2 TYR A  86      19.052  -8.979 -19.654  1.00 96.86           H  
ATOM   1380  CE1 TYR A  86      18.959  -9.497 -15.798  1.00 96.86           C  
ATOM   1381  HE1 TYR A  86      18.930  -9.627 -14.726  1.00 96.86           H  
ATOM   1382  CE2 TYR A  86      18.397  -8.176 -17.765  1.00 96.86           C  
ATOM   1383  HE2 TYR A  86      17.943  -7.296 -18.196  1.00 96.86           H  
ATOM   1384  OH  TYR A  86      17.786  -7.401 -15.591  1.00 96.86           O  
ATOM   1385  HH  TYR A  86      17.942  -7.550 -14.656  1.00 96.86           H  
ATOM   1386  CZ  TYR A  86      18.368  -8.351 -16.368  1.00 96.86           C  
ATOM   1387  N   LYS A  87      22.980 -13.222 -19.089  1.00 96.19           N  
ATOM   1388  H   LYS A  87      22.870 -13.162 -18.087  1.00 96.19           H  
ATOM   1389  CA  LYS A  87      23.560 -14.462 -19.620  1.00 96.19           C  
ATOM   1390  HA  LYS A  87      23.350 -14.526 -20.688  1.00 96.19           H  
ATOM   1391  C   LYS A  87      22.897 -15.652 -18.941  1.00 96.19           C  
ATOM   1392  CB  LYS A  87      25.084 -14.490 -19.412  1.00 96.19           C  
ATOM   1393  HB2 LYS A  87      25.300 -14.545 -18.345  1.00 96.19           H  
ATOM   1394  HB3 LYS A  87      25.473 -15.392 -19.884  1.00 96.19           H  
ATOM   1395  O   LYS A  87      22.381 -15.506 -17.837  1.00 96.19           O  
ATOM   1396  CG  LYS A  87      25.805 -13.267 -20.002  1.00 96.19           C  
ATOM   1397  HG2 LYS A  87      25.638 -12.411 -19.348  1.00 96.19           H  
ATOM   1398  HG3 LYS A  87      25.401 -13.040 -20.988  1.00 96.19           H  
ATOM   1399  CD  LYS A  87      27.312 -13.523 -20.142  1.00 96.19           C  
ATOM   1400  HD2 LYS A  87      27.689 -14.017 -19.246  1.00 96.19           H  
ATOM   1401  HD3 LYS A  87      27.479 -14.186 -20.990  1.00 96.19           H  
ATOM   1402  CE  LYS A  87      28.055 -12.201 -20.363  1.00 96.19           C  
ATOM   1403  HE2 LYS A  87      27.695 -11.732 -21.279  1.00 96.19           H  
ATOM   1404  HE3 LYS A  87      27.815 -11.532 -19.537  1.00 96.19           H  
ATOM   1405  NZ  LYS A  87      29.524 -12.392 -20.422  1.00 96.19           N  
ATOM   1406  HZ1 LYS A  87      29.836 -12.749 -21.313  1.00 96.19           H  
ATOM   1407  HZ2 LYS A  87      29.990 -11.516 -20.233  1.00 96.19           H  
ATOM   1408  HZ3 LYS A  87      29.852 -12.981 -19.670  1.00 96.19           H  
ATOM   1409  N   GLU A  88      22.926 -16.822 -19.579  1.00 96.04           N  
ATOM   1410  H   GLU A  88      23.404 -16.875 -20.467  1.00 96.04           H  
ATOM   1411  CA  GLU A  88      22.347 -18.059 -19.020  1.00 96.04           C  
ATOM   1412  HA  GLU A  88      22.272 -18.793 -19.823  1.00 96.04           H  
ATOM   1413  C   GLU A  88      20.905 -17.857 -18.502  1.00 96.04           C  
ATOM   1414  CB  GLU A  88      23.276 -18.659 -17.951  1.00 96.04           C  
ATOM   1415  HB2 GLU A  88      23.386 -17.950 -17.130  1.00 96.04           H  
ATOM   1416  HB3 GLU A  88      22.798 -19.558 -17.562  1.00 96.04           H  
ATOM   1417  O   GLU A  88      20.564 -18.210 -17.373  1.00 96.04           O  
ATOM   1418  CG  GLU A  88      24.672 -19.044 -18.465  1.00 96.04           C  
ATOM   1419  HG2 GLU A  88      25.161 -18.162 -18.879  1.00 96.04           H  
ATOM   1420  HG3 GLU A  88      24.573 -19.788 -19.255  1.00 96.04           H  
ATOM   1421  CD  GLU A  88      25.525 -19.611 -17.321  1.00 96.04           C  
ATOM   1422  OE1 GLU A  88      26.712 -19.240 -17.176  1.00 96.04           O  
ATOM   1423  OE2 GLU A  88      24.994 -20.322 -16.442  1.00 96.04           O  
ATOM   1424  N   VAL A  89      20.065 -17.206 -19.311  1.00 96.98           N  
ATOM   1425  H   VAL A  89      20.385 -16.948 -20.234  1.00 96.98           H  
ATOM   1426  CA  VAL A  89      18.685 -16.876 -18.938  1.00 96.98           C  
ATOM   1427  HA  VAL A  89      18.697 -16.388 -17.964  1.00 96.98           H  
ATOM   1428  C   VAL A  89      17.852 -18.154 -18.819  1.00 96.98           C  
ATOM   1429  CB  VAL A  89      18.050 -15.907 -19.954  1.00 96.98           C  
ATOM   1430  HB  VAL A  89      18.038 -16.378 -20.936  1.00 96.98           H  
ATOM   1431  O   VAL A  89      17.754 -18.936 -19.766  1.00 96.98           O  
ATOM   1432  CG1 VAL A  89      16.612 -15.549 -19.561  1.00 96.98           C  
ATOM   1433 HG11 VAL A  89      16.590 -15.088 -18.573  1.00 96.98           H  
ATOM   1434 HG12 VAL A  89      15.982 -16.439 -19.558  1.00 96.98           H  
ATOM   1435 HG13 VAL A  89      16.202 -14.856 -20.296  1.00 96.98           H  
ATOM   1436  CG2 VAL A  89      18.842 -14.595 -20.065  1.00 96.98           C  
ATOM   1437 HG21 VAL A  89      18.378 -13.951 -20.812  1.00 96.98           H  
ATOM   1438 HG22 VAL A  89      19.868 -14.787 -20.378  1.00 96.98           H  
ATOM   1439 HG23 VAL A  89      18.847 -14.082 -19.103  1.00 96.98           H  
ATOM   1440  N   ARG A  90      17.190 -18.339 -17.675  1.00 95.79           N  
ATOM   1441  H   ARG A  90      17.313 -17.654 -16.942  1.00 95.79           H  
ATOM   1442  CA  ARG A  90      16.224 -19.418 -17.437  1.00 95.79           C  
ATOM   1443  HA  ARG A  90      16.585 -20.346 -17.879  1.00 95.79           H  
ATOM   1444  C   ARG A  90      14.901 -19.099 -18.120  1.00 95.79           C  
ATOM   1445  CB  ARG A  90      16.039 -19.619 -15.927  1.00 95.79           C  
ATOM   1446  HB2 ARG A  90      15.814 -18.652 -15.475  1.00 95.79           H  
ATOM   1447  HB3 ARG A  90      15.176 -20.259 -15.748  1.00 95.79           H  
ATOM   1448  O   ARG A  90      14.018 -18.477 -17.533  1.00 95.79           O  
ATOM   1449  CG  ARG A  90      17.276 -20.217 -15.238  1.00 95.79           C  
ATOM   1450  HG2 ARG A  90      18.157 -19.620 -15.474  1.00 95.79           H  
ATOM   1451  HG3 ARG A  90      17.122 -20.181 -14.160  1.00 95.79           H  
ATOM   1452  CD  ARG A  90      17.522 -21.676 -15.652  1.00 95.79           C  
ATOM   1453  HD2 ARG A  90      17.696 -21.727 -16.727  1.00 95.79           H  
ATOM   1454  HD3 ARG A  90      18.428 -22.037 -15.166  1.00 95.79           H  
ATOM   1455  NE  ARG A  90      16.371 -22.535 -15.308  1.00 95.79           N  
ATOM   1456  HE  ARG A  90      15.612 -22.588 -15.972  1.00 95.79           H  
ATOM   1457  NH1 ARG A  90      17.039 -23.155 -13.198  1.00 95.79           N  
ATOM   1458 HH11 ARG A  90      16.865 -23.703 -12.368  1.00 95.79           H  
ATOM   1459 HH12 ARG A  90      17.905 -22.655 -13.338  1.00 95.79           H  
ATOM   1460  NH2 ARG A  90      15.096 -23.883 -14.001  1.00 95.79           N  
ATOM   1461 HH21 ARG A  90      14.898 -24.398 -13.155  1.00 95.79           H  
ATOM   1462 HH22 ARG A  90      14.361 -23.825 -14.692  1.00 95.79           H  
ATOM   1463  CZ  ARG A  90      16.175 -23.186 -14.177  1.00 95.79           C  
ATOM   1464  N   LYS A  91      14.783 -19.513 -19.384  1.00 92.84           N  
ATOM   1465  H   LYS A  91      15.601 -19.942 -19.794  1.00 92.84           H  
ATOM   1466  CA  LYS A  91      13.592 -19.298 -20.223  1.00 92.84           C  
ATOM   1467  HA  LYS A  91      13.456 -18.226 -20.370  1.00 92.84           H  
ATOM   1468  C   LYS A  91      12.304 -19.812 -19.570  1.00 92.84           C  
ATOM   1469  CB  LYS A  91      13.820 -19.977 -21.584  1.00 92.84           C  
ATOM   1470  HB2 LYS A  91      13.891 -21.055 -21.439  1.00 92.84           H  
ATOM   1471  HB3 LYS A  91      14.765 -19.630 -22.003  1.00 92.84           H  
ATOM   1472  O   LYS A  91      11.258 -19.195 -19.727  1.00 92.84           O  
ATOM   1473  CG  LYS A  91      12.685 -19.674 -22.577  1.00 92.84           C  
ATOM   1474  HG2 LYS A  91      11.751 -20.088 -22.198  1.00 92.84           H  
ATOM   1475  HG3 LYS A  91      12.571 -18.596 -22.687  1.00 92.84           H  
ATOM   1476  CD  LYS A  91      12.963 -20.297 -23.950  1.00 92.84           C  
ATOM   1477  HD2 LYS A  91      13.109 -21.370 -23.829  1.00 92.84           H  
ATOM   1478  HD3 LYS A  91      13.868 -19.857 -24.370  1.00 92.84           H  
ATOM   1479  CE  LYS A  91      11.773 -20.041 -24.882  1.00 92.84           C  
ATOM   1480  HE2 LYS A  91      11.644 -18.964 -24.998  1.00 92.84           H  
ATOM   1481  HE3 LYS A  91      10.874 -20.431 -24.405  1.00 92.84           H  
ATOM   1482  NZ  LYS A  91      11.961 -20.683 -26.208  1.00 92.84           N  
ATOM   1483  HZ1 LYS A  91      11.161 -20.515 -26.801  1.00 92.84           H  
ATOM   1484  HZ2 LYS A  91      12.065 -21.683 -26.105  1.00 92.84           H  
ATOM   1485  HZ3 LYS A  91      12.782 -20.322 -26.672  1.00 92.84           H  
ATOM   1486  N   ASP A  92      12.401 -20.914 -18.833  1.00 93.38           N  
ATOM   1487  H   ASP A  92      13.316 -21.312 -18.678  1.00 93.38           H  
ATOM   1488  CA  ASP A  92      11.305 -21.580 -18.129  1.00 93.38           C  
ATOM   1489  HA  ASP A  92      10.476 -21.719 -18.823  1.00 93.38           H  
ATOM   1490  C   ASP A  92      10.742 -20.779 -16.939  1.00 93.38           C  
ATOM   1491  CB  ASP A  92      11.797 -22.978 -17.700  1.00 93.38           C  
ATOM   1492  HB2 ASP A  92      10.983 -23.495 -17.193  1.00 93.38           H  
ATOM   1493  HB3 ASP A  92      12.037 -23.549 -18.597  1.00 93.38           H  
ATOM   1494  O   ASP A  92       9.646 -21.075 -16.478  1.00 93.38           O  
ATOM   1495  CG  ASP A  92      13.040 -22.963 -16.790  1.00 93.38           C  
ATOM   1496  OD1 ASP A  92      14.090 -22.386 -17.175  1.00 93.38           O  
ATOM   1497  OD2 ASP A  92      12.997 -23.543 -15.686  1.00 93.38           O  
ATOM   1498  N   ILE A  93      11.450 -19.743 -16.468  1.00 90.43           N  
ATOM   1499  H   ILE A  93      12.336 -19.540 -16.907  1.00 90.43           H  
ATOM   1500  CA  ILE A  93      11.069 -18.927 -15.296  1.00 90.43           C  
ATOM   1501  HA  ILE A  93      10.098 -19.279 -14.950  1.00 90.43           H  
ATOM   1502  C   ILE A  93      10.843 -17.452 -15.692  1.00 90.43           C  
ATOM   1503  CB  ILE A  93      12.060 -19.139 -14.114  1.00 90.43           C  
ATOM   1504  HB  ILE A  93      12.986 -18.611 -14.341  1.00 90.43           H  
ATOM   1505  O   ILE A  93      10.878 -16.547 -14.859  1.00 90.43           O  
ATOM   1506  CG1 ILE A  93      12.392 -20.643 -13.929  1.00 90.43           C  
ATOM   1507 HG12 ILE A  93      11.466 -21.208 -13.816  1.00 90.43           H  
ATOM   1508 HG13 ILE A  93      12.899 -20.999 -14.826  1.00 90.43           H  
ATOM   1509  CG2 ILE A  93      11.500 -18.600 -12.776  1.00 90.43           C  
ATOM   1510 HG21 ILE A  93      10.582 -19.129 -12.523  1.00 90.43           H  
ATOM   1511 HG22 ILE A  93      11.290 -17.531 -12.809  1.00 90.43           H  
ATOM   1512 HG23 ILE A  93      12.223 -18.731 -11.970  1.00 90.43           H  
ATOM   1513  CD1 ILE A  93      13.322 -20.990 -12.760  1.00 90.43           C  
ATOM   1514 HD11 ILE A  93      13.585 -22.046 -12.818  1.00 90.43           H  
ATOM   1515 HD12 ILE A  93      14.231 -20.389 -12.815  1.00 90.43           H  
ATOM   1516 HD13 ILE A  93      12.823 -20.830 -11.805  1.00 90.43           H  
ATOM   1517  N   ILE A  94      10.595 -17.167 -16.974  1.00 94.90           N  
ATOM   1518  H   ILE A  94      10.541 -17.928 -17.635  1.00 94.90           H  
ATOM   1519  CA  ILE A  94      10.212 -15.816 -17.407  1.00 94.90           C  
ATOM   1520  HA  ILE A  94      10.727 -15.091 -16.777  1.00 94.90           H  
ATOM   1521  C   ILE A  94       8.709 -15.632 -17.192  1.00 94.90           C  
ATOM   1522  CB  ILE A  94      10.647 -15.517 -18.856  1.00 94.90           C  
ATOM   1523  HB  ILE A  94      10.172 -16.236 -19.524  1.00 94.90           H  
ATOM   1524  O   ILE A  94       7.897 -16.132 -17.967  1.00 94.90           O  
ATOM   1525  CG1 ILE A  94      12.181 -15.651 -18.988  1.00 94.90           C  
ATOM   1526 HG12 ILE A  94      12.478 -16.655 -18.683  1.00 94.90           H  
ATOM   1527 HG13 ILE A  94      12.670 -14.940 -18.322  1.00 94.90           H  
ATOM   1528  CG2 ILE A  94      10.198 -14.093 -19.250  1.00 94.90           C  
ATOM   1529 HG21 ILE A  94       9.115 -13.998 -19.174  1.00 94.90           H  
ATOM   1530 HG22 ILE A  94      10.671 -13.360 -18.597  1.00 94.90           H  
ATOM   1531 HG23 ILE A  94      10.466 -13.887 -20.287  1.00 94.90           H  
ATOM   1532  CD1 ILE A  94      12.709 -15.442 -20.412  1.00 94.90           C  
ATOM   1533 HD11 ILE A  94      13.767 -15.702 -20.438  1.00 94.90           H  
ATOM   1534 HD12 ILE A  94      12.606 -14.399 -20.712  1.00 94.90           H  
ATOM   1535 HD13 ILE A  94      12.168 -16.083 -21.108  1.00 94.90           H  
ATOM   1536  N   ILE A  95       8.338 -14.867 -16.165  1.00 94.53           N  
ATOM   1537  H   ILE A  95       9.065 -14.513 -15.560  1.00 94.53           H  
ATOM   1538  CA  ILE A  95       6.933 -14.589 -15.831  1.00 94.53           C  
ATOM   1539  HA  ILE A  95       6.289 -15.200 -16.464  1.00 94.53           H  
ATOM   1540  C   ILE A  95       6.625 -13.123 -16.125  1.00 94.53           C  
ATOM   1541  CB  ILE A  95       6.605 -14.975 -14.370  1.00 94.53           C  
ATOM   1542  HB  ILE A  95       7.166 -14.323 -13.700  1.00 94.53           H  
ATOM   1543  O   ILE A  95       7.264 -12.231 -15.565  1.00 94.53           O  
ATOM   1544  CG1 ILE A  95       7.019 -16.439 -14.084  1.00 94.53           C  
ATOM   1545 HG12 ILE A  95       8.089 -16.552 -14.256  1.00 94.53           H  
ATOM   1546 HG13 ILE A  95       6.495 -17.107 -14.768  1.00 94.53           H  
ATOM   1547  CG2 ILE A  95       5.103 -14.758 -14.097  1.00 94.53           C  
ATOM   1548 HG21 ILE A  95       4.874 -14.960 -13.051  1.00 94.53           H  
ATOM   1549 HG22 ILE A  95       4.506 -15.426 -14.719  1.00 94.53           H  
ATOM   1550 HG23 ILE A  95       4.810 -13.727 -14.293  1.00 94.53           H  
ATOM   1551  CD1 ILE A  95       6.757 -16.901 -12.646  1.00 94.53           C  
ATOM   1552 HD11 ILE A  95       7.240 -17.866 -12.485  1.00 94.53           H  
ATOM   1553 HD12 ILE A  95       7.163 -16.178 -11.939  1.00 94.53           H  
ATOM   1554 HD13 ILE A  95       5.688 -17.019 -12.473  1.00 94.53           H  
ATOM   1555  N   LYS A  96       5.637 -12.859 -16.988  1.00 94.68           N  
ATOM   1556  H   LYS A  96       5.121 -13.643 -17.361  1.00 94.68           H  
ATOM   1557  CA  LYS A  96       5.113 -11.504 -17.211  1.00 94.68           C  
ATOM   1558  HA  LYS A  96       5.941 -10.795 -17.189  1.00 94.68           H  
ATOM   1559  C   LYS A  96       4.173 -11.121 -16.073  1.00 94.68           C  
ATOM   1560  CB  LYS A  96       4.395 -11.386 -18.562  1.00 94.68           C  
ATOM   1561  HB2 LYS A  96       3.891 -10.420 -18.598  1.00 94.68           H  
ATOM   1562  HB3 LYS A  96       3.634 -12.164 -18.628  1.00 94.68           H  
ATOM   1563  O   LYS A  96       3.234 -11.846 -15.772  1.00 94.68           O  
ATOM   1564  CG  LYS A  96       5.336 -11.484 -19.773  1.00 94.68           C  
ATOM   1565  HG2 LYS A  96       6.083 -10.691 -19.720  1.00 94.68           H  
ATOM   1566  HG3 LYS A  96       5.837 -12.452 -19.774  1.00 94.68           H  
ATOM   1567  CD  LYS A  96       4.522 -11.325 -21.063  1.00 94.68           C  
ATOM   1568  HD2 LYS A  96       4.028 -10.353 -21.056  1.00 94.68           H  
ATOM   1569  HD3 LYS A  96       3.761 -12.105 -21.093  1.00 94.68           H  
ATOM   1570  CE  LYS A  96       5.403 -11.432 -22.310  1.00 94.68           C  
ATOM   1571  HE2 LYS A  96       6.116 -10.608 -22.308  1.00 94.68           H  
ATOM   1572  HE3 LYS A  96       5.956 -12.371 -22.271  1.00 94.68           H  
ATOM   1573  NZ  LYS A  96       4.582 -11.373 -23.544  1.00 94.68           N  
ATOM   1574  HZ1 LYS A  96       5.158 -11.491 -24.365  1.00 94.68           H  
ATOM   1575  HZ2 LYS A  96       4.129 -10.474 -23.625  1.00 94.68           H  
ATOM   1576  HZ3 LYS A  96       3.874 -12.093 -23.547  1.00 94.68           H  
ATOM   1577  N   LEU A  97       4.419  -9.961 -15.480  1.00 94.77           N  
ATOM   1578  H   LEU A  97       5.220  -9.430 -15.792  1.00 94.77           H  
ATOM   1579  CA  LEU A  97       3.699  -9.440 -14.326  1.00 94.77           C  
ATOM   1580  HA  LEU A  97       2.887 -10.111 -14.048  1.00 94.77           H  
ATOM   1581  C   LEU A  97       3.107  -8.072 -14.687  1.00 94.77           C  
ATOM   1582  CB  LEU A  97       4.660  -9.365 -13.131  1.00 94.77           C  
ATOM   1583  HB2 LEU A  97       5.512  -8.745 -13.408  1.00 94.77           H  
ATOM   1584  HB3 LEU A  97       4.146  -8.883 -12.300  1.00 94.77           H  
ATOM   1585  O   LEU A  97       3.822  -7.058 -14.673  1.00 94.77           O  
ATOM   1586  CG  LEU A  97       5.171 -10.740 -12.663  1.00 94.77           C  
ATOM   1587  HG  LEU A  97       5.527 -11.323 -13.512  1.00 94.77           H  
ATOM   1588  CD1 LEU A  97       6.360 -10.526 -11.732  1.00 94.77           C  
ATOM   1589 HD11 LEU A  97       6.676 -11.481 -11.311  1.00 94.77           H  
ATOM   1590 HD12 LEU A  97       6.101  -9.836 -10.929  1.00 94.77           H  
ATOM   1591 HD13 LEU A  97       7.183 -10.116 -12.317  1.00 94.77           H  
ATOM   1592  CD2 LEU A  97       4.086 -11.537 -11.943  1.00 94.77           C  
ATOM   1593 HD21 LEU A  97       3.666 -10.960 -11.120  1.00 94.77           H  
ATOM   1594 HD22 LEU A  97       4.508 -12.464 -11.555  1.00 94.77           H  
ATOM   1595 HD23 LEU A  97       3.288 -11.797 -12.638  1.00 94.77           H  
ATOM   1596  N   PRO A  98       1.809  -8.021 -15.036  1.00 92.52           N  
ATOM   1597  CA  PRO A  98       1.088  -6.770 -15.202  1.00 92.52           C  
ATOM   1598  HA  PRO A  98       1.501  -6.242 -16.061  1.00 92.52           H  
ATOM   1599  C   PRO A  98       1.188  -5.885 -13.956  1.00 92.52           C  
ATOM   1600  CB  PRO A  98      -0.365  -7.157 -15.495  1.00 92.52           C  
ATOM   1601  HB2 PRO A  98      -0.835  -6.470 -16.199  1.00 92.52           H  
ATOM   1602  HB3 PRO A  98      -0.937  -7.199 -14.568  1.00 92.52           H  
ATOM   1603  O   PRO A  98       1.430  -6.353 -12.836  1.00 92.52           O  
ATOM   1604  CG  PRO A  98      -0.253  -8.566 -16.073  1.00 92.52           C  
ATOM   1605  HG2 PRO A  98      -0.008  -8.512 -17.134  1.00 92.52           H  
ATOM   1606  HG3 PRO A  98      -1.164  -9.145 -15.917  1.00 92.52           H  
ATOM   1607  CD  PRO A  98       0.926  -9.151 -15.303  1.00 92.52           C  
ATOM   1608  HD2 PRO A  98       1.418  -9.917 -15.903  1.00 92.52           H  
ATOM   1609  HD3 PRO A  98       0.576  -9.579 -14.364  1.00 92.52           H  
ATOM   1610  N   LYS A  99       0.972  -4.582 -14.143  1.00 91.16           N  
ATOM   1611  H   LYS A  99       0.708  -4.267 -15.066  1.00 91.16           H  
ATOM   1612  CA  LYS A  99       0.877  -3.649 -13.019  1.00 91.16           C  
ATOM   1613  HA  LYS A  99       1.823  -3.672 -12.478  1.00 91.16           H  
ATOM   1614  C   LYS A  99      -0.230  -4.110 -12.064  1.00 91.16           C  
ATOM   1615  CB  LYS A  99       0.623  -2.234 -13.547  1.00 91.16           C  
ATOM   1616  HB2 LYS A  99      -0.402  -2.161 -13.910  1.00 91.16           H  
ATOM   1617  HB3 LYS A  99       1.302  -2.037 -14.376  1.00 91.16           H  
ATOM   1618  O   LYS A  99      -1.307  -4.482 -12.509  1.00 91.16           O  
ATOM   1619  CG  LYS A  99       0.869  -1.187 -12.456  1.00 91.16           C  
ATOM   1620  HG2 LYS A  99       0.224  -1.376 -11.598  1.00 91.16           H  
ATOM   1621  HG3 LYS A  99       1.910  -1.248 -12.136  1.00 91.16           H  
ATOM   1622  CD  LYS A  99       0.580   0.212 -12.998  1.00 91.16           C  
ATOM   1623  HD2 LYS A  99      -0.484   0.285 -13.223  1.00 91.16           H  
ATOM   1624  HD3 LYS A  99       1.155   0.379 -13.910  1.00 91.16           H  
ATOM   1625  CE  LYS A  99       0.970   1.252 -11.949  1.00 91.16           C  
ATOM   1626  HE2 LYS A  99       2.054   1.232 -11.830  1.00 91.16           H  
ATOM   1627  HE3 LYS A  99       0.524   0.964 -10.997  1.00 91.16           H  
ATOM   1628  NZ  LYS A  99       0.499   2.599 -12.344  1.00 91.16           N  
ATOM   1629  HZ1 LYS A  99       0.840   2.841 -13.264  1.00 91.16           H  
ATOM   1630  HZ2 LYS A  99      -0.511   2.604 -12.357  1.00 91.16           H  
ATOM   1631  HZ3 LYS A  99       0.802   3.293 -11.675  1.00 91.16           H  
ATOM   1632  N   TYR A 100       0.060  -4.050 -10.771  1.00 92.78           N  
ATOM   1633  H   TYR A 100       0.993  -3.751 -10.526  1.00 92.78           H  
ATOM   1634  CA  TYR A 100      -0.787  -4.506  -9.669  1.00 92.78           C  
ATOM   1635  HA  TYR A 100      -0.240  -4.241  -8.764  1.00 92.78           H  
ATOM   1636  C   TYR A 100      -0.968  -6.024  -9.544  1.00 92.78           C  
ATOM   1637  CB  TYR A 100      -2.104  -3.716  -9.612  1.00 92.78           C  
ATOM   1638  HB2 TYR A 100      -2.755  -4.046 -10.422  1.00 92.78           H  
ATOM   1639  HB3 TYR A 100      -2.619  -3.955  -8.682  1.00 92.78           H  
ATOM   1640  O   TYR A 100      -1.841  -6.458  -8.801  1.00 92.78           O  
ATOM   1641  CG  TYR A 100      -1.930  -2.212  -9.677  1.00 92.78           C  
ATOM   1642  CD1 TYR A 100      -1.137  -1.557  -8.715  1.00 92.78           C  
ATOM   1643  HD1 TYR A 100      -0.679  -2.127  -7.920  1.00 92.78           H  
ATOM   1644  CD2 TYR A 100      -2.573  -1.467 -10.684  1.00 92.78           C  
ATOM   1645  HD2 TYR A 100      -3.195  -1.976 -11.406  1.00 92.78           H  
ATOM   1646  CE1 TYR A 100      -0.993  -0.160  -8.751  1.00 92.78           C  
ATOM   1647  HE1 TYR A 100      -0.406   0.334  -7.991  1.00 92.78           H  
ATOM   1648  CE2 TYR A 100      -2.431  -0.067 -10.726  1.00 92.78           C  
ATOM   1649  HE2 TYR A 100      -2.960   0.507 -11.473  1.00 92.78           H  
ATOM   1650  OH  TYR A 100      -1.510   1.938  -9.774  1.00 92.78           O  
ATOM   1651  HH  TYR A 100      -1.304   2.244  -8.887  1.00 92.78           H  
ATOM   1652  CZ  TYR A 100      -1.651   0.586  -9.750  1.00 92.78           C  
ATOM   1653  N   SER A 101      -0.092  -6.828 -10.165  1.00 94.08           N  
ATOM   1654  H   SER A 101       0.560  -6.429 -10.826  1.00 94.08           H  
ATOM   1655  CA  SER A 101       0.019  -8.261  -9.840  1.00 94.08           C  
ATOM   1656  HA  SER A 101      -0.877  -8.775 -10.187  1.00 94.08           H  
ATOM   1657  C   SER A 101       0.145  -8.452  -8.324  1.00 94.08           C  
ATOM   1658  CB  SER A 101       1.238  -8.902 -10.509  1.00 94.08           C  
ATOM   1659  HB2 SER A 101       2.145  -8.388 -10.191  1.00 94.08           H  
ATOM   1660  HB3 SER A 101       1.304  -9.945 -10.202  1.00 94.08           H  
ATOM   1661  O   SER A 101       0.957  -7.768  -7.687  1.00 94.08           O  
ATOM   1662  OG  SER A 101       1.139  -8.847 -11.916  1.00 94.08           O  
ATOM   1663  HG  SER A 101       1.161  -7.931 -12.200  1.00 94.08           H  
ATOM   1664  N   LEU A 102      -0.673  -9.343  -7.761  1.00 95.09           N  
ATOM   1665  H   LEU A 102      -1.282  -9.889  -8.354  1.00 95.09           H  
ATOM   1666  CA  LEU A 102      -0.821  -9.534  -6.322  1.00 95.09           C  
ATOM   1667  HA  LEU A 102      -0.518  -8.614  -5.822  1.00 95.09           H  
ATOM   1668  C   LEU A 102       0.075 -10.669  -5.826  1.00 95.09           C  
ATOM   1669  CB  LEU A 102      -2.304  -9.793  -6.002  1.00 95.09           C  
ATOM   1670  HB2 LEU A 102      -2.906  -8.999  -6.446  1.00 95.09           H  
ATOM   1671  HB3 LEU A 102      -2.598 -10.729  -6.478  1.00 95.09           H  
ATOM   1672  O   LEU A 102       0.082 -11.762  -6.380  1.00 95.09           O  
ATOM   1673  CG  LEU A 102      -2.629  -9.876  -4.498  1.00 95.09           C  
ATOM   1674  HG  LEU A 102      -1.995 -10.622  -4.019  1.00 95.09           H  
ATOM   1675  CD1 LEU A 102      -2.429  -8.526  -3.798  1.00 95.09           C  
ATOM   1676 HD11 LEU A 102      -2.849  -8.571  -2.794  1.00 95.09           H  
ATOM   1677 HD12 LEU A 102      -1.366  -8.293  -3.736  1.00 95.09           H  
ATOM   1678 HD13 LEU A 102      -2.949  -7.746  -4.354  1.00 95.09           H  
ATOM   1679  CD2 LEU A 102      -4.082 -10.297  -4.310  1.00 95.09           C  
ATOM   1680 HD21 LEU A 102      -4.755  -9.560  -4.747  1.00 95.09           H  
ATOM   1681 HD22 LEU A 102      -4.317 -10.414  -3.252  1.00 95.09           H  
ATOM   1682 HD23 LEU A 102      -4.256 -11.252  -4.806  1.00 95.09           H  
ATOM   1683  N   PHE A 103       0.794 -10.412  -4.744  1.00 95.85           N  
ATOM   1684  H   PHE A 103       0.760  -9.480  -4.356  1.00 95.85           H  
ATOM   1685  CA  PHE A 103       1.684 -11.358  -4.092  1.00 95.85           C  
ATOM   1686  HA  PHE A 103       1.653 -12.318  -4.608  1.00 95.85           H  
ATOM   1687  C   PHE A 103       1.243 -11.565  -2.650  1.00 95.85           C  
ATOM   1688  CB  PHE A 103       3.113 -10.820  -4.163  1.00 95.85           C  
ATOM   1689  HB2 PHE A 103       3.139  -9.816  -3.738  1.00 95.85           H  
ATOM   1690  HB3 PHE A 103       3.751 -11.445  -3.539  1.00 95.85           H  
ATOM   1691  O   PHE A 103       0.972 -10.586  -1.949  1.00 95.85           O  
ATOM   1692  CG  PHE A 103       3.673 -10.780  -5.569  1.00 95.85           C  
ATOM   1693  CD1 PHE A 103       4.374 -11.886  -6.085  1.00 95.85           C  
ATOM   1694  HD1 PHE A 103       4.514 -12.775  -5.488  1.00 95.85           H  
ATOM   1695  CD2 PHE A 103       3.466  -9.648  -6.380  1.00 95.85           C  
ATOM   1696  HD2 PHE A 103       2.886  -8.816  -6.010  1.00 95.85           H  
ATOM   1697  CE1 PHE A 103       4.917 -11.843  -7.377  1.00 95.85           C  
ATOM   1698  HE1 PHE A 103       5.475 -12.689  -7.750  1.00 95.85           H  
ATOM   1699  CE2 PHE A 103       3.961  -9.632  -7.695  1.00 95.85           C  
ATOM   1700  HE2 PHE A 103       3.731  -8.807  -8.353  1.00 95.85           H  
ATOM   1701  CZ  PHE A 103       4.708 -10.715  -8.183  1.00 95.85           C  
ATOM   1702  HZ  PHE A 103       5.092 -10.708  -9.192  1.00 95.85           H  
ATOM   1703  N   GLU A 104       1.200 -12.816  -2.207  1.00 96.10           N  
ATOM   1704  H   GLU A 104       1.443 -13.561  -2.845  1.00 96.10           H  
ATOM   1705  CA  GLU A 104       0.997 -13.191  -0.810  1.00 96.10           C  
ATOM   1706  HA  GLU A 104       0.697 -12.307  -0.247  1.00 96.10           H  
ATOM   1707  C   GLU A 104       2.301 -13.696  -0.202  1.00 96.10           C  
ATOM   1708  CB  GLU A 104      -0.156 -14.185  -0.687  1.00 96.10           C  
ATOM   1709  HB2 GLU A 104      -1.018 -13.678  -1.121  1.00 96.10           H  
ATOM   1710  HB3 GLU A 104       0.059 -15.093  -1.250  1.00 96.10           H  
ATOM   1711  O   GLU A 104       2.955 -14.596  -0.727  1.00 96.10           O  
ATOM   1712  CG  GLU A 104      -0.511 -14.528   0.763  1.00 96.10           C  
ATOM   1713  HG2 GLU A 104       0.289 -15.126   1.200  1.00 96.10           H  
ATOM   1714  HG3 GLU A 104      -0.598 -13.603   1.333  1.00 96.10           H  
ATOM   1715  CD  GLU A 104      -1.844 -15.284   0.825  1.00 96.10           C  
ATOM   1716  OE1 GLU A 104      -1.808 -16.517   1.002  1.00 96.10           O  
ATOM   1717  OE2 GLU A 104      -2.902 -14.603   0.697  1.00 96.10           O  
ATOM   1718  N   LEU A 105       2.676 -13.040   0.888  1.00 95.21           N  
ATOM   1719  H   LEU A 105       2.016 -12.376   1.267  1.00 95.21           H  
ATOM   1720  CA  LEU A 105       3.852 -13.264   1.708  1.00 95.21           C  
ATOM   1721  HA  LEU A 105       4.546 -13.929   1.194  1.00 95.21           H  
ATOM   1722  C   LEU A 105       3.423 -13.951   3.018  1.00 95.21           C  
ATOM   1723  CB  LEU A 105       4.554 -11.912   1.968  1.00 95.21           C  
ATOM   1724  HB2 LEU A 105       3.911 -11.281   2.581  1.00 95.21           H  
ATOM   1725  HB3 LEU A 105       5.446 -12.132   2.553  1.00 95.21           H  
ATOM   1726  O   LEU A 105       2.267 -14.346   3.191  1.00 95.21           O  
ATOM   1727  CG  LEU A 105       5.027 -11.121   0.735  1.00 95.21           C  
ATOM   1728  HG  LEU A 105       5.404 -11.806  -0.024  1.00 95.21           H  
ATOM   1729  CD1 LEU A 105       3.938 -10.226   0.129  1.00 95.21           C  
ATOM   1730 HD11 LEU A 105       3.177 -10.843  -0.348  1.00 95.21           H  
ATOM   1731 HD12 LEU A 105       3.477  -9.626   0.913  1.00 95.21           H  
ATOM   1732 HD13 LEU A 105       4.374  -9.583  -0.636  1.00 95.21           H  
ATOM   1733  CD2 LEU A 105       6.160 -10.179   1.139  1.00 95.21           C  
ATOM   1734 HD21 LEU A 105       5.800  -9.434   1.848  1.00 95.21           H  
ATOM   1735 HD22 LEU A 105       6.967 -10.757   1.589  1.00 95.21           H  
ATOM   1736 HD23 LEU A 105       6.550  -9.694   0.244  1.00 95.21           H  
ATOM   1737  N   GLU A 106       4.343 -14.067   3.971  1.00 91.90           N  
ATOM   1738  H   GLU A 106       5.266 -13.687   3.816  1.00 91.90           H  
ATOM   1739  CA  GLU A 106       4.071 -14.647   5.282  1.00 91.90           C  
ATOM   1740  HA  GLU A 106       3.761 -15.677   5.107  1.00 91.90           H  
ATOM   1741  C   GLU A 106       2.912 -13.953   6.027  1.00 91.90           C  
ATOM   1742  CB  GLU A 106       5.363 -14.706   6.120  1.00 91.90           C  
ATOM   1743  HB2 GLU A 106       6.141 -15.203   5.542  1.00 91.90           H  
ATOM   1744  HB3 GLU A 106       5.159 -15.339   6.984  1.00 91.90           H  
ATOM   1745  O   GLU A 106       2.630 -12.767   5.839  1.00 91.90           O  
ATOM   1746  CG  GLU A 106       5.907 -13.367   6.654  1.00 91.90           C  
ATOM   1747  HG2 GLU A 106       6.726 -13.590   7.338  1.00 91.90           H  
ATOM   1748  HG3 GLU A 106       5.129 -12.880   7.241  1.00 91.90           H  
ATOM   1749  CD  GLU A 106       6.431 -12.393   5.588  1.00 91.90           C  
ATOM   1750  OE1 GLU A 106       6.442 -11.174   5.872  1.00 91.90           O  
ATOM   1751  OE2 GLU A 106       6.793 -12.807   4.468  1.00 91.90           O  
ATOM   1752  N   ASN A 107       2.225 -14.701   6.897  1.00 88.46           N  
ATOM   1753  H   ASN A 107       2.534 -15.650   7.048  1.00 88.46           H  
ATOM   1754  CA  ASN A 107       1.121 -14.217   7.743  1.00 88.46           C  
ATOM   1755  HA  ASN A 107       0.726 -15.089   8.264  1.00 88.46           H  
ATOM   1756  C   ASN A 107      -0.086 -13.624   6.978  1.00 88.46           C  
ATOM   1757  CB  ASN A 107       1.688 -13.274   8.824  1.00 88.46           C  
ATOM   1758  HB2 ASN A 107       0.899 -13.001   9.525  1.00 88.46           H  
ATOM   1759  HB3 ASN A 107       2.055 -12.361   8.355  1.00 88.46           H  
ATOM   1760  O   ASN A 107      -0.854 -12.830   7.533  1.00 88.46           O  
ATOM   1761  CG  ASN A 107       2.806 -13.919   9.621  1.00 88.46           C  
ATOM   1762  ND2 ASN A 107       3.835 -13.182   9.964  1.00 88.46           N  
ATOM   1763 HD21 ASN A 107       3.908 -12.220   9.665  1.00 88.46           H  
ATOM   1764 HD22 ASN A 107       4.562 -13.654  10.482  1.00 88.46           H  
ATOM   1765  OD1 ASN A 107       2.771 -15.094   9.935  1.00 88.46           O  
ATOM   1766  N   GLY A 108      -0.254 -13.985   5.699  1.00 90.88           N  
ATOM   1767  H   GLY A 108       0.429 -14.602   5.283  1.00 90.88           H  
ATOM   1768  CA  GLY A 108      -1.295 -13.438   4.822  1.00 90.88           C  
ATOM   1769  HA2 GLY A 108      -1.345 -14.047   3.918  1.00 90.88           H  
ATOM   1770  HA3 GLY A 108      -2.261 -13.485   5.326  1.00 90.88           H  
ATOM   1771  C   GLY A 108      -1.031 -11.989   4.399  1.00 90.88           C  
ATOM   1772  O   GLY A 108      -1.935 -11.291   3.931  1.00 90.88           O  
ATOM   1773  N   ARG A 109       0.198 -11.492   4.587  1.00 94.58           N  
ATOM   1774  H   ARG A 109       0.908 -12.113   4.949  1.00 94.58           H  
ATOM   1775  CA  ARG A 109       0.615 -10.160   4.147  1.00 94.58           C  
ATOM   1776  HA  ARG A 109      -0.107  -9.432   4.517  1.00 94.58           H  
ATOM   1777  C   ARG A 109       0.621 -10.123   2.624  1.00 94.58           C  
ATOM   1778  CB  ARG A 109       1.989  -9.861   4.759  1.00 94.58           C  
ATOM   1779  HB2 ARG A 109       1.902  -9.989   5.838  1.00 94.58           H  
ATOM   1780  HB3 ARG A 109       2.717 -10.587   4.396  1.00 94.58           H  
ATOM   1781  O   ARG A 109       1.184 -10.990   1.976  1.00 94.58           O  
ATOM   1782  CG  ARG A 109       2.505  -8.448   4.472  1.00 94.58           C  
ATOM   1783  HG2 ARG A 109       2.842  -8.370   3.438  1.00 94.58           H  
ATOM   1784  HG3 ARG A 109       1.694  -7.739   4.637  1.00 94.58           H  
ATOM   1785  CD  ARG A 109       3.657  -8.110   5.434  1.00 94.58           C  
ATOM   1786  HD2 ARG A 109       3.827  -7.033   5.411  1.00 94.58           H  
ATOM   1787  HD3 ARG A 109       3.353  -8.354   6.452  1.00 94.58           H  
ATOM   1788  NE  ARG A 109       4.908  -8.838   5.131  1.00 94.58           N  
ATOM   1789  HE  ARG A 109       4.997  -9.804   5.413  1.00 94.58           H  
ATOM   1790  NH1 ARG A 109       6.145  -7.095   4.334  1.00 94.58           N  
ATOM   1791 HH11 ARG A 109       5.360  -6.488   4.523  1.00 94.58           H  
ATOM   1792 HH12 ARG A 109       6.876  -6.893   3.667  1.00 94.58           H  
ATOM   1793  NH2 ARG A 109       7.016  -9.107   4.307  1.00 94.58           N  
ATOM   1794 HH21 ARG A 109       6.998 -10.057   4.647  1.00 94.58           H  
ATOM   1795 HH22 ARG A 109       7.760  -8.757   3.721  1.00 94.58           H  
ATOM   1796  CZ  ARG A 109       6.015  -8.353   4.611  1.00 94.58           C  
ATOM   1797  N   ARG A 110       0.002  -9.104   2.035  1.00 95.61           N  
ATOM   1798  H   ARG A 110      -0.446  -8.420   2.627  1.00 95.61           H  
ATOM   1799  CA  ARG A 110      -0.143  -8.968   0.584  1.00 95.61           C  
ATOM   1800  HA  ARG A 110       0.399  -9.792   0.120  1.00 95.61           H  
ATOM   1801  C   ARG A 110       0.504  -7.696   0.065  1.00 95.61           C  
ATOM   1802  CB  ARG A 110      -1.612  -9.113   0.161  1.00 95.61           C  
ATOM   1803  HB2 ARG A 110      -1.701  -8.838  -0.890  1.00 95.61           H  
ATOM   1804  HB3 ARG A 110      -2.230  -8.437   0.752  1.00 95.61           H  
ATOM   1805  O   ARG A 110       0.456  -6.628   0.700  1.00 95.61           O  
ATOM   1806  CG  ARG A 110      -2.123 -10.553   0.326  1.00 95.61           C  
ATOM   1807  HG2 ARG A 110      -1.550 -11.216  -0.323  1.00 95.61           H  
ATOM   1808  HG3 ARG A 110      -1.992 -10.877   1.359  1.00 95.61           H  
ATOM   1809  CD  ARG A 110      -3.606 -10.653  -0.037  1.00 95.61           C  
ATOM   1810  HD2 ARG A 110      -3.736 -10.363  -1.080  1.00 95.61           H  
ATOM   1811  HD3 ARG A 110      -4.172  -9.969   0.595  1.00 95.61           H  
ATOM   1812  NE  ARG A 110      -4.100 -12.025   0.155  1.00 95.61           N  
ATOM   1813  HE  ARG A 110      -3.433 -12.758   0.352  1.00 95.61           H  
ATOM   1814  NH1 ARG A 110      -6.353 -11.656  -0.163  1.00 95.61           N  
ATOM   1815 HH11 ARG A 110      -6.170 -10.705  -0.449  1.00 95.61           H  
ATOM   1816 HH12 ARG A 110      -7.294 -12.023  -0.162  1.00 95.61           H  
ATOM   1817  NH2 ARG A 110      -5.558 -13.700   0.365  1.00 95.61           N  
ATOM   1818 HH21 ARG A 110      -4.741 -14.269   0.533  1.00 95.61           H  
ATOM   1819 HH22 ARG A 110      -6.474 -14.125   0.351  1.00 95.61           H  
ATOM   1820  CZ  ARG A 110      -5.346 -12.445   0.115  1.00 95.61           C  
ATOM   1821  N   ARG A 111       1.102  -7.801  -1.118  1.00 95.87           N  
ATOM   1822  H   ARG A 111       1.101  -8.713  -1.552  1.00 95.87           H  
ATOM   1823  CA  ARG A 111       1.747  -6.700  -1.840  1.00 95.87           C  
ATOM   1824  HA  ARG A 111       1.403  -5.751  -1.429  1.00 95.87           H  
ATOM   1825  C   ARG A 111       1.341  -6.718  -3.303  1.00 95.87           C  
ATOM   1826  CB  ARG A 111       3.276  -6.792  -1.705  1.00 95.87           C  
ATOM   1827  HB2 ARG A 111       3.736  -6.040  -2.346  1.00 95.87           H  
ATOM   1828  HB3 ARG A 111       3.598  -7.770  -2.063  1.00 95.87           H  
ATOM   1829  O   ARG A 111       1.238  -7.772  -3.911  1.00 95.87           O  
ATOM   1830  CG  ARG A 111       3.794  -6.602  -0.271  1.00 95.87           C  
ATOM   1831  HG2 ARG A 111       4.864  -6.812  -0.269  1.00 95.87           H  
ATOM   1832  HG3 ARG A 111       3.317  -7.319   0.397  1.00 95.87           H  
ATOM   1833  CD  ARG A 111       3.560  -5.182   0.257  1.00 95.87           C  
ATOM   1834  HD2 ARG A 111       2.497  -4.942   0.229  1.00 95.87           H  
ATOM   1835  HD3 ARG A 111       4.080  -4.481  -0.396  1.00 95.87           H  
ATOM   1836  NE  ARG A 111       4.088  -5.029   1.622  1.00 95.87           N  
ATOM   1837  HE  ARG A 111       5.096  -5.063   1.681  1.00 95.87           H  
ATOM   1838  NH1 ARG A 111       2.093  -5.113   2.794  1.00 95.87           N  
ATOM   1839 HH11 ARG A 111       1.671  -5.188   3.708  1.00 95.87           H  
ATOM   1840 HH12 ARG A 111       1.632  -5.534   2.001  1.00 95.87           H  
ATOM   1841  NH2 ARG A 111       3.977  -4.726   3.883  1.00 95.87           N  
ATOM   1842 HH21 ARG A 111       3.418  -4.701   4.724  1.00 95.87           H  
ATOM   1843 HH22 ARG A 111       4.950  -4.455   3.880  1.00 95.87           H  
ATOM   1844  CZ  ARG A 111       3.388  -4.949   2.743  1.00 95.87           C  
ATOM   1845  N   MET A 112       1.139  -5.539  -3.869  1.00 95.53           N  
ATOM   1846  H   MET A 112       1.252  -4.714  -3.297  1.00 95.53           H  
ATOM   1847  CA  MET A 112       0.924  -5.365  -5.299  1.00 95.53           C  
ATOM   1848  HA  MET A 112       0.643  -6.309  -5.766  1.00 95.53           H  
ATOM   1849  C   MET A 112       2.173  -4.825  -5.969  1.00 95.53           C  
ATOM   1850  CB  MET A 112      -0.176  -4.356  -5.544  1.00 95.53           C  
ATOM   1851  HB2 MET A 112       0.032  -3.467  -4.949  1.00 95.53           H  
ATOM   1852  HB3 MET A 112      -0.150  -4.071  -6.596  1.00 95.53           H  
ATOM   1853  O   MET A 112       2.805  -3.903  -5.450  1.00 95.53           O  
ATOM   1854  CG  MET A 112      -1.573  -4.859  -5.242  1.00 95.53           C  
ATOM   1855  HG2 MET A 112      -1.701  -5.050  -4.177  1.00 95.53           H  
ATOM   1856  HG3 MET A 112      -1.762  -5.772  -5.807  1.00 95.53           H  
ATOM   1857  SD  MET A 112      -2.702  -3.580  -5.800  1.00 95.53           S  
ATOM   1858  CE  MET A 112      -2.480  -2.347  -4.496  1.00 95.53           C  
ATOM   1859  HE1 MET A 112      -3.166  -1.521  -4.686  1.00 95.53           H  
ATOM   1860  HE2 MET A 112      -2.720  -2.795  -3.531  1.00 95.53           H  
ATOM   1861  HE3 MET A 112      -1.459  -1.968  -4.493  1.00 95.53           H  
ATOM   1862  N   LEU A 113       2.472  -5.310  -7.166  1.00 95.77           N  
ATOM   1863  H   LEU A 113       1.945  -6.100  -7.509  1.00 95.77           H  
ATOM   1864  CA  LEU A 113       3.581  -4.802  -7.960  1.00 95.77           C  
ATOM   1865  HA  LEU A 113       4.408  -4.584  -7.284  1.00 95.77           H  
ATOM   1866  C   LEU A 113       3.217  -3.506  -8.693  1.00 95.77           C  
ATOM   1867  CB  LEU A 113       4.016  -5.920  -8.908  1.00 95.77           C  
ATOM   1868  HB2 LEU A 113       4.231  -6.797  -8.298  1.00 95.77           H  
ATOM   1869  HB3 LEU A 113       3.196  -6.157  -9.586  1.00 95.77           H  
ATOM   1870  O   LEU A 113       2.578  -3.533  -9.741  1.00 95.77           O  
ATOM   1871  CG  LEU A 113       5.272  -5.591  -9.719  1.00 95.77           C  
ATOM   1872  HG  LEU A 113       5.141  -4.661 -10.272  1.00 95.77           H  
ATOM   1873  CD1 LEU A 113       6.490  -5.464  -8.806  1.00 95.77           C  
ATOM   1874 HD11 LEU A 113       6.387  -4.602  -8.146  1.00 95.77           H  
ATOM   1875 HD12 LEU A 113       7.383  -5.309  -9.412  1.00 95.77           H  
ATOM   1876 HD13 LEU A 113       6.608  -6.366  -8.205  1.00 95.77           H  
ATOM   1877  CD2 LEU A 113       5.516  -6.718 -10.712  1.00 95.77           C  
ATOM   1878 HD21 LEU A 113       5.511  -7.678 -10.194  1.00 95.77           H  
ATOM   1879 HD22 LEU A 113       4.735  -6.712 -11.472  1.00 95.77           H  
ATOM   1880 HD23 LEU A 113       6.489  -6.580 -11.185  1.00 95.77           H  
ATOM   1881  N   ALA A 114       3.647  -2.353  -8.179  1.00 94.06           N  
ATOM   1882  H   ALA A 114       4.216  -2.373  -7.345  1.00 94.06           H  
ATOM   1883  CA  ALA A 114       3.434  -1.073  -8.860  1.00 94.06           C  
ATOM   1884  HA  ALA A 114       2.448  -1.079  -9.323  1.00 94.06           H  
ATOM   1885  C   ALA A 114       4.457  -0.830  -9.980  1.00 94.06           C  
ATOM   1886  CB  ALA A 114       3.455   0.046  -7.820  1.00 94.06           C  
ATOM   1887  HB1 ALA A 114       4.406   0.057  -7.287  1.00 94.06           H  
ATOM   1888  HB2 ALA A 114       2.640  -0.131  -7.118  1.00 94.06           H  
ATOM   1889  HB3 ALA A 114       3.305   1.008  -8.309  1.00 94.06           H  
ATOM   1890  O   ALA A 114       4.126  -0.223 -11.000  1.00 94.06           O  
ATOM   1891  N   SER A 115       5.692  -1.298  -9.787  1.00 93.62           N  
ATOM   1892  H   SER A 115       5.888  -1.752  -8.907  1.00 93.62           H  
ATOM   1893  CA  SER A 115       6.754  -1.355 -10.796  1.00 93.62           C  
ATOM   1894  HA  SER A 115       6.331  -1.682 -11.746  1.00 93.62           H  
ATOM   1895  C   SER A 115       7.831  -2.352 -10.366  1.00 93.62           C  
ATOM   1896  CB  SER A 115       7.395   0.029 -10.981  1.00 93.62           C  
ATOM   1897  HB2 SER A 115       8.029   0.006 -11.868  1.00 93.62           H  
ATOM   1898  HB3 SER A 115       6.621   0.781 -11.135  1.00 93.62           H  
ATOM   1899  O   SER A 115       7.869  -2.750  -9.206  1.00 93.62           O  
ATOM   1900  OG  SER A 115       8.193   0.382  -9.866  1.00 93.62           O  
ATOM   1901  HG  SER A 115       7.615   0.532  -9.115  1.00 93.62           H  
ATOM   1902  N   ALA A 116       8.777  -2.670 -11.249  1.00 95.13           N  
ATOM   1903  H   ALA A 116       8.649  -2.406 -12.215  1.00 95.13           H  
ATOM   1904  CA  ALA A 116       9.939  -3.505 -10.937  1.00 95.13           C  
ATOM   1905  HA  ALA A 116       9.601  -4.529 -10.779  1.00 95.13           H  
ATOM   1906  C   ALA A 116      10.732  -3.086  -9.675  1.00 95.13           C  
ATOM   1907  CB  ALA A 116      10.838  -3.470 -12.174  1.00 95.13           C  
ATOM   1908  HB1 ALA A 116      11.080  -2.442 -12.441  1.00 95.13           H  
ATOM   1909  HB2 ALA A 116      11.767  -3.999 -11.960  1.00 95.13           H  
ATOM   1910  HB3 ALA A 116      10.331  -3.961 -13.005  1.00 95.13           H  
ATOM   1911  O   ALA A 116      11.413  -3.921  -9.082  1.00 95.13           O  
ATOM   1912  N   GLY A 117      10.633  -1.820  -9.244  1.00 94.60           N  
ATOM   1913  H   GLY A 117      10.015  -1.199  -9.746  1.00 94.60           H  
ATOM   1914  CA  GLY A 117      11.287  -1.299  -8.037  1.00 94.60           C  
ATOM   1915  HA2 GLY A 117      11.938  -2.060  -7.606  1.00 94.60           H  
ATOM   1916  HA3 GLY A 117      11.911  -0.452  -8.321  1.00 94.60           H  
ATOM   1917  C   GLY A 117      10.343  -0.827  -6.926  1.00 94.60           C  
ATOM   1918  O   GLY A 117      10.821  -0.276  -5.938  1.00 94.60           O  
ATOM   1919  N   GLU A 118       9.024  -0.989  -7.060  1.00 95.67           N  
ATOM   1920  H   GLU A 118       8.668  -1.540  -7.827  1.00 95.67           H  
ATOM   1921  CA  GLU A 118       8.069  -0.491  -6.062  1.00 95.67           C  
ATOM   1922  HA  GLU A 118       8.582  -0.427  -5.103  1.00 95.67           H  
ATOM   1923  C   GLU A 118       6.888  -1.444  -5.868  1.00 95.67           C  
ATOM   1924  CB  GLU A 118       7.608   0.938  -6.422  1.00 95.67           C  
ATOM   1925  HB2 GLU A 118       8.496   1.556  -6.559  1.00 95.67           H  
ATOM   1926  HB3 GLU A 118       7.054   0.917  -7.360  1.00 95.67           H  
ATOM   1927  O   GLU A 118       6.206  -1.823  -6.825  1.00 95.67           O  
ATOM   1928  CG  GLU A 118       6.732   1.578  -5.327  1.00 95.67           C  
ATOM   1929  HG2 GLU A 118       7.227   1.435  -4.366  1.00 95.67           H  
ATOM   1930  HG3 GLU A 118       5.774   1.058  -5.295  1.00 95.67           H  
ATOM   1931  CD  GLU A 118       6.467   3.088  -5.510  1.00 95.67           C  
ATOM   1932  OE1 GLU A 118       5.957   3.732  -4.562  1.00 95.67           O  
ATOM   1933  OE2 GLU A 118       6.796   3.683  -6.557  1.00 95.67           O  
ATOM   1934  N   LEU A 119       6.618  -1.765  -4.603  1.00 96.42           N  
ATOM   1935  H   LEU A 119       7.208  -1.377  -3.881  1.00 96.42           H  
ATOM   1936  CA  LEU A 119       5.427  -2.477  -4.158  1.00 96.42           C  
ATOM   1937  HA  LEU A 119       4.939  -2.917  -5.027  1.00 96.42           H  
ATOM   1938  C   LEU A 119       4.425  -1.515  -3.507  1.00 96.42           C  
ATOM   1939  CB  LEU A 119       5.806  -3.618  -3.197  1.00 96.42           C  
ATOM   1940  HB2 LEU A 119       6.282  -3.193  -2.313  1.00 96.42           H  
ATOM   1941  HB3 LEU A 119       4.892  -4.114  -2.869  1.00 96.42           H  
ATOM   1942  O   LEU A 119       4.771  -0.438  -3.015  1.00 96.42           O  
ATOM   1943  CG  LEU A 119       6.758  -4.680  -3.763  1.00 96.42           C  
ATOM   1944  HG  LEU A 119       7.669  -4.199  -4.119  1.00 96.42           H  
ATOM   1945  CD1 LEU A 119       7.142  -5.646  -2.651  1.00 96.42           C  
ATOM   1946 HD11 LEU A 119       7.822  -6.409  -3.030  1.00 96.42           H  
ATOM   1947 HD12 LEU A 119       6.255  -6.128  -2.239  1.00 96.42           H  
ATOM   1948 HD13 LEU A 119       7.646  -5.105  -1.850  1.00 96.42           H  
ATOM   1949  CD2 LEU A 119       6.119  -5.463  -4.908  1.00 96.42           C  
ATOM   1950 HD21 LEU A 119       6.793  -6.254  -5.236  1.00 96.42           H  
ATOM   1951 HD22 LEU A 119       5.943  -4.794  -5.750  1.00 96.42           H  
ATOM   1952 HD23 LEU A 119       5.178  -5.909  -4.586  1.00 96.42           H  
ATOM   1953  N   GLN A 120       3.166  -1.932  -3.468  1.00 95.40           N  
ATOM   1954  H   GLN A 120       2.958  -2.808  -3.926  1.00 95.40           H  
ATOM   1955  CA  GLN A 120       2.068  -1.254  -2.782  1.00 95.40           C  
ATOM   1956  HA  GLN A 120       2.462  -0.447  -2.165  1.00 95.40           H  
ATOM   1957  C   GLN A 120       1.349  -2.211  -1.833  1.00 95.40           C  
ATOM   1958  CB  GLN A 120       1.116  -0.647  -3.817  1.00 95.40           C  
ATOM   1959  HB2 GLN A 120       0.890  -1.379  -4.592  1.00 95.40           H  
ATOM   1960  HB3 GLN A 120       0.186  -0.360  -3.327  1.00 95.40           H  
ATOM   1961  O   GLN A 120       1.452  -3.430  -1.973  1.00 95.40           O  
ATOM   1962  CG  GLN A 120       1.753   0.593  -4.452  1.00 95.40           C  
ATOM   1963  HG2 GLN A 120       2.677   0.312  -4.958  1.00 95.40           H  
ATOM   1964  HG3 GLN A 120       2.018   1.298  -3.664  1.00 95.40           H  
ATOM   1965  CD  GLN A 120       0.840   1.306  -5.440  1.00 95.40           C  
ATOM   1966  NE2 GLN A 120       1.348   2.299  -6.136  1.00 95.40           N  
ATOM   1967 HE21 GLN A 120       0.701   2.811  -6.718  1.00 95.40           H  
ATOM   1968 HE22 GLN A 120       2.321   2.546  -6.031  1.00 95.40           H  
ATOM   1969  OE1 GLN A 120      -0.337   1.034  -5.588  1.00 95.40           O  
ATOM   1970  N   LYS A 121       0.629  -1.670  -0.844  1.00 95.01           N  
ATOM   1971  H   LYS A 121       0.479  -0.672  -0.843  1.00 95.01           H  
ATOM   1972  CA  LYS A 121      -0.094  -2.487   0.139  1.00 95.01           C  
ATOM   1973  HA  LYS A 121       0.592  -3.229   0.546  1.00 95.01           H  
ATOM   1974  C   LYS A 121      -1.244  -3.229  -0.547  1.00 95.01           C  
ATOM   1975  CB  LYS A 121      -0.581  -1.590   1.286  1.00 95.01           C  
ATOM   1976  HB2 LYS A 121       0.281  -1.113   1.751  1.00 95.01           H  
ATOM   1977  HB3 LYS A 121      -1.238  -0.814   0.893  1.00 95.01           H  
ATOM   1978  O   LYS A 121      -2.088  -2.582  -1.156  1.00 95.01           O  
ATOM   1979  CG  LYS A 121      -1.337  -2.402   2.346  1.00 95.01           C  
ATOM   1980  HG2 LYS A 121      -0.727  -3.250   2.659  1.00 95.01           H  
ATOM   1981  HG3 LYS A 121      -2.265  -2.775   1.913  1.00 95.01           H  
ATOM   1982  CD  LYS A 121      -1.660  -1.544   3.574  1.00 95.01           C  
ATOM   1983  HD2 LYS A 121      -0.725  -1.230   4.038  1.00 95.01           H  
ATOM   1984  HD3 LYS A 121      -2.204  -0.646   3.281  1.00 95.01           H  
ATOM   1985  CE  LYS A 121      -2.479  -2.333   4.599  1.00 95.01           C  
ATOM   1986  HE2 LYS A 121      -2.527  -1.755   5.522  1.00 95.01           H  
ATOM   1987  HE3 LYS A 121      -1.966  -3.269   4.817  1.00 95.01           H  
ATOM   1988  NZ  LYS A 121      -3.850  -2.604   4.123  1.00 95.01           N  
ATOM   1989  HZ1 LYS A 121      -4.374  -1.752   3.984  1.00 95.01           H  
ATOM   1990  HZ2 LYS A 121      -3.891  -3.070   3.228  1.00 95.01           H  
ATOM   1991  HZ3 LYS A 121      -4.397  -3.146   4.777  1.00 95.01           H  
ATOM   1992  N   GLY A 122      -1.269  -4.557  -0.418  1.00 94.34           N  
ATOM   1993  H   GLY A 122      -0.512  -5.014   0.069  1.00 94.34           H  
ATOM   1994  CA  GLY A 122      -2.270  -5.431  -1.041  1.00 94.34           C  
ATOM   1995  HA2 GLY A 122      -1.760  -6.286  -1.485  1.00 94.34           H  
ATOM   1996  HA3 GLY A 122      -2.769  -4.896  -1.850  1.00 94.34           H  
ATOM   1997  C   GLY A 122      -3.344  -5.977  -0.093  1.00 94.34           C  
ATOM   1998  O   GLY A 122      -4.253  -6.658  -0.544  1.00 94.34           O  
ATOM   1999  N   ASN A 123      -3.247  -5.733   1.217  1.00 94.02           N  
ATOM   2000  H   ASN A 123      -2.438  -5.233   1.557  1.00 94.02           H  
ATOM   2001  CA  ASN A 123      -4.300  -6.115   2.166  1.00 94.02           C  
ATOM   2002  HA  ASN A 123      -4.793  -7.020   1.811  1.00 94.02           H  
ATOM   2003  C   ASN A 123      -5.365  -5.020   2.265  1.00 94.02           C  
ATOM   2004  CB  ASN A 123      -3.699  -6.403   3.552  1.00 94.02           C  
ATOM   2005  HB2 ASN A 123      -3.233  -5.502   3.951  1.00 94.02           H  
ATOM   2006  HB3 ASN A 123      -4.495  -6.710   4.230  1.00 94.02           H  
ATOM   2007  O   ASN A 123      -5.035  -3.841   2.139  1.00 94.02           O  
ATOM   2008  CG  ASN A 123      -2.660  -7.497   3.519  1.00 94.02           C  
ATOM   2009  ND2 ASN A 123      -3.078  -8.738   3.608  1.00 94.02           N  
ATOM   2010 HD21 ASN A 123      -2.427  -9.510   3.639  1.00 94.02           H  
ATOM   2011 HD22 ASN A 123      -4.058  -8.950   3.732  1.00 94.02           H  
ATOM   2012  OD1 ASN A 123      -1.479  -7.209   3.400  1.00 94.02           O  
ATOM   2013  N   GLU A 124      -6.577  -5.392   2.646  1.00 89.16           N  
ATOM   2014  H   GLU A 124      -6.803  -6.374   2.715  1.00 89.16           H  
ATOM   2015  CA  GLU A 124      -7.623  -4.483   3.119  1.00 89.16           C  
ATOM   2016  HA  GLU A 124      -7.260  -3.455   3.122  1.00 89.16           H  
ATOM   2017  C   GLU A 124      -7.982  -4.842   4.557  1.00 89.16           C  
ATOM   2018  CB  GLU A 124      -8.843  -4.535   2.195  1.00 89.16           C  
ATOM   2019  HB2 GLU A 124      -9.142  -5.571   2.037  1.00 89.16           H  
ATOM   2020  HB3 GLU A 124      -9.664  -3.988   2.660  1.00 89.16           H  
ATOM   2021  O   GLU A 124      -7.858  -5.999   4.962  1.00 89.16           O  
ATOM   2022  CG  GLU A 124      -8.489  -3.863   0.864  1.00 89.16           C  
ATOM   2023  HG2 GLU A 124      -8.135  -2.859   1.098  1.00 89.16           H  
ATOM   2024  HG3 GLU A 124      -7.679  -4.409   0.380  1.00 89.16           H  
ATOM   2025  CD  GLU A 124      -9.670  -3.760  -0.100  1.00 89.16           C  
ATOM   2026  OE1 GLU A 124      -9.633  -2.801  -0.903  1.00 89.16           O  
ATOM   2027  OE2 GLU A 124     -10.570  -4.621  -0.014  1.00 89.16           O  
ATOM   2028  N   MET A 125      -8.340  -3.835   5.350  1.00 93.21           N  
ATOM   2029  H   MET A 125      -8.534  -2.936   4.933  1.00 93.21           H  
ATOM   2030  CA  MET A 125      -8.838  -4.046   6.703  1.00 93.21           C  
ATOM   2031  HA  MET A 125      -8.470  -4.995   7.094  1.00 93.21           H  
ATOM   2032  C   MET A 125     -10.360  -4.097   6.644  1.00 93.21           C  
ATOM   2033  CB  MET A 125      -8.335  -2.929   7.621  1.00 93.21           C  
ATOM   2034  HB2 MET A 125      -8.693  -1.965   7.259  1.00 93.21           H  
ATOM   2035  HB3 MET A 125      -7.245  -2.925   7.613  1.00 93.21           H  
ATOM   2036  O   MET A 125     -10.980  -3.163   6.141  1.00 93.21           O  
ATOM   2037  CG  MET A 125      -8.809  -3.132   9.058  1.00 93.21           C  
ATOM   2038  HG2 MET A 125      -9.898  -3.112   9.082  1.00 93.21           H  
ATOM   2039  HG3 MET A 125      -8.474  -4.107   9.412  1.00 93.21           H  
ATOM   2040  SD  MET A 125      -8.202  -1.867  10.191  1.00 93.21           S  
ATOM   2041  CE  MET A 125      -9.093  -2.456  11.652  1.00 93.21           C  
ATOM   2042  HE1 MET A 125     -10.160  -2.452  11.433  1.00 93.21           H  
ATOM   2043  HE2 MET A 125      -8.899  -1.813  12.511  1.00 93.21           H  
ATOM   2044  HE3 MET A 125      -8.781  -3.472  11.892  1.00 93.21           H  
ATOM   2045  N   ALA A 126     -10.947  -5.163   7.177  1.00 92.37           N  
ATOM   2046  H   ALA A 126     -10.380  -5.889   7.591  1.00 92.37           H  
ATOM   2047  CA  ALA A 126     -12.386  -5.279   7.352  1.00 92.37           C  
ATOM   2048  HA  ALA A 126     -12.895  -4.482   6.809  1.00 92.37           H  
ATOM   2049  C   ALA A 126     -12.709  -5.136   8.838  1.00 92.37           C  
ATOM   2050  CB  ALA A 126     -12.859  -6.613   6.768  1.00 92.37           C  
ATOM   2051  HB1 ALA A 126     -12.608  -6.664   5.708  1.00 92.37           H  
ATOM   2052  HB2 ALA A 126     -13.939  -6.698   6.880  1.00 92.37           H  
ATOM   2053  HB3 ALA A 126     -12.384  -7.442   7.293  1.00 92.37           H  
ATOM   2054  O   ALA A 126     -12.152  -5.859   9.662  1.00 92.37           O  
ATOM   2055  N   LEU A 127     -13.596  -4.201   9.167  1.00 95.05           N  
ATOM   2056  H   LEU A 127     -14.046  -3.675   8.431  1.00 95.05           H  
ATOM   2057  CA  LEU A 127     -14.133  -4.067  10.514  1.00 95.05           C  
ATOM   2058  HA  LEU A 127     -13.426  -4.508  11.217  1.00 95.05           H  
ATOM   2059  C   LEU A 127     -15.464  -4.816  10.634  1.00 95.05           C  
ATOM   2060  CB  LEU A 127     -14.322  -2.588  10.872  1.00 95.05           C  
ATOM   2061  HB2 LEU A 127     -14.749  -2.065  10.016  1.00 95.05           H  
ATOM   2062  HB3 LEU A 127     -15.043  -2.522  11.687  1.00 95.05           H  
ATOM   2063  O   LEU A 127     -16.282  -4.744   9.712  1.00 95.05           O  
ATOM   2064  CG  LEU A 127     -13.039  -1.877  11.318  1.00 95.05           C  
ATOM   2065  HG  LEU A 127     -12.288  -1.918  10.529  1.00 95.05           H  
ATOM   2066  CD1 LEU A 127     -13.389  -0.424  11.602  1.00 95.05           C  
ATOM   2067 HD11 LEU A 127     -13.664   0.080  10.676  1.00 95.05           H  
ATOM   2068 HD12 LEU A 127     -12.520   0.058  12.051  1.00 95.05           H  
ATOM   2069 HD13 LEU A 127     -14.214  -0.363  12.312  1.00 95.05           H  
ATOM   2070  CD2 LEU A 127     -12.464  -2.460  12.612  1.00 95.05           C  
ATOM   2071 HD21 LEU A 127     -12.047  -3.453  12.441  1.00 95.05           H  
ATOM   2072 HD22 LEU A 127     -13.241  -2.536  13.373  1.00 95.05           H  
ATOM   2073 HD23 LEU A 127     -11.670  -1.826  13.006  1.00 95.05           H  
ATOM   2074  N   PRO A 128     -15.729  -5.472  11.776  1.00 97.46           N  
ATOM   2075  CA  PRO A 128     -17.059  -5.963  12.110  1.00 97.46           C  
ATOM   2076  HA  PRO A 128     -17.287  -6.798  11.447  1.00 97.46           H  
ATOM   2077  C   PRO A 128     -18.145  -4.887  11.965  1.00 97.46           C  
ATOM   2078  CB  PRO A 128     -16.952  -6.480  13.547  1.00 97.46           C  
ATOM   2079  HB2 PRO A 128     -17.633  -7.311  13.728  1.00 97.46           H  
ATOM   2080  HB3 PRO A 128     -17.144  -5.673  14.255  1.00 97.46           H  
ATOM   2081  O   PRO A 128     -17.939  -3.716  12.297  1.00 97.46           O  
ATOM   2082  CG  PRO A 128     -15.489  -6.917  13.648  1.00 97.46           C  
ATOM   2083  HG2 PRO A 128     -15.388  -7.923  13.242  1.00 97.46           H  
ATOM   2084  HG3 PRO A 128     -15.119  -6.890  14.673  1.00 97.46           H  
ATOM   2085  CD  PRO A 128     -14.743  -5.937  12.745  1.00 97.46           C  
ATOM   2086  HD2 PRO A 128     -14.331  -5.105  13.315  1.00 97.46           H  
ATOM   2087  HD3 PRO A 128     -13.926  -6.458  12.246  1.00 97.46           H  
ATOM   2088  N   SER A 129     -19.334  -5.299  11.518  1.00 97.65           N  
ATOM   2089  H   SER A 129     -19.459  -6.280  11.315  1.00 97.65           H  
ATOM   2090  CA  SER A 129     -20.459  -4.403  11.202  1.00 97.65           C  
ATOM   2091  HA  SER A 129     -20.170  -3.765  10.368  1.00 97.65           H  
ATOM   2092  C   SER A 129     -20.859  -3.486  12.362  1.00 97.65           C  
ATOM   2093  CB  SER A 129     -21.673  -5.233  10.773  1.00 97.65           C  
ATOM   2094  HB2 SER A 129     -22.524  -4.573  10.602  1.00 97.65           H  
ATOM   2095  HB3 SER A 129     -21.441  -5.758   9.846  1.00 97.65           H  
ATOM   2096  O   SER A 129     -21.181  -2.323  12.127  1.00 97.65           O  
ATOM   2097  OG  SER A 129     -21.991  -6.176  11.780  1.00 97.65           O  
ATOM   2098  HG  SER A 129     -22.798  -6.636  11.536  1.00 97.65           H  
ATOM   2099  N   LYS A 130     -20.773  -3.965  13.612  1.00 98.05           N  
ATOM   2100  H   LYS A 130     -20.567  -4.949  13.712  1.00 98.05           H  
ATOM   2101  CA  LYS A 130     -21.059  -3.165  14.815  1.00 98.05           C  
ATOM   2102  HA  LYS A 130     -22.078  -2.788  14.731  1.00 98.05           H  
ATOM   2103  C   LYS A 130     -20.167  -1.921  14.925  1.00 98.05           C  
ATOM   2104  CB  LYS A 130     -21.002  -4.048  16.082  1.00 98.05           C  
ATOM   2105  HB2 LYS A 130     -21.389  -3.462  16.916  1.00 98.05           H  
ATOM   2106  HB3 LYS A 130     -21.664  -4.903  15.947  1.00 98.05           H  
ATOM   2107  O   LYS A 130     -20.662  -0.843  15.239  1.00 98.05           O  
ATOM   2108  CG  LYS A 130     -19.597  -4.556  16.460  1.00 98.05           C  
ATOM   2109  HG2 LYS A 130     -19.196  -5.168  15.652  1.00 98.05           H  
ATOM   2110  HG3 LYS A 130     -18.943  -3.696  16.607  1.00 98.05           H  
ATOM   2111  CD  LYS A 130     -19.589  -5.367  17.767  1.00 98.05           C  
ATOM   2112  HD2 LYS A 130     -20.098  -4.791  18.540  1.00 98.05           H  
ATOM   2113  HD3 LYS A 130     -20.101  -6.320  17.633  1.00 98.05           H  
ATOM   2114  CE  LYS A 130     -18.128  -5.594  18.174  1.00 98.05           C  
ATOM   2115  HE2 LYS A 130     -17.606  -4.667  17.940  1.00 98.05           H  
ATOM   2116  HE3 LYS A 130     -17.687  -6.384  17.566  1.00 98.05           H  
ATOM   2117  NZ  LYS A 130     -17.917  -5.862  19.621  1.00 98.05           N  
ATOM   2118  HZ1 LYS A 130     -18.301  -6.745  19.925  1.00 98.05           H  
ATOM   2119  HZ2 LYS A 130     -18.299  -5.115  20.184  1.00 98.05           H  
ATOM   2120  HZ3 LYS A 130     -16.929  -5.842  19.829  1.00 98.05           H  
ATOM   2121  N   TYR A 131     -18.884  -2.045  14.583  1.00 98.35           N  
ATOM   2122  H   TYR A 131     -18.555  -2.940  14.251  1.00 98.35           H  
ATOM   2123  CA  TYR A 131     -17.930  -0.936  14.622  1.00 98.35           C  
ATOM   2124  HA  TYR A 131     -18.069  -0.370  15.544  1.00 98.35           H  
ATOM   2125  C   TYR A 131     -18.136   0.021  13.457  1.00 98.35           C  
ATOM   2126  CB  TYR A 131     -16.502  -1.475  14.590  1.00 98.35           C  
ATOM   2127  HB2 TYR A 131     -15.816  -0.628  14.580  1.00 98.35           H  
ATOM   2128  HB3 TYR A 131     -16.350  -2.017  13.656  1.00 98.35           H  
ATOM   2129  O   TYR A 131     -18.076   1.232  13.640  1.00 98.35           O  
ATOM   2130  CG  TYR A 131     -16.145  -2.368  15.755  1.00 98.35           C  
ATOM   2131  CD1 TYR A 131     -16.318  -1.928  17.079  1.00 98.35           C  
ATOM   2132  HD1 TYR A 131     -16.692  -0.937  17.287  1.00 98.35           H  
ATOM   2133  CD2 TYR A 131     -15.634  -3.650  15.507  1.00 98.35           C  
ATOM   2134  HD2 TYR A 131     -15.510  -3.973  14.483  1.00 98.35           H  
ATOM   2135  CE1 TYR A 131     -15.953  -2.762  18.151  1.00 98.35           C  
ATOM   2136  HE1 TYR A 131     -16.063  -2.410  19.166  1.00 98.35           H  
ATOM   2137  CE2 TYR A 131     -15.298  -4.499  16.575  1.00 98.35           C  
ATOM   2138  HE2 TYR A 131     -14.900  -5.489  16.404  1.00 98.35           H  
ATOM   2139  OH  TYR A 131     -15.123  -4.896  18.905  1.00 98.35           O  
ATOM   2140  HH  TYR A 131     -15.105  -4.429  19.744  1.00 98.35           H  
ATOM   2141  CZ  TYR A 131     -15.420  -4.042  17.899  1.00 98.35           C  
ATOM   2142  N   VAL A 132     -18.433  -0.508  12.267  1.00 97.58           N  
ATOM   2143  H   VAL A 132     -18.453  -1.514  12.180  1.00 97.58           H  
ATOM   2144  CA  VAL A 132     -18.771   0.321  11.101  1.00 97.58           C  
ATOM   2145  HA  VAL A 132     -17.951   1.015  10.919  1.00 97.58           H  
ATOM   2146  C   VAL A 132     -20.019   1.162  11.389  1.00 97.58           C  
ATOM   2147  CB  VAL A 132     -18.962  -0.546   9.841  1.00 97.58           C  
ATOM   2148  HB  VAL A 132     -19.765  -1.263  10.012  1.00 97.58           H  
ATOM   2149  O   VAL A 132     -20.010   2.367  11.139  1.00 97.58           O  
ATOM   2150  CG1 VAL A 132     -19.327   0.311   8.621  1.00 97.58           C  
ATOM   2151 HG11 VAL A 132     -19.399  -0.321   7.736  1.00 97.58           H  
ATOM   2152 HG12 VAL A 132     -18.566   1.073   8.459  1.00 97.58           H  
ATOM   2153 HG13 VAL A 132     -20.293   0.793   8.771  1.00 97.58           H  
ATOM   2154  CG2 VAL A 132     -17.681  -1.320   9.502  1.00 97.58           C  
ATOM   2155 HG21 VAL A 132     -16.854  -0.629   9.345  1.00 97.58           H  
ATOM   2156 HG22 VAL A 132     -17.425  -2.006  10.310  1.00 97.58           H  
ATOM   2157 HG23 VAL A 132     -17.832  -1.913   8.600  1.00 97.58           H  
ATOM   2158  N   ASN A 133     -21.063   0.554  11.965  1.00 98.03           N  
ATOM   2159  H   ASN A 133     -21.012  -0.441  12.131  1.00 98.03           H  
ATOM   2160  CA  ASN A 133     -22.281   1.255  12.370  1.00 98.03           C  
ATOM   2161  HA  ASN A 133     -22.687   1.782  11.506  1.00 98.03           H  
ATOM   2162  C   ASN A 133     -21.995   2.312  13.446  1.00 98.03           C  
ATOM   2163  CB  ASN A 133     -23.320   0.230  12.853  1.00 98.03           C  
ATOM   2164  HB2 ASN A 133     -22.952  -0.279  13.743  1.00 98.03           H  
ATOM   2165  HB3 ASN A 133     -23.493  -0.515  12.076  1.00 98.03           H  
ATOM   2166  O   ASN A 133     -22.402   3.462  13.300  1.00 98.03           O  
ATOM   2167  CG  ASN A 133     -24.648   0.904  13.161  1.00 98.03           C  
ATOM   2168  ND2 ASN A 133     -25.217   0.674  14.321  1.00 98.03           N  
ATOM   2169 HD21 ASN A 133     -26.071   1.177  14.516  1.00 98.03           H  
ATOM   2170 HD22 ASN A 133     -24.776   0.105  15.029  1.00 98.03           H  
ATOM   2171  OD1 ASN A 133     -25.176   1.659  12.363  1.00 98.03           O  
ATOM   2172  N   PHE A 134     -21.243   1.950  14.489  1.00 98.55           N  
ATOM   2173  H   PHE A 134     -20.948   0.988  14.576  1.00 98.55           H  
ATOM   2174  CA  PHE A 134     -20.849   2.883  15.540  1.00 98.55           C  
ATOM   2175  HA  PHE A 134     -21.744   3.282  16.017  1.00 98.55           H  
ATOM   2176  C   PHE A 134     -20.084   4.089  14.991  1.00 98.55           C  
ATOM   2177  CB  PHE A 134     -20.036   2.140  16.599  1.00 98.55           C  
ATOM   2178  HB2 PHE A 134     -19.246   1.567  16.113  1.00 98.55           H  
ATOM   2179  HB3 PHE A 134     -20.693   1.438  17.113  1.00 98.55           H  
ATOM   2180  O   PHE A 134     -20.503   5.215  15.231  1.00 98.55           O  
ATOM   2181  CG  PHE A 134     -19.408   3.065  17.617  1.00 98.55           C  
ATOM   2182  CD1 PHE A 134     -18.051   3.420  17.499  1.00 98.55           C  
ATOM   2183  HD1 PHE A 134     -17.446   3.015  16.701  1.00 98.55           H  
ATOM   2184  CD2 PHE A 134     -20.188   3.602  18.657  1.00 98.55           C  
ATOM   2185  HD2 PHE A 134     -21.229   3.333  18.759  1.00 98.55           H  
ATOM   2186  CE1 PHE A 134     -17.470   4.292  18.433  1.00 98.55           C  
ATOM   2187  HE1 PHE A 134     -16.420   4.538  18.364  1.00 98.55           H  
ATOM   2188  CE2 PHE A 134     -19.606   4.480  19.585  1.00 98.55           C  
ATOM   2189  HE2 PHE A 134     -20.191   4.870  20.405  1.00 98.55           H  
ATOM   2190  CZ  PHE A 134     -18.246   4.817  19.478  1.00 98.55           C  
ATOM   2191  HZ  PHE A 134     -17.792   5.459  20.218  1.00 98.55           H  
ATOM   2192  N   ILE A 135     -19.031   3.883  14.191  1.00 97.90           N  
ATOM   2193  H   ILE A 135     -18.740   2.932  14.015  1.00 97.90           H  
ATOM   2194  CA  ILE A 135     -18.252   4.982  13.599  1.00 97.90           C  
ATOM   2195  HA  ILE A 135     -17.862   5.608  14.402  1.00 97.90           H  
ATOM   2196  C   ILE A 135     -19.145   5.867  12.723  1.00 97.90           C  
ATOM   2197  CB  ILE A 135     -17.062   4.434  12.781  1.00 97.90           C  
ATOM   2198  HB  ILE A 135     -17.449   3.695  12.079  1.00 97.90           H  
ATOM   2199  O   ILE A 135     -19.047   7.090  12.788  1.00 97.90           O  
ATOM   2200  CG1 ILE A 135     -16.018   3.760  13.691  1.00 97.90           C  
ATOM   2201 HG12 ILE A 135     -15.500   4.509  14.290  1.00 97.90           H  
ATOM   2202 HG13 ILE A 135     -16.524   3.079  14.375  1.00 97.90           H  
ATOM   2203  CG2 ILE A 135     -16.377   5.549  11.974  1.00 97.90           C  
ATOM   2204 HG21 ILE A 135     -17.068   5.965  11.240  1.00 97.90           H  
ATOM   2205 HG22 ILE A 135     -16.044   6.341  12.644  1.00 97.90           H  
ATOM   2206 HG23 ILE A 135     -15.520   5.160  11.425  1.00 97.90           H  
ATOM   2207  CD1 ILE A 135     -14.993   2.952  12.882  1.00 97.90           C  
ATOM   2208 HD11 ILE A 135     -14.209   3.615  12.516  1.00 97.90           H  
ATOM   2209 HD12 ILE A 135     -15.480   2.455  12.043  1.00 97.90           H  
ATOM   2210 HD13 ILE A 135     -14.543   2.176  13.501  1.00 97.90           H  
ATOM   2211  N   TYR A 136     -20.027   5.266  11.916  1.00 97.30           N  
ATOM   2212  H   TYR A 136     -20.063   4.257  11.913  1.00 97.30           H  
ATOM   2213  CA  TYR A 136     -20.949   5.996  11.044  1.00 97.30           C  
ATOM   2214  HA  TYR A 136     -20.364   6.629  10.376  1.00 97.30           H  
ATOM   2215  C   TYR A 136     -21.898   6.919  11.827  1.00 97.30           C  
ATOM   2216  CB  TYR A 136     -21.742   4.978  10.201  1.00 97.30           C  
ATOM   2217  HB2 TYR A 136     -21.045   4.440   9.557  1.00 97.30           H  
ATOM   2218  HB3 TYR A 136     -22.198   4.242  10.863  1.00 97.30           H  
ATOM   2219  O   TYR A 136     -22.179   8.036  11.372  1.00 97.30           O  
ATOM   2220  CG  TYR A 136     -22.844   5.582   9.349  1.00 97.30           C  
ATOM   2221  CD1 TYR A 136     -24.096   5.867   9.928  1.00 97.30           C  
ATOM   2222  HD1 TYR A 136     -24.280   5.595  10.957  1.00 97.30           H  
ATOM   2223  CD2 TYR A 136     -22.625   5.852   7.985  1.00 97.30           C  
ATOM   2224  HD2 TYR A 136     -21.699   5.544   7.523  1.00 97.30           H  
ATOM   2225  CE1 TYR A 136     -25.095   6.518   9.183  1.00 97.30           C  
ATOM   2226  HE1 TYR A 136     -26.041   6.748   9.650  1.00 97.30           H  
ATOM   2227  CE2 TYR A 136     -23.630   6.493   7.227  1.00 97.30           C  
ATOM   2228  HE2 TYR A 136     -23.490   6.691   6.175  1.00 97.30           H  
ATOM   2229  OH  TYR A 136     -25.779   7.558   7.134  1.00 97.30           O  
ATOM   2230  HH  TYR A 136     -26.610   7.581   7.614  1.00 97.30           H  
ATOM   2231  CZ  TYR A 136     -24.847   6.866   7.840  1.00 97.30           C  
ATOM   2232  N   LEU A 137     -22.416   6.443  12.966  1.00 97.59           N  
ATOM   2233  H   LEU A 137     -22.154   5.511  13.253  1.00 97.59           H  
ATOM   2234  CA  LEU A 137     -23.314   7.197  13.842  1.00 97.59           C  
ATOM   2235  HA  LEU A 137     -24.022   7.759  13.234  1.00 97.59           H  
ATOM   2236  C   LEU A 137     -22.546   8.237  14.665  1.00 97.59           C  
ATOM   2237  CB  LEU A 137     -24.094   6.224  14.749  1.00 97.59           C  
ATOM   2238  HB2 LEU A 137     -24.636   6.809  15.492  1.00 97.59           H  
ATOM   2239  HB3 LEU A 137     -23.381   5.597  15.284  1.00 97.59           H  
ATOM   2240  O   LEU A 137     -22.941   9.401  14.685  1.00 97.59           O  
ATOM   2241  CG  LEU A 137     -25.105   5.316  14.023  1.00 97.59           C  
ATOM   2242  HG  LEU A 137     -24.597   4.723  13.262  1.00 97.59           H  
ATOM   2243  CD1 LEU A 137     -25.754   4.365  15.027  1.00 97.59           C  
ATOM   2244 HD11 LEU A 137     -26.473   3.721  14.520  1.00 97.59           H  
ATOM   2245 HD12 LEU A 137     -26.256   4.925  15.816  1.00 97.59           H  
ATOM   2246 HD13 LEU A 137     -24.983   3.734  15.471  1.00 97.59           H  
ATOM   2247  CD2 LEU A 137     -26.214   6.118  13.334  1.00 97.59           C  
ATOM   2248 HD21 LEU A 137     -26.687   6.774  14.064  1.00 97.59           H  
ATOM   2249 HD22 LEU A 137     -25.797   6.712  12.520  1.00 97.59           H  
ATOM   2250 HD23 LEU A 137     -26.953   5.430  12.924  1.00 97.59           H  
ATOM   2251  N   ALA A 138     -21.415   7.857  15.260  1.00 98.12           N  
ATOM   2252  H   ALA A 138     -21.148   6.885  15.203  1.00 98.12           H  
ATOM   2253  CA  ALA A 138     -20.560   8.734  16.054  1.00 98.12           C  
ATOM   2254  HA  ALA A 138     -21.148   9.151  16.873  1.00 98.12           H  
ATOM   2255  C   ALA A 138     -20.025   9.914  15.225  1.00 98.12           C  
ATOM   2256  CB  ALA A 138     -19.431   7.891  16.656  1.00 98.12           C  
ATOM   2257  HB1 ALA A 138     -18.772   8.528  17.247  1.00 98.12           H  
ATOM   2258  HB2 ALA A 138     -19.846   7.120  17.306  1.00 98.12           H  
ATOM   2259  HB3 ALA A 138     -18.851   7.414  15.866  1.00 98.12           H  
ATOM   2260  O   ALA A 138     -20.145  11.065  15.638  1.00 98.12           O  
ATOM   2261  N   SER A 139     -19.568   9.683  13.988  1.00 97.61           N  
ATOM   2262  H   SER A 139     -19.495   8.729  13.665  1.00 97.61           H  
ATOM   2263  CA  SER A 139     -19.113  10.762  13.093  1.00 97.61           C  
ATOM   2264  HA  SER A 139     -18.388  11.365  13.639  1.00 97.61           H  
ATOM   2265  C   SER A 139     -20.241  11.705  12.648  1.00 97.61           C  
ATOM   2266  CB  SER A 139     -18.397  10.175  11.871  1.00 97.61           C  
ATOM   2267  HB2 SER A 139     -17.714  10.927  11.474  1.00 97.61           H  
ATOM   2268  HB3 SER A 139     -17.808   9.309  12.172  1.00 97.61           H  
ATOM   2269  O   SER A 139     -20.004  12.701  11.966  1.00 97.61           O  
ATOM   2270  OG  SER A 139     -19.314   9.817  10.848  1.00 97.61           O  
ATOM   2271  HG  SER A 139     -19.625  10.649  10.484  1.00 97.61           H  
ATOM   2272  N   ARG A 140     -21.496  11.380  12.971  1.00 96.01           N  
ATOM   2273  H   ARG A 140     -21.624  10.536  13.511  1.00 96.01           H  
ATOM   2274  CA  ARG A 140     -22.691  12.176  12.679  1.00 96.01           C  
ATOM   2275  HA  ARG A 140     -22.384  13.152  12.304  1.00 96.01           H  
ATOM   2276  C   ARG A 140     -23.501  12.462  13.939  1.00 96.01           C  
ATOM   2277  CB  ARG A 140     -23.538  11.476  11.609  1.00 96.01           C  
ATOM   2278  HB2 ARG A 140     -23.787  10.470  11.946  1.00 96.01           H  
ATOM   2279  HB3 ARG A 140     -24.467  12.027  11.466  1.00 96.01           H  
ATOM   2280  O   ARG A 140     -24.685  12.757  13.820  1.00 96.01           O  
ATOM   2281  CG  ARG A 140     -22.824  11.407  10.260  1.00 96.01           C  
ATOM   2282  HG2 ARG A 140     -22.470  12.397   9.974  1.00 96.01           H  
ATOM   2283  HG3 ARG A 140     -21.977  10.725  10.331  1.00 96.01           H  
ATOM   2284  CD  ARG A 140     -23.829  10.902   9.222  1.00 96.01           C  
ATOM   2285  HD2 ARG A 140     -24.268   9.969   9.576  1.00 96.01           H  
ATOM   2286  HD3 ARG A 140     -24.632  11.633   9.128  1.00 96.01           H  
ATOM   2287  NE  ARG A 140     -23.202  10.695   7.906  1.00 96.01           N  
ATOM   2288  HE  ARG A 140     -23.293  11.428   7.217  1.00 96.01           H  
ATOM   2289  NH1 ARG A 140     -22.254   8.697   8.441  1.00 96.01           N  
ATOM   2290 HH11 ARG A 140     -22.439   8.829   9.425  1.00 96.01           H  
ATOM   2291 HH12 ARG A 140     -21.902   7.789   8.173  1.00 96.01           H  
ATOM   2292  NH2 ARG A 140     -22.146   9.423   6.334  1.00 96.01           N  
ATOM   2293 HH21 ARG A 140     -21.590   8.605   6.129  1.00 96.01           H  
ATOM   2294 HH22 ARG A 140     -22.319  10.118   5.622  1.00 96.01           H  
ATOM   2295  CZ  ARG A 140     -22.544   9.607   7.563  1.00 96.01           C  
ATOM   2296  N   TYR A 141     -22.875  12.434  15.113  1.00 95.62           N  
ATOM   2297  H   TYR A 141     -21.918  12.112  15.133  1.00 95.62           H  
ATOM   2298  CA  TYR A 141     -23.557  12.541  16.406  1.00 95.62           C  
ATOM   2299  HA  TYR A 141     -24.160  11.646  16.556  1.00 95.62           H  
ATOM   2300  C   TYR A 141     -24.494  13.761  16.521  1.00 95.62           C  
ATOM   2301  CB  TYR A 141     -22.471  12.581  17.485  1.00 95.62           C  
ATOM   2302  HB2 TYR A 141     -21.791  11.741  17.346  1.00 95.62           H  
ATOM   2303  HB3 TYR A 141     -21.898  13.504  17.396  1.00 95.62           H  
ATOM   2304  O   TYR A 141     -25.607  13.662  17.034  1.00 95.62           O  
ATOM   2305  CG  TYR A 141     -23.022  12.467  18.879  1.00 95.62           C  
ATOM   2306  CD1 TYR A 141     -23.096  13.599  19.710  1.00 95.62           C  
ATOM   2307  HD1 TYR A 141     -22.737  14.559  19.368  1.00 95.62           H  
ATOM   2308  CD2 TYR A 141     -23.477  11.216  19.334  1.00 95.62           C  
ATOM   2309  HD2 TYR A 141     -23.419  10.345  18.698  1.00 95.62           H  
ATOM   2310  CE1 TYR A 141     -23.645  13.485  21.000  1.00 95.62           C  
ATOM   2311  HE1 TYR A 141     -23.718  14.350  21.642  1.00 95.62           H  
ATOM   2312  CE2 TYR A 141     -24.023  11.101  20.623  1.00 95.62           C  
ATOM   2313  HE2 TYR A 141     -24.373  10.155  21.007  1.00 95.62           H  
ATOM   2314  OH  TYR A 141     -24.709  12.114  22.663  1.00 95.62           O  
ATOM   2315  HH  TYR A 141     -24.513  12.841  23.259  1.00 95.62           H  
ATOM   2316  CZ  TYR A 141     -24.121  12.235  21.451  1.00 95.62           C  
ATOM   2317  N   ASN A 142     -24.087  14.901  15.951  1.00 92.90           N  
ATOM   2318  H   ASN A 142     -23.144  14.915  15.588  1.00 92.90           H  
ATOM   2319  CA  ASN A 142     -24.867  16.149  15.950  1.00 92.90           C  
ATOM   2320  HA  ASN A 142     -25.521  16.144  16.822  1.00 92.90           H  
ATOM   2321  C   ASN A 142     -25.795  16.301  14.725  1.00 92.90           C  
ATOM   2322  CB  ASN A 142     -23.892  17.334  16.101  1.00 92.90           C  
ATOM   2323  HB2 ASN A 142     -23.184  17.334  15.272  1.00 92.90           H  
ATOM   2324  HB3 ASN A 142     -24.451  18.269  16.078  1.00 92.90           H  
ATOM   2325  O   ASN A 142     -26.449  17.331  14.557  1.00 92.90           O  
ATOM   2326  CG  ASN A 142     -23.130  17.295  17.417  1.00 92.90           C  
ATOM   2327  ND2 ASN A 142     -21.966  17.894  17.491  1.00 92.90           N  
ATOM   2328 HD21 ASN A 142     -21.619  18.503  16.764  1.00 92.90           H  
ATOM   2329 HD22 ASN A 142     -21.502  17.819  18.386  1.00 92.90           H  
ATOM   2330  OD1 ASN A 142     -23.566  16.720  18.392  1.00 92.90           O  
ATOM   2331  N   SER A 143     -25.835  15.314  13.825  1.00 90.72           N  
ATOM   2332  H   SER A 143     -25.397  14.437  14.066  1.00 90.72           H  
ATOM   2333  CA  SER A 143     -26.633  15.364  12.600  1.00 90.72           C  
ATOM   2334  HA  SER A 143     -26.600  16.384  12.214  1.00 90.72           H  
ATOM   2335  C   SER A 143     -28.085  14.999  12.890  1.00 90.72           C  
ATOM   2336  CB  SER A 143     -26.051  14.439  11.526  1.00 90.72           C  
ATOM   2337  HB2 SER A 143     -24.971  14.580  11.478  1.00 90.72           H  
ATOM   2338  HB3 SER A 143     -26.257  13.400  11.783  1.00 90.72           H  
ATOM   2339  O   SER A 143     -28.425  13.835  13.083  1.00 90.72           O  
ATOM   2340  OG  SER A 143     -26.612  14.739  10.255  1.00 90.72           O  
ATOM   2341  HG  SER A 143     -26.449  15.671  10.090  1.00 90.72           H  
ATOM   2342  N   LYS A 144     -28.965  16.001  12.860  1.00 86.26           N  
ATOM   2343  H   LYS A 144     -28.608  16.943  12.781  1.00 86.26           H  
ATOM   2344  CA  LYS A 144     -30.411  15.811  13.009  1.00 86.26           C  
ATOM   2345  HA  LYS A 144     -30.592  14.991  13.705  1.00 86.26           H  
ATOM   2346  C   LYS A 144     -31.022  15.401  11.668  1.00 86.26           C  
ATOM   2347  CB  LYS A 144     -31.049  17.076  13.609  1.00 86.26           C  
ATOM   2348  HB2 LYS A 144     -32.123  16.912  13.697  1.00 86.26           H  
ATOM   2349  HB3 LYS A 144     -30.881  17.925  12.946  1.00 86.26           H  
ATOM   2350  O   LYS A 144     -31.408  16.251  10.868  1.00 86.26           O  
ATOM   2351  CG  LYS A 144     -30.476  17.393  15.001  1.00 86.26           C  
ATOM   2352  HG2 LYS A 144     -30.581  16.513  15.637  1.00 86.26           H  
ATOM   2353  HG3 LYS A 144     -29.417  17.638  14.916  1.00 86.26           H  
ATOM   2354  CD  LYS A 144     -31.204  18.572  15.658  1.00 86.26           C  
ATOM   2355  HD2 LYS A 144     -31.108  19.456  15.028  1.00 86.26           H  
ATOM   2356  HD3 LYS A 144     -32.259  18.320  15.768  1.00 86.26           H  
ATOM   2357  CE  LYS A 144     -30.589  18.844  17.038  1.00 86.26           C  
ATOM   2358  HE2 LYS A 144     -29.545  19.128  16.907  1.00 86.26           H  
ATOM   2359  HE3 LYS A 144     -30.606  17.916  17.610  1.00 86.26           H  
ATOM   2360  NZ  LYS A 144     -31.323  19.900  17.781  1.00 86.26           N  
ATOM   2361  HZ1 LYS A 144     -32.282  19.623  17.935  1.00 86.26           H  
ATOM   2362  HZ2 LYS A 144     -30.904  20.042  18.689  1.00 86.26           H  
ATOM   2363  HZ3 LYS A 144     -31.311  20.778  17.282  1.00 86.26           H  
ATOM   2364  N   LYS A 145     -31.066  14.093  11.396  1.00 85.17           N  
ATOM   2365  H   LYS A 145     -30.739  13.472  12.122  1.00 85.17           H  
ATOM   2366  CA  LYS A 145     -31.721  13.515  10.209  1.00 85.17           C  
ATOM   2367  HA  LYS A 145     -32.255  14.300   9.675  1.00 85.17           H  
ATOM   2368  C   LYS A 145     -32.761  12.482  10.636  1.00 85.17           C  
ATOM   2369  CB  LYS A 145     -30.702  12.892   9.239  1.00 85.17           C  
ATOM   2370  HB2 LYS A 145     -31.251  12.253   8.547  1.00 85.17           H  
ATOM   2371  HB3 LYS A 145     -30.004  12.266   9.795  1.00 85.17           H  
ATOM   2372  O   LYS A 145     -32.403  11.366  11.023  1.00 85.17           O  
ATOM   2373  CG  LYS A 145     -29.923  13.925   8.412  1.00 85.17           C  
ATOM   2374  HG2 LYS A 145     -29.231  14.463   9.060  1.00 85.17           H  
ATOM   2375  HG3 LYS A 145     -30.622  14.636   7.972  1.00 85.17           H  
ATOM   2376  CD  LYS A 145     -29.150  13.222   7.285  1.00 85.17           C  
ATOM   2377  HD2 LYS A 145     -29.860  12.686   6.656  1.00 85.17           H  
ATOM   2378  HD3 LYS A 145     -28.448  12.511   7.721  1.00 85.17           H  
ATOM   2379  CE  LYS A 145     -28.389  14.246   6.438  1.00 85.17           C  
ATOM   2380  HE2 LYS A 145     -29.085  15.032   6.144  1.00 85.17           H  
ATOM   2381  HE3 LYS A 145     -27.618  14.704   7.058  1.00 85.17           H  
ATOM   2382  NZ  LYS A 145     -27.792  13.622   5.229  1.00 85.17           N  
ATOM   2383  HZ1 LYS A 145     -27.153  12.884   5.487  1.00 85.17           H  
ATOM   2384  HZ2 LYS A 145     -28.519  13.233   4.646  1.00 85.17           H  
ATOM   2385  HZ3 LYS A 145     -27.298  14.316   4.686  1.00 85.17           H  
ATOM   2386  N   GLY A 146     -34.031  12.848  10.484  1.00 85.87           N  
ATOM   2387  H   GLY A 146     -34.218  13.809  10.237  1.00 85.87           H  
ATOM   2388  CA  GLY A 146     -35.187  12.048  10.897  1.00 85.87           C  
ATOM   2389  HA2 GLY A 146     -34.877  11.037  11.164  1.00 85.87           H  
ATOM   2390  HA3 GLY A 146     -35.897  11.979  10.074  1.00 85.87           H  
ATOM   2391  C   GLY A 146     -35.907  12.658  12.099  1.00 85.87           C  
ATOM   2392  O   GLY A 146     -35.609  13.793  12.483  1.00 85.87           O  
ATOM   2393  N   SER A 147     -36.851  11.906  12.669  1.00 91.56           N  
ATOM   2394  H   SER A 147     -37.000  10.956  12.360  1.00 91.56           H  
ATOM   2395  CA  SER A 147     -37.626  12.347  13.831  1.00 91.56           C  
ATOM   2396  HA  SER A 147     -38.068  13.309  13.570  1.00 91.56           H  
ATOM   2397  C   SER A 147     -36.743  12.539  15.076  1.00 91.56           C  
ATOM   2398  CB  SER A 147     -38.784  11.381  14.130  1.00 91.56           C  
ATOM   2399  HB2 SER A 147     -39.280  11.096  13.203  1.00 91.56           H  
ATOM   2400  HB3 SER A 147     -39.515  11.888  14.760  1.00 91.56           H  
ATOM   2401  O   SER A 147     -35.637  11.985  15.136  1.00 91.56           O  
ATOM   2402  OG  SER A 147     -38.343  10.227  14.810  1.00 91.56           O  
ATOM   2403  HG  SER A 147     -38.927  10.141  15.566  1.00 91.56           H  
ATOM   2404  N   PRO A 148     -37.195  13.329  16.068  1.00 92.36           N  
ATOM   2405  CA  PRO A 148     -36.501  13.477  17.342  1.00 92.36           C  
ATOM   2406  HA  PRO A 148     -35.557  13.995  17.170  1.00 92.36           H  
ATOM   2407  C   PRO A 148     -36.202  12.135  18.018  1.00 92.36           C  
ATOM   2408  CB  PRO A 148     -37.400  14.367  18.206  1.00 92.36           C  
ATOM   2409  HB2 PRO A 148     -38.102  13.759  18.777  1.00 92.36           H  
ATOM   2410  HB3 PRO A 148     -36.818  15.001  18.875  1.00 92.36           H  
ATOM   2411  O   PRO A 148     -35.050  11.925  18.389  1.00 92.36           O  
ATOM   2412  CG  PRO A 148     -38.170  15.185  17.172  1.00 92.36           C  
ATOM   2413  HG2 PRO A 148     -39.117  15.551  17.568  1.00 92.36           H  
ATOM   2414  HG3 PRO A 148     -37.552  16.010  16.817  1.00 92.36           H  
ATOM   2415  CD  PRO A 148     -38.381  14.175  16.048  1.00 92.36           C  
ATOM   2416  HD2 PRO A 148     -39.262  13.571  16.264  1.00 92.36           H  
ATOM   2417  HD3 PRO A 148     -38.500  14.701  15.101  1.00 92.36           H  
ATOM   2418  N   GLU A 149     -37.164  11.203  18.064  1.00 92.53           N  
ATOM   2419  H   GLU A 149     -38.088  11.406  17.709  1.00 92.53           H  
ATOM   2420  CA  GLU A 149     -36.969   9.899  18.719  1.00 92.53           C  
ATOM   2421  HA  GLU A 149     -36.659  10.066  19.750  1.00 92.53           H  
ATOM   2422  C   GLU A 149     -35.868   9.081  18.028  1.00 92.53           C  
ATOM   2423  CB  GLU A 149     -38.262   9.056  18.736  1.00 92.53           C  
ATOM   2424  HB2 GLU A 149     -38.443   8.631  17.749  1.00 92.53           H  
ATOM   2425  HB3 GLU A 149     -38.070   8.211  19.396  1.00 92.53           H  
ATOM   2426  O   GLU A 149     -35.023   8.474  18.680  1.00 92.53           O  
ATOM   2427  CG  GLU A 149     -39.536   9.754  19.250  1.00 92.53           C  
ATOM   2428  HG2 GLU A 149     -39.268  10.439  20.055  1.00 92.53           H  
ATOM   2429  HG3 GLU A 149     -40.186   8.987  19.671  1.00 92.53           H  
ATOM   2430  CD  GLU A 149     -40.330  10.501  18.165  1.00 92.53           C  
ATOM   2431  OE1 GLU A 149     -41.343  11.139  18.517  1.00 92.53           O  
ATOM   2432  OE2 GLU A 149     -39.895  10.486  16.981  1.00 92.53           O  
ATOM   2433  N   ILE A 150     -35.819   9.104  16.690  1.00 93.41           N  
ATOM   2434  H   ILE A 150     -36.541   9.614  16.201  1.00 93.41           H  
ATOM   2435  CA  ILE A 150     -34.772   8.413  15.923  1.00 93.41           C  
ATOM   2436  HA  ILE A 150     -34.727   7.376  16.255  1.00 93.41           H  
ATOM   2437  C   ILE A 150     -33.393   9.030  16.194  1.00 93.41           C  
ATOM   2438  CB  ILE A 150     -35.118   8.437  14.415  1.00 93.41           C  
ATOM   2439  HB  ILE A 150     -35.366   9.461  14.137  1.00 93.41           H  
ATOM   2440  O   ILE A 150     -32.390   8.314  16.223  1.00 93.41           O  
ATOM   2441  CG1 ILE A 150     -36.343   7.541  14.129  1.00 93.41           C  
ATOM   2442 HG12 ILE A 150     -37.149   7.803  14.814  1.00 93.41           H  
ATOM   2443 HG13 ILE A 150     -36.083   6.499  14.312  1.00 93.41           H  
ATOM   2444  CG2 ILE A 150     -33.923   7.990  13.549  1.00 93.41           C  
ATOM   2445 HG21 ILE A 150     -33.599   6.999  13.868  1.00 93.41           H  
ATOM   2446 HG22 ILE A 150     -33.110   8.707  13.668  1.00 93.41           H  
ATOM   2447 HG23 ILE A 150     -34.197   7.966  12.494  1.00 93.41           H  
ATOM   2448  CD1 ILE A 150     -36.892   7.679  12.701  1.00 93.41           C  
ATOM   2449 HD11 ILE A 150     -36.208   7.239  11.976  1.00 93.41           H  
ATOM   2450 HD12 ILE A 150     -37.843   7.150  12.636  1.00 93.41           H  
ATOM   2451 HD13 ILE A 150     -37.059   8.730  12.466  1.00 93.41           H  
ATOM   2452  N   ASN A 151     -33.302  10.355  16.334  1.00 94.40           N  
ATOM   2453  H   ASN A 151     -34.159  10.889  16.377  1.00 94.40           H  
ATOM   2454  CA  ASN A 151     -32.029  11.008  16.642  1.00 94.40           C  
ATOM   2455  HA  ASN A 151     -31.258  10.608  15.983  1.00 94.40           H  
ATOM   2456  C   ASN A 151     -31.572  10.685  18.073  1.00 94.40           C  
ATOM   2457  CB  ASN A 151     -32.127  12.520  16.392  1.00 94.40           C  
ATOM   2458  HB2 ASN A 151     -32.935  12.924  17.001  1.00 94.40           H  
ATOM   2459  HB3 ASN A 151     -31.199  12.990  16.718  1.00 94.40           H  
ATOM   2460  O   ASN A 151     -30.390  10.415  18.264  1.00 94.40           O  
ATOM   2461  CG  ASN A 151     -32.340  12.883  14.930  1.00 94.40           C  
ATOM   2462  ND2 ASN A 151     -33.279  13.762  14.666  1.00 94.40           N  
ATOM   2463 HD21 ASN A 151     -33.929  13.947  15.416  1.00 94.40           H  
ATOM   2464 HD22 ASN A 151     -33.628  13.803  13.720  1.00 94.40           H  
ATOM   2465  OD1 ASN A 151     -31.670  12.418  14.014  1.00 94.40           O  
ATOM   2466  N   GLU A 152     -32.496  10.646  19.034  1.00 94.57           N  
ATOM   2467  H   GLU A 152     -33.451  10.889  18.813  1.00 94.57           H  
ATOM   2468  CA  GLU A 152     -32.226  10.264  20.423  1.00 94.57           C  
ATOM   2469  HA  GLU A 152     -31.443  10.907  20.826  1.00 94.57           H  
ATOM   2470  C   GLU A 152     -31.722   8.819  20.520  1.00 94.57           C  
ATOM   2471  CB  GLU A 152     -33.500  10.500  21.244  1.00 94.57           C  
ATOM   2472  HB2 GLU A 152     -34.286   9.832  20.893  1.00 94.57           H  
ATOM   2473  HB3 GLU A 152     -33.818  11.529  21.072  1.00 94.57           H  
ATOM   2474  O   GLU A 152     -30.653   8.591  21.075  1.00 94.57           O  
ATOM   2475  CG  GLU A 152     -33.296  10.301  22.752  1.00 94.57           C  
ATOM   2476  HG2 GLU A 152     -33.093   9.248  22.947  1.00 94.57           H  
ATOM   2477  HG3 GLU A 152     -32.427  10.881  23.062  1.00 94.57           H  
ATOM   2478  CD  GLU A 152     -34.522  10.748  23.567  1.00 94.57           C  
ATOM   2479  OE1 GLU A 152     -34.361  10.929  24.794  1.00 94.57           O  
ATOM   2480  OE2 GLU A 152     -35.598  10.956  22.957  1.00 94.57           O  
ATOM   2481  N   GLN A 153     -32.378   7.863  19.851  1.00 95.32           N  
ATOM   2482  H   GLN A 153     -33.277   8.097  19.454  1.00 95.32           H  
ATOM   2483  CA  GLN A 153     -31.926   6.463  19.798  1.00 95.32           C  
ATOM   2484  HA  GLN A 153     -31.904   6.055  20.809  1.00 95.32           H  
ATOM   2485  C   GLN A 153     -30.516   6.312  19.206  1.00 95.32           C  
ATOM   2486  CB  GLN A 153     -32.900   5.647  18.940  1.00 95.32           C  
ATOM   2487  HB2 GLN A 153     -32.449   4.680  18.715  1.00 95.32           H  
ATOM   2488  HB3 GLN A 153     -33.073   6.170  17.999  1.00 95.32           H  
ATOM   2489  O   GLN A 153     -29.707   5.515  19.681  1.00 95.32           O  
ATOM   2490  CG  GLN A 153     -34.238   5.392  19.640  1.00 95.32           C  
ATOM   2491  HG2 GLN A 153     -34.665   6.332  19.989  1.00 95.32           H  
ATOM   2492  HG3 GLN A 153     -34.069   4.763  20.514  1.00 95.32           H  
ATOM   2493  CD  GLN A 153     -35.251   4.703  18.731  1.00 95.32           C  
ATOM   2494  NE2 GLN A 153     -36.480   4.567  19.177  1.00 95.32           N  
ATOM   2495 HE21 GLN A 153     -36.719   4.923  20.091  1.00 95.32           H  
ATOM   2496 HE22 GLN A 153     -37.140   4.105  18.569  1.00 95.32           H  
ATOM   2497  OE1 GLN A 153     -34.977   4.277  17.616  1.00 95.32           O  
ATOM   2498  N   LYS A 154     -30.191   7.077  18.154  1.00 95.89           N  
ATOM   2499  H   LYS A 154     -30.893   7.718  17.811  1.00 95.89           H  
ATOM   2500  CA  LYS A 154     -28.841   7.072  17.563  1.00 95.89           C  
ATOM   2501  HA  LYS A 154     -28.548   6.045  17.345  1.00 95.89           H  
ATOM   2502  C   LYS A 154     -27.799   7.617  18.538  1.00 95.89           C  
ATOM   2503  CB  LYS A 154     -28.810   7.910  16.283  1.00 95.89           C  
ATOM   2504  HB2 LYS A 154     -27.772   8.074  15.993  1.00 95.89           H  
ATOM   2505  HB3 LYS A 154     -29.253   8.883  16.499  1.00 95.89           H  
ATOM   2506  O   LYS A 154     -26.689   7.090  18.580  1.00 95.89           O  
ATOM   2507  CG  LYS A 154     -29.540   7.256  15.105  1.00 95.89           C  
ATOM   2508  HG2 LYS A 154     -30.520   6.896  15.416  1.00 95.89           H  
ATOM   2509  HG3 LYS A 154     -28.963   6.406  14.738  1.00 95.89           H  
ATOM   2510  CD  LYS A 154     -29.696   8.306  14.002  1.00 95.89           C  
ATOM   2511  HD2 LYS A 154     -30.200   9.174  14.427  1.00 95.89           H  
ATOM   2512  HD3 LYS A 154     -28.712   8.610  13.643  1.00 95.89           H  
ATOM   2513  CE  LYS A 154     -30.537   7.772  12.847  1.00 95.89           C  
ATOM   2514  HE2 LYS A 154     -31.421   7.295  13.271  1.00 95.89           H  
ATOM   2515  HE3 LYS A 154     -29.969   7.010  12.311  1.00 95.89           H  
ATOM   2516  NZ  LYS A 154     -30.940   8.885  11.951  1.00 95.89           N  
ATOM   2517  HZ1 LYS A 154     -30.136   9.361  11.568  1.00 95.89           H  
ATOM   2518  HZ2 LYS A 154     -31.551   8.564  11.214  1.00 95.89           H  
ATOM   2519  HZ3 LYS A 154     -31.459   9.579  12.470  1.00 95.89           H  
ATOM   2520  N   GLN A 155     -28.135   8.675  19.274  1.00 96.84           N  
ATOM   2521  H   GLN A 155     -29.078   9.031  19.211  1.00 96.84           H  
ATOM   2522  CA  GLN A 155     -27.244   9.280  20.262  1.00 96.84           C  
ATOM   2523  HA  GLN A 155     -26.261   9.419  19.814  1.00 96.84           H  
ATOM   2524  C   GLN A 155     -27.051   8.353  21.462  1.00 96.84           C  
ATOM   2525  CB  GLN A 155     -27.783  10.652  20.685  1.00 96.84           C  
ATOM   2526  HB2 GLN A 155     -27.244  10.990  21.570  1.00 96.84           H  
ATOM   2527  HB3 GLN A 155     -28.842  10.576  20.933  1.00 96.84           H  
ATOM   2528  O   GLN A 155     -25.910   8.088  21.827  1.00 96.84           O  
ATOM   2529  CG  GLN A 155     -27.574  11.682  19.566  1.00 96.84           C  
ATOM   2530  HG2 GLN A 155     -28.048  11.344  18.645  1.00 96.84           H  
ATOM   2531  HG3 GLN A 155     -26.505  11.771  19.373  1.00 96.84           H  
ATOM   2532  CD  GLN A 155     -28.117  13.065  19.899  1.00 96.84           C  
ATOM   2533  NE2 GLN A 155     -27.623  14.086  19.233  1.00 96.84           N  
ATOM   2534 HE21 GLN A 155     -27.888  14.991  19.595  1.00 96.84           H  
ATOM   2535 HE22 GLN A 155     -26.865  13.929  18.585  1.00 96.84           H  
ATOM   2536  OE1 GLN A 155     -28.983  13.283  20.728  1.00 96.84           O  
ATOM   2537  N   GLU A 156     -28.128   7.771  21.987  1.00 97.44           N  
ATOM   2538  H   GLU A 156     -29.042   8.052  21.660  1.00 97.44           H  
ATOM   2539  CA  GLU A 156     -28.087   6.776  23.060  1.00 97.44           C  
ATOM   2540  HA  GLU A 156     -27.659   7.234  23.952  1.00 97.44           H  
ATOM   2541  C   GLU A 156     -27.206   5.578  22.680  1.00 97.44           C  
ATOM   2542  CB  GLU A 156     -29.523   6.334  23.382  1.00 97.44           C  
ATOM   2543  HB2 GLU A 156     -29.942   5.821  22.516  1.00 97.44           H  
ATOM   2544  HB3 GLU A 156     -30.128   7.215  23.598  1.00 97.44           H  
ATOM   2545  O   GLU A 156     -26.328   5.188  23.450  1.00 97.44           O  
ATOM   2546  CG  GLU A 156     -29.547   5.403  24.601  1.00 97.44           C  
ATOM   2547  HG2 GLU A 156     -28.900   4.551  24.397  1.00 97.44           H  
ATOM   2548  HG3 GLU A 156     -29.137   5.938  25.457  1.00 97.44           H  
ATOM   2549  CD  GLU A 156     -30.939   4.863  24.951  1.00 97.44           C  
ATOM   2550  OE1 GLU A 156     -31.010   4.175  25.997  1.00 97.44           O  
ATOM   2551  OE2 GLU A 156     -31.886   5.069  24.160  1.00 97.44           O  
ATOM   2552  N   PHE A 157     -27.355   5.048  21.459  1.00 98.12           N  
ATOM   2553  H   PHE A 157     -28.132   5.358  20.893  1.00 98.12           H  
ATOM   2554  CA  PHE A 157     -26.495   3.973  20.967  1.00 98.12           C  
ATOM   2555  HA  PHE A 157     -26.610   3.114  21.629  1.00 98.12           H  
ATOM   2556  C   PHE A 157     -25.011   4.367  20.981  1.00 98.12           C  
ATOM   2557  CB  PHE A 157     -26.924   3.562  19.550  1.00 98.12           C  
ATOM   2558  HB2 PHE A 157     -27.956   3.214  19.584  1.00 98.12           H  
ATOM   2559  HB3 PHE A 157     -26.892   4.434  18.897  1.00 98.12           H  
ATOM   2560  O   PHE A 157     -24.169   3.573  21.396  1.00 98.12           O  
ATOM   2561  CG  PHE A 157     -26.052   2.469  18.957  1.00 98.12           C  
ATOM   2562  CD1 PHE A 157     -24.912   2.798  18.197  1.00 98.12           C  
ATOM   2563  HD1 PHE A 157     -24.670   3.835  18.017  1.00 98.12           H  
ATOM   2564  CD2 PHE A 157     -26.342   1.119  19.224  1.00 98.12           C  
ATOM   2565  HD2 PHE A 157     -27.198   0.864  19.831  1.00 98.12           H  
ATOM   2566  CE1 PHE A 157     -24.066   1.783  17.714  1.00 98.12           C  
ATOM   2567  HE1 PHE A 157     -23.175   2.040  17.161  1.00 98.12           H  
ATOM   2568  CE2 PHE A 157     -25.496   0.105  18.741  1.00 98.12           C  
ATOM   2569  HE2 PHE A 157     -25.704  -0.926  18.987  1.00 98.12           H  
ATOM   2570  CZ  PHE A 157     -24.355   0.436  17.991  1.00 98.12           C  
ATOM   2571  HZ  PHE A 157     -23.683  -0.343  17.662  1.00 98.12           H  
ATOM   2572  N   VAL A 158     -24.666   5.577  20.530  1.00 98.19           N  
ATOM   2573  H   VAL A 158     -25.402   6.215  20.262  1.00 98.19           H  
ATOM   2574  CA  VAL A 158     -23.272   6.050  20.534  1.00 98.19           C  
ATOM   2575  HA  VAL A 158     -22.645   5.294  20.061  1.00 98.19           H  
ATOM   2576  C   VAL A 158     -22.751   6.209  21.963  1.00 98.19           C  
ATOM   2577  CB  VAL A 158     -23.136   7.356  19.729  1.00 98.19           C  
ATOM   2578  HB  VAL A 158     -23.903   8.063  20.047  1.00 98.19           H  
ATOM   2579  O   VAL A 158     -21.639   5.773  22.252  1.00 98.19           O  
ATOM   2580  CG1 VAL A 158     -21.764   8.016  19.905  1.00 98.19           C  
ATOM   2581 HG11 VAL A 158     -21.669   8.388  20.925  1.00 98.19           H  
ATOM   2582 HG12 VAL A 158     -20.970   7.295  19.707  1.00 98.19           H  
ATOM   2583 HG13 VAL A 158     -21.659   8.865  19.230  1.00 98.19           H  
ATOM   2584  CG2 VAL A 158     -23.317   7.085  18.229  1.00 98.19           C  
ATOM   2585 HG21 VAL A 158     -23.324   8.029  17.684  1.00 98.19           H  
ATOM   2586 HG22 VAL A 158     -24.264   6.576  18.053  1.00 98.19           H  
ATOM   2587 HG23 VAL A 158     -22.504   6.457  17.864  1.00 98.19           H  
ATOM   2588  N   GLU A 159     -23.549   6.781  22.862  1.00 97.92           N  
ATOM   2589  H   GLU A 159     -24.459   7.102  22.565  1.00 97.92           H  
ATOM   2590  CA  GLU A 159     -23.188   6.993  24.266  1.00 97.92           C  
ATOM   2591  HA  GLU A 159     -22.258   7.560  24.316  1.00 97.92           H  
ATOM   2592  C   GLU A 159     -22.921   5.671  25.002  1.00 97.92           C  
ATOM   2593  CB  GLU A 159     -24.299   7.814  24.947  1.00 97.92           C  
ATOM   2594  HB2 GLU A 159     -24.172   7.765  26.028  1.00 97.92           H  
ATOM   2595  HB3 GLU A 159     -25.268   7.373  24.714  1.00 97.92           H  
ATOM   2596  O   GLU A 159     -21.892   5.534  25.666  1.00 97.92           O  
ATOM   2597  CG  GLU A 159     -24.301   9.292  24.503  1.00 97.92           C  
ATOM   2598  HG2 GLU A 159     -25.160   9.791  24.951  1.00 97.92           H  
ATOM   2599  HG3 GLU A 159     -24.402   9.349  23.419  1.00 97.92           H  
ATOM   2600  CD  GLU A 159     -23.020  10.021  24.927  1.00 97.92           C  
ATOM   2601  OE1 GLU A 159     -22.427  10.808  24.151  1.00 97.92           O  
ATOM   2602  OE2 GLU A 159     -22.516   9.741  26.037  1.00 97.92           O  
ATOM   2603  N   GLN A 160     -23.772   4.659  24.804  1.00 98.26           N  
ATOM   2604  H   GLN A 160     -24.602   4.839  24.257  1.00 98.26           H  
ATOM   2605  CA  GLN A 160     -23.608   3.323  25.394  1.00 98.26           C  
ATOM   2606  HA  GLN A 160     -23.491   3.423  26.473  1.00 98.26           H  
ATOM   2607  C   GLN A 160     -22.365   2.575  24.874  1.00 98.26           C  
ATOM   2608  CB  GLN A 160     -24.871   2.496  25.108  1.00 98.26           C  
ATOM   2609  HB2 GLN A 160     -25.095   2.549  24.043  1.00 98.26           H  
ATOM   2610  HB3 GLN A 160     -24.678   1.454  25.363  1.00 98.26           H  
ATOM   2611  O   GLN A 160     -21.813   1.720  25.569  1.00 98.26           O  
ATOM   2612  CG  GLN A 160     -26.095   2.967  25.915  1.00 98.26           C  
ATOM   2613  HG2 GLN A 160     -25.901   2.817  26.977  1.00 98.26           H  
ATOM   2614  HG3 GLN A 160     -26.266   4.031  25.752  1.00 98.26           H  
ATOM   2615  CD  GLN A 160     -27.374   2.215  25.544  1.00 98.26           C  
ATOM   2616  NE2 GLN A 160     -28.484   2.530  26.175  1.00 98.26           N  
ATOM   2617 HE21 GLN A 160     -28.549   3.354  26.754  1.00 98.26           H  
ATOM   2618 HE22 GLN A 160     -29.353   2.165  25.812  1.00 98.26           H  
ATOM   2619  OE1 GLN A 160     -27.393   1.337  24.691  1.00 98.26           O  
ATOM   2620  N   HIS A 161     -21.893   2.898  23.666  1.00 98.38           N  
ATOM   2621  H   HIS A 161     -22.382   3.614  23.149  1.00 98.38           H  
ATOM   2622  CA  HIS A 161     -20.824   2.160  22.986  1.00 98.38           C  
ATOM   2623  HA  HIS A 161     -20.537   1.314  23.611  1.00 98.38           H  
ATOM   2624  C   HIS A 161     -19.530   2.963  22.801  1.00 98.38           C  
ATOM   2625  CB  HIS A 161     -21.352   1.550  21.681  1.00 98.38           C  
ATOM   2626  HB2 HIS A 161     -20.544   1.019  21.179  1.00 98.38           H  
ATOM   2627  HB3 HIS A 161     -21.692   2.350  21.024  1.00 98.38           H  
ATOM   2628  O   HIS A 161     -18.699   2.587  21.980  1.00 98.38           O  
ATOM   2629  CG  HIS A 161     -22.478   0.573  21.900  1.00 98.38           C  
ATOM   2630  CD2 HIS A 161     -22.373  -0.751  22.220  1.00 98.38           C  
ATOM   2631  HD2 HIS A 161     -21.449  -1.293  22.364  1.00 98.38           H  
ATOM   2632  ND1 HIS A 161     -23.816   0.872  21.871  1.00 98.38           N  
ATOM   2633  HD1 HIS A 161     -24.199   1.796  21.730  1.00 98.38           H  
ATOM   2634  CE1 HIS A 161     -24.506  -0.238  22.169  1.00 98.38           C  
ATOM   2635  HE1 HIS A 161     -25.580  -0.290  22.272  1.00 98.38           H  
ATOM   2636  NE2 HIS A 161     -23.665  -1.269  22.361  1.00 98.38           N  
ATOM   2637  N   LYS A 162     -19.295   4.033  23.575  1.00 97.83           N  
ATOM   2638  H   LYS A 162     -20.045   4.347  24.175  1.00 97.83           H  
ATOM   2639  CA  LYS A 162     -18.065   4.853  23.484  1.00 97.83           C  
ATOM   2640  HA  LYS A 162     -18.055   5.356  22.517  1.00 97.83           H  
ATOM   2641  C   LYS A 162     -16.761   4.044  23.533  1.00 97.83           C  
ATOM   2642  CB  LYS A 162     -18.069   5.916  24.592  1.00 97.83           C  
ATOM   2643  HB2 LYS A 162     -17.054   6.285  24.739  1.00 97.83           H  
ATOM   2644  HB3 LYS A 162     -18.417   5.480  25.529  1.00 97.83           H  
ATOM   2645  O   LYS A 162     -15.822   4.365  22.808  1.00 97.83           O  
ATOM   2646  CG  LYS A 162     -18.954   7.103  24.201  1.00 97.83           C  
ATOM   2647  HG2 LYS A 162     -18.546   7.552  23.296  1.00 97.83           H  
ATOM   2648  HG3 LYS A 162     -19.966   6.755  23.992  1.00 97.83           H  
ATOM   2649  CD  LYS A 162     -19.014   8.160  25.308  1.00 97.83           C  
ATOM   2650  HD2 LYS A 162     -18.012   8.390  25.669  1.00 97.83           H  
ATOM   2651  HD3 LYS A 162     -19.623   7.779  26.128  1.00 97.83           H  
ATOM   2652  CE  LYS A 162     -19.649   9.418  24.718  1.00 97.83           C  
ATOM   2653  HE2 LYS A 162     -20.553   9.131  24.180  1.00 97.83           H  
ATOM   2654  HE3 LYS A 162     -18.962   9.862  23.997  1.00 97.83           H  
ATOM   2655  NZ  LYS A 162     -20.029  10.409  25.743  1.00 97.83           N  
ATOM   2656  HZ1 LYS A 162     -20.772  10.012  26.299  1.00 97.83           H  
ATOM   2657  HZ2 LYS A 162     -20.554  11.144  25.291  1.00 97.83           H  
ATOM   2658  HZ3 LYS A 162     -19.268  10.751  26.313  1.00 97.83           H  
ATOM   2659  N   HIS A 163     -16.727   2.964  24.316  1.00 97.58           N  
ATOM   2660  H   HIS A 163     -17.552   2.755  24.860  1.00 97.58           H  
ATOM   2661  CA  HIS A 163     -15.585   2.044  24.412  1.00 97.58           C  
ATOM   2662  HA  HIS A 163     -14.716   2.609  24.749  1.00 97.58           H  
ATOM   2663  C   HIS A 163     -15.198   1.396  23.068  1.00 97.58           C  
ATOM   2664  CB  HIS A 163     -15.891   0.970  25.467  1.00 97.58           C  
ATOM   2665  HB2 HIS A 163     -16.115   1.454  26.418  1.00 97.58           H  
ATOM   2666  HB3 HIS A 163     -14.996   0.366  25.613  1.00 97.58           H  
ATOM   2667  O   HIS A 163     -14.052   0.989  22.893  1.00 97.58           O  
ATOM   2668  CG  HIS A 163     -17.035   0.050  25.103  1.00 97.58           C  
ATOM   2669  CD2 HIS A 163     -16.926  -1.214  24.585  1.00 97.58           C  
ATOM   2670  HD2 HIS A 163     -16.005  -1.732  24.363  1.00 97.58           H  
ATOM   2671  ND1 HIS A 163     -18.383   0.307  25.261  1.00 97.58           N  
ATOM   2672  HD1 HIS A 163     -18.805   1.077  25.759  1.00 97.58           H  
ATOM   2673  CE1 HIS A 163     -19.064  -0.768  24.835  1.00 97.58           C  
ATOM   2674  HE1 HIS A 163     -20.137  -0.876  24.880  1.00 97.58           H  
ATOM   2675  NE2 HIS A 163     -18.221  -1.718  24.412  1.00 97.58           N  
ATOM   2676  N   TYR A 164     -16.100   1.353  22.080  1.00 98.59           N  
ATOM   2677  H   TYR A 164     -17.033   1.704  22.241  1.00 98.59           H  
ATOM   2678  CA  TYR A 164     -15.776   0.857  20.741  1.00 98.59           C  
ATOM   2679  HA  TYR A 164     -15.386  -0.156  20.828  1.00 98.59           H  
ATOM   2680  C   TYR A 164     -14.673   1.667  20.061  1.00 98.59           C  
ATOM   2681  CB  TYR A 164     -17.029   0.826  19.851  1.00 98.59           C  
ATOM   2682  HB2 TYR A 164     -17.551   1.780  19.925  1.00 98.59           H  
ATOM   2683  HB3 TYR A 164     -16.696   0.739  18.817  1.00 98.59           H  
ATOM   2684  O   TYR A 164     -13.971   1.100  19.229  1.00 98.59           O  
ATOM   2685  CG  TYR A 164     -18.015  -0.307  20.089  1.00 98.59           C  
ATOM   2686  CD1 TYR A 164     -17.858  -1.222  21.150  1.00 98.59           C  
ATOM   2687  HD1 TYR A 164     -17.038  -1.147  21.849  1.00 98.59           H  
ATOM   2688  CD2 TYR A 164     -19.093  -0.470  19.198  1.00 98.59           C  
ATOM   2689  HD2 TYR A 164     -19.223   0.238  18.393  1.00 98.59           H  
ATOM   2690  CE1 TYR A 164     -18.773  -2.270  21.331  1.00 98.59           C  
ATOM   2691  HE1 TYR A 164     -18.632  -2.946  22.161  1.00 98.59           H  
ATOM   2692  CE2 TYR A 164     -20.009  -1.527  19.367  1.00 98.59           C  
ATOM   2693  HE2 TYR A 164     -20.859  -1.632  18.708  1.00 98.59           H  
ATOM   2694  OH  TYR A 164     -20.738  -3.430  20.640  1.00 98.59           O  
ATOM   2695  HH  TYR A 164     -20.713  -3.728  21.552  1.00 98.59           H  
ATOM   2696  CZ  TYR A 164     -19.853  -2.420  20.446  1.00 98.59           C  
ATOM   2697  N   LEU A 165     -14.473   2.946  20.405  1.00 98.04           N  
ATOM   2698  H   LEU A 165     -15.042   3.348  21.137  1.00 98.04           H  
ATOM   2699  CA  LEU A 165     -13.328   3.717  19.906  1.00 98.04           C  
ATOM   2700  HA  LEU A 165     -13.395   3.811  18.822  1.00 98.04           H  
ATOM   2701  C   LEU A 165     -12.000   3.010  20.218  1.00 98.04           C  
ATOM   2702  CB  LEU A 165     -13.314   5.112  20.547  1.00 98.04           C  
ATOM   2703  HB2 LEU A 165     -13.311   4.991  21.630  1.00 98.04           H  
ATOM   2704  HB3 LEU A 165     -12.375   5.594  20.274  1.00 98.04           H  
ATOM   2705  O   LEU A 165     -11.181   2.824  19.317  1.00 98.04           O  
ATOM   2706  CG  LEU A 165     -14.453   6.068  20.165  1.00 98.04           C  
ATOM   2707  HG  LEU A 165     -15.420   5.596  20.338  1.00 98.04           H  
ATOM   2708  CD1 LEU A 165     -14.327   7.293  21.064  1.00 98.04           C  
ATOM   2709 HD11 LEU A 165     -14.897   8.139  20.680  1.00 98.04           H  
ATOM   2710 HD12 LEU A 165     -13.282   7.600  21.122  1.00 98.04           H  
ATOM   2711 HD13 LEU A 165     -14.665   7.045  22.070  1.00 98.04           H  
ATOM   2712  CD2 LEU A 165     -14.374   6.530  18.708  1.00 98.04           C  
ATOM   2713 HD21 LEU A 165     -14.409   5.668  18.042  1.00 98.04           H  
ATOM   2714 HD22 LEU A 165     -15.218   7.184  18.489  1.00 98.04           H  
ATOM   2715 HD23 LEU A 165     -13.447   7.084  18.557  1.00 98.04           H  
ATOM   2716  N   ASP A 166     -11.826   2.553  21.462  1.00 97.83           N  
ATOM   2717  H   ASP A 166     -12.579   2.661  22.126  1.00 97.83           H  
ATOM   2718  CA  ASP A 166     -10.621   1.852  21.910  1.00 97.83           C  
ATOM   2719  HA  ASP A 166      -9.747   2.452  21.657  1.00 97.83           H  
ATOM   2720  C   ASP A 166     -10.460   0.508  21.185  1.00 97.83           C  
ATOM   2721  CB  ASP A 166     -10.661   1.665  23.441  1.00 97.83           C  
ATOM   2722  HB2 ASP A 166      -9.866   0.975  23.723  1.00 97.83           H  
ATOM   2723  HB3 ASP A 166     -11.609   1.214  23.735  1.00 97.83           H  
ATOM   2724  O   ASP A 166      -9.393   0.224  20.639  1.00 97.83           O  
ATOM   2725  CG  ASP A 166     -10.443   2.967  24.220  1.00 97.83           C  
ATOM   2726  OD1 ASP A 166      -9.582   3.771  23.800  1.00 97.83           O  
ATOM   2727  OD2 ASP A 166     -11.031   3.172  25.298  1.00 97.83           O  
ATOM   2728  N   GLU A 167     -11.539  -0.273  21.078  1.00 98.30           N  
ATOM   2729  H   GLU A 167     -12.373   0.011  21.573  1.00 98.30           H  
ATOM   2730  CA  GLU A 167     -11.539  -1.568  20.379  1.00 98.30           C  
ATOM   2731  HA  GLU A 167     -10.771  -2.209  20.813  1.00 98.30           H  
ATOM   2732  C   GLU A 167     -11.240  -1.433  18.873  1.00 98.30           C  
ATOM   2733  CB  GLU A 167     -12.908  -2.252  20.538  1.00 98.30           C  
ATOM   2734  HB2 GLU A 167     -13.677  -1.609  20.109  1.00 98.30           H  
ATOM   2735  HB3 GLU A 167     -12.886  -3.178  19.963  1.00 98.30           H  
ATOM   2736  O   GLU A 167     -10.622  -2.308  18.257  1.00 98.30           O  
ATOM   2737  CG  GLU A 167     -13.290  -2.592  21.990  1.00 98.30           C  
ATOM   2738  HG2 GLU A 167     -12.497  -3.202  22.422  1.00 98.30           H  
ATOM   2739  HG3 GLU A 167     -13.360  -1.667  22.563  1.00 98.30           H  
ATOM   2740  CD  GLU A 167     -14.627  -3.350  22.105  1.00 98.30           C  
ATOM   2741  OE1 GLU A 167     -15.054  -3.645  23.235  1.00 98.30           O  
ATOM   2742  OE2 GLU A 167     -15.264  -3.657  21.064  1.00 98.30           O  
ATOM   2743  N   ILE A 168     -11.682  -0.337  18.245  1.00 98.17           N  
ATOM   2744  H   ILE A 168     -12.215   0.328  18.787  1.00 98.17           H  
ATOM   2745  CA  ILE A 168     -11.390  -0.037  16.839  1.00 98.17           C  
ATOM   2746  HA  ILE A 168     -11.582  -0.930  16.244  1.00 98.17           H  
ATOM   2747  C   ILE A 168      -9.911   0.306  16.669  1.00 98.17           C  
ATOM   2748  CB  ILE A 168     -12.296   1.100  16.322  1.00 98.17           C  
ATOM   2749  HB  ILE A 168     -12.276   1.921  17.039  1.00 98.17           H  
ATOM   2750  O   ILE A 168      -9.272  -0.200  15.742  1.00 98.17           O  
ATOM   2751  CG1 ILE A 168     -13.747   0.606  16.157  1.00 98.17           C  
ATOM   2752 HG12 ILE A 168     -14.001  -0.109  16.939  1.00 98.17           H  
ATOM   2753 HG13 ILE A 168     -13.823   0.083  15.203  1.00 98.17           H  
ATOM   2754  CG2 ILE A 168     -11.792   1.622  14.959  1.00 98.17           C  
ATOM   2755 HG21 ILE A 168     -12.523   2.296  14.513  1.00 98.17           H  
ATOM   2756 HG22 ILE A 168     -11.614   0.788  14.280  1.00 98.17           H  
ATOM   2757 HG23 ILE A 168     -10.867   2.183  15.095  1.00 98.17           H  
ATOM   2758  CD1 ILE A 168     -14.777   1.745  16.203  1.00 98.17           C  
ATOM   2759 HD11 ILE A 168     -15.726   1.397  15.793  1.00 98.17           H  
ATOM   2760 HD12 ILE A 168     -14.421   2.616  15.653  1.00 98.17           H  
ATOM   2761 HD13 ILE A 168     -14.949   2.071  17.229  1.00 98.17           H  
ATOM   2762  N   ILE A 169      -9.355   1.151  17.543  1.00 97.74           N  
ATOM   2763  H   ILE A 169      -9.924   1.512  18.295  1.00 97.74           H  
ATOM   2764  CA  ILE A 169      -7.929   1.490  17.516  1.00 97.74           C  
ATOM   2765  HA  ILE A 169      -7.682   1.874  16.526  1.00 97.74           H  
ATOM   2766  C   ILE A 169      -7.082   0.234  17.706  1.00 97.74           C  
ATOM   2767  CB  ILE A 169      -7.606   2.577  18.564  1.00 97.74           C  
ATOM   2768  HB  ILE A 169      -8.060   2.287  19.512  1.00 97.74           H  
ATOM   2769  O   ILE A 169      -6.149   0.020  16.932  1.00 97.74           O  
ATOM   2770  CG1 ILE A 169      -8.207   3.942  18.163  1.00 97.74           C  
ATOM   2771 HG12 ILE A 169      -8.042   4.635  18.988  1.00 97.74           H  
ATOM   2772 HG13 ILE A 169      -9.285   3.844  18.038  1.00 97.74           H  
ATOM   2773  CG2 ILE A 169      -6.090   2.719  18.812  1.00 97.74           C  
ATOM   2774 HG21 ILE A 169      -5.720   1.842  19.343  1.00 97.74           H  
ATOM   2775 HG22 ILE A 169      -5.903   3.590  19.440  1.00 97.74           H  
ATOM   2776 HG23 ILE A 169      -5.552   2.824  17.870  1.00 97.74           H  
ATOM   2777  CD1 ILE A 169      -7.646   4.586  16.890  1.00 97.74           C  
ATOM   2778 HD11 ILE A 169      -6.563   4.693  16.953  1.00 97.74           H  
ATOM   2779 HD12 ILE A 169      -8.079   5.580  16.784  1.00 97.74           H  
ATOM   2780 HD13 ILE A 169      -7.912   3.993  16.015  1.00 97.74           H  
ATOM   2781  N   GLU A 170      -7.431  -0.632  18.655  1.00 97.42           N  
ATOM   2782  H   GLU A 170      -8.194  -0.400  19.274  1.00 97.42           H  
ATOM   2783  CA  GLU A 170      -6.732  -1.897  18.880  1.00 97.42           C  
ATOM   2784  HA  GLU A 170      -5.697  -1.680  19.143  1.00 97.42           H  
ATOM   2785  C   GLU A 170      -6.708  -2.771  17.618  1.00 97.42           C  
ATOM   2786  CB  GLU A 170      -7.373  -2.618  20.069  1.00 97.42           C  
ATOM   2787  HB2 GLU A 170      -7.371  -1.940  20.922  1.00 97.42           H  
ATOM   2788  HB3 GLU A 170      -8.402  -2.883  19.826  1.00 97.42           H  
ATOM   2789  O   GLU A 170      -5.632  -3.189  17.182  1.00 97.42           O  
ATOM   2790  CG  GLU A 170      -6.585  -3.882  20.437  1.00 97.42           C  
ATOM   2791  HG2 GLU A 170      -5.531  -3.617  20.528  1.00 97.42           H  
ATOM   2792  HG3 GLU A 170      -6.679  -4.610  19.631  1.00 97.42           H  
ATOM   2793  CD  GLU A 170      -7.059  -4.520  21.748  1.00 97.42           C  
ATOM   2794  OE1 GLU A 170      -6.261  -5.311  22.300  1.00 97.42           O  
ATOM   2795  OE2 GLU A 170      -8.185  -4.204  22.190  1.00 97.42           O  
ATOM   2796  N   GLN A 171      -7.849  -2.941  16.942  1.00 97.11           N  
ATOM   2797  H   GLN A 171      -8.703  -2.596  17.357  1.00 97.11           H  
ATOM   2798  CA  GLN A 171      -7.912  -3.683  15.678  1.00 97.11           C  
ATOM   2799  HA  GLN A 171      -7.516  -4.685  15.842  1.00 97.11           H  
ATOM   2800  C   GLN A 171      -7.079  -3.041  14.562  1.00 97.11           C  
ATOM   2801  CB  GLN A 171      -9.368  -3.792  15.220  1.00 97.11           C  
ATOM   2802  HB2 GLN A 171      -9.869  -2.832  15.348  1.00 97.11           H  
ATOM   2803  HB3 GLN A 171      -9.396  -4.055  14.162  1.00 97.11           H  
ATOM   2804  O   GLN A 171      -6.440  -3.749  13.777  1.00 97.11           O  
ATOM   2805  CG  GLN A 171     -10.114  -4.881  15.988  1.00 97.11           C  
ATOM   2806  HG2 GLN A 171      -9.708  -5.859  15.734  1.00 97.11           H  
ATOM   2807  HG3 GLN A 171      -9.996  -4.729  17.061  1.00 97.11           H  
ATOM   2808  CD  GLN A 171     -11.583  -4.841  15.624  1.00 97.11           C  
ATOM   2809  NE2 GLN A 171     -12.374  -4.223  16.464  1.00 97.11           N  
ATOM   2810 HE21 GLN A 171     -13.354  -4.118  16.244  1.00 97.11           H  
ATOM   2811 HE22 GLN A 171     -11.970  -3.809  17.292  1.00 97.11           H  
ATOM   2812  OE1 GLN A 171     -12.018  -5.281  14.567  1.00 97.11           O  
ATOM   2813  N   ILE A 172      -7.055  -1.705  14.468  1.00 96.11           N  
ATOM   2814  H   ILE A 172      -7.597  -1.175  15.136  1.00 96.11           H  
ATOM   2815  CA  ILE A 172      -6.211  -0.994  13.495  1.00 96.11           C  
ATOM   2816  HA  ILE A 172      -6.414  -1.397  12.503  1.00 96.11           H  
ATOM   2817  C   ILE A 172      -4.732  -1.264  13.789  1.00 96.11           C  
ATOM   2818  CB  ILE A 172      -6.523   0.524  13.474  1.00 96.11           C  
ATOM   2819  HB  ILE A 172      -6.497   0.902  14.497  1.00 96.11           H  
ATOM   2820  O   ILE A 172      -3.957  -1.515  12.856  1.00 96.11           O  
ATOM   2821  CG1 ILE A 172      -7.927   0.790  12.883  1.00 96.11           C  
ATOM   2822 HG12 ILE A 172      -7.926   0.550  11.820  1.00 96.11           H  
ATOM   2823 HG13 ILE A 172      -8.654   0.140  13.370  1.00 96.11           H  
ATOM   2824  CG2 ILE A 172      -5.469   1.296  12.650  1.00 96.11           C  
ATOM   2825 HG21 ILE A 172      -4.488   1.222  13.121  1.00 96.11           H  
ATOM   2826 HG22 ILE A 172      -5.424   0.897  11.636  1.00 96.11           H  
ATOM   2827 HG23 ILE A 172      -5.721   2.355  12.613  1.00 96.11           H  
ATOM   2828  CD1 ILE A 172      -8.432   2.226  13.060  1.00 96.11           C  
ATOM   2829 HD11 ILE A 172      -9.483   2.275  12.772  1.00 96.11           H  
ATOM   2830 HD12 ILE A 172      -7.872   2.913  12.425  1.00 96.11           H  
ATOM   2831 HD13 ILE A 172      -8.343   2.525  14.104  1.00 96.11           H  
ATOM   2832  N   LEU A 173      -4.331  -1.222  15.061  1.00 95.91           N  
ATOM   2833  H   LEU A 173      -5.027  -1.036  15.770  1.00 95.91           H  
ATOM   2834  CA  LEU A 173      -2.956  -1.455  15.493  1.00 95.91           C  
ATOM   2835  HA  LEU A 173      -2.291  -0.836  14.893  1.00 95.91           H  
ATOM   2836  C   LEU A 173      -2.537  -2.906  15.248  1.00 95.91           C  
ATOM   2837  CB  LEU A 173      -2.795  -1.067  16.975  1.00 95.91           C  
ATOM   2838  HB2 LEU A 173      -3.545  -1.600  17.558  1.00 95.91           H  
ATOM   2839  HB3 LEU A 173      -1.815  -1.403  17.316  1.00 95.91           H  
ATOM   2840  O   LEU A 173      -1.495  -3.126  14.632  1.00 95.91           O  
ATOM   2841  CG  LEU A 173      -2.920   0.440  17.276  1.00 95.91           C  
ATOM   2842  HG  LEU A 173      -3.878   0.822  16.925  1.00 95.91           H  
ATOM   2843  CD1 LEU A 173      -2.824   0.664  18.782  1.00 95.91           C  
ATOM   2844 HD11 LEU A 173      -3.610   0.101  19.286  1.00 95.91           H  
ATOM   2845 HD12 LEU A 173      -2.977   1.722  18.997  1.00 95.91           H  
ATOM   2846 HD13 LEU A 173      -1.851   0.352  19.161  1.00 95.91           H  
ATOM   2847  CD2 LEU A 173      -1.829   1.272  16.599  1.00 95.91           C  
ATOM   2848 HD21 LEU A 173      -1.967   1.260  15.518  1.00 95.91           H  
ATOM   2849 HD22 LEU A 173      -0.847   0.882  16.865  1.00 95.91           H  
ATOM   2850 HD23 LEU A 173      -1.900   2.305  16.937  1.00 95.91           H  
ATOM   2851  N   GLU A 174      -3.344  -3.886  15.651  1.00 94.81           N  
ATOM   2852  H   GLU A 174      -4.183  -3.643  16.159  1.00 94.81           H  
ATOM   2853  CA  GLU A 174      -3.074  -5.311  15.439  1.00 94.81           C  
ATOM   2854  HA  GLU A 174      -2.139  -5.577  15.932  1.00 94.81           H  
ATOM   2855  C   GLU A 174      -2.937  -5.637  13.945  1.00 94.81           C  
ATOM   2856  CB  GLU A 174      -4.203  -6.141  16.065  1.00 94.81           C  
ATOM   2857  HB2 GLU A 174      -5.112  -5.995  15.482  1.00 94.81           H  
ATOM   2858  HB3 GLU A 174      -4.382  -5.802  17.085  1.00 94.81           H  
ATOM   2859  O   GLU A 174      -1.930  -6.206  13.504  1.00 94.81           O  
ATOM   2860  CG  GLU A 174      -3.829  -7.632  16.098  1.00 94.81           C  
ATOM   2861  HG2 GLU A 174      -3.371  -7.909  15.149  1.00 94.81           H  
ATOM   2862  HG3 GLU A 174      -3.084  -7.789  16.878  1.00 94.81           H  
ATOM   2863  CD  GLU A 174      -5.031  -8.555  16.328  1.00 94.81           C  
ATOM   2864  OE1 GLU A 174      -4.894  -9.735  15.930  1.00 94.81           O  
ATOM   2865  OE2 GLU A 174      -6.082  -8.065  16.788  1.00 94.81           O  
ATOM   2866  N   PHE A 175      -3.900  -5.190  13.131  1.00 94.71           N  
ATOM   2867  H   PHE A 175      -4.706  -4.742  13.543  1.00 94.71           H  
ATOM   2868  CA  PHE A 175      -3.847  -5.359  11.683  1.00 94.71           C  
ATOM   2869  HA  PHE A 175      -3.832  -6.425  11.457  1.00 94.71           H  
ATOM   2870  C   PHE A 175      -2.573  -4.738  11.101  1.00 94.71           C  
ATOM   2871  CB  PHE A 175      -5.099  -4.735  11.055  1.00 94.71           C  
ATOM   2872  HB2 PHE A 175      -5.981  -5.233  11.461  1.00 94.71           H  
ATOM   2873  HB3 PHE A 175      -5.161  -3.685  11.339  1.00 94.71           H  
ATOM   2874  O   PHE A 175      -1.877  -5.358  10.291  1.00 94.71           O  
ATOM   2875  CG  PHE A 175      -5.133  -4.837   9.545  1.00 94.71           C  
ATOM   2876  CD1 PHE A 175      -4.601  -3.799   8.759  1.00 94.71           C  
ATOM   2877  HD1 PHE A 175      -4.176  -2.933   9.244  1.00 94.71           H  
ATOM   2878  CD2 PHE A 175      -5.692  -5.968   8.925  1.00 94.71           C  
ATOM   2879  HD2 PHE A 175      -6.117  -6.756   9.529  1.00 94.71           H  
ATOM   2880  CE1 PHE A 175      -4.648  -3.880   7.358  1.00 94.71           C  
ATOM   2881  HE1 PHE A 175      -4.267  -3.053   6.778  1.00 94.71           H  
ATOM   2882  CE2 PHE A 175      -5.736  -6.054   7.523  1.00 94.71           C  
ATOM   2883  HE2 PHE A 175      -6.207  -6.902   7.050  1.00 94.71           H  
ATOM   2884  CZ  PHE A 175      -5.223  -5.006   6.740  1.00 94.71           C  
ATOM   2885  HZ  PHE A 175      -5.311  -5.064   5.665  1.00 94.71           H  
ATOM   2886  N   SER A 176      -2.230  -3.523  11.527  1.00 94.09           N  
ATOM   2887  H   SER A 176      -2.810  -3.080  12.225  1.00 94.09           H  
ATOM   2888  CA  SER A 176      -1.071  -2.805  11.002  1.00 94.09           C  
ATOM   2889  HA  SER A 176      -1.126  -2.830   9.913  1.00 94.09           H  
ATOM   2890  C   SER A 176       0.263  -3.438  11.407  1.00 94.09           C  
ATOM   2891  CB  SER A 176      -1.105  -1.347  11.427  1.00 94.09           C  
ATOM   2892  HB2 SER A 176      -1.064  -1.282  12.514  1.00 94.09           H  
ATOM   2893  HB3 SER A 176      -0.236  -0.859  10.985  1.00 94.09           H  
ATOM   2894  O   SER A 176       1.156  -3.524  10.556  1.00 94.09           O  
ATOM   2895  OG  SER A 176      -2.271  -0.709  10.951  1.00 94.09           O  
ATOM   2896  HG  SER A 176      -2.963  -0.909  11.585  1.00 94.09           H  
ATOM   2897  N   LYS A 177       0.385  -3.933  12.648  1.00 93.79           N  
ATOM   2898  H   LYS A 177      -0.387  -3.815  13.287  1.00 93.79           H  
ATOM   2899  CA  LYS A 177       1.545  -4.714  13.114  1.00 93.79           C  
ATOM   2900  HA  LYS A 177       2.460  -4.130  13.013  1.00 93.79           H  
ATOM   2901  C   LYS A 177       1.732  -5.967  12.269  1.00 93.79           C  
ATOM   2902  CB  LYS A 177       1.383  -5.124  14.592  1.00 93.79           C  
ATOM   2903  HB2 LYS A 177       2.122  -5.890  14.826  1.00 93.79           H  
ATOM   2904  HB3 LYS A 177       0.391  -5.548  14.751  1.00 93.79           H  
ATOM   2905  O   LYS A 177       2.848  -6.268  11.870  1.00 93.79           O  
ATOM   2906  CG  LYS A 177       1.601  -3.952  15.555  1.00 93.79           C  
ATOM   2907  HG2 LYS A 177       0.859  -3.185  15.336  1.00 93.79           H  
ATOM   2908  HG3 LYS A 177       2.601  -3.543  15.405  1.00 93.79           H  
ATOM   2909  CD  LYS A 177       1.433  -4.357  17.024  1.00 93.79           C  
ATOM   2910  HD2 LYS A 177       0.433  -4.767  17.166  1.00 93.79           H  
ATOM   2911  HD3 LYS A 177       2.173  -5.116  17.276  1.00 93.79           H  
ATOM   2912  CE  LYS A 177       1.620  -3.125  17.921  1.00 93.79           C  
ATOM   2913  HE2 LYS A 177       2.632  -2.745  17.782  1.00 93.79           H  
ATOM   2914  HE3 LYS A 177       0.927  -2.350  17.594  1.00 93.79           H  
ATOM   2915  NZ  LYS A 177       1.383  -3.439  19.353  1.00 93.79           N  
ATOM   2916  HZ1 LYS A 177       1.518  -2.617  19.924  1.00 93.79           H  
ATOM   2917  HZ2 LYS A 177       2.024  -4.150  19.677  1.00 93.79           H  
ATOM   2918  HZ3 LYS A 177       0.440  -3.770  19.501  1.00 93.79           H  
ATOM   2919  N   ARG A 178       0.641  -6.655  11.922  1.00 93.04           N  
ATOM   2920  H   ARG A 178      -0.235  -6.384  12.346  1.00 93.04           H  
ATOM   2921  CA  ARG A 178       0.696  -7.888  11.128  1.00 93.04           C  
ATOM   2922  HA  ARG A 178       1.490  -8.513  11.534  1.00 93.04           H  
ATOM   2923  C   ARG A 178       1.065  -7.659   9.658  1.00 93.04           C  
ATOM   2924  CB  ARG A 178      -0.634  -8.633  11.306  1.00 93.04           C  
ATOM   2925  HB2 ARG A 178      -1.447  -8.031  10.901  1.00 93.04           H  
ATOM   2926  HB3 ARG A 178      -0.809  -8.770  12.373  1.00 93.04           H  
ATOM   2927  O   ARG A 178       1.835  -8.439   9.106  1.00 93.04           O  
ATOM   2928  CG  ARG A 178      -0.625 -10.012  10.629  1.00 93.04           C  
ATOM   2929  HG2 ARG A 178       0.286 -10.542  10.909  1.00 93.04           H  
ATOM   2930  HG3 ARG A 178      -0.639  -9.897   9.545  1.00 93.04           H  
ATOM   2931  CD  ARG A 178      -1.822 -10.863  11.063  1.00 93.04           C  
ATOM   2932  HD2 ARG A 178      -1.774 -11.004  12.143  1.00 93.04           H  
ATOM   2933  HD3 ARG A 178      -1.725 -11.849  10.608  1.00 93.04           H  
ATOM   2934  NE  ARG A 178      -3.118 -10.239  10.725  1.00 93.04           N  
ATOM   2935  HE  ARG A 178      -3.391  -9.461  11.309  1.00 93.04           H  
ATOM   2936  NH1 ARG A 178      -3.852 -11.790   9.188  1.00 93.04           N  
ATOM   2937 HH11 ARG A 178      -2.940 -12.225   9.188  1.00 93.04           H  
ATOM   2938 HH12 ARG A 178      -4.595 -12.186   8.630  1.00 93.04           H  
ATOM   2939  NH2 ARG A 178      -5.216 -10.156   9.857  1.00 93.04           N  
ATOM   2940 HH21 ARG A 178      -5.960 -10.605   9.341  1.00 93.04           H  
ATOM   2941 HH22 ARG A 178      -5.455  -9.461  10.549  1.00 93.04           H  
ATOM   2942  CZ  ARG A 178      -4.047 -10.730   9.924  1.00 93.04           C  
ATOM   2943  N   VAL A 179       0.521  -6.626   8.997  1.00 93.12           N  
ATOM   2944  H   VAL A 179      -0.160  -6.076   9.500  1.00 93.12           H  
ATOM   2945  CA  VAL A 179       0.617  -6.513   7.519  1.00 93.12           C  
ATOM   2946  HA  VAL A 179       1.187  -7.367   7.152  1.00 93.12           H  
ATOM   2947  C   VAL A 179       1.367  -5.288   6.982  1.00 93.12           C  
ATOM   2948  CB  VAL A 179      -0.762  -6.639   6.840  1.00 93.12           C  
ATOM   2949  HB  VAL A 179      -0.569  -6.831   5.784  1.00 93.12           H  
ATOM   2950  O   VAL A 179       1.860  -5.313   5.843  1.00 93.12           O  
ATOM   2951  CG1 VAL A 179      -1.586  -7.823   7.359  1.00 93.12           C  
ATOM   2952 HG11 VAL A 179      -2.466  -7.968   6.733  1.00 93.12           H  
ATOM   2953 HG12 VAL A 179      -1.913  -7.640   8.383  1.00 93.12           H  
ATOM   2954 HG13 VAL A 179      -0.985  -8.732   7.327  1.00 93.12           H  
ATOM   2955  CG2 VAL A 179      -1.607  -5.362   6.904  1.00 93.12           C  
ATOM   2956 HG21 VAL A 179      -2.579  -5.562   6.453  1.00 93.12           H  
ATOM   2957 HG22 VAL A 179      -1.121  -4.562   6.346  1.00 93.12           H  
ATOM   2958 HG23 VAL A 179      -1.758  -5.047   7.937  1.00 93.12           H  
ATOM   2959  N   ILE A 180       1.442  -4.187   7.737  1.00 92.28           N  
ATOM   2960  H   ILE A 180       1.096  -4.229   8.685  1.00 92.28           H  
ATOM   2961  CA  ILE A 180       2.049  -2.926   7.267  1.00 92.28           C  
ATOM   2962  HA  ILE A 180       2.007  -2.910   6.178  1.00 92.28           H  
ATOM   2963  C   ILE A 180       3.532  -2.855   7.638  1.00 92.28           C  
ATOM   2964  CB  ILE A 180       1.260  -1.684   7.748  1.00 92.28           C  
ATOM   2965  HB  ILE A 180       1.300  -1.631   8.836  1.00 92.28           H  
ATOM   2966  O   ILE A 180       4.316  -2.405   6.794  1.00 92.28           O  
ATOM   2967  CG1 ILE A 180      -0.212  -1.798   7.300  1.00 92.28           C  
ATOM   2968 HG12 ILE A 180      -0.243  -1.959   6.222  1.00 92.28           H  
ATOM   2969 HG13 ILE A 180      -0.666  -2.664   7.782  1.00 92.28           H  
ATOM   2970  CG2 ILE A 180       1.871  -0.385   7.184  1.00 92.28           C  
ATOM   2971 HG21 ILE A 180       1.401   0.482   7.649  1.00 92.28           H  
ATOM   2972 HG22 ILE A 180       1.735  -0.340   6.103  1.00 92.28           H  
ATOM   2973 HG23 ILE A 180       2.936  -0.330   7.409  1.00 92.28           H  
ATOM   2974  CD1 ILE A 180      -1.078  -0.584   7.641  1.00 92.28           C  
ATOM   2975 HD11 ILE A 180      -2.127  -0.841   7.493  1.00 92.28           H  
ATOM   2976 HD12 ILE A 180      -0.823   0.254   6.992  1.00 92.28           H  
ATOM   2977 HD13 ILE A 180      -0.924  -0.295   8.681  1.00 92.28           H  
ATOM   2978  N   LEU A 181       3.895  -3.349   8.830  1.00 87.39           N  
ATOM   2979  H   LEU A 181       3.165  -3.713   9.425  1.00 87.39           H  
ATOM   2980  CA  LEU A 181       5.251  -3.329   9.402  1.00 87.39           C  
ATOM   2981  HA  LEU A 181       5.184  -3.717  10.419  1.00 87.39           H  
ATOM   2982  C   LEU A 181       5.792  -1.893   9.529  1.00 87.39           C  
ATOM   2983  CB  LEU A 181       6.195  -4.273   8.623  1.00 87.39           C  
ATOM   2984  HB2 LEU A 181       6.435  -3.816   7.663  1.00 87.39           H  
ATOM   2985  HB3 LEU A 181       7.125  -4.347   9.187  1.00 87.39           H  
ATOM   2986  O   LEU A 181       6.700  -1.481   8.804  1.00 87.39           O  
ATOM   2987  CG  LEU A 181       5.678  -5.697   8.347  1.00 87.39           C  
ATOM   2988  HG  LEU A 181       4.806  -5.645   7.694  1.00 87.39           H  
ATOM   2989  CD1 LEU A 181       6.760  -6.497   7.627  1.00 87.39           C  
ATOM   2990 HD11 LEU A 181       6.387  -7.494   7.391  1.00 87.39           H  
ATOM   2991 HD12 LEU A 181       7.062  -5.991   6.709  1.00 87.39           H  
ATOM   2992 HD13 LEU A 181       7.630  -6.604   8.274  1.00 87.39           H  
ATOM   2993  CD2 LEU A 181       5.301  -6.445   9.617  1.00 87.39           C  
ATOM   2994 HD21 LEU A 181       6.153  -6.506  10.294  1.00 87.39           H  
ATOM   2995 HD22 LEU A 181       4.488  -5.923  10.121  1.00 87.39           H  
ATOM   2996 HD23 LEU A 181       4.962  -7.453   9.378  1.00 87.39           H  
ATOM   2997  N   ALA A 182       5.153  -1.084  10.377  1.00 89.31           N  
ATOM   2998  H   ALA A 182       4.477  -1.494  11.006  1.00 89.31           H  
ATOM   2999  CA  ALA A 182       5.422   0.350  10.501  1.00 89.31           C  
ATOM   3000  HA  ALA A 182       6.433   0.548  10.142  1.00 89.31           H  
ATOM   3001  C   ALA A 182       5.390   0.837  11.958  1.00 89.31           C  
ATOM   3002  CB  ALA A 182       4.434   1.124   9.612  1.00 89.31           C  
ATOM   3003  HB1 ALA A 182       4.739   2.168   9.551  1.00 89.31           H  
ATOM   3004  HB2 ALA A 182       3.431   1.060  10.035  1.00 89.31           H  
ATOM   3005  HB3 ALA A 182       4.417   0.691   8.612  1.00 89.31           H  
ATOM   3006  O   ALA A 182       4.682   1.796  12.253  1.00 89.31           O  
ATOM   3007  N   ASP A 183       6.144   0.197  12.851  1.00 92.53           N  
ATOM   3008  H   ASP A 183       6.635  -0.638  12.564  1.00 92.53           H  
ATOM   3009  CA  ASP A 183       6.046   0.393  14.309  1.00 92.53           C  
ATOM   3010  HA  ASP A 183       5.076   0.023  14.642  1.00 92.53           H  
ATOM   3011  C   ASP A 183       6.119   1.865  14.737  1.00 92.53           C  
ATOM   3012  CB  ASP A 183       7.118  -0.454  15.012  1.00 92.53           C  
ATOM   3013  HB2 ASP A 183       8.104  -0.097  14.716  1.00 92.53           H  
ATOM   3014  HB3 ASP A 183       7.016  -0.332  16.090  1.00 92.53           H  
ATOM   3015  O   ASP A 183       5.210   2.355  15.395  1.00 92.53           O  
ATOM   3016  CG  ASP A 183       6.984  -1.942  14.667  1.00 92.53           C  
ATOM   3017  OD1 ASP A 183       5.839  -2.376  14.394  1.00 92.53           O  
ATOM   3018  OD2 ASP A 183       8.039  -2.594  14.537  1.00 92.53           O  
ATOM   3019  N   ALA A 184       7.077   2.634  14.210  1.00 93.64           N  
ATOM   3020  H   ALA A 184       7.833   2.171  13.727  1.00 93.64           H  
ATOM   3021  CA  ALA A 184       7.193   4.064  14.517  1.00 93.64           C  
ATOM   3022  HA  ALA A 184       7.310   4.171  15.595  1.00 93.64           H  
ATOM   3023  C   ALA A 184       5.968   4.909  14.100  1.00 93.64           C  
ATOM   3024  CB  ALA A 184       8.453   4.591  13.821  1.00 93.64           C  
ATOM   3025  HB1 ALA A 184       8.597   5.640  14.081  1.00 93.64           H  
ATOM   3026  HB2 ALA A 184       9.320   4.028  14.166  1.00 93.64           H  
ATOM   3027  HB3 ALA A 184       8.358   4.491  12.740  1.00 93.64           H  
ATOM   3028  O   ALA A 184       5.737   5.989  14.643  1.00 93.64           O  
ATOM   3029  N   ASN A 185       5.197   4.475  13.097  1.00 93.90           N  
ATOM   3030  H   ASN A 185       5.355   3.533  12.767  1.00 93.90           H  
ATOM   3031  CA  ASN A 185       3.923   5.117  12.771  1.00 93.90           C  
ATOM   3032  HA  ASN A 185       4.013   6.196  12.890  1.00 93.90           H  
ATOM   3033  C   ASN A 185       2.815   4.669  13.726  1.00 93.90           C  
ATOM   3034  CB  ASN A 185       3.511   4.813  11.325  1.00 93.90           C  
ATOM   3035  HB2 ASN A 185       3.606   3.744  11.135  1.00 93.90           H  
ATOM   3036  HB3 ASN A 185       2.457   5.067  11.209  1.00 93.90           H  
ATOM   3037  O   ASN A 185       1.931   5.469  14.006  1.00 93.90           O  
ATOM   3038  CG  ASN A 185       4.262   5.590  10.267  1.00 93.90           C  
ATOM   3039  ND2 ASN A 185       4.162   5.116   9.051  1.00 93.90           N  
ATOM   3040 HD21 ASN A 185       3.732   4.213   8.906  1.00 93.90           H  
ATOM   3041 HD22 ASN A 185       4.534   5.672   8.294  1.00 93.90           H  
ATOM   3042  OD1 ASN A 185       4.862   6.638  10.475  1.00 93.90           O  
ATOM   3043  N   LEU A 186       2.848   3.426  14.207  1.00 95.21           N  
ATOM   3044  H   LEU A 186       3.665   2.858  14.031  1.00 95.21           H  
ATOM   3045  CA  LEU A 186       1.877   2.911  15.171  1.00 95.21           C  
ATOM   3046  HA  LEU A 186       0.871   3.163  14.837  1.00 95.21           H  
ATOM   3047  C   LEU A 186       2.021   3.588  16.527  1.00 95.21           C  
ATOM   3048  CB  LEU A 186       2.011   1.385  15.293  1.00 95.21           C  
ATOM   3049  HB2 LEU A 186       2.998   1.138  15.685  1.00 95.21           H  
ATOM   3050  HB3 LEU A 186       1.278   1.032  16.018  1.00 95.21           H  
ATOM   3051  O   LEU A 186       1.007   3.968  17.104  1.00 95.21           O  
ATOM   3052  CG  LEU A 186       1.799   0.646  13.967  1.00 95.21           C  
ATOM   3053  HG  LEU A 186       2.549   0.962  13.242  1.00 95.21           H  
ATOM   3054  CD1 LEU A 186       1.950  -0.852  14.183  1.00 95.21           C  
ATOM   3055 HD11 LEU A 186       2.955  -1.075  14.542  1.00 95.21           H  
ATOM   3056 HD12 LEU A 186       1.220  -1.158  14.932  1.00 95.21           H  
ATOM   3057 HD13 LEU A 186       1.781  -1.390  13.250  1.00 95.21           H  
ATOM   3058  CD2 LEU A 186       0.419   0.907  13.366  1.00 95.21           C  
ATOM   3059 HD21 LEU A 186      -0.353   0.409  13.953  1.00 95.21           H  
ATOM   3060 HD22 LEU A 186       0.427   0.546  12.337  1.00 95.21           H  
ATOM   3061 HD23 LEU A 186       0.197   1.972  13.313  1.00 95.21           H  
ATOM   3062  N   ASP A 187       3.252   3.850  16.962  1.00 95.58           N  
ATOM   3063  H   ASP A 187       4.031   3.377  16.528  1.00 95.58           H  
ATOM   3064  CA  ASP A 187       3.513   4.633  18.171  1.00 95.58           C  
ATOM   3065  HA  ASP A 187       3.059   4.134  19.027  1.00 95.58           H  
ATOM   3066  C   ASP A 187       2.892   6.031  18.053  1.00 95.58           C  
ATOM   3067  CB  ASP A 187       5.026   4.730  18.412  1.00 95.58           C  
ATOM   3068  HB2 ASP A 187       5.200   5.341  19.298  1.00 95.58           H  
ATOM   3069  HB3 ASP A 187       5.487   5.230  17.561  1.00 95.58           H  
ATOM   3070  O   ASP A 187       2.170   6.472  18.940  1.00 95.58           O  
ATOM   3071  CG  ASP A 187       5.697   3.368  18.624  1.00 95.58           C  
ATOM   3072  OD1 ASP A 187       5.014   2.440  19.113  1.00 95.58           O  
ATOM   3073  OD2 ASP A 187       6.888   3.277  18.249  1.00 95.58           O  
ATOM   3074  N   LYS A 188       3.062   6.697  16.901  1.00 96.74           N  
ATOM   3075  H   LYS A 188       3.660   6.268  16.208  1.00 96.74           H  
ATOM   3076  CA  LYS A 188       2.444   8.009  16.634  1.00 96.74           C  
ATOM   3077  HA  LYS A 188       2.711   8.690  17.442  1.00 96.74           H  
ATOM   3078  C   LYS A 188       0.921   7.964  16.622  1.00 96.74           C  
ATOM   3079  CB  LYS A 188       2.928   8.577  15.299  1.00 96.74           C  
ATOM   3080  HB2 LYS A 188       2.783   7.833  14.515  1.00 96.74           H  
ATOM   3081  HB3 LYS A 188       2.336   9.458  15.052  1.00 96.74           H  
ATOM   3082  O   LYS A 188       0.296   8.905  17.096  1.00 96.74           O  
ATOM   3083  CG  LYS A 188       4.395   8.986  15.372  1.00 96.74           C  
ATOM   3084  HG2 LYS A 188       4.996   8.156  15.746  1.00 96.74           H  
ATOM   3085  HG3 LYS A 188       4.503   9.828  16.055  1.00 96.74           H  
ATOM   3086  CD  LYS A 188       4.878   9.384  13.981  1.00 96.74           C  
ATOM   3087  HD2 LYS A 188       4.686   8.567  13.285  1.00 96.74           H  
ATOM   3088  HD3 LYS A 188       4.355  10.284  13.657  1.00 96.74           H  
ATOM   3089  CE  LYS A 188       6.377   9.634  14.078  1.00 96.74           C  
ATOM   3090  HE2 LYS A 188       6.842   8.734  14.481  1.00 96.74           H  
ATOM   3091  HE3 LYS A 188       6.551  10.442  14.789  1.00 96.74           H  
ATOM   3092  NZ  LYS A 188       6.937   9.959  12.753  1.00 96.74           N  
ATOM   3093  HZ1 LYS A 188       6.754   9.184  12.132  1.00 96.74           H  
ATOM   3094  HZ2 LYS A 188       7.933  10.094  12.844  1.00 96.74           H  
ATOM   3095  HZ3 LYS A 188       6.499  10.801  12.407  1.00 96.74           H  
ATOM   3096  N   VAL A 189       0.324   6.911  16.056  1.00 97.19           N  
ATOM   3097  H   VAL A 189       0.910   6.171  15.696  1.00 97.19           H  
ATOM   3098  CA  VAL A 189      -1.136   6.718  16.081  1.00 97.19           C  
ATOM   3099  HA  VAL A 189      -1.626   7.590  15.650  1.00 97.19           H  
ATOM   3100  C   VAL A 189      -1.617   6.599  17.520  1.00 97.19           C  
ATOM   3101  CB  VAL A 189      -1.562   5.464  15.292  1.00 97.19           C  
ATOM   3102  HB  VAL A 189      -0.955   4.613  15.599  1.00 97.19           H  
ATOM   3103  O   VAL A 189      -2.570   7.274  17.895  1.00 97.19           O  
ATOM   3104  CG1 VAL A 189      -3.037   5.093  15.490  1.00 97.19           C  
ATOM   3105 HG11 VAL A 189      -3.298   4.248  14.853  1.00 97.19           H  
ATOM   3106 HG12 VAL A 189      -3.677   5.943  15.254  1.00 97.19           H  
ATOM   3107 HG13 VAL A 189      -3.220   4.789  16.521  1.00 97.19           H  
ATOM   3108  CG2 VAL A 189      -1.375   5.671  13.791  1.00 97.19           C  
ATOM   3109 HG21 VAL A 189      -1.549   4.723  13.282  1.00 97.19           H  
ATOM   3110 HG22 VAL A 189      -2.085   6.421  13.440  1.00 97.19           H  
ATOM   3111 HG23 VAL A 189      -0.359   6.004  13.581  1.00 97.19           H  
ATOM   3112  N   LEU A 190      -0.957   5.765  18.322  1.00 97.19           N  
ATOM   3113  H   LEU A 190      -0.163   5.254  17.964  1.00 97.19           H  
ATOM   3114  CA  LEU A 190      -1.361   5.522  19.699  1.00 97.19           C  
ATOM   3115  HA  LEU A 190      -2.426   5.286  19.695  1.00 97.19           H  
ATOM   3116  C   LEU A 190      -1.181   6.771  20.573  1.00 97.19           C  
ATOM   3117  CB  LEU A 190      -0.590   4.301  20.221  1.00 97.19           C  
ATOM   3118  HB2 LEU A 190      -0.764   3.463  19.546  1.00 97.19           H  
ATOM   3119  HB3 LEU A 190       0.476   4.527  20.209  1.00 97.19           H  
ATOM   3120  O   LEU A 190      -2.103   7.128  21.301  1.00 97.19           O  
ATOM   3121  CG  LEU A 190      -0.990   3.880  21.645  1.00 97.19           C  
ATOM   3122  HG  LEU A 190      -0.757   4.686  22.340  1.00 97.19           H  
ATOM   3123  CD1 LEU A 190      -2.477   3.532  21.768  1.00 97.19           C  
ATOM   3124 HD11 LEU A 190      -2.757   2.782  21.028  1.00 97.19           H  
ATOM   3125 HD12 LEU A 190      -3.086   4.426  21.635  1.00 97.19           H  
ATOM   3126 HD13 LEU A 190      -2.682   3.137  22.763  1.00 97.19           H  
ATOM   3127  CD2 LEU A 190      -0.176   2.653  22.052  1.00 97.19           C  
ATOM   3128 HD21 LEU A 190      -0.405   1.816  21.393  1.00 97.19           H  
ATOM   3129 HD22 LEU A 190      -0.414   2.378  23.079  1.00 97.19           H  
ATOM   3130 HD23 LEU A 190       0.888   2.882  21.991  1.00 97.19           H  
ATOM   3131  N   SER A 191      -0.049   7.476  20.460  1.00 97.55           N  
ATOM   3132  H   SER A 191       0.708   7.103  19.905  1.00 97.55           H  
ATOM   3133  CA  SER A 191       0.176   8.751  21.155  1.00 97.55           C  
ATOM   3134  HA  SER A 191       0.100   8.591  22.230  1.00 97.55           H  
ATOM   3135  C   SER A 191      -0.876   9.793  20.777  1.00 97.55           C  
ATOM   3136  CB  SER A 191       1.569   9.309  20.846  1.00 97.55           C  
ATOM   3137  HB2 SER A 191       1.675  10.294  21.301  1.00 97.55           H  
ATOM   3138  HB3 SER A 191       1.691   9.405  19.767  1.00 97.55           H  
ATOM   3139  O   SER A 191      -1.540  10.324  21.661  1.00 97.55           O  
ATOM   3140  OG  SER A 191       2.570   8.451  21.355  1.00 97.55           O  
ATOM   3141  HG  SER A 191       2.650   8.615  22.297  1.00 97.55           H  
ATOM   3142  N   ALA A 192      -1.103  10.016  19.477  1.00 97.58           N  
ATOM   3143  H   ALA A 192      -0.547   9.533  18.785  1.00 97.58           H  
ATOM   3144  CA  ALA A 192      -2.086  10.992  19.015  1.00 97.58           C  
ATOM   3145  HA  ALA A 192      -1.848  11.958  19.460  1.00 97.58           H  
ATOM   3146  C   ALA A 192      -3.514  10.629  19.445  1.00 97.58           C  
ATOM   3147  CB  ALA A 192      -1.991  11.114  17.490  1.00 97.58           C  
ATOM   3148  HB1 ALA A 192      -2.188  10.146  17.028  1.00 97.58           H  
ATOM   3149  HB2 ALA A 192      -2.722  11.841  17.135  1.00 97.58           H  
ATOM   3150  HB3 ALA A 192      -0.992  11.450  17.214  1.00 97.58           H  
ATOM   3151  O   ALA A 192      -4.300  11.520  19.730  1.00 97.58           O  
ATOM   3152  N   TYR A 193      -3.861   9.343  19.507  1.00 97.79           N  
ATOM   3153  H   TYR A 193      -3.183   8.638  19.257  1.00 97.79           H  
ATOM   3154  CA  TYR A 193      -5.158   8.917  20.027  1.00 97.79           C  
ATOM   3155  HA  TYR A 193      -5.946   9.468  19.514  1.00 97.79           H  
ATOM   3156  C   TYR A 193      -5.296   9.222  21.524  1.00 97.79           C  
ATOM   3157  CB  TYR A 193      -5.337   7.423  19.750  1.00 97.79           C  
ATOM   3158  HB2 TYR A 193      -5.266   7.238  18.678  1.00 97.79           H  
ATOM   3159  HB3 TYR A 193      -4.517   6.880  20.219  1.00 97.79           H  
ATOM   3160  O   TYR A 193      -6.283   9.818  21.940  1.00 97.79           O  
ATOM   3161  CG  TYR A 193      -6.649   6.869  20.255  1.00 97.79           C  
ATOM   3162  CD1 TYR A 193      -6.630   5.846  21.218  1.00 97.79           C  
ATOM   3163  HD1 TYR A 193      -5.692   5.448  21.579  1.00 97.79           H  
ATOM   3164  CD2 TYR A 193      -7.879   7.388  19.797  1.00 97.79           C  
ATOM   3165  HD2 TYR A 193      -7.905   8.191  19.076  1.00 97.79           H  
ATOM   3166  CE1 TYR A 193      -7.837   5.336  21.717  1.00 97.79           C  
ATOM   3167  HE1 TYR A 193      -7.825   4.524  22.429  1.00 97.79           H  
ATOM   3168  CE2 TYR A 193      -9.091   6.891  20.319  1.00 97.79           C  
ATOM   3169  HE2 TYR A 193     -10.041   7.306  20.016  1.00 97.79           H  
ATOM   3170  OH  TYR A 193     -10.226   5.398  21.817  1.00 97.79           O  
ATOM   3171  HH  TYR A 193     -10.049   4.797  22.544  1.00 97.79           H  
ATOM   3172  CZ  TYR A 193      -9.071   5.868  21.289  1.00 97.79           C  
ATOM   3173  N   ASN A 194      -4.283   8.871  22.324  1.00 96.95           N  
ATOM   3174  H   ASN A 194      -3.477   8.422  21.914  1.00 96.95           H  
ATOM   3175  CA  ASN A 194      -4.306   9.070  23.772  1.00 96.95           C  
ATOM   3176  HA  ASN A 194      -5.222   8.633  24.169  1.00 96.95           H  
ATOM   3177  C   ASN A 194      -4.337  10.554  24.171  1.00 96.95           C  
ATOM   3178  CB  ASN A 194      -3.112   8.335  24.396  1.00 96.95           C  
ATOM   3179  HB2 ASN A 194      -2.200   8.622  23.873  1.00 96.95           H  
ATOM   3180  HB3 ASN A 194      -3.014   8.639  25.438  1.00 96.95           H  
ATOM   3181  O   ASN A 194      -5.070  10.906  25.088  1.00 96.95           O  
ATOM   3182  CG  ASN A 194      -3.266   6.823  24.378  1.00 96.95           C  
ATOM   3183  ND2 ASN A 194      -2.169   6.106  24.387  1.00 96.95           N  
ATOM   3184 HD21 ASN A 194      -1.270   6.567  24.356  1.00 96.95           H  
ATOM   3185 HD22 ASN A 194      -2.281   5.103  24.391  1.00 96.95           H  
ATOM   3186  OD1 ASN A 194      -4.356   6.260  24.397  1.00 96.95           O  
ATOM   3187  N   GLU A 195      -3.609  11.419  23.461  1.00 97.37           N  
ATOM   3188  H   GLU A 195      -2.992  11.058  22.748  1.00 97.37           H  
ATOM   3189  CA  GLU A 195      -3.612  12.879  23.676  1.00 97.37           C  
ATOM   3190  HA  GLU A 195      -3.383  13.097  24.719  1.00 97.37           H  
ATOM   3191  C   GLU A 195      -4.967  13.540  23.374  1.00 97.37           C  
ATOM   3192  CB  GLU A 195      -2.532  13.515  22.783  1.00 97.37           C  
ATOM   3193  HB2 GLU A 195      -2.676  14.595  22.757  1.00 97.37           H  
ATOM   3194  HB3 GLU A 195      -2.652  13.130  21.770  1.00 97.37           H  
ATOM   3195  O   GLU A 195      -5.227  14.653  23.822  1.00 97.37           O  
ATOM   3196  CG  GLU A 195      -1.103  13.239  23.283  1.00 97.37           C  
ATOM   3197  HG2 GLU A 195      -0.987  12.173  23.478  1.00 97.37           H  
ATOM   3198  HG3 GLU A 195      -0.964  13.761  24.230  1.00 97.37           H  
ATOM   3199  CD  GLU A 195      -0.009  13.681  22.294  1.00 97.37           C  
ATOM   3200  OE1 GLU A 195       1.180  13.445  22.614  1.00 97.37           O  
ATOM   3201  OE2 GLU A 195      -0.338  14.197  21.198  1.00 97.37           O  
ATOM   3202  N   HIS A 196      -5.838  12.864  22.622  1.00 97.04           N  
ATOM   3203  H   HIS A 196      -5.574  11.943  22.305  1.00 97.04           H  
ATOM   3204  CA  HIS A 196      -7.103  13.409  22.131  1.00 97.04           C  
ATOM   3205  HA  HIS A 196      -7.214  14.432  22.490  1.00 97.04           H  
ATOM   3206  C   HIS A 196      -8.341  12.661  22.653  1.00 97.04           C  
ATOM   3207  CB  HIS A 196      -7.038  13.459  20.601  1.00 97.04           C  
ATOM   3208  HB2 HIS A 196      -8.024  13.698  20.202  1.00 97.04           H  
ATOM   3209  HB3 HIS A 196      -6.778  12.471  20.221  1.00 97.04           H  
ATOM   3210  O   HIS A 196      -9.441  12.887  22.147  1.00 97.04           O  
ATOM   3211  CG  HIS A 196      -6.049  14.473  20.082  1.00 97.04           C  
ATOM   3212  CD2 HIS A 196      -6.178  15.829  20.100  1.00 97.04           C  
ATOM   3213  HD2 HIS A 196      -6.986  16.372  20.568  1.00 97.04           H  
ATOM   3214  ND1 HIS A 196      -4.791  14.211  19.608  1.00 97.04           N  
ATOM   3215  HD1 HIS A 196      -4.357  13.299  19.639  1.00 97.04           H  
ATOM   3216  CE1 HIS A 196      -4.191  15.375  19.317  1.00 97.04           C  
ATOM   3217  HE1 HIS A 196      -3.166  15.487  18.995  1.00 97.04           H  
ATOM   3218  NE2 HIS A 196      -5.035  16.392  19.537  1.00 97.04           N  
ATOM   3219  N   ARG A 197      -8.189  11.803  23.674  1.00 94.79           N  
ATOM   3220  H   ARG A 197      -7.257  11.673  24.039  1.00 94.79           H  
ATOM   3221  CA  ARG A 197      -9.294  11.026  24.275  1.00 94.79           C  
ATOM   3222  HA  ARG A 197      -9.759  10.405  23.509  1.00 94.79           H  
ATOM   3223  C   ARG A 197     -10.428  11.894  24.828  1.00 94.79           C  
ATOM   3224  CB  ARG A 197      -8.748  10.128  25.398  1.00 94.79           C  
ATOM   3225  HB2 ARG A 197      -8.024  10.685  25.992  1.00 94.79           H  
ATOM   3226  HB3 ARG A 197      -9.571   9.843  26.053  1.00 94.79           H  
ATOM   3227  O   ARG A 197     -11.581  11.474  24.787  1.00 94.79           O  
ATOM   3228  CG  ARG A 197      -8.111   8.840  24.861  1.00 94.79           C  
ATOM   3229  HG2 ARG A 197      -7.319   9.092  24.156  1.00 94.79           H  
ATOM   3230  HG3 ARG A 197      -8.870   8.255  24.342  1.00 94.79           H  
ATOM   3231  CD  ARG A 197      -7.531   8.016  26.021  1.00 94.79           C  
ATOM   3232  HD2 ARG A 197      -8.303   7.866  26.775  1.00 94.79           H  
ATOM   3233  HD3 ARG A 197      -6.728   8.591  26.481  1.00 94.79           H  
ATOM   3234  NE  ARG A 197      -6.995   6.716  25.568  1.00 94.79           N  
ATOM   3235  HE  ARG A 197      -6.075   6.717  25.151  1.00 94.79           H  
ATOM   3236  NH1 ARG A 197      -8.807   5.370  26.065  1.00 94.79           N  
ATOM   3237 HH11 ARG A 197      -9.307   6.157  26.453  1.00 94.79           H  
ATOM   3238 HH12 ARG A 197      -9.350   4.577  25.755  1.00 94.79           H  
ATOM   3239  NH2 ARG A 197      -7.069   4.536  24.978  1.00 94.79           N  
ATOM   3240 HH21 ARG A 197      -7.720   3.815  24.703  1.00 94.79           H  
ATOM   3241 HH22 ARG A 197      -6.176   4.662  24.522  1.00 94.79           H  
ATOM   3242  CZ  ARG A 197      -7.623   5.554  25.556  1.00 94.79           C  
ATOM   3243  N   ASP A 198     -10.106  13.100  25.293  1.00 94.47           N  
ATOM   3244  H   ASP A 198      -9.125  13.321  25.384  1.00 94.47           H  
ATOM   3245  CA  ASP A 198     -11.074  14.030  25.891  1.00 94.47           C  
ATOM   3246  HA  ASP A 198     -11.817  13.452  26.441  1.00 94.47           H  
ATOM   3247  C   ASP A 198     -11.848  14.869  24.857  1.00 94.47           C  
ATOM   3248  CB  ASP A 198     -10.352  14.935  26.903  1.00 94.47           C  
ATOM   3249  HB2 ASP A 198      -9.586  15.506  26.379  1.00 94.47           H  
ATOM   3250  HB3 ASP A 198     -11.068  15.640  27.326  1.00 94.47           H  
ATOM   3251  O   ASP A 198     -12.732  15.646  25.220  1.00 94.47           O  
ATOM   3252  CG  ASP A 198      -9.715  14.157  28.060  1.00 94.47           C  
ATOM   3253  OD1 ASP A 198     -10.300  13.133  28.477  1.00 94.47           O  
ATOM   3254  OD2 ASP A 198      -8.632  14.593  28.505  1.00 94.47           O  
ATOM   3255  N   LYS A 199     -11.535  14.736  23.559  1.00 96.30           N  
ATOM   3256  H   LYS A 199     -10.849  14.039  23.307  1.00 96.30           H  
ATOM   3257  CA  LYS A 199     -12.273  15.426  22.491  1.00 96.30           C  
ATOM   3258  HA  LYS A 199     -12.399  16.468  22.785  1.00 96.30           H  
ATOM   3259  C   LYS A 199     -13.684  14.870  22.335  1.00 96.30           C  
ATOM   3260  CB  LYS A 199     -11.499  15.378  21.168  1.00 96.30           C  
ATOM   3261  HB2 LYS A 199     -12.161  15.702  20.365  1.00 96.30           H  
ATOM   3262  HB3 LYS A 199     -11.173  14.361  20.952  1.00 96.30           H  
ATOM   3263  O   LYS A 199     -13.986  13.751  22.748  1.00 96.30           O  
ATOM   3264  CG  LYS A 199     -10.301  16.335  21.216  1.00 96.30           C  
ATOM   3265  HG2 LYS A 199     -10.670  17.325  21.486  1.00 96.30           H  
ATOM   3266  HG3 LYS A 199      -9.583  16.011  21.970  1.00 96.30           H  
ATOM   3267  CD  LYS A 199      -9.609  16.418  19.854  1.00 96.30           C  
ATOM   3268  HD2 LYS A 199     -10.354  16.282  19.070  1.00 96.30           H  
ATOM   3269  HD3 LYS A 199      -8.896  15.600  19.756  1.00 96.30           H  
ATOM   3270  CE  LYS A 199      -8.916  17.778  19.687  1.00 96.30           C  
ATOM   3271  HE2 LYS A 199      -9.692  18.542  19.736  1.00 96.30           H  
ATOM   3272  HE3 LYS A 199      -8.226  17.941  20.514  1.00 96.30           H  
ATOM   3273  NZ  LYS A 199      -8.214  17.891  18.387  1.00 96.30           N  
ATOM   3274  HZ1 LYS A 199      -7.798  18.804  18.276  1.00 96.30           H  
ATOM   3275  HZ2 LYS A 199      -7.478  17.206  18.296  1.00 96.30           H  
ATOM   3276  HZ3 LYS A 199      -8.905  17.782  17.659  1.00 96.30           H  
ATOM   3277  N   ASP A 200     -14.566  15.636  21.697  1.00 96.47           N  
ATOM   3278  H   ASP A 200     -14.270  16.509  21.284  1.00 96.47           H  
ATOM   3279  CA  ASP A 200     -15.934  15.177  21.482  1.00 96.47           C  
ATOM   3280  HA  ASP A 200     -16.326  14.904  22.461  1.00 96.47           H  
ATOM   3281  C   ASP A 200     -15.988  13.911  20.603  1.00 96.47           C  
ATOM   3282  CB  ASP A 200     -16.817  16.314  20.959  1.00 96.47           C  
ATOM   3283  HB2 ASP A 200     -17.860  16.025  21.087  1.00 96.47           H  
ATOM   3284  HB3 ASP A 200     -16.649  17.210  21.555  1.00 96.47           H  
ATOM   3285  O   ASP A 200     -15.136  13.663  19.745  1.00 96.47           O  
ATOM   3286  CG  ASP A 200     -16.572  16.611  19.483  1.00 96.47           C  
ATOM   3287  OD1 ASP A 200     -17.142  15.861  18.657  1.00 96.47           O  
ATOM   3288  OD2 ASP A 200     -15.876  17.598  19.188  1.00 96.47           O  
ATOM   3289  N   ILE A 201     -17.014  13.087  20.829  1.00 97.05           N  
ATOM   3290  H   ILE A 201     -17.671  13.345  21.552  1.00 97.05           H  
ATOM   3291  CA  ILE A 201     -17.173  11.773  20.188  1.00 97.05           C  
ATOM   3292  HA  ILE A 201     -16.305  11.173  20.461  1.00 97.05           H  
ATOM   3293  C   ILE A 201     -17.207  11.853  18.657  1.00 97.05           C  
ATOM   3294  CB  ILE A 201     -18.446  11.095  20.749  1.00 97.05           C  
ATOM   3295  HB  ILE A 201     -18.347  11.077  21.834  1.00 97.05           H  
ATOM   3296  O   ILE A 201     -16.744  10.939  17.969  1.00 97.05           O  
ATOM   3297  CG1 ILE A 201     -18.657   9.641  20.294  1.00 97.05           C  
ATOM   3298 HG12 ILE A 201     -18.928   9.617  19.238  1.00 97.05           H  
ATOM   3299 HG13 ILE A 201     -19.486   9.230  20.870  1.00 97.05           H  
ATOM   3300  CG2 ILE A 201     -19.738  11.870  20.418  1.00 97.05           C  
ATOM   3301 HG21 ILE A 201     -19.668  12.907  20.746  1.00 97.05           H  
ATOM   3302 HG22 ILE A 201     -19.942  11.845  19.347  1.00 97.05           H  
ATOM   3303 HG23 ILE A 201     -20.583  11.416  20.936  1.00 97.05           H  
ATOM   3304  CD1 ILE A 201     -17.455   8.730  20.518  1.00 97.05           C  
ATOM   3305 HD11 ILE A 201     -16.673   8.991  19.806  1.00 97.05           H  
ATOM   3306 HD12 ILE A 201     -17.090   8.832  21.540  1.00 97.05           H  
ATOM   3307 HD13 ILE A 201     -17.753   7.696  20.344  1.00 97.05           H  
ATOM   3308  N   ARG A 202     -17.727  12.958  18.110  1.00 97.46           N  
ATOM   3309  H   ARG A 202     -17.886  13.754  18.711  1.00 97.46           H  
ATOM   3310  CA  ARG A 202     -17.785  13.169  16.669  1.00 97.46           C  
ATOM   3311  HA  ARG A 202     -18.115  12.245  16.194  1.00 97.46           H  
ATOM   3312  C   ARG A 202     -16.390  13.436  16.122  1.00 97.46           C  
ATOM   3313  CB  ARG A 202     -18.798  14.276  16.357  1.00 97.46           C  
ATOM   3314  HB2 ARG A 202     -19.795  13.934  16.635  1.00 97.46           H  
ATOM   3315  HB3 ARG A 202     -18.572  15.172  16.935  1.00 97.46           H  
ATOM   3316  O   ARG A 202     -16.023  12.803  15.134  1.00 97.46           O  
ATOM   3317  CG  ARG A 202     -18.786  14.651  14.879  1.00 97.46           C  
ATOM   3318  HG2 ARG A 202     -19.147  13.812  14.284  1.00 97.46           H  
ATOM   3319  HG3 ARG A 202     -17.771  14.896  14.568  1.00 97.46           H  
ATOM   3320  CD  ARG A 202     -19.649  15.881  14.634  1.00 97.46           C  
ATOM   3321  HD2 ARG A 202     -19.354  16.655  15.342  1.00 97.46           H  
ATOM   3322  HD3 ARG A 202     -20.699  15.627  14.777  1.00 97.46           H  
ATOM   3323  NE  ARG A 202     -19.402  16.330  13.265  1.00 97.46           N  
ATOM   3324  HE  ARG A 202     -18.827  15.719  12.703  1.00 97.46           H  
ATOM   3325  NH1 ARG A 202     -20.055  18.522  13.446  1.00 97.46           N  
ATOM   3326 HH11 ARG A 202     -20.238  18.347  14.424  1.00 97.46           H  
ATOM   3327 HH12 ARG A 202     -19.985  19.466  13.094  1.00 97.46           H  
ATOM   3328  NH2 ARG A 202     -18.970  17.753  11.620  1.00 97.46           N  
ATOM   3329 HH21 ARG A 202     -18.805  18.691  11.284  1.00 97.46           H  
ATOM   3330 HH22 ARG A 202     -18.355  17.009  11.322  1.00 97.46           H  
ATOM   3331  CZ  ARG A 202     -19.497  17.543  12.786  1.00 97.46           C  
ATOM   3332  N   GLU A 203     -15.612  14.309  16.756  1.00 97.76           N  
ATOM   3333  H   GLU A 203     -15.989  14.811  17.547  1.00 97.76           H  
ATOM   3334  CA  GLU A 203     -14.234  14.588  16.344  1.00 97.76           C  
ATOM   3335  HA  GLU A 203     -14.249  14.888  15.297  1.00 97.76           H  
ATOM   3336  C   GLU A 203     -13.345  13.336  16.447  1.00 97.76           C  
ATOM   3337  CB  GLU A 203     -13.656  15.760  17.159  1.00 97.76           C  
ATOM   3338  HB2 GLU A 203     -14.345  16.603  17.103  1.00 97.76           H  
ATOM   3339  HB3 GLU A 203     -13.529  15.463  18.200  1.00 97.76           H  
ATOM   3340  O   GLU A 203     -12.558  13.058  15.535  1.00 97.76           O  
ATOM   3341  CG  GLU A 203     -12.303  16.186  16.564  1.00 97.76           C  
ATOM   3342  HG2 GLU A 203     -12.445  16.421  15.509  1.00 97.76           H  
ATOM   3343  HG3 GLU A 203     -11.617  15.341  16.622  1.00 97.76           H  
ATOM   3344  CD  GLU A 203     -11.616  17.378  17.242  1.00 97.76           C  
ATOM   3345  OE1 GLU A 203     -10.443  17.624  16.861  1.00 97.76           O  
ATOM   3346  OE2 GLU A 203     -12.148  17.966  18.202  1.00 97.76           O  
ATOM   3347  N   GLN A 204     -13.503  12.534  17.506  1.00 98.04           N  
ATOM   3348  H   GLN A 204     -14.124  12.835  18.244  1.00 98.04           H  
ATOM   3349  CA  GLN A 204     -12.790  11.259  17.645  1.00 98.04           C  
ATOM   3350  HA  GLN A 204     -11.719  11.452  17.589  1.00 98.04           H  
ATOM   3351  C   GLN A 204     -13.133  10.295  16.496  1.00 98.04           C  
ATOM   3352  CB  GLN A 204     -13.092  10.617  19.009  1.00 98.04           C  
ATOM   3353  HB2 GLN A 204     -12.656   9.618  19.017  1.00 98.04           H  
ATOM   3354  HB3 GLN A 204     -14.169  10.520  19.147  1.00 98.04           H  
ATOM   3355  O   GLN A 204     -12.236   9.767  15.831  1.00 98.04           O  
ATOM   3356  CG  GLN A 204     -12.496  11.412  20.183  1.00 98.04           C  
ATOM   3357  HG2 GLN A 204     -11.441  11.607  19.994  1.00 98.04           H  
ATOM   3358  HG3 GLN A 204     -13.003  12.372  20.284  1.00 98.04           H  
ATOM   3359  CD  GLN A 204     -12.599  10.639  21.493  1.00 98.04           C  
ATOM   3360  NE2 GLN A 204     -13.404  11.058  22.438  1.00 98.04           N  
ATOM   3361 HE21 GLN A 204     -13.752  12.005  22.398  1.00 98.04           H  
ATOM   3362 HE22 GLN A 204     -13.178  10.690  23.351  1.00 98.04           H  
ATOM   3363  OE1 GLN A 204     -11.943   9.628  21.676  1.00 98.04           O  
ATOM   3364  N   ALA A 205     -14.423  10.113  16.196  1.00 98.11           N  
ATOM   3365  H   ALA A 205     -15.120  10.571  16.765  1.00 98.11           H  
ATOM   3366  CA  ALA A 205     -14.872   9.236  15.116  1.00 98.11           C  
ATOM   3367  HA  ALA A 205     -14.432   8.251  15.271  1.00 98.11           H  
ATOM   3368  C   ALA A 205     -14.430   9.724  13.724  1.00 98.11           C  
ATOM   3369  CB  ALA A 205     -16.392   9.100  15.212  1.00 98.11           C  
ATOM   3370  HB1 ALA A 205     -16.860  10.079  15.113  1.00 98.11           H  
ATOM   3371  HB2 ALA A 205     -16.650   8.681  16.185  1.00 98.11           H  
ATOM   3372  HB3 ALA A 205     -16.756   8.436  14.428  1.00 98.11           H  
ATOM   3373  O   ALA A 205     -13.973   8.921  12.910  1.00 98.11           O  
ATOM   3374  N   GLU A 206     -14.514  11.029  13.440  1.00 97.87           N  
ATOM   3375  H   GLU A 206     -14.895  11.648  14.142  1.00 97.87           H  
ATOM   3376  CA  GLU A 206     -14.034  11.622  12.182  1.00 97.87           C  
ATOM   3377  HA  GLU A 206     -14.541  11.143  11.345  1.00 97.87           H  
ATOM   3378  C   GLU A 206     -12.526  11.374  11.983  1.00 97.87           C  
ATOM   3379  CB  GLU A 206     -14.358  13.133  12.141  1.00 97.87           C  
ATOM   3380  HB2 GLU A 206     -14.061  13.587  13.086  1.00 97.87           H  
ATOM   3381  HB3 GLU A 206     -13.765  13.586  11.347  1.00 97.87           H  
ATOM   3382  O   GLU A 206     -12.083  11.024  10.883  1.00 97.87           O  
ATOM   3383  CG  GLU A 206     -15.847  13.446  11.856  1.00 97.87           C  
ATOM   3384  HG2 GLU A 206     -16.473  12.944  12.594  1.00 97.87           H  
ATOM   3385  HG3 GLU A 206     -16.100  13.022  10.884  1.00 97.87           H  
ATOM   3386  CD  GLU A 206     -16.191  14.956  11.843  1.00 97.87           C  
ATOM   3387  OE1 GLU A 206     -17.381  15.313  11.609  1.00 97.87           O  
ATOM   3388  OE2 GLU A 206     -15.281  15.789  12.017  1.00 97.87           O  
ATOM   3389  N   ASN A 207     -11.727  11.462  13.049  1.00 98.03           N  
ATOM   3390  H   ASN A 207     -12.123  11.752  13.932  1.00 98.03           H  
ATOM   3391  CA  ASN A 207     -10.295  11.178  12.975  1.00 98.03           C  
ATOM   3392  HA  ASN A 207      -9.910  11.643  12.067  1.00 98.03           H  
ATOM   3393  C   ASN A 207      -9.979   9.685  12.824  1.00 98.03           C  
ATOM   3394  CB  ASN A 207      -9.581  11.831  14.161  1.00 98.03           C  
ATOM   3395  HB2 ASN A 207      -8.603  11.373  14.310  1.00 98.03           H  
ATOM   3396  HB3 ASN A 207     -10.158  11.704  15.077  1.00 98.03           H  
ATOM   3397  O   ASN A 207      -9.076   9.344  12.059  1.00 98.03           O  
ATOM   3398  CG  ASN A 207      -9.355  13.298  13.870  1.00 98.03           C  
ATOM   3399  ND2 ASN A 207     -10.136  14.177  14.447  1.00 98.03           N  
ATOM   3400 HD21 ASN A 207      -9.993  15.163  14.282  1.00 98.03           H  
ATOM   3401 HD22 ASN A 207     -10.892  13.861  15.038  1.00 98.03           H  
ATOM   3402  OD1 ASN A 207      -8.515  13.643  13.046  1.00 98.03           O  
ATOM   3403  N   ILE A 208     -10.743   8.780  13.441  1.00 97.55           N  
ATOM   3404  H   ILE A 208     -11.432   9.101  14.106  1.00 97.55           H  
ATOM   3405  CA  ILE A 208     -10.632   7.338  13.161  1.00 97.55           C  
ATOM   3406  HA  ILE A 208      -9.595   7.037  13.313  1.00 97.55           H  
ATOM   3407  C   ILE A 208     -10.967   7.038  11.690  1.00 97.55           C  
ATOM   3408  CB  ILE A 208     -11.501   6.523  14.141  1.00 97.55           C  
ATOM   3409  HB  ILE A 208     -12.497   6.965  14.180  1.00 97.55           H  
ATOM   3410  O   ILE A 208     -10.260   6.262  11.042  1.00 97.55           O  
ATOM   3411  CG1 ILE A 208     -10.868   6.587  15.549  1.00 97.55           C  
ATOM   3412 HG12 ILE A 208      -9.861   6.173  15.509  1.00 97.55           H  
ATOM   3413 HG13 ILE A 208     -10.786   7.628  15.864  1.00 97.55           H  
ATOM   3414  CG2 ILE A 208     -11.647   5.057  13.692  1.00 97.55           C  
ATOM   3415 HG21 ILE A 208     -12.306   4.530  14.383  1.00 97.55           H  
ATOM   3416 HG22 ILE A 208     -10.673   4.568  13.673  1.00 97.55           H  
ATOM   3417 HG23 ILE A 208     -12.110   4.989  12.707  1.00 97.55           H  
ATOM   3418  CD1 ILE A 208     -11.662   5.838  16.623  1.00 97.55           C  
ATOM   3419 HD11 ILE A 208     -12.717   6.097  16.531  1.00 97.55           H  
ATOM   3420 HD12 ILE A 208     -11.297   6.123  17.610  1.00 97.55           H  
ATOM   3421 HD13 ILE A 208     -11.538   4.761  16.511  1.00 97.55           H  
ATOM   3422  N   ILE A 209     -11.974   7.702  11.109  1.00 97.25           N  
ATOM   3423  H   ILE A 209     -12.546   8.307  11.681  1.00 97.25           H  
ATOM   3424  CA  ILE A 209     -12.271   7.575   9.672  1.00 97.25           C  
ATOM   3425  HA  ILE A 209     -12.456   6.520   9.470  1.00 97.25           H  
ATOM   3426  C   ILE A 209     -11.057   7.992   8.829  1.00 97.25           C  
ATOM   3427  CB  ILE A 209     -13.548   8.352   9.275  1.00 97.25           C  
ATOM   3428  HB  ILE A 209     -13.474   9.372   9.652  1.00 97.25           H  
ATOM   3429  O   ILE A 209     -10.682   7.296   7.882  1.00 97.25           O  
ATOM   3430  CG1 ILE A 209     -14.791   7.684   9.899  1.00 97.25           C  
ATOM   3431 HG12 ILE A 209     -14.602   7.489  10.955  1.00 97.25           H  
ATOM   3432 HG13 ILE A 209     -14.972   6.724   9.415  1.00 97.25           H  
ATOM   3433  CG2 ILE A 209     -13.709   8.416   7.742  1.00 97.25           C  
ATOM   3434 HG21 ILE A 209     -12.890   8.980   7.296  1.00 97.25           H  
ATOM   3435 HG22 ILE A 209     -14.630   8.936   7.477  1.00 97.25           H  
ATOM   3436 HG23 ILE A 209     -13.730   7.409   7.325  1.00 97.25           H  
ATOM   3437  CD1 ILE A 209     -16.060   8.541   9.809  1.00 97.25           C  
ATOM   3438 HD11 ILE A 209     -16.861   8.062  10.373  1.00 97.25           H  
ATOM   3439 HD12 ILE A 209     -15.875   9.526  10.235  1.00 97.25           H  
ATOM   3440 HD13 ILE A 209     -16.390   8.642   8.775  1.00 97.25           H  
ATOM   3441  N   HIS A 210     -10.399   9.100   9.180  1.00 96.95           N  
ATOM   3442  H   HIS A 210     -10.766   9.660   9.936  1.00 96.95           H  
ATOM   3443  CA  HIS A 210      -9.160   9.514   8.520  1.00 96.95           C  
ATOM   3444  HA  HIS A 210      -9.341   9.550   7.445  1.00 96.95           H  
ATOM   3445  C   HIS A 210      -8.011   8.518   8.725  1.00 96.95           C  
ATOM   3446  CB  HIS A 210      -8.755  10.916   8.993  1.00 96.95           C  
ATOM   3447  HB2 HIS A 210      -7.779  11.153   8.569  1.00 96.95           H  
ATOM   3448  HB3 HIS A 210      -8.651  10.920  10.078  1.00 96.95           H  
ATOM   3449  O   HIS A 210      -7.226   8.304   7.795  1.00 96.95           O  
ATOM   3450  CG  HIS A 210      -9.703  12.017   8.590  1.00 96.95           C  
ATOM   3451  CD2 HIS A 210     -10.556  12.028   7.519  1.00 96.95           C  
ATOM   3452  HD2 HIS A 210     -10.711  11.222   6.817  1.00 96.95           H  
ATOM   3453  ND1 HIS A 210      -9.841  13.229   9.226  1.00 96.95           N  
ATOM   3454  HD1 HIS A 210      -9.455  13.478  10.126  1.00 96.95           H  
ATOM   3455  CE1 HIS A 210     -10.755  13.948   8.553  1.00 96.95           C  
ATOM   3456  HE1 HIS A 210     -11.120  14.918   8.854  1.00 96.95           H  
ATOM   3457  NE2 HIS A 210     -11.186  13.271   7.474  1.00 96.95           N  
ATOM   3458  N   LEU A 211      -7.934   7.869   9.891  1.00 97.03           N  
ATOM   3459  H   LEU A 211      -8.591   8.118  10.616  1.00 97.03           H  
ATOM   3460  CA  LEU A 211      -6.928   6.859  10.212  1.00 97.03           C  
ATOM   3461  HA  LEU A 211      -5.951   7.309  10.035  1.00 97.03           H  
ATOM   3462  C   LEU A 211      -7.019   5.618   9.319  1.00 97.03           C  
ATOM   3463  CB  LEU A 211      -7.023   6.496  11.702  1.00 97.03           C  
ATOM   3464  HB2 LEU A 211      -8.004   6.064  11.901  1.00 97.03           H  
ATOM   3465  HB3 LEU A 211      -6.933   7.407  12.293  1.00 97.03           H  
ATOM   3466  O   LEU A 211      -5.975   5.044   9.010  1.00 97.03           O  
ATOM   3467  CG  LEU A 211      -5.977   5.481  12.189  1.00 97.03           C  
ATOM   3468  HG  LEU A 211      -6.100   4.545  11.643  1.00 97.03           H  
ATOM   3469  CD1 LEU A 211      -4.541   5.971  11.999  1.00 97.03           C  
ATOM   3470 HD11 LEU A 211      -4.321   6.097  10.938  1.00 97.03           H  
ATOM   3471 HD12 LEU A 211      -4.404   6.915  12.526  1.00 97.03           H  
ATOM   3472 HD13 LEU A 211      -3.863   5.223  12.409  1.00 97.03           H  
ATOM   3473  CD2 LEU A 211      -6.205   5.194  13.669  1.00 97.03           C  
ATOM   3474 HD21 LEU A 211      -6.025   6.090  14.262  1.00 97.03           H  
ATOM   3475 HD22 LEU A 211      -7.236   4.879  13.829  1.00 97.03           H  
ATOM   3476 HD23 LEU A 211      -5.545   4.396  14.008  1.00 97.03           H  
ATOM   3477  N   PHE A 212      -8.194   5.248   8.793  1.00 95.61           N  
ATOM   3478  H   PHE A 212      -9.036   5.693   9.128  1.00 95.61           H  
ATOM   3479  CA  PHE A 212      -8.301   4.151   7.812  1.00 95.61           C  
ATOM   3480  HA  PHE A 212      -7.901   3.249   8.275  1.00 95.61           H  
ATOM   3481  C   PHE A 212      -7.469   4.379   6.545  1.00 95.61           C  
ATOM   3482  CB  PHE A 212      -9.757   3.882   7.418  1.00 95.61           C  
ATOM   3483  HB2 PHE A 212      -9.773   3.148   6.612  1.00 95.61           H  
ATOM   3484  HB3 PHE A 212     -10.198   4.801   7.032  1.00 95.61           H  
ATOM   3485  O   PHE A 212      -7.146   3.425   5.834  1.00 95.61           O  
ATOM   3486  CG  PHE A 212     -10.604   3.329   8.539  1.00 95.61           C  
ATOM   3487  CD1 PHE A 212     -10.205   2.165   9.224  1.00 95.61           C  
ATOM   3488  HD1 PHE A 212      -9.313   1.631   8.932  1.00 95.61           H  
ATOM   3489  CD2 PHE A 212     -11.789   3.987   8.901  1.00 95.61           C  
ATOM   3490  HD2 PHE A 212     -12.118   4.845   8.334  1.00 95.61           H  
ATOM   3491  CE1 PHE A 212     -10.948   1.715  10.325  1.00 95.61           C  
ATOM   3492  HE1 PHE A 212     -10.619   0.852  10.885  1.00 95.61           H  
ATOM   3493  CE2 PHE A 212     -12.529   3.544  10.007  1.00 95.61           C  
ATOM   3494  HE2 PHE A 212     -13.415   4.080  10.315  1.00 95.61           H  
ATOM   3495  CZ  PHE A 212     -12.088   2.430  10.735  1.00 95.61           C  
ATOM   3496  HZ  PHE A 212     -12.623   2.143  11.627  1.00 95.61           H  
ATOM   3497  N   LYS A 213      -7.007   5.610   6.275  1.00 95.04           N  
ATOM   3498  H   LYS A 213      -7.276   6.366   6.889  1.00 95.04           H  
ATOM   3499  CA  LYS A 213      -5.983   5.833   5.247  1.00 95.04           C  
ATOM   3500  HA  LYS A 213      -6.376   5.472   4.297  1.00 95.04           H  
ATOM   3501  C   LYS A 213      -4.725   5.010   5.524  1.00 95.04           C  
ATOM   3502  CB  LYS A 213      -5.652   7.323   5.105  1.00 95.04           C  
ATOM   3503  HB2 LYS A 213      -5.434   7.748   6.085  1.00 95.04           H  
ATOM   3504  HB3 LYS A 213      -4.762   7.428   4.483  1.00 95.04           H  
ATOM   3505  O   LYS A 213      -4.164   4.492   4.562  1.00 95.04           O  
ATOM   3506  CG  LYS A 213      -6.808   8.077   4.431  1.00 95.04           C  
ATOM   3507  HG2 LYS A 213      -7.713   7.974   5.029  1.00 95.04           H  
ATOM   3508  HG3 LYS A 213      -6.988   7.643   3.447  1.00 95.04           H  
ATOM   3509  CD  LYS A 213      -6.482   9.564   4.270  1.00 95.04           C  
ATOM   3510  HD2 LYS A 213      -5.548   9.675   3.719  1.00 95.04           H  
ATOM   3511  HD3 LYS A 213      -6.386   9.995   5.267  1.00 95.04           H  
ATOM   3512  CE  LYS A 213      -7.610  10.273   3.515  1.00 95.04           C  
ATOM   3513  HE2 LYS A 213      -7.685   9.849   2.514  1.00 95.04           H  
ATOM   3514  HE3 LYS A 213      -8.547  10.062   4.031  1.00 95.04           H  
ATOM   3515  NZ  LYS A 213      -7.402  11.742   3.443  1.00 95.04           N  
ATOM   3516  HZ1 LYS A 213      -8.173  12.176   2.957  1.00 95.04           H  
ATOM   3517  HZ2 LYS A 213      -7.389  12.132   4.375  1.00 95.04           H  
ATOM   3518  HZ3 LYS A 213      -6.541  11.973   2.967  1.00 95.04           H  
ATOM   3519  N   LEU A 214      -4.314   4.811   6.779  1.00 94.84           N  
ATOM   3520  H   LEU A 214      -4.880   5.192   7.524  1.00 94.84           H  
ATOM   3521  CA  LEU A 214      -3.181   3.957   7.161  1.00 94.84           C  
ATOM   3522  HA  LEU A 214      -2.267   4.407   6.774  1.00 94.84           H  
ATOM   3523  C   LEU A 214      -3.313   2.547   6.579  1.00 94.84           C  
ATOM   3524  CB  LEU A 214      -3.101   3.875   8.700  1.00 94.84           C  
ATOM   3525  HB2 LEU A 214      -4.002   3.385   9.071  1.00 94.84           H  
ATOM   3526  HB3 LEU A 214      -3.096   4.882   9.115  1.00 94.84           H  
ATOM   3527  O   LEU A 214      -2.379   2.048   5.945  1.00 94.84           O  
ATOM   3528  CG  LEU A 214      -1.890   3.102   9.254  1.00 94.84           C  
ATOM   3529  HG  LEU A 214      -1.913   2.076   8.888  1.00 94.84           H  
ATOM   3530  CD1 LEU A 214      -0.557   3.741   8.850  1.00 94.84           C  
ATOM   3531 HD11 LEU A 214      -0.411   3.650   7.774  1.00 94.84           H  
ATOM   3532 HD12 LEU A 214       0.255   3.218   9.355  1.00 94.84           H  
ATOM   3533 HD13 LEU A 214      -0.545   4.789   9.149  1.00 94.84           H  
ATOM   3534  CD2 LEU A 214      -1.969   3.072  10.776  1.00 94.84           C  
ATOM   3535 HD21 LEU A 214      -2.894   2.590  11.090  1.00 94.84           H  
ATOM   3536 HD22 LEU A 214      -1.946   4.088  11.170  1.00 94.84           H  
ATOM   3537 HD23 LEU A 214      -1.135   2.501  11.186  1.00 94.84           H  
ATOM   3538  N   THR A 215      -4.489   1.942   6.752  1.00 93.74           N  
ATOM   3539  H   THR A 215      -5.215   2.435   7.252  1.00 93.74           H  
ATOM   3540  CA  THR A 215      -4.793   0.560   6.374  1.00 93.74           C  
ATOM   3541  HA  THR A 215      -3.854   0.007   6.343  1.00 93.74           H  
ATOM   3542  C   THR A 215      -5.405   0.428   4.980  1.00 93.74           C  
ATOM   3543  CB  THR A 215      -5.677  -0.123   7.430  1.00 93.74           C  
ATOM   3544  HB  THR A 215      -5.857  -1.157   7.134  1.00 93.74           H  
ATOM   3545  O   THR A 215      -5.633  -0.694   4.534  1.00 93.74           O  
ATOM   3546  CG2 THR A 215      -5.028  -0.111   8.813  1.00 93.74           C  
ATOM   3547 HG21 THR A 215      -4.958   0.907   9.196  1.00 93.74           H  
ATOM   3548 HG22 THR A 215      -4.028  -0.543   8.767  1.00 93.74           H  
ATOM   3549 HG23 THR A 215      -5.626  -0.702   9.507  1.00 93.74           H  
ATOM   3550  OG1 THR A 215      -6.900   0.552   7.534  1.00 93.74           O  
ATOM   3551  HG1 THR A 215      -7.416   0.120   8.219  1.00 93.74           H  
ATOM   3552  N   SER A 216      -5.588   1.522   4.240  1.00 93.11           N  
ATOM   3553  H   SER A 216      -5.538   2.414   4.713  1.00 93.11           H  
ATOM   3554  CA  SER A 216      -6.089   1.485   2.861  1.00 93.11           C  
ATOM   3555  HA  SER A 216      -7.058   0.986   2.883  1.00 93.11           H  
ATOM   3556  C   SER A 216      -5.184   0.686   1.911  1.00 93.11           C  
ATOM   3557  CB  SER A 216      -6.332   2.901   2.326  1.00 93.11           C  
ATOM   3558  HB2 SER A 216      -6.784   2.834   1.336  1.00 93.11           H  
ATOM   3559  HB3 SER A 216      -7.027   3.422   2.985  1.00 93.11           H  
ATOM   3560  O   SER A 216      -3.963   0.590   2.098  1.00 93.11           O  
ATOM   3561  OG  SER A 216      -5.128   3.637   2.233  1.00 93.11           O  
ATOM   3562  HG  SER A 216      -4.836   3.854   3.121  1.00 93.11           H  
ATOM   3563  N   PHE A 217      -5.792   0.099   0.885  1.00 91.91           N  
ATOM   3564  H   PHE A 217      -6.795   0.182   0.804  1.00 91.91           H  
ATOM   3565  CA  PHE A 217      -5.112  -0.574  -0.219  1.00 91.91           C  
ATOM   3566  HA  PHE A 217      -4.400  -1.297   0.180  1.00 91.91           H  
ATOM   3567  C   PHE A 217      -4.354   0.426  -1.112  1.00 91.91           C  
ATOM   3568  CB  PHE A 217      -6.188  -1.335  -0.994  1.00 91.91           C  
ATOM   3569  HB2 PHE A 217      -6.920  -0.624  -1.377  1.00 91.91           H  
ATOM   3570  HB3 PHE A 217      -6.718  -1.983  -0.296  1.00 91.91           H  
ATOM   3571  O   PHE A 217      -4.698   1.606  -1.189  1.00 91.91           O  
ATOM   3572  CG  PHE A 217      -5.711  -2.201  -2.134  1.00 91.91           C  
ATOM   3573  CD1 PHE A 217      -5.834  -1.736  -3.456  1.00 91.91           C  
ATOM   3574  HD1 PHE A 217      -6.198  -0.738  -3.650  1.00 91.91           H  
ATOM   3575  CD2 PHE A 217      -5.299  -3.522  -1.882  1.00 91.91           C  
ATOM   3576  HD2 PHE A 217      -5.267  -3.894  -0.869  1.00 91.91           H  
ATOM   3577  CE1 PHE A 217      -5.614  -2.616  -4.526  1.00 91.91           C  
ATOM   3578  HE1 PHE A 217      -5.787  -2.294  -5.542  1.00 91.91           H  
ATOM   3579  CE2 PHE A 217      -5.069  -4.398  -2.955  1.00 91.91           C  
ATOM   3580  HE2 PHE A 217      -4.854  -5.441  -2.773  1.00 91.91           H  
ATOM   3581  CZ  PHE A 217      -5.266  -3.953  -4.269  1.00 91.91           C  
ATOM   3582  HZ  PHE A 217      -5.182  -4.653  -5.087  1.00 91.91           H  
ATOM   3583  N   GLY A 218      -3.300  -0.024  -1.795  1.00 93.05           N  
ATOM   3584  H   GLY A 218      -3.049  -0.998  -1.695  1.00 93.05           H  
ATOM   3585  CA  GLY A 218      -2.652   0.755  -2.853  1.00 93.05           C  
ATOM   3586  HA2 GLY A 218      -3.412   1.343  -3.367  1.00 93.05           H  
ATOM   3587  HA3 GLY A 218      -2.228   0.077  -3.593  1.00 93.05           H  
ATOM   3588  C   GLY A 218      -1.519   1.686  -2.417  1.00 93.05           C  
ATOM   3589  O   GLY A 218      -0.718   1.371  -1.530  1.00 93.05           O  
ATOM   3590  N   ALA A 219      -1.395   2.801  -3.142  1.00 92.57           N  
ATOM   3591  H   ALA A 219      -2.106   2.982  -3.837  1.00 92.57           H  
ATOM   3592  CA  ALA A 219      -0.235   3.687  -3.118  1.00 92.57           C  
ATOM   3593  HA  ALA A 219       0.646   3.069  -3.291  1.00 92.57           H  
ATOM   3594  C   ALA A 219      -0.068   4.413  -1.775  1.00 92.57           C  
ATOM   3595  CB  ALA A 219      -0.354   4.694  -4.268  1.00 92.57           C  
ATOM   3596  HB1 ALA A 219       0.547   5.304  -4.326  1.00 92.57           H  
ATOM   3597  HB2 ALA A 219      -0.497   4.169  -5.213  1.00 92.57           H  
ATOM   3598  HB3 ALA A 219      -1.210   5.347  -4.096  1.00 92.57           H  
ATOM   3599  O   ALA A 219      -1.068   4.803  -1.171  1.00 92.57           O  
ATOM   3600  N   PRO A 220       1.173   4.651  -1.315  1.00 93.24           N  
ATOM   3601  CA  PRO A 220       1.418   5.399  -0.091  1.00 93.24           C  
ATOM   3602  HA  PRO A 220       0.841   4.966   0.727  1.00 93.24           H  
ATOM   3603  C   PRO A 220       1.039   6.875  -0.253  1.00 93.24           C  
ATOM   3604  CB  PRO A 220       2.909   5.231   0.194  1.00 93.24           C  
ATOM   3605  HB2 PRO A 220       3.059   4.312   0.761  1.00 93.24           H  
ATOM   3606  HB3 PRO A 220       3.333   6.082   0.727  1.00 93.24           H  
ATOM   3607  O   PRO A 220       1.277   7.486  -1.293  1.00 93.24           O  
ATOM   3608  CG  PRO A 220       3.506   5.072  -1.202  1.00 93.24           C  
ATOM   3609  HG2 PRO A 220       4.434   4.502  -1.167  1.00 93.24           H  
ATOM   3610  HG3 PRO A 220       3.660   6.049  -1.660  1.00 93.24           H  
ATOM   3611  CD  PRO A 220       2.431   4.302  -1.962  1.00 93.24           C  
ATOM   3612  HD2 PRO A 220       2.603   3.231  -1.861  1.00 93.24           H  
ATOM   3613  HD3 PRO A 220       2.439   4.590  -3.013  1.00 93.24           H  
ATOM   3614  N   GLY A 221       0.518   7.465   0.818  1.00 93.57           N  
ATOM   3615  H   GLY A 221       0.356   6.909   1.645  1.00 93.57           H  
ATOM   3616  CA  GLY A 221       0.206   8.887   0.912  1.00 93.57           C  
ATOM   3617  HA2 GLY A 221       0.925   9.463   0.330  1.00 93.57           H  
ATOM   3618  HA3 GLY A 221      -0.791   9.077   0.514  1.00 93.57           H  
ATOM   3619  C   GLY A 221       0.253   9.341   2.365  1.00 93.57           C  
ATOM   3620  O   GLY A 221      -0.037   8.555   3.271  1.00 93.57           O  
ATOM   3621  N   ALA A 222       0.663  10.587   2.592  1.00 95.74           N  
ATOM   3622  H   ALA A 222       0.813  11.203   1.805  1.00 95.74           H  
ATOM   3623  CA  ALA A 222       0.563  11.194   3.911  1.00 95.74           C  
ATOM   3624  HA  ALA A 222       0.849  10.449   4.654  1.00 95.74           H  
ATOM   3625  C   ALA A 222      -0.889  11.601   4.188  1.00 95.74           C  
ATOM   3626  CB  ALA A 222       1.534  12.374   4.021  1.00 95.74           C  
ATOM   3627  HB1 ALA A 222       1.502  12.775   5.034  1.00 95.74           H  
ATOM   3628  HB2 ALA A 222       2.549  12.042   3.799  1.00 95.74           H  
ATOM   3629  HB3 ALA A 222       1.246  13.157   3.321  1.00 95.74           H  
ATOM   3630  O   ALA A 222      -1.612  11.997   3.273  1.00 95.74           O  
ATOM   3631  N   PHE A 223      -1.310  11.512   5.442  1.00 96.37           N  
ATOM   3632  H   PHE A 223      -0.686  11.161   6.154  1.00 96.37           H  
ATOM   3633  CA  PHE A 223      -2.628  11.954   5.880  1.00 96.37           C  
ATOM   3634  HA  PHE A 223      -2.985  12.725   5.197  1.00 96.37           H  
ATOM   3635  C   PHE A 223      -2.550  12.593   7.265  1.00 96.37           C  
ATOM   3636  CB  PHE A 223      -3.620  10.784   5.821  1.00 96.37           C  
ATOM   3637  HB2 PHE A 223      -4.615  11.178   6.029  1.00 96.37           H  
ATOM   3638  HB3 PHE A 223      -3.626  10.385   4.806  1.00 96.37           H  
ATOM   3639  O   PHE A 223      -1.562  12.425   7.983  1.00 96.37           O  
ATOM   3640  CG  PHE A 223      -3.337   9.651   6.786  1.00 96.37           C  
ATOM   3641  CD1 PHE A 223      -2.397   8.652   6.462  1.00 96.37           C  
ATOM   3642  HD1 PHE A 223      -1.879   8.683   5.515  1.00 96.37           H  
ATOM   3643  CD2 PHE A 223      -4.005   9.606   8.024  1.00 96.37           C  
ATOM   3644  HD2 PHE A 223      -4.745  10.348   8.282  1.00 96.37           H  
ATOM   3645  CE1 PHE A 223      -2.103   7.636   7.390  1.00 96.37           C  
ATOM   3646  HE1 PHE A 223      -1.360   6.884   7.168  1.00 96.37           H  
ATOM   3647  CE2 PHE A 223      -3.701   8.598   8.949  1.00 96.37           C  
ATOM   3648  HE2 PHE A 223      -4.192   8.583   9.911  1.00 96.37           H  
ATOM   3649  CZ  PHE A 223      -2.744   7.623   8.639  1.00 96.37           C  
ATOM   3650  HZ  PHE A 223      -2.483   6.888   9.386  1.00 96.37           H  
ATOM   3651  N   LYS A 224      -3.580  13.366   7.605  1.00 97.39           N  
ATOM   3652  H   LYS A 224      -4.381  13.403   6.991  1.00 97.39           H  
ATOM   3653  CA  LYS A 224      -3.754  13.970   8.924  1.00 97.39           C  
ATOM   3654  HA  LYS A 224      -2.789  14.082   9.417  1.00 97.39           H  
ATOM   3655  C   LYS A 224      -4.576  13.043   9.813  1.00 97.39           C  
ATOM   3656  CB  LYS A 224      -4.423  15.347   8.781  1.00 97.39           C  
ATOM   3657  HB2 LYS A 224      -5.305  15.255   8.147  1.00 97.39           H  
ATOM   3658  HB3 LYS A 224      -4.766  15.678   9.761  1.00 97.39           H  
ATOM   3659  O   LYS A 224      -5.563  12.480   9.344  1.00 97.39           O  
ATOM   3660  CG  LYS A 224      -3.494  16.427   8.198  1.00 97.39           C  
ATOM   3661  HG2 LYS A 224      -3.089  16.107   7.238  1.00 97.39           H  
ATOM   3662  HG3 LYS A 224      -4.082  17.331   8.044  1.00 97.39           H  
ATOM   3663  CD  LYS A 224      -2.353  16.737   9.175  1.00 97.39           C  
ATOM   3664  HD2 LYS A 224      -1.645  15.909   9.192  1.00 97.39           H  
ATOM   3665  HD3 LYS A 224      -2.776  16.845  10.173  1.00 97.39           H  
ATOM   3666  CE  LYS A 224      -1.612  18.025   8.822  1.00 97.39           C  
ATOM   3667  HE2 LYS A 224      -2.345  18.823   8.705  1.00 97.39           H  
ATOM   3668  HE3 LYS A 224      -1.079  17.894   7.880  1.00 97.39           H  
ATOM   3669  NZ  LYS A 224      -0.676  18.362   9.922  1.00 97.39           N  
ATOM   3670  HZ1 LYS A 224       0.014  17.632  10.025  1.00 97.39           H  
ATOM   3671  HZ2 LYS A 224      -0.229  19.257   9.787  1.00 97.39           H  
ATOM   3672  HZ3 LYS A 224      -1.171  18.408  10.801  1.00 97.39           H  
ATOM   3673  N   TYR A 225      -4.137  12.893  11.052  1.00 97.44           N  
ATOM   3674  H   TYR A 225      -3.302  13.389  11.329  1.00 97.44           H  
ATOM   3675  CA  TYR A 225      -4.821  12.188  12.125  1.00 97.44           C  
ATOM   3676  HA  TYR A 225      -5.876  12.063  11.884  1.00 97.44           H  
ATOM   3677  C   TYR A 225      -4.698  13.054  13.375  1.00 97.44           C  
ATOM   3678  CB  TYR A 225      -4.172  10.816  12.324  1.00 97.44           C  
ATOM   3679  HB2 TYR A 225      -4.294  10.238  11.408  1.00 97.44           H  
ATOM   3680  HB3 TYR A 225      -3.105  10.947  12.501  1.00 97.44           H  
ATOM   3681  O   TYR A 225      -3.596  13.199  13.912  1.00 97.44           O  
ATOM   3682  CG  TYR A 225      -4.780  10.033  13.466  1.00 97.44           C  
ATOM   3683  CD1 TYR A 225      -3.992   9.623  14.559  1.00 97.44           C  
ATOM   3684  HD1 TYR A 225      -2.947   9.891  14.612  1.00 97.44           H  
ATOM   3685  CD2 TYR A 225      -6.157   9.747  13.446  1.00 97.44           C  
ATOM   3686  HD2 TYR A 225      -6.773  10.075  12.621  1.00 97.44           H  
ATOM   3687  CE1 TYR A 225      -4.578   8.898  15.613  1.00 97.44           C  
ATOM   3688  HE1 TYR A 225      -3.989   8.599  16.467  1.00 97.44           H  
ATOM   3689  CE2 TYR A 225      -6.742   9.026  14.500  1.00 97.44           C  
ATOM   3690  HE2 TYR A 225      -7.797   8.794  14.499  1.00 97.44           H  
ATOM   3691  OH  TYR A 225      -6.530   7.865  16.564  1.00 97.44           O  
ATOM   3692  HH  TYR A 225      -5.919   7.631  17.267  1.00 97.44           H  
ATOM   3693  CZ  TYR A 225      -5.952   8.588  15.576  1.00 97.44           C  
ATOM   3694  N   PHE A 226      -5.797  13.711  13.744  1.00 96.56           N  
ATOM   3695  H   PHE A 226      -6.675  13.513  13.286  1.00 96.56           H  
ATOM   3696  CA  PHE A 226      -5.784  14.890  14.606  1.00 96.56           C  
ATOM   3697  HA  PHE A 226      -6.752  15.384  14.527  1.00 96.56           H  
ATOM   3698  C   PHE A 226      -4.738  15.902  14.101  1.00 96.56           C  
ATOM   3699  CB  PHE A 226      -5.618  14.447  16.072  1.00 96.56           C  
ATOM   3700  HB2 PHE A 226      -4.642  13.983  16.214  1.00 96.56           H  
ATOM   3701  HB3 PHE A 226      -5.652  15.331  16.709  1.00 96.56           H  
ATOM   3702  O   PHE A 226      -4.625  16.148  12.892  1.00 96.56           O  
ATOM   3703  CG  PHE A 226      -6.691  13.498  16.561  1.00 96.56           C  
ATOM   3704  CD1 PHE A 226      -7.939  14.012  16.958  1.00 96.56           C  
ATOM   3705  HD1 PHE A 226      -8.140  15.070  16.888  1.00 96.56           H  
ATOM   3706  CD2 PHE A 226      -6.440  12.116  16.657  1.00 96.56           C  
ATOM   3707  HD2 PHE A 226      -5.477  11.716  16.377  1.00 96.56           H  
ATOM   3708  CE1 PHE A 226      -8.929  13.153  17.466  1.00 96.56           C  
ATOM   3709  HE1 PHE A 226      -9.878  13.553  17.791  1.00 96.56           H  
ATOM   3710  CE2 PHE A 226      -7.431  11.262  17.173  1.00 96.56           C  
ATOM   3711  HE2 PHE A 226      -7.232  10.209  17.305  1.00 96.56           H  
ATOM   3712  CZ  PHE A 226      -8.671  11.778  17.580  1.00 96.56           C  
ATOM   3713  HZ  PHE A 226      -9.414  11.122  18.008  1.00 96.56           H  
ATOM   3714  N   ASP A 227      -3.909  16.424  14.999  1.00 94.97           N  
ATOM   3715  H   ASP A 227      -4.107  16.272  15.978  1.00 94.97           H  
ATOM   3716  CA  ASP A 227      -2.863  17.395  14.675  1.00 94.97           C  
ATOM   3717  HA  ASP A 227      -3.244  18.046  13.888  1.00 94.97           H  
ATOM   3718  C   ASP A 227      -1.584  16.742  14.111  1.00 94.97           C  
ATOM   3719  CB  ASP A 227      -2.643  18.279  15.910  1.00 94.97           C  
ATOM   3720  HB2 ASP A 227      -2.288  17.663  16.737  1.00 94.97           H  
ATOM   3721  HB3 ASP A 227      -1.887  19.031  15.684  1.00 94.97           H  
ATOM   3722  O   ASP A 227      -0.653  17.419  13.660  1.00 94.97           O  
ATOM   3723  CG  ASP A 227      -3.952  18.985  16.298  1.00 94.97           C  
ATOM   3724  OD1 ASP A 227      -4.660  19.425  15.364  1.00 94.97           O  
ATOM   3725  OD2 ASP A 227      -4.264  19.031  17.502  1.00 94.97           O  
ATOM   3726  N   THR A 228      -1.555  15.407  14.019  1.00 96.30           N  
ATOM   3727  H   THR A 228      -2.382  14.903  14.306  1.00 96.30           H  
ATOM   3728  CA  THR A 228      -0.392  14.633  13.574  1.00 96.30           C  
ATOM   3729  HA  THR A 228       0.496  15.243  13.739  1.00 96.30           H  
ATOM   3730  C   THR A 228      -0.453  14.289  12.083  1.00 96.30           C  
ATOM   3731  CB  THR A 228      -0.209  13.384  14.448  1.00 96.30           C  
ATOM   3732  HB  THR A 228      -1.101  12.757  14.425  1.00 96.30           H  
ATOM   3733  O   THR A 228      -1.450  13.795  11.556  1.00 96.30           O  
ATOM   3734  CG2 THR A 228       1.014  12.555  14.046  1.00 96.30           C  
ATOM   3735 HG21 THR A 228       1.906  13.181  14.052  1.00 96.30           H  
ATOM   3736 HG22 THR A 228       0.865  12.113  13.061  1.00 96.30           H  
ATOM   3737 HG23 THR A 228       1.142  11.749  14.769  1.00 96.30           H  
ATOM   3738  OG1 THR A 228       0.064  13.792  15.761  1.00 96.30           O  
ATOM   3739  HG1 THR A 228      -0.742  14.089  16.188  1.00 96.30           H  
ATOM   3740  N   THR A 229       0.655  14.504  11.363  1.00 96.82           N  
ATOM   3741  H   THR A 229       1.451  14.900  11.842  1.00 96.82           H  
ATOM   3742  CA  THR A 229       0.814  14.015   9.982  1.00 96.82           C  
ATOM   3743  HA  THR A 229      -0.168  13.934   9.516  1.00 96.82           H  
ATOM   3744  C   THR A 229       1.465  12.633   9.978  1.00 96.82           C  
ATOM   3745  CB  THR A 229       1.656  14.964   9.117  1.00 96.82           C  
ATOM   3746  HB  THR A 229       2.670  15.002   9.516  1.00 96.82           H  
ATOM   3747  O   THR A 229       2.640  12.495  10.326  1.00 96.82           O  
ATOM   3748  CG2 THR A 229       1.712  14.512   7.655  1.00 96.82           C  
ATOM   3749 HG21 THR A 229       2.229  13.556   7.576  1.00 96.82           H  
ATOM   3750 HG22 THR A 229       2.251  15.251   7.061  1.00 96.82           H  
ATOM   3751 HG23 THR A 229       0.700  14.406   7.264  1.00 96.82           H  
ATOM   3752  OG1 THR A 229       1.145  16.280   9.100  1.00 96.82           O  
ATOM   3753  HG1 THR A 229       1.880  16.838   8.831  1.00 96.82           H  
ATOM   3754  N   ILE A 230       0.751  11.622   9.488  1.00 96.26           N  
ATOM   3755  H   ILE A 230      -0.197  11.806   9.192  1.00 96.26           H  
ATOM   3756  CA  ILE A 230       1.244  10.245   9.379  1.00 96.26           C  
ATOM   3757  HA  ILE A 230       2.151  10.148   9.976  1.00 96.26           H  
ATOM   3758  C   ILE A 230       1.605   9.944   7.923  1.00 96.26           C  
ATOM   3759  CB  ILE A 230       0.225   9.247   9.966  1.00 96.26           C  
ATOM   3760  HB  ILE A 230      -0.697   9.317   9.389  1.00 96.26           H  
ATOM   3761  O   ILE A 230       0.816  10.172   7.005  1.00 96.26           O  
ATOM   3762  CG1 ILE A 230      -0.084   9.628  11.434  1.00 96.26           C  
ATOM   3763 HG12 ILE A 230       0.839   9.627  12.013  1.00 96.26           H  
ATOM   3764 HG13 ILE A 230      -0.510  10.630  11.473  1.00 96.26           H  
ATOM   3765  CG2 ILE A 230       0.775   7.807   9.853  1.00 96.26           C  
ATOM   3766 HG21 ILE A 230       1.678   7.700  10.455  1.00 96.26           H  
ATOM   3767 HG22 ILE A 230       0.986   7.546   8.816  1.00 96.26           H  
ATOM   3768 HG23 ILE A 230       0.032   7.094  10.211  1.00 96.26           H  
ATOM   3769  CD1 ILE A 230      -1.086   8.704  12.120  1.00 96.26           C  
ATOM   3770 HD11 ILE A 230      -1.294   9.076  13.123  1.00 96.26           H  
ATOM   3771 HD12 ILE A 230      -2.014   8.659  11.550  1.00 96.26           H  
ATOM   3772 HD13 ILE A 230      -0.652   7.707  12.203  1.00 96.26           H  
ATOM   3773  N   LYS A 231       2.815   9.423   7.689  1.00 94.94           N  
ATOM   3774  H   LYS A 231       3.380   9.185   8.492  1.00 94.94           H  
ATOM   3775  CA  LYS A 231       3.300   9.035   6.354  1.00 94.94           C  
ATOM   3776  HA  LYS A 231       2.689   9.510   5.586  1.00 94.94           H  
ATOM   3777  C   LYS A 231       3.179   7.526   6.179  1.00 94.94           C  
ATOM   3778  CB  LYS A 231       4.760   9.479   6.156  1.00 94.94           C  
ATOM   3779  HB2 LYS A 231       5.372   9.060   6.955  1.00 94.94           H  
ATOM   3780  HB3 LYS A 231       5.118   9.073   5.210  1.00 94.94           H  
ATOM   3781  O   LYS A 231       3.882   6.786   6.856  1.00 94.94           O  
ATOM   3782  CG  LYS A 231       4.938  11.004   6.133  1.00 94.94           C  
ATOM   3783  HG2 LYS A 231       4.608  11.423   7.083  1.00 94.94           H  
ATOM   3784  HG3 LYS A 231       4.329  11.426   5.333  1.00 94.94           H  
ATOM   3785  CD  LYS A 231       6.410  11.379   5.902  1.00 94.94           C  
ATOM   3786  HD2 LYS A 231       6.735  10.994   4.935  1.00 94.94           H  
ATOM   3787  HD3 LYS A 231       7.015  10.927   6.688  1.00 94.94           H  
ATOM   3788  CE  LYS A 231       6.578  12.904   5.939  1.00 94.94           C  
ATOM   3789  HE2 LYS A 231       5.994  13.342   5.129  1.00 94.94           H  
ATOM   3790  HE3 LYS A 231       6.160  13.270   6.876  1.00 94.94           H  
ATOM   3791  NZ  LYS A 231       8.001  13.322   5.832  1.00 94.94           N  
ATOM   3792  HZ1 LYS A 231       8.542  12.940   6.595  1.00 94.94           H  
ATOM   3793  HZ2 LYS A 231       8.076  14.327   5.888  1.00 94.94           H  
ATOM   3794  HZ3 LYS A 231       8.410  13.022   4.959  1.00 94.94           H  
ATOM   3795  N   ARG A 232       2.350   7.055   5.243  1.00 93.84           N  
ATOM   3796  H   ARG A 232       1.760   7.705   4.742  1.00 93.84           H  
ATOM   3797  CA  ARG A 232       2.268   5.616   4.925  1.00 93.84           C  
ATOM   3798  HA  ARG A 232       2.095   5.073   5.854  1.00 93.84           H  
ATOM   3799  C   ARG A 232       3.582   5.094   4.342  1.00 93.84           C  
ATOM   3800  CB  ARG A 232       1.104   5.331   3.971  1.00 93.84           C  
ATOM   3801  HB2 ARG A 232       1.168   4.302   3.619  1.00 93.84           H  
ATOM   3802  HB3 ARG A 232       1.179   5.996   3.111  1.00 93.84           H  
ATOM   3803  O   ARG A 232       4.211   5.766   3.521  1.00 93.84           O  
ATOM   3804  CG  ARG A 232      -0.243   5.527   4.676  1.00 93.84           C  
ATOM   3805  HG2 ARG A 232      -0.372   4.770   5.450  1.00 93.84           H  
ATOM   3806  HG3 ARG A 232      -0.267   6.511   5.143  1.00 93.84           H  
ATOM   3807  CD  ARG A 232      -1.400   5.458   3.684  1.00 93.84           C  
ATOM   3808  HD2 ARG A 232      -2.293   5.817   4.195  1.00 93.84           H  
ATOM   3809  HD3 ARG A 232      -1.194   6.160   2.876  1.00 93.84           H  
ATOM   3810  NE  ARG A 232      -1.625   4.095   3.147  1.00 93.84           N  
ATOM   3811  HE  ARG A 232      -1.553   3.316   3.786  1.00 93.84           H  
ATOM   3812  NH1 ARG A 232      -2.466   4.783   1.144  1.00 93.84           N  
ATOM   3813 HH11 ARG A 232      -2.646   5.702   1.521  1.00 93.84           H  
ATOM   3814 HH12 ARG A 232      -2.583   4.594   0.159  1.00 93.84           H  
ATOM   3815  NH2 ARG A 232      -2.187   2.619   1.475  1.00 93.84           N  
ATOM   3816 HH21 ARG A 232      -2.676   2.510   0.598  1.00 93.84           H  
ATOM   3817 HH22 ARG A 232      -2.326   1.856   2.121  1.00 93.84           H  
ATOM   3818  CZ  ARG A 232      -2.088   3.828   1.936  1.00 93.84           C  
ATOM   3819  N   ASN A 233       3.962   3.881   4.747  1.00 91.20           N  
ATOM   3820  H   ASN A 233       3.402   3.405   5.440  1.00 91.20           H  
ATOM   3821  CA  ASN A 233       5.188   3.230   4.293  1.00 91.20           C  
ATOM   3822  HA  ASN A 233       6.024   3.882   4.546  1.00 91.20           H  
ATOM   3823  C   ASN A 233       5.199   3.048   2.774  1.00 91.20           C  
ATOM   3824  CB  ASN A 233       5.389   1.884   5.020  1.00 91.20           C  
ATOM   3825  HB2 ASN A 233       4.445   1.345   5.101  1.00 91.20           H  
ATOM   3826  HB3 ASN A 233       6.073   1.264   4.441  1.00 91.20           H  
ATOM   3827  O   ASN A 233       4.228   2.590   2.174  1.00 91.20           O  
ATOM   3828  CG  ASN A 233       5.999   2.046   6.401  1.00 91.20           C  
ATOM   3829  ND2 ASN A 233       6.374   0.965   7.038  1.00 91.20           N  
ATOM   3830 HD21 ASN A 233       6.208   0.028   6.699  1.00 91.20           H  
ATOM   3831 HD22 ASN A 233       6.793   1.072   7.951  1.00 91.20           H  
ATOM   3832  OD1 ASN A 233       6.165   3.146   6.899  1.00 91.20           O  
ATOM   3833  N   ARG A 234       6.334   3.390   2.159  1.00 92.46           N  
ATOM   3834  H   ARG A 234       7.095   3.714   2.739  1.00 92.46           H  
ATOM   3835  CA  ARG A 234       6.583   3.228   0.726  1.00 92.46           C  
ATOM   3836  HA  ARG A 234       5.650   2.960   0.231  1.00 92.46           H  
ATOM   3837  C   ARG A 234       7.570   2.092   0.502  1.00 92.46           C  
ATOM   3838  CB  ARG A 234       7.066   4.566   0.156  1.00 92.46           C  
ATOM   3839  HB2 ARG A 234       8.005   4.856   0.627  1.00 92.46           H  
ATOM   3840  HB3 ARG A 234       6.313   5.317   0.396  1.00 92.46           H  
ATOM   3841  O   ARG A 234       8.744   2.220   0.845  1.00 92.46           O  
ATOM   3842  CG  ARG A 234       7.253   4.506  -1.365  1.00 92.46           C  
ATOM   3843  HG2 ARG A 234       6.399   4.004  -1.820  1.00 92.46           H  
ATOM   3844  HG3 ARG A 234       8.143   3.931  -1.618  1.00 92.46           H  
ATOM   3845  CD  ARG A 234       7.375   5.926  -1.926  1.00 92.46           C  
ATOM   3846  HD2 ARG A 234       8.406   6.268  -1.836  1.00 92.46           H  
ATOM   3847  HD3 ARG A 234       6.723   6.593  -1.362  1.00 92.46           H  
ATOM   3848  NE  ARG A 234       6.948   5.954  -3.321  1.00 92.46           N  
ATOM   3849  HE  ARG A 234       6.603   5.087  -3.707  1.00 92.46           H  
ATOM   3850  NH1 ARG A 234       7.217   8.181  -3.811  1.00 92.46           N  
ATOM   3851 HH11 ARG A 234       7.056   8.933  -4.466  1.00 92.46           H  
ATOM   3852 HH12 ARG A 234       7.463   8.368  -2.849  1.00 92.46           H  
ATOM   3853  NH2 ARG A 234       6.350   6.756  -5.317  1.00 92.46           N  
ATOM   3854 HH21 ARG A 234       6.174   5.794  -5.568  1.00 92.46           H  
ATOM   3855 HH22 ARG A 234       6.248   7.477  -6.018  1.00 92.46           H  
ATOM   3856  CZ  ARG A 234       6.843   6.974  -4.139  1.00 92.46           C  
ATOM   3857  N   TYR A 235       7.109   1.009  -0.109  1.00 93.85           N  
ATOM   3858  H   TYR A 235       6.130   0.967  -0.353  1.00 93.85           H  
ATOM   3859  CA  TYR A 235       7.893  -0.209  -0.305  1.00 93.85           C  
ATOM   3860  HA  TYR A 235       8.559  -0.345   0.548  1.00 93.85           H  
ATOM   3861  C   TYR A 235       8.757  -0.107  -1.575  1.00 93.85           C  
ATOM   3862  CB  TYR A 235       6.931  -1.405  -0.318  1.00 93.85           C  
ATOM   3863  HB2 TYR A 235       7.509  -2.328  -0.360  1.00 93.85           H  
ATOM   3864  HB3 TYR A 235       6.331  -1.340  -1.226  1.00 93.85           H  
ATOM   3865  O   TYR A 235       8.359  -0.528  -2.656  1.00 93.85           O  
ATOM   3866  CG  TYR A 235       5.981  -1.471   0.865  1.00 93.85           C  
ATOM   3867  CD1 TYR A 235       6.448  -1.887   2.127  1.00 93.85           C  
ATOM   3868  HD1 TYR A 235       7.474  -2.204   2.244  1.00 93.85           H  
ATOM   3869  CD2 TYR A 235       4.632  -1.091   0.708  1.00 93.85           C  
ATOM   3870  HD2 TYR A 235       4.268  -0.782  -0.261  1.00 93.85           H  
ATOM   3871  CE1 TYR A 235       5.581  -1.900   3.237  1.00 93.85           C  
ATOM   3872  HE1 TYR A 235       5.948  -2.202   4.207  1.00 93.85           H  
ATOM   3873  CE2 TYR A 235       3.758  -1.117   1.814  1.00 93.85           C  
ATOM   3874  HE2 TYR A 235       2.726  -0.819   1.705  1.00 93.85           H  
ATOM   3875  OH  TYR A 235       3.391  -1.543   4.152  1.00 93.85           O  
ATOM   3876  HH  TYR A 235       3.834  -1.794   4.966  1.00 93.85           H  
ATOM   3877  CZ  TYR A 235       4.232  -1.517   3.082  1.00 93.85           C  
ATOM   3878  N   ARG A 236       9.954   0.486  -1.458  1.00 93.42           N  
ATOM   3879  H   ARG A 236      10.199   0.833  -0.541  1.00 93.42           H  
ATOM   3880  CA  ARG A 236      10.895   0.726  -2.582  1.00 93.42           C  
ATOM   3881  HA  ARG A 236      10.315   0.887  -3.491  1.00 93.42           H  
ATOM   3882  C   ARG A 236      11.802  -0.468  -2.923  1.00 93.42           C  
ATOM   3883  CB  ARG A 236      11.741   1.982  -2.327  1.00 93.42           C  
ATOM   3884  HB2 ARG A 236      12.382   1.807  -1.463  1.00 93.42           H  
ATOM   3885  HB3 ARG A 236      12.378   2.152  -3.195  1.00 93.42           H  
ATOM   3886  O   ARG A 236      12.873  -0.295  -3.498  1.00 93.42           O  
ATOM   3887  CG  ARG A 236      10.919   3.252  -2.093  1.00 93.42           C  
ATOM   3888  HG2 ARG A 236      10.368   3.164  -1.157  1.00 93.42           H  
ATOM   3889  HG3 ARG A 236      10.225   3.400  -2.920  1.00 93.42           H  
ATOM   3890  CD  ARG A 236      11.882   4.440  -2.007  1.00 93.42           C  
ATOM   3891  HD2 ARG A 236      12.635   4.226  -1.248  1.00 93.42           H  
ATOM   3892  HD3 ARG A 236      12.378   4.546  -2.972  1.00 93.42           H  
ATOM   3893  NE  ARG A 236      11.185   5.689  -1.655  1.00 93.42           N  
ATOM   3894  HE  ARG A 236      10.278   5.586  -1.223  1.00 93.42           H  
ATOM   3895  NH1 ARG A 236      12.873   7.126  -2.259  1.00 93.42           N  
ATOM   3896 HH11 ARG A 236      13.441   6.331  -2.517  1.00 93.42           H  
ATOM   3897 HH12 ARG A 236      13.255   8.059  -2.326  1.00 93.42           H  
ATOM   3898  NH2 ARG A 236      10.990   7.948  -1.400  1.00 93.42           N  
ATOM   3899 HH21 ARG A 236      11.411   8.864  -1.463  1.00 93.42           H  
ATOM   3900 HH22 ARG A 236      10.135   7.822  -0.877  1.00 93.42           H  
ATOM   3901  CZ  ARG A 236      11.681   6.909  -1.778  1.00 93.42           C  
ATOM   3902  N   SER A 237      11.424  -1.666  -2.493  1.00 94.31           N  
ATOM   3903  H   SER A 237      10.498  -1.754  -2.098  1.00 94.31           H  
ATOM   3904  CA  SER A 237      12.149  -2.907  -2.754  1.00 94.31           C  
ATOM   3905  HA  SER A 237      12.835  -2.772  -3.590  1.00 94.31           H  
ATOM   3906  C   SER A 237      11.139  -3.981  -3.112  1.00 94.31           C  
ATOM   3907  CB  SER A 237      12.953  -3.332  -1.523  1.00 94.31           C  
ATOM   3908  HB2 SER A 237      12.281  -3.404  -0.668  1.00 94.31           H  
ATOM   3909  HB3 SER A 237      13.713  -2.580  -1.309  1.00 94.31           H  
ATOM   3910  O   SER A 237      10.186  -4.199  -2.372  1.00 94.31           O  
ATOM   3911  OG  SER A 237      13.574  -4.589  -1.728  1.00 94.31           O  
ATOM   3912  HG  SER A 237      13.524  -5.061  -0.893  1.00 94.31           H  
ATOM   3913  N   THR A 238      11.369  -4.661  -4.229  1.00 96.22           N  
ATOM   3914  H   THR A 238      12.129  -4.384  -4.833  1.00 96.22           H  
ATOM   3915  CA  THR A 238      10.565  -5.797  -4.700  1.00 96.22           C  
ATOM   3916  HA  THR A 238       9.567  -5.739  -4.266  1.00 96.22           H  
ATOM   3917  C   THR A 238      11.141  -7.142  -4.265  1.00 96.22           C  
ATOM   3918  CB  THR A 238      10.414  -5.738  -6.224  1.00 96.22           C  
ATOM   3919  HB  THR A 238       9.987  -6.670  -6.593  1.00 96.22           H  
ATOM   3920  O   THR A 238      10.616  -8.183  -4.634  1.00 96.22           O  
ATOM   3921  CG2 THR A 238       9.507  -4.577  -6.631  1.00 96.22           C  
ATOM   3922 HG21 THR A 238       9.347  -4.593  -7.709  1.00 96.22           H  
ATOM   3923 HG22 THR A 238       8.531  -4.688  -6.159  1.00 96.22           H  
ATOM   3924 HG23 THR A 238       9.947  -3.624  -6.337  1.00 96.22           H  
ATOM   3925  OG1 THR A 238      11.680  -5.513  -6.810  1.00 96.22           O  
ATOM   3926  HG1 THR A 238      11.538  -5.128  -7.678  1.00 96.22           H  
ATOM   3927  N   LYS A 239      12.208  -7.149  -3.454  1.00 95.64           N  
ATOM   3928  H   LYS A 239      12.591  -6.259  -3.168  1.00 95.64           H  
ATOM   3929  CA  LYS A 239      12.863  -8.390  -3.014  1.00 95.64           C  
ATOM   3930  HA  LYS A 239      13.176  -8.957  -3.891  1.00 95.64           H  
ATOM   3931  C   LYS A 239      11.924  -9.318  -2.245  1.00 95.64           C  
ATOM   3932  CB  LYS A 239      14.089  -8.080  -2.153  1.00 95.64           C  
ATOM   3933  HB2 LYS A 239      14.461  -9.018  -1.741  1.00 95.64           H  
ATOM   3934  HB3 LYS A 239      13.795  -7.440  -1.321  1.00 95.64           H  
ATOM   3935  O   LYS A 239      12.007 -10.522  -2.429  1.00 95.64           O  
ATOM   3936  CG  LYS A 239      15.220  -7.418  -2.949  1.00 95.64           C  
ATOM   3937  HG2 LYS A 239      14.887  -6.461  -3.351  1.00 95.64           H  
ATOM   3938  HG3 LYS A 239      15.515  -8.070  -3.772  1.00 95.64           H  
ATOM   3939  CD  LYS A 239      16.414  -7.198  -2.017  1.00 95.64           C  
ATOM   3940  HD2 LYS A 239      16.106  -6.548  -1.197  1.00 95.64           H  
ATOM   3941  HD3 LYS A 239      16.724  -8.159  -1.608  1.00 95.64           H  
ATOM   3942  CE  LYS A 239      17.583  -6.560  -2.766  1.00 95.64           C  
ATOM   3943  HE2 LYS A 239      17.255  -5.605  -3.175  1.00 95.64           H  
ATOM   3944  HE3 LYS A 239      17.855  -7.211  -3.597  1.00 95.64           H  
ATOM   3945  NZ  LYS A 239      18.737  -6.373  -1.852  1.00 95.64           N  
ATOM   3946  HZ1 LYS A 239      18.477  -5.778  -1.078  1.00 95.64           H  
ATOM   3947  HZ2 LYS A 239      19.521  -5.958  -2.336  1.00 95.64           H  
ATOM   3948  HZ3 LYS A 239      19.022  -7.263  -1.470  1.00 95.64           H  
ATOM   3949  N   GLU A 240      11.035  -8.757  -1.423  1.00 94.38           N  
ATOM   3950  H   GLU A 240      10.981  -7.750  -1.367  1.00 94.38           H  
ATOM   3951  CA  GLU A 240      10.143  -9.546  -0.561  1.00 94.38           C  
ATOM   3952  HA  GLU A 240      10.748 -10.260  -0.003  1.00 94.38           H  
ATOM   3953  C   GLU A 240       9.136 -10.403  -1.341  1.00 94.38           C  
ATOM   3954  CB  GLU A 240       9.449  -8.638   0.478  1.00 94.38           C  
ATOM   3955  HB2 GLU A 240      10.221  -8.136   1.062  1.00 94.38           H  
ATOM   3956  HB3 GLU A 240       8.894  -9.283   1.160  1.00 94.38           H  
ATOM   3957  O   GLU A 240       8.669 -11.404  -0.815  1.00 94.38           O  
ATOM   3958  CG  GLU A 240       8.493  -7.562  -0.087  1.00 94.38           C  
ATOM   3959  HG2 GLU A 240       7.776  -8.037  -0.757  1.00 94.38           H  
ATOM   3960  HG3 GLU A 240       9.083  -6.859  -0.675  1.00 94.38           H  
ATOM   3961  CD  GLU A 240       7.711  -6.783   0.999  1.00 94.38           C  
ATOM   3962  OE1 GLU A 240       7.009  -5.794   0.671  1.00 94.38           O  
ATOM   3963  OE2 GLU A 240       7.801  -7.131   2.199  1.00 94.38           O  
ATOM   3964  N   VAL A 241       8.833 -10.056  -2.599  1.00 96.15           N  
ATOM   3965  H   VAL A 241       9.291  -9.257  -3.015  1.00 96.15           H  
ATOM   3966  CA  VAL A 241       7.884 -10.820  -3.427  1.00 96.15           C  
ATOM   3967  HA  VAL A 241       7.245 -11.397  -2.759  1.00 96.15           H  
ATOM   3968  C   VAL A 241       8.547 -11.848  -4.345  1.00 96.15           C  
ATOM   3969  CB  VAL A 241       6.947  -9.912  -4.239  1.00 96.15           C  
ATOM   3970  HB  VAL A 241       6.277 -10.551  -4.814  1.00 96.15           H  
ATOM   3971  O   VAL A 241       7.865 -12.569  -5.064  1.00 96.15           O  
ATOM   3972  CG1 VAL A 241       6.075  -9.050  -3.323  1.00 96.15           C  
ATOM   3973 HG11 VAL A 241       5.392  -8.449  -3.923  1.00 96.15           H  
ATOM   3974 HG12 VAL A 241       6.695  -8.406  -2.699  1.00 96.15           H  
ATOM   3975 HG13 VAL A 241       5.494  -9.709  -2.679  1.00 96.15           H  
ATOM   3976  CG2 VAL A 241       7.673  -9.002  -5.235  1.00 96.15           C  
ATOM   3977 HG21 VAL A 241       6.942  -8.587  -5.929  1.00 96.15           H  
ATOM   3978 HG22 VAL A 241       8.165  -8.189  -4.700  1.00 96.15           H  
ATOM   3979 HG23 VAL A 241       8.404  -9.574  -5.806  1.00 96.15           H  
ATOM   3980  N   LEU A 242       9.882 -11.914  -4.383  1.00 95.54           N  
ATOM   3981  H   LEU A 242      10.422 -11.350  -3.742  1.00 95.54           H  
ATOM   3982  CA  LEU A 242      10.570 -12.824  -5.304  1.00 95.54           C  
ATOM   3983  HA  LEU A 242      10.140 -12.705  -6.299  1.00 95.54           H  
ATOM   3984  C   LEU A 242      10.354 -14.294  -4.930  1.00 95.54           C  
ATOM   3985  CB  LEU A 242      12.067 -12.490  -5.352  1.00 95.54           C  
ATOM   3986  HB2 LEU A 242      12.462 -12.538  -4.337  1.00 95.54           H  
ATOM   3987  HB3 LEU A 242      12.573 -13.258  -5.937  1.00 95.54           H  
ATOM   3988  O   LEU A 242      10.280 -15.134  -5.823  1.00 95.54           O  
ATOM   3989  CG  LEU A 242      12.397 -11.117  -5.959  1.00 95.54           C  
ATOM   3990  HG  LEU A 242      11.904 -10.332  -5.385  1.00 95.54           H  
ATOM   3991  CD1 LEU A 242      13.906 -10.902  -5.865  1.00 95.54           C  
ATOM   3992 HD11 LEU A 242      14.203 -10.897  -4.816  1.00 95.54           H  
ATOM   3993 HD12 LEU A 242      14.420 -11.725  -6.362  1.00 95.54           H  
ATOM   3994 HD13 LEU A 242      14.186  -9.956  -6.329  1.00 95.54           H  
ATOM   3995  CD2 LEU A 242      11.983 -10.988  -7.428  1.00 95.54           C  
ATOM   3996 HD21 LEU A 242      12.317 -10.026  -7.817  1.00 95.54           H  
ATOM   3997 HD22 LEU A 242      10.897 -11.029  -7.512  1.00 95.54           H  
ATOM   3998 HD23 LEU A 242      12.426 -11.791  -8.016  1.00 95.54           H  
ATOM   3999  N   ASP A 243      10.248 -14.597  -3.639  1.00 93.01           N  
ATOM   4000  H   ASP A 243      10.319 -13.849  -2.964  1.00 93.01           H  
ATOM   4001  CA  ASP A 243      10.053 -15.954  -3.109  1.00 93.01           C  
ATOM   4002  HA  ASP A 243      10.159 -16.676  -3.918  1.00 93.01           H  
ATOM   4003  C   ASP A 243       8.631 -16.166  -2.559  1.00 93.01           C  
ATOM   4004  CB  ASP A 243      11.161 -16.261  -2.086  1.00 93.01           C  
ATOM   4005  HB2 ASP A 243      11.075 -15.569  -1.248  1.00 93.01           H  
ATOM   4006  HB3 ASP A 243      11.036 -17.276  -1.709  1.00 93.01           H  
ATOM   4007  O   ASP A 243       8.374 -17.126  -1.841  1.00 93.01           O  
ATOM   4008  CG  ASP A 243      12.560 -16.149  -2.706  1.00 93.01           C  
ATOM   4009  OD1 ASP A 243      12.756 -16.667  -3.838  1.00 93.01           O  
ATOM   4010  OD2 ASP A 243      13.430 -15.488  -2.101  1.00 93.01           O  
ATOM   4011  N   SER A 244       7.706 -15.262  -2.889  1.00 94.97           N  
ATOM   4012  H   SER A 244       7.946 -14.548  -3.562  1.00 94.97           H  
ATOM   4013  CA  SER A 244       6.328 -15.286  -2.404  1.00 94.97           C  
ATOM   4014  HA  SER A 244       6.293 -15.848  -1.472  1.00 94.97           H  
ATOM   4015  C   SER A 244       5.381 -15.982  -3.390  1.00 94.97           C  
ATOM   4016  CB  SER A 244       5.903 -13.851  -2.079  1.00 94.97           C  
ATOM   4017  HB2 SER A 244       5.043 -13.863  -1.410  1.00 94.97           H  
ATOM   4018  HB3 SER A 244       6.716 -13.347  -1.556  1.00 94.97           H  
ATOM   4019  O   SER A 244       5.746 -16.288  -4.527  1.00 94.97           O  
ATOM   4020  OG  SER A 244       5.571 -13.126  -3.241  1.00 94.97           O  
ATOM   4021  HG  SER A 244       4.821 -13.561  -3.652  1.00 94.97           H  
ATOM   4022  N   THR A 245       4.125 -16.175  -2.989  1.00 95.44           N  
ATOM   4023  H   THR A 245       3.853 -15.908  -2.054  1.00 95.44           H  
ATOM   4024  CA  THR A 245       3.095 -16.757  -3.859  1.00 95.44           C  
ATOM   4025  HA  THR A 245       3.554 -17.520  -4.489  1.00 95.44           H  
ATOM   4026  C   THR A 245       2.492 -15.677  -4.755  1.00 95.44           C  
ATOM   4027  CB  THR A 245       2.012 -17.454  -3.025  1.00 95.44           C  
ATOM   4028  HB  THR A 245       1.526 -16.728  -2.373  1.00 95.44           H  
ATOM   4029  O   THR A 245       1.970 -14.677  -4.257  1.00 95.44           O  
ATOM   4030  CG2 THR A 245       0.961 -18.152  -3.888  1.00 95.44           C  
ATOM   4031 HG21 THR A 245       1.442 -18.853  -4.570  1.00 95.44           H  
ATOM   4032 HG22 THR A 245       0.397 -17.417  -4.462  1.00 95.44           H  
ATOM   4033 HG23 THR A 245       0.265 -18.695  -3.249  1.00 95.44           H  
ATOM   4034  OG1 THR A 245       2.616 -18.452  -2.238  1.00 95.44           O  
ATOM   4035  HG1 THR A 245       1.978 -18.730  -1.576  1.00 95.44           H  
ATOM   4036  N   LEU A 246       2.546 -15.861  -6.077  1.00 94.37           N  
ATOM   4037  H   LEU A 246       2.990 -16.697  -6.427  1.00 94.37           H  
ATOM   4038  CA  LEU A 246       1.802 -15.031  -7.030  1.00 94.37           C  
ATOM   4039  HA  LEU A 246       1.878 -13.988  -6.724  1.00 94.37           H  
ATOM   4040  C   LEU A 246       0.326 -15.444  -7.001  1.00 94.37           C  
ATOM   4041  CB  LEU A 246       2.411 -15.176  -8.438  1.00 94.37           C  
ATOM   4042  HB2 LEU A 246       3.449 -14.845  -8.405  1.00 94.37           H  
ATOM   4043  HB3 LEU A 246       2.403 -16.233  -8.705  1.00 94.37           H  
ATOM   4044  O   LEU A 246      -0.010 -16.587  -7.300  1.00 94.37           O  
ATOM   4045  CG  LEU A 246       1.669 -14.398  -9.547  1.00 94.37           C  
ATOM   4046  HG  LEU A 246       0.625 -14.707  -9.584  1.00 94.37           H  
ATOM   4047  CD1 LEU A 246       1.731 -12.883  -9.344  1.00 94.37           C  
ATOM   4048 HD11 LEU A 246       1.246 -12.384 -10.183  1.00 94.37           H  
ATOM   4049 HD12 LEU A 246       2.768 -12.557  -9.267  1.00 94.37           H  
ATOM   4050 HD13 LEU A 246       1.197 -12.611  -8.433  1.00 94.37           H  
ATOM   4051  CD2 LEU A 246       2.309 -14.705 -10.901  1.00 94.37           C  
ATOM   4052 HD21 LEU A 246       2.221 -15.772 -11.102  1.00 94.37           H  
ATOM   4053 HD22 LEU A 246       1.787 -14.163 -11.688  1.00 94.37           H  
ATOM   4054 HD23 LEU A 246       3.364 -14.429 -10.892  1.00 94.37           H  
ATOM   4055  N   ILE A 247      -0.555 -14.507  -6.660  1.00 91.38           N  
ATOM   4056  H   ILE A 247      -0.221 -13.574  -6.467  1.00 91.38           H  
ATOM   4057  CA  ILE A 247      -1.997 -14.719  -6.705  1.00 91.38           C  
ATOM   4058  HA  ILE A 247      -2.201 -15.784  -6.591  1.00 91.38           H  
ATOM   4059  C   ILE A 247      -2.511 -14.287  -8.078  1.00 91.38           C  
ATOM   4060  CB  ILE A 247      -2.711 -14.000  -5.541  1.00 91.38           C  
ATOM   4061  HB  ILE A 247      -2.468 -12.937  -5.575  1.00 91.38           H  
ATOM   4062  O   ILE A 247      -2.516 -13.102  -8.419  1.00 91.38           O  
ATOM   4063  CG1 ILE A 247      -2.272 -14.571  -4.175  1.00 91.38           C  
ATOM   4064 HG12 ILE A 247      -1.189 -14.489  -4.073  1.00 91.38           H  
ATOM   4065 HG13 ILE A 247      -2.529 -15.629  -4.138  1.00 91.38           H  
ATOM   4066  CG2 ILE A 247      -4.229 -14.173  -5.713  1.00 91.38           C  
ATOM   4067 HG21 ILE A 247      -4.773 -13.617  -4.951  1.00 91.38           H  
ATOM   4068 HG22 ILE A 247      -4.501 -15.227  -5.664  1.00 91.38           H  
ATOM   4069 HG23 ILE A 247      -4.544 -13.758  -6.671  1.00 91.38           H  
ATOM   4070  CD1 ILE A 247      -2.909 -13.876  -2.961  1.00 91.38           C  
ATOM   4071 HD11 ILE A 247      -3.995 -13.827  -3.032  1.00 91.38           H  
ATOM   4072 HD12 ILE A 247      -2.701 -14.474  -2.074  1.00 91.38           H  
ATOM   4073 HD13 ILE A 247      -2.504 -12.871  -2.848  1.00 91.38           H  
ATOM   4074  N   HIS A 248      -3.018 -15.254  -8.838  1.00 81.97           N  
ATOM   4075  H   HIS A 248      -2.949 -16.207  -8.511  1.00 81.97           H  
ATOM   4076  CA  HIS A 248      -3.780 -15.013 -10.059  1.00 81.97           C  
ATOM   4077  HA  HIS A 248      -3.350 -14.164 -10.592  1.00 81.97           H  
ATOM   4078  C   HIS A 248      -5.223 -14.643  -9.692  1.00 81.97           C  
ATOM   4079  CB  HIS A 248      -3.673 -16.239 -10.975  1.00 81.97           C  
ATOM   4080  HB2 HIS A 248      -4.320 -16.092 -11.841  1.00 81.97           H  
ATOM   4081  HB3 HIS A 248      -4.023 -17.125 -10.447  1.00 81.97           H  
ATOM   4082  O   HIS A 248      -6.130 -15.463  -9.758  1.00 81.97           O  
ATOM   4083  CG  HIS A 248      -2.267 -16.472 -11.465  1.00 81.97           C  
ATOM   4084  CD2 HIS A 248      -1.331 -17.312 -10.920  1.00 81.97           C  
ATOM   4085  HD2 HIS A 248      -1.467 -17.938 -10.051  1.00 81.97           H  
ATOM   4086  ND1 HIS A 248      -1.682 -15.861 -12.548  1.00 81.97           N  
ATOM   4087  HD1 HIS A 248      -2.149 -15.248 -13.201  1.00 81.97           H  
ATOM   4088  CE1 HIS A 248      -0.429 -16.329 -12.661  1.00 81.97           C  
ATOM   4089  HE1 HIS A 248       0.266 -16.061 -13.443  1.00 81.97           H  
ATOM   4090  NE2 HIS A 248      -0.164 -17.207 -11.685  1.00 81.97           N  
ATOM   4091  N   GLN A 249      -5.423 -13.411  -9.230  1.00 65.50           N  
ATOM   4092  H   GLN A 249      -4.626 -12.794  -9.163  1.00 65.50           H  
ATOM   4093  CA  GLN A 249      -6.752 -12.828  -9.053  1.00 65.50           C  
ATOM   4094  HA  GLN A 249      -7.513 -13.608  -9.081  1.00 65.50           H  
ATOM   4095  C   GLN A 249      -7.027 -11.890 -10.219  1.00 65.50           C  
ATOM   4096  CB  GLN A 249      -6.855 -12.100  -7.702  1.00 65.50           C  
ATOM   4097  HB2 GLN A 249      -5.885 -11.681  -7.431  1.00 65.50           H  
ATOM   4098  HB3 GLN A 249      -7.569 -11.280  -7.782  1.00 65.50           H  
ATOM   4099  O   GLN A 249      -6.177 -11.064 -10.564  1.00 65.50           O  
ATOM   4100  CG  GLN A 249      -7.350 -13.052  -6.605  1.00 65.50           C  
ATOM   4101  HG2 GLN A 249      -6.779 -13.981  -6.632  1.00 65.50           H  
ATOM   4102  HG3 GLN A 249      -8.388 -13.311  -6.814  1.00 65.50           H  
ATOM   4103  CD  GLN A 249      -7.289 -12.460  -5.200  1.00 65.50           C  
ATOM   4104  NE2 GLN A 249      -7.431 -13.277  -4.179  1.00 65.50           N  
ATOM   4105 HE21 GLN A 249      -7.615 -14.257  -4.338  1.00 65.50           H  
ATOM   4106 HE22 GLN A 249      -7.458 -12.838  -3.270  1.00 65.50           H  
ATOM   4107  OE1 GLN A 249      -7.114 -11.277  -4.967  1.00 65.50           O  
ATOM   4108  N   SER A 250      -8.223 -11.967 -10.799  1.00 56.08           N  
ATOM   4109  H   SER A 250      -8.904 -12.640 -10.478  1.00 56.08           H  
ATOM   4110  CA  SER A 250      -8.702 -10.822 -11.559  1.00 56.08           C  
ATOM   4111  HA  SER A 250      -7.932 -10.537 -12.277  1.00 56.08           H  
ATOM   4112  C   SER A 250      -8.928  -9.663 -10.592  1.00 56.08           C  
ATOM   4113  CB  SER A 250      -9.963 -11.139 -12.349  1.00 56.08           C  
ATOM   4114  HB2 SER A 250     -10.136 -10.361 -13.093  1.00 56.08           H  
ATOM   4115  HB3 SER A 250      -9.841 -12.092 -12.864  1.00 56.08           H  
ATOM   4116  O   SER A 250      -9.290  -9.848  -9.427  1.00 56.08           O  
ATOM   4117  OG  SER A 250     -11.054 -11.182 -11.473  1.00 56.08           O  
ATOM   4118  HG  SER A 250     -11.589 -11.898 -11.825  1.00 56.08           H  
ATOM   4119  N   ILE A 251      -8.740  -8.443 -11.083  1.00 51.86           N  
ATOM   4120  H   ILE A 251      -8.417  -8.358 -12.036  1.00 51.86           H  
ATOM   4121  CA  ILE A 251      -9.019  -7.224 -10.313  1.00 51.86           C  
ATOM   4122  HA  ILE A 251      -8.444  -7.256  -9.388  1.00 51.86           H  
ATOM   4123  C   ILE A 251     -10.509  -7.167  -9.909  1.00 51.86           C  
ATOM   4124  CB  ILE A 251      -8.561  -5.998 -11.141  1.00 51.86           C  
ATOM   4125  HB  ILE A 251      -9.092  -6.016 -12.093  1.00 51.86           H  
ATOM   4126  O   ILE A 251     -10.862  -6.493  -8.947  1.00 51.86           O  
ATOM   4127  CG1 ILE A 251      -7.037  -6.074 -11.425  1.00 51.86           C  
ATOM   4128 HG12 ILE A 251      -6.772  -7.064 -11.796  1.00 51.86           H  
ATOM   4129 HG13 ILE A 251      -6.488  -5.915 -10.496  1.00 51.86           H  
ATOM   4130  CG2 ILE A 251      -8.897  -4.673 -10.434  1.00 51.86           C  
ATOM   4131 HG21 ILE A 251      -9.977  -4.557 -10.340  1.00 51.86           H  
ATOM   4132 HG22 ILE A 251      -8.534  -3.820 -11.007  1.00 51.86           H  
ATOM   4133 HG23 ILE A 251      -8.455  -4.659  -9.437  1.00 51.86           H  
ATOM   4134  CD1 ILE A 251      -6.541  -5.077 -12.479  1.00 51.86           C  
ATOM   4135 HD11 ILE A 251      -5.492  -5.280 -12.695  1.00 51.86           H  
ATOM   4136 HD12 ILE A 251      -7.118  -5.189 -13.397  1.00 51.86           H  
ATOM   4137 HD13 ILE A 251      -6.624  -4.053 -12.115  1.00 51.86           H  
ATOM   4138  N   THR A 252     -11.381  -7.899 -10.611  1.00 60.14           N  
ATOM   4139  H   THR A 252     -11.034  -8.498 -11.347  1.00 60.14           H  
ATOM   4140  CA  THR A 252     -12.820  -7.998 -10.333  1.00 60.14           C  
ATOM   4141  HA  THR A 252     -13.152  -7.075  -9.857  1.00 60.14           H  
ATOM   4142  C   THR A 252     -13.191  -9.133  -9.371  1.00 60.14           C  
ATOM   4143  CB  THR A 252     -13.608  -8.158 -11.644  1.00 60.14           C  
ATOM   4144  HB  THR A 252     -14.672  -8.241 -11.423  1.00 60.14           H  
ATOM   4145  O   THR A 252     -14.356  -9.239  -9.001  1.00 60.14           O  
ATOM   4146  CG2 THR A 252     -13.392  -6.982 -12.598  1.00 60.14           C  
ATOM   4147 HG21 THR A 252     -14.045  -7.094 -13.464  1.00 60.14           H  
ATOM   4148 HG22 THR A 252     -12.356  -6.947 -12.935  1.00 60.14           H  
ATOM   4149 HG23 THR A 252     -13.641  -6.051 -12.089  1.00 60.14           H  
ATOM   4150  OG1 THR A 252     -13.180  -9.311 -12.327  1.00 60.14           O  
ATOM   4151  HG1 THR A 252     -13.626  -9.351 -13.176  1.00 60.14           H  
ATOM   4152  N   GLY A 253     -12.251  -9.996  -8.967  1.00 52.56           N  
ATOM   4153  H   GLY A 253     -11.307  -9.876  -9.304  1.00 52.56           H  
ATOM   4154  CA  GLY A 253     -12.540 -11.198  -8.173  1.00 52.56           C  
ATOM   4155  HA2 GLY A 253     -11.604 -11.582  -7.766  1.00 52.56           H  
ATOM   4156  HA3 GLY A 253     -13.191 -10.926  -7.342  1.00 52.56           H  
ATOM   4157  C   GLY A 253     -13.224 -12.335  -8.950  1.00 52.56           C  
ATOM   4158  O   GLY A 253     -13.457 -13.401  -8.388  1.00 52.56           O  
ATOM   4159  N   LEU A 254     -13.519 -12.144 -10.238  1.00 47.68           N  
ATOM   4160  H   LEU A 254     -13.267 -11.254 -10.644  1.00 47.68           H  
ATOM   4161  CA  LEU A 254     -14.022 -13.184 -11.136  1.00 47.68           C  
ATOM   4162  HA  LEU A 254     -14.644 -13.886 -10.580  1.00 47.68           H  
ATOM   4163  C   LEU A 254     -12.831 -13.953 -11.719  1.00 47.68           C  
ATOM   4164  CB  LEU A 254     -14.873 -12.526 -12.241  1.00 47.68           C  
ATOM   4165  HB2 LEU A 254     -14.250 -11.809 -12.775  1.00 47.68           H  
ATOM   4166  HB3 LEU A 254     -15.172 -13.291 -12.958  1.00 47.68           H  
ATOM   4167  O   LEU A 254     -12.017 -13.353 -12.411  1.00 47.68           O  
ATOM   4168  CG  LEU A 254     -16.134 -11.803 -11.728  1.00 47.68           C  
ATOM   4169  HG  LEU A 254     -15.863 -11.098 -10.942  1.00 47.68           H  
ATOM   4170  CD1 LEU A 254     -16.782 -11.009 -12.863  1.00 47.68           C  
ATOM   4171 HD11 LEU A 254     -16.076 -10.275 -13.250  1.00 47.68           H  
ATOM   4172 HD12 LEU A 254     -17.664 -10.488 -12.490  1.00 47.68           H  
ATOM   4173 HD13 LEU A 254     -17.076 -11.684 -13.667  1.00 47.68           H  
ATOM   4174  CD2 LEU A 254     -17.178 -12.781 -11.183  1.00 47.68           C  
ATOM   4175 HD21 LEU A 254     -18.075 -12.234 -10.894  1.00 47.68           H  
ATOM   4176 HD22 LEU A 254     -17.438 -13.518 -11.942  1.00 47.68           H  
ATOM   4177 HD23 LEU A 254     -16.790 -13.288 -10.299  1.00 47.68           H  
ATOM   4178  N   TYR A 255     -12.689 -15.247 -11.431  1.00 43.24           N  
ATOM   4179  H   TYR A 255     -13.384 -15.693 -10.850  1.00 43.24           H  
ATOM   4180  CA  TYR A 255     -11.705 -16.103 -12.109  1.00 43.24           C  
ATOM   4181  HA  TYR A 255     -10.697 -15.827 -11.801  1.00 43.24           H  
ATOM   4182  C   TYR A 255     -11.822 -15.908 -13.632  1.00 43.24           C  
ATOM   4183  CB  TYR A 255     -11.967 -17.577 -11.734  1.00 43.24           C  
ATOM   4184  HB2 TYR A 255     -12.960 -17.683 -11.297  1.00 43.24           H  
ATOM   4185  HB3 TYR A 255     -11.979 -18.174 -12.646  1.00 43.24           H  
ATOM   4186  O   TYR A 255     -12.882 -16.169 -14.197  1.00 43.24           O  
ATOM   4187  CG  TYR A 255     -10.953 -18.205 -10.797  1.00 43.24           C  
ATOM   4188  CD1 TYR A 255      -9.932 -19.017 -11.327  1.00 43.24           C  
ATOM   4189  HD1 TYR A 255      -9.853 -19.157 -12.395  1.00 43.24           H  
ATOM   4190  CD2 TYR A 255     -11.054 -18.024  -9.403  1.00 43.24           C  
ATOM   4191  HD2 TYR A 255     -11.844 -17.409  -8.998  1.00 43.24           H  
ATOM   4192  CE1 TYR A 255      -9.017 -19.655 -10.470  1.00 43.24           C  
ATOM   4193  HE1 TYR A 255      -8.236 -20.282 -10.873  1.00 43.24           H  
ATOM   4194  CE2 TYR A 255     -10.139 -18.662  -8.540  1.00 43.24           C  
ATOM   4195  HE2 TYR A 255     -10.227 -18.532  -7.471  1.00 43.24           H  
ATOM   4196  OH  TYR A 255      -8.240 -20.108  -8.250  1.00 43.24           O  
ATOM   4197  HH  TYR A 255      -8.443 -19.948  -7.325  1.00 43.24           H  
ATOM   4198  CZ  TYR A 255      -9.119 -19.481  -9.075  1.00 43.24           C  
ATOM   4199  N   GLU A 256     -10.761 -15.441 -14.292  1.00 40.67           N  
ATOM   4200  H   GLU A 256      -9.912 -15.232 -13.785  1.00 40.67           H  
ATOM   4201  CA  GLU A 256     -10.651 -15.574 -15.746  1.00 40.67           C  
ATOM   4202  HA  GLU A 256     -11.639 -15.512 -16.202  1.00 40.67           H  
ATOM   4203  C   GLU A 256     -10.107 -16.982 -16.013  1.00 40.67           C  
ATOM   4204  CB  GLU A 256      -9.797 -14.451 -16.372  1.00 40.67           C  
ATOM   4205  HB2 GLU A 256      -9.589 -14.722 -17.407  1.00 40.67           H  
ATOM   4206  HB3 GLU A 256      -8.851 -14.363 -15.836  1.00 40.67           H  
ATOM   4207  O   GLU A 256      -8.983 -17.301 -15.620  1.00 40.67           O  
ATOM   4208  CG  GLU A 256     -10.529 -13.093 -16.364  1.00 40.67           C  
ATOM   4209  HG2 GLU A 256     -10.673 -12.781 -15.329  1.00 40.67           H  
ATOM   4210  HG3 GLU A 256     -11.515 -13.232 -16.807  1.00 40.67           H  
ATOM   4211  CD  GLU A 256      -9.804 -11.965 -17.129  1.00 40.67           C  
ATOM   4212  OE1 GLU A 256     -10.361 -10.841 -17.156  1.00 40.67           O  
ATOM   4213  OE2 GLU A 256      -8.682 -12.183 -17.641  1.00 40.67           O  
ATOM   4214  N   THR A 257     -10.965 -17.840 -16.569  1.00 36.29           N  
ATOM   4215  H   THR A 257     -11.886 -17.499 -16.806  1.00 36.29           H  
ATOM   4216  CA  THR A 257     -10.628 -19.166 -17.111  1.00 36.29           C  
ATOM   4217  HA  THR A 257      -9.976 -19.702 -16.420  1.00 36.29           H  
ATOM   4218  C   THR A 257      -9.878 -19.054 -18.425  1.00 36.29           C  
ATOM   4219  CB  THR A 257     -11.886 -19.990 -17.383  1.00 36.29           C  
ATOM   4220  HB  THR A 257     -11.612 -20.889 -17.936  1.00 36.29           H  
ATOM   4221  O   THR A 257     -10.327 -18.228 -19.254  1.00 36.29           O  
ATOM   4222  CG2 THR A 257     -12.606 -20.406 -16.102  1.00 36.29           C  
ATOM   4223 HG21 THR A 257     -11.922 -20.970 -15.467  1.00 36.29           H  
ATOM   4224 HG22 THR A 257     -12.954 -19.522 -15.567  1.00 36.29           H  
ATOM   4225 HG23 THR A 257     -13.460 -21.032 -16.358  1.00 36.29           H  
ATOM   4226  OG1 THR A 257     -12.747 -19.200 -18.169  1.00 36.29           O  
ATOM   4227  HG1 THR A 257     -12.146 -18.754 -18.770  1.00 36.29           H  
ATOM   4228  OXT THR A 257      -8.949 -19.866 -18.604  1.00 36.29           O  
TER    4229      THR A 257                                                       
END   
