# Supplementary material for: Computational design of novel Cas9 PAM-interacting domains using evolution-based modelling and structural quality assessment
Source: PLoS Comput Biol. 2023 Nov 17;19(11):e1011621. doi: 10.1371/journal.pcbi.1011621 (PMC10729993; doi:10.1371/journal.pcbi.1011621)
Supplement: S1 File — This file contains the experimentally tested sequences in a zip format. It includes Fasta files, AlphaFold Prediction with PDB file, pLDDT, and more. (ZIP) [file pcbi.1011621.s001.zip › pdb/dgfx_63_relaxed_rank_1_model_3.pdb]

ATOM      1  N   THR A   1       2.817  16.011 -20.237  1.00 40.82           N  
ATOM      2  H   THR A   1       2.528  15.081 -19.970  1.00 40.82           H  
ATOM      3  H2  THR A   1       2.493  16.677 -19.550  1.00 40.82           H  
ATOM      4  H3  THR A   1       2.411  16.266 -21.126  1.00 40.82           H  
ATOM      5  CA  THR A   1       4.289  16.122 -20.298  1.00 40.82           C  
ATOM      6  HA  THR A   1       4.695  15.492 -21.090  1.00 40.82           H  
ATOM      7  C   THR A   1       4.860  15.649 -18.969  1.00 40.82           C  
ATOM      8  CB  THR A   1       4.677  17.580 -20.581  1.00 40.82           C  
ATOM      9  HB  THR A   1       5.717  17.759 -20.308  1.00 40.82           H  
ATOM     10  O   THR A   1       4.847  16.393 -18.003  1.00 40.82           O  
ATOM     11  CG2 THR A   1       4.456  17.929 -22.052  1.00 40.82           C  
ATOM     12 HG21 THR A   1       3.406  17.838 -22.328  1.00 40.82           H  
ATOM     13 HG22 THR A   1       5.059  17.275 -22.682  1.00 40.82           H  
ATOM     14 HG23 THR A   1       4.774  18.956 -22.229  1.00 40.82           H  
ATOM     15  OG1 THR A   1       3.818  18.424 -19.856  1.00 40.82           O  
ATOM     16  HG1 THR A   1       4.272  19.257 -19.710  1.00 40.82           H  
ATOM     17  N   GLY A   2       5.238  14.373 -18.858  1.00 58.60           N  
ATOM     18  H   GLY A   2       5.312  13.797 -19.684  1.00 58.60           H  
ATOM     19  CA  GLY A   2       5.959  13.872 -17.678  1.00 58.60           C  
ATOM     20  HA2 GLY A   2       5.679  14.426 -16.782  1.00 58.60           H  
ATOM     21  HA3 GLY A   2       5.735  12.818 -17.518  1.00 58.60           H  
ATOM     22  C   GLY A   2       7.461  14.010 -17.913  1.00 58.60           C  
ATOM     23  O   GLY A   2       7.898  13.785 -19.041  1.00 58.60           O  
ATOM     24  N   GLY A   3       8.230  14.406 -16.897  1.00 74.05           N  
ATOM     25  H   GLY A   3       7.813  14.590 -15.996  1.00 74.05           H  
ATOM     26  CA  GLY A   3       9.693  14.435 -16.992  1.00 74.05           C  
ATOM     27  HA2 GLY A   3      10.125  14.785 -16.054  1.00 74.05           H  
ATOM     28  HA3 GLY A   3       9.992  15.121 -17.784  1.00 74.05           H  
ATOM     29  C   GLY A   3      10.262  13.046 -17.296  1.00 74.05           C  
ATOM     30  O   GLY A   3       9.639  12.028 -16.992  1.00 74.05           O  
ATOM     31  N   PHE A   4      11.445  12.995 -17.907  1.00 82.23           N  
ATOM     32  H   PHE A   4      11.905  13.861 -18.149  1.00 82.23           H  
ATOM     33  CA  PHE A   4      12.184  11.740 -18.106  1.00 82.23           C  
ATOM     34  HA  PHE A   4      11.479  10.940 -18.333  1.00 82.23           H  
ATOM     35  C   PHE A   4      12.930  11.300 -16.841  1.00 82.23           C  
ATOM     36  CB  PHE A   4      13.147  11.911 -19.289  1.00 82.23           C  
ATOM     37  HB2 PHE A   4      13.871  12.687 -19.039  1.00 82.23           H  
ATOM     38  HB3 PHE A   4      13.699  10.981 -19.421  1.00 82.23           H  
ATOM     39  O   PHE A   4      13.274  10.125 -16.689  1.00 82.23           O  
ATOM     40  CG  PHE A   4      12.482  12.250 -20.612  1.00 82.23           C  
ATOM     41  CD1 PHE A   4      11.348  11.535 -21.032  1.00 82.23           C  
ATOM     42  HD1 PHE A   4      10.933  10.776 -20.386  1.00 82.23           H  
ATOM     43  CD2 PHE A   4      12.998  13.267 -21.436  1.00 82.23           C  
ATOM     44  HD2 PHE A   4      13.869  13.825 -21.126  1.00 82.23           H  
ATOM     45  CE1 PHE A   4      10.741  11.808 -22.270  1.00 82.23           C  
ATOM     46  HE1 PHE A   4       9.873  11.249 -22.586  1.00 82.23           H  
ATOM     47  CE2 PHE A   4      12.388  13.551 -22.672  1.00 82.23           C  
ATOM     48  HE2 PHE A   4      12.792  14.329 -23.303  1.00 82.23           H  
ATOM     49  CZ  PHE A   4      11.265  12.818 -23.093  1.00 82.23           C  
ATOM     50  HZ  PHE A   4      10.806  13.034 -24.046  1.00 82.23           H  
ATOM     51  N   SER A   5      13.137  12.240 -15.924  1.00 83.13           N  
ATOM     52  H   SER A   5      12.839  13.183 -16.130  1.00 83.13           H  
ATOM     53  CA  SER A   5      13.882  12.098 -14.683  1.00 83.13           C  
ATOM     54  HA  SER A   5      13.962  11.043 -14.420  1.00 83.13           H  
ATOM     55  C   SER A   5      13.185  12.809 -13.531  1.00 83.13           C  
ATOM     56  CB  SER A   5      15.301  12.656 -14.860  1.00 83.13           C  
ATOM     57  HB2 SER A   5      15.891  11.885 -15.356  1.00 83.13           H  
ATOM     58  HB3 SER A   5      15.752  12.860 -13.889  1.00 83.13           H  
ATOM     59  O   SER A   5      12.311  13.654 -13.721  1.00 83.13           O  
ATOM     60  OG  SER A   5      15.371  13.813 -15.677  1.00 83.13           O  
ATOM     61  HG  SER A   5      14.791  14.524 -15.394  1.00 83.13           H  
ATOM     62  N   ASN A   6      13.582  12.458 -12.311  1.00 81.00           N  
ATOM     63  H   ASN A   6      14.273  11.727 -12.224  1.00 81.00           H  
ATOM     64  CA  ASN A   6      13.351  13.310 -11.160  1.00 81.00           C  
ATOM     65  HA  ASN A   6      12.305  13.614 -11.139  1.00 81.00           H  
ATOM     66  C   ASN A   6      14.221  14.569 -11.302  1.00 81.00           C  
ATOM     67  CB  ASN A   6      13.657  12.510  -9.884  1.00 81.00           C  
ATOM     68  HB2 ASN A   6      14.702  12.201  -9.885  1.00 81.00           H  
ATOM     69  HB3 ASN A   6      13.041  11.610  -9.866  1.00 81.00           H  
ATOM     70  O   ASN A   6      15.440  14.499 -11.163  1.00 81.00           O  
ATOM     71  CG  ASN A   6      13.369  13.303  -8.622  1.00 81.00           C  
ATOM     72  ND2 ASN A   6      13.590  12.733  -7.465  1.00 81.00           N  
ATOM     73 HD21 ASN A   6      14.217  11.944  -7.406  1.00 81.00           H  
ATOM     74 HD22 ASN A   6      13.395  13.298  -6.651  1.00 81.00           H  
ATOM     75  OD1 ASN A   6      12.920  14.438  -8.644  1.00 81.00           O  
ATOM     76  N   GLU A   7      13.583  15.708 -11.574  1.00 83.50           N  
ATOM     77  H   GLU A   7      12.589  15.656 -11.748  1.00 83.50           H  
ATOM     78  CA  GLU A   7      14.241  16.993 -11.859  1.00 83.50           C  
ATOM     79  HA  GLU A   7      15.034  16.818 -12.586  1.00 83.50           H  
ATOM     80  C   GLU A   7      14.926  17.629 -10.634  1.00 83.50           C  
ATOM     81  CB  GLU A   7      13.227  17.958 -12.499  1.00 83.50           C  
ATOM     82  HB2 GLU A   7      12.416  18.138 -11.793  1.00 83.50           H  
ATOM     83  HB3 GLU A   7      13.714  18.912 -12.696  1.00 83.50           H  
ATOM     84  O   GLU A   7      15.519  18.705 -10.731  1.00 83.50           O  
ATOM     85  CG  GLU A   7      12.624  17.435 -13.817  1.00 83.50           C  
ATOM     86  HG2 GLU A   7      12.014  16.556 -13.606  1.00 83.50           H  
ATOM     87  HG3 GLU A   7      11.957  18.198 -14.217  1.00 83.50           H  
ATOM     88  CD  GLU A   7      13.691  17.098 -14.871  1.00 83.50           C  
ATOM     89  OE1 GLU A   7      13.592  16.007 -15.488  1.00 83.50           O  
ATOM     90  OE2 GLU A   7      14.606  17.930 -15.043  1.00 83.50           O  
ATOM     91  N   ASN A   8      14.897  16.961  -9.476  1.00 85.71           N  
ATOM     92  H   ASN A   8      14.389  16.089  -9.443  1.00 85.71           H  
ATOM     93  CA  ASN A   8      15.742  17.324  -8.347  1.00 85.71           C  
ATOM     94  HA  ASN A   8      15.552  18.367  -8.095  1.00 85.71           H  
ATOM     95  C   ASN A   8      17.221  17.187  -8.733  1.00 85.71           C  
ATOM     96  CB  ASN A   8      15.399  16.453  -7.131  1.00 85.71           C  
ATOM     97  HB2 ASN A   8      15.379  15.405  -7.432  1.00 85.71           H  
ATOM     98  HB3 ASN A   8      16.179  16.573  -6.379  1.00 85.71           H  
ATOM     99  O   ASN A   8      17.705  16.099  -9.053  1.00 85.71           O  
ATOM    100  CG  ASN A   8      14.079  16.817  -6.481  1.00 85.71           C  
ATOM    101  ND2 ASN A   8      13.632  16.018  -5.542  1.00 85.71           N  
ATOM    102 HD21 ASN A   8      12.749  16.287  -5.131  1.00 85.71           H  
ATOM    103 HD22 ASN A   8      14.168  15.205  -5.274  1.00 85.71           H  
ATOM    104  OD1 ASN A   8      13.455  17.829  -6.743  1.00 85.71           O  
ATOM    105  N   ILE A   9      17.947  18.302  -8.662  1.00 84.09           N  
ATOM    106  H   ILE A   9      17.475  19.164  -8.428  1.00 84.09           H  
ATOM    107  CA  ILE A   9      19.384  18.343  -8.925  1.00 84.09           C  
ATOM    108  HA  ILE A   9      19.612  17.627  -9.715  1.00 84.09           H  
ATOM    109  C   ILE A   9      20.116  17.910  -7.661  1.00 84.09           C  
ATOM    110  CB  ILE A   9      19.836  19.736  -9.410  1.00 84.09           C  
ATOM    111  HB  ILE A   9      19.603  20.467  -8.636  1.00 84.09           H  
ATOM    112  O   ILE A   9      20.039  18.575  -6.626  1.00 84.09           O  
ATOM    113  CG1 ILE A   9      19.076  20.125 -10.700  1.00 84.09           C  
ATOM    114 HG12 ILE A   9      18.002  20.047 -10.529  1.00 84.09           H  
ATOM    115 HG13 ILE A   9      19.335  19.432 -11.500  1.00 84.09           H  
ATOM    116  CG2 ILE A   9      21.362  19.743  -9.649  1.00 84.09           C  
ATOM    117 HG21 ILE A   9      21.696  20.729  -9.973  1.00 84.09           H  
ATOM    118 HG22 ILE A   9      21.890  19.514  -8.723  1.00 84.09           H  
ATOM    119 HG23 ILE A   9      21.627  18.993 -10.394  1.00 84.09           H  
ATOM    120  CD1 ILE A   9      19.339  21.560 -11.171  1.00 84.09           C  
ATOM    121 HD11 ILE A   9      20.365  21.668 -11.521  1.00 84.09           H  
ATOM    122 HD12 ILE A   9      18.666  21.792 -11.997  1.00 84.09           H  
ATOM    123 HD13 ILE A   9      19.150  22.259 -10.356  1.00 84.09           H  
ATOM    124  N   LEU A  10      20.853  16.811  -7.763  1.00 86.75           N  
ATOM    125  H   LEU A  10      20.885  16.334  -8.653  1.00 86.75           H  
ATOM    126  CA  LEU A  10      21.724  16.335  -6.703  1.00 86.75           C  
ATOM    127  HA  LEU A  10      21.407  16.794  -5.767  1.00 86.75           H  
ATOM    128  C   LEU A  10      23.172  16.772  -6.953  1.00 86.75           C  
ATOM    129  CB  LEU A  10      21.588  14.815  -6.562  1.00 86.75           C  
ATOM    130  HB2 LEU A  10      22.334  14.460  -5.850  1.00 86.75           H  
ATOM    131  HB3 LEU A  10      21.809  14.369  -7.531  1.00 86.75           H  
ATOM    132  O   LEU A  10      23.595  16.895  -8.110  1.00 86.75           O  
ATOM    133  CG  LEU A  10      20.199  14.333  -6.111  1.00 86.75           C  
ATOM    134  HG  LEU A  10      19.481  14.515  -6.911  1.00 86.75           H  
ATOM    135  CD1 LEU A  10      20.273  12.834  -5.831  1.00 86.75           C  
ATOM    136 HD11 LEU A  10      20.572  12.296  -6.730  1.00 86.75           H  
ATOM    137 HD12 LEU A  10      20.991  12.629  -5.036  1.00 86.75           H  
ATOM    138 HD13 LEU A  10      19.294  12.468  -5.524  1.00 86.75           H  
ATOM    139  CD2 LEU A  10      19.694  15.010  -4.833  1.00 86.75           C  
ATOM    140 HD21 LEU A  10      18.764  14.539  -4.515  1.00 86.75           H  
ATOM    141 HD22 LEU A  10      20.437  14.921  -4.040  1.00 86.75           H  
ATOM    142 HD23 LEU A  10      19.483  16.062  -5.028  1.00 86.75           H  
ATOM    143  N   PRO A  11      23.946  17.008  -5.877  1.00 86.97           N  
ATOM    144  CA  PRO A  11      25.365  17.308  -5.993  1.00 86.97           C  
ATOM    145  HA  PRO A  11      25.505  18.192  -6.616  1.00 86.97           H  
ATOM    146  C   PRO A  11      26.128  16.138  -6.626  1.00 86.97           C  
ATOM    147  CB  PRO A  11      25.837  17.613  -4.568  1.00 86.97           C  
ATOM    148  HB2 PRO A  11      26.876  17.331  -4.402  1.00 86.97           H  
ATOM    149  HB3 PRO A  11      25.693  18.673  -4.357  1.00 86.97           H  
ATOM    150  O   PRO A  11      25.638  15.010  -6.710  1.00 86.97           O  
ATOM    151  CG  PRO A  11      24.885  16.790  -3.702  1.00 86.97           C  
ATOM    152  HG2 PRO A  11      25.224  15.755  -3.668  1.00 86.97           H  
ATOM    153  HG3 PRO A  11      24.793  17.200  -2.696  1.00 86.97           H  
ATOM    154  CD  PRO A  11      23.571  16.874  -4.473  1.00 86.97           C  
ATOM    155  HD2 PRO A  11      22.980  15.977  -4.290  1.00 86.97           H  
ATOM    156  HD3 PRO A  11      23.016  17.760  -4.163  1.00 86.97           H  
ATOM    157  N   HIS A  12      27.347  16.421  -7.079  1.00 85.49           N  
ATOM    158  H   HIS A  12      27.727  17.343  -6.919  1.00 85.49           H  
ATOM    159  CA  HIS A  12      28.226  15.405  -7.643  1.00 85.49           C  
ATOM    160  HA  HIS A  12      27.728  14.955  -8.502  1.00 85.49           H  
ATOM    161  C   HIS A  12      28.491  14.274  -6.640  1.00 85.49           C  
ATOM    162  CB  HIS A  12      29.513  16.072  -8.143  1.00 85.49           C  
ATOM    163  HB2 HIS A  12      30.047  15.359  -8.771  1.00 85.49           H  
ATOM    164  HB3 HIS A  12      29.262  16.930  -8.766  1.00 85.49           H  
ATOM    165  O   HIS A  12      28.561  14.483  -5.428  1.00 85.49           O  
ATOM    166  CG  HIS A  12      30.433  16.533  -7.046  1.00 85.49           C  
ATOM    167  CD2 HIS A  12      30.545  17.804  -6.554  1.00 85.49           C  
ATOM    168  HD2 HIS A  12      30.007  18.672  -6.904  1.00 85.49           H  
ATOM    169  ND1 HIS A  12      31.293  15.741  -6.323  1.00 85.49           N  
ATOM    170  HD1 HIS A  12      31.454  14.754  -6.465  1.00 85.49           H  
ATOM    171  CE1 HIS A  12      31.885  16.510  -5.395  1.00 85.49           C  
ATOM    172  HE1 HIS A  12      32.608  16.166  -4.671  1.00 85.49           H  
ATOM    173  NE2 HIS A  12      31.462  17.778  -5.501  1.00 85.49           N  
ATOM    174  N   GLY A  13      28.657  13.058  -7.147  1.00 80.36           N  
ATOM    175  H   GLY A  13      28.566  12.918  -8.143  1.00 80.36           H  
ATOM    176  CA  GLY A  13      28.946  11.898  -6.316  1.00 80.36           C  
ATOM    177  HA2 GLY A  13      28.122  11.738  -5.620  1.00 80.36           H  
ATOM    178  HA3 GLY A  13      29.852  12.087  -5.741  1.00 80.36           H  
ATOM    179  C   GLY A  13      29.143  10.640  -7.144  1.00 80.36           C  
ATOM    180  O   GLY A  13      28.852  10.610  -8.336  1.00 80.36           O  
ATOM    181  N   ASN A  14      29.594   9.570  -6.494  1.00 78.34           N  
ATOM    182  H   ASN A  14      29.828   9.673  -5.516  1.00 78.34           H  
ATOM    183  CA  ASN A  14      29.874   8.282  -7.138  1.00 78.34           C  
ATOM    184  HA  ASN A  14      30.340   8.481  -8.103  1.00 78.34           H  
ATOM    185  C   ASN A  14      28.606   7.465  -7.459  1.00 78.34           C  
ATOM    186  CB  ASN A  14      30.885   7.505  -6.272  1.00 78.34           C  
ATOM    187  HB2 ASN A  14      31.009   6.498  -6.671  1.00 78.34           H  
ATOM    188  HB3 ASN A  14      30.507   7.418  -5.253  1.00 78.34           H  
ATOM    189  O   ASN A  14      28.669   6.246  -7.578  1.00 78.34           O  
ATOM    190  CG  ASN A  14      32.261   8.138  -6.256  1.00 78.34           C  
ATOM    191  ND2 ASN A  14      33.079   7.809  -5.286  1.00 78.34           N  
ATOM    192 HD21 ASN A  14      32.815   7.134  -4.583  1.00 78.34           H  
ATOM    193 HD22 ASN A  14      33.994   8.235  -5.317  1.00 78.34           H  
ATOM    194  OD1 ASN A  14      32.626   8.923  -7.110  1.00 78.34           O  
ATOM    195  N   SER A  15      27.446   8.116  -7.563  1.00 79.10           N  
ATOM    196  H   SER A  15      27.484   9.123  -7.630  1.00 79.10           H  
ATOM    197  CA  SER A  15      26.193   7.452  -7.907  1.00 79.10           C  
ATOM    198  HA  SER A  15      26.174   6.457  -7.463  1.00 79.10           H  
ATOM    199  C   SER A  15      26.080   7.318  -9.420  1.00 79.10           C  
ATOM    200  CB  SER A  15      25.007   8.235  -7.343  1.00 79.10           C  
ATOM    201  HB2 SER A  15      25.076   8.266  -6.256  1.00 79.10           H  
ATOM    202  HB3 SER A  15      25.041   9.256  -7.723  1.00 79.10           H  
ATOM    203  O   SER A  15      25.911   8.312 -10.123  1.00 79.10           O  
ATOM    204  OG  SER A  15      23.786   7.623  -7.719  1.00 79.10           O  
ATOM    205  HG  SER A  15      23.103   8.296  -7.674  1.00 79.10           H  
ATOM    206  N   ASP A  16      26.083   6.082  -9.913  1.00 75.90           N  
ATOM    207  H   ASP A  16      26.361   5.318  -9.314  1.00 75.90           H  
ATOM    208  CA  ASP A  16      25.823   5.785 -11.328  1.00 75.90           C  
ATOM    209  HA  ASP A  16      26.426   6.455 -11.941  1.00 75.90           H  
ATOM    210  C   ASP A  16      24.349   6.024 -11.727  1.00 75.90           C  
ATOM    211  CB  ASP A  16      26.260   4.345 -11.642  1.00 75.90           C  
ATOM    212  HB2 ASP A  16      25.655   3.660 -11.048  1.00 75.90           H  
ATOM    213  HB3 ASP A  16      26.066   4.138 -12.694  1.00 75.90           H  
ATOM    214  O   ASP A  16      23.980   5.840 -12.883  1.00 75.90           O  
ATOM    215  CG  ASP A  16      27.749   4.077 -11.374  1.00 75.90           C  
ATOM    216  OD1 ASP A  16      28.604   4.959 -11.655  1.00 75.90           O  
ATOM    217  OD2 ASP A  16      28.037   2.980 -10.856  1.00 75.90           O  
ATOM    218  N   LYS A  17      23.488   6.432 -10.780  1.00 76.92           N  
ATOM    219  H   LYS A  17      23.861   6.595  -9.856  1.00 76.92           H  
ATOM    220  CA  LYS A  17      22.081   6.776 -11.046  1.00 76.92           C  
ATOM    221  HA  LYS A  17      21.711   6.147 -11.856  1.00 76.92           H  
ATOM    222  C   LYS A  17      21.886   8.213 -11.524  1.00 76.92           C  
ATOM    223  CB  LYS A  17      21.216   6.546  -9.801  1.00 76.92           C  
ATOM    224  HB2 LYS A  17      21.539   7.216  -9.004  1.00 76.92           H  
ATOM    225  HB3 LYS A  17      20.186   6.800 -10.049  1.00 76.92           H  
ATOM    226  O   LYS A  17      20.826   8.508 -12.072  1.00 76.92           O  
ATOM    227  CG  LYS A  17      21.258   5.095  -9.308  1.00 76.92           C  
ATOM    228  HG2 LYS A  17      22.270   4.834  -9.001  1.00 76.92           H  
ATOM    229  HG3 LYS A  17      20.941   4.431 -10.112  1.00 76.92           H  
ATOM    230  CD  LYS A  17      20.315   4.942  -8.113  1.00 76.92           C  
ATOM    231  HD2 LYS A  17      19.305   5.218  -8.418  1.00 76.92           H  
ATOM    232  HD3 LYS A  17      20.642   5.607  -7.315  1.00 76.92           H  
ATOM    233  CE  LYS A  17      20.334   3.492  -7.629  1.00 76.92           C  
ATOM    234  HE2 LYS A  17      21.356   3.232  -7.354  1.00 76.92           H  
ATOM    235  HE3 LYS A  17      20.032   2.847  -8.454  1.00 76.92           H  
ATOM    236  NZ  LYS A  17      19.423   3.320  -6.472  1.00 76.92           N  
ATOM    237  HZ1 LYS A  17      18.482   3.568  -6.740  1.00 76.92           H  
ATOM    238  HZ2 LYS A  17      19.437   2.362  -6.152  1.00 76.92           H  
ATOM    239  HZ3 LYS A  17      19.709   3.929  -5.720  1.00 76.92           H  
ATOM    240  N   LEU A  18      22.871   9.086 -11.289  1.00 84.44           N  
ATOM    241  H   LEU A  18      23.753   8.741 -10.938  1.00 84.44           H  
ATOM    242  CA  LEU A  18      22.769  10.494 -11.656  1.00 84.44           C  
ATOM    243  HA  LEU A  18      21.828  10.880 -11.265  1.00 84.44           H  
ATOM    244  C   LEU A  18      22.738  10.647 -13.174  1.00 84.44           C  
ATOM    245  CB  LEU A  18      23.936  11.308 -11.077  1.00 84.44           C  
ATOM    246  HB2 LEU A  18      24.868  10.830 -11.378  1.00 84.44           H  
ATOM    247  HB3 LEU A  18      23.900  12.304 -11.518  1.00 84.44           H  
ATOM    248  O   LEU A  18      23.580  10.099 -13.885  1.00 84.44           O  
ATOM    249  CG  LEU A  18      23.939  11.481  -9.556  1.00 84.44           C  
ATOM    250  HG  LEU A  18      23.927  10.500  -9.082  1.00 84.44           H  
ATOM    251  CD1 LEU A  18      25.210  12.223  -9.133  1.00 84.44           C  
ATOM    252 HD11 LEU A  18      26.087  11.647  -9.428  1.00 84.44           H  
ATOM    253 HD12 LEU A  18      25.249  13.203  -9.609  1.00 84.44           H  
ATOM    254 HD13 LEU A  18      25.223  12.358  -8.052  1.00 84.44           H  
ATOM    255  CD2 LEU A  18      22.733  12.274  -9.061  1.00 84.44           C  
ATOM    256 HD21 LEU A  18      21.810  11.734  -9.271  1.00 84.44           H  
ATOM    257 HD22 LEU A  18      22.812  12.403  -7.982  1.00 84.44           H  
ATOM    258 HD23 LEU A  18      22.693  13.250  -9.545  1.00 84.44           H  
ATOM    259  N   ILE A  19      21.800  11.451 -13.661  1.00 85.44           N  
ATOM    260  H   ILE A  19      21.135  11.851 -13.015  1.00 85.44           H  
ATOM    261  CA  ILE A  19      21.666  11.738 -15.088  1.00 85.44           C  
ATOM    262  HA  ILE A  19      22.187  10.967 -15.655  1.00 85.44           H  
ATOM    263  C   ILE A  19      22.329  13.075 -15.391  1.00 85.44           C  
ATOM    264  CB  ILE A  19      20.195  11.695 -15.526  1.00 85.44           C  
ATOM    265  HB  ILE A  19      19.650  12.438 -14.943  1.00 85.44           H  
ATOM    266  O   ILE A  19      22.096  14.078 -14.712  1.00 85.44           O  
ATOM    267  CG1 ILE A  19      19.590  10.306 -15.244  1.00 85.44           C  
ATOM    268 HG12 ILE A  19      19.933   9.596 -15.998  1.00 85.44           H  
ATOM    269 HG13 ILE A  19      19.899   9.930 -14.269  1.00 85.44           H  
ATOM    270  CG2 ILE A  19      20.050  12.044 -17.020  1.00 85.44           C  
ATOM    271 HG21 ILE A  19      20.405  13.055 -17.216  1.00 85.44           H  
ATOM    272 HG22 ILE A  19      19.004  12.019 -17.326  1.00 85.44           H  
ATOM    273 HG23 ILE A  19      20.612  11.339 -17.633  1.00 85.44           H  
ATOM    274  CD1 ILE A  19      18.069  10.348 -15.231  1.00 85.44           C  
ATOM    275 HD11 ILE A  19      17.671  10.770 -16.154  1.00 85.44           H  
ATOM    276 HD12 ILE A  19      17.716   9.321 -15.143  1.00 85.44           H  
ATOM    277 HD13 ILE A  19      17.726  10.930 -14.376  1.00 85.44           H  
ATOM    278  N   ALA A  20      23.152  13.094 -16.435  1.00 86.80           N  
ATOM    279  H   ALA A  20      23.287  12.241 -16.960  1.00 86.80           H  
ATOM    280  CA  ALA A  20      23.817  14.300 -16.896  1.00 86.80           C  
ATOM    281  HA  ALA A  20      24.442  14.690 -16.092  1.00 86.80           H  
ATOM    282  C   ALA A  20      22.796  15.376 -17.278  1.00 86.80           C  
ATOM    283  CB  ALA A  20      24.717  13.936 -18.078  1.00 86.80           C  
ATOM    284  HB1 ALA A  20      24.118  13.542 -18.898  1.00 86.80           H  
ATOM    285  HB2 ALA A  20      25.451  13.188 -17.777  1.00 86.80           H  
ATOM    286  HB3 ALA A  20      25.243  14.826 -18.423  1.00 86.80           H  
ATOM    287  O   ALA A  20      21.901  15.144 -18.086  1.00 86.80           O  
ATOM    288  N   ARG A  21      22.969  16.586 -16.735  1.00 84.43           N  
ATOM    289  H   ARG A  21      23.685  16.683 -16.030  1.00 84.43           H  
ATOM    290  CA  ARG A  21      22.111  17.738 -17.069  1.00 84.43           C  
ATOM    291  HA  ARG A  21      21.067  17.433 -17.001  1.00 84.43           H  
ATOM    292  C   ARG A  21      22.303  18.226 -18.505  1.00 84.43           C  
ATOM    293  CB  ARG A  21      22.366  18.889 -16.086  1.00 84.43           C  
ATOM    294  HB2 ARG A  21      23.428  19.132 -16.076  1.00 84.43           H  
ATOM    295  HB3 ARG A  21      21.813  19.765 -16.425  1.00 84.43           H  
ATOM    296  O   ARG A  21      21.425  18.875 -19.060  1.00 84.43           O  
ATOM    297  CG  ARG A  21      21.892  18.542 -14.668  1.00 84.43           C  
ATOM    298  HG2 ARG A  21      22.438  17.677 -14.291  1.00 84.43           H  
ATOM    299  HG3 ARG A  21      20.832  18.289 -14.702  1.00 84.43           H  
ATOM    300  CD  ARG A  21      22.078  19.720 -13.706  1.00 84.43           C  
ATOM    301  HD2 ARG A  21      21.640  20.610 -14.156  1.00 84.43           H  
ATOM    302  HD3 ARG A  21      21.526  19.493 -12.794  1.00 84.43           H  
ATOM    303  NE  ARG A  21      23.498  19.951 -13.358  1.00 84.43           N  
ATOM    304  HE  ARG A  21      24.131  19.173 -13.479  1.00 84.43           H  
ATOM    305  NH1 ARG A  21      23.232  22.036 -12.442  1.00 84.43           N  
ATOM    306 HH11 ARG A  21      23.602  22.811 -11.912  1.00 84.43           H  
ATOM    307 HH12 ARG A  21      22.244  21.982 -12.649  1.00 84.43           H  
ATOM    308  NH2 ARG A  21      25.234  21.065 -12.388  1.00 84.43           N  
ATOM    309 HH21 ARG A  21      25.757  20.205 -12.310  1.00 84.43           H  
ATOM    310 HH22 ARG A  21      25.584  21.853 -11.861  1.00 84.43           H  
ATOM    311  CZ  ARG A  21      23.983  21.013 -12.742  1.00 84.43           C  
ATOM    312  N   LYS A  22      23.478  17.966 -19.080  1.00 81.92           N  
ATOM    313  H   LYS A  22      24.114  17.364 -18.576  1.00 81.92           H  
ATOM    314  CA  LYS A  22      23.859  18.347 -20.440  1.00 81.92           C  
ATOM    315  HA  LYS A  22      22.960  18.496 -21.038  1.00 81.92           H  
ATOM    316  C   LYS A  22      24.656  17.221 -21.075  1.00 81.92           C  
ATOM    317  CB  LYS A  22      24.692  19.641 -20.437  1.00 81.92           C  
ATOM    318  HB2 LYS A  22      25.563  19.508 -19.796  1.00 81.92           H  
ATOM    319  HB3 LYS A  22      25.043  19.828 -21.451  1.00 81.92           H  
ATOM    320  O   LYS A  22      25.398  16.518 -20.387  1.00 81.92           O  
ATOM    321  CG  LYS A  22      23.889  20.860 -19.963  1.00 81.92           C  
ATOM    322  HG2 LYS A  22      22.984  20.948 -20.565  1.00 81.92           H  
ATOM    323  HG3 LYS A  22      23.610  20.733 -18.917  1.00 81.92           H  
ATOM    324  CD  LYS A  22      24.713  22.144 -20.101  1.00 81.92           C  
ATOM    325  HD2 LYS A  22      25.603  22.066 -19.477  1.00 81.92           H  
ATOM    326  HD3 LYS A  22      25.013  22.266 -21.142  1.00 81.92           H  
ATOM    327  CE  LYS A  22      23.870  23.346 -19.660  1.00 81.92           C  
ATOM    328  HE2 LYS A  22      23.586  23.205 -18.617  1.00 81.92           H  
ATOM    329  HE3 LYS A  22      22.957  23.364 -20.255  1.00 81.92           H  
ATOM    330  NZ  LYS A  22      24.613  24.620 -19.825  1.00 81.92           N  
ATOM    331  HZ1 LYS A  22      25.458  24.609 -19.271  1.00 81.92           H  
ATOM    332  HZ2 LYS A  22      24.044  25.402 -19.535  1.00 81.92           H  
ATOM    333  HZ3 LYS A  22      24.865  24.756 -20.794  1.00 81.92           H  
ATOM    334  N   THR A  23      24.555  17.102 -22.392  1.00 78.90           N  
ATOM    335  H   THR A  23      23.878  17.654 -22.899  1.00 78.90           H  
ATOM    336  CA  THR A  23      25.434  16.241 -23.183  1.00 78.90           C  
ATOM    337  HA  THR A  23      25.228  15.205 -22.914  1.00 78.90           H  
ATOM    338  C   THR A  23      26.892  16.572 -22.839  1.00 78.90           C  
ATOM    339  CB  THR A  23      25.155  16.424 -24.685  1.00 78.90           C  
ATOM    340  HB  THR A  23      25.649  17.325 -25.048  1.00 78.90           H  
ATOM    341  O   THR A  23      27.254  17.746 -22.771  1.00 78.90           O  
ATOM    342  CG2 THR A  23      25.618  15.220 -25.498  1.00 78.90           C  
ATOM    343 HG21 THR A  23      25.114  14.317 -25.152  1.00 78.90           H  
ATOM    344 HG22 THR A  23      26.694  15.086 -25.383  1.00 78.90           H  
ATOM    345 HG23 THR A  23      25.396  15.373 -26.554  1.00 78.90           H  
ATOM    346  OG1 THR A  23      23.765  16.550 -24.905  1.00 78.90           O  
ATOM    347  HG1 THR A  23      23.610  16.508 -25.852  1.00 78.90           H  
ATOM    348  N   TYR A  24      27.706  15.547 -22.573  1.00 82.08           N  
ATOM    349  H   TYR A  24      27.320  14.617 -22.651  1.00 82.08           H  
ATOM    350  CA  TYR A  24      29.126  15.639 -22.178  1.00 82.08           C  
ATOM    351  HA  TYR A  24      29.508  14.619 -22.217  1.00 82.08           H  
ATOM    352  C   TYR A  24      29.433  16.116 -20.747  1.00 82.08           C  
ATOM    353  CB  TYR A  24      29.941  16.433 -23.216  1.00 82.08           C  
ATOM    354  HB2 TYR A  24      30.996  16.194 -23.090  1.00 82.08           H  
ATOM    355  HB3 TYR A  24      29.833  17.499 -23.017  1.00 82.08           H  
ATOM    356  O   TYR A  24      30.605  16.226 -20.388  1.00 82.08           O  
ATOM    357  CG  TYR A  24      29.554  16.158 -24.655  1.00 82.08           C  
ATOM    358  CD1 TYR A  24      29.890  14.923 -25.235  1.00 82.08           C  
ATOM    359  HD1 TYR A  24      30.456  14.194 -24.674  1.00 82.08           H  
ATOM    360  CD2 TYR A  24      28.829  17.115 -25.395  1.00 82.08           C  
ATOM    361  HD2 TYR A  24      28.586  18.068 -24.949  1.00 82.08           H  
ATOM    362  CE1 TYR A  24      29.495  14.639 -26.554  1.00 82.08           C  
ATOM    363  HE1 TYR A  24      29.751  13.697 -27.016  1.00 82.08           H  
ATOM    364  CE2 TYR A  24      28.432  16.834 -26.715  1.00 82.08           C  
ATOM    365  HE2 TYR A  24      27.885  17.570 -27.286  1.00 82.08           H  
ATOM    366  OH  TYR A  24      28.381  15.300 -28.562  1.00 82.08           O  
ATOM    367  HH  TYR A  24      27.944  16.035 -28.998  1.00 82.08           H  
ATOM    368  CZ  TYR A  24      28.765  15.591 -27.294  1.00 82.08           C  
ATOM    369  N   TRP A  25      28.432  16.379 -19.903  1.00 85.77           N  
ATOM    370  H   TRP A  25      27.475  16.283 -20.212  1.00 85.77           H  
ATOM    371  CA  TRP A  25      28.679  16.680 -18.489  1.00 85.77           C  
ATOM    372  HA  TRP A  25      29.664  17.135 -18.376  1.00 85.77           H  
ATOM    373  C   TRP A  25      28.678  15.402 -17.665  1.00 85.77           C  
ATOM    374  CB  TRP A  25      27.668  17.695 -17.956  1.00 85.77           C  
ATOM    375  HB2 TRP A  25      27.682  17.642 -16.868  1.00 85.77           H  
ATOM    376  HB3 TRP A  25      26.663  17.425 -18.281  1.00 85.77           H  
ATOM    377  O   TRP A  25      27.637  14.783 -17.480  1.00 85.77           O  
ATOM    378  CG  TRP A  25      27.946  19.118 -18.328  1.00 85.77           C  
ATOM    379  CD1 TRP A  25      28.608  19.550 -19.428  1.00 85.77           C  
ATOM    380  HD1 TRP A  25      29.018  18.914 -20.198  1.00 85.77           H  
ATOM    381  CD2 TRP A  25      27.600  20.318 -17.577  1.00 85.77           C  
ATOM    382  CE2 TRP A  25      28.106  21.451 -18.281  1.00 85.77           C  
ATOM    383  CE3 TRP A  25      26.917  20.560 -16.366  1.00 85.77           C  
ATOM    384  HE3 TRP A  25      26.545  19.718 -15.801  1.00 85.77           H  
ATOM    385  NE1 TRP A  25      28.714  20.924 -19.399  1.00 85.77           N  
ATOM    386  HE1 TRP A  25      29.238  21.445 -20.087  1.00 85.77           H  
ATOM    387  CH2 TRP A  25      27.265  22.968 -16.596  1.00 85.77           C  
ATOM    388  HH2 TRP A  25      27.168  23.965 -16.192  1.00 85.77           H  
ATOM    389  CZ2 TRP A  25      27.948  22.761 -17.807  1.00 85.77           C  
ATOM    390  HZ2 TRP A  25      28.386  23.589 -18.343  1.00 85.77           H  
ATOM    391  CZ3 TRP A  25      26.748  21.871 -15.882  1.00 85.77           C  
ATOM    392  HZ3 TRP A  25      26.247  22.035 -14.940  1.00 85.77           H  
ATOM    393  N   ASP A  26      29.841  15.035 -17.137  1.00 85.84           N  
ATOM    394  H   ASP A  26      30.675  15.549 -17.384  1.00 85.84           H  
ATOM    395  CA  ASP A  26      29.967  13.905 -16.222  1.00 85.84           C  
ATOM    396  HA  ASP A  26      29.536  13.024 -16.696  1.00 85.84           H  
ATOM    397  C   ASP A  26      29.241  14.206 -14.891  1.00 85.84           C  
ATOM    398  CB  ASP A  26      31.453  13.596 -16.011  1.00 85.84           C  
ATOM    399  HB2 ASP A  26      31.945  14.473 -15.589  1.00 85.84           H  
ATOM    400  HB3 ASP A  26      31.908  13.390 -16.979  1.00 85.84           H  
ATOM    401  O   ASP A  26      29.663  15.111 -14.155  1.00 85.84           O  
ATOM    402  CG  ASP A  26      31.705  12.397 -15.090  1.00 85.84           C  
ATOM    403  OD1 ASP A  26      30.725  11.787 -14.604  1.00 85.84           O  
ATOM    404  OD2 ASP A  26      32.903  12.149 -14.833  1.00 85.84           O  
ATOM    405  N   PRO A  27      28.177  13.462 -14.536  1.00 86.80           N  
ATOM    406  CA  PRO A  27      27.456  13.668 -13.283  1.00 86.80           C  
ATOM    407  HA  PRO A  27      27.061  14.684 -13.275  1.00 86.80           H  
ATOM    408  C   PRO A  27      28.331  13.461 -12.042  1.00 86.80           C  
ATOM    409  CB  PRO A  27      26.298  12.669 -13.297  1.00 86.80           C  
ATOM    410  HB2 PRO A  27      26.552  11.787 -12.710  1.00 86.80           H  
ATOM    411  HB3 PRO A  27      25.383  13.134 -12.928  1.00 86.80           H  
ATOM    412  O   PRO A  27      28.079  14.074 -11.001  1.00 86.80           O  
ATOM    413  CG  PRO A  27      26.154  12.267 -14.758  1.00 86.80           C  
ATOM    414  HG2 PRO A  27      25.757  11.259 -14.873  1.00 86.80           H  
ATOM    415  HG3 PRO A  27      25.523  12.999 -15.262  1.00 86.80           H  
ATOM    416  CD  PRO A  27      27.567  12.383 -15.298  1.00 86.80           C  
ATOM    417  HD2 PRO A  27      27.529  12.588 -16.368  1.00 86.80           H  
ATOM    418  HD3 PRO A  27      28.111  11.457 -15.113  1.00 86.80           H  
ATOM    419  N   LYS A  28      29.402  12.660 -12.148  1.00 88.12           N  
ATOM    420  H   LYS A  28      29.603  12.226 -13.038  1.00 88.12           H  
ATOM    421  CA  LYS A  28      30.365  12.455 -11.054  1.00 88.12           C  
ATOM    422  HA  LYS A  28      29.815  12.227 -10.141  1.00 88.12           H  
ATOM    423  C   LYS A  28      31.189  13.705 -10.756  1.00 88.12           C  
ATOM    424  CB  LYS A  28      31.293  11.269 -11.363  1.00 88.12           C  
ATOM    425  HB2 LYS A  28      32.003  11.161 -10.543  1.00 88.12           H  
ATOM    426  HB3 LYS A  28      31.856  11.456 -12.278  1.00 88.12           H  
ATOM    427  O   LYS A  28      31.694  13.836  -9.645  1.00 88.12           O  
ATOM    428  CG  LYS A  28      30.501   9.963 -11.496  1.00 88.12           C  
ATOM    429  HG2 LYS A  28      29.849  10.026 -12.368  1.00 88.12           H  
ATOM    430  HG3 LYS A  28      29.878   9.842 -10.610  1.00 88.12           H  
ATOM    431  CD  LYS A  28      31.392   8.722 -11.640  1.00 88.12           C  
ATOM    432  HD2 LYS A  28      31.966   8.784 -12.564  1.00 88.12           H  
ATOM    433  HD3 LYS A  28      32.059   8.640 -10.781  1.00 88.12           H  
ATOM    434  CE  LYS A  28      30.425   7.530 -11.681  1.00 88.12           C  
ATOM    435  HE2 LYS A  28      29.742   7.669 -12.519  1.00 88.12           H  
ATOM    436  HE3 LYS A  28      29.811   7.547 -10.781  1.00 88.12           H  
ATOM    437  NZ  LYS A  28      31.064   6.199 -11.798  1.00 88.12           N  
ATOM    438  HZ1 LYS A  28      30.309   5.529 -11.781  1.00 88.12           H  
ATOM    439  HZ2 LYS A  28      31.663   5.994 -11.012  1.00 88.12           H  
ATOM    440  HZ3 LYS A  28      31.545   6.091 -12.680  1.00 88.12           H  
ATOM    441  N   LYS A  29      31.293  14.634 -11.715  1.00 88.35           N  
ATOM    442  H   LYS A  29      30.849  14.428 -12.598  1.00 88.35           H  
ATOM    443  CA  LYS A  29      31.978  15.929 -11.556  1.00 88.35           C  
ATOM    444  HA  LYS A  29      32.649  15.885 -10.698  1.00 88.35           H  
ATOM    445  C   LYS A  29      31.016  17.078 -11.273  1.00 88.35           C  
ATOM    446  CB  LYS A  29      32.809  16.235 -12.810  1.00 88.35           C  
ATOM    447  HB2 LYS A  29      32.164  16.218 -13.689  1.00 88.35           H  
ATOM    448  HB3 LYS A  29      33.229  17.236 -12.713  1.00 88.35           H  
ATOM    449  O   LYS A  29      31.336  17.955 -10.479  1.00 88.35           O  
ATOM    450  CG  LYS A  29      33.957  15.236 -13.000  1.00 88.35           C  
ATOM    451  HG2 LYS A  29      33.549  14.237 -13.154  1.00 88.35           H  
ATOM    452  HG3 LYS A  29      34.583  15.229 -12.108  1.00 88.35           H  
ATOM    453  CD  LYS A  29      34.809  15.624 -14.213  1.00 88.35           C  
ATOM    454  HD2 LYS A  29      34.171  15.678 -15.096  1.00 88.35           H  
ATOM    455  HD3 LYS A  29      35.268  16.597 -14.035  1.00 88.35           H  
ATOM    456  CE  LYS A  29      35.889  14.559 -14.423  1.00 88.35           C  
ATOM    457  HE2 LYS A  29      36.481  14.476 -13.512  1.00 88.35           H  
ATOM    458  HE3 LYS A  29      35.390  13.604 -14.585  1.00 88.35           H  
ATOM    459  NZ  LYS A  29      36.757  14.888 -15.581  1.00 88.35           N  
ATOM    460  HZ1 LYS A  29      37.454  14.167 -15.704  1.00 88.35           H  
ATOM    461  HZ2 LYS A  29      36.201  14.933 -16.422  1.00 88.35           H  
ATOM    462  HZ3 LYS A  29      37.221  15.774 -15.441  1.00 88.35           H  
ATOM    463  N   TYR A  30      29.846  17.085 -11.911  1.00 89.72           N  
ATOM    464  H   TYR A  30      29.682  16.353 -12.587  1.00 89.72           H  
ATOM    465  CA  TYR A  30      28.955  18.256 -11.926  1.00 89.72           C  
ATOM    466  HA  TYR A  30      29.432  19.075 -11.388  1.00 89.72           H  
ATOM    467  C   TYR A  30      27.607  18.044 -11.237  1.00 89.72           C  
ATOM    468  CB  TYR A  30      28.763  18.714 -13.375  1.00 89.72           C  
ATOM    469  HB2 TYR A  30      28.103  19.581 -13.396  1.00 89.72           H  
ATOM    470  HB3 TYR A  30      28.280  17.917 -13.940  1.00 89.72           H  
ATOM    471  O   TYR A  30      26.763  18.949 -11.260  1.00 89.72           O  
ATOM    472  CG  TYR A  30      30.059  19.105 -14.048  1.00 89.72           C  
ATOM    473  CD1 TYR A  30      30.722  20.284 -13.655  1.00 89.72           C  
ATOM    474  HD1 TYR A  30      30.303  20.909 -12.880  1.00 89.72           H  
ATOM    475  CD2 TYR A  30      30.614  18.278 -15.041  1.00 89.72           C  
ATOM    476  HD2 TYR A  30      30.110  17.368 -15.331  1.00 89.72           H  
ATOM    477  CE1 TYR A  30      31.941  20.642 -14.259  1.00 89.72           C  
ATOM    478  HE1 TYR A  30      32.453  21.542 -13.952  1.00 89.72           H  
ATOM    479  CE2 TYR A  30      31.833  18.632 -15.647  1.00 89.72           C  
ATOM    480  HE2 TYR A  30      32.268  18.011 -16.416  1.00 89.72           H  
ATOM    481  OH  TYR A  30      33.677  20.143 -15.842  1.00 89.72           O  
ATOM    482  HH  TYR A  30      34.020  20.977 -15.514  1.00 89.72           H  
ATOM    483  CZ  TYR A  30      32.497  19.814 -15.258  1.00 89.72           C  
ATOM    484  N   GLY A  31      27.377  16.864 -10.664  1.00 86.90           N  
ATOM    485  H   GLY A  31      28.075  16.138 -10.736  1.00 86.90           H  
ATOM    486  CA  GLY A  31      26.049  16.465 -10.228  1.00 86.90           C  
ATOM    487  HA2 GLY A  31      26.101  15.537  -9.659  1.00 86.90           H  
ATOM    488  HA3 GLY A  31      25.623  17.237  -9.586  1.00 86.90           H  
ATOM    489  C   GLY A  31      25.116  16.236 -11.409  1.00 86.90           C  
ATOM    490  O   GLY A  31      25.463  16.429 -12.580  1.00 86.90           O  
ATOM    491  N   GLY A  32      23.901  15.824 -11.094  1.00 89.53           N  
ATOM    492  H   GLY A  32      23.626  15.786 -10.123  1.00 89.53           H  
ATOM    493  CA  GLY A  32      22.938  15.401 -12.096  1.00 89.53           C  
ATOM    494  HA2 GLY A  32      23.166  14.379 -12.399  1.00 89.53           H  
ATOM    495  HA3 GLY A  32      23.001  16.037 -12.979  1.00 89.53           H  
ATOM    496  C   GLY A  32      21.517  15.433 -11.574  1.00 89.53           C  
ATOM    497  O   GLY A  32      21.278  15.745 -10.407  1.00 89.53           O  
ATOM    498  N   PHE A  33      20.581  15.098 -12.450  1.00 88.90           N  
ATOM    499  H   PHE A  33      20.864  14.815 -13.377  1.00 88.90           H  
ATOM    500  CA  PHE A  33      19.233  14.758 -12.015  1.00 88.90           C  
ATOM    501  HA  PHE A  33      18.868  15.537 -11.346  1.00 88.90           H  
ATOM    502  C   PHE A  33      19.272  13.448 -11.227  1.00 88.90           C  
ATOM    503  CB  PHE A  33      18.297  14.690 -13.221  1.00 88.90           C  
ATOM    504  HB2 PHE A  33      18.600  13.871 -13.874  1.00 88.90           H  
ATOM    505  HB3 PHE A  33      17.289  14.462 -12.874  1.00 88.90           H  
ATOM    506  O   PHE A  33      20.059  12.556 -11.554  1.00 88.90           O  
ATOM    507  CG  PHE A  33      18.239  15.977 -14.013  1.00 88.90           C  
ATOM    508  CD1 PHE A  33      17.759  17.143 -13.392  1.00 88.90           C  
ATOM    509  HD1 PHE A  33      17.427  17.117 -12.365  1.00 88.90           H  
ATOM    510  CD2 PHE A  33      18.630  16.008 -15.366  1.00 88.90           C  
ATOM    511  HD2 PHE A  33      18.972  15.108 -15.855  1.00 88.90           H  
ATOM    512  CE1 PHE A  33      17.644  18.334 -14.126  1.00 88.90           C  
ATOM    513  HE1 PHE A  33      17.196  19.203 -13.668  1.00 88.90           H  
ATOM    514  CE2 PHE A  33      18.506  17.200 -16.102  1.00 88.90           C  
ATOM    515  HE2 PHE A  33      18.736  17.208 -17.158  1.00 88.90           H  
ATOM    516  CZ  PHE A  33      18.008  18.360 -15.483  1.00 88.90           C  
ATOM    517  HZ  PHE A  33      17.847  19.256 -16.064  1.00 88.90           H  
ATOM    518  N   ASP A  34      18.453  13.359 -10.180  1.00 84.06           N  
ATOM    519  H   ASP A  34      17.864  14.156  -9.983  1.00 84.06           H  
ATOM    520  CA  ASP A  34      18.508  12.300  -9.167  1.00 84.06           C  
ATOM    521  HA  ASP A  34      19.460  12.360  -8.641  1.00 84.06           H  
ATOM    522  C   ASP A  34      18.422  10.888  -9.763  1.00 84.06           C  
ATOM    523  CB  ASP A  34      17.375  12.563  -8.156  1.00 84.06           C  
ATOM    524  HB2 ASP A  34      17.625  13.433  -7.550  1.00 84.06           H  
ATOM    525  HB3 ASP A  34      16.469  12.816  -8.708  1.00 84.06           H  
ATOM    526  O   ASP A  34      19.299  10.048  -9.547  1.00 84.06           O  
ATOM    527  CG  ASP A  34      17.063  11.385  -7.227  1.00 84.06           C  
ATOM    528  OD1 ASP A  34      17.997  10.700  -6.764  1.00 84.06           O  
ATOM    529  OD2 ASP A  34      15.852  11.145  -7.013  1.00 84.06           O  
ATOM    530  N   SER A  35      17.356  10.621 -10.516  1.00 82.46           N  
ATOM    531  H   SER A  35      16.693  11.359 -10.707  1.00 82.46           H  
ATOM    532  CA  SER A  35      17.095   9.287 -11.044  1.00 82.46           C  
ATOM    533  HA  SER A  35      18.052   8.868 -11.354  1.00 82.46           H  
ATOM    534  C   SER A  35      16.167   9.310 -12.260  1.00 82.46           C  
ATOM    535  CB  SER A  35      16.521   8.389  -9.935  1.00 82.46           C  
ATOM    536  HB2 SER A  35      17.296   8.213  -9.189  1.00 82.46           H  
ATOM    537  HB3 SER A  35      16.235   7.429 -10.364  1.00 82.46           H  
ATOM    538  O   SER A  35      15.324  10.205 -12.387  1.00 82.46           O  
ATOM    539  OG  SER A  35      15.394   8.955  -9.289  1.00 82.46           O  
ATOM    540  HG  SER A  35      15.700   9.587  -8.635  1.00 82.46           H  
ATOM    541  N   PRO A  36      16.296   8.335 -13.177  1.00 86.23           N  
ATOM    542  CA  PRO A  36      15.380   8.199 -14.301  1.00 86.23           C  
ATOM    543  HA  PRO A  36      15.295   9.142 -14.841  1.00 86.23           H  
ATOM    544  C   PRO A  36      13.995   7.764 -13.823  1.00 86.23           C  
ATOM    545  CB  PRO A  36      16.001   7.141 -15.212  1.00 86.23           C  
ATOM    546  HB2 PRO A  36      16.665   7.603 -15.943  1.00 86.23           H  
ATOM    547  HB3 PRO A  36      15.233   6.564 -15.726  1.00 86.23           H  
ATOM    548  O   PRO A  36      13.859   6.954 -12.903  1.00 86.23           O  
ATOM    549  CG  PRO A  36      16.834   6.285 -14.260  1.00 86.23           C  
ATOM    550  HG2 PRO A  36      16.198   5.534 -13.792  1.00 86.23           H  
ATOM    551  HG3 PRO A  36      17.673   5.812 -14.771  1.00 86.23           H  
ATOM    552  CD  PRO A  36      17.306   7.283 -13.206  1.00 86.23           C  
ATOM    553  HD2 PRO A  36      18.266   7.707 -13.499  1.00 86.23           H  
ATOM    554  HD3 PRO A  36      17.399   6.785 -12.241  1.00 86.23           H  
ATOM    555  N   ILE A  37      12.954   8.241 -14.502  1.00 87.08           N  
ATOM    556  H   ILE A  37      13.118   8.876 -15.269  1.00 87.08           H  
ATOM    557  CA  ILE A  37      11.589   7.773 -14.263  1.00 87.08           C  
ATOM    558  HA  ILE A  37      11.484   7.561 -13.199  1.00 87.08           H  
ATOM    559  C   ILE A  37      11.380   6.453 -15.012  1.00 87.08           C  
ATOM    560  CB  ILE A  37      10.562   8.876 -14.599  1.00 87.08           C  
ATOM    561  HB  ILE A  37      10.780   9.277 -15.589  1.00 87.08           H  
ATOM    562  O   ILE A  37      11.611   6.349 -16.219  1.00 87.08           O  
ATOM    563  CG1 ILE A  37      10.691  10.003 -13.545  1.00 87.08           C  
ATOM    564 HG12 ILE A  37      10.321   9.636 -12.588  1.00 87.08           H  
ATOM    565 HG13 ILE A  37      11.742  10.261 -13.406  1.00 87.08           H  
ATOM    566  CG2 ILE A  37       9.127   8.311 -14.588  1.00 87.08           C  
ATOM    567 HG21 ILE A  37       9.019   7.527 -15.337  1.00 87.08           H  
ATOM    568 HG22 ILE A  37       8.414   9.096 -14.840  1.00 87.08           H  
ATOM    569 HG23 ILE A  37       8.886   7.905 -13.606  1.00 87.08           H  
ATOM    570  CD1 ILE A  37       9.957  11.304 -13.882  1.00 87.08           C  
ATOM    571 HD11 ILE A  37       8.913  11.125 -14.137  1.00 87.08           H  
ATOM    572 HD12 ILE A  37      10.471  11.796 -14.708  1.00 87.08           H  
ATOM    573 HD13 ILE A  37       9.997  11.968 -13.019  1.00 87.08           H  
ATOM    574  N   VAL A  38      10.927   5.431 -14.283  1.00 88.66           N  
ATOM    575  H   VAL A  38      10.799   5.582 -13.292  1.00 88.66           H  
ATOM    576  CA  VAL A  38      10.537   4.131 -14.843  1.00 88.66           C  
ATOM    577  HA  VAL A  38      11.279   3.826 -15.581  1.00 88.66           H  
ATOM    578  C   VAL A  38       9.190   4.270 -15.553  1.00 88.66           C  
ATOM    579  CB  VAL A  38      10.529   3.027 -13.773  1.00 88.66           C  
ATOM    580  HB  VAL A  38       9.836   3.297 -12.976  1.00 88.66           H  
ATOM    581  O   VAL A  38       8.213   4.703 -14.944  1.00 88.66           O  
ATOM    582  CG1 VAL A  38      10.106   1.673 -14.355  1.00 88.66           C  
ATOM    583 HG11 VAL A  38       9.074   1.716 -14.704  1.00 88.66           H  
ATOM    584 HG12 VAL A  38      10.753   1.403 -15.190  1.00 88.66           H  
ATOM    585 HG13 VAL A  38      10.171   0.898 -13.591  1.00 88.66           H  
ATOM    586  CG2 VAL A  38      11.930   2.850 -13.170  1.00 88.66           C  
ATOM    587 HG21 VAL A  38      11.916   2.061 -12.419  1.00 88.66           H  
ATOM    588 HG22 VAL A  38      12.643   2.586 -13.951  1.00 88.66           H  
ATOM    589 HG23 VAL A  38      12.260   3.772 -12.691  1.00 88.66           H  
ATOM    590  N   ALA A  39       9.137   3.895 -16.832  1.00 89.52           N  
ATOM    591  H   ALA A  39       9.959   3.479 -17.246  1.00 89.52           H  
ATOM    592  CA  ALA A  39       7.916   3.894 -17.632  1.00 89.52           C  
ATOM    593  HA  ALA A  39       7.348   4.800 -17.420  1.00 89.52           H  
ATOM    594  C   ALA A  39       7.028   2.689 -17.286  1.00 89.52           C  
ATOM    595  CB  ALA A  39       8.308   3.891 -19.117  1.00 89.52           C  
ATOM    596  HB1 ALA A  39       7.410   3.953 -19.731  1.00 89.52           H  
ATOM    597  HB2 ALA A  39       8.951   4.744 -19.334  1.00 89.52           H  
ATOM    598  HB3 ALA A  39       8.846   2.977 -19.367  1.00 89.52           H  
ATOM    599  O   ALA A  39       5.840   2.841 -17.008  1.00 89.52           O  
ATOM    600  N   TYR A  40       7.616   1.493 -17.288  1.00 91.80           N  
ATOM    601  H   TYR A  40       8.598   1.442 -17.517  1.00 91.80           H  
ATOM    602  CA  TYR A  40       6.960   0.236 -16.936  1.00 91.80           C  
ATOM    603  HA  TYR A  40       6.294   0.404 -16.090  1.00 91.80           H  
ATOM    604  C   TYR A  40       8.000  -0.799 -16.504  1.00 91.80           C  
ATOM    605  CB  TYR A  40       6.112  -0.271 -18.114  1.00 91.80           C  
ATOM    606  HB2 TYR A  40       5.700  -1.251 -17.870  1.00 91.80           H  
ATOM    607  HB3 TYR A  40       5.259   0.397 -18.229  1.00 91.80           H  
ATOM    608  O   TYR A  40       9.205  -0.573 -16.625  1.00 91.80           O  
ATOM    609  CG  TYR A  40       6.819  -0.381 -19.450  1.00 91.80           C  
ATOM    610  CD1 TYR A  40       6.661   0.645 -20.402  1.00 91.80           C  
ATOM    611  HD1 TYR A  40       6.073   1.517 -20.156  1.00 91.80           H  
ATOM    612  CD2 TYR A  40       7.574  -1.527 -19.770  1.00 91.80           C  
ATOM    613  HD2 TYR A  40       7.697  -2.318 -19.044  1.00 91.80           H  
ATOM    614  CE1 TYR A  40       7.216   0.508 -21.686  1.00 91.80           C  
ATOM    615  HE1 TYR A  40       7.047   1.264 -22.439  1.00 91.80           H  
ATOM    616  CE2 TYR A  40       8.149  -1.658 -21.049  1.00 91.80           C  
ATOM    617  HE2 TYR A  40       8.721  -2.536 -21.307  1.00 91.80           H  
ATOM    618  OH  TYR A  40       8.379  -0.825 -23.290  1.00 91.80           O  
ATOM    619  HH  TYR A  40       8.063  -0.125 -23.866  1.00 91.80           H  
ATOM    620  CZ  TYR A  40       7.946  -0.651 -22.016  1.00 91.80           C  
ATOM    621  N   SER A  41       7.536  -1.927 -15.972  1.00 94.81           N  
ATOM    622  H   SER A  41       6.544  -2.110 -16.008  1.00 94.81           H  
ATOM    623  CA  SER A  41       8.411  -3.060 -15.661  1.00 94.81           C  
ATOM    624  HA  SER A  41       9.452  -2.739 -15.695  1.00 94.81           H  
ATOM    625  C   SER A  41       8.238  -4.159 -16.701  1.00 94.81           C  
ATOM    626  CB  SER A  41       8.162  -3.590 -14.249  1.00 94.81           C  
ATOM    627  HB2 SER A  41       8.925  -4.324 -13.992  1.00 94.81           H  
ATOM    628  HB3 SER A  41       7.182  -4.068 -14.217  1.00 94.81           H  
ATOM    629  O   SER A  41       7.222  -4.226 -17.389  1.00 94.81           O  
ATOM    630  OG  SER A  41       8.199  -2.516 -13.324  1.00 94.81           O  
ATOM    631  HG  SER A  41       7.497  -1.921 -13.596  1.00 94.81           H  
ATOM    632  N   VAL A  42       9.227  -5.027 -16.815  1.00 93.70           N  
ATOM    633  H   VAL A  42      10.078  -4.857 -16.298  1.00 93.70           H  
ATOM    634  CA  VAL A  42       9.212  -6.194 -17.688  1.00 93.70           C  
ATOM    635  HA  VAL A  42       8.216  -6.345 -18.103  1.00 93.70           H  
ATOM    636  C   VAL A  42       9.578  -7.398 -16.841  1.00 93.70           C  
ATOM    637  CB  VAL A  42      10.197  -5.991 -18.847  1.00 93.70           C  
ATOM    638  HB  VAL A  42      11.177  -5.735 -18.444  1.00 93.70           H  
ATOM    639  O   VAL A  42      10.600  -7.373 -16.159  1.00 93.70           O  
ATOM    640  CG1 VAL A  42      10.338  -7.243 -19.704  1.00 93.70           C  
ATOM    641 HG11 VAL A  42       9.375  -7.529 -20.126  1.00 93.70           H  
ATOM    642 HG12 VAL A  42      10.732  -8.073 -19.116  1.00 93.70           H  
ATOM    643 HG13 VAL A  42      11.060  -7.029 -20.492  1.00 93.70           H  
ATOM    644  CG2 VAL A  42       9.731  -4.851 -19.762  1.00 93.70           C  
ATOM    645 HG21 VAL A  42      10.498  -4.663 -20.513  1.00 93.70           H  
ATOM    646 HG22 VAL A  42       8.792  -5.119 -20.246  1.00 93.70           H  
ATOM    647 HG23 VAL A  42       9.595  -3.934 -19.189  1.00 93.70           H  
ATOM    648  N   LEU A  43       8.741  -8.432 -16.857  1.00 93.36           N  
ATOM    649  H   LEU A  43       7.941  -8.389 -17.473  1.00 93.36           H  
ATOM    650  CA  LEU A  43       9.106  -9.736 -16.313  1.00 93.36           C  
ATOM    651  HA  LEU A  43       9.744  -9.599 -15.440  1.00 93.36           H  
ATOM    652  C   LEU A  43       9.900 -10.486 -17.379  1.00 93.36           C  
ATOM    653  CB  LEU A  43       7.838 -10.490 -15.886  1.00 93.36           C  
ATOM    654  HB2 LEU A  43       7.173 -10.551 -16.747  1.00 93.36           H  
ATOM    655  HB3 LEU A  43       7.336  -9.915 -15.108  1.00 93.36           H  
ATOM    656  O   LEU A  43       9.413 -10.630 -18.501  1.00 93.36           O  
ATOM    657  CG  LEU A  43       8.085 -11.916 -15.364  1.00 93.36           C  
ATOM    658  HG  LEU A  43       8.606 -12.506 -16.118  1.00 93.36           H  
ATOM    659  CD1 LEU A  43       8.903 -11.920 -14.071  1.00 93.36           C  
ATOM    660 HD11 LEU A  43       9.913 -11.563 -14.273  1.00 93.36           H  
ATOM    661 HD12 LEU A  43       8.977 -12.938 -13.688  1.00 93.36           H  
ATOM    662 HD13 LEU A  43       8.431 -11.280 -13.326  1.00 93.36           H  
ATOM    663  CD2 LEU A  43       6.747 -12.590 -15.069  1.00 93.36           C  
ATOM    664 HD21 LEU A  43       6.142 -12.609 -15.976  1.00 93.36           H  
ATOM    665 HD22 LEU A  43       6.208 -12.045 -14.294  1.00 93.36           H  
ATOM    666 HD23 LEU A  43       6.910 -13.618 -14.745  1.00 93.36           H  
ATOM    667  N   LEU A  44      11.097 -10.943 -17.013  1.00 91.22           N  
ATOM    668  H   LEU A  44      11.429 -10.757 -16.077  1.00 91.22           H  
ATOM    669  CA  LEU A  44      11.983 -11.686 -17.902  1.00 91.22           C  
ATOM    670  HA  LEU A  44      11.398 -12.025 -18.756  1.00 91.22           H  
ATOM    671  C   LEU A  44      12.541 -12.941 -17.230  1.00 91.22           C  
ATOM    672  CB  LEU A  44      13.069 -10.747 -18.461  1.00 91.22           C  
ATOM    673  HB2 LEU A  44      12.566  -9.862 -18.850  1.00 91.22           H  
ATOM    674  HB3 LEU A  44      13.548 -11.231 -19.312  1.00 91.22           H  
ATOM    675  O   LEU A  44      12.764 -12.967 -16.013  1.00 91.22           O  
ATOM    676  CG  LEU A  44      14.150 -10.321 -17.443  1.00 91.22           C  
ATOM    677  HG  LEU A  44      13.767 -10.407 -16.426  1.00 91.22           H  
ATOM    678  CD1 LEU A  44      15.415 -11.171 -17.574  1.00 91.22           C  
ATOM    679 HD11 LEU A  44      15.865 -11.031 -18.557  1.00 91.22           H  
ATOM    680 HD12 LEU A  44      15.179 -12.226 -17.434  1.00 91.22           H  
ATOM    681 HD13 LEU A  44      16.134 -10.876 -16.810  1.00 91.22           H  
ATOM    682  CD2 LEU A  44      14.544  -8.864 -17.671  1.00 91.22           C  
ATOM    683 HD21 LEU A  44      13.675  -8.226 -17.507  1.00 91.22           H  
ATOM    684 HD22 LEU A  44      15.334  -8.585 -16.973  1.00 91.22           H  
ATOM    685 HD23 LEU A  44      14.905  -8.735 -18.691  1.00 91.22           H  
ATOM    686  N   ILE A  45      12.787 -13.960 -18.052  1.00 90.45           N  
ATOM    687  H   ILE A  45      12.546 -13.851 -19.027  1.00 90.45           H  
ATOM    688  CA  ILE A  45      13.589 -15.134 -17.711  1.00 90.45           C  
ATOM    689  HA  ILE A  45      13.956 -15.016 -16.691  1.00 90.45           H  
ATOM    690  C   ILE A  45      14.790 -15.150 -18.653  1.00 90.45           C  
ATOM    691  CB  ILE A  45      12.765 -16.439 -17.758  1.00 90.45           C  
ATOM    692  HB  ILE A  45      12.382 -16.583 -18.768  1.00 90.45           H  
ATOM    693  O   ILE A  45      14.622 -15.183 -19.870  1.00 90.45           O  
ATOM    694  CG1 ILE A  45      11.569 -16.328 -16.782  1.00 90.45           C  
ATOM    695 HG12 ILE A  45      10.920 -15.516 -17.110  1.00 90.45           H  
ATOM    696 HG13 ILE A  45      11.945 -16.079 -15.790  1.00 90.45           H  
ATOM    697  CG2 ILE A  45      13.664 -17.639 -17.397  1.00 90.45           C  
ATOM    698 HG21 ILE A  45      14.057 -17.530 -16.386  1.00 90.45           H  
ATOM    699 HG22 ILE A  45      13.105 -18.571 -17.480  1.00 90.45           H  
ATOM    700 HG23 ILE A  45      14.493 -17.713 -18.100  1.00 90.45           H  
ATOM    701  CD1 ILE A  45      10.698 -17.583 -16.670  1.00 90.45           C  
ATOM    702 HD11 ILE A  45      10.432 -17.945 -17.663  1.00 90.45           H  
ATOM    703 HD12 ILE A  45       9.788 -17.343 -16.120  1.00 90.45           H  
ATOM    704 HD13 ILE A  45      11.233 -18.366 -16.132  1.00 90.45           H  
ATOM    705  N   ALA A  46      15.993 -15.059 -18.095  1.00 90.49           N  
ATOM    706  H   ALA A  46      16.067 -15.057 -17.088  1.00 90.49           H  
ATOM    707  CA  ALA A  46      17.232 -15.026 -18.866  1.00 90.49           C  
ATOM    708  HA  ALA A  46      17.139 -15.679 -19.733  1.00 90.49           H  
ATOM    709  C   ALA A  46      18.407 -15.522 -18.025  1.00 90.49           C  
ATOM    710  CB  ALA A  46      17.486 -13.592 -19.353  1.00 90.49           C  
ATOM    711  HB1 ALA A  46      18.389 -13.572 -19.963  1.00 90.49           H  
ATOM    712  HB2 ALA A  46      16.647 -13.252 -19.960  1.00 90.49           H  
ATOM    713  HB3 ALA A  46      17.613 -12.927 -18.499  1.00 90.49           H  
ATOM    714  O   ALA A  46      18.331 -15.564 -16.793  1.00 90.49           O  
ATOM    715  N   ASP A  47      19.511 -15.849 -18.682  1.00 90.12           N  
ATOM    716  H   ASP A  47      19.537 -15.744 -19.686  1.00 90.12           H  
ATOM    717  CA  ASP A  47      20.771 -16.117 -18.012  1.00 90.12           C  
ATOM    718  HA  ASP A  47      20.569 -16.549 -17.032  1.00 90.12           H  
ATOM    719  C   ASP A  47      21.542 -14.809 -17.789  1.00 90.12           C  
ATOM    720  CB  ASP A  47      21.585 -17.146 -18.807  1.00 90.12           C  
ATOM    721  HB2 ASP A  47      21.678 -16.832 -19.846  1.00 90.12           H  
ATOM    722  HB3 ASP A  47      22.585 -17.152 -18.372  1.00 90.12           H  
ATOM    723  O   ASP A  47      21.539 -13.908 -18.625  1.00 90.12           O  
ATOM    724  CG  ASP A  47      21.052 -18.584 -18.742  1.00 90.12           C  
ATOM    725  OD1 ASP A  47      20.287 -18.891 -17.798  1.00 90.12           O  
ATOM    726  OD2 ASP A  47      21.508 -19.409 -19.574  1.00 90.12           O  
ATOM    727  N   ILE A  48      22.220 -14.688 -16.651  1.00 90.64           N  
ATOM    728  H   ILE A  48      22.117 -15.411 -15.954  1.00 90.64           H  
ATOM    729  CA  ILE A  48      23.109 -13.560 -16.360  1.00 90.64           C  
ATOM    730  HA  ILE A  48      23.478 -13.168 -17.308  1.00 90.64           H  
ATOM    731  C   ILE A  48      24.324 -14.043 -15.574  1.00 90.64           C  
ATOM    732  CB  ILE A  48      22.341 -12.414 -15.657  1.00 90.64           C  
ATOM    733  HB  ILE A  48      21.491 -12.164 -16.292  1.00 90.64           H  
ATOM    734  O   ILE A  48      24.227 -14.936 -14.722  1.00 90.64           O  
ATOM    735  CG1 ILE A  48      23.213 -11.145 -15.538  1.00 90.64           C  
ATOM    736 HG12 ILE A  48      23.677 -10.948 -16.504  1.00 90.64           H  
ATOM    737 HG13 ILE A  48      24.007 -11.311 -14.809  1.00 90.64           H  
ATOM    738  CG2 ILE A  48      21.789 -12.854 -14.288  1.00 90.64           C  
ATOM    739 HG21 ILE A  48      21.202 -13.764 -14.416  1.00 90.64           H  
ATOM    740 HG22 ILE A  48      21.130 -12.081 -13.894  1.00 90.64           H  
ATOM    741 HG23 ILE A  48      22.611 -13.063 -13.603  1.00 90.64           H  
ATOM    742  CD1 ILE A  48      22.440  -9.885 -15.130  1.00 90.64           C  
ATOM    743 HD11 ILE A  48      22.030  -9.991 -14.126  1.00 90.64           H  
ATOM    744 HD12 ILE A  48      23.117  -9.031 -15.143  1.00 90.64           H  
ATOM    745 HD13 ILE A  48      21.633  -9.702 -15.839  1.00 90.64           H  
ATOM    746  N   GLU A  49      25.478 -13.445 -15.840  1.00 89.19           N  
ATOM    747  H   GLU A  49      25.520 -12.742 -16.564  1.00 89.19           H  
ATOM    748  CA  GLU A  49      26.672 -13.665 -15.034  1.00 89.19           C  
ATOM    749  HA  GLU A  49      26.780 -14.734 -14.849  1.00 89.19           H  
ATOM    750  C   GLU A  49      26.515 -12.953 -13.681  1.00 89.19           C  
ATOM    751  CB  GLU A  49      27.927 -13.215 -15.787  1.00 89.19           C  
ATOM    752  HB2 GLU A  49      28.780 -13.397 -15.133  1.00 89.19           H  
ATOM    753  HB3 GLU A  49      27.859 -12.149 -16.007  1.00 89.19           H  
ATOM    754  O   GLU A  49      26.334 -11.736 -13.600  1.00 89.19           O  
ATOM    755  CG  GLU A  49      28.143 -14.006 -17.087  1.00 89.19           C  
ATOM    756  HG2 GLU A  49      28.111 -15.070 -16.851  1.00 89.19           H  
ATOM    757  HG3 GLU A  49      27.326 -13.791 -17.776  1.00 89.19           H  
ATOM    758  CD  GLU A  49      29.477 -13.676 -17.776  1.00 89.19           C  
ATOM    759  OE1 GLU A  49      29.842 -14.450 -18.689  1.00 89.19           O  
ATOM    760  OE2 GLU A  49      30.126 -12.676 -17.386  1.00 89.19           O  
ATOM    761  N   LYS A  50      26.512 -13.724 -12.584  1.00 81.02           N  
ATOM    762  H   LYS A  50      26.608 -14.721 -12.718  1.00 81.02           H  
ATOM    763  CA  LYS A  50      26.363 -13.183 -11.222  1.00 81.02           C  
ATOM    764  HA  LYS A  50      26.537 -12.108 -11.280  1.00 81.02           H  
ATOM    765  C   LYS A  50      27.436 -13.726 -10.277  1.00 81.02           C  
ATOM    766  CB  LYS A  50      24.920 -13.394 -10.690  1.00 81.02           C  
ATOM    767  HB2 LYS A  50      24.949 -13.467  -9.603  1.00 81.02           H  
ATOM    768  HB3 LYS A  50      24.524 -14.330 -11.084  1.00 81.02           H  
ATOM    769  O   LYS A  50      27.656 -14.933 -10.160  1.00 81.02           O  
ATOM    770  CG  LYS A  50      23.969 -12.231 -11.058  1.00 81.02           C  
ATOM    771  HG2 LYS A  50      24.367 -11.314 -10.625  1.00 81.02           H  
ATOM    772  HG3 LYS A  50      23.972 -12.109 -12.141  1.00 81.02           H  
ATOM    773  CD  LYS A  50      22.506 -12.402 -10.574  1.00 81.02           C  
ATOM    774  HD2 LYS A  50      22.486 -12.485  -9.487  1.00 81.02           H  
ATOM    775  HD3 LYS A  50      22.099 -13.311 -11.015  1.00 81.02           H  
ATOM    776  CE  LYS A  50      21.649 -11.190 -11.024  1.00 81.02           C  
ATOM    777  HE2 LYS A  50      22.037 -10.285 -10.558  1.00 81.02           H  
ATOM    778  HE3 LYS A  50      21.796 -11.069 -12.097  1.00 81.02           H  
ATOM    779  NZ  LYS A  50      20.178 -11.310 -10.761  1.00 81.02           N  
ATOM    780  HZ1 LYS A  50      19.787 -12.140 -11.183  1.00 81.02           H  
ATOM    781  HZ2 LYS A  50      19.928 -11.263  -9.784  1.00 81.02           H  
ATOM    782  HZ3 LYS A  50      19.648 -10.592 -11.233  1.00 81.02           H  
ATOM    783  N   GLY A  51      28.010 -12.821  -9.483  1.00 78.34           N  
ATOM    784  H   GLY A  51      27.867 -11.854  -9.734  1.00 78.34           H  
ATOM    785  CA  GLY A  51      28.970 -13.122  -8.416  1.00 78.34           C  
ATOM    786  HA2 GLY A  51      28.810 -12.421  -7.597  1.00 78.34           H  
ATOM    787  HA3 GLY A  51      28.797 -14.130  -8.039  1.00 78.34           H  
ATOM    788  C   GLY A  51      30.433 -13.018  -8.853  1.00 78.34           C  
ATOM    789  O   GLY A  51      30.736 -12.764 -10.010  1.00 78.34           O  
ATOM    790  N   LYS A  52      31.363 -13.227  -7.909  1.00 79.63           N  
ATOM    791  H   LYS A  52      31.051 -13.423  -6.969  1.00 79.63           H  
ATOM    792  CA  LYS A  52      32.810 -13.040  -8.147  1.00 79.63           C  
ATOM    793  HA  LYS A  52      32.990 -12.015  -8.471  1.00 79.63           H  
ATOM    794  C   LYS A  52      33.375 -13.915  -9.270  1.00 79.63           C  
ATOM    795  CB  LYS A  52      33.613 -13.315  -6.865  1.00 79.63           C  
ATOM    796  HB2 LYS A  52      33.373 -14.309  -6.488  1.00 79.63           H  
ATOM    797  HB3 LYS A  52      34.672 -13.301  -7.124  1.00 79.63           H  
ATOM    798  O   LYS A  52      34.312 -13.510  -9.936  1.00 79.63           O  
ATOM    799  CG  LYS A  52      33.384 -12.275  -5.758  1.00 79.63           C  
ATOM    800  HG2 LYS A  52      32.360 -12.346  -5.392  1.00 79.63           H  
ATOM    801  HG3 LYS A  52      33.550 -11.277  -6.163  1.00 79.63           H  
ATOM    802  CD  LYS A  52      34.364 -12.518  -4.599  1.00 79.63           C  
ATOM    803  HD2 LYS A  52      34.204 -13.516  -4.192  1.00 79.63           H  
ATOM    804  HD3 LYS A  52      35.382 -12.453  -4.983  1.00 79.63           H  
ATOM    805  CE  LYS A  52      34.176 -11.472  -3.491  1.00 79.63           C  
ATOM    806  HE2 LYS A  52      34.262 -10.481  -3.937  1.00 79.63           H  
ATOM    807  HE3 LYS A  52      33.171 -11.568  -3.082  1.00 79.63           H  
ATOM    808  NZ  LYS A  52      35.189 -11.627  -2.413  1.00 79.63           N  
ATOM    809  HZ1 LYS A  52      36.121 -11.518  -2.786  1.00 79.63           H  
ATOM    810  HZ2 LYS A  52      35.063 -10.924  -1.700  1.00 79.63           H  
ATOM    811  HZ3 LYS A  52      35.127 -12.537  -1.979  1.00 79.63           H  
ATOM    812  N   SER A  53      32.826 -15.114  -9.448  1.00 80.88           N  
ATOM    813  H   SER A  53      32.031 -15.373  -8.881  1.00 80.88           H  
ATOM    814  CA  SER A  53      33.258 -16.079 -10.463  1.00 80.88           C  
ATOM    815  HA  SER A  53      34.305 -15.890 -10.702  1.00 80.88           H  
ATOM    816  C   SER A  53      32.514 -15.951 -11.793  1.00 80.88           C  
ATOM    817  CB  SER A  53      33.175 -17.503  -9.895  1.00 80.88           C  
ATOM    818  HB2 SER A  53      33.276 -18.239 -10.693  1.00 80.88           H  
ATOM    819  HB3 SER A  53      34.013 -17.637  -9.212  1.00 80.88           H  
ATOM    820  O   SER A  53      32.692 -16.822 -12.635  1.00 80.88           O  
ATOM    821  OG  SER A  53      31.969 -17.727  -9.170  1.00 80.88           O  
ATOM    822  HG  SER A  53      32.208 -18.227  -8.385  1.00 80.88           H  
ATOM    823  N   GLN A  54      31.665 -14.924 -11.959  1.00 83.14           N  
ATOM    824  H   GLN A  54      31.619 -14.204 -11.252  1.00 83.14           H  
ATOM    825  CA  GLN A  54      30.870 -14.683 -13.173  1.00 83.14           C  
ATOM    826  HA  GLN A  54      30.062 -14.007 -12.896  1.00 83.14           H  
ATOM    827  C   GLN A  54      30.153 -15.940 -13.688  1.00 83.14           C  
ATOM    828  CB  GLN A  54      31.718 -13.979 -14.249  1.00 83.14           C  
ATOM    829  HB2 GLN A  54      32.562 -14.619 -14.508  1.00 83.14           H  
ATOM    830  HB3 GLN A  54      31.118 -13.851 -15.151  1.00 83.14           H  
ATOM    831  O   GLN A  54      30.066 -16.207 -14.879  1.00 83.14           O  
ATOM    832  CG  GLN A  54      32.254 -12.597 -13.841  1.00 83.14           C  
ATOM    833  HG2 GLN A  54      32.904 -12.243 -14.642  1.00 83.14           H  
ATOM    834  HG3 GLN A  54      32.862 -12.686 -12.941  1.00 83.14           H  
ATOM    835  CD  GLN A  54      31.179 -11.533 -13.613  1.00 83.14           C  
ATOM    836  NE2 GLN A  54      31.560 -10.312 -13.323  1.00 83.14           N  
ATOM    837 HE21 GLN A  54      30.803  -9.643 -13.353  1.00 83.14           H  
ATOM    838 HE22 GLN A  54      32.525 -10.050 -13.467  1.00 83.14           H  
ATOM    839  OE1 GLN A  54      29.985 -11.754 -13.611  1.00 83.14           O  
ATOM    840  N   LYS A  55      29.642 -16.765 -12.765  1.00 86.35           N  
ATOM    841  H   LYS A  55      29.692 -16.485 -11.796  1.00 86.35           H  
ATOM    842  CA  LYS A  55      28.925 -17.981 -13.148  1.00 86.35           C  
ATOM    843  HA  LYS A  55      29.501 -18.476 -13.929  1.00 86.35           H  
ATOM    844  C   LYS A  55      27.584 -17.602 -13.758  1.00 86.35           C  
ATOM    845  CB  LYS A  55      28.760 -18.948 -11.971  1.00 86.35           C  
ATOM    846  HB2 LYS A  55      28.061 -19.732 -12.264  1.00 86.35           H  
ATOM    847  HB3 LYS A  55      28.347 -18.415 -11.114  1.00 86.35           H  
ATOM    848  O   LYS A  55      26.823 -16.845 -13.148  1.00 86.35           O  
ATOM    849  CG  LYS A  55      30.100 -19.595 -11.600  1.00 86.35           C  
ATOM    850  HG2 LYS A  55      30.518 -20.077 -12.484  1.00 86.35           H  
ATOM    851  HG3 LYS A  55      30.794 -18.825 -11.264  1.00 86.35           H  
ATOM    852  CD  LYS A  55      29.918 -20.646 -10.498  1.00 86.35           C  
ATOM    853  HD2 LYS A  55      29.226 -21.410 -10.855  1.00 86.35           H  
ATOM    854  HD3 LYS A  55      29.510 -20.171  -9.606  1.00 86.35           H  
ATOM    855  CE  LYS A  55      31.275 -21.285 -10.179  1.00 86.35           C  
ATOM    856  HE2 LYS A  55      31.723 -21.608 -11.119  1.00 86.35           H  
ATOM    857  HE3 LYS A  55      31.929 -20.524  -9.752  1.00 86.35           H  
ATOM    858  NZ  LYS A  55      31.143 -22.449  -9.264  1.00 86.35           N  
ATOM    859  HZ1 LYS A  55      30.565 -23.158  -9.692  1.00 86.35           H  
ATOM    860  HZ2 LYS A  55      32.049 -22.866  -9.101  1.00 86.35           H  
ATOM    861  HZ3 LYS A  55      30.738 -22.184  -8.378  1.00 86.35           H  
ATOM    862  N   LEU A  56      27.298 -18.192 -14.913  1.00 88.68           N  
ATOM    863  H   LEU A  56      28.027 -18.712 -15.380  1.00 88.68           H  
ATOM    864  CA  LEU A  56      26.021 -18.067 -15.593  1.00 88.68           C  
ATOM    865  HA  LEU A  56      25.829 -17.005 -15.746  1.00 88.68           H  
ATOM    866  C   LEU A  56      24.906 -18.655 -14.717  1.00 88.68           C  
ATOM    867  CB  LEU A  56      26.131 -18.774 -16.957  1.00 88.68           C  
ATOM    868  HB2 LEU A  56      26.070 -19.851 -16.800  1.00 88.68           H  
ATOM    869  HB3 LEU A  56      27.100 -18.556 -17.405  1.00 88.68           H  
ATOM    870  O   LEU A  56      25.011 -19.792 -14.244  1.00 88.68           O  
ATOM    871  CG  LEU A  56      25.041 -18.344 -17.949  1.00 88.68           C  
ATOM    872  HG  LEU A  56      24.072 -18.427 -17.456  1.00 88.68           H  
ATOM    873  CD1 LEU A  56      25.275 -16.905 -18.422  1.00 88.68           C  
ATOM    874 HD11 LEU A  56      24.606 -16.670 -19.250  1.00 88.68           H  
ATOM    875 HD12 LEU A  56      25.080 -16.194 -17.619  1.00 88.68           H  
ATOM    876 HD13 LEU A  56      26.300 -16.779 -18.769  1.00 88.68           H  
ATOM    877  CD2 LEU A  56      25.043 -19.260 -19.172  1.00 88.68           C  
ATOM    878 HD21 LEU A  56      25.998 -19.189 -19.693  1.00 88.68           H  
ATOM    879 HD22 LEU A  56      24.860 -20.289 -18.860  1.00 88.68           H  
ATOM    880 HD23 LEU A  56      24.239 -18.962 -19.844  1.00 88.68           H  
ATOM    881  N   LYS A  57      23.860 -17.869 -14.463  1.00 90.27           N  
ATOM    882  H   LYS A  57      23.878 -16.921 -14.810  1.00 90.27           H  
ATOM    883  CA  LYS A  57      22.681 -18.299 -13.707  1.00 90.27           C  
ATOM    884  HA  LYS A  57      22.648 -19.388 -13.670  1.00 90.27           H  
ATOM    885  C   LYS A  57      21.414 -17.824 -14.390  1.00 90.27           C  
ATOM    886  CB  LYS A  57      22.712 -17.735 -12.280  1.00 90.27           C  
ATOM    887  HB2 LYS A  57      21.758 -17.959 -11.804  1.00 90.27           H  
ATOM    888  HB3 LYS A  57      22.828 -16.652 -12.324  1.00 90.27           H  
ATOM    889  O   LYS A  57      21.290 -16.635 -14.671  1.00 90.27           O  
ATOM    890  CG  LYS A  57      23.839 -18.335 -11.435  1.00 90.27           C  
ATOM    891  HG2 LYS A  57      23.761 -19.422 -11.449  1.00 90.27           H  
ATOM    892  HG3 LYS A  57      24.805 -18.040 -11.845  1.00 90.27           H  
ATOM    893  CD  LYS A  57      23.724 -17.835  -9.995  1.00 90.27           C  
ATOM    894  HD2 LYS A  57      23.792 -16.747  -9.988  1.00 90.27           H  
ATOM    895  HD3 LYS A  57      22.763 -18.147  -9.587  1.00 90.27           H  
ATOM    896  CE  LYS A  57      24.865 -18.435  -9.175  1.00 90.27           C  
ATOM    897  HE2 LYS A  57      25.806 -18.065  -9.582  1.00 90.27           H  
ATOM    898  HE3 LYS A  57      24.843 -19.517  -9.302  1.00 90.27           H  
ATOM    899  NZ  LYS A  57      24.729 -18.077  -7.744  1.00 90.27           N  
ATOM    900  HZ1 LYS A  57      24.758 -17.072  -7.643  1.00 90.27           H  
ATOM    901  HZ2 LYS A  57      25.478 -18.490  -7.207  1.00 90.27           H  
ATOM    902  HZ3 LYS A  57      23.846 -18.421  -7.392  1.00 90.27           H  
ATOM    903  N   THR A  58      20.450 -18.724 -14.519  1.00 90.35           N  
ATOM    904  H   THR A  58      20.657 -19.707 -14.418  1.00 90.35           H  
ATOM    905  CA  THR A  58      19.095 -18.372 -14.931  1.00 90.35           C  
ATOM    906  HA  THR A  58      19.153 -17.748 -15.823  1.00 90.35           H  
ATOM    907  C   THR A  58      18.408 -17.588 -13.821  1.00 90.35           C  
ATOM    908  CB  THR A  58      18.283 -19.618 -15.294  1.00 90.35           C  
ATOM    909  HB  THR A  58      18.021 -20.156 -14.383  1.00 90.35           H  
ATOM    910  O   THR A  58      18.387 -18.000 -12.655  1.00 90.35           O  
ATOM    911  CG2 THR A  58      17.003 -19.265 -16.049  1.00 90.35           C  
ATOM    912 HG21 THR A  58      16.487 -20.183 -16.332  1.00 90.35           H  
ATOM    913 HG22 THR A  58      17.248 -18.710 -16.955  1.00 90.35           H  
ATOM    914 HG23 THR A  58      16.345 -18.664 -15.422  1.00 90.35           H  
ATOM    915  OG1 THR A  58      19.065 -20.474 -16.091  1.00 90.35           O  
ATOM    916  HG1 THR A  58      19.432 -19.950 -16.806  1.00 90.35           H  
ATOM    917  N   VAL A  59      17.856 -16.435 -14.176  1.00 90.00           N  
ATOM    918  H   VAL A  59      17.932 -16.153 -15.143  1.00 90.00           H  
ATOM    919  CA  VAL A  59      17.123 -15.549 -13.278  1.00 90.00           C  
ATOM    920  HA  VAL A  59      17.022 -16.041 -12.311  1.00 90.00           H  
ATOM    921  C   VAL A  59      15.718 -15.327 -13.811  1.00 90.00           C  
ATOM    922  CB  VAL A  59      17.859 -14.217 -13.036  1.00 90.00           C  
ATOM    923  HB  VAL A  59      17.253 -13.622 -12.354  1.00 90.00           H  
ATOM    924  O   VAL A  59      15.501 -15.240 -15.012  1.00 90.00           O  
ATOM    925  CG1 VAL A  59      19.206 -14.477 -12.346  1.00 90.00           C  
ATOM    926 HG11 VAL A  59      19.737 -13.535 -12.208  1.00 90.00           H  
ATOM    927 HG12 VAL A  59      19.042 -14.968 -11.387  1.00 90.00           H  
ATOM    928 HG13 VAL A  59      19.824 -15.121 -12.972  1.00 90.00           H  
ATOM    929  CG2 VAL A  59      18.104 -13.375 -14.293  1.00 90.00           C  
ATOM    930 HG21 VAL A  59      18.522 -12.406 -14.021  1.00 90.00           H  
ATOM    931 HG22 VAL A  59      17.171 -13.201 -14.828  1.00 90.00           H  
ATOM    932 HG23 VAL A  59      18.800 -13.883 -14.961  1.00 90.00           H  
ATOM    933  N   LYS A  60      14.766 -15.217 -12.885  1.00 91.42           N  
ATOM    934  H   LYS A  60      15.041 -15.329 -11.920  1.00 91.42           H  
ATOM    935  CA  LYS A  60      13.407 -14.737 -13.127  1.00 91.42           C  
ATOM    936  HA  LYS A  60      13.266 -14.525 -14.187  1.00 91.42           H  
ATOM    937  C   LYS A  60      13.271 -13.442 -12.346  1.00 91.42           C  
ATOM    938  CB  LYS A  60      12.418 -15.828 -12.698  1.00 91.42           C  
ATOM    939  HB2 LYS A  60      12.584 -16.072 -11.649  1.00 91.42           H  
ATOM    940  HB3 LYS A  60      12.618 -16.720 -13.292  1.00 91.42           H  
ATOM    941  O   LYS A  60      13.281 -13.477 -11.115  1.00 91.42           O  
ATOM    942  CG  LYS A  60      10.949 -15.427 -12.891  1.00 91.42           C  
ATOM    943  HG2 LYS A  60      10.770 -15.172 -13.936  1.00 91.42           H  
ATOM    944  HG3 LYS A  60      10.715 -14.564 -12.268  1.00 91.42           H  
ATOM    945  CD  LYS A  60      10.052 -16.604 -12.484  1.00 91.42           C  
ATOM    946  HD2 LYS A  60      10.311 -17.477 -13.083  1.00 91.42           H  
ATOM    947  HD3 LYS A  60      10.220 -16.832 -11.431  1.00 91.42           H  
ATOM    948  CE  LYS A  60       8.578 -16.268 -12.702  1.00 91.42           C  
ATOM    949  HE2 LYS A  60       8.400 -16.088 -13.762  1.00 91.42           H  
ATOM    950  HE3 LYS A  60       8.353 -15.346 -12.166  1.00 91.42           H  
ATOM    951  NZ  LYS A  60       7.694 -17.356 -12.206  1.00 91.42           N  
ATOM    952  HZ1 LYS A  60       6.756 -16.988 -12.135  1.00 91.42           H  
ATOM    953  HZ2 LYS A  60       7.927 -17.620 -11.259  1.00 91.42           H  
ATOM    954  HZ3 LYS A  60       7.703 -18.169 -12.805  1.00 91.42           H  
ATOM    955  N   GLU A  61      13.234 -12.306 -13.029  1.00 91.66           N  
ATOM    956  H   GLU A  61      13.210 -12.335 -14.038  1.00 91.66           H  
ATOM    957  CA  GLU A  61      13.255 -11.000 -12.365  1.00 91.66           C  
ATOM    958  HA  GLU A  61      12.757 -11.114 -11.402  1.00 91.66           H  
ATOM    959  C   GLU A  61      12.437  -9.945 -13.108  1.00 91.66           C  
ATOM    960  CB  GLU A  61      14.701 -10.548 -12.051  1.00 91.66           C  
ATOM    961  HB2 GLU A  61      14.659  -9.615 -11.487  1.00 91.66           H  
ATOM    962  HB3 GLU A  61      15.143 -11.299 -11.396  1.00 91.66           H  
ATOM    963  O   GLU A  61      12.055 -10.106 -14.266  1.00 91.66           O  
ATOM    964  CG  GLU A  61      15.634 -10.346 -13.255  1.00 91.66           C  
ATOM    965  HG2 GLU A  61      15.221  -9.558 -13.885  1.00 91.66           H  
ATOM    966  HG3 GLU A  61      15.661 -11.266 -13.839  1.00 91.66           H  
ATOM    967  CD  GLU A  61      17.081  -9.982 -12.842  1.00 91.66           C  
ATOM    968  OE1 GLU A  61      17.726  -9.228 -13.594  1.00 91.66           O  
ATOM    969  OE2 GLU A  61      17.610 -10.472 -11.802  1.00 91.66           O  
ATOM    970  N   LEU A  62      12.130  -8.871 -12.386  1.00 94.31           N  
ATOM    971  H   LEU A  62      12.539  -8.780 -11.467  1.00 94.31           H  
ATOM    972  CA  LEU A  62      11.476  -7.694 -12.929  1.00 94.31           C  
ATOM    973  HA  LEU A  62      10.966  -7.955 -13.857  1.00 94.31           H  
ATOM    974  C   LEU A  62      12.543  -6.654 -13.247  1.00 94.31           C  
ATOM    975  CB  LEU A  62      10.441  -7.174 -11.923  1.00 94.31           C  
ATOM    976  HB2 LEU A  62      10.121  -6.176 -12.222  1.00 94.31           H  
ATOM    977  HB3 LEU A  62      10.917  -7.094 -10.946  1.00 94.31           H  
ATOM    978  O   LEU A  62      13.302  -6.257 -12.362  1.00 94.31           O  
ATOM    979  CG  LEU A  62       9.208  -8.088 -11.831  1.00 94.31           C  
ATOM    980  HG  LEU A  62       9.509  -9.135 -11.855  1.00 94.31           H  
ATOM    981  CD1 LEU A  62       8.485  -7.839 -10.516  1.00 94.31           C  
ATOM    982 HD11 LEU A  62       8.320  -6.771 -10.372  1.00 94.31           H  
ATOM    983 HD12 LEU A  62       7.533  -8.369 -10.505  1.00 94.31           H  
ATOM    984 HD13 LEU A  62       9.116  -8.236  -9.721  1.00 94.31           H  
ATOM    985  CD2 LEU A  62       8.239  -7.834 -12.978  1.00 94.31           C  
ATOM    986 HD21 LEU A  62       7.387  -8.509 -12.888  1.00 94.31           H  
ATOM    987 HD22 LEU A  62       8.732  -8.029 -13.930  1.00 94.31           H  
ATOM    988 HD23 LEU A  62       7.889  -6.802 -12.961  1.00 94.31           H  
ATOM    989  N   LEU A  63      12.566  -6.189 -14.490  1.00 94.02           N  
ATOM    990  H   LEU A  63      11.948  -6.616 -15.166  1.00 94.02           H  
ATOM    991  CA  LEU A  63      13.422  -5.104 -14.946  1.00 94.02           C  
ATOM    992  HA  LEU A  63      14.167  -4.895 -14.179  1.00 94.02           H  
ATOM    993  C   LEU A  63      12.580  -3.848 -15.169  1.00 94.02           C  
ATOM    994  CB  LEU A  63      14.157  -5.554 -16.216  1.00 94.02           C  
ATOM    995  HB2 LEU A  63      13.416  -5.798 -16.977  1.00 94.02           H  
ATOM    996  HB3 LEU A  63      14.722  -6.458 -15.989  1.00 94.02           H  
ATOM    997  O   LEU A  63      11.570  -3.885 -15.867  1.00 94.02           O  
ATOM    998  CG  LEU A  63      15.123  -4.502 -16.787  1.00 94.02           C  
ATOM    999  HG  LEU A  63      14.586  -3.570 -16.967  1.00 94.02           H  
ATOM   1000  CD1 LEU A  63      16.298  -4.224 -15.847  1.00 94.02           C  
ATOM   1001 HD11 LEU A  63      15.948  -3.785 -14.913  1.00 94.02           H  
ATOM   1002 HD12 LEU A  63      16.984  -3.521 -16.320  1.00 94.02           H  
ATOM   1003 HD13 LEU A  63      16.830  -5.152 -15.637  1.00 94.02           H  
ATOM   1004  CD2 LEU A  63      15.676  -4.991 -18.120  1.00 94.02           C  
ATOM   1005 HD21 LEU A  63      16.370  -4.257 -18.530  1.00 94.02           H  
ATOM   1006 HD22 LEU A  63      16.195  -5.940 -17.980  1.00 94.02           H  
ATOM   1007 HD23 LEU A  63      14.857  -5.133 -18.825  1.00 94.02           H  
ATOM   1008  N   GLY A  64      12.983  -2.726 -14.579  1.00 94.24           N  
ATOM   1009  H   GLY A  64      13.856  -2.740 -14.072  1.00 94.24           H  
ATOM   1010  CA  GLY A  64      12.357  -1.435 -14.854  1.00 94.24           C  
ATOM   1011  HA2 GLY A  64      11.275  -1.544 -14.924  1.00 94.24           H  
ATOM   1012  HA3 GLY A  64      12.584  -0.736 -14.050  1.00 94.24           H  
ATOM   1013  C   GLY A  64      12.899  -0.857 -16.155  1.00 94.24           C  
ATOM   1014  O   GLY A  64      14.104  -0.656 -16.264  1.00 94.24           O  
ATOM   1015  N   ILE A  65      12.020  -0.556 -17.109  1.00 93.99           N  
ATOM   1016  H   ILE A  65      11.040  -0.738 -16.944  1.00 93.99           H  
ATOM   1017  CA  ILE A  65      12.372   0.161 -18.336  1.00 93.99           C  
ATOM   1018  HA  ILE A  65      13.437   0.042 -18.536  1.00 93.99           H  
ATOM   1019  C   ILE A  65      12.104   1.642 -18.104  1.00 93.99           C  
ATOM   1020  CB  ILE A  65      11.597  -0.394 -19.549  1.00 93.99           C  
ATOM   1021  HB  ILE A  65      10.532  -0.237 -19.376  1.00 93.99           H  
ATOM   1022  O   ILE A  65      10.967   2.050 -17.846  1.00 93.99           O  
ATOM   1023  CG1 ILE A  65      11.810  -1.913 -19.738  1.00 93.99           C  
ATOM   1024 HG12 ILE A  65      11.245  -2.235 -20.612  1.00 93.99           H  
ATOM   1025 HG13 ILE A  65      11.397  -2.437 -18.876  1.00 93.99           H  
ATOM   1026  CG2 ILE A  65      11.975   0.364 -20.834  1.00 93.99           C  
ATOM   1027 HG21 ILE A  65      11.655   1.404 -20.768  1.00 93.99           H  
ATOM   1028 HG22 ILE A  65      13.052   0.336 -20.996  1.00 93.99           H  
ATOM   1029 HG23 ILE A  65      11.477  -0.093 -21.690  1.00 93.99           H  
ATOM   1030  CD1 ILE A  65      13.266  -2.367 -19.916  1.00 93.99           C  
ATOM   1031 HD11 ILE A  65      13.712  -1.889 -20.788  1.00 93.99           H  
ATOM   1032 HD12 ILE A  65      13.285  -3.446 -20.068  1.00 93.99           H  
ATOM   1033 HD13 ILE A  65      13.854  -2.133 -19.028  1.00 93.99           H  
ATOM   1034  N   THR A  66      13.151   2.458 -18.157  1.00 92.01           N  
ATOM   1035  H   THR A  66      14.065   2.075 -18.350  1.00 92.01           H  
ATOM   1036  CA  THR A  66      13.017   3.911 -17.991  1.00 92.01           C  
ATOM   1037  HA  THR A  66      12.345   4.110 -17.156  1.00 92.01           H  
ATOM   1038  C   THR A  66      12.385   4.560 -19.216  1.00 92.01           C  
ATOM   1039  CB  THR A  66      14.348   4.570 -17.636  1.00 92.01           C  
ATOM   1040  HB  THR A  66      14.175   5.632 -17.462  1.00 92.01           H  
ATOM   1041  O   THR A  66      12.392   3.991 -20.307  1.00 92.01           O  
ATOM   1042  CG2 THR A  66      14.991   3.958 -16.389  1.00 92.01           C  
ATOM   1043 HG21 THR A  66      14.384   4.192 -15.514  1.00 92.01           H  
ATOM   1044 HG22 THR A  66      15.086   2.876 -16.479  1.00 92.01           H  
ATOM   1045 HG23 THR A  66      15.991   4.371 -16.259  1.00 92.01           H  
ATOM   1046  OG1 THR A  66      15.241   4.447 -18.702  1.00 92.01           O  
ATOM   1047  HG1 THR A  66      15.582   3.551 -18.653  1.00 92.01           H  
ATOM   1048  N   ILE A  67      11.841   5.773 -19.072  1.00 89.20           N  
ATOM   1049  H   ILE A  67      11.805   6.193 -18.154  1.00 89.20           H  
ATOM   1050  CA  ILE A  67      11.282   6.492 -20.229  1.00 89.20           C  
ATOM   1051  HA  ILE A  67      10.531   5.849 -20.688  1.00 89.20           H  
ATOM   1052  C   ILE A  67      12.364   6.721 -21.301  1.00 89.20           C  
ATOM   1053  CB  ILE A  67      10.587   7.811 -19.816  1.00 89.20           C  
ATOM   1054  HB  ILE A  67      11.328   8.482 -19.382  1.00 89.20           H  
ATOM   1055  O   ILE A  67      12.070   6.608 -22.488  1.00 89.20           O  
ATOM   1056  CG1 ILE A  67       9.453   7.578 -18.789  1.00 89.20           C  
ATOM   1057 HG12 ILE A  67       8.626   7.058 -19.272  1.00 89.20           H  
ATOM   1058 HG13 ILE A  67       9.812   6.948 -17.975  1.00 89.20           H  
ATOM   1059  CG2 ILE A  67       9.988   8.454 -21.083  1.00 89.20           C  
ATOM   1060 HG21 ILE A  67       9.364   9.314 -20.842  1.00 89.20           H  
ATOM   1061 HG22 ILE A  67      10.780   8.792 -21.751  1.00 89.20           H  
ATOM   1062 HG23 ILE A  67       9.373   7.729 -21.617  1.00 89.20           H  
ATOM   1063  CD1 ILE A  67       8.917   8.868 -18.155  1.00 89.20           C  
ATOM   1064 HD11 ILE A  67       9.737   9.418 -17.693  1.00 89.20           H  
ATOM   1065 HD12 ILE A  67       8.184   8.613 -17.390  1.00 89.20           H  
ATOM   1066 HD13 ILE A  67       8.427   9.501 -18.894  1.00 89.20           H  
ATOM   1067  N   MET A  68      13.617   6.960 -20.894  1.00 87.93           N  
ATOM   1068  H   MET A  68      13.801   6.986 -19.901  1.00 87.93           H  
ATOM   1069  CA  MET A  68      14.752   7.122 -21.814  1.00 87.93           C  
ATOM   1070  HA  MET A  68      14.487   7.852 -22.579  1.00 87.93           H  
ATOM   1071  C   MET A  68      15.130   5.825 -22.546  1.00 87.93           C  
ATOM   1072  CB  MET A  68      15.973   7.644 -21.044  1.00 87.93           C  
ATOM   1073  HB2 MET A  68      16.221   6.946 -20.245  1.00 87.93           H  
ATOM   1074  HB3 MET A  68      16.818   7.694 -21.730  1.00 87.93           H  
ATOM   1075  O   MET A  68      15.568   5.870 -23.691  1.00 87.93           O  
ATOM   1076  CG  MET A  68      15.751   9.043 -20.459  1.00 87.93           C  
ATOM   1077  HG2 MET A  68      14.994   8.994 -19.676  1.00 87.93           H  
ATOM   1078  HG3 MET A  68      15.379   9.693 -21.252  1.00 87.93           H  
ATOM   1079  SD  MET A  68      17.249   9.805 -19.779  1.00 87.93           S  
ATOM   1080  CE  MET A  68      17.502   8.770 -18.319  1.00 87.93           C  
ATOM   1081  HE1 MET A  68      17.615   7.725 -18.608  1.00 87.93           H  
ATOM   1082  HE2 MET A  68      16.641   8.886 -17.660  1.00 87.93           H  
ATOM   1083  HE3 MET A  68      18.406   9.094 -17.802  1.00 87.93           H  
ATOM   1084  N   GLU A  69      14.949   4.667 -21.909  1.00 92.78           N  
ATOM   1085  H   GLU A  69      14.621   4.688 -20.953  1.00 92.78           H  
ATOM   1086  CA  GLU A  69      15.248   3.348 -22.489  1.00 92.78           C  
ATOM   1087  HA  GLU A  69      16.097   3.420 -23.169  1.00 92.78           H  
ATOM   1088  C   GLU A  69      14.081   2.765 -23.288  1.00 92.78           C  
ATOM   1089  CB  GLU A  69      15.600   2.383 -21.358  1.00 92.78           C  
ATOM   1090  HB2 GLU A  69      14.797   2.433 -20.623  1.00 92.78           H  
ATOM   1091  HB3 GLU A  69      15.633   1.364 -21.744  1.00 92.78           H  
ATOM   1092  O   GLU A  69      14.262   1.825 -24.059  1.00 92.78           O  
ATOM   1093  CG  GLU A  69      16.960   2.709 -20.716  1.00 92.78           C  
ATOM   1094  HG2 GLU A  69      17.752   2.415 -21.405  1.00 92.78           H  
ATOM   1095  HG3 GLU A  69      17.053   3.783 -20.554  1.00 92.78           H  
ATOM   1096  CD  GLU A  69      17.139   1.997 -19.372  1.00 92.78           C  
ATOM   1097  OE1 GLU A  69      18.294   1.631 -19.045  1.00 92.78           O  
ATOM   1098  OE2 GLU A  69      16.123   1.860 -18.651  1.00 92.78           O  
ATOM   1099  N   ARG A  70      12.873   3.312 -23.126  1.00 92.72           N  
ATOM   1100  H   ARG A  70      12.786   4.038 -22.430  1.00 92.72           H  
ATOM   1101  CA  ARG A  70      11.658   2.776 -23.740  1.00 92.72           C  
ATOM   1102  HA  ARG A  70      11.470   1.785 -23.329  1.00 92.72           H  
ATOM   1103  C   ARG A  70      11.804   2.592 -25.249  1.00 92.72           C  
ATOM   1104  CB  ARG A  70      10.488   3.700 -23.391  1.00 92.72           C  
ATOM   1105  HB2 ARG A  70      10.680   4.699 -23.782  1.00 92.72           H  
ATOM   1106  HB3 ARG A  70      10.386   3.757 -22.307  1.00 92.72           H  
ATOM   1107  O   ARG A  70      11.485   1.523 -25.755  1.00 92.72           O  
ATOM   1108  CG  ARG A  70       9.192   3.161 -23.993  1.00 92.72           C  
ATOM   1109  HG2 ARG A  70       9.008   2.157 -23.610  1.00 92.72           H  
ATOM   1110  HG3 ARG A  70       9.276   3.119 -25.079  1.00 92.72           H  
ATOM   1111  CD  ARG A  70       8.015   4.065 -23.650  1.00 92.72           C  
ATOM   1112  HD2 ARG A  70       7.861   4.056 -22.571  1.00 92.72           H  
ATOM   1113  HD3 ARG A  70       8.240   5.077 -23.984  1.00 92.72           H  
ATOM   1114  NE  ARG A  70       6.819   3.570 -24.339  1.00 92.72           N  
ATOM   1115  HE  ARG A  70       6.934   2.721 -24.875  1.00 92.72           H  
ATOM   1116  NH1 ARG A  70       5.360   5.220 -23.703  1.00 92.72           N  
ATOM   1117 HH11 ARG A  70       6.106   5.649 -23.174  1.00 92.72           H  
ATOM   1118 HH12 ARG A  70       4.443   5.637 -23.770  1.00 92.72           H  
ATOM   1119  NH2 ARG A  70       4.706   3.592 -25.103  1.00 92.72           N  
ATOM   1120 HH21 ARG A  70       4.977   2.800 -25.668  1.00 92.72           H  
ATOM   1121 HH22 ARG A  70       3.786   3.998 -25.200  1.00 92.72           H  
ATOM   1122  CZ  ARG A  70       5.635   4.133 -24.375  1.00 92.72           C  
ATOM   1123  N   SER A  71      12.300   3.605 -25.955  1.00 93.66           N  
ATOM   1124  H   SER A  71      12.509   4.470 -25.477  1.00 93.66           H  
ATOM   1125  CA  SER A  71      12.417   3.566 -27.417  1.00 93.66           C  
ATOM   1126  HA  SER A  71      11.444   3.317 -27.842  1.00 93.66           H  
ATOM   1127  C   SER A  71      13.419   2.514 -27.899  1.00 93.66           C  
ATOM   1128  CB  SER A  71      12.836   4.938 -27.951  1.00 93.66           C  
ATOM   1129  HB2 SER A  71      13.852   5.160 -27.624  1.00 93.66           H  
ATOM   1130  HB3 SER A  71      12.809   4.923 -29.041  1.00 93.66           H  
ATOM   1131  O   SER A  71      13.180   1.865 -28.915  1.00 93.66           O  
ATOM   1132  OG  SER A  71      11.964   5.942 -27.469  1.00 93.66           O  
ATOM   1133  HG  SER A  71      12.239   6.791 -27.823  1.00 93.66           H  
ATOM   1134  N   SER A  72      14.536   2.323 -27.187  1.00 94.11           N  
ATOM   1135  H   SER A  72      14.644   2.779 -26.292  1.00 94.11           H  
ATOM   1136  CA  SER A  72      15.534   1.311 -27.554  1.00 94.11           C  
ATOM   1137  HA  SER A  72      15.684   1.346 -28.633  1.00 94.11           H  
ATOM   1138  C   SER A  72      15.048  -0.098 -27.225  1.00 94.11           C  
ATOM   1139  CB  SER A  72      16.890   1.598 -26.899  1.00 94.11           C  
ATOM   1140  HB2 SER A  72      17.291   2.525 -27.309  1.00 94.11           H  
ATOM   1141  HB3 SER A  72      17.578   0.786 -27.136  1.00 94.11           H  
ATOM   1142  O   SER A  72      15.167  -0.985 -28.070  1.00 94.11           O  
ATOM   1143  OG  SER A  72      16.781   1.728 -25.499  1.00 94.11           O  
ATOM   1144  HG  SER A  72      17.659   1.823 -25.122  1.00 94.11           H  
ATOM   1145  N   PHE A  73      14.426  -0.282 -26.058  1.00 93.69           N  
ATOM   1146  H   PHE A  73      14.408   0.480 -25.396  1.00 93.69           H  
ATOM   1147  CA  PHE A  73      13.813  -1.549 -25.672  1.00 93.69           C  
ATOM   1148  HA  PHE A  73      14.568  -2.334 -25.720  1.00 93.69           H  
ATOM   1149  C   PHE A  73      12.684  -1.956 -26.628  1.00 93.69           C  
ATOM   1150  CB  PHE A  73      13.309  -1.448 -24.228  1.00 93.69           C  
ATOM   1151  HB2 PHE A  73      12.626  -0.603 -24.143  1.00 93.69           H  
ATOM   1152  HB3 PHE A  73      14.156  -1.257 -23.569  1.00 93.69           H  
ATOM   1153  O   PHE A  73      12.650  -3.092 -27.082  1.00 93.69           O  
ATOM   1154  CG  PHE A  73      12.605  -2.708 -23.766  1.00 93.69           C  
ATOM   1155  CD1 PHE A  73      11.203  -2.744 -23.666  1.00 93.69           C  
ATOM   1156  HD1 PHE A  73      10.629  -1.857 -23.890  1.00 93.69           H  
ATOM   1157  CD2 PHE A  73      13.352  -3.865 -23.486  1.00 93.69           C  
ATOM   1158  HD2 PHE A  73      14.425  -3.856 -23.604  1.00 93.69           H  
ATOM   1159  CE1 PHE A  73      10.558  -3.928 -23.270  1.00 93.69           C  
ATOM   1160  HE1 PHE A  73       9.484  -3.952 -23.154  1.00 93.69           H  
ATOM   1161  CE2 PHE A  73      12.709  -5.049 -23.091  1.00 93.69           C  
ATOM   1162  HE2 PHE A  73      13.291  -5.936 -22.888  1.00 93.69           H  
ATOM   1163  CZ  PHE A  73      11.310  -5.080 -22.991  1.00 93.69           C  
ATOM   1164  HZ  PHE A  73      10.814  -5.989 -22.684  1.00 93.69           H  
ATOM   1165  N   GLU A  74      11.778  -1.042 -26.987  1.00 92.49           N  
ATOM   1166  H   GLU A  74      11.830  -0.121 -26.578  1.00 92.49           H  
ATOM   1167  CA  GLU A  74      10.654  -1.349 -27.885  1.00 92.49           C  
ATOM   1168  HA  GLU A  74      10.187  -2.274 -27.547  1.00 92.49           H  
ATOM   1169  C   GLU A  74      11.094  -1.623 -29.328  1.00 92.49           C  
ATOM   1170  CB  GLU A  74       9.602  -0.223 -27.832  1.00 92.49           C  
ATOM   1171  HB2 GLU A  74       8.877  -0.372 -28.633  1.00 92.49           H  
ATOM   1172  HB3 GLU A  74      10.087   0.743 -27.971  1.00 92.49           H  
ATOM   1173  O   GLU A  74      10.431  -2.397 -30.015  1.00 92.49           O  
ATOM   1174  CG  GLU A  74       8.852  -0.259 -26.492  1.00 92.49           C  
ATOM   1175  HG2 GLU A  74       8.353  -1.225 -26.419  1.00 92.49           H  
ATOM   1176  HG3 GLU A  74       9.573  -0.216 -25.675  1.00 92.49           H  
ATOM   1177  CD  GLU A  74       7.805   0.844 -26.269  1.00 92.49           C  
ATOM   1178  OE1 GLU A  74       7.199   0.825 -25.167  1.00 92.49           O  
ATOM   1179  OE2 GLU A  74       7.561   1.709 -27.130  1.00 92.49           O  
ATOM   1180  N   LYS A  75      12.215  -1.041 -29.776  1.00 94.63           N  
ATOM   1181  H   LYS A  75      12.691  -0.397 -29.161  1.00 94.63           H  
ATOM   1182  CA  LYS A  75      12.780  -1.299 -31.108  1.00 94.63           C  
ATOM   1183  HA  LYS A  75      11.976  -1.229 -31.841  1.00 94.63           H  
ATOM   1184  C   LYS A  75      13.348  -2.715 -31.236  1.00 94.63           C  
ATOM   1185  CB  LYS A  75      13.838  -0.229 -31.420  1.00 94.63           C  
ATOM   1186  HB2 LYS A  75      13.372   0.754 -31.342  1.00 94.63           H  
ATOM   1187  HB3 LYS A  75      14.642  -0.290 -30.686  1.00 94.63           H  
ATOM   1188  O   LYS A  75      13.149  -3.350 -32.267  1.00 94.63           O  
ATOM   1189  CG  LYS A  75      14.425  -0.384 -32.831  1.00 94.63           C  
ATOM   1190  HG2 LYS A  75      13.619  -0.328 -33.562  1.00 94.63           H  
ATOM   1191  HG3 LYS A  75      14.917  -1.353 -32.921  1.00 94.63           H  
ATOM   1192  CD  LYS A  75      15.457   0.710 -33.126  1.00 94.63           C  
ATOM   1193  HD2 LYS A  75      14.975   1.686 -33.056  1.00 94.63           H  
ATOM   1194  HD3 LYS A  75      16.261   0.649 -32.394  1.00 94.63           H  
ATOM   1195  CE  LYS A  75      16.018   0.503 -34.539  1.00 94.63           C  
ATOM   1196  HE2 LYS A  75      15.192   0.548 -35.249  1.00 94.63           H  
ATOM   1197  HE3 LYS A  75      16.445  -0.499 -34.596  1.00 94.63           H  
ATOM   1198  NZ  LYS A  75      17.046   1.518 -34.880  1.00 94.63           N  
ATOM   1199  HZ1 LYS A  75      17.398   1.355 -35.813  1.00 94.63           H  
ATOM   1200  HZ2 LYS A  75      16.650   2.446 -34.847  1.00 94.63           H  
ATOM   1201  HZ3 LYS A  75      17.821   1.466 -34.235  1.00 94.63           H  
ATOM   1202  N   ASN A  76      14.095  -3.184 -30.235  1.00 92.44           N  
ATOM   1203  H   ASN A  76      14.222  -2.601 -29.420  1.00 92.44           H  
ATOM   1204  CA  ASN A  76      14.637  -4.544 -30.200  1.00 92.44           C  
ATOM   1205  HA  ASN A  76      13.916  -5.222 -30.656  1.00 92.44           H  
ATOM   1206  C   ASN A  76      14.870  -4.990 -28.740  1.00 92.44           C  
ATOM   1207  CB  ASN A  76      15.917  -4.612 -31.060  1.00 92.44           C  
ATOM   1208  HB2 ASN A  76      15.699  -4.216 -32.052  1.00 92.44           H  
ATOM   1209  HB3 ASN A  76      16.704  -4.008 -30.609  1.00 92.44           H  
ATOM   1210  O   ASN A  76      15.943  -4.724 -28.186  1.00 92.44           O  
ATOM   1211  CG  ASN A  76      16.426  -6.037 -31.227  1.00 92.44           C  
ATOM   1212  ND2 ASN A  76      17.196  -6.299 -32.255  1.00 92.44           N  
ATOM   1213 HD21 ASN A  76      17.443  -5.586 -32.927  1.00 92.44           H  
ATOM   1214 HD22 ASN A  76      17.529  -7.250 -32.326  1.00 92.44           H  
ATOM   1215  OD1 ASN A  76      16.152  -6.932 -30.446  1.00 92.44           O  
ATOM   1216  N   PRO A  77      13.886  -5.671 -28.117  1.00 91.58           N  
ATOM   1217  CA  PRO A  77      13.973  -6.088 -26.719  1.00 91.58           C  
ATOM   1218  HA  PRO A  77      14.044  -5.197 -26.095  1.00 91.58           H  
ATOM   1219  C   PRO A  77      15.167  -6.996 -26.420  1.00 91.58           C  
ATOM   1220  CB  PRO A  77      12.651  -6.804 -26.421  1.00 91.58           C  
ATOM   1221  HB2 PRO A  77      12.739  -7.867 -26.646  1.00 91.58           H  
ATOM   1222  HB3 PRO A  77      12.338  -6.663 -25.386  1.00 91.58           H  
ATOM   1223  O   PRO A  77      15.819  -6.808 -25.396  1.00 91.58           O  
ATOM   1224  CG  PRO A  77      11.666  -6.172 -27.399  1.00 91.58           C  
ATOM   1225  HG2 PRO A  77      10.846  -6.850 -27.638  1.00 91.58           H  
ATOM   1226  HG3 PRO A  77      11.280  -5.240 -26.986  1.00 91.58           H  
ATOM   1227  CD  PRO A  77      12.535  -5.890 -28.624  1.00 91.58           C  
ATOM   1228  HD2 PRO A  77      12.154  -5.014 -29.148  1.00 91.58           H  
ATOM   1229  HD3 PRO A  77      12.534  -6.757 -29.285  1.00 91.58           H  
ATOM   1230  N   ILE A  78      15.484  -7.943 -27.313  1.00 90.81           N  
ATOM   1231  H   ILE A  78      14.942  -8.014 -28.163  1.00 90.81           H  
ATOM   1232  CA  ILE A  78      16.603  -8.878 -27.125  1.00 90.81           C  
ATOM   1233  HA  ILE A  78      16.502  -9.354 -26.149  1.00 90.81           H  
ATOM   1234  C   ILE A  78      17.923  -8.113 -27.111  1.00 90.81           C  
ATOM   1235  CB  ILE A  78      16.624  -9.991 -28.196  1.00 90.81           C  
ATOM   1236  HB  ILE A  78      16.619  -9.531 -29.184  1.00 90.81           H  
ATOM   1237  O   ILE A  78      18.641  -8.183 -26.122  1.00 90.81           O  
ATOM   1238  CG1 ILE A  78      15.396 -10.913 -28.066  1.00 90.81           C  
ATOM   1239 HG12 ILE A  78      14.492 -10.320 -27.928  1.00 90.81           H  
ATOM   1240 HG13 ILE A  78      15.518 -11.546 -27.188  1.00 90.81           H  
ATOM   1241  CG2 ILE A  78      17.911 -10.830 -28.042  1.00 90.81           C  
ATOM   1242 HG21 ILE A  78      17.928 -11.695 -28.705  1.00 90.81           H  
ATOM   1243 HG22 ILE A  78      18.793 -10.241 -28.296  1.00 90.81           H  
ATOM   1244 HG23 ILE A  78      18.017 -11.187 -27.017  1.00 90.81           H  
ATOM   1245  CD1 ILE A  78      15.196 -11.802 -29.303  1.00 90.81           C  
ATOM   1246 HD11 ILE A  78      14.652 -12.702 -29.016  1.00 90.81           H  
ATOM   1247 HD12 ILE A  78      14.637 -11.252 -30.061  1.00 90.81           H  
ATOM   1248 HD13 ILE A  78      16.141 -12.125 -29.739  1.00 90.81           H  
ATOM   1249  N   ALA A  79      18.206  -7.323 -28.152  1.00 92.40           N  
ATOM   1250  H   ALA A  79      17.564  -7.297 -28.932  1.00 92.40           H  
ATOM   1251  CA  ALA A  79      19.468  -6.586 -28.240  1.00 92.40           C  
ATOM   1252  HA  ALA A  79      20.290  -7.300 -28.195  1.00 92.40           H  
ATOM   1253  C   ALA A  79      19.640  -5.596 -27.073  1.00 92.40           C  
ATOM   1254  CB  ALA A  79      19.522  -5.861 -29.588  1.00 92.40           C  
ATOM   1255  HB1 ALA A  79      18.713  -5.133 -29.653  1.00 92.40           H  
ATOM   1256  HB2 ALA A  79      19.437  -6.588 -30.395  1.00 92.40           H  
ATOM   1257  HB3 ALA A  79      20.479  -5.348 -29.680  1.00 92.40           H  
ATOM   1258  O   ALA A  79      20.745  -5.404 -26.564  1.00 92.40           O  
ATOM   1259  N   PHE A  80      18.543  -4.982 -26.609  1.00 93.60           N  
ATOM   1260  H   PHE A  80      17.659  -5.153 -27.066  1.00 93.60           H  
ATOM   1261  CA  PHE A  80      18.570  -4.150 -25.408  1.00 93.60           C  
ATOM   1262  HA  PHE A  80      19.328  -3.377 -25.536  1.00 93.60           H  
ATOM   1263  C   PHE A  80      18.958  -4.961 -24.163  1.00 93.60           C  
ATOM   1264  CB  PHE A  80      17.212  -3.468 -25.215  1.00 93.60           C  
ATOM   1265  HB2 PHE A  80      17.009  -2.836 -26.079  1.00 93.60           H  
ATOM   1266  HB3 PHE A  80      16.428  -4.225 -25.171  1.00 93.60           H  
ATOM   1267  O   PHE A  80      19.826  -4.532 -23.403  1.00 93.60           O  
ATOM   1268  CG  PHE A  80      17.150  -2.625 -23.955  1.00 93.60           C  
ATOM   1269  CD1 PHE A  80      16.769  -3.204 -22.728  1.00 93.60           C  
ATOM   1270  HD1 PHE A  80      16.512  -4.251 -22.681  1.00 93.60           H  
ATOM   1271  CD2 PHE A  80      17.516  -1.269 -23.998  1.00 93.60           C  
ATOM   1272  HD2 PHE A  80      17.822  -0.826 -24.934  1.00 93.60           H  
ATOM   1273  CE1 PHE A  80      16.724  -2.425 -21.559  1.00 93.60           C  
ATOM   1274  HE1 PHE A  80      16.412  -2.871 -20.627  1.00 93.60           H  
ATOM   1275  CE2 PHE A  80      17.485  -0.492 -22.826  1.00 93.60           C  
ATOM   1276  HE2 PHE A  80      17.756   0.552 -22.866  1.00 93.60           H  
ATOM   1277  CZ  PHE A  80      17.081  -1.068 -21.609  1.00 93.60           C  
ATOM   1278  HZ  PHE A  80      17.035  -0.469 -20.711  1.00 93.60           H  
ATOM   1279  N   LEU A  81      18.346  -6.127 -23.947  1.00 92.51           N  
ATOM   1280  H   LEU A  81      17.683  -6.463 -24.631  1.00 92.51           H  
ATOM   1281  CA  LEU A  81      18.643  -6.981 -22.796  1.00 92.51           C  
ATOM   1282  HA  LEU A  81      18.615  -6.372 -21.893  1.00 92.51           H  
ATOM   1283  C   LEU A  81      20.066  -7.562 -22.868  1.00 92.51           C  
ATOM   1284  CB  LEU A  81      17.565  -8.073 -22.702  1.00 92.51           C  
ATOM   1285  HB2 LEU A  81      17.882  -8.826 -21.981  1.00 92.51           H  
ATOM   1286  HB3 LEU A  81      17.479  -8.560 -23.674  1.00 92.51           H  
ATOM   1287  O   LEU A  81      20.777  -7.552 -21.865  1.00 92.51           O  
ATOM   1288  CG  LEU A  81      16.181  -7.551 -22.275  1.00 92.51           C  
ATOM   1289  HG  LEU A  81      15.889  -6.699 -22.890  1.00 92.51           H  
ATOM   1290  CD1 LEU A  81      15.132  -8.646 -22.439  1.00 92.51           C  
ATOM   1291 HD11 LEU A  81      14.161  -8.298 -22.087  1.00 92.51           H  
ATOM   1292 HD12 LEU A  81      15.424  -9.535 -21.880  1.00 92.51           H  
ATOM   1293 HD13 LEU A  81      15.047  -8.888 -23.499  1.00 92.51           H  
ATOM   1294  CD2 LEU A  81      16.167  -7.093 -20.818  1.00 92.51           C  
ATOM   1295 HD21 LEU A  81      15.152  -6.827 -20.526  1.00 92.51           H  
ATOM   1296 HD22 LEU A  81      16.529  -7.896 -20.176  1.00 92.51           H  
ATOM   1297 HD23 LEU A  81      16.807  -6.219 -20.692  1.00 92.51           H  
ATOM   1298  N   GLU A  82      20.534  -7.952 -24.049  1.00 91.59           N  
ATOM   1299  H   GLU A  82      19.900  -7.990 -24.834  1.00 91.59           H  
ATOM   1300  CA  GLU A  82      21.924  -8.365 -24.275  1.00 91.59           C  
ATOM   1301  HA  GLU A  82      22.174  -9.200 -23.620  1.00 91.59           H  
ATOM   1302  C   GLU A  82      22.910  -7.245 -23.932  1.00 91.59           C  
ATOM   1303  CB  GLU A  82      22.100  -8.822 -25.727  1.00 91.59           C  
ATOM   1304  HB2 GLU A  82      23.164  -8.939 -25.933  1.00 91.59           H  
ATOM   1305  HB3 GLU A  82      21.703  -8.050 -26.385  1.00 91.59           H  
ATOM   1306  O   GLU A  82      23.903  -7.482 -23.245  1.00 91.59           O  
ATOM   1307  CG  GLU A  82      21.402 -10.165 -25.998  1.00 91.59           C  
ATOM   1308  HG2 GLU A  82      20.354 -10.105 -25.704  1.00 91.59           H  
ATOM   1309  HG3 GLU A  82      21.874 -10.927 -25.378  1.00 91.59           H  
ATOM   1310  CD  GLU A  82      21.480 -10.593 -27.472  1.00 91.59           C  
ATOM   1311  OE1 GLU A  82      21.309 -11.808 -27.720  1.00 91.59           O  
ATOM   1312  OE2 GLU A  82      21.666  -9.710 -28.344  1.00 91.59           O  
ATOM   1313  N   SER A  83      22.592  -5.993 -24.286  1.00 92.26           N  
ATOM   1314  H   SER A  83      21.798  -5.860 -24.895  1.00 92.26           H  
ATOM   1315  CA  SER A  83      23.411  -4.833 -23.897  1.00 92.26           C  
ATOM   1316  HA  SER A  83      24.434  -5.036 -24.212  1.00 92.26           H  
ATOM   1317  C   SER A  83      23.454  -4.589 -22.381  1.00 92.26           C  
ATOM   1318  CB  SER A  83      22.945  -3.570 -24.632  1.00 92.26           C  
ATOM   1319  HB2 SER A  83      22.702  -3.819 -25.664  1.00 92.26           H  
ATOM   1320  HB3 SER A  83      23.769  -2.856 -24.641  1.00 92.26           H  
ATOM   1321  O   SER A  83      24.385  -3.959 -21.879  1.00 92.26           O  
ATOM   1322  OG  SER A  83      21.834  -2.944 -24.011  1.00 92.26           O  
ATOM   1323  HG  SER A  83      21.154  -3.602 -23.848  1.00 92.26           H  
ATOM   1324  N   LYS A  84      22.463  -5.101 -21.637  1.00 90.10           N  
ATOM   1325  H   LYS A  84      21.752  -5.630 -22.121  1.00 90.10           H  
ATOM   1326  CA  LYS A  84      22.424  -5.093 -20.166  1.00 90.10           C  
ATOM   1327  HA  LYS A  84      22.998  -4.238 -19.807  1.00 90.10           H  
ATOM   1328  C   LYS A  84      23.119  -6.313 -19.543  1.00 90.10           C  
ATOM   1329  CB  LYS A  84      20.969  -4.960 -19.679  1.00 90.10           C  
ATOM   1330  HB2 LYS A  84      20.378  -5.768 -20.108  1.00 90.10           H  
ATOM   1331  HB3 LYS A  84      20.938  -5.080 -18.596  1.00 90.10           H  
ATOM   1332  O   LYS A  84      23.163  -6.403 -18.318  1.00 90.10           O  
ATOM   1333  CG  LYS A  84      20.287  -3.632 -20.035  1.00 90.10           C  
ATOM   1334  HG2 LYS A  84      20.374  -3.438 -21.104  1.00 90.10           H  
ATOM   1335  HG3 LYS A  84      19.228  -3.728 -19.795  1.00 90.10           H  
ATOM   1336  CD  LYS A  84      20.860  -2.441 -19.256  1.00 90.10           C  
ATOM   1337  HD2 LYS A  84      20.843  -2.665 -18.189  1.00 90.10           H  
ATOM   1338  HD3 LYS A  84      21.885  -2.250 -19.576  1.00 90.10           H  
ATOM   1339  CE  LYS A  84      19.986  -1.216 -19.545  1.00 90.10           C  
ATOM   1340  HE2 LYS A  84      18.950  -1.468 -19.317  1.00 90.10           H  
ATOM   1341  HE3 LYS A  84      20.035  -0.992 -20.610  1.00 90.10           H  
ATOM   1342  NZ  LYS A  84      20.386  -0.032 -18.751  1.00 90.10           N  
ATOM   1343  HZ1 LYS A  84      19.698   0.693 -18.896  1.00 90.10           H  
ATOM   1344  HZ2 LYS A  84      20.373  -0.233 -17.762  1.00 90.10           H  
ATOM   1345  HZ3 LYS A  84      21.287   0.322 -19.040  1.00 90.10           H  
ATOM   1346  N   GLY A  85      23.674  -7.217 -20.354  1.00 91.01           N  
ATOM   1347  H   GLY A  85      23.610  -7.072 -21.351  1.00 91.01           H  
ATOM   1348  CA  GLY A  85      24.391  -8.415 -19.910  1.00 91.01           C  
ATOM   1349  HA2 GLY A  85      24.874  -8.223 -18.952  1.00 91.01           H  
ATOM   1350  HA3 GLY A  85      25.164  -8.641 -20.644  1.00 91.01           H  
ATOM   1351  C   GLY A  85      23.521  -9.666 -19.762  1.00 91.01           C  
ATOM   1352  O   GLY A  85      24.002 -10.667 -19.232  1.00 91.01           O  
ATOM   1353  N   TYR A  86      22.259  -9.631 -20.203  1.00 91.03           N  
ATOM   1354  H   TYR A  86      21.925  -8.807 -20.682  1.00 91.03           H  
ATOM   1355  CA  TYR A  86      21.427 -10.832 -20.245  1.00 91.03           C  
ATOM   1356  HA  TYR A  86      21.621 -11.418 -19.347  1.00 91.03           H  
ATOM   1357  C   TYR A  86      21.794 -11.694 -21.453  1.00 91.03           C  
ATOM   1358  CB  TYR A  86      19.938 -10.482 -20.252  1.00 91.03           C  
ATOM   1359  HB2 TYR A  86      19.371 -11.409 -20.339  1.00 91.03           H  
ATOM   1360  HB3 TYR A  86      19.720  -9.888 -21.139  1.00 91.03           H  
ATOM   1361  O   TYR A  86      21.968 -11.202 -22.562  1.00 91.03           O  
ATOM   1362  CG  TYR A  86      19.463  -9.758 -19.009  1.00 91.03           C  
ATOM   1363  CD1 TYR A  86      19.261 -10.469 -17.810  1.00 91.03           C  
ATOM   1364  HD1 TYR A  86      19.454 -11.532 -17.781  1.00 91.03           H  
ATOM   1365  CD2 TYR A  86      19.226  -8.373 -19.048  1.00 91.03           C  
ATOM   1366  HD2 TYR A  86      19.368  -7.828 -19.970  1.00 91.03           H  
ATOM   1367  CE1 TYR A  86      18.817  -9.793 -16.656  1.00 91.03           C  
ATOM   1368  HE1 TYR A  86      18.654 -10.334 -15.736  1.00 91.03           H  
ATOM   1369  CE2 TYR A  86      18.801  -7.690 -17.898  1.00 91.03           C  
ATOM   1370  HE2 TYR A  86      18.624  -6.625 -17.919  1.00 91.03           H  
ATOM   1371  OH  TYR A  86      18.166  -7.715 -15.610  1.00 91.03           O  
ATOM   1372  HH  TYR A  86      18.025  -8.301 -14.862  1.00 91.03           H  
ATOM   1373  CZ  TYR A  86      18.592  -8.398 -16.701  1.00 91.03           C  
ATOM   1374  N   ILE A  87      21.884 -12.998 -21.241  1.00 88.27           N  
ATOM   1375  H   ILE A  87      21.690 -13.338 -20.310  1.00 88.27           H  
ATOM   1376  CA  ILE A  87      22.253 -13.994 -22.243  1.00 88.27           C  
ATOM   1377  HA  ILE A  87      22.384 -13.509 -23.210  1.00 88.27           H  
ATOM   1378  C   ILE A  87      21.093 -14.985 -22.360  1.00 88.27           C  
ATOM   1379  CB  ILE A  87      23.594 -14.659 -21.847  1.00 88.27           C  
ATOM   1380  HB  ILE A  87      23.458 -15.142 -20.879  1.00 88.27           H  
ATOM   1381  O   ILE A  87      20.369 -15.209 -21.388  1.00 88.27           O  
ATOM   1382  CG1 ILE A  87      24.731 -13.615 -21.710  1.00 88.27           C  
ATOM   1383 HG12 ILE A  87      24.991 -13.228 -22.694  1.00 88.27           H  
ATOM   1384 HG13 ILE A  87      24.395 -12.774 -21.103  1.00 88.27           H  
ATOM   1385  CG2 ILE A  87      23.993 -15.734 -22.875  1.00 88.27           C  
ATOM   1386 HG21 ILE A  87      23.299 -16.571 -22.806  1.00 88.27           H  
ATOM   1387 HG22 ILE A  87      23.998 -15.315 -23.881  1.00 88.27           H  
ATOM   1388 HG23 ILE A  87      24.983 -16.131 -22.652  1.00 88.27           H  
ATOM   1389  CD1 ILE A  87      25.995 -14.150 -21.023  1.00 88.27           C  
ATOM   1390 HD11 ILE A  87      26.699 -13.329 -20.885  1.00 88.27           H  
ATOM   1391 HD12 ILE A  87      25.741 -14.555 -20.044  1.00 88.27           H  
ATOM   1392 HD13 ILE A  87      26.480 -14.916 -21.628  1.00 88.27           H  
ATOM   1393  N   ARG A  88      20.904 -15.582 -23.548  1.00 82.05           N  
ATOM   1394  H   ARG A  88      21.516 -15.313 -24.305  1.00 82.05           H  
ATOM   1395  CA  ARG A  88      19.826 -16.558 -23.813  1.00 82.05           C  
ATOM   1396  HA  ARG A  88      19.732 -16.709 -24.888  1.00 82.05           H  
ATOM   1397  C   ARG A  88      18.464 -16.031 -23.361  1.00 82.05           C  
ATOM   1398  CB  ARG A  88      20.147 -17.909 -23.160  1.00 82.05           C  
ATOM   1399  HB2 ARG A  88      20.354 -17.751 -22.101  1.00 82.05           H  
ATOM   1400  HB3 ARG A  88      19.279 -18.565 -23.230  1.00 82.05           H  
ATOM   1401  O   ARG A  88      17.716 -16.695 -22.652  1.00 82.05           O  
ATOM   1402  CG  ARG A  88      21.316 -18.634 -23.825  1.00 82.05           C  
ATOM   1403  HG2 ARG A  88      22.152 -17.957 -24.003  1.00 82.05           H  
ATOM   1404  HG3 ARG A  88      20.990 -19.058 -24.774  1.00 82.05           H  
ATOM   1405  CD  ARG A  88      21.745 -19.741 -22.872  1.00 82.05           C  
ATOM   1406  HD2 ARG A  88      20.894 -20.395 -22.681  1.00 82.05           H  
ATOM   1407  HD3 ARG A  88      22.044 -19.279 -21.931  1.00 82.05           H  
ATOM   1408  NE  ARG A  88      22.874 -20.521 -23.397  1.00 82.05           N  
ATOM   1409  HE  ARG A  88      23.227 -20.274 -24.310  1.00 82.05           H  
ATOM   1410  NH1 ARG A  88      23.001 -21.882 -21.567  1.00 82.05           N  
ATOM   1411 HH11 ARG A  88      23.401 -22.655 -21.055  1.00 82.05           H  
ATOM   1412 HH12 ARG A  88      22.324 -21.288 -21.109  1.00 82.05           H  
ATOM   1413  NH2 ARG A  88      24.413 -22.188 -23.284  1.00 82.05           N  
ATOM   1414 HH21 ARG A  88      24.752 -21.926 -24.199  1.00 82.05           H  
ATOM   1415 HH22 ARG A  88      24.819 -22.967 -22.787  1.00 82.05           H  
ATOM   1416  CZ  ARG A  88      23.423 -21.527 -22.750  1.00 82.05           C  
ATOM   1417  N   VAL A  89      18.168 -14.798 -23.760  1.00 71.28           N  
ATOM   1418  H   VAL A  89      18.835 -14.299 -24.330  1.00 71.28           H  
ATOM   1419  CA  VAL A  89      16.853 -14.208 -23.541  1.00 71.28           C  
ATOM   1420  HA  VAL A  89      16.568 -14.335 -22.497  1.00 71.28           H  
ATOM   1421  C   VAL A  89      15.867 -14.974 -24.416  1.00 71.28           C  
ATOM   1422  CB  VAL A  89      16.860 -12.706 -23.868  1.00 71.28           C  
ATOM   1423  HB  VAL A  89      17.088 -12.563 -24.925  1.00 71.28           H  
ATOM   1424  O   VAL A  89      15.818 -14.785 -25.632  1.00 71.28           O  
ATOM   1425  CG1 VAL A  89      15.492 -12.088 -23.569  1.00 71.28           C  
ATOM   1426 HG11 VAL A  89      15.262 -12.164 -22.506  1.00 71.28           H  
ATOM   1427 HG12 VAL A  89      14.712 -12.592 -24.141  1.00 71.28           H  
ATOM   1428 HG13 VAL A  89      15.506 -11.042 -23.876  1.00 71.28           H  
ATOM   1429  CG2 VAL A  89      17.914 -11.952 -23.046  1.00 71.28           C  
ATOM   1430 HG21 VAL A  89      17.709 -12.063 -21.982  1.00 71.28           H  
ATOM   1431 HG22 VAL A  89      17.894 -10.895 -23.314  1.00 71.28           H  
ATOM   1432 HG23 VAL A  89      18.915 -12.325 -23.264  1.00 71.28           H  
ATOM   1433  N   GLU A  90      15.099 -15.875 -23.815  1.00 67.47           N  
ATOM   1434  H   GLU A  90      15.239 -16.078 -22.836  1.00 67.47           H  
ATOM   1435  CA  GLU A  90      14.021 -16.546 -24.525  1.00 67.47           C  
ATOM   1436  HA  GLU A  90      14.402 -16.927 -25.473  1.00 67.47           H  
ATOM   1437  C   GLU A  90      12.935 -15.509 -24.823  1.00 67.47           C  
ATOM   1438  CB  GLU A  90      13.483 -17.743 -23.731  1.00 67.47           C  
ATOM   1439  HB2 GLU A  90      13.233 -17.428 -22.718  1.00 67.47           H  
ATOM   1440  HB3 GLU A  90      12.578 -18.093 -24.225  1.00 67.47           H  
ATOM   1441  O   GLU A  90      12.225 -15.040 -23.933  1.00 67.47           O  
ATOM   1442  CG  GLU A  90      14.502 -18.897 -23.684  1.00 67.47           C  
ATOM   1443  HG2 GLU A  90      14.777 -19.155 -24.707  1.00 67.47           H  
ATOM   1444  HG3 GLU A  90      15.400 -18.555 -23.170  1.00 67.47           H  
ATOM   1445  CD  GLU A  90      13.965 -20.154 -22.979  1.00 67.47           C  
ATOM   1446  OE1 GLU A  90      14.753 -21.118 -22.860  1.00 67.47           O  
ATOM   1447  OE2 GLU A  90      12.775 -20.156 -22.585  1.00 67.47           O  
ATOM   1448  N   ASN A  91      12.811 -15.131 -26.099  1.00 57.86           N  
ATOM   1449  H   ASN A  91      13.532 -15.442 -26.734  1.00 57.86           H  
ATOM   1450  CA  ASN A  91      11.858 -14.123 -26.580  1.00 57.86           C  
ATOM   1451  HA  ASN A  91      12.169 -13.153 -26.189  1.00 57.86           H  
ATOM   1452  C   ASN A  91      10.416 -14.377 -26.085  1.00 57.86           C  
ATOM   1453  CB  ASN A  91      11.917 -14.138 -28.126  1.00 57.86           C  
ATOM   1454  HB2 ASN A  91      12.769 -14.726 -28.467  1.00 57.86           H  
ATOM   1455  HB3 ASN A  91      11.018 -14.609 -28.522  1.00 57.86           H  
ATOM   1456  O   ASN A  91       9.627 -13.449 -25.932  1.00 57.86           O  
ATOM   1457  CG  ASN A  91      12.064 -12.771 -28.767  1.00 57.86           C  
ATOM   1458  ND2 ASN A  91      12.027 -12.719 -30.078  1.00 57.86           N  
ATOM   1459 HD21 ASN A  91      11.892 -13.557 -30.625  1.00 57.86           H  
ATOM   1460 HD22 ASN A  91      12.164 -11.806 -30.488  1.00 57.86           H  
ATOM   1461  OD1 ASN A  91      12.264 -11.750 -28.137  1.00 57.86           O  
ATOM   1462  N   LEU A  92      10.091 -15.649 -25.822  1.00 57.26           N  
ATOM   1463  H   LEU A  92      10.832 -16.330 -25.898  1.00 57.26           H  
ATOM   1464  CA  LEU A  92       8.790 -16.131 -25.364  1.00 57.26           C  
ATOM   1465  HA  LEU A  92       8.024 -15.725 -26.025  1.00 57.26           H  
ATOM   1466  C   LEU A  92       8.389 -15.666 -23.954  1.00 57.26           C  
ATOM   1467  CB  LEU A  92       8.787 -17.670 -25.487  1.00 57.26           C  
ATOM   1468  HB2 LEU A  92       9.779 -18.051 -25.247  1.00 57.26           H  
ATOM   1469  HB3 LEU A  92       8.100 -18.100 -24.758  1.00 57.26           H  
ATOM   1470  O   LEU A  92       7.221 -15.819 -23.606  1.00 57.26           O  
ATOM   1471  CG  LEU A  92       8.364 -18.127 -26.897  1.00 57.26           C  
ATOM   1472  HG  LEU A  92       8.701 -17.399 -27.634  1.00 57.26           H  
ATOM   1473  CD1 LEU A  92       8.990 -19.472 -27.258  1.00 57.26           C  
ATOM   1474 HD11 LEU A  92       8.684 -20.230 -26.537  1.00 57.26           H  
ATOM   1475 HD12 LEU A  92      10.077 -19.390 -27.243  1.00 57.26           H  
ATOM   1476 HD13 LEU A  92       8.672 -19.774 -28.256  1.00 57.26           H  
ATOM   1477  CD2 LEU A  92       6.842 -18.261 -26.987  1.00 57.26           C  
ATOM   1478 HD21 LEU A  92       6.555 -18.540 -28.002  1.00 57.26           H  
ATOM   1479 HD22 LEU A  92       6.490 -19.025 -26.294  1.00 57.26           H  
ATOM   1480 HD23 LEU A  92       6.371 -17.311 -26.736  1.00 57.26           H  
ATOM   1481  N   ILE A  93       9.286 -15.084 -23.146  1.00 68.57           N  
ATOM   1482  H   ILE A  93      10.243 -15.003 -23.457  1.00 68.57           H  
ATOM   1483  CA  ILE A  93       8.947 -14.681 -21.768  1.00 68.57           C  
ATOM   1484  HA  ILE A  93       7.861 -14.609 -21.704  1.00 68.57           H  
ATOM   1485  C   ILE A  93       9.436 -13.259 -21.460  1.00 68.57           C  
ATOM   1486  CB  ILE A  93       9.363 -15.751 -20.722  1.00 68.57           C  
ATOM   1487  HB  ILE A  93      10.435 -15.668 -20.540  1.00 68.57           H  
ATOM   1488  O   ILE A  93      10.094 -13.011 -20.453  1.00 68.57           O  
ATOM   1489  CG1 ILE A  93       9.065 -17.191 -21.216  1.00 68.57           C  
ATOM   1490 HG12 ILE A  93       8.002 -17.289 -21.437  1.00 68.57           H  
ATOM   1491 HG13 ILE A  93       9.625 -17.379 -22.132  1.00 68.57           H  
ATOM   1492  CG2 ILE A  93       8.601 -15.497 -19.400  1.00 68.57           C  
ATOM   1493 HG21 ILE A  93       8.960 -16.173 -18.625  1.00 68.57           H  
ATOM   1494 HG22 ILE A  93       8.755 -14.479 -19.041  1.00 68.57           H  
ATOM   1495 HG23 ILE A  93       7.534 -15.660 -19.552  1.00 68.57           H  
ATOM   1496  CD1 ILE A  93       9.466 -18.314 -20.256  1.00 68.57           C  
ATOM   1497 HD11 ILE A  93       9.341 -19.272 -20.759  1.00 68.57           H  
ATOM   1498 HD12 ILE A  93      10.514 -18.202 -19.978  1.00 68.57           H  
ATOM   1499 HD13 ILE A  93       8.831 -18.307 -19.370  1.00 68.57           H  
ATOM   1500  N   ILE A  94       9.091 -12.304 -22.328  1.00 82.69           N  
ATOM   1501  H   ILE A  94       8.633 -12.591 -23.181  1.00 82.69           H  
ATOM   1502  CA  ILE A  94       9.174 -10.865 -22.033  1.00 82.69           C  
ATOM   1503  HA  ILE A  94       9.708 -10.716 -21.095  1.00 82.69           H  
ATOM   1504  C   ILE A  94       7.750 -10.330 -21.851  1.00 82.69           C  
ATOM   1505  CB  ILE A  94       9.957 -10.109 -23.130  1.00 82.69           C  
ATOM   1506  HB  ILE A  94       9.424 -10.216 -24.075  1.00 82.69           H  
ATOM   1507  O   ILE A  94       7.080  -9.961 -22.817  1.00 82.69           O  
ATOM   1508  CG1 ILE A  94      11.381 -10.687 -23.302  1.00 82.69           C  
ATOM   1509 HG12 ILE A  94      11.901 -10.675 -22.345  1.00 82.69           H  
ATOM   1510 HG13 ILE A  94      11.305 -11.724 -23.629  1.00 82.69           H  
ATOM   1511  CG2 ILE A  94      10.054  -8.613 -22.790  1.00 82.69           C  
ATOM   1512 HG21 ILE A  94      10.812  -8.491 -22.016  1.00 82.69           H  
ATOM   1513 HG22 ILE A  94       9.097  -8.208 -22.461  1.00 82.69           H  
ATOM   1514 HG23 ILE A  94      10.358  -8.064 -23.681  1.00 82.69           H  
ATOM   1515  CD1 ILE A  94      12.235  -9.946 -24.341  1.00 82.69           C  
ATOM   1516 HD11 ILE A  94      12.484  -8.943 -23.993  1.00 82.69           H  
ATOM   1517 HD12 ILE A  94      13.163 -10.495 -24.500  1.00 82.69           H  
ATOM   1518 HD13 ILE A  94      11.699  -9.886 -25.288  1.00 82.69           H  
ATOM   1519  N   ILE A  95       7.274 -10.262 -20.607  1.00 88.54           N  
ATOM   1520  H   ILE A  95       7.877 -10.554 -19.851  1.00 88.54           H  
ATOM   1521  CA  ILE A  95       5.929  -9.746 -20.305  1.00 88.54           C  
ATOM   1522  HA  ILE A  95       5.331  -9.765 -21.215  1.00 88.54           H  
ATOM   1523  C   ILE A  95       6.048  -8.289 -19.860  1.00 88.54           C  
ATOM   1524  CB  ILE A  95       5.180 -10.633 -19.286  1.00 88.54           C  
ATOM   1525  HB  ILE A  95       5.722 -10.616 -18.341  1.00 88.54           H  
ATOM   1526  O   ILE A  95       6.622  -7.996 -18.808  1.00 88.54           O  
ATOM   1527  CG1 ILE A  95       5.119 -12.097 -19.787  1.00 88.54           C  
ATOM   1528 HG12 ILE A  95       6.133 -12.468 -19.941  1.00 88.54           H  
ATOM   1529 HG13 ILE A  95       4.601 -12.132 -20.745  1.00 88.54           H  
ATOM   1530  CG2 ILE A  95       3.766 -10.069 -19.038  1.00 88.54           C  
ATOM   1531 HG21 ILE A  95       3.256 -10.649 -18.268  1.00 88.54           H  
ATOM   1532 HG22 ILE A  95       3.810  -9.039 -18.686  1.00 88.54           H  
ATOM   1533 HG23 ILE A  95       3.177 -10.111 -19.954  1.00 88.54           H  
ATOM   1534  CD1 ILE A  95       4.436 -13.073 -18.821  1.00 88.54           C  
ATOM   1535 HD11 ILE A  95       4.570 -14.091 -19.188  1.00 88.54           H  
ATOM   1536 HD12 ILE A  95       4.881 -12.992 -17.829  1.00 88.54           H  
ATOM   1537 HD13 ILE A  95       3.367 -12.867 -18.764  1.00 88.54           H  
ATOM   1538  N   LYS A  96       5.498  -7.361 -20.653  1.00 91.23           N  
ATOM   1539  H   LYS A  96       5.027  -7.680 -21.488  1.00 91.23           H  
ATOM   1540  CA  LYS A  96       5.399  -5.944 -20.275  1.00 91.23           C  
ATOM   1541  HA  LYS A  96       6.349  -5.629 -19.842  1.00 91.23           H  
ATOM   1542  C   LYS A  96       4.324  -5.770 -19.204  1.00 91.23           C  
ATOM   1543  CB  LYS A  96       5.092  -5.050 -21.486  1.00 91.23           C  
ATOM   1544  HB2 LYS A  96       4.186  -5.410 -21.976  1.00 91.23           H  
ATOM   1545  HB3 LYS A  96       4.904  -4.039 -21.125  1.00 91.23           H  
ATOM   1546  O   LYS A  96       3.180  -6.166 -19.395  1.00 91.23           O  
ATOM   1547  CG  LYS A  96       6.238  -4.995 -22.507  1.00 91.23           C  
ATOM   1548  HG2 LYS A  96       7.150  -4.661 -22.012  1.00 91.23           H  
ATOM   1549  HG3 LYS A  96       6.403  -5.988 -22.925  1.00 91.23           H  
ATOM   1550  CD  LYS A  96       5.889  -4.015 -23.637  1.00 91.23           C  
ATOM   1551  HD2 LYS A  96       5.778  -3.014 -23.219  1.00 91.23           H  
ATOM   1552  HD3 LYS A  96       4.945  -4.319 -24.090  1.00 91.23           H  
ATOM   1553  CE  LYS A  96       6.985  -4.004 -24.708  1.00 91.23           C  
ATOM   1554  HE2 LYS A  96       7.923  -3.696 -24.245  1.00 91.23           H  
ATOM   1555  HE3 LYS A  96       7.111  -5.016 -25.092  1.00 91.23           H  
ATOM   1556  NZ  LYS A  96       6.659  -3.072 -25.816  1.00 91.23           N  
ATOM   1557  HZ1 LYS A  96       5.784  -3.322 -26.254  1.00 91.23           H  
ATOM   1558  HZ2 LYS A  96       6.601  -2.124 -25.474  1.00 91.23           H  
ATOM   1559  HZ3 LYS A  96       7.384  -3.096 -26.518  1.00 91.23           H  
ATOM   1560  N   LEU A  97       4.695  -5.131 -18.103  1.00 93.08           N  
ATOM   1561  H   LEU A  97       5.662  -4.848 -18.027  1.00 93.08           H  
ATOM   1562  CA  LEU A  97       3.854  -4.907 -16.935  1.00 93.08           C  
ATOM   1563  HA  LEU A  97       2.861  -5.329 -17.095  1.00 93.08           H  
ATOM   1564  C   LEU A  97       3.720  -3.399 -16.695  1.00 93.08           C  
ATOM   1565  CB  LEU A  97       4.467  -5.630 -15.730  1.00 93.08           C  
ATOM   1566  HB2 LEU A  97       3.897  -5.368 -14.838  1.00 93.08           H  
ATOM   1567  HB3 LEU A  97       5.489  -5.276 -15.593  1.00 93.08           H  
ATOM   1568  O   LEU A  97       4.644  -2.771 -16.156  1.00 93.08           O  
ATOM   1569  CG  LEU A  97       4.482  -7.161 -15.875  1.00 93.08           C  
ATOM   1570  HG  LEU A  97       4.898  -7.449 -16.840  1.00 93.08           H  
ATOM   1571  CD1 LEU A  97       5.382  -7.740 -14.793  1.00 93.08           C  
ATOM   1572 HD11 LEU A  97       5.321  -8.828 -14.813  1.00 93.08           H  
ATOM   1573 HD12 LEU A  97       5.078  -7.372 -13.812  1.00 93.08           H  
ATOM   1574 HD13 LEU A  97       6.409  -7.441 -14.999  1.00 93.08           H  
ATOM   1575  CD2 LEU A  97       3.088  -7.767 -15.742  1.00 93.08           C  
ATOM   1576 HD21 LEU A  97       2.459  -7.449 -16.573  1.00 93.08           H  
ATOM   1577 HD22 LEU A  97       2.624  -7.462 -14.804  1.00 93.08           H  
ATOM   1578 HD23 LEU A  97       3.159  -8.854 -15.773  1.00 93.08           H  
ATOM   1579  N   PRO A  98       2.586  -2.795 -17.093  1.00 91.05           N  
ATOM   1580  CA  PRO A  98       2.268  -1.416 -16.755  1.00 91.05           C  
ATOM   1581  HA  PRO A  98       2.970  -0.761 -17.271  1.00 91.05           H  
ATOM   1582  C   PRO A  98       2.341  -1.162 -15.247  1.00 91.05           C  
ATOM   1583  CB  PRO A  98       0.853  -1.169 -17.291  1.00 91.05           C  
ATOM   1584  HB2 PRO A  98       0.116  -1.388 -16.518  1.00 91.05           H  
ATOM   1585  HB3 PRO A  98       0.730  -0.149 -17.655  1.00 91.05           H  
ATOM   1586  O   PRO A  98       2.213  -2.076 -14.421  1.00 91.05           O  
ATOM   1587  CG  PRO A  98       0.711  -2.191 -18.416  1.00 91.05           C  
ATOM   1588  HG2 PRO A  98       1.171  -1.805 -19.325  1.00 91.05           H  
ATOM   1589  HG3 PRO A  98      -0.331  -2.459 -18.594  1.00 91.05           H  
ATOM   1590  CD  PRO A  98       1.518  -3.376 -17.897  1.00 91.05           C  
ATOM   1591  HD2 PRO A  98       1.911  -3.952 -18.735  1.00 91.05           H  
ATOM   1592  HD3 PRO A  98       0.886  -4.007 -17.272  1.00 91.05           H  
ATOM   1593  N   LYS A  99       2.522   0.106 -14.872  1.00 90.16           N  
ATOM   1594  H   LYS A  99       2.569   0.818 -15.587  1.00 90.16           H  
ATOM   1595  CA  LYS A  99       2.501   0.506 -13.465  1.00 90.16           C  
ATOM   1596  HA  LYS A  99       3.297  -0.036 -12.954  1.00 90.16           H  
ATOM   1597  C   LYS A  99       1.170   0.103 -12.825  1.00 90.16           C  
ATOM   1598  CB  LYS A  99       2.761   2.012 -13.353  1.00 90.16           C  
ATOM   1599  HB2 LYS A  99       1.885   2.565 -13.692  1.00 90.16           H  
ATOM   1600  HB3 LYS A  99       3.606   2.269 -13.992  1.00 90.16           H  
ATOM   1601  O   LYS A  99       0.114   0.328 -13.403  1.00 90.16           O  
ATOM   1602  CG  LYS A  99       3.102   2.399 -11.911  1.00 90.16           C  
ATOM   1603  HG2 LYS A  99       2.250   2.210 -11.259  1.00 90.16           H  
ATOM   1604  HG3 LYS A  99       3.944   1.791 -11.577  1.00 90.16           H  
ATOM   1605  CD  LYS A  99       3.487   3.878 -11.832  1.00 90.16           C  
ATOM   1606  HD2 LYS A  99       2.616   4.489 -12.067  1.00 90.16           H  
ATOM   1607  HD3 LYS A  99       4.279   4.079 -12.553  1.00 90.16           H  
ATOM   1608  CE  LYS A  99       3.991   4.192 -10.422  1.00 90.16           C  
ATOM   1609  HE2 LYS A  99       4.812   3.512 -10.194  1.00 90.16           H  
ATOM   1610  HE3 LYS A  99       3.190   3.995  -9.709  1.00 90.16           H  
ATOM   1611  NZ  LYS A  99       4.447   5.599 -10.322  1.00 90.16           N  
ATOM   1612  HZ1 LYS A  99       5.205   5.760 -10.970  1.00 90.16           H  
ATOM   1613  HZ2 LYS A  99       4.776   5.791  -9.386  1.00 90.16           H  
ATOM   1614  HZ3 LYS A  99       3.689   6.230 -10.541  1.00 90.16           H  
ATOM   1615  N   TYR A 100       1.257  -0.461 -11.626  1.00 92.77           N  
ATOM   1616  H   TYR A 100       2.184  -0.641 -11.269  1.00 92.77           H  
ATOM   1617  CA  TYR A 100       0.143  -1.012 -10.857  1.00 92.77           C  
ATOM   1618  HA  TYR A 100       0.581  -1.372  -9.926  1.00 92.77           H  
ATOM   1619  C   TYR A 100      -0.516  -2.257 -11.466  1.00 92.77           C  
ATOM   1620  CB  TYR A 100      -0.862   0.084 -10.467  1.00 92.77           C  
ATOM   1621  HB2 TYR A 100      -1.532  -0.308  -9.702  1.00 92.77           H  
ATOM   1622  HB3 TYR A 100      -1.478   0.322 -11.334  1.00 92.77           H  
ATOM   1623  O   TYR A 100      -1.653  -2.560 -11.128  1.00 92.77           O  
ATOM   1624  CG  TYR A 100      -0.239   1.353  -9.925  1.00 92.77           C  
ATOM   1625  CD1 TYR A 100       0.593   1.301  -8.789  1.00 92.77           C  
ATOM   1626  HD1 TYR A 100       0.783   0.356  -8.301  1.00 92.77           H  
ATOM   1627  CD2 TYR A 100      -0.509   2.587 -10.546  1.00 92.77           C  
ATOM   1628  HD2 TYR A 100      -1.152   2.616 -11.413  1.00 92.77           H  
ATOM   1629  CE1 TYR A 100       1.149   2.484  -8.271  1.00 92.77           C  
ATOM   1630  HE1 TYR A 100       1.762   2.453  -7.382  1.00 92.77           H  
ATOM   1631  CE2 TYR A 100       0.021   3.776 -10.014  1.00 92.77           C  
ATOM   1632  HE2 TYR A 100      -0.224   4.721 -10.476  1.00 92.77           H  
ATOM   1633  OH  TYR A 100       1.359   4.872  -8.355  1.00 92.77           O  
ATOM   1634  HH  TYR A 100       0.844   5.624  -8.659  1.00 92.77           H  
ATOM   1635  CZ  TYR A 100       0.845   3.723  -8.869  1.00 92.77           C  
ATOM   1636  N   SER A 101       0.209  -3.025 -12.290  1.00 94.13           N  
ATOM   1637  H   SER A 101       1.107  -2.695 -12.613  1.00 94.13           H  
ATOM   1638  CA  SER A 101      -0.220  -4.386 -12.656  1.00 94.13           C  
ATOM   1639  HA  SER A 101      -1.115  -4.321 -13.274  1.00 94.13           H  
ATOM   1640  C   SER A 101      -0.550  -5.196 -11.396  1.00 94.13           C  
ATOM   1641  CB  SER A 101       0.863  -5.124 -13.446  1.00 94.13           C  
ATOM   1642  HB2 SER A 101       1.786  -5.156 -12.868  1.00 94.13           H  
ATOM   1643  HB3 SER A 101       0.533  -6.146 -13.635  1.00 94.13           H  
ATOM   1644  O   SER A 101       0.226  -5.181 -10.432  1.00 94.13           O  
ATOM   1645  OG  SER A 101       1.102  -4.492 -14.686  1.00 94.13           O  
ATOM   1646  HG  SER A 101       1.444  -3.608 -14.532  1.00 94.13           H  
ATOM   1647  N   LEU A 102      -1.705  -5.864 -11.398  1.00 95.26           N  
ATOM   1648  H   LEU A 102      -2.272  -5.857 -12.234  1.00 95.26           H  
ATOM   1649  CA  LEU A 102      -2.242  -6.571 -10.241  1.00 95.26           C  
ATOM   1650  HA  LEU A 102      -1.873  -6.082  -9.339  1.00 95.26           H  
ATOM   1651  C   LEU A 102      -1.776  -8.027 -10.227  1.00 95.26           C  
ATOM   1652  CB  LEU A 102      -3.778  -6.467 -10.255  1.00 95.26           C  
ATOM   1653  HB2 LEU A 102      -4.145  -6.959 -11.156  1.00 95.26           H  
ATOM   1654  HB3 LEU A 102      -4.068  -5.418 -10.310  1.00 95.26           H  
ATOM   1655  O   LEU A 102      -1.955  -8.756 -11.196  1.00 95.26           O  
ATOM   1656  CG  LEU A 102      -4.448  -7.113  -9.027  1.00 95.26           C  
ATOM   1657  HG  LEU A 102      -4.117  -8.146  -8.915  1.00 95.26           H  
ATOM   1658  CD1 LEU A 102      -4.138  -6.339  -7.744  1.00 95.26           C  
ATOM   1659 HD11 LEU A 102      -3.105  -6.510  -7.442  1.00 95.26           H  
ATOM   1660 HD12 LEU A 102      -4.307  -5.275  -7.915  1.00 95.26           H  
ATOM   1661 HD13 LEU A 102      -4.816  -6.658  -6.953  1.00 95.26           H  
ATOM   1662  CD2 LEU A 102      -5.964  -7.124  -9.181  1.00 95.26           C  
ATOM   1663 HD21 LEU A 102      -6.341  -6.108  -9.061  1.00 95.26           H  
ATOM   1664 HD22 LEU A 102      -6.411  -7.772  -8.427  1.00 95.26           H  
ATOM   1665 HD23 LEU A 102      -6.234  -7.501 -10.167  1.00 95.26           H  
ATOM   1666  N   PHE A 103      -1.241  -8.462  -9.095  1.00 96.18           N  
ATOM   1667  H   PHE A 103      -1.089  -7.798  -8.349  1.00 96.18           H  
ATOM   1668  CA  PHE A 103      -0.853  -9.845  -8.848  1.00 96.18           C  
ATOM   1669  HA  PHE A 103      -1.046 -10.450  -9.734  1.00 96.18           H  
ATOM   1670  C   PHE A 103      -1.665 -10.414  -7.694  1.00 96.18           C  
ATOM   1671  CB  PHE A 103       0.644  -9.907  -8.549  1.00 96.18           C  
ATOM   1672  HB2 PHE A 103       0.878  -9.206  -7.748  1.00 96.18           H  
ATOM   1673  HB3 PHE A 103       0.887 -10.908  -8.193  1.00 96.18           H  
ATOM   1674  O   PHE A 103      -1.783  -9.764  -6.653  1.00 96.18           O  
ATOM   1675  CG  PHE A 103       1.505  -9.600  -9.754  1.00 96.18           C  
ATOM   1676  CD1 PHE A 103       1.970 -10.653 -10.562  1.00 96.18           C  
ATOM   1677  HD1 PHE A 103       1.713 -11.676 -10.331  1.00 96.18           H  
ATOM   1678  CD2 PHE A 103       1.823  -8.267 -10.082  1.00 96.18           C  
ATOM   1679  HD2 PHE A 103       1.437  -7.456  -9.482  1.00 96.18           H  
ATOM   1680  CE1 PHE A 103       2.773 -10.378 -11.679  1.00 96.18           C  
ATOM   1681  HE1 PHE A 103       3.127 -11.192 -12.295  1.00 96.18           H  
ATOM   1682  CE2 PHE A 103       2.604  -7.993 -11.217  1.00 96.18           C  
ATOM   1683  HE2 PHE A 103       2.811  -6.972 -11.502  1.00 96.18           H  
ATOM   1684  CZ  PHE A 103       3.088  -9.050 -12.007  1.00 96.18           C  
ATOM   1685  HZ  PHE A 103       3.676  -8.850 -12.890  1.00 96.18           H  
ATOM   1686  N   GLU A 104      -2.188 -11.625  -7.859  1.00 96.51           N  
ATOM   1687  H   GLU A 104      -2.050 -12.090  -8.744  1.00 96.51           H  
ATOM   1688  CA  GLU A 104      -2.800 -12.408  -6.788  1.00 96.51           C  
ATOM   1689  HA  GLU A 104      -3.005 -11.750  -5.944  1.00 96.51           H  
ATOM   1690  C   GLU A 104      -1.825 -13.480  -6.302  1.00 96.51           C  
ATOM   1691  CB  GLU A 104      -4.156 -12.950  -7.239  1.00 96.51           C  
ATOM   1692  HB2 GLU A 104      -4.731 -12.079  -7.553  1.00 96.51           H  
ATOM   1693  HB3 GLU A 104      -4.038 -13.633  -8.080  1.00 96.51           H  
ATOM   1694  O   GLU A 104      -1.440 -14.399  -7.025  1.00 96.51           O  
ATOM   1695  CG  GLU A 104      -4.931 -13.629  -6.104  1.00 96.51           C  
ATOM   1696  HG2 GLU A 104      -4.912 -12.982  -5.227  1.00 96.51           H  
ATOM   1697  HG3 GLU A 104      -4.443 -14.568  -5.842  1.00 96.51           H  
ATOM   1698  CD  GLU A 104      -6.391 -13.878  -6.505  1.00 96.51           C  
ATOM   1699  OE1 GLU A 104      -6.717 -15.034  -6.835  1.00 96.51           O  
ATOM   1700  OE2 GLU A 104      -7.187 -12.897  -6.443  1.00 96.51           O  
ATOM   1701  N   CYS A 105      -1.387 -13.290  -5.064  1.00 94.96           N  
ATOM   1702  H   CYS A 105      -1.802 -12.529  -4.547  1.00 94.96           H  
ATOM   1703  CA  CYS A 105      -0.574 -14.199  -4.277  1.00 94.96           C  
ATOM   1704  HA  CYS A 105       0.077 -14.778  -4.931  1.00 94.96           H  
ATOM   1705  C   CYS A 105      -1.480 -15.186  -3.510  1.00 94.96           C  
ATOM   1706  CB  CYS A 105       0.284 -13.347  -3.315  1.00 94.96           C  
ATOM   1707  HB2 CYS A 105       0.963 -14.000  -2.766  1.00 94.96           H  
ATOM   1708  HB3 CYS A 105      -0.377 -12.860  -2.599  1.00 94.96           H  
ATOM   1709  O   CYS A 105      -2.699 -15.239  -3.693  1.00 94.96           O  
ATOM   1710  SG  CYS A 105       1.273 -12.081  -4.173  1.00 94.96           S  
ATOM   1711  HG  CYS A 105       1.995 -12.939  -4.899  1.00 94.96           H  
ATOM   1712  N   GLU A 106      -0.889 -15.955  -2.600  1.00 91.48           N  
ATOM   1713  H   GLU A 106       0.111 -15.886  -2.473  1.00 91.48           H  
ATOM   1714  CA  GLU A 106      -1.600 -16.905  -1.751  1.00 91.48           C  
ATOM   1715  HA  GLU A 106      -2.046 -17.646  -2.415  1.00 91.48           H  
ATOM   1716  C   GLU A 106      -2.757 -16.274  -0.945  1.00 91.48           C  
ATOM   1717  CB  GLU A 106      -0.601 -17.655  -0.846  1.00 91.48           C  
ATOM   1718  HB2 GLU A 106       0.114 -18.196  -1.466  1.00 91.48           H  
ATOM   1719  HB3 GLU A 106      -1.172 -18.405  -0.299  1.00 91.48           H  
ATOM   1720  O   GLU A 106      -2.711 -15.111  -0.534  1.00 91.48           O  
ATOM   1721  CG  GLU A 106       0.168 -16.815   0.197  1.00 91.48           C  
ATOM   1722  HG2 GLU A 106       0.494 -17.501   0.979  1.00 91.48           H  
ATOM   1723  HG3 GLU A 106      -0.511 -16.108   0.673  1.00 91.48           H  
ATOM   1724  CD  GLU A 106       1.415 -16.066  -0.312  1.00 91.48           C  
ATOM   1725  OE1 GLU A 106       2.128 -15.494   0.549  1.00 91.48           O  
ATOM   1726  OE2 GLU A 106       1.644 -15.967  -1.535  1.00 91.48           O  
ATOM   1727  N   ASN A 107      -3.802 -17.068  -0.681  1.00 88.95           N  
ATOM   1728  H   ASN A 107      -3.770 -18.017  -1.026  1.00 88.95           H  
ATOM   1729  CA  ASN A 107      -4.953 -16.707   0.163  1.00 88.95           C  
ATOM   1730  HA  ASN A 107      -5.669 -17.524   0.078  1.00 88.95           H  
ATOM   1731  C   ASN A 107      -5.727 -15.447  -0.289  1.00 88.95           C  
ATOM   1732  CB  ASN A 107      -4.505 -16.655   1.637  1.00 88.95           C  
ATOM   1733  HB2 ASN A 107      -3.817 -15.820   1.774  1.00 88.95           H  
ATOM   1734  HB3 ASN A 107      -5.372 -16.489   2.276  1.00 88.95           H  
ATOM   1735  O   ASN A 107      -6.305 -14.732   0.538  1.00 88.95           O  
ATOM   1736  CG  ASN A 107      -3.843 -17.941   2.088  1.00 88.95           C  
ATOM   1737  ND2 ASN A 107      -2.792 -17.859   2.868  1.00 88.95           N  
ATOM   1738 HD21 ASN A 107      -2.407 -16.961   3.125  1.00 88.95           H  
ATOM   1739 HD22 ASN A 107      -2.367 -18.738   3.129  1.00 88.95           H  
ATOM   1740  OD1 ASN A 107      -4.252 -19.032   1.742  1.00 88.95           O  
ATOM   1741  N   GLY A 108      -5.716 -15.145  -1.592  1.00 91.76           N  
ATOM   1742  H   GLY A 108      -5.183 -15.731  -2.220  1.00 91.76           H  
ATOM   1743  CA  GLY A 108      -6.355 -13.952  -2.155  1.00 91.76           C  
ATOM   1744  HA2 GLY A 108      -7.388 -13.897  -1.812  1.00 91.76           H  
ATOM   1745  HA3 GLY A 108      -6.355 -14.039  -3.242  1.00 91.76           H  
ATOM   1746  C   GLY A 108      -5.646 -12.642  -1.787  1.00 91.76           C  
ATOM   1747  O   GLY A 108      -6.217 -11.557  -1.963  1.00 91.76           O  
ATOM   1748  N   ARG A 109      -4.414 -12.706  -1.252  1.00 95.48           N  
ATOM   1749  H   ARG A 109      -3.985 -13.615  -1.152  1.00 95.48           H  
ATOM   1750  CA  ARG A 109      -3.576 -11.518  -1.057  1.00 95.48           C  
ATOM   1751  HA  ARG A 109      -4.163 -10.763  -0.534  1.00 95.48           H  
ATOM   1752  C   ARG A 109      -3.200 -10.968  -2.423  1.00 95.48           C  
ATOM   1753  CB  ARG A 109      -2.321 -11.838  -0.222  1.00 95.48           C  
ATOM   1754  HB2 ARG A 109      -1.722 -12.595  -0.728  1.00 95.48           H  
ATOM   1755  HB3 ARG A 109      -2.629 -12.229   0.747  1.00 95.48           H  
ATOM   1756  O   ARG A 109      -2.716 -11.691  -3.279  1.00 95.48           O  
ATOM   1757  CG  ARG A 109      -1.475 -10.566  -0.016  1.00 95.48           C  
ATOM   1758  HG2 ARG A 109      -2.121  -9.792   0.398  1.00 95.48           H  
ATOM   1759  HG3 ARG A 109      -1.097 -10.206  -0.973  1.00 95.48           H  
ATOM   1760  CD  ARG A 109      -0.284 -10.747   0.933  1.00 95.48           C  
ATOM   1761  HD2 ARG A 109       0.004  -9.763   1.301  1.00 95.48           H  
ATOM   1762  HD3 ARG A 109      -0.598 -11.334   1.796  1.00 95.48           H  
ATOM   1763  NE  ARG A 109       0.901 -11.331   0.269  1.00 95.48           N  
ATOM   1764  HE  ARG A 109       1.295 -10.861  -0.534  1.00 95.48           H  
ATOM   1765  NH1 ARG A 109       1.124 -13.204   1.554  1.00 95.48           N  
ATOM   1766 HH11 ARG A 109       1.530 -14.128   1.528  1.00 95.48           H  
ATOM   1767 HH12 ARG A 109       0.223 -13.060   1.987  1.00 95.48           H  
ATOM   1768  NH2 ARG A 109       2.572 -12.851  -0.041  1.00 95.48           N  
ATOM   1769 HH21 ARG A 109       3.133 -12.207  -0.579  1.00 95.48           H  
ATOM   1770 HH22 ARG A 109       2.803 -13.831   0.036  1.00 95.48           H  
ATOM   1771  CZ  ARG A 109       1.526 -12.442   0.596  1.00 95.48           C  
ATOM   1772  N   ARG A 110      -3.374  -9.669  -2.613  1.00 96.69           N  
ATOM   1773  H   ARG A 110      -3.743  -9.127  -1.844  1.00 96.69           H  
ATOM   1774  CA  ARG A 110      -3.115  -8.981  -3.870  1.00 96.69           C  
ATOM   1775  HA  ARG A 110      -2.708  -9.705  -4.577  1.00 96.69           H  
ATOM   1776  C   ARG A 110      -2.070  -7.893  -3.700  1.00 96.69           C  
ATOM   1777  CB  ARG A 110      -4.427  -8.451  -4.451  1.00 96.69           C  
ATOM   1778  HB2 ARG A 110      -4.959  -7.885  -3.687  1.00 96.69           H  
ATOM   1779  HB3 ARG A 110      -4.186  -7.783  -5.278  1.00 96.69           H  
ATOM   1780  O   ARG A 110      -2.044  -7.176  -2.693  1.00 96.69           O  
ATOM   1781  CG  ARG A 110      -5.322  -9.582  -4.977  1.00 96.69           C  
ATOM   1782  HG2 ARG A 110      -5.497 -10.317  -4.191  1.00 96.69           H  
ATOM   1783  HG3 ARG A 110      -4.828 -10.073  -5.815  1.00 96.69           H  
ATOM   1784  CD  ARG A 110      -6.669  -9.024  -5.437  1.00 96.69           C  
ATOM   1785  HD2 ARG A 110      -7.147  -8.520  -4.596  1.00 96.69           H  
ATOM   1786  HD3 ARG A 110      -6.502  -8.305  -6.239  1.00 96.69           H  
ATOM   1787  NE  ARG A 110      -7.537 -10.110  -5.916  1.00 96.69           N  
ATOM   1788  HE  ARG A 110      -7.144 -11.037  -5.995  1.00 96.69           H  
ATOM   1789  NH1 ARG A 110      -9.463  -8.908  -6.288  1.00 96.69           N  
ATOM   1790 HH11 ARG A 110      -8.971  -8.055  -6.061  1.00 96.69           H  
ATOM   1791 HH12 ARG A 110     -10.427  -8.902  -6.590  1.00 96.69           H  
ATOM   1792  NH2 ARG A 110      -9.384 -11.137  -6.638  1.00 96.69           N  
ATOM   1793 HH21 ARG A 110     -10.339 -11.188  -6.960  1.00 96.69           H  
ATOM   1794 HH22 ARG A 110      -8.801 -11.962  -6.640  1.00 96.69           H  
ATOM   1795  CZ  ARG A 110      -8.798 -10.035  -6.278  1.00 96.69           C  
ATOM   1796  N   ARG A 111      -1.223  -7.735  -4.713  1.00 96.80           N  
ATOM   1797  H   ARG A 111      -1.323  -8.364  -5.497  1.00 96.80           H  
ATOM   1798  CA  ARG A 111      -0.169  -6.717  -4.775  1.00 96.80           C  
ATOM   1799  HA  ARG A 111      -0.332  -5.983  -3.986  1.00 96.80           H  
ATOM   1800  C   ARG A 111      -0.224  -5.967  -6.096  1.00 96.80           C  
ATOM   1801  CB  ARG A 111       1.207  -7.372  -4.580  1.00 96.80           C  
ATOM   1802  HB2 ARG A 111       1.984  -6.634  -4.780  1.00 96.80           H  
ATOM   1803  HB3 ARG A 111       1.319  -8.174  -5.309  1.00 96.80           H  
ATOM   1804  O   ARG A 111      -0.407  -6.568  -7.146  1.00 96.80           O  
ATOM   1805  CG  ARG A 111       1.436  -7.953  -3.177  1.00 96.80           C  
ATOM   1806  HG2 ARG A 111       2.391  -8.478  -3.201  1.00 96.80           H  
ATOM   1807  HG3 ARG A 111       0.666  -8.688  -2.942  1.00 96.80           H  
ATOM   1808  CD  ARG A 111       1.467  -6.869  -2.088  1.00 96.80           C  
ATOM   1809  HD2 ARG A 111       2.104  -6.050  -2.422  1.00 96.80           H  
ATOM   1810  HD3 ARG A 111       0.453  -6.499  -1.936  1.00 96.80           H  
ATOM   1811  NE  ARG A 111       2.011  -7.405  -0.828  1.00 96.80           N  
ATOM   1812  HE  ARG A 111       2.732  -8.102  -0.941  1.00 96.80           H  
ATOM   1813  NH1 ARG A 111       1.108  -5.886   0.626  1.00 96.80           N  
ATOM   1814 HH11 ARG A 111       0.770  -5.371  -0.174  1.00 96.80           H  
ATOM   1815 HH12 ARG A 111       0.905  -5.643   1.585  1.00 96.80           H  
ATOM   1816  NH2 ARG A 111       2.187  -7.658   1.429  1.00 96.80           N  
ATOM   1817 HH21 ARG A 111       1.931  -7.387   2.368  1.00 96.80           H  
ATOM   1818 HH22 ARG A 111       2.709  -8.505   1.257  1.00 96.80           H  
ATOM   1819  CZ  ARG A 111       1.770  -6.983   0.397  1.00 96.80           C  
ATOM   1820  N   LEU A 112      -0.032  -4.655  -6.031  1.00 96.50           N  
ATOM   1821  H   LEU A 112       0.134  -4.252  -5.119  1.00 96.50           H  
ATOM   1822  CA  LEU A 112       0.132  -3.799  -7.204  1.00 96.50           C  
ATOM   1823  HA  LEU A 112      -0.292  -4.282  -8.084  1.00 96.50           H  
ATOM   1824  C   LEU A 112       1.625  -3.577  -7.446  1.00 96.50           C  
ATOM   1825  CB  LEU A 112      -0.593  -2.462  -6.979  1.00 96.50           C  
ATOM   1826  HB2 LEU A 112      -0.181  -2.008  -6.078  1.00 96.50           H  
ATOM   1827  HB3 LEU A 112      -0.383  -1.797  -7.817  1.00 96.50           H  
ATOM   1828  O   LEU A 112       2.346  -3.179  -6.526  1.00 96.50           O  
ATOM   1829  CG  LEU A 112      -2.116  -2.563  -6.804  1.00 96.50           C  
ATOM   1830  HG  LEU A 112      -2.352  -3.337  -6.074  1.00 96.50           H  
ATOM   1831  CD1 LEU A 112      -2.649  -1.233  -6.279  1.00 96.50           C  
ATOM   1832 HD11 LEU A 112      -2.192  -0.998  -5.318  1.00 96.50           H  
ATOM   1833 HD12 LEU A 112      -3.727  -1.315  -6.140  1.00 96.50           H  
ATOM   1834 HD13 LEU A 112      -2.441  -0.434  -6.991  1.00 96.50           H  
ATOM   1835  CD2 LEU A 112      -2.828  -2.879  -8.113  1.00 96.50           C  
ATOM   1836 HD21 LEU A 112      -2.458  -3.809  -8.544  1.00 96.50           H  
ATOM   1837 HD22 LEU A 112      -2.680  -2.075  -8.834  1.00 96.50           H  
ATOM   1838 HD23 LEU A 112      -3.900  -2.977  -7.938  1.00 96.50           H  
ATOM   1839  N   LEU A 113       2.093  -3.797  -8.672  1.00 95.93           N  
ATOM   1840  H   LEU A 113       1.469  -4.194  -9.360  1.00 95.93           H  
ATOM   1841  CA  LEU A 113       3.487  -3.563  -9.044  1.00 95.93           C  
ATOM   1842  HA  LEU A 113       4.118  -3.874  -8.211  1.00 95.93           H  
ATOM   1843  C   LEU A 113       3.742  -2.070  -9.298  1.00 95.93           C  
ATOM   1844  CB  LEU A 113       3.822  -4.447 -10.254  1.00 95.93           C  
ATOM   1845  HB2 LEU A 113       3.180  -4.159 -11.087  1.00 95.93           H  
ATOM   1846  HB3 LEU A 113       3.602  -5.482  -9.996  1.00 95.93           H  
ATOM   1847  O   LEU A 113       3.480  -1.562 -10.386  1.00 95.93           O  
ATOM   1848  CG  LEU A 113       5.291  -4.349 -10.697  1.00 95.93           C  
ATOM   1849  HG  LEU A 113       5.562  -3.310 -10.881  1.00 95.93           H  
ATOM   1850  CD1 LEU A 113       6.238  -4.929  -9.649  1.00 95.93           C  
ATOM   1851 HD11 LEU A 113       5.983  -5.968  -9.438  1.00 95.93           H  
ATOM   1852 HD12 LEU A 113       6.196  -4.342  -8.732  1.00 95.93           H  
ATOM   1853 HD13 LEU A 113       7.259  -4.872 -10.025  1.00 95.93           H  
ATOM   1854  CD2 LEU A 113       5.491  -5.128 -11.989  1.00 95.93           C  
ATOM   1855 HD21 LEU A 113       5.234  -6.176 -11.834  1.00 95.93           H  
ATOM   1856 HD22 LEU A 113       4.860  -4.708 -12.772  1.00 95.93           H  
ATOM   1857 HD23 LEU A 113       6.534  -5.056 -12.297  1.00 95.93           H  
ATOM   1858  N   ALA A 114       4.252  -1.347  -8.301  1.00 93.78           N  
ATOM   1859  H   ALA A 114       4.504  -1.813  -7.441  1.00 93.78           H  
ATOM   1860  CA  ALA A 114       4.542   0.083  -8.438  1.00 93.78           C  
ATOM   1861  HA  ALA A 114       3.728   0.556  -8.988  1.00 93.78           H  
ATOM   1862  C   ALA A 114       5.836   0.347  -9.223  1.00 93.78           C  
ATOM   1863  CB  ALA A 114       4.594   0.705  -7.042  1.00 93.78           C  
ATOM   1864  HB1 ALA A 114       5.375   0.236  -6.444  1.00 93.78           H  
ATOM   1865  HB2 ALA A 114       3.626   0.559  -6.563  1.00 93.78           H  
ATOM   1866  HB3 ALA A 114       4.796   1.773  -7.122  1.00 93.78           H  
ATOM   1867  O   ALA A 114       5.925   1.334  -9.956  1.00 93.78           O  
ATOM   1868  N   SER A 115       6.828  -0.532  -9.068  1.00 92.89           N  
ATOM   1869  H   SER A 115       6.687  -1.292  -8.419  1.00 92.89           H  
ATOM   1870  CA  SER A 115       8.055  -0.582  -9.866  1.00 92.89           C  
ATOM   1871  HA  SER A 115       7.815  -0.381 -10.910  1.00 92.89           H  
ATOM   1872  C   SER A 115       8.684  -1.973  -9.767  1.00 92.89           C  
ATOM   1873  CB  SER A 115       9.061   0.470  -9.373  1.00 92.89           C  
ATOM   1874  HB2 SER A 115       9.865   0.555 -10.104  1.00 92.89           H  
ATOM   1875  HB3 SER A 115       8.574   1.442  -9.290  1.00 92.89           H  
ATOM   1876  O   SER A 115       8.304  -2.763  -8.905  1.00 92.89           O  
ATOM   1877  OG  SER A 115       9.625   0.105  -8.126  1.00 92.89           O  
ATOM   1878  HG  SER A 115       9.010   0.346  -7.429  1.00 92.89           H  
ATOM   1879  N   ALA A 116       9.713  -2.248 -10.567  1.00 94.00           N  
ATOM   1880  H   ALA A 116       9.933  -1.610 -11.318  1.00 94.00           H  
ATOM   1881  CA  ALA A 116      10.481  -3.491 -10.495  1.00 94.00           C  
ATOM   1882  HA  ALA A 116       9.836  -4.317 -10.794  1.00 94.00           H  
ATOM   1883  C   ALA A 116      11.035  -3.830  -9.090  1.00 94.00           C  
ATOM   1884  CB  ALA A 116      11.618  -3.364 -11.509  1.00 94.00           C  
ATOM   1885  HB1 ALA A 116      11.202  -3.306 -12.515  1.00 94.00           H  
ATOM   1886  HB2 ALA A 116      12.218  -2.477 -11.304  1.00 94.00           H  
ATOM   1887  HB3 ALA A 116      12.261  -4.241 -11.439  1.00 94.00           H  
ATOM   1888  O   ALA A 116      11.298  -4.998  -8.802  1.00 94.00           O  
ATOM   1889  N   GLY A 117      11.182  -2.832  -8.208  1.00 93.79           N  
ATOM   1890  H   GLY A 117      10.896  -1.906  -8.494  1.00 93.79           H  
ATOM   1891  CA  GLY A 117      11.660  -2.996  -6.832  1.00 93.79           C  
ATOM   1892  HA2 GLY A 117      11.999  -4.020  -6.674  1.00 93.79           H  
ATOM   1893  HA3 GLY A 117      12.515  -2.337  -6.683  1.00 93.79           H  
ATOM   1894  C   GLY A 117      10.635  -2.678  -5.740  1.00 93.79           C  
ATOM   1895  O   GLY A 117      11.000  -2.694  -4.568  1.00 93.79           O  
ATOM   1896  N   GLU A 118       9.378  -2.365  -6.072  1.00 95.68           N  
ATOM   1897  H   GLU A 118       9.084  -2.433  -7.036  1.00 95.68           H  
ATOM   1898  CA  GLU A 118       8.387  -1.969  -5.066  1.00 95.68           C  
ATOM   1899  HA  GLU A 118       8.667  -2.426  -4.117  1.00 95.68           H  
ATOM   1900  C   GLU A 118       6.975  -2.460  -5.392  1.00 95.68           C  
ATOM   1901  CB  GLU A 118       8.418  -0.445  -4.854  1.00 95.68           C  
ATOM   1902  HB2 GLU A 118       8.071   0.056  -5.758  1.00 95.68           H  
ATOM   1903  HB3 GLU A 118       9.448  -0.143  -4.661  1.00 95.68           H  
ATOM   1904  O   GLU A 118       6.441  -2.232  -6.481  1.00 95.68           O  
ATOM   1905  CG  GLU A 118       7.551  -0.011  -3.657  1.00 95.68           C  
ATOM   1906  HG2 GLU A 118       6.500  -0.160  -3.907  1.00 95.68           H  
ATOM   1907  HG3 GLU A 118       7.790  -0.650  -2.807  1.00 95.68           H  
ATOM   1908  CD  GLU A 118       7.763   1.457  -3.254  1.00 95.68           C  
ATOM   1909  OE1 GLU A 118       7.599   1.758  -2.045  1.00 95.68           O  
ATOM   1910  OE2 GLU A 118       8.065   2.280  -4.146  1.00 95.68           O  
ATOM   1911  N   LEU A 119       6.352  -3.079  -4.390  1.00 97.10           N  
ATOM   1912  H   LEU A 119       6.864  -3.213  -3.529  1.00 97.10           H  
ATOM   1913  CA  LEU A 119       4.953  -3.482  -4.392  1.00 97.10           C  
ATOM   1914  HA  LEU A 119       4.562  -3.399  -5.406  1.00 97.10           H  
ATOM   1915  C   LEU A 119       4.108  -2.560  -3.510  1.00 97.10           C  
ATOM   1916  CB  LEU A 119       4.820  -4.947  -3.941  1.00 97.10           C  
ATOM   1917  HB2 LEU A 119       5.179  -5.034  -2.916  1.00 97.10           H  
ATOM   1918  HB3 LEU A 119       3.764  -5.219  -3.947  1.00 97.10           H  
ATOM   1919  O   LEU A 119       4.584  -1.921  -2.568  1.00 97.10           O  
ATOM   1920  CG  LEU A 119       5.587  -5.957  -4.802  1.00 97.10           C  
ATOM   1921  HG  LEU A 119       6.647  -5.703  -4.794  1.00 97.10           H  
ATOM   1922  CD1 LEU A 119       5.447  -7.345  -4.202  1.00 97.10           C  
ATOM   1923 HD11 LEU A 119       5.958  -8.082  -4.821  1.00 97.10           H  
ATOM   1924 HD12 LEU A 119       5.891  -7.360  -3.207  1.00 97.10           H  
ATOM   1925 HD13 LEU A 119       4.395  -7.617  -4.122  1.00 97.10           H  
ATOM   1926  CD2 LEU A 119       5.074  -5.987  -6.240  1.00 97.10           C  
ATOM   1927 HD21 LEU A 119       4.002  -6.182  -6.260  1.00 97.10           H  
ATOM   1928 HD22 LEU A 119       5.280  -5.030  -6.718  1.00 97.10           H  
ATOM   1929 HD23 LEU A 119       5.590  -6.764  -6.804  1.00 97.10           H  
ATOM   1930  N   GLN A 120       2.814  -2.538  -3.795  1.00 96.62           N  
ATOM   1931  H   GLN A 120       2.512  -3.037  -4.620  1.00 96.62           H  
ATOM   1932  CA  GLN A 120       1.798  -1.833  -3.023  1.00 96.62           C  
ATOM   1933  HA  GLN A 120       2.222  -1.502  -2.075  1.00 96.62           H  
ATOM   1934  C   GLN A 120       0.633  -2.766  -2.680  1.00 96.62           C  
ATOM   1935  CB  GLN A 120       1.357  -0.593  -3.805  1.00 96.62           C  
ATOM   1936  HB2 GLN A 120       1.108  -0.869  -4.829  1.00 96.62           H  
ATOM   1937  HB3 GLN A 120       0.466  -0.175  -3.337  1.00 96.62           H  
ATOM   1938  O   GLN A 120       0.503  -3.853  -3.246  1.00 96.62           O  
ATOM   1939  CG  GLN A 120       2.460   0.474  -3.842  1.00 96.62           C  
ATOM   1940  HG2 GLN A 120       2.777   0.705  -2.825  1.00 96.62           H  
ATOM   1941  HG3 GLN A 120       3.328   0.083  -4.374  1.00 96.62           H  
ATOM   1942  CD  GLN A 120       2.008   1.762  -4.516  1.00 96.62           C  
ATOM   1943  NE2 GLN A 120       2.904   2.695  -4.745  1.00 96.62           N  
ATOM   1944 HE21 GLN A 120       3.875   2.550  -4.512  1.00 96.62           H  
ATOM   1945 HE22 GLN A 120       2.560   3.539  -5.182  1.00 96.62           H  
ATOM   1946  OE1 GLN A 120       0.849   1.976  -4.822  1.00 96.62           O  
ATOM   1947  N   LYS A 121      -0.202  -2.372  -1.713  1.00 96.81           N  
ATOM   1948  H   LYS A 121      -0.140  -1.418  -1.387  1.00 96.81           H  
ATOM   1949  CA  LYS A 121      -1.367  -3.165  -1.289  1.00 96.81           C  
ATOM   1950  HA  LYS A 121      -1.065  -4.189  -1.066  1.00 96.81           H  
ATOM   1951  C   LYS A 121      -2.385  -3.222  -2.431  1.00 96.81           C  
ATOM   1952  CB  LYS A 121      -1.999  -2.532  -0.036  1.00 96.81           C  
ATOM   1953  HB2 LYS A 121      -2.241  -1.491  -0.251  1.00 96.81           H  
ATOM   1954  HB3 LYS A 121      -2.935  -3.047   0.184  1.00 96.81           H  
ATOM   1955  O   LYS A 121      -2.759  -2.173  -2.939  1.00 96.81           O  
ATOM   1956  CG  LYS A 121      -1.097  -2.609   1.209  1.00 96.81           C  
ATOM   1957  HG2 LYS A 121      -0.995  -3.655   1.499  1.00 96.81           H  
ATOM   1958  HG3 LYS A 121      -0.107  -2.213   0.981  1.00 96.81           H  
ATOM   1959  CD  LYS A 121      -1.694  -1.820   2.386  1.00 96.81           C  
ATOM   1960  HD2 LYS A 121      -2.766  -2.014   2.438  1.00 96.81           H  
ATOM   1961  HD3 LYS A 121      -1.243  -2.163   3.318  1.00 96.81           H  
ATOM   1962  CE  LYS A 121      -1.441  -0.308   2.237  1.00 96.81           C  
ATOM   1963  HE2 LYS A 121      -0.381  -0.105   2.386  1.00 96.81           H  
ATOM   1964  HE3 LYS A 121      -1.706  -0.006   1.224  1.00 96.81           H  
ATOM   1965  NZ  LYS A 121      -2.260   0.477   3.192  1.00 96.81           N  
ATOM   1966  HZ1 LYS A 121      -2.031   1.460   3.214  1.00 96.81           H  
ATOM   1967  HZ2 LYS A 121      -2.257   0.089   4.124  1.00 96.81           H  
ATOM   1968  HZ3 LYS A 121      -3.215   0.436   2.864  1.00 96.81           H  
ATOM   1969  N   GLY A 122      -2.826  -4.418  -2.817  1.00 95.83           N  
ATOM   1970  H   GLY A 122      -2.422  -5.251  -2.413  1.00 95.83           H  
ATOM   1971  CA  GLY A 122      -3.874  -4.624  -3.827  1.00 95.83           C  
ATOM   1972  HA2 GLY A 122      -4.054  -3.703  -4.381  1.00 95.83           H  
ATOM   1973  HA3 GLY A 122      -3.539  -5.380  -4.537  1.00 95.83           H  
ATOM   1974  C   GLY A 122      -5.217  -5.083  -3.248  1.00 95.83           C  
ATOM   1975  O   GLY A 122      -6.142  -5.346  -4.006  1.00 95.83           O  
ATOM   1976  N   ASN A 123      -5.328  -5.212  -1.923  1.00 95.46           N  
ATOM   1977  H   ASN A 123      -4.534  -4.965  -1.350  1.00 95.46           H  
ATOM   1978  CA  ASN A 123      -6.583  -5.499  -1.229  1.00 95.46           C  
ATOM   1979  HA  ASN A 123      -7.335  -5.818  -1.951  1.00 95.46           H  
ATOM   1980  C   ASN A 123      -7.107  -4.241  -0.535  1.00 95.46           C  
ATOM   1981  CB  ASN A 123      -6.389  -6.620  -0.196  1.00 95.46           C  
ATOM   1982  HB2 ASN A 123      -5.684  -6.281   0.563  1.00 95.46           H  
ATOM   1983  HB3 ASN A 123      -7.339  -6.828   0.295  1.00 95.46           H  
ATOM   1984  O   ASN A 123      -6.322  -3.413  -0.072  1.00 95.46           O  
ATOM   1985  CG  ASN A 123      -5.859  -7.908  -0.781  1.00 95.46           C  
ATOM   1986  ND2 ASN A 123      -6.705  -8.759  -1.317  1.00 95.46           N  
ATOM   1987 HD21 ASN A 123      -6.364  -9.657  -1.628  1.00 95.46           H  
ATOM   1988 HD22 ASN A 123      -7.692  -8.550  -1.366  1.00 95.46           H  
ATOM   1989  OD1 ASN A 123      -4.671  -8.158  -0.733  1.00 95.46           O  
ATOM   1990  N   GLU A 124      -8.426  -4.167  -0.384  1.00 90.33           N  
ATOM   1991  H   GLU A 124      -9.016  -4.883  -0.784  1.00 90.33           H  
ATOM   1992  CA  GLU A 124      -9.119  -3.142   0.390  1.00 90.33           C  
ATOM   1993  HA  GLU A 124      -8.389  -2.498   0.880  1.00 90.33           H  
ATOM   1994  C   GLU A 124      -9.978  -3.800   1.475  1.00 90.33           C  
ATOM   1995  CB  GLU A 124      -9.944  -2.273  -0.565  1.00 90.33           C  
ATOM   1996  HB2 GLU A 124      -9.278  -1.908  -1.348  1.00 90.33           H  
ATOM   1997  HB3 GLU A 124     -10.726  -2.878  -1.024  1.00 90.33           H  
ATOM   1998  O   GLU A 124     -10.564  -4.866   1.261  1.00 90.33           O  
ATOM   1999  CG  GLU A 124     -10.572  -1.071   0.151  1.00 90.33           C  
ATOM   2000  HG2 GLU A 124      -9.801  -0.589   0.753  1.00 90.33           H  
ATOM   2001  HG3 GLU A 124     -11.354  -1.425   0.823  1.00 90.33           H  
ATOM   2002  CD  GLU A 124     -11.163  -0.044  -0.823  1.00 90.33           C  
ATOM   2003  OE1 GLU A 124     -11.394   1.093  -0.357  1.00 90.33           O  
ATOM   2004  OE2 GLU A 124     -11.333  -0.385  -2.015  1.00 90.33           O  
ATOM   2005  N   LEU A 125     -10.020  -3.188   2.660  1.00 95.61           N  
ATOM   2006  H   LEU A 125      -9.568  -2.290   2.752  1.00 95.61           H  
ATOM   2007  CA  LEU A 125     -10.887  -3.633   3.745  1.00 95.61           C  
ATOM   2008  HA  LEU A 125     -10.929  -4.722   3.738  1.00 95.61           H  
ATOM   2009  C   LEU A 125     -12.300  -3.087   3.520  1.00 95.61           C  
ATOM   2010  CB  LEU A 125     -10.302  -3.182   5.096  1.00 95.61           C  
ATOM   2011  HB2 LEU A 125      -9.334  -3.663   5.239  1.00 95.61           H  
ATOM   2012  HB3 LEU A 125     -10.148  -2.104   5.059  1.00 95.61           H  
ATOM   2013  O   LEU A 125     -12.522  -1.884   3.629  1.00 95.61           O  
ATOM   2014  CG  LEU A 125     -11.207  -3.502   6.304  1.00 95.61           C  
ATOM   2015  HG  LEU A 125     -12.198  -3.073   6.155  1.00 95.61           H  
ATOM   2016  CD1 LEU A 125     -11.347  -5.005   6.543  1.00 95.61           C  
ATOM   2017 HD11 LEU A 125     -10.364  -5.456   6.679  1.00 95.61           H  
ATOM   2018 HD12 LEU A 125     -11.946  -5.182   7.436  1.00 95.61           H  
ATOM   2019 HD13 LEU A 125     -11.853  -5.475   5.699  1.00 95.61           H  
ATOM   2020  CD2 LEU A 125     -10.622  -2.885   7.570  1.00 95.61           C  
ATOM   2021 HD21 LEU A 125     -11.319  -3.020   8.397  1.00 95.61           H  
ATOM   2022 HD22 LEU A 125      -9.681  -3.377   7.816  1.00 95.61           H  
ATOM   2023 HD23 LEU A 125     -10.453  -1.819   7.417  1.00 95.61           H  
ATOM   2024  N   ALA A 126     -13.261  -3.976   3.289  1.00 93.59           N  
ATOM   2025  H   ALA A 126     -13.010  -4.946   3.161  1.00 93.59           H  
ATOM   2026  CA  ALA A 126     -14.675  -3.626   3.278  1.00 93.59           C  
ATOM   2027  HA  ALA A 126     -14.786  -2.590   2.957  1.00 93.59           H  
ATOM   2028  C   ALA A 126     -15.261  -3.764   4.689  1.00 93.59           C  
ATOM   2029  CB  ALA A 126     -15.399  -4.501   2.252  1.00 93.59           C  
ATOM   2030  HB1 ALA A 126     -15.315  -5.553   2.528  1.00 93.59           H  
ATOM   2031  HB2 ALA A 126     -14.962  -4.350   1.265  1.00 93.59           H  
ATOM   2032  HB3 ALA A 126     -16.453  -4.227   2.216  1.00 93.59           H  
ATOM   2033  O   ALA A 126     -15.246  -4.849   5.274  1.00 93.59           O  
ATOM   2034  N   LEU A 127     -15.792  -2.669   5.236  1.00 95.47           N  
ATOM   2035  H   LEU A 127     -15.795  -1.812   4.701  1.00 95.47           H  
ATOM   2036  CA  LEU A 127     -16.470  -2.689   6.528  1.00 95.47           C  
ATOM   2037  HA  LEU A 127     -16.100  -3.547   7.089  1.00 95.47           H  
ATOM   2038  C   LEU A 127     -17.988  -2.841   6.377  1.00 95.47           C  
ATOM   2039  CB  LEU A 127     -16.152  -1.428   7.337  1.00 95.47           C  
ATOM   2040  HB2 LEU A 127     -16.262  -0.555   6.694  1.00 95.47           H  
ATOM   2041  HB3 LEU A 127     -16.898  -1.350   8.127  1.00 95.47           H  
ATOM   2042  O   LEU A 127     -18.600  -2.089   5.618  1.00 95.47           O  
ATOM   2043  CG  LEU A 127     -14.764  -1.411   7.989  1.00 95.47           C  
ATOM   2044  HG  LEU A 127     -13.985  -1.379   7.227  1.00 95.47           H  
ATOM   2045  CD1 LEU A 127     -14.700  -0.146   8.834  1.00 95.47           C  
ATOM   2046 HD11 LEU A 127     -13.884  -0.264   9.547  1.00 95.47           H  
ATOM   2047 HD12 LEU A 127     -14.524   0.721   8.197  1.00 95.47           H  
ATOM   2048 HD13 LEU A 127     -15.617  -0.003   9.405  1.00 95.47           H  
ATOM   2049  CD2 LEU A 127     -14.504  -2.602   8.922  1.00 95.47           C  
ATOM   2050 HD21 LEU A 127     -15.314  -2.701   9.645  1.00 95.47           H  
ATOM   2051 HD22 LEU A 127     -13.563  -2.465   9.454  1.00 95.47           H  
ATOM   2052 HD23 LEU A 127     -14.409  -3.521   8.343  1.00 95.47           H  
ATOM   2053  N   PRO A 128     -18.624  -3.726   7.167  1.00 97.35           N  
ATOM   2054  CA  PRO A 128     -20.075  -3.756   7.311  1.00 97.35           C  
ATOM   2055  HA  PRO A 128     -20.503  -4.106   6.371  1.00 97.35           H  
ATOM   2056  C   PRO A 128     -20.675  -2.391   7.674  1.00 97.35           C  
ATOM   2057  CB  PRO A 128     -20.347  -4.787   8.410  1.00 97.35           C  
ATOM   2058  HB2 PRO A 128     -21.303  -5.290   8.263  1.00 97.35           H  
ATOM   2059  HB3 PRO A 128     -20.314  -4.310   9.389  1.00 97.35           H  
ATOM   2060  O   PRO A 128     -20.157  -1.680   8.541  1.00 97.35           O  
ATOM   2061  CG  PRO A 128     -19.173  -5.757   8.287  1.00 97.35           C  
ATOM   2062  HG2 PRO A 128     -19.394  -6.495   7.516  1.00 97.35           H  
ATOM   2063  HG3 PRO A 128     -18.953  -6.253   9.233  1.00 97.35           H  
ATOM   2064  CD  PRO A 128     -18.015  -4.877   7.824  1.00 97.35           C  
ATOM   2065  HD2 PRO A 128     -17.397  -5.434   7.120  1.00 97.35           H  
ATOM   2066  HD3 PRO A 128     -17.396  -4.560   8.663  1.00 97.35           H  
ATOM   2067  N   THR A 129     -21.834  -2.068   7.092  1.00 97.64           N  
ATOM   2068  H   THR A 129     -22.156  -2.636   6.321  1.00 97.64           H  
ATOM   2069  CA  THR A 129     -22.522  -0.775   7.262  1.00 97.64           C  
ATOM   2070  HA  THR A 129     -21.916  -0.000   6.793  1.00 97.64           H  
ATOM   2071  C   THR A 129     -22.724  -0.386   8.726  1.00 97.64           C  
ATOM   2072  CB  THR A 129     -23.887  -0.801   6.554  1.00 97.64           C  
ATOM   2073  HB  THR A 129     -24.553  -1.490   7.075  1.00 97.64           H  
ATOM   2074  O   THR A 129     -22.506   0.765   9.082  1.00 97.64           O  
ATOM   2075  CG2 THR A 129     -24.551   0.572   6.481  1.00 97.64           C  
ATOM   2076 HG21 THR A 129     -23.882   1.283   5.996  1.00 97.64           H  
ATOM   2077 HG22 THR A 129     -24.786   0.933   7.483  1.00 97.64           H  
ATOM   2078 HG23 THR A 129     -25.479   0.507   5.912  1.00 97.64           H  
ATOM   2079  OG1 THR A 129     -23.706  -1.263   5.238  1.00 97.64           O  
ATOM   2080  HG1 THR A 129     -24.509  -1.097   4.740  1.00 97.64           H  
ATOM   2081  N   LYS A 130     -23.053  -1.340   9.610  1.00 97.76           N  
ATOM   2082  H   LYS A 130     -23.200  -2.274   9.256  1.00 97.76           H  
ATOM   2083  CA  LYS A 130     -23.236  -1.080  11.052  1.00 97.76           C  
ATOM   2084  HA  LYS A 130     -24.029  -0.340  11.163  1.00 97.76           H  
ATOM   2085  C   LYS A 130     -21.999  -0.460  11.720  1.00 97.76           C  
ATOM   2086  CB  LYS A 130     -23.687  -2.369  11.770  1.00 97.76           C  
ATOM   2087  HB2 LYS A 130     -23.946  -2.113  12.798  1.00 97.76           H  
ATOM   2088  HB3 LYS A 130     -24.587  -2.746  11.286  1.00 97.76           H  
ATOM   2089  O   LYS A 130     -22.131   0.408  12.580  1.00 97.76           O  
ATOM   2090  CG  LYS A 130     -22.624  -3.485  11.796  1.00 97.76           C  
ATOM   2091  HG2 LYS A 130     -22.359  -3.762  10.776  1.00 97.76           H  
ATOM   2092  HG3 LYS A 130     -21.733  -3.119  12.305  1.00 97.76           H  
ATOM   2093  CD  LYS A 130     -23.105  -4.734  12.547  1.00 97.76           C  
ATOM   2094  HD2 LYS A 130     -23.951  -5.186  12.029  1.00 97.76           H  
ATOM   2095  HD3 LYS A 130     -23.407  -4.447  13.554  1.00 97.76           H  
ATOM   2096  CE  LYS A 130     -21.938  -5.727  12.625  1.00 97.76           C  
ATOM   2097  HE2 LYS A 130     -21.061  -5.161  12.937  1.00 97.76           H  
ATOM   2098  HE3 LYS A 130     -21.734  -6.132  11.634  1.00 97.76           H  
ATOM   2099  NZ  LYS A 130     -22.164  -6.823  13.601  1.00 97.76           N  
ATOM   2100  HZ1 LYS A 130     -22.902  -7.448  13.309  1.00 97.76           H  
ATOM   2101  HZ2 LYS A 130     -21.310  -7.350  13.720  1.00 97.76           H  
ATOM   2102  HZ3 LYS A 130     -22.391  -6.446  14.510  1.00 97.76           H  
ATOM   2103  N   TYR A 131     -20.804  -0.877  11.300  1.00 98.20           N  
ATOM   2104  H   TYR A 131     -20.763  -1.514  10.518  1.00 98.20           H  
ATOM   2105  CA  TYR A 131     -19.541  -0.364  11.823  1.00 98.20           C  
ATOM   2106  HA  TYR A 131     -19.622  -0.233  12.902  1.00 98.20           H  
ATOM   2107  C   TYR A 131     -19.224   1.013  11.247  1.00 98.20           C  
ATOM   2108  CB  TYR A 131     -18.423  -1.369  11.521  1.00 98.20           C  
ATOM   2109  HB2 TYR A 131     -17.477  -0.930  11.839  1.00 98.20           H  
ATOM   2110  HB3 TYR A 131     -18.355  -1.505  10.442  1.00 98.20           H  
ATOM   2111  O   TYR A 131     -18.778   1.892  11.982  1.00 98.20           O  
ATOM   2112  CG  TYR A 131     -18.574  -2.728  12.189  1.00 98.20           C  
ATOM   2113  CD1 TYR A 131     -18.983  -2.832  13.531  1.00 98.20           C  
ATOM   2114  HD1 TYR A 131     -19.192  -1.940  14.102  1.00 98.20           H  
ATOM   2115  CD2 TYR A 131     -18.286  -3.901  11.471  1.00 98.20           C  
ATOM   2116  HD2 TYR A 131     -17.949  -3.821  10.448  1.00 98.20           H  
ATOM   2117  CE1 TYR A 131     -19.081  -4.088  14.157  1.00 98.20           C  
ATOM   2118  HE1 TYR A 131     -19.359  -4.163  15.198  1.00 98.20           H  
ATOM   2119  CE2 TYR A 131     -18.429  -5.166  12.077  1.00 98.20           C  
ATOM   2120  HE2 TYR A 131     -18.230  -6.075  11.528  1.00 98.20           H  
ATOM   2121  OH  TYR A 131     -18.982  -6.472  14.027  1.00 98.20           O  
ATOM   2122  HH  TYR A 131     -18.934  -6.411  14.984  1.00 98.20           H  
ATOM   2123  CZ  TYR A 131     -18.798  -5.261  13.435  1.00 98.20           C  
ATOM   2124  N   MET A 132     -19.533   1.232   9.966  1.00 97.24           N  
ATOM   2125  H   MET A 132     -19.902   0.468   9.417  1.00 97.24           H  
ATOM   2126  CA  MET A 132     -19.429   2.553   9.348  1.00 97.24           C  
ATOM   2127  HA  MET A 132     -18.405   2.904   9.477  1.00 97.24           H  
ATOM   2128  C   MET A 132     -20.354   3.568  10.036  1.00 97.24           C  
ATOM   2129  CB  MET A 132     -19.731   2.437   7.846  1.00 97.24           C  
ATOM   2130  HB2 MET A 132     -20.796   2.259   7.695  1.00 97.24           H  
ATOM   2131  HB3 MET A 132     -19.186   1.591   7.428  1.00 97.24           H  
ATOM   2132  O   MET A 132     -19.914   4.661  10.392  1.00 97.24           O  
ATOM   2133  CG  MET A 132     -19.332   3.708   7.088  1.00 97.24           C  
ATOM   2134  HG2 MET A 132     -19.912   4.545   7.476  1.00 97.24           H  
ATOM   2135  HG3 MET A 132     -19.596   3.581   6.038  1.00 97.24           H  
ATOM   2136  SD  MET A 132     -17.571   4.145   7.187  1.00 97.24           S  
ATOM   2137  CE  MET A 132     -16.828   2.767   6.267  1.00 97.24           C  
ATOM   2138  HE1 MET A 132     -15.750   2.919   6.199  1.00 97.24           H  
ATOM   2139  HE2 MET A 132     -17.021   1.825   6.780  1.00 97.24           H  
ATOM   2140  HE3 MET A 132     -17.245   2.730   5.261  1.00 97.24           H  
ATOM   2141  N   THR A 133     -21.607   3.185  10.312  1.00 97.36           N  
ATOM   2142  H   THR A 133     -21.940   2.314   9.923  1.00 97.36           H  
ATOM   2143  CA  THR A 133     -22.578   4.016  11.040  1.00 97.36           C  
ATOM   2144  HA  THR A 133     -22.722   4.946  10.490  1.00 97.36           H  
ATOM   2145  C   THR A 133     -22.078   4.375  12.436  1.00 97.36           C  
ATOM   2146  CB  THR A 133     -23.939   3.309  11.148  1.00 97.36           C  
ATOM   2147  HB  THR A 133     -23.827   2.376  11.700  1.00 97.36           H  
ATOM   2148  O   THR A 133     -22.137   5.543  12.818  1.00 97.36           O  
ATOM   2149  CG2 THR A 133     -25.005   4.168  11.827  1.00 97.36           C  
ATOM   2150 HG21 THR A 133     -24.743   4.336  12.871  1.00 97.36           H  
ATOM   2151 HG22 THR A 133     -25.089   5.129  11.319  1.00 97.36           H  
ATOM   2152 HG23 THR A 133     -25.968   3.658  11.799  1.00 97.36           H  
ATOM   2153  OG1 THR A 133     -24.425   3.022   9.860  1.00 97.36           O  
ATOM   2154  HG1 THR A 133     -25.342   2.750   9.942  1.00 97.36           H  
ATOM   2155  N   LEU A 134     -21.540   3.405  13.189  1.00 98.17           N  
ATOM   2156  H   LEU A 134     -21.527   2.459  12.837  1.00 98.17           H  
ATOM   2157  CA  LEU A 134     -20.933   3.683  14.493  1.00 98.17           C  
ATOM   2158  HA  LEU A 134     -21.691   4.108  15.152  1.00 98.17           H  
ATOM   2159  C   LEU A 134     -19.797   4.700  14.370  1.00 98.17           C  
ATOM   2160  CB  LEU A 134     -20.393   2.388  15.115  1.00 98.17           C  
ATOM   2161  HB2 LEU A 134     -19.650   1.972  14.434  1.00 98.17           H  
ATOM   2162  HB3 LEU A 134     -21.199   1.660  15.207  1.00 98.17           H  
ATOM   2163  O   LEU A 134     -19.796   5.683  15.104  1.00 98.17           O  
ATOM   2164  CG  LEU A 134     -19.736   2.620  16.497  1.00 98.17           C  
ATOM   2165  HG  LEU A 134     -19.237   3.588  16.551  1.00 98.17           H  
ATOM   2166  CD1 LEU A 134     -20.780   2.589  17.608  1.00 98.17           C  
ATOM   2167 HD11 LEU A 134     -21.547   3.341  17.425  1.00 98.17           H  
ATOM   2168 HD12 LEU A 134     -20.305   2.790  18.568  1.00 98.17           H  
ATOM   2169 HD13 LEU A 134     -21.238   1.600  17.647  1.00 98.17           H  
ATOM   2170  CD2 LEU A 134     -18.653   1.574  16.720  1.00 98.17           C  
ATOM   2171 HD21 LEU A 134     -17.726   1.918  16.260  1.00 98.17           H  
ATOM   2172 HD22 LEU A 134     -18.476   1.418  17.785  1.00 98.17           H  
ATOM   2173 HD23 LEU A 134     -18.940   0.645  16.227  1.00 98.17           H  
ATOM   2174  N   LEU A 135     -18.836   4.471  13.471  1.00 97.76           N  
ATOM   2175  H   LEU A 135     -18.906   3.650  12.886  1.00 97.76           H  
ATOM   2176  CA  LEU A 135     -17.663   5.336  13.326  1.00 97.76           C  
ATOM   2177  HA  LEU A 135     -17.158   5.408  14.289  1.00 97.76           H  
ATOM   2178  C   LEU A 135     -18.050   6.762  12.938  1.00 97.76           C  
ATOM   2179  CB  LEU A 135     -16.709   4.742  12.280  1.00 97.76           C  
ATOM   2180  HB2 LEU A 135     -15.980   5.502  11.998  1.00 97.76           H  
ATOM   2181  HB3 LEU A 135     -17.283   4.491  11.388  1.00 97.76           H  
ATOM   2182  O   LEU A 135     -17.500   7.708  13.501  1.00 97.76           O  
ATOM   2183  CG  LEU A 135     -15.946   3.498  12.759  1.00 97.76           C  
ATOM   2184  HG  LEU A 135     -16.642   2.762  13.162  1.00 97.76           H  
ATOM   2185  CD1 LEU A 135     -15.220   2.892  11.561  1.00 97.76           C  
ATOM   2186 HD11 LEU A 135     -14.635   3.663  11.060  1.00 97.76           H  
ATOM   2187 HD12 LEU A 135     -14.570   2.079  11.883  1.00 97.76           H  
ATOM   2188 HD13 LEU A 135     -15.953   2.497  10.857  1.00 97.76           H  
ATOM   2189  CD2 LEU A 135     -14.916   3.833  13.841  1.00 97.76           C  
ATOM   2190 HD21 LEU A 135     -14.401   2.921  14.144  1.00 97.76           H  
ATOM   2191 HD22 LEU A 135     -15.412   4.248  14.719  1.00 97.76           H  
ATOM   2192 HD23 LEU A 135     -14.189   4.550  13.461  1.00 97.76           H  
ATOM   2193  N   TYR A 136     -19.021   6.914  12.035  1.00 96.62           N  
ATOM   2194  H   TYR A 136     -19.402   6.089  11.593  1.00 96.62           H  
ATOM   2195  CA  TYR A 136     -19.571   8.214  11.666  1.00 96.62           C  
ATOM   2196  HA  TYR A 136     -18.761   8.855  11.320  1.00 96.62           H  
ATOM   2197  C   TYR A 136     -20.222   8.911  12.869  1.00 96.62           C  
ATOM   2198  CB  TYR A 136     -20.568   8.030  10.515  1.00 96.62           C  
ATOM   2199  HB2 TYR A 136     -21.339   7.320  10.812  1.00 96.62           H  
ATOM   2200  HB3 TYR A 136     -20.045   7.607   9.657  1.00 96.62           H  
ATOM   2201  O   TYR A 136     -19.866  10.036  13.211  1.00 96.62           O  
ATOM   2202  CG  TYR A 136     -21.223   9.330  10.096  1.00 96.62           C  
ATOM   2203  CD1 TYR A 136     -22.511   9.656  10.565  1.00 96.62           C  
ATOM   2204  HD1 TYR A 136     -23.049   8.961  11.192  1.00 96.62           H  
ATOM   2205  CD2 TYR A 136     -20.519  10.234   9.279  1.00 96.62           C  
ATOM   2206  HD2 TYR A 136     -19.527   9.989   8.931  1.00 96.62           H  
ATOM   2207  CE1 TYR A 136     -23.094  10.889  10.215  1.00 96.62           C  
ATOM   2208  HE1 TYR A 136     -24.082  11.151  10.564  1.00 96.62           H  
ATOM   2209  CE2 TYR A 136     -21.099  11.468   8.929  1.00 96.62           C  
ATOM   2210  HE2 TYR A 136     -20.548  12.165   8.316  1.00 96.62           H  
ATOM   2211  OH  TYR A 136     -22.953  12.987   9.068  1.00 96.62           O  
ATOM   2212  HH  TYR A 136     -22.366  13.504   8.512  1.00 96.62           H  
ATOM   2213  CZ  TYR A 136     -22.389  11.796   9.398  1.00 96.62           C  
ATOM   2214  N   LEU A 137     -21.140   8.247  13.575  1.00 97.16           N  
ATOM   2215  H   LEU A 137     -21.388   7.306  13.305  1.00 97.16           H  
ATOM   2216  CA  LEU A 137     -21.814   8.874  14.716  1.00 97.16           C  
ATOM   2217  HA  LEU A 137     -22.205   9.837  14.387  1.00 97.16           H  
ATOM   2218  C   LEU A 137     -20.839   9.170  15.870  1.00 97.16           C  
ATOM   2219  CB  LEU A 137     -22.980   7.987  15.178  1.00 97.16           C  
ATOM   2220  HB2 LEU A 137     -23.390   8.413  16.094  1.00 97.16           H  
ATOM   2221  HB3 LEU A 137     -22.586   6.998  15.410  1.00 97.16           H  
ATOM   2222  O   LEU A 137     -20.924  10.211  16.521  1.00 97.16           O  
ATOM   2223  CG  LEU A 137     -24.129   7.834  14.166  1.00 97.16           C  
ATOM   2224  HG  LEU A 137     -23.751   7.449  13.220  1.00 97.16           H  
ATOM   2225  CD1 LEU A 137     -25.150   6.846  14.725  1.00 97.16           C  
ATOM   2226 HD11 LEU A 137     -25.536   7.191  15.684  1.00 97.16           H  
ATOM   2227 HD12 LEU A 137     -25.976   6.724  14.025  1.00 97.16           H  
ATOM   2228 HD13 LEU A 137     -24.668   5.877  14.856  1.00 97.16           H  
ATOM   2229  CD2 LEU A 137     -24.854   9.151  13.884  1.00 97.16           C  
ATOM   2230 HD21 LEU A 137     -24.170   9.869  13.433  1.00 97.16           H  
ATOM   2231 HD22 LEU A 137     -25.672   8.970  13.186  1.00 97.16           H  
ATOM   2232 HD23 LEU A 137     -25.257   9.551  14.814  1.00 97.16           H  
ATOM   2233  N   ALA A 138     -19.874   8.288  16.109  1.00 97.57           N  
ATOM   2234  H   ALA A 138     -19.847   7.444  15.556  1.00 97.57           H  
ATOM   2235  CA  ALA A 138     -18.890   8.448  17.167  1.00 97.57           C  
ATOM   2236  HA  ALA A 138     -19.408   8.721  18.086  1.00 97.57           H  
ATOM   2237  C   ALA A 138     -17.860   9.555  16.876  1.00 97.57           C  
ATOM   2238  CB  ALA A 138     -18.215   7.100  17.385  1.00 97.57           C  
ATOM   2239  HB1 ALA A 138     -17.470   7.220  18.171  1.00 97.57           H  
ATOM   2240  HB2 ALA A 138     -17.729   6.770  16.466  1.00 97.57           H  
ATOM   2241  HB3 ALA A 138     -18.951   6.356  17.689  1.00 97.57           H  
ATOM   2242  O   ALA A 138     -17.467  10.277  17.795  1.00 97.57           O  
ATOM   2243  N   SER A 139     -17.443   9.751  15.621  1.00 96.17           N  
ATOM   2244  H   SER A 139     -17.783   9.153  14.881  1.00 96.17           H  
ATOM   2245  CA  SER A 139     -16.521  10.840  15.257  1.00 96.17           C  
ATOM   2246  HA  SER A 139     -15.669  10.810  15.936  1.00 96.17           H  
ATOM   2247  C   SER A 139     -17.169  12.225  15.395  1.00 96.17           C  
ATOM   2248  CB  SER A 139     -15.989  10.621  13.840  1.00 96.17           C  
ATOM   2249  HB2 SER A 139     -15.588   9.611  13.761  1.00 96.17           H  
ATOM   2250  HB3 SER A 139     -15.192  11.336  13.635  1.00 96.17           H  
ATOM   2251  O   SER A 139     -16.487  13.208  15.708  1.00 96.17           O  
ATOM   2252  OG  SER A 139     -17.023  10.798  12.902  1.00 96.17           O  
ATOM   2253  HG  SER A 139     -16.789  10.373  12.073  1.00 96.17           H  
ATOM   2254  N   HIS A 140     -18.497  12.287  15.266  1.00 94.81           N  
ATOM   2255  H   HIS A 140     -18.954  11.461  14.905  1.00 94.81           H  
ATOM   2256  CA  HIS A 140     -19.310  13.493  15.417  1.00 94.81           C  
ATOM   2257  HA  HIS A 140     -18.646  14.357  15.377  1.00 94.81           H  
ATOM   2258  C   HIS A 140     -20.035  13.596  16.771  1.00 94.81           C  
ATOM   2259  CB  HIS A 140     -20.253  13.605  14.209  1.00 94.81           C  
ATOM   2260  HB2 HIS A 140     -20.928  14.449  14.346  1.00 94.81           H  
ATOM   2261  HB3 HIS A 140     -20.857  12.700  14.134  1.00 94.81           H  
ATOM   2262  O   HIS A 140     -20.878  14.475  16.928  1.00 94.81           O  
ATOM   2263  CG  HIS A 140     -19.501  13.816  12.916  1.00 94.81           C  
ATOM   2264  CD2 HIS A 140     -19.304  12.908  11.910  1.00 94.81           C  
ATOM   2265  HD2 HIS A 140     -19.692  11.901  11.866  1.00 94.81           H  
ATOM   2266  ND1 HIS A 140     -18.868  14.977  12.533  1.00 94.81           N  
ATOM   2267  HD1 HIS A 140     -18.876  15.854  13.033  1.00 94.81           H  
ATOM   2268  CE1 HIS A 140     -18.297  14.766  11.335  1.00 94.81           C  
ATOM   2269  HE1 HIS A 140     -17.742  15.500  10.770  1.00 94.81           H  
ATOM   2270  NE2 HIS A 140     -18.535  13.519  10.916  1.00 94.81           N  
ATOM   2271  N   TYR A 141     -19.683  12.773  17.769  1.00 94.38           N  
ATOM   2272  H   TYR A 141     -18.989  12.075  17.542  1.00 94.38           H  
ATOM   2273  CA  TYR A 141     -20.462  12.525  18.999  1.00 94.38           C  
ATOM   2274  HA  TYR A 141     -21.312  11.901  18.725  1.00 94.38           H  
ATOM   2275  C   TYR A 141     -21.024  13.766  19.729  1.00 94.38           C  
ATOM   2276  CB  TYR A 141     -19.585  11.703  19.954  1.00 94.38           C  
ATOM   2277  HB2 TYR A 141     -18.727  12.299  20.266  1.00 94.38           H  
ATOM   2278  HB3 TYR A 141     -19.210  10.832  19.417  1.00 94.38           H  
ATOM   2279  O   TYR A 141     -22.150  13.747  20.231  1.00 94.38           O  
ATOM   2280  CG  TYR A 141     -20.311  11.179  21.173  1.00 94.38           C  
ATOM   2281  CD1 TYR A 141     -20.168  11.823  22.417  1.00 94.38           C  
ATOM   2282  HD1 TYR A 141     -19.541  12.697  22.507  1.00 94.38           H  
ATOM   2283  CD2 TYR A 141     -21.139  10.045  21.055  1.00 94.38           C  
ATOM   2284  HD2 TYR A 141     -21.257   9.557  20.099  1.00 94.38           H  
ATOM   2285  CE1 TYR A 141     -20.859  11.341  23.543  1.00 94.38           C  
ATOM   2286  HE1 TYR A 141     -20.759  11.846  24.492  1.00 94.38           H  
ATOM   2287  CE2 TYR A 141     -21.822   9.552  22.184  1.00 94.38           C  
ATOM   2288  HE2 TYR A 141     -22.462   8.685  22.111  1.00 94.38           H  
ATOM   2289  OH  TYR A 141     -22.355   9.751  24.516  1.00 94.38           O  
ATOM   2290  HH  TYR A 141     -22.219  10.322  25.276  1.00 94.38           H  
ATOM   2291  CZ  TYR A 141     -21.688  10.206  23.426  1.00 94.38           C  
ATOM   2292  N   ASN A 142     -20.267  14.867  19.782  1.00 90.69           N  
ATOM   2293  H   ASN A 142     -19.360  14.833  19.338  1.00 90.69           H  
ATOM   2294  CA  ASN A 142     -20.685  16.097  20.473  1.00 90.69           C  
ATOM   2295  HA  ASN A 142     -21.237  15.821  21.371  1.00 90.69           H  
ATOM   2296  C   ASN A 142     -21.627  16.981  19.636  1.00 90.69           C  
ATOM   2297  CB  ASN A 142     -19.439  16.888  20.908  1.00 90.69           C  
ATOM   2298  HB2 ASN A 142     -18.819  17.100  20.037  1.00 90.69           H  
ATOM   2299  HB3 ASN A 142     -19.758  17.841  21.330  1.00 90.69           H  
ATOM   2300  O   ASN A 142     -22.402  17.750  20.208  1.00 90.69           O  
ATOM   2301  CG  ASN A 142     -18.605  16.177  21.959  1.00 90.69           C  
ATOM   2302  ND2 ASN A 142     -17.450  16.706  22.281  1.00 90.69           N  
ATOM   2303 HD21 ASN A 142     -17.231  17.645  21.981  1.00 90.69           H  
ATOM   2304 HD22 ASN A 142     -16.984  16.272  23.064  1.00 90.69           H  
ATOM   2305  OD1 ASN A 142     -18.958  15.147  22.500  1.00 90.69           O  
ATOM   2306  N   ASN A 143     -21.582  16.838  18.310  1.00 89.23           N  
ATOM   2307  H   ASN A 143     -21.036  16.072  17.942  1.00 89.23           H  
ATOM   2308  CA  ASN A 143     -22.286  17.656  17.317  1.00 89.23           C  
ATOM   2309  HA  ASN A 143     -22.848  18.438  17.827  1.00 89.23           H  
ATOM   2310  C   ASN A 143     -23.313  16.816  16.537  1.00 89.23           C  
ATOM   2311  CB  ASN A 143     -21.252  18.331  16.396  1.00 89.23           C  
ATOM   2312  HB2 ASN A 143     -21.779  18.925  15.650  1.00 89.23           H  
ATOM   2313  HB3 ASN A 143     -20.686  17.560  15.874  1.00 89.23           H  
ATOM   2314  O   ASN A 143     -23.579  17.070  15.364  1.00 89.23           O  
ATOM   2315  CG  ASN A 143     -20.289  19.259  17.114  1.00 89.23           C  
ATOM   2316  ND2 ASN A 143     -19.217  19.641  16.463  1.00 89.23           N  
ATOM   2317 HD21 ASN A 143     -19.132  19.435  15.478  1.00 89.23           H  
ATOM   2318 HD22 ASN A 143     -18.676  20.363  16.917  1.00 89.23           H  
ATOM   2319  OD1 ASN A 143     -20.454  19.647  18.255  1.00 89.23           O  
ATOM   2320  N   LEU A 144     -23.848  15.774  17.176  1.00 86.52           N  
ATOM   2321  H   LEU A 144     -23.559  15.593  18.126  1.00 86.52           H  
ATOM   2322  CA  LEU A 144     -24.872  14.920  16.593  1.00 86.52           C  
ATOM   2323  HA  LEU A 144     -24.596  14.710  15.560  1.00 86.52           H  
ATOM   2324  C   LEU A 144     -26.229  15.618  16.565  1.00 86.52           C  
ATOM   2325  CB  LEU A 144     -24.972  13.599  17.378  1.00 86.52           C  
ATOM   2326  HB2 LEU A 144     -25.877  13.073  17.073  1.00 86.52           H  
ATOM   2327  HB3 LEU A 144     -25.071  13.828  18.439  1.00 86.52           H  
ATOM   2328  O   LEU A 144     -26.633  16.240  17.543  1.00 86.52           O  
ATOM   2329  CG  LEU A 144     -23.777  12.659  17.184  1.00 86.52           C  
ATOM   2330  HG  LEU A 144     -22.858  13.194  17.426  1.00 86.52           H  
ATOM   2331  CD1 LEU A 144     -23.879  11.477  18.144  1.00 86.52           C  
ATOM   2332 HD11 LEU A 144     -23.735  11.832  19.164  1.00 86.52           H  
ATOM   2333 HD12 LEU A 144     -24.858  11.002  18.072  1.00 86.52           H  
ATOM   2334 HD13 LEU A 144     -23.110  10.738  17.919  1.00 86.52           H  
ATOM   2335  CD2 LEU A 144     -23.697  12.156  15.745  1.00 86.52           C  
ATOM   2336 HD21 LEU A 144     -24.639  11.689  15.456  1.00 86.52           H  
ATOM   2337 HD22 LEU A 144     -23.460  12.974  15.064  1.00 86.52           H  
ATOM   2338 HD23 LEU A 144     -22.892  11.426  15.665  1.00 86.52           H  
ATOM   2339  N   GLY A 145     -26.950  15.386  15.472  1.00 81.97           N  
ATOM   2340  H   GLY A 145     -26.471  14.969  14.686  1.00 81.97           H  
ATOM   2341  CA  GLY A 145     -28.373  15.671  15.343  1.00 81.97           C  
ATOM   2342  HA2 GLY A 145     -28.904  15.301  16.221  1.00 81.97           H  
ATOM   2343  HA3 GLY A 145     -28.725  15.127  14.467  1.00 81.97           H  
ATOM   2344  C   GLY A 145     -28.751  17.138  15.138  1.00 81.97           C  
ATOM   2345  O   GLY A 145     -27.922  18.037  15.251  1.00 81.97           O  
ATOM   2346  N   LYS A 146     -30.020  17.359  14.773  1.00 88.98           N  
ATOM   2347  H   LYS A 146     -30.607  16.544  14.662  1.00 88.98           H  
ATOM   2348  CA  LYS A 146     -30.600  18.700  14.545  1.00 88.98           C  
ATOM   2349  HA  LYS A 146     -29.797  19.423  14.405  1.00 88.98           H  
ATOM   2350  C   LYS A 146     -31.409  19.222  15.737  1.00 88.98           C  
ATOM   2351  CB  LYS A 146     -31.474  18.696  13.281  1.00 88.98           C  
ATOM   2352  HB2 LYS A 146     -32.263  17.953  13.397  1.00 88.98           H  
ATOM   2353  HB3 LYS A 146     -31.943  19.675  13.188  1.00 88.98           H  
ATOM   2354  O   LYS A 146     -31.591  20.428  15.852  1.00 88.98           O  
ATOM   2355  CG  LYS A 146     -30.688  18.411  11.992  1.00 88.98           C  
ATOM   2356  HG2 LYS A 146     -30.257  17.410  12.037  1.00 88.98           H  
ATOM   2357  HG3 LYS A 146     -29.886  19.141  11.887  1.00 88.98           H  
ATOM   2358  CD  LYS A 146     -31.626  18.503  10.779  1.00 88.98           C  
ATOM   2359  HD2 LYS A 146     -32.043  19.509  10.731  1.00 88.98           H  
ATOM   2360  HD3 LYS A 146     -32.440  17.789  10.907  1.00 88.98           H  
ATOM   2361  CE  LYS A 146     -30.875  18.195   9.478  1.00 88.98           C  
ATOM   2362  HE2 LYS A 146     -30.055  18.906   9.377  1.00 88.98           H  
ATOM   2363  HE3 LYS A 146     -30.448  17.195   9.551  1.00 88.98           H  
ATOM   2364  NZ  LYS A 146     -31.778  18.283   8.300  1.00 88.98           N  
ATOM   2365  HZ1 LYS A 146     -31.278  18.082   7.446  1.00 88.98           H  
ATOM   2366  HZ2 LYS A 146     -32.543  17.629   8.386  1.00 88.98           H  
ATOM   2367  HZ3 LYS A 146     -32.169  19.212   8.224  1.00 88.98           H  
ATOM   2368  N   SER A 147     -31.883  18.329  16.607  1.00 91.67           N  
ATOM   2369  H   SER A 147     -31.667  17.353  16.458  1.00 91.67           H  
ATOM   2370  CA  SER A 147     -32.617  18.649  17.837  1.00 91.67           C  
ATOM   2371  HA  SER A 147     -32.553  19.725  18.003  1.00 91.67           H  
ATOM   2372  C   SER A 147     -31.997  17.938  19.050  1.00 91.67           C  
ATOM   2373  CB  SER A 147     -34.107  18.294  17.697  1.00 91.67           C  
ATOM   2374  HB2 SER A 147     -34.678  18.873  18.423  1.00 91.67           H  
ATOM   2375  HB3 SER A 147     -34.460  18.562  16.702  1.00 91.67           H  
ATOM   2376  O   SER A 147     -31.224  16.988  18.867  1.00 91.67           O  
ATOM   2377  OG  SER A 147     -34.348  16.920  17.938  1.00 91.67           O  
ATOM   2378  HG  SER A 147     -35.059  16.880  18.582  1.00 91.67           H  
ATOM   2379  N   PRO A 148     -32.321  18.357  20.287  1.00 90.83           N  
ATOM   2380  CA  PRO A 148     -31.879  17.669  21.501  1.00 90.83           C  
ATOM   2381  HA  PRO A 148     -30.794  17.747  21.570  1.00 90.83           H  
ATOM   2382  C   PRO A 148     -32.270  16.181  21.540  1.00 90.83           C  
ATOM   2383  CB  PRO A 148     -32.515  18.448  22.660  1.00 90.83           C  
ATOM   2384  HB2 PRO A 148     -33.487  18.025  22.914  1.00 90.83           H  
ATOM   2385  HB3 PRO A 148     -31.869  18.463  23.537  1.00 90.83           H  
ATOM   2386  O   PRO A 148     -31.458  15.342  21.934  1.00 90.83           O  
ATOM   2387  CG  PRO A 148     -32.720  19.848  22.085  1.00 90.83           C  
ATOM   2388  HG2 PRO A 148     -33.518  20.385  22.598  1.00 90.83           H  
ATOM   2389  HG3 PRO A 148     -31.784  20.407  22.126  1.00 90.83           H  
ATOM   2390  CD  PRO A 148     -33.080  19.553  20.633  1.00 90.83           C  
ATOM   2391  HD2 PRO A 148     -32.818  20.407  20.008  1.00 90.83           H  
ATOM   2392  HD3 PRO A 148     -34.147  19.341  20.563  1.00 90.83           H  
ATOM   2393  N   GLU A 149     -33.472  15.836  21.077  1.00 92.18           N  
ATOM   2394  H   GLU A 149     -34.124  16.572  20.849  1.00 92.18           H  
ATOM   2395  CA  GLU A 149     -33.982  14.459  21.040  1.00 92.18           C  
ATOM   2396  HA  GLU A 149     -33.837  14.000  22.018  1.00 92.18           H  
ATOM   2397  C   GLU A 149     -33.222  13.611  20.015  1.00 92.18           C  
ATOM   2398  CB  GLU A 149     -35.489  14.428  20.711  1.00 92.18           C  
ATOM   2399  HB2 GLU A 149     -35.658  14.867  19.728  1.00 92.18           H  
ATOM   2400  HB3 GLU A 149     -35.793  13.383  20.653  1.00 92.18           H  
ATOM   2401  O   GLU A 149     -32.775  12.510  20.339  1.00 92.18           O  
ATOM   2402  CG  GLU A 149     -36.399  15.113  21.746  1.00 92.18           C  
ATOM   2403  HG2 GLU A 149     -37.436  14.925  21.471  1.00 92.18           H  
ATOM   2404  HG3 GLU A 149     -36.221  14.652  22.718  1.00 92.18           H  
ATOM   2405  CD  GLU A 149     -36.171  16.630  21.827  1.00 92.18           C  
ATOM   2406  OE1 GLU A 149     -36.144  17.144  22.964  1.00 92.18           O  
ATOM   2407  OE2 GLU A 149     -35.877  17.235  20.762  1.00 92.18           O  
ATOM   2408  N   ASP A 150     -33.005  14.141  18.807  1.00 93.31           N  
ATOM   2409  H   ASP A 150     -33.395  15.052  18.611  1.00 93.31           H  
ATOM   2410  CA  ASP A 150     -32.225  13.482  17.749  1.00 93.31           C  
ATOM   2411  HA  ASP A 150     -32.658  12.505  17.534  1.00 93.31           H  
ATOM   2412  C   ASP A 150     -30.767  13.264  18.193  1.00 93.31           C  
ATOM   2413  CB  ASP A 150     -32.318  14.351  16.482  1.00 93.31           C  
ATOM   2414  HB2 ASP A 150     -31.946  15.349  16.713  1.00 93.31           H  
ATOM   2415  HB3 ASP A 150     -33.366  14.443  16.195  1.00 93.31           H  
ATOM   2416  O   ASP A 150     -30.186  12.190  18.006  1.00 93.31           O  
ATOM   2417  CG  ASP A 150     -31.538  13.809  15.280  1.00 93.31           C  
ATOM   2418  OD1 ASP A 150     -31.381  12.588  15.101  1.00 93.31           O  
ATOM   2419  OD2 ASP A 150     -30.989  14.622  14.497  1.00 93.31           O  
ATOM   2420  N   LYS A 151     -30.181  14.259  18.872  1.00 94.76           N  
ATOM   2421  H   LYS A 151     -30.707  15.111  19.007  1.00 94.76           H  
ATOM   2422  CA  LYS A 151     -28.858  14.136  19.491  1.00 94.76           C  
ATOM   2423  HA  LYS A 151     -28.136  13.882  18.715  1.00 94.76           H  
ATOM   2424  C   LYS A 151     -28.827  13.007  20.520  1.00 94.76           C  
ATOM   2425  CB  LYS A 151     -28.463  15.480  20.113  1.00 94.76           C  
ATOM   2426  HB2 LYS A 151     -29.168  15.752  20.897  1.00 94.76           H  
ATOM   2427  HB3 LYS A 151     -28.507  16.247  19.339  1.00 94.76           H  
ATOM   2428  O   LYS A 151     -27.917  12.178  20.468  1.00 94.76           O  
ATOM   2429  CG  LYS A 151     -27.049  15.431  20.706  1.00 94.76           C  
ATOM   2430  HG2 LYS A 151     -27.028  14.760  21.565  1.00 94.76           H  
ATOM   2431  HG3 LYS A 151     -26.352  15.062  19.953  1.00 94.76           H  
ATOM   2432  CD  LYS A 151     -26.618  16.829  21.150  1.00 94.76           C  
ATOM   2433  HD2 LYS A 151     -27.262  17.169  21.961  1.00 94.76           H  
ATOM   2434  HD3 LYS A 151     -26.713  17.508  20.303  1.00 94.76           H  
ATOM   2435  CE  LYS A 151     -25.161  16.785  21.609  1.00 94.76           C  
ATOM   2436  HE2 LYS A 151     -24.577  16.324  20.812  1.00 94.76           H  
ATOM   2437  HE3 LYS A 151     -25.080  16.156  22.496  1.00 94.76           H  
ATOM   2438  NZ  LYS A 151     -24.646  18.151  21.866  1.00 94.76           N  
ATOM   2439  HZ1 LYS A 151     -24.956  18.509  22.758  1.00 94.76           H  
ATOM   2440  HZ2 LYS A 151     -23.638  18.150  21.802  1.00 94.76           H  
ATOM   2441  HZ3 LYS A 151     -24.958  18.770  21.132  1.00 94.76           H  
ATOM   2442  N   LYS A 152     -29.814  12.950  21.420  1.00 94.22           N  
ATOM   2443  H   LYS A 152     -30.523  13.668  21.386  1.00 94.22           H  
ATOM   2444  CA  LYS A 152     -29.909  11.917  22.461  1.00 94.22           C  
ATOM   2445  HA  LYS A 152     -28.987  11.928  23.042  1.00 94.22           H  
ATOM   2446  C   LYS A 152     -30.025  10.518  21.854  1.00 94.22           C  
ATOM   2447  CB  LYS A 152     -31.081  12.242  23.400  1.00 94.22           C  
ATOM   2448  HB2 LYS A 152     -32.018  12.189  22.846  1.00 94.22           H  
ATOM   2449  HB3 LYS A 152     -30.961  13.258  23.777  1.00 94.22           H  
ATOM   2450  O   LYS A 152     -29.252   9.648  22.240  1.00 94.22           O  
ATOM   2451  CG  LYS A 152     -31.141  11.276  24.594  1.00 94.22           C  
ATOM   2452  HG2 LYS A 152     -30.218  11.351  25.167  1.00 94.22           H  
ATOM   2453  HG3 LYS A 152     -31.250  10.254  24.232  1.00 94.22           H  
ATOM   2454  CD  LYS A 152     -32.334  11.602  25.501  1.00 94.22           C  
ATOM   2455  HD2 LYS A 152     -32.215  12.604  25.912  1.00 94.22           H  
ATOM   2456  HD3 LYS A 152     -33.248  11.562  24.909  1.00 94.22           H  
ATOM   2457  CE  LYS A 152     -32.412  10.571  26.635  1.00 94.22           C  
ATOM   2458  HE2 LYS A 152     -32.442   9.576  26.191  1.00 94.22           H  
ATOM   2459  HE3 LYS A 152     -31.504  10.638  27.234  1.00 94.22           H  
ATOM   2460  NZ  LYS A 152     -33.613  10.782  27.482  1.00 94.22           N  
ATOM   2461  HZ1 LYS A 152     -33.654  10.081  28.208  1.00 94.22           H  
ATOM   2462  HZ2 LYS A 152     -34.450  10.692  26.923  1.00 94.22           H  
ATOM   2463  HZ3 LYS A 152     -33.603  11.698  27.907  1.00 94.22           H  
ATOM   2464  N   GLN A 153     -30.902  10.321  20.867  1.00 95.36           N  
ATOM   2465  H   GLN A 153     -31.498  11.090  20.598  1.00 95.36           H  
ATOM   2466  CA  GLN A 153     -31.078   9.028  20.188  1.00 95.36           C  
ATOM   2467  HA  GLN A 153     -31.360   8.270  20.918  1.00 95.36           H  
ATOM   2468  C   GLN A 153     -29.786   8.553  19.506  1.00 95.36           C  
ATOM   2469  CB  GLN A 153     -32.192   9.149  19.138  1.00 95.36           C  
ATOM   2470  HB2 GLN A 153     -31.999  10.018  18.509  1.00 95.36           H  
ATOM   2471  HB3 GLN A 153     -32.175   8.261  18.507  1.00 95.36           H  
ATOM   2472  O   GLN A 153     -29.372   7.403  19.662  1.00 95.36           O  
ATOM   2473  CG  GLN A 153     -33.595   9.266  19.754  1.00 95.36           C  
ATOM   2474  HG2 GLN A 153     -33.625  10.099  20.457  1.00 95.36           H  
ATOM   2475  HG3 GLN A 153     -33.822   8.353  20.304  1.00 95.36           H  
ATOM   2476  CD  GLN A 153     -34.676   9.483  18.699  1.00 95.36           C  
ATOM   2477  NE2 GLN A 153     -35.899   9.750  19.101  1.00 95.36           N  
ATOM   2478 HE21 GLN A 153     -36.583   9.876  18.369  1.00 95.36           H  
ATOM   2479 HE22 GLN A 153     -36.126   9.804  20.083  1.00 95.36           H  
ATOM   2480  OE1 GLN A 153     -34.459   9.412  17.502  1.00 95.36           O  
ATOM   2481  N   LYS A 154     -29.092   9.447  18.789  1.00 96.30           N  
ATOM   2482  H   LYS A 154     -29.494  10.364  18.656  1.00 96.30           H  
ATOM   2483  CA  LYS A 154     -27.818   9.116  18.128  1.00 96.30           C  
ATOM   2484  HA  LYS A 154     -27.949   8.202  17.549  1.00 96.30           H  
ATOM   2485  C   LYS A 154     -26.700   8.825  19.129  1.00 96.30           C  
ATOM   2486  CB  LYS A 154     -27.426  10.257  17.184  1.00 96.30           C  
ATOM   2487  HB2 LYS A 154     -27.481  11.205  17.717  1.00 96.30           H  
ATOM   2488  HB3 LYS A 154     -26.404  10.095  16.841  1.00 96.30           H  
ATOM   2489  O   LYS A 154     -25.902   7.917  18.906  1.00 96.30           O  
ATOM   2490  CG  LYS A 154     -28.323  10.294  15.945  1.00 96.30           C  
ATOM   2491  HG2 LYS A 154     -28.097   9.427  15.324  1.00 96.30           H  
ATOM   2492  HG3 LYS A 154     -29.372  10.247  16.238  1.00 96.30           H  
ATOM   2493  CD  LYS A 154     -28.099  11.577  15.141  1.00 96.30           C  
ATOM   2494  HD2 LYS A 154     -27.041  11.715  14.916  1.00 96.30           H  
ATOM   2495  HD3 LYS A 154     -28.470  12.417  15.729  1.00 96.30           H  
ATOM   2496  CE  LYS A 154     -28.900  11.445  13.843  1.00 96.30           C  
ATOM   2497  HE2 LYS A 154     -29.824  10.919  14.082  1.00 96.30           H  
ATOM   2498  HE3 LYS A 154     -28.338  10.846  13.126  1.00 96.30           H  
ATOM   2499  NZ  LYS A 154     -29.271  12.760  13.281  1.00 96.30           N  
ATOM   2500  HZ1 LYS A 154     -29.937  13.176  13.916  1.00 96.30           H  
ATOM   2501  HZ2 LYS A 154     -28.487  13.385  13.160  1.00 96.30           H  
ATOM   2502  HZ3 LYS A 154     -29.805  12.645  12.432  1.00 96.30           H  
ATOM   2503  N   GLN A 155     -26.635   9.568  20.233  1.00 96.55           N  
ATOM   2504  H   GLN A 155     -27.308  10.311  20.357  1.00 96.55           H  
ATOM   2505  CA  GLN A 155     -25.679   9.294  21.308  1.00 96.55           C  
ATOM   2506  HA  GLN A 155     -24.680   9.206  20.881  1.00 96.55           H  
ATOM   2507  C   GLN A 155     -25.982   7.966  22.005  1.00 96.55           C  
ATOM   2508  CB  GLN A 155     -25.681  10.444  22.323  1.00 96.55           C  
ATOM   2509  HB2 GLN A 155     -26.706  10.697  22.595  1.00 96.55           H  
ATOM   2510  HB3 GLN A 155     -25.156  10.120  23.222  1.00 96.55           H  
ATOM   2511  O   GLN A 155     -25.059   7.207  22.298  1.00 96.55           O  
ATOM   2512  CG  GLN A 155     -24.960  11.679  21.768  1.00 96.55           C  
ATOM   2513  HG2 GLN A 155     -23.939  11.396  21.512  1.00 96.55           H  
ATOM   2514  HG3 GLN A 155     -25.448  12.031  20.860  1.00 96.55           H  
ATOM   2515  CD  GLN A 155     -24.901  12.830  22.762  1.00 96.55           C  
ATOM   2516  NE2 GLN A 155     -23.933  13.711  22.626  1.00 96.55           N  
ATOM   2517 HE21 GLN A 155     -23.260  13.597  21.881  1.00 96.55           H  
ATOM   2518 HE22 GLN A 155     -23.814  14.346  23.401  1.00 96.55           H  
ATOM   2519  OE1 GLN A 155     -25.687  12.969  23.682  1.00 96.55           O  
ATOM   2520  N   GLU A 156     -27.254   7.656  22.244  1.00 96.62           N  
ATOM   2521  H   GLU A 156     -27.973   8.331  22.028  1.00 96.62           H  
ATOM   2522  CA  GLU A 156     -27.691   6.386  22.819  1.00 96.62           C  
ATOM   2523  HA  GLU A 156     -27.196   6.244  23.779  1.00 96.62           H  
ATOM   2524  C   GLU A 156     -27.293   5.205  21.929  1.00 96.62           C  
ATOM   2525  CB  GLU A 156     -29.198   6.454  23.085  1.00 96.62           C  
ATOM   2526  HB2 GLU A 156     -29.739   6.608  22.151  1.00 96.62           H  
ATOM   2527  HB3 GLU A 156     -29.380   7.301  23.746  1.00 96.62           H  
ATOM   2528  O   GLU A 156     -26.668   4.269  22.429  1.00 96.62           O  
ATOM   2529  CG  GLU A 156     -29.699   5.176  23.761  1.00 96.62           C  
ATOM   2530  HG2 GLU A 156     -29.027   4.930  24.583  1.00 96.62           H  
ATOM   2531  HG3 GLU A 156     -29.658   4.367  23.032  1.00 96.62           H  
ATOM   2532  CD  GLU A 156     -31.127   5.297  24.307  1.00 96.62           C  
ATOM   2533  OE1 GLU A 156     -31.528   4.332  24.992  1.00 96.62           O  
ATOM   2534  OE2 GLU A 156     -31.777   6.347  24.082  1.00 96.62           O  
ATOM   2535  N   PHE A 157     -27.507   5.301  20.611  1.00 97.47           N  
ATOM   2536  H   PHE A 157     -28.071   6.066  20.271  1.00 97.47           H  
ATOM   2537  CA  PHE A 157     -27.034   4.294  19.657  1.00 97.47           C  
ATOM   2538  HA  PHE A 157     -27.553   3.357  19.857  1.00 97.47           H  
ATOM   2539  C   PHE A 157     -25.529   4.029  19.798  1.00 97.47           C  
ATOM   2540  CB  PHE A 157     -27.359   4.738  18.223  1.00 97.47           C  
ATOM   2541  HB2 PHE A 157     -28.440   4.829  18.120  1.00 97.47           H  
ATOM   2542  HB3 PHE A 157     -26.930   5.723  18.039  1.00 97.47           H  
ATOM   2543  O   PHE A 157     -25.109   2.874  19.891  1.00 97.47           O  
ATOM   2544  CG  PHE A 157     -26.837   3.779  17.168  1.00 97.47           C  
ATOM   2545  CD1 PHE A 157     -25.533   3.921  16.654  1.00 97.47           C  
ATOM   2546  HD1 PHE A 157     -24.906   4.734  16.990  1.00 97.47           H  
ATOM   2547  CD2 PHE A 157     -27.641   2.709  16.736  1.00 97.47           C  
ATOM   2548  HD2 PHE A 157     -28.637   2.584  17.135  1.00 97.47           H  
ATOM   2549  CE1 PHE A 157     -25.035   2.999  15.715  1.00 97.47           C  
ATOM   2550  HE1 PHE A 157     -24.030   3.103  15.332  1.00 97.47           H  
ATOM   2551  CE2 PHE A 157     -27.146   1.790  15.794  1.00 97.47           C  
ATOM   2552  HE2 PHE A 157     -27.764   0.963  15.475  1.00 97.47           H  
ATOM   2553  CZ  PHE A 157     -25.843   1.933  15.285  1.00 97.47           C  
ATOM   2554  HZ  PHE A 157     -25.461   1.217  14.572  1.00 97.47           H  
ATOM   2555  N   VAL A 158     -24.705   5.083  19.846  1.00 97.55           N  
ATOM   2556  H   VAL A 158     -25.107   6.007  19.769  1.00 97.55           H  
ATOM   2557  CA  VAL A 158     -23.247   4.931  19.989  1.00 97.55           C  
ATOM   2558  HA  VAL A 158     -22.894   4.251  19.214  1.00 97.55           H  
ATOM   2559  C   VAL A 158     -22.886   4.294  21.331  1.00 97.55           C  
ATOM   2560  CB  VAL A 158     -22.525   6.278  19.815  1.00 97.55           C  
ATOM   2561  HB  VAL A 158     -22.926   7.004  20.521  1.00 97.55           H  
ATOM   2562  O   VAL A 158     -22.004   3.438  21.384  1.00 97.55           O  
ATOM   2563  CG1 VAL A 158     -21.016   6.145  20.040  1.00 97.55           C  
ATOM   2564 HG11 VAL A 158     -20.803   5.970  21.095  1.00 97.55           H  
ATOM   2565 HG12 VAL A 158     -20.522   7.061  19.717  1.00 97.55           H  
ATOM   2566 HG13 VAL A 158     -20.624   5.313  19.455  1.00 97.55           H  
ATOM   2567  CG2 VAL A 158     -22.694   6.826  18.395  1.00 97.55           C  
ATOM   2568 HG21 VAL A 158     -23.751   6.905  18.139  1.00 97.55           H  
ATOM   2569 HG22 VAL A 158     -22.249   7.818  18.323  1.00 97.55           H  
ATOM   2570 HG23 VAL A 158     -22.211   6.160  17.679  1.00 97.55           H  
ATOM   2571  N   ASN A 159     -23.565   4.677  22.416  1.00 96.67           N  
ATOM   2572  H   ASN A 159     -24.309   5.351  22.303  1.00 96.67           H  
ATOM   2573  CA  ASN A 159     -23.309   4.120  23.743  1.00 96.67           C  
ATOM   2574  HA  ASN A 159     -22.236   4.165  23.927  1.00 96.67           H  
ATOM   2575  C   ASN A 159     -23.693   2.639  23.848  1.00 96.67           C  
ATOM   2576  CB  ASN A 159     -24.016   4.966  24.810  1.00 96.67           C  
ATOM   2577  HB2 ASN A 159     -25.048   5.151  24.514  1.00 96.67           H  
ATOM   2578  HB3 ASN A 159     -24.036   4.417  25.752  1.00 96.67           H  
ATOM   2579  O   ASN A 159     -22.922   1.871  24.424  1.00 96.67           O  
ATOM   2580  CG  ASN A 159     -23.294   6.272  25.066  1.00 96.67           C  
ATOM   2581  ND2 ASN A 159     -23.962   7.382  24.904  1.00 96.67           N  
ATOM   2582 HD21 ASN A 159     -23.432   8.241  24.934  1.00 96.67           H  
ATOM   2583 HD22 ASN A 159     -24.848   7.344  24.421  1.00 96.67           H  
ATOM   2584  OD1 ASN A 159     -22.118   6.300  25.413  1.00 96.67           O  
ATOM   2585  N   GLN A 160     -24.824   2.238  23.264  1.00 97.78           N  
ATOM   2586  H   GLN A 160     -25.418   2.932  22.834  1.00 97.78           H  
ATOM   2587  CA  GLN A 160     -25.277   0.843  23.220  1.00 97.78           C  
ATOM   2588  HA  GLN A 160     -25.307   0.438  24.232  1.00 97.78           H  
ATOM   2589  C   GLN A 160     -24.331  -0.051  22.402  1.00 97.78           C  
ATOM   2590  CB  GLN A 160     -26.695   0.797  22.629  1.00 97.78           C  
ATOM   2591  HB2 GLN A 160     -26.709   1.364  21.698  1.00 97.78           H  
ATOM   2592  HB3 GLN A 160     -26.943  -0.239  22.396  1.00 97.78           H  
ATOM   2593  O   GLN A 160     -24.160  -1.224  22.720  1.00 97.78           O  
ATOM   2594  CG  GLN A 160     -27.776   1.342  23.583  1.00 97.78           C  
ATOM   2595  HG2 GLN A 160     -27.824   0.707  24.468  1.00 97.78           H  
ATOM   2596  HG3 GLN A 160     -27.520   2.351  23.907  1.00 97.78           H  
ATOM   2597  CD  GLN A 160     -29.161   1.380  22.936  1.00 97.78           C  
ATOM   2598  NE2 GLN A 160     -30.191   1.780  23.649  1.00 97.78           N  
ATOM   2599 HE21 GLN A 160     -31.075   1.857  23.166  1.00 97.78           H  
ATOM   2600 HE22 GLN A 160     -30.104   2.208  24.560  1.00 97.78           H  
ATOM   2601  OE1 GLN A 160     -29.342   1.062  21.771  1.00 97.78           O  
ATOM   2602  N   HIS A 161     -23.663   0.508  21.389  1.00 97.85           N  
ATOM   2603  H   HIS A 161     -23.890   1.462  21.149  1.00 97.85           H  
ATOM   2604  CA  HIS A 161     -22.809  -0.240  20.463  1.00 97.85           C  
ATOM   2605  HA  HIS A 161     -22.947  -1.305  20.646  1.00 97.85           H  
ATOM   2606  C   HIS A 161     -21.305   0.013  20.655  1.00 97.85           C  
ATOM   2607  CB  HIS A 161     -23.281   0.017  19.029  1.00 97.85           C  
ATOM   2608  HB2 HIS A 161     -22.628  -0.514  18.335  1.00 97.85           H  
ATOM   2609  HB3 HIS A 161     -23.215   1.083  18.814  1.00 97.85           H  
ATOM   2610  O   HIS A 161     -20.518  -0.228  19.743  1.00 97.85           O  
ATOM   2611  CG  HIS A 161     -24.690  -0.445  18.780  1.00 97.85           C  
ATOM   2612  CD2 HIS A 161     -25.098  -1.715  18.481  1.00 97.85           C  
ATOM   2613  HD2 HIS A 161     -24.461  -2.584  18.417  1.00 97.85           H  
ATOM   2614  ND1 HIS A 161     -25.817   0.334  18.851  1.00 97.85           N  
ATOM   2615  HD1 HIS A 161     -25.837   1.308  19.120  1.00 97.85           H  
ATOM   2616  CE1 HIS A 161     -26.881  -0.441  18.587  1.00 97.85           C  
ATOM   2617  HE1 HIS A 161     -27.909  -0.109  18.600  1.00 97.85           H  
ATOM   2618  NE2 HIS A 161     -26.486  -1.697  18.318  1.00 97.85           N  
ATOM   2619  N   LYS A 162     -20.854   0.459  21.837  1.00 95.94           N  
ATOM   2620  H   LYS A 162     -21.540   0.689  22.542  1.00 95.94           H  
ATOM   2621  CA  LYS A 162     -19.416   0.681  22.115  1.00 95.94           C  
ATOM   2622  HA  LYS A 162     -19.046   1.459  21.447  1.00 95.94           H  
ATOM   2623  C   LYS A 162     -18.540  -0.549  21.853  1.00 95.94           C  
ATOM   2624  CB  LYS A 162     -19.222   1.119  23.573  1.00 95.94           C  
ATOM   2625  HB2 LYS A 162     -18.183   0.955  23.860  1.00 95.94           H  
ATOM   2626  HB3 LYS A 162     -19.855   0.515  24.224  1.00 95.94           H  
ATOM   2627  O   LYS A 162     -17.385  -0.398  21.460  1.00 95.94           O  
ATOM   2628  CG  LYS A 162     -19.532   2.602  23.766  1.00 95.94           C  
ATOM   2629  HG2 LYS A 162     -18.842   3.196  23.166  1.00 95.94           H  
ATOM   2630  HG3 LYS A 162     -20.551   2.803  23.437  1.00 95.94           H  
ATOM   2631  CD  LYS A 162     -19.392   2.985  25.243  1.00 95.94           C  
ATOM   2632  HD2 LYS A 162     -20.130   2.428  25.820  1.00 95.94           H  
ATOM   2633  HD3 LYS A 162     -18.390   2.746  25.601  1.00 95.94           H  
ATOM   2634  CE  LYS A 162     -19.648   4.484  25.376  1.00 95.94           C  
ATOM   2635  HE2 LYS A 162     -18.825   5.028  24.913  1.00 95.94           H  
ATOM   2636  HE3 LYS A 162     -20.553   4.721  24.816  1.00 95.94           H  
ATOM   2637  NZ  LYS A 162     -19.829   4.911  26.782  1.00 95.94           N  
ATOM   2638  HZ1 LYS A 162     -20.224   5.840  26.787  1.00 95.94           H  
ATOM   2639  HZ2 LYS A 162     -18.961   4.891  27.297  1.00 95.94           H  
ATOM   2640  HZ3 LYS A 162     -20.505   4.313  27.237  1.00 95.94           H  
ATOM   2641  N   SER A 163     -19.072  -1.755  22.048  1.00 96.56           N  
ATOM   2642  H   SER A 163     -20.049  -1.821  22.295  1.00 96.56           H  
ATOM   2643  CA  SER A 163     -18.360  -3.010  21.775  1.00 96.56           C  
ATOM   2644  HA  SER A 163     -17.469  -3.057  22.401  1.00 96.56           H  
ATOM   2645  C   SER A 163     -17.900  -3.128  20.320  1.00 96.56           C  
ATOM   2646  CB  SER A 163     -19.248  -4.208  22.119  1.00 96.56           C  
ATOM   2647  HB2 SER A 163     -18.767  -5.128  21.786  1.00 96.56           H  
ATOM   2648  HB3 SER A 163     -19.395  -4.254  23.198  1.00 96.56           H  
ATOM   2649  O   SER A 163     -16.842  -3.698  20.072  1.00 96.56           O  
ATOM   2650  OG  SER A 163     -20.504  -4.065  21.485  1.00 96.56           O  
ATOM   2651  HG  SER A 163     -20.975  -4.900  21.528  1.00 96.56           H  
ATOM   2652  N   TYR A 164     -18.603  -2.503  19.372  1.00 98.28           N  
ATOM   2653  H   TYR A 164     -19.454  -2.025  19.631  1.00 98.28           H  
ATOM   2654  CA  TYR A 164     -18.240  -2.532  17.957  1.00 98.28           C  
ATOM   2655  HA  TYR A 164     -18.201  -3.567  17.617  1.00 98.28           H  
ATOM   2656  C   TYR A 164     -16.863  -1.927  17.663  1.00 98.28           C  
ATOM   2657  CB  TYR A 164     -19.301  -1.781  17.154  1.00 98.28           C  
ATOM   2658  HB2 TYR A 164     -19.479  -0.826  17.647  1.00 98.28           H  
ATOM   2659  HB3 TYR A 164     -18.875  -1.575  16.172  1.00 98.28           H  
ATOM   2660  O   TYR A 164     -16.250  -2.300  16.668  1.00 98.28           O  
ATOM   2661  CG  TYR A 164     -20.648  -2.434  16.928  1.00 98.28           C  
ATOM   2662  CD1 TYR A 164     -20.959  -3.701  17.463  1.00 98.28           C  
ATOM   2663  HD1 TYR A 164     -20.247  -4.253  18.059  1.00 98.28           H  
ATOM   2664  CD2 TYR A 164     -21.596  -1.757  16.134  1.00 98.28           C  
ATOM   2665  HD2 TYR A 164     -21.363  -0.780  15.736  1.00 98.28           H  
ATOM   2666  CE1 TYR A 164     -22.208  -4.286  17.201  1.00 98.28           C  
ATOM   2667  HE1 TYR A 164     -22.450  -5.253  17.617  1.00 98.28           H  
ATOM   2668  CE2 TYR A 164     -22.857  -2.331  15.888  1.00 98.28           C  
ATOM   2669  HE2 TYR A 164     -23.596  -1.793  15.312  1.00 98.28           H  
ATOM   2670  OH  TYR A 164     -24.365  -4.180  16.189  1.00 98.28           O  
ATOM   2671  HH  TYR A 164     -25.040  -3.539  15.955  1.00 98.28           H  
ATOM   2672  CZ  TYR A 164     -23.158  -3.604  16.418  1.00 98.28           C  
ATOM   2673  N   PHE A 165     -16.324  -1.040  18.509  1.00 97.94           N  
ATOM   2674  H   PHE A 165     -16.843  -0.758  19.329  1.00 97.94           H  
ATOM   2675  CA  PHE A 165     -14.935  -0.595  18.344  1.00 97.94           C  
ATOM   2676  HA  PHE A 165     -14.816  -0.159  17.352  1.00 97.94           H  
ATOM   2677  C   PHE A 165     -13.948  -1.761  18.436  1.00 97.94           C  
ATOM   2678  CB  PHE A 165     -14.577   0.455  19.400  1.00 97.94           C  
ATOM   2679  HB2 PHE A 165     -14.790   0.051  20.390  1.00 97.94           H  
ATOM   2680  HB3 PHE A 165     -13.504   0.640  19.348  1.00 97.94           H  
ATOM   2681  O   PHE A 165     -12.972  -1.790  17.688  1.00 97.94           O  
ATOM   2682  CG  PHE A 165     -15.268   1.789  19.230  1.00 97.94           C  
ATOM   2683  CD1 PHE A 165     -15.079   2.536  18.052  1.00 97.94           C  
ATOM   2684  HD1 PHE A 165     -14.508   2.124  17.233  1.00 97.94           H  
ATOM   2685  CD2 PHE A 165     -16.066   2.310  20.264  1.00 97.94           C  
ATOM   2686  HD2 PHE A 165     -16.207   1.750  21.177  1.00 97.94           H  
ATOM   2687  CE1 PHE A 165     -15.648   3.812  17.926  1.00 97.94           C  
ATOM   2688  HE1 PHE A 165     -15.494   4.391  17.027  1.00 97.94           H  
ATOM   2689  CE2 PHE A 165     -16.668   3.569  20.123  1.00 97.94           C  
ATOM   2690  HE2 PHE A 165     -17.285   3.966  20.916  1.00 97.94           H  
ATOM   2691  CZ  PHE A 165     -16.441   4.324  18.964  1.00 97.94           C  
ATOM   2692  HZ  PHE A 165     -16.884   5.305  18.875  1.00 97.94           H  
ATOM   2693  N   LYS A 166     -14.209  -2.722  19.329  1.00 97.59           N  
ATOM   2694  H   LYS A 166     -15.097  -2.699  19.810  1.00 97.59           H  
ATOM   2695  CA  LYS A 166     -13.387  -3.922  19.482  1.00 97.59           C  
ATOM   2696  HA  LYS A 166     -12.339  -3.629  19.545  1.00 97.59           H  
ATOM   2697  C   LYS A 166     -13.522  -4.816  18.251  1.00 97.59           C  
ATOM   2698  CB  LYS A 166     -13.783  -4.648  20.773  1.00 97.59           C  
ATOM   2699  HB2 LYS A 166     -13.754  -3.949  21.608  1.00 97.59           H  
ATOM   2700  HB3 LYS A 166     -14.798  -5.034  20.670  1.00 97.59           H  
ATOM   2701  O   LYS A 166     -12.500  -5.195  17.688  1.00 97.59           O  
ATOM   2702  CG  LYS A 166     -12.839  -5.817  21.066  1.00 97.59           C  
ATOM   2703  HG2 LYS A 166     -12.766  -6.456  20.186  1.00 97.59           H  
ATOM   2704  HG3 LYS A 166     -11.847  -5.436  21.310  1.00 97.59           H  
ATOM   2705  CD  LYS A 166     -13.377  -6.661  22.225  1.00 97.59           C  
ATOM   2706  HD2 LYS A 166     -14.380  -6.997  21.962  1.00 97.59           H  
ATOM   2707  HD3 LYS A 166     -13.417  -6.074  23.143  1.00 97.59           H  
ATOM   2708  CE  LYS A 166     -12.451  -7.867  22.399  1.00 97.59           C  
ATOM   2709  HE2 LYS A 166     -11.961  -8.045  21.442  1.00 97.59           H  
ATOM   2710  HE3 LYS A 166     -11.670  -7.644  23.126  1.00 97.59           H  
ATOM   2711  NZ  LYS A 166     -13.203  -9.089  22.754  1.00 97.59           N  
ATOM   2712  HZ1 LYS A 166     -12.601  -9.894  22.655  1.00 97.59           H  
ATOM   2713  HZ2 LYS A 166     -13.620  -9.046  23.673  1.00 97.59           H  
ATOM   2714  HZ3 LYS A 166     -13.915  -9.227  22.052  1.00 97.59           H  
ATOM   2715  N   ASP A 167     -14.748  -5.054  17.786  1.00 98.11           N  
ATOM   2716  H   ASP A 167     -15.538  -4.836  18.376  1.00 98.11           H  
ATOM   2717  CA  ASP A 167     -15.006  -5.840  16.572  1.00 98.11           C  
ATOM   2718  HA  ASP A 167     -14.671  -6.866  16.725  1.00 98.11           H  
ATOM   2719  C   ASP A 167     -14.280  -5.254  15.350  1.00 98.11           C  
ATOM   2720  CB  ASP A 167     -16.503  -5.850  16.232  1.00 98.11           C  
ATOM   2721  HB2 ASP A 167     -16.624  -6.450  15.330  1.00 98.11           H  
ATOM   2722  HB3 ASP A 167     -16.812  -4.834  15.988  1.00 98.11           H  
ATOM   2723  O   ASP A 167     -13.688  -5.983  14.557  1.00 98.11           O  
ATOM   2724  CG  ASP A 167     -17.468  -6.395  17.283  1.00 98.11           C  
ATOM   2725  OD1 ASP A 167     -17.028  -6.849  18.360  1.00 98.11           O  
ATOM   2726  OD2 ASP A 167     -18.681  -6.283  16.974  1.00 98.11           O  
ATOM   2727  N   ILE A 168     -14.279  -3.923  15.201  1.00 98.35           N  
ATOM   2728  H   ILE A 168     -14.826  -3.375  15.850  1.00 98.35           H  
ATOM   2729  CA  ILE A 168     -13.575  -3.243  14.104  1.00 98.35           C  
ATOM   2730  HA  ILE A 168     -13.906  -3.679  13.161  1.00 98.35           H  
ATOM   2731  C   ILE A 168     -12.063  -3.483  14.199  1.00 98.35           C  
ATOM   2732  CB  ILE A 168     -13.913  -1.735  14.089  1.00 98.35           C  
ATOM   2733  HB  ILE A 168     -13.727  -1.327  15.082  1.00 98.35           H  
ATOM   2734  O   ILE A 168     -11.423  -3.761  13.186  1.00 98.35           O  
ATOM   2735  CG1 ILE A 168     -15.394  -1.505  13.718  1.00 98.35           C  
ATOM   2736 HG12 ILE A 168     -16.026  -2.258  14.188  1.00 98.35           H  
ATOM   2737 HG13 ILE A 168     -15.510  -1.623  12.641  1.00 98.35           H  
ATOM   2738  CG2 ILE A 168     -13.027  -0.988  13.073  1.00 98.35           C  
ATOM   2739 HG21 ILE A 168     -11.996  -0.955  13.428  1.00 98.35           H  
ATOM   2740 HG22 ILE A 168     -13.368   0.038  12.939  1.00 98.35           H  
ATOM   2741 HG23 ILE A 168     -13.056  -1.494  12.108  1.00 98.35           H  
ATOM   2742  CD1 ILE A 168     -15.911  -0.122  14.144  1.00 98.35           C  
ATOM   2743 HD11 ILE A 168     -15.407   0.664  13.582  1.00 98.35           H  
ATOM   2744 HD12 ILE A 168     -16.983  -0.056  13.955  1.00 98.35           H  
ATOM   2745 HD13 ILE A 168     -15.740   0.030  15.209  1.00 98.35           H  
ATOM   2746  N   ILE A 169     -11.482  -3.407  15.400  1.00 98.14           N  
ATOM   2747  H   ILE A 169     -12.065  -3.218  16.204  1.00 98.14           H  
ATOM   2748  CA  ILE A 169     -10.060  -3.709  15.613  1.00 98.14           C  
ATOM   2749  HA  ILE A 169      -9.474  -3.122  14.906  1.00 98.14           H  
ATOM   2750  C   ILE A 169      -9.749  -5.176  15.299  1.00 98.14           C  
ATOM   2751  CB  ILE A 169      -9.639  -3.322  17.048  1.00 98.14           C  
ATOM   2752  HB  ILE A 169     -10.370  -3.733  17.743  1.00 98.14           H  
ATOM   2753  O   ILE A 169      -8.710  -5.453  14.699  1.00 98.14           O  
ATOM   2754  CG1 ILE A 169      -9.634  -1.791  17.243  1.00 98.14           C  
ATOM   2755 HG12 ILE A 169      -9.482  -1.594  18.305  1.00 98.14           H  
ATOM   2756 HG13 ILE A 169     -10.609  -1.384  16.974  1.00 98.14           H  
ATOM   2757  CG2 ILE A 169      -8.270  -3.908  17.445  1.00 98.14           C  
ATOM   2758 HG21 ILE A 169      -8.349  -4.989  17.562  1.00 98.14           H  
ATOM   2759 HG22 ILE A 169      -7.949  -3.489  18.398  1.00 98.14           H  
ATOM   2760 HG23 ILE A 169      -7.526  -3.690  16.678  1.00 98.14           H  
ATOM   2761  CD1 ILE A 169      -8.572  -1.008  16.461  1.00 98.14           C  
ATOM   2762 HD11 ILE A 169      -8.628   0.044  16.741  1.00 98.14           H  
ATOM   2763 HD12 ILE A 169      -7.570  -1.366  16.702  1.00 98.14           H  
ATOM   2764 HD13 ILE A 169      -8.747  -1.097  15.389  1.00 98.14           H  
ATOM   2765  N   GLU A 170     -10.634  -6.108  15.652  1.00 98.11           N  
ATOM   2766  H   GLU A 170     -11.458  -5.825  16.163  1.00 98.11           H  
ATOM   2767  CA  GLU A 170     -10.486  -7.531  15.327  1.00 98.11           C  
ATOM   2768  HA  GLU A 170      -9.503  -7.869  15.656  1.00 98.11           H  
ATOM   2769  C   GLU A 170     -10.535  -7.770  13.808  1.00 98.11           C  
ATOM   2770  CB  GLU A 170     -11.541  -8.361  16.082  1.00 98.11           C  
ATOM   2771  HB2 GLU A 170     -12.527  -7.923  15.924  1.00 98.11           H  
ATOM   2772  HB3 GLU A 170     -11.541  -9.374  15.680  1.00 98.11           H  
ATOM   2773  O   GLU A 170      -9.651  -8.444  13.276  1.00 98.11           O  
ATOM   2774  CG  GLU A 170     -11.238  -8.437  17.594  1.00 98.11           C  
ATOM   2775  HG2 GLU A 170     -11.112  -7.429  17.989  1.00 98.11           H  
ATOM   2776  HG3 GLU A 170     -10.286  -8.951  17.725  1.00 98.11           H  
ATOM   2777  CD  GLU A 170     -12.316  -9.162  18.427  1.00 98.11           C  
ATOM   2778  OE1 GLU A 170     -12.159  -9.198  19.677  1.00 98.11           O  
ATOM   2779  OE2 GLU A 170     -13.286  -9.681  17.840  1.00 98.11           O  
ATOM   2780  N   LEU A 171     -11.464  -7.128  13.088  1.00 98.13           N  
ATOM   2781  H   LEU A 171     -12.178  -6.618  13.589  1.00 98.13           H  
ATOM   2782  CA  LEU A 171     -11.527  -7.172  11.619  1.00 98.13           C  
ATOM   2783  HA  LEU A 171     -11.596  -8.212  11.301  1.00 98.13           H  
ATOM   2784  C   LEU A 171     -10.264  -6.601  10.961  1.00 98.13           C  
ATOM   2785  CB  LEU A 171     -12.760  -6.391  11.127  1.00 98.13           C  
ATOM   2786  HB2 LEU A 171     -12.656  -6.224  10.054  1.00 98.13           H  
ATOM   2787  HB3 LEU A 171     -12.773  -5.414  11.611  1.00 98.13           H  
ATOM   2788  O   LEU A 171      -9.723  -7.193  10.025  1.00 98.13           O  
ATOM   2789  CG  LEU A 171     -14.109  -7.084  11.370  1.00 98.13           C  
ATOM   2790  HG  LEU A 171     -14.227  -7.327  12.426  1.00 98.13           H  
ATOM   2791  CD1 LEU A 171     -15.232  -6.134  10.952  1.00 98.13           C  
ATOM   2792 HD11 LEU A 171     -16.184  -6.650  11.077  1.00 98.13           H  
ATOM   2793 HD12 LEU A 171     -15.218  -5.253  11.592  1.00 98.13           H  
ATOM   2794 HD13 LEU A 171     -15.110  -5.840   9.909  1.00 98.13           H  
ATOM   2795  CD2 LEU A 171     -14.257  -8.369  10.552  1.00 98.13           C  
ATOM   2796 HD21 LEU A 171     -13.530  -9.110  10.885  1.00 98.13           H  
ATOM   2797 HD22 LEU A 171     -14.106  -8.166   9.491  1.00 98.13           H  
ATOM   2798 HD23 LEU A 171     -15.250  -8.791  10.704  1.00 98.13           H  
ATOM   2799  N   ILE A 172      -9.761  -5.466  11.457  1.00 98.07           N  
ATOM   2800  H   ILE A 172     -10.270  -5.010  12.201  1.00 98.07           H  
ATOM   2801  CA  ILE A 172      -8.505  -4.874  10.975  1.00 98.07           C  
ATOM   2802  HA  ILE A 172      -8.560  -4.780   9.890  1.00 98.07           H  
ATOM   2803  C   ILE A 172      -7.320  -5.800  11.283  1.00 98.07           C  
ATOM   2804  CB  ILE A 172      -8.307  -3.462  11.575  1.00 98.07           C  
ATOM   2805  HB  ILE A 172      -8.436  -3.526  12.656  1.00 98.07           H  
ATOM   2806  O   ILE A 172      -6.406  -5.919  10.465  1.00 98.07           O  
ATOM   2807  CG1 ILE A 172      -9.358  -2.480  11.004  1.00 98.07           C  
ATOM   2808 HG12 ILE A 172     -10.344  -2.943  11.021  1.00 98.07           H  
ATOM   2809 HG13 ILE A 172      -9.120  -2.257   9.964  1.00 98.07           H  
ATOM   2810  CG2 ILE A 172      -6.888  -2.928  11.289  1.00 98.07           C  
ATOM   2811 HG21 ILE A 172      -6.793  -1.892  11.612  1.00 98.07           H  
ATOM   2812 HG22 ILE A 172      -6.677  -2.987  10.221  1.00 98.07           H  
ATOM   2813 HG23 ILE A 172      -6.147  -3.512  11.835  1.00 98.07           H  
ATOM   2814  CD1 ILE A 172      -9.455  -1.161  11.780  1.00 98.07           C  
ATOM   2815 HD11 ILE A 172     -10.343  -0.618  11.456  1.00 98.07           H  
ATOM   2816 HD12 ILE A 172      -9.536  -1.359  12.849  1.00 98.07           H  
ATOM   2817 HD13 ILE A 172      -8.584  -0.537  11.580  1.00 98.07           H  
ATOM   2818  N   SER A 173      -7.325  -6.467  12.441  1.00 98.18           N  
ATOM   2819  H   SER A 173      -8.106  -6.327  13.065  1.00 98.18           H  
ATOM   2820  CA  SER A 173      -6.278  -7.412  12.839  1.00 98.18           C  
ATOM   2821  HA  SER A 173      -5.317  -6.904  12.759  1.00 98.18           H  
ATOM   2822  C   SER A 173      -6.227  -8.624  11.914  1.00 98.18           C  
ATOM   2823  CB  SER A 173      -6.484  -7.868  14.289  1.00 98.18           C  
ATOM   2824  HB2 SER A 173      -7.345  -8.533  14.350  1.00 98.18           H  
ATOM   2825  HB3 SER A 173      -6.669  -7.000  14.922  1.00 98.18           H  
ATOM   2826  O   SER A 173      -5.149  -8.943  11.409  1.00 98.18           O  
ATOM   2827  OG  SER A 173      -5.329  -8.543  14.765  1.00 98.18           O  
ATOM   2828  HG  SER A 173      -4.694  -7.864  15.005  1.00 98.18           H  
ATOM   2829  N   ASP A 174      -7.375  -9.251  11.644  1.00 97.50           N  
ATOM   2830  H   ASP A 174      -8.223  -8.938  12.095  1.00 97.50           H  
ATOM   2831  CA  ASP A 174      -7.486 -10.371  10.704  1.00 97.50           C  
ATOM   2832  HA  ASP A 174      -6.856 -11.194  11.039  1.00 97.50           H  
ATOM   2833  C   ASP A 174      -7.016  -9.968   9.301  1.00 97.50           C  
ATOM   2834  CB  ASP A 174      -8.936 -10.871  10.654  1.00 97.50           C  
ATOM   2835  HB2 ASP A 174      -9.229 -11.233  11.640  1.00 97.50           H  
ATOM   2836  HB3 ASP A 174      -9.602 -10.056  10.372  1.00 97.50           H  
ATOM   2837  O   ASP A 174      -6.112 -10.585   8.731  1.00 97.50           O  
ATOM   2838  CG  ASP A 174      -9.041 -12.009   9.635  1.00 97.50           C  
ATOM   2839  OD1 ASP A 174      -8.535 -13.100   9.970  1.00 97.50           O  
ATOM   2840  OD2 ASP A 174      -9.511 -11.749   8.498  1.00 97.50           O  
ATOM   2841  N   PHE A 175      -7.542  -8.855   8.781  1.00 97.24           N  
ATOM   2842  H   PHE A 175      -8.289  -8.399   9.286  1.00 97.24           H  
ATOM   2843  CA  PHE A 175      -7.161  -8.344   7.468  1.00 97.24           C  
ATOM   2844  HA  PHE A 175      -7.391  -9.105   6.722  1.00 97.24           H  
ATOM   2845  C   PHE A 175      -5.656  -8.049   7.387  1.00 97.24           C  
ATOM   2846  CB  PHE A 175      -7.997  -7.095   7.178  1.00 97.24           C  
ATOM   2847  HB2 PHE A 175      -9.049  -7.345   7.316  1.00 97.24           H  
ATOM   2848  HB3 PHE A 175      -7.751  -6.316   7.899  1.00 97.24           H  
ATOM   2849  O   PHE A 175      -4.990  -8.415   6.416  1.00 97.24           O  
ATOM   2850  CG  PHE A 175      -7.815  -6.555   5.776  1.00 97.24           C  
ATOM   2851  CD1 PHE A 175      -6.847  -5.569   5.517  1.00 97.24           C  
ATOM   2852  HD1 PHE A 175      -6.226  -5.209   6.324  1.00 97.24           H  
ATOM   2853  CD2 PHE A 175      -8.627  -7.031   4.731  1.00 97.24           C  
ATOM   2854  HD2 PHE A 175      -9.383  -7.775   4.932  1.00 97.24           H  
ATOM   2855  CE1 PHE A 175      -6.697  -5.050   4.218  1.00 97.24           C  
ATOM   2856  HE1 PHE A 175      -5.969  -4.279   4.013  1.00 97.24           H  
ATOM   2857  CE2 PHE A 175      -8.480  -6.512   3.433  1.00 97.24           C  
ATOM   2858  HE2 PHE A 175      -9.129  -6.844   2.635  1.00 97.24           H  
ATOM   2859  CZ  PHE A 175      -7.518  -5.519   3.180  1.00 97.24           C  
ATOM   2860  HZ  PHE A 175      -7.422  -5.096   2.191  1.00 97.24           H  
ATOM   2861  N   SER A 176      -5.087  -7.438   8.429  1.00 97.16           N  
ATOM   2862  H   SER A 176      -5.674  -7.175   9.208  1.00 97.16           H  
ATOM   2863  CA  SER A 176      -3.658  -7.135   8.482  1.00 97.16           C  
ATOM   2864  HA  SER A 176      -3.423  -6.537   7.601  1.00 97.16           H  
ATOM   2865  C   SER A 176      -2.794  -8.397   8.428  1.00 97.16           C  
ATOM   2866  CB  SER A 176      -3.336  -6.302   9.723  1.00 97.16           C  
ATOM   2867  HB2 SER A 176      -3.959  -5.408   9.731  1.00 97.16           H  
ATOM   2868  HB3 SER A 176      -3.551  -6.889  10.616  1.00 97.16           H  
ATOM   2869  O   SER A 176      -1.848  -8.454   7.637  1.00 97.16           O  
ATOM   2870  OG  SER A 176      -1.974  -5.911   9.715  1.00 97.16           O  
ATOM   2871  HG  SER A 176      -1.682  -5.832  10.626  1.00 97.16           H  
ATOM   2872  N   LYS A 177      -3.149  -9.430   9.202  1.00 96.93           N  
ATOM   2873  H   LYS A 177      -3.969  -9.335   9.783  1.00 96.93           H  
ATOM   2874  CA  LYS A 177      -2.438 -10.721   9.216  1.00 96.93           C  
ATOM   2875  HA  LYS A 177      -1.371 -10.561   9.370  1.00 96.93           H  
ATOM   2876  C   LYS A 177      -2.574 -11.485   7.904  1.00 96.93           C  
ATOM   2877  CB  LYS A 177      -2.985 -11.601  10.344  1.00 96.93           C  
ATOM   2878  HB2 LYS A 177      -4.072 -11.645  10.272  1.00 96.93           H  
ATOM   2879  HB3 LYS A 177      -2.595 -12.612  10.225  1.00 96.93           H  
ATOM   2880  O   LYS A 177      -1.635 -12.154   7.494  1.00 96.93           O  
ATOM   2881  CG  LYS A 177      -2.574 -11.088  11.725  1.00 96.93           C  
ATOM   2882  HG2 LYS A 177      -2.879 -10.047  11.833  1.00 96.93           H  
ATOM   2883  HG3 LYS A 177      -1.492 -11.158  11.837  1.00 96.93           H  
ATOM   2884  CD  LYS A 177      -3.266 -11.928  12.800  1.00 96.93           C  
ATOM   2885  HD2 LYS A 177      -4.343 -11.875  12.645  1.00 96.93           H  
ATOM   2886  HD3 LYS A 177      -2.942 -12.965  12.709  1.00 96.93           H  
ATOM   2887  CE  LYS A 177      -2.926 -11.395  14.191  1.00 96.93           C  
ATOM   2888  HE2 LYS A 177      -3.204 -10.341  14.229  1.00 96.93           H  
ATOM   2889  HE3 LYS A 177      -1.850 -11.477  14.345  1.00 96.93           H  
ATOM   2890  NZ  LYS A 177      -3.669 -12.149  15.228  1.00 96.93           N  
ATOM   2891  HZ1 LYS A 177      -4.662 -12.042  15.076  1.00 96.93           H  
ATOM   2892  HZ2 LYS A 177      -3.446 -11.808  16.153  1.00 96.93           H  
ATOM   2893  HZ3 LYS A 177      -3.447 -13.132  15.173  1.00 96.93           H  
ATOM   2894  N   ARG A 178      -3.728 -11.393   7.242  1.00 95.96           N  
ATOM   2895  H   ARG A 178      -4.491 -10.912   7.697  1.00 95.96           H  
ATOM   2896  CA  ARG A 178      -4.000 -12.155   6.019  1.00 95.96           C  
ATOM   2897  HA  ARG A 178      -3.551 -13.143   6.125  1.00 95.96           H  
ATOM   2898  C   ARG A 178      -3.362 -11.536   4.779  1.00 95.96           C  
ATOM   2899  CB  ARG A 178      -5.516 -12.329   5.897  1.00 95.96           C  
ATOM   2900  HB2 ARG A 178      -5.886 -12.753   6.831  1.00 95.96           H  
ATOM   2901  HB3 ARG A 178      -5.982 -11.354   5.757  1.00 95.96           H  
ATOM   2902  O   ARG A 178      -2.793 -12.261   3.967  1.00 95.96           O  
ATOM   2903  CG  ARG A 178      -5.914 -13.270   4.749  1.00 95.96           C  
ATOM   2904  HG2 ARG A 178      -5.739 -12.786   3.788  1.00 95.96           H  
ATOM   2905  HG3 ARG A 178      -5.305 -14.173   4.793  1.00 95.96           H  
ATOM   2906  CD  ARG A 178      -7.388 -13.680   4.857  1.00 95.96           C  
ATOM   2907  HD2 ARG A 178      -7.659 -14.280   3.988  1.00 95.96           H  
ATOM   2908  HD3 ARG A 178      -7.502 -14.314   5.736  1.00 95.96           H  
ATOM   2909  NE  ARG A 178      -8.296 -12.524   5.000  1.00 95.96           N  
ATOM   2910  HE  ARG A 178      -8.572 -12.305   5.946  1.00 95.96           H  
ATOM   2911  NH1 ARG A 178      -8.614 -12.065   2.767  1.00 95.96           N  
ATOM   2912 HH11 ARG A 178      -9.086 -11.551   2.037  1.00 95.96           H  
ATOM   2913 HH12 ARG A 178      -8.012 -12.840   2.527  1.00 95.96           H  
ATOM   2914  NH2 ARG A 178      -9.651 -10.844   4.338  1.00 95.96           N  
ATOM   2915 HH21 ARG A 178     -10.145 -10.335   3.619  1.00 95.96           H  
ATOM   2916 HH22 ARG A 178      -9.888 -10.719   5.312  1.00 95.96           H  
ATOM   2917  CZ  ARG A 178      -8.844 -11.818   4.031  1.00 95.96           C  
ATOM   2918  N   VAL A 179      -3.462 -10.213   4.611  1.00 95.97           N  
ATOM   2919  H   VAL A 179      -3.972  -9.687   5.306  1.00 95.97           H  
ATOM   2920  CA  VAL A 179      -3.093  -9.564   3.337  1.00 95.97           C  
ATOM   2921  HA  VAL A 179      -2.593 -10.301   2.709  1.00 95.97           H  
ATOM   2922  C   VAL A 179      -2.085  -8.419   3.444  1.00 95.97           C  
ATOM   2923  CB  VAL A 179      -4.334  -9.122   2.541  1.00 95.97           C  
ATOM   2924  HB  VAL A 179      -3.973  -8.734   1.589  1.00 95.97           H  
ATOM   2925  O   VAL A 179      -1.412  -8.113   2.460  1.00 95.97           O  
ATOM   2926  CG1 VAL A 179      -5.284 -10.288   2.243  1.00 95.97           C  
ATOM   2927 HG11 VAL A 179      -6.019  -9.981   1.499  1.00 95.97           H  
ATOM   2928 HG12 VAL A 179      -5.806 -10.592   3.151  1.00 95.97           H  
ATOM   2929 HG13 VAL A 179      -4.723 -11.134   1.846  1.00 95.97           H  
ATOM   2930  CG2 VAL A 179      -5.155  -8.019   3.209  1.00 95.97           C  
ATOM   2931 HG21 VAL A 179      -5.668  -8.402   4.090  1.00 95.97           H  
ATOM   2932 HG22 VAL A 179      -5.915  -7.673   2.508  1.00 95.97           H  
ATOM   2933 HG23 VAL A 179      -4.525  -7.171   3.481  1.00 95.97           H  
ATOM   2934  N   ILE A 180      -1.928  -7.779   4.607  1.00 96.12           N  
ATOM   2935  H   ILE A 180      -2.456  -8.090   5.410  1.00 96.12           H  
ATOM   2936  CA  ILE A 180      -0.977  -6.662   4.754  1.00 96.12           C  
ATOM   2937  HA  ILE A 180      -0.895  -6.148   3.796  1.00 96.12           H  
ATOM   2938  C   ILE A 180       0.420  -7.192   5.080  1.00 96.12           C  
ATOM   2939  CB  ILE A 180      -1.478  -5.617   5.772  1.00 96.12           C  
ATOM   2940  HB  ILE A 180      -1.554  -6.093   6.749  1.00 96.12           H  
ATOM   2941  O   ILE A 180       1.371  -6.846   4.378  1.00 96.12           O  
ATOM   2942  CG1 ILE A 180      -2.869  -5.107   5.330  1.00 96.12           C  
ATOM   2943 HG12 ILE A 180      -2.810  -4.718   4.314  1.00 96.12           H  
ATOM   2944 HG13 ILE A 180      -3.578  -5.935   5.334  1.00 96.12           H  
ATOM   2945  CG2 ILE A 180      -0.492  -4.445   5.926  1.00 96.12           C  
ATOM   2946 HG21 ILE A 180      -0.774  -3.836   6.784  1.00 96.12           H  
ATOM   2947 HG22 ILE A 180       0.519  -4.811   6.103  1.00 96.12           H  
ATOM   2948 HG23 ILE A 180      -0.505  -3.831   5.026  1.00 96.12           H  
ATOM   2949  CD1 ILE A 180      -3.445  -4.022   6.231  1.00 96.12           C  
ATOM   2950 HD11 ILE A 180      -3.446  -4.343   7.273  1.00 96.12           H  
ATOM   2951 HD12 ILE A 180      -4.469  -3.822   5.916  1.00 96.12           H  
ATOM   2952 HD13 ILE A 180      -2.853  -3.113   6.129  1.00 96.12           H  
ATOM   2953  N   LEU A 181       0.530  -8.071   6.081  1.00 95.35           N  
ATOM   2954  H   LEU A 181      -0.319  -8.342   6.556  1.00 95.35           H  
ATOM   2955  CA  LEU A 181       1.787  -8.626   6.604  1.00 95.35           C  
ATOM   2956  HA  LEU A 181       1.517  -9.291   7.424  1.00 95.35           H  
ATOM   2957  C   LEU A 181       2.701  -7.563   7.238  1.00 95.35           C  
ATOM   2958  CB  LEU A 181       2.498  -9.491   5.548  1.00 95.35           C  
ATOM   2959  HB2 LEU A 181       2.938  -8.845   4.789  1.00 95.35           H  
ATOM   2960  HB3 LEU A 181       3.316 -10.005   6.052  1.00 95.35           H  
ATOM   2961  O   LEU A 181       3.876  -7.401   6.890  1.00 95.35           O  
ATOM   2962  CG  LEU A 181       1.628 -10.541   4.838  1.00 95.35           C  
ATOM   2963  HG  LEU A 181       0.872 -10.054   4.222  1.00 95.35           H  
ATOM   2964  CD1 LEU A 181       2.539 -11.360   3.931  1.00 95.35           C  
ATOM   2965 HD11 LEU A 181       2.032 -12.285   3.654  1.00 95.35           H  
ATOM   2966 HD12 LEU A 181       3.448 -11.648   4.460  1.00 95.35           H  
ATOM   2967 HD13 LEU A 181       2.798 -10.794   3.036  1.00 95.35           H  
ATOM   2968  CD2 LEU A 181       0.936 -11.477   5.820  1.00 95.35           C  
ATOM   2969 HD21 LEU A 181       0.258 -10.912   6.459  1.00 95.35           H  
ATOM   2970 HD22 LEU A 181       0.347 -12.220   5.282  1.00 95.35           H  
ATOM   2971 HD23 LEU A 181       1.669 -11.987   6.445  1.00 95.35           H  
ATOM   2972  N   ALA A 182       2.137  -6.796   8.172  1.00 96.19           N  
ATOM   2973  H   ALA A 182       1.181  -7.006   8.422  1.00 96.19           H  
ATOM   2974  CA  ALA A 182       2.840  -5.766   8.936  1.00 96.19           C  
ATOM   2975  HA  ALA A 182       3.893  -5.778   8.656  1.00 96.19           H  
ATOM   2976  C   ALA A 182       2.804  -6.064  10.446  1.00 96.19           C  
ATOM   2977  CB  ALA A 182       2.284  -4.389   8.546  1.00 96.19           C  
ATOM   2978  HB1 ALA A 182       2.852  -3.607   9.050  1.00 96.19           H  
ATOM   2979  HB2 ALA A 182       1.235  -4.319   8.834  1.00 96.19           H  
ATOM   2980  HB3 ALA A 182       2.370  -4.249   7.469  1.00 96.19           H  
ATOM   2981  O   ALA A 182       2.355  -5.230  11.232  1.00 96.19           O  
ATOM   2982  N   ASP A 183       3.286  -7.241  10.855  1.00 97.13           N  
ATOM   2983  H   ASP A 183       3.529  -7.923  10.151  1.00 97.13           H  
ATOM   2984  CA  ASP A 183       3.116  -7.777  12.219  1.00 97.13           C  
ATOM   2985  HA  ASP A 183       2.053  -7.937  12.397  1.00 97.13           H  
ATOM   2986  C   ASP A 183       3.621  -6.835  13.316  1.00 97.13           C  
ATOM   2987  CB  ASP A 183       3.813  -9.142  12.331  1.00 97.13           C  
ATOM   2988  HB2 ASP A 183       3.665  -9.533  13.337  1.00 97.13           H  
ATOM   2989  HB3 ASP A 183       4.882  -9.010  12.167  1.00 97.13           H  
ATOM   2990  O   ASP A 183       2.883  -6.519  14.245  1.00 97.13           O  
ATOM   2991  CG  ASP A 183       3.259 -10.152  11.325  1.00 97.13           C  
ATOM   2992  OD1 ASP A 183       2.056 -10.032  10.994  1.00 97.13           O  
ATOM   2993  OD2 ASP A 183       4.075 -10.942  10.812  1.00 97.13           O  
ATOM   2994  N   SER A 184       4.822  -6.267  13.158  1.00 97.18           N  
ATOM   2995  H   SER A 184       5.403  -6.613  12.408  1.00 97.18           H  
ATOM   2996  CA  SER A 184       5.362  -5.292  14.121  1.00 97.18           C  
ATOM   2997  HA  SER A 184       5.424  -5.777  15.096  1.00 97.18           H  
ATOM   2998  C   SER A 184       4.472  -4.050  14.273  1.00 97.18           C  
ATOM   2999  CB  SER A 184       6.767  -4.859  13.693  1.00 97.18           C  
ATOM   3000  HB2 SER A 184       6.717  -4.363  12.723  1.00 97.18           H  
ATOM   3001  HB3 SER A 184       7.404  -5.739  13.608  1.00 97.18           H  
ATOM   3002  O   SER A 184       4.334  -3.507  15.372  1.00 97.18           O  
ATOM   3003  OG  SER A 184       7.328  -3.971  14.645  1.00 97.18           O  
ATOM   3004  HG  SER A 184       7.434  -4.478  15.453  1.00 97.18           H  
ATOM   3005  N   ASN A 185       3.840  -3.591  13.188  1.00 97.54           N  
ATOM   3006  H   ASN A 185       3.877  -4.142  12.342  1.00 97.54           H  
ATOM   3007  CA  ASN A 185       2.900  -2.476  13.256  1.00 97.54           C  
ATOM   3008  HA  ASN A 185       3.334  -1.676  13.856  1.00 97.54           H  
ATOM   3009  C   ASN A 185       1.611  -2.909  13.952  1.00 97.54           C  
ATOM   3010  CB  ASN A 185       2.597  -1.923  11.855  1.00 97.54           C  
ATOM   3011  HB2 ASN A 185       2.279  -2.724  11.187  1.00 97.54           H  
ATOM   3012  HB3 ASN A 185       1.765  -1.225  11.945  1.00 97.54           H  
ATOM   3013  O   ASN A 185       1.114  -2.184  14.812  1.00 97.54           O  
ATOM   3014  CG  ASN A 185       3.749  -1.176  11.217  1.00 97.54           C  
ATOM   3015  ND2 ASN A 185       3.441  -0.406  10.203  1.00 97.54           N  
ATOM   3016 HD21 ASN A 185       4.114   0.308   9.963  1.00 97.54           H  
ATOM   3017 HD22 ASN A 185       2.473  -0.286   9.941  1.00 97.54           H  
ATOM   3018  OD1 ASN A 185       4.898  -1.243  11.622  1.00 97.54           O  
ATOM   3019  N   LEU A 186       1.093  -4.090  13.608  1.00 98.14           N  
ATOM   3020  H   LEU A 186       1.585  -4.654  12.930  1.00 98.14           H  
ATOM   3021  CA  LEU A 186      -0.123  -4.636  14.199  1.00 98.14           C  
ATOM   3022  HA  LEU A 186      -0.924  -3.914  14.036  1.00 98.14           H  
ATOM   3023  C   LEU A 186       0.018  -4.826  15.713  1.00 98.14           C  
ATOM   3024  CB  LEU A 186      -0.481  -5.945  13.480  1.00 98.14           C  
ATOM   3025  HB2 LEU A 186      -0.594  -5.742  12.415  1.00 98.14           H  
ATOM   3026  HB3 LEU A 186       0.339  -6.653  13.601  1.00 98.14           H  
ATOM   3027  O   LEU A 186      -0.862  -4.408  16.460  1.00 98.14           O  
ATOM   3028  CG  LEU A 186      -1.766  -6.600  14.011  1.00 98.14           C  
ATOM   3029  HG  LEU A 186      -1.644  -6.849  15.065  1.00 98.14           H  
ATOM   3030  CD1 LEU A 186      -2.992  -5.695  13.861  1.00 98.14           C  
ATOM   3031 HD11 LEU A 186      -2.867  -4.780  14.441  1.00 98.14           H  
ATOM   3032 HD12 LEU A 186      -3.872  -6.202  14.257  1.00 98.14           H  
ATOM   3033 HD13 LEU A 186      -3.158  -5.444  12.813  1.00 98.14           H  
ATOM   3034  CD2 LEU A 186      -2.014  -7.894  13.247  1.00 98.14           C  
ATOM   3035 HD21 LEU A 186      -2.949  -8.350  13.572  1.00 98.14           H  
ATOM   3036 HD22 LEU A 186      -2.074  -7.703  12.175  1.00 98.14           H  
ATOM   3037 HD23 LEU A 186      -1.194  -8.590  13.428  1.00 98.14           H  
ATOM   3038  N   GLU A 187       1.137  -5.371  16.186  1.00 97.99           N  
ATOM   3039  H   GLU A 187       1.806  -5.748  15.530  1.00 97.99           H  
ATOM   3040  CA  GLU A 187       1.422  -5.504  17.618  1.00 97.99           C  
ATOM   3041  HA  GLU A 187       0.678  -6.150  18.086  1.00 97.99           H  
ATOM   3042  C   GLU A 187       1.399  -4.154  18.343  1.00 97.99           C  
ATOM   3043  CB  GLU A 187       2.810  -6.112  17.813  1.00 97.99           C  
ATOM   3044  HB2 GLU A 187       3.094  -5.969  18.856  1.00 97.99           H  
ATOM   3045  HB3 GLU A 187       3.522  -5.577  17.186  1.00 97.99           H  
ATOM   3046  O   GLU A 187       0.805  -4.035  19.418  1.00 97.99           O  
ATOM   3047  CG  GLU A 187       2.875  -7.611  17.504  1.00 97.99           C  
ATOM   3048  HG2 GLU A 187       2.222  -8.138  18.200  1.00 97.99           H  
ATOM   3049  HG3 GLU A 187       2.511  -7.794  16.493  1.00 97.99           H  
ATOM   3050  CD  GLU A 187       4.310  -8.138  17.647  1.00 97.99           C  
ATOM   3051  OE1 GLU A 187       4.549  -9.269  17.184  1.00 97.99           O  
ATOM   3052  OE2 GLU A 187       5.147  -7.408  18.239  1.00 97.99           O  
ATOM   3053  N   LYS A 188       2.014  -3.119  17.752  1.00 97.93           N  
ATOM   3054  H   LYS A 188       2.478  -3.291  16.872  1.00 97.93           H  
ATOM   3055  CA  LYS A 188       1.989  -1.755  18.303  1.00 97.93           C  
ATOM   3056  HA  LYS A 188       2.353  -1.775  19.330  1.00 97.93           H  
ATOM   3057  C   LYS A 188       0.564  -1.211  18.368  1.00 97.93           C  
ATOM   3058  CB  LYS A 188       2.879  -0.820  17.470  1.00 97.93           C  
ATOM   3059  HB2 LYS A 188       2.611  -0.913  16.417  1.00 97.93           H  
ATOM   3060  HB3 LYS A 188       2.693   0.210  17.773  1.00 97.93           H  
ATOM   3061  O   LYS A 188       0.180  -0.656  19.392  1.00 97.93           O  
ATOM   3062  CG  LYS A 188       4.375  -1.111  17.648  1.00 97.93           C  
ATOM   3063  HG2 LYS A 188       4.565  -2.177  17.523  1.00 97.93           H  
ATOM   3064  HG3 LYS A 188       4.682  -0.823  18.654  1.00 97.93           H  
ATOM   3065  CD  LYS A 188       5.191  -0.324  16.614  1.00 97.93           C  
ATOM   3066  HD2 LYS A 188       4.812  -0.558  15.619  1.00 97.93           H  
ATOM   3067  HD3 LYS A 188       5.081   0.745  16.799  1.00 97.93           H  
ATOM   3068  CE  LYS A 188       6.667  -0.727  16.691  1.00 97.93           C  
ATOM   3069  HE2 LYS A 188       7.061  -0.453  17.670  1.00 97.93           H  
ATOM   3070  HE3 LYS A 188       6.723  -1.811  16.594  1.00 97.93           H  
ATOM   3071  NZ  LYS A 188       7.459  -0.091  15.609  1.00 97.93           N  
ATOM   3072  HZ1 LYS A 188       7.414   0.916  15.664  1.00 97.93           H  
ATOM   3073  HZ2 LYS A 188       8.424  -0.384  15.664  1.00 97.93           H  
ATOM   3074  HZ3 LYS A 188       7.105  -0.390  14.712  1.00 97.93           H  
ATOM   3075  N   ILE A 189      -0.224  -1.401  17.310  1.00 98.25           N  
ATOM   3076  H   ILE A 189       0.171  -1.878  16.512  1.00 98.25           H  
ATOM   3077  CA  ILE A 189      -1.623  -0.955  17.234  1.00 98.25           C  
ATOM   3078  HA  ILE A 189      -1.669   0.116  17.429  1.00 98.25           H  
ATOM   3079  C   ILE A 189      -2.470  -1.642  18.305  1.00 98.25           C  
ATOM   3080  CB  ILE A 189      -2.171  -1.214  15.816  1.00 98.25           C  
ATOM   3081  HB  ILE A 189      -1.928  -2.241  15.541  1.00 98.25           H  
ATOM   3082  O   ILE A 189      -3.177  -0.961  19.042  1.00 98.25           O  
ATOM   3083  CG1 ILE A 189      -1.489  -0.253  14.818  1.00 98.25           C  
ATOM   3084 HG12 ILE A 189      -0.446  -0.085  15.087  1.00 98.25           H  
ATOM   3085 HG13 ILE A 189      -1.990   0.715  14.835  1.00 98.25           H  
ATOM   3086  CG2 ILE A 189      -3.702  -1.061  15.729  1.00 98.25           C  
ATOM   3087 HG21 ILE A 189      -4.049  -1.263  14.716  1.00 98.25           H  
ATOM   3088 HG22 ILE A 189      -3.998  -0.048  16.002  1.00 98.25           H  
ATOM   3089 HG23 ILE A 189      -4.207  -1.771  16.384  1.00 98.25           H  
ATOM   3090  CD1 ILE A 189      -1.513  -0.815  13.400  1.00 98.25           C  
ATOM   3091 HD11 ILE A 189      -0.969  -1.759  13.354  1.00 98.25           H  
ATOM   3092 HD12 ILE A 189      -1.039  -0.110  12.716  1.00 98.25           H  
ATOM   3093 HD13 ILE A 189      -2.543  -1.003  13.098  1.00 98.25           H  
ATOM   3094  N   LEU A 190      -2.368  -2.966  18.445  1.00 98.24           N  
ATOM   3095  H   LEU A 190      -1.771  -3.473  17.808  1.00 98.24           H  
ATOM   3096  CA  LEU A 190      -3.137  -3.717  19.439  1.00 98.24           C  
ATOM   3097  HA  LEU A 190      -4.194  -3.481  19.319  1.00 98.24           H  
ATOM   3098  C   LEU A 190      -2.769  -3.307  20.873  1.00 98.24           C  
ATOM   3099  CB  LEU A 190      -2.928  -5.226  19.218  1.00 98.24           C  
ATOM   3100  HB2 LEU A 190      -3.382  -5.760  20.053  1.00 98.24           H  
ATOM   3101  HB3 LEU A 190      -1.859  -5.434  19.233  1.00 98.24           H  
ATOM   3102  O   LEU A 190      -3.660  -3.104  21.698  1.00 98.24           O  
ATOM   3103  CG  LEU A 190      -3.526  -5.783  17.910  1.00 98.24           C  
ATOM   3104  HG  LEU A 190      -3.111  -5.255  17.051  1.00 98.24           H  
ATOM   3105  CD1 LEU A 190      -3.165  -7.264  17.786  1.00 98.24           C  
ATOM   3106 HD11 LEU A 190      -3.582  -7.823  18.624  1.00 98.24           H  
ATOM   3107 HD12 LEU A 190      -2.081  -7.376  17.778  1.00 98.24           H  
ATOM   3108 HD13 LEU A 190      -3.564  -7.665  16.854  1.00 98.24           H  
ATOM   3109  CD2 LEU A 190      -5.047  -5.646  17.848  1.00 98.24           C  
ATOM   3110 HD21 LEU A 190      -5.329  -4.593  17.812  1.00 98.24           H  
ATOM   3111 HD22 LEU A 190      -5.430  -6.124  16.946  1.00 98.24           H  
ATOM   3112 HD23 LEU A 190      -5.506  -6.114  18.718  1.00 98.24           H  
ATOM   3113  N   LYS A 191      -1.474  -3.112  21.165  1.00 97.99           N  
ATOM   3114  H   LYS A 191      -0.791  -3.312  20.448  1.00 97.99           H  
ATOM   3115  CA  LYS A 191      -1.013  -2.588  22.465  1.00 97.99           C  
ATOM   3116  HA  LYS A 191      -1.403  -3.216  23.266  1.00 97.99           H  
ATOM   3117  C   LYS A 191      -1.561  -1.185  22.735  1.00 97.99           C  
ATOM   3118  CB  LYS A 191       0.525  -2.594  22.527  1.00 97.99           C  
ATOM   3119  HB2 LYS A 191       0.845  -1.982  23.370  1.00 97.99           H  
ATOM   3120  HB3 LYS A 191       0.926  -2.154  21.614  1.00 97.99           H  
ATOM   3121  O   LYS A 191      -2.098  -0.940  23.812  1.00 97.99           O  
ATOM   3122  CG  LYS A 191       1.096  -4.008  22.720  1.00 97.99           C  
ATOM   3123  HG2 LYS A 191       0.783  -4.388  23.692  1.00 97.99           H  
ATOM   3124  HG3 LYS A 191       0.704  -4.672  21.949  1.00 97.99           H  
ATOM   3125  CD  LYS A 191       2.632  -4.008  22.646  1.00 97.99           C  
ATOM   3126  HD2 LYS A 191       3.036  -3.367  23.429  1.00 97.99           H  
ATOM   3127  HD3 LYS A 191       2.935  -3.628  21.670  1.00 97.99           H  
ATOM   3128  CE  LYS A 191       3.155  -5.442  22.822  1.00 97.99           C  
ATOM   3129  HE2 LYS A 191       2.645  -6.082  22.101  1.00 97.99           H  
ATOM   3130  HE3 LYS A 191       2.886  -5.791  23.819  1.00 97.99           H  
ATOM   3131  NZ  LYS A 191       4.625  -5.550  22.620  1.00 97.99           N  
ATOM   3132  HZ1 LYS A 191       4.871  -5.307  21.671  1.00 97.99           H  
ATOM   3133  HZ2 LYS A 191       5.133  -4.966  23.269  1.00 97.99           H  
ATOM   3134  HZ3 LYS A 191       4.921  -6.507  22.751  1.00 97.99           H  
ATOM   3135  N   LEU A 192      -1.465  -0.278  21.760  1.00 97.99           N  
ATOM   3136  H   LEU A 192      -1.021  -0.548  20.894  1.00 97.99           H  
ATOM   3137  CA  LEU A 192      -1.967   1.092  21.896  1.00 97.99           C  
ATOM   3138  HA  LEU A 192      -1.530   1.536  22.791  1.00 97.99           H  
ATOM   3139  C   LEU A 192      -3.477   1.129  22.103  1.00 97.99           C  
ATOM   3140  CB  LEU A 192      -1.585   1.925  20.662  1.00 97.99           C  
ATOM   3141  HB2 LEU A 192      -1.827   1.352  19.767  1.00 97.99           H  
ATOM   3142  HB3 LEU A 192      -2.189   2.832  20.647  1.00 97.99           H  
ATOM   3143  O   LEU A 192      -3.932   1.842  22.991  1.00 97.99           O  
ATOM   3144  CG  LEU A 192      -0.106   2.334  20.627  1.00 97.99           C  
ATOM   3145  HG  LEU A 192       0.526   1.461  20.789  1.00 97.99           H  
ATOM   3146  CD1 LEU A 192       0.219   2.925  19.257  1.00 97.99           C  
ATOM   3147 HD11 LEU A 192       0.005   2.185  18.485  1.00 97.99           H  
ATOM   3148 HD12 LEU A 192      -0.383   3.817  19.081  1.00 97.99           H  
ATOM   3149 HD13 LEU A 192       1.276   3.185  19.211  1.00 97.99           H  
ATOM   3150  CD2 LEU A 192       0.229   3.372  21.700  1.00 97.99           C  
ATOM   3151 HD21 LEU A 192       1.292   3.608  21.657  1.00 97.99           H  
ATOM   3152 HD22 LEU A 192       0.015   2.986  22.697  1.00 97.99           H  
ATOM   3153 HD23 LEU A 192      -0.350   4.282  21.540  1.00 97.99           H  
ATOM   3154  N   TYR A 193      -4.230   0.339  21.338  1.00 97.89           N  
ATOM   3155  H   TYR A 193      -3.784  -0.217  20.622  1.00 97.89           H  
ATOM   3156  CA  TYR A 193      -5.675   0.234  21.494  1.00 97.89           C  
ATOM   3157  HA  TYR A 193      -6.115   1.225  21.380  1.00 97.89           H  
ATOM   3158  C   TYR A 193      -6.044  -0.253  22.895  1.00 97.89           C  
ATOM   3159  CB  TYR A 193      -6.249  -0.686  20.412  1.00 97.89           C  
ATOM   3160  HB2 TYR A 193      -5.753  -1.655  20.460  1.00 97.89           H  
ATOM   3161  HB3 TYR A 193      -6.041  -0.257  19.431  1.00 97.89           H  
ATOM   3162  O   TYR A 193      -6.832   0.402  23.569  1.00 97.89           O  
ATOM   3163  CG  TYR A 193      -7.744  -0.880  20.549  1.00 97.89           C  
ATOM   3164  CD1 TYR A 193      -8.259  -2.107  21.013  1.00 97.89           C  
ATOM   3165  HD1 TYR A 193      -7.593  -2.924  21.249  1.00 97.89           H  
ATOM   3166  CD2 TYR A 193      -8.615   0.189  20.261  1.00 97.89           C  
ATOM   3167  HD2 TYR A 193      -8.219   1.133  19.918  1.00 97.89           H  
ATOM   3168  CE1 TYR A 193      -9.648  -2.268  21.175  1.00 97.89           C  
ATOM   3169  HE1 TYR A 193     -10.056  -3.208  21.516  1.00 97.89           H  
ATOM   3170  CE2 TYR A 193     -10.004   0.034  20.432  1.00 97.89           C  
ATOM   3171  HE2 TYR A 193     -10.672   0.855  20.216  1.00 97.89           H  
ATOM   3172  OH  TYR A 193     -11.855  -1.352  21.077  1.00 97.89           O  
ATOM   3173  HH  TYR A 193     -12.342  -0.564  20.828  1.00 97.89           H  
ATOM   3174  CZ  TYR A 193     -10.520  -1.198  20.889  1.00 97.89           C  
ATOM   3175  N   ASN A 194      -5.420  -1.336  23.373  1.00 96.82           N  
ATOM   3176  H   ASN A 194      -4.772  -1.824  22.772  1.00 96.82           H  
ATOM   3177  CA  ASN A 194      -5.696  -1.894  24.699  1.00 96.82           C  
ATOM   3178  HA  ASN A 194      -6.758  -2.136  24.753  1.00 96.82           H  
ATOM   3179  C   ASN A 194      -5.427  -0.906  25.844  1.00 96.82           C  
ATOM   3180  CB  ASN A 194      -4.887  -3.188  24.876  1.00 96.82           C  
ATOM   3181  HB2 ASN A 194      -3.860  -3.027  24.548  1.00 96.82           H  
ATOM   3182  HB3 ASN A 194      -4.863  -3.456  25.932  1.00 96.82           H  
ATOM   3183  O   ASN A 194      -6.199  -0.895  26.805  1.00 96.82           O  
ATOM   3184  CG  ASN A 194      -5.493  -4.363  24.130  1.00 96.82           C  
ATOM   3185  ND2 ASN A 194      -4.699  -5.348  23.786  1.00 96.82           N  
ATOM   3186 HD21 ASN A 194      -3.706  -5.283  23.958  1.00 96.82           H  
ATOM   3187 HD22 ASN A 194      -5.127  -6.116  23.290  1.00 96.82           H  
ATOM   3188  OD1 ASN A 194      -6.687  -4.440  23.889  1.00 96.82           O  
ATOM   3189  N   ASN A 195      -4.391  -0.070  25.709  1.00 96.93           N  
ATOM   3190  H   ASN A 195      -3.792  -0.195  24.905  1.00 96.93           H  
ATOM   3191  CA  ASN A 195      -4.003   0.957  26.683  1.00 96.93           C  
ATOM   3192  HA  ASN A 195      -4.117   0.554  27.690  1.00 96.93           H  
ATOM   3193  C   ASN A 195      -4.861   2.236  26.630  1.00 96.93           C  
ATOM   3194  CB  ASN A 195      -2.521   1.313  26.458  1.00 96.93           C  
ATOM   3195  HB2 ASN A 195      -2.271   2.176  27.075  1.00 96.93           H  
ATOM   3196  HB3 ASN A 195      -2.369   1.588  25.414  1.00 96.93           H  
ATOM   3197  O   ASN A 195      -4.688   3.098  27.482  1.00 96.93           O  
ATOM   3198  CG  ASN A 195      -1.549   0.208  26.826  1.00 96.93           C  
ATOM   3199  ND2 ASN A 195      -0.281   0.409  26.557  1.00 96.93           N  
ATOM   3200 HD21 ASN A 195       0.346  -0.301  26.907  1.00 96.93           H  
ATOM   3201 HD22 ASN A 195       0.023   1.307  26.207  1.00 96.93           H  
ATOM   3202  OD1 ASN A 195      -1.880  -0.831  27.366  1.00 96.93           O  
ATOM   3203  N   HIS A 196      -5.734   2.385  25.629  1.00 95.97           N  
ATOM   3204  H   HIS A 196      -5.794   1.656  24.933  1.00 95.97           H  
ATOM   3205  CA  HIS A 196      -6.528   3.599  25.403  1.00 95.97           C  
ATOM   3206  HA  HIS A 196      -6.428   4.258  26.266  1.00 95.97           H  
ATOM   3207  C   HIS A 196      -8.035   3.318  25.281  1.00 95.97           C  
ATOM   3208  CB  HIS A 196      -5.980   4.337  24.169  1.00 95.97           C  
ATOM   3209  HB2 HIS A 196      -6.666   5.138  23.890  1.00 95.97           H  
ATOM   3210  HB3 HIS A 196      -5.930   3.647  23.327  1.00 95.97           H  
ATOM   3211  O   HIS A 196      -8.780   4.160  24.780  1.00 95.97           O  
ATOM   3212  CG  HIS A 196      -4.630   4.965  24.385  1.00 95.97           C  
ATOM   3213  CD2 HIS A 196      -4.394   6.250  24.771  1.00 95.97           C  
ATOM   3214  HD2 HIS A 196      -5.163   6.981  24.972  1.00 95.97           H  
ATOM   3215  ND1 HIS A 196      -3.408   4.377  24.187  1.00 95.97           N  
ATOM   3216  HD1 HIS A 196      -3.287   3.434  23.849  1.00 95.97           H  
ATOM   3217  CE1 HIS A 196      -2.458   5.293  24.453  1.00 95.97           C  
ATOM   3218  HE1 HIS A 196      -1.394   5.138  24.355  1.00 95.97           H  
ATOM   3219  NE2 HIS A 196      -3.017   6.459  24.817  1.00 95.97           N  
ATOM   3220  N   ARG A 197      -8.511   2.139  25.711  1.00 92.22           N  
ATOM   3221  H   ARG A 197      -7.851   1.511  26.147  1.00 92.22           H  
ATOM   3222  CA  ARG A 197      -9.932   1.738  25.595  1.00 92.22           C  
ATOM   3223  HA  ARG A 197     -10.241   1.834  24.554  1.00 92.22           H  
ATOM   3224  C   ARG A 197     -10.890   2.633  26.384  1.00 92.22           C  
ATOM   3225  CB  ARG A 197     -10.119   0.281  26.045  1.00 92.22           C  
ATOM   3226  HB2 ARG A 197     -11.187   0.065  26.098  1.00 92.22           H  
ATOM   3227  HB3 ARG A 197      -9.692   0.146  27.038  1.00 92.22           H  
ATOM   3228  O   ARG A 197     -12.071   2.688  26.061  1.00 92.22           O  
ATOM   3229  CG  ARG A 197      -9.481  -0.703  25.058  1.00 92.22           C  
ATOM   3230  HG2 ARG A 197      -9.865  -0.509  24.057  1.00 92.22           H  
ATOM   3231  HG3 ARG A 197      -8.402  -0.551  25.066  1.00 92.22           H  
ATOM   3232  CD  ARG A 197      -9.755  -2.163  25.419  1.00 92.22           C  
ATOM   3233  HD2 ARG A 197      -9.459  -2.779  24.570  1.00 92.22           H  
ATOM   3234  HD3 ARG A 197     -10.823  -2.292  25.595  1.00 92.22           H  
ATOM   3235  NE  ARG A 197      -8.978  -2.575  26.603  1.00 92.22           N  
ATOM   3236  HE  ARG A 197      -8.292  -1.916  26.942  1.00 92.22           H  
ATOM   3237  NH1 ARG A 197      -9.854  -4.684  26.811  1.00 92.22           N  
ATOM   3238 HH11 ARG A 197      -9.893  -5.568  27.297  1.00 92.22           H  
ATOM   3239 HH12 ARG A 197     -10.417  -4.505  25.992  1.00 92.22           H  
ATOM   3240  NH2 ARG A 197      -8.299  -3.978  28.251  1.00 92.22           N  
ATOM   3241 HH21 ARG A 197      -7.677  -3.254  28.581  1.00 92.22           H  
ATOM   3242 HH22 ARG A 197      -8.356  -4.854  28.749  1.00 92.22           H  
ATOM   3243  CZ  ARG A 197      -9.048  -3.741  27.213  1.00 92.22           C  
ATOM   3244  N   ASP A 198     -10.381   3.307  27.404  1.00 91.91           N  
ATOM   3245  H   ASP A 198      -9.391   3.221  27.588  1.00 91.91           H  
ATOM   3246  CA  ASP A 198     -11.074   4.233  28.299  1.00 91.91           C  
ATOM   3247  HA  ASP A 198     -12.108   3.908  28.414  1.00 91.91           H  
ATOM   3248  C   ASP A 198     -11.115   5.681  27.776  1.00 91.91           C  
ATOM   3249  CB  ASP A 198     -10.391   4.152  29.675  1.00 91.91           C  
ATOM   3250  HB2 ASP A 198     -10.945   4.772  30.380  1.00 91.91           H  
ATOM   3251  HB3 ASP A 198     -10.437   3.124  30.034  1.00 91.91           H  
ATOM   3252  O   ASP A 198     -11.757   6.541  28.382  1.00 91.91           O  
ATOM   3253  CG  ASP A 198      -8.921   4.599  29.637  1.00 91.91           C  
ATOM   3254  OD1 ASP A 198      -8.186   4.104  28.745  1.00 91.91           O  
ATOM   3255  OD2 ASP A 198      -8.547   5.443  30.476  1.00 91.91           O  
ATOM   3256  N   LYS A 199     -10.470   5.967  26.635  1.00 94.24           N  
ATOM   3257  H   LYS A 199      -9.966   5.220  26.178  1.00 94.24           H  
ATOM   3258  CA  LYS A 199     -10.535   7.282  25.987  1.00 94.24           C  
ATOM   3259  HA  LYS A 199     -10.274   8.029  26.736  1.00 94.24           H  
ATOM   3260  C   LYS A 199     -11.952   7.642  25.549  1.00 94.24           C  
ATOM   3261  CB  LYS A 199      -9.551   7.356  24.805  1.00 94.24           C  
ATOM   3262  HB2 LYS A 199      -9.707   6.495  24.155  1.00 94.24           H  
ATOM   3263  HB3 LYS A 199      -9.760   8.246  24.212  1.00 94.24           H  
ATOM   3264  O   LYS A 199     -12.843   6.800  25.420  1.00 94.24           O  
ATOM   3265  CG  LYS A 199      -8.077   7.412  25.232  1.00 94.24           C  
ATOM   3266  HG2 LYS A 199      -7.830   6.545  25.845  1.00 94.24           H  
ATOM   3267  HG3 LYS A 199      -7.466   7.386  24.329  1.00 94.24           H  
ATOM   3268  CD  LYS A 199      -7.754   8.698  26.008  1.00 94.24           C  
ATOM   3269  HD2 LYS A 199      -8.262   8.678  26.973  1.00 94.24           H  
ATOM   3270  HD3 LYS A 199      -8.104   9.558  25.437  1.00 94.24           H  
ATOM   3271  CE  LYS A 199      -6.251   8.832  26.252  1.00 94.24           C  
ATOM   3272  HE2 LYS A 199      -5.743   8.829  25.288  1.00 94.24           H  
ATOM   3273  HE3 LYS A 199      -5.912   7.972  26.830  1.00 94.24           H  
ATOM   3274  NZ  LYS A 199      -5.945  10.089  26.968  1.00 94.24           N  
ATOM   3275  HZ1 LYS A 199      -4.948  10.191  27.096  1.00 94.24           H  
ATOM   3276  HZ2 LYS A 199      -6.387  10.076  27.876  1.00 94.24           H  
ATOM   3277  HZ3 LYS A 199      -6.306  10.878  26.452  1.00 94.24           H  
ATOM   3278  N   SER A 200     -12.158   8.932  25.284  1.00 95.81           N  
ATOM   3279  H   SER A 200     -11.370   9.563  25.300  1.00 95.81           H  
ATOM   3280  CA  SER A 200     -13.463   9.417  24.841  1.00 95.81           C  
ATOM   3281  HA  SER A 200     -14.188   9.154  25.611  1.00 95.81           H  
ATOM   3282  C   SER A 200     -13.895   8.739  23.532  1.00 95.81           C  
ATOM   3283  CB  SER A 200     -13.459  10.942  24.708  1.00 95.81           C  
ATOM   3284  HB2 SER A 200     -14.476  11.287  24.521  1.00 95.81           H  
ATOM   3285  HB3 SER A 200     -13.100  11.391  25.635  1.00 95.81           H  
ATOM   3286  O   SER A 200     -13.075   8.421  22.670  1.00 95.81           O  
ATOM   3287  OG  SER A 200     -12.639  11.347  23.636  1.00 95.81           O  
ATOM   3288  HG  SER A 200     -11.727  11.241  23.916  1.00 95.81           H  
ATOM   3289  N   ILE A 201     -15.208   8.563  23.351  1.00 96.26           N  
ATOM   3290  H   ILE A 201     -15.819   8.786  24.123  1.00 96.26           H  
ATOM   3291  CA  ILE A 201     -15.807   7.956  22.145  1.00 96.26           C  
ATOM   3292  HA  ILE A 201     -15.556   6.896  22.107  1.00 96.26           H  
ATOM   3293  C   ILE A 201     -15.266   8.600  20.861  1.00 96.26           C  
ATOM   3294  CB  ILE A 201     -17.342   8.116  22.231  1.00 96.26           C  
ATOM   3295  HB  ILE A 201     -17.553   9.151  22.500  1.00 96.26           H  
ATOM   3296  O   ILE A 201     -14.939   7.911  19.896  1.00 96.26           O  
ATOM   3297  CG1 ILE A 201     -17.916   7.198  23.333  1.00 96.26           C  
ATOM   3298 HG12 ILE A 201     -17.843   6.155  23.024  1.00 96.26           H  
ATOM   3299 HG13 ILE A 201     -17.333   7.318  24.247  1.00 96.26           H  
ATOM   3300  CG2 ILE A 201     -18.052   7.847  20.898  1.00 96.26           C  
ATOM   3301 HG21 ILE A 201     -19.116   8.049  21.019  1.00 96.26           H  
ATOM   3302 HG22 ILE A 201     -17.700   8.524  20.120  1.00 96.26           H  
ATOM   3303 HG23 ILE A 201     -17.903   6.813  20.587  1.00 96.26           H  
ATOM   3304  CD1 ILE A 201     -19.372   7.526  23.680  1.00 96.26           C  
ATOM   3305 HD11 ILE A 201     -19.478   8.602  23.821  1.00 96.26           H  
ATOM   3306 HD12 ILE A 201     -20.048   7.189  22.894  1.00 96.26           H  
ATOM   3307 HD13 ILE A 201     -19.647   7.040  24.616  1.00 96.26           H  
ATOM   3308  N   ARG A 202     -15.138   9.931  20.869  1.00 96.27           N  
ATOM   3309  H   ARG A 202     -15.387  10.419  21.718  1.00 96.27           H  
ATOM   3310  CA  ARG A 202     -14.639  10.703  19.731  1.00 96.27           C  
ATOM   3311  HA  ARG A 202     -15.194  10.403  18.842  1.00 96.27           H  
ATOM   3312  C   ARG A 202     -13.167  10.416  19.436  1.00 96.27           C  
ATOM   3313  CB  ARG A 202     -14.898  12.189  20.004  1.00 96.27           C  
ATOM   3314  HB2 ARG A 202     -15.954  12.326  20.233  1.00 96.27           H  
ATOM   3315  HB3 ARG A 202     -14.308  12.509  20.863  1.00 96.27           H  
ATOM   3316  O   ARG A 202     -12.797  10.297  18.271  1.00 96.27           O  
ATOM   3317  CG  ARG A 202     -14.544  13.052  18.788  1.00 96.27           C  
ATOM   3318  HG2 ARG A 202     -15.128  12.722  17.929  1.00 96.27           H  
ATOM   3319  HG3 ARG A 202     -13.483  12.953  18.559  1.00 96.27           H  
ATOM   3320  CD  ARG A 202     -14.847  14.522  19.081  1.00 96.27           C  
ATOM   3321  HD2 ARG A 202     -14.287  14.817  19.969  1.00 96.27           H  
ATOM   3322  HD3 ARG A 202     -15.913  14.630  19.280  1.00 96.27           H  
ATOM   3323  NE  ARG A 202     -14.468  15.373  17.941  1.00 96.27           N  
ATOM   3324  HE  ARG A 202     -14.416  14.913  17.043  1.00 96.27           H  
ATOM   3325  NH1 ARG A 202     -14.418  17.378  19.058  1.00 96.27           N  
ATOM   3326 HH11 ARG A 202     -14.208  18.366  19.072  1.00 96.27           H  
ATOM   3327 HH12 ARG A 202     -14.679  16.898  19.907  1.00 96.27           H  
ATOM   3328  NH2 ARG A 202     -13.859  17.304  16.901  1.00 96.27           N  
ATOM   3329 HH21 ARG A 202     -13.685  18.299  16.921  1.00 96.27           H  
ATOM   3330 HH22 ARG A 202     -13.722  16.793  16.040  1.00 96.27           H  
ATOM   3331  CZ  ARG A 202     -14.251  16.675  17.971  1.00 96.27           C  
ATOM   3332  N   GLU A 203     -12.329  10.302  20.464  1.00 96.46           N  
ATOM   3333  H   GLU A 203     -12.694  10.353  21.404  1.00 96.46           H  
ATOM   3334  CA  GLU A 203     -10.907   9.972  20.301  1.00 96.46           C  
ATOM   3335  HA  GLU A 203     -10.458  10.631  19.558  1.00 96.46           H  
ATOM   3336  C   GLU A 203     -10.704   8.536  19.814  1.00 96.46           C  
ATOM   3337  CB  GLU A 203     -10.166  10.157  21.626  1.00 96.46           C  
ATOM   3338  HB2 GLU A 203     -10.731   9.642  22.403  1.00 96.46           H  
ATOM   3339  HB3 GLU A 203      -9.185   9.687  21.555  1.00 96.46           H  
ATOM   3340  O   GLU A 203      -9.866   8.312  18.937  1.00 96.46           O  
ATOM   3341  CG  GLU A 203      -9.954  11.634  21.989  1.00 96.46           C  
ATOM   3342  HG2 GLU A 203     -10.890  12.184  21.884  1.00 96.46           H  
ATOM   3343  HG3 GLU A 203      -9.241  12.064  21.286  1.00 96.46           H  
ATOM   3344  CD  GLU A 203      -9.435  11.776  23.426  1.00 96.46           C  
ATOM   3345  OE1 GLU A 203      -8.575  12.648  23.660  1.00 96.46           O  
ATOM   3346  OE2 GLU A 203      -9.928  11.013  24.294  1.00 96.46           O  
ATOM   3347  N   LEU A 204     -11.491   7.581  20.325  1.00 97.51           N  
ATOM   3348  H   LEU A 204     -12.122   7.832  21.073  1.00 97.51           H  
ATOM   3349  CA  LEU A 204     -11.495   6.194  19.848  1.00 97.51           C  
ATOM   3350  HA  LEU A 204     -10.491   5.780  19.939  1.00 97.51           H  
ATOM   3351  C   LEU A 204     -11.868   6.126  18.363  1.00 97.51           C  
ATOM   3352  CB  LEU A 204     -12.482   5.356  20.685  1.00 97.51           C  
ATOM   3353  HB2 LEU A 204     -12.694   4.430  20.150  1.00 97.51           H  
ATOM   3354  HB3 LEU A 204     -13.422   5.901  20.770  1.00 97.51           H  
ATOM   3355  O   LEU A 204     -11.125   5.549  17.568  1.00 97.51           O  
ATOM   3356  CG  LEU A 204     -11.991   4.989  22.096  1.00 97.51           C  
ATOM   3357  HG  LEU A 204     -11.691   5.889  22.631  1.00 97.51           H  
ATOM   3358  CD1 LEU A 204     -13.125   4.310  22.861  1.00 97.51           C  
ATOM   3359 HD11 LEU A 204     -13.970   4.994  22.943  1.00 97.51           H  
ATOM   3360 HD12 LEU A 204     -13.436   3.395  22.358  1.00 97.51           H  
ATOM   3361 HD13 LEU A 204     -12.789   4.075  23.871  1.00 97.51           H  
ATOM   3362  CD2 LEU A 204     -10.814   4.014  22.038  1.00 97.51           C  
ATOM   3363 HD21 LEU A 204      -9.934   4.516  21.636  1.00 97.51           H  
ATOM   3364 HD22 LEU A 204     -10.578   3.683  23.049  1.00 97.51           H  
ATOM   3365 HD23 LEU A 204     -11.065   3.146  21.429  1.00 97.51           H  
ATOM   3366  N   ALA A 205     -12.974   6.768  17.978  1.00 97.60           N  
ATOM   3367  H   ALA A 205     -13.551   7.202  18.684  1.00 97.60           H  
ATOM   3368  CA  ALA A 205     -13.432   6.799  16.592  1.00 97.60           C  
ATOM   3369  HA  ALA A 205     -13.562   5.774  16.244  1.00 97.60           H  
ATOM   3370  C   ALA A 205     -12.417   7.473  15.663  1.00 97.60           C  
ATOM   3371  CB  ALA A 205     -14.787   7.503  16.545  1.00 97.60           C  
ATOM   3372  HB1 ALA A 205     -15.474   6.972  17.204  1.00 97.60           H  
ATOM   3373  HB2 ALA A 205     -15.179   7.487  15.528  1.00 97.60           H  
ATOM   3374  HB3 ALA A 205     -14.694   8.535  16.883  1.00 97.60           H  
ATOM   3375  O   ALA A 205     -12.069   6.907  14.633  1.00 97.60           O  
ATOM   3376  N   SER A 206     -11.889   8.640  16.047  1.00 97.01           N  
ATOM   3377  H   SER A 206     -12.218   9.051  16.909  1.00 97.01           H  
ATOM   3378  CA  SER A 206     -10.865   9.356  15.273  1.00 97.01           C  
ATOM   3379  HA  SER A 206     -11.260   9.589  14.284  1.00 97.01           H  
ATOM   3380  C   SER A 206      -9.596   8.515  15.083  1.00 97.01           C  
ATOM   3381  CB  SER A 206     -10.537  10.668  15.988  1.00 97.01           C  
ATOM   3382  HB2 SER A 206     -10.134  10.452  16.978  1.00 97.01           H  
ATOM   3383  HB3 SER A 206     -11.452  11.249  16.101  1.00 97.01           H  
ATOM   3384  O   SER A 206      -9.057   8.426  13.979  1.00 97.01           O  
ATOM   3385  OG  SER A 206      -9.599  11.424  15.253  1.00 97.01           O  
ATOM   3386  HG  SER A 206      -9.447  12.258  15.704  1.00 97.01           H  
ATOM   3387  N   SER A 207      -9.154   7.821  16.135  1.00 97.80           N  
ATOM   3388  H   SER A 207      -9.639   7.904  17.017  1.00 97.80           H  
ATOM   3389  CA  SER A 207      -7.980   6.946  16.061  1.00 97.80           C  
ATOM   3390  HA  SER A 207      -7.150   7.517  15.642  1.00 97.80           H  
ATOM   3391  C   SER A 207      -8.217   5.751  15.136  1.00 97.80           C  
ATOM   3392  CB  SER A 207      -7.561   6.479  17.458  1.00 97.80           C  
ATOM   3393  HB2 SER A 207      -8.368   5.913  17.925  1.00 97.80           H  
ATOM   3394  HB3 SER A 207      -6.679   5.844  17.378  1.00 97.80           H  
ATOM   3395  O   SER A 207      -7.351   5.438  14.322  1.00 97.80           O  
ATOM   3396  OG  SER A 207      -7.249   7.611  18.247  1.00 97.80           O  
ATOM   3397  HG  SER A 207      -8.080   7.928  18.607  1.00 97.80           H  
ATOM   3398  N   ILE A 208      -9.392   5.114  15.196  1.00 97.88           N  
ATOM   3399  H   ILE A 208     -10.071   5.411  15.882  1.00 97.88           H  
ATOM   3400  CA  ILE A 208      -9.750   4.006  14.294  1.00 97.88           C  
ATOM   3401  HA  ILE A 208      -8.927   3.291  14.282  1.00 97.88           H  
ATOM   3402  C   ILE A 208      -9.917   4.488  12.847  1.00 97.88           C  
ATOM   3403  CB  ILE A 208     -11.001   3.267  14.819  1.00 97.88           C  
ATOM   3404  HB  ILE A 208     -11.775   4.000  15.046  1.00 97.88           H  
ATOM   3405  O   ILE A 208      -9.466   3.809  11.930  1.00 97.88           O  
ATOM   3406  CG1 ILE A 208     -10.627   2.498  16.106  1.00 97.88           C  
ATOM   3407 HG12 ILE A 208     -10.043   3.139  16.766  1.00 97.88           H  
ATOM   3408 HG13 ILE A 208     -10.005   1.643  15.840  1.00 97.88           H  
ATOM   3409  CG2 ILE A 208     -11.549   2.281  13.770  1.00 97.88           C  
ATOM   3410 HG21 ILE A 208     -11.929   2.816  12.900  1.00 97.88           H  
ATOM   3411 HG22 ILE A 208     -12.377   1.706  14.185  1.00 97.88           H  
ATOM   3412 HG23 ILE A 208     -10.767   1.593  13.449  1.00 97.88           H  
ATOM   3413  CD1 ILE A 208     -11.830   2.005  16.912  1.00 97.88           C  
ATOM   3414 HD11 ILE A 208     -11.476   1.505  17.813  1.00 97.88           H  
ATOM   3415 HD12 ILE A 208     -12.431   2.867  17.202  1.00 97.88           H  
ATOM   3416 HD13 ILE A 208     -12.428   1.296  16.339  1.00 97.88           H  
ATOM   3417  N   ILE A 209     -10.486   5.675  12.621  1.00 97.91           N  
ATOM   3418  H   ILE A 209     -10.870   6.189  13.401  1.00 97.91           H  
ATOM   3419  CA  ILE A 209     -10.580   6.258  11.276  1.00 97.91           C  
ATOM   3420  HA  ILE A 209     -11.101   5.544  10.638  1.00 97.91           H  
ATOM   3421  C   ILE A 209      -9.180   6.451  10.677  1.00 97.91           C  
ATOM   3422  CB  ILE A 209     -11.419   7.554  11.294  1.00 97.91           C  
ATOM   3423  HB  ILE A 209     -11.075   8.183  12.115  1.00 97.91           H  
ATOM   3424  O   ILE A 209      -8.926   6.026   9.551  1.00 97.91           O  
ATOM   3425  CG1 ILE A 209     -12.909   7.198  11.511  1.00 97.91           C  
ATOM   3426 HG12 ILE A 209     -13.312   6.752  10.602  1.00 97.91           H  
ATOM   3427 HG13 ILE A 209     -13.001   6.453  12.301  1.00 97.91           H  
ATOM   3428  CG2 ILE A 209     -11.260   8.344   9.980  1.00 97.91           C  
ATOM   3429 HG21 ILE A 209     -10.233   8.693   9.865  1.00 97.91           H  
ATOM   3430 HG22 ILE A 209     -11.519   7.716   9.128  1.00 97.91           H  
ATOM   3431 HG23 ILE A 209     -11.898   9.227   9.980  1.00 97.91           H  
ATOM   3432  CD1 ILE A 209     -13.779   8.397  11.906  1.00 97.91           C  
ATOM   3433 HD11 ILE A 209     -14.788   8.046  12.124  1.00 97.91           H  
ATOM   3434 HD12 ILE A 209     -13.370   8.875  12.796  1.00 97.91           H  
ATOM   3435 HD13 ILE A 209     -13.834   9.122  11.093  1.00 97.91           H  
ATOM   3436  N   ASN A 210      -8.236   6.999  11.448  1.00 97.90           N  
ATOM   3437  H   ASN A 210      -8.501   7.368  12.350  1.00 97.90           H  
ATOM   3438  CA  ASN A 210      -6.849   7.145  10.996  1.00 97.90           C  
ATOM   3439  HA  ASN A 210      -6.846   7.679  10.046  1.00 97.90           H  
ATOM   3440  C   ASN A 210      -6.159   5.791  10.750  1.00 97.90           C  
ATOM   3441  CB  ASN A 210      -6.065   7.963  12.029  1.00 97.90           C  
ATOM   3442  HB2 ASN A 210      -5.008   7.945  11.762  1.00 97.90           H  
ATOM   3443  HB3 ASN A 210      -6.175   7.509  13.014  1.00 97.90           H  
ATOM   3444  O   ASN A 210      -5.305   5.687   9.864  1.00 97.90           O  
ATOM   3445  CG  ASN A 210      -6.483   9.417  12.095  1.00 97.90           C  
ATOM   3446  ND2 ASN A 210      -6.153  10.088  13.172  1.00 97.90           N  
ATOM   3447 HD21 ASN A 210      -6.564  11.007  13.243  1.00 97.90           H  
ATOM   3448 HD22 ASN A 210      -5.708   9.600  13.936  1.00 97.90           H  
ATOM   3449  OD1 ASN A 210      -7.067   9.985  11.192  1.00 97.90           O  
ATOM   3450  N   LEU A 211      -6.535   4.747  11.498  1.00 97.88           N  
ATOM   3451  H   LEU A 211      -7.238   4.901  12.207  1.00 97.88           H  
ATOM   3452  CA  LEU A 211      -6.009   3.392  11.332  1.00 97.88           C  
ATOM   3453  HA  LEU A 211      -4.922   3.457  11.378  1.00 97.88           H  
ATOM   3454  C   LEU A 211      -6.348   2.784   9.963  1.00 97.88           C  
ATOM   3455  CB  LEU A 211      -6.486   2.520  12.508  1.00 97.88           C  
ATOM   3456  HB2 LEU A 211      -7.575   2.545  12.551  1.00 97.88           H  
ATOM   3457  HB3 LEU A 211      -6.105   2.955  13.432  1.00 97.88           H  
ATOM   3458  O   LEU A 211      -5.561   1.972   9.477  1.00 97.88           O  
ATOM   3459  CG  LEU A 211      -6.091   1.038  12.456  1.00 97.88           C  
ATOM   3460  HG  LEU A 211      -6.524   0.579  11.567  1.00 97.88           H  
ATOM   3461  CD1 LEU A 211      -4.583   0.826  12.431  1.00 97.88           C  
ATOM   3462 HD11 LEU A 211      -4.130   1.216  13.343  1.00 97.88           H  
ATOM   3463 HD12 LEU A 211      -4.402  -0.246  12.344  1.00 97.88           H  
ATOM   3464 HD13 LEU A 211      -4.147   1.315  11.560  1.00 97.88           H  
ATOM   3465  CD2 LEU A 211      -6.646   0.319  13.686  1.00 97.88           C  
ATOM   3466 HD21 LEU A 211      -7.728   0.448  13.727  1.00 97.88           H  
ATOM   3467 HD22 LEU A 211      -6.204   0.727  14.595  1.00 97.88           H  
ATOM   3468 HD23 LEU A 211      -6.425  -0.747  13.631  1.00 97.88           H  
ATOM   3469  N   PHE A 212      -7.414   3.211   9.273  1.00 97.39           N  
ATOM   3470  H   PHE A 212      -8.054   3.868   9.696  1.00 97.39           H  
ATOM   3471  CA  PHE A 212      -7.687   2.735   7.905  1.00 97.39           C  
ATOM   3472  HA  PHE A 212      -7.701   1.646   7.936  1.00 97.39           H  
ATOM   3473  C   PHE A 212      -6.591   3.104   6.897  1.00 97.39           C  
ATOM   3474  CB  PHE A 212      -9.059   3.196   7.399  1.00 97.39           C  
ATOM   3475  HB2 PHE A 212      -9.173   2.891   6.359  1.00 97.39           H  
ATOM   3476  HB3 PHE A 212      -9.107   4.285   7.430  1.00 97.39           H  
ATOM   3477  O   PHE A 212      -6.490   2.461   5.855  1.00 97.39           O  
ATOM   3478  CG  PHE A 212     -10.203   2.595   8.180  1.00 97.39           C  
ATOM   3479  CD1 PHE A 212     -10.387   1.200   8.219  1.00 97.39           C  
ATOM   3480  HD1 PHE A 212      -9.760   0.551   7.627  1.00 97.39           H  
ATOM   3481  CD2 PHE A 212     -11.043   3.433   8.924  1.00 97.39           C  
ATOM   3482  HD2 PHE A 212     -10.925   4.504   8.847  1.00 97.39           H  
ATOM   3483  CE1 PHE A 212     -11.347   0.646   9.079  1.00 97.39           C  
ATOM   3484  HE1 PHE A 212     -11.459  -0.426   9.150  1.00 97.39           H  
ATOM   3485  CE2 PHE A 212     -11.989   2.883   9.796  1.00 97.39           C  
ATOM   3486  HE2 PHE A 212     -12.578   3.537  10.423  1.00 97.39           H  
ATOM   3487  CZ  PHE A 212     -12.110   1.493   9.904  1.00 97.39           C  
ATOM   3488  HZ  PHE A 212     -12.777   1.084  10.649  1.00 97.39           H  
ATOM   3489  N   THR A 213      -5.681   4.031   7.222  1.00 97.12           N  
ATOM   3490  H   THR A 213      -5.819   4.568   8.067  1.00 97.12           H  
ATOM   3491  CA  THR A 213      -4.451   4.243   6.434  1.00 97.12           C  
ATOM   3492  HA  THR A 213      -4.733   4.558   5.429  1.00 97.12           H  
ATOM   3493  C   THR A 213      -3.618   2.954   6.320  1.00 97.12           C  
ATOM   3494  CB  THR A 213      -3.569   5.338   7.057  1.00 97.12           C  
ATOM   3495  HB  THR A 213      -3.078   4.938   7.945  1.00 97.12           H  
ATOM   3496  O   THR A 213      -3.011   2.675   5.278  1.00 97.12           O  
ATOM   3497  CG2 THR A 213      -2.511   5.831   6.069  1.00 97.12           C  
ATOM   3498 HG21 THR A 213      -1.828   6.521   6.566  1.00 97.12           H  
ATOM   3499 HG22 THR A 213      -1.930   4.997   5.675  1.00 97.12           H  
ATOM   3500 HG23 THR A 213      -2.997   6.356   5.247  1.00 97.12           H  
ATOM   3501  OG1 THR A 213      -4.324   6.466   7.427  1.00 97.12           O  
ATOM   3502  HG1 THR A 213      -4.701   6.293   8.293  1.00 97.12           H  
ATOM   3503  N   LEU A 214      -3.621   2.111   7.363  1.00 97.11           N  
ATOM   3504  H   LEU A 214      -4.187   2.343   8.166  1.00 97.11           H  
ATOM   3505  CA  LEU A 214      -2.973   0.798   7.341  1.00 97.11           C  
ATOM   3506  HA  LEU A 214      -1.921   0.941   7.094  1.00 97.11           H  
ATOM   3507  C   LEU A 214      -3.596  -0.111   6.279  1.00 97.11           C  
ATOM   3508  CB  LEU A 214      -3.084   0.137   8.727  1.00 97.11           C  
ATOM   3509  HB2 LEU A 214      -4.140  -0.005   8.955  1.00 97.11           H  
ATOM   3510  HB3 LEU A 214      -2.665   0.803   9.482  1.00 97.11           H  
ATOM   3511  O   LEU A 214      -2.856  -0.762   5.543  1.00 97.11           O  
ATOM   3512  CG  LEU A 214      -2.401  -1.241   8.825  1.00 97.11           C  
ATOM   3513  HG  LEU A 214      -2.758  -1.891   8.027  1.00 97.11           H  
ATOM   3514  CD1 LEU A 214      -0.876  -1.142   8.739  1.00 97.11           C  
ATOM   3515 HD11 LEU A 214      -0.504  -0.479   9.520  1.00 97.11           H  
ATOM   3516 HD12 LEU A 214      -0.585  -0.762   7.760  1.00 97.11           H  
ATOM   3517 HD13 LEU A 214      -0.442  -2.134   8.867  1.00 97.11           H  
ATOM   3518  CD2 LEU A 214      -2.770  -1.905  10.143  1.00 97.11           C  
ATOM   3519 HD21 LEU A 214      -2.292  -2.882  10.220  1.00 97.11           H  
ATOM   3520 HD22 LEU A 214      -2.447  -1.263  10.963  1.00 97.11           H  
ATOM   3521 HD23 LEU A 214      -3.850  -2.043  10.197  1.00 97.11           H  
ATOM   3522  N   THR A 215      -4.925  -0.132   6.172  1.00 96.31           N  
ATOM   3523  H   THR A 215      -5.466   0.482   6.765  1.00 96.31           H  
ATOM   3524  CA  THR A 215      -5.691  -1.073   5.338  1.00 96.31           C  
ATOM   3525  HA  THR A 215      -5.080  -1.958   5.154  1.00 96.31           H  
ATOM   3526  C   THR A 215      -6.051  -0.540   3.954  1.00 96.31           C  
ATOM   3527  CB  THR A 215      -6.964  -1.536   6.061  1.00 96.31           C  
ATOM   3528  HB  THR A 215      -7.492  -2.262   5.444  1.00 96.31           H  
ATOM   3529  O   THR A 215      -6.507  -1.316   3.123  1.00 96.31           O  
ATOM   3530  CG2 THR A 215      -6.671  -2.162   7.426  1.00 96.31           C  
ATOM   3531 HG21 THR A 215      -6.236  -1.425   8.102  1.00 96.31           H  
ATOM   3532 HG22 THR A 215      -5.992  -3.009   7.323  1.00 96.31           H  
ATOM   3533 HG23 THR A 215      -7.603  -2.519   7.864  1.00 96.31           H  
ATOM   3534  OG1 THR A 215      -7.796  -0.430   6.308  1.00 96.31           O  
ATOM   3535  HG1 THR A 215      -8.280  -0.221   5.505  1.00 96.31           H  
ATOM   3536  N   ALA A 216      -5.829   0.750   3.691  1.00 95.88           N  
ATOM   3537  H   ALA A 216      -5.639   1.364   4.471  1.00 95.88           H  
ATOM   3538  CA  ALA A 216      -6.119   1.382   2.406  1.00 95.88           C  
ATOM   3539  HA  ALA A 216      -7.190   1.310   2.218  1.00 95.88           H  
ATOM   3540  C   ALA A 216      -5.382   0.697   1.243  1.00 95.88           C  
ATOM   3541  CB  ALA A 216      -5.744   2.867   2.501  1.00 95.88           C  
ATOM   3542  HB1 ALA A 216      -4.684   2.978   2.730  1.00 95.88           H  
ATOM   3543  HB2 ALA A 216      -6.336   3.350   3.278  1.00 95.88           H  
ATOM   3544  HB3 ALA A 216      -5.954   3.357   1.550  1.00 95.88           H  
ATOM   3545  O   ALA A 216      -4.219   0.306   1.388  1.00 95.88           O  
ATOM   3546  N   LEU A 217      -6.029   0.585   0.087  1.00 95.23           N  
ATOM   3547  H   LEU A 217      -6.976   0.929   0.016  1.00 95.23           H  
ATOM   3548  CA  LEU A 217      -5.396   0.092  -1.134  1.00 95.23           C  
ATOM   3549  HA  LEU A 217      -4.931  -0.868  -0.911  1.00 95.23           H  
ATOM   3550  C   LEU A 217      -4.288   1.058  -1.600  1.00 95.23           C  
ATOM   3551  CB  LEU A 217      -6.509  -0.163  -2.166  1.00 95.23           C  
ATOM   3552  HB2 LEU A 217      -7.078   0.752  -2.330  1.00 95.23           H  
ATOM   3553  HB3 LEU A 217      -7.191  -0.885  -1.715  1.00 95.23           H  
ATOM   3554  O   LEU A 217      -4.366   2.269  -1.400  1.00 95.23           O  
ATOM   3555  CG  LEU A 217      -6.038  -0.723  -3.521  1.00 95.23           C  
ATOM   3556  HG  LEU A 217      -5.121  -1.297  -3.382  1.00 95.23           H  
ATOM   3557  CD1 LEU A 217      -7.087  -1.667  -4.104  1.00 95.23           C  
ATOM   3558 HD11 LEU A 217      -7.251  -2.506  -3.429  1.00 95.23           H  
ATOM   3559 HD12 LEU A 217      -8.031  -1.137  -4.239  1.00 95.23           H  
ATOM   3560 HD13 LEU A 217      -6.753  -2.054  -5.067  1.00 95.23           H  
ATOM   3561  CD2 LEU A 217      -5.790   0.393  -4.540  1.00 95.23           C  
ATOM   3562 HD21 LEU A 217      -6.706   0.966  -4.684  1.00 95.23           H  
ATOM   3563 HD22 LEU A 217      -5.003   1.069  -4.204  1.00 95.23           H  
ATOM   3564 HD23 LEU A 217      -5.503  -0.035  -5.500  1.00 95.23           H  
ATOM   3565  N   GLY A 218      -3.235   0.517  -2.214  1.00 95.46           N  
ATOM   3566  H   GLY A 218      -3.246  -0.476  -2.396  1.00 95.46           H  
ATOM   3567  CA  GLY A 218      -2.133   1.293  -2.778  1.00 95.46           C  
ATOM   3568  HA2 GLY A 218      -2.507   2.268  -3.089  1.00 95.46           H  
ATOM   3569  HA3 GLY A 218      -1.768   0.791  -3.675  1.00 95.46           H  
ATOM   3570  C   GLY A 218      -0.947   1.495  -1.831  1.00 95.46           C  
ATOM   3571  O   GLY A 218      -0.557   0.601  -1.064  1.00 95.46           O  
ATOM   3572  N   ALA A 219      -0.306   2.657  -1.963  1.00 95.55           N  
ATOM   3573  H   ALA A 219      -0.683   3.332  -2.613  1.00 95.55           H  
ATOM   3574  CA  ALA A 219       0.953   2.974  -1.303  1.00 95.55           C  
ATOM   3575  HA  ALA A 219       1.669   2.202  -1.584  1.00 95.55           H  
ATOM   3576  C   ALA A 219       0.802   3.021   0.230  1.00 95.55           C  
ATOM   3577  CB  ALA A 219       1.499   4.297  -1.848  1.00 95.55           C  
ATOM   3578  HB1 ALA A 219       1.563   4.260  -2.936  1.00 95.55           H  
ATOM   3579  HB2 ALA A 219       2.490   4.484  -1.436  1.00 95.55           H  
ATOM   3580  HB3 ALA A 219       0.835   5.114  -1.564  1.00 95.55           H  
ATOM   3581  O   ALA A 219      -0.053   3.737   0.751  1.00 95.55           O  
ATOM   3582  N   PRO A 220       1.652   2.308   0.987  1.00 96.26           N  
ATOM   3583  CA  PRO A 220       1.703   2.444   2.437  1.00 96.26           C  
ATOM   3584  HA  PRO A 220       0.725   2.190   2.845  1.00 96.26           H  
ATOM   3585  C   PRO A 220       2.083   3.870   2.860  1.00 96.26           C  
ATOM   3586  CB  PRO A 220       2.733   1.407   2.899  1.00 96.26           C  
ATOM   3587  HB2 PRO A 220       3.734   1.838   2.899  1.00 96.26           H  
ATOM   3588  HB3 PRO A 220       2.485   0.985   3.873  1.00 96.26           H  
ATOM   3589  O   PRO A 220       3.061   4.435   2.360  1.00 96.26           O  
ATOM   3590  CG  PRO A 220       2.675   0.363   1.790  1.00 96.26           C  
ATOM   3591  HG2 PRO A 220       1.787  -0.252   1.931  1.00 96.26           H  
ATOM   3592  HG3 PRO A 220       3.580  -0.240   1.722  1.00 96.26           H  
ATOM   3593  CD  PRO A 220       2.500   1.215   0.547  1.00 96.26           C  
ATOM   3594  HD2 PRO A 220       2.031   0.620  -0.237  1.00 96.26           H  
ATOM   3595  HD3 PRO A 220       3.462   1.604   0.214  1.00 96.26           H  
ATOM   3596  N   ALA A 221       1.357   4.418   3.833  1.00 97.10           N  
ATOM   3597  H   ALA A 221       0.560   3.915   4.197  1.00 97.10           H  
ATOM   3598  CA  ALA A 221       1.615   5.727   4.426  1.00 97.10           C  
ATOM   3599  HA  ALA A 221       2.568   6.110   4.060  1.00 97.10           H  
ATOM   3600  C   ALA A 221       1.722   5.618   5.952  1.00 97.10           C  
ATOM   3601  CB  ALA A 221       0.528   6.707   3.975  1.00 97.10           C  
ATOM   3602  HB1 ALA A 221       0.698   7.686   4.423  1.00 97.10           H  
ATOM   3603  HB2 ALA A 221      -0.454   6.346   4.280  1.00 97.10           H  
ATOM   3604  HB3 ALA A 221       0.544   6.804   2.890  1.00 97.10           H  
ATOM   3605  O   ALA A 221       1.125   4.730   6.563  1.00 97.10           O  
ATOM   3606  N   ALA A 222       2.539   6.488   6.547  1.00 97.87           N  
ATOM   3607  H   ALA A 222       2.932   7.240   5.999  1.00 97.87           H  
ATOM   3608  CA  ALA A 222       2.600   6.625   7.995  1.00 97.87           C  
ATOM   3609  HA  ALA A 222       2.628   5.632   8.442  1.00 97.87           H  
ATOM   3610  C   ALA A 222       1.337   7.342   8.483  1.00 97.87           C  
ATOM   3611  CB  ALA A 222       3.880   7.372   8.390  1.00 97.87           C  
ATOM   3612  HB1 ALA A 222       3.870   8.379   7.971  1.00 97.87           H  
ATOM   3613  HB2 ALA A 222       3.940   7.440   9.476  1.00 97.87           H  
ATOM   3614  HB3 ALA A 222       4.754   6.834   8.024  1.00 97.87           H  
ATOM   3615  O   ALA A 222       0.790   8.191   7.778  1.00 97.87           O  
ATOM   3616  N   PHE A 223       0.877   7.011   9.684  1.00 98.05           N  
ATOM   3617  H   PHE A 223       1.370   6.315  10.225  1.00 98.05           H  
ATOM   3618  CA  PHE A 223      -0.332   7.602  10.253  1.00 98.05           C  
ATOM   3619  HA  PHE A 223      -0.457   8.607   9.852  1.00 98.05           H  
ATOM   3620  C   PHE A 223      -0.222   7.730  11.766  1.00 98.05           C  
ATOM   3621  CB  PHE A 223      -1.569   6.785   9.855  1.00 98.05           C  
ATOM   3622  HB2 PHE A 223      -2.462   7.286  10.229  1.00 98.05           H  
ATOM   3623  HB3 PHE A 223      -1.644   6.787   8.767  1.00 98.05           H  
ATOM   3624  O   PHE A 223       0.588   7.068  12.416  1.00 98.05           O  
ATOM   3625  CG  PHE A 223      -1.568   5.351  10.343  1.00 98.05           C  
ATOM   3626  CD1 PHE A 223      -0.865   4.366   9.624  1.00 98.05           C  
ATOM   3627  HD1 PHE A 223      -0.336   4.632   8.721  1.00 98.05           H  
ATOM   3628  CD2 PHE A 223      -2.268   4.999  11.512  1.00 98.05           C  
ATOM   3629  HD2 PHE A 223      -2.830   5.744  12.056  1.00 98.05           H  
ATOM   3630  CE1 PHE A 223      -0.853   3.036  10.075  1.00 98.05           C  
ATOM   3631  HE1 PHE A 223      -0.313   2.285   9.517  1.00 98.05           H  
ATOM   3632  CE2 PHE A 223      -2.259   3.667  11.960  1.00 98.05           C  
ATOM   3633  HE2 PHE A 223      -2.818   3.388  12.841  1.00 98.05           H  
ATOM   3634  CZ  PHE A 223      -1.551   2.689  11.242  1.00 98.05           C  
ATOM   3635  HZ  PHE A 223      -1.565   1.663  11.580  1.00 98.05           H  
ATOM   3636  N   LYS A 224      -1.058   8.597  12.332  1.00 97.93           N  
ATOM   3637  H   LYS A 224      -1.730   9.065  11.741  1.00 97.93           H  
ATOM   3638  CA  LYS A 224      -1.176   8.770  13.776  1.00 97.93           C  
ATOM   3639  HA  LYS A 224      -0.233   8.487  14.245  1.00 97.93           H  
ATOM   3640  C   LYS A 224      -2.263   7.842  14.318  1.00 97.93           C  
ATOM   3641  CB  LYS A 224      -1.420  10.254  14.071  1.00 97.93           C  
ATOM   3642  HB2 LYS A 224      -2.365  10.564  13.626  1.00 97.93           H  
ATOM   3643  HB3 LYS A 224      -0.615  10.834  13.618  1.00 97.93           H  
ATOM   3644  O   LYS A 224      -3.396   7.882  13.846  1.00 97.93           O  
ATOM   3645  CG  LYS A 224      -1.448  10.542  15.575  1.00 97.93           C  
ATOM   3646  HG2 LYS A 224      -0.552  10.137  16.045  1.00 97.93           H  
ATOM   3647  HG3 LYS A 224      -2.328  10.060  16.002  1.00 97.93           H  
ATOM   3648  CD  LYS A 224      -1.519  12.053  15.837  1.00 97.93           C  
ATOM   3649  HD2 LYS A 224      -2.393  12.466  15.333  1.00 97.93           H  
ATOM   3650  HD3 LYS A 224      -0.618  12.524  15.445  1.00 97.93           H  
ATOM   3651  CE  LYS A 224      -1.627  12.309  17.344  1.00 97.93           C  
ATOM   3652  HE2 LYS A 224      -2.558  11.863  17.694  1.00 97.93           H  
ATOM   3653  HE3 LYS A 224      -0.809  11.793  17.848  1.00 97.93           H  
ATOM   3654  NZ  LYS A 224      -1.617  13.753  17.679  1.00 97.93           N  
ATOM   3655  HZ1 LYS A 224      -0.749  14.179  17.389  1.00 97.93           H  
ATOM   3656  HZ2 LYS A 224      -1.711  13.871  18.678  1.00 97.93           H  
ATOM   3657  HZ3 LYS A 224      -2.387  14.227  17.229  1.00 97.93           H  
ATOM   3658  N   PHE A 225      -1.926   7.043  15.323  1.00 97.87           N  
ATOM   3659  H   PHE A 225      -0.978   7.091  15.669  1.00 97.87           H  
ATOM   3660  CA  PHE A 225      -2.861   6.208  16.070  1.00 97.87           C  
ATOM   3661  HA  PHE A 225      -3.878   6.417  15.739  1.00 97.87           H  
ATOM   3662  C   PHE A 225      -2.752   6.576  17.549  1.00 97.87           C  
ATOM   3663  CB  PHE A 225      -2.559   4.730  15.797  1.00 97.87           C  
ATOM   3664  HB2 PHE A 225      -1.603   4.464  16.247  1.00 97.87           H  
ATOM   3665  HB3 PHE A 225      -2.464   4.590  14.720  1.00 97.87           H  
ATOM   3666  O   PHE A 225      -1.705   6.369  18.165  1.00 97.87           O  
ATOM   3667  CG  PHE A 225      -3.642   3.794  16.293  1.00 97.87           C  
ATOM   3668  CD1 PHE A 225      -3.370   2.835  17.284  1.00 97.87           C  
ATOM   3669  HD1 PHE A 225      -2.379   2.759  17.707  1.00 97.87           H  
ATOM   3670  CD2 PHE A 225      -4.938   3.889  15.755  1.00 97.87           C  
ATOM   3671  HD2 PHE A 225      -5.144   4.610  14.978  1.00 97.87           H  
ATOM   3672  CE1 PHE A 225      -4.391   1.978  17.731  1.00 97.87           C  
ATOM   3673  HE1 PHE A 225      -4.185   1.245  18.497  1.00 97.87           H  
ATOM   3674  CE2 PHE A 225      -5.962   3.042  16.212  1.00 97.87           C  
ATOM   3675  HE2 PHE A 225      -6.955   3.118  15.793  1.00 97.87           H  
ATOM   3676  CZ  PHE A 225      -5.687   2.078  17.194  1.00 97.87           C  
ATOM   3677  HZ  PHE A 225      -6.469   1.417  17.537  1.00 97.87           H  
ATOM   3678  N   PHE A 226      -3.807   7.190  18.092  1.00 96.29           N  
ATOM   3679  H   PHE A 226      -4.662   7.266  17.560  1.00 96.29           H  
ATOM   3680  CA  PHE A 226      -3.755   7.919  19.362  1.00 96.29           C  
ATOM   3681  HA  PHE A 226      -4.688   8.477  19.452  1.00 96.29           H  
ATOM   3682  C   PHE A 226      -2.640   8.977  19.369  1.00 96.29           C  
ATOM   3683  CB  PHE A 226      -3.718   6.939  20.546  1.00 96.29           C  
ATOM   3684  HB2 PHE A 226      -3.707   7.506  21.478  1.00 96.29           H  
ATOM   3685  HB3 PHE A 226      -2.805   6.345  20.519  1.00 96.29           H  
ATOM   3686  O   PHE A 226      -2.621   9.859  18.512  1.00 96.29           O  
ATOM   3687  CG  PHE A 226      -4.912   6.018  20.582  1.00 96.29           C  
ATOM   3688  CD1 PHE A 226      -6.138   6.495  21.077  1.00 96.29           C  
ATOM   3689  HD1 PHE A 226      -6.220   7.509  21.437  1.00 96.29           H  
ATOM   3690  CD2 PHE A 226      -4.807   4.699  20.109  1.00 96.29           C  
ATOM   3691  HD2 PHE A 226      -3.867   4.335  19.722  1.00 96.29           H  
ATOM   3692  CE1 PHE A 226      -7.259   5.651  21.108  1.00 96.29           C  
ATOM   3693  HE1 PHE A 226      -8.195   6.017  21.503  1.00 96.29           H  
ATOM   3694  CE2 PHE A 226      -5.927   3.853  20.151  1.00 96.29           C  
ATOM   3695  HE2 PHE A 226      -5.848   2.832  19.809  1.00 96.29           H  
ATOM   3696  CZ  PHE A 226      -7.152   4.327  20.649  1.00 96.29           C  
ATOM   3697  HZ  PHE A 226      -8.007   3.668  20.691  1.00 96.29           H  
ATOM   3698  N   ASP A 227      -1.713   8.926  20.320  1.00 93.48           N  
ATOM   3699  H   ASP A 227      -1.739   8.176  20.995  1.00 93.48           H  
ATOM   3700  CA  ASP A 227      -0.601   9.864  20.476  1.00 93.48           C  
ATOM   3701  HA  ASP A 227      -0.887  10.819  20.036  1.00 93.48           H  
ATOM   3702  C   ASP A 227       0.686   9.410  19.762  1.00 93.48           C  
ATOM   3703  CB  ASP A 227      -0.375  10.108  21.978  1.00 93.48           C  
ATOM   3704  HB2 ASP A 227      -1.321  10.374  22.449  1.00 93.48           H  
ATOM   3705  HB3 ASP A 227       0.305  10.952  22.097  1.00 93.48           H  
ATOM   3706  O   ASP A 227       1.699  10.107  19.830  1.00 93.48           O  
ATOM   3707  CG  ASP A 227       0.216   8.877  22.678  1.00 93.48           C  
ATOM   3708  OD1 ASP A 227      -0.312   7.767  22.446  1.00 93.48           O  
ATOM   3709  OD2 ASP A 227       1.267   9.017  23.348  1.00 93.48           O  
ATOM   3710  N   LYS A 228       0.669   8.268  19.058  1.00 97.47           N  
ATOM   3711  H   LYS A 228      -0.195   7.746  19.022  1.00 97.47           H  
ATOM   3712  CA  LYS A 228       1.855   7.692  18.406  1.00 97.47           C  
ATOM   3713  HA  LYS A 228       2.723   8.301  18.659  1.00 97.47           H  
ATOM   3714  C   LYS A 228       1.757   7.703  16.886  1.00 97.47           C  
ATOM   3715  CB  LYS A 228       2.110   6.266  18.917  1.00 97.47           C  
ATOM   3716  HB2 LYS A 228       1.272   5.634  18.619  1.00 97.47           H  
ATOM   3717  HB3 LYS A 228       3.003   5.878  18.427  1.00 97.47           H  
ATOM   3718  O   LYS A 228       0.688   7.521  16.311  1.00 97.47           O  
ATOM   3719  CG  LYS A 228       2.303   6.128  20.435  1.00 97.47           C  
ATOM   3720  HG2 LYS A 228       1.345   6.283  20.932  1.00 97.47           H  
ATOM   3721  HG3 LYS A 228       2.629   5.106  20.633  1.00 97.47           H  
ATOM   3722  CD  LYS A 228       3.340   7.088  21.032  1.00 97.47           C  
ATOM   3723  HD2 LYS A 228       4.285   7.014  20.493  1.00 97.47           H  
ATOM   3724  HD3 LYS A 228       2.954   8.104  20.948  1.00 97.47           H  
ATOM   3725  CE  LYS A 228       3.558   6.758  22.513  1.00 97.47           C  
ATOM   3726  HE2 LYS A 228       2.648   6.295  22.893  1.00 97.47           H  
ATOM   3727  HE3 LYS A 228       4.380   6.049  22.611  1.00 97.47           H  
ATOM   3728  NZ  LYS A 228       3.810   7.985  23.300  1.00 97.47           N  
ATOM   3729  HZ1 LYS A 228       4.001   7.778  24.270  1.00 97.47           H  
ATOM   3730  HZ2 LYS A 228       4.526   8.575  22.900  1.00 97.47           H  
ATOM   3731  HZ3 LYS A 228       2.947   8.509  23.315  1.00 97.47           H  
ATOM   3732  N   ILE A 229       2.905   7.866  16.230  1.00 97.95           N  
ATOM   3733  H   ILE A 229       3.752   7.974  16.770  1.00 97.95           H  
ATOM   3734  CA  ILE A 229       3.042   7.682  14.783  1.00 97.95           C  
ATOM   3735  HA  ILE A 229       2.081   7.879  14.307  1.00 97.95           H  
ATOM   3736  C   ILE A 229       3.408   6.222  14.515  1.00 97.95           C  
ATOM   3737  CB  ILE A 229       4.059   8.676  14.176  1.00 97.95           C  
ATOM   3738  HB  ILE A 229       5.021   8.534  14.670  1.00 97.95           H  
ATOM   3739  O   ILE A 229       4.377   5.702  15.071  1.00 97.95           O  
ATOM   3740  CG1 ILE A 229       3.586  10.130  14.416  1.00 97.95           C  
ATOM   3741 HG12 ILE A 229       2.650  10.300  13.884  1.00 97.95           H  
ATOM   3742 HG13 ILE A 229       3.399  10.281  15.479  1.00 97.95           H  
ATOM   3743  CG2 ILE A 229       4.241   8.403  12.669  1.00 97.95           C  
ATOM   3744 HG21 ILE A 229       3.291   8.515  12.147  1.00 97.95           H  
ATOM   3745 HG22 ILE A 229       4.969   9.092  12.241  1.00 97.95           H  
ATOM   3746 HG23 ILE A 229       4.624   7.396  12.502  1.00 97.95           H  
ATOM   3747  CD1 ILE A 229       4.599  11.201  13.991  1.00 97.95           C  
ATOM   3748 HD11 ILE A 229       4.709  11.218  12.907  1.00 97.95           H  
ATOM   3749 HD12 ILE A 229       5.566  11.005  14.455  1.00 97.95           H  
ATOM   3750 HD13 ILE A 229       4.245  12.179  14.315  1.00 97.95           H  
ATOM   3751  N   ILE A 230       2.638   5.568  13.651  1.00 98.04           N  
ATOM   3752  H   ILE A 230       1.868   6.069  13.231  1.00 98.04           H  
ATOM   3753  CA  ILE A 230       2.938   4.246  13.110  1.00 98.04           C  
ATOM   3754  HA  ILE A 230       3.679   3.753  13.740  1.00 98.04           H  
ATOM   3755  C   ILE A 230       3.549   4.449  11.725  1.00 98.04           C  
ATOM   3756  CB  ILE A 230       1.669   3.367  13.083  1.00 98.04           C  
ATOM   3757  HB  ILE A 230       0.952   3.828  12.404  1.00 98.04           H  
ATOM   3758  O   ILE A 230       2.892   4.960  10.818  1.00 98.04           O  
ATOM   3759  CG1 ILE A 230       0.978   3.253  14.463  1.00 98.04           C  
ATOM   3760 HG12 ILE A 230       0.084   2.639  14.353  1.00 98.04           H  
ATOM   3761 HG13 ILE A 230       0.641   4.241  14.776  1.00 98.04           H  
ATOM   3762  CG2 ILE A 230       1.999   1.966  12.535  1.00 98.04           C  
ATOM   3763 HG21 ILE A 230       2.306   2.044  11.492  1.00 98.04           H  
ATOM   3764 HG22 ILE A 230       1.111   1.335  12.583  1.00 98.04           H  
ATOM   3765 HG23 ILE A 230       2.805   1.505  13.107  1.00 98.04           H  
ATOM   3766  CD1 ILE A 230       1.838   2.655  15.587  1.00 98.04           C  
ATOM   3767 HD11 ILE A 230       2.138   1.637  15.339  1.00 98.04           H  
ATOM   3768 HD12 ILE A 230       1.250   2.628  16.504  1.00 98.04           H  
ATOM   3769 HD13 ILE A 230       2.721   3.270  15.760  1.00 98.04           H  
ATOM   3770  N   ASP A 231       4.821   4.078  11.572  1.00 97.40           N  
ATOM   3771  H   ASP A 231       5.325   3.703  12.362  1.00 97.40           H  
ATOM   3772  CA  ASP A 231       5.514   4.176  10.286  1.00 97.40           C  
ATOM   3773  HA  ASP A 231       5.310   5.167   9.882  1.00 97.40           H  
ATOM   3774  C   ASP A 231       4.973   3.149   9.279  1.00 97.40           C  
ATOM   3775  CB  ASP A 231       7.039   4.065  10.472  1.00 97.40           C  
ATOM   3776  HB2 ASP A 231       7.289   3.042  10.756  1.00 97.40           H  
ATOM   3777  HB3 ASP A 231       7.342   4.726  11.284  1.00 97.40           H  
ATOM   3778  O   ASP A 231       4.431   2.099   9.637  1.00 97.40           O  
ATOM   3779  CG  ASP A 231       7.833   4.461   9.212  1.00 97.40           C  
ATOM   3780  OD1 ASP A 231       7.255   5.140   8.327  1.00 97.40           O  
ATOM   3781  OD2 ASP A 231       9.008   4.055   9.113  1.00 97.40           O  
ATOM   3782  N   ARG A 232       5.126   3.442   7.990  1.00 95.63           N  
ATOM   3783  H   ARG A 232       5.713   4.239   7.787  1.00 95.63           H  
ATOM   3784  CA  ARG A 232       4.652   2.591   6.900  1.00 95.63           C  
ATOM   3785  HA  ARG A 232       3.636   2.287   7.151  1.00 95.63           H  
ATOM   3786  C   ARG A 232       5.496   1.324   6.747  1.00 95.63           C  
ATOM   3787  CB  ARG A 232       4.590   3.399   5.602  1.00 95.63           C  
ATOM   3788  HB2 ARG A 232       4.195   2.753   4.818  1.00 95.63           H  
ATOM   3789  HB3 ARG A 232       3.890   4.222   5.745  1.00 95.63           H  
ATOM   3790  O   ARG A 232       6.722   1.371   6.674  1.00 95.63           O  
ATOM   3791  CG  ARG A 232       5.933   3.986   5.141  1.00 95.63           C  
ATOM   3792  HG2 ARG A 232       6.670   3.196   4.993  1.00 95.63           H  
ATOM   3793  HG3 ARG A 232       6.303   4.691   5.885  1.00 95.63           H  
ATOM   3794  CD  ARG A 232       5.738   4.715   3.816  1.00 95.63           C  
ATOM   3795  HD2 ARG A 232       5.430   3.987   3.065  1.00 95.63           H  
ATOM   3796  HD3 ARG A 232       4.950   5.459   3.935  1.00 95.63           H  
ATOM   3797  NE  ARG A 232       6.974   5.380   3.376  1.00 95.63           N  
ATOM   3798  HE  ARG A 232       7.705   5.478   4.066  1.00 95.63           H  
ATOM   3799  NH1 ARG A 232       6.163   6.041   1.339  1.00 95.63           N  
ATOM   3800 HH11 ARG A 232       5.270   5.629   1.569  1.00 95.63           H  
ATOM   3801 HH12 ARG A 232       6.290   6.461   0.429  1.00 95.63           H  
ATOM   3802  NH2 ARG A 232       8.270   6.526   1.894  1.00 95.63           N  
ATOM   3803 HH21 ARG A 232       8.352   6.999   1.005  1.00 95.63           H  
ATOM   3804 HH22 ARG A 232       8.992   6.634   2.593  1.00 95.63           H  
ATOM   3805  CZ  ARG A 232       7.132   5.975   2.208  1.00 95.63           C  
ATOM   3806  N   LYS A 233       4.837   0.180   6.550  1.00 95.57           N  
ATOM   3807  H   LYS A 233       3.830   0.192   6.630  1.00 95.57           H  
ATOM   3808  CA  LYS A 233       5.494  -1.038   6.055  1.00 95.57           C  
ATOM   3809  HA  LYS A 233       6.474  -1.120   6.526  1.00 95.57           H  
ATOM   3810  C   LYS A 233       5.685  -0.921   4.544  1.00 95.57           C  
ATOM   3811  CB  LYS A 233       4.659  -2.271   6.442  1.00 95.57           C  
ATOM   3812  HB2 LYS A 233       4.578  -2.319   7.528  1.00 95.57           H  
ATOM   3813  HB3 LYS A 233       3.652  -2.157   6.040  1.00 95.57           H  
ATOM   3814  O   LYS A 233       4.707  -0.956   3.807  1.00 95.57           O  
ATOM   3815  CG  LYS A 233       5.225  -3.606   5.925  1.00 95.57           C  
ATOM   3816  HG2 LYS A 233       5.299  -3.581   4.838  1.00 95.57           H  
ATOM   3817  HG3 LYS A 233       4.517  -4.392   6.188  1.00 95.57           H  
ATOM   3818  CD  LYS A 233       6.595  -3.965   6.520  1.00 95.57           C  
ATOM   3819  HD2 LYS A 233       6.526  -3.959   7.608  1.00 95.57           H  
ATOM   3820  HD3 LYS A 233       7.342  -3.242   6.193  1.00 95.57           H  
ATOM   3821  CE  LYS A 233       6.989  -5.365   6.033  1.00 95.57           C  
ATOM   3822  HE2 LYS A 233       6.202  -6.064   6.317  1.00 95.57           H  
ATOM   3823  HE3 LYS A 233       7.034  -5.351   4.944  1.00 95.57           H  
ATOM   3824  NZ  LYS A 233       8.290  -5.808   6.594  1.00 95.57           N  
ATOM   3825  HZ1 LYS A 233       8.246  -5.838   7.603  1.00 95.57           H  
ATOM   3826  HZ2 LYS A 233       8.493  -6.744   6.273  1.00 95.57           H  
ATOM   3827  HZ3 LYS A 233       9.037  -5.194   6.302  1.00 95.57           H  
ATOM   3828  N   ARG A 234       6.928  -0.778   4.078  1.00 95.19           N  
ATOM   3829  H   ARG A 234       7.682  -0.725   4.748  1.00 95.19           H  
ATOM   3830  CA  ARG A 234       7.251  -0.800   2.639  1.00 95.19           C  
ATOM   3831  HA  ARG A 234       6.411  -0.381   2.085  1.00 95.19           H  
ATOM   3832  C   ARG A 234       7.432  -2.237   2.148  1.00 95.19           C  
ATOM   3833  CB  ARG A 234       8.493   0.046   2.319  1.00 95.19           C  
ATOM   3834  HB2 ARG A 234       9.370  -0.425   2.761  1.00 95.19           H  
ATOM   3835  HB3 ARG A 234       8.621   0.064   1.236  1.00 95.19           H  
ATOM   3836  O   ARG A 234       7.960  -3.074   2.882  1.00 95.19           O  
ATOM   3837  CG  ARG A 234       8.398   1.493   2.823  1.00 95.19           C  
ATOM   3838  HG2 ARG A 234       8.416   1.485   3.913  1.00 95.19           H  
ATOM   3839  HG3 ARG A 234       7.467   1.950   2.486  1.00 95.19           H  
ATOM   3840  CD  ARG A 234       9.584   2.311   2.297  1.00 95.19           C  
ATOM   3841  HD2 ARG A 234       9.333   2.689   1.306  1.00 95.19           H  
ATOM   3842  HD3 ARG A 234      10.453   1.659   2.207  1.00 95.19           H  
ATOM   3843  NE  ARG A 234       9.927   3.418   3.213  1.00 95.19           N  
ATOM   3844  HE  ARG A 234       9.551   3.359   4.148  1.00 95.19           H  
ATOM   3845  NH1 ARG A 234      11.427   4.481   1.835  1.00 95.19           N  
ATOM   3846 HH11 ARG A 234      11.217   3.820   1.101  1.00 95.19           H  
ATOM   3847 HH12 ARG A 234      12.146   5.175   1.686  1.00 95.19           H  
ATOM   3848  NH2 ARG A 234      11.103   5.232   3.917  1.00 95.19           N  
ATOM   3849 HH21 ARG A 234      10.767   5.092   4.859  1.00 95.19           H  
ATOM   3850 HH22 ARG A 234      11.856   5.890   3.780  1.00 95.19           H  
ATOM   3851  CZ  ARG A 234      10.819   4.365   2.984  1.00 95.19           C  
ATOM   3852  N   TYR A 235       7.051  -2.492   0.899  1.00 95.98           N  
ATOM   3853  H   TYR A 235       6.631  -1.751   0.356  1.00 95.98           H  
ATOM   3854  CA  TYR A 235       7.200  -3.791   0.238  1.00 95.98           C  
ATOM   3855  HA  TYR A 235       7.559  -4.527   0.957  1.00 95.98           H  
ATOM   3856  C   TYR A 235       8.253  -3.685  -0.868  1.00 95.98           C  
ATOM   3857  CB  TYR A 235       5.843  -4.294  -0.269  1.00 95.98           C  
ATOM   3858  HB2 TYR A 235       5.539  -3.680  -1.117  1.00 95.98           H  
ATOM   3859  HB3 TYR A 235       5.957  -5.317  -0.627  1.00 95.98           H  
ATOM   3860  O   TYR A 235       7.947  -3.684  -2.055  1.00 95.98           O  
ATOM   3861  CG  TYR A 235       4.742  -4.256   0.766  1.00 95.98           C  
ATOM   3862  CD1 TYR A 235       4.660  -5.258   1.751  1.00 95.98           C  
ATOM   3863  HD1 TYR A 235       5.355  -6.085   1.740  1.00 95.98           H  
ATOM   3864  CD2 TYR A 235       3.816  -3.197   0.749  1.00 95.98           C  
ATOM   3865  HD2 TYR A 235       3.876  -2.445  -0.024  1.00 95.98           H  
ATOM   3866  CE1 TYR A 235       3.668  -5.181   2.746  1.00 95.98           C  
ATOM   3867  HE1 TYR A 235       3.597  -5.936   3.516  1.00 95.98           H  
ATOM   3868  CE2 TYR A 235       2.811  -3.137   1.726  1.00 95.98           C  
ATOM   3869  HE2 TYR A 235       2.077  -2.344   1.699  1.00 95.98           H  
ATOM   3870  OH  TYR A 235       1.770  -4.035   3.667  1.00 95.98           O  
ATOM   3871  HH  TYR A 235       1.252  -3.231   3.589  1.00 95.98           H  
ATOM   3872  CZ  TYR A 235       2.746  -4.117   2.733  1.00 95.98           C  
ATOM   3873  N   THR A 236       9.516  -3.553  -0.466  1.00 94.77           N  
ATOM   3874  H   THR A 236       9.718  -3.552   0.523  1.00 94.77           H  
ATOM   3875  CA  THR A 236      10.658  -3.312  -1.370  1.00 94.77           C  
ATOM   3876  HA  THR A 236      10.320  -2.689  -2.199  1.00 94.77           H  
ATOM   3877  C   THR A 236      11.235  -4.589  -1.994  1.00 94.77           C  
ATOM   3878  CB  THR A 236      11.766  -2.543  -0.639  1.00 94.77           C  
ATOM   3879  HB  THR A 236      12.611  -2.380  -1.309  1.00 94.77           H  
ATOM   3880  O   THR A 236      12.351  -4.591  -2.505  1.00 94.77           O  
ATOM   3881  CG2 THR A 236      11.292  -1.184  -0.125  1.00 94.77           C  
ATOM   3882 HG21 THR A 236      10.540  -1.317   0.653  1.00 94.77           H  
ATOM   3883 HG22 THR A 236      12.143  -0.642   0.287  1.00 94.77           H  
ATOM   3884 HG23 THR A 236      10.869  -0.610  -0.950  1.00 94.77           H  
ATOM   3885  OG1 THR A 236      12.186  -3.288   0.484  1.00 94.77           O  
ATOM   3886  HG1 THR A 236      12.892  -3.860   0.175  1.00 94.77           H  
ATOM   3887  N   SER A 237      10.523  -5.711  -1.884  1.00 94.14           N  
ATOM   3888  H   SER A 237       9.581  -5.630  -1.529  1.00 94.14           H  
ATOM   3889  CA  SER A 237      10.894  -6.985  -2.497  1.00 94.14           C  
ATOM   3890  HA  SER A 237      11.784  -6.863  -3.113  1.00 94.14           H  
ATOM   3891  C   SER A 237       9.750  -7.435  -3.385  1.00 94.14           C  
ATOM   3892  CB  SER A 237      11.204  -8.037  -1.428  1.00 94.14           C  
ATOM   3893  HB2 SER A 237      12.122  -7.761  -0.910  1.00 94.14           H  
ATOM   3894  HB3 SER A 237      10.389  -8.071  -0.705  1.00 94.14           H  
ATOM   3895  O   SER A 237       8.670  -7.747  -2.892  1.00 94.14           O  
ATOM   3896  OG  SER A 237      11.355  -9.322  -2.012  1.00 94.14           O  
ATOM   3897  HG  SER A 237      10.555  -9.811  -1.807  1.00 94.14           H  
ATOM   3898  N   THR A 238      10.007  -7.520  -4.684  1.00 95.29           N  
ATOM   3899  H   THR A 238      10.893  -7.192  -5.042  1.00 95.29           H  
ATOM   3900  CA  THR A 238       9.047  -7.995  -5.687  1.00 95.29           C  
ATOM   3901  HA  THR A 238       8.039  -7.750  -5.353  1.00 95.29           H  
ATOM   3902  C   THR A 238       9.080  -9.512  -5.879  1.00 95.29           C  
ATOM   3903  CB  THR A 238       9.271  -7.267  -7.015  1.00 95.29           C  
ATOM   3904  HB  THR A 238       8.637  -7.719  -7.778  1.00 95.29           H  
ATOM   3905  O   THR A 238       8.361 -10.051  -6.711  1.00 95.29           O  
ATOM   3906  CG2 THR A 238       8.914  -5.787  -6.914  1.00 95.29           C  
ATOM   3907 HG21 THR A 238       7.885  -5.675  -6.571  1.00 95.29           H  
ATOM   3908 HG22 THR A 238       9.588  -5.273  -6.230  1.00 95.29           H  
ATOM   3909 HG23 THR A 238       8.964  -5.332  -7.904  1.00 95.29           H  
ATOM   3910  OG1 THR A 238      10.635  -7.351  -7.366  1.00 95.29           O  
ATOM   3911  HG1 THR A 238      10.817  -6.650  -7.996  1.00 95.29           H  
ATOM   3912  N   LYS A 239       9.874 -10.242  -5.083  1.00 94.27           N  
ATOM   3913  H   LYS A 239      10.453  -9.744  -4.422  1.00 94.27           H  
ATOM   3914  CA  LYS A 239      10.008 -11.703  -5.202  1.00 94.27           C  
ATOM   3915  HA  LYS A 239      10.375 -11.939  -6.201  1.00 94.27           H  
ATOM   3916  C   LYS A 239       8.681 -12.452  -5.066  1.00 94.27           C  
ATOM   3917  CB  LYS A 239      11.000 -12.241  -4.165  1.00 94.27           C  
ATOM   3918  HB2 LYS A 239      10.979 -13.330  -4.205  1.00 94.27           H  
ATOM   3919  HB3 LYS A 239      10.685 -11.932  -3.168  1.00 94.27           H  
ATOM   3920  O   LYS A 239       8.500 -13.461  -5.735  1.00 94.27           O  
ATOM   3921  CG  LYS A 239      12.437 -11.776  -4.426  1.00 94.27           C  
ATOM   3922  HG2 LYS A 239      12.498 -10.690  -4.348  1.00 94.27           H  
ATOM   3923  HG3 LYS A 239      12.739 -12.080  -5.429  1.00 94.27           H  
ATOM   3924  CD  LYS A 239      13.375 -12.415  -3.395  1.00 94.27           C  
ATOM   3925  HD2 LYS A 239      13.299 -13.499  -3.471  1.00 94.27           H  
ATOM   3926  HD3 LYS A 239      13.070 -12.102  -2.397  1.00 94.27           H  
ATOM   3927  CE  LYS A 239      14.820 -11.981  -3.654  1.00 94.27           C  
ATOM   3928  HE2 LYS A 239      15.090 -12.269  -4.670  1.00 94.27           H  
ATOM   3929  HE3 LYS A 239      14.874 -10.895  -3.588  1.00 94.27           H  
ATOM   3930  NZ  LYS A 239      15.744 -12.608  -2.676  1.00 94.27           N  
ATOM   3931  HZ1 LYS A 239      15.693 -13.614  -2.746  1.00 94.27           H  
ATOM   3932  HZ2 LYS A 239      16.695 -12.320  -2.853  1.00 94.27           H  
ATOM   3933  HZ3 LYS A 239      15.492 -12.341  -1.735  1.00 94.27           H  
ATOM   3934  N   GLU A 240       7.768 -11.962  -4.224  1.00 93.75           N  
ATOM   3935  H   GLU A 240       7.957 -11.093  -3.746  1.00 93.75           H  
ATOM   3936  CA  GLU A 240       6.481 -12.628  -3.981  1.00 93.75           C  
ATOM   3937  HA  GLU A 240       6.674 -13.672  -3.732  1.00 93.75           H  
ATOM   3938  C   GLU A 240       5.581 -12.664  -5.223  1.00 93.75           C  
ATOM   3939  CB  GLU A 240       5.754 -12.006  -2.771  1.00 93.75           C  
ATOM   3940  HB2 GLU A 240       6.403 -12.094  -1.900  1.00 93.75           H  
ATOM   3941  HB3 GLU A 240       4.859 -12.601  -2.583  1.00 93.75           H  
ATOM   3942  O   GLU A 240       4.846 -13.627  -5.409  1.00 93.75           O  
ATOM   3943  CG  GLU A 240       5.337 -10.529  -2.926  1.00 93.75           C  
ATOM   3944  HG2 GLU A 240       4.716 -10.427  -3.816  1.00 93.75           H  
ATOM   3945  HG3 GLU A 240       6.239  -9.932  -3.067  1.00 93.75           H  
ATOM   3946  CD  GLU A 240       4.540  -9.981  -1.721  1.00 93.75           C  
ATOM   3947  OE1 GLU A 240       4.298  -8.756  -1.640  1.00 93.75           O  
ATOM   3948  OE2 GLU A 240       4.115 -10.764  -0.847  1.00 93.75           O  
ATOM   3949  N   VAL A 241       5.676 -11.667  -6.111  1.00 95.23           N  
ATOM   3950  H   VAL A 241       6.345 -10.925  -5.962  1.00 95.23           H  
ATOM   3951  CA  VAL A 241       4.832 -11.623  -7.314  1.00 95.23           C  
ATOM   3952  HA  VAL A 241       3.878 -12.086  -7.063  1.00 95.23           H  
ATOM   3953  C   VAL A 241       5.387 -12.444  -8.473  1.00 95.23           C  
ATOM   3954  CB  VAL A 241       4.496 -10.196  -7.770  1.00 95.23           C  
ATOM   3955  HB  VAL A 241       3.875 -10.273  -8.662  1.00 95.23           H  
ATOM   3956  O   VAL A 241       4.664 -12.717  -9.422  1.00 95.23           O  
ATOM   3957  CG1 VAL A 241       3.682  -9.466  -6.699  1.00 95.23           C  
ATOM   3958 HG11 VAL A 241       4.275  -9.325  -5.795  1.00 95.23           H  
ATOM   3959 HG12 VAL A 241       3.357  -8.499  -7.084  1.00 95.23           H  
ATOM   3960 HG13 VAL A 241       2.800 -10.056  -6.449  1.00 95.23           H  
ATOM   3961  CG2 VAL A 241       5.712  -9.345  -8.138  1.00 95.23           C  
ATOM   3962 HG21 VAL A 241       6.393  -9.905  -8.779  1.00 95.23           H  
ATOM   3963 HG22 VAL A 241       6.227  -9.019  -7.234  1.00 95.23           H  
ATOM   3964 HG23 VAL A 241       5.373  -8.464  -8.684  1.00 95.23           H  
ATOM   3965  N   LEU A 242       6.649 -12.885  -8.407  1.00 93.72           N  
ATOM   3966  H   LEU A 242       7.193 -12.679  -7.581  1.00 93.72           H  
ATOM   3967  CA  LEU A 242       7.256 -13.654  -9.496  1.00 93.72           C  
ATOM   3968  HA  LEU A 242       7.146 -13.091 -10.423  1.00 93.72           H  
ATOM   3969  C   LEU A 242       6.537 -14.988  -9.720  1.00 93.72           C  
ATOM   3970  CB  LEU A 242       8.749 -13.889  -9.217  1.00 93.72           C  
ATOM   3971  HB2 LEU A 242       9.150 -14.524 -10.008  1.00 93.72           H  
ATOM   3972  HB3 LEU A 242       8.844 -14.433  -8.278  1.00 93.72           H  
ATOM   3973  O   LEU A 242       6.452 -15.440 -10.854  1.00 93.72           O  
ATOM   3974  CG  LEU A 242       9.603 -12.612  -9.143  1.00 93.72           C  
ATOM   3975  HG  LEU A 242       9.222 -11.962  -8.355  1.00 93.72           H  
ATOM   3976  CD1 LEU A 242      11.034 -13.006  -8.786  1.00 93.72           C  
ATOM   3977 HD11 LEU A 242      11.674 -12.124  -8.770  1.00 93.72           H  
ATOM   3978 HD12 LEU A 242      11.412 -13.712  -9.525  1.00 93.72           H  
ATOM   3979 HD13 LEU A 242      11.049 -13.487  -7.807  1.00 93.72           H  
ATOM   3980  CD2 LEU A 242       9.624 -11.829 -10.457  1.00 93.72           C  
ATOM   3981 HD21 LEU A 242       8.624 -11.464 -10.694  1.00 93.72           H  
ATOM   3982 HD22 LEU A 242       9.985 -12.460 -11.269  1.00 93.72           H  
ATOM   3983 HD23 LEU A 242      10.283 -10.967 -10.358  1.00 93.72           H  
ATOM   3984  N   ASN A 243       6.013 -15.611  -8.664  1.00 92.10           N  
ATOM   3985  H   ASN A 243       6.066 -15.150  -7.767  1.00 92.10           H  
ATOM   3986  CA  ASN A 243       5.263 -16.870  -8.746  1.00 92.10           C  
ATOM   3987  HA  ASN A 243       5.339 -17.279  -9.753  1.00 92.10           H  
ATOM   3988  C   ASN A 243       3.755 -16.679  -8.514  1.00 92.10           C  
ATOM   3989  CB  ASN A 243       5.897 -17.884  -7.781  1.00 92.10           C  
ATOM   3990  HB2 ASN A 243       5.328 -18.813  -7.810  1.00 92.10           H  
ATOM   3991  HB3 ASN A 243       5.842 -17.490  -6.767  1.00 92.10           H  
ATOM   3992  O   ASN A 243       3.049 -17.656  -8.291  1.00 92.10           O  
ATOM   3993  CG  ASN A 243       7.335 -18.217  -8.129  1.00 92.10           C  
ATOM   3994  ND2 ASN A 243       8.121 -18.564  -7.137  1.00 92.10           N  
ATOM   3995 HD21 ASN A 243       7.736 -18.662  -6.209  1.00 92.10           H  
ATOM   3996 HD22 ASN A 243       9.057 -18.860  -7.378  1.00 92.10           H  
ATOM   3997  OD1 ASN A 243       7.779 -18.168  -9.273  1.00 92.10           O  
ATOM   3998  N   ALA A 244       3.282 -15.433  -8.535  1.00 94.75           N  
ATOM   3999  H   ALA A 244       3.892 -14.688  -8.839  1.00 94.75           H  
ATOM   4000  CA  ALA A 244       1.876 -15.094  -8.367  1.00 94.75           C  
ATOM   4001  HA  ALA A 244       1.402 -15.816  -7.702  1.00 94.75           H  
ATOM   4002  C   ALA A 244       1.129 -15.135  -9.708  1.00 94.75           C  
ATOM   4003  CB  ALA A 244       1.808 -13.714  -7.706  1.00 94.75           C  
ATOM   4004  HB1 ALA A 244       2.319 -13.744  -6.744  1.00 94.75           H  
ATOM   4005  HB2 ALA A 244       0.771 -13.420  -7.546  1.00 94.75           H  
ATOM   4006  HB3 ALA A 244       2.273 -12.975  -8.358  1.00 94.75           H  
ATOM   4007  O   ALA A 244       1.738 -15.128 -10.781  1.00 94.75           O  
ATOM   4008  N   THR A 245      -0.199 -15.115  -9.641  1.00 94.96           N  
ATOM   4009  H   THR A 245      -0.648 -15.114  -8.737  1.00 94.96           H  
ATOM   4010  CA  THR A 245      -1.055 -15.000 -10.825  1.00 94.96           C  
ATOM   4011  HA  THR A 245      -0.611 -15.563 -11.645  1.00 94.96           H  
ATOM   4012  C   THR A 245      -1.166 -13.532 -11.229  1.00 94.96           C  
ATOM   4013  CB  THR A 245      -2.438 -15.602 -10.547  1.00 94.96           C  
ATOM   4014  HB  THR A 245      -2.920 -15.058  -9.735  1.00 94.96           H  
ATOM   4015  O   THR A 245      -1.595 -12.700 -10.429  1.00 94.96           O  
ATOM   4016  CG2 THR A 245      -3.344 -15.588 -11.777  1.00 94.96           C  
ATOM   4017 HG21 THR A 245      -4.287 -16.084 -11.544  1.00 94.96           H  
ATOM   4018 HG22 THR A 245      -3.564 -14.562 -12.072  1.00 94.96           H  
ATOM   4019 HG23 THR A 245      -2.861 -16.107 -12.606  1.00 94.96           H  
ATOM   4020  OG1 THR A 245      -2.284 -16.951 -10.171  1.00 94.96           O  
ATOM   4021  HG1 THR A 245      -3.143 -17.266  -9.879  1.00 94.96           H  
ATOM   4022  N   LEU A 246      -0.787 -13.197 -12.465  1.00 93.48           N  
ATOM   4023  H   LEU A 246      -0.454 -13.924 -13.082  1.00 93.48           H  
ATOM   4024  CA  LEU A 246      -1.043 -11.876 -13.042  1.00 93.48           C  
ATOM   4025  HA  LEU A 246      -0.776 -11.113 -12.312  1.00 93.48           H  
ATOM   4026  C   LEU A 246      -2.539 -11.753 -13.358  1.00 93.48           C  
ATOM   4027  CB  LEU A 246      -0.171 -11.687 -14.298  1.00 93.48           C  
ATOM   4028  HB2 LEU A 246       0.878 -11.759 -14.009  1.00 93.48           H  
ATOM   4029  HB3 LEU A 246      -0.386 -12.502 -14.989  1.00 93.48           H  
ATOM   4030  O   LEU A 246      -3.067 -12.521 -14.158  1.00 93.48           O  
ATOM   4031  CG  LEU A 246      -0.395 -10.357 -15.049  1.00 93.48           C  
ATOM   4032  HG  LEU A 246      -1.440 -10.268 -15.346  1.00 93.48           H  
ATOM   4033  CD1 LEU A 246      -0.017  -9.139 -14.204  1.00 93.48           C  
ATOM   4034 HD11 LEU A 246       1.012  -9.229 -13.858  1.00 93.48           H  
ATOM   4035 HD12 LEU A 246      -0.685  -9.063 -13.346  1.00 93.48           H  
ATOM   4036 HD13 LEU A 246      -0.129  -8.234 -14.802  1.00 93.48           H  
ATOM   4037  CD2 LEU A 246       0.469 -10.339 -16.309  1.00 93.48           C  
ATOM   4038 HD21 LEU A 246       0.330  -9.398 -16.841  1.00 93.48           H  
ATOM   4039 HD22 LEU A 246       1.519 -10.475 -16.053  1.00 93.48           H  
ATOM   4040 HD23 LEU A 246       0.154 -11.149 -16.967  1.00 93.48           H  
ATOM   4041  N   ILE A 247      -3.212 -10.783 -12.743  1.00 91.04           N  
ATOM   4042  H   ILE A 247      -2.709 -10.160 -12.127  1.00 91.04           H  
ATOM   4043  CA  ILE A 247      -4.605 -10.460 -13.050  1.00 91.04           C  
ATOM   4044  HA  ILE A 247      -5.085 -11.334 -13.491  1.00 91.04           H  
ATOM   4045  C   ILE A 247      -4.613  -9.344 -14.089  1.00 91.04           C  
ATOM   4046  CB  ILE A 247      -5.412 -10.095 -11.785  1.00 91.04           C  
ATOM   4047  HB  ILE A 247      -4.934  -9.246 -11.296  1.00 91.04           H  
ATOM   4048  O   ILE A 247      -4.251  -8.199 -13.801  1.00 91.04           O  
ATOM   4049  CG1 ILE A 247      -5.435 -11.287 -10.802  1.00 91.04           C  
ATOM   4050 HG12 ILE A 247      -5.869 -12.150 -11.308  1.00 91.04           H  
ATOM   4051 HG13 ILE A 247      -4.416 -11.547 -10.516  1.00 91.04           H  
ATOM   4052  CG2 ILE A 247      -6.851  -9.697 -12.187  1.00 91.04           C  
ATOM   4053 HG21 ILE A 247      -7.368 -10.553 -12.620  1.00 91.04           H  
ATOM   4054 HG22 ILE A 247      -6.847  -8.890 -12.920  1.00 91.04           H  
ATOM   4055 HG23 ILE A 247      -7.414  -9.330 -11.329  1.00 91.04           H  
ATOM   4056  CD1 ILE A 247      -6.230 -11.038  -9.513  1.00 91.04           C  
ATOM   4057 HD11 ILE A 247      -7.256 -10.734  -9.725  1.00 91.04           H  
ATOM   4058 HD12 ILE A 247      -6.303 -11.977  -8.965  1.00 91.04           H  
ATOM   4059 HD13 ILE A 247      -5.737 -10.280  -8.905  1.00 91.04           H  
ATOM   4060  N   HIS A 248      -5.088  -9.669 -15.287  1.00 82.49           N  
ATOM   4061  H   HIS A 248      -5.353 -10.627 -15.466  1.00 82.49           H  
ATOM   4062  CA  HIS A 248      -5.409  -8.677 -16.302  1.00 82.49           C  
ATOM   4063  HA  HIS A 248      -4.617  -7.929 -16.335  1.00 82.49           H  
ATOM   4064  C   HIS A 248      -6.708  -7.970 -15.909  1.00 82.49           C  
ATOM   4065  CB  HIS A 248      -5.462  -9.350 -17.678  1.00 82.49           C  
ATOM   4066  HB2 HIS A 248      -6.130 -10.211 -17.648  1.00 82.49           H  
ATOM   4067  HB3 HIS A 248      -5.865  -8.643 -18.404  1.00 82.49           H  
ATOM   4068  O   HIS A 248      -7.809  -8.464 -16.135  1.00 82.49           O  
ATOM   4069  CG  HIS A 248      -4.092  -9.781 -18.139  1.00 82.49           C  
ATOM   4070  CD2 HIS A 248      -3.509 -11.008 -17.966  1.00 82.49           C  
ATOM   4071  HD2 HIS A 248      -3.960 -11.865 -17.489  1.00 82.49           H  
ATOM   4072  ND1 HIS A 248      -3.173  -8.981 -18.778  1.00 82.49           N  
ATOM   4073  HD1 HIS A 248      -3.353  -8.053 -19.134  1.00 82.49           H  
ATOM   4074  CE1 HIS A 248      -2.066  -9.709 -18.990  1.00 82.49           C  
ATOM   4075  HE1 HIS A 248      -1.184  -9.364 -19.510  1.00 82.49           H  
ATOM   4076  NE2 HIS A 248      -2.215 -10.946 -18.499  1.00 82.49           N  
ATOM   4077  N   GLN A 249      -6.580  -6.815 -15.258  1.00 66.25           N  
ATOM   4078  H   GLN A 249      -5.652  -6.481 -15.040  1.00 66.25           H  
ATOM   4079  CA  GLN A 249      -7.713  -5.919 -15.065  1.00 66.25           C  
ATOM   4080  HA  GLN A 249      -8.616  -6.501 -14.878  1.00 66.25           H  
ATOM   4081  C   GLN A 249      -7.911  -5.136 -16.358  1.00 66.25           C  
ATOM   4082  CB  GLN A 249      -7.486  -4.986 -13.866  1.00 66.25           C  
ATOM   4083  HB2 GLN A 249      -6.575  -4.406 -14.016  1.00 66.25           H  
ATOM   4084  HB3 GLN A 249      -8.328  -4.297 -13.804  1.00 66.25           H  
ATOM   4085  O   GLN A 249      -7.017  -4.390 -16.767  1.00 66.25           O  
ATOM   4086  CG  GLN A 249      -7.386  -5.765 -12.549  1.00 66.25           C  
ATOM   4087  HG2 GLN A 249      -8.229  -6.453 -12.478  1.00 66.25           H  
ATOM   4088  HG3 GLN A 249      -6.465  -6.347 -12.532  1.00 66.25           H  
ATOM   4089  CD  GLN A 249      -7.393  -4.834 -11.344  1.00 66.25           C  
ATOM   4090  NE2 GLN A 249      -8.260  -5.057 -10.383  1.00 66.25           N  
ATOM   4091 HE21 GLN A 249      -8.296  -4.347  -9.666  1.00 66.25           H  
ATOM   4092 HE22 GLN A 249      -8.973  -5.763 -10.505  1.00 66.25           H  
ATOM   4093  OE1 GLN A 249      -6.632  -3.892 -11.225  1.00 66.25           O  
ATOM   4094  N   SER A 250      -9.066  -5.293 -17.001  1.00 56.71           N  
ATOM   4095  H   SER A 250      -9.752  -5.958 -16.674  1.00 56.71           H  
ATOM   4096  CA  SER A 250      -9.436  -4.376 -18.075  1.00 56.71           C  
ATOM   4097  HA  SER A 250      -8.672  -4.425 -18.852  1.00 56.71           H  
ATOM   4098  C   SER A 250      -9.499  -2.946 -17.533  1.00 56.71           C  
ATOM   4099  CB  SER A 250     -10.768  -4.765 -18.712  1.00 56.71           C  
ATOM   4100  HB2 SER A 250     -10.736  -5.811 -19.019  1.00 56.71           H  
ATOM   4101  HB3 SER A 250     -10.958  -4.142 -19.585  1.00 56.71           H  
ATOM   4102  O   SER A 250      -9.734  -2.708 -16.343  1.00 56.71           O  
ATOM   4103  OG  SER A 250     -11.789  -4.568 -17.767  1.00 56.71           O  
ATOM   4104  HG  SER A 250     -11.980  -5.442 -17.419  1.00 56.71           H  
ATOM   4105  N   ILE A 251      -9.340  -1.970 -18.426  1.00 52.81           N  
ATOM   4106  H   ILE A 251      -9.146  -2.232 -19.381  1.00 52.81           H  
ATOM   4107  CA  ILE A 251      -9.507  -0.545 -18.097  1.00 52.81           C  
ATOM   4108  HA  ILE A 251      -8.798  -0.283 -17.312  1.00 52.81           H  
ATOM   4109  C   ILE A 251     -10.920  -0.278 -17.537  1.00 52.81           C  
ATOM   4110  CB  ILE A 251      -9.199   0.308 -19.353  1.00 52.81           C  
ATOM   4111  HB  ILE A 251      -9.881   0.002 -20.147  1.00 52.81           H  
ATOM   4112  O   ILE A 251     -11.115   0.663 -16.771  1.00 52.81           O  
ATOM   4113  CG1 ILE A 251      -7.746   0.064 -19.836  1.00 52.81           C  
ATOM   4114 HG12 ILE A 251      -7.568  -1.006 -19.947  1.00 52.81           H  
ATOM   4115 HG13 ILE A 251      -7.047   0.439 -19.088  1.00 52.81           H  
ATOM   4116  CG2 ILE A 251      -9.420   1.810 -19.087  1.00 52.81           C  
ATOM   4117 HG21 ILE A 251      -8.796   2.140 -18.256  1.00 52.81           H  
ATOM   4118 HG22 ILE A 251     -10.465   2.004 -18.844  1.00 52.81           H  
ATOM   4119 HG23 ILE A 251      -9.189   2.400 -19.974  1.00 52.81           H  
ATOM   4120  CD1 ILE A 251      -7.415   0.698 -21.193  1.00 52.81           C  
ATOM   4121 HD11 ILE A 251      -8.157   0.400 -21.934  1.00 52.81           H  
ATOM   4122 HD12 ILE A 251      -6.433   0.354 -21.519  1.00 52.81           H  
ATOM   4123 HD13 ILE A 251      -7.387   1.785 -21.116  1.00 52.81           H  
ATOM   4124  N   THR A 252     -11.898  -1.124 -17.877  1.00 61.93           N  
ATOM   4125  H   THR A 252     -11.669  -1.933 -18.437  1.00 61.93           H  
ATOM   4126  CA  THR A 252     -13.288  -1.033 -17.410  1.00 61.93           C  
ATOM   4127  HA  THR A 252     -13.537   0.019 -17.270  1.00 61.93           H  
ATOM   4128  C   THR A 252     -13.529  -1.712 -16.056  1.00 61.93           C  
ATOM   4129  CB  THR A 252     -14.252  -1.596 -18.469  1.00 61.93           C  
ATOM   4130  HB  THR A 252     -15.279  -1.459 -18.130  1.00 61.93           H  
ATOM   4131  O   THR A 252     -14.625  -1.595 -15.512  1.00 61.93           O  
ATOM   4132  CG2 THR A 252     -14.091  -0.918 -19.832  1.00 61.93           C  
ATOM   4133 HG21 THR A 252     -14.182   0.161 -19.715  1.00 61.93           H  
ATOM   4134 HG22 THR A 252     -14.875  -1.266 -20.504  1.00 61.93           H  
ATOM   4135 HG23 THR A 252     -13.120  -1.154 -20.267  1.00 61.93           H  
ATOM   4136  OG1 THR A 252     -14.009  -2.963 -18.665  1.00 61.93           O  
ATOM   4137  HG1 THR A 252     -14.345  -3.224 -19.525  1.00 61.93           H  
ATOM   4138  N   GLY A 253     -12.534  -2.402 -15.483  1.00 52.81           N  
ATOM   4139  H   GLY A 253     -11.653  -2.464 -15.973  1.00 52.81           H  
ATOM   4140  CA  GLY A 253     -12.664  -3.145 -14.224  1.00 52.81           C  
ATOM   4141  HA2 GLY A 253     -11.665  -3.327 -13.828  1.00 52.81           H  
ATOM   4142  HA3 GLY A 253     -13.218  -2.541 -13.506  1.00 52.81           H  
ATOM   4143  C   GLY A 253     -13.374  -4.500 -14.353  1.00 52.81           C  
ATOM   4144  O   GLY A 253     -13.580  -5.175 -13.345  1.00 52.81           O  
ATOM   4145  N   LEU A 254     -13.727  -4.918 -15.570  1.00 47.41           N  
ATOM   4146  H   LEU A 254     -13.492  -4.327 -16.354  1.00 47.41           H  
ATOM   4147  CA  LEU A 254     -14.276  -6.242 -15.866  1.00 47.41           C  
ATOM   4148  HA  LEU A 254     -14.846  -6.588 -15.003  1.00 47.41           H  
ATOM   4149  C   LEU A 254     -13.139  -7.251 -16.087  1.00 47.41           C  
ATOM   4150  CB  LEU A 254     -15.229  -6.133 -17.072  1.00 47.41           C  
ATOM   4151  HB2 LEU A 254     -15.540  -7.132 -17.376  1.00 47.41           H  
ATOM   4152  HB3 LEU A 254     -14.677  -5.694 -17.903  1.00 47.41           H  
ATOM   4153  O   LEU A 254     -12.106  -6.910 -16.666  1.00 47.41           O  
ATOM   4154  CG  LEU A 254     -16.485  -5.277 -16.794  1.00 47.41           C  
ATOM   4155  HG  LEU A 254     -16.190  -4.312 -16.382  1.00 47.41           H  
ATOM   4156  CD1 LEU A 254     -17.256  -5.015 -18.088  1.00 47.41           C  
ATOM   4157 HD11 LEU A 254     -18.059  -4.304 -17.897  1.00 47.41           H  
ATOM   4158 HD12 LEU A 254     -17.674  -5.946 -18.470  1.00 47.41           H  
ATOM   4159 HD13 LEU A 254     -16.583  -4.594 -18.834  1.00 47.41           H  
ATOM   4160  CD2 LEU A 254     -17.441  -5.964 -15.813  1.00 47.41           C  
ATOM   4161 HD21 LEU A 254     -17.716  -6.949 -16.191  1.00 47.41           H  
ATOM   4162 HD22 LEU A 254     -16.969  -6.067 -14.836  1.00 47.41           H  
ATOM   4163 HD23 LEU A 254     -18.341  -5.361 -15.696  1.00 47.41           H  
ATOM   4164  N   TYR A 255     -13.312  -8.485 -15.612  1.00 44.98           N  
ATOM   4165  H   TYR A 255     -14.199  -8.717 -15.189  1.00 44.98           H  
ATOM   4166  CA  TYR A 255     -12.420  -9.592 -15.967  1.00 44.98           C  
ATOM   4167  HA  TYR A 255     -11.391  -9.335 -15.714  1.00 44.98           H  
ATOM   4168  C   TYR A 255     -12.511  -9.799 -17.483  1.00 44.98           C  
ATOM   4169  CB  TYR A 255     -12.830 -10.871 -15.205  1.00 44.98           C  
ATOM   4170  HB2 TYR A 255     -13.763 -10.702 -14.669  1.00 44.98           H  
ATOM   4171  HB3 TYR A 255     -13.038 -11.665 -15.922  1.00 44.98           H  
ATOM   4172  O   TYR A 255     -13.592 -10.093 -17.989  1.00 44.98           O  
ATOM   4173  CG  TYR A 255     -11.797 -11.396 -14.225  1.00 44.98           C  
ATOM   4174  CD1 TYR A 255     -10.888 -12.390 -14.634  1.00 44.98           C  
ATOM   4175  HD1 TYR A 255     -10.901 -12.750 -15.652  1.00 44.98           H  
ATOM   4176  CD2 TYR A 255     -11.763 -10.913 -12.901  1.00 44.98           C  
ATOM   4177  HD2 TYR A 255     -12.463 -10.149 -12.597  1.00 44.98           H  
ATOM   4178  CE1 TYR A 255      -9.953 -12.911 -13.719  1.00 44.98           C  
ATOM   4179  HE1 TYR A 255      -9.254 -13.673 -14.031  1.00 44.98           H  
ATOM   4180  CE2 TYR A 255     -10.828 -11.433 -11.982  1.00 44.98           C  
ATOM   4181  HE2 TYR A 255     -10.806 -11.066 -10.967  1.00 44.98           H  
ATOM   4182  OH  TYR A 255      -9.015 -12.948 -11.517  1.00 44.98           O  
ATOM   4183  HH  TYR A 255      -9.112 -12.608 -10.625  1.00 44.98           H  
ATOM   4184  CZ  TYR A 255      -9.922 -12.438 -12.392  1.00 44.98           C  
ATOM   4185  N   GLU A 256     -11.404  -9.638 -18.200  1.00 42.06           N  
ATOM   4186  H   GLU A 256     -10.539  -9.397 -17.739  1.00 42.06           H  
ATOM   4187  CA  GLU A 256     -11.295 -10.180 -19.553  1.00 42.06           C  
ATOM   4188  HA  GLU A 256     -12.278 -10.221 -20.024  1.00 42.06           H  
ATOM   4189  C   GLU A 256     -10.802 -11.621 -19.405  1.00 42.06           C  
ATOM   4190  CB  GLU A 256     -10.411  -9.287 -20.443  1.00 42.06           C  
ATOM   4191  HB2 GLU A 256      -9.523  -8.982 -19.890  1.00 42.06           H  
ATOM   4192  HB3 GLU A 256     -10.107  -9.857 -21.320  1.00 42.06           H  
ATOM   4193  O   GLU A 256      -9.735 -11.863 -18.837  1.00 42.06           O  
ATOM   4194  CG  GLU A 256     -11.202  -8.048 -20.908  1.00 42.06           C  
ATOM   4195  HG2 GLU A 256     -11.608  -7.543 -20.031  1.00 42.06           H  
ATOM   4196  HG3 GLU A 256     -12.049  -8.384 -21.507  1.00 42.06           H  
ATOM   4197  CD  GLU A 256     -10.385  -7.039 -21.737  1.00 42.06           C  
ATOM   4198  OE1 GLU A 256     -10.847  -5.876 -21.836  1.00 42.06           O  
ATOM   4199  OE2 GLU A 256      -9.291  -7.391 -22.231  1.00 42.06           O  
ATOM   4200  N   THR A 257     -11.654 -12.568 -19.800  1.00 40.40           N  
ATOM   4201  H   THR A 257     -12.516 -12.279 -20.240  1.00 40.40           H  
ATOM   4202  CA  THR A 257     -11.340 -13.999 -19.922  1.00 40.40           C  
ATOM   4203  HA  THR A 257     -10.703 -14.319 -19.097  1.00 40.40           H  
ATOM   4204  C   THR A 257     -10.573 -14.277 -21.198  1.00 40.40           C  
ATOM   4205  CB  THR A 257     -12.604 -14.854 -19.962  1.00 40.40           C  
ATOM   4206  HB  THR A 257     -12.335 -15.878 -20.224  1.00 40.40           H  
ATOM   4207  O   THR A 257     -11.008 -13.724 -22.234  1.00 40.40           O  
ATOM   4208  CG2 THR A 257     -13.345 -14.872 -18.626  1.00 40.40           C  
ATOM   4209 HG21 THR A 257     -14.222 -15.514 -18.711  1.00 40.40           H  
ATOM   4210 HG22 THR A 257     -12.685 -15.262 -17.851  1.00 40.40           H  
ATOM   4211 HG23 THR A 257     -13.659 -13.862 -18.363  1.00 40.40           H  
ATOM   4212  OG1 THR A 257     -13.449 -14.326 -20.956  1.00 40.40           O  
ATOM   4213  HG1 THR A 257     -12.837 -14.089 -21.657  1.00 40.40           H  
ATOM   4214  OXT THR A 257      -9.656 -15.116 -21.115  1.00 40.40           O  
TER    4215      THR A 257                                                       
END   
