# Supplementary material for: Computational design of novel Cas9 PAM-interacting domains using evolution-based modelling and structural quality assessment
Source: PLoS Comput Biol. 2023 Nov 17;19(11):e1011621. doi: 10.1371/journal.pcbi.1011621 (PMC10729993; doi:10.1371/journal.pcbi.1011621)
Supplement: S1 File — This file contains the experimentally tested sequences in a zip format. It includes Fasta files, AlphaFold Prediction with PDB file, pLDDT, and more. (ZIP) [file pcbi.1011621.s001.zip › pdb/dgfx_15_relaxed_rank_1_model_3.pdb]

ATOM      1  N   THR A   1      -7.156  13.265  -5.872  1.00 33.96           N  
ATOM      2  H   THR A   1      -7.239  12.281  -6.085  1.00 33.96           H  
ATOM      3  H2  THR A   1      -8.076  13.681  -5.841  1.00 33.96           H  
ATOM      4  H3  THR A   1      -6.729  13.388  -4.964  1.00 33.96           H  
ATOM      5  CA  THR A   1      -6.321  13.962  -6.872  1.00 33.96           C  
ATOM      6  HA  THR A   1      -6.806  13.936  -7.847  1.00 33.96           H  
ATOM      7  C   THR A   1      -4.982  13.251  -6.998  1.00 33.96           C  
ATOM      8  CB  THR A   1      -6.139  15.431  -6.472  1.00 33.96           C  
ATOM      9  HB  THR A   1      -5.330  15.883  -7.045  1.00 33.96           H  
ATOM     10  O   THR A   1      -4.021  13.571  -6.306  1.00 33.96           O  
ATOM     11  CG2 THR A   1      -7.427  16.219  -6.689  1.00 33.96           C  
ATOM     12 HG21 THR A   1      -7.251  17.271  -6.465  1.00 33.96           H  
ATOM     13 HG22 THR A   1      -7.735  16.148  -7.733  1.00 33.96           H  
ATOM     14 HG23 THR A   1      -8.231  15.857  -6.049  1.00 33.96           H  
ATOM     15  OG1 THR A   1      -5.867  15.500  -5.094  1.00 33.96           O  
ATOM     16  HG1 THR A   1      -5.643  16.411  -4.891  1.00 33.96           H  
ATOM     17  N   GLY A   2      -4.915  12.209  -7.829  1.00 34.79           N  
ATOM     18  H   GLY A   2      -5.701  11.968  -8.416  1.00 34.79           H  
ATOM     19  CA  GLY A   2      -3.631  11.629  -8.219  1.00 34.79           C  
ATOM     20  HA2 GLY A   2      -3.000  11.445  -7.349  1.00 34.79           H  
ATOM     21  HA3 GLY A   2      -3.788  10.694  -8.756  1.00 34.79           H  
ATOM     22  C   GLY A   2      -2.959  12.620  -9.155  1.00 34.79           C  
ATOM     23  O   GLY A   2      -3.295  12.647 -10.330  1.00 34.79           O  
ATOM     24  N   GLY A   3      -2.111  13.506  -8.624  1.00 31.17           N  
ATOM     25  H   GLY A   3      -1.959  13.505  -7.625  1.00 31.17           H  
ATOM     26  CA  GLY A   3      -1.333  14.409  -9.465  1.00 31.17           C  
ATOM     27  HA2 GLY A   3      -0.575  14.928  -8.877  1.00 31.17           H  
ATOM     28  HA3 GLY A   3      -1.990  15.142  -9.934  1.00 31.17           H  
ATOM     29  C   GLY A   3      -0.641  13.573 -10.534  1.00 31.17           C  
ATOM     30  O   GLY A   3       0.080  12.635 -10.184  1.00 31.17           O  
ATOM     31  N   PHE A   4      -0.919  13.874 -11.808  1.00 39.77           N  
ATOM     32  H   PHE A   4      -1.593  14.602 -11.998  1.00 39.77           H  
ATOM     33  CA  PHE A   4      -0.404  13.127 -12.960  1.00 39.77           C  
ATOM     34  HA  PHE A   4      -0.762  12.100 -12.885  1.00 39.77           H  
ATOM     35  C   PHE A   4       1.120  13.029 -12.968  1.00 39.77           C  
ATOM     36  CB  PHE A   4      -0.947  13.720 -14.268  1.00 39.77           C  
ATOM     37  HB2 PHE A   4      -0.168  13.688 -15.030  1.00 39.77           H  
ATOM     38  HB3 PHE A   4      -1.214  14.769 -14.132  1.00 39.77           H  
ATOM     39  O   PHE A   4       1.676  12.150 -13.616  1.00 39.77           O  
ATOM     40  CG  PHE A   4      -2.138  12.944 -14.791  1.00 39.77           C  
ATOM     41  CD1 PHE A   4      -1.923  11.812 -15.599  1.00 39.77           C  
ATOM     42  HD1 PHE A   4      -0.918  11.520 -15.867  1.00 39.77           H  
ATOM     43  CD2 PHE A   4      -3.450  13.319 -14.446  1.00 39.77           C  
ATOM     44  HD2 PHE A   4      -3.623  14.186 -13.825  1.00 39.77           H  
ATOM     45  CE1 PHE A   4      -3.015  11.063 -16.070  1.00 39.77           C  
ATOM     46  HE1 PHE A   4      -2.852  10.203 -16.702  1.00 39.77           H  
ATOM     47  CE2 PHE A   4      -4.542  12.569 -14.918  1.00 39.77           C  
ATOM     48  HE2 PHE A   4      -5.551  12.863 -14.668  1.00 39.77           H  
ATOM     49  CZ  PHE A   4      -4.325  11.442 -15.730  1.00 39.77           C  
ATOM     50  HZ  PHE A   4      -5.164  10.873 -16.102  1.00 39.77           H  
ATOM     51  N   SER A   5       1.793  13.819 -12.139  1.00 35.34           N  
ATOM     52  H   SER A   5       1.331  14.611 -11.718  1.00 35.34           H  
ATOM     53  CA  SER A   5       3.159  13.559 -11.769  1.00 35.34           C  
ATOM     54  HA  SER A   5       3.305  12.480 -11.700  1.00 35.34           H  
ATOM     55  C   SER A   5       3.525  14.182 -10.422  1.00 35.34           C  
ATOM     56  CB  SER A   5       4.032  14.063 -12.899  1.00 35.34           C  
ATOM     57  HB2 SER A   5       5.065  13.946 -12.569  1.00 35.34           H  
ATOM     58  HB3 SER A   5       3.873  13.442 -13.781  1.00 35.34           H  
ATOM     59  O   SER A   5       3.171  15.311 -10.097  1.00 35.34           O  
ATOM     60  OG  SER A   5       3.763  15.409 -13.238  1.00 35.34           O  
ATOM     61  HG  SER A   5       4.280  15.592 -14.026  1.00 35.34           H  
ATOM     62  N   LYS A   6       4.311  13.453  -9.624  1.00 41.02           N  
ATOM     63  H   LYS A   6       4.552  12.535  -9.969  1.00 41.02           H  
ATOM     64  CA  LYS A   6       5.228  14.063  -8.646  1.00 41.02           C  
ATOM     65  HA  LYS A   6       4.758  14.945  -8.211  1.00 41.02           H  
ATOM     66  C   LYS A   6       6.474  14.592  -9.377  1.00 41.02           C  
ATOM     67  CB  LYS A   6       5.581  13.067  -7.524  1.00 41.02           C  
ATOM     68  HB2 LYS A   6       6.529  13.353  -7.070  1.00 41.02           H  
ATOM     69  HB3 LYS A   6       5.702  12.069  -7.946  1.00 41.02           H  
ATOM     70  O   LYS A   6       7.589  14.396  -8.911  1.00 41.02           O  
ATOM     71  CG  LYS A   6       4.562  13.045  -6.386  1.00 41.02           C  
ATOM     72  HG2 LYS A   6       4.463  14.049  -5.972  1.00 41.02           H  
ATOM     73  HG3 LYS A   6       3.594  12.708  -6.757  1.00 41.02           H  
ATOM     74  CD  LYS A   6       5.075  12.091  -5.303  1.00 41.02           C  
ATOM     75  HD2 LYS A   6       5.090  11.079  -5.708  1.00 41.02           H  
ATOM     76  HD3 LYS A   6       6.086  12.379  -5.015  1.00 41.02           H  
ATOM     77  CE  LYS A   6       4.159  12.163  -4.086  1.00 41.02           C  
ATOM     78  HE2 LYS A   6       4.203  13.174  -3.681  1.00 41.02           H  
ATOM     79  HE3 LYS A   6       3.135  11.980  -4.413  1.00 41.02           H  
ATOM     80  NZ  LYS A   6       4.567  11.168  -3.074  1.00 41.02           N  
ATOM     81  HZ1 LYS A   6       3.950  11.236  -2.277  1.00 41.02           H  
ATOM     82  HZ2 LYS A   6       4.500  10.245  -3.478  1.00 41.02           H  
ATOM     83  HZ3 LYS A   6       5.522  11.357  -2.805  1.00 41.02           H  
ATOM     84  N   GLU A   7       6.300  15.198 -10.550  1.00 55.21           N  
ATOM     85  H   GLU A   7       5.363  15.406 -10.862  1.00 55.21           H  
ATOM     86  CA  GLU A   7       7.390  15.816 -11.304  1.00 55.21           C  
ATOM     87  HA  GLU A   7       8.313  15.248 -11.188  1.00 55.21           H  
ATOM     88  C   GLU A   7       7.608  17.207 -10.723  1.00 55.21           C  
ATOM     89  CB  GLU A   7       7.069  15.904 -12.804  1.00 55.21           C  
ATOM     90  HB2 GLU A   7       7.731  16.641 -13.257  1.00 55.21           H  
ATOM     91  HB3 GLU A   7       6.053  16.288 -12.895  1.00 55.21           H  
ATOM     92  O   GLU A   7       7.085  18.207 -11.214  1.00 55.21           O  
ATOM     93  CG  GLU A   7       7.259  14.590 -13.587  1.00 55.21           C  
ATOM     94  HG2 GLU A   7       8.290  14.547 -13.940  1.00 55.21           H  
ATOM     95  HG3 GLU A   7       7.124  13.744 -12.914  1.00 55.21           H  
ATOM     96  CD  GLU A   7       6.297  14.465 -14.785  1.00 55.21           C  
ATOM     97  OE1 GLU A   7       6.009  13.310 -15.164  1.00 55.21           O  
ATOM     98  OE2 GLU A   7       5.726  15.500 -15.204  1.00 55.21           O  
ATOM     99  N   SER A   8       8.372  17.293  -9.639  1.00 58.86           N  
ATOM    100  H   SER A   8       8.736  16.453  -9.214  1.00 58.86           H  
ATOM    101  CA  SER A   8       8.963  18.570  -9.256  1.00 58.86           C  
ATOM    102  HA  SER A   8       8.184  19.331  -9.213  1.00 58.86           H  
ATOM    103  C   SER A   8       9.951  18.974 -10.349  1.00 58.86           C  
ATOM    104  CB  SER A   8       9.609  18.494  -7.866  1.00 58.86           C  
ATOM    105  HB2 SER A   8       8.829  18.645  -7.119  1.00 58.86           H  
ATOM    106  HB3 SER A   8      10.345  19.289  -7.755  1.00 58.86           H  
ATOM    107  O   SER A   8      11.127  18.619 -10.294  1.00 58.86           O  
ATOM    108  OG  SER A   8      10.210  17.237  -7.615  1.00 58.86           O  
ATOM    109  HG  SER A   8      10.961  17.124  -8.201  1.00 58.86           H  
ATOM    110  N   ILE A   9       9.464  19.693 -11.365  1.00 68.92           N  
ATOM    111  H   ILE A   9       8.462  19.799 -11.427  1.00 68.92           H  
ATOM    112  CA  ILE A   9      10.321  20.457 -12.271  1.00 68.92           C  
ATOM    113  HA  ILE A   9      11.025  19.780 -12.756  1.00 68.92           H  
ATOM    114  C   ILE A   9      11.088  21.421 -11.376  1.00 68.92           C  
ATOM    115  CB  ILE A   9       9.517  21.211 -13.354  1.00 68.92           C  
ATOM    116  HB  ILE A   9       8.797  21.865 -12.862  1.00 68.92           H  
ATOM    117  O   ILE A   9      10.507  22.313 -10.755  1.00 68.92           O  
ATOM    118  CG1 ILE A   9       8.748  20.217 -14.252  1.00 68.92           C  
ATOM    119 HG12 ILE A   9       9.459  19.633 -14.836  1.00 68.92           H  
ATOM    120 HG13 ILE A   9       8.180  19.526 -13.629  1.00 68.92           H  
ATOM    121  CG2 ILE A   9      10.472  22.077 -14.205  1.00 68.92           C  
ATOM    122 HG21 ILE A   9       9.916  22.633 -14.960  1.00 68.92           H  
ATOM    123 HG22 ILE A   9      10.982  22.810 -13.580  1.00 68.92           H  
ATOM    124 HG23 ILE A   9      11.220  21.446 -14.686  1.00 68.92           H  
ATOM    125  CD1 ILE A   9       7.749  20.888 -15.203  1.00 68.92           C  
ATOM    126 HD11 ILE A   9       7.057  21.509 -14.636  1.00 68.92           H  
ATOM    127 HD12 ILE A   9       8.270  21.498 -15.941  1.00 68.92           H  
ATOM    128 HD13 ILE A   9       7.182  20.117 -15.726  1.00 68.92           H  
ATOM    129  N   LEU A  10      12.391  21.204 -11.267  1.00 78.17           N  
ATOM    130  H   LEU A  10      12.822  20.485 -11.830  1.00 78.17           H  
ATOM    131  CA  LEU A  10      13.231  22.078 -10.479  1.00 78.17           C  
ATOM    132  HA  LEU A  10      12.679  22.337  -9.575  1.00 78.17           H  
ATOM    133  C   LEU A  10      13.478  23.365 -11.268  1.00 78.17           C  
ATOM    134  CB  LEU A  10      14.525  21.366 -10.079  1.00 78.17           C  
ATOM    135  HB2 LEU A  10      14.997  20.995 -10.989  1.00 78.17           H  
ATOM    136  HB3 LEU A  10      15.191  22.100  -9.624  1.00 78.17           H  
ATOM    137  O   LEU A  10      13.686  23.312 -12.488  1.00 78.17           O  
ATOM    138  CG  LEU A  10      14.335  20.189  -9.104  1.00 78.17           C  
ATOM    139  HG  LEU A  10      13.799  19.381  -9.601  1.00 78.17           H  
ATOM    140  CD1 LEU A  10      15.719  19.692  -8.684  1.00 78.17           C  
ATOM    141 HD11 LEU A  10      15.610  18.880  -7.964  1.00 78.17           H  
ATOM    142 HD12 LEU A  10      16.273  20.511  -8.225  1.00 78.17           H  
ATOM    143 HD13 LEU A  10      16.244  19.316  -9.561  1.00 78.17           H  
ATOM    144  CD2 LEU A  10      13.590  20.576  -7.823  1.00 78.17           C  
ATOM    145 HD21 LEU A  10      13.587  19.733  -7.132  1.00 78.17           H  
ATOM    146 HD22 LEU A  10      12.549  20.799  -8.060  1.00 78.17           H  
ATOM    147 HD23 LEU A  10      14.057  21.440  -7.351  1.00 78.17           H  
ATOM    148  N   PRO A  11      13.470  24.525 -10.588  1.00 80.52           N  
ATOM    149  CA  PRO A  11      13.776  25.790 -11.231  1.00 80.52           C  
ATOM    150  HA  PRO A  11      13.064  25.976 -12.036  1.00 80.52           H  
ATOM    151  C   PRO A  11      15.191  25.763 -11.815  1.00 80.52           C  
ATOM    152  CB  PRO A  11      13.613  26.855 -10.142  1.00 80.52           C  
ATOM    153  HB2 PRO A  11      14.292  27.697 -10.277  1.00 80.52           H  
ATOM    154  HB3 PRO A  11      12.580  27.201 -10.126  1.00 80.52           H  
ATOM    155  O   PRO A  11      16.043  24.967 -11.405  1.00 80.52           O  
ATOM    156  CG  PRO A  11      13.911  26.090  -8.854  1.00 80.52           C  
ATOM    157  HG2 PRO A  11      13.435  26.550  -7.988  1.00 80.52           H  
ATOM    158  HG3 PRO A  11      14.989  26.019  -8.709  1.00 80.52           H  
ATOM    159  CD  PRO A  11      13.339  24.705  -9.147  1.00 80.52           C  
ATOM    160  HD2 PRO A  11      13.896  23.952  -8.590  1.00 80.52           H  
ATOM    161  HD3 PRO A  11      12.284  24.675  -8.874  1.00 80.52           H  
ATOM    162  N   LYS A  12      15.444  26.668 -12.765  1.00 80.87           N  
ATOM    163  H   LYS A  12      14.693  27.278 -13.056  1.00 80.87           H  
ATOM    164  CA  LYS A  12      16.775  26.874 -13.340  1.00 80.87           C  
ATOM    165  HA  LYS A  12      17.041  25.987 -13.915  1.00 80.87           H  
ATOM    166  C   LYS A  12      17.813  27.018 -12.222  1.00 80.87           C  
ATOM    167  CB  LYS A  12      16.768  28.068 -14.311  1.00 80.87           C  
ATOM    168  HB2 LYS A  12      17.732  28.098 -14.819  1.00 80.87           H  
ATOM    169  HB3 LYS A  12      15.999  27.903 -15.066  1.00 80.87           H  
ATOM    170  O   LYS A  12      17.668  27.838 -11.317  1.00 80.87           O  
ATOM    171  CG  LYS A  12      16.533  29.436 -13.646  1.00 80.87           C  
ATOM    172  HG2 LYS A  12      17.336  29.643 -12.939  1.00 80.87           H  
ATOM    173  HG3 LYS A  12      15.582  29.429 -13.114  1.00 80.87           H  
ATOM    174  CD  LYS A  12      16.532  30.573 -14.671  1.00 80.87           C  
ATOM    175  HD2 LYS A  12      15.705  30.434 -15.368  1.00 80.87           H  
ATOM    176  HD3 LYS A  12      17.469  30.556 -15.226  1.00 80.87           H  
ATOM    177  CE  LYS A  12      16.385  31.909 -13.931  1.00 80.87           C  
ATOM    178  HE2 LYS A  12      17.196  31.998 -13.209  1.00 80.87           H  
ATOM    179  HE3 LYS A  12      15.446  31.899 -13.378  1.00 80.87           H  
ATOM    180  NZ  LYS A  12      16.410  33.062 -14.866  1.00 80.87           N  
ATOM    181  HZ1 LYS A  12      17.286  33.094 -15.368  1.00 80.87           H  
ATOM    182  HZ2 LYS A  12      15.662  32.992 -15.541  1.00 80.87           H  
ATOM    183  HZ3 LYS A  12      16.304  33.930 -14.362  1.00 80.87           H  
ATOM    184  N   ARG A  13      18.855  26.197 -12.274  1.00 77.94           N  
ATOM    185  H   ARG A  13      18.895  25.532 -13.033  1.00 77.94           H  
ATOM    186  CA  ARG A  13      20.028  26.307 -11.404  1.00 77.94           C  
ATOM    187  HA  ARG A  13      20.196  27.363 -11.193  1.00 77.94           H  
ATOM    188  C   ARG A  13      21.241  25.798 -12.155  1.00 77.94           C  
ATOM    189  CB  ARG A  13      19.814  25.585 -10.057  1.00 77.94           C  
ATOM    190  HB2 ARG A  13      18.989  26.064  -9.530  1.00 77.94           H  
ATOM    191  HB3 ARG A  13      20.712  25.717  -9.453  1.00 77.94           H  
ATOM    192  O   ARG A  13      21.112  24.944 -13.031  1.00 77.94           O  
ATOM    193  CG  ARG A  13      19.512  24.083 -10.176  1.00 77.94           C  
ATOM    194  HG2 ARG A  13      18.534  23.961 -10.641  1.00 77.94           H  
ATOM    195  HG3 ARG A  13      20.272  23.607 -10.795  1.00 77.94           H  
ATOM    196  CD  ARG A  13      19.480  23.410  -8.800  1.00 77.94           C  
ATOM    197  HD2 ARG A  13      18.630  23.809  -8.246  1.00 77.94           H  
ATOM    198  HD3 ARG A  13      20.396  23.656  -8.264  1.00 77.94           H  
ATOM    199  NE  ARG A  13      19.371  21.942  -8.917  1.00 77.94           N  
ATOM    200  HE  ARG A  13      19.562  21.544  -9.825  1.00 77.94           H  
ATOM    201  NH1 ARG A  13      18.744  21.502  -6.750  1.00 77.94           N  
ATOM    202 HH11 ARG A  13      18.765  22.492  -6.553  1.00 77.94           H  
ATOM    203 HH12 ARG A  13      18.470  20.845  -6.034  1.00 77.94           H  
ATOM    204  NH2 ARG A  13      18.994  19.818  -8.197  1.00 77.94           N  
ATOM    205 HH21 ARG A  13      19.172  19.478  -9.131  1.00 77.94           H  
ATOM    206 HH22 ARG A  13      18.625  19.180  -7.506  1.00 77.94           H  
ATOM    207  CZ  ARG A  13      19.041  21.098  -7.955  1.00 77.94           C  
ATOM    208  N   ASN A  14      22.415  26.294 -11.784  1.00 77.54           N  
ATOM    209  H   ASN A  14      22.447  26.992 -11.055  1.00 77.54           H  
ATOM    210  CA  ASN A  14      23.673  25.798 -12.322  1.00 77.54           C  
ATOM    211  HA  ASN A  14      23.563  25.682 -13.400  1.00 77.54           H  
ATOM    212  C   ASN A  14      23.963  24.407 -11.729  1.00 77.54           C  
ATOM    213  CB  ASN A  14      24.773  26.841 -12.062  1.00 77.54           C  
ATOM    214  HB2 ASN A  14      25.055  26.835 -11.009  1.00 77.54           H  
ATOM    215  HB3 ASN A  14      24.407  27.835 -12.318  1.00 77.54           H  
ATOM    216  O   ASN A  14      24.663  24.270 -10.731  1.00 77.54           O  
ATOM    217  CG  ASN A  14      26.008  26.592 -12.911  1.00 77.54           C  
ATOM    218  ND2 ASN A  14      27.101  27.244 -12.597  1.00 77.54           N  
ATOM    219 HD21 ASN A  14      27.920  27.071 -13.163  1.00 77.54           H  
ATOM    220 HD22 ASN A  14      27.133  27.857 -11.796  1.00 77.54           H  
ATOM    221  OD1 ASN A  14      25.993  25.849 -13.884  1.00 77.54           O  
ATOM    222  N   SER A  15      23.311  23.379 -12.269  1.00 76.94           N  
ATOM    223  H   SER A  15      22.678  23.565 -13.034  1.00 76.94           H  
ATOM    224  CA  SER A  15      23.451  21.997 -11.828  1.00 76.94           C  
ATOM    225  HA  SER A  15      24.415  21.873 -11.333  1.00 76.94           H  
ATOM    226  C   SER A  15      23.396  21.072 -13.029  1.00 76.94           C  
ATOM    227  CB  SER A  15      22.336  21.637 -10.843  1.00 76.94           C  
ATOM    228  HB2 SER A  15      22.348  22.348 -10.017  1.00 76.94           H  
ATOM    229  HB3 SER A  15      21.373  21.700 -11.352  1.00 76.94           H  
ATOM    230  O   SER A  15      22.371  20.989 -13.702  1.00 76.94           O  
ATOM    231  OG  SER A  15      22.508  20.328 -10.329  1.00 76.94           O  
ATOM    232  HG  SER A  15      23.371  20.304  -9.910  1.00 76.94           H  
ATOM    233  N   ASP A  16      24.468  20.313 -13.229  1.00 74.49           N  
ATOM    234  H   ASP A  16      25.325  20.525 -12.737  1.00 74.49           H  
ATOM    235  CA  ASP A  16      24.554  19.295 -14.283  1.00 74.49           C  
ATOM    236  HA  ASP A  16      24.177  19.720 -15.212  1.00 74.49           H  
ATOM    237  C   ASP A  16      23.698  18.050 -13.974  1.00 74.49           C  
ATOM    238  CB  ASP A  16      26.029  18.927 -14.507  1.00 74.49           C  
ATOM    239  HB2 ASP A  16      26.104  18.263 -15.368  1.00 74.49           H  
ATOM    240  HB3 ASP A  16      26.392  18.389 -13.631  1.00 74.49           H  
ATOM    241  O   ASP A  16      23.635  17.116 -14.763  1.00 74.49           O  
ATOM    242  CG  ASP A  16      26.912  20.156 -14.754  1.00 74.49           C  
ATOM    243  OD1 ASP A  16      26.496  21.070 -15.507  1.00 74.49           O  
ATOM    244  OD2 ASP A  16      27.959  20.247 -14.087  1.00 74.49           O  
ATOM    245  N   LYS A  17      23.019  18.024 -12.816  1.00 77.83           N  
ATOM    246  H   LYS A  17      23.088  18.845 -12.231  1.00 77.83           H  
ATOM    247  CA  LYS A  17      22.100  16.945 -12.421  1.00 77.83           C  
ATOM    248  HA  LYS A  17      22.466  16.005 -12.836  1.00 77.83           H  
ATOM    249  C   LYS A  17      20.691  17.114 -12.989  1.00 77.83           C  
ATOM    250  CB  LYS A  17      22.035  16.824 -10.891  1.00 77.83           C  
ATOM    251  HB2 LYS A  17      21.653  17.753 -10.469  1.00 77.83           H  
ATOM    252  HB3 LYS A  17      21.336  16.025 -10.640  1.00 77.83           H  
ATOM    253  O   LYS A  17      19.876  16.211 -12.835  1.00 77.83           O  
ATOM    254  CG  LYS A  17      23.394  16.489 -10.264  1.00 77.83           C  
ATOM    255  HG2 LYS A  17      24.088  17.313 -10.428  1.00 77.83           H  
ATOM    256  HG3 LYS A  17      23.792  15.591 -10.735  1.00 77.83           H  
ATOM    257  CD  LYS A  17      23.249  16.246  -8.756  1.00 77.83           C  
ATOM    258  HD2 LYS A  17      22.546  15.429  -8.593  1.00 77.83           H  
ATOM    259  HD3 LYS A  17      22.872  17.151  -8.279  1.00 77.83           H  
ATOM    260  CE  LYS A  17      24.618  15.876  -8.176  1.00 77.83           C  
ATOM    261  HE2 LYS A  17      24.991  15.002  -8.709  1.00 77.83           H  
ATOM    262  HE3 LYS A  17      25.312  16.694  -8.369  1.00 77.83           H  
ATOM    263  NZ  LYS A  17      24.550  15.593  -6.720  1.00 77.83           N  
ATOM    264  HZ1 LYS A  17      23.926  14.820  -6.541  1.00 77.83           H  
ATOM    265  HZ2 LYS A  17      25.467  15.342  -6.378  1.00 77.83           H  
ATOM    266  HZ3 LYS A  17      24.234  16.405  -6.210  1.00 77.83           H  
ATOM    267  N   LEU A  18      20.371  18.280 -13.552  1.00 81.70           N  
ATOM    268  H   LEU A  18      21.111  18.939 -13.748  1.00 81.70           H  
ATOM    269  CA  LEU A  18      19.054  18.525 -14.123  1.00 81.70           C  
ATOM    270  HA  LEU A  18      18.298  18.070 -13.483  1.00 81.70           H  
ATOM    271  C   LEU A  18      18.935  17.867 -15.494  1.00 81.70           C  
ATOM    272  CB  LEU A  18      18.781  20.028 -14.230  1.00 81.70           C  
ATOM    273  HB2 LEU A  18      17.877  20.152 -14.826  1.00 81.70           H  
ATOM    274  HB3 LEU A  18      19.617  20.485 -14.761  1.00 81.70           H  
ATOM    275  O   LEU A  18      19.798  18.025 -16.352  1.00 81.70           O  
ATOM    276  CG  LEU A  18      18.576  20.785 -12.916  1.00 81.70           C  
ATOM    277  HG  LEU A  18      19.480  20.732 -12.308  1.00 81.70           H  
ATOM    278  CD1 LEU A  18      18.285  22.249 -13.248  1.00 81.70           C  
ATOM    279 HD11 LEU A  18      19.178  22.715 -13.665  1.00 81.70           H  
ATOM    280 HD12 LEU A  18      17.968  22.794 -12.359  1.00 81.70           H  
ATOM    281 HD13 LEU A  18      17.485  22.314 -13.986  1.00 81.70           H  
ATOM    282  CD2 LEU A  18      17.409  20.237 -12.097  1.00 81.70           C  
ATOM    283 HD21 LEU A  18      17.607  19.211 -11.787  1.00 81.70           H  
ATOM    284 HD22 LEU A  18      16.500  20.252 -12.697  1.00 81.70           H  
ATOM    285 HD23 LEU A  18      17.268  20.854 -11.210  1.00 81.70           H  
ATOM    286  N   ILE A  19      17.820  17.185 -15.714  1.00 79.51           N  
ATOM    287  H   ILE A  19      17.174  17.070 -14.946  1.00 79.51           H  
ATOM    288  CA  ILE A  19      17.493  16.554 -16.988  1.00 79.51           C  
ATOM    289  HA  ILE A  19      18.414  16.368 -17.540  1.00 79.51           H  
ATOM    290  C   ILE A  19      16.636  17.517 -17.797  1.00 79.51           C  
ATOM    291  CB  ILE A  19      16.815  15.199 -16.749  1.00 79.51           C  
ATOM    292  HB  ILE A  19      15.947  15.368 -16.112  1.00 79.51           H  
ATOM    293  O   ILE A  19      15.644  18.061 -17.302  1.00 79.51           O  
ATOM    294  CG1 ILE A  19      17.797  14.257 -16.021  1.00 79.51           C  
ATOM    295 HG12 ILE A  19      18.492  13.817 -16.736  1.00 79.51           H  
ATOM    296 HG13 ILE A  19      18.384  14.793 -15.275  1.00 79.51           H  
ATOM    297  CG2 ILE A  19      16.341  14.557 -18.068  1.00 79.51           C  
ATOM    298 HG21 ILE A  19      17.182  14.429 -18.749  1.00 79.51           H  
ATOM    299 HG22 ILE A  19      15.889  13.584 -17.878  1.00 79.51           H  
ATOM    300 HG23 ILE A  19      15.585  15.179 -18.546  1.00 79.51           H  
ATOM    301  CD1 ILE A  19      17.058  13.159 -15.278  1.00 79.51           C  
ATOM    302 HD11 ILE A  19      16.388  13.614 -14.548  1.00 79.51           H  
ATOM    303 HD12 ILE A  19      17.792  12.545 -14.755  1.00 79.51           H  
ATOM    304 HD13 ILE A  19      16.488  12.546 -15.976  1.00 79.51           H  
ATOM    305  N   ALA A  20      17.031  17.723 -19.050  1.00 81.40           N  
ATOM    306  H   ALA A  20      17.854  17.244 -19.385  1.00 81.40           H  
ATOM    307  CA  ALA A  20      16.332  18.599 -19.972  1.00 81.40           C  
ATOM    308  HA  ALA A  20      16.346  19.613 -19.572  1.00 81.40           H  
ATOM    309  C   ALA A  20      14.871  18.175 -20.141  1.00 81.40           C  
ATOM    310  CB  ALA A  20      17.079  18.595 -21.304  1.00 81.40           C  
ATOM    311  HB1 ALA A  20      16.604  19.298 -21.989  1.00 81.40           H  
ATOM    312  HB2 ALA A  20      17.055  17.600 -21.749  1.00 81.40           H  
ATOM    313  HB3 ALA A  20      18.116  18.899 -21.158  1.00 81.40           H  
ATOM    314  O   ALA A  20      14.556  16.998 -20.305  1.00 81.40           O  
ATOM    315  N   ARG A  21      13.969  19.158 -20.129  1.00 77.08           N  
ATOM    316  H   ARG A  21      14.299  20.096 -19.952  1.00 77.08           H  
ATOM    317  CA  ARG A  21      12.530  18.918 -20.322  1.00 77.08           C  
ATOM    318  HA  ARG A  21      12.226  18.091 -19.681  1.00 77.08           H  
ATOM    319  C   ARG A  21      12.193  18.488 -21.750  1.00 77.08           C  
ATOM    320  CB  ARG A  21      11.736  20.175 -19.951  1.00 77.08           C  
ATOM    321  HB2 ARG A  21      10.687  20.003 -20.194  1.00 77.08           H  
ATOM    322  HB3 ARG A  21      12.093  21.014 -20.549  1.00 77.08           H  
ATOM    323  O   ARG A  21      11.179  17.836 -21.970  1.00 77.08           O  
ATOM    324  CG  ARG A  21      11.853  20.521 -18.459  1.00 77.08           C  
ATOM    325  HG2 ARG A  21      12.905  20.618 -18.190  1.00 77.08           H  
ATOM    326  HG3 ARG A  21      11.411  19.725 -17.859  1.00 77.08           H  
ATOM    327  CD  ARG A  21      11.165  21.851 -18.142  1.00 77.08           C  
ATOM    328  HD2 ARG A  21      11.643  22.636 -18.728  1.00 77.08           H  
ATOM    329  HD3 ARG A  21      11.320  22.075 -17.087  1.00 77.08           H  
ATOM    330  NE  ARG A  21       9.717  21.808 -18.430  1.00 77.08           N  
ATOM    331  HE  ARG A  21       9.314  20.894 -18.583  1.00 77.08           H  
ATOM    332  NH1 ARG A  21       9.312  24.051 -18.183  1.00 77.08           N  
ATOM    333 HH11 ARG A  21      10.280  24.193 -17.935  1.00 77.08           H  
ATOM    334 HH12 ARG A  21       8.665  24.827 -18.144  1.00 77.08           H  
ATOM    335  NH2 ARG A  21       7.632  22.674 -18.713  1.00 77.08           N  
ATOM    336 HH21 ARG A  21       6.998  23.459 -18.690  1.00 77.08           H  
ATOM    337 HH22 ARG A  21       7.263  21.744 -18.856  1.00 77.08           H  
ATOM    338  CZ  ARG A  21       8.897  22.842 -18.444  1.00 77.08           C  
ATOM    339  N   LYS A  22      13.016  18.906 -22.712  1.00 74.87           N  
ATOM    340  H   LYS A  22      13.860  19.377 -22.418  1.00 74.87           H  
ATOM    341  CA  LYS A  22      12.917  18.605 -24.141  1.00 74.87           C  
ATOM    342  HA  LYS A  22      12.357  17.680 -24.280  1.00 74.87           H  
ATOM    343  C   LYS A  22      14.320  18.390 -24.695  1.00 74.87           C  
ATOM    344  CB  LYS A  22      12.216  19.753 -24.891  1.00 74.87           C  
ATOM    345  HB2 LYS A  22      12.295  19.567 -25.962  1.00 74.87           H  
ATOM    346  HB3 LYS A  22      12.727  20.691 -24.675  1.00 74.87           H  
ATOM    347  O   LYS A  22      15.291  18.883 -24.121  1.00 74.87           O  
ATOM    348  CG  LYS A  22      10.729  19.883 -24.526  1.00 74.87           C  
ATOM    349  HG2 LYS A  22      10.242  18.919 -24.668  1.00 74.87           H  
ATOM    350  HG3 LYS A  22      10.632  20.182 -23.483  1.00 74.87           H  
ATOM    351  CD  LYS A  22      10.039  20.929 -25.410  1.00 74.87           C  
ATOM    352  HD2 LYS A  22      10.169  20.650 -26.456  1.00 74.87           H  
ATOM    353  HD3 LYS A  22      10.502  21.901 -25.241  1.00 74.87           H  
ATOM    354  CE  LYS A  22       8.544  20.998 -25.079  1.00 74.87           C  
ATOM    355  HE2 LYS A  22       8.122  19.997 -25.177  1.00 74.87           H  
ATOM    356  HE3 LYS A  22       8.431  21.308 -24.040  1.00 74.87           H  
ATOM    357  NZ  LYS A  22       7.829  21.939 -25.979  1.00 74.87           N  
ATOM    358  HZ1 LYS A  22       8.205  22.873 -25.895  1.00 74.87           H  
ATOM    359  HZ2 LYS A  22       7.926  21.648 -26.942  1.00 74.87           H  
ATOM    360  HZ3 LYS A  22       6.842  21.965 -25.765  1.00 74.87           H  
ATOM    361  N   LYS A  23      14.415  17.682 -25.820  1.00 76.30           N  
ATOM    362  H   LYS A  23      13.565  17.340 -26.246  1.00 76.30           H  
ATOM    363  CA  LYS A  23      15.663  17.574 -26.579  1.00 76.30           C  
ATOM    364  HA  LYS A  23      16.400  17.060 -25.961  1.00 76.30           H  
ATOM    365  C   LYS A  23      16.198  18.984 -26.882  1.00 76.30           C  
ATOM    366  CB  LYS A  23      15.407  16.752 -27.851  1.00 76.30           C  
ATOM    367  HB2 LYS A  23      14.769  15.901 -27.613  1.00 76.30           H  
ATOM    368  HB3 LYS A  23      14.895  17.377 -28.583  1.00 76.30           H  
ATOM    369  O   LYS A  23      15.411  19.884 -27.171  1.00 76.30           O  
ATOM    370  CG  LYS A  23      16.712  16.218 -28.448  1.00 76.30           C  
ATOM    371  HG2 LYS A  23      17.403  17.046 -28.608  1.00 76.30           H  
ATOM    372  HG3 LYS A  23      17.170  15.517 -27.750  1.00 76.30           H  
ATOM    373  CD  LYS A  23      16.458  15.514 -29.784  1.00 76.30           C  
ATOM    374  HD2 LYS A  23      15.931  16.199 -30.448  1.00 76.30           H  
ATOM    375  HD3 LYS A  23      15.858  14.619 -29.622  1.00 76.30           H  
ATOM    376  CE  LYS A  23      17.808  15.152 -30.407  1.00 76.30           C  
ATOM    377  HE2 LYS A  23      18.387  16.070 -30.500  1.00 76.30           H  
ATOM    378  HE3 LYS A  23      18.347  14.489 -29.731  1.00 76.30           H  
ATOM    379  NZ  LYS A  23      17.644  14.521 -31.739  1.00 76.30           N  
ATOM    380  HZ1 LYS A  23      18.551  14.319 -32.135  1.00 76.30           H  
ATOM    381  HZ2 LYS A  23      17.182  15.171 -32.359  1.00 76.30           H  
ATOM    382  HZ3 LYS A  23      17.105  13.669 -31.680  1.00 76.30           H  
ATOM    383  N   ASP A  24      17.506  19.169 -26.733  1.00 79.42           N  
ATOM    384  H   ASP A  24      18.083  18.351 -26.594  1.00 79.42           H  
ATOM    385  CA  ASP A  24      18.233  20.420 -27.006  1.00 79.42           C  
ATOM    386  HA  ASP A  24      19.280  20.210 -26.788  1.00 79.42           H  
ATOM    387  C   ASP A  24      17.875  21.620 -26.100  1.00 79.42           C  
ATOM    388  CB  ASP A  24      18.187  20.731 -28.515  1.00 79.42           C  
ATOM    389  HB2 ASP A  24      17.203  21.122 -28.775  1.00 79.42           H  
ATOM    390  HB3 ASP A  24      18.927  21.496 -28.747  1.00 79.42           H  
ATOM    391  O   ASP A  24      18.308  22.747 -26.341  1.00 79.42           O  
ATOM    392  CG  ASP A  24      18.481  19.479 -29.354  1.00 79.42           C  
ATOM    393  OD1 ASP A  24      19.485  18.798 -29.044  1.00 79.42           O  
ATOM    394  OD2 ASP A  24      17.639  19.110 -30.204  1.00 79.42           O  
ATOM    395  N   TRP A  25      17.118  21.406 -25.017  1.00 82.01           N  
ATOM    396  H   TRP A  25      16.771  20.473 -24.846  1.00 82.01           H  
ATOM    397  CA  TRP A  25      16.875  22.440 -24.007  1.00 82.01           C  
ATOM    398  HA  TRP A  25      16.940  23.422 -24.476  1.00 82.01           H  
ATOM    399  C   TRP A  25      17.928  22.388 -22.907  1.00 82.01           C  
ATOM    400  CB  TRP A  25      15.469  22.317 -23.416  1.00 82.01           C  
ATOM    401  HB2 TRP A  25      15.244  21.271 -23.207  1.00 82.01           H  
ATOM    402  HB3 TRP A  25      15.459  22.842 -22.461  1.00 82.01           H  
ATOM    403  O   TRP A  25      18.040  21.392 -22.202  1.00 82.01           O  
ATOM    404  CG  TRP A  25      14.374  22.904 -24.247  1.00 82.01           C  
ATOM    405  CD1 TRP A  25      14.323  22.932 -25.599  1.00 82.01           C  
ATOM    406  HD1 TRP A  25      15.067  22.511 -26.259  1.00 82.01           H  
ATOM    407  CD2 TRP A  25      13.173  23.591 -23.788  1.00 82.01           C  
ATOM    408  CE2 TRP A  25      12.445  24.037 -24.931  1.00 82.01           C  
ATOM    409  CE3 TRP A  25      12.635  23.892 -22.518  1.00 82.01           C  
ATOM    410  HE3 TRP A  25      13.181  23.594 -21.635  1.00 82.01           H  
ATOM    411  NE1 TRP A  25      13.194  23.612 -26.007  1.00 82.01           N  
ATOM    412  HE1 TRP A  25      13.009  23.815 -26.979  1.00 82.01           H  
ATOM    413  CH2 TRP A  25      10.737  25.043 -23.542  1.00 82.01           C  
ATOM    414  HH2 TRP A  25       9.838  25.632 -23.439  1.00 82.01           H  
ATOM    415  CZ2 TRP A  25      11.245  24.754 -24.821  1.00 82.01           C  
ATOM    416  HZ2 TRP A  25      10.748  25.119 -25.708  1.00 82.01           H  
ATOM    417  CZ3 TRP A  25      11.429  24.609 -22.396  1.00 82.01           C  
ATOM    418  HZ3 TRP A  25      11.052  24.863 -21.416  1.00 82.01           H  
ATOM    419  N   ASP A  26      18.637  23.496 -22.700  1.00 82.83           N  
ATOM    420  H   ASP A  26      18.560  24.250 -23.366  1.00 82.83           H  
ATOM    421  CA  ASP A  26      19.594  23.628 -21.602  1.00 82.83           C  
ATOM    422  HA  ASP A  26      20.249  22.757 -21.616  1.00 82.83           H  
ATOM    423  C   ASP A  26      18.865  23.725 -20.241  1.00 82.83           C  
ATOM    424  CB  ASP A  26      20.502  24.836 -21.856  1.00 82.83           C  
ATOM    425  HB2 ASP A  26      21.004  24.703 -22.815  1.00 82.83           H  
ATOM    426  HB3 ASP A  26      19.889  25.735 -21.919  1.00 82.83           H  
ATOM    427  O   ASP A  26      18.186  24.729 -19.970  1.00 82.83           O  
ATOM    428  CG  ASP A  26      21.567  25.038 -20.772  1.00 82.83           C  
ATOM    429  OD1 ASP A  26      21.624  24.231 -19.814  1.00 82.83           O  
ATOM    430  OD2 ASP A  26      22.263  26.071 -20.868  1.00 82.83           O  
ATOM    431  N   PRO A  27      19.018  22.732 -19.343  1.00 83.74           N  
ATOM    432  CA  PRO A  27      18.399  22.764 -18.022  1.00 83.74           C  
ATOM    433  HA  PRO A  27      17.318  22.831 -18.149  1.00 83.74           H  
ATOM    434  C   PRO A  27      18.881  23.935 -17.155  1.00 83.74           C  
ATOM    435  CB  PRO A  27      18.759  21.430 -17.366  1.00 83.74           C  
ATOM    436  HB2 PRO A  27      17.892  21.000 -16.865  1.00 83.74           H  
ATOM    437  HB3 PRO A  27      19.588  21.575 -16.674  1.00 83.74           H  
ATOM    438  O   PRO A  27      18.161  24.378 -16.256  1.00 83.74           O  
ATOM    439  CG  PRO A  27      19.230  20.535 -18.504  1.00 83.74           C  
ATOM    440  HG2 PRO A  27      19.984  19.816 -18.182  1.00 83.74           H  
ATOM    441  HG3 PRO A  27      18.373  20.030 -18.949  1.00 83.74           H  
ATOM    442  CD  PRO A  27      19.801  21.516 -19.508  1.00 83.74           C  
ATOM    443  HD2 PRO A  27      19.730  21.089 -20.508  1.00 83.74           H  
ATOM    444  HD3 PRO A  27      20.844  21.724 -19.268  1.00 83.74           H  
ATOM    445  N   LYS A  28      20.073  24.485 -17.430  1.00 85.89           N  
ATOM    446  H   LYS A  28      20.609  24.124 -18.206  1.00 85.89           H  
ATOM    447  CA  LYS A  28      20.602  25.663 -16.726  1.00 85.89           C  
ATOM    448  HA  LYS A  28      20.496  25.509 -15.652  1.00 85.89           H  
ATOM    449  C   LYS A  28      19.821  26.931 -17.065  1.00 85.89           C  
ATOM    450  CB  LYS A  28      22.095  25.858 -17.043  1.00 85.89           C  
ATOM    451  HB2 LYS A  28      22.453  26.735 -16.503  1.00 85.89           H  
ATOM    452  HB3 LYS A  28      22.230  26.044 -18.109  1.00 85.89           H  
ATOM    453  O   LYS A  28      19.752  27.834 -16.234  1.00 85.89           O  
ATOM    454  CG  LYS A  28      22.938  24.649 -16.618  1.00 85.89           C  
ATOM    455  HG2 LYS A  28      22.774  24.462 -15.557  1.00 85.89           H  
ATOM    456  HG3 LYS A  28      22.620  23.770 -17.178  1.00 85.89           H  
ATOM    457  CD  LYS A  28      24.437  24.866 -16.863  1.00 85.89           C  
ATOM    458  HD2 LYS A  28      24.620  25.028 -17.925  1.00 85.89           H  
ATOM    459  HD3 LYS A  28      24.784  25.726 -16.289  1.00 85.89           H  
ATOM    460  CE  LYS A  28      25.141  23.590 -16.393  1.00 85.89           C  
ATOM    461  HE2 LYS A  28      24.842  22.764 -17.038  1.00 85.89           H  
ATOM    462  HE3 LYS A  28      24.794  23.346 -15.389  1.00 85.89           H  
ATOM    463  NZ  LYS A  28      26.617  23.673 -16.364  1.00 85.89           N  
ATOM    464  HZ1 LYS A  28      27.004  23.841 -17.281  1.00 85.89           H  
ATOM    465  HZ2 LYS A  28      26.938  22.767 -16.052  1.00 85.89           H  
ATOM    466  HZ3 LYS A  28      26.925  24.362 -15.692  1.00 85.89           H  
ATOM    467  N   LYS A  29      19.193  26.994 -18.245  1.00 85.80           N  
ATOM    468  H   LYS A  29      19.305  26.206 -18.867  1.00 85.80           H  
ATOM    469  CA  LYS A  29      18.350  28.124 -18.673  1.00 85.80           C  
ATOM    470  HA  LYS A  29      18.688  29.033 -18.175  1.00 85.80           H  
ATOM    471  C   LYS A  29      16.889  27.947 -18.271  1.00 85.80           C  
ATOM    472  CB  LYS A  29      18.485  28.333 -20.190  1.00 85.80           C  
ATOM    473  HB2 LYS A  29      17.757  29.079 -20.510  1.00 85.80           H  
ATOM    474  HB3 LYS A  29      18.272  27.400 -20.711  1.00 85.80           H  
ATOM    475  O   LYS A  29      16.266  28.905 -17.816  1.00 85.80           O  
ATOM    476  CG  LYS A  29      19.891  28.825 -20.564  1.00 85.80           C  
ATOM    477  HG2 LYS A  29      20.104  29.747 -20.024  1.00 85.80           H  
ATOM    478  HG3 LYS A  29      20.626  28.074 -20.274  1.00 85.80           H  
ATOM    479  CD  LYS A  29      20.012  29.088 -22.070  1.00 85.80           C  
ATOM    480  HD2 LYS A  29      19.771  28.173 -22.612  1.00 85.80           H  
ATOM    481  HD3 LYS A  29      19.314  29.874 -22.358  1.00 85.80           H  
ATOM    482  CE  LYS A  29      21.449  29.510 -22.392  1.00 85.80           C  
ATOM    483  HE2 LYS A  29      21.697  30.395 -21.806  1.00 85.80           H  
ATOM    484  HE3 LYS A  29      22.114  28.706 -22.075  1.00 85.80           H  
ATOM    485  NZ  LYS A  29      21.641  29.783 -23.840  1.00 85.80           N  
ATOM    486  HZ1 LYS A  29      22.598  30.051 -24.019  1.00 85.80           H  
ATOM    487  HZ2 LYS A  29      21.034  30.525 -24.158  1.00 85.80           H  
ATOM    488  HZ3 LYS A  29      21.456  28.949 -24.378  1.00 85.80           H  
ATOM    489  N   TYR A  30      16.358  26.732 -18.399  1.00 87.23           N  
ATOM    490  H   TYR A  30      16.937  26.017 -18.815  1.00 87.23           H  
ATOM    491  CA  TYR A  30      14.912  26.479 -18.307  1.00 87.23           C  
ATOM    492  HA  TYR A  30      14.391  27.432 -18.214  1.00 87.23           H  
ATOM    493  C   TYR A  30      14.475  25.654 -17.091  1.00 87.23           C  
ATOM    494  CB  TYR A  30      14.448  25.844 -19.623  1.00 87.23           C  
ATOM    495  HB2 TYR A  30      14.917  24.866 -19.730  1.00 87.23           H  
ATOM    496  HB3 TYR A  30      13.369  25.693 -19.589  1.00 87.23           H  
ATOM    497  O   TYR A  30      13.281  25.391 -16.927  1.00 87.23           O  
ATOM    498  CG  TYR A  30      14.766  26.696 -20.835  1.00 87.23           C  
ATOM    499  CD1 TYR A  30      14.096  27.921 -21.022  1.00 87.23           C  
ATOM    500  HD1 TYR A  30      13.342  28.242 -20.318  1.00 87.23           H  
ATOM    501  CD2 TYR A  30      15.749  26.281 -21.755  1.00 87.23           C  
ATOM    502  HD2 TYR A  30      16.265  25.343 -21.610  1.00 87.23           H  
ATOM    503  CE1 TYR A  30      14.407  28.730 -22.130  1.00 87.23           C  
ATOM    504  HE1 TYR A  30      13.897  29.669 -22.290  1.00 87.23           H  
ATOM    505  CE2 TYR A  30      16.052  27.082 -22.871  1.00 87.23           C  
ATOM    506  HE2 TYR A  30      16.790  26.752 -23.587  1.00 87.23           H  
ATOM    507  OH  TYR A  30      15.657  29.083 -24.139  1.00 87.23           O  
ATOM    508  HH  TYR A  30      16.221  28.638 -24.776  1.00 87.23           H  
ATOM    509  CZ  TYR A  30      15.378  28.308 -23.060  1.00 87.23           C  
ATOM    510  N   GLY A  31      15.417  25.245 -16.239  1.00 82.66           N  
ATOM    511  H   GLY A  31      16.385  25.416 -16.471  1.00 82.66           H  
ATOM    512  CA  GLY A  31      15.155  24.217 -15.239  1.00 82.66           C  
ATOM    513  HA2 GLY A  31      14.236  24.449 -14.700  1.00 82.66           H  
ATOM    514  HA3 GLY A  31      15.976  24.178 -14.522  1.00 82.66           H  
ATOM    515  C   GLY A  31      15.014  22.838 -15.877  1.00 82.66           C  
ATOM    516  O   GLY A  31      15.107  22.665 -17.096  1.00 82.66           O  
ATOM    517  N   GLY A  32      14.788  21.832 -15.045  1.00 83.38           N  
ATOM    518  H   GLY A  32      14.614  22.022 -14.068  1.00 83.38           H  
ATOM    519  CA  GLY A  32      14.763  20.450 -15.502  1.00 83.38           C  
ATOM    520  HA2 GLY A  32      14.178  20.369 -16.418  1.00 83.38           H  
ATOM    521  HA3 GLY A  32      15.779  20.125 -15.727  1.00 83.38           H  
ATOM    522  C   GLY A  32      14.171  19.501 -14.481  1.00 83.38           C  
ATOM    523  O   GLY A  32      13.812  19.895 -13.370  1.00 83.38           O  
ATOM    524  N   PHE A  33      14.075  18.238 -14.868  1.00 80.38           N  
ATOM    525  H   PHE A  33      14.436  17.981 -15.776  1.00 80.38           H  
ATOM    526  CA  PHE A  33      13.711  17.176 -13.942  1.00 80.38           C  
ATOM    527  HA  PHE A  33      12.921  17.539 -13.284  1.00 80.38           H  
ATOM    528  C   PHE A  33      14.913  16.822 -13.063  1.00 80.38           C  
ATOM    529  CB  PHE A  33      13.150  15.980 -14.715  1.00 80.38           C  
ATOM    530  HB2 PHE A  33      13.936  15.540 -15.329  1.00 80.38           H  
ATOM    531  HB3 PHE A  33      12.836  15.221 -13.999  1.00 80.38           H  
ATOM    532  O   PHE A  33      16.059  16.901 -13.503  1.00 80.38           O  
ATOM    533  CG  PHE A  33      11.964  16.330 -15.594  1.00 80.38           C  
ATOM    534  CD1 PHE A  33      10.725  16.638 -15.000  1.00 80.38           C  
ATOM    535  HD1 PHE A  33      10.621  16.624 -13.925  1.00 80.38           H  
ATOM    536  CD2 PHE A  33      12.085  16.327 -16.998  1.00 80.38           C  
ATOM    537  HD2 PHE A  33      13.028  16.080 -17.463  1.00 80.38           H  
ATOM    538  CE1 PHE A  33       9.608  16.924 -15.803  1.00 80.38           C  
ATOM    539  HE1 PHE A  33       8.646  17.113 -15.351  1.00 80.38           H  
ATOM    540  CE2 PHE A  33      10.959  16.593 -17.800  1.00 80.38           C  
ATOM    541  HE2 PHE A  33      11.028  16.510 -18.874  1.00 80.38           H  
ATOM    542  CZ  PHE A  33       9.723  16.895 -17.203  1.00 80.38           C  
ATOM    543  HZ  PHE A  33       8.848  17.054 -17.815  1.00 80.38           H  
ATOM    544  N   ASP A  34      14.662  16.454 -11.810  1.00 78.51           N  
ATOM    545  H   ASP A  34      13.707  16.353 -11.498  1.00 78.51           H  
ATOM    546  CA  ASP A  34      15.708  16.021 -10.876  1.00 78.51           C  
ATOM    547  HA  ASP A  34      16.595  16.635 -11.031  1.00 78.51           H  
ATOM    548  C   ASP A  34      16.132  14.562 -11.085  1.00 78.51           C  
ATOM    549  CB  ASP A  34      15.213  16.252  -9.442  1.00 78.51           C  
ATOM    550  HB2 ASP A  34      16.057  16.140  -8.762  1.00 78.51           H  
ATOM    551  HB3 ASP A  34      14.855  17.280  -9.371  1.00 78.51           H  
ATOM    552  O   ASP A  34      17.202  14.145 -10.642  1.00 78.51           O  
ATOM    553  CG  ASP A  34      14.070  15.342  -8.971  1.00 78.51           C  
ATOM    554  OD1 ASP A  34      13.415  14.689  -9.818  1.00 78.51           O  
ATOM    555  OD2 ASP A  34      13.847  15.331  -7.742  1.00 78.51           O  
ATOM    556  N   SER A  35      15.276  13.794 -11.749  1.00 73.74           N  
ATOM    557  H   SER A  35      14.382  14.199 -11.988  1.00 73.74           H  
ATOM    558  CA  SER A  35      15.416  12.369 -11.971  1.00 73.74           C  
ATOM    559  HA  SER A  35      16.480  12.153 -12.068  1.00 73.74           H  
ATOM    560  C   SER A  35      14.685  11.964 -13.257  1.00 73.74           C  
ATOM    561  CB  SER A  35      14.885  11.603 -10.755  1.00 73.74           C  
ATOM    562  HB2 SER A  35      15.525  11.818  -9.899  1.00 73.74           H  
ATOM    563  HB3 SER A  35      14.930  10.533 -10.957  1.00 73.74           H  
ATOM    564  O   SER A  35      13.691  12.597 -13.634  1.00 73.74           O  
ATOM    565  OG  SER A  35      13.554  11.956 -10.423  1.00 73.74           O  
ATOM    566  HG  SER A  35      13.510  12.893 -10.222  1.00 73.74           H  
ATOM    567  N   PRO A  36      15.174  10.944 -13.986  1.00 79.14           N  
ATOM    568  CA  PRO A  36      14.497  10.476 -15.184  1.00 79.14           C  
ATOM    569  HA  PRO A  36      14.399  11.303 -15.887  1.00 79.14           H  
ATOM    570  C   PRO A  36      13.120   9.913 -14.833  1.00 79.14           C  
ATOM    571  CB  PRO A  36      15.401   9.397 -15.780  1.00 79.14           C  
ATOM    572  HB2 PRO A  36      15.062   8.420 -15.436  1.00 79.14           H  
ATOM    573  HB3 PRO A  36      15.424   9.440 -16.869  1.00 79.14           H  
ATOM    574  O   PRO A  36      12.982   9.110 -13.909  1.00 79.14           O  
ATOM    575  CG  PRO A  36      16.774   9.653 -15.170  1.00 79.14           C  
ATOM    576  HG2 PRO A  36      17.356   8.734 -15.090  1.00 79.14           H  
ATOM    577  HG3 PRO A  36      17.315  10.391 -15.762  1.00 79.14           H  
ATOM    578  CD  PRO A  36      16.420  10.215 -13.795  1.00 79.14           C  
ATOM    579  HD2 PRO A  36      16.251   9.396 -13.096  1.00 79.14           H  
ATOM    580  HD3 PRO A  36      17.235  10.846 -13.438  1.00 79.14           H  
ATOM    581  N   THR A  37      12.103  10.285 -15.605  1.00 81.27           N  
ATOM    582  H   THR A  37      12.267  10.935 -16.360  1.00 81.27           H  
ATOM    583  CA  THR A  37      10.769   9.700 -15.440  1.00 81.27           C  
ATOM    584  HA  THR A  37      10.556   9.616 -14.374  1.00 81.27           H  
ATOM    585  C   THR A  37      10.752   8.304 -16.048  1.00 81.27           C  
ATOM    586  CB  THR A  37       9.685  10.598 -16.038  1.00 81.27           C  
ATOM    587  HB  THR A  37       9.877  10.755 -17.099  1.00 81.27           H  
ATOM    588  O   THR A  37      11.067   8.131 -17.227  1.00 81.27           O  
ATOM    589  CG2 THR A  37       8.281  10.028 -15.839  1.00 81.27           C  
ATOM    590 HG21 THR A  37       7.548  10.757 -16.187  1.00 81.27           H  
ATOM    591 HG22 THR A  37       8.100   9.836 -14.781  1.00 81.27           H  
ATOM    592 HG23 THR A  37       8.155   9.108 -16.408  1.00 81.27           H  
ATOM    593  OG1 THR A  37       9.717  11.831 -15.363  1.00 81.27           O  
ATOM    594  HG1 THR A  37      10.594  12.217 -15.421  1.00 81.27           H  
ATOM    595  N   VAL A  38      10.396   7.303 -15.242  1.00 86.40           N  
ATOM    596  H   VAL A  38      10.173   7.526 -14.282  1.00 86.40           H  
ATOM    597  CA  VAL A  38      10.220   5.915 -15.687  1.00 86.40           C  
ATOM    598  HA  VAL A  38      11.020   5.652 -16.379  1.00 86.40           H  
ATOM    599  C   VAL A  38       8.891   5.796 -16.428  1.00 86.40           C  
ATOM    600  CB  VAL A  38      10.330   4.927 -14.512  1.00 86.40           C  
ATOM    601  HB  VAL A  38       9.582   5.171 -13.758  1.00 86.40           H  
ATOM    602  O   VAL A  38       7.844   6.091 -15.856  1.00 86.40           O  
ATOM    603  CG1 VAL A  38      10.119   3.478 -14.966  1.00 86.40           C  
ATOM    604 HG11 VAL A  38      10.268   2.795 -14.130  1.00 86.40           H  
ATOM    605 HG12 VAL A  38      10.820   3.227 -15.762  1.00 86.40           H  
ATOM    606 HG13 VAL A  38       9.102   3.344 -15.335  1.00 86.40           H  
ATOM    607  CG2 VAL A  38      11.724   5.008 -13.869  1.00 86.40           C  
ATOM    608 HG21 VAL A  38      11.794   4.301 -13.042  1.00 86.40           H  
ATOM    609 HG22 VAL A  38      12.491   4.774 -14.606  1.00 86.40           H  
ATOM    610 HG23 VAL A  38      11.905   6.009 -13.478  1.00 86.40           H  
ATOM    611  N   ALA A  39       8.934   5.366 -17.689  1.00 88.63           N  
ATOM    612  H   ALA A  39       9.822   5.066 -18.065  1.00 88.63           H  
ATOM    613  CA  ALA A  39       7.753   5.126 -18.512  1.00 88.63           C  
ATOM    614  HA  ALA A  39       7.045   5.943 -18.375  1.00 88.63           H  
ATOM    615  C   ALA A  39       7.052   3.823 -18.101  1.00 88.63           C  
ATOM    616  CB  ALA A  39       8.190   5.092 -19.985  1.00 88.63           C  
ATOM    617  HB1 ALA A  39       8.891   4.274 -20.156  1.00 88.63           H  
ATOM    618  HB2 ALA A  39       7.316   4.948 -20.620  1.00 88.63           H  
ATOM    619  HB3 ALA A  39       8.672   6.032 -20.250  1.00 88.63           H  
ATOM    620  O   ALA A  39       5.850   3.802 -17.847  1.00 88.63           O  
ATOM    621  N   TYR A  40       7.819   2.740 -17.999  1.00 93.21           N  
ATOM    622  H   TYR A  40       8.801   2.827 -18.216  1.00 93.21           H  
ATOM    623  CA  TYR A  40       7.363   1.430 -17.541  1.00 93.21           C  
ATOM    624  HA  TYR A  40       6.656   1.560 -16.722  1.00 93.21           H  
ATOM    625  C   TYR A  40       8.549   0.628 -17.006  1.00 93.21           C  
ATOM    626  CB  TYR A  40       6.640   0.690 -18.679  1.00 93.21           C  
ATOM    627  HB2 TYR A  40       5.688   1.191 -18.857  1.00 93.21           H  
ATOM    628  HB3 TYR A  40       6.393  -0.322 -18.358  1.00 93.21           H  
ATOM    629  O   TYR A  40       9.700   1.052 -17.115  1.00 93.21           O  
ATOM    630  CG  TYR A  40       7.392   0.603 -19.993  1.00 93.21           C  
ATOM    631  CD1 TYR A  40       7.063   1.485 -21.040  1.00 93.21           C  
ATOM    632  HD1 TYR A  40       6.296   2.232 -20.894  1.00 93.21           H  
ATOM    633  CD2 TYR A  40       8.377  -0.385 -20.186  1.00 93.21           C  
ATOM    634  HD2 TYR A  40       8.624  -1.070 -19.389  1.00 93.21           H  
ATOM    635  CE1 TYR A  40       7.687   1.355 -22.295  1.00 93.21           C  
ATOM    636  HE1 TYR A  40       7.396   1.987 -23.121  1.00 93.21           H  
ATOM    637  CE2 TYR A  40       9.021  -0.501 -21.433  1.00 93.21           C  
ATOM    638  HE2 TYR A  40       9.770  -1.260 -21.601  1.00 93.21           H  
ATOM    639  OH  TYR A  40       9.185   0.161 -23.726  1.00 93.21           O  
ATOM    640  HH  TYR A  40       8.728   0.683 -24.390  1.00 93.21           H  
ATOM    641  CZ  TYR A  40       8.658   0.354 -22.492  1.00 93.21           C  
ATOM    642  N   SER A  41       8.276  -0.520 -16.395  1.00 95.89           N  
ATOM    643  H   SER A  41       7.331  -0.876 -16.428  1.00 95.89           H  
ATOM    644  CA  SER A  41       9.328  -1.464 -16.010  1.00 95.89           C  
ATOM    645  HA  SER A  41      10.303  -0.985 -16.096  1.00 95.89           H  
ATOM    646  C   SER A  41       9.327  -2.662 -16.951  1.00 95.89           C  
ATOM    647  CB  SER A  41       9.165  -1.894 -14.555  1.00 95.89           C  
ATOM    648  HB2 SER A  41      10.001  -2.525 -14.256  1.00 95.89           H  
ATOM    649  HB3 SER A  41       8.235  -2.456 -14.472  1.00 95.89           H  
ATOM    650  O   SER A  41       8.323  -2.943 -17.600  1.00 95.89           O  
ATOM    651  OG  SER A  41       9.108  -0.741 -13.729  1.00 95.89           O  
ATOM    652  HG  SER A  41       8.444  -0.179 -14.135  1.00 95.89           H  
ATOM    653  N   VAL A  42      10.443  -3.371 -17.033  1.00 96.46           N  
ATOM    654  H   VAL A  42      11.268  -3.041 -16.553  1.00 96.46           H  
ATOM    655  CA  VAL A  42      10.565  -4.612 -17.797  1.00 96.46           C  
ATOM    656  HA  VAL A  42       9.565  -4.949 -18.068  1.00 96.46           H  
ATOM    657  C   VAL A  42      11.171  -5.693 -16.921  1.00 96.46           C  
ATOM    658  CB  VAL A  42      11.347  -4.420 -19.111  1.00 96.46           C  
ATOM    659  HB  VAL A  42      11.387  -5.378 -19.629  1.00 96.46           H  
ATOM    660  O   VAL A  42      12.116  -5.423 -16.181  1.00 96.46           O  
ATOM    661  CG1 VAL A  42      10.616  -3.424 -20.009  1.00 96.46           C  
ATOM    662 HG11 VAL A  42      10.610  -2.433 -19.555  1.00 96.46           H  
ATOM    663 HG12 VAL A  42       9.590  -3.757 -20.168  1.00 96.46           H  
ATOM    664 HG13 VAL A  42      11.122  -3.365 -20.973  1.00 96.46           H  
ATOM    665  CG2 VAL A  42      12.777  -3.902 -18.937  1.00 96.46           C  
ATOM    666 HG21 VAL A  42      13.354  -4.617 -18.350  1.00 96.46           H  
ATOM    667 HG22 VAL A  42      12.781  -2.933 -18.438  1.00 96.46           H  
ATOM    668 HG23 VAL A  42      13.254  -3.803 -19.912  1.00 96.46           H  
ATOM    669  N   LEU A  43      10.624  -6.904 -16.979  1.00 97.00           N  
ATOM    670  H   LEU A  43       9.847  -7.050 -17.608  1.00 97.00           H  
ATOM    671  CA  LEU A  43      11.285  -8.080 -16.424  1.00 97.00           C  
ATOM    672  HA  LEU A  43      11.698  -7.826 -15.448  1.00 97.00           H  
ATOM    673  C   LEU A  43      12.436  -8.467 -17.352  1.00 97.00           C  
ATOM    674  CB  LEU A  43      10.267  -9.221 -16.263  1.00 97.00           C  
ATOM    675  HB2 LEU A  43       9.443  -8.884 -15.633  1.00 97.00           H  
ATOM    676  HB3 LEU A  43       9.867  -9.454 -17.250  1.00 97.00           H  
ATOM    677  O   LEU A  43      12.226  -8.641 -18.550  1.00 97.00           O  
ATOM    678  CG  LEU A  43      10.862 -10.514 -15.673  1.00 97.00           C  
ATOM    679  HG  LEU A  43      11.727 -10.826 -16.258  1.00 97.00           H  
ATOM    680  CD1 LEU A  43      11.293 -10.342 -14.214  1.00 97.00           C  
ATOM    681 HD11 LEU A  43      12.104  -9.618 -14.146  1.00 97.00           H  
ATOM    682 HD12 LEU A  43      10.447 -10.005 -13.615  1.00 97.00           H  
ATOM    683 HD13 LEU A  43      11.650 -11.297 -13.827  1.00 97.00           H  
ATOM    684  CD2 LEU A  43       9.825 -11.632 -15.734  1.00 97.00           C  
ATOM    685 HD21 LEU A  43      10.239 -12.552 -15.319  1.00 97.00           H  
ATOM    686 HD22 LEU A  43       8.929 -11.353 -15.180  1.00 97.00           H  
ATOM    687 HD23 LEU A  43       9.561 -11.819 -16.775  1.00 97.00           H  
ATOM    688  N   VAL A  44      13.637  -8.604 -16.797  1.00 96.92           N  
ATOM    689  H   VAL A  44      13.740  -8.382 -15.817  1.00 96.92           H  
ATOM    690  CA  VAL A  44      14.841  -9.013 -17.525  1.00 96.92           C  
ATOM    691  HA  VAL A  44      14.579  -9.228 -18.561  1.00 96.92           H  
ATOM    692  C   VAL A  44      15.390 -10.284 -16.899  1.00 96.92           C  
ATOM    693  CB  VAL A  44      15.910  -7.901 -17.539  1.00 96.92           C  
ATOM    694  HB  VAL A  44      16.238  -7.703 -16.519  1.00 96.92           H  
ATOM    695  O   VAL A  44      15.650 -10.329 -15.694  1.00 96.92           O  
ATOM    696  CG1 VAL A  44      17.132  -8.313 -18.372  1.00 96.92           C  
ATOM    697 HG11 VAL A  44      16.830  -8.559 -19.390  1.00 96.92           H  
ATOM    698 HG12 VAL A  44      17.627  -9.174 -17.921  1.00 96.92           H  
ATOM    699 HG13 VAL A  44      17.851  -7.494 -18.402  1.00 96.92           H  
ATOM    700  CG2 VAL A  44      15.351  -6.602 -18.127  1.00 96.92           C  
ATOM    701 HG21 VAL A  44      14.928  -6.784 -19.115  1.00 96.92           H  
ATOM    702 HG22 VAL A  44      14.581  -6.216 -17.459  1.00 96.92           H  
ATOM    703 HG23 VAL A  44      16.142  -5.856 -18.198  1.00 96.92           H  
ATOM    704  N   VAL A  45      15.601 -11.302 -17.736  1.00 97.06           N  
ATOM    705  H   VAL A  45      15.328 -11.189 -18.702  1.00 97.06           H  
ATOM    706  CA  VAL A  45      16.343 -12.519 -17.392  1.00 97.06           C  
ATOM    707  HA  VAL A  45      16.646 -12.459 -16.347  1.00 97.06           H  
ATOM    708  C   VAL A  45      17.599 -12.565 -18.256  1.00 97.06           C  
ATOM    709  CB  VAL A  45      15.485 -13.786 -17.543  1.00 97.06           C  
ATOM    710  HB  VAL A  45      15.174 -13.901 -18.581  1.00 97.06           H  
ATOM    711  O   VAL A  45      17.515 -12.641 -19.480  1.00 97.06           O  
ATOM    712  CG1 VAL A  45      16.280 -15.028 -17.115  1.00 97.06           C  
ATOM    713 HG11 VAL A  45      17.108 -15.195 -17.804  1.00 97.06           H  
ATOM    714 HG12 VAL A  45      16.670 -14.895 -16.106  1.00 97.06           H  
ATOM    715 HG13 VAL A  45      15.635 -15.906 -17.139  1.00 97.06           H  
ATOM    716  CG2 VAL A  45      14.225 -13.711 -16.673  1.00 97.06           C  
ATOM    717 HG21 VAL A  45      14.508 -13.564 -15.631  1.00 97.06           H  
ATOM    718 HG22 VAL A  45      13.650 -14.631 -16.772  1.00 97.06           H  
ATOM    719 HG23 VAL A  45      13.593 -12.885 -16.999  1.00 97.06           H  
ATOM    720  N   ALA A  46      18.765 -12.462 -17.628  1.00 97.31           N  
ATOM    721  H   ALA A  46      18.766 -12.447 -16.618  1.00 97.31           H  
ATOM    722  CA  ALA A  46      20.049 -12.329 -18.317  1.00 97.31           C  
ATOM    723  HA  ALA A  46      20.077 -12.977 -19.193  1.00 97.31           H  
ATOM    724  C   ALA A  46      21.204 -12.726 -17.387  1.00 97.31           C  
ATOM    725  CB  ALA A  46      20.180 -10.866 -18.770  1.00 97.31           C  
ATOM    726  HB1 ALA A  46      21.110 -10.717 -19.319  1.00 97.31           H  
ATOM    727  HB2 ALA A  46      19.351 -10.602 -19.426  1.00 97.31           H  
ATOM    728  HB3 ALA A  46      20.158 -10.213 -17.897  1.00 97.31           H  
ATOM    729  O   ALA A  46      20.988 -13.150 -16.250  1.00 97.31           O  
ATOM    730  N   LYS A  47      22.445 -12.547 -17.836  1.00 97.20           N  
ATOM    731  H   LYS A  47      22.558 -12.253 -18.795  1.00 97.20           H  
ATOM    732  CA  LYS A  47      23.640 -12.558 -16.990  1.00 97.20           C  
ATOM    733  HA  LYS A  47      23.352 -12.873 -15.987  1.00 97.20           H  
ATOM    734  C   LYS A  47      24.227 -11.156 -16.871  1.00 97.20           C  
ATOM    735  CB  LYS A  47      24.672 -13.554 -17.528  1.00 97.20           C  
ATOM    736  HB2 LYS A  47      24.931 -13.287 -18.552  1.00 97.20           H  
ATOM    737  HB3 LYS A  47      25.570 -13.480 -16.914  1.00 97.20           H  
ATOM    738  O   LYS A  47      24.177 -10.371 -17.808  1.00 97.20           O  
ATOM    739  CG  LYS A  47      24.165 -15.004 -17.490  1.00 97.20           C  
ATOM    740  HG2 LYS A  47      23.311 -15.111 -18.159  1.00 97.20           H  
ATOM    741  HG3 LYS A  47      23.862 -15.265 -16.476  1.00 97.20           H  
ATOM    742  CD  LYS A  47      25.283 -15.945 -17.943  1.00 97.20           C  
ATOM    743  HD2 LYS A  47      26.106 -15.917 -17.228  1.00 97.20           H  
ATOM    744  HD3 LYS A  47      25.645 -15.585 -18.906  1.00 97.20           H  
ATOM    745  CE  LYS A  47      24.792 -17.387 -18.091  1.00 97.20           C  
ATOM    746  HE2 LYS A  47      24.633 -17.831 -17.108  1.00 97.20           H  
ATOM    747  HE3 LYS A  47      23.843 -17.365 -18.626  1.00 97.20           H  
ATOM    748  NZ  LYS A  47      25.752 -18.176 -18.899  1.00 97.20           N  
ATOM    749  HZ1 LYS A  47      25.420 -19.110 -19.092  1.00 97.20           H  
ATOM    750  HZ2 LYS A  47      26.702 -18.157 -18.556  1.00 97.20           H  
ATOM    751  HZ3 LYS A  47      25.779 -17.749 -19.814  1.00 97.20           H  
ATOM    752  N   VAL A  48      24.822 -10.853 -15.724  1.00 95.27           N  
ATOM    753  H   VAL A  48      24.778 -11.533 -14.978  1.00 95.27           H  
ATOM    754  CA  VAL A  48      25.573  -9.608 -15.492  1.00 95.27           C  
ATOM    755  HA  VAL A  48      25.818  -9.156 -16.453  1.00 95.27           H  
ATOM    756  C   VAL A  48      26.890  -9.914 -14.796  1.00 95.27           C  
ATOM    757  CB  VAL A  48      24.768  -8.562 -14.695  1.00 95.27           C  
ATOM    758  HB  VAL A  48      25.421  -7.718 -14.473  1.00 95.27           H  
ATOM    759  O   VAL A  48      26.980 -10.847 -13.990  1.00 95.27           O  
ATOM    760  CG1 VAL A  48      23.579  -8.034 -15.496  1.00 95.27           C  
ATOM    761 HG11 VAL A  48      22.888  -8.841 -15.739  1.00 95.27           H  
ATOM    762 HG12 VAL A  48      23.938  -7.582 -16.420  1.00 95.27           H  
ATOM    763 HG13 VAL A  48      23.050  -7.267 -14.932  1.00 95.27           H  
ATOM    764  CG2 VAL A  48      24.238  -9.115 -13.370  1.00 95.27           C  
ATOM    765 HG21 VAL A  48      23.575  -9.953 -13.583  1.00 95.27           H  
ATOM    766 HG22 VAL A  48      23.681  -8.331 -12.858  1.00 95.27           H  
ATOM    767 HG23 VAL A  48      25.066  -9.461 -12.750  1.00 95.27           H  
ATOM    768  N   GLU A  49      27.920  -9.129 -15.091  1.00 93.48           N  
ATOM    769  H   GLU A  49      27.791  -8.373 -15.749  1.00 93.48           H  
ATOM    770  CA  GLU A  49      29.200  -9.220 -14.390  1.00 93.48           C  
ATOM    771  HA  GLU A  49      29.507 -10.265 -14.344  1.00 93.48           H  
ATOM    772  C   GLU A  49      29.045  -8.696 -12.956  1.00 93.48           C  
ATOM    773  CB  GLU A  49      30.295  -8.447 -15.140  1.00 93.48           C  
ATOM    774  HB2 GLU A  49      29.981  -7.412 -15.274  1.00 93.48           H  
ATOM    775  HB3 GLU A  49      31.197  -8.464 -14.529  1.00 93.48           H  
ATOM    776  O   GLU A  49      28.649  -7.551 -12.733  1.00 93.48           O  
ATOM    777  CG  GLU A  49      30.612  -9.070 -16.509  1.00 93.48           C  
ATOM    778  HG2 GLU A  49      30.851 -10.124 -16.368  1.00 93.48           H  
ATOM    779  HG3 GLU A  49      29.723  -9.011 -17.138  1.00 93.48           H  
ATOM    780  CD  GLU A  49      31.775  -8.382 -17.241  1.00 93.48           C  
ATOM    781  OE1 GLU A  49      32.084  -8.853 -18.362  1.00 93.48           O  
ATOM    782  OE2 GLU A  49      32.336  -7.391 -16.718  1.00 93.48           O  
ATOM    783  N   LYS A  50      29.346  -9.534 -11.955  1.00 87.42           N  
ATOM    784  H   LYS A  50      29.607 -10.480 -12.195  1.00 87.42           H  
ATOM    785  CA  LYS A  50      29.262  -9.156 -10.534  1.00 87.42           C  
ATOM    786  HA  LYS A  50      29.177  -8.071 -10.483  1.00 87.42           H  
ATOM    787  C   LYS A  50      30.532  -9.510  -9.764  1.00 87.42           C  
ATOM    788  CB  LYS A  50      27.995  -9.759  -9.888  1.00 87.42           C  
ATOM    789  HB2 LYS A  50      27.842 -10.772 -10.261  1.00 87.42           H  
ATOM    790  HB3 LYS A  50      28.131  -9.803  -8.807  1.00 87.42           H  
ATOM    791  O   LYS A  50      31.088 -10.599  -9.896  1.00 87.42           O  
ATOM    792  CG  LYS A  50      26.752  -8.899 -10.180  1.00 87.42           C  
ATOM    793  HG2 LYS A  50      26.932  -7.896  -9.793  1.00 87.42           H  
ATOM    794  HG3 LYS A  50      26.622  -8.824 -11.259  1.00 87.42           H  
ATOM    795  CD  LYS A  50      25.451  -9.438  -9.555  1.00 87.42           C  
ATOM    796  HD2 LYS A  50      25.208 -10.394 -10.019  1.00 87.42           H  
ATOM    797  HD3 LYS A  50      25.578  -9.568  -8.480  1.00 87.42           H  
ATOM    798  CE  LYS A  50      24.328  -8.422  -9.831  1.00 87.42           C  
ATOM    799  HE2 LYS A  50      24.351  -8.180 -10.894  1.00 87.42           H  
ATOM    800  HE3 LYS A  50      24.549  -7.497  -9.298  1.00 87.42           H  
ATOM    801  NZ  LYS A  50      22.965  -8.904  -9.479  1.00 87.42           N  
ATOM    802  HZ1 LYS A  50      22.861  -9.079  -8.490  1.00 87.42           H  
ATOM    803  HZ2 LYS A  50      22.736  -9.730 -10.012  1.00 87.42           H  
ATOM    804  HZ3 LYS A  50      22.282  -8.215  -9.758  1.00 87.42           H  
ATOM    805  N   GLY A  51      30.917  -8.607  -8.860  1.00 84.87           N  
ATOM    806  H   GLY A  51      30.444  -7.715  -8.875  1.00 84.87           H  
ATOM    807  CA  GLY A  51      32.064  -8.759  -7.962  1.00 84.87           C  
ATOM    808  HA2 GLY A  51      31.914  -8.122  -7.090  1.00 84.87           H  
ATOM    809  HA3 GLY A  51      32.123  -9.793  -7.621  1.00 84.87           H  
ATOM    810  C   GLY A  51      33.405  -8.388  -8.601  1.00 84.87           C  
ATOM    811  O   GLY A  51      33.484  -8.086  -9.788  1.00 84.87           O  
ATOM    812  N   LYS A  52      34.477  -8.427  -7.798  1.00 84.89           N  
ATOM    813  H   LYS A  52      34.338  -8.670  -6.827  1.00 84.89           H  
ATOM    814  CA  LYS A  52      35.830  -8.022  -8.228  1.00 84.89           C  
ATOM    815  HA  LYS A  52      35.803  -6.988  -8.571  1.00 84.89           H  
ATOM    816  C   LYS A  52      36.355  -8.827  -9.422  1.00 84.89           C  
ATOM    817  CB  LYS A  52      36.825  -8.131  -7.058  1.00 84.89           C  
ATOM    818  HB2 LYS A  52      36.805  -9.142  -6.653  1.00 84.89           H  
ATOM    819  HB3 LYS A  52      37.825  -7.947  -7.452  1.00 84.89           H  
ATOM    820  O   LYS A  52      37.037  -8.277 -10.271  1.00 84.89           O  
ATOM    821  CG  LYS A  52      36.565  -7.118  -5.930  1.00 84.89           C  
ATOM    822  HG2 LYS A  52      35.615  -7.344  -5.445  1.00 84.89           H  
ATOM    823  HG3 LYS A  52      36.517  -6.115  -6.353  1.00 84.89           H  
ATOM    824  CD  LYS A  52      37.697  -7.169  -4.888  1.00 84.89           C  
ATOM    825  HD2 LYS A  52      37.742  -8.168  -4.455  1.00 84.89           H  
ATOM    826  HD3 LYS A  52      38.643  -6.962  -5.389  1.00 84.89           H  
ATOM    827  CE  LYS A  52      37.482  -6.134  -3.774  1.00 84.89           C  
ATOM    828  HE2 LYS A  52      36.548  -6.359  -3.258  1.00 84.89           H  
ATOM    829  HE3 LYS A  52      37.381  -5.149  -4.231  1.00 84.89           H  
ATOM    830  NZ  LYS A  52      38.610  -6.120  -2.802  1.00 84.89           N  
ATOM    831  HZ1 LYS A  52      39.479  -5.891  -3.263  1.00 84.89           H  
ATOM    832  HZ2 LYS A  52      38.459  -5.428  -2.083  1.00 84.89           H  
ATOM    833  HZ3 LYS A  52      38.722  -7.017  -2.352  1.00 84.89           H  
ATOM    834  N   SER A  53      36.009 -10.111  -9.499  1.00 86.84           N  
ATOM    835  H   SER A  53      35.420 -10.500  -8.777  1.00 86.84           H  
ATOM    836  CA  SER A  53      36.410 -11.012 -10.587  1.00 86.84           C  
ATOM    837  HA  SER A  53      37.406 -10.726 -10.925  1.00 86.84           H  
ATOM    838  C   SER A  53      35.513 -10.935 -11.827  1.00 86.84           C  
ATOM    839  CB  SER A  53      36.505 -12.447 -10.056  1.00 86.84           C  
ATOM    840  HB2 SER A  53      36.662 -13.147 -10.877  1.00 86.84           H  
ATOM    841  HB3 SER A  53      37.368 -12.505  -9.393  1.00 86.84           H  
ATOM    842  O   SER A  53      35.700 -11.739 -12.734  1.00 86.84           O  
ATOM    843  OG  SER A  53      35.342 -12.808  -9.318  1.00 86.84           O  
ATOM    844  HG  SER A  53      35.627 -13.406  -8.624  1.00 86.84           H  
ATOM    845  N   LYS A  54      34.530 -10.018 -11.864  1.00 87.63           N  
ATOM    846  H   LYS A  54      34.465  -9.358 -11.102  1.00 87.63           H  
ATOM    847  CA  LYS A  54      33.604  -9.817 -12.996  1.00 87.63           C  
ATOM    848  HA  LYS A  54      32.774  -9.200 -12.648  1.00 87.63           H  
ATOM    849  C   LYS A  54      32.950 -11.108 -13.510  1.00 87.63           C  
ATOM    850  CB  LYS A  54      34.306  -9.036 -14.118  1.00 87.63           C  
ATOM    851  HB2 LYS A  54      33.636  -8.977 -14.976  1.00 87.63           H  
ATOM    852  HB3 LYS A  54      35.201  -9.573 -14.434  1.00 87.63           H  
ATOM    853  O   LYS A  54      32.661 -11.254 -14.692  1.00 87.63           O  
ATOM    854  CG  LYS A  54      34.675  -7.601 -13.719  1.00 87.63           C  
ATOM    855  HG2 LYS A  54      33.772  -7.075 -13.407  1.00 87.63           H  
ATOM    856  HG3 LYS A  54      35.395  -7.606 -12.901  1.00 87.63           H  
ATOM    857  CD  LYS A  54      35.281  -6.899 -14.938  1.00 87.63           C  
ATOM    858  HD2 LYS A  54      34.615  -7.040 -15.790  1.00 87.63           H  
ATOM    859  HD3 LYS A  54      36.241  -7.355 -15.179  1.00 87.63           H  
ATOM    860  CE  LYS A  54      35.461  -5.401 -14.700  1.00 87.63           C  
ATOM    861  HE2 LYS A  54      36.262  -5.243 -13.978  1.00 87.63           H  
ATOM    862  HE3 LYS A  54      34.533  -5.009 -14.285  1.00 87.63           H  
ATOM    863  NZ  LYS A  54      35.755  -4.719 -15.984  1.00 87.63           N  
ATOM    864  HZ1 LYS A  54      35.007  -4.906 -16.636  1.00 87.63           H  
ATOM    865  HZ2 LYS A  54      35.832  -3.719 -15.867  1.00 87.63           H  
ATOM    866  HZ3 LYS A  54      36.607  -5.074 -16.395  1.00 87.63           H  
ATOM    867  N   LYS A  55      32.689 -12.069 -12.619  1.00 91.59           N  
ATOM    868  H   LYS A  55      32.910 -11.886 -11.650  1.00 91.59           H  
ATOM    869  CA  LYS A  55      32.048 -13.332 -13.004  1.00 91.59           C  
ATOM    870  HA  LYS A  55      32.586 -13.734 -13.862  1.00 91.59           H  
ATOM    871  C   LYS A  55      30.616 -13.065 -13.459  1.00 91.59           C  
ATOM    872  CB  LYS A  55      32.099 -14.360 -11.865  1.00 91.59           C  
ATOM    873  HB2 LYS A  55      31.466 -15.205 -12.134  1.00 91.59           H  
ATOM    874  HB3 LYS A  55      31.711 -13.911 -10.951  1.00 91.59           H  
ATOM    875  O   LYS A  55      29.873 -12.360 -12.770  1.00 91.59           O  
ATOM    876  CG  LYS A  55      33.529 -14.873 -11.635  1.00 91.59           C  
ATOM    877  HG2 LYS A  55      34.168 -14.043 -11.332  1.00 91.59           H  
ATOM    878  HG3 LYS A  55      33.913 -15.280 -12.570  1.00 91.59           H  
ATOM    879  CD  LYS A  55      33.567 -15.971 -10.561  1.00 91.59           C  
ATOM    880  HD2 LYS A  55      32.926 -16.793 -10.879  1.00 91.59           H  
ATOM    881  HD3 LYS A  55      33.198 -15.569  -9.617  1.00 91.59           H  
ATOM    882  CE  LYS A  55      35.005 -16.479 -10.386  1.00 91.59           C  
ATOM    883  HE2 LYS A  55      35.393 -16.741 -11.371  1.00 91.59           H  
ATOM    884  HE3 LYS A  55      35.622 -15.666 -10.004  1.00 91.59           H  
ATOM    885  NZ  LYS A  55      35.089 -17.666  -9.492  1.00 91.59           N  
ATOM    886  HZ1 LYS A  55      36.044 -17.987  -9.425  1.00 91.59           H  
ATOM    887  HZ2 LYS A  55      34.554 -18.433  -9.873  1.00 91.59           H  
ATOM    888  HZ3 LYS A  55      34.754 -17.466  -8.560  1.00 91.59           H  
ATOM    889  N   LEU A  56      30.231 -13.664 -14.583  1.00 94.31           N  
ATOM    890  H   LEU A  56      30.911 -14.190 -15.112  1.00 94.31           H  
ATOM    891  CA  LEU A  56      28.858 -13.626 -15.073  1.00 94.31           C  
ATOM    892  HA  LEU A  56      28.517 -12.590 -15.070  1.00 94.31           H  
ATOM    893  C   LEU A  56      27.945 -14.405 -14.127  1.00 94.31           C  
ATOM    894  CB  LEU A  56      28.782 -14.181 -16.507  1.00 94.31           C  
ATOM    895  HB2 LEU A  56      29.255 -15.163 -16.530  1.00 94.31           H  
ATOM    896  HB3 LEU A  56      27.734 -14.314 -16.774  1.00 94.31           H  
ATOM    897  O   LEU A  56      28.182 -15.578 -13.841  1.00 94.31           O  
ATOM    898  CG  LEU A  56      29.432 -13.284 -17.574  1.00 94.31           C  
ATOM    899  HG  LEU A  56      30.469 -13.092 -17.300  1.00 94.31           H  
ATOM    900  CD1 LEU A  56      29.408 -13.995 -18.927  1.00 94.31           C  
ATOM    901 HD11 LEU A  56      29.890 -13.376 -19.683  1.00 94.31           H  
ATOM    902 HD12 LEU A  56      28.384 -14.198 -19.240  1.00 94.31           H  
ATOM    903 HD13 LEU A  56      29.949 -14.939 -18.864  1.00 94.31           H  
ATOM    904  CD2 LEU A  56      28.700 -11.948 -17.723  1.00 94.31           C  
ATOM    905 HD21 LEU A  56      27.686 -12.103 -18.092  1.00 94.31           H  
ATOM    906 HD22 LEU A  56      29.254 -11.319 -18.421  1.00 94.31           H  
ATOM    907 HD23 LEU A  56      28.666 -11.408 -16.777  1.00 94.31           H  
ATOM    908  N   LYS A  57      26.900 -13.742 -13.634  1.00 95.47           N  
ATOM    909  H   LYS A  57      26.807 -12.764 -13.870  1.00 95.47           H  
ATOM    910  CA  LYS A  57      25.869 -14.347 -12.788  1.00 95.47           C  
ATOM    911  HA  LYS A  57      26.028 -15.424 -12.732  1.00 95.47           H  
ATOM    912  C   LYS A  57      24.499 -14.121 -13.395  1.00 95.47           C  
ATOM    913  CB  LYS A  57      25.917 -13.765 -11.370  1.00 95.47           C  
ATOM    914  HB2 LYS A  57      25.829 -12.679 -11.417  1.00 95.47           H  
ATOM    915  HB3 LYS A  57      25.062 -14.155 -10.817  1.00 95.47           H  
ATOM    916  O   LYS A  57      24.195 -12.999 -13.794  1.00 95.47           O  
ATOM    917  CG  LYS A  57      27.205 -14.147 -10.631  1.00 95.47           C  
ATOM    918  HG2 LYS A  57      28.050 -13.611 -11.064  1.00 95.47           H  
ATOM    919  HG3 LYS A  57      27.373 -15.219 -10.734  1.00 95.47           H  
ATOM    920  CD  LYS A  57      27.083 -13.802  -9.143  1.00 95.47           C  
ATOM    921  HD2 LYS A  57      26.925 -12.729  -9.030  1.00 95.47           H  
ATOM    922  HD3 LYS A  57      26.229 -14.338  -8.729  1.00 95.47           H  
ATOM    923  CE  LYS A  57      28.359 -14.225  -8.412  1.00 95.47           C  
ATOM    924  HE2 LYS A  57      29.185 -13.613  -8.776  1.00 95.47           H  
ATOM    925  HE3 LYS A  57      28.573 -15.261  -8.674  1.00 95.47           H  
ATOM    926  NZ  LYS A  57      28.213 -14.096  -6.940  1.00 95.47           N  
ATOM    927  HZ1 LYS A  57      29.053 -14.404  -6.472  1.00 95.47           H  
ATOM    928  HZ2 LYS A  57      27.453 -14.678  -6.616  1.00 95.47           H  
ATOM    929  HZ3 LYS A  57      28.024 -13.139  -6.678  1.00 95.47           H  
ATOM    930  N   SER A  58      23.678 -15.166 -13.397  1.00 95.72           N  
ATOM    931  H   SER A  58      24.018 -16.077 -13.121  1.00 95.72           H  
ATOM    932  CA  SER A  58      22.279 -15.073 -13.801  1.00 95.72           C  
ATOM    933  HA  SER A  58      22.240 -14.693 -14.822  1.00 95.72           H  
ATOM    934  C   SER A  58      21.518 -14.111 -12.891  1.00 95.72           C  
ATOM    935  CB  SER A  58      21.607 -16.448 -13.794  1.00 95.72           C  
ATOM    936  HB2 SER A  58      20.607 -16.360 -14.220  1.00 95.72           H  
ATOM    937  HB3 SER A  58      21.528 -16.815 -12.771  1.00 95.72           H  
ATOM    938  O   SER A  58      21.697 -14.106 -11.669  1.00 95.72           O  
ATOM    939  OG  SER A  58      22.373 -17.357 -14.564  1.00 95.72           O  
ATOM    940  HG  SER A  58      21.833 -18.130 -14.743  1.00 95.72           H  
ATOM    941  N   VAL A  59      20.668 -13.295 -13.498  1.00 95.15           N  
ATOM    942  H   VAL A  59      20.603 -13.338 -14.505  1.00 95.15           H  
ATOM    943  CA  VAL A  59      19.778 -12.348 -12.836  1.00 95.15           C  
ATOM    944  HA  VAL A  59      19.699 -12.623 -11.784  1.00 95.15           H  
ATOM    945  C   VAL A  59      18.380 -12.452 -13.425  1.00 95.15           C  
ATOM    946  CB  VAL A  59      20.292 -10.897 -12.909  1.00 95.15           C  
ATOM    947  HB  VAL A  59      19.511 -10.248 -12.513  1.00 95.15           H  
ATOM    948  O   VAL A  59      18.210 -12.698 -14.616  1.00 95.15           O  
ATOM    949  CG1 VAL A  59      21.515 -10.736 -11.998  1.00 95.15           C  
ATOM    950 HG11 VAL A  59      22.333 -11.357 -12.362  1.00 95.15           H  
ATOM    951 HG12 VAL A  59      21.248 -11.048 -10.988  1.00 95.15           H  
ATOM    952 HG13 VAL A  59      21.801  -9.685 -11.998  1.00 95.15           H  
ATOM    953  CG2 VAL A  59      20.635 -10.412 -14.323  1.00 95.15           C  
ATOM    954 HG21 VAL A  59      21.474 -10.975 -14.732  1.00 95.15           H  
ATOM    955 HG22 VAL A  59      20.895  -9.354 -14.291  1.00 95.15           H  
ATOM    956 HG23 VAL A  59      19.772 -10.527 -14.979  1.00 95.15           H  
ATOM    957  N   LYS A  60      17.396 -12.256 -12.551  1.00 95.56           N  
ATOM    958  H   LYS A  60      17.659 -12.087 -11.590  1.00 95.56           H  
ATOM    959  CA  LYS A  60      15.982 -12.053 -12.850  1.00 95.56           C  
ATOM    960  HA  LYS A  60      15.839 -11.876 -13.916  1.00 95.56           H  
ATOM    961  C   LYS A  60      15.585 -10.806 -12.072  1.00 95.56           C  
ATOM    962  CB  LYS A  60      15.192 -13.308 -12.437  1.00 95.56           C  
ATOM    963  HB2 LYS A  60      15.557 -14.151 -13.024  1.00 95.56           H  
ATOM    964  HB3 LYS A  60      15.379 -13.519 -11.385  1.00 95.56           H  
ATOM    965  O   LYS A  60      15.632 -10.827 -10.842  1.00 95.56           O  
ATOM    966  CG  LYS A  60      13.675 -13.180 -12.652  1.00 95.56           C  
ATOM    967  HG2 LYS A  60      13.470 -12.967 -13.701  1.00 95.56           H  
ATOM    968  HG3 LYS A  60      13.288 -12.361 -12.046  1.00 95.56           H  
ATOM    969  CD  LYS A  60      12.962 -14.482 -12.245  1.00 95.56           C  
ATOM    970  HD2 LYS A  60      13.156 -14.677 -11.191  1.00 95.56           H  
ATOM    971  HD3 LYS A  60      13.351 -15.312 -12.835  1.00 95.56           H  
ATOM    972  CE  LYS A  60      11.450 -14.373 -12.459  1.00 95.56           C  
ATOM    973  HE2 LYS A  60      11.234 -14.252 -13.521  1.00 95.56           H  
ATOM    974  HE3 LYS A  60      11.091 -13.481 -11.946  1.00 95.56           H  
ATOM    975  NZ  LYS A  60      10.714 -15.547 -11.917  1.00 95.56           N  
ATOM    976  HZ1 LYS A  60      10.956 -15.760 -10.960  1.00 95.56           H  
ATOM    977  HZ2 LYS A  60      10.812 -16.394 -12.458  1.00 95.56           H  
ATOM    978  HZ3 LYS A  60       9.737 -15.310 -11.821  1.00 95.56           H  
ATOM    979  N   GLU A  61      15.316  -9.703 -12.755  1.00 95.49           N  
ATOM    980  H   GLU A  61      15.334  -9.730 -13.765  1.00 95.49           H  
ATOM    981  CA  GLU A  61      15.070  -8.415 -12.100  1.00 95.49           C  
ATOM    982  HA  GLU A  61      14.541  -8.608 -11.166  1.00 95.49           H  
ATOM    983  C   GLU A  61      14.157  -7.507 -12.919  1.00 95.49           C  
ATOM    984  CB  GLU A  61      16.399  -7.722 -11.730  1.00 95.49           C  
ATOM    985  HB2 GLU A  61      16.178  -6.814 -11.170  1.00 95.49           H  
ATOM    986  HB3 GLU A  61      16.940  -8.392 -11.062  1.00 95.49           H  
ATOM    987  O   GLU A  61      13.947  -7.722 -14.111  1.00 95.49           O  
ATOM    988  CG  GLU A  61      17.308  -7.362 -12.917  1.00 95.49           C  
ATOM    989  HG2 GLU A  61      17.474  -8.251 -13.525  1.00 95.49           H  
ATOM    990  HG3 GLU A  61      16.802  -6.619 -13.534  1.00 95.49           H  
ATOM    991  CD  GLU A  61      18.680  -6.821 -12.470  1.00 95.49           C  
ATOM    992  OE1 GLU A  61      19.278  -6.057 -13.256  1.00 95.49           O  
ATOM    993  OE2 GLU A  61      19.178  -7.208 -11.380  1.00 95.49           O  
ATOM    994  N   LEU A  62      13.599  -6.493 -12.258  1.00 96.45           N  
ATOM    995  H   LEU A  62      13.870  -6.333 -11.298  1.00 96.45           H  
ATOM    996  CA  LEU A  62      12.841  -5.440 -12.918  1.00 96.45           C  
ATOM    997  HA  LEU A  62      12.446  -5.823 -13.859  1.00 96.45           H  
ATOM    998  C   LEU A  62      13.773  -4.276 -13.244  1.00 96.45           C  
ATOM    999  CB  LEU A  62      11.654  -4.994 -12.047  1.00 96.45           C  
ATOM   1000  HB2 LEU A  62      11.141  -4.183 -12.563  1.00 96.45           H  
ATOM   1001  HB3 LEU A  62      12.037  -4.603 -11.104  1.00 96.45           H  
ATOM   1002  O   LEU A  62      14.445  -3.749 -12.357  1.00 96.45           O  
ATOM   1003  CG  LEU A  62      10.634  -6.106 -11.746  1.00 96.45           C  
ATOM   1004  HG  LEU A  62      11.107  -6.879 -11.140  1.00 96.45           H  
ATOM   1005  CD1 LEU A  62       9.462  -5.533 -10.960  1.00 96.45           C  
ATOM   1006 HD11 LEU A  62       8.853  -6.348 -10.569  1.00 96.45           H  
ATOM   1007 HD12 LEU A  62       9.821  -4.922 -10.132  1.00 96.45           H  
ATOM   1008 HD13 LEU A  62       8.851  -4.919 -11.622  1.00 96.45           H  
ATOM   1009  CD2 LEU A  62      10.065  -6.731 -13.017  1.00 96.45           C  
ATOM   1010 HD21 LEU A  62      10.830  -7.345 -13.492  1.00 96.45           H  
ATOM   1011 HD22 LEU A  62       9.750  -5.948 -13.708  1.00 96.45           H  
ATOM   1012 HD23 LEU A  62       9.220  -7.375 -12.776  1.00 96.45           H  
ATOM   1013  N   LEU A  63      13.769  -3.842 -14.499  1.00 95.76           N  
ATOM   1014  H   LEU A  63      13.234  -4.367 -15.176  1.00 95.76           H  
ATOM   1015  CA  LEU A  63      14.476  -2.655 -14.964  1.00 95.76           C  
ATOM   1016  HA  LEU A  63      15.126  -2.292 -14.168  1.00 95.76           H  
ATOM   1017  C   LEU A  63      13.465  -1.562 -15.307  1.00 95.76           C  
ATOM   1018  CB  LEU A  63      15.360  -3.042 -16.160  1.00 95.76           C  
ATOM   1019  HB2 LEU A  63      14.723  -3.473 -16.932  1.00 95.76           H  
ATOM   1020  HB3 LEU A  63      16.066  -3.811 -15.847  1.00 95.76           H  
ATOM   1021  O   LEU A  63      12.534  -1.788 -16.073  1.00 95.76           O  
ATOM   1022  CG  LEU A  63      16.138  -1.864 -16.772  1.00 95.76           C  
ATOM   1023  HG  LEU A  63      15.449  -1.061 -17.032  1.00 95.76           H  
ATOM   1024  CD1 LEU A  63      17.197  -1.316 -15.813  1.00 95.76           C  
ATOM   1025 HD11 LEU A  63      17.774  -0.534 -16.307  1.00 95.76           H  
ATOM   1026 HD12 LEU A  63      17.871  -2.119 -15.513  1.00 95.76           H  
ATOM   1027 HD13 LEU A  63      16.725  -0.893 -14.926  1.00 95.76           H  
ATOM   1028  CD2 LEU A  63      16.831  -2.313 -18.053  1.00 95.76           C  
ATOM   1029 HD21 LEU A  63      17.526  -3.125 -17.837  1.00 95.76           H  
ATOM   1030 HD22 LEU A  63      17.371  -1.480 -18.503  1.00 95.76           H  
ATOM   1031 HD23 LEU A  63      16.083  -2.667 -18.763  1.00 95.76           H  
ATOM   1032  N   GLY A  64      13.646  -0.361 -14.761  1.00 95.36           N  
ATOM   1033  H   GLY A  64      14.451  -0.219 -14.168  1.00 95.36           H  
ATOM   1034  CA  GLY A  64      12.871   0.806 -15.179  1.00 95.36           C  
ATOM   1035  HA2 GLY A  64      11.816   0.545 -15.264  1.00 95.36           H  
ATOM   1036  HA3 GLY A  64      12.971   1.601 -14.441  1.00 95.36           H  
ATOM   1037  C   GLY A  64      13.378   1.331 -16.520  1.00 95.36           C  
ATOM   1038  O   GLY A  64      14.559   1.654 -16.635  1.00 95.36           O  
ATOM   1039  N   ILE A  65      12.490   1.443 -17.506  1.00 94.65           N  
ATOM   1040  H   ILE A  65      11.537   1.155 -17.337  1.00 94.65           H  
ATOM   1041  CA  ILE A  65      12.765   2.100 -18.785  1.00 94.65           C  
ATOM   1042  HA  ILE A  65      13.840   2.133 -18.958  1.00 94.65           H  
ATOM   1043  C   ILE A  65      12.265   3.532 -18.687  1.00 94.65           C  
ATOM   1044  CB  ILE A  65      12.115   1.336 -19.958  1.00 94.65           C  
ATOM   1045  HB  ILE A  65      11.035   1.332 -19.810  1.00 94.65           H  
ATOM   1046  O   ILE A  65      11.077   3.780 -18.465  1.00 94.65           O  
ATOM   1047  CG1 ILE A  65      12.572  -0.139 -20.023  1.00 94.65           C  
ATOM   1048 HG12 ILE A  65      12.096  -0.615 -20.880  1.00 94.65           H  
ATOM   1049 HG13 ILE A  65      12.218  -0.657 -19.132  1.00 94.65           H  
ATOM   1050  CG2 ILE A  65      12.398   2.044 -21.296  1.00 94.65           C  
ATOM   1051 HG21 ILE A  65      11.911   3.018 -21.320  1.00 94.65           H  
ATOM   1052 HG22 ILE A  65      12.001   1.447 -22.117  1.00 94.65           H  
ATOM   1053 HG23 ILE A  65      13.469   2.180 -21.445  1.00 94.65           H  
ATOM   1054  CD1 ILE A  65      14.088  -0.359 -20.133  1.00 94.65           C  
ATOM   1055 HD11 ILE A  65      14.288  -1.428 -20.215  1.00 94.65           H  
ATOM   1056 HD12 ILE A  65      14.479   0.130 -21.025  1.00 94.65           H  
ATOM   1057 HD13 ILE A  65      14.599   0.023 -19.249  1.00 94.65           H  
ATOM   1058  N   THR A  66      13.173   4.493 -18.812  1.00 91.20           N  
ATOM   1059  H   THR A  66      14.136   4.237 -18.976  1.00 91.20           H  
ATOM   1060  CA  THR A  66      12.812   5.913 -18.759  1.00 91.20           C  
ATOM   1061  HA  THR A  66      12.085   6.051 -17.958  1.00 91.20           H  
ATOM   1062  C   THR A  66      12.131   6.368 -20.046  1.00 91.20           C  
ATOM   1063  CB  THR A  66      14.010   6.797 -18.412  1.00 91.20           C  
ATOM   1064  HB  THR A  66      13.667   7.822 -18.270  1.00 91.20           H  
ATOM   1065  O   THR A  66      12.279   5.740 -21.093  1.00 91.20           O  
ATOM   1066  CG2 THR A  66      14.731   6.339 -17.144  1.00 91.20           C  
ATOM   1067 HG21 THR A  66      15.649   6.914 -17.021  1.00 91.20           H  
ATOM   1068 HG22 THR A  66      14.081   6.484 -16.281  1.00 91.20           H  
ATOM   1069 HG23 THR A  66      15.010   5.287 -17.199  1.00 91.20           H  
ATOM   1070  OG1 THR A  66      14.933   6.778 -19.459  1.00 91.20           O  
ATOM   1071  HG1 THR A  66      15.386   5.935 -19.387  1.00 91.20           H  
ATOM   1072  N   ILE A  67      11.403   7.487 -20.001  1.00 86.98           N  
ATOM   1073  H   ILE A  67      11.254   7.927 -19.104  1.00 86.98           H  
ATOM   1074  CA  ILE A  67      10.791   8.084 -21.202  1.00 86.98           C  
ATOM   1075  HA  ILE A  67      10.081   7.372 -21.624  1.00 86.98           H  
ATOM   1076  C   ILE A  67      11.848   8.337 -22.289  1.00 86.98           C  
ATOM   1077  CB  ILE A  67      10.025   9.378 -20.832  1.00 86.98           C  
ATOM   1078  HB  ILE A  67      10.698  10.033 -20.280  1.00 86.98           H  
ATOM   1079  O   ILE A  67      11.590   8.085 -23.462  1.00 86.98           O  
ATOM   1080  CG1 ILE A  67       8.816   9.036 -19.927  1.00 86.98           C  
ATOM   1081 HG12 ILE A  67       8.135   8.378 -20.467  1.00 86.98           H  
ATOM   1082 HG13 ILE A  67       9.165   8.501 -19.043  1.00 86.98           H  
ATOM   1083  CG2 ILE A  67       9.555  10.131 -22.092  1.00 86.98           C  
ATOM   1084 HG21 ILE A  67       8.900   9.497 -22.689  1.00 86.98           H  
ATOM   1085 HG22 ILE A  67      10.404  10.438 -22.703  1.00 86.98           H  
ATOM   1086 HG23 ILE A  67       9.024  11.044 -21.822  1.00 86.98           H  
ATOM   1087  CD1 ILE A  67       8.023  10.254 -19.438  1.00 86.98           C  
ATOM   1088 HD11 ILE A  67       7.313   9.938 -18.674  1.00 86.98           H  
ATOM   1089 HD12 ILE A  67       8.697  11.001 -19.018  1.00 86.98           H  
ATOM   1090 HD13 ILE A  67       7.458  10.696 -20.259  1.00 86.98           H  
ATOM   1091  N   MET A  68      13.049   8.773 -21.896  1.00 85.91           N  
ATOM   1092  H   MET A  68      13.209   8.898 -20.907  1.00 85.91           H  
ATOM   1093  CA  MET A  68      14.164   9.036 -22.814  1.00 85.91           C  
ATOM   1094  HA  MET A  68      13.808   9.647 -23.643  1.00 85.91           H  
ATOM   1095  C   MET A  68      14.753   7.758 -23.424  1.00 85.91           C  
ATOM   1096  CB  MET A  68      15.270   9.796 -22.065  1.00 85.91           C  
ATOM   1097  HB2 MET A  68      16.128   9.917 -22.726  1.00 85.91           H  
ATOM   1098  HB3 MET A  68      15.593   9.206 -21.208  1.00 85.91           H  
ATOM   1099  O   MET A  68      15.236   7.778 -24.551  1.00 85.91           O  
ATOM   1100  CG  MET A  68      14.825  11.180 -21.573  1.00 85.91           C  
ATOM   1101  HG2 MET A  68      14.011  11.054 -20.859  1.00 85.91           H  
ATOM   1102  HG3 MET A  68      15.659  11.636 -21.039  1.00 85.91           H  
ATOM   1103  SD  MET A  68      14.272  12.341 -22.857  1.00 85.91           S  
ATOM   1104  CE  MET A  68      15.820  12.584 -23.771  1.00 85.91           C  
ATOM   1105  HE1 MET A  68      16.121  11.651 -24.247  1.00 85.91           H  
ATOM   1106  HE2 MET A  68      16.602  12.916 -23.089  1.00 85.91           H  
ATOM   1107  HE3 MET A  68      15.669  13.341 -24.540  1.00 85.91           H  
ATOM   1108  N   GLU A  69      14.715   6.647 -22.689  1.00 91.73           N  
ATOM   1109  H   GLU A  69      14.311   6.695 -21.765  1.00 91.73           H  
ATOM   1110  CA  GLU A  69      15.237   5.350 -23.131  1.00 91.73           C  
ATOM   1111  HA  GLU A  69      16.111   5.489 -23.768  1.00 91.73           H  
ATOM   1112  C   GLU A  69      14.218   4.537 -23.930  1.00 91.73           C  
ATOM   1113  CB  GLU A  69      15.641   4.547 -21.897  1.00 91.73           C  
ATOM   1114  HB2 GLU A  69      15.809   3.508 -22.180  1.00 91.73           H  
ATOM   1115  HB3 GLU A  69      14.799   4.565 -21.205  1.00 91.73           H  
ATOM   1116  O   GLU A  69      14.607   3.620 -24.650  1.00 91.73           O  
ATOM   1117  CG  GLU A  69      16.913   5.088 -21.223  1.00 91.73           C  
ATOM   1118  HG2 GLU A  69      17.770   4.870 -21.861  1.00 91.73           H  
ATOM   1119  HG3 GLU A  69      16.851   6.171 -21.113  1.00 91.73           H  
ATOM   1120  CD  GLU A  69      17.117   4.459 -19.840  1.00 91.73           C  
ATOM   1121  OE1 GLU A  69      18.274   4.292 -19.400  1.00 91.73           O  
ATOM   1122  OE2 GLU A  69      16.109   4.103 -19.189  1.00 91.73           O  
ATOM   1123  N   ARG A  70      12.925   4.866 -23.811  1.00 92.71           N  
ATOM   1124  H   ARG A  70      12.699   5.603 -23.158  1.00 92.71           H  
ATOM   1125  CA  ARG A  70      11.819   4.108 -24.402  1.00 92.71           C  
ATOM   1126  HA  ARG A  70      11.763   3.135 -23.913  1.00 92.71           H  
ATOM   1127  C   ARG A  70      12.048   3.820 -25.880  1.00 92.71           C  
ATOM   1128  CB  ARG A  70      10.503   4.863 -24.168  1.00 92.71           C  
ATOM   1129  HB2 ARG A  70      10.339   4.975 -23.096  1.00 92.71           H  
ATOM   1130  HB3 ARG A  70      10.567   5.853 -24.619  1.00 92.71           H  
ATOM   1131  O   ARG A  70      11.980   2.663 -26.271  1.00 92.71           O  
ATOM   1132  CG  ARG A  70       9.323   4.106 -24.787  1.00 92.71           C  
ATOM   1133  HG2 ARG A  70       9.251   3.116 -24.337  1.00 92.71           H  
ATOM   1134  HG3 ARG A  70       9.479   3.994 -25.860  1.00 92.71           H  
ATOM   1135  CD  ARG A  70       8.012   4.856 -24.585  1.00 92.71           C  
ATOM   1136  HD2 ARG A  70       7.785   4.899 -23.520  1.00 92.71           H  
ATOM   1137  HD3 ARG A  70       8.121   5.867 -24.977  1.00 92.71           H  
ATOM   1138  NE  ARG A  70       6.933   4.166 -25.306  1.00 92.71           N  
ATOM   1139  HE  ARG A  70       7.206   3.385 -25.886  1.00 92.71           H  
ATOM   1140  NH1 ARG A  70       5.200   5.542 -24.682  1.00 92.71           N  
ATOM   1141 HH11 ARG A  70       4.219   5.774 -24.740  1.00 92.71           H  
ATOM   1142 HH12 ARG A  70       5.855   6.132 -24.187  1.00 92.71           H  
ATOM   1143  NH2 ARG A  70       4.826   3.782 -26.014  1.00 92.71           N  
ATOM   1144 HH21 ARG A  70       3.843   4.004 -26.071  1.00 92.71           H  
ATOM   1145 HH22 ARG A  70       5.202   3.010 -26.546  1.00 92.71           H  
ATOM   1146  CZ  ARG A  70       5.661   4.503 -25.328  1.00 92.71           C  
ATOM   1147  N   SER A  71      12.345   4.839 -26.685  1.00 94.26           N  
ATOM   1148  H   SER A  71      12.351   5.776 -26.308  1.00 94.26           H  
ATOM   1149  CA  SER A  71      12.515   4.662 -28.132  1.00 94.26           C  
ATOM   1150  HA  SER A  71      11.612   4.207 -28.538  1.00 94.26           H  
ATOM   1151  C   SER A  71      13.688   3.742 -28.474  1.00 94.26           C  
ATOM   1152  CB  SER A  71      12.720   6.013 -28.820  1.00 94.26           C  
ATOM   1153  HB2 SER A  71      12.732   5.862 -29.899  1.00 94.26           H  
ATOM   1154  HB3 SER A  71      13.673   6.443 -28.511  1.00 94.26           H  
ATOM   1155  O   SER A  71      13.578   2.931 -29.388  1.00 94.26           O  
ATOM   1156  OG  SER A  71      11.674   6.903 -28.478  1.00 94.26           O  
ATOM   1157  HG  SER A  71      11.626   7.593 -29.144  1.00 94.26           H  
ATOM   1158  N   SER A  72      14.796   3.835 -27.732  1.00 95.53           N  
ATOM   1159  H   SER A  72      14.827   4.494 -26.967  1.00 95.53           H  
ATOM   1160  CA  SER A  72      15.967   2.977 -27.942  1.00 95.53           C  
ATOM   1161  HA  SER A  72      16.220   2.973 -29.002  1.00 95.53           H  
ATOM   1162  C   SER A  72      15.680   1.534 -27.534  1.00 95.53           C  
ATOM   1163  CB  SER A  72      17.176   3.505 -27.167  1.00 95.53           C  
ATOM   1164  HB2 SER A  72      18.041   2.880 -27.394  1.00 95.53           H  
ATOM   1165  HB3 SER A  72      16.978   3.458 -26.096  1.00 95.53           H  
ATOM   1166  O   SER A  72      15.955   0.620 -28.304  1.00 95.53           O  
ATOM   1167  OG  SER A  72      17.454   4.844 -27.536  1.00 95.53           O  
ATOM   1168  HG  SER A  72      18.335   5.063 -27.223  1.00 95.53           H  
ATOM   1169  N   PHE A  73      15.064   1.332 -26.365  1.00 96.62           N  
ATOM   1170  H   PHE A  73      14.843   2.128 -25.785  1.00 96.62           H  
ATOM   1171  CA  PHE A  73      14.673   0.004 -25.894  1.00 96.62           C  
ATOM   1172  HA  PHE A  73      15.549  -0.645 -25.890  1.00 96.62           H  
ATOM   1173  C   PHE A  73      13.637  -0.655 -26.814  1.00 96.62           C  
ATOM   1174  CB  PHE A  73      14.129   0.117 -24.463  1.00 96.62           C  
ATOM   1175  HB2 PHE A  73      13.316   0.843 -24.445  1.00 96.62           H  
ATOM   1176  HB3 PHE A  73      14.921   0.488 -23.812  1.00 96.62           H  
ATOM   1177  O   PHE A  73      13.710  -1.849 -27.064  1.00 96.62           O  
ATOM   1178  CG  PHE A  73      13.625  -1.205 -23.917  1.00 96.62           C  
ATOM   1179  CD1 PHE A  73      12.248  -1.492 -23.894  1.00 96.62           C  
ATOM   1180  HD1 PHE A  73      11.543  -0.751 -24.241  1.00 96.62           H  
ATOM   1181  CD2 PHE A  73      14.542  -2.187 -23.506  1.00 96.62           C  
ATOM   1182  HD2 PHE A  73      15.602  -2.000 -23.592  1.00 96.62           H  
ATOM   1183  CE1 PHE A  73      11.800  -2.749 -23.452  1.00 96.62           C  
ATOM   1184  HE1 PHE A  73      10.744  -2.976 -23.437  1.00 96.62           H  
ATOM   1185  CE2 PHE A  73      14.096  -3.435 -23.044  1.00 96.62           C  
ATOM   1186  HE2 PHE A  73      14.814  -4.187 -22.752  1.00 96.62           H  
ATOM   1187  CZ  PHE A  73      12.723  -3.719 -23.024  1.00 96.62           C  
ATOM   1188  HZ  PHE A  73      12.380  -4.687 -22.688  1.00 96.62           H  
ATOM   1189  N   GLU A  74      12.663   0.100 -27.326  1.00 95.33           N  
ATOM   1190  H   GLU A  74      12.612   1.073 -27.060  1.00 95.33           H  
ATOM   1191  CA  GLU A  74      11.621  -0.439 -28.209  1.00 95.33           C  
ATOM   1192  HA  GLU A  74      11.283  -1.392 -27.801  1.00 95.33           H  
ATOM   1193  C   GLU A  74      12.135  -0.771 -29.611  1.00 95.33           C  
ATOM   1194  CB  GLU A  74      10.419   0.525 -28.269  1.00 95.33           C  
ATOM   1195  HB2 GLU A  74       9.730   0.197 -29.047  1.00 95.33           H  
ATOM   1196  HB3 GLU A  74      10.758   1.536 -28.495  1.00 95.33           H  
ATOM   1197  O   GLU A  74      11.597  -1.683 -30.236  1.00 95.33           O  
ATOM   1198  CG  GLU A  74       9.690   0.488 -26.923  1.00 95.33           C  
ATOM   1199  HG2 GLU A  74      10.373   0.772 -26.121  1.00 95.33           H  
ATOM   1200  HG3 GLU A  74       9.429  -0.554 -26.738  1.00 95.33           H  
ATOM   1201  CD  GLU A  74       8.419   1.337 -26.787  1.00 95.33           C  
ATOM   1202  OE1 GLU A  74       7.697   1.059 -25.797  1.00 95.33           O  
ATOM   1203  OE2 GLU A  74       8.149   2.281 -27.554  1.00 95.33           O  
ATOM   1204  N   LYS A  75      13.174  -0.071 -30.084  1.00 96.90           N  
ATOM   1205  H   LYS A  75      13.548   0.670 -29.509  1.00 96.90           H  
ATOM   1206  CA  LYS A  75      13.825  -0.355 -31.367  1.00 96.90           C  
ATOM   1207  HA  LYS A  75      13.056  -0.463 -32.132  1.00 96.90           H  
ATOM   1208  C   LYS A  75      14.584  -1.682 -31.334  1.00 96.90           C  
ATOM   1209  CB  LYS A  75      14.742   0.820 -31.734  1.00 96.90           C  
ATOM   1210  HB2 LYS A  75      14.154   1.738 -31.751  1.00 96.90           H  
ATOM   1211  HB3 LYS A  75      15.520   0.921 -30.977  1.00 96.90           H  
ATOM   1212  O   LYS A  75      14.400  -2.498 -32.231  1.00 96.90           O  
ATOM   1213  CG  LYS A  75      15.392   0.622 -33.109  1.00 96.90           C  
ATOM   1214  HG2 LYS A  75      15.951  -0.313 -33.121  1.00 96.90           H  
ATOM   1215  HG3 LYS A  75      14.615   0.580 -33.872  1.00 96.90           H  
ATOM   1216  CD  LYS A  75      16.361   1.763 -33.426  1.00 96.90           C  
ATOM   1217  HD2 LYS A  75      15.816   2.706 -33.472  1.00 96.90           H  
ATOM   1218  HD3 LYS A  75      17.114   1.813 -32.639  1.00 96.90           H  
ATOM   1219  CE  LYS A  75      17.032   1.468 -34.770  1.00 96.90           C  
ATOM   1220  HE2 LYS A  75      17.448   0.461 -34.725  1.00 96.90           H  
ATOM   1221  HE3 LYS A  75      16.274   1.475 -35.553  1.00 96.90           H  
ATOM   1222  NZ  LYS A  75      18.111   2.439 -35.070  1.00 96.90           N  
ATOM   1223  HZ1 LYS A  75      18.827   2.376 -34.360  1.00 96.90           H  
ATOM   1224  HZ2 LYS A  75      17.751   3.382 -35.101  1.00 96.90           H  
ATOM   1225  HZ3 LYS A  75      18.540   2.214 -35.956  1.00 96.90           H  
ATOM   1226  N   ASP A  76      15.422  -1.882 -30.320  1.00 96.72           N  
ATOM   1227  H   ASP A  76      15.540  -1.153 -29.631  1.00 96.72           H  
ATOM   1228  CA  ASP A  76      16.137  -3.139 -30.101  1.00 96.72           C  
ATOM   1229  HA  ASP A  76      15.541  -3.957 -30.508  1.00 96.72           H  
ATOM   1230  C   ASP A  76      16.351  -3.381 -28.595  1.00 96.72           C  
ATOM   1231  CB  ASP A  76      17.461  -3.162 -30.879  1.00 96.72           C  
ATOM   1232  HB2 ASP A  76      18.172  -2.466 -30.434  1.00 96.72           H  
ATOM   1233  HB3 ASP A  76      17.271  -2.834 -31.901  1.00 96.72           H  
ATOM   1234  O   ASP A  76      17.282  -2.835 -27.992  1.00 96.72           O  
ATOM   1235  CG  ASP A  76      18.052  -4.580 -30.926  1.00 96.72           C  
ATOM   1236  OD1 ASP A  76      17.791  -5.378 -29.987  1.00 96.72           O  
ATOM   1237  OD2 ASP A  76      18.690  -4.890 -31.951  1.00 96.72           O  
ATOM   1238  N   PRO A  77      15.489  -4.198 -27.958  1.00 96.49           N  
ATOM   1239  CA  PRO A  77      15.610  -4.496 -26.537  1.00 96.49           C  
ATOM   1240  HA  PRO A  77      15.514  -3.566 -25.976  1.00 96.49           H  
ATOM   1241  C   PRO A  77      16.929  -5.173 -26.161  1.00 96.49           C  
ATOM   1242  CB  PRO A  77      14.429  -5.418 -26.213  1.00 96.49           C  
ATOM   1243  HB2 PRO A  77      14.052  -5.251 -25.204  1.00 96.49           H  
ATOM   1244  HB3 PRO A  77      14.724  -6.460 -26.334  1.00 96.49           H  
ATOM   1245  O   PRO A  77      17.379  -5.012 -25.030  1.00 96.49           O  
ATOM   1246  CG  PRO A  77      13.385  -5.072 -27.270  1.00 96.49           C  
ATOM   1247  HG2 PRO A  77      12.802  -4.210 -26.946  1.00 96.49           H  
ATOM   1248  HG3 PRO A  77      12.727  -5.916 -27.476  1.00 96.49           H  
ATOM   1249  CD  PRO A  77      14.233  -4.711 -28.488  1.00 96.49           C  
ATOM   1250  HD2 PRO A  77      14.433  -5.602 -29.083  1.00 96.49           H  
ATOM   1251  HD3 PRO A  77      13.717  -3.962 -29.087  1.00 96.49           H  
ATOM   1252  N   ILE A  78      17.527  -5.954 -27.068  1.00 97.24           N  
ATOM   1253  H   ILE A  78      17.262  -5.863 -28.039  1.00 97.24           H  
ATOM   1254  CA  ILE A  78      18.735  -6.729 -26.773  1.00 97.24           C  
ATOM   1255  HA  ILE A  78      18.681  -7.096 -25.748  1.00 97.24           H  
ATOM   1256  C   ILE A  78      19.943  -5.812 -26.805  1.00 97.24           C  
ATOM   1257  CB  ILE A  78      18.880  -7.940 -27.718  1.00 97.24           C  
ATOM   1258  HB  ILE A  78      18.948  -7.574 -28.742  1.00 97.24           H  
ATOM   1259  O   ILE A  78      20.624  -5.719 -25.789  1.00 97.24           O  
ATOM   1260  CG1 ILE A  78      17.652  -8.876 -27.637  1.00 97.24           C  
ATOM   1261 HG12 ILE A  78      17.791  -9.695 -28.343  1.00 97.24           H  
ATOM   1262 HG13 ILE A  78      16.767  -8.326 -27.956  1.00 97.24           H  
ATOM   1263  CG2 ILE A  78      20.170  -8.723 -27.417  1.00 97.24           C  
ATOM   1264 HG21 ILE A  78      20.223  -9.620 -28.034  1.00 97.24           H  
ATOM   1265 HG22 ILE A  78      20.227  -9.000 -26.365  1.00 97.24           H  
ATOM   1266 HG23 ILE A  78      21.043  -8.115 -27.656  1.00 97.24           H  
ATOM   1267  CD1 ILE A  78      17.377  -9.473 -26.249  1.00 97.24           C  
ATOM   1268 HD11 ILE A  78      17.358  -8.699 -25.482  1.00 97.24           H  
ATOM   1269 HD12 ILE A  78      16.393  -9.941 -26.248  1.00 97.24           H  
ATOM   1270 HD13 ILE A  78      18.131 -10.222 -26.008  1.00 97.24           H  
ATOM   1271  N   ASP A  79      20.132  -5.062 -27.892  1.00 97.30           N  
ATOM   1272  H   ASP A  79      19.517  -5.182 -28.684  1.00 97.30           H  
ATOM   1273  CA  ASP A  79      21.226  -4.089 -28.010  1.00 97.30           C  
ATOM   1274  HA  ASP A  79      22.182  -4.609 -27.963  1.00 97.30           H  
ATOM   1275  C   ASP A  79      21.186  -3.059 -26.867  1.00 97.30           C  
ATOM   1276  CB  ASP A  79      21.119  -3.403 -29.378  1.00 97.30           C  
ATOM   1277  HB2 ASP A  79      21.145  -4.160 -30.161  1.00 97.30           H  
ATOM   1278  HB3 ASP A  79      20.162  -2.884 -29.437  1.00 97.30           H  
ATOM   1279  O   ASP A  79      22.194  -2.792 -26.212  1.00 97.30           O  
ATOM   1280  CG  ASP A  79      22.253  -2.403 -29.619  1.00 97.30           C  
ATOM   1281  OD1 ASP A  79      23.423  -2.838 -29.634  1.00 97.30           O  
ATOM   1282  OD2 ASP A  79      21.936  -1.201 -29.790  1.00 97.30           O  
ATOM   1283  N   PHE A  80      19.992  -2.561 -26.517  1.00 97.39           N  
ATOM   1284  H   PHE A  80      19.193  -2.793 -27.088  1.00 97.39           H  
ATOM   1285  CA  PHE A  80      19.829  -1.654 -25.378  1.00 97.39           C  
ATOM   1286  HA  PHE A  80      20.452  -0.776 -25.550  1.00 97.39           H  
ATOM   1287  C   PHE A  80      20.273  -2.277 -24.043  1.00 97.39           C  
ATOM   1288  CB  PHE A  80      18.364  -1.215 -25.292  1.00 97.39           C  
ATOM   1289  HB2 PHE A  80      18.094  -0.705 -26.216  1.00 97.39           H  
ATOM   1290  HB3 PHE A  80      17.731  -2.099 -25.211  1.00 97.39           H  
ATOM   1291  O   PHE A  80      20.915  -1.612 -23.223  1.00 97.39           O  
ATOM   1292  CG  PHE A  80      18.083  -0.301 -24.115  1.00 97.39           C  
ATOM   1293  CD1 PHE A  80      17.742  -0.841 -22.859  1.00 97.39           C  
ATOM   1294  HD1 PHE A  80      17.691  -1.912 -22.734  1.00 97.39           H  
ATOM   1295  CD2 PHE A  80      18.199   1.090 -24.266  1.00 97.39           C  
ATOM   1296  HD2 PHE A  80      18.497   1.500 -25.219  1.00 97.39           H  
ATOM   1297  CE1 PHE A  80      17.458   0.005 -21.776  1.00 97.39           C  
ATOM   1298  HE1 PHE A  80      17.156  -0.422 -20.831  1.00 97.39           H  
ATOM   1299  CE2 PHE A  80      17.939   1.940 -23.177  1.00 97.39           C  
ATOM   1300  HE2 PHE A  80      18.028   3.009 -23.302  1.00 97.39           H  
ATOM   1301  CZ  PHE A  80      17.550   1.397 -21.939  1.00 97.39           C  
ATOM   1302  HZ  PHE A  80      17.317   2.055 -21.115  1.00 97.39           H  
ATOM   1303  N   LEU A  81      19.902  -3.535 -23.781  1.00 97.37           N  
ATOM   1304  H   LEU A  81      19.446  -4.059 -24.514  1.00 97.37           H  
ATOM   1305  CA  LEU A  81      20.271  -4.230 -22.546  1.00 97.37           C  
ATOM   1306  HA  LEU A  81      20.128  -3.548 -21.708  1.00 97.37           H  
ATOM   1307  C   LEU A  81      21.764  -4.597 -22.542  1.00 97.37           C  
ATOM   1308  CB  LEU A  81      19.361  -5.458 -22.354  1.00 97.37           C  
ATOM   1309  HB2 LEU A  81      19.351  -6.026 -23.284  1.00 97.37           H  
ATOM   1310  HB3 LEU A  81      19.787  -6.099 -21.583  1.00 97.37           H  
ATOM   1311  O   LEU A  81      22.423  -4.454 -21.511  1.00 97.37           O  
ATOM   1312  CG  LEU A  81      17.911  -5.125 -21.949  1.00 97.37           C  
ATOM   1313  HG  LEU A  81      17.491  -4.375 -22.619  1.00 97.37           H  
ATOM   1314  CD1 LEU A  81      17.046  -6.385 -22.005  1.00 97.37           C  
ATOM   1315 HD11 LEU A  81      17.008  -6.737 -23.036  1.00 97.37           H  
ATOM   1316 HD12 LEU A  81      17.472  -7.160 -21.368  1.00 97.37           H  
ATOM   1317 HD13 LEU A  81      16.029  -6.160 -21.682  1.00 97.37           H  
ATOM   1318  CD2 LEU A  81      17.812  -4.576 -20.525  1.00 97.37           C  
ATOM   1319 HD21 LEU A  81      18.359  -3.636 -20.448  1.00 97.37           H  
ATOM   1320 HD22 LEU A  81      16.766  -4.391 -20.282  1.00 97.37           H  
ATOM   1321 HD23 LEU A  81      18.226  -5.295 -19.819  1.00 97.37           H  
ATOM   1322  N   GLU A  82      22.328  -4.990 -23.678  1.00 96.18           N  
ATOM   1323  H   GLU A  82      21.756  -5.091 -24.504  1.00 96.18           H  
ATOM   1324  CA  GLU A  82      23.761  -5.257 -23.819  1.00 96.18           C  
ATOM   1325  HA  GLU A  82      24.064  -5.956 -23.040  1.00 96.18           H  
ATOM   1326  C   GLU A  82      24.601  -4.000 -23.588  1.00 96.18           C  
ATOM   1327  CB  GLU A  82      24.055  -5.912 -25.175  1.00 96.18           C  
ATOM   1328  HB2 GLU A  82      25.135  -5.931 -25.322  1.00 96.18           H  
ATOM   1329  HB3 GLU A  82      23.598  -5.328 -25.974  1.00 96.18           H  
ATOM   1330  O   GLU A  82      25.563  -4.035 -22.815  1.00 96.18           O  
ATOM   1331  CG  GLU A  82      23.531  -7.359 -25.205  1.00 96.18           C  
ATOM   1332  HG2 GLU A  82      23.956  -7.893 -24.356  1.00 96.18           H  
ATOM   1333  HG3 GLU A  82      22.449  -7.368 -25.078  1.00 96.18           H  
ATOM   1334  CD  GLU A  82      23.894  -8.128 -26.482  1.00 96.18           C  
ATOM   1335  OE1 GLU A  82      23.730  -9.372 -26.437  1.00 96.18           O  
ATOM   1336  OE2 GLU A  82      24.365  -7.506 -27.456  1.00 96.18           O  
ATOM   1337  N   ALA A  83      24.162  -2.853 -24.114  1.00 95.97           N  
ATOM   1338  H   ALA A  83      23.415  -2.894 -24.793  1.00 95.97           H  
ATOM   1339  CA  ALA A  83      24.757  -1.550 -23.824  1.00 95.97           C  
ATOM   1340  HA  ALA A  83      25.812  -1.587 -24.095  1.00 95.97           H  
ATOM   1341  C   ALA A  83      24.673  -1.170 -22.330  1.00 95.97           C  
ATOM   1342  CB  ALA A  83      24.068  -0.505 -24.708  1.00 95.97           C  
ATOM   1343  HB1 ALA A  83      24.525   0.472 -24.550  1.00 95.97           H  
ATOM   1344  HB2 ALA A  83      23.006  -0.451 -24.470  1.00 95.97           H  
ATOM   1345  HB3 ALA A  83      24.177  -0.782 -25.756  1.00 95.97           H  
ATOM   1346  O   ALA A  83      25.535  -0.452 -21.822  1.00 95.97           O  
ATOM   1347  N   LYS A  84      23.672  -1.682 -21.595  1.00 93.90           N  
ATOM   1348  H   LYS A  84      22.990  -2.242 -22.086  1.00 93.90           H  
ATOM   1349  CA  LYS A  84      23.568  -1.555 -20.127  1.00 93.90           C  
ATOM   1350  HA  LYS A  84      24.015  -0.601 -19.845  1.00 93.90           H  
ATOM   1351  C   LYS A  84      24.393  -2.589 -19.347  1.00 93.90           C  
ATOM   1352  CB  LYS A  84      22.092  -1.541 -19.688  1.00 93.90           C  
ATOM   1353  HB2 LYS A  84      22.039  -1.752 -18.620  1.00 93.90           H  
ATOM   1354  HB3 LYS A  84      21.530  -2.313 -20.214  1.00 93.90           H  
ATOM   1355  O   LYS A  84      24.395  -2.550 -18.116  1.00 93.90           O  
ATOM   1356  CG  LYS A  84      21.450  -0.170 -19.935  1.00 93.90           C  
ATOM   1357  HG2 LYS A  84      22.133   0.604 -19.588  1.00 93.90           H  
ATOM   1358  HG3 LYS A  84      21.280  -0.029 -21.003  1.00 93.90           H  
ATOM   1359  CD  LYS A  84      20.126  -0.020 -19.172  1.00 93.90           C  
ATOM   1360  HD2 LYS A  84      20.283  -0.259 -18.120  1.00 93.90           H  
ATOM   1361  HD3 LYS A  84      19.387  -0.697 -19.599  1.00 93.90           H  
ATOM   1362  CE  LYS A  84      19.666   1.436 -19.308  1.00 93.90           C  
ATOM   1363  HE2 LYS A  84      19.444   1.633 -20.357  1.00 93.90           H  
ATOM   1364  HE3 LYS A  84      20.496   2.089 -19.037  1.00 93.90           H  
ATOM   1365  NZ  LYS A  84      18.491   1.772 -18.466  1.00 93.90           N  
ATOM   1366  HZ1 LYS A  84      18.276   2.747 -18.620  1.00 93.90           H  
ATOM   1367  HZ2 LYS A  84      18.679   1.652 -17.481  1.00 93.90           H  
ATOM   1368  HZ3 LYS A  84      17.667   1.258 -18.742  1.00 93.90           H  
ATOM   1369  N   GLY A  85      25.114  -3.482 -20.024  1.00 94.91           N  
ATOM   1370  H   GLY A  85      25.074  -3.457 -21.033  1.00 94.91           H  
ATOM   1371  CA  GLY A  85      25.992  -4.483 -19.412  1.00 94.91           C  
ATOM   1372  HA2 GLY A  85      26.413  -4.087 -18.487  1.00 94.91           H  
ATOM   1373  HA3 GLY A  85      26.808  -4.679 -20.107  1.00 94.91           H  
ATOM   1374  C   GLY A  85      25.322  -5.824 -19.102  1.00 94.91           C  
ATOM   1375  O   GLY A  85      25.930  -6.663 -18.429  1.00 94.91           O  
ATOM   1376  N   TYR A  86      24.094  -6.048 -19.576  1.00 96.66           N  
ATOM   1377  H   TYR A  86      23.673  -5.351 -20.173  1.00 96.66           H  
ATOM   1378  CA  TYR A  86      23.500  -7.382 -19.581  1.00 96.66           C  
ATOM   1379  HA  TYR A  86      23.714  -7.868 -18.629  1.00 96.66           H  
ATOM   1380  C   TYR A  86      24.140  -8.230 -20.686  1.00 96.66           C  
ATOM   1381  CB  TYR A  86      21.975  -7.299 -19.726  1.00 96.66           C  
ATOM   1382  HB2 TYR A  86      21.735  -6.810 -20.670  1.00 96.66           H  
ATOM   1383  HB3 TYR A  86      21.585  -8.316 -19.784  1.00 96.66           H  
ATOM   1384  O   TYR A  86      24.531  -7.728 -21.729  1.00 96.66           O  
ATOM   1385  CG  TYR A  86      21.268  -6.592 -18.580  1.00 96.66           C  
ATOM   1386  CD1 TYR A  86      20.933  -7.304 -17.414  1.00 96.66           C  
ATOM   1387  HD1 TYR A  86      21.187  -8.352 -17.339  1.00 96.66           H  
ATOM   1388  CD2 TYR A  86      20.953  -5.223 -18.665  1.00 96.66           C  
ATOM   1389  HD2 TYR A  86      21.200  -4.663 -19.556  1.00 96.66           H  
ATOM   1390  CE1 TYR A  86      20.298  -6.652 -16.338  1.00 96.66           C  
ATOM   1391  HE1 TYR A  86      20.046  -7.193 -15.437  1.00 96.66           H  
ATOM   1392  CE2 TYR A  86      20.325  -4.564 -17.596  1.00 96.66           C  
ATOM   1393  HE2 TYR A  86      20.101  -3.509 -17.656  1.00 96.66           H  
ATOM   1394  OH  TYR A  86      19.410  -4.619 -15.394  1.00 96.66           O  
ATOM   1395  HH  TYR A  86      19.344  -5.171 -14.612  1.00 96.66           H  
ATOM   1396  CZ  TYR A  86      19.997  -5.276 -16.427  1.00 96.66           C  
ATOM   1397  N   LYS A  87      24.270  -9.533 -20.460  1.00 95.99           N  
ATOM   1398  H   LYS A  87      23.972  -9.889 -19.563  1.00 95.99           H  
ATOM   1399  CA  LYS A  87      24.761 -10.503 -21.446  1.00 95.99           C  
ATOM   1400  HA  LYS A  87      24.730 -10.053 -22.439  1.00 95.99           H  
ATOM   1401  C   LYS A  87      23.843 -11.710 -21.465  1.00 95.99           C  
ATOM   1402  CB  LYS A  87      26.208 -10.926 -21.141  1.00 95.99           C  
ATOM   1403  HB2 LYS A  87      26.232 -11.489 -20.208  1.00 95.99           H  
ATOM   1404  HB3 LYS A  87      26.542 -11.582 -21.945  1.00 95.99           H  
ATOM   1405  O   LYS A  87      23.197 -11.995 -20.457  1.00 95.99           O  
ATOM   1406  CG  LYS A  87      27.176  -9.738 -21.031  1.00 95.99           C  
ATOM   1407  HG2 LYS A  87      27.021  -9.245 -20.072  1.00 95.99           H  
ATOM   1408  HG3 LYS A  87      26.979  -9.025 -21.831  1.00 95.99           H  
ATOM   1409  CD  LYS A  87      28.633 -10.205 -21.144  1.00 95.99           C  
ATOM   1410  HD2 LYS A  87      28.775 -11.103 -20.544  1.00 95.99           H  
ATOM   1411  HD3 LYS A  87      28.845 -10.447 -22.186  1.00 95.99           H  
ATOM   1412  CE  LYS A  87      29.571  -9.093 -20.665  1.00 95.99           C  
ATOM   1413  HE2 LYS A  87      29.419  -8.205 -21.278  1.00 95.99           H  
ATOM   1414  HE3 LYS A  87      29.295  -8.836 -19.642  1.00 95.99           H  
ATOM   1415  NZ  LYS A  87      30.993  -9.509 -20.694  1.00 95.99           N  
ATOM   1416  HZ1 LYS A  87      31.105 -10.458 -20.365  1.00 95.99           H  
ATOM   1417  HZ2 LYS A  87      31.396  -9.406 -21.614  1.00 95.99           H  
ATOM   1418  HZ3 LYS A  87      31.523  -8.963 -20.030  1.00 95.99           H  
ATOM   1419  N   GLU A  88      23.816 -12.440 -22.577  1.00 95.96           N  
ATOM   1420  H   GLU A  88      24.352 -12.123 -23.373  1.00 95.96           H  
ATOM   1421  CA  GLU A  88      22.969 -13.634 -22.735  1.00 95.96           C  
ATOM   1422  HA  GLU A  88      22.962 -13.905 -23.791  1.00 95.96           H  
ATOM   1423  C   GLU A  88      21.500 -13.347 -22.359  1.00 95.96           C  
ATOM   1424  CB  GLU A  88      23.546 -14.831 -21.958  1.00 95.96           C  
ATOM   1425  HB2 GLU A  88      23.545 -14.605 -20.892  1.00 95.96           H  
ATOM   1426  HB3 GLU A  88      22.884 -15.681 -22.126  1.00 95.96           H  
ATOM   1427  O   GLU A  88      20.877 -14.062 -21.569  1.00 95.96           O  
ATOM   1428  CG  GLU A  88      24.968 -15.247 -22.368  1.00 95.96           C  
ATOM   1429  HG2 GLU A  88      24.974 -15.526 -23.422  1.00 95.96           H  
ATOM   1430  HG3 GLU A  88      25.648 -14.406 -22.228  1.00 95.96           H  
ATOM   1431  CD  GLU A  88      25.444 -16.433 -21.515  1.00 95.96           C  
ATOM   1432  OE1 GLU A  88      26.604 -16.459 -21.046  1.00 95.96           O  
ATOM   1433  OE2 GLU A  88      24.627 -17.307 -21.149  1.00 95.96           O  
ATOM   1434  N   VAL A  89      20.966 -12.233 -22.867  1.00 96.93           N  
ATOM   1435  H   VAL A  89      21.505 -11.691 -23.527  1.00 96.93           H  
ATOM   1436  CA  VAL A  89      19.605 -11.790 -22.556  1.00 96.93           C  
ATOM   1437  HA  VAL A  89      19.487 -11.782 -21.473  1.00 96.93           H  
ATOM   1438  C   VAL A  89      18.592 -12.776 -23.138  1.00 96.93           C  
ATOM   1439  CB  VAL A  89      19.350 -10.364 -23.075  1.00 96.93           C  
ATOM   1440  HB  VAL A  89      19.478 -10.348 -24.157  1.00 96.93           H  
ATOM   1441  O   VAL A  89      18.575 -13.051 -24.338  1.00 96.93           O  
ATOM   1442  CG1 VAL A  89      17.927  -9.907 -22.732  1.00 96.93           C  
ATOM   1443 HG11 VAL A  89      17.789  -8.888 -23.094  1.00 96.93           H  
ATOM   1444 HG12 VAL A  89      17.765  -9.935 -21.654  1.00 96.93           H  
ATOM   1445 HG13 VAL A  89      17.192 -10.538 -23.231  1.00 96.93           H  
ATOM   1446  CG2 VAL A  89      20.324  -9.349 -22.462  1.00 96.93           C  
ATOM   1447 HG21 VAL A  89      20.210  -9.324 -21.378  1.00 96.93           H  
ATOM   1448 HG22 VAL A  89      21.353  -9.604 -22.717  1.00 96.93           H  
ATOM   1449 HG23 VAL A  89      20.125  -8.359 -22.871  1.00 96.93           H  
ATOM   1450  N   ARG A  90      17.692 -13.279 -22.292  1.00 95.85           N  
ATOM   1451  H   ARG A  90      17.752 -13.012 -21.320  1.00 95.85           H  
ATOM   1452  CA  ARG A  90      16.579 -14.143 -22.699  1.00 95.85           C  
ATOM   1453  HA  ARG A  90      16.898 -14.802 -23.506  1.00 95.85           H  
ATOM   1454  C   ARG A  90      15.444 -13.303 -23.270  1.00 95.85           C  
ATOM   1455  CB  ARG A  90      16.131 -14.992 -21.502  1.00 95.85           C  
ATOM   1456  HB2 ARG A  90      15.929 -14.335 -20.656  1.00 95.85           H  
ATOM   1457  HB3 ARG A  90      15.192 -15.490 -21.748  1.00 95.85           H  
ATOM   1458  O   ARG A  90      14.527 -12.918 -22.547  1.00 95.85           O  
ATOM   1459  CG  ARG A  90      17.178 -16.039 -21.084  1.00 95.85           C  
ATOM   1460  HG2 ARG A  90      16.832 -16.529 -20.175  1.00 95.85           H  
ATOM   1461  HG3 ARG A  90      18.125 -15.547 -20.862  1.00 95.85           H  
ATOM   1462  CD  ARG A  90      17.402 -17.104 -22.169  1.00 95.85           C  
ATOM   1463  HD2 ARG A  90      17.816 -16.635 -23.062  1.00 95.85           H  
ATOM   1464  HD3 ARG A  90      18.141 -17.824 -21.818  1.00 95.85           H  
ATOM   1465  NE  ARG A  90      16.136 -17.783 -22.518  1.00 95.85           N  
ATOM   1466  HE  ARG A  90      15.546 -17.349 -23.214  1.00 95.85           H  
ATOM   1467  NH1 ARG A  90      16.226 -19.459 -20.949  1.00 95.85           N  
ATOM   1468 HH11 ARG A  90      15.804 -20.288 -20.555  1.00 95.85           H  
ATOM   1469 HH12 ARG A  90      17.161 -19.163 -20.708  1.00 95.85           H  
ATOM   1470  NH2 ARG A  90      14.428 -19.250 -22.247  1.00 95.85           N  
ATOM   1471 HH21 ARG A  90      13.866 -18.700 -22.881  1.00 95.85           H  
ATOM   1472 HH22 ARG A  90      13.972 -20.035 -21.804  1.00 95.85           H  
ATOM   1473  CZ  ARG A  90      15.606 -18.826 -21.911  1.00 95.85           C  
ATOM   1474  N   LYS A  91      15.528 -13.003 -24.572  1.00 94.19           N  
ATOM   1475  H   LYS A  91      16.372 -13.295 -25.044  1.00 94.19           H  
ATOM   1476  CA  LYS A  91      14.550 -12.181 -25.311  1.00 94.19           C  
ATOM   1477  HA  LYS A  91      14.601 -11.159 -24.937  1.00 94.19           H  
ATOM   1478  C   LYS A  91      13.107 -12.653 -25.118  1.00 94.19           C  
ATOM   1479  CB  LYS A  91      14.907 -12.195 -26.808  1.00 94.19           C  
ATOM   1480  HB2 LYS A  91      14.724 -13.188 -27.218  1.00 94.19           H  
ATOM   1481  HB3 LYS A  91      15.970 -11.983 -26.929  1.00 94.19           H  
ATOM   1482  O   LYS A  91      12.212 -11.832 -24.961  1.00 94.19           O  
ATOM   1483  CG  LYS A  91      14.083 -11.161 -27.597  1.00 94.19           C  
ATOM   1484  HG2 LYS A  91      13.033 -11.452 -27.593  1.00 94.19           H  
ATOM   1485  HG3 LYS A  91      14.176 -10.184 -27.122  1.00 94.19           H  
ATOM   1486  CD  LYS A  91      14.562 -11.055 -29.050  1.00 94.19           C  
ATOM   1487  HD2 LYS A  91      14.477 -12.030 -29.530  1.00 94.19           H  
ATOM   1488  HD3 LYS A  91      15.608 -10.748 -29.054  1.00 94.19           H  
ATOM   1489  CE  LYS A  91      13.721 -10.026 -29.816  1.00 94.19           C  
ATOM   1490  HE2 LYS A  91      12.691 -10.381 -29.863  1.00 94.19           H  
ATOM   1491  HE3 LYS A  91      13.728  -9.090 -29.257  1.00 94.19           H  
ATOM   1492  NZ  LYS A  91      14.252  -9.793 -31.185  1.00 94.19           N  
ATOM   1493  HZ1 LYS A  91      15.192  -9.426 -31.142  1.00 94.19           H  
ATOM   1494  HZ2 LYS A  91      13.690  -9.115 -31.680  1.00 94.19           H  
ATOM   1495  HZ3 LYS A  91      14.271 -10.649 -31.720  1.00 94.19           H  
ATOM   1496  N   ASP A  92      12.910 -13.967 -25.108  1.00 94.56           N  
ATOM   1497  H   ASP A  92      13.720 -14.568 -25.140  1.00 94.56           H  
ATOM   1498  CA  ASP A  92      11.626 -14.650 -24.937  1.00 94.56           C  
ATOM   1499  HA  ASP A  92      10.918 -14.263 -25.670  1.00 94.56           H  
ATOM   1500  C   ASP A  92      10.989 -14.442 -23.553  1.00 94.56           C  
ATOM   1501  CB  ASP A  92      11.849 -16.148 -25.228  1.00 94.56           C  
ATOM   1502  HB2 ASP A  92      12.179 -16.255 -26.261  1.00 94.56           H  
ATOM   1503  HB3 ASP A  92      10.896 -16.667 -25.133  1.00 94.56           H  
ATOM   1504  O   ASP A  92       9.787 -14.624 -23.396  1.00 94.56           O  
ATOM   1505  CG  ASP A  92      12.891 -16.825 -24.313  1.00 94.56           C  
ATOM   1506  OD1 ASP A  92      14.066 -16.377 -24.262  1.00 94.56           O  
ATOM   1507  OD2 ASP A  92      12.565 -17.831 -23.650  1.00 94.56           O  
ATOM   1508  N   LEU A  93      11.778 -14.025 -22.558  1.00 94.11           N  
ATOM   1509  H   LEU A  93      12.753 -13.865 -22.765  1.00 94.11           H  
ATOM   1510  CA  LEU A  93      11.335 -13.792 -21.181  1.00 94.11           C  
ATOM   1511  HA  LEU A  93      10.319 -14.171 -21.066  1.00 94.11           H  
ATOM   1512  C   LEU A  93      11.256 -12.301 -20.819  1.00 94.11           C  
ATOM   1513  CB  LEU A  93      12.251 -14.567 -20.216  1.00 94.11           C  
ATOM   1514  HB2 LEU A  93      11.897 -14.403 -19.198  1.00 94.11           H  
ATOM   1515  HB3 LEU A  93      13.256 -14.153 -20.292  1.00 94.11           H  
ATOM   1516  O   LEU A  93      11.041 -11.963 -19.653  1.00 94.11           O  
ATOM   1517  CG  LEU A  93      12.320 -16.085 -20.465  1.00 94.11           C  
ATOM   1518  HG  LEU A  93      12.748 -16.274 -21.449  1.00 94.11           H  
ATOM   1519  CD1 LEU A  93      13.242 -16.722 -19.422  1.00 94.11           C  
ATOM   1520 HD11 LEU A  93      13.335 -17.788 -19.632  1.00 94.11           H  
ATOM   1521 HD12 LEU A  93      12.825 -16.583 -18.425  1.00 94.11           H  
ATOM   1522 HD13 LEU A  93      14.228 -16.261 -19.477  1.00 94.11           H  
ATOM   1523  CD2 LEU A  93      10.952 -16.762 -20.369  1.00 94.11           C  
ATOM   1524 HD21 LEU A  93      11.064 -17.839 -20.487  1.00 94.11           H  
ATOM   1525 HD22 LEU A  93      10.479 -16.540 -19.413  1.00 94.11           H  
ATOM   1526 HD23 LEU A  93      10.312 -16.413 -21.180  1.00 94.11           H  
ATOM   1527  N   ILE A  94      11.442 -11.401 -21.791  1.00 95.34           N  
ATOM   1528  H   ILE A  94      11.573 -11.733 -22.736  1.00 95.34           H  
ATOM   1529  CA  ILE A  94      11.275  -9.963 -21.570  1.00 95.34           C  
ATOM   1530  HA  ILE A  94      11.712  -9.720 -20.602  1.00 95.34           H  
ATOM   1531  C   ILE A  94       9.782  -9.643 -21.517  1.00 95.34           C  
ATOM   1532  CB  ILE A  94      12.010  -9.115 -22.631  1.00 95.34           C  
ATOM   1533  HB  ILE A  94      11.630  -9.382 -23.616  1.00 95.34           H  
ATOM   1534  O   ILE A  94       9.077  -9.742 -22.518  1.00 95.34           O  
ATOM   1535  CG1 ILE A  94      13.530  -9.392 -22.592  1.00 95.34           C  
ATOM   1536 HG12 ILE A  94      13.698 -10.459 -22.742  1.00 95.34           H  
ATOM   1537 HG13 ILE A  94      13.928  -9.124 -21.613  1.00 95.34           H  
ATOM   1538  CG2 ILE A  94      11.738  -7.613 -22.390  1.00 95.34           C  
ATOM   1539 HG21 ILE A  94      10.670  -7.402 -22.442  1.00 95.34           H  
ATOM   1540 HG22 ILE A  94      12.121  -7.318 -21.413  1.00 95.34           H  
ATOM   1541 HG23 ILE A  94      12.218  -7.018 -23.168  1.00 95.34           H  
ATOM   1542  CD1 ILE A  94      14.326  -8.651 -23.675  1.00 95.34           C  
ATOM   1543 HD11 ILE A  94      14.369  -7.584 -23.459  1.00 95.34           H  
ATOM   1544 HD12 ILE A  94      15.346  -9.035 -23.698  1.00 95.34           H  
ATOM   1545 HD13 ILE A  94      13.868  -8.811 -24.651  1.00 95.34           H  
ATOM   1546  N   ILE A  95       9.310  -9.184 -20.358  1.00 94.34           N  
ATOM   1547  H   ILE A  95       9.949  -9.147 -19.577  1.00 94.34           H  
ATOM   1548  CA  ILE A  95       7.908  -8.794 -20.155  1.00 94.34           C  
ATOM   1549  HA  ILE A  95       7.349  -8.972 -21.073  1.00 94.34           H  
ATOM   1550  C   ILE A  95       7.850  -7.301 -19.853  1.00 94.34           C  
ATOM   1551  CB  ILE A  95       7.235  -9.647 -19.054  1.00 94.34           C  
ATOM   1552  HB  ILE A  95       7.727  -9.442 -18.103  1.00 94.34           H  
ATOM   1553  O   ILE A  95       8.443  -6.843 -18.874  1.00 94.34           O  
ATOM   1554  CG1 ILE A  95       7.378 -11.157 -19.362  1.00 94.34           C  
ATOM   1555 HG12 ILE A  95       8.435 -11.411 -19.445  1.00 94.34           H  
ATOM   1556 HG13 ILE A  95       6.904 -11.382 -20.317  1.00 94.34           H  
ATOM   1557  CG2 ILE A  95       5.752  -9.252 -18.917  1.00 94.34           C  
ATOM   1558 HG21 ILE A  95       5.214  -9.482 -19.837  1.00 94.34           H  
ATOM   1559 HG22 ILE A  95       5.645  -8.191 -18.694  1.00 94.34           H  
ATOM   1560 HG23 ILE A  95       5.288  -9.798 -18.096  1.00 94.34           H  
ATOM   1561  CD1 ILE A  95       6.793 -12.081 -18.288  1.00 94.34           C  
ATOM   1562 HD11 ILE A  95       5.705 -12.031 -18.293  1.00 94.34           H  
ATOM   1563 HD12 ILE A  95       7.090 -13.109 -18.498  1.00 94.34           H  
ATOM   1564 HD13 ILE A  95       7.166 -11.797 -17.304  1.00 94.34           H  
ATOM   1565  N   LYS A  96       7.119  -6.532 -20.670  1.00 94.31           N  
ATOM   1566  H   LYS A  96       6.626  -6.987 -21.425  1.00 94.31           H  
ATOM   1567  CA  LYS A  96       6.809  -5.126 -20.375  1.00 94.31           C  
ATOM   1568  HA  LYS A  96       7.693  -4.653 -19.948  1.00 94.31           H  
ATOM   1569  C   LYS A  96       5.713  -5.053 -19.319  1.00 94.31           C  
ATOM   1570  CB  LYS A  96       6.400  -4.349 -21.636  1.00 94.31           C  
ATOM   1571  HB2 LYS A  96       6.022  -3.376 -21.325  1.00 94.31           H  
ATOM   1572  HB3 LYS A  96       5.589  -4.880 -22.136  1.00 94.31           H  
ATOM   1573  O   LYS A  96       4.651  -5.642 -19.477  1.00 94.31           O  
ATOM   1574  CG  LYS A  96       7.554  -4.121 -22.626  1.00 94.31           C  
ATOM   1575  HG2 LYS A  96       8.372  -3.607 -22.121  1.00 94.31           H  
ATOM   1576  HG3 LYS A  96       7.911  -5.079 -23.004  1.00 94.31           H  
ATOM   1577  CD  LYS A  96       7.066  -3.252 -23.795  1.00 94.31           C  
ATOM   1578  HD2 LYS A  96       6.239  -3.760 -24.291  1.00 94.31           H  
ATOM   1579  HD3 LYS A  96       6.707  -2.301 -23.402  1.00 94.31           H  
ATOM   1580  CE  LYS A  96       8.179  -2.983 -24.814  1.00 94.31           C  
ATOM   1581  HE2 LYS A  96       8.547  -3.936 -25.194  1.00 94.31           H  
ATOM   1582  HE3 LYS A  96       8.999  -2.472 -24.310  1.00 94.31           H  
ATOM   1583  NZ  LYS A  96       7.691  -2.137 -25.933  1.00 94.31           N  
ATOM   1584  HZ1 LYS A  96       6.871  -2.533 -26.370  1.00 94.31           H  
ATOM   1585  HZ2 LYS A  96       7.472  -1.202 -25.619  1.00 94.31           H  
ATOM   1586  HZ3 LYS A  96       8.408  -2.035 -26.637  1.00 94.31           H  
ATOM   1587  N   LEU A  97       5.977  -4.298 -18.261  1.00 94.24           N  
ATOM   1588  H   LEU A  97       6.883  -3.854 -18.211  1.00 94.24           H  
ATOM   1589  CA  LEU A  97       5.103  -4.131 -17.108  1.00 94.24           C  
ATOM   1590  HA  LEU A  97       4.179  -4.693 -17.244  1.00 94.24           H  
ATOM   1591  C   LEU A  97       4.758  -2.644 -16.964  1.00 94.24           C  
ATOM   1592  CB  LEU A  97       5.805  -4.694 -15.863  1.00 94.24           C  
ATOM   1593  HB2 LEU A  97       5.197  -4.469 -14.988  1.00 94.24           H  
ATOM   1594  HB3 LEU A  97       6.763  -4.187 -15.746  1.00 94.24           H  
ATOM   1595  O   LEU A  97       5.564  -1.865 -16.432  1.00 94.24           O  
ATOM   1596  CG  LEU A  97       6.044  -6.213 -15.923  1.00 94.24           C  
ATOM   1597  HG  LEU A  97       6.486  -6.491 -16.881  1.00 94.24           H  
ATOM   1598  CD1 LEU A  97       7.042  -6.598 -14.836  1.00 94.24           C  
ATOM   1599 HD11 LEU A  97       6.713  -6.230 -13.864  1.00 94.24           H  
ATOM   1600 HD12 LEU A  97       7.153  -7.682 -14.803  1.00 94.24           H  
ATOM   1601 HD13 LEU A  97       8.008  -6.161 -15.088  1.00 94.24           H  
ATOM   1602  CD2 LEU A  97       4.751  -7.001 -15.737  1.00 94.24           C  
ATOM   1603 HD21 LEU A  97       4.245  -6.702 -14.819  1.00 94.24           H  
ATOM   1604 HD22 LEU A  97       4.977  -8.067 -15.694  1.00 94.24           H  
ATOM   1605 HD23 LEU A  97       4.084  -6.832 -16.582  1.00 94.24           H  
ATOM   1606  N   PRO A  98       3.574  -2.224 -17.446  1.00 91.10           N  
ATOM   1607  CA  PRO A  98       3.051  -0.892 -17.191  1.00 91.10           C  
ATOM   1608  HA  PRO A  98       3.686  -0.165 -17.698  1.00 91.10           H  
ATOM   1609  C   PRO A  98       3.000  -0.579 -15.695  1.00 91.10           C  
ATOM   1610  CB  PRO A  98       1.651  -0.860 -17.813  1.00 91.10           C  
ATOM   1611  HB2 PRO A  98       1.414   0.116 -18.236  1.00 91.10           H  
ATOM   1612  HB3 PRO A  98       0.903  -1.142 -17.072  1.00 91.10           H  
ATOM   1613  O   PRO A  98       2.953  -1.469 -14.834  1.00 91.10           O  
ATOM   1614  CG  PRO A  98       1.714  -1.939 -18.892  1.00 91.10           C  
ATOM   1615  HG2 PRO A  98       2.169  -1.532 -19.795  1.00 91.10           H  
ATOM   1616  HG3 PRO A  98       0.730  -2.353 -19.111  1.00 91.10           H  
ATOM   1617  CD  PRO A  98       2.642  -2.980 -18.274  1.00 91.10           C  
ATOM   1618  HD2 PRO A  98       3.157  -3.529 -19.062  1.00 91.10           H  
ATOM   1619  HD3 PRO A  98       2.064  -3.665 -17.655  1.00 91.10           H  
ATOM   1620  N   LYS A  99       2.976   0.713 -15.372  1.00 89.77           N  
ATOM   1621  H   LYS A  99       2.944   1.393 -16.119  1.00 89.77           H  
ATOM   1622  CA  LYS A  99       2.767   1.158 -13.996  1.00 89.77           C  
ATOM   1623  HA  LYS A  99       3.584   0.771 -13.387  1.00 89.77           H  
ATOM   1624  C   LYS A  99       1.454   0.579 -13.464  1.00 89.77           C  
ATOM   1625  CB  LYS A  99       2.773   2.685 -13.957  1.00 89.77           C  
ATOM   1626  HB2 LYS A  99       1.854   3.061 -14.407  1.00 89.77           H  
ATOM   1627  HB3 LYS A  99       3.618   3.046 -14.544  1.00 89.77           H  
ATOM   1628  O   LYS A  99       0.446   0.595 -14.158  1.00 89.77           O  
ATOM   1629  CG  LYS A  99       2.911   3.212 -12.526  1.00 89.77           C  
ATOM   1630  HG2 LYS A  99       3.848   2.853 -12.100  1.00 89.77           H  
ATOM   1631  HG3 LYS A  99       2.079   2.871 -11.910  1.00 89.77           H  
ATOM   1632  CD  LYS A  99       2.918   4.738 -12.579  1.00 89.77           C  
ATOM   1633  HD2 LYS A  99       1.950   5.078 -12.945  1.00 89.77           H  
ATOM   1634  HD3 LYS A  99       3.693   5.067 -13.272  1.00 89.77           H  
ATOM   1635  CE  LYS A  99       3.190   5.330 -11.202  1.00 89.77           C  
ATOM   1636  HE2 LYS A  99       4.172   4.992 -10.869  1.00 89.77           H  
ATOM   1637  HE3 LYS A  99       2.438   4.954 -10.508  1.00 89.77           H  
ATOM   1638  NZ  LYS A  99       3.135   6.808 -11.287  1.00 89.77           N  
ATOM   1639  HZ1 LYS A  99       3.336   7.238 -10.395  1.00 89.77           H  
ATOM   1640  HZ2 LYS A  99       3.793   7.139 -11.978  1.00 89.77           H  
ATOM   1641  HZ3 LYS A  99       2.215   7.093 -11.589  1.00 89.77           H  
ATOM   1642  N   TYR A 100       1.498   0.104 -12.227  1.00 92.18           N  
ATOM   1643  H   TYR A 100       2.399   0.105 -11.770  1.00 92.18           H  
ATOM   1644  CA  TYR A 100       0.409  -0.563 -11.517  1.00 92.18           C  
ATOM   1645  HA  TYR A 100       0.794  -0.750 -10.514  1.00 92.18           H  
ATOM   1646  C   TYR A 100       0.027  -1.957 -12.032  1.00 92.18           C  
ATOM   1647  CB  TYR A 100      -0.790   0.380 -11.349  1.00 92.18           C  
ATOM   1648  HB2 TYR A 100      -1.262   0.505 -12.324  1.00 92.18           H  
ATOM   1649  HB3 TYR A 100      -1.522  -0.083 -10.688  1.00 92.18           H  
ATOM   1650  O   TYR A 100      -1.016  -2.467 -11.637  1.00 92.18           O  
ATOM   1651  CG  TYR A 100      -0.455   1.750 -10.805  1.00 92.18           C  
ATOM   1652  CD1 TYR A 100       0.152   1.869  -9.543  1.00 92.18           C  
ATOM   1653  HD1 TYR A 100       0.356   0.981  -8.963  1.00 92.18           H  
ATOM   1654  CD2 TYR A 100      -0.768   2.900 -11.555  1.00 92.18           C  
ATOM   1655  HD2 TYR A 100      -1.245   2.796 -12.518  1.00 92.18           H  
ATOM   1656  CE1 TYR A 100       0.435   3.141  -9.020  1.00 92.18           C  
ATOM   1657  HE1 TYR A 100       0.870   3.222  -8.034  1.00 92.18           H  
ATOM   1658  CE2 TYR A 100      -0.478   4.177 -11.039  1.00 92.18           C  
ATOM   1659  HE2 TYR A 100      -0.748   5.060 -11.601  1.00 92.18           H  
ATOM   1660  OH  TYR A 100       0.382   5.519  -9.240  1.00 92.18           O  
ATOM   1661  HH  TYR A 100       0.436   5.441  -8.285  1.00 92.18           H  
ATOM   1662  CZ  TYR A 100       0.112   4.295  -9.765  1.00 92.18           C  
ATOM   1663  N   SER A 101       0.898  -2.616 -12.813  1.00 93.72           N  
ATOM   1664  H   SER A 101       1.699  -2.123 -13.181  1.00 93.72           H  
ATOM   1665  CA  SER A 101       0.769  -4.057 -13.093  1.00 93.72           C  
ATOM   1666  HA  SER A 101      -0.092  -4.216 -13.742  1.00 93.72           H  
ATOM   1667  C   SER A 101       0.560  -4.840 -11.792  1.00 93.72           C  
ATOM   1668  CB  SER A 101       2.014  -4.612 -13.790  1.00 93.72           C  
ATOM   1669  HB2 SER A 101       1.899  -5.688 -13.919  1.00 93.72           H  
ATOM   1670  HB3 SER A 101       2.895  -4.429 -13.175  1.00 93.72           H  
ATOM   1671  O   SER A 101       1.296  -4.622 -10.820  1.00 93.72           O  
ATOM   1672  OG  SER A 101       2.194  -4.022 -15.060  1.00 93.72           O  
ATOM   1673  HG  SER A 101       2.396  -3.090 -14.952  1.00 93.72           H  
ATOM   1674  N   LEU A 102      -0.451  -5.710 -11.772  1.00 95.28           N  
ATOM   1675  H   LEU A 102      -0.980  -5.860 -12.619  1.00 95.28           H  
ATOM   1676  CA  LEU A 102      -0.923  -6.404 -10.577  1.00 95.28           C  
ATOM   1677  HA  LEU A 102      -0.623  -5.829  -9.701  1.00 95.28           H  
ATOM   1678  C   LEU A 102      -0.306  -7.800 -10.474  1.00 95.28           C  
ATOM   1679  CB  LEU A 102      -2.460  -6.457 -10.621  1.00 95.28           C  
ATOM   1680  HB2 LEU A 102      -2.757  -7.055 -11.482  1.00 95.28           H  
ATOM   1681  HB3 LEU A 102      -2.844  -5.448 -10.777  1.00 95.28           H  
ATOM   1682  O   LEU A 102      -0.382  -8.593 -11.406  1.00 95.28           O  
ATOM   1683  CG  LEU A 102      -3.119  -7.044  -9.358  1.00 95.28           C  
ATOM   1684  HG  LEU A 102      -2.708  -8.031  -9.144  1.00 95.28           H  
ATOM   1685  CD1 LEU A 102      -2.908  -6.138  -8.141  1.00 95.28           C  
ATOM   1686 HD11 LEU A 102      -3.163  -5.110  -8.401  1.00 95.28           H  
ATOM   1687 HD12 LEU A 102      -1.870  -6.195  -7.811  1.00 95.28           H  
ATOM   1688 HD13 LEU A 102      -3.565  -6.458  -7.333  1.00 95.28           H  
ATOM   1689  CD2 LEU A 102      -4.622  -7.189  -9.591  1.00 95.28           C  
ATOM   1690 HD21 LEU A 102      -5.069  -6.216  -9.793  1.00 95.28           H  
ATOM   1691 HD22 LEU A 102      -5.103  -7.636  -8.721  1.00 95.28           H  
ATOM   1692 HD23 LEU A 102      -4.800  -7.836 -10.450  1.00 95.28           H  
ATOM   1693  N   PHE A 103       0.260  -8.105  -9.314  1.00 96.31           N  
ATOM   1694  H   PHE A 103       0.307  -7.394  -8.598  1.00 96.31           H  
ATOM   1695  CA  PHE A 103       0.833  -9.404  -8.987  1.00 96.31           C  
ATOM   1696  HA  PHE A 103       0.779 -10.064  -9.852  1.00 96.31           H  
ATOM   1697  C   PHE A 103       0.047 -10.033  -7.846  1.00 96.31           C  
ATOM   1698  CB  PHE A 103       2.307  -9.235  -8.606  1.00 96.31           C  
ATOM   1699  HB2 PHE A 103       2.690 -10.195  -8.261  1.00 96.31           H  
ATOM   1700  HB3 PHE A 103       2.387  -8.533  -7.775  1.00 96.31           H  
ATOM   1701  O   PHE A 103      -0.203  -9.363  -6.841  1.00 96.31           O  
ATOM   1702  CG  PHE A 103       3.165  -8.750  -9.753  1.00 96.31           C  
ATOM   1703  CD1 PHE A 103       3.829  -9.683 -10.569  1.00 96.31           C  
ATOM   1704  HD1 PHE A 103       3.743 -10.741 -10.371  1.00 96.31           H  
ATOM   1705  CD2 PHE A 103       3.266  -7.374 -10.034  1.00 96.31           C  
ATOM   1706  HD2 PHE A 103       2.722  -6.659  -9.436  1.00 96.31           H  
ATOM   1707  CE1 PHE A 103       4.614  -9.242 -11.646  1.00 96.31           C  
ATOM   1708  HE1 PHE A 103       5.126  -9.967 -12.262  1.00 96.31           H  
ATOM   1709  CE2 PHE A 103       4.019  -6.940 -11.139  1.00 96.31           C  
ATOM   1710  HE2 PHE A 103       4.030  -5.895 -11.413  1.00 96.31           H  
ATOM   1711  CZ  PHE A 103       4.706  -7.872 -11.932  1.00 96.31           C  
ATOM   1712  HZ  PHE A 103       5.277  -7.547 -12.789  1.00 96.31           H  
ATOM   1713  N   GLU A 104      -0.304 -11.306  -7.984  1.00 96.77           N  
ATOM   1714  H   GLU A 104      -0.056 -11.781  -8.840  1.00 96.77           H  
ATOM   1715  CA  GLU A 104      -0.842 -12.135  -6.909  1.00 96.77           C  
ATOM   1716  HA  GLU A 104      -1.160 -11.490  -6.090  1.00 96.77           H  
ATOM   1717  C   GLU A 104       0.242 -13.061  -6.361  1.00 96.77           C  
ATOM   1718  CB  GLU A 104      -2.096 -12.869  -7.379  1.00 96.77           C  
ATOM   1719  HB2 GLU A 104      -1.888 -13.432  -8.289  1.00 96.77           H  
ATOM   1720  HB3 GLU A 104      -2.824 -12.087  -7.594  1.00 96.77           H  
ATOM   1721  O   GLU A 104       0.890 -13.814  -7.087  1.00 96.77           O  
ATOM   1722  CG  GLU A 104      -2.706 -13.795  -6.318  1.00 96.77           C  
ATOM   1723  HG2 GLU A 104      -2.140 -14.726  -6.276  1.00 96.77           H  
ATOM   1724  HG3 GLU A 104      -2.636 -13.304  -5.347  1.00 96.77           H  
ATOM   1725  CD  GLU A 104      -4.180 -14.083  -6.629  1.00 96.77           C  
ATOM   1726  OE1 GLU A 104      -5.012 -13.893  -5.704  1.00 96.77           O  
ATOM   1727  OE2 GLU A 104      -4.512 -14.312  -7.808  1.00 96.77           O  
ATOM   1728  N   LEU A 105       0.441 -12.936  -5.057  1.00 95.88           N  
ATOM   1729  H   LEU A 105      -0.204 -12.343  -4.554  1.00 95.88           H  
ATOM   1730  CA  LEU A 105       1.367 -13.674  -4.220  1.00 95.88           C  
ATOM   1731  HA  LEU A 105       2.074 -14.224  -4.841  1.00 95.88           H  
ATOM   1732  C   LEU A 105       0.582 -14.698  -3.382  1.00 95.88           C  
ATOM   1733  CB  LEU A 105       2.144 -12.677  -3.334  1.00 95.88           C  
ATOM   1734  HB2 LEU A 105       1.464 -12.196  -2.631  1.00 95.88           H  
ATOM   1735  HB3 LEU A 105       2.851 -13.263  -2.747  1.00 95.88           H  
ATOM   1736  O   LEU A 105      -0.618 -14.912  -3.575  1.00 95.88           O  
ATOM   1737  CG  LEU A 105       2.956 -11.610  -4.086  1.00 95.88           C  
ATOM   1738  HG  LEU A 105       3.288 -12.006  -5.046  1.00 95.88           H  
ATOM   1739  CD1 LEU A 105       2.173 -10.311  -4.314  1.00 95.88           C  
ATOM   1740 HD11 LEU A 105       1.797  -9.937  -3.361  1.00 95.88           H  
ATOM   1741 HD12 LEU A 105       1.331 -10.502  -4.979  1.00 95.88           H  
ATOM   1742 HD13 LEU A 105       2.821  -9.573  -4.786  1.00 95.88           H  
ATOM   1743  CD2 LEU A 105       4.188 -11.229  -3.274  1.00 95.88           C  
ATOM   1744 HD21 LEU A 105       4.781 -12.121  -3.073  1.00 95.88           H  
ATOM   1745 HD22 LEU A 105       3.897 -10.760  -2.333  1.00 95.88           H  
ATOM   1746 HD23 LEU A 105       4.796 -10.546  -3.868  1.00 95.88           H  
ATOM   1747  N   GLU A 106       1.249 -15.323  -2.415  1.00 92.73           N  
ATOM   1748  H   GLU A 106       2.221 -15.095  -2.260  1.00 92.73           H  
ATOM   1749  CA  GLU A 106       0.634 -16.288  -1.511  1.00 92.73           C  
ATOM   1750  HA  GLU A 106       0.273 -17.108  -2.132  1.00 92.73           H  
ATOM   1751  C   GLU A 106      -0.591 -15.726  -0.758  1.00 92.73           C  
ATOM   1752  CB  GLU A 106       1.691 -16.881  -0.559  1.00 92.73           C  
ATOM   1753  HB2 GLU A 106       1.228 -17.729  -0.054  1.00 92.73           H  
ATOM   1754  HB3 GLU A 106       2.518 -17.280  -1.147  1.00 92.73           H  
ATOM   1755  O   GLU A 106      -0.693 -14.531  -0.470  1.00 92.73           O  
ATOM   1756  CG  GLU A 106       2.247 -15.948   0.533  1.00 92.73           C  
ATOM   1757  HG2 GLU A 106       2.836 -16.558   1.218  1.00 92.73           H  
ATOM   1758  HG3 GLU A 106       1.414 -15.544   1.108  1.00 92.73           H  
ATOM   1759  CD  GLU A 106       3.136 -14.798   0.038  1.00 92.73           C  
ATOM   1760  OE1 GLU A 106       3.275 -13.812   0.795  1.00 92.73           O  
ATOM   1761  OE2 GLU A 106       3.666 -14.841  -1.092  1.00 92.73           O  
ATOM   1762  N   ASN A 107      -1.540 -16.604  -0.416  1.00 90.12           N  
ATOM   1763  H   ASN A 107      -1.385 -17.576  -0.638  1.00 90.12           H  
ATOM   1764  CA  ASN A 107      -2.740 -16.281   0.376  1.00 90.12           C  
ATOM   1765  HA  ASN A 107      -3.355 -17.181   0.386  1.00 90.12           H  
ATOM   1766  C   ASN A 107      -3.643 -15.180  -0.227  1.00 90.12           C  
ATOM   1767  CB  ASN A 107      -2.320 -16.008   1.834  1.00 90.12           C  
ATOM   1768  HB2 ASN A 107      -1.743 -15.084   1.879  1.00 90.12           H  
ATOM   1769  HB3 ASN A 107      -3.208 -15.886   2.454  1.00 90.12           H  
ATOM   1770  O   ASN A 107      -4.352 -14.469   0.498  1.00 90.12           O  
ATOM   1771  CG  ASN A 107      -1.501 -17.144   2.418  1.00 90.12           C  
ATOM   1772  ND2 ASN A 107      -0.479 -16.848   3.185  1.00 90.12           N  
ATOM   1773 HD21 ASN A 107      -0.198 -15.889   3.330  1.00 90.12           H  
ATOM   1774 HD22 ASN A 107       0.056 -17.634   3.528  1.00 90.12           H  
ATOM   1775  OD1 ASN A 107      -1.762 -18.308   2.181  1.00 90.12           O  
ATOM   1776  N   GLY A 108      -3.602 -15.007  -1.554  1.00 92.40           N  
ATOM   1777  H   GLY A 108      -2.959 -15.573  -2.089  1.00 92.40           H  
ATOM   1778  CA  GLY A 108      -4.360 -13.982  -2.280  1.00 92.40           C  
ATOM   1779  HA2 GLY A 108      -5.409 -14.033  -1.991  1.00 92.40           H  
ATOM   1780  HA3 GLY A 108      -4.284 -14.198  -3.346  1.00 92.40           H  
ATOM   1781  C   GLY A 108      -3.850 -12.555  -2.050  1.00 92.40           C  
ATOM   1782  O   GLY A 108      -4.543 -11.581  -2.385  1.00 92.40           O  
ATOM   1783  N   ARG A 109      -2.659 -12.410  -1.449  1.00 96.14           N  
ATOM   1784  H   ARG A 109      -2.139 -13.250  -1.239  1.00 96.14           H  
ATOM   1785  CA  ARG A 109      -1.970 -11.133  -1.253  1.00 96.14           C  
ATOM   1786  HA  ARG A 109      -2.646 -10.437  -0.757  1.00 96.14           H  
ATOM   1787  C   ARG A 109      -1.591 -10.568  -2.612  1.00 96.14           C  
ATOM   1788  CB  ARG A 109      -0.744 -11.372  -0.360  1.00 96.14           C  
ATOM   1789  HB2 ARG A 109      -0.058 -12.057  -0.858  1.00 96.14           H  
ATOM   1790  HB3 ARG A 109      -1.090 -11.851   0.556  1.00 96.14           H  
ATOM   1791  O   ARG A 109      -1.022 -11.255  -3.444  1.00 96.14           O  
ATOM   1792  CG  ARG A 109       0.019 -10.093   0.007  1.00 96.14           C  
ATOM   1793  HG2 ARG A 109      -0.698  -9.329   0.307  1.00 96.14           H  
ATOM   1794  HG3 ARG A 109       0.585  -9.727  -0.849  1.00 96.14           H  
ATOM   1795  CD  ARG A 109       0.962 -10.373   1.191  1.00 96.14           C  
ATOM   1796  HD2 ARG A 109       1.245  -9.425   1.647  1.00 96.14           H  
ATOM   1797  HD3 ARG A 109       0.421 -10.933   1.953  1.00 96.14           H  
ATOM   1798  NE  ARG A 109       2.163 -11.153   0.817  1.00 96.14           N  
ATOM   1799  HE  ARG A 109       2.112 -12.161   0.787  1.00 96.14           H  
ATOM   1800  NH1 ARG A 109       3.623  -9.422   0.712  1.00 96.14           N  
ATOM   1801 HH11 ARG A 109       4.457  -9.150   0.211  1.00 96.14           H  
ATOM   1802 HH12 ARG A 109       2.811  -8.830   0.816  1.00 96.14           H  
ATOM   1803  NH2 ARG A 109       4.363 -11.450   0.287  1.00 96.14           N  
ATOM   1804 HH21 ARG A 109       5.216 -11.055  -0.081  1.00 96.14           H  
ATOM   1805 HH22 ARG A 109       4.189 -12.445   0.276  1.00 96.14           H  
ATOM   1806  CZ  ARG A 109       3.377 -10.690   0.626  1.00 96.14           C  
ATOM   1807  N   LYS A 110      -1.911  -9.305  -2.849  1.00 96.77           N  
ATOM   1808  H   LYS A 110      -2.362  -8.787  -2.109  1.00 96.77           H  
ATOM   1809  CA  LYS A 110      -1.721  -8.638  -4.130  1.00 96.77           C  
ATOM   1810  HA  LYS A 110      -1.208  -9.327  -4.801  1.00 96.77           H  
ATOM   1811  C   LYS A 110      -0.823  -7.423  -3.966  1.00 96.77           C  
ATOM   1812  CB  LYS A 110      -3.083  -8.308  -4.760  1.00 96.77           C  
ATOM   1813  HB2 LYS A 110      -2.926  -7.620  -5.590  1.00 96.77           H  
ATOM   1814  HB3 LYS A 110      -3.712  -7.822  -4.014  1.00 96.77           H  
ATOM   1815  O   LYS A 110      -0.956  -6.645  -3.013  1.00 96.77           O  
ATOM   1816  CG  LYS A 110      -3.801  -9.558  -5.296  1.00 96.77           C  
ATOM   1817  HG2 LYS A 110      -3.224  -9.965  -6.127  1.00 96.77           H  
ATOM   1818  HG3 LYS A 110      -3.852 -10.313  -4.513  1.00 96.77           H  
ATOM   1819  CD  LYS A 110      -5.224  -9.238  -5.781  1.00 96.77           C  
ATOM   1820  HD2 LYS A 110      -5.162  -8.495  -6.577  1.00 96.77           H  
ATOM   1821  HD3 LYS A 110      -5.812  -8.815  -4.966  1.00 96.77           H  
ATOM   1822  CE  LYS A 110      -5.918 -10.493  -6.334  1.00 96.77           C  
ATOM   1823  HE2 LYS A 110      -6.801 -10.203  -6.903  1.00 96.77           H  
ATOM   1824  HE3 LYS A 110      -5.235 -10.978  -7.031  1.00 96.77           H  
ATOM   1825  NZ  LYS A 110      -6.289 -11.469  -5.279  1.00 96.77           N  
ATOM   1826  HZ1 LYS A 110      -5.646 -11.444  -4.500  1.00 96.77           H  
ATOM   1827  HZ2 LYS A 110      -7.247 -11.371  -4.974  1.00 96.77           H  
ATOM   1828  HZ3 LYS A 110      -6.160 -12.406  -5.634  1.00 96.77           H  
ATOM   1829  N   ARG A 111       0.085  -7.223  -4.918  1.00 96.84           N  
ATOM   1830  H   ARG A 111       0.123  -7.903  -5.664  1.00 96.84           H  
ATOM   1831  CA  ARG A 111       0.958  -6.046  -5.001  1.00 96.84           C  
ATOM   1832  HA  ARG A 111       0.598  -5.292  -4.301  1.00 96.84           H  
ATOM   1833  C   ARG A 111       0.878  -5.433  -6.388  1.00 96.84           C  
ATOM   1834  CB  ARG A 111       2.410  -6.408  -4.646  1.00 96.84           C  
ATOM   1835  HB2 ARG A 111       2.728  -7.233  -5.284  1.00 96.84           H  
ATOM   1836  HB3 ARG A 111       3.051  -5.557  -4.879  1.00 96.84           H  
ATOM   1837  O   ARG A 111       0.865  -6.139  -7.385  1.00 96.84           O  
ATOM   1838  CG  ARG A 111       2.648  -6.802  -3.179  1.00 96.84           C  
ATOM   1839  HG2 ARG A 111       2.010  -7.644  -2.912  1.00 96.84           H  
ATOM   1840  HG3 ARG A 111       3.685  -7.125  -3.085  1.00 96.84           H  
ATOM   1841  CD  ARG A 111       2.398  -5.651  -2.195  1.00 96.84           C  
ATOM   1842  HD2 ARG A 111       1.327  -5.453  -2.161  1.00 96.84           H  
ATOM   1843  HD3 ARG A 111       2.917  -4.762  -2.552  1.00 96.84           H  
ATOM   1844  NE  ARG A 111       2.903  -5.995  -0.852  1.00 96.84           N  
ATOM   1845  HE  ARG A 111       3.664  -6.659  -0.831  1.00 96.84           H  
ATOM   1846  NH1 ARG A 111       1.600  -4.568   0.388  1.00 96.84           N  
ATOM   1847 HH11 ARG A 111       1.167  -4.260  -0.471  1.00 96.84           H  
ATOM   1848 HH12 ARG A 111       1.234  -4.361   1.306  1.00 96.84           H  
ATOM   1849  NH2 ARG A 111       2.935  -6.006   1.427  1.00 96.84           N  
ATOM   1850 HH21 ARG A 111       2.572  -5.690   2.315  1.00 96.84           H  
ATOM   1851 HH22 ARG A 111       3.675  -6.693   1.419  1.00 96.84           H  
ATOM   1852  CZ  ARG A 111       2.482  -5.521   0.308  1.00 96.84           C  
ATOM   1853  N   MET A 112       0.866  -4.109  -6.446  1.00 96.07           N  
ATOM   1854  H   MET A 112       0.893  -3.599  -5.574  1.00 96.07           H  
ATOM   1855  CA  MET A 112       0.985  -3.369  -7.699  1.00 96.07           C  
ATOM   1856  HA  MET A 112       0.739  -4.014  -8.543  1.00 96.07           H  
ATOM   1857  C   MET A 112       2.401  -2.842  -7.880  1.00 96.07           C  
ATOM   1858  CB  MET A 112       0.031  -2.187  -7.716  1.00 96.07           C  
ATOM   1859  HB2 MET A 112       0.288  -1.547  -8.560  1.00 96.07           H  
ATOM   1860  HB3 MET A 112       0.173  -1.616  -6.798  1.00 96.07           H  
ATOM   1861  O   MET A 112       2.989  -2.305  -6.938  1.00 96.07           O  
ATOM   1862  CG  MET A 112      -1.434  -2.572  -7.858  1.00 96.07           C  
ATOM   1863  HG2 MET A 112      -1.777  -3.117  -6.978  1.00 96.07           H  
ATOM   1864  HG3 MET A 112      -1.554  -3.199  -8.741  1.00 96.07           H  
ATOM   1865  SD  MET A 112      -2.414  -1.075  -8.079  1.00 96.07           S  
ATOM   1866  CE  MET A 112      -2.323  -0.363  -6.422  1.00 96.07           C  
ATOM   1867  HE1 MET A 112      -2.824  -1.038  -5.727  1.00 96.07           H  
ATOM   1868  HE2 MET A 112      -1.288  -0.203  -6.122  1.00 96.07           H  
ATOM   1869  HE3 MET A 112      -2.847   0.593  -6.423  1.00 96.07           H  
ATOM   1870  N   LEU A 113       2.919  -2.904  -9.101  1.00 95.33           N  
ATOM   1871  H   LEU A 113       2.405  -3.402  -9.813  1.00 95.33           H  
ATOM   1872  CA  LEU A 113       4.230  -2.359  -9.437  1.00 95.33           C  
ATOM   1873  HA  LEU A 113       4.907  -2.562  -8.607  1.00 95.33           H  
ATOM   1874  C   LEU A 113       4.173  -0.842  -9.651  1.00 95.33           C  
ATOM   1875  CB  LEU A 113       4.737  -3.106 -10.672  1.00 95.33           C  
ATOM   1876  HB2 LEU A 113       4.062  -2.917 -11.507  1.00 95.33           H  
ATOM   1877  HB3 LEU A 113       4.717  -4.172 -10.444  1.00 95.33           H  
ATOM   1878  O   LEU A 113       3.737  -0.372 -10.697  1.00 95.33           O  
ATOM   1879  CG  LEU A 113       6.168  -2.735 -11.082  1.00 95.33           C  
ATOM   1880  HG  LEU A 113       6.264  -1.656 -11.203  1.00 95.33           H  
ATOM   1881  CD1 LEU A 113       7.174  -3.213 -10.037  1.00 95.33           C  
ATOM   1882 HD11 LEU A 113       7.060  -4.283  -9.867  1.00 95.33           H  
ATOM   1883 HD12 LEU A 113       7.033  -2.680  -9.097  1.00 95.33           H  
ATOM   1884 HD13 LEU A 113       8.186  -3.008 -10.385  1.00 95.33           H  
ATOM   1885  CD2 LEU A 113       6.486  -3.403 -12.412  1.00 95.33           C  
ATOM   1886 HD21 LEU A 113       5.870  -2.968 -13.200  1.00 95.33           H  
ATOM   1887 HD22 LEU A 113       6.288  -4.473 -12.348  1.00 95.33           H  
ATOM   1888 HD23 LEU A 113       7.539  -3.253 -12.650  1.00 95.33           H  
ATOM   1889  N   ALA A 114       4.643  -0.045  -8.689  1.00 93.00           N  
ATOM   1890  H   ALA A 114       5.055  -0.459  -7.865  1.00 93.00           H  
ATOM   1891  CA  ALA A 114       4.711   1.409  -8.866  1.00 93.00           C  
ATOM   1892  HA  ALA A 114       3.846   1.736  -9.442  1.00 93.00           H  
ATOM   1893  C   ALA A 114       5.959   1.848  -9.642  1.00 93.00           C  
ATOM   1894  CB  ALA A 114       4.636   2.080  -7.497  1.00 93.00           C  
ATOM   1895  HB1 ALA A 114       3.709   1.758  -7.022  1.00 93.00           H  
ATOM   1896  HB2 ALA A 114       5.490   1.799  -6.879  1.00 93.00           H  
ATOM   1897  HB3 ALA A 114       4.624   3.163  -7.623  1.00 93.00           H  
ATOM   1898  O   ALA A 114       5.914   2.832 -10.380  1.00 93.00           O  
ATOM   1899  N   SER A 115       7.066   1.132  -9.452  1.00 92.23           N  
ATOM   1900  H   SER A 115       7.021   0.368  -8.792  1.00 92.23           H  
ATOM   1901  CA  SER A 115       8.299   1.226 -10.237  1.00 92.23           C  
ATOM   1902  HA  SER A 115       8.054   1.325 -11.295  1.00 92.23           H  
ATOM   1903  C   SER A 115       9.125  -0.043 -10.033  1.00 92.23           C  
ATOM   1904  CB  SER A 115       9.127   2.440  -9.790  1.00 92.23           C  
ATOM   1905  HB2 SER A 115       9.982   2.556 -10.455  1.00 92.23           H  
ATOM   1906  HB3 SER A 115       8.521   3.344  -9.857  1.00 92.23           H  
ATOM   1907  O   SER A 115       8.859  -0.797  -9.099  1.00 92.23           O  
ATOM   1908  OG  SER A 115       9.590   2.268  -8.460  1.00 92.23           O  
ATOM   1909  HG  SER A 115       8.823   2.149  -7.895  1.00 92.23           H  
ATOM   1910  N   ALA A 116      10.196  -0.220 -10.804  1.00 93.58           N  
ATOM   1911  H   ALA A 116      10.311   0.360 -11.623  1.00 93.58           H  
ATOM   1912  CA  ALA A 116      11.164  -1.302 -10.617  1.00 93.58           C  
ATOM   1913  HA  ALA A 116      10.666  -2.251 -10.817  1.00 93.58           H  
ATOM   1914  C   ALA A 116      11.769  -1.402  -9.196  1.00 93.58           C  
ATOM   1915  CB  ALA A 116      12.265  -1.100 -11.662  1.00 93.58           C  
ATOM   1916  HB1 ALA A 116      12.735  -0.125 -11.538  1.00 93.58           H  
ATOM   1917  HB2 ALA A 116      11.842  -1.183 -12.663  1.00 93.58           H  
ATOM   1918  HB3 ALA A 116      13.024  -1.872 -11.536  1.00 93.58           H  
ATOM   1919  O   ALA A 116      12.383  -2.414  -8.880  1.00 93.58           O  
ATOM   1920  N   GLY A 117      11.609  -0.376  -8.343  1.00 93.39           N  
ATOM   1921  H   GLY A 117      11.075   0.417  -8.669  1.00 93.39           H  
ATOM   1922  CA  GLY A 117      12.094  -0.339  -6.959  1.00 93.39           C  
ATOM   1923  HA2 GLY A 117      12.765   0.515  -6.862  1.00 93.39           H  
ATOM   1924  HA3 GLY A 117      12.678  -1.233  -6.737  1.00 93.39           H  
ATOM   1925  C   GLY A 117      11.015  -0.192  -5.876  1.00 93.39           C  
ATOM   1926  O   GLY A 117      11.357  -0.119  -4.694  1.00 93.39           O  
ATOM   1927  N   GLU A 118       9.728  -0.093  -6.230  1.00 95.50           N  
ATOM   1928  H   GLU A 118       9.469  -0.275  -7.189  1.00 95.50           H  
ATOM   1929  CA  GLU A 118       8.657   0.137  -5.248  1.00 95.50           C  
ATOM   1930  HA  GLU A 118       8.964  -0.313  -4.303  1.00 95.50           H  
ATOM   1931  C   GLU A 118       7.341  -0.542  -5.656  1.00 95.50           C  
ATOM   1932  CB  GLU A 118       8.499   1.659  -5.004  1.00 95.50           C  
ATOM   1933  HB2 GLU A 118       9.493   2.076  -4.846  1.00 95.50           H  
ATOM   1934  HB3 GLU A 118       8.080   2.128  -5.894  1.00 95.50           H  
ATOM   1935  O   GLU A 118       6.840  -0.355  -6.767  1.00 95.50           O  
ATOM   1936  CG  GLU A 118       7.644   2.035  -3.773  1.00 95.50           C  
ATOM   1937  HG2 GLU A 118       7.900   1.360  -2.957  1.00 95.50           H  
ATOM   1938  HG3 GLU A 118       6.590   1.893  -4.013  1.00 95.50           H  
ATOM   1939  CD  GLU A 118       7.872   3.492  -3.290  1.00 95.50           C  
ATOM   1940  OE1 GLU A 118       8.017   3.743  -2.060  1.00 95.50           O  
ATOM   1941  OE2 GLU A 118       7.960   4.424  -4.116  1.00 95.50           O  
ATOM   1942  N   LEU A 119       6.762  -1.288  -4.715  1.00 96.91           N  
ATOM   1943  H   LEU A 119       7.249  -1.399  -3.837  1.00 96.91           H  
ATOM   1944  CA  LEU A 119       5.448  -1.918  -4.801  1.00 96.91           C  
ATOM   1945  HA  LEU A 119       5.126  -1.918  -5.842  1.00 96.91           H  
ATOM   1946  C   LEU A 119       4.407  -1.131  -3.993  1.00 96.91           C  
ATOM   1947  CB  LEU A 119       5.523  -3.381  -4.317  1.00 96.91           C  
ATOM   1948  HB2 LEU A 119       4.530  -3.825  -4.382  1.00 96.91           H  
ATOM   1949  HB3 LEU A 119       5.819  -3.386  -3.268  1.00 96.91           H  
ATOM   1950  O   LEU A 119       4.722  -0.329  -3.107  1.00 96.91           O  
ATOM   1951  CG  LEU A 119       6.505  -4.275  -5.087  1.00 96.91           C  
ATOM   1952  HG  LEU A 119       7.495  -3.822  -5.036  1.00 96.91           H  
ATOM   1953  CD1 LEU A 119       6.601  -5.641  -4.428  1.00 96.91           C  
ATOM   1954 HD11 LEU A 119       7.288  -6.279  -4.983  1.00 96.91           H  
ATOM   1955 HD12 LEU A 119       6.992  -5.530  -3.416  1.00 96.91           H  
ATOM   1956 HD13 LEU A 119       5.623  -6.119  -4.383  1.00 96.91           H  
ATOM   1957  CD2 LEU A 119       6.101  -4.451  -6.548  1.00 96.91           C  
ATOM   1958 HD21 LEU A 119       6.168  -3.492  -7.061  1.00 96.91           H  
ATOM   1959 HD22 LEU A 119       5.086  -4.843  -6.619  1.00 96.91           H  
ATOM   1960 HD23 LEU A 119       6.783  -5.146  -7.038  1.00 96.91           H  
ATOM   1961  N   GLN A 120       3.138  -1.387  -4.287  1.00 96.47           N  
ATOM   1962  H   GLN A 120       2.963  -2.016  -5.058  1.00 96.47           H  
ATOM   1963  CA  GLN A 120       1.978  -0.829  -3.596  1.00 96.47           C  
ATOM   1964  HA  GLN A 120       2.298  -0.374  -2.658  1.00 96.47           H  
ATOM   1965  C   GLN A 120       0.978  -1.923  -3.224  1.00 96.47           C  
ATOM   1966  CB  GLN A 120       1.339   0.258  -4.466  1.00 96.47           C  
ATOM   1967  HB2 GLN A 120       0.376   0.540  -4.040  1.00 96.47           H  
ATOM   1968  HB3 GLN A 120       1.175  -0.119  -5.476  1.00 96.47           H  
ATOM   1969  O   GLN A 120       1.042  -3.036  -3.742  1.00 96.47           O  
ATOM   1970  CG  GLN A 120       2.245   1.491  -4.523  1.00 96.47           C  
ATOM   1971  HG2 GLN A 120       2.478   1.816  -3.509  1.00 96.47           H  
ATOM   1972  HG3 GLN A 120       3.189   1.222  -4.998  1.00 96.47           H  
ATOM   1973  CD  GLN A 120       1.629   2.664  -5.271  1.00 96.47           C  
ATOM   1974  NE2 GLN A 120       2.407   3.681  -5.569  1.00 96.47           N  
ATOM   1975 HE21 GLN A 120       3.402   3.612  -5.407  1.00 96.47           H  
ATOM   1976 HE22 GLN A 120       1.968   4.434  -6.078  1.00 96.47           H  
ATOM   1977  OE1 GLN A 120       0.449   2.739  -5.558  1.00 96.47           O  
ATOM   1978  N   LYS A 121       0.067  -1.619  -2.295  1.00 96.66           N  
ATOM   1979  H   LYS A 121      -0.027  -0.655  -2.011  1.00 96.66           H  
ATOM   1980  CA  LYS A 121      -0.970  -2.557  -1.847  1.00 96.66           C  
ATOM   1981  HA  LYS A 121      -0.526  -3.510  -1.557  1.00 96.66           H  
ATOM   1982  C   LYS A 121      -1.942  -2.829  -2.992  1.00 96.66           C  
ATOM   1983  CB  LYS A 121      -1.726  -1.956  -0.652  1.00 96.66           C  
ATOM   1984  HB2 LYS A 121      -2.144  -0.993  -0.946  1.00 96.66           H  
ATOM   1985  HB3 LYS A 121      -2.556  -2.614  -0.395  1.00 96.66           H  
ATOM   1986  O   LYS A 121      -2.476  -1.874  -3.541  1.00 96.66           O  
ATOM   1987  CG  LYS A 121      -0.840  -1.773   0.589  1.00 96.66           C  
ATOM   1988  HG2 LYS A 121       0.058  -1.204   0.346  1.00 96.66           H  
ATOM   1989  HG3 LYS A 121      -0.543  -2.758   0.950  1.00 96.66           H  
ATOM   1990  CD  LYS A 121      -1.612  -1.053   1.701  1.00 96.66           C  
ATOM   1991  HD2 LYS A 121      -1.150  -1.281   2.661  1.00 96.66           H  
ATOM   1992  HD3 LYS A 121      -2.635  -1.427   1.707  1.00 96.66           H  
ATOM   1993  CE  LYS A 121      -1.640   0.470   1.529  1.00 96.66           C  
ATOM   1994  HE2 LYS A 121      -0.642   0.871   1.702  1.00 96.66           H  
ATOM   1995  HE3 LYS A 121      -1.939   0.704   0.507  1.00 96.66           H  
ATOM   1996  NZ  LYS A 121      -2.621   1.066   2.466  1.00 96.66           N  
ATOM   1997  HZ1 LYS A 121      -2.559   0.668   3.393  1.00 96.66           H  
ATOM   1998  HZ2 LYS A 121      -3.538   0.832   2.114  1.00 96.66           H  
ATOM   1999  HZ3 LYS A 121      -2.591   2.074   2.513  1.00 96.66           H  
ATOM   2000  N   GLY A 122      -2.155  -4.097  -3.331  1.00 95.50           N  
ATOM   2001  H   GLY A 122      -1.637  -4.831  -2.869  1.00 95.50           H  
ATOM   2002  CA  GLY A 122      -3.118  -4.535  -4.344  1.00 95.50           C  
ATOM   2003  HA2 GLY A 122      -3.394  -3.695  -4.983  1.00 95.50           H  
ATOM   2004  HA3 GLY A 122      -2.648  -5.288  -4.977  1.00 95.50           H  
ATOM   2005  C   GLY A 122      -4.399  -5.144  -3.762  1.00 95.50           C  
ATOM   2006  O   GLY A 122      -5.241  -5.605  -4.520  1.00 95.50           O  
ATOM   2007  N   ASN A 123      -4.542  -5.186  -2.434  1.00 95.60           N  
ATOM   2008  H   ASN A 123      -3.819  -4.779  -1.859  1.00 95.60           H  
ATOM   2009  CA  ASN A 123      -5.759  -5.629  -1.752  1.00 95.60           C  
ATOM   2010  HA  ASN A 123      -6.424  -6.112  -2.468  1.00 95.60           H  
ATOM   2011  C   ASN A 123      -6.503  -4.430  -1.162  1.00 95.60           C  
ATOM   2012  CB  ASN A 123      -5.423  -6.636  -0.641  1.00 95.60           C  
ATOM   2013  HB2 ASN A 123      -6.344  -6.961  -0.158  1.00 95.60           H  
ATOM   2014  HB3 ASN A 123      -4.804  -6.146   0.111  1.00 95.60           H  
ATOM   2015  O   ASN A 123      -5.880  -3.439  -0.776  1.00 95.60           O  
ATOM   2016  CG  ASN A 123      -4.683  -7.856  -1.135  1.00 95.60           C  
ATOM   2017  ND2 ASN A 123      -5.377  -8.877  -1.586  1.00 95.60           N  
ATOM   2018 HD21 ASN A 123      -4.889  -9.716  -1.866  1.00 95.60           H  
ATOM   2019 HD22 ASN A 123      -6.386  -8.830  -1.622  1.00 95.60           H  
ATOM   2020  OD1 ASN A 123      -3.468  -7.892  -1.103  1.00 95.60           O  
ATOM   2021  N   GLU A 124      -7.816  -4.576  -1.025  1.00 90.83           N  
ATOM   2022  H   GLU A 124      -8.267  -5.414  -1.363  1.00 90.83           H  
ATOM   2023  CA  GLU A 124      -8.696  -3.633  -0.343  1.00 90.83           C  
ATOM   2024  HA  GLU A 124      -8.102  -2.831   0.094  1.00 90.83           H  
ATOM   2025  C   GLU A 124      -9.435  -4.348   0.793  1.00 90.83           C  
ATOM   2026  CB  GLU A 124      -9.640  -3.009  -1.375  1.00 90.83           C  
ATOM   2027  HB2 GLU A 124     -10.284  -3.780  -1.798  1.00 90.83           H  
ATOM   2028  HB3 GLU A 124      -9.025  -2.590  -2.171  1.00 90.83           H  
ATOM   2029  O   GLU A 124      -9.789  -5.523   0.672  1.00 90.83           O  
ATOM   2030  CG  GLU A 124     -10.499  -1.889  -0.775  1.00 90.83           C  
ATOM   2031  HG2 GLU A 124      -9.862  -1.269  -0.144  1.00 90.83           H  
ATOM   2032  HG3 GLU A 124     -11.274  -2.329  -0.147  1.00 90.83           H  
ATOM   2033  CD  GLU A 124     -11.142  -1.006  -1.855  1.00 90.83           C  
ATOM   2034  OE1 GLU A 124     -11.439   0.161  -1.518  1.00 90.83           O  
ATOM   2035  OE2 GLU A 124     -11.244  -1.465  -3.013  1.00 90.83           O  
ATOM   2036  N   LEU A 125      -9.602  -3.657   1.922  1.00 96.02           N  
ATOM   2037  H   LEU A 125      -9.367  -2.675   1.923  1.00 96.02           H  
ATOM   2038  CA  LEU A 125     -10.387  -4.160   3.045  1.00 96.02           C  
ATOM   2039  HA  LEU A 125     -10.201  -5.227   3.165  1.00 96.02           H  
ATOM   2040  C   LEU A 125     -11.869  -3.944   2.736  1.00 96.02           C  
ATOM   2041  CB  LEU A 125      -9.962  -3.431   4.333  1.00 96.02           C  
ATOM   2042  HB2 LEU A 125      -8.921  -3.673   4.545  1.00 96.02           H  
ATOM   2043  HB3 LEU A 125     -10.039  -2.359   4.155  1.00 96.02           H  
ATOM   2044  O   LEU A 125     -12.298  -2.805   2.577  1.00 96.02           O  
ATOM   2045  CG  LEU A 125     -10.818  -3.782   5.569  1.00 96.02           C  
ATOM   2046  HG  LEU A 125     -11.878  -3.673   5.339  1.00 96.02           H  
ATOM   2047  CD1 LEU A 125     -10.558  -5.206   6.055  1.00 96.02           C  
ATOM   2048 HD11 LEU A 125      -9.511  -5.327   6.332  1.00 96.02           H  
ATOM   2049 HD12 LEU A 125     -11.177  -5.412   6.929  1.00 96.02           H  
ATOM   2050 HD13 LEU A 125     -10.823  -5.927   5.282  1.00 96.02           H  
ATOM   2051  CD2 LEU A 125     -10.485  -2.816   6.704  1.00 96.02           C  
ATOM   2052 HD21 LEU A 125     -10.724  -1.797   6.401  1.00 96.02           H  
ATOM   2053 HD22 LEU A 125     -11.092  -3.065   7.574  1.00 96.02           H  
ATOM   2054 HD23 LEU A 125      -9.432  -2.903   6.973  1.00 96.02           H  
ATOM   2055  N   ALA A 126     -12.647  -5.022   2.725  1.00 94.71           N  
ATOM   2056  H   ALA A 126     -12.229  -5.932   2.856  1.00 94.71           H  
ATOM   2057  CA  ALA A 126     -14.098  -4.959   2.641  1.00 94.71           C  
ATOM   2058  HA  ALA A 126     -14.413  -3.960   2.339  1.00 94.71           H  
ATOM   2059  C   ALA A 126     -14.696  -5.258   4.018  1.00 94.71           C  
ATOM   2060  CB  ALA A 126     -14.574  -5.933   1.559  1.00 94.71           C  
ATOM   2061  HB1 ALA A 126     -14.284  -6.952   1.815  1.00 94.71           H  
ATOM   2062  HB2 ALA A 126     -14.134  -5.662   0.599  1.00 94.71           H  
ATOM   2063  HB3 ALA A 126     -15.660  -5.884   1.476  1.00 94.71           H  
ATOM   2064  O   ALA A 126     -14.586  -6.379   4.512  1.00 94.71           O  
ATOM   2065  N   LEU A 127     -15.316  -4.253   4.637  1.00 96.54           N  
ATOM   2066  H   LEU A 127     -15.400  -3.366   4.160  1.00 96.54           H  
ATOM   2067  CA  LEU A 127     -16.051  -4.434   5.886  1.00 96.54           C  
ATOM   2068  HA  LEU A 127     -15.602  -5.260   6.438  1.00 96.54           H  
ATOM   2069  C   LEU A 127     -17.520  -4.775   5.600  1.00 96.54           C  
ATOM   2070  CB  LEU A 127     -15.961  -3.175   6.760  1.00 96.54           C  
ATOM   2071  HB2 LEU A 127     -16.290  -2.317   6.173  1.00 96.54           H  
ATOM   2072  HB3 LEU A 127     -16.658  -3.293   7.589  1.00 96.54           H  
ATOM   2073  O   LEU A 127     -18.126  -4.155   4.722  1.00 96.54           O  
ATOM   2074  CG  LEU A 127     -14.571  -2.880   7.346  1.00 96.54           C  
ATOM   2075  HG  LEU A 127     -13.859  -2.697   6.541  1.00 96.54           H  
ATOM   2076  CD1 LEU A 127     -14.676  -1.622   8.202  1.00 96.54           C  
ATOM   2077 HD11 LEU A 127     -14.949  -0.773   7.576  1.00 96.54           H  
ATOM   2078 HD12 LEU A 127     -15.428  -1.758   8.980  1.00 96.54           H  
ATOM   2079 HD13 LEU A 127     -13.716  -1.432   8.682  1.00 96.54           H  
ATOM   2080  CD2 LEU A 127     -14.041  -4.002   8.239  1.00 96.54           C  
ATOM   2081 HD21 LEU A 127     -13.823  -4.890   7.646  1.00 96.54           H  
ATOM   2082 HD22 LEU A 127     -14.776  -4.261   9.001  1.00 96.54           H  
ATOM   2083 HD23 LEU A 127     -13.120  -3.696   8.735  1.00 96.54           H  
ATOM   2084  N   PRO A 128     -18.131  -5.691   6.371  1.00 97.97           N  
ATOM   2085  CA  PRO A 128     -19.577  -5.880   6.379  1.00 97.97           C  
ATOM   2086  HA  PRO A 128     -19.864  -6.339   5.433  1.00 97.97           H  
ATOM   2087  C   PRO A 128     -20.359  -4.571   6.566  1.00 97.97           C  
ATOM   2088  CB  PRO A 128     -19.841  -6.866   7.519  1.00 97.97           C  
ATOM   2089  HB2 PRO A 128     -19.914  -6.333   8.467  1.00 97.97           H  
ATOM   2090  HB3 PRO A 128     -20.736  -7.461   7.342  1.00 97.97           H  
ATOM   2091  O   PRO A 128     -19.976  -3.701   7.353  1.00 97.97           O  
ATOM   2092  CG  PRO A 128     -18.577  -7.725   7.521  1.00 97.97           C  
ATOM   2093  HG2 PRO A 128     -18.395  -8.185   8.493  1.00 97.97           H  
ATOM   2094  HG3 PRO A 128     -18.663  -8.495   6.754  1.00 97.97           H  
ATOM   2095  CD  PRO A 128     -17.470  -6.747   7.130  1.00 97.97           C  
ATOM   2096  HD2 PRO A 128     -16.967  -6.350   8.012  1.00 97.97           H  
ATOM   2097  HD3 PRO A 128     -16.734  -7.261   6.512  1.00 97.97           H  
ATOM   2098  N   SER A 129     -21.507  -4.462   5.891  1.00 97.98           N  
ATOM   2099  H   SER A 129     -21.793  -5.227   5.298  1.00 97.98           H  
ATOM   2100  CA  SER A 129     -22.355  -3.258   5.884  1.00 97.98           C  
ATOM   2101  HA  SER A 129     -21.801  -2.448   5.408  1.00 97.98           H  
ATOM   2102  C   SER A 129     -22.753  -2.780   7.284  1.00 97.98           C  
ATOM   2103  CB  SER A 129     -23.621  -3.521   5.062  1.00 97.98           C  
ATOM   2104  HB2 SER A 129     -24.270  -2.646   5.102  1.00 97.98           H  
ATOM   2105  HB3 SER A 129     -23.344  -3.707   4.024  1.00 97.98           H  
ATOM   2106  O   SER A 129     -22.808  -1.574   7.520  1.00 97.98           O  
ATOM   2107  OG  SER A 129     -24.303  -4.650   5.578  1.00 97.98           O  
ATOM   2108  HG  SER A 129     -25.119  -4.772   5.088  1.00 97.98           H  
ATOM   2109  N   LYS A 130     -22.955  -3.702   8.238  1.00 98.26           N  
ATOM   2110  H   LYS A 130     -22.954  -4.669   7.944  1.00 98.26           H  
ATOM   2111  CA  LYS A 130     -23.266  -3.379   9.641  1.00 98.26           C  
ATOM   2112  HA  LYS A 130     -24.179  -2.785   9.651  1.00 98.26           H  
ATOM   2113  C   LYS A 130     -22.197  -2.498  10.300  1.00 98.26           C  
ATOM   2114  CB  LYS A 130     -23.545  -4.665  10.450  1.00 98.26           C  
ATOM   2115  HB2 LYS A 130     -23.913  -4.366  11.431  1.00 98.26           H  
ATOM   2116  HB3 LYS A 130     -24.341  -5.224   9.959  1.00 98.26           H  
ATOM   2117  O   LYS A 130     -22.540  -1.557  11.009  1.00 98.26           O  
ATOM   2118  CG  LYS A 130     -22.332  -5.596  10.654  1.00 98.26           C  
ATOM   2119  HG2 LYS A 130     -21.984  -5.964   9.688  1.00 98.26           H  
ATOM   2120  HG3 LYS A 130     -21.528  -5.034  11.129  1.00 98.26           H  
ATOM   2121  CD  LYS A 130     -22.661  -6.790  11.568  1.00 98.26           C  
ATOM   2122  HD2 LYS A 130     -23.365  -7.465  11.081  1.00 98.26           H  
ATOM   2123  HD3 LYS A 130     -23.118  -6.403  12.479  1.00 98.26           H  
ATOM   2124  CE  LYS A 130     -21.369  -7.539  11.929  1.00 98.26           C  
ATOM   2125  HE2 LYS A 130     -20.572  -6.795  11.944  1.00 98.26           H  
ATOM   2126  HE3 LYS A 130     -21.127  -8.262  11.151  1.00 98.26           H  
ATOM   2127  NZ  LYS A 130     -21.398  -8.193  13.268  1.00 98.26           N  
ATOM   2128  HZ1 LYS A 130     -21.635  -7.531  13.994  1.00 98.26           H  
ATOM   2129  HZ2 LYS A 130     -22.041  -8.970  13.322  1.00 98.26           H  
ATOM   2130  HZ3 LYS A 130     -20.476  -8.512  13.527  1.00 98.26           H  
ATOM   2131  N   TYR A 131     -20.918  -2.750  10.016  1.00 98.56           N  
ATOM   2132  H   TYR A 131     -20.704  -3.487   9.358  1.00 98.56           H  
ATOM   2133  CA  TYR A 131     -19.805  -1.979  10.570  1.00 98.56           C  
ATOM   2134  HA  TYR A 131     -19.980  -1.792  11.629  1.00 98.56           H  
ATOM   2135  C   TYR A 131     -19.654  -0.631   9.882  1.00 98.56           C  
ATOM   2136  CB  TYR A 131     -18.503  -2.756  10.411  1.00 98.56           C  
ATOM   2137  HB2 TYR A 131     -17.685  -2.143  10.790  1.00 98.56           H  
ATOM   2138  HB3 TYR A 131     -18.315  -2.907   9.348  1.00 98.56           H  
ATOM   2139  O   TYR A 131     -19.392   0.369  10.543  1.00 98.56           O  
ATOM   2140  CG  TYR A 131     -18.471  -4.090  11.118  1.00 98.56           C  
ATOM   2141  CD1 TYR A 131     -18.841  -4.211  12.470  1.00 98.56           C  
ATOM   2142  HD1 TYR A 131     -19.149  -3.343  13.034  1.00 98.56           H  
ATOM   2143  CD2 TYR A 131     -18.053  -5.218  10.404  1.00 98.56           C  
ATOM   2144  HD2 TYR A 131     -17.759  -5.105   9.371  1.00 98.56           H  
ATOM   2145  CE1 TYR A 131     -18.763  -5.460  13.111  1.00 98.56           C  
ATOM   2146  HE1 TYR A 131     -19.014  -5.545  14.158  1.00 98.56           H  
ATOM   2147  CE2 TYR A 131     -18.011  -6.471  11.029  1.00 98.56           C  
ATOM   2148  HE2 TYR A 131     -17.715  -7.353  10.480  1.00 98.56           H  
ATOM   2149  OH  TYR A 131     -18.322  -7.826  12.955  1.00 98.56           O  
ATOM   2150  HH  TYR A 131     -18.385  -7.757  13.910  1.00 98.56           H  
ATOM   2151  CZ  TYR A 131     -18.330  -6.593  12.392  1.00 98.56           C  
ATOM   2152  N   VAL A 132     -19.856  -0.589   8.562  1.00 98.05           N  
ATOM   2153  H   VAL A 132     -20.052  -1.454   8.078  1.00 98.05           H  
ATOM   2154  CA  VAL A 132     -19.845   0.666   7.801  1.00 98.05           C  
ATOM   2155  HA  VAL A 132     -18.898   1.175   7.977  1.00 98.05           H  
ATOM   2156  C   VAL A 132     -20.955   1.595   8.301  1.00 98.05           C  
ATOM   2157  CB  VAL A 132     -19.974   0.395   6.289  1.00 98.05           C  
ATOM   2158  HB  VAL A 132     -20.913  -0.121   6.092  1.00 98.05           H  
ATOM   2159  O   VAL A 132     -20.691   2.762   8.586  1.00 98.05           O  
ATOM   2160  CG1 VAL A 132     -19.959   1.700   5.484  1.00 98.05           C  
ATOM   2161 HG11 VAL A 132     -20.003   1.477   4.418  1.00 98.05           H  
ATOM   2162 HG12 VAL A 132     -20.825   2.313   5.736  1.00 98.05           H  
ATOM   2163 HG13 VAL A 132     -19.050   2.262   5.696  1.00 98.05           H  
ATOM   2164  CG2 VAL A 132     -18.819  -0.484   5.786  1.00 98.05           C  
ATOM   2165 HG21 VAL A 132     -17.862  -0.010   6.006  1.00 98.05           H  
ATOM   2166 HG22 VAL A 132     -18.851  -1.465   6.260  1.00 98.05           H  
ATOM   2167 HG23 VAL A 132     -18.907  -0.632   4.710  1.00 98.05           H  
ATOM   2168  N   ASN A 133     -22.171   1.068   8.487  1.00 98.10           N  
ATOM   2169  H   ASN A 133     -22.326   0.105   8.223  1.00 98.10           H  
ATOM   2170  CA  ASN A 133     -23.299   1.819   9.037  1.00 98.10           C  
ATOM   2171  HA  ASN A 133     -23.463   2.707   8.426  1.00 98.10           H  
ATOM   2172  C   ASN A 133     -23.018   2.300  10.469  1.00 98.10           C  
ATOM   2173  CB  ASN A 133     -24.561   0.943   8.983  1.00 98.10           C  
ATOM   2174  HB2 ASN A 133     -24.430   0.064   9.615  1.00 98.10           H  
ATOM   2175  HB3 ASN A 133     -24.736   0.610   7.960  1.00 98.10           H  
ATOM   2176  O   ASN A 133     -23.214   3.473  10.776  1.00 98.10           O  
ATOM   2177  CG  ASN A 133     -25.785   1.723   9.433  1.00 98.10           C  
ATOM   2178  ND2 ASN A 133     -26.557   1.206  10.361  1.00 98.10           N  
ATOM   2179 HD21 ASN A 133     -26.349   0.320  10.800  1.00 98.10           H  
ATOM   2180 HD22 ASN A 133     -27.345   1.767  10.651  1.00 98.10           H  
ATOM   2181  OD1 ASN A 133     -26.051   2.813   8.962  1.00 98.10           O  
ATOM   2182  N   PHE A 134     -22.502   1.417  11.328  1.00 98.64           N  
ATOM   2183  H   PHE A 134     -22.383   0.457  11.037  1.00 98.64           H  
ATOM   2184  CA  PHE A 134     -22.123   1.772  12.694  1.00 98.64           C  
ATOM   2185  HA  PHE A 134     -22.999   2.154  13.218  1.00 98.64           H  
ATOM   2186  C   PHE A 134     -21.075   2.889  12.741  1.00 98.64           C  
ATOM   2187  CB  PHE A 134     -21.638   0.517  13.419  1.00 98.64           C  
ATOM   2188  HB2 PHE A 134     -22.484  -0.156  13.558  1.00 98.64           H  
ATOM   2189  HB3 PHE A 134     -20.904   0.004  12.798  1.00 98.64           H  
ATOM   2190  O   PHE A 134     -21.300   3.884  13.422  1.00 98.64           O  
ATOM   2191  CG  PHE A 134     -21.010   0.810  14.763  1.00 98.64           C  
ATOM   2192  CD1 PHE A 134     -19.608   0.859  14.881  1.00 98.64           C  
ATOM   2193  HD1 PHE A 134     -18.981   0.678  14.020  1.00 98.64           H  
ATOM   2194  CD2 PHE A 134     -21.823   1.052  15.886  1.00 98.64           C  
ATOM   2195  HD2 PHE A 134     -22.899   1.016  15.804  1.00 98.64           H  
ATOM   2196  CE1 PHE A 134     -19.019   1.114  16.127  1.00 98.64           C  
ATOM   2197  HE1 PHE A 134     -17.943   1.109  16.229  1.00 98.64           H  
ATOM   2198  CE2 PHE A 134     -21.229   1.313  17.132  1.00 98.64           C  
ATOM   2199  HE2 PHE A 134     -21.845   1.459  18.007  1.00 98.64           H  
ATOM   2200  CZ  PHE A 134     -19.830   1.321  17.253  1.00 98.64           C  
ATOM   2201  HZ  PHE A 134     -19.373   1.445  18.223  1.00 98.64           H  
ATOM   2202  N   LEU A 135     -19.974   2.784  11.987  1.00 98.38           N  
ATOM   2203  H   LEU A 135     -19.844   1.948  11.436  1.00 98.38           H  
ATOM   2204  CA  LEU A 135     -18.940   3.826  11.946  1.00 98.38           C  
ATOM   2205  HA  LEU A 135     -18.579   4.007  12.959  1.00 98.38           H  
ATOM   2206  C   LEU A 135     -19.490   5.160  11.438  1.00 98.38           C  
ATOM   2207  CB  LEU A 135     -17.778   3.387  11.040  1.00 98.38           C  
ATOM   2208  HB2 LEU A 135     -18.190   3.011  10.104  1.00 98.38           H  
ATOM   2209  HB3 LEU A 135     -17.175   4.265  10.805  1.00 98.38           H  
ATOM   2210  O   LEU A 135     -19.132   6.212  11.973  1.00 98.38           O  
ATOM   2211  CG  LEU A 135     -16.844   2.328  11.641  1.00 98.38           C  
ATOM   2212  HG  LEU A 135     -17.423   1.448  11.922  1.00 98.38           H  
ATOM   2213  CD1 LEU A 135     -15.818   1.938  10.575  1.00 98.38           C  
ATOM   2214 HD11 LEU A 135     -15.255   2.818  10.261  1.00 98.38           H  
ATOM   2215 HD12 LEU A 135     -16.332   1.502   9.719  1.00 98.38           H  
ATOM   2216 HD13 LEU A 135     -15.124   1.201  10.981  1.00 98.38           H  
ATOM   2217  CD2 LEU A 135     -16.088   2.840  12.870  1.00 98.38           C  
ATOM   2218 HD21 LEU A 135     -15.390   2.077  13.216  1.00 98.38           H  
ATOM   2219 HD22 LEU A 135     -15.538   3.749  12.628  1.00 98.38           H  
ATOM   2220 HD23 LEU A 135     -16.784   3.041  13.685  1.00 98.38           H  
ATOM   2221  N   TYR A 136     -20.361   5.132  10.427  1.00 97.97           N  
ATOM   2222  H   TYR A 136     -20.603   4.241  10.016  1.00 97.97           H  
ATOM   2223  CA  TYR A 136     -21.015   6.335   9.921  1.00 97.97           C  
ATOM   2224  HA  TYR A 136     -20.249   7.054   9.630  1.00 97.97           H  
ATOM   2225  C   TYR A 136     -21.872   7.003  11.004  1.00 97.97           C  
ATOM   2226  CB  TYR A 136     -21.839   5.995   8.675  1.00 97.97           C  
ATOM   2227  HB2 TYR A 136     -22.535   5.189   8.906  1.00 97.97           H  
ATOM   2228  HB3 TYR A 136     -21.170   5.634   7.894  1.00 97.97           H  
ATOM   2229  O   TYR A 136     -21.672   8.182  11.290  1.00 97.97           O  
ATOM   2230  CG  TYR A 136     -22.618   7.183   8.148  1.00 97.97           C  
ATOM   2231  CD1 TYR A 136     -23.979   7.330   8.477  1.00 97.97           C  
ATOM   2232  HD1 TYR A 136     -24.473   6.577   9.073  1.00 97.97           H  
ATOM   2233  CD2 TYR A 136     -21.968   8.166   7.378  1.00 97.97           C  
ATOM   2234  HD2 TYR A 136     -20.919   8.061   7.142  1.00 97.97           H  
ATOM   2235  CE1 TYR A 136     -24.695   8.457   8.032  1.00 97.97           C  
ATOM   2236  HE1 TYR A 136     -25.739   8.561   8.286  1.00 97.97           H  
ATOM   2237  CE2 TYR A 136     -22.681   9.295   6.929  1.00 97.97           C  
ATOM   2238  HE2 TYR A 136     -22.190  10.061   6.347  1.00 97.97           H  
ATOM   2239  OH  TYR A 136     -24.739  10.524   6.817  1.00 97.97           O  
ATOM   2240  HH  TYR A 136     -25.652  10.475   7.109  1.00 97.97           H  
ATOM   2241  CZ  TYR A 136     -24.045   9.441   7.255  1.00 97.97           C  
ATOM   2242  N   LEU A 137     -22.772   6.255  11.651  1.00 98.18           N  
ATOM   2243  H   LEU A 137     -22.864   5.282  11.398  1.00 98.18           H  
ATOM   2244  CA  LEU A 137     -23.647   6.792  12.698  1.00 98.18           C  
ATOM   2245  HA  LEU A 137     -24.152   7.679  12.315  1.00 98.18           H  
ATOM   2246  C   LEU A 137     -22.856   7.258  13.927  1.00 98.18           C  
ATOM   2247  CB  LEU A 137     -24.698   5.738  13.088  1.00 98.18           C  
ATOM   2248  HB2 LEU A 137     -25.240   6.101  13.961  1.00 98.18           H  
ATOM   2249  HB3 LEU A 137     -24.182   4.822  13.377  1.00 98.18           H  
ATOM   2250  O   LEU A 137     -23.080   8.365  14.409  1.00 98.18           O  
ATOM   2251  CG  LEU A 137     -25.726   5.404  11.992  1.00 98.18           C  
ATOM   2252  HG  LEU A 137     -25.216   5.062  11.092  1.00 98.18           H  
ATOM   2253  CD1 LEU A 137     -26.644   4.286  12.487  1.00 98.18           C  
ATOM   2254 HD11 LEU A 137     -26.049   3.395  12.689  1.00 98.18           H  
ATOM   2255 HD12 LEU A 137     -27.377   4.044  11.718  1.00 98.18           H  
ATOM   2256 HD13 LEU A 137     -27.158   4.590  13.398  1.00 98.18           H  
ATOM   2257  CD2 LEU A 137     -26.594   6.610  11.622  1.00 98.18           C  
ATOM   2258 HD21 LEU A 137     -25.982   7.387  11.164  1.00 98.18           H  
ATOM   2259 HD22 LEU A 137     -27.075   7.004  12.517  1.00 98.18           H  
ATOM   2260 HD23 LEU A 137     -27.354   6.301  10.904  1.00 98.18           H  
ATOM   2261  N   ALA A 138     -21.893   6.461  14.393  1.00 98.32           N  
ATOM   2262  H   ALA A 138     -21.763   5.559  13.956  1.00 98.32           H  
ATOM   2263  CA  ALA A 138     -21.055   6.780  15.545  1.00 98.32           C  
ATOM   2264  HA  ALA A 138     -21.694   6.952  16.411  1.00 98.32           H  
ATOM   2265  C   ALA A 138     -20.224   8.056  15.326  1.00 98.32           C  
ATOM   2266  CB  ALA A 138     -20.159   5.569  15.831  1.00 98.32           C  
ATOM   2267  HB1 ALA A 138     -20.769   4.712  16.117  1.00 98.32           H  
ATOM   2268  HB2 ALA A 138     -19.471   5.807  16.643  1.00 98.32           H  
ATOM   2269  HB3 ALA A 138     -19.578   5.314  14.945  1.00 98.32           H  
ATOM   2270  O   ALA A 138     -20.164   8.912  16.206  1.00 98.32           O  
ATOM   2271  N   SER A 139     -19.635   8.235  14.138  1.00 97.98           N  
ATOM   2272  H   SER A 139     -19.725   7.507  13.444  1.00 97.98           H  
ATOM   2273  CA  SER A 139     -18.866   9.449  13.808  1.00 97.98           C  
ATOM   2274  HA  SER A 139     -18.196   9.657  14.642  1.00 97.98           H  
ATOM   2275  C   SER A 139     -19.732  10.706  13.625  1.00 97.98           C  
ATOM   2276  CB  SER A 139     -17.981   9.227  12.578  1.00 97.98           C  
ATOM   2277  HB2 SER A 139     -17.237   8.465  12.810  1.00 97.98           H  
ATOM   2278  HB3 SER A 139     -17.460  10.154  12.339  1.00 97.98           H  
ATOM   2279  O   SER A 139     -19.219  11.820  13.710  1.00 97.98           O  
ATOM   2280  OG  SER A 139     -18.732   8.812  11.453  1.00 97.98           O  
ATOM   2281  HG  SER A 139     -18.942   7.885  11.588  1.00 97.98           H  
ATOM   2282  N   HIS A 140     -21.044  10.553  13.419  1.00 97.29           N  
ATOM   2283  H   HIS A 140     -21.410   9.613  13.364  1.00 97.29           H  
ATOM   2284  CA  HIS A 140     -21.988  11.654  13.194  1.00 97.29           C  
ATOM   2285  HA  HIS A 140     -21.441  12.597  13.214  1.00 97.29           H  
ATOM   2286  C   HIS A 140     -23.049  11.772  14.300  1.00 97.29           C  
ATOM   2287  CB  HIS A 140     -22.615  11.528  11.795  1.00 97.29           C  
ATOM   2288  HB2 HIS A 140     -23.365  12.308  11.661  1.00 97.29           H  
ATOM   2289  HB3 HIS A 140     -23.120  10.565  11.716  1.00 97.29           H  
ATOM   2290  O   HIS A 140     -24.059  12.441  14.091  1.00 97.29           O  
ATOM   2291  CG  HIS A 140     -21.616  11.655  10.673  1.00 97.29           C  
ATOM   2292  CD2 HIS A 140     -21.410  12.741   9.868  1.00 97.29           C  
ATOM   2293  HD2 HIS A 140     -21.951  13.675   9.922  1.00 97.29           H  
ATOM   2294  ND1 HIS A 140     -20.725  10.691  10.276  1.00 97.29           N  
ATOM   2295  HD1 HIS A 140     -20.622   9.779  10.697  1.00 97.29           H  
ATOM   2296  CE1 HIS A 140     -19.990  11.184   9.271  1.00 97.29           C  
ATOM   2297  HE1 HIS A 140     -19.192  10.648   8.778  1.00 97.29           H  
ATOM   2298  NE2 HIS A 140     -20.377  12.437   8.973  1.00 97.29           N  
ATOM   2299  N   ILE A 141     -22.826  11.163  15.472  1.00 95.84           N  
ATOM   2300  H   ILE A 141     -21.992  10.599  15.550  1.00 95.84           H  
ATOM   2301  CA  ILE A 141     -23.827  11.013  16.547  1.00 95.84           C  
ATOM   2302  HA  ILE A 141     -24.635  10.398  16.150  1.00 95.84           H  
ATOM   2303  C   ILE A 141     -24.456  12.348  16.999  1.00 95.84           C  
ATOM   2304  CB  ILE A 141     -23.175  10.238  17.719  1.00 95.84           C  
ATOM   2305  HB  ILE A 141     -22.603   9.414  17.294  1.00 95.84           H  
ATOM   2306  O   ILE A 141     -25.646  12.413  17.294  1.00 95.84           O  
ATOM   2307  CG1 ILE A 141     -24.200   9.626  18.696  1.00 95.84           C  
ATOM   2308 HG12 ILE A 141     -23.706   9.404  19.642  1.00 95.84           H  
ATOM   2309 HG13 ILE A 141     -25.007  10.330  18.899  1.00 95.84           H  
ATOM   2310  CG2 ILE A 141     -22.178  11.096  18.515  1.00 95.84           C  
ATOM   2311 HG21 ILE A 141     -21.478  11.592  17.843  1.00 95.84           H  
ATOM   2312 HG22 ILE A 141     -21.607  10.456  19.188  1.00 95.84           H  
ATOM   2313 HG23 ILE A 141     -22.706  11.835  19.117  1.00 95.84           H  
ATOM   2314  CD1 ILE A 141     -24.778   8.309  18.177  1.00 95.84           C  
ATOM   2315 HD11 ILE A 141     -25.407   7.864  18.949  1.00 95.84           H  
ATOM   2316 HD12 ILE A 141     -23.963   7.622  17.949  1.00 95.84           H  
ATOM   2317 HD13 ILE A 141     -25.370   8.479  17.277  1.00 95.84           H  
ATOM   2318  N   GLU A 142     -23.682  13.435  16.981  1.00 92.60           N  
ATOM   2319  H   GLU A 142     -22.702  13.292  16.781  1.00 92.60           H  
ATOM   2320  CA  GLU A 142     -24.107  14.792  17.374  1.00 92.60           C  
ATOM   2321  HA  GLU A 142     -24.784  14.736  18.227  1.00 92.60           H  
ATOM   2322  C   GLU A 142     -24.830  15.554  16.249  1.00 92.60           C  
ATOM   2323  CB  GLU A 142     -22.861  15.600  17.774  1.00 92.60           C  
ATOM   2324  HB2 GLU A 142     -23.156  16.621  18.017  1.00 92.60           H  
ATOM   2325  HB3 GLU A 142     -22.203  15.634  16.905  1.00 92.60           H  
ATOM   2326  O   GLU A 142     -25.405  16.616  16.472  1.00 92.60           O  
ATOM   2327  CG  GLU A 142     -22.094  15.020  18.972  1.00 92.60           C  
ATOM   2328  HG2 GLU A 142     -22.716  15.107  19.863  1.00 92.60           H  
ATOM   2329  HG3 GLU A 142     -21.896  13.963  18.794  1.00 92.60           H  
ATOM   2330  CD  GLU A 142     -20.736  15.701  19.204  1.00 92.60           C  
ATOM   2331  OE1 GLU A 142     -20.168  15.509  20.295  1.00 92.60           O  
ATOM   2332  OE2 GLU A 142     -20.184  16.321  18.259  1.00 92.60           O  
ATOM   2333  N   LYS A 143     -24.754  15.052  15.011  1.00 93.26           N  
ATOM   2334  H   LYS A 143     -24.342  14.135  14.920  1.00 93.26           H  
ATOM   2335  CA  LYS A 143     -25.238  15.710  13.785  1.00 93.26           C  
ATOM   2336  HA  LYS A 143     -25.866  16.555  14.068  1.00 93.26           H  
ATOM   2337  C   LYS A 143     -26.146  14.787  12.972  1.00 93.26           C  
ATOM   2338  CB  LYS A 143     -24.053  16.233  12.957  1.00 93.26           C  
ATOM   2339  HB2 LYS A 143     -23.407  15.395  12.697  1.00 93.26           H  
ATOM   2340  HB3 LYS A 143     -24.431  16.679  12.037  1.00 93.26           H  
ATOM   2341  O   LYS A 143     -26.198  14.883  11.741  1.00 93.26           O  
ATOM   2342  CG  LYS A 143     -23.242  17.298  13.703  1.00 93.26           C  
ATOM   2343  HG2 LYS A 143     -22.833  16.873  14.620  1.00 93.26           H  
ATOM   2344  HG3 LYS A 143     -23.890  18.136  13.957  1.00 93.26           H  
ATOM   2345  CD  LYS A 143     -22.084  17.788  12.831  1.00 93.26           C  
ATOM   2346  HD2 LYS A 143     -22.477  18.260  11.930  1.00 93.26           H  
ATOM   2347  HD3 LYS A 143     -21.462  16.935  12.559  1.00 93.26           H  
ATOM   2348  CE  LYS A 143     -21.261  18.792  13.640  1.00 93.26           C  
ATOM   2349  HE2 LYS A 143     -20.992  18.326  14.588  1.00 93.26           H  
ATOM   2350  HE3 LYS A 143     -21.885  19.656  13.867  1.00 93.26           H  
ATOM   2351  NZ  LYS A 143     -20.037  19.199  12.912  1.00 93.26           N  
ATOM   2352  HZ1 LYS A 143     -19.461  18.387  12.741  1.00 93.26           H  
ATOM   2353  HZ2 LYS A 143     -19.507  19.845  13.480  1.00 93.26           H  
ATOM   2354  HZ3 LYS A 143     -20.274  19.639  12.035  1.00 93.26           H  
ATOM   2355  N   LEU A 144     -26.833  13.873  13.655  1.00 93.38           N  
ATOM   2356  H   LEU A 144     -26.728  13.853  14.659  1.00 93.38           H  
ATOM   2357  CA  LEU A 144     -27.792  12.974  13.030  1.00 93.38           C  
ATOM   2358  HA  LEU A 144     -27.279  12.439  12.231  1.00 93.38           H  
ATOM   2359  C   LEU A 144     -28.929  13.777  12.387  1.00 93.38           C  
ATOM   2360  CB  LEU A 144     -28.315  11.950  14.050  1.00 93.38           C  
ATOM   2361  HB2 LEU A 144     -29.113  11.369  13.587  1.00 93.38           H  
ATOM   2362  HB3 LEU A 144     -28.749  12.492  14.891  1.00 93.38           H  
ATOM   2363  O   LEU A 144     -29.364  14.810  12.893  1.00 93.38           O  
ATOM   2364  CG  LEU A 144     -27.247  10.975  14.578  1.00 93.38           C  
ATOM   2365  HG  LEU A 144     -26.417  11.542  15.000  1.00 93.38           H  
ATOM   2366  CD1 LEU A 144     -27.861  10.123  15.683  1.00 93.38           C  
ATOM   2367 HD11 LEU A 144     -28.751   9.608  15.320  1.00 93.38           H  
ATOM   2368 HD12 LEU A 144     -27.138   9.392  16.044  1.00 93.38           H  
ATOM   2369 HD13 LEU A 144     -28.143  10.769  16.514  1.00 93.38           H  
ATOM   2370  CD2 LEU A 144     -26.694  10.046  13.492  1.00 93.38           C  
ATOM   2371 HD21 LEU A 144     -27.507   9.498  13.016  1.00 93.38           H  
ATOM   2372 HD22 LEU A 144     -25.999   9.339  13.945  1.00 93.38           H  
ATOM   2373 HD23 LEU A 144     -26.140  10.625  12.753  1.00 93.38           H  
ATOM   2374  N   LYS A 145     -29.385  13.299  11.230  1.00 92.08           N  
ATOM   2375  H   LYS A 145     -29.016  12.411  10.922  1.00 92.08           H  
ATOM   2376  CA  LYS A 145     -30.499  13.876  10.473  1.00 92.08           C  
ATOM   2377  HA  LYS A 145     -30.824  14.800  10.951  1.00 92.08           H  
ATOM   2378  C   LYS A 145     -31.672  12.904  10.492  1.00 92.08           C  
ATOM   2379  CB  LYS A 145     -30.069  14.184   9.029  1.00 92.08           C  
ATOM   2380  HB2 LYS A 145     -29.745  13.259   8.552  1.00 92.08           H  
ATOM   2381  HB3 LYS A 145     -30.940  14.556   8.489  1.00 92.08           H  
ATOM   2382  O   LYS A 145     -31.461  11.702  10.309  1.00 92.08           O  
ATOM   2383  CG  LYS A 145     -28.944  15.225   8.927  1.00 92.08           C  
ATOM   2384  HG2 LYS A 145     -29.258  16.145   9.421  1.00 92.08           H  
ATOM   2385  HG3 LYS A 145     -28.045  14.848   9.415  1.00 92.08           H  
ATOM   2386  CD  LYS A 145     -28.638  15.512   7.452  1.00 92.08           C  
ATOM   2387  HD2 LYS A 145     -29.542  15.881   6.968  1.00 92.08           H  
ATOM   2388  HD3 LYS A 145     -28.327  14.586   6.967  1.00 92.08           H  
ATOM   2389  CE  LYS A 145     -27.526  16.557   7.329  1.00 92.08           C  
ATOM   2390  HE2 LYS A 145     -26.635  16.173   7.825  1.00 92.08           H  
ATOM   2391  HE3 LYS A 145     -27.840  17.457   7.857  1.00 92.08           H  
ATOM   2392  NZ  LYS A 145     -27.240  16.866   5.905  1.00 92.08           N  
ATOM   2393  HZ1 LYS A 145     -26.511  17.562   5.834  1.00 92.08           H  
ATOM   2394  HZ2 LYS A 145     -26.943  16.032   5.419  1.00 92.08           H  
ATOM   2395  HZ3 LYS A 145     -28.070  17.222   5.453  1.00 92.08           H  
ATOM   2396  N   GLY A 146     -32.887  13.423  10.633  1.00 93.12           N  
ATOM   2397  H   GLY A 146     -32.975  14.400  10.874  1.00 93.12           H  
ATOM   2398  CA  GLY A 146     -34.123  12.639  10.683  1.00 93.12           C  
ATOM   2399  HA2 GLY A 146     -33.915  11.619  11.007  1.00 93.12           H  
ATOM   2400  HA3 GLY A 146     -34.584  12.602   9.695  1.00 93.12           H  
ATOM   2401  C   GLY A 146     -35.125  13.235  11.664  1.00 93.12           C  
ATOM   2402  O   GLY A 146     -34.858  14.291  12.247  1.00 93.12           O  
ATOM   2403  N   SER A 147     -36.258  12.555  11.839  1.00 96.22           N  
ATOM   2404  H   SER A 147     -36.382  11.661  11.384  1.00 96.22           H  
ATOM   2405  CA  SER A 147     -37.191  12.867  12.922  1.00 96.22           C  
ATOM   2406  HA  SER A 147     -37.466  13.919  12.842  1.00 96.22           H  
ATOM   2407  C   SER A 147     -36.535  12.624  14.298  1.00 96.22           C  
ATOM   2408  CB  SER A 147     -38.466  12.029  12.771  1.00 96.22           C  
ATOM   2409  HB2 SER A 147     -38.869  12.133  11.764  1.00 96.22           H  
ATOM   2410  HB3 SER A 147     -39.215  12.370  13.486  1.00 96.22           H  
ATOM   2411  O   SER A 147     -35.517  11.925  14.377  1.00 96.22           O  
ATOM   2412  OG  SER A 147     -38.177  10.677  13.033  1.00 96.22           O  
ATOM   2413  HG  SER A 147     -37.971  10.224  12.212  1.00 96.22           H  
ATOM   2414  N   PRO A 148     -37.077  13.190  15.393  1.00 94.81           N  
ATOM   2415  CA  PRO A 148     -36.597  12.895  16.744  1.00 94.81           C  
ATOM   2416  HA  PRO A 148     -35.588  13.292  16.854  1.00 94.81           H  
ATOM   2417  C   PRO A 148     -36.567  11.390  17.051  1.00 94.81           C  
ATOM   2418  CB  PRO A 148     -37.542  13.653  17.683  1.00 94.81           C  
ATOM   2419  HB2 PRO A 148     -37.028  13.993  18.582  1.00 94.81           H  
ATOM   2420  HB3 PRO A 148     -38.397  13.032  17.950  1.00 94.81           H  
ATOM   2421  O   PRO A 148     -35.554  10.893  17.534  1.00 94.81           O  
ATOM   2422  CG  PRO A 148     -38.019  14.824  16.825  1.00 94.81           C  
ATOM   2423  HG2 PRO A 148     -38.978  15.212  17.168  1.00 94.81           H  
ATOM   2424  HG3 PRO A 148     -37.264  15.610  16.820  1.00 94.81           H  
ATOM   2425  CD  PRO A 148     -38.124  14.200  15.435  1.00 94.81           C  
ATOM   2426  HD2 PRO A 148     -39.098  13.723  15.323  1.00 94.81           H  
ATOM   2427  HD3 PRO A 148     -37.983  14.967  14.674  1.00 94.81           H  
ATOM   2428  N   GLU A 149     -37.622  10.669  16.671  1.00 95.19           N  
ATOM   2429  H   GLU A 149     -38.416  11.145  16.267  1.00 95.19           H  
ATOM   2430  CA  GLU A 149     -37.759   9.215  16.838  1.00 95.19           C  
ATOM   2431  HA  GLU A 149     -37.657   8.946  17.889  1.00 95.19           H  
ATOM   2432  C   GLU A 149     -36.684   8.450  16.047  1.00 95.19           C  
ATOM   2433  CB  GLU A 149     -39.164   8.817  16.351  1.00 95.19           C  
ATOM   2434  HB2 GLU A 149     -39.244   7.730  16.319  1.00 95.19           H  
ATOM   2435  HB3 GLU A 149     -39.270   9.194  15.333  1.00 95.19           H  
ATOM   2436  O   GLU A 149     -36.015   7.567  16.588  1.00 95.19           O  
ATOM   2437  CG  GLU A 149     -40.294   9.371  17.246  1.00 95.19           C  
ATOM   2438  HG2 GLU A 149     -40.495   8.649  18.037  1.00 95.19           H  
ATOM   2439  HG3 GLU A 149     -39.957  10.289  17.728  1.00 95.19           H  
ATOM   2440  CD  GLU A 149     -41.599   9.694  16.494  1.00 95.19           C  
ATOM   2441  OE1 GLU A 149     -42.437  10.405  17.094  1.00 95.19           O  
ATOM   2442  OE2 GLU A 149     -41.744   9.291  15.318  1.00 95.19           O  
ATOM   2443  N   ASP A 150     -36.430   8.833  14.788  1.00 96.31           N  
ATOM   2444  H   ASP A 150     -37.040   9.519  14.366  1.00 96.31           H  
ATOM   2445  CA  ASP A 150     -35.364   8.220  13.981  1.00 96.31           C  
ATOM   2446  HA  ASP A 150     -35.544   7.148  13.900  1.00 96.31           H  
ATOM   2447  C   ASP A 150     -33.978   8.448  14.596  1.00 96.31           C  
ATOM   2448  CB  ASP A 150     -35.289   8.833  12.575  1.00 96.31           C  
ATOM   2449  HB2 ASP A 150     -34.429   8.402  12.063  1.00 96.31           H  
ATOM   2450  HB3 ASP A 150     -35.106   9.904  12.662  1.00 96.31           H  
ATOM   2451  O   ASP A 150     -33.085   7.603  14.487  1.00 96.31           O  
ATOM   2452  CG  ASP A 150     -36.497   8.600  11.682  1.00 96.31           C  
ATOM   2453  OD1 ASP A 150     -37.019   7.473  11.666  1.00 96.31           O  
ATOM   2454  OD2 ASP A 150     -36.817   9.575  10.956  1.00 96.31           O  
ATOM   2455  N   ASN A 151     -33.749   9.631  15.168  1.00 96.81           N  
ATOM   2456  H   ASN A 151     -34.522  10.276  15.241  1.00 96.81           H  
ATOM   2457  CA  ASN A 151     -32.470   9.974  15.780  1.00 96.81           C  
ATOM   2458  HA  ASN A 151     -31.663   9.667  15.114  1.00 96.81           H  
ATOM   2459  C   ASN A 151     -32.260   9.200  17.085  1.00 96.81           C  
ATOM   2460  CB  ASN A 151     -32.376  11.492  15.974  1.00 96.81           C  
ATOM   2461  HB2 ASN A 151     -31.507  11.719  16.592  1.00 96.81           H  
ATOM   2462  HB3 ASN A 151     -33.262  11.839  16.505  1.00 96.81           H  
ATOM   2463  O   ASN A 151     -31.154   8.708  17.304  1.00 96.81           O  
ATOM   2464  CG  ASN A 151     -32.233  12.263  14.673  1.00 96.81           C  
ATOM   2465  ND2 ASN A 151     -32.529  13.540  14.716  1.00 96.81           N  
ATOM   2466 HD21 ASN A 151     -32.566  14.039  13.838  1.00 96.81           H  
ATOM   2467 HD22 ASN A 151     -32.943  13.916  15.557  1.00 96.81           H  
ATOM   2468  OD1 ASN A 151     -31.820  11.763  13.628  1.00 96.81           O  
ATOM   2469  N   GLU A 152     -33.306   9.022  17.894  1.00 96.04           N  
ATOM   2470  H   GLU A 152     -34.185   9.465  17.667  1.00 96.04           H  
ATOM   2471  CA  GLU A 152     -33.273   8.180  19.093  1.00 96.04           C  
ATOM   2472  HA  GLU A 152     -32.494   8.544  19.763  1.00 96.04           H  
ATOM   2473  C   GLU A 152     -32.941   6.723  18.737  1.00 96.04           C  
ATOM   2474  CB  GLU A 152     -34.621   8.298  19.818  1.00 96.04           C  
ATOM   2475  HB2 GLU A 152     -34.823   9.354  19.999  1.00 96.04           H  
ATOM   2476  HB3 GLU A 152     -35.410   7.893  19.185  1.00 96.04           H  
ATOM   2477  O   GLU A 152     -32.032   6.134  19.324  1.00 96.04           O  
ATOM   2478  CG  GLU A 152     -34.617   7.560  21.165  1.00 96.04           C  
ATOM   2479  HG2 GLU A 152     -33.783   7.933  21.760  1.00 96.04           H  
ATOM   2480  HG3 GLU A 152     -34.455   6.497  20.988  1.00 96.04           H  
ATOM   2481  CD  GLU A 152     -35.921   7.736  21.958  1.00 96.04           C  
ATOM   2482  OE1 GLU A 152     -35.919   7.327  23.140  1.00 96.04           O  
ATOM   2483  OE2 GLU A 152     -36.904   8.260  21.387  1.00 96.04           O  
ATOM   2484  N   GLN A 153     -33.571   6.164  17.698  1.00 97.35           N  
ATOM   2485  H   GLN A 153     -34.334   6.672  17.275  1.00 97.35           H  
ATOM   2486  CA  GLN A 153     -33.259   4.811  17.218  1.00 97.35           C  
ATOM   2487  HA  GLN A 153     -33.395   4.107  18.039  1.00 97.35           H  
ATOM   2488  C   GLN A 153     -31.809   4.674  16.732  1.00 97.35           C  
ATOM   2489  CB  GLN A 153     -34.210   4.431  16.078  1.00 97.35           C  
ATOM   2490  HB2 GLN A 153     -33.842   3.518  15.610  1.00 97.35           H  
ATOM   2491  HB3 GLN A 153     -34.214   5.223  15.329  1.00 97.35           H  
ATOM   2492  O   GLN A 153     -31.137   3.687  17.041  1.00 97.35           O  
ATOM   2493  CG  GLN A 153     -35.643   4.175  16.561  1.00 97.35           C  
ATOM   2494  HG2 GLN A 153     -36.041   5.065  17.049  1.00 97.35           H  
ATOM   2495  HG3 GLN A 153     -35.637   3.365  17.290  1.00 97.35           H  
ATOM   2496  CD  GLN A 153     -36.574   3.790  15.416  1.00 97.35           C  
ATOM   2497  NE2 GLN A 153     -37.833   3.547  15.696  1.00 97.35           N  
ATOM   2498 HE21 GLN A 153     -38.434   3.410  14.896  1.00 97.35           H  
ATOM   2499 HE22 GLN A 153     -38.195   3.755  16.616  1.00 97.35           H  
ATOM   2500  OE1 GLN A 153     -36.191   3.665  14.264  1.00 97.35           O  
ATOM   2501  N   LYS A 154     -31.290   5.665  15.994  1.00 97.71           N  
ATOM   2502  H   LYS A 154     -31.902   6.432  15.755  1.00 97.71           H  
ATOM   2503  CA  LYS A 154     -29.884   5.684  15.544  1.00 97.71           C  
ATOM   2504  HA  LYS A 154     -29.661   4.751  15.028  1.00 97.71           H  
ATOM   2505  C   LYS A 154     -28.910   5.773  16.720  1.00 97.71           C  
ATOM   2506  CB  LYS A 154     -29.657   6.866  14.595  1.00 97.71           C  
ATOM   2507  HB2 LYS A 154     -30.087   7.754  15.058  1.00 97.71           H  
ATOM   2508  HB3 LYS A 154     -28.587   7.032  14.469  1.00 97.71           H  
ATOM   2509  O   LYS A 154     -27.872   5.114  16.690  1.00 97.71           O  
ATOM   2510  CG  LYS A 154     -30.284   6.649  13.212  1.00 97.71           C  
ATOM   2511  HG2 LYS A 154     -31.281   6.222  13.324  1.00 97.71           H  
ATOM   2512  HG3 LYS A 154     -29.675   5.950  12.638  1.00 97.71           H  
ATOM   2513  CD  LYS A 154     -30.387   7.988  12.470  1.00 97.71           C  
ATOM   2514  HD2 LYS A 154     -29.396   8.341  12.185  1.00 97.71           H  
ATOM   2515  HD3 LYS A 154     -30.845   8.715  13.140  1.00 97.71           H  
ATOM   2516  CE  LYS A 154     -31.271   7.830  11.232  1.00 97.71           C  
ATOM   2517  HE2 LYS A 154     -32.009   7.058  11.448  1.00 97.71           H  
ATOM   2518  HE3 LYS A 154     -30.670   7.497  10.386  1.00 97.71           H  
ATOM   2519  NZ  LYS A 154     -31.992   9.089  10.932  1.00 97.71           N  
ATOM   2520  HZ1 LYS A 154     -32.519   9.370  11.747  1.00 97.71           H  
ATOM   2521  HZ2 LYS A 154     -32.662   8.963  10.188  1.00 97.71           H  
ATOM   2522  HZ3 LYS A 154     -31.391   9.870  10.711  1.00 97.71           H  
ATOM   2523  N   GLN A 155     -29.229   6.566  17.742  1.00 97.32           N  
ATOM   2524  H   GLN A 155     -30.095   7.084  17.701  1.00 97.32           H  
ATOM   2525  CA  GLN A 155     -28.416   6.676  18.955  1.00 97.32           C  
ATOM   2526  HA  GLN A 155     -27.380   6.866  18.673  1.00 97.32           H  
ATOM   2527  C   GLN A 155     -28.425   5.370  19.749  1.00 97.32           C  
ATOM   2528  CB  GLN A 155     -28.913   7.839  19.821  1.00 97.32           C  
ATOM   2529  HB2 GLN A 155     -28.467   7.762  20.812  1.00 97.32           H  
ATOM   2530  HB3 GLN A 155     -29.997   7.778  19.926  1.00 97.32           H  
ATOM   2531  O   GLN A 155     -27.358   4.874  20.110  1.00 97.32           O  
ATOM   2532  CG  GLN A 155     -28.525   9.199  19.224  1.00 97.32           C  
ATOM   2533  HG2 GLN A 155     -27.439   9.288  19.218  1.00 97.32           H  
ATOM   2534  HG3 GLN A 155     -28.874   9.263  18.193  1.00 97.32           H  
ATOM   2535  CD  GLN A 155     -29.103  10.378  19.997  1.00 97.32           C  
ATOM   2536  NE2 GLN A 155     -28.731  11.591  19.651  1.00 97.32           N  
ATOM   2537 HE21 GLN A 155     -29.133  12.331  20.209  1.00 97.32           H  
ATOM   2538 HE22 GLN A 155     -28.046  11.744  18.924  1.00 97.32           H  
ATOM   2539  OE1 GLN A 155     -29.874  10.255  20.929  1.00 97.32           O  
ATOM   2540  N   LEU A 156     -29.602   4.768  19.937  1.00 97.74           N  
ATOM   2541  H   LEU A 156     -30.443   5.251  19.654  1.00 97.74           H  
ATOM   2542  CA  LEU A 156     -29.749   3.472  20.594  1.00 97.74           C  
ATOM   2543  HA  LEU A 156     -29.336   3.558  21.599  1.00 97.74           H  
ATOM   2544  C   LEU A 156     -28.970   2.378  19.855  1.00 97.74           C  
ATOM   2545  CB  LEU A 156     -31.249   3.140  20.686  1.00 97.74           C  
ATOM   2546  HB2 LEU A 156     -31.760   3.956  21.197  1.00 97.74           H  
ATOM   2547  HB3 LEU A 156     -31.657   3.071  19.678  1.00 97.74           H  
ATOM   2548  O   LEU A 156     -28.273   1.586  20.488  1.00 97.74           O  
ATOM   2549  CG  LEU A 156     -31.547   1.826  21.430  1.00 97.74           C  
ATOM   2550  HG  LEU A 156     -31.041   1.002  20.928  1.00 97.74           H  
ATOM   2551  CD1 LEU A 156     -31.090   1.878  22.890  1.00 97.74           C  
ATOM   2552 HD11 LEU A 156     -31.514   2.755  23.380  1.00 97.74           H  
ATOM   2553 HD12 LEU A 156     -31.426   0.983  23.416  1.00 97.74           H  
ATOM   2554 HD13 LEU A 156     -30.003   1.922  22.944  1.00 97.74           H  
ATOM   2555  CD2 LEU A 156     -33.047   1.544  21.399  1.00 97.74           C  
ATOM   2556 HD21 LEU A 156     -33.261   0.601  21.903  1.00 97.74           H  
ATOM   2557 HD22 LEU A 156     -33.589   2.348  21.897  1.00 97.74           H  
ATOM   2558 HD23 LEU A 156     -33.386   1.475  20.365  1.00 97.74           H  
ATOM   2559  N   PHE A 157     -29.019   2.371  18.519  1.00 98.32           N  
ATOM   2560  H   PHE A 157     -29.661   3.002  18.061  1.00 98.32           H  
ATOM   2561  CA  PHE A 157     -28.230   1.451  17.704  1.00 98.32           C  
ATOM   2562  HA  PHE A 157     -28.509   0.432  17.974  1.00 98.32           H  
ATOM   2563  C   PHE A 157     -26.726   1.598  17.969  1.00 98.32           C  
ATOM   2564  CB  PHE A 157     -28.547   1.665  16.217  1.00 98.32           C  
ATOM   2565  HB2 PHE A 157     -28.386   2.711  15.958  1.00 98.32           H  
ATOM   2566  HB3 PHE A 157     -29.601   1.446  16.047  1.00 98.32           H  
ATOM   2567  O   PHE A 157     -26.043   0.592  18.146  1.00 98.32           O  
ATOM   2568  CG  PHE A 157     -27.707   0.802  15.294  1.00 98.32           C  
ATOM   2569  CD1 PHE A 157     -26.494   1.290  14.770  1.00 98.32           C  
ATOM   2570  HD1 PHE A 157     -26.172   2.293  15.009  1.00 98.32           H  
ATOM   2571  CD2 PHE A 157     -28.114  -0.512  14.999  1.00 98.32           C  
ATOM   2572  HD2 PHE A 157     -29.036  -0.894  15.410  1.00 98.32           H  
ATOM   2573  CE1 PHE A 157     -25.692   0.466  13.960  1.00 98.32           C  
ATOM   2574  HE1 PHE A 157     -24.756   0.841  13.573  1.00 98.32           H  
ATOM   2575  CE2 PHE A 157     -27.309  -1.336  14.192  1.00 98.32           C  
ATOM   2576  HE2 PHE A 157     -27.617  -2.353  13.995  1.00 98.32           H  
ATOM   2577  CZ  PHE A 157     -26.096  -0.849  13.675  1.00 98.32           C  
ATOM   2578  HZ  PHE A 157     -25.467  -1.491  13.076  1.00 98.32           H  
ATOM   2579  N   VAL A 158     -26.195   2.825  18.018  1.00 98.29           N  
ATOM   2580  H   VAL A 158     -26.804   3.621  17.899  1.00 98.29           H  
ATOM   2581  CA  VAL A 158     -24.770   3.046  18.318  1.00 98.29           C  
ATOM   2582  HA  VAL A 158     -24.177   2.429  17.644  1.00 98.29           H  
ATOM   2583  C   VAL A 158     -24.425   2.584  19.735  1.00 98.29           C  
ATOM   2584  CB  VAL A 158     -24.371   4.517  18.087  1.00 98.29           C  
ATOM   2585  HB  VAL A 158     -25.067   5.174  18.609  1.00 98.29           H  
ATOM   2586  O   VAL A 158     -23.408   1.918  19.920  1.00 98.29           O  
ATOM   2587  CG1 VAL A 158     -22.949   4.814  18.583  1.00 98.29           C  
ATOM   2588 HG11 VAL A 158     -22.645   5.820  18.293  1.00 98.29           H  
ATOM   2589 HG12 VAL A 158     -22.247   4.093  18.165  1.00 98.29           H  
ATOM   2590 HG13 VAL A 158     -22.920   4.758  19.671  1.00 98.29           H  
ATOM   2591  CG2 VAL A 158     -24.411   4.840  16.586  1.00 98.29           C  
ATOM   2592 HG21 VAL A 158     -24.171   5.891  16.424  1.00 98.29           H  
ATOM   2593 HG22 VAL A 158     -25.407   4.651  16.187  1.00 98.29           H  
ATOM   2594 HG23 VAL A 158     -23.690   4.221  16.052  1.00 98.29           H  
ATOM   2595  N   GLU A 159     -25.273   2.881  20.720  1.00 97.64           N  
ATOM   2596  H   GLU A 159     -26.090   3.435  20.508  1.00 97.64           H  
ATOM   2597  CA  GLU A 159     -25.052   2.495  22.117  1.00 97.64           C  
ATOM   2598  HA  GLU A 159     -24.086   2.891  22.432  1.00 97.64           H  
ATOM   2599  C   GLU A 159     -24.999   0.969  22.291  1.00 97.64           C  
ATOM   2600  CB  GLU A 159     -26.151   3.132  22.987  1.00 97.64           C  
ATOM   2601  HB2 GLU A 159     -26.199   4.199  22.772  1.00 97.64           H  
ATOM   2602  HB3 GLU A 159     -27.116   2.700  22.721  1.00 97.64           H  
ATOM   2603  O   GLU A 159     -24.064   0.441  22.892  1.00 97.64           O  
ATOM   2604  CG  GLU A 159     -25.933   2.945  24.497  1.00 97.64           C  
ATOM   2605  HG2 GLU A 159     -26.748   3.439  25.027  1.00 97.64           H  
ATOM   2606  HG3 GLU A 159     -25.983   1.882  24.731  1.00 97.64           H  
ATOM   2607  CD  GLU A 159     -24.598   3.523  24.982  1.00 97.64           C  
ATOM   2608  OE1 GLU A 159     -23.945   2.920  25.864  1.00 97.64           O  
ATOM   2609  OE2 GLU A 159     -24.124   4.549  24.436  1.00 97.64           O  
ATOM   2610  N   GLN A 160     -25.950   0.249  21.691  1.00 98.21           N  
ATOM   2611  H   GLN A 160     -26.684   0.745  21.206  1.00 98.21           H  
ATOM   2612  CA  GLN A 160     -26.034  -1.214  21.764  1.00 98.21           C  
ATOM   2613  HA  GLN A 160     -26.005  -1.520  22.809  1.00 98.21           H  
ATOM   2614  C   GLN A 160     -24.869  -1.926  21.056  1.00 98.21           C  
ATOM   2615  CB  GLN A 160     -27.369  -1.657  21.149  1.00 98.21           C  
ATOM   2616  HB2 GLN A 160     -27.356  -2.737  21.006  1.00 98.21           H  
ATOM   2617  HB3 GLN A 160     -27.485  -1.185  20.173  1.00 98.21           H  
ATOM   2618  O   GLN A 160     -24.509  -3.046  21.419  1.00 98.21           O  
ATOM   2619  CG  GLN A 160     -28.567  -1.305  22.047  1.00 98.21           C  
ATOM   2620  HG2 GLN A 160     -28.562  -0.243  22.290  1.00 98.21           H  
ATOM   2621  HG3 GLN A 160     -28.481  -1.862  22.980  1.00 98.21           H  
ATOM   2622  CD  GLN A 160     -29.908  -1.639  21.400  1.00 98.21           C  
ATOM   2623  NE2 GLN A 160     -30.981  -1.639  22.160  1.00 98.21           N  
ATOM   2624 HE21 GLN A 160     -31.852  -1.844  21.692  1.00 98.21           H  
ATOM   2625 HE22 GLN A 160     -30.922  -1.392  23.138  1.00 98.21           H  
ATOM   2626  OE1 GLN A 160     -30.030  -1.908  20.216  1.00 98.21           O  
ATOM   2627  N   HIS A 161     -24.253  -1.282  20.062  1.00 98.43           N  
ATOM   2628  H   HIS A 161     -24.593  -0.365  19.812  1.00 98.43           H  
ATOM   2629  CA  HIS A 161     -23.238  -1.900  19.207  1.00 98.43           C  
ATOM   2630  HA  HIS A 161     -23.159  -2.954  19.474  1.00 98.43           H  
ATOM   2631  C   HIS A 161     -21.824  -1.342  19.411  1.00 98.43           C  
ATOM   2632  CB  HIS A 161     -23.697  -1.883  17.746  1.00 98.43           C  
ATOM   2633  HB2 HIS A 161     -23.821  -0.852  17.417  1.00 98.43           H  
ATOM   2634  HB3 HIS A 161     -22.927  -2.345  17.128  1.00 98.43           H  
ATOM   2635  O   HIS A 161     -20.969  -1.534  18.552  1.00 98.43           O  
ATOM   2636  CG  HIS A 161     -24.979  -2.640  17.522  1.00 98.43           C  
ATOM   2637  CD2 HIS A 161     -25.128  -3.986  17.332  1.00 98.43           C  
ATOM   2638  HD2 HIS A 161     -24.333  -4.717  17.330  1.00 98.43           H  
ATOM   2639  ND1 HIS A 161     -26.236  -2.092  17.509  1.00 98.43           N  
ATOM   2640  HD1 HIS A 161     -26.441  -1.121  17.693  1.00 98.43           H  
ATOM   2641  CE1 HIS A 161     -27.126  -3.074  17.308  1.00 98.43           C  
ATOM   2642  HE1 HIS A 161     -28.198  -2.945  17.288  1.00 98.43           H  
ATOM   2643  NE2 HIS A 161     -26.492  -4.249  17.157  1.00 98.43           N  
ATOM   2644  N   LYS A 162     -21.520  -0.707  20.552  1.00 98.00           N  
ATOM   2645  H   LYS A 162     -22.277  -0.499  21.189  1.00 98.00           H  
ATOM   2646  CA  LYS A 162     -20.163  -0.200  20.861  1.00 98.00           C  
ATOM   2647  HA  LYS A 162     -19.930   0.615  20.176  1.00 98.00           H  
ATOM   2648  C   LYS A 162     -19.048  -1.238  20.675  1.00 98.00           C  
ATOM   2649  CB  LYS A 162     -20.127   0.341  22.296  1.00 98.00           C  
ATOM   2650  HB2 LYS A 162     -19.089   0.452  22.609  1.00 98.00           H  
ATOM   2651  HB3 LYS A 162     -20.615  -0.365  22.968  1.00 98.00           H  
ATOM   2652  O   LYS A 162     -17.961  -0.888  20.224  1.00 98.00           O  
ATOM   2653  CG  LYS A 162     -20.802   1.712  22.399  1.00 98.00           C  
ATOM   2654  HG2 LYS A 162     -20.261   2.424  21.775  1.00 98.00           H  
ATOM   2655  HG3 LYS A 162     -21.832   1.647  22.047  1.00 98.00           H  
ATOM   2656  CD  LYS A 162     -20.797   2.196  23.851  1.00 98.00           C  
ATOM   2657  HD2 LYS A 162     -21.449   1.547  24.436  1.00 98.00           H  
ATOM   2658  HD3 LYS A 162     -19.787   2.162  24.259  1.00 98.00           H  
ATOM   2659  CE  LYS A 162     -21.326   3.626  23.899  1.00 98.00           C  
ATOM   2660  HE2 LYS A 162     -22.256   3.658  23.331  1.00 98.00           H  
ATOM   2661  HE3 LYS A 162     -20.616   4.303  23.424  1.00 98.00           H  
ATOM   2662  NZ  LYS A 162     -21.624   4.056  25.281  1.00 98.00           N  
ATOM   2663  HZ1 LYS A 162     -20.822   4.213  25.875  1.00 98.00           H  
ATOM   2664  HZ2 LYS A 162     -22.259   3.388  25.693  1.00 98.00           H  
ATOM   2665  HZ3 LYS A 162     -22.260   4.839  25.238  1.00 98.00           H  
ATOM   2666  N   HIS A 163     -19.333  -2.511  20.959  1.00 97.82           N  
ATOM   2667  H   HIS A 163     -20.265  -2.719  21.286  1.00 97.82           H  
ATOM   2668  CA  HIS A 163     -18.407  -3.634  20.766  1.00 97.82           C  
ATOM   2669  HA  HIS A 163     -17.510  -3.446  21.356  1.00 97.82           H  
ATOM   2670  C   HIS A 163     -17.947  -3.810  19.305  1.00 97.82           C  
ATOM   2671  CB  HIS A 163     -19.060  -4.919  21.296  1.00 97.82           C  
ATOM   2672  HB2 HIS A 163     -18.329  -5.726  21.243  1.00 97.82           H  
ATOM   2673  HB3 HIS A 163     -19.321  -4.784  22.345  1.00 97.82           H  
ATOM   2674  O   HIS A 163     -16.872  -4.355  19.068  1.00 97.82           O  
ATOM   2675  CG  HIS A 163     -20.295  -5.341  20.534  1.00 97.82           C  
ATOM   2676  CD2 HIS A 163     -20.344  -6.250  19.510  1.00 97.82           C  
ATOM   2677  HD2 HIS A 163     -19.506  -6.799  19.107  1.00 97.82           H  
ATOM   2678  ND1 HIS A 163     -21.587  -4.899  20.744  1.00 97.82           N  
ATOM   2679  HD1 HIS A 163     -21.930  -4.343  21.514  1.00 97.82           H  
ATOM   2680  CE1 HIS A 163     -22.385  -5.521  19.863  1.00 97.82           C  
ATOM   2681  HE1 HIS A 163     -23.459  -5.413  19.819  1.00 97.82           H  
ATOM   2682  NE2 HIS A 163     -21.673  -6.342  19.083  1.00 97.82           N  
ATOM   2683  N   TYR A 164     -18.686  -3.283  18.320  1.00 98.70           N  
ATOM   2684  H   TYR A 164     -19.563  -2.834  18.541  1.00 98.70           H  
ATOM   2685  CA  TYR A 164     -18.254  -3.284  16.921  1.00 98.70           C  
ATOM   2686  HA  TYR A 164     -18.068  -4.312  16.608  1.00 98.70           H  
ATOM   2687  C   TYR A 164     -16.934  -2.544  16.701  1.00 98.70           C  
ATOM   2688  CB  TYR A 164     -19.340  -2.679  16.018  1.00 98.70           C  
ATOM   2689  HB2 TYR A 164     -18.878  -2.443  15.060  1.00 98.70           H  
ATOM   2690  HB3 TYR A 164     -19.667  -1.727  16.438  1.00 98.70           H  
ATOM   2691  O   TYR A 164     -16.234  -2.871  15.749  1.00 98.70           O  
ATOM   2692  CG  TYR A 164     -20.556  -3.541  15.719  1.00 98.70           C  
ATOM   2693  CD1 TYR A 164     -20.693  -4.849  16.230  1.00 98.70           C  
ATOM   2694  HD1 TYR A 164     -19.953  -5.286  16.885  1.00 98.70           H  
ATOM   2695  CD2 TYR A 164     -21.558  -3.027  14.873  1.00 98.70           C  
ATOM   2696  HD2 TYR A 164     -21.462  -2.019  14.497  1.00 98.70           H  
ATOM   2697  CE1 TYR A 164     -21.812  -5.628  15.902  1.00 98.70           C  
ATOM   2698  HE1 TYR A 164     -21.916  -6.611  16.339  1.00 98.70           H  
ATOM   2699  CE2 TYR A 164     -22.699  -3.792  14.564  1.00 98.70           C  
ATOM   2700  HE2 TYR A 164     -23.484  -3.372  13.952  1.00 98.70           H  
ATOM   2701  OH  TYR A 164     -23.921  -5.851  14.812  1.00 98.70           O  
ATOM   2702  HH  TYR A 164     -24.693  -5.307  14.640  1.00 98.70           H  
ATOM   2703  CZ  TYR A 164     -22.824  -5.098  15.085  1.00 98.70           C  
ATOM   2704  N   LEU A 165     -16.550  -1.590  17.559  1.00 98.38           N  
ATOM   2705  H   LEU A 165     -17.137  -1.383  18.354  1.00 98.38           H  
ATOM   2706  CA  LEU A 165     -15.216  -0.986  17.489  1.00 98.38           C  
ATOM   2707  HA  LEU A 165     -15.088  -0.496  16.524  1.00 98.38           H  
ATOM   2708  C   LEU A 165     -14.111  -2.050  17.605  1.00 98.38           C  
ATOM   2709  CB  LEU A 165     -15.044   0.040  18.618  1.00 98.38           C  
ATOM   2710  HB2 LEU A 165     -15.231  -0.464  19.567  1.00 98.38           H  
ATOM   2711  HB3 LEU A 165     -14.002   0.359  18.622  1.00 98.38           H  
ATOM   2712  O   LEU A 165     -13.186  -2.060  16.793  1.00 98.38           O  
ATOM   2713  CG  LEU A 165     -15.919   1.300  18.550  1.00 98.38           C  
ATOM   2714  HG  LEU A 165     -16.971   1.028  18.464  1.00 98.38           H  
ATOM   2715  CD1 LEU A 165     -15.707   2.064  19.854  1.00 98.38           C  
ATOM   2716 HD11 LEU A 165     -16.217   1.544  20.666  1.00 98.38           H  
ATOM   2717 HD12 LEU A 165     -14.643   2.105  20.088  1.00 98.38           H  
ATOM   2718 HD13 LEU A 165     -16.077   3.087  19.785  1.00 98.38           H  
ATOM   2719  CD2 LEU A 165     -15.543   2.221  17.387  1.00 98.38           C  
ATOM   2720 HD21 LEU A 165     -15.650   1.688  16.442  1.00 98.38           H  
ATOM   2721 HD22 LEU A 165     -14.514   2.560  17.510  1.00 98.38           H  
ATOM   2722 HD23 LEU A 165     -16.207   3.085  17.380  1.00 98.38           H  
ATOM   2723  N   ASP A 166     -14.240  -2.967  18.569  1.00 98.26           N  
ATOM   2724  H   ASP A 166     -15.082  -2.967  19.126  1.00 98.26           H  
ATOM   2725  CA  ASP A 166     -13.271  -4.039  18.802  1.00 98.26           C  
ATOM   2726  HA  ASP A 166     -12.272  -3.605  18.844  1.00 98.26           H  
ATOM   2727  C   ASP A 166     -13.255  -5.037  17.638  1.00 98.26           C  
ATOM   2728  CB  ASP A 166     -13.562  -4.734  20.149  1.00 98.26           C  
ATOM   2729  HB2 ASP A 166     -14.624  -4.967  20.228  1.00 98.26           H  
ATOM   2730  HB3 ASP A 166     -13.013  -5.675  20.174  1.00 98.26           H  
ATOM   2731  O   ASP A 166     -12.181  -5.351  17.121  1.00 98.26           O  
ATOM   2732  CG  ASP A 166     -13.115  -3.910  21.361  1.00 98.26           C  
ATOM   2733  OD1 ASP A 166     -12.065  -3.237  21.271  1.00 98.26           O  
ATOM   2734  OD2 ASP A 166     -13.703  -3.999  22.457  1.00 98.26           O  
ATOM   2735  N   GLU A 167     -14.431  -5.449  17.153  1.00 98.60           N  
ATOM   2736  H   GLU A 167     -15.268  -5.176  17.648  1.00 98.60           H  
ATOM   2737  CA  GLU A 167     -14.553  -6.353  15.998  1.00 98.60           C  
ATOM   2738  HA  GLU A 167     -14.022  -7.281  16.209  1.00 98.60           H  
ATOM   2739  C   GLU A 167     -13.936  -5.745  14.723  1.00 98.60           C  
ATOM   2740  CB  GLU A 167     -16.033  -6.682  15.730  1.00 98.60           C  
ATOM   2741  HB2 GLU A 167     -16.080  -7.292  14.828  1.00 98.60           H  
ATOM   2742  HB3 GLU A 167     -16.577  -5.757  15.538  1.00 98.60           H  
ATOM   2743  O   GLU A 167     -13.259  -6.428  13.954  1.00 98.60           O  
ATOM   2744  CG  GLU A 167     -16.725  -7.449  16.870  1.00 98.60           C  
ATOM   2745  HG2 GLU A 167     -16.723  -6.826  17.765  1.00 98.60           H  
ATOM   2746  HG3 GLU A 167     -16.151  -8.351  17.079  1.00 98.60           H  
ATOM   2747  CD  GLU A 167     -18.179  -7.846  16.548  1.00 98.60           C  
ATOM   2748  OE1 GLU A 167     -18.845  -8.417  17.431  1.00 98.60           O  
ATOM   2749  OE2 GLU A 167     -18.671  -7.584  15.420  1.00 98.60           O  
ATOM   2750  N   ILE A 168     -14.120  -4.440  14.492  1.00 98.62           N  
ATOM   2751  H   ILE A 168     -14.691  -3.918  15.141  1.00 98.62           H  
ATOM   2752  CA  ILE A 168     -13.526  -3.746  13.340  1.00 98.62           C  
ATOM   2753  HA  ILE A 168     -13.762  -4.312  12.439  1.00 98.62           H  
ATOM   2754  C   ILE A 168     -11.998  -3.710  13.457  1.00 98.62           C  
ATOM   2755  CB  ILE A 168     -14.119  -2.327  13.195  1.00 98.62           C  
ATOM   2756  HB  ILE A 168     -14.044  -1.821  14.157  1.00 98.62           H  
ATOM   2757  O   ILE A 168     -11.299  -3.930  12.464  1.00 98.62           O  
ATOM   2758  CG1 ILE A 168     -15.603  -2.400  12.774  1.00 98.62           C  
ATOM   2759 HG12 ILE A 168     -15.663  -2.626  11.710  1.00 98.62           H  
ATOM   2760 HG13 ILE A 168     -16.106  -3.213  13.297  1.00 98.62           H  
ATOM   2761  CG2 ILE A 168     -13.340  -1.507  12.146  1.00 98.62           C  
ATOM   2762 HG21 ILE A 168     -12.346  -1.270  12.525  1.00 98.62           H  
ATOM   2763 HG22 ILE A 168     -13.852  -0.567  11.938  1.00 98.62           H  
ATOM   2764 HG23 ILE A 168     -13.251  -2.076  11.221  1.00 98.62           H  
ATOM   2765  CD1 ILE A 168     -16.367  -1.102  13.074  1.00 98.62           C  
ATOM   2766 HD11 ILE A 168     -17.434  -1.259  12.921  1.00 98.62           H  
ATOM   2767 HD12 ILE A 168     -16.025  -0.312  12.406  1.00 98.62           H  
ATOM   2768 HD13 ILE A 168     -16.205  -0.794  14.107  1.00 98.62           H  
ATOM   2769  N   ILE A 169     -11.460  -3.441  14.651  1.00 98.43           N  
ATOM   2770  H   ILE A 169     -12.080  -3.299  15.435  1.00 98.43           H  
ATOM   2771  CA  ILE A 169     -10.010  -3.449  14.887  1.00 98.43           C  
ATOM   2772  HA  ILE A 169      -9.538  -2.822  14.130  1.00 98.43           H  
ATOM   2773  C   ILE A 169      -9.423  -4.845  14.685  1.00 98.43           C  
ATOM   2774  CB  ILE A 169      -9.690  -2.874  16.283  1.00 98.43           C  
ATOM   2775  HB  ILE A 169     -10.349  -3.347  17.011  1.00 98.43           H  
ATOM   2776  O   ILE A 169      -8.343  -4.963  14.100  1.00 98.43           O  
ATOM   2777  CG1 ILE A 169      -9.960  -1.355  16.329  1.00 98.43           C  
ATOM   2778 HG12 ILE A 169     -10.996  -1.160  16.053  1.00 98.43           H  
ATOM   2779 HG13 ILE A 169      -9.833  -1.016  17.357  1.00 98.43           H  
ATOM   2780  CG2 ILE A 169      -8.242  -3.163  16.725  1.00 98.43           C  
ATOM   2781 HG21 ILE A 169      -8.023  -2.618  17.643  1.00 98.43           H  
ATOM   2782 HG22 ILE A 169      -8.128  -4.227  16.932  1.00 98.43           H  
ATOM   2783 HG23 ILE A 169      -7.538  -2.873  15.944  1.00 98.43           H  
ATOM   2784  CD1 ILE A 169      -9.074  -0.484  15.431  1.00 98.43           C  
ATOM   2785 HD11 ILE A 169      -9.220  -0.733  14.379  1.00 98.43           H  
ATOM   2786 HD12 ILE A 169      -9.363   0.557  15.577  1.00 98.43           H  
ATOM   2787 HD13 ILE A 169      -8.023  -0.594  15.698  1.00 98.43           H  
ATOM   2788  N   GLU A 170     -10.129  -5.892  15.103  1.00 98.46           N  
ATOM   2789  H   GLU A 170     -10.987  -5.735  15.612  1.00 98.46           H  
ATOM   2790  CA  GLU A 170      -9.741  -7.277  14.847  1.00 98.46           C  
ATOM   2791  HA  GLU A 170      -8.742  -7.440  15.253  1.00 98.46           H  
ATOM   2792  C   GLU A 170      -9.674  -7.569  13.343  1.00 98.46           C  
ATOM   2793  CB  GLU A 170     -10.696  -8.210  15.595  1.00 98.46           C  
ATOM   2794  HB2 GLU A 170     -11.709  -8.088  15.212  1.00 98.46           H  
ATOM   2795  HB3 GLU A 170     -10.684  -7.932  16.649  1.00 98.46           H  
ATOM   2796  O   GLU A 170      -8.622  -7.987  12.854  1.00 98.46           O  
ATOM   2797  CG  GLU A 170     -10.276  -9.678  15.469  1.00 98.46           C  
ATOM   2798  HG2 GLU A 170      -9.208  -9.751  15.672  1.00 98.46           H  
ATOM   2799  HG3 GLU A 170     -10.452 -10.017  14.447  1.00 98.46           H  
ATOM   2800  CD  GLU A 170     -11.048 -10.568  16.452  1.00 98.46           C  
ATOM   2801  OE1 GLU A 170     -10.415 -11.511  16.978  1.00 98.46           O  
ATOM   2802  OE2 GLU A 170     -12.232 -10.260  16.715  1.00 98.46           O  
ATOM   2803  N   GLN A 171     -10.707  -7.214  12.571  1.00 98.44           N  
ATOM   2804  H   GLN A 171     -11.551  -6.895  13.026  1.00 98.44           H  
ATOM   2805  CA  GLN A 171     -10.697  -7.393  11.112  1.00 98.44           C  
ATOM   2806  HA  GLN A 171     -10.524  -8.448  10.899  1.00 98.44           H  
ATOM   2807  C   GLN A 171      -9.575  -6.607  10.420  1.00 98.44           C  
ATOM   2808  CB  GLN A 171     -12.051  -6.986  10.516  1.00 98.44           C  
ATOM   2809  HB2 GLN A 171     -11.961  -6.977   9.430  1.00 98.44           H  
ATOM   2810  HB3 GLN A 171     -12.330  -5.988  10.855  1.00 98.44           H  
ATOM   2811  O   GLN A 171      -8.922  -7.115   9.504  1.00 98.44           O  
ATOM   2812  CG  GLN A 171     -13.136  -7.992  10.906  1.00 98.44           C  
ATOM   2813  HG2 GLN A 171     -12.788  -8.999  10.674  1.00 98.44           H  
ATOM   2814  HG3 GLN A 171     -13.314  -7.951  11.981  1.00 98.44           H  
ATOM   2815  CD  GLN A 171     -14.458  -7.787  10.184  1.00 98.44           C  
ATOM   2816  NE2 GLN A 171     -15.465  -8.521  10.594  1.00 98.44           N  
ATOM   2817 HE21 GLN A 171     -16.333  -8.456  10.081  1.00 98.44           H  
ATOM   2818 HE22 GLN A 171     -15.352  -9.101  11.413  1.00 98.44           H  
ATOM   2819  OE1 GLN A 171     -14.614  -7.036   9.229  1.00 98.44           O  
ATOM   2820  N   ILE A 172      -9.303  -5.374  10.862  1.00 98.28           N  
ATOM   2821  H   ILE A 172      -9.888  -4.999  11.596  1.00 98.28           H  
ATOM   2822  CA  ILE A 172      -8.170  -4.581  10.360  1.00 98.28           C  
ATOM   2823  HA  ILE A 172      -8.237  -4.539   9.273  1.00 98.28           H  
ATOM   2824  C   ILE A 172      -6.840  -5.265  10.700  1.00 98.28           C  
ATOM   2825  CB  ILE A 172      -8.228  -3.135  10.909  1.00 98.28           C  
ATOM   2826  HB  ILE A 172      -8.376  -3.180  11.988  1.00 98.28           H  
ATOM   2827  O   ILE A 172      -5.935  -5.288   9.863  1.00 98.28           O  
ATOM   2828  CG1 ILE A 172      -9.410  -2.368  10.275  1.00 98.28           C  
ATOM   2829 HG12 ILE A 172      -9.191  -2.167   9.226  1.00 98.28           H  
ATOM   2830 HG13 ILE A 172     -10.309  -2.982  10.311  1.00 98.28           H  
ATOM   2831  CG2 ILE A 172      -6.909  -2.379  10.634  1.00 98.28           C  
ATOM   2832 HG21 ILE A 172      -6.099  -2.813  11.221  1.00 98.28           H  
ATOM   2833 HG22 ILE A 172      -6.661  -2.436   9.574  1.00 98.28           H  
ATOM   2834 HG23 ILE A 172      -6.998  -1.334  10.928  1.00 98.28           H  
ATOM   2835  CD1 ILE A 172      -9.728  -1.041  10.974  1.00 98.28           C  
ATOM   2836 HD11 ILE A 172     -10.689  -0.667  10.622  1.00 98.28           H  
ATOM   2837 HD12 ILE A 172      -8.967  -0.295  10.746  1.00 98.28           H  
ATOM   2838 HD13 ILE A 172      -9.791  -1.193  12.052  1.00 98.28           H  
ATOM   2839  N   SER A 173      -6.711  -5.822  11.906  1.00 98.38           N  
ATOM   2840  H   SER A 173      -7.505  -5.785  12.528  1.00 98.38           H  
ATOM   2841  CA  SER A 173      -5.515  -6.528  12.372  1.00 98.38           C  
ATOM   2842  HA  SER A 173      -4.653  -5.872  12.255  1.00 98.38           H  
ATOM   2843  C   SER A 173      -5.252  -7.788  11.551  1.00 98.38           C  
ATOM   2844  CB  SER A 173      -5.678  -6.861  13.858  1.00 98.38           C  
ATOM   2845  HB2 SER A 173      -6.513  -7.549  13.992  1.00 98.38           H  
ATOM   2846  HB3 SER A 173      -5.905  -5.944  14.401  1.00 98.38           H  
ATOM   2847  O   SER A 173      -4.153  -7.950  11.015  1.00 98.38           O  
ATOM   2848  OG  SER A 173      -4.516  -7.446  14.421  1.00 98.38           O  
ATOM   2849  HG  SER A 173      -4.762  -7.635  15.330  1.00 98.38           H  
ATOM   2850  N   GLU A 174      -6.263  -8.637  11.367  1.00 97.86           N  
ATOM   2851  H   GLU A 174      -7.140  -8.454  11.834  1.00 97.86           H  
ATOM   2852  CA  GLU A 174      -6.180  -9.846  10.545  1.00 97.86           C  
ATOM   2853  HA  GLU A 174      -5.405 -10.508  10.933  1.00 97.86           H  
ATOM   2854  C   GLU A 174      -5.841  -9.523   9.090  1.00 97.86           C  
ATOM   2855  CB  GLU A 174      -7.516 -10.585  10.574  1.00 97.86           C  
ATOM   2856  HB2 GLU A 174      -7.476 -11.374   9.824  1.00 97.86           H  
ATOM   2857  HB3 GLU A 174      -8.314  -9.891  10.307  1.00 97.86           H  
ATOM   2858  O   GLU A 174      -4.910 -10.093   8.515  1.00 97.86           O  
ATOM   2859  CG  GLU A 174      -7.818 -11.225  11.932  1.00 97.86           C  
ATOM   2860  HG2 GLU A 174      -6.971 -11.854  12.208  1.00 97.86           H  
ATOM   2861  HG3 GLU A 174      -7.923 -10.452  12.694  1.00 97.86           H  
ATOM   2862  CD  GLU A 174      -9.091 -12.078  11.872  1.00 97.86           C  
ATOM   2863  OE1 GLU A 174      -9.233 -12.922  12.776  1.00 97.86           O  
ATOM   2864  OE2 GLU A 174      -9.844 -11.941  10.877  1.00 97.86           O  
ATOM   2865  N   PHE A 175      -6.539  -8.553   8.495  1.00 97.70           N  
ATOM   2866  H   PHE A 175      -7.311  -8.138   8.997  1.00 97.70           H  
ATOM   2867  CA  PHE A 175      -6.253  -8.102   7.137  1.00 97.70           C  
ATOM   2868  HA  PHE A 175      -6.335  -8.954   6.462  1.00 97.70           H  
ATOM   2869  C   PHE A 175      -4.828  -7.548   7.019  1.00 97.70           C  
ATOM   2870  CB  PHE A 175      -7.294  -7.055   6.738  1.00 97.70           C  
ATOM   2871  HB2 PHE A 175      -8.287  -7.482   6.872  1.00 97.70           H  
ATOM   2872  HB3 PHE A 175      -7.217  -6.196   7.404  1.00 97.70           H  
ATOM   2873  O   PHE A 175      -4.102  -7.867   6.073  1.00 97.70           O  
ATOM   2874  CG  PHE A 175      -7.165  -6.590   5.304  1.00 97.70           C  
ATOM   2875  CD1 PHE A 175      -6.462  -5.410   5.002  1.00 97.70           C  
ATOM   2876  HD1 PHE A 175      -6.005  -4.842   5.799  1.00 97.70           H  
ATOM   2877  CD2 PHE A 175      -7.786  -7.320   4.275  1.00 97.70           C  
ATOM   2878  HD2 PHE A 175      -8.360  -8.203   4.514  1.00 97.70           H  
ATOM   2879  CE1 PHE A 175      -6.398  -4.954   3.675  1.00 97.70           C  
ATOM   2880  HE1 PHE A 175      -5.936  -4.005   3.444  1.00 97.70           H  
ATOM   2881  CE2 PHE A 175      -7.696  -6.878   2.944  1.00 97.70           C  
ATOM   2882  HE2 PHE A 175      -8.208  -7.410   2.156  1.00 97.70           H  
ATOM   2883  CZ  PHE A 175      -6.997  -5.696   2.647  1.00 97.70           C  
ATOM   2884  HZ  PHE A 175      -6.964  -5.328   1.632  1.00 97.70           H  
ATOM   2885  N   SER A 176      -4.387  -6.758   8.002  1.00 97.53           N  
ATOM   2886  H   SER A 176      -5.017  -6.539   8.761  1.00 97.53           H  
ATOM   2887  CA  SER A 176      -3.040  -6.197   8.021  1.00 97.53           C  
ATOM   2888  HA  SER A 176      -2.919  -5.651   7.085  1.00 97.53           H  
ATOM   2889  C   SER A 176      -1.969  -7.289   8.073  1.00 97.53           C  
ATOM   2890  CB  SER A 176      -2.878  -5.191   9.162  1.00 97.53           C  
ATOM   2891  HB2 SER A 176      -3.048  -5.682  10.121  1.00 97.53           H  
ATOM   2892  HB3 SER A 176      -3.615  -4.397   9.042  1.00 97.53           H  
ATOM   2893  O   SER A 176      -1.028  -7.251   7.277  1.00 97.53           O  
ATOM   2894  OG  SER A 176      -1.580  -4.618   9.129  1.00 97.53           O  
ATOM   2895  HG  SER A 176      -0.996  -5.192   9.631  1.00 97.53           H  
ATOM   2896  N   LYS A 177      -2.137  -8.283   8.952  1.00 97.41           N  
ATOM   2897  H   LYS A 177      -2.944  -8.249   9.558  1.00 97.41           H  
ATOM   2898  CA  LYS A 177      -1.226  -9.431   9.087  1.00 97.41           C  
ATOM   2899  HA  LYS A 177      -0.199  -9.086   9.212  1.00 97.41           H  
ATOM   2900  C   LYS A 177      -1.231 -10.341   7.863  1.00 97.41           C  
ATOM   2901  CB  LYS A 177      -1.627 -10.258  10.315  1.00 97.41           C  
ATOM   2902  HB2 LYS A 177      -2.694 -10.475  10.267  1.00 97.41           H  
ATOM   2903  HB3 LYS A 177      -1.088 -11.205  10.297  1.00 97.41           H  
ATOM   2904  O   LYS A 177      -0.207 -10.931   7.549  1.00 97.41           O  
ATOM   2905  CG  LYS A 177      -1.299  -9.546  11.631  1.00 97.41           C  
ATOM   2906  HG2 LYS A 177      -0.218  -9.454  11.738  1.00 97.41           H  
ATOM   2907  HG3 LYS A 177      -1.741  -8.550  11.630  1.00 97.41           H  
ATOM   2908  CD  LYS A 177      -1.871 -10.344  12.806  1.00 97.41           C  
ATOM   2909  HD2 LYS A 177      -2.947 -10.453  12.666  1.00 97.41           H  
ATOM   2910  HD3 LYS A 177      -1.413 -11.333  12.828  1.00 97.41           H  
ATOM   2911  CE  LYS A 177      -1.609  -9.620  14.129  1.00 97.41           C  
ATOM   2912  HE2 LYS A 177      -2.038  -8.620  14.062  1.00 97.41           H  
ATOM   2913  HE3 LYS A 177      -0.533  -9.521  14.271  1.00 97.41           H  
ATOM   2914  NZ  LYS A 177      -2.224 -10.353  15.263  1.00 97.41           N  
ATOM   2915  HZ1 LYS A 177      -2.050  -9.873  16.135  1.00 97.41           H  
ATOM   2916  HZ2 LYS A 177      -3.223 -10.421  15.131  1.00 97.41           H  
ATOM   2917  HZ3 LYS A 177      -1.852 -11.289  15.329  1.00 97.41           H  
ATOM   2918  N   ARG A 178      -2.360 -10.459   7.161  1.00 96.73           N  
ATOM   2919  H   ARG A 178      -3.197 -10.050   7.553  1.00 96.73           H  
ATOM   2920  CA  ARG A 178      -2.478 -11.345   5.996  1.00 96.73           C  
ATOM   2921  HA  ARG A 178      -1.883 -12.238   6.187  1.00 96.73           H  
ATOM   2922  C   ARG A 178      -1.908 -10.734   4.721  1.00 96.73           C  
ATOM   2923  CB  ARG A 178      -3.943 -11.770   5.844  1.00 96.73           C  
ATOM   2924  HB2 ARG A 178      -4.548 -10.898   5.597  1.00 96.73           H  
ATOM   2925  HB3 ARG A 178      -4.288 -12.171   6.798  1.00 96.73           H  
ATOM   2926  O   ARG A 178      -1.220 -11.424   3.978  1.00 96.73           O  
ATOM   2927  CG  ARG A 178      -4.118 -12.856   4.770  1.00 96.73           C  
ATOM   2928  HG2 ARG A 178      -3.884 -12.457   3.783  1.00 96.73           H  
ATOM   2929  HG3 ARG A 178      -3.427 -13.674   4.975  1.00 96.73           H  
ATOM   2930  CD  ARG A 178      -5.542 -13.422   4.766  1.00 96.73           C  
ATOM   2931  HD2 ARG A 178      -5.615 -14.197   4.003  1.00 96.73           H  
ATOM   2932  HD3 ARG A 178      -5.723 -13.901   5.728  1.00 96.73           H  
ATOM   2933  NE  ARG A 178      -6.572 -12.386   4.552  1.00 96.73           N  
ATOM   2934  HE  ARG A 178      -6.999 -12.017   5.390  1.00 96.73           H  
ATOM   2935  NH1 ARG A 178      -6.629 -12.432   2.250  1.00 96.73           N  
ATOM   2936 HH11 ARG A 178      -7.075 -12.180   1.380  1.00 96.73           H  
ATOM   2937 HH12 ARG A 178      -5.892 -13.123   2.234  1.00 96.73           H  
ATOM   2938  NH2 ARG A 178      -8.049 -11.124   3.383  1.00 96.73           N  
ATOM   2939 HH21 ARG A 178      -8.494 -10.875   2.511  1.00 96.73           H  
ATOM   2940 HH22 ARG A 178      -8.482 -10.857   4.255  1.00 96.73           H  
ATOM   2941  CZ  ARG A 178      -7.071 -11.987   3.397  1.00 96.73           C  
ATOM   2942  N   VAL A 179      -2.219  -9.466   4.429  1.00 96.70           N  
ATOM   2943  H   VAL A 179      -2.828  -8.975   5.068  1.00 96.70           H  
ATOM   2944  CA  VAL A 179      -1.914  -8.880   3.107  1.00 96.70           C  
ATOM   2945  HA  VAL A 179      -1.266  -9.571   2.568  1.00 96.70           H  
ATOM   2946  C   VAL A 179      -1.127  -7.572   3.136  1.00 96.70           C  
ATOM   2947  CB  VAL A 179      -3.176  -8.740   2.236  1.00 96.70           C  
ATOM   2948  HB  VAL A 179      -2.847  -8.364   1.267  1.00 96.70           H  
ATOM   2949  O   VAL A 179      -0.439  -7.251   2.163  1.00 96.70           O  
ATOM   2950  CG1 VAL A 179      -3.874 -10.084   1.999  1.00 96.70           C  
ATOM   2951 HG11 VAL A 179      -3.147 -10.836   1.692  1.00 96.70           H  
ATOM   2952 HG12 VAL A 179      -4.620  -9.977   1.211  1.00 96.70           H  
ATOM   2953 HG13 VAL A 179      -4.370 -10.413   2.912  1.00 96.70           H  
ATOM   2954  CG2 VAL A 179      -4.219  -7.764   2.785  1.00 96.70           C  
ATOM   2955 HG21 VAL A 179      -3.780  -6.782   2.960  1.00 96.70           H  
ATOM   2956 HG22 VAL A 179      -5.026  -7.659   2.060  1.00 96.70           H  
ATOM   2957 HG23 VAL A 179      -4.652  -8.147   3.709  1.00 96.70           H  
ATOM   2958  N   ILE A 180      -1.178  -6.807   4.229  1.00 96.53           N  
ATOM   2959  H   ILE A 180      -1.696  -7.138   5.030  1.00 96.53           H  
ATOM   2960  CA  ILE A 180      -0.476  -5.517   4.310  1.00 96.53           C  
ATOM   2961  HA  ILE A 180      -0.461  -5.077   3.312  1.00 96.53           H  
ATOM   2962  C   ILE A 180       0.990  -5.728   4.681  1.00 96.53           C  
ATOM   2963  CB  ILE A 180      -1.207  -4.526   5.242  1.00 96.53           C  
ATOM   2964  HB  ILE A 180      -1.172  -4.930   6.254  1.00 96.53           H  
ATOM   2965  O   ILE A 180       1.854  -5.203   3.974  1.00 96.53           O  
ATOM   2966  CG1 ILE A 180      -2.688  -4.342   4.828  1.00 96.53           C  
ATOM   2967 HG12 ILE A 180      -3.187  -5.311   4.808  1.00 96.53           H  
ATOM   2968 HG13 ILE A 180      -3.198  -3.749   5.587  1.00 96.53           H  
ATOM   2969  CG2 ILE A 180      -0.506  -3.162   5.306  1.00 96.53           C  
ATOM   2970 HG21 ILE A 180       0.494  -3.279   5.724  1.00 96.53           H  
ATOM   2971 HG22 ILE A 180      -0.435  -2.732   4.307  1.00 96.53           H  
ATOM   2972 HG23 ILE A 180      -1.074  -2.493   5.954  1.00 96.53           H  
ATOM   2973  CD1 ILE A 180      -2.896  -3.662   3.469  1.00 96.53           C  
ATOM   2974 HD11 ILE A 180      -2.138  -3.956   2.744  1.00 96.53           H  
ATOM   2975 HD12 ILE A 180      -2.876  -2.583   3.619  1.00 96.53           H  
ATOM   2976 HD13 ILE A 180      -3.866  -3.939   3.056  1.00 96.53           H  
ATOM   2977  N   LEU A 181       1.262  -6.540   5.707  1.00 95.78           N  
ATOM   2978  H   LEU A 181       0.477  -6.952   6.191  1.00 95.78           H  
ATOM   2979  CA  LEU A 181       2.596  -6.859   6.232  1.00 95.78           C  
ATOM   2980  HA  LEU A 181       2.452  -7.441   7.142  1.00 95.78           H  
ATOM   2981  C   LEU A 181       3.364  -5.602   6.663  1.00 95.78           C  
ATOM   2982  CB  LEU A 181       3.381  -7.754   5.255  1.00 95.78           C  
ATOM   2983  HB2 LEU A 181       3.695  -7.157   4.399  1.00 95.78           H  
ATOM   2984  HB3 LEU A 181       4.281  -8.086   5.772  1.00 95.78           H  
ATOM   2985  O   LEU A 181       4.396  -5.228   6.099  1.00 95.78           O  
ATOM   2986  CG  LEU A 181       2.638  -8.991   4.726  1.00 95.78           C  
ATOM   2987  HG  LEU A 181       1.855  -8.676   4.037  1.00 95.78           H  
ATOM   2988  CD1 LEU A 181       3.630  -9.867   3.971  1.00 95.78           C  
ATOM   2989 HD11 LEU A 181       3.102 -10.690   3.488  1.00 95.78           H  
ATOM   2990 HD12 LEU A 181       4.175  -9.279   3.232  1.00 95.78           H  
ATOM   2991 HD13 LEU A 181       4.350 -10.295   4.669  1.00 95.78           H  
ATOM   2992  CD2 LEU A 181       2.022  -9.835   5.831  1.00 95.78           C  
ATOM   2993 HD21 LEU A 181       1.564 -10.730   5.409  1.00 95.78           H  
ATOM   2994 HD22 LEU A 181       1.246  -9.269   6.345  1.00 95.78           H  
ATOM   2995 HD23 LEU A 181       2.779 -10.136   6.556  1.00 95.78           H  
ATOM   2996  N   ALA A 182       2.796  -4.894   7.636  1.00 96.79           N  
ATOM   2997  H   ALA A 182       1.983  -5.298   8.079  1.00 96.79           H  
ATOM   2998  CA  ALA A 182       3.370  -3.690   8.227  1.00 96.79           C  
ATOM   2999  HA  ALA A 182       4.424  -3.631   7.955  1.00 96.79           H  
ATOM   3000  C   ALA A 182       3.326  -3.781   9.761  1.00 96.79           C  
ATOM   3001  CB  ALA A 182       2.659  -2.456   7.649  1.00 96.79           C  
ATOM   3002  HB1 ALA A 182       1.612  -2.461   7.954  1.00 96.79           H  
ATOM   3003  HB2 ALA A 182       2.716  -2.477   6.561  1.00 96.79           H  
ATOM   3004  HB3 ALA A 182       3.141  -1.551   8.021  1.00 96.79           H  
ATOM   3005  O   ALA A 182       2.767  -2.903  10.415  1.00 96.79           O  
ATOM   3006  N   ASP A 183       3.900  -4.846  10.321  1.00 97.57           N  
ATOM   3007  H   ASP A 183       4.228  -5.583   9.714  1.00 97.57           H  
ATOM   3008  CA  ASP A 183       3.726  -5.248  11.728  1.00 97.57           C  
ATOM   3009  HA  ASP A 183       2.679  -5.505  11.889  1.00 97.57           H  
ATOM   3010  C   ASP A 183       4.072  -4.129  12.713  1.00 97.57           C  
ATOM   3011  CB  ASP A 183       4.552  -6.514  12.006  1.00 97.57           C  
ATOM   3012  HB2 ASP A 183       5.610  -6.281  11.884  1.00 97.57           H  
ATOM   3013  HB3 ASP A 183       4.385  -6.825  13.037  1.00 97.57           H  
ATOM   3014  O   ASP A 183       3.242  -3.749  13.528  1.00 97.57           O  
ATOM   3015  CG  ASP A 183       4.176  -7.672  11.074  1.00 97.57           C  
ATOM   3016  OD1 ASP A 183       3.052  -7.632  10.516  1.00 97.57           O  
ATOM   3017  OD2 ASP A 183       5.065  -8.509  10.825  1.00 97.57           O  
ATOM   3018  N   ALA A 184       5.207  -3.450  12.524  1.00 97.80           N  
ATOM   3019  H   ALA A 184       5.876  -3.837  11.874  1.00 97.80           H  
ATOM   3020  CA  ALA A 184       5.592  -2.317  13.371  1.00 97.80           C  
ATOM   3021  HA  ALA A 184       5.646  -2.670  14.400  1.00 97.80           H  
ATOM   3022  C   ALA A 184       4.596  -1.134  13.335  1.00 97.80           C  
ATOM   3023  CB  ALA A 184       6.982  -1.848  12.925  1.00 97.80           C  
ATOM   3024  HB1 ALA A 184       7.320  -1.045  13.581  1.00 97.80           H  
ATOM   3025  HB2 ALA A 184       7.686  -2.677  13.001  1.00 97.80           H  
ATOM   3026  HB3 ALA A 184       6.947  -1.492  11.896  1.00 97.80           H  
ATOM   3027  O   ALA A 184       4.559  -0.317  14.259  1.00 97.80           O  
ATOM   3028  N   ASN A 185       3.822  -0.983  12.254  1.00 98.08           N  
ATOM   3029  H   ASN A 185       3.813  -1.742  11.588  1.00 98.08           H  
ATOM   3030  CA  ASN A 185       2.728  -0.013  12.197  1.00 98.08           C  
ATOM   3031  HA  ASN A 185       3.006   0.885  12.749  1.00 98.08           H  
ATOM   3032  C   ASN A 185       1.471  -0.562  12.877  1.00 98.08           C  
ATOM   3033  CB  ASN A 185       2.421   0.381  10.743  1.00 98.08           C  
ATOM   3034  HB2 ASN A 185       1.431   0.837  10.723  1.00 98.08           H  
ATOM   3035  HB3 ASN A 185       2.377  -0.504  10.110  1.00 98.08           H  
ATOM   3036  O   ASN A 185       0.802   0.199  13.574  1.00 98.08           O  
ATOM   3037  CG  ASN A 185       3.381   1.382  10.135  1.00 98.08           C  
ATOM   3038  ND2 ASN A 185       3.069   1.815   8.937  1.00 98.08           N  
ATOM   3039 HD21 ASN A 185       2.223   1.471   8.507  1.00 98.08           H  
ATOM   3040 HD22 ASN A 185       3.549   2.652   8.639  1.00 98.08           H  
ATOM   3041  OD1 ASN A 185       4.348   1.856  10.717  1.00 98.08           O  
ATOM   3042  N   LEU A 186       1.161  -1.847  12.690  1.00 98.28           N  
ATOM   3043  H   LEU A 186       1.795  -2.432  12.164  1.00 98.28           H  
ATOM   3044  CA  LEU A 186       0.030  -2.502  13.340  1.00 98.28           C  
ATOM   3045  HA  LEU A 186      -0.869  -1.935  13.098  1.00 98.28           H  
ATOM   3046  C   LEU A 186       0.181  -2.491  14.868  1.00 98.28           C  
ATOM   3047  CB  LEU A 186      -0.121  -3.926  12.780  1.00 98.28           C  
ATOM   3048  HB2 LEU A 186      -0.267  -3.867  11.701  1.00 98.28           H  
ATOM   3049  HB3 LEU A 186       0.797  -4.482  12.970  1.00 98.28           H  
ATOM   3050  O   LEU A 186      -0.755  -2.099  15.555  1.00 98.28           O  
ATOM   3051  CG  LEU A 186      -1.290  -4.711  13.403  1.00 98.28           C  
ATOM   3052  HG  LEU A 186      -1.134  -4.809  14.478  1.00 98.28           H  
ATOM   3053  CD1 LEU A 186      -2.643  -4.039  13.160  1.00 98.28           C  
ATOM   3054 HD11 LEU A 186      -2.836  -3.942  12.092  1.00 98.28           H  
ATOM   3055 HD12 LEU A 186      -3.426  -4.641  13.620  1.00 98.28           H  
ATOM   3056 HD13 LEU A 186      -2.675  -3.058  13.635  1.00 98.28           H  
ATOM   3057  CD2 LEU A 186      -1.331  -6.111  12.800  1.00 98.28           C  
ATOM   3058 HD21 LEU A 186      -1.446  -6.059  11.718  1.00 98.28           H  
ATOM   3059 HD22 LEU A 186      -0.408  -6.638  13.041  1.00 98.28           H  
ATOM   3060 HD23 LEU A 186      -2.175  -6.659  13.219  1.00 98.28           H  
ATOM   3061  N   ASP A 187       1.366  -2.788  15.398  1.00 98.25           N  
ATOM   3062  H   ASP A 187       2.059  -3.220  14.804  1.00 98.25           H  
ATOM   3063  CA  ASP A 187       1.643  -2.758  16.841  1.00 98.25           C  
ATOM   3064  HA  ASP A 187       1.015  -3.490  17.348  1.00 98.25           H  
ATOM   3065  C   ASP A 187       1.364  -1.378  17.447  1.00 98.25           C  
ATOM   3066  CB  ASP A 187       3.116  -3.113  17.089  1.00 98.25           C  
ATOM   3067  HB2 ASP A 187       3.329  -2.989  18.151  1.00 98.25           H  
ATOM   3068  HB3 ASP A 187       3.747  -2.415  16.538  1.00 98.25           H  
ATOM   3069  O   ASP A 187       0.779  -1.255  18.526  1.00 98.25           O  
ATOM   3070  CG  ASP A 187       3.481  -4.545  16.697  1.00 98.25           C  
ATOM   3071  OD1 ASP A 187       2.565  -5.396  16.680  1.00 98.25           O  
ATOM   3072  OD2 ASP A 187       4.684  -4.742  16.415  1.00 98.25           O  
ATOM   3073  N   LYS A 188       1.730  -0.311  16.724  1.00 98.31           N  
ATOM   3074  H   LYS A 188       2.182  -0.495  15.840  1.00 98.31           H  
ATOM   3075  CA  LYS A 188       1.435   1.071  17.129  1.00 98.31           C  
ATOM   3076  HA  LYS A 188       1.748   1.212  18.164  1.00 98.31           H  
ATOM   3077  C   LYS A 188      -0.055   1.372  17.091  1.00 98.31           C  
ATOM   3078  CB  LYS A 188       2.171   2.065  16.233  1.00 98.31           C  
ATOM   3079  HB2 LYS A 188       1.798   3.069  16.433  1.00 98.31           H  
ATOM   3080  HB3 LYS A 188       1.979   1.819  15.189  1.00 98.31           H  
ATOM   3081  O   LYS A 188      -0.540   2.058  17.982  1.00 98.31           O  
ATOM   3082  CG  LYS A 188       3.671   2.042  16.505  1.00 98.31           C  
ATOM   3083  HG2 LYS A 188       3.865   2.409  17.513  1.00 98.31           H  
ATOM   3084  HG3 LYS A 188       4.045   1.021  16.426  1.00 98.31           H  
ATOM   3085  CD  LYS A 188       4.380   2.926  15.484  1.00 98.31           C  
ATOM   3086  HD2 LYS A 188       4.114   2.591  14.481  1.00 98.31           H  
ATOM   3087  HD3 LYS A 188       4.084   3.965  15.624  1.00 98.31           H  
ATOM   3088  CE  LYS A 188       5.877   2.751  15.707  1.00 98.31           C  
ATOM   3089  HE2 LYS A 188       6.092   1.682  15.696  1.00 98.31           H  
ATOM   3090  HE3 LYS A 188       6.136   3.133  16.694  1.00 98.31           H  
ATOM   3091  NZ  LYS A 188       6.643   3.431  14.647  1.00 98.31           N  
ATOM   3092  HZ1 LYS A 188       6.412   4.414  14.643  1.00 98.31           H  
ATOM   3093  HZ2 LYS A 188       6.399   3.004  13.765  1.00 98.31           H  
ATOM   3094  HZ3 LYS A 188       7.629   3.292  14.818  1.00 98.31           H  
ATOM   3095  N   VAL A 189      -0.766   0.875  16.081  1.00 98.33           N  
ATOM   3096  H   VAL A 189      -0.291   0.289  15.410  1.00 98.33           H  
ATOM   3097  CA  VAL A 189      -2.223   1.023  15.966  1.00 98.33           C  
ATOM   3098  HA  VAL A 189      -2.482   2.079  16.038  1.00 98.33           H  
ATOM   3099  C   VAL A 189      -2.922   0.327  17.129  1.00 98.33           C  
ATOM   3100  CB  VAL A 189      -2.711   0.500  14.602  1.00 98.33           C  
ATOM   3101  HB  VAL A 189      -2.240  -0.459  14.385  1.00 98.33           H  
ATOM   3102  O   VAL A 189      -3.715   0.963  17.815  1.00 98.33           O  
ATOM   3103  CG1 VAL A 189      -4.227   0.295  14.533  1.00 98.33           C  
ATOM   3104 HG11 VAL A 189      -4.553  -0.456  15.253  1.00 98.33           H  
ATOM   3105 HG12 VAL A 189      -4.749   1.232  14.728  1.00 98.33           H  
ATOM   3106 HG13 VAL A 189      -4.498  -0.077  13.545  1.00 98.33           H  
ATOM   3107  CG2 VAL A 189      -2.309   1.494  13.505  1.00 98.33           C  
ATOM   3108 HG21 VAL A 189      -2.838   2.436  13.649  1.00 98.33           H  
ATOM   3109 HG22 VAL A 189      -2.562   1.078  12.530  1.00 98.33           H  
ATOM   3110 HG23 VAL A 189      -1.236   1.683  13.536  1.00 98.33           H  
ATOM   3111  N   LEU A 190      -2.587  -0.934  17.408  1.00 98.40           N  
ATOM   3112  H   LEU A 190      -1.918  -1.400  16.813  1.00 98.40           H  
ATOM   3113  CA  LEU A 190      -3.185  -1.696  18.507  1.00 98.40           C  
ATOM   3114  HA  LEU A 190      -4.270  -1.681  18.405  1.00 98.40           H  
ATOM   3115  C   LEU A 190      -2.870  -1.058  19.867  1.00 98.40           C  
ATOM   3116  CB  LEU A 190      -2.691  -3.153  18.439  1.00 98.40           C  
ATOM   3117  HB2 LEU A 190      -3.066  -3.684  19.314  1.00 98.40           H  
ATOM   3118  HB3 LEU A 190      -1.602  -3.155  18.492  1.00 98.40           H  
ATOM   3119  O   LEU A 190      -3.759  -0.897  20.702  1.00 98.40           O  
ATOM   3120  CG  LEU A 190      -3.124  -3.928  17.178  1.00 98.40           C  
ATOM   3121  HG  LEU A 190      -2.759  -3.418  16.286  1.00 98.40           H  
ATOM   3122  CD1 LEU A 190      -2.521  -5.332  17.203  1.00 98.40           C  
ATOM   3123 HD11 LEU A 190      -2.885  -5.881  18.070  1.00 98.40           H  
ATOM   3124 HD12 LEU A 190      -2.796  -5.863  16.292  1.00 98.40           H  
ATOM   3125 HD13 LEU A 190      -1.434  -5.262  17.248  1.00 98.40           H  
ATOM   3126  CD2 LEU A 190      -4.642  -4.052  17.056  1.00 98.40           C  
ATOM   3127 HD21 LEU A 190      -4.896  -4.669  16.194  1.00 98.40           H  
ATOM   3128 HD22 LEU A 190      -5.094  -3.071  16.907  1.00 98.40           H  
ATOM   3129 HD23 LEU A 190      -5.059  -4.509  17.954  1.00 98.40           H  
ATOM   3130  N   SER A 191      -1.628  -0.605  20.064  1.00 98.26           N  
ATOM   3131  H   SER A 191      -0.932  -0.801  19.359  1.00 98.26           H  
ATOM   3132  CA  SER A 191      -1.227   0.116  21.278  1.00 98.26           C  
ATOM   3133  HA  SER A 191      -1.441  -0.506  22.147  1.00 98.26           H  
ATOM   3134  C   SER A 191      -1.983   1.437  21.447  1.00 98.26           C  
ATOM   3135  CB  SER A 191       0.271   0.422  21.255  1.00 98.26           C  
ATOM   3136  HB2 SER A 191       0.530   0.976  22.157  1.00 98.26           H  
ATOM   3137  HB3 SER A 191       0.507   1.036  20.386  1.00 98.26           H  
ATOM   3138  O   SER A 191      -2.431   1.750  22.546  1.00 98.26           O  
ATOM   3139  OG  SER A 191       1.044  -0.757  21.216  1.00 98.26           O  
ATOM   3140  HG  SER A 191       0.980  -1.136  20.337  1.00 98.26           H  
ATOM   3141  N   ALA A 192      -2.129   2.222  20.374  1.00 98.12           N  
ATOM   3142  H   ALA A 192      -1.740   1.926  19.490  1.00 98.12           H  
ATOM   3143  CA  ALA A 192      -2.852   3.490  20.404  1.00 98.12           C  
ATOM   3144  HA  ALA A 192      -2.470   4.099  21.224  1.00 98.12           H  
ATOM   3145  C   ALA A 192      -4.350   3.284  20.649  1.00 98.12           C  
ATOM   3146  CB  ALA A 192      -2.604   4.238  19.092  1.00 98.12           C  
ATOM   3147  HB1 ALA A 192      -3.151   5.181  19.095  1.00 98.12           H  
ATOM   3148  HB2 ALA A 192      -2.939   3.628  18.253  1.00 98.12           H  
ATOM   3149  HB3 ALA A 192      -1.540   4.449  18.983  1.00 98.12           H  
ATOM   3150  O   ALA A 192      -4.937   4.055  21.397  1.00 98.12           O  
ATOM   3151  N   TYR A 193      -4.947   2.242  20.070  1.00 98.19           N  
ATOM   3152  H   TYR A 193      -4.408   1.654  19.449  1.00 98.19           H  
ATOM   3153  CA  TYR A 193      -6.345   1.893  20.305  1.00 98.19           C  
ATOM   3154  HA  TYR A 193      -6.970   2.759  20.089  1.00 98.19           H  
ATOM   3155  C   TYR A 193      -6.589   1.522  21.773  1.00 98.19           C  
ATOM   3156  CB  TYR A 193      -6.735   0.755  19.358  1.00 98.19           C  
ATOM   3157  HB2 TYR A 193      -6.074  -0.095  19.528  1.00 98.19           H  
ATOM   3158  HB3 TYR A 193      -6.586   1.078  18.327  1.00 98.19           H  
ATOM   3159  O   TYR A 193      -7.441   2.120  22.419  1.00 98.19           O  
ATOM   3160  CG  TYR A 193      -8.170   0.311  19.515  1.00 98.19           C  
ATOM   3161  CD1 TYR A 193      -8.447  -0.983  19.990  1.00 98.19           C  
ATOM   3162  HD1 TYR A 193      -7.646  -1.669  20.223  1.00 98.19           H  
ATOM   3163  CD2 TYR A 193      -9.224   1.199  19.218  1.00 98.19           C  
ATOM   3164  HD2 TYR A 193      -9.027   2.206  18.881  1.00 98.19           H  
ATOM   3165  CE1 TYR A 193      -9.779  -1.392  20.157  1.00 98.19           C  
ATOM   3166  HE1 TYR A 193     -10.000  -2.396  20.489  1.00 98.19           H  
ATOM   3167  CE2 TYR A 193     -10.559   0.793  19.405  1.00 98.19           C  
ATOM   3168  HE2 TYR A 193     -11.382   1.468  19.222  1.00 98.19           H  
ATOM   3169  OH  TYR A 193     -12.122  -0.891  20.075  1.00 98.19           O  
ATOM   3170  HH  TYR A 193     -12.164  -1.754  20.495  1.00 98.19           H  
ATOM   3171  CZ  TYR A 193     -10.840  -0.504  19.879  1.00 98.19           C  
ATOM   3172  N   ASN A 194      -5.769   0.630  22.341  1.00 97.51           N  
ATOM   3173  H   ASN A 194      -5.088   0.162  21.760  1.00 97.51           H  
ATOM   3174  CA  ASN A 194      -5.905   0.217  23.741  1.00 97.51           C  
ATOM   3175  HA  ASN A 194      -6.916  -0.161  23.894  1.00 97.51           H  
ATOM   3176  C   ASN A 194      -5.739   1.376  24.738  1.00 97.51           C  
ATOM   3177  CB  ASN A 194      -4.910  -0.919  24.026  1.00 97.51           C  
ATOM   3178  HB2 ASN A 194      -4.843  -1.071  25.103  1.00 97.51           H  
ATOM   3179  HB3 ASN A 194      -3.922  -0.645  23.655  1.00 97.51           H  
ATOM   3180  O   ASN A 194      -6.433   1.404  25.748  1.00 97.51           O  
ATOM   3181  CG  ASN A 194      -5.344  -2.241  23.417  1.00 97.51           C  
ATOM   3182  ND2 ASN A 194      -4.410  -3.110  23.111  1.00 97.51           N  
ATOM   3183 HD21 ASN A 194      -3.435  -2.895  23.260  1.00 97.51           H  
ATOM   3184 HD22 ASN A 194      -4.728  -3.997  22.749  1.00 97.51           H  
ATOM   3185  OD1 ASN A 194      -6.520  -2.525  23.232  1.00 97.51           O  
ATOM   3186  N   LYS A 195      -4.867   2.349  24.442  1.00 97.76           N  
ATOM   3187  H   LYS A 195      -4.326   2.250  23.595  1.00 97.76           H  
ATOM   3188  CA  LYS A 195      -4.673   3.559  25.264  1.00 97.76           C  
ATOM   3189  HA  LYS A 195      -4.588   3.277  26.313  1.00 97.76           H  
ATOM   3190  C   LYS A 195      -5.834   4.557  25.215  1.00 97.76           C  
ATOM   3191  CB  LYS A 195      -3.394   4.277  24.817  1.00 97.76           C  
ATOM   3192  HB2 LYS A 195      -3.381   5.284  25.232  1.00 97.76           H  
ATOM   3193  HB3 LYS A 195      -3.391   4.363  23.730  1.00 97.76           H  
ATOM   3194  O   LYS A 195      -5.823   5.496  25.997  1.00 97.76           O  
ATOM   3195  CG  LYS A 195      -2.130   3.558  25.294  1.00 97.76           C  
ATOM   3196  HG2 LYS A 195      -2.121   2.527  24.942  1.00 97.76           H  
ATOM   3197  HG3 LYS A 195      -2.106   3.558  26.383  1.00 97.76           H  
ATOM   3198  CD  LYS A 195      -0.910   4.305  24.754  1.00 97.76           C  
ATOM   3199  HD2 LYS A 195      -0.923   5.325  25.138  1.00 97.76           H  
ATOM   3200  HD3 LYS A 195      -0.955   4.329  23.666  1.00 97.76           H  
ATOM   3201  CE  LYS A 195       0.365   3.594  25.202  1.00 97.76           C  
ATOM   3202  HE2 LYS A 195       0.381   2.597  24.761  1.00 97.76           H  
ATOM   3203  HE3 LYS A 195       0.332   3.481  26.286  1.00 97.76           H  
ATOM   3204  NZ  LYS A 195       1.559   4.372  24.802  1.00 97.76           N  
ATOM   3205  HZ1 LYS A 195       1.525   5.282  25.239  1.00 97.76           H  
ATOM   3206  HZ2 LYS A 195       1.570   4.502  23.800  1.00 97.76           H  
ATOM   3207  HZ3 LYS A 195       2.401   3.901  25.100  1.00 97.76           H  
ATOM   3208  N   HIS A 196      -6.765   4.397  24.279  1.00 97.27           N  
ATOM   3209  H   HIS A 196      -6.706   3.590  23.674  1.00 97.27           H  
ATOM   3210  CA  HIS A 196      -7.834   5.359  24.004  1.00 97.27           C  
ATOM   3211  HA  HIS A 196      -7.846   6.121  24.783  1.00 97.27           H  
ATOM   3212  C   HIS A 196      -9.232   4.729  24.033  1.00 97.27           C  
ATOM   3213  CB  HIS A 196      -7.542   6.030  22.657  1.00 97.27           C  
ATOM   3214  HB2 HIS A 196      -8.410   6.610  22.345  1.00 97.27           H  
ATOM   3215  HB3 HIS A 196      -7.380   5.265  21.897  1.00 97.27           H  
ATOM   3216  O   HIS A 196     -10.180   5.330  23.524  1.00 97.27           O  
ATOM   3217  CG  HIS A 196      -6.366   6.961  22.695  1.00 97.27           C  
ATOM   3218  CD2 HIS A 196      -6.328   8.178  23.301  1.00 97.27           C  
ATOM   3219  HD2 HIS A 196      -7.117   8.583  23.917  1.00 97.27           H  
ATOM   3220  ND1 HIS A 196      -5.120   6.729  22.181  1.00 97.27           N  
ATOM   3221  HD1 HIS A 196      -4.828   5.844  21.793  1.00 97.27           H  
ATOM   3222  CE1 HIS A 196      -4.358   7.804  22.438  1.00 97.27           C  
ATOM   3223  HE1 HIS A 196      -3.300   7.878  22.232  1.00 97.27           H  
ATOM   3224  NE2 HIS A 196      -5.087   8.762  23.040  1.00 97.27           N  
ATOM   3225  N   ARG A 197      -9.371   3.529  24.613  1.00 94.89           N  
ATOM   3226  H   ARG A 197      -8.550   3.114  25.030  1.00 94.89           H  
ATOM   3227  CA  ARG A 197     -10.654   2.811  24.735  1.00 94.89           C  
ATOM   3228  HA  ARG A 197     -11.094   2.670  23.748  1.00 94.89           H  
ATOM   3229  C   ARG A 197     -11.704   3.586  25.540  1.00 94.89           C  
ATOM   3230  CB  ARG A 197     -10.413   1.443  25.396  1.00 94.89           C  
ATOM   3231  HB2 ARG A 197     -11.363   1.068  25.777  1.00 94.89           H  
ATOM   3232  HB3 ARG A 197      -9.737   1.561  26.243  1.00 94.89           H  
ATOM   3233  O   ARG A 197     -12.895   3.367  25.357  1.00 94.89           O  
ATOM   3234  CG  ARG A 197      -9.858   0.393  24.424  1.00 94.89           C  
ATOM   3235  HG2 ARG A 197      -8.928   0.754  23.985  1.00 94.89           H  
ATOM   3236  HG3 ARG A 197     -10.583   0.228  23.627  1.00 94.89           H  
ATOM   3237  CD  ARG A 197      -9.599  -0.929  25.166  1.00 94.89           C  
ATOM   3238  HD2 ARG A 197     -10.482  -1.188  25.750  1.00 94.89           H  
ATOM   3239  HD3 ARG A 197      -8.776  -0.778  25.865  1.00 94.89           H  
ATOM   3240  NE  ARG A 197      -9.258  -2.033  24.246  1.00 94.89           N  
ATOM   3241  HE  ARG A 197      -8.305  -2.099  23.920  1.00 94.89           H  
ATOM   3242  NH1 ARG A 197     -11.352  -3.000  24.069  1.00 94.89           N  
ATOM   3243 HH11 ARG A 197     -11.998  -3.455  23.440  1.00 94.89           H  
ATOM   3244 HH12 ARG A 197     -11.749  -2.340  24.723  1.00 94.89           H  
ATOM   3245  NH2 ARG A 197      -9.682  -3.734  22.813  1.00 94.89           N  
ATOM   3246 HH21 ARG A 197     -10.418  -4.127  22.245  1.00 94.89           H  
ATOM   3247 HH22 ARG A 197      -8.725  -3.692  22.493  1.00 94.89           H  
ATOM   3248  CZ  ARG A 197     -10.097  -2.917  23.731  1.00 94.89           C  
ATOM   3249  N   ASP A 198     -11.258   4.474  26.420  1.00 94.74           N  
ATOM   3250  H   ASP A 198     -10.263   4.634  26.485  1.00 94.74           H  
ATOM   3251  CA  ASP A 198     -12.068   5.326  27.292  1.00 94.74           C  
ATOM   3252  HA  ASP A 198     -12.953   4.771  27.604  1.00 94.74           H  
ATOM   3253  C   ASP A 198     -12.565   6.615  26.615  1.00 94.74           C  
ATOM   3254  CB  ASP A 198     -11.238   5.647  28.548  1.00 94.74           C  
ATOM   3255  HB2 ASP A 198     -11.865   6.194  29.252  1.00 94.74           H  
ATOM   3256  HB3 ASP A 198     -10.943   4.714  29.027  1.00 94.74           H  
ATOM   3257  O   ASP A 198     -13.404   7.317  27.178  1.00 94.74           O  
ATOM   3258  CG  ASP A 198      -9.974   6.468  28.241  1.00 94.74           C  
ATOM   3259  OD1 ASP A 198      -9.237   6.078  27.299  1.00 94.74           O  
ATOM   3260  OD2 ASP A 198      -9.747   7.477  28.941  1.00 94.74           O  
ATOM   3261  N   LYS A 199     -12.088   6.936  25.402  1.00 96.27           N  
ATOM   3262  H   LYS A 199     -11.431   6.302  24.970  1.00 96.27           H  
ATOM   3263  CA  LYS A 199     -12.590   8.091  24.643  1.00 96.27           C  
ATOM   3264  HA  LYS A 199     -12.571   8.953  25.310  1.00 96.27           H  
ATOM   3265  C   LYS A 199     -14.053   7.914  24.248  1.00 96.27           C  
ATOM   3266  CB  LYS A 199     -11.714   8.379  23.414  1.00 96.27           C  
ATOM   3267  HB2 LYS A 199     -12.258   9.049  22.748  1.00 96.27           H  
ATOM   3268  HB3 LYS A 199     -11.503   7.457  22.873  1.00 96.27           H  
ATOM   3269  O   LYS A 199     -14.558   6.801  24.115  1.00 96.27           O  
ATOM   3270  CG  LYS A 199     -10.414   9.069  23.837  1.00 96.27           C  
ATOM   3271  HG2 LYS A 199      -9.802   8.381  24.420  1.00 96.27           H  
ATOM   3272  HG3 LYS A 199     -10.670   9.923  24.464  1.00 96.27           H  
ATOM   3273  CD  LYS A 199      -9.615   9.571  22.628  1.00 96.27           C  
ATOM   3274  HD2 LYS A 199     -10.280  10.063  21.918  1.00 96.27           H  
ATOM   3275  HD3 LYS A 199      -9.136   8.720  22.144  1.00 96.27           H  
ATOM   3276  CE  LYS A 199      -8.579  10.580  23.134  1.00 96.27           C  
ATOM   3277  HE2 LYS A 199      -9.099  11.514  23.349  1.00 96.27           H  
ATOM   3278  HE3 LYS A 199      -8.177  10.221  24.081  1.00 96.27           H  
ATOM   3279  NZ  LYS A 199      -7.477  10.805  22.168  1.00 96.27           N  
ATOM   3280  HZ1 LYS A 199      -7.844  11.086  21.269  1.00 96.27           H  
ATOM   3281  HZ2 LYS A 199      -6.921   9.966  22.082  1.00 96.27           H  
ATOM   3282  HZ3 LYS A 199      -6.855  11.515  22.527  1.00 96.27           H  
ATOM   3283  N   ASP A 200     -14.726   9.027  23.981  1.00 96.63           N  
ATOM   3284  H   ASP A 200     -14.262   9.923  24.034  1.00 96.63           H  
ATOM   3285  CA  ASP A 200     -16.097   9.000  23.486  1.00 96.63           C  
ATOM   3286  HA  ASP A 200     -16.700   8.468  24.221  1.00 96.63           H  
ATOM   3287  C   ASP A 200     -16.211   8.245  22.145  1.00 96.63           C  
ATOM   3288  CB  ASP A 200     -16.641  10.429  23.388  1.00 96.63           C  
ATOM   3289  HB2 ASP A 200     -17.716  10.388  23.210  1.00 96.63           H  
ATOM   3290  HB3 ASP A 200     -16.470  10.956  24.327  1.00 96.63           H  
ATOM   3291  O   ASP A 200     -15.267   8.151  21.351  1.00 96.63           O  
ATOM   3292  CG  ASP A 200     -15.966  11.172  22.242  1.00 96.63           C  
ATOM   3293  OD1 ASP A 200     -16.490  11.075  21.113  1.00 96.63           O  
ATOM   3294  OD2 ASP A 200     -14.857  11.716  22.447  1.00 96.63           O  
ATOM   3295  N   ILE A 201     -17.400   7.695  21.897  1.00 97.14           N  
ATOM   3296  H   ILE A 201     -18.132   7.833  22.578  1.00 97.14           H  
ATOM   3297  CA  ILE A 201     -17.685   6.830  20.746  1.00 97.14           C  
ATOM   3298  HA  ILE A 201     -17.009   5.978  20.809  1.00 97.14           H  
ATOM   3299  C   ILE A 201     -17.419   7.518  19.401  1.00 97.14           C  
ATOM   3300  CB  ILE A 201     -19.142   6.322  20.861  1.00 97.14           C  
ATOM   3301  HB  ILE A 201     -19.240   5.851  21.839  1.00 97.14           H  
ATOM   3302  O   ILE A 201     -16.945   6.879  18.458  1.00 97.14           O  
ATOM   3303  CG1 ILE A 201     -19.533   5.268  19.813  1.00 97.14           C  
ATOM   3304 HG12 ILE A 201     -20.514   4.872  20.079  1.00 97.14           H  
ATOM   3305 HG13 ILE A 201     -19.610   5.737  18.833  1.00 97.14           H  
ATOM   3306  CG2 ILE A 201     -20.186   7.453  20.786  1.00 97.14           C  
ATOM   3307 HG21 ILE A 201     -21.178   7.049  20.987  1.00 97.14           H  
ATOM   3308 HG22 ILE A 201     -20.199   7.905  19.794  1.00 97.14           H  
ATOM   3309 HG23 ILE A 201     -19.982   8.227  21.527  1.00 97.14           H  
ATOM   3310  CD1 ILE A 201     -18.567   4.094  19.724  1.00 97.14           C  
ATOM   3311 HD11 ILE A 201     -19.019   3.319  19.105  1.00 97.14           H  
ATOM   3312 HD12 ILE A 201     -18.360   3.692  20.716  1.00 97.14           H  
ATOM   3313 HD13 ILE A 201     -17.647   4.427  19.243  1.00 97.14           H  
ATOM   3314  N   ARG A 202     -17.664   8.831  19.318  1.00 97.56           N  
ATOM   3315  H   ARG A 202     -17.887   9.332  20.166  1.00 97.56           H  
ATOM   3316  CA  ARG A 202     -17.448   9.614  18.103  1.00 97.56           C  
ATOM   3317  HA  ARG A 202     -17.888   9.082  17.259  1.00 97.56           H  
ATOM   3318  C   ARG A 202     -15.955   9.729  17.808  1.00 97.56           C  
ATOM   3319  CB  ARG A 202     -18.162  10.968  18.246  1.00 97.56           C  
ATOM   3320  HB2 ARG A 202     -17.859  11.469  19.165  1.00 97.56           H  
ATOM   3321  HB3 ARG A 202     -19.237  10.794  18.290  1.00 97.56           H  
ATOM   3322  O   ARG A 202     -15.535   9.401  16.698  1.00 97.56           O  
ATOM   3323  CG  ARG A 202     -17.849  11.888  17.068  1.00 97.56           C  
ATOM   3324  HG2 ARG A 202     -16.777  12.081  17.044  1.00 97.56           H  
ATOM   3325  HG3 ARG A 202     -18.139  11.399  16.138  1.00 97.56           H  
ATOM   3326  CD  ARG A 202     -18.567  13.232  17.173  1.00 97.56           C  
ATOM   3327  HD2 ARG A 202     -18.417  13.640  18.173  1.00 97.56           H  
ATOM   3328  HD3 ARG A 202     -19.635  13.094  17.008  1.00 97.56           H  
ATOM   3329  NE  ARG A 202     -18.005  14.119  16.144  1.00 97.56           N  
ATOM   3330  HE  ARG A 202     -17.770  13.677  15.266  1.00 97.56           H  
ATOM   3331  NH1 ARG A 202     -17.462  15.901  17.495  1.00 97.56           N  
ATOM   3332 HH11 ARG A 202     -18.308  15.759  18.029  1.00 97.56           H  
ATOM   3333 HH12 ARG A 202     -16.903  16.713  17.713  1.00 97.56           H  
ATOM   3334  NH2 ARG A 202     -16.471  15.629  15.513  1.00 97.56           N  
ATOM   3335 HH21 ARG A 202     -15.739  16.246  15.834  1.00 97.56           H  
ATOM   3336 HH22 ARG A 202     -16.200  14.904  14.864  1.00 97.56           H  
ATOM   3337  CZ  ARG A 202     -17.329  15.218  16.395  1.00 97.56           C  
ATOM   3338  N   SER A 203     -15.149  10.100  18.801  1.00 97.77           N  
ATOM   3339  H   SER A 203     -15.578  10.392  19.667  1.00 97.77           H  
ATOM   3340  CA  SER A 203     -13.687  10.175  18.684  1.00 97.77           C  
ATOM   3341  HA  SER A 203     -13.429  10.910  17.922  1.00 97.77           H  
ATOM   3342  C   SER A 203     -13.054   8.835  18.297  1.00 97.77           C  
ATOM   3343  CB  SER A 203     -13.080  10.615  20.018  1.00 97.77           C  
ATOM   3344  HB2 SER A 203     -13.456   9.986  20.825  1.00 97.77           H  
ATOM   3345  HB3 SER A 203     -11.997  10.507  19.964  1.00 97.77           H  
ATOM   3346  O   SER A 203     -12.109   8.797  17.496  1.00 97.77           O  
ATOM   3347  OG  SER A 203     -13.375  11.964  20.293  1.00 97.77           O  
ATOM   3348  HG  SER A 203     -14.008  11.973  21.015  1.00 97.77           H  
ATOM   3349  N   GLN A 204     -13.562   7.726  18.847  1.00 98.18           N  
ATOM   3350  H   GLN A 204     -14.303   7.822  19.527  1.00 98.18           H  
ATOM   3351  CA  GLN A 204     -13.104   6.382  18.486  1.00 98.18           C  
ATOM   3352  HA  GLN A 204     -12.017   6.350  18.560  1.00 98.18           H  
ATOM   3353  C   GLN A 204     -13.455   6.050  17.027  1.00 98.18           C  
ATOM   3354  CB  GLN A 204     -13.672   5.338  19.463  1.00 98.18           C  
ATOM   3355  HB2 GLN A 204     -14.758   5.419  19.510  1.00 98.18           H  
ATOM   3356  HB3 GLN A 204     -13.419   4.348  19.085  1.00 98.18           H  
ATOM   3357  O   GLN A 204     -12.568   5.669  16.258  1.00 98.18           O  
ATOM   3358  CG  GLN A 204     -13.087   5.478  20.879  1.00 98.18           C  
ATOM   3359  HG2 GLN A 204     -12.000   5.525  20.821  1.00 98.18           H  
ATOM   3360  HG3 GLN A 204     -13.439   6.399  21.343  1.00 98.18           H  
ATOM   3361  CD  GLN A 204     -13.452   4.289  21.762  1.00 98.18           C  
ATOM   3362  NE2 GLN A 204     -14.339   4.426  22.717  1.00 98.18           N  
ATOM   3363 HE21 GLN A 204     -14.596   5.350  23.034  1.00 98.18           H  
ATOM   3364 HE22 GLN A 204     -14.356   3.669  23.386  1.00 98.18           H  
ATOM   3365  OE1 GLN A 204     -12.921   3.205  21.598  1.00 98.18           O  
ATOM   3366  N   ALA A 205     -14.706   6.270  16.610  1.00 98.25           N  
ATOM   3367  H   ALA A 205     -15.392   6.591  17.278  1.00 98.25           H  
ATOM   3368  CA  ALA A 205     -15.152   6.012  15.241  1.00 98.25           C  
ATOM   3369  HA  ALA A 205     -14.955   4.966  15.007  1.00 98.25           H  
ATOM   3370  C   ALA A 205     -14.405   6.866  14.199  1.00 98.25           C  
ATOM   3371  CB  ALA A 205     -16.666   6.236  15.174  1.00 98.25           C  
ATOM   3372  HB1 ALA A 205     -17.027   6.026  14.167  1.00 98.25           H  
ATOM   3373  HB2 ALA A 205     -16.909   7.266  15.436  1.00 98.25           H  
ATOM   3374  HB3 ALA A 205     -17.162   5.565  15.875  1.00 98.25           H  
ATOM   3375  O   ALA A 205     -13.931   6.333  13.194  1.00 98.25           O  
ATOM   3376  N   GLU A 206     -14.227   8.169  14.444  1.00 97.80           N  
ATOM   3377  H   GLU A 206     -14.652   8.562  15.272  1.00 97.80           H  
ATOM   3378  CA  GLU A 206     -13.453   9.064  13.568  1.00 97.80           C  
ATOM   3379  HA  GLU A 206     -13.892   9.067  12.571  1.00 97.80           H  
ATOM   3380  C   GLU A 206     -11.996   8.597  13.425  1.00 97.80           C  
ATOM   3381  CB  GLU A 206     -13.478  10.500  14.122  1.00 97.80           C  
ATOM   3382  HB2 GLU A 206     -13.235  10.481  15.184  1.00 97.80           H  
ATOM   3383  HB3 GLU A 206     -12.712  11.078  13.605  1.00 97.80           H  
ATOM   3384  O   GLU A 206     -11.435   8.584  12.323  1.00 97.80           O  
ATOM   3385  CG  GLU A 206     -14.829  11.204  13.905  1.00 97.80           C  
ATOM   3386  HG2 GLU A 206     -15.043  11.204  12.836  1.00 97.80           H  
ATOM   3387  HG3 GLU A 206     -15.621  10.637  14.395  1.00 97.80           H  
ATOM   3388  CD  GLU A 206     -14.858  12.659  14.415  1.00 97.80           C  
ATOM   3389  OE1 GLU A 206     -15.874  13.354  14.170  1.00 97.80           O  
ATOM   3390  OE2 GLU A 206     -13.869  13.128  15.021  1.00 97.80           O  
ATOM   3391  N   SER A 207     -11.389   8.143  14.524  1.00 98.08           N  
ATOM   3392  H   SER A 207     -11.898   8.156  15.396  1.00 98.08           H  
ATOM   3393  CA  SER A 207     -10.029   7.604  14.499  1.00 98.08           C  
ATOM   3394  HA  SER A 207      -9.382   8.340  14.023  1.00 98.08           H  
ATOM   3395  C   SER A 207      -9.944   6.324  13.663  1.00 98.08           C  
ATOM   3396  CB  SER A 207      -9.507   7.384  15.921  1.00 98.08           C  
ATOM   3397  HB2 SER A 207     -10.169   6.715  16.471  1.00 98.08           H  
ATOM   3398  HB3 SER A 207      -8.512   6.941  15.879  1.00 98.08           H  
ATOM   3399  O   SER A 207      -9.022   6.199  12.854  1.00 98.08           O  
ATOM   3400  OG  SER A 207      -9.427   8.636  16.575  1.00 98.08           O  
ATOM   3401  HG  SER A 207     -10.307   8.824  16.910  1.00 98.08           H  
ATOM   3402  N   ILE A 208     -10.908   5.402  13.779  1.00 98.05           N  
ATOM   3403  H   ILE A 208     -11.637   5.553  14.461  1.00 98.05           H  
ATOM   3404  CA  ILE A 208     -10.968   4.187  12.944  1.00 98.05           C  
ATOM   3405  HA  ILE A 208     -10.008   3.676  13.011  1.00 98.05           H  
ATOM   3406  C   ILE A 208     -11.174   4.535  11.463  1.00 98.05           C  
ATOM   3407  CB  ILE A 208     -12.048   3.211  13.465  1.00 98.05           C  
ATOM   3408  HB  ILE A 208     -12.987   3.751  13.587  1.00 98.05           H  
ATOM   3409  O   ILE A 208     -10.503   3.970  10.599  1.00 98.05           O  
ATOM   3410  CG1 ILE A 208     -11.608   2.654  14.837  1.00 98.05           C  
ATOM   3411 HG12 ILE A 208     -10.646   2.152  14.727  1.00 98.05           H  
ATOM   3412 HG13 ILE A 208     -11.469   3.479  15.536  1.00 98.05           H  
ATOM   3413  CG2 ILE A 208     -12.283   2.056  12.470  1.00 98.05           C  
ATOM   3414 HG21 ILE A 208     -12.653   2.428  11.515  1.00 98.05           H  
ATOM   3415 HG22 ILE A 208     -11.362   1.497  12.312  1.00 98.05           H  
ATOM   3416 HG23 ILE A 208     -13.046   1.382  12.859  1.00 98.05           H  
ATOM   3417  CD1 ILE A 208     -12.606   1.677  15.467  1.00 98.05           C  
ATOM   3418 HD11 ILE A 208     -12.361   1.535  16.519  1.00 98.05           H  
ATOM   3419 HD12 ILE A 208     -13.613   2.084  15.375  1.00 98.05           H  
ATOM   3420 HD13 ILE A 208     -12.558   0.708  14.970  1.00 98.05           H  
ATOM   3421  N   ILE A 209     -12.014   5.520  11.139  1.00 97.65           N  
ATOM   3422  H   ILE A 209     -12.572   5.940  11.869  1.00 97.65           H  
ATOM   3423  CA  ILE A 209     -12.174   5.986   9.751  1.00 97.65           C  
ATOM   3424  HA  ILE A 209     -12.472   5.136   9.137  1.00 97.65           H  
ATOM   3425  C   ILE A 209     -10.832   6.491   9.192  1.00 97.65           C  
ATOM   3426  CB  ILE A 209     -13.292   7.050   9.673  1.00 97.65           C  
ATOM   3427  HB  ILE A 209     -13.110   7.804  10.439  1.00 97.65           H  
ATOM   3428  O   ILE A 209     -10.463   6.185   8.055  1.00 97.65           O  
ATOM   3429  CG1 ILE A 209     -14.667   6.392   9.935  1.00 97.65           C  
ATOM   3430 HG12 ILE A 209     -14.953   5.786   9.075  1.00 97.65           H  
ATOM   3431 HG13 ILE A 209     -14.603   5.722  10.792  1.00 97.65           H  
ATOM   3432  CG2 ILE A 209     -13.300   7.751   8.300  1.00 97.65           C  
ATOM   3433 HG21 ILE A 209     -12.374   8.306   8.147  1.00 97.65           H  
ATOM   3434 HG22 ILE A 209     -13.423   7.016   7.505  1.00 97.65           H  
ATOM   3435 HG23 ILE A 209     -14.118   8.471   8.249  1.00 97.65           H  
ATOM   3436  CD1 ILE A 209     -15.784   7.401  10.231  1.00 97.65           C  
ATOM   3437 HD11 ILE A 209     -15.494   8.044  11.061  1.00 97.65           H  
ATOM   3438 HD12 ILE A 209     -16.002   8.010   9.354  1.00 97.65           H  
ATOM   3439 HD13 ILE A 209     -16.690   6.859  10.506  1.00 97.65           H  
ATOM   3440  N   HIS A 210     -10.046   7.219   9.991  1.00 96.73           N  
ATOM   3441  H   HIS A 210     -10.399   7.478  10.901  1.00 96.73           H  
ATOM   3442  CA  HIS A 210      -8.699   7.636   9.595  1.00 96.73           C  
ATOM   3443  HA  HIS A 210      -8.765   8.079   8.601  1.00 96.73           H  
ATOM   3444  C   HIS A 210      -7.702   6.472   9.471  1.00 96.73           C  
ATOM   3445  CB  HIS A 210      -8.186   8.702  10.569  1.00 96.73           C  
ATOM   3446  HB2 HIS A 210      -8.323   8.360  11.595  1.00 96.73           H  
ATOM   3447  HB3 HIS A 210      -7.117   8.844  10.409  1.00 96.73           H  
ATOM   3448  O   HIS A 210      -6.796   6.542   8.628  1.00 96.73           O  
ATOM   3449  CG  HIS A 210      -8.855  10.041  10.395  1.00 96.73           C  
ATOM   3450  CD2 HIS A 210      -9.404  10.816  11.380  1.00 96.73           C  
ATOM   3451  HD2 HIS A 210      -9.462  10.572  12.431  1.00 96.73           H  
ATOM   3452  ND1 HIS A 210      -9.030  10.710   9.203  1.00 96.73           N  
ATOM   3453  HD1 HIS A 210      -9.015  10.273   8.292  1.00 96.73           H  
ATOM   3454  CE1 HIS A 210      -9.655  11.869   9.470  1.00 96.73           C  
ATOM   3455  HE1 HIS A 210     -10.027  12.568   8.736  1.00 96.73           H  
ATOM   3456  NE2 HIS A 210      -9.870  11.990  10.781  1.00 96.73           N  
ATOM   3457  N   LEU A 211      -7.874   5.405  10.257  1.00 97.65           N  
ATOM   3458  H   LEU A 211      -8.631   5.430  10.926  1.00 97.65           H  
ATOM   3459  CA  LEU A 211      -7.051   4.195  10.216  1.00 97.65           C  
ATOM   3460  HA  LEU A 211      -6.010   4.497  10.338  1.00 97.65           H  
ATOM   3461  C   LEU A 211      -7.152   3.456   8.879  1.00 97.65           C  
ATOM   3462  CB  LEU A 211      -7.427   3.279  11.395  1.00 97.65           C  
ATOM   3463  HB2 LEU A 211      -8.492   3.053  11.354  1.00 97.65           H  
ATOM   3464  HB3 LEU A 211      -7.238   3.820  12.322  1.00 97.65           H  
ATOM   3465  O   LEU A 211      -6.166   2.841   8.476  1.00 97.65           O  
ATOM   3466  CG  LEU A 211      -6.713   1.920  11.454  1.00 97.65           C  
ATOM   3467  HG  LEU A 211      -6.963   1.334  10.570  1.00 97.65           H  
ATOM   3468  CD1 LEU A 211      -5.196   2.070  11.537  1.00 97.65           C  
ATOM   3469 HD11 LEU A 211      -4.750   1.076  11.580  1.00 97.65           H  
ATOM   3470 HD12 LEU A 211      -4.935   2.634  12.433  1.00 97.65           H  
ATOM   3471 HD13 LEU A 211      -4.814   2.578  10.652  1.00 97.65           H  
ATOM   3472  CD2 LEU A 211      -7.199   1.156  12.684  1.00 97.65           C  
ATOM   3473 HD21 LEU A 211      -8.283   1.048  12.650  1.00 97.65           H  
ATOM   3474 HD22 LEU A 211      -6.756   0.161  12.715  1.00 97.65           H  
ATOM   3475 HD23 LEU A 211      -6.938   1.693  13.595  1.00 97.65           H  
ATOM   3476  N   PHE A 212      -8.251   3.577   8.125  1.00 96.76           N  
ATOM   3477  H   PHE A 212      -9.066   4.024   8.520  1.00 96.76           H  
ATOM   3478  CA  PHE A 212      -8.361   2.947   6.800  1.00 96.76           C  
ATOM   3479  HA  PHE A 212      -8.222   1.874   6.931  1.00 96.76           H  
ATOM   3480  C   PHE A 212      -7.255   3.368   5.821  1.00 96.76           C  
ATOM   3481  CB  PHE A 212      -9.755   3.180   6.204  1.00 96.76           C  
ATOM   3482  HB2 PHE A 212      -9.931   4.253   6.129  1.00 96.76           H  
ATOM   3483  HB3 PHE A 212      -9.770   2.773   5.193  1.00 96.76           H  
ATOM   3484  O   PHE A 212      -6.905   2.613   4.920  1.00 96.76           O  
ATOM   3485  CG  PHE A 212     -10.893   2.528   6.969  1.00 96.76           C  
ATOM   3486  CD1 PHE A 212     -10.768   1.211   7.458  1.00 96.76           C  
ATOM   3487  HD1 PHE A 212      -9.868   0.637   7.293  1.00 96.76           H  
ATOM   3488  CD2 PHE A 212     -12.097   3.230   7.169  1.00 96.76           C  
ATOM   3489  HD2 PHE A 212     -12.210   4.234   6.787  1.00 96.76           H  
ATOM   3490  CE1 PHE A 212     -11.819   0.620   8.174  1.00 96.76           C  
ATOM   3491  HE1 PHE A 212     -11.712  -0.383   8.560  1.00 96.76           H  
ATOM   3492  CE2 PHE A 212     -13.154   2.633   7.877  1.00 96.76           C  
ATOM   3493  HE2 PHE A 212     -14.074   3.175   8.039  1.00 96.76           H  
ATOM   3494  CZ  PHE A 212     -13.007   1.335   8.391  1.00 96.76           C  
ATOM   3495  HZ  PHE A 212     -13.811   0.889   8.958  1.00 96.76           H  
ATOM   3496  N   LYS A 213      -6.547   4.484   6.058  1.00 95.97           N  
ATOM   3497  H   LYS A 213      -6.824   5.046   6.850  1.00 95.97           H  
ATOM   3498  CA  LYS A 213      -5.302   4.801   5.327  1.00 95.97           C  
ATOM   3499  HA  LYS A 213      -5.551   4.921   4.272  1.00 95.97           H  
ATOM   3500  C   LYS A 213      -4.252   3.671   5.383  1.00 95.97           C  
ATOM   3501  CB  LYS A 213      -4.717   6.113   5.865  1.00 95.97           C  
ATOM   3502  HB2 LYS A 213      -4.661   6.068   6.952  1.00 95.97           H  
ATOM   3503  HB3 LYS A 213      -3.706   6.234   5.474  1.00 95.97           H  
ATOM   3504  O   LYS A 213      -3.474   3.514   4.433  1.00 95.97           O  
ATOM   3505  CG  LYS A 213      -5.560   7.321   5.428  1.00 95.97           C  
ATOM   3506  HG2 LYS A 213      -5.583   7.366   4.339  1.00 95.97           H  
ATOM   3507  HG3 LYS A 213      -6.579   7.217   5.799  1.00 95.97           H  
ATOM   3508  CD  LYS A 213      -4.957   8.616   5.976  1.00 95.97           C  
ATOM   3509  HD2 LYS A 213      -3.920   8.694   5.649  1.00 95.97           H  
ATOM   3510  HD3 LYS A 213      -5.015   8.570   7.063  1.00 95.97           H  
ATOM   3511  CE  LYS A 213      -5.730   9.841   5.491  1.00 95.97           C  
ATOM   3512  HE2 LYS A 213      -6.780   9.706   5.751  1.00 95.97           H  
ATOM   3513  HE3 LYS A 213      -5.662   9.894   4.405  1.00 95.97           H  
ATOM   3514  NZ  LYS A 213      -5.209  11.086   6.111  1.00 95.97           N  
ATOM   3515  HZ1 LYS A 213      -5.727  11.885   5.775  1.00 95.97           H  
ATOM   3516  HZ2 LYS A 213      -5.337  11.042   7.112  1.00 95.97           H  
ATOM   3517  HZ3 LYS A 213      -4.228  11.210   5.906  1.00 95.97           H  
ATOM   3518  N   LEU A 214      -4.234   2.867   6.450  1.00 96.68           N  
ATOM   3519  H   LEU A 214      -4.921   3.033   7.171  1.00 96.68           H  
ATOM   3520  CA  LEU A 214      -3.397   1.672   6.587  1.00 96.68           C  
ATOM   3521  HA  LEU A 214      -2.362   1.956   6.402  1.00 96.68           H  
ATOM   3522  C   LEU A 214      -3.781   0.580   5.584  1.00 96.68           C  
ATOM   3523  CB  LEU A 214      -3.520   1.123   8.022  1.00 96.68           C  
ATOM   3524  HB2 LEU A 214      -3.280   1.915   8.731  1.00 96.68           H  
ATOM   3525  HB3 LEU A 214      -4.556   0.832   8.195  1.00 96.68           H  
ATOM   3526  O   LEU A 214      -2.888  -0.003   4.966  1.00 96.68           O  
ATOM   3527  CG  LEU A 214      -2.632  -0.104   8.317  1.00 96.68           C  
ATOM   3528  HG  LEU A 214      -2.859  -0.902   7.611  1.00 96.68           H  
ATOM   3529  CD1 LEU A 214      -1.139   0.230   8.224  1.00 96.68           C  
ATOM   3530 HD11 LEU A 214      -0.563  -0.647   8.521  1.00 96.68           H  
ATOM   3531 HD12 LEU A 214      -0.877   0.480   7.196  1.00 96.68           H  
ATOM   3532 HD13 LEU A 214      -0.903   1.058   8.892  1.00 96.68           H  
ATOM   3533  CD2 LEU A 214      -2.918  -0.629   9.720  1.00 96.68           C  
ATOM   3534 HD21 LEU A 214      -2.337  -1.532   9.906  1.00 96.68           H  
ATOM   3535 HD22 LEU A 214      -2.666   0.124  10.467  1.00 96.68           H  
ATOM   3536 HD23 LEU A 214      -3.974  -0.884   9.812  1.00 96.68           H  
ATOM   3537  N   THR A 215      -5.076   0.338   5.380  1.00 96.01           N  
ATOM   3538  H   THR A 215      -5.762   0.890   5.875  1.00 96.01           H  
ATOM   3539  CA  THR A 215      -5.614  -0.786   4.596  1.00 96.01           C  
ATOM   3540  HA  THR A 215      -4.851  -1.559   4.510  1.00 96.01           H  
ATOM   3541  C   THR A 215      -6.008  -0.420   3.165  1.00 96.01           C  
ATOM   3542  CB  THR A 215      -6.807  -1.429   5.315  1.00 96.01           C  
ATOM   3543  HB  THR A 215      -7.220  -2.220   4.690  1.00 96.01           H  
ATOM   3544  O   THR A 215      -6.104  -1.316   2.337  1.00 96.01           O  
ATOM   3545  CG2 THR A 215      -6.385  -2.015   6.663  1.00 96.01           C  
ATOM   3546 HG21 THR A 215      -7.190  -2.630   7.065  1.00 96.01           H  
ATOM   3547 HG22 THR A 215      -5.502  -2.642   6.540  1.00 96.01           H  
ATOM   3548 HG23 THR A 215      -6.163  -1.218   7.373  1.00 96.01           H  
ATOM   3549  OG1 THR A 215      -7.787  -0.453   5.566  1.00 96.01           O  
ATOM   3550  HG1 THR A 215      -8.628  -0.900   5.689  1.00 96.01           H  
ATOM   3551  N   ASN A 216      -6.126   0.873   2.839  1.00 94.65           N  
ATOM   3552  H   ASN A 216      -6.260   1.514   3.608  1.00 94.65           H  
ATOM   3553  CA  ASN A 216      -6.488   1.359   1.503  1.00 94.65           C  
ATOM   3554  HA  ASN A 216      -7.523   1.083   1.306  1.00 94.65           H  
ATOM   3555  C   ASN A 216      -5.628   0.749   0.389  1.00 94.65           C  
ATOM   3556  CB  ASN A 216      -6.356   2.897   1.450  1.00 94.65           C  
ATOM   3557  HB2 ASN A 216      -6.309   3.207   0.406  1.00 94.65           H  
ATOM   3558  HB3 ASN A 216      -5.435   3.209   1.942  1.00 94.65           H  
ATOM   3559  O   ASN A 216      -4.407   0.632   0.532  1.00 94.65           O  
ATOM   3560  CG  ASN A 216      -7.527   3.635   2.069  1.00 94.65           C  
ATOM   3561  ND2 ASN A 216      -7.504   4.946   2.059  1.00 94.65           N  
ATOM   3562 HD21 ASN A 216      -8.375   5.348   2.375  1.00 94.65           H  
ATOM   3563 HD22 ASN A 216      -6.833   5.436   1.484  1.00 94.65           H  
ATOM   3564  OD1 ASN A 216      -8.486   3.074   2.549  1.00 94.65           O  
ATOM   3565  N   PHE A 217      -6.246   0.469  -0.752  1.00 94.46           N  
ATOM   3566  H   PHE A 217      -7.250   0.560  -0.804  1.00 94.46           H  
ATOM   3567  CA  PHE A 217      -5.544   0.086  -1.969  1.00 94.46           C  
ATOM   3568  HA  PHE A 217      -5.004  -0.842  -1.781  1.00 94.46           H  
ATOM   3569  C   PHE A 217      -4.536   1.167  -2.412  1.00 94.46           C  
ATOM   3570  CB  PHE A 217      -6.603  -0.190  -3.035  1.00 94.46           C  
ATOM   3571  HB2 PHE A 217      -7.297  -0.939  -2.654  1.00 94.46           H  
ATOM   3572  HB3 PHE A 217      -7.180   0.719  -3.208  1.00 94.46           H  
ATOM   3573  O   PHE A 217      -4.740   2.369  -2.216  1.00 94.46           O  
ATOM   3574  CG  PHE A 217      -6.059  -0.678  -4.357  1.00 94.46           C  
ATOM   3575  CD1 PHE A 217      -5.799   0.241  -5.390  1.00 94.46           C  
ATOM   3576  HD1 PHE A 217      -5.954   1.297  -5.227  1.00 94.46           H  
ATOM   3577  CD2 PHE A 217      -5.906  -2.057  -4.585  1.00 94.46           C  
ATOM   3578  HD2 PHE A 217      -6.154  -2.764  -3.807  1.00 94.46           H  
ATOM   3579  CE1 PHE A 217      -5.432  -0.224  -6.663  1.00 94.46           C  
ATOM   3580  HE1 PHE A 217      -5.292   0.470  -7.479  1.00 94.46           H  
ATOM   3581  CE2 PHE A 217      -5.536  -2.518  -5.859  1.00 94.46           C  
ATOM   3582  HE2 PHE A 217      -5.502  -3.578  -6.067  1.00 94.46           H  
ATOM   3583  CZ  PHE A 217      -5.315  -1.604  -6.899  1.00 94.46           C  
ATOM   3584  HZ  PHE A 217      -5.096  -1.967  -7.892  1.00 94.46           H  
ATOM   3585  N   GLY A 218      -3.420   0.749  -3.010  1.00 94.77           N  
ATOM   3586  H   GLY A 218      -3.326  -0.239  -3.198  1.00 94.77           H  
ATOM   3587  CA  GLY A 218      -2.411   1.649  -3.562  1.00 94.77           C  
ATOM   3588  HA2 GLY A 218      -1.914   1.155  -4.397  1.00 94.77           H  
ATOM   3589  HA3 GLY A 218      -2.911   2.530  -3.963  1.00 94.77           H  
ATOM   3590  C   GLY A 218      -1.318   2.091  -2.589  1.00 94.77           C  
ATOM   3591  O   GLY A 218      -0.794   1.316  -1.775  1.00 94.77           O  
ATOM   3592  N   ALA A 219      -0.873   3.336  -2.768  1.00 94.16           N  
ATOM   3593  H   ALA A 219      -1.342   3.906  -3.458  1.00 94.16           H  
ATOM   3594  CA  ALA A 219       0.328   3.854  -2.131  1.00 94.16           C  
ATOM   3595  HA  ALA A 219       1.114   3.125  -2.330  1.00 94.16           H  
ATOM   3596  C   ALA A 219       0.151   4.025  -0.611  1.00 94.16           C  
ATOM   3597  CB  ALA A 219       0.743   5.173  -2.793  1.00 94.16           C  
ATOM   3598  HB1 ALA A 219       0.008   5.943  -2.561  1.00 94.16           H  
ATOM   3599  HB2 ALA A 219       1.719   5.481  -2.418  1.00 94.16           H  
ATOM   3600  HB3 ALA A 219       0.790   5.052  -3.875  1.00 94.16           H  
ATOM   3601  O   ALA A 219      -0.811   4.651  -0.164  1.00 94.16           O  
ATOM   3602  N   PRO A 220       1.105   3.553   0.209  1.00 94.64           N  
ATOM   3603  CA  PRO A 220       1.068   3.764   1.649  1.00 94.64           C  
ATOM   3604  HA  PRO A 220       0.104   3.438   2.040  1.00 94.64           H  
ATOM   3605  C   PRO A 220       1.267   5.252   1.984  1.00 94.64           C  
ATOM   3606  CB  PRO A 220       2.164   2.853   2.211  1.00 94.64           C  
ATOM   3607  HB2 PRO A 220       2.619   3.257   3.116  1.00 94.64           H  
ATOM   3608  HB3 PRO A 220       1.747   1.866   2.410  1.00 94.64           H  
ATOM   3609  O   PRO A 220       2.254   5.881   1.582  1.00 94.64           O  
ATOM   3610  CG  PRO A 220       3.165   2.753   1.056  1.00 94.64           C  
ATOM   3611  HG2 PRO A 220       3.848   3.602   1.077  1.00 94.64           H  
ATOM   3612  HG3 PRO A 220       3.712   1.811   1.044  1.00 94.64           H  
ATOM   3613  CD  PRO A 220       2.294   2.817  -0.184  1.00 94.64           C  
ATOM   3614  HD2 PRO A 220       2.833   3.321  -0.987  1.00 94.64           H  
ATOM   3615  HD3 PRO A 220       2.012   1.810  -0.491  1.00 94.64           H  
ATOM   3616  N   GLY A 221       0.331   5.811   2.753  1.00 93.68           N  
ATOM   3617  H   GLY A 221      -0.454   5.240   3.033  1.00 93.68           H  
ATOM   3618  CA  GLY A 221       0.372   7.179   3.271  1.00 93.68           C  
ATOM   3619  HA2 GLY A 221      -0.608   7.639   3.142  1.00 93.68           H  
ATOM   3620  HA3 GLY A 221       1.098   7.771   2.713  1.00 93.68           H  
ATOM   3621  C   GLY A 221       0.723   7.218   4.757  1.00 93.68           C  
ATOM   3622  O   GLY A 221       0.461   6.265   5.484  1.00 93.68           O  
ATOM   3623  N   ALA A 222       1.323   8.320   5.211  1.00 95.97           N  
ATOM   3624  H   ALA A 222       1.417   9.105   4.583  1.00 95.97           H  
ATOM   3625  CA  ALA A 222       1.401   8.605   6.642  1.00 95.97           C  
ATOM   3626  HA  ALA A 222       1.606   7.679   7.180  1.00 95.97           H  
ATOM   3627  C   ALA A 222       0.049   9.143   7.129  1.00 95.97           C  
ATOM   3628  CB  ALA A 222       2.548   9.585   6.918  1.00 95.97           C  
ATOM   3629  HB1 ALA A 222       2.353  10.536   6.422  1.00 95.97           H  
ATOM   3630  HB2 ALA A 222       3.488   9.167   6.558  1.00 95.97           H  
ATOM   3631  HB3 ALA A 222       2.623   9.757   7.992  1.00 95.97           H  
ATOM   3632  O   ALA A 222      -0.661   9.819   6.377  1.00 95.97           O  
ATOM   3633  N   PHE A 223      -0.305   8.852   8.375  1.00 96.77           N  
ATOM   3634  H   PHE A 223       0.310   8.301   8.956  1.00 96.77           H  
ATOM   3635  CA  PHE A 223      -1.569   9.285   8.963  1.00 96.77           C  
ATOM   3636  HA  PHE A 223      -1.819  10.268   8.563  1.00 96.77           H  
ATOM   3637  C   PHE A 223      -1.459   9.442  10.477  1.00 96.77           C  
ATOM   3638  CB  PHE A 223      -2.687   8.314   8.560  1.00 96.77           C  
ATOM   3639  HB2 PHE A 223      -3.638   8.710   8.918  1.00 96.77           H  
ATOM   3640  HB3 PHE A 223      -2.723   8.288   7.471  1.00 96.77           H  
ATOM   3641  O   PHE A 223      -0.521   8.942  11.097  1.00 96.77           O  
ATOM   3642  CG  PHE A 223      -2.547   6.885   9.039  1.00 96.77           C  
ATOM   3643  CD1 PHE A 223      -1.748   5.973   8.322  1.00 96.77           C  
ATOM   3644  HD1 PHE A 223      -1.226   6.289   7.431  1.00 96.77           H  
ATOM   3645  CD2 PHE A 223      -3.254   6.450  10.175  1.00 96.77           C  
ATOM   3646  HD2 PHE A 223      -3.908   7.122  10.711  1.00 96.77           H  
ATOM   3647  CE1 PHE A 223      -1.627   4.643   8.760  1.00 96.77           C  
ATOM   3648  HE1 PHE A 223      -1.013   3.943   8.212  1.00 96.77           H  
ATOM   3649  CE2 PHE A 223      -3.133   5.120  10.610  1.00 96.77           C  
ATOM   3650  HE2 PHE A 223      -3.684   4.779  11.473  1.00 96.77           H  
ATOM   3651  CZ  PHE A 223      -2.311   4.222   9.912  1.00 96.77           C  
ATOM   3652  HZ  PHE A 223      -2.222   3.204  10.264  1.00 96.77           H  
ATOM   3653  N   LYS A 224      -2.412  10.171  11.056  1.00 97.03           N  
ATOM   3654  H   LYS A 224      -3.195  10.473  10.493  1.00 97.03           H  
ATOM   3655  CA  LYS A 224      -2.616  10.231  12.502  1.00 97.03           C  
ATOM   3656  HA  LYS A 224      -1.715   9.911  13.026  1.00 97.03           H  
ATOM   3657  C   LYS A 224      -3.724   9.257  12.880  1.00 97.03           C  
ATOM   3658  CB  LYS A 224      -2.960  11.655  12.958  1.00 97.03           C  
ATOM   3659  HB2 LYS A 224      -3.812  12.029  12.392  1.00 97.03           H  
ATOM   3660  HB3 LYS A 224      -3.249  11.606  14.008  1.00 97.03           H  
ATOM   3661  O   LYS A 224      -4.708   9.154  12.150  1.00 97.03           O  
ATOM   3662  CG  LYS A 224      -1.774  12.623  12.823  1.00 97.03           C  
ATOM   3663  HG2 LYS A 224      -0.899  12.186  13.304  1.00 97.03           H  
ATOM   3664  HG3 LYS A 224      -1.554  12.798  11.770  1.00 97.03           H  
ATOM   3665  CD  LYS A 224      -2.114  13.951  13.513  1.00 97.03           C  
ATOM   3666  HD2 LYS A 224      -2.963  14.412  13.010  1.00 97.03           H  
ATOM   3667  HD3 LYS A 224      -2.396  13.740  14.545  1.00 97.03           H  
ATOM   3668  CE  LYS A 224      -0.920  14.913  13.512  1.00 97.03           C  
ATOM   3669  HE2 LYS A 224      -0.058  14.389  13.924  1.00 97.03           H  
ATOM   3670  HE3 LYS A 224      -0.691  15.194  12.484  1.00 97.03           H  
ATOM   3671  NZ  LYS A 224      -1.214  16.119  14.330  1.00 97.03           N  
ATOM   3672  HZ1 LYS A 224      -1.418  15.852  15.283  1.00 97.03           H  
ATOM   3673  HZ2 LYS A 224      -2.023  16.613  13.979  1.00 97.03           H  
ATOM   3674  HZ3 LYS A 224      -0.429  16.754  14.352  1.00 97.03           H  
ATOM   3675  N   TYR A 225      -3.535   8.563  13.989  1.00 97.64           N  
ATOM   3676  H   TYR A 225      -2.680   8.704  14.508  1.00 97.64           H  
ATOM   3677  CA  TYR A 225      -4.510   7.678  14.605  1.00 97.64           C  
ATOM   3678  HA  TYR A 225      -5.500   7.861  14.190  1.00 97.64           H  
ATOM   3679  C   TYR A 225      -4.529   8.007  16.094  1.00 97.64           C  
ATOM   3680  CB  TYR A 225      -4.105   6.227  14.332  1.00 97.64           C  
ATOM   3681  HB2 TYR A 225      -3.115   6.040  14.749  1.00 97.64           H  
ATOM   3682  HB3 TYR A 225      -4.046   6.084  13.253  1.00 97.64           H  
ATOM   3683  O   TYR A 225      -3.526   7.795  16.777  1.00 97.64           O  
ATOM   3684  CG  TYR A 225      -5.089   5.225  14.884  1.00 97.64           C  
ATOM   3685  CD1 TYR A 225      -4.689   4.281  15.847  1.00 97.64           C  
ATOM   3686  HD1 TYR A 225      -3.670   4.272  16.206  1.00 97.64           H  
ATOM   3687  CD2 TYR A 225      -6.422   5.255  14.440  1.00 97.64           C  
ATOM   3688  HD2 TYR A 225      -6.735   5.972  13.696  1.00 97.64           H  
ATOM   3689  CE1 TYR A 225      -5.623   3.359  16.358  1.00 97.64           C  
ATOM   3690  HE1 TYR A 225      -5.329   2.642  17.110  1.00 97.64           H  
ATOM   3691  CE2 TYR A 225      -7.353   4.337  14.953  1.00 97.64           C  
ATOM   3692  HE2 TYR A 225      -8.380   4.333  14.620  1.00 97.64           H  
ATOM   3693  OH  TYR A 225      -7.877   2.501  16.360  1.00 97.64           O  
ATOM   3694  HH  TYR A 225      -7.535   1.847  16.974  1.00 97.64           H  
ATOM   3695  CZ  TYR A 225      -6.957   3.382  15.902  1.00 97.64           C  
ATOM   3696  N   PHE A 226      -5.612   8.632  16.557  1.00 96.62           N  
ATOM   3697  H   PHE A 226      -6.434   8.700  15.974  1.00 96.62           H  
ATOM   3698  CA  PHE A 226      -5.623   9.390  17.809  1.00 96.62           C  
ATOM   3699  HA  PHE A 226      -6.546   9.969  17.833  1.00 96.62           H  
ATOM   3700  C   PHE A 226      -4.471  10.421  17.857  1.00 96.62           C  
ATOM   3701  CB  PHE A 226      -5.672   8.419  19.005  1.00 96.62           C  
ATOM   3702  HB2 PHE A 226      -4.750   7.840  19.056  1.00 96.62           H  
ATOM   3703  HB3 PHE A 226      -5.737   8.997  19.926  1.00 96.62           H  
ATOM   3704  O   PHE A 226      -4.291  11.215  16.930  1.00 96.62           O  
ATOM   3705  CG  PHE A 226      -6.847   7.467  18.981  1.00 96.62           C  
ATOM   3706  CD1 PHE A 226      -8.113   7.919  19.396  1.00 96.62           C  
ATOM   3707  HD1 PHE A 226      -8.258   8.947  19.690  1.00 96.62           H  
ATOM   3708  CD2 PHE A 226      -6.681   6.132  18.568  1.00 96.62           C  
ATOM   3709  HD2 PHE A 226      -5.711   5.775  18.257  1.00 96.62           H  
ATOM   3710  CE1 PHE A 226      -9.206   7.037  19.419  1.00 96.62           C  
ATOM   3711  HE1 PHE A 226     -10.177   7.380  19.746  1.00 96.62           H  
ATOM   3712  CE2 PHE A 226      -7.777   5.253  18.596  1.00 96.62           C  
ATOM   3713  HE2 PHE A 226      -7.652   4.216  18.322  1.00 96.62           H  
ATOM   3714  CZ  PHE A 226      -9.038   5.702  19.021  1.00 96.62           C  
ATOM   3715  HZ  PHE A 226      -9.873   5.017  19.058  1.00 96.62           H  
ATOM   3716  N   ASP A 227      -3.674  10.407  18.921  1.00 95.02           N  
ATOM   3717  H   ASP A 227      -3.801   9.676  19.606  1.00 95.02           H  
ATOM   3718  CA  ASP A 227      -2.476  11.229  19.116  1.00 95.02           C  
ATOM   3719  HA  ASP A 227      -2.645  12.213  18.679  1.00 95.02           H  
ATOM   3720  C   ASP A 227      -1.212  10.637  18.454  1.00 95.02           C  
ATOM   3721  CB  ASP A 227      -2.275  11.408  20.629  1.00 95.02           C  
ATOM   3722  HB2 ASP A 227      -3.184  11.828  21.061  1.00 95.02           H  
ATOM   3723  HB3 ASP A 227      -1.469  12.124  20.789  1.00 95.02           H  
ATOM   3724  O   ASP A 227      -0.149  11.261  18.431  1.00 95.02           O  
ATOM   3725  CG  ASP A 227      -1.932  10.100  21.357  1.00 95.02           C  
ATOM   3726  OD1 ASP A 227      -2.039   9.014  20.727  1.00 95.02           O  
ATOM   3727  OD2 ASP A 227      -1.542  10.192  22.535  1.00 95.02           O  
ATOM   3728  N   THR A 228      -1.316   9.439  17.873  1.00 97.21           N  
ATOM   3729  H   THR A 228      -2.213   8.977  17.913  1.00 97.21           H  
ATOM   3730  CA  THR A 228      -0.173   8.674  17.382  1.00 97.21           C  
ATOM   3731  HA  THR A 228       0.720   9.027  17.898  1.00 97.21           H  
ATOM   3732  C   THR A 228       0.024   8.886  15.882  1.00 97.21           C  
ATOM   3733  CB  THR A 228      -0.329   7.197  17.760  1.00 97.21           C  
ATOM   3734  HB  THR A 228      -1.253   6.794  17.345  1.00 97.21           H  
ATOM   3735  O   THR A 228      -0.873   8.688  15.062  1.00 97.21           O  
ATOM   3736  CG2 THR A 228       0.854   6.352  17.279  1.00 97.21           C  
ATOM   3737 HG21 THR A 228       0.898   6.355  16.190  1.00 97.21           H  
ATOM   3738 HG22 THR A 228       0.714   5.326  17.619  1.00 97.21           H  
ATOM   3739 HG23 THR A 228       1.782   6.744  17.694  1.00 97.21           H  
ATOM   3740  OG1 THR A 228      -0.339   7.070  19.165  1.00 97.21           O  
ATOM   3741  HG1 THR A 228      -0.964   7.687  19.552  1.00 97.21           H  
ATOM   3742  N   THR A 229       1.241   9.269  15.481  1.00 97.12           N  
ATOM   3743  H   THR A 229       1.949   9.395  16.190  1.00 97.12           H  
ATOM   3744  CA  THR A 229       1.601   9.399  14.060  1.00 97.12           C  
ATOM   3745  HA  THR A 229       0.705   9.640  13.489  1.00 97.12           H  
ATOM   3746  C   THR A 229       2.156   8.085  13.517  1.00 97.12           C  
ATOM   3747  CB  THR A 229       2.582  10.553  13.830  1.00 97.12           C  
ATOM   3748  HB  THR A 229       3.477  10.405  14.433  1.00 97.12           H  
ATOM   3749  O   THR A 229       3.225   7.623  13.926  1.00 97.12           O  
ATOM   3750  CG2 THR A 229       2.978  10.701  12.358  1.00 97.12           C  
ATOM   3751 HG21 THR A 229       2.082  10.777  11.742  1.00 97.12           H  
ATOM   3752 HG22 THR A 229       3.570   9.843  12.039  1.00 97.12           H  
ATOM   3753 HG23 THR A 229       3.575  11.604  12.236  1.00 97.12           H  
ATOM   3754  OG1 THR A 229       1.964  11.765  14.200  1.00 97.12           O  
ATOM   3755  HG1 THR A 229       1.673  11.675  15.110  1.00 97.12           H  
ATOM   3756  N   ILE A 230       1.471   7.518  12.525  1.00 97.70           N  
ATOM   3757  H   ILE A 230       0.614   7.958  12.223  1.00 97.70           H  
ATOM   3758  CA  ILE A 230       1.882   6.304  11.821  1.00 97.70           C  
ATOM   3759  HA  ILE A 230       2.595   5.765  12.445  1.00 97.70           H  
ATOM   3760  C   ILE A 230       2.588   6.693  10.519  1.00 97.70           C  
ATOM   3761  CB  ILE A 230       0.679   5.362  11.601  1.00 97.70           C  
ATOM   3762  HB  ILE A 230      -0.005   5.842  10.902  1.00 97.70           H  
ATOM   3763  O   ILE A 230       2.023   7.337   9.630  1.00 97.70           O  
ATOM   3764  CG1 ILE A 230      -0.119   5.075  12.897  1.00 97.70           C  
ATOM   3765 HG12 ILE A 230      -0.969   4.439  12.647  1.00 97.70           H  
ATOM   3766 HG13 ILE A 230      -0.533   6.006  13.285  1.00 97.70           H  
ATOM   3767  CG2 ILE A 230       1.164   4.043  10.971  1.00 97.70           C  
ATOM   3768 HG21 ILE A 230       1.530   4.221   9.960  1.00 97.70           H  
ATOM   3769 HG22 ILE A 230       1.956   3.595  11.570  1.00 97.70           H  
ATOM   3770 HG23 ILE A 230       0.333   3.341  10.913  1.00 97.70           H  
ATOM   3771  CD1 ILE A 230       0.670   4.387  14.019  1.00 97.70           C  
ATOM   3772 HD11 ILE A 230       1.003   3.401  13.693  1.00 97.70           H  
ATOM   3773 HD12 ILE A 230       1.531   4.989  14.310  1.00 97.70           H  
ATOM   3774 HD13 ILE A 230       0.019   4.260  14.884  1.00 97.70           H  
ATOM   3775  N   LYS A 231       3.867   6.318  10.403  1.00 97.18           N  
ATOM   3776  H   LYS A 231       4.242   5.733  11.136  1.00 97.18           H  
ATOM   3777  CA  LYS A 231       4.670   6.564   9.196  1.00 97.18           C  
ATOM   3778  HA  LYS A 231       4.460   7.577   8.852  1.00 97.18           H  
ATOM   3779  C   LYS A 231       4.247   5.606   8.078  1.00 97.18           C  
ATOM   3780  CB  LYS A 231       6.177   6.441   9.501  1.00 97.18           C  
ATOM   3781  HB2 LYS A 231       6.728   6.512   8.563  1.00 97.18           H  
ATOM   3782  HB3 LYS A 231       6.375   5.459   9.932  1.00 97.18           H  
ATOM   3783  O   LYS A 231       3.855   4.472   8.336  1.00 97.18           O  
ATOM   3784  CG  LYS A 231       6.693   7.536  10.454  1.00 97.18           C  
ATOM   3785  HG2 LYS A 231       6.185   7.446  11.415  1.00 97.18           H  
ATOM   3786  HG3 LYS A 231       6.464   8.513  10.029  1.00 97.18           H  
ATOM   3787  CD  LYS A 231       8.213   7.432  10.681  1.00 97.18           C  
ATOM   3788  HD2 LYS A 231       8.728   7.542   9.726  1.00 97.18           H  
ATOM   3789  HD3 LYS A 231       8.443   6.450  11.095  1.00 97.18           H  
ATOM   3790  CE  LYS A 231       8.691   8.525  11.653  1.00 97.18           C  
ATOM   3791  HE2 LYS A 231       8.449   9.500  11.231  1.00 97.18           H  
ATOM   3792  HE3 LYS A 231       8.131   8.428  12.582  1.00 97.18           H  
ATOM   3793  NZ  LYS A 231      10.151   8.447  11.941  1.00 97.18           N  
ATOM   3794  HZ1 LYS A 231      10.705   8.566  11.105  1.00 97.18           H  
ATOM   3795  HZ2 LYS A 231      10.419   9.173  12.591  1.00 97.18           H  
ATOM   3796  HZ3 LYS A 231      10.395   7.565  12.369  1.00 97.18           H  
ATOM   3797  N   ARG A 232       4.390   6.026   6.816  1.00 95.12           N  
ATOM   3798  H   ARG A 232       4.698   6.975   6.660  1.00 95.12           H  
ATOM   3799  CA  ARG A 232       4.173   5.122   5.671  1.00 95.12           C  
ATOM   3800  HA  ARG A 232       3.166   4.717   5.764  1.00 95.12           H  
ATOM   3801  C   ARG A 232       5.149   3.936   5.727  1.00 95.12           C  
ATOM   3802  CB  ARG A 232       4.253   5.865   4.323  1.00 95.12           C  
ATOM   3803  HB2 ARG A 232       3.557   6.703   4.337  1.00 95.12           H  
ATOM   3804  HB3 ARG A 232       3.939   5.178   3.537  1.00 95.12           H  
ATOM   3805  O   ARG A 232       6.352   4.153   5.873  1.00 95.12           O  
ATOM   3806  CG  ARG A 232       5.659   6.376   3.977  1.00 95.12           C  
ATOM   3807  HG2 ARG A 232       5.984   7.063   4.758  1.00 95.12           H  
ATOM   3808  HG3 ARG A 232       6.362   5.546   3.916  1.00 95.12           H  
ATOM   3809  CD  ARG A 232       5.708   7.082   2.626  1.00 95.12           C  
ATOM   3810  HD2 ARG A 232       4.885   7.795   2.573  1.00 95.12           H  
ATOM   3811  HD3 ARG A 232       5.587   6.344   1.833  1.00 95.12           H  
ATOM   3812  NE  ARG A 232       6.998   7.786   2.500  1.00 95.12           N  
ATOM   3813  HE  ARG A 232       7.619   7.684   3.291  1.00 95.12           H  
ATOM   3814  NH1 ARG A 232       6.526   8.932   0.577  1.00 95.12           N  
ATOM   3815 HH11 ARG A 232       5.699   8.362   0.468  1.00 95.12           H  
ATOM   3816 HH12 ARG A 232       6.759   9.645  -0.099  1.00 95.12           H  
ATOM   3817  NH2 ARG A 232       8.368   9.431   1.747  1.00 95.12           N  
ATOM   3818 HH21 ARG A 232       8.842   9.425   2.639  1.00 95.12           H  
ATOM   3819 HH22 ARG A 232       8.461  10.272   1.196  1.00 95.12           H  
ATOM   3820  CZ  ARG A 232       7.288   8.708   1.607  1.00 95.12           C  
ATOM   3821  N   ASN A 233       4.648   2.720   5.536  1.00 96.32           N  
ATOM   3822  H   ASN A 233       3.647   2.606   5.460  1.00 96.32           H  
ATOM   3823  CA  ASN A 233       5.478   1.536   5.310  1.00 96.32           C  
ATOM   3824  HA  ASN A 233       6.436   1.656   5.816  1.00 96.32           H  
ATOM   3825  C   ASN A 233       5.725   1.375   3.807  1.00 96.32           C  
ATOM   3826  CB  ASN A 233       4.779   0.298   5.897  1.00 96.32           C  
ATOM   3827  HB2 ASN A 233       4.550   0.460   6.950  1.00 96.32           H  
ATOM   3828  HB3 ASN A 233       3.855   0.088   5.359  1.00 96.32           H  
ATOM   3829  O   ASN A 233       4.761   1.223   3.067  1.00 96.32           O  
ATOM   3830  CG  ASN A 233       5.703  -0.902   5.814  1.00 96.32           C  
ATOM   3831  ND2 ASN A 233       5.267  -2.011   5.271  1.00 96.32           N  
ATOM   3832 HD21 ASN A 233       4.308  -2.129   4.977  1.00 96.32           H  
ATOM   3833 HD22 ASN A 233       5.864  -2.822   5.338  1.00 96.32           H  
ATOM   3834  OD1 ASN A 233       6.852  -0.808   6.204  1.00 96.32           O  
ATOM   3835  N   ARG A 234       6.971   1.462   3.330  1.00 95.41           N  
ATOM   3836  H   ARG A 234       7.730   1.414   3.994  1.00 95.41           H  
ATOM   3837  CA  ARG A 234       7.282   1.368   1.890  1.00 95.41           C  
ATOM   3838  HA  ARG A 234       6.399   1.626   1.304  1.00 95.41           H  
ATOM   3839  C   ARG A 234       7.670  -0.058   1.504  1.00 95.41           C  
ATOM   3840  CB  ARG A 234       8.417   2.317   1.500  1.00 95.41           C  
ATOM   3841  HB2 ARG A 234       8.723   2.055   0.487  1.00 95.41           H  
ATOM   3842  HB3 ARG A 234       9.266   2.141   2.161  1.00 95.41           H  
ATOM   3843  O   ARG A 234       8.622  -0.598   2.056  1.00 95.41           O  
ATOM   3844  CG  ARG A 234       8.052   3.807   1.513  1.00 95.41           C  
ATOM   3845  HG2 ARG A 234       7.785   4.125   2.521  1.00 95.41           H  
ATOM   3846  HG3 ARG A 234       7.226   3.988   0.826  1.00 95.41           H  
ATOM   3847  CD  ARG A 234       9.307   4.539   1.030  1.00 95.41           C  
ATOM   3848  HD2 ARG A 234      10.097   4.372   1.762  1.00 95.41           H  
ATOM   3849  HD3 ARG A 234       9.623   4.060   0.103  1.00 95.41           H  
ATOM   3850  NE  ARG A 234       9.144   5.994   0.829  1.00 95.41           N  
ATOM   3851  HE  ARG A 234       8.942   6.541   1.654  1.00 95.41           H  
ATOM   3852  NH1 ARG A 234       9.659   6.000  -1.407  1.00 95.41           N  
ATOM   3853 HH11 ARG A 234       9.159   5.131  -1.535  1.00 95.41           H  
ATOM   3854 HH12 ARG A 234       9.772   6.480  -2.288  1.00 95.41           H  
ATOM   3855  NH2 ARG A 234       9.708   7.911  -0.299  1.00 95.41           N  
ATOM   3856 HH21 ARG A 234       9.730   8.435   0.564  1.00 95.41           H  
ATOM   3857 HH22 ARG A 234      10.062   8.315  -1.155  1.00 95.41           H  
ATOM   3858  CZ  ARG A 234       9.482   6.628  -0.284  1.00 95.41           C  
ATOM   3859  N   TYR A 235       7.023  -0.605   0.481  1.00 96.64           N  
ATOM   3860  H   TYR A 235       6.245  -0.109   0.068  1.00 96.64           H  
ATOM   3861  CA  TYR A 235       7.293  -1.949  -0.032  1.00 96.64           C  
ATOM   3862  HA  TYR A 235       7.646  -2.581   0.784  1.00 96.64           H  
ATOM   3863  C   TYR A 235       8.384  -1.900  -1.105  1.00 96.64           C  
ATOM   3864  CB  TYR A 235       5.984  -2.564  -0.541  1.00 96.64           C  
ATOM   3865  HB2 TYR A 235       5.664  -2.035  -1.438  1.00 96.64           H  
ATOM   3866  HB3 TYR A 235       6.159  -3.606  -0.810  1.00 96.64           H  
ATOM   3867  O   TYR A 235       8.109  -1.700  -2.283  1.00 96.64           O  
ATOM   3868  CG  TYR A 235       4.870  -2.496   0.480  1.00 96.64           C  
ATOM   3869  CD1 TYR A 235       4.876  -3.383   1.570  1.00 96.64           C  
ATOM   3870  HD1 TYR A 235       5.632  -4.150   1.646  1.00 96.64           H  
ATOM   3871  CD2 TYR A 235       3.886  -1.493   0.382  1.00 96.64           C  
ATOM   3872  HD2 TYR A 235       3.892  -0.818  -0.461  1.00 96.64           H  
ATOM   3873  CE1 TYR A 235       3.902  -3.259   2.576  1.00 96.64           C  
ATOM   3874  HE1 TYR A 235       3.912  -3.927   3.425  1.00 96.64           H  
ATOM   3875  CE2 TYR A 235       2.906  -1.371   1.384  1.00 96.64           C  
ATOM   3876  HE2 TYR A 235       2.159  -0.593   1.320  1.00 96.64           H  
ATOM   3877  OH  TYR A 235       1.993  -2.129   3.465  1.00 96.64           O  
ATOM   3878  HH  TYR A 235       1.341  -1.446   3.290  1.00 96.64           H  
ATOM   3879  CZ  TYR A 235       2.917  -2.257   2.483  1.00 96.64           C  
ATOM   3880  N   ARG A 236       9.649  -2.011  -0.688  1.00 95.98           N  
ATOM   3881  H   ARG A 236       9.800  -2.113   0.305  1.00 95.98           H  
ATOM   3882  CA  ARG A 236      10.822  -1.955  -1.589  1.00 95.98           C  
ATOM   3883  HA  ARG A 236      10.521  -1.579  -2.567  1.00 95.98           H  
ATOM   3884  C   ARG A 236      11.439  -3.321  -1.883  1.00 95.98           C  
ATOM   3885  CB  ARG A 236      11.873  -1.000  -1.021  1.00 95.98           C  
ATOM   3886  HB2 ARG A 236      12.764  -1.041  -1.648  1.00 95.98           H  
ATOM   3887  HB3 ARG A 236      12.144  -1.320  -0.015  1.00 95.98           H  
ATOM   3888  O   ARG A 236      12.415  -3.411  -2.624  1.00 95.98           O  
ATOM   3889  CG  ARG A 236      11.378   0.448  -0.994  1.00 95.98           C  
ATOM   3890  HG2 ARG A 236      10.487   0.531  -0.371  1.00 95.98           H  
ATOM   3891  HG3 ARG A 236      11.146   0.774  -2.008  1.00 95.98           H  
ATOM   3892  CD  ARG A 236      12.490   1.315  -0.409  1.00 95.98           C  
ATOM   3893  HD2 ARG A 236      13.389   1.182  -1.011  1.00 95.98           H  
ATOM   3894  HD3 ARG A 236      12.693   0.976   0.607  1.00 95.98           H  
ATOM   3895  NE  ARG A 236      12.115   2.737  -0.402  1.00 95.98           N  
ATOM   3896  HE  ARG A 236      11.343   2.986  -1.004  1.00 95.98           H  
ATOM   3897  NH1 ARG A 236      13.870   3.454   0.894  1.00 95.98           N  
ATOM   3898 HH11 ARG A 236      14.176   2.496   0.982  1.00 95.98           H  
ATOM   3899 HH12 ARG A 236      14.436   4.189   1.295  1.00 95.98           H  
ATOM   3900  NH2 ARG A 236      12.446   4.941   0.030  1.00 95.98           N  
ATOM   3901 HH21 ARG A 236      11.735   5.143  -0.659  1.00 95.98           H  
ATOM   3902 HH22 ARG A 236      13.078   5.661   0.348  1.00 95.98           H  
ATOM   3903  CZ  ARG A 236      12.807   3.698   0.178  1.00 95.98           C  
ATOM   3904  N   TYR A 237      10.903  -4.385  -1.293  1.00 94.73           N  
ATOM   3905  H   TYR A 237      10.058  -4.273  -0.750  1.00 94.73           H  
ATOM   3906  CA  TYR A 237      11.371  -5.740  -1.542  1.00 94.73           C  
ATOM   3907  HA  TYR A 237      12.451  -5.717  -1.693  1.00 94.73           H  
ATOM   3908  C   TYR A 237      10.746  -6.284  -2.831  1.00 94.73           C  
ATOM   3909  CB  TYR A 237      11.114  -6.615  -0.314  1.00 94.73           C  
ATOM   3910  HB2 TYR A 237      11.573  -6.154   0.560  1.00 94.73           H  
ATOM   3911  HB3 TYR A 237      10.041  -6.682  -0.132  1.00 94.73           H  
ATOM   3912  O   TYR A 237       9.817  -7.070  -2.809  1.00 94.73           O  
ATOM   3913  CG  TYR A 237      11.692  -8.003  -0.484  1.00 94.73           C  
ATOM   3914  CD1 TYR A 237      10.834  -9.087  -0.732  1.00 94.73           C  
ATOM   3915  HD1 TYR A 237       9.767  -8.924  -0.764  1.00 94.73           H  
ATOM   3916  CD2 TYR A 237      13.085  -8.202  -0.432  1.00 94.73           C  
ATOM   3917  HD2 TYR A 237      13.740  -7.371  -0.220  1.00 94.73           H  
ATOM   3918  CE1 TYR A 237      11.361 -10.374  -0.939  1.00 94.73           C  
ATOM   3919  HE1 TYR A 237      10.707 -11.212  -1.129  1.00 94.73           H  
ATOM   3920  CE2 TYR A 237      13.616  -9.494  -0.608  1.00 94.73           C  
ATOM   3921  HE2 TYR A 237      14.681  -9.661  -0.528  1.00 94.73           H  
ATOM   3922  OH  TYR A 237      13.256 -11.829  -1.041  1.00 94.73           O  
ATOM   3923  HH  TYR A 237      14.144 -11.941  -0.694  1.00 94.73           H  
ATOM   3924  CZ  TYR A 237      12.751 -10.583  -0.859  1.00 94.73           C  
ATOM   3925  N   ILE A 238      11.262  -5.848  -3.978  1.00 94.89           N  
ATOM   3926  H   ILE A 238      11.974  -5.133  -3.923  1.00 94.89           H  
ATOM   3927  CA  ILE A 238      10.704  -6.165  -5.306  1.00 94.89           C  
ATOM   3928  HA  ILE A 238       9.646  -5.903  -5.313  1.00 94.89           H  
ATOM   3929  C   ILE A 238      10.774  -7.653  -5.648  1.00 94.89           C  
ATOM   3930  CB  ILE A 238      11.451  -5.321  -6.359  1.00 94.89           C  
ATOM   3931  HB  ILE A 238      12.520  -5.491  -6.229  1.00 94.89           H  
ATOM   3932  O   ILE A 238       9.992  -8.148  -6.450  1.00 94.89           O  
ATOM   3933  CG1 ILE A 238      11.189  -3.824  -6.103  1.00 94.89           C  
ATOM   3934 HG12 ILE A 238      11.918  -3.250  -6.674  1.00 94.89           H  
ATOM   3935 HG13 ILE A 238      11.375  -3.574  -5.058  1.00 94.89           H  
ATOM   3936  CG2 ILE A 238      11.111  -5.694  -7.811  1.00 94.89           C  
ATOM   3937 HG21 ILE A 238      11.536  -4.955  -8.491  1.00 94.89           H  
ATOM   3938 HG22 ILE A 238      11.533  -6.666  -8.066  1.00 94.89           H  
ATOM   3939 HG23 ILE A 238      10.031  -5.742  -7.952  1.00 94.89           H  
ATOM   3940  CD1 ILE A 238       9.778  -3.353  -6.467  1.00 94.89           C  
ATOM   3941 HD11 ILE A 238       9.085  -4.193  -6.525  1.00 94.89           H  
ATOM   3942 HD12 ILE A 238       9.792  -2.860  -7.439  1.00 94.89           H  
ATOM   3943 HD13 ILE A 238       9.422  -2.660  -5.705  1.00 94.89           H  
ATOM   3944  N   LYS A 239      11.696  -8.388  -5.024  1.00 94.48           N  
ATOM   3945  H   LYS A 239      12.250  -7.947  -4.304  1.00 94.48           H  
ATOM   3946  CA  LYS A 239      11.881  -9.812  -5.305  1.00 94.48           C  
ATOM   3947  HA  LYS A 239      12.075  -9.935  -6.371  1.00 94.48           H  
ATOM   3948  C   LYS A 239      10.626 -10.645  -5.036  1.00 94.48           C  
ATOM   3949  CB  LYS A 239      13.074 -10.360  -4.526  1.00 94.48           C  
ATOM   3950  HB2 LYS A 239      13.110 -11.440  -4.670  1.00 94.48           H  
ATOM   3951  HB3 LYS A 239      12.929 -10.158  -3.465  1.00 94.48           H  
ATOM   3952  O   LYS A 239      10.466 -11.658  -5.700  1.00 94.48           O  
ATOM   3953  CG  LYS A 239      14.402  -9.751  -4.993  1.00 94.48           C  
ATOM   3954  HG2 LYS A 239      14.418  -8.682  -4.783  1.00 94.48           H  
ATOM   3955  HG3 LYS A 239      14.519  -9.910  -6.065  1.00 94.48           H  
ATOM   3956  CD  LYS A 239      15.549 -10.436  -4.248  1.00 94.48           C  
ATOM   3957  HD2 LYS A 239      15.507 -11.506  -4.451  1.00 94.48           H  
ATOM   3958  HD3 LYS A 239      15.425 -10.274  -3.178  1.00 94.48           H  
ATOM   3959  CE  LYS A 239      16.896  -9.880  -4.709  1.00 94.48           C  
ATOM   3960  HE2 LYS A 239      16.932  -8.814  -4.487  1.00 94.48           H  
ATOM   3961  HE3 LYS A 239      16.966 -10.005  -5.790  1.00 94.48           H  
ATOM   3962  NZ  LYS A 239      18.003 -10.599  -4.033  1.00 94.48           N  
ATOM   3963  HZ1 LYS A 239      17.929 -10.498  -3.031  1.00 94.48           H  
ATOM   3964  HZ2 LYS A 239      18.899 -10.248  -4.341  1.00 94.48           H  
ATOM   3965  HZ3 LYS A 239      17.946 -11.584  -4.249  1.00 94.48           H  
ATOM   3966  N   GLU A 240       9.729 -10.200  -4.147  1.00 94.19           N  
ATOM   3967  H   GLU A 240       9.892  -9.324  -3.672  1.00 94.19           H  
ATOM   3968  CA  GLU A 240       8.481 -10.923  -3.854  1.00 94.19           C  
ATOM   3969  HA  GLU A 240       8.740 -11.933  -3.537  1.00 94.19           H  
ATOM   3970  C   GLU A 240       7.574 -11.095  -5.080  1.00 94.19           C  
ATOM   3971  CB  GLU A 240       7.710 -10.262  -2.688  1.00 94.19           C  
ATOM   3972  HB2 GLU A 240       8.388 -10.154  -1.842  1.00 94.19           H  
ATOM   3973  HB3 GLU A 240       6.928 -10.954  -2.374  1.00 94.19           H  
ATOM   3974  O   GLU A 240       6.849 -12.077  -5.155  1.00 94.19           O  
ATOM   3975  CG  GLU A 240       7.055  -8.898  -2.993  1.00 94.19           C  
ATOM   3976  HG2 GLU A 240       7.806  -8.216  -3.392  1.00 94.19           H  
ATOM   3977  HG3 GLU A 240       6.317  -9.024  -3.785  1.00 94.19           H  
ATOM   3978  CD  GLU A 240       6.343  -8.268  -1.776  1.00 94.19           C  
ATOM   3979  OE1 GLU A 240       6.489  -7.049  -1.516  1.00 94.19           O  
ATOM   3980  OE2 GLU A 240       5.570  -8.970  -1.086  1.00 94.19           O  
ATOM   3981  N   VAL A 241       7.628 -10.182  -6.057  1.00 95.74           N  
ATOM   3982  H   VAL A 241       8.275  -9.410  -5.977  1.00 95.74           H  
ATOM   3983  CA  VAL A 241       6.780 -10.275  -7.257  1.00 95.74           C  
ATOM   3984  HA  VAL A 241       5.903 -10.871  -7.004  1.00 95.74           H  
ATOM   3985  C   VAL A 241       7.436 -11.007  -8.424  1.00 95.74           C  
ATOM   3986  CB  VAL A 241       6.237  -8.910  -7.714  1.00 95.74           C  
ATOM   3987  HB  VAL A 241       5.624  -9.076  -8.599  1.00 95.74           H  
ATOM   3988  O   VAL A 241       6.779 -11.254  -9.428  1.00 95.74           O  
ATOM   3989  CG1 VAL A 241       5.328  -8.292  -6.648  1.00 95.74           C  
ATOM   3990 HG11 VAL A 241       5.906  -8.055  -5.754  1.00 95.74           H  
ATOM   3991 HG12 VAL A 241       4.866  -7.388  -7.042  1.00 95.74           H  
ATOM   3992 HG13 VAL A 241       4.545  -9.005  -6.389  1.00 95.74           H  
ATOM   3993  CG2 VAL A 241       7.317  -7.894  -8.096  1.00 95.74           C  
ATOM   3994 HG21 VAL A 241       7.775  -7.480  -7.198  1.00 95.74           H  
ATOM   3995 HG22 VAL A 241       6.855  -7.084  -8.660  1.00 95.74           H  
ATOM   3996 HG23 VAL A 241       8.077  -8.362  -8.722  1.00 95.74           H  
ATOM   3997  N   LEU A 242       8.726 -11.351  -8.334  1.00 94.45           N  
ATOM   3998  H   LEU A 242       9.201 -11.236  -7.451  1.00 94.45           H  
ATOM   3999  CA  LEU A 242       9.432 -11.974  -9.459  1.00 94.45           C  
ATOM   4000  HA  LEU A 242       9.217 -11.407 -10.364  1.00 94.45           H  
ATOM   4001  C   LEU A 242       8.936 -13.396  -9.736  1.00 94.45           C  
ATOM   4002  CB  LEU A 242      10.945 -11.972  -9.202  1.00 94.45           C  
ATOM   4003  HB2 LEU A 242      11.136 -12.475  -8.254  1.00 94.45           H  
ATOM   4004  HB3 LEU A 242      11.427 -12.557  -9.985  1.00 94.45           H  
ATOM   4005  O   LEU A 242       8.932 -13.812 -10.892  1.00 94.45           O  
ATOM   4006  CG  LEU A 242      11.585 -10.575  -9.175  1.00 94.45           C  
ATOM   4007  HG  LEU A 242      11.130  -9.973  -8.388  1.00 94.45           H  
ATOM   4008  CD1 LEU A 242      13.073 -10.738  -8.871  1.00 94.45           C  
ATOM   4009 HD11 LEU A 242      13.531 -11.362  -9.639  1.00 94.45           H  
ATOM   4010 HD12 LEU A 242      13.196 -11.235  -7.909  1.00 94.45           H  
ATOM   4011 HD13 LEU A 242      13.564  -9.765  -8.847  1.00 94.45           H  
ATOM   4012  CD2 LEU A 242      11.453  -9.825 -10.503  1.00 94.45           C  
ATOM   4013 HD21 LEU A 242      11.834 -10.438 -11.319  1.00 94.45           H  
ATOM   4014 HD22 LEU A 242      10.407  -9.581 -10.690  1.00 94.45           H  
ATOM   4015 HD23 LEU A 242      12.019  -8.895 -10.456  1.00 94.45           H  
ATOM   4016  N   ASP A 243       8.518 -14.118  -8.700  1.00 91.56           N  
ATOM   4017  H   ASP A 243       8.576 -13.713  -7.777  1.00 91.56           H  
ATOM   4018  CA  ASP A 243       7.977 -15.480  -8.796  1.00 91.56           C  
ATOM   4019  HA  ASP A 243       8.127 -15.856  -9.807  1.00 91.56           H  
ATOM   4020  C   ASP A 243       6.453 -15.518  -8.571  1.00 91.56           C  
ATOM   4021  CB  ASP A 243       8.770 -16.404  -7.854  1.00 91.56           C  
ATOM   4022  HB2 ASP A 243       8.612 -16.081  -6.825  1.00 91.56           H  
ATOM   4023  HB3 ASP A 243       8.399 -17.424  -7.954  1.00 91.56           H  
ATOM   4024  O   ASP A 243       5.870 -16.585  -8.409  1.00 91.56           O  
ATOM   4025  CG  ASP A 243      10.273 -16.401  -8.172  1.00 91.56           C  
ATOM   4026  OD1 ASP A 243      10.636 -16.426  -9.379  1.00 91.56           O  
ATOM   4027  OD2 ASP A 243      11.081 -16.306  -7.223  1.00 91.56           O  
ATOM   4028  N   ALA A 244       5.809 -14.348  -8.565  1.00 95.21           N  
ATOM   4029  H   ALA A 244       6.333 -13.520  -8.807  1.00 95.21           H  
ATOM   4030  CA  ALA A 244       4.369 -14.198  -8.393  1.00 95.21           C  
ATOM   4031  HA  ALA A 244       4.012 -14.964  -7.704  1.00 95.21           H  
ATOM   4032  C   ALA A 244       3.607 -14.369  -9.716  1.00 95.21           C  
ATOM   4033  CB  ALA A 244       4.117 -12.827  -7.758  1.00 95.21           C  
ATOM   4034  HB1 ALA A 244       3.053 -12.684  -7.573  1.00 95.21           H  
ATOM   4035  HB2 ALA A 244       4.461 -12.041  -8.431  1.00 95.21           H  
ATOM   4036  HB3 ALA A 244       4.652 -12.766  -6.810  1.00 95.21           H  
ATOM   4037  O   ALA A 244       4.176 -14.280 -10.808  1.00 95.21           O  
ATOM   4038  N   THR A 245       2.289 -14.539  -9.619  1.00 95.44           N  
ATOM   4039  H   THR A 245       1.865 -14.573  -8.703  1.00 95.44           H  
ATOM   4040  CA  THR A 245       1.404 -14.588 -10.787  1.00 95.44           C  
ATOM   4041  HA  THR A 245       1.911 -15.120 -11.593  1.00 95.44           H  
ATOM   4042  C   THR A 245       1.087 -13.170 -11.253  1.00 95.44           C  
ATOM   4043  CB  THR A 245       0.119 -15.360 -10.465  1.00 95.44           C  
ATOM   4044  HB  THR A 245      -0.411 -14.868  -9.650  1.00 95.44           H  
ATOM   4045  O   THR A 245       0.525 -12.375 -10.498  1.00 95.44           O  
ATOM   4046  CG2 THR A 245      -0.807 -15.487 -11.675  1.00 95.44           C  
ATOM   4047 HG21 THR A 245      -1.663 -16.111 -11.416  1.00 95.44           H  
ATOM   4048 HG22 THR A 245      -1.178 -14.506 -11.970  1.00 95.44           H  
ATOM   4049 HG23 THR A 245      -0.272 -15.939 -12.510  1.00 95.44           H  
ATOM   4050  OG1 THR A 245       0.455 -16.670 -10.076  1.00 95.44           O  
ATOM   4051  HG1 THR A 245      -0.308 -17.044  -9.629  1.00 95.44           H  
ATOM   4052  N   LEU A 246       1.421 -12.841 -12.502  1.00 94.19           N  
ATOM   4053  H   LEU A 246       1.881 -13.534 -13.076  1.00 94.19           H  
ATOM   4054  CA  LEU A 246       1.002 -11.590 -13.136  1.00 94.19           C  
ATOM   4055  HA  LEU A 246       1.126 -10.777 -12.419  1.00 94.19           H  
ATOM   4056  C   LEU A 246      -0.480 -11.682 -13.519  1.00 94.19           C  
ATOM   4057  CB  LEU A 246       1.905 -11.312 -14.352  1.00 94.19           C  
ATOM   4058  HB2 LEU A 246       1.830 -12.159 -15.034  1.00 94.19           H  
ATOM   4059  HB3 LEU A 246       2.937 -11.246 -14.008  1.00 94.19           H  
ATOM   4060  O   LEU A 246      -0.867 -12.525 -14.326  1.00 94.19           O  
ATOM   4061  CG  LEU A 246       1.559 -10.033 -15.141  1.00 94.19           C  
ATOM   4062  HG  LEU A 246       0.537 -10.092 -15.517  1.00 94.19           H  
ATOM   4063  CD1 LEU A 246       1.706  -8.762 -14.302  1.00 94.19           C  
ATOM   4064 HD11 LEU A 246       0.961  -8.758 -13.507  1.00 94.19           H  
ATOM   4065 HD12 LEU A 246       1.535  -7.889 -14.931  1.00 94.19           H  
ATOM   4066 HD13 LEU A 246       2.704  -8.714 -13.865  1.00 94.19           H  
ATOM   4067  CD2 LEU A 246       2.510  -9.908 -16.330  1.00 94.19           C  
ATOM   4068 HD21 LEU A 246       3.542  -9.859 -15.982  1.00 94.19           H  
ATOM   4069 HD22 LEU A 246       2.268  -9.016 -16.909  1.00 94.19           H  
ATOM   4070 HD23 LEU A 246       2.398 -10.782 -16.972  1.00 94.19           H  
ATOM   4071  N   ILE A 247      -1.308 -10.800 -12.961  1.00 91.43           N  
ATOM   4072  H   ILE A 247      -0.928 -10.110 -12.328  1.00 91.43           H  
ATOM   4073  CA  ILE A 247      -2.725 -10.705 -13.310  1.00 91.43           C  
ATOM   4074  HA  ILE A 247      -3.068 -11.684 -13.645  1.00 91.43           H  
ATOM   4075  C   ILE A 247      -2.878  -9.729 -14.476  1.00 91.43           C  
ATOM   4076  CB  ILE A 247      -3.597 -10.325 -12.092  1.00 91.43           C  
ATOM   4077  HB  ILE A 247      -3.237  -9.383 -11.679  1.00 91.43           H  
ATOM   4078  O   ILE A 247      -2.706  -8.518 -14.329  1.00 91.43           O  
ATOM   4079  CG1 ILE A 247      -3.510 -11.418 -11.003  1.00 91.43           C  
ATOM   4080 HG12 ILE A 247      -3.925 -12.344 -11.400  1.00 91.43           H  
ATOM   4081 HG13 ILE A 247      -2.468 -11.604 -10.745  1.00 91.43           H  
ATOM   4082  CG2 ILE A 247      -5.060 -10.146 -12.555  1.00 91.43           C  
ATOM   4083 HG21 ILE A 247      -5.709  -9.842 -11.735  1.00 91.43           H  
ATOM   4084 HG22 ILE A 247      -5.438 -11.076 -12.980  1.00 91.43           H  
ATOM   4085 HG23 ILE A 247      -5.130  -9.353 -13.299  1.00 91.43           H  
ATOM   4086  CD1 ILE A 247      -4.249 -11.073  -9.703  1.00 91.43           C  
ATOM   4087 HD11 ILE A 247      -3.714 -10.292  -9.164  1.00 91.43           H  
ATOM   4088 HD12 ILE A 247      -5.276 -10.756  -9.886  1.00 91.43           H  
ATOM   4089 HD13 ILE A 247      -4.313 -11.974  -9.094  1.00 91.43           H  
ATOM   4090  N   HIS A 248      -3.265 -10.264 -15.633  1.00 81.60           N  
ATOM   4091  H   HIS A 248      -3.335 -11.270 -15.688  1.00 81.60           H  
ATOM   4092  CA  HIS A 248      -3.649  -9.486 -16.808  1.00 81.60           C  
ATOM   4093  HA  HIS A 248      -3.054  -8.574 -16.842  1.00 81.60           H  
ATOM   4094  C   HIS A 248      -5.120  -9.063 -16.711  1.00 81.60           C  
ATOM   4095  CB  HIS A 248      -3.347 -10.286 -18.081  1.00 81.60           C  
ATOM   4096  HB2 HIS A 248      -3.854 -11.250 -18.036  1.00 81.60           H  
ATOM   4097  HB3 HIS A 248      -3.739  -9.742 -18.940  1.00 81.60           H  
ATOM   4098  O   HIS A 248      -5.977  -9.570 -17.428  1.00 81.60           O  
ATOM   4099  CG  HIS A 248      -1.876 -10.506 -18.300  1.00 81.60           C  
ATOM   4100  CD2 HIS A 248      -1.157 -11.629 -17.990  1.00 81.60           C  
ATOM   4101  HD2 HIS A 248      -1.540 -12.525 -17.525  1.00 81.60           H  
ATOM   4102  ND1 HIS A 248      -1.006  -9.608 -18.873  1.00 81.60           N  
ATOM   4103  HD1 HIS A 248      -1.249  -8.701 -19.247  1.00 81.60           H  
ATOM   4104  CE1 HIS A 248       0.206 -10.181 -18.920  1.00 81.60           C  
ATOM   4105  HE1 HIS A 248       1.093  -9.727 -19.337  1.00 81.60           H  
ATOM   4106  NE2 HIS A 248       0.165 -11.412 -18.392  1.00 81.60           N  
ATOM   4107  N   GLN A 249      -5.417  -8.147 -15.795  1.00 66.17           N  
ATOM   4108  H   GLN A 249      -4.671  -7.786 -15.218  1.00 66.17           H  
ATOM   4109  CA  GLN A 249      -6.701  -7.452 -15.743  1.00 66.17           C  
ATOM   4110  HA  GLN A 249      -7.296  -7.699 -16.622  1.00 66.17           H  
ATOM   4111  C   GLN A 249      -6.431  -5.958 -15.785  1.00 66.17           C  
ATOM   4112  CB  GLN A 249      -7.504  -7.843 -14.494  1.00 66.17           C  
ATOM   4113  HB2 GLN A 249      -6.876  -7.750 -13.609  1.00 66.17           H  
ATOM   4114  HB3 GLN A 249      -8.346  -7.159 -14.389  1.00 66.17           H  
ATOM   4115  O   GLN A 249      -5.472  -5.476 -15.175  1.00 66.17           O  
ATOM   4116  CG  GLN A 249      -8.058  -9.272 -14.609  1.00 66.17           C  
ATOM   4117  HG2 GLN A 249      -8.684  -9.335 -15.499  1.00 66.17           H  
ATOM   4118  HG3 GLN A 249      -7.237  -9.980 -14.724  1.00 66.17           H  
ATOM   4119  CD  GLN A 249      -8.885  -9.693 -13.399  1.00 66.17           C  
ATOM   4120  NE2 GLN A 249      -9.709 -10.708 -13.535  1.00 66.17           N  
ATOM   4121 HE21 GLN A 249      -9.813 -11.173 -14.426  1.00 66.17           H  
ATOM   4122 HE22 GLN A 249     -10.253 -10.950 -12.720  1.00 66.17           H  
ATOM   4123  OE1 GLN A 249      -8.800  -9.147 -12.312  1.00 66.17           O  
ATOM   4124  N   SER A 250      -7.265  -5.209 -16.501  1.00 59.45           N  
ATOM   4125  H   SER A 250      -8.074  -5.623 -16.941  1.00 59.45           H  
ATOM   4126  CA  SER A 250      -7.221  -3.766 -16.333  1.00 59.45           C  
ATOM   4127  HA  SER A 250      -6.189  -3.439 -16.466  1.00 59.45           H  
ATOM   4128  C   SER A 250      -7.661  -3.422 -14.911  1.00 59.45           C  
ATOM   4129  CB  SER A 250      -8.056  -3.048 -17.378  1.00 59.45           C  
ATOM   4130  HB2 SER A 250      -7.714  -2.018 -17.472  1.00 59.45           H  
ATOM   4131  HB3 SER A 250      -7.947  -3.545 -18.342  1.00 59.45           H  
ATOM   4132  O   SER A 250      -8.497  -4.096 -14.307  1.00 59.45           O  
ATOM   4133  OG  SER A 250      -9.394  -3.041 -16.979  1.00 59.45           O  
ATOM   4134  HG  SER A 250      -9.866  -2.774 -17.772  1.00 59.45           H  
ATOM   4135  N   ILE A 251      -7.104  -2.343 -14.372  1.00 54.95           N  
ATOM   4136  H   ILE A 251      -6.404  -1.848 -14.906  1.00 54.95           H  
ATOM   4137  CA  ILE A 251      -7.458  -1.847 -13.035  1.00 54.95           C  
ATOM   4138  HA  ILE A 251      -7.311  -2.649 -12.312  1.00 54.95           H  
ATOM   4139  C   ILE A 251      -8.948  -1.458 -12.978  1.00 54.95           C  
ATOM   4140  CB  ILE A 251      -6.521  -0.671 -12.676  1.00 54.95           C  
ATOM   4141  HB  ILE A 251      -6.641   0.099 -13.439  1.00 54.95           H  
ATOM   4142  O   ILE A 251      -9.544  -1.455 -11.906  1.00 54.95           O  
ATOM   4143  CG1 ILE A 251      -5.047  -1.143 -12.678  1.00 54.95           C  
ATOM   4144 HG12 ILE A 251      -4.835  -1.723 -13.576  1.00 54.95           H  
ATOM   4145 HG13 ILE A 251      -4.865  -1.791 -11.821  1.00 54.95           H  
ATOM   4146  CG2 ILE A 251      -6.862  -0.047 -11.311  1.00 54.95           C  
ATOM   4147 HG21 ILE A 251      -6.158   0.747 -11.060  1.00 54.95           H  
ATOM   4148 HG22 ILE A 251      -7.858   0.394 -11.335  1.00 54.95           H  
ATOM   4149 HG23 ILE A 251      -6.838  -0.813 -10.535  1.00 54.95           H  
ATOM   4150  CD1 ILE A 251      -4.039   0.004 -12.671  1.00 54.95           C  
ATOM   4151 HD11 ILE A 251      -4.312   0.754 -13.414  1.00 54.95           H  
ATOM   4152 HD12 ILE A 251      -3.070  -0.416 -12.941  1.00 54.95           H  
ATOM   4153 HD13 ILE A 251      -3.979   0.461 -11.683  1.00 54.95           H  
ATOM   4154  N   THR A 252      -9.557  -1.156 -14.129  1.00 60.29           N  
ATOM   4155  H   THR A 252      -9.037  -1.244 -14.990  1.00 60.29           H  
ATOM   4156  CA  THR A 252     -10.980  -0.825 -14.273  1.00 60.29           C  
ATOM   4157  HA  THR A 252     -11.339  -0.376 -13.347  1.00 60.29           H  
ATOM   4158  C   THR A 252     -11.871  -2.043 -14.538  1.00 60.29           C  
ATOM   4159  CB  THR A 252     -11.174   0.199 -15.405  1.00 60.29           C  
ATOM   4160  HB  THR A 252     -12.236   0.413 -15.528  1.00 60.29           H  
ATOM   4161  O   THR A 252     -13.086  -1.887 -14.603  1.00 60.29           O  
ATOM   4162  CG2 THR A 252     -10.436   1.511 -15.132  1.00 60.29           C  
ATOM   4163 HG21 THR A 252      -9.358   1.348 -15.115  1.00 60.29           H  
ATOM   4164 HG22 THR A 252     -10.757   1.916 -14.173  1.00 60.29           H  
ATOM   4165 HG23 THR A 252     -10.674   2.231 -15.916  1.00 60.29           H  
ATOM   4166  OG1 THR A 252     -10.658  -0.319 -16.609  1.00 60.29           O  
ATOM   4167  HG1 THR A 252     -10.757   0.341 -17.299  1.00 60.29           H  
ATOM   4168  N   GLY A 253     -11.310  -3.241 -14.733  1.00 52.56           N  
ATOM   4169  H   GLY A 253     -10.305  -3.322 -14.666  1.00 52.56           H  
ATOM   4170  CA  GLY A 253     -12.041  -4.425 -15.203  1.00 52.56           C  
ATOM   4171  HA2 GLY A 253     -12.945  -4.546 -14.607  1.00 52.56           H  
ATOM   4172  HA3 GLY A 253     -11.412  -5.303 -15.055  1.00 52.56           H  
ATOM   4173  C   GLY A 253     -12.453  -4.385 -16.685  1.00 52.56           C  
ATOM   4174  O   GLY A 253     -12.968  -5.373 -17.200  1.00 52.56           O  
ATOM   4175  N   LEU A 254     -12.209  -3.278 -17.392  1.00 47.83           N  
ATOM   4176  H   LEU A 254     -11.772  -2.509 -16.906  1.00 47.83           H  
ATOM   4177  CA  LEU A 254     -12.434  -3.136 -18.831  1.00 47.83           C  
ATOM   4178  HA  LEU A 254     -13.217  -3.821 -19.155  1.00 47.83           H  
ATOM   4179  C   LEU A 254     -11.152  -3.481 -19.593  1.00 47.83           C  
ATOM   4180  CB  LEU A 254     -12.878  -1.691 -19.127  1.00 47.83           C  
ATOM   4181  HB2 LEU A 254     -13.013  -1.582 -20.203  1.00 47.83           H  
ATOM   4182  HB3 LEU A 254     -12.077  -1.013 -18.831  1.00 47.83           H  
ATOM   4183  O   LEU A 254     -10.160  -2.772 -19.438  1.00 47.83           O  
ATOM   4184  CG  LEU A 254     -14.174  -1.260 -18.416  1.00 47.83           C  
ATOM   4185  HG  LEU A 254     -14.084  -1.425 -17.342  1.00 47.83           H  
ATOM   4186  CD1 LEU A 254     -14.411   0.234 -18.638  1.00 47.83           C  
ATOM   4187 HD11 LEU A 254     -14.516   0.439 -19.703  1.00 47.83           H  
ATOM   4188 HD12 LEU A 254     -15.319   0.540 -18.120  1.00 47.83           H  
ATOM   4189 HD13 LEU A 254     -13.570   0.802 -18.242  1.00 47.83           H  
ATOM   4190  CD2 LEU A 254     -15.386  -2.033 -18.939  1.00 47.83           C  
ATOM   4191 HD21 LEU A 254     -15.475  -1.910 -20.018  1.00 47.83           H  
ATOM   4192 HD22 LEU A 254     -16.291  -1.663 -18.458  1.00 47.83           H  
ATOM   4193 HD23 LEU A 254     -15.284  -3.091 -18.699  1.00 47.83           H  
ATOM   4194  N   TYR A 255     -11.140  -4.546 -20.395  1.00 46.95           N  
ATOM   4195  H   TYR A 255     -11.981  -5.096 -20.494  1.00 46.95           H  
ATOM   4196  CA  TYR A 255     -10.040  -4.780 -21.336  1.00 46.95           C  
ATOM   4197  HA  TYR A 255      -9.113  -4.940 -20.785  1.00 46.95           H  
ATOM   4198  C   TYR A 255      -9.867  -3.534 -22.217  1.00 46.95           C  
ATOM   4199  CB  TYR A 255     -10.322  -6.024 -22.199  1.00 46.95           C  
ATOM   4200  HB2 TYR A 255      -9.786  -5.914 -23.142  1.00 46.95           H  
ATOM   4201  HB3 TYR A 255     -11.382  -6.067 -22.449  1.00 46.95           H  
ATOM   4202  O   TYR A 255     -10.797  -3.151 -22.923  1.00 46.95           O  
ATOM   4203  CG  TYR A 255      -9.888  -7.340 -21.577  1.00 46.95           C  
ATOM   4204  CD1 TYR A 255      -8.607  -7.853 -21.866  1.00 46.95           C  
ATOM   4205  HD1 TYR A 255      -7.950  -7.308 -22.528  1.00 46.95           H  
ATOM   4206  CD2 TYR A 255     -10.754  -8.058 -20.728  1.00 46.95           C  
ATOM   4207  HD2 TYR A 255     -11.739  -7.673 -20.509  1.00 46.95           H  
ATOM   4208  CE1 TYR A 255      -8.186  -9.075 -21.305  1.00 46.95           C  
ATOM   4209  HE1 TYR A 255      -7.204  -9.462 -21.532  1.00 46.95           H  
ATOM   4210  CE2 TYR A 255     -10.339  -9.283 -20.169  1.00 46.95           C  
ATOM   4211  HE2 TYR A 255     -10.997  -9.842 -19.520  1.00 46.95           H  
ATOM   4212  OH  TYR A 255      -8.656 -10.967 -19.901  1.00 46.95           O  
ATOM   4213  HH  TYR A 255      -7.745 -11.174 -20.124  1.00 46.95           H  
ATOM   4214  CZ  TYR A 255      -9.055  -9.792 -20.454  1.00 46.95           C  
ATOM   4215  N   GLU A 256      -8.697  -2.896 -22.169  1.00 44.60           N  
ATOM   4216  H   GLU A 256      -7.973  -3.226 -21.547  1.00 44.60           H  
ATOM   4217  CA  GLU A 256      -8.296  -1.985 -23.240  1.00 44.60           C  
ATOM   4218  HA  GLU A 256      -9.140  -1.361 -23.535  1.00 44.60           H  
ATOM   4219  C   GLU A 256      -7.928  -2.875 -24.432  1.00 44.60           C  
ATOM   4220  CB  GLU A 256      -7.150  -1.047 -22.804  1.00 44.60           C  
ATOM   4221  HB2 GLU A 256      -6.336  -1.635 -22.380  1.00 44.60           H  
ATOM   4222  HB3 GLU A 256      -6.785  -0.530 -23.691  1.00 44.60           H  
ATOM   4223  O   GLU A 256      -6.915  -3.576 -24.397  1.00 44.60           O  
ATOM   4224  CG  GLU A 256      -7.612   0.009 -21.778  1.00 44.60           C  
ATOM   4225  HG2 GLU A 256      -7.905  -0.502 -20.862  1.00 44.60           H  
ATOM   4226  HG3 GLU A 256      -8.494   0.511 -22.175  1.00 44.60           H  
ATOM   4227  CD  GLU A 256      -6.553   1.080 -21.434  1.00 44.60           C  
ATOM   4228  OE1 GLU A 256      -6.874   1.953 -20.592  1.00 44.60           O  
ATOM   4229  OE2 GLU A 256      -5.417   1.023 -21.960  1.00 44.60           O  
ATOM   4230  N   THR A 257      -8.828  -2.941 -25.414  1.00 40.12           N  
ATOM   4231  H   THR A 257      -9.673  -2.394 -25.323  1.00 40.12           H  
ATOM   4232  CA  THR A 257      -8.590  -3.529 -26.741  1.00 40.12           C  
ATOM   4233  HA  THR A 257      -8.034  -4.461 -26.645  1.00 40.12           H  
ATOM   4234  C   THR A 257      -7.748  -2.602 -27.595  1.00 40.12           C  
ATOM   4235  CB  THR A 257      -9.899  -3.787 -27.485  1.00 40.12           C  
ATOM   4236  HB  THR A 257      -9.676  -4.082 -28.510  1.00 40.12           H  
ATOM   4237  O   THR A 257      -8.070  -1.390 -27.587  1.00 40.12           O  
ATOM   4238  CG2 THR A 257     -10.741  -4.882 -26.832  1.00 40.12           C  
ATOM   4239 HG21 THR A 257     -10.169  -5.809 -26.800  1.00 40.12           H  
ATOM   4240 HG22 THR A 257     -11.015  -4.588 -25.818  1.00 40.12           H  
ATOM   4241 HG23 THR A 257     -11.646  -5.038 -27.419  1.00 40.12           H  
ATOM   4242  OG1 THR A 257     -10.631  -2.584 -27.496  1.00 40.12           O  
ATOM   4243  HG1 THR A 257      -9.954  -1.914 -27.617  1.00 40.12           H  
ATOM   4244  OXT THR A 257      -6.869  -3.140 -28.296  1.00 40.12           O  
TER    4245      THR A 257                                                       
END   
