# Supplementary material for: Computational design of novel Cas9 PAM-interacting domains using evolution-based modelling and structural quality assessment
Source: PLoS Comput Biol. 2023 Nov 17;19(11):e1011621. doi: 10.1371/journal.pcbi.1011621 (PMC10729993; doi:10.1371/journal.pcbi.1011621)
Supplement: S1 File — This file contains the experimentally tested sequences in a zip format. It includes Fasta files, AlphaFold Prediction with PDB file, pLDDT, and more. (ZIP) [file pcbi.1011621.s001.zip › pdb/dg_14_relaxed_rank_1_model_3.pdb]

ATOM      1  N   THR A   1     -18.978 -17.465   7.821  1.00 42.03           N  
ATOM      2  H   THR A   1     -18.411 -18.300   7.860  1.00 42.03           H  
ATOM      3  H2  THR A   1     -19.909 -17.746   7.546  1.00 42.03           H  
ATOM      4  H3  THR A   1     -18.583 -16.823   7.150  1.00 42.03           H  
ATOM      5  CA  THR A   1     -19.000 -16.887   9.182  1.00 42.03           C  
ATOM      6  HA  THR A   1     -19.621 -15.992   9.214  1.00 42.03           H  
ATOM      7  C   THR A   1     -17.576 -16.503   9.549  1.00 42.03           C  
ATOM      8  CB  THR A   1     -19.568 -17.916  10.170  1.00 42.03           C  
ATOM      9  HB  THR A   1     -19.208 -17.718  11.179  1.00 42.03           H  
ATOM     10  O   THR A   1     -16.748 -17.383   9.706  1.00 42.03           O  
ATOM     11  CG2 THR A   1     -21.095 -17.891  10.151  1.00 42.03           C  
ATOM     12 HG21 THR A   1     -21.455 -16.902  10.435  1.00 42.03           H  
ATOM     13 HG22 THR A   1     -21.480 -18.152   9.165  1.00 42.03           H  
ATOM     14 HG23 THR A   1     -21.476 -18.611  10.876  1.00 42.03           H  
ATOM     15  OG1 THR A   1     -19.196 -19.206   9.752  1.00 42.03           O  
ATOM     16  HG1 THR A   1     -19.229 -19.791  10.512  1.00 42.03           H  
ATOM     17  N   GLY A   2     -17.234 -15.210   9.535  1.00 55.76           N  
ATOM     18  H   GLY A   2     -17.948 -14.500   9.461  1.00 55.76           H  
ATOM     19  CA  GLY A   2     -15.892 -14.741   9.919  1.00 55.76           C  
ATOM     20  HA2 GLY A   2     -15.678 -13.787   9.437  1.00 55.76           H  
ATOM     21  HA3 GLY A   2     -15.136 -15.459   9.600  1.00 55.76           H  
ATOM     22  C   GLY A   2     -15.787 -14.548  11.433  1.00 55.76           C  
ATOM     23  O   GLY A   2     -16.785 -14.198  12.061  1.00 55.76           O  
ATOM     24  N   ALA A   3     -14.607 -14.772  12.013  1.00 66.97           N  
ATOM     25  H   ALA A   3     -13.825 -15.083  11.455  1.00 66.97           H  
ATOM     26  CA  ALA A   3     -14.384 -14.597  13.447  1.00 66.97           C  
ATOM     27  HA  ALA A   3     -15.101 -15.220  13.982  1.00 66.97           H  
ATOM     28  C   ALA A   3     -14.597 -13.131  13.879  1.00 66.97           C  
ATOM     29  CB  ALA A   3     -12.977 -15.100  13.800  1.00 66.97           C  
ATOM     30  HB1 ALA A   3     -12.866 -16.145  13.510  1.00 66.97           H  
ATOM     31  HB2 ALA A   3     -12.220 -14.500  13.296  1.00 66.97           H  
ATOM     32  HB3 ALA A   3     -12.821 -15.033  14.876  1.00 66.97           H  
ATOM     33  O   ALA A   3     -14.074 -12.201  13.257  1.00 66.97           O  
ATOM     34  N   PHE A   4     -15.342 -12.923  14.971  1.00 76.83           N  
ATOM     35  H   PHE A   4     -15.783 -13.722  15.403  1.00 76.83           H  
ATOM     36  CA  PHE A   4     -15.643 -11.594  15.533  1.00 76.83           C  
ATOM     37  HA  PHE A   4     -16.105 -10.981  14.760  1.00 76.83           H  
ATOM     38  C   PHE A   4     -14.395 -10.841  16.032  1.00 76.83           C  
ATOM     39  CB  PHE A   4     -16.641 -11.768  16.691  1.00 76.83           C  
ATOM     40  HB2 PHE A   4     -16.192 -12.401  17.456  1.00 76.83           H  
ATOM     41  HB3 PHE A   4     -16.818 -10.793  17.145  1.00 76.83           H  
ATOM     42  O   PHE A   4     -14.370  -9.607  16.076  1.00 76.83           O  
ATOM     43  CG  PHE A   4     -17.987 -12.341  16.285  1.00 76.83           C  
ATOM     44  CD1 PHE A   4     -18.829 -11.598  15.444  1.00 76.83           C  
ATOM     45  HD1 PHE A   4     -18.521 -10.610  15.136  1.00 76.83           H  
ATOM     46  CD2 PHE A   4     -18.418 -13.593  16.763  1.00 76.83           C  
ATOM     47  HD2 PHE A   4     -17.798 -14.164  17.438  1.00 76.83           H  
ATOM     48  CE1 PHE A   4     -20.078 -12.108  15.045  1.00 76.83           C  
ATOM     49  HE1 PHE A   4     -20.736 -11.528  14.415  1.00 76.83           H  
ATOM     50  CE2 PHE A   4     -19.674 -14.099  16.380  1.00 76.83           C  
ATOM     51  HE2 PHE A   4     -20.009 -15.051  16.763  1.00 76.83           H  
ATOM     52  CZ  PHE A   4     -20.500 -13.363  15.514  1.00 76.83           C  
ATOM     53  HZ  PHE A   4     -21.470 -13.748  15.237  1.00 76.83           H  
ATOM     54  N   SER A   5     -13.354 -11.589  16.386  1.00 77.00           N  
ATOM     55  H   SER A   5     -13.447 -12.590  16.291  1.00 77.00           H  
ATOM     56  CA  SER A   5     -12.071 -11.116  16.902  1.00 77.00           C  
ATOM     57  HA  SER A   5     -11.926 -10.065  16.652  1.00 77.00           H  
ATOM     58  C   SER A   5     -10.931 -11.919  16.293  1.00 77.00           C  
ATOM     59  CB  SER A   5     -12.043 -11.279  18.423  1.00 77.00           C  
ATOM     60  HB2 SER A   5     -11.066 -10.979  18.802  1.00 77.00           H  
ATOM     61  HB3 SER A   5     -12.811 -10.634  18.851  1.00 77.00           H  
ATOM     62  O   SER A   5     -11.148 -13.057  15.874  1.00 77.00           O  
ATOM     63  OG  SER A   5     -12.316 -12.606  18.832  1.00 77.00           O  
ATOM     64  HG  SER A   5     -11.791 -13.226  18.321  1.00 77.00           H  
ATOM     65  N   LYS A   6      -9.701 -11.394  16.312  1.00 74.89           N  
ATOM     66  H   LYS A   6      -9.541 -10.493  16.740  1.00 74.89           H  
ATOM     67  CA  LYS A   6      -8.551 -12.238  15.966  1.00 74.89           C  
ATOM     68  HA  LYS A   6      -8.793 -12.785  15.055  1.00 74.89           H  
ATOM     69  C   LYS A   6      -8.345 -13.249  17.090  1.00 74.89           C  
ATOM     70  CB  LYS A   6      -7.269 -11.441  15.707  1.00 74.89           C  
ATOM     71  HB2 LYS A   6      -6.544 -12.113  15.247  1.00 74.89           H  
ATOM     72  HB3 LYS A   6      -6.845 -11.141  16.666  1.00 74.89           H  
ATOM     73  O   LYS A   6      -8.152 -12.879  18.246  1.00 74.89           O  
ATOM     74  CG  LYS A   6      -7.441 -10.213  14.802  1.00 74.89           C  
ATOM     75  HG2 LYS A   6      -7.713 -10.529  13.795  1.00 74.89           H  
ATOM     76  HG3 LYS A   6      -8.213  -9.552  15.197  1.00 74.89           H  
ATOM     77  CD  LYS A   6      -6.115  -9.456  14.782  1.00 74.89           C  
ATOM     78  HD2 LYS A   6      -5.329 -10.110  14.403  1.00 74.89           H  
ATOM     79  HD3 LYS A   6      -5.872  -9.175  15.807  1.00 74.89           H  
ATOM     80  CE  LYS A   6      -6.193  -8.194  13.933  1.00 74.89           C  
ATOM     81  HE2 LYS A   6      -7.043  -7.604  14.274  1.00 74.89           H  
ATOM     82  HE3 LYS A   6      -6.356  -8.467  12.890  1.00 74.89           H  
ATOM     83  NZ  LYS A   6      -4.935  -7.433  14.102  1.00 74.89           N  
ATOM     84  HZ1 LYS A   6      -4.159  -7.973  13.748  1.00 74.89           H  
ATOM     85  HZ2 LYS A   6      -4.767  -7.302  15.089  1.00 74.89           H  
ATOM     86  HZ3 LYS A   6      -4.981  -6.539  13.633  1.00 74.89           H  
ATOM     87  N   GLU A   7      -8.369 -14.531  16.750  1.00 76.09           N  
ATOM     88  H   GLU A   7      -8.625 -14.767  15.802  1.00 76.09           H  
ATOM     89  CA  GLU A   7      -8.340 -15.632  17.726  1.00 76.09           C  
ATOM     90  HA  GLU A   7      -9.089 -15.433  18.493  1.00 76.09           H  
ATOM     91  C   GLU A   7      -6.996 -15.782  18.461  1.00 76.09           C  
ATOM     92  CB  GLU A   7      -8.734 -16.936  17.029  1.00 76.09           C  
ATOM     93  HB2 GLU A   7      -8.656 -17.751  17.748  1.00 76.09           H  
ATOM     94  HB3 GLU A   7      -8.043 -17.123  16.206  1.00 76.09           H  
ATOM     95  O   GLU A   7      -6.865 -16.582  19.391  1.00 76.09           O  
ATOM     96  CG  GLU A   7     -10.177 -16.882  16.503  1.00 76.09           C  
ATOM     97  HG2 GLU A   7     -10.840 -16.637  17.332  1.00 76.09           H  
ATOM     98  HG3 GLU A   7     -10.259 -16.090  15.758  1.00 76.09           H  
ATOM     99  CD  GLU A   7     -10.628 -18.203  15.866  1.00 76.09           C  
ATOM    100  OE1 GLU A   7     -11.822 -18.265  15.503  1.00 76.09           O  
ATOM    101  OE2 GLU A   7      -9.779 -19.113  15.735  1.00 76.09           O  
ATOM    102  N   SER A   8      -5.998 -14.970  18.101  1.00 80.50           N  
ATOM    103  H   SER A   8      -6.149 -14.357  17.312  1.00 80.50           H  
ATOM    104  CA  SER A   8      -4.738 -14.848  18.825  1.00 80.50           C  
ATOM    105  HA  SER A   8      -4.215 -15.802  18.769  1.00 80.50           H  
ATOM    106  C   SER A   8      -4.987 -14.495  20.292  1.00 80.50           C  
ATOM    107  CB  SER A   8      -3.850 -13.785  18.179  1.00 80.50           C  
ATOM    108  HB2 SER A   8      -4.366 -12.824  18.185  1.00 80.50           H  
ATOM    109  HB3 SER A   8      -2.921 -13.695  18.742  1.00 80.50           H  
ATOM    110  O   SER A   8      -5.452 -13.408  20.639  1.00 80.50           O  
ATOM    111  OG  SER A   8      -3.559 -14.154  16.847  1.00 80.50           O  
ATOM    112  HG  SER A   8      -3.027 -13.467  16.440  1.00 80.50           H  
ATOM    113  N   ARG A   9      -4.647 -15.433  21.177  1.00 79.38           N  
ATOM    114  H   ARG A   9      -4.327 -16.315  20.804  1.00 79.38           H  
ATOM    115  CA  ARG A   9      -4.762 -15.273  22.626  1.00 79.38           C  
ATOM    116  HA  ARG A   9      -5.690 -14.747  22.848  1.00 79.38           H  
ATOM    117  C   ARG A   9      -3.609 -14.427  23.149  1.00 79.38           C  
ATOM    118  CB  ARG A   9      -4.789 -16.657  23.285  1.00 79.38           C  
ATOM    119  HB2 ARG A   9      -3.948 -17.245  22.920  1.00 79.38           H  
ATOM    120  HB3 ARG A   9      -4.666 -16.543  24.362  1.00 79.38           H  
ATOM    121  O   ARG A   9      -2.468 -14.878  23.175  1.00 79.38           O  
ATOM    122  CG  ARG A   9      -6.103 -17.402  22.999  1.00 79.38           C  
ATOM    123  HG2 ARG A   9      -6.157 -17.665  21.943  1.00 79.38           H  
ATOM    124  HG3 ARG A   9      -6.945 -16.751  23.233  1.00 79.38           H  
ATOM    125  CD  ARG A   9      -6.221 -18.674  23.849  1.00 79.38           C  
ATOM    126  HD2 ARG A   9      -7.196 -19.127  23.666  1.00 79.38           H  
ATOM    127  HD3 ARG A   9      -6.188 -18.398  24.903  1.00 79.38           H  
ATOM    128  NE  ARG A   9      -5.138 -19.641  23.576  1.00 79.38           N  
ATOM    129  HE  ARG A   9      -4.245 -19.471  24.017  1.00 79.38           H  
ATOM    130  NH1 ARG A   9      -6.294 -21.047  22.163  1.00 79.38           N  
ATOM    131 HH11 ARG A   9      -6.320 -21.864  21.569  1.00 79.38           H  
ATOM    132 HH12 ARG A   9      -7.100 -20.440  22.183  1.00 79.38           H  
ATOM    133  NH2 ARG A   9      -4.177 -21.502  22.682  1.00 79.38           N  
ATOM    134 HH21 ARG A   9      -4.247 -22.323  22.098  1.00 79.38           H  
ATOM    135 HH22 ARG A   9      -3.304 -21.304  23.150  1.00 79.38           H  
ATOM    136  CZ  ARG A   9      -5.211 -20.720  22.812  1.00 79.38           C  
ATOM    137  N   LEU A  10      -3.917 -13.227  23.624  1.00 81.92           N  
ATOM    138  H   LEU A  10      -4.876 -12.916  23.556  1.00 81.92           H  
ATOM    139  CA  LEU A  10      -2.944 -12.355  24.272  1.00 81.92           C  
ATOM    140  HA  LEU A  10      -1.954 -12.638  23.915  1.00 81.92           H  
ATOM    141  C   LEU A  10      -2.948 -12.550  25.794  1.00 81.92           C  
ATOM    142  CB  LEU A  10      -3.196 -10.899  23.865  1.00 81.92           C  
ATOM    143  HB2 LEU A  10      -4.236 -10.665  24.093  1.00 81.92           H  
ATOM    144  HB3 LEU A  10      -2.558 -10.248  24.464  1.00 81.92           H  
ATOM    145  O   LEU A  10      -4.007 -12.823  26.378  1.00 81.92           O  
ATOM    146  CG  LEU A  10      -2.945 -10.612  22.375  1.00 81.92           C  
ATOM    147  HG  LEU A  10      -3.647 -11.192  21.775  1.00 81.92           H  
ATOM    148  CD1 LEU A  10      -3.182  -9.124  22.125  1.00 81.92           C  
ATOM    149 HD11 LEU A  10      -3.018  -8.904  21.070  1.00 81.92           H  
ATOM    150 HD12 LEU A  10      -2.493  -8.532  22.728  1.00 81.92           H  
ATOM    151 HD13 LEU A  10      -4.217  -8.876  22.363  1.00 81.92           H  
ATOM    152  CD2 LEU A  10      -1.517 -10.938  21.927  1.00 81.92           C  
ATOM    153 HD21 LEU A  10      -0.789 -10.447  22.572  1.00 81.92           H  
ATOM    154 HD22 LEU A  10      -1.357 -12.016  21.939  1.00 81.92           H  
ATOM    155 HD23 LEU A  10      -1.374 -10.604  20.900  1.00 81.92           H  
ATOM    156  N   PRO A  11      -1.778 -12.414  26.447  1.00 84.35           N  
ATOM    157  CA  PRO A  11      -1.668 -12.513  27.896  1.00 84.35           C  
ATOM    158  HA  PRO A  11      -2.096 -13.456  28.237  1.00 84.35           H  
ATOM    159  C   PRO A  11      -2.399 -11.359  28.592  1.00 84.35           C  
ATOM    160  CB  PRO A  11      -0.162 -12.506  28.188  1.00 84.35           C  
ATOM    161  HB2 PRO A  11       0.223 -13.524  28.128  1.00 84.35           H  
ATOM    162  HB3 PRO A  11       0.075 -12.069  29.158  1.00 84.35           H  
ATOM    163  O   PRO A  11      -2.741 -10.344  27.976  1.00 84.35           O  
ATOM    164  CG  PRO A  11       0.412 -11.679  27.040  1.00 84.35           C  
ATOM    165  HG2 PRO A  11       0.291 -10.617  27.254  1.00 84.35           H  
ATOM    166  HG3 PRO A  11       1.459 -11.918  26.851  1.00 84.35           H  
ATOM    167  CD  PRO A  11      -0.481 -12.073  25.867  1.00 84.35           C  
ATOM    168  HD2 PRO A  11      -0.555 -11.244  25.164  1.00 84.35           H  
ATOM    169  HD3 PRO A  11      -0.067 -12.950  25.369  1.00 84.35           H  
ATOM    170  N   LYS A  12      -2.622 -11.511  29.902  1.00 83.32           N  
ATOM    171  H   LYS A  12      -2.309 -12.364  30.344  1.00 83.32           H  
ATOM    172  CA  LYS A  12      -3.211 -10.464  30.742  1.00 83.32           C  
ATOM    173  HA  LYS A  12      -4.222 -10.267  30.386  1.00 83.32           H  
ATOM    174  C   LYS A  12      -2.427  -9.157  30.604  1.00 83.32           C  
ATOM    175  CB  LYS A  12      -3.336 -10.936  32.201  1.00 83.32           C  
ATOM    176  HB2 LYS A  12      -3.904 -10.177  32.740  1.00 83.32           H  
ATOM    177  HB3 LYS A  12      -3.910 -11.862  32.225  1.00 83.32           H  
ATOM    178  O   LYS A  12      -1.211  -9.122  30.776  1.00 83.32           O  
ATOM    179  CG  LYS A  12      -1.998 -11.150  32.932  1.00 83.32           C  
ATOM    180  HG2 LYS A  12      -1.399 -11.881  32.389  1.00 83.32           H  
ATOM    181  HG3 LYS A  12      -1.453 -10.208  32.983  1.00 83.32           H  
ATOM    182  CD  LYS A  12      -2.208 -11.637  34.369  1.00 83.32           C  
ATOM    183  HD2 LYS A  12      -2.831 -10.920  34.905  1.00 83.32           H  
ATOM    184  HD3 LYS A  12      -2.712 -12.603  34.351  1.00 83.32           H  
ATOM    185  CE  LYS A  12      -0.844 -11.766  35.061  1.00 83.32           C  
ATOM    186  HE2 LYS A  12      -0.227 -12.454  34.483  1.00 83.32           H  
ATOM    187  HE3 LYS A  12      -0.353 -10.792  35.051  1.00 83.32           H  
ATOM    188  NZ  LYS A  12      -0.978 -12.257  36.455  1.00 83.32           N  
ATOM    189  HZ1 LYS A  12      -1.533 -11.618  37.007  1.00 83.32           H  
ATOM    190  HZ2 LYS A  12      -0.072 -12.353  36.890  1.00 83.32           H  
ATOM    191  HZ3 LYS A  12      -1.430 -13.160  36.469  1.00 83.32           H  
ATOM    192  N   ARG A  13      -3.129  -8.072  30.295  1.00 78.70           N  
ATOM    193  H   ARG A  13      -4.122  -8.181  30.145  1.00 78.70           H  
ATOM    194  CA  ARG A  13      -2.583  -6.711  30.324  1.00 78.70           C  
ATOM    195  HA  ARG A  13      -1.868  -6.654  31.145  1.00 78.70           H  
ATOM    196  C   ARG A  13      -3.695  -5.728  30.625  1.00 78.70           C  
ATOM    197  CB  ARG A  13      -1.826  -6.360  29.024  1.00 78.70           C  
ATOM    198  HB2 ARG A  13      -1.467  -5.334  29.103  1.00 78.70           H  
ATOM    199  HB3 ARG A  13      -0.952  -7.007  28.943  1.00 78.70           H  
ATOM    200  O   ARG A  13      -4.851  -5.966  30.284  1.00 78.70           O  
ATOM    201  CG  ARG A  13      -2.653  -6.499  27.737  1.00 78.70           C  
ATOM    202  HG2 ARG A  13      -2.841  -7.558  27.566  1.00 78.70           H  
ATOM    203  HG3 ARG A  13      -3.601  -5.972  27.850  1.00 78.70           H  
ATOM    204  CD  ARG A  13      -1.904  -5.946  26.518  1.00 78.70           C  
ATOM    205  HD2 ARG A  13      -1.005  -6.543  26.370  1.00 78.70           H  
ATOM    206  HD3 ARG A  13      -1.611  -4.915  26.718  1.00 78.70           H  
ATOM    207  NE  ARG A  13      -2.739  -5.984  25.298  1.00 78.70           N  
ATOM    208  HE  ARG A  13      -3.709  -6.242  25.412  1.00 78.70           H  
ATOM    209  NH1 ARG A  13      -1.086  -5.506  23.770  1.00 78.70           N  
ATOM    210 HH11 ARG A  13      -0.399  -5.478  24.509  1.00 78.70           H  
ATOM    211 HH12 ARG A  13      -0.800  -5.388  22.808  1.00 78.70           H  
ATOM    212  NH2 ARG A  13      -3.175  -5.839  23.063  1.00 78.70           N  
ATOM    213 HH21 ARG A  13      -2.853  -5.783  22.107  1.00 78.70           H  
ATOM    214 HH22 ARG A  13      -4.138  -6.104  23.212  1.00 78.70           H  
ATOM    215  CZ  ARG A  13      -2.331  -5.775  24.055  1.00 78.70           C  
ATOM    216  N   ASN A  14      -3.334  -4.601  31.225  1.00 73.12           N  
ATOM    217  H   ASN A  14      -2.363  -4.467  31.466  1.00 73.12           H  
ATOM    218  CA  ASN A  14      -4.267  -3.511  31.477  1.00 73.12           C  
ATOM    219  HA  ASN A  14      -5.213  -3.940  31.809  1.00 73.12           H  
ATOM    220  C   ASN A  14      -4.542  -2.750  30.168  1.00 73.12           C  
ATOM    221  CB  ASN A  14      -3.708  -2.644  32.619  1.00 73.12           C  
ATOM    222  HB2 ASN A  14      -2.887  -2.028  32.253  1.00 73.12           H  
ATOM    223  HB3 ASN A  14      -3.326  -3.287  33.412  1.00 73.12           H  
ATOM    224  O   ASN A  14      -4.010  -1.670  29.933  1.00 73.12           O  
ATOM    225  CG  ASN A  14      -4.763  -1.753  33.249  1.00 73.12           C  
ATOM    226  ND2 ASN A  14      -4.349  -0.809  34.059  1.00 73.12           N  
ATOM    227 HD21 ASN A  14      -5.044  -0.199  34.466  1.00 73.12           H  
ATOM    228 HD22 ASN A  14      -3.362  -0.657  34.208  1.00 73.12           H  
ATOM    229  OD1 ASN A  14      -5.962  -1.924  33.076  1.00 73.12           O  
ATOM    230  N   SER A  15      -5.308  -3.361  29.265  1.00 72.43           N  
ATOM    231  H   SER A  15      -5.688  -4.267  29.499  1.00 72.43           H  
ATOM    232  CA  SER A  15      -5.656  -2.789  27.965  1.00 72.43           C  
ATOM    233  HA  SER A  15      -5.395  -1.731  27.951  1.00 72.43           H  
ATOM    234  C   SER A  15      -7.149  -2.928  27.715  1.00 72.43           C  
ATOM    235  CB  SER A  15      -4.877  -3.481  26.846  1.00 72.43           C  
ATOM    236  HB2 SER A  15      -3.807  -3.356  27.008  1.00 72.43           H  
ATOM    237  HB3 SER A  15      -5.120  -4.544  26.856  1.00 72.43           H  
ATOM    238  O   SER A  15      -7.692  -4.029  27.773  1.00 72.43           O  
ATOM    239  OG  SER A  15      -5.242  -2.943  25.587  1.00 72.43           O  
ATOM    240  HG  SER A  15      -4.576  -2.306  25.316  1.00 72.43           H  
ATOM    241  N   LYS A  16      -7.795  -1.814  27.352  1.00 66.57           N  
ATOM    242  H   LYS A  16      -7.270  -0.952  27.329  1.00 66.57           H  
ATOM    243  CA  LYS A  16      -9.194  -1.791  26.895  1.00 66.57           C  
ATOM    244  HA  LYS A  16      -9.814  -2.340  27.603  1.00 66.57           H  
ATOM    245  C   LYS A  16      -9.406  -2.496  25.545  1.00 66.57           C  
ATOM    246  CB  LYS A  16      -9.699  -0.338  26.811  1.00 66.57           C  
ATOM    247  HB2 LYS A  16      -9.044   0.235  26.155  1.00 66.57           H  
ATOM    248  HB3 LYS A  16     -10.692  -0.348  26.363  1.00 66.57           H  
ATOM    249  O   LYS A  16     -10.545  -2.691  25.148  1.00 66.57           O  
ATOM    250  CG  LYS A  16      -9.802   0.364  28.176  1.00 66.57           C  
ATOM    251  HG2 LYS A  16      -8.807   0.484  28.605  1.00 66.57           H  
ATOM    252  HG3 LYS A  16     -10.408  -0.247  28.845  1.00 66.57           H  
ATOM    253  CD  LYS A  16     -10.464   1.742  28.018  1.00 66.57           C  
ATOM    254  HD2 LYS A  16     -11.440   1.608  27.552  1.00 66.57           H  
ATOM    255  HD3 LYS A  16      -9.850   2.366  27.368  1.00 66.57           H  
ATOM    256  CE  LYS A  16     -10.647   2.433  29.376  1.00 66.57           C  
ATOM    257  HE2 LYS A  16      -9.666   2.632  29.808  1.00 66.57           H  
ATOM    258  HE3 LYS A  16     -11.173   1.746  30.040  1.00 66.57           H  
ATOM    259  NZ  LYS A  16     -11.425   3.693  29.247  1.00 66.57           N  
ATOM    260  HZ1 LYS A  16     -10.964   4.348  28.633  1.00 66.57           H  
ATOM    261  HZ2 LYS A  16     -11.562   4.128  30.148  1.00 66.57           H  
ATOM    262  HZ3 LYS A  16     -12.341   3.502  28.866  1.00 66.57           H  
ATOM    263  N   GLY A  17      -8.331  -2.848  24.832  1.00 71.48           N  
ATOM    264  H   GLY A  17      -7.416  -2.679  25.225  1.00 71.48           H  
ATOM    265  CA  GLY A  17      -8.404  -3.476  23.509  1.00 71.48           C  
ATOM    266  HA2 GLY A  17      -9.269  -3.092  22.969  1.00 71.48           H  
ATOM    267  HA3 GLY A  17      -7.510  -3.212  22.944  1.00 71.48           H  
ATOM    268  C   GLY A  17      -8.509  -5.003  23.524  1.00 71.48           C  
ATOM    269  O   GLY A  17      -8.700  -5.595  22.467  1.00 71.48           O  
ATOM    270  N   LEU A  18      -8.353  -5.648  24.687  1.00 81.22           N  
ATOM    271  H   LEU A  18      -8.297  -5.107  25.538  1.00 81.22           H  
ATOM    272  CA  LEU A  18      -8.539  -7.093  24.807  1.00 81.22           C  
ATOM    273  HA  LEU A  18      -8.124  -7.588  23.929  1.00 81.22           H  
ATOM    274  C   LEU A  18     -10.026  -7.434  24.853  1.00 81.22           C  
ATOM    275  CB  LEU A  18      -7.848  -7.630  26.068  1.00 81.22           C  
ATOM    276  HB2 LEU A  18      -8.184  -7.047  26.925  1.00 81.22           H  
ATOM    277  HB3 LEU A  18      -8.184  -8.657  26.212  1.00 81.22           H  
ATOM    278  O   LEU A  18     -10.761  -6.896  25.681  1.00 81.22           O  
ATOM    279  CG  LEU A  18      -6.316  -7.648  26.048  1.00 81.22           C  
ATOM    280  HG  LEU A  18      -5.927  -6.635  25.947  1.00 81.22           H  
ATOM    281  CD1 LEU A  18      -5.833  -8.234  27.375  1.00 81.22           C  
ATOM    282 HD11 LEU A  18      -6.351  -9.172  27.574  1.00 81.22           H  
ATOM    283 HD12 LEU A  18      -4.766  -8.450  27.340  1.00 81.22           H  
ATOM    284 HD13 LEU A  18      -6.045  -7.539  28.188  1.00 81.22           H  
ATOM    285  CD2 LEU A  18      -5.753  -8.504  24.915  1.00 81.22           C  
ATOM    286 HD21 LEU A  18      -4.667  -8.555  24.993  1.00 81.22           H  
ATOM    287 HD22 LEU A  18      -6.017  -8.080  23.946  1.00 81.22           H  
ATOM    288 HD23 LEU A  18      -6.165  -9.512  24.973  1.00 81.22           H  
ATOM    289  N   ILE A  19     -10.437  -8.375  24.012  1.00 82.30           N  
ATOM    290  H   ILE A  19      -9.773  -8.779  23.367  1.00 82.30           H  
ATOM    291  CA  ILE A  19     -11.796  -8.917  24.027  1.00 82.30           C  
ATOM    292  HA  ILE A  19     -12.483  -8.161  24.408  1.00 82.30           H  
ATOM    293  C   ILE A  19     -11.815 -10.105  24.981  1.00 82.30           C  
ATOM    294  CB  ILE A  19     -12.245  -9.279  22.604  1.00 82.30           C  
ATOM    295  HB  ILE A  19     -11.539 -10.008  22.207  1.00 82.30           H  
ATOM    296  O   ILE A  19     -10.909 -10.943  24.949  1.00 82.30           O  
ATOM    297  CG1 ILE A  19     -12.211  -8.019  21.717  1.00 82.30           C  
ATOM    298 HG12 ILE A  19     -13.028  -7.347  21.980  1.00 82.30           H  
ATOM    299 HG13 ILE A  19     -11.272  -7.480  21.843  1.00 82.30           H  
ATOM    300  CG2 ILE A  19     -13.652  -9.901  22.587  1.00 82.30           C  
ATOM    301 HG21 ILE A  19     -13.945 -10.167  21.571  1.00 82.30           H  
ATOM    302 HG22 ILE A  19     -13.670 -10.827  23.160  1.00 82.30           H  
ATOM    303 HG23 ILE A  19     -14.389  -9.211  22.998  1.00 82.30           H  
ATOM    304  CD1 ILE A  19     -12.297  -8.386  20.246  1.00 82.30           C  
ATOM    305 HD11 ILE A  19     -13.298  -8.723  19.978  1.00 82.30           H  
ATOM    306 HD12 ILE A  19     -11.554  -9.153  20.028  1.00 82.30           H  
ATOM    307 HD13 ILE A  19     -12.045  -7.497  19.667  1.00 82.30           H  
ATOM    308  N   ARG A  20     -12.815 -10.154  25.863  1.00 83.31           N  
ATOM    309  H   ARG A  20     -13.574  -9.495  25.770  1.00 83.31           H  
ATOM    310  CA  ARG A  20     -12.972 -11.265  26.804  1.00 83.31           C  
ATOM    311  HA  ARG A  20     -12.055 -11.382  27.381  1.00 83.31           H  
ATOM    312  C   ARG A  20     -13.196 -12.561  26.029  1.00 83.31           C  
ATOM    313  CB  ARG A  20     -14.131 -11.017  27.775  1.00 83.31           C  
ATOM    314  HB2 ARG A  20     -15.075 -11.025  27.229  1.00 83.31           H  
ATOM    315  HB3 ARG A  20     -14.133 -11.841  28.488  1.00 83.31           H  
ATOM    316  O   ARG A  20     -13.854 -12.554  24.995  1.00 83.31           O  
ATOM    317  CG  ARG A  20     -14.013  -9.716  28.573  1.00 83.31           C  
ATOM    318  HG2 ARG A  20     -13.077  -9.714  29.132  1.00 83.31           H  
ATOM    319  HG3 ARG A  20     -14.038  -8.859  27.899  1.00 83.31           H  
ATOM    320  CD  ARG A  20     -15.178  -9.616  29.556  1.00 83.31           C  
ATOM    321  HD2 ARG A  20     -15.181 -10.496  30.199  1.00 83.31           H  
ATOM    322  HD3 ARG A  20     -16.115  -9.611  28.998  1.00 83.31           H  
ATOM    323  NE  ARG A  20     -15.079  -8.398  30.378  1.00 83.31           N  
ATOM    324  HE  ARG A  20     -14.285  -7.794  30.221  1.00 83.31           H  
ATOM    325  NH1 ARG A  20     -16.996  -8.788  31.589  1.00 83.31           N  
ATOM    326 HH11 ARG A  20     -17.682  -8.539  32.287  1.00 83.31           H  
ATOM    327 HH12 ARG A  20     -17.112  -9.706  31.183  1.00 83.31           H  
ATOM    328  NH2 ARG A  20     -15.803  -6.931  31.953  1.00 83.31           N  
ATOM    329 HH21 ARG A  20     -16.500  -6.693  32.644  1.00 83.31           H  
ATOM    330 HH22 ARG A  20     -15.008  -6.335  31.772  1.00 83.31           H  
ATOM    331  CZ  ARG A  20     -15.959  -8.050  31.298  1.00 83.31           C  
ATOM    332  N   ARG A  21     -12.609 -13.656  26.512  1.00 81.87           N  
ATOM    333  H   ARG A  21     -12.132 -13.590  27.401  1.00 81.87           H  
ATOM    334  CA  ARG A  21     -12.799 -14.980  25.896  1.00 81.87           C  
ATOM    335  HA  ARG A  21     -12.844 -14.869  24.813  1.00 81.87           H  
ATOM    336  C   ARG A  21     -14.137 -15.608  26.276  1.00 81.87           C  
ATOM    337  CB  ARG A  21     -11.651 -15.929  26.254  1.00 81.87           C  
ATOM    338  HB2 ARG A  21     -11.634 -16.083  27.333  1.00 81.87           H  
ATOM    339  HB3 ARG A  21     -11.834 -16.890  25.773  1.00 81.87           H  
ATOM    340  O   ARG A  21     -14.616 -16.462  25.547  1.00 81.87           O  
ATOM    341  CG  ARG A  21     -10.296 -15.390  25.787  1.00 81.87           C  
ATOM    342  HG2 ARG A  21     -10.325 -15.171  24.719  1.00 81.87           H  
ATOM    343  HG3 ARG A  21     -10.071 -14.475  26.335  1.00 81.87           H  
ATOM    344  CD  ARG A  21      -9.200 -16.416  26.068  1.00 81.87           C  
ATOM    345  HD2 ARG A  21      -9.310 -16.750  27.100  1.00 81.87           H  
ATOM    346  HD3 ARG A  21      -9.337 -17.270  25.404  1.00 81.87           H  
ATOM    347  NE  ARG A  21      -7.866 -15.820  25.866  1.00 81.87           N  
ATOM    348  HE  ARG A  21      -7.820 -15.019  25.252  1.00 81.87           H  
ATOM    349  NH1 ARG A  21      -6.706 -17.216  27.265  1.00 81.87           N  
ATOM    350 HH11 ARG A  21      -7.553 -17.751  27.398  1.00 81.87           H  
ATOM    351 HH12 ARG A  21      -5.923 -17.357  27.886  1.00 81.87           H  
ATOM    352  NH2 ARG A  21      -5.699 -15.414  26.407  1.00 81.87           N  
ATOM    353 HH21 ARG A  21      -5.734 -14.533  25.914  1.00 81.87           H  
ATOM    354 HH22 ARG A  21      -4.912 -15.584  27.017  1.00 81.87           H  
ATOM    355  CZ  ARG A  21      -6.766 -16.153  26.510  1.00 81.87           C  
ATOM    356  N   ASP A  22     -14.682 -15.164  27.400  1.00 80.64           N  
ATOM    357  H   ASP A  22     -14.234 -14.408  27.896  1.00 80.64           H  
ATOM    358  CA  ASP A  22     -15.944 -15.589  27.989  1.00 80.64           C  
ATOM    359  HA  ASP A  22     -16.623 -15.929  27.207  1.00 80.64           H  
ATOM    360  C   ASP A  22     -16.562 -14.378  28.710  1.00 80.64           C  
ATOM    361  CB  ASP A  22     -15.661 -16.743  28.960  1.00 80.64           C  
ATOM    362  HB2 ASP A  22     -14.820 -17.331  28.592  1.00 80.64           H  
ATOM    363  HB3 ASP A  22     -15.388 -16.336  29.934  1.00 80.64           H  
ATOM    364  O   ASP A  22     -15.826 -13.456  29.086  1.00 80.64           O  
ATOM    365  CG  ASP A  22     -16.861 -17.670  29.114  1.00 80.64           C  
ATOM    366  OD1 ASP A  22     -17.992 -17.156  28.988  1.00 80.64           O  
ATOM    367  OD2 ASP A  22     -16.606 -18.872  29.344  1.00 80.64           O  
ATOM    368  N   GLU A  23     -17.880 -14.346  28.896  1.00 78.41           N  
ATOM    369  H   GLU A  23     -18.393 -15.199  28.726  1.00 78.41           H  
ATOM    370  CA  GLU A  23     -18.603 -13.183  29.440  1.00 78.41           C  
ATOM    371  HA  GLU A  23     -18.447 -12.330  28.780  1.00 78.41           H  
ATOM    372  C   GLU A  23     -18.070 -12.775  30.827  1.00 78.41           C  
ATOM    373  CB  GLU A  23     -20.116 -13.472  29.486  1.00 78.41           C  
ATOM    374  HB2 GLU A  23     -20.295 -14.400  30.029  1.00 78.41           H  
ATOM    375  HB3 GLU A  23     -20.599 -12.653  30.018  1.00 78.41           H  
ATOM    376  O   GLU A  23     -17.802 -11.589  31.087  1.00 78.41           O  
ATOM    377  CG  GLU A  23     -20.720 -13.561  28.073  1.00 78.41           C  
ATOM    378  HG2 GLU A  23     -20.300 -14.427  27.561  1.00 78.41           H  
ATOM    379  HG3 GLU A  23     -20.418 -12.672  27.519  1.00 78.41           H  
ATOM    380  CD  GLU A  23     -22.256 -13.659  28.047  1.00 78.41           C  
ATOM    381  OE1 GLU A  23     -22.807 -13.470  26.937  1.00 78.41           O  
ATOM    382  OE2 GLU A  23     -22.870 -13.870  29.115  1.00 78.41           O  
ATOM    383  N   ASP A  24     -17.781 -13.780  31.657  1.00 81.81           N  
ATOM    384  H   ASP A  24     -18.087 -14.697  31.364  1.00 81.81           H  
ATOM    385  CA  ASP A  24     -17.332 -13.636  33.046  1.00 81.81           C  
ATOM    386  HA  ASP A  24     -17.815 -12.759  33.477  1.00 81.81           H  
ATOM    387  C   ASP A  24     -15.815 -13.438  33.202  1.00 81.81           C  
ATOM    388  CB  ASP A  24     -17.798 -14.868  33.833  1.00 81.81           C  
ATOM    389  HB2 ASP A  24     -17.413 -15.767  33.352  1.00 81.81           H  
ATOM    390  HB3 ASP A  24     -17.386 -14.824  34.842  1.00 81.81           H  
ATOM    391  O   ASP A  24     -15.304 -13.201  34.302  1.00 81.81           O  
ATOM    392  CG  ASP A  24     -19.321 -14.948  33.953  1.00 81.81           C  
ATOM    393  OD1 ASP A  24     -19.940 -13.865  34.059  1.00 81.81           O  
ATOM    394  OD2 ASP A  24     -19.816 -16.091  34.013  1.00 81.81           O  
ATOM    395  N   TRP A  25     -15.045 -13.531  32.114  1.00 82.26           N  
ATOM    396  H   TRP A  25     -15.497 -13.679  31.223  1.00 82.26           H  
ATOM    397  CA  TRP A  25     -13.586 -13.504  32.196  1.00 82.26           C  
ATOM    398  HA  TRP A  25     -13.290 -13.893  33.170  1.00 82.26           H  
ATOM    399  C   TRP A  25     -13.040 -12.083  32.098  1.00 82.26           C  
ATOM    400  CB  TRP A  25     -12.964 -14.450  31.170  1.00 82.26           C  
ATOM    401  HB2 TRP A  25     -11.908 -14.197  31.073  1.00 82.26           H  
ATOM    402  HB3 TRP A  25     -13.431 -14.287  30.199  1.00 82.26           H  
ATOM    403  O   TRP A  25     -12.964 -11.479  31.028  1.00 82.26           O  
ATOM    404  CG  TRP A  25     -13.039 -15.910  31.506  1.00 82.26           C  
ATOM    405  CD1 TRP A  25     -13.974 -16.518  32.276  1.00 82.26           C  
ATOM    406  HD1 TRP A  25     -14.817 -16.034  32.748  1.00 82.26           H  
ATOM    407  CD2 TRP A  25     -12.178 -16.982  31.020  1.00 82.26           C  
ATOM    408  CE2 TRP A  25     -12.669 -18.223  31.526  1.00 82.26           C  
ATOM    409  CE3 TRP A  25     -11.048 -17.029  30.173  1.00 82.26           C  
ATOM    410  HE3 TRP A  25     -10.666 -16.103  29.770  1.00 82.26           H  
ATOM    411  NE1 TRP A  25     -13.768 -17.880  32.278  1.00 82.26           N  
ATOM    412  HE1 TRP A  25     -14.454 -18.533  32.629  1.00 82.26           H  
ATOM    413  CH2 TRP A  25     -10.956 -19.465  30.355  1.00 82.26           C  
ATOM    414  HH2 TRP A  25     -10.507 -20.410  30.085  1.00 82.26           H  
ATOM    415  CZ2 TRP A  25     -12.075 -19.449  31.203  1.00 82.26           C  
ATOM    416  HZ2 TRP A  25     -12.501 -20.368  31.577  1.00 82.26           H  
ATOM    417  CZ3 TRP A  25     -10.441 -18.258  29.844  1.00 82.26           C  
ATOM    418  HZ3 TRP A  25      -9.585 -18.284  29.187  1.00 82.26           H  
ATOM    419  N   ASP A  26     -12.561 -11.560  33.227  1.00 82.83           N  
ATOM    420  H   ASP A  26     -12.765 -12.048  34.088  1.00 82.83           H  
ATOM    421  CA  ASP A  26     -11.832 -10.293  33.266  1.00 82.83           C  
ATOM    422  HA  ASP A  26     -12.449  -9.532  32.789  1.00 82.83           H  
ATOM    423  C   ASP A  26     -10.508 -10.399  32.487  1.00 82.83           C  
ATOM    424  CB  ASP A  26     -11.605  -9.857  34.722  1.00 82.83           C  
ATOM    425  HB2 ASP A  26     -12.572  -9.789  35.222  1.00 82.83           H  
ATOM    426  HB3 ASP A  26     -11.015 -10.618  35.232  1.00 82.83           H  
ATOM    427  O   ASP A  26      -9.600 -11.159  32.845  1.00 82.83           O  
ATOM    428  CG  ASP A  26     -10.890  -8.504  34.859  1.00 82.83           C  
ATOM    429  OD1 ASP A  26     -10.604  -7.847  33.828  1.00 82.83           O  
ATOM    430  OD2 ASP A  26     -10.563  -8.144  36.010  1.00 82.83           O  
ATOM    431  N   THR A  27     -10.355  -9.580  31.445  1.00 84.94           N  
ATOM    432  H   THR A  27     -11.098  -8.929  31.232  1.00 84.94           H  
ATOM    433  CA  THR A  27      -9.146  -9.549  30.613  1.00 84.94           C  
ATOM    434  HA  THR A  27      -8.966 -10.568  30.269  1.00 84.94           H  
ATOM    435  C   THR A  27      -7.895  -9.122  31.380  1.00 84.94           C  
ATOM    436  CB  THR A  27      -9.330  -8.650  29.383  1.00 84.94           C  
ATOM    437  HB  THR A  27      -8.384  -8.608  28.844  1.00 84.94           H  
ATOM    438  O   THR A  27      -6.780  -9.482  30.989  1.00 84.94           O  
ATOM    439  CG2 THR A  27     -10.403  -9.169  28.422  1.00 84.94           C  
ATOM    440 HG21 THR A  27      -9.968  -9.330  27.436  1.00 84.94           H  
ATOM    441 HG22 THR A  27     -11.227  -8.463  28.326  1.00 84.94           H  
ATOM    442 HG23 THR A  27     -10.789 -10.127  28.771  1.00 84.94           H  
ATOM    443  OG1 THR A  27      -9.693  -7.342  29.766  1.00 84.94           O  
ATOM    444  HG1 THR A  27      -9.990  -6.895  28.970  1.00 84.94           H  
ATOM    445  N   LYS A  28      -8.048  -8.430  32.518  1.00 85.69           N  
ATOM    446  H   LYS A  28      -8.986  -8.178  32.795  1.00 85.69           H  
ATOM    447  CA  LYS A  28      -6.938  -8.117  33.431  1.00 85.69           C  
ATOM    448  HA  LYS A  28      -6.101  -7.724  32.854  1.00 85.69           H  
ATOM    449  C   LYS A  28      -6.420  -9.344  34.181  1.00 85.69           C  
ATOM    450  CB  LYS A  28      -7.378  -7.067  34.455  1.00 85.69           C  
ATOM    451  HB2 LYS A  28      -8.216  -7.458  35.031  1.00 85.69           H  
ATOM    452  HB3 LYS A  28      -6.553  -6.892  35.146  1.00 85.69           H  
ATOM    453  O   LYS A  28      -5.263  -9.345  34.600  1.00 85.69           O  
ATOM    454  CG  LYS A  28      -7.769  -5.729  33.819  1.00 85.69           C  
ATOM    455  HG2 LYS A  28      -6.917  -5.315  33.280  1.00 85.69           H  
ATOM    456  HG3 LYS A  28      -8.601  -5.870  33.128  1.00 85.69           H  
ATOM    457  CD  LYS A  28      -8.196  -4.770  34.931  1.00 85.69           C  
ATOM    458  HD2 LYS A  28      -7.363  -4.623  35.619  1.00 85.69           H  
ATOM    459  HD3 LYS A  28      -9.032  -5.214  35.472  1.00 85.69           H  
ATOM    460  CE  LYS A  28      -8.626  -3.427  34.346  1.00 85.69           C  
ATOM    461  HE2 LYS A  28      -9.448  -3.605  33.652  1.00 85.69           H  
ATOM    462  HE3 LYS A  28      -7.794  -3.002  33.784  1.00 85.69           H  
ATOM    463  NZ  LYS A  28      -9.052  -2.507  35.426  1.00 85.69           N  
ATOM    464  HZ1 LYS A  28      -8.291  -2.346  36.070  1.00 85.69           H  
ATOM    465  HZ2 LYS A  28      -9.816  -2.921  35.942  1.00 85.69           H  
ATOM    466  HZ3 LYS A  28      -9.358  -1.622  35.048  1.00 85.69           H  
ATOM    467  N   LYS A  29      -7.246 -10.380  34.349  1.00 86.44           N  
ATOM    468  H   LYS A  29      -8.177 -10.302  33.964  1.00 86.44           H  
ATOM    469  CA  LYS A  29      -6.878 -11.636  35.020  1.00 86.44           C  
ATOM    470  HA  LYS A  29      -6.015 -11.468  35.664  1.00 86.44           H  
ATOM    471  C   LYS A  29      -6.452 -12.708  34.021  1.00 86.44           C  
ATOM    472  CB  LYS A  29      -8.039 -12.120  35.902  1.00 86.44           C  
ATOM    473  HB2 LYS A  29      -8.945 -12.199  35.300  1.00 86.44           H  
ATOM    474  HB3 LYS A  29      -7.797 -13.113  36.281  1.00 86.44           H  
ATOM    475  O   LYS A  29      -5.404 -13.321  34.210  1.00 86.44           O  
ATOM    476  CG  LYS A  29      -8.303 -11.187  37.095  1.00 86.44           C  
ATOM    477  HG2 LYS A  29      -8.609 -10.206  36.732  1.00 86.44           H  
ATOM    478  HG3 LYS A  29      -7.391 -11.080  37.681  1.00 86.44           H  
ATOM    479  CD  LYS A  29      -9.413 -11.764  37.984  1.00 86.44           C  
ATOM    480  HD2 LYS A  29      -9.100 -12.736  38.365  1.00 86.44           H  
ATOM    481  HD3 LYS A  29     -10.311 -11.897  37.382  1.00 86.44           H  
ATOM    482  CE  LYS A  29      -9.723 -10.823  39.154  1.00 86.44           C  
ATOM    483  HE2 LYS A  29     -10.005  -9.853  38.743  1.00 86.44           H  
ATOM    484  HE3 LYS A  29      -8.820 -10.690  39.751  1.00 86.44           H  
ATOM    485  NZ  LYS A  29     -10.826 -11.357  39.994  1.00 86.44           N  
ATOM    486  HZ1 LYS A  29     -10.592 -12.263  40.374  1.00 86.44           H  
ATOM    487  HZ2 LYS A  29     -11.041 -10.730  40.756  1.00 86.44           H  
ATOM    488  HZ3 LYS A  29     -11.664 -11.465  39.441  1.00 86.44           H  
ATOM    489  N   TYR A  30      -7.213 -12.882  32.941  1.00 88.43           N  
ATOM    490  H   TYR A  30      -8.071 -12.353  32.892  1.00 88.43           H  
ATOM    491  CA  TYR A  30      -7.080 -14.029  32.031  1.00 88.43           C  
ATOM    492  HA  TYR A  30      -6.396 -14.755  32.472  1.00 88.43           H  
ATOM    493  C   TYR A  30      -6.500 -13.683  30.652  1.00 88.43           C  
ATOM    494  CB  TYR A  30      -8.449 -14.713  31.924  1.00 88.43           C  
ATOM    495  HB2 TYR A  30      -9.154 -14.031  31.449  1.00 88.43           H  
ATOM    496  HB3 TYR A  30      -8.362 -15.593  31.287  1.00 88.43           H  
ATOM    497  O   TYR A  30      -6.239 -14.573  29.837  1.00 88.43           O  
ATOM    498  CG  TYR A  30      -8.991 -15.148  33.272  1.00 88.43           C  
ATOM    499  CD1 TYR A  30      -8.433 -16.266  33.924  1.00 88.43           C  
ATOM    500  HD1 TYR A  30      -7.656 -16.841  33.443  1.00 88.43           H  
ATOM    501  CD2 TYR A  30     -10.024 -14.417  33.890  1.00 88.43           C  
ATOM    502  HD2 TYR A  30     -10.471 -13.576  33.382  1.00 88.43           H  
ATOM    503  CE1 TYR A  30      -8.908 -16.657  35.190  1.00 88.43           C  
ATOM    504  HE1 TYR A  30      -8.496 -17.527  35.680  1.00 88.43           H  
ATOM    505  CE2 TYR A  30     -10.494 -14.798  35.161  1.00 88.43           C  
ATOM    506  HE2 TYR A  30     -11.311 -14.268  35.628  1.00 88.43           H  
ATOM    507  OH  TYR A  30     -10.396 -16.278  37.038  1.00 88.43           O  
ATOM    508  HH  TYR A  30     -10.094 -17.153  37.295  1.00 88.43           H  
ATOM    509  CZ  TYR A  30      -9.941 -15.921  35.810  1.00 88.43           C  
ATOM    510  N   GLY A  31      -6.268 -12.398  30.375  1.00 85.12           N  
ATOM    511  H   GLY A  31      -6.535 -11.702  31.056  1.00 85.12           H  
ATOM    512  CA  GLY A  31      -5.998 -11.946  29.014  1.00 85.12           C  
ATOM    513  HA2 GLY A  31      -5.662 -10.909  29.021  1.00 85.12           H  
ATOM    514  HA3 GLY A  31      -5.213 -12.562  28.576  1.00 85.12           H  
ATOM    515  C   GLY A  31      -7.244 -12.027  28.137  1.00 85.12           C  
ATOM    516  O   GLY A  31      -8.366 -12.123  28.624  1.00 85.12           O  
ATOM    517  N   GLY A  32      -7.054 -11.956  26.826  1.00 86.28           N  
ATOM    518  H   GLY A  32      -6.112 -11.931  26.461  1.00 86.28           H  
ATOM    519  CA  GLY A  32      -8.170 -11.877  25.887  1.00 86.28           C  
ATOM    520  HA2 GLY A  32      -8.979 -12.538  26.198  1.00 86.28           H  
ATOM    521  HA3 GLY A  32      -8.561 -10.860  25.884  1.00 86.28           H  
ATOM    522  C   GLY A  32      -7.772 -12.237  24.466  1.00 86.28           C  
ATOM    523  O   GLY A  32      -6.641 -12.670  24.234  1.00 86.28           O  
ATOM    524  N   PHE A  33      -8.707 -12.079  23.538  1.00 85.02           N  
ATOM    525  H   PHE A  33      -9.617 -11.752  23.829  1.00 85.02           H  
ATOM    526  CA  PHE A  33      -8.441 -12.124  22.103  1.00 85.02           C  
ATOM    527  HA  PHE A  33      -7.697 -12.895  21.901  1.00 85.02           H  
ATOM    528  C   PHE A  33      -7.844 -10.799  21.610  1.00 85.02           C  
ATOM    529  CB  PHE A  33      -9.723 -12.505  21.354  1.00 85.02           C  
ATOM    530  HB2 PHE A  33     -10.511 -11.794  21.603  1.00 85.02           H  
ATOM    531  HB3 PHE A  33      -9.549 -12.423  20.281  1.00 85.02           H  
ATOM    532  O   PHE A  33      -8.077  -9.735  22.203  1.00 85.02           O  
ATOM    533  CG  PHE A  33     -10.209 -13.911  21.641  1.00 85.02           C  
ATOM    534  CD1 PHE A  33      -9.376 -15.010  21.351  1.00 85.02           C  
ATOM    535  HD1 PHE A  33      -8.401 -14.850  20.914  1.00 85.02           H  
ATOM    536  CD2 PHE A  33     -11.502 -14.131  22.154  1.00 85.02           C  
ATOM    537  HD2 PHE A  33     -12.165 -13.300  22.349  1.00 85.02           H  
ATOM    538  CE1 PHE A  33      -9.830 -16.320  21.576  1.00 85.02           C  
ATOM    539  HE1 PHE A  33      -9.209 -17.160  21.300  1.00 85.02           H  
ATOM    540  CE2 PHE A  33     -11.959 -15.444  22.366  1.00 85.02           C  
ATOM    541  HE2 PHE A  33     -12.969 -15.616  22.708  1.00 85.02           H  
ATOM    542  CZ  PHE A  33     -11.122 -16.537  22.085  1.00 85.02           C  
ATOM    543  HZ  PHE A  33     -11.496 -17.542  22.217  1.00 85.02           H  
ATOM    544  N   ASP A  34      -7.042 -10.879  20.547  1.00 76.00           N  
ATOM    545  H   ASP A  34      -6.926 -11.776  20.098  1.00 76.00           H  
ATOM    546  CA  ASP A  34      -6.373  -9.735  19.933  1.00 76.00           C  
ATOM    547  HA  ASP A  34      -6.014  -9.077  20.724  1.00 76.00           H  
ATOM    548  C   ASP A  34      -7.338  -8.933  19.063  1.00 76.00           C  
ATOM    549  CB  ASP A  34      -5.144 -10.173  19.113  1.00 76.00           C  
ATOM    550  HB2 ASP A  34      -4.440 -10.694  19.761  1.00 76.00           H  
ATOM    551  HB3 ASP A  34      -5.455 -10.873  18.337  1.00 76.00           H  
ATOM    552  O   ASP A  34      -7.552  -9.246  17.898  1.00 76.00           O  
ATOM    553  CG  ASP A  34      -4.430  -8.972  18.468  1.00 76.00           C  
ATOM    554  OD1 ASP A  34      -4.444  -7.881  19.088  1.00 76.00           O  
ATOM    555  OD2 ASP A  34      -3.853  -9.133  17.367  1.00 76.00           O  
ATOM    556  N   GLY A  35      -7.877  -7.849  19.615  1.00 71.59           N  
ATOM    557  H   GLY A  35      -7.739  -7.699  20.604  1.00 71.59           H  
ATOM    558  CA  GLY A  35      -8.561  -6.827  18.835  1.00 71.59           C  
ATOM    559  HA2 GLY A  35      -8.820  -6.006  19.503  1.00 71.59           H  
ATOM    560  HA3 GLY A  35      -7.876  -6.445  18.077  1.00 71.59           H  
ATOM    561  C   GLY A  35      -9.837  -7.291  18.123  1.00 71.59           C  
ATOM    562  O   GLY A  35     -10.128  -8.468  17.908  1.00 71.59           O  
ATOM    563  N   LYS A  36     -10.658  -6.308  17.773  1.00 80.60           N  
ATOM    564  H   LYS A  36     -10.356  -5.353  17.908  1.00 80.60           H  
ATOM    565  CA  LYS A  36     -11.934  -6.540  17.099  1.00 80.60           C  
ATOM    566  HA  LYS A  36     -12.366  -7.484  17.432  1.00 80.60           H  
ATOM    567  C   LYS A  36     -11.699  -6.664  15.594  1.00 80.60           C  
ATOM    568  CB  LYS A  36     -12.910  -5.409  17.441  1.00 80.60           C  
ATOM    569  HB2 LYS A  36     -12.498  -4.483  17.040  1.00 80.60           H  
ATOM    570  HB3 LYS A  36     -13.849  -5.627  16.933  1.00 80.60           H  
ATOM    571  O   LYS A  36     -10.907  -5.904  15.033  1.00 80.60           O  
ATOM    572  CG  LYS A  36     -13.214  -5.203  18.941  1.00 80.60           C  
ATOM    573  HG2 LYS A  36     -12.294  -4.985  19.484  1.00 80.60           H  
ATOM    574  HG3 LYS A  36     -13.674  -6.106  19.343  1.00 80.60           H  
ATOM    575  CD  LYS A  36     -14.200  -4.044  19.134  1.00 80.60           C  
ATOM    576  HD2 LYS A  36     -13.782  -3.145  18.682  1.00 80.60           H  
ATOM    577  HD3 LYS A  36     -15.126  -4.296  18.616  1.00 80.60           H  
ATOM    578  CE  LYS A  36     -14.529  -3.714  20.592  1.00 80.60           C  
ATOM    579  HE2 LYS A  36     -14.795  -4.628  21.122  1.00 80.60           H  
ATOM    580  HE3 LYS A  36     -13.641  -3.286  21.058  1.00 80.60           H  
ATOM    581  NZ  LYS A  36     -15.659  -2.745  20.643  1.00 80.60           N  
ATOM    582  HZ1 LYS A  36     -16.536  -3.177  20.390  1.00 80.60           H  
ATOM    583  HZ2 LYS A  36     -15.615  -2.029  19.932  1.00 80.60           H  
ATOM    584  HZ3 LYS A  36     -15.777  -2.295  21.540  1.00 80.60           H  
ATOM    585  N   THR A  37     -12.403  -7.580  14.936  1.00 81.71           N  
ATOM    586  H   THR A  37     -13.012  -8.208  15.441  1.00 81.71           H  
ATOM    587  CA  THR A  37     -12.415  -7.647  13.471  1.00 81.71           C  
ATOM    588  HA  THR A  37     -11.400  -7.505  13.100  1.00 81.71           H  
ATOM    589  C   THR A  37     -13.303  -6.522  12.941  1.00 81.71           C  
ATOM    590  CB  THR A  37     -12.898  -9.017  12.976  1.00 81.71           C  
ATOM    591  HB  THR A  37     -13.939  -9.161  13.266  1.00 81.71           H  
ATOM    592  O   THR A  37     -14.486  -6.446  13.282  1.00 81.71           O  
ATOM    593  CG2 THR A  37     -12.754  -9.158  11.462  1.00 81.71           C  
ATOM    594 HG21 THR A  37     -13.084 -10.153  11.161  1.00 81.71           H  
ATOM    595 HG22 THR A  37     -11.712  -9.027  11.173  1.00 81.71           H  
ATOM    596 HG23 THR A  37     -13.369  -8.419  10.948  1.00 81.71           H  
ATOM    597  OG1 THR A  37     -12.117 -10.041  13.546  1.00 81.71           O  
ATOM    598  HG1 THR A  37     -12.592 -10.860  13.390  1.00 81.71           H  
ATOM    599  N   VAL A  38     -12.737  -5.628  12.127  1.00 82.56           N  
ATOM    600  H   VAL A  38     -11.765  -5.747  11.879  1.00 82.56           H  
ATOM    601  CA  VAL A  38     -13.490  -4.561  11.450  1.00 82.56           C  
ATOM    602  HA  VAL A  38     -14.196  -4.120  12.154  1.00 82.56           H  
ATOM    603  C   VAL A  38     -14.284  -5.172  10.295  1.00 82.56           C  
ATOM    604  CB  VAL A  38     -12.573  -3.413  10.993  1.00 82.56           C  
ATOM    605  HB  VAL A  38     -11.803  -3.803  10.327  1.00 82.56           H  
ATOM    606  O   VAL A  38     -13.719  -5.896   9.481  1.00 82.56           O  
ATOM    607  CG1 VAL A  38     -13.361  -2.320  10.262  1.00 82.56           C  
ATOM    608 HG11 VAL A  38     -14.181  -1.961  10.884  1.00 82.56           H  
ATOM    609 HG12 VAL A  38     -13.766  -2.709   9.328  1.00 82.56           H  
ATOM    610 HG13 VAL A  38     -12.703  -1.486  10.014  1.00 82.56           H  
ATOM    611  CG2 VAL A  38     -11.894  -2.759  12.208  1.00 82.56           C  
ATOM    612 HG21 VAL A  38     -11.283  -3.487  12.741  1.00 82.56           H  
ATOM    613 HG22 VAL A  38     -12.647  -2.357  12.886  1.00 82.56           H  
ATOM    614 HG23 VAL A  38     -11.246  -1.948  11.874  1.00 82.56           H  
ATOM    615  N   ALA A  39     -15.588  -4.905  10.236  1.00 82.26           N  
ATOM    616  H   ALA A  39     -15.980  -4.251  10.898  1.00 82.26           H  
ATOM    617  CA  ALA A  39     -16.470  -5.383   9.173  1.00 82.26           C  
ATOM    618  HA  ALA A  39     -16.136  -6.365   8.839  1.00 82.26           H  
ATOM    619  C   ALA A  39     -16.450  -4.444   7.958  1.00 82.26           C  
ATOM    620  CB  ALA A  39     -17.889  -5.513   9.743  1.00 82.26           C  
ATOM    621  HB1 ALA A  39     -18.547  -5.947   8.990  1.00 82.26           H  
ATOM    622  HB2 ALA A  39     -17.880  -6.153  10.626  1.00 82.26           H  
ATOM    623  HB3 ALA A  39     -18.273  -4.533  10.029  1.00 82.26           H  
ATOM    624  O   ALA A  39     -16.358  -4.893   6.818  1.00 82.26           O  
ATOM    625  N   TYR A  40     -16.554  -3.141   8.207  1.00 83.85           N  
ATOM    626  H   TYR A  40     -16.638  -2.840   9.168  1.00 83.85           H  
ATOM    627  CA  TYR A  40     -16.491  -2.081   7.202  1.00 83.85           C  
ATOM    628  HA  TYR A  40     -15.726  -2.328   6.466  1.00 83.85           H  
ATOM    629  C   TYR A  40     -16.082  -0.768   7.865  1.00 83.85           C  
ATOM    630  CB  TYR A  40     -17.838  -1.940   6.467  1.00 83.85           C  
ATOM    631  HB2 TYR A  40     -17.965  -2.809   5.823  1.00 83.85           H  
ATOM    632  HB3 TYR A  40     -17.806  -1.073   5.807  1.00 83.85           H  
ATOM    633  O   TYR A  40     -16.053  -0.653   9.094  1.00 83.85           O  
ATOM    634  CG  TYR A  40     -19.058  -1.823   7.360  1.00 83.85           C  
ATOM    635  CD1 TYR A  40     -19.772  -2.987   7.698  1.00 83.85           C  
ATOM    636  HD1 TYR A  40     -19.442  -3.944   7.320  1.00 83.85           H  
ATOM    637  CD2 TYR A  40     -19.480  -0.568   7.845  1.00 83.85           C  
ATOM    638  HD2 TYR A  40     -18.934   0.325   7.580  1.00 83.85           H  
ATOM    639  CE1 TYR A  40     -20.899  -2.903   8.533  1.00 83.85           C  
ATOM    640  HE1 TYR A  40     -21.445  -3.794   8.806  1.00 83.85           H  
ATOM    641  CE2 TYR A  40     -20.607  -0.481   8.686  1.00 83.85           C  
ATOM    642  HE2 TYR A  40     -20.924   0.478   9.069  1.00 83.85           H  
ATOM    643  OH  TYR A  40     -22.390  -1.592   9.853  1.00 83.85           O  
ATOM    644  HH  TYR A  40     -22.505  -0.715  10.227  1.00 83.85           H  
ATOM    645  CZ  TYR A  40     -21.310  -1.653   9.037  1.00 83.85           C  
ATOM    646  N   SER A  41     -15.765   0.226   7.044  1.00 89.72           N  
ATOM    647  H   SER A  41     -15.851   0.088   6.048  1.00 89.72           H  
ATOM    648  CA  SER A  41     -15.476   1.576   7.504  1.00 89.72           C  
ATOM    649  HA  SER A  41     -15.423   1.572   8.592  1.00 89.72           H  
ATOM    650  C   SER A  41     -16.599   2.536   7.132  1.00 89.72           C  
ATOM    651  CB  SER A  41     -14.119   2.031   6.973  1.00 89.72           C  
ATOM    652  HB2 SER A  41     -14.038   3.113   7.084  1.00 89.72           H  
ATOM    653  HB3 SER A  41     -14.026   1.775   5.917  1.00 89.72           H  
ATOM    654  O   SER A  41     -17.309   2.330   6.151  1.00 89.72           O  
ATOM    655  OG  SER A  41     -13.093   1.407   7.726  1.00 89.72           O  
ATOM    656  HG  SER A  41     -13.246   1.667   8.638  1.00 89.72           H  
ATOM    657  N   ILE A  42     -16.763   3.582   7.931  1.00 88.43           N  
ATOM    658  H   ILE A  42     -16.161   3.670   8.737  1.00 88.43           H  
ATOM    659  CA  ILE A  42     -17.680   4.694   7.675  1.00 88.43           C  
ATOM    660  HA  ILE A  42     -18.079   4.607   6.664  1.00 88.43           H  
ATOM    661  C   ILE A  42     -16.894   6.001   7.730  1.00 88.43           C  
ATOM    662  CB  ILE A  42     -18.876   4.689   8.655  1.00 88.43           C  
ATOM    663  HB  ILE A  42     -19.502   5.548   8.411  1.00 88.43           H  
ATOM    664  O   ILE A  42     -15.954   6.115   8.519  1.00 88.43           O  
ATOM    665  CG1 ILE A  42     -18.427   4.831  10.129  1.00 88.43           C  
ATOM    666 HG12 ILE A  42     -17.825   5.734  10.230  1.00 88.43           H  
ATOM    667 HG13 ILE A  42     -17.808   3.979  10.413  1.00 88.43           H  
ATOM    668  CG2 ILE A  42     -19.720   3.421   8.432  1.00 88.43           C  
ATOM    669 HG21 ILE A  42     -19.175   2.539   8.769  1.00 88.43           H  
ATOM    670 HG22 ILE A  42     -20.654   3.498   8.989  1.00 88.43           H  
ATOM    671 HG23 ILE A  42     -19.959   3.321   7.373  1.00 88.43           H  
ATOM    672  CD1 ILE A  42     -19.574   4.952  11.135  1.00 88.43           C  
ATOM    673 HD11 ILE A  42     -19.171   5.215  12.113  1.00 88.43           H  
ATOM    674 HD12 ILE A  42     -20.271   5.727  10.818  1.00 88.43           H  
ATOM    675 HD13 ILE A  42     -20.090   3.995  11.221  1.00 88.43           H  
ATOM    676  N   ILE A  43     -17.270   6.978   6.909  1.00 88.43           N  
ATOM    677  H   ILE A  43     -18.046   6.813   6.284  1.00 88.43           H  
ATOM    678  CA  ILE A  43     -16.821   8.364   7.086  1.00 88.43           C  
ATOM    679  HA  ILE A  43     -15.858   8.366   7.597  1.00 88.43           H  
ATOM    680  C   ILE A  43     -17.834   9.063   7.988  1.00 88.43           C  
ATOM    681  CB  ILE A  43     -16.622   9.091   5.738  1.00 88.43           C  
ATOM    682  HB  ILE A  43     -17.527   8.981   5.140  1.00 88.43           H  
ATOM    683  O   ILE A  43     -19.027   9.048   7.696  1.00 88.43           O  
ATOM    684  CG1 ILE A  43     -15.430   8.469   4.982  1.00 88.43           C  
ATOM    685 HG12 ILE A  43     -15.511   7.382   5.012  1.00 88.43           H  
ATOM    686 HG13 ILE A  43     -14.506   8.744   5.491  1.00 88.43           H  
ATOM    687  CG2 ILE A  43     -16.350  10.593   5.961  1.00 88.43           C  
ATOM    688 HG21 ILE A  43     -16.171  11.096   5.011  1.00 88.43           H  
ATOM    689 HG22 ILE A  43     -17.225  11.066   6.407  1.00 88.43           H  
ATOM    690 HG23 ILE A  43     -15.492  10.730   6.619  1.00 88.43           H  
ATOM    691  CD1 ILE A  43     -15.322   8.900   3.513  1.00 88.43           C  
ATOM    692 HD11 ILE A  43     -15.104   9.966   3.437  1.00 88.43           H  
ATOM    693 HD12 ILE A  43     -16.253   8.684   2.990  1.00 88.43           H  
ATOM    694 HD13 ILE A  43     -14.507   8.356   3.036  1.00 88.43           H  
ATOM    695  N   VAL A  44     -17.355   9.672   9.071  1.00 87.32           N  
ATOM    696  H   VAL A  44     -16.361   9.618   9.246  1.00 87.32           H  
ATOM    697  CA  VAL A  44     -18.165  10.490   9.977  1.00 87.32           C  
ATOM    698  HA  VAL A  44     -19.215  10.399   9.699  1.00 87.32           H  
ATOM    699  C   VAL A  44     -17.778  11.950   9.812  1.00 87.32           C  
ATOM    700  CB  VAL A  44     -18.040  10.016  11.436  1.00 87.32           C  
ATOM    701  HB  VAL A  44     -16.989   9.980  11.724  1.00 87.32           H  
ATOM    702  O   VAL A  44     -16.601  12.301   9.920  1.00 87.32           O  
ATOM    703  CG1 VAL A  44     -18.783  10.930  12.419  1.00 87.32           C  
ATOM    704 HG11 VAL A  44     -18.714  10.520  13.426  1.00 87.32           H  
ATOM    705 HG12 VAL A  44     -18.335  11.924  12.431  1.00 87.32           H  
ATOM    706 HG13 VAL A  44     -19.834  11.005  12.141  1.00 87.32           H  
ATOM    707  CG2 VAL A  44     -18.643   8.611  11.554  1.00 87.32           C  
ATOM    708 HG21 VAL A  44     -18.777   8.346  12.602  1.00 87.32           H  
ATOM    709 HG22 VAL A  44     -17.983   7.887  11.076  1.00 87.32           H  
ATOM    710 HG23 VAL A  44     -19.622   8.579  11.075  1.00 87.32           H  
ATOM    711  N   VAL A  45     -18.785  12.789   9.568  1.00 87.18           N  
ATOM    712  H   VAL A  45     -19.713  12.399   9.477  1.00 87.18           H  
ATOM    713  CA  VAL A  45     -18.690  14.251   9.574  1.00 87.18           C  
ATOM    714  HA  VAL A  45     -17.657  14.539   9.767  1.00 87.18           H  
ATOM    715  C   VAL A  45     -19.567  14.772  10.706  1.00 87.18           C  
ATOM    716  CB  VAL A  45     -19.107  14.866   8.224  1.00 87.18           C  
ATOM    717  HB  VAL A  45     -20.158  14.651   8.030  1.00 87.18           H  
ATOM    718  O   VAL A  45     -20.768  14.510  10.723  1.00 87.18           O  
ATOM    719  CG1 VAL A  45     -18.903  16.388   8.237  1.00 87.18           C  
ATOM    720 HG11 VAL A  45     -19.555  16.845   8.982  1.00 87.18           H  
ATOM    721 HG12 VAL A  45     -17.866  16.630   8.469  1.00 87.18           H  
ATOM    722 HG13 VAL A  45     -19.166  16.803   7.264  1.00 87.18           H  
ATOM    723  CG2 VAL A  45     -18.274  14.300   7.068  1.00 87.18           C  
ATOM    724 HG21 VAL A  45     -18.571  14.777   6.134  1.00 87.18           H  
ATOM    725 HG22 VAL A  45     -17.217  14.485   7.261  1.00 87.18           H  
ATOM    726 HG23 VAL A  45     -18.451  13.229   6.970  1.00 87.18           H  
ATOM    727  N   GLY A  46     -18.967  15.482  11.657  1.00 87.22           N  
ATOM    728  H   GLY A  46     -17.982  15.685  11.564  1.00 87.22           H  
ATOM    729  CA  GLY A  46     -19.664  15.973  12.847  1.00 87.22           C  
ATOM    730  HA2 GLY A  46     -20.085  15.129  13.394  1.00 87.22           H  
ATOM    731  HA3 GLY A  46     -20.490  16.622  12.557  1.00 87.22           H  
ATOM    732  C   GLY A  46     -18.734  16.748  13.769  1.00 87.22           C  
ATOM    733  O   GLY A  46     -17.750  17.340  13.317  1.00 87.22           O  
ATOM    734  N   THR A  47     -19.017  16.725  15.067  1.00 86.62           N  
ATOM    735  H   THR A  47     -19.858  16.255  15.369  1.00 86.62           H  
ATOM    736  CA  THR A  47     -18.210  17.363  16.106  1.00 86.62           C  
ATOM    737  HA  THR A  47     -17.308  17.754  15.635  1.00 86.62           H  
ATOM    738  C   THR A  47     -17.759  16.358  17.167  1.00 86.62           C  
ATOM    739  CB  THR A  47     -18.937  18.560  16.738  1.00 86.62           C  
ATOM    740  HB  THR A  47     -18.254  18.983  17.475  1.00 86.62           H  
ATOM    741  O   THR A  47     -18.441  15.379  17.443  1.00 86.62           O  
ATOM    742  CG2 THR A  47     -19.284  19.650  15.728  1.00 86.62           C  
ATOM    743 HG21 THR A  47     -19.727  20.498  16.252  1.00 86.62           H  
ATOM    744 HG22 THR A  47     -18.384  19.976  15.207  1.00 86.62           H  
ATOM    745 HG23 THR A  47     -20.008  19.272  15.007  1.00 86.62           H  
ATOM    746  OG1 THR A  47     -20.110  18.169  17.405  1.00 86.62           O  
ATOM    747  HG1 THR A  47     -20.860  18.721  17.172  1.00 86.62           H  
ATOM    748  N   VAL A  48     -16.584  16.566  17.764  1.00 85.77           N  
ATOM    749  H   VAL A  48     -16.013  17.333  17.440  1.00 85.77           H  
ATOM    750  CA  VAL A  48     -16.103  15.762  18.906  1.00 85.77           C  
ATOM    751  HA  VAL A  48     -16.910  15.123  19.263  1.00 85.77           H  
ATOM    752  C   VAL A  48     -15.728  16.689  20.054  1.00 85.77           C  
ATOM    753  CB  VAL A  48     -14.936  14.832  18.509  1.00 85.77           C  
ATOM    754  HB  VAL A  48     -14.151  15.428  18.042  1.00 85.77           H  
ATOM    755  O   VAL A  48     -15.115  17.742  19.841  1.00 85.77           O  
ATOM    756  CG1 VAL A  48     -14.327  14.070  19.695  1.00 85.77           C  
ATOM    757 HG11 VAL A  48     -13.847  14.763  20.387  1.00 85.77           H  
ATOM    758 HG12 VAL A  48     -15.106  13.514  20.217  1.00 85.77           H  
ATOM    759 HG13 VAL A  48     -13.575  13.368  19.335  1.00 85.77           H  
ATOM    760  CG2 VAL A  48     -15.406  13.771  17.514  1.00 85.77           C  
ATOM    761 HG21 VAL A  48     -14.559  13.188  17.150  1.00 85.77           H  
ATOM    762 HG22 VAL A  48     -16.119  13.101  17.994  1.00 85.77           H  
ATOM    763 HG23 VAL A  48     -15.904  14.245  16.669  1.00 85.77           H  
ATOM    764  N   GLU A  49     -16.077  16.286  21.276  1.00 78.72           N  
ATOM    765  H   GLU A  49     -16.580  15.416  21.369  1.00 78.72           H  
ATOM    766  CA  GLU A  49     -15.648  16.967  22.497  1.00 78.72           C  
ATOM    767  HA  GLU A  49     -15.794  18.040  22.374  1.00 78.72           H  
ATOM    768  C   GLU A  49     -14.161  16.724  22.757  1.00 78.72           C  
ATOM    769  CB  GLU A  49     -16.469  16.514  23.710  1.00 78.72           C  
ATOM    770  HB2 GLU A  49     -15.964  16.857  24.613  1.00 78.72           H  
ATOM    771  HB3 GLU A  49     -16.526  15.426  23.730  1.00 78.72           H  
ATOM    772  O   GLU A  49     -13.696  15.590  22.908  1.00 78.72           O  
ATOM    773  CG  GLU A  49     -17.874  17.119  23.687  1.00 78.72           C  
ATOM    774  HG2 GLU A  49     -17.784  18.201  23.582  1.00 78.72           H  
ATOM    775  HG3 GLU A  49     -18.415  16.737  22.821  1.00 78.72           H  
ATOM    776  CD  GLU A  49     -18.679  16.814  24.954  1.00 78.72           C  
ATOM    777  OE1 GLU A  49     -19.743  17.456  25.103  1.00 78.72           O  
ATOM    778  OE2 GLU A  49     -18.306  15.905  25.723  1.00 78.72           O  
ATOM    779  N   GLN A  50     -13.385  17.803  22.842  1.00 65.80           N  
ATOM    780  H   GLN A  50     -13.792  18.723  22.753  1.00 65.80           H  
ATOM    781  CA  GLN A  50     -11.993  17.678  23.242  1.00 65.80           C  
ATOM    782  HA  GLN A  50     -11.569  16.802  22.752  1.00 65.80           H  
ATOM    783  C   GLN A  50     -11.896  17.474  24.755  1.00 65.80           C  
ATOM    784  CB  GLN A  50     -11.174  18.891  22.801  1.00 65.80           C  
ATOM    785  HB2 GLN A  50     -10.167  18.775  23.203  1.00 65.80           H  
ATOM    786  HB3 GLN A  50     -11.607  19.803  23.212  1.00 65.80           H  
ATOM    787  O   GLN A  50     -12.387  18.271  25.543  1.00 65.80           O  
ATOM    788  CG  GLN A  50     -11.080  19.036  21.280  1.00 65.80           C  
ATOM    789  HG2 GLN A  50     -12.071  19.240  20.873  1.00 65.80           H  
ATOM    790  HG3 GLN A  50     -10.707  18.111  20.841  1.00 65.80           H  
ATOM    791  CD  GLN A  50     -10.145  20.175  20.893  1.00 65.80           C  
ATOM    792  NE2 GLN A  50     -10.149  20.586  19.648  1.00 65.80           N  
ATOM    793 HE21 GLN A  50     -10.913  20.285  19.061  1.00 65.80           H  
ATOM    794 HE22 GLN A  50      -9.628  21.437  19.490  1.00 65.80           H  
ATOM    795  OE1 GLN A  50      -9.389  20.719  21.684  1.00 65.80           O  
ATOM    796  N   LYS A  51     -11.132  16.467  25.187  1.00 63.81           N  
ATOM    797  H   LYS A  51     -10.837  15.779  24.509  1.00 63.81           H  
ATOM    798  CA  LYS A  51     -10.818  16.270  26.617  1.00 63.81           C  
ATOM    799  HA  LYS A  51     -11.749  16.137  27.167  1.00 63.81           H  
ATOM    800  C   LYS A  51     -10.128  17.476  27.271  1.00 63.81           C  
ATOM    801  CB  LYS A  51      -9.933  15.031  26.795  1.00 63.81           C  
ATOM    802  HB2 LYS A  51      -9.062  15.106  26.143  1.00 63.81           H  
ATOM    803  HB3 LYS A  51      -9.585  14.998  27.827  1.00 63.81           H  
ATOM    804  O   LYS A  51     -10.149  17.590  28.489  1.00 63.81           O  
ATOM    805  CG  LYS A  51     -10.694  13.735  26.506  1.00 63.81           C  
ATOM    806  HG2 LYS A  51     -11.564  13.674  27.160  1.00 63.81           H  
ATOM    807  HG3 LYS A  51     -11.027  13.725  25.468  1.00 63.81           H  
ATOM    808  CD  LYS A  51      -9.781  12.533  26.758  1.00 63.81           C  
ATOM    809  HD2 LYS A  51      -9.440  12.548  27.793  1.00 63.81           H  
ATOM    810  HD3 LYS A  51      -8.922  12.593  26.090  1.00 63.81           H  
ATOM    811  CE  LYS A  51     -10.568  11.253  26.487  1.00 63.81           C  
ATOM    812  HE2 LYS A  51     -10.981  11.306  25.479  1.00 63.81           H  
ATOM    813  HE3 LYS A  51     -11.409  11.208  27.179  1.00 63.81           H  
ATOM    814  NZ  LYS A  51      -9.706  10.059  26.629  1.00 63.81           N  
ATOM    815  HZ1 LYS A  51      -8.943  10.113  25.969  1.00 63.81           H  
ATOM    816  HZ2 LYS A  51      -9.335  10.012  27.567  1.00 63.81           H  
ATOM    817  HZ3 LYS A  51     -10.249   9.231  26.430  1.00 63.81           H  
ATOM    818  N   VAL A  52      -9.471  18.325  26.476  1.00 62.81           N  
ATOM    819  H   VAL A  52      -9.535  18.164  25.481  1.00 62.81           H  
ATOM    820  CA  VAL A  52      -8.627  19.437  26.953  1.00 62.81           C  
ATOM    821  HA  VAL A  52      -8.384  19.270  28.003  1.00 62.81           H  
ATOM    822  C   VAL A  52      -9.351  20.786  26.896  1.00 62.81           C  
ATOM    823  CB  VAL A  52      -7.295  19.467  26.170  1.00 62.81           C  
ATOM    824  HB  VAL A  52      -7.508  19.660  25.119  1.00 62.81           H  
ATOM    825  O   VAL A  52      -8.999  21.701  27.632  1.00 62.81           O  
ATOM    826  CG1 VAL A  52      -6.327  20.544  26.675  1.00 62.81           C  
ATOM    827 HG11 VAL A  52      -5.369  20.463  26.161  1.00 62.81           H  
ATOM    828 HG12 VAL A  52      -6.727  21.538  26.474  1.00 62.81           H  
ATOM    829 HG13 VAL A  52      -6.169  20.435  27.748  1.00 62.81           H  
ATOM    830  CG2 VAL A  52      -6.563  18.118  26.273  1.00 62.81           C  
ATOM    831 HG21 VAL A  52      -5.609  18.174  25.749  1.00 62.81           H  
ATOM    832 HG22 VAL A  52      -6.379  17.876  27.320  1.00 62.81           H  
ATOM    833 HG23 VAL A  52      -7.152  17.323  25.815  1.00 62.81           H  
ATOM    834  N   SER A  53     -10.382  20.930  26.060  1.00 58.97           N  
ATOM    835  H   SER A  53     -10.758  20.118  25.593  1.00 58.97           H  
ATOM    836  CA  SER A  53     -11.185  22.150  25.997  1.00 58.97           C  
ATOM    837  HA  SER A  53     -11.132  22.653  26.962  1.00 58.97           H  
ATOM    838  C   SER A  53     -12.646  21.794  25.755  1.00 58.97           C  
ATOM    839  CB  SER A  53     -10.634  23.123  24.939  1.00 58.97           C  
ATOM    840  HB2 SER A  53     -11.127  24.086  25.074  1.00 58.97           H  
ATOM    841  HB3 SER A  53      -9.567  23.268  25.107  1.00 58.97           H  
ATOM    842  O   SER A  53     -12.944  20.949  24.924  1.00 58.97           O  
ATOM    843  OG  SER A  53     -10.846  22.707  23.601  1.00 58.97           O  
ATOM    844  HG  SER A  53     -10.306  21.939  23.401  1.00 58.97           H  
ATOM    845  N   ILE A  54     -13.574  22.481  26.424  1.00 62.88           N  
ATOM    846  H   ILE A  54     -13.264  23.139  27.125  1.00 62.88           H  
ATOM    847  CA  ILE A  54     -15.035  22.285  26.285  1.00 62.88           C  
ATOM    848  HA  ILE A  54     -15.248  21.224  26.415  1.00 62.88           H  
ATOM    849  C   ILE A  54     -15.532  22.650  24.859  1.00 62.88           C  
ATOM    850  CB  ILE A  54     -15.758  23.060  27.429  1.00 62.88           C  
ATOM    851  HB  ILE A  54     -15.512  24.117  27.324  1.00 62.88           H  
ATOM    852  O   ILE A  54     -16.721  22.660  24.565  1.00 62.88           O  
ATOM    853  CG1 ILE A  54     -15.258  22.584  28.820  1.00 62.88           C  
ATOM    854 HG12 ILE A  54     -14.168  22.551  28.840  1.00 62.88           H  
ATOM    855 HG13 ILE A  54     -15.618  21.573  29.009  1.00 62.88           H  
ATOM    856  CG2 ILE A  54     -17.294  22.928  27.388  1.00 62.88           C  
ATOM    857 HG21 ILE A  54     -17.759  23.322  28.292  1.00 62.88           H  
ATOM    858 HG22 ILE A  54     -17.712  23.507  26.564  1.00 62.88           H  
ATOM    859 HG23 ILE A  54     -17.580  21.883  27.273  1.00 62.88           H  
ATOM    860  CD1 ILE A  54     -15.669  23.490  29.990  1.00 62.88           C  
ATOM    861 HD11 ILE A  54     -15.123  23.186  30.884  1.00 62.88           H  
ATOM    862 HD12 ILE A  54     -15.425  24.528  29.765  1.00 62.88           H  
ATOM    863 HD13 ILE A  54     -16.735  23.399  30.201  1.00 62.88           H  
ATOM    864  N   ARG A  55     -14.626  22.967  23.927  1.00 70.30           N  
ATOM    865  H   ARG A  55     -13.669  22.706  24.118  1.00 70.30           H  
ATOM    866  CA  ARG A  55     -14.968  23.322  22.555  1.00 70.30           C  
ATOM    867  HA  ARG A  55     -15.919  23.855  22.567  1.00 70.30           H  
ATOM    868  C   ARG A  55     -15.172  22.064  21.718  1.00 70.30           C  
ATOM    869  CB  ARG A  55     -13.908  24.252  21.955  1.00 70.30           C  
ATOM    870  HB2 ARG A  55     -12.941  23.749  21.956  1.00 70.30           H  
ATOM    871  HB3 ARG A  55     -14.183  24.470  20.923  1.00 70.30           H  
ATOM    872  O   ARG A  55     -14.316  21.179  21.667  1.00 70.30           O  
ATOM    873  CG  ARG A  55     -13.808  25.569  22.739  1.00 70.30           C  
ATOM    874  HG2 ARG A  55     -14.792  26.034  22.796  1.00 70.30           H  
ATOM    875  HG3 ARG A  55     -13.451  25.367  23.749  1.00 70.30           H  
ATOM    876  CD  ARG A  55     -12.835  26.530  22.052  1.00 70.30           C  
ATOM    877  HD2 ARG A  55     -11.874  26.029  21.941  1.00 70.30           H  
ATOM    878  HD3 ARG A  55     -13.225  26.774  21.064  1.00 70.30           H  
ATOM    879  NE  ARG A  55     -12.655  27.767  22.836  1.00 70.30           N  
ATOM    880  HE  ARG A  55     -13.177  27.838  23.698  1.00 70.30           H  
ATOM    881  NH1 ARG A  55     -11.202  28.814  21.401  1.00 70.30           N  
ATOM    882 HH11 ARG A  55     -11.291  28.037  20.762  1.00 70.30           H  
ATOM    883 HH12 ARG A  55     -10.645  29.620  21.153  1.00 70.30           H  
ATOM    884  NH2 ARG A  55     -11.783  29.819  23.306  1.00 70.30           N  
ATOM    885 HH21 ARG A  55     -11.201  30.605  23.051  1.00 70.30           H  
ATOM    886 HH22 ARG A  55     -12.315  29.855  24.164  1.00 70.30           H  
ATOM    887  CZ  ARG A  55     -11.884  28.790  22.512  1.00 70.30           C  
ATOM    888  N   LEU A  56     -16.289  22.050  21.003  1.00 75.02           N  
ATOM    889  H   LEU A  56     -16.953  22.798  21.144  1.00 75.02           H  
ATOM    890  CA  LEU A  56     -16.561  21.114  19.923  1.00 75.02           C  
ATOM    891  HA  LEU A  56     -16.363  20.097  20.265  1.00 75.02           H  
ATOM    892  C   LEU A  56     -15.625  21.409  18.747  1.00 75.02           C  
ATOM    893  CB  LEU A  56     -18.041  21.250  19.522  1.00 75.02           C  
ATOM    894  HB2 LEU A  56     -18.248  22.299  19.309  1.00 75.02           H  
ATOM    895  HB3 LEU A  56     -18.215  20.701  18.597  1.00 75.02           H  
ATOM    896  O   LEU A  56     -15.468  22.560  18.337  1.00 75.02           O  
ATOM    897  CG  LEU A  56     -19.038  20.753  20.586  1.00 75.02           C  
ATOM    898  HG  LEU A  56     -18.857  21.282  21.522  1.00 75.02           H  
ATOM    899  CD1 LEU A  56     -20.464  21.061  20.136  1.00 75.02           C  
ATOM    900 HD11 LEU A  56     -20.586  22.130  19.963  1.00 75.02           H  
ATOM    901 HD12 LEU A  56     -21.172  20.750  20.904  1.00 75.02           H  
ATOM    902 HD13 LEU A  56     -20.698  20.523  19.217  1.00 75.02           H  
ATOM    903  CD2 LEU A  56     -18.926  19.249  20.843  1.00 75.02           C  
ATOM    904 HD21 LEU A  56     -19.665  18.958  21.589  1.00 75.02           H  
ATOM    905 HD22 LEU A  56     -17.939  18.994  21.229  1.00 75.02           H  
ATOM    906 HD23 LEU A  56     -19.117  18.694  19.925  1.00 75.02           H  
ATOM    907  N   LYS A  57     -14.987  20.370  18.207  1.00 83.79           N  
ATOM    908  H   LYS A  57     -15.133  19.461  18.622  1.00 83.79           H  
ATOM    909  CA  LYS A  57     -14.167  20.468  16.994  1.00 83.79           C  
ATOM    910  HA  LYS A  57     -14.057  21.514  16.709  1.00 83.79           H  
ATOM    911  C   LYS A  57     -14.866  19.745  15.857  1.00 83.79           C  
ATOM    912  CB  LYS A  57     -12.779  19.882  17.271  1.00 83.79           C  
ATOM    913  HB2 LYS A  57     -12.883  18.827  17.525  1.00 83.79           H  
ATOM    914  HB3 LYS A  57     -12.354  20.409  18.125  1.00 83.79           H  
ATOM    915  O   LYS A  57     -15.184  18.571  16.017  1.00 83.79           O  
ATOM    916  CG  LYS A  57     -11.843  20.033  16.063  1.00 83.79           C  
ATOM    917  HG2 LYS A  57     -12.318  19.596  15.185  1.00 83.79           H  
ATOM    918  HG3 LYS A  57     -11.662  21.091  15.874  1.00 83.79           H  
ATOM    919  CD  LYS A  57     -10.513  19.311  16.277  1.00 83.79           C  
ATOM    920  HD2 LYS A  57     -10.714  18.265  16.512  1.00 83.79           H  
ATOM    921  HD3 LYS A  57      -9.968  19.774  17.099  1.00 83.79           H  
ATOM    922  CE  LYS A  57      -9.691  19.401  14.991  1.00 83.79           C  
ATOM    923  HE2 LYS A  57     -10.292  19.000  14.175  1.00 83.79           H  
ATOM    924  HE3 LYS A  57      -9.495  20.450  14.772  1.00 83.79           H  
ATOM    925  NZ  LYS A  57      -8.426  18.644  15.122  1.00 83.79           N  
ATOM    926  HZ1 LYS A  57      -7.894  18.719  14.267  1.00 83.79           H  
ATOM    927  HZ2 LYS A  57      -8.639  17.671  15.291  1.00 83.79           H  
ATOM    928  HZ3 LYS A  57      -7.880  19.002  15.892  1.00 83.79           H  
ATOM    929  N   SER A  58     -15.023  20.409  14.714  1.00 84.91           N  
ATOM    930  H   SER A  58     -14.846  21.402  14.676  1.00 84.91           H  
ATOM    931  CA  SER A  58     -15.464  19.754  13.483  1.00 84.91           C  
ATOM    932  HA  SER A  58     -16.433  19.291  13.672  1.00 84.91           H  
ATOM    933  C   SER A  58     -14.466  18.675  13.067  1.00 84.91           C  
ATOM    934  CB  SER A  58     -15.639  20.759  12.345  1.00 84.91           C  
ATOM    935  HB2 SER A  58     -16.077  20.265  11.478  1.00 84.91           H  
ATOM    936  HB3 SER A  58     -14.665  21.163  12.068  1.00 84.91           H  
ATOM    937  O   SER A  58     -13.255  18.919  12.998  1.00 84.91           O  
ATOM    938  OG  SER A  58     -16.475  21.819  12.764  1.00 84.91           O  
ATOM    939  HG  SER A  58     -17.392  21.553  12.671  1.00 84.91           H  
ATOM    940  N   VAL A  59     -14.975  17.484  12.788  1.00 86.29           N  
ATOM    941  H   VAL A  59     -15.974  17.357  12.872  1.00 86.29           H  
ATOM    942  CA  VAL A  59     -14.193  16.327  12.365  1.00 86.29           C  
ATOM    943  HA  VAL A  59     -13.177  16.652  12.140  1.00 86.29           H  
ATOM    944  C   VAL A  59     -14.762  15.742  11.080  1.00 86.29           C  
ATOM    945  CB  VAL A  59     -14.085  15.256  13.467  1.00 86.29           C  
ATOM    946  HB  VAL A  59     -13.518  14.420  13.057  1.00 86.29           H  
ATOM    947  O   VAL A  59     -15.966  15.775  10.840  1.00 86.29           O  
ATOM    948  CG1 VAL A  59     -13.310  15.777  14.685  1.00 86.29           C  
ATOM    949 HG11 VAL A  59     -13.129  14.950  15.371  1.00 86.29           H  
ATOM    950 HG12 VAL A  59     -12.352  16.186  14.365  1.00 86.29           H  
ATOM    951 HG13 VAL A  59     -13.888  16.544  15.200  1.00 86.29           H  
ATOM    952  CG2 VAL A  59     -15.442  14.717  13.925  1.00 86.29           C  
ATOM    953 HG21 VAL A  59     -16.007  15.487  14.451  1.00 86.29           H  
ATOM    954 HG22 VAL A  59     -15.273  13.869  14.588  1.00 86.29           H  
ATOM    955 HG23 VAL A  59     -16.024  14.360  13.075  1.00 86.29           H  
ATOM    956  N   LYS A  60     -13.857  15.206  10.265  1.00 88.68           N  
ATOM    957  H   LYS A  60     -12.892  15.243  10.562  1.00 88.68           H  
ATOM    958  CA  LYS A  60     -14.128  14.333   9.126  1.00 88.68           C  
ATOM    959  HA  LYS A  60     -15.146  13.948   9.188  1.00 88.68           H  
ATOM    960  C   LYS A  60     -13.143  13.184   9.270  1.00 88.68           C  
ATOM    961  CB  LYS A  60     -13.982  15.126   7.818  1.00 88.68           C  
ATOM    962  HB2 LYS A  60     -14.696  15.949   7.842  1.00 88.68           H  
ATOM    963  HB3 LYS A  60     -12.978  15.544   7.753  1.00 88.68           H  
ATOM    964  O   LYS A  60     -11.939  13.421   9.190  1.00 88.68           O  
ATOM    965  CG  LYS A  60     -14.256  14.273   6.570  1.00 88.68           C  
ATOM    966  HG2 LYS A  60     -15.217  13.769   6.666  1.00 88.68           H  
ATOM    967  HG3 LYS A  60     -13.477  13.516   6.479  1.00 88.68           H  
ATOM    968  CD  LYS A  60     -14.255  15.153   5.312  1.00 88.68           C  
ATOM    969  HD2 LYS A  60     -13.270  15.606   5.198  1.00 88.68           H  
ATOM    970  HD3 LYS A  60     -14.995  15.944   5.429  1.00 88.68           H  
ATOM    971  CE  LYS A  60     -14.589  14.342   4.058  1.00 88.68           C  
ATOM    972  HE2 LYS A  60     -13.889  13.510   3.987  1.00 88.68           H  
ATOM    973  HE3 LYS A  60     -15.592  13.925   4.146  1.00 88.68           H  
ATOM    974  NZ  LYS A  60     -14.480  15.170   2.828  1.00 88.68           N  
ATOM    975  HZ1 LYS A  60     -14.405  14.550   2.034  1.00 88.68           H  
ATOM    976  HZ2 LYS A  60     -15.262  15.796   2.699  1.00 88.68           H  
ATOM    977  HZ3 LYS A  60     -13.609  15.681   2.808  1.00 88.68           H  
ATOM    978  N   GLU A  61     -13.617  11.993   9.607  1.00 89.37           N  
ATOM    979  H   GLU A  61     -14.616  11.880   9.708  1.00 89.37           H  
ATOM    980  CA  GLU A  61     -12.755  10.870   9.998  1.00 89.37           C  
ATOM    981  HA  GLU A  61     -11.773  10.993   9.542  1.00 89.37           H  
ATOM    982  C   GLU A  61     -13.311   9.540   9.498  1.00 89.37           C  
ATOM    983  CB  GLU A  61     -12.566  10.821  11.527  1.00 89.37           C  
ATOM    984  HB2 GLU A  61     -12.042   9.901  11.785  1.00 89.37           H  
ATOM    985  HB3 GLU A  61     -13.543  10.813  12.010  1.00 89.37           H  
ATOM    986  O   GLU A  61     -14.518   9.387   9.328  1.00 89.37           O  
ATOM    987  CG  GLU A  61     -11.737  12.008  12.048  1.00 89.37           C  
ATOM    988  HG2 GLU A  61     -12.262  12.937  11.825  1.00 89.37           H  
ATOM    989  HG3 GLU A  61     -10.787  12.023  11.514  1.00 89.37           H  
ATOM    990  CD  GLU A  61     -11.456  11.976  13.557  1.00 89.37           C  
ATOM    991  OE1 GLU A  61     -10.603  12.802  13.974  1.00 89.37           O  
ATOM    992  OE2 GLU A  61     -12.073  11.156  14.278  1.00 89.37           O  
ATOM    993  N   ILE A  62     -12.419   8.573   9.275  1.00 90.66           N  
ATOM    994  H   ILE A  62     -11.450   8.741   9.505  1.00 90.66           H  
ATOM    995  CA  ILE A  62     -12.804   7.198   8.963  1.00 90.66           C  
ATOM    996  HA  ILE A  62     -13.806   7.209   8.533  1.00 90.66           H  
ATOM    997  C   ILE A  62     -12.840   6.399  10.260  1.00 90.66           C  
ATOM    998  CB  ILE A  62     -11.870   6.544   7.924  1.00 90.66           C  
ATOM    999  HB  ILE A  62     -10.886   6.394   8.369  1.00 90.66           H  
ATOM   1000  O   ILE A  62     -11.839   6.325  10.973  1.00 90.66           O  
ATOM   1001  CG1 ILE A  62     -11.711   7.459   6.693  1.00 90.66           C  
ATOM   1002 HG12 ILE A  62     -11.095   8.310   6.982  1.00 90.66           H  
ATOM   1003 HG13 ILE A  62     -12.691   7.828   6.388  1.00 90.66           H  
ATOM   1004  CG2 ILE A  62     -12.442   5.173   7.532  1.00 90.66           C  
ATOM   1005 HG21 ILE A  62     -13.389   5.310   7.010  1.00 90.66           H  
ATOM   1006 HG22 ILE A  62     -12.605   4.550   8.412  1.00 90.66           H  
ATOM   1007 HG23 ILE A  62     -11.741   4.652   6.880  1.00 90.66           H  
ATOM   1008  CD1 ILE A  62     -11.045   6.816   5.476  1.00 90.66           C  
ATOM   1009 HD11 ILE A  62     -10.780   7.601   4.767  1.00 90.66           H  
ATOM   1010 HD12 ILE A  62     -10.149   6.275   5.781  1.00 90.66           H  
ATOM   1011 HD13 ILE A  62     -11.737   6.129   4.989  1.00 90.66           H  
ATOM   1012  N   ILE A  63     -13.968   5.753  10.535  1.00 89.67           N  
ATOM   1013  H   ILE A  63     -14.746   5.879   9.903  1.00 89.67           H  
ATOM   1014  CA  ILE A  63     -14.161   4.881  11.694  1.00 89.67           C  
ATOM   1015  HA  ILE A  63     -13.260   4.899  12.307  1.00 89.67           H  
ATOM   1016  C   ILE A  63     -14.374   3.454  11.203  1.00 89.67           C  
ATOM   1017  CB  ILE A  63     -15.325   5.368  12.578  1.00 89.67           C  
ATOM   1018  HB  ILE A  63     -16.252   5.240  12.019  1.00 89.67           H  
ATOM   1019  O   ILE A  63     -15.025   3.222  10.187  1.00 89.67           O  
ATOM   1020  CG1 ILE A  63     -15.170   6.868  12.913  1.00 89.67           C  
ATOM   1021 HG12 ILE A  63     -14.235   7.045  13.443  1.00 89.67           H  
ATOM   1022 HG13 ILE A  63     -15.164   7.454  11.994  1.00 89.67           H  
ATOM   1023  CG2 ILE A  63     -15.417   4.513  13.861  1.00 89.67           C  
ATOM   1024 HG21 ILE A  63     -15.582   3.462  13.623  1.00 89.67           H  
ATOM   1025 HG22 ILE A  63     -16.272   4.822  14.462  1.00 89.67           H  
ATOM   1026 HG23 ILE A  63     -14.511   4.624  14.456  1.00 89.67           H  
ATOM   1027  CD1 ILE A  63     -16.334   7.382  13.753  1.00 89.67           C  
ATOM   1028 HD11 ILE A  63     -17.271   6.968  13.380  1.00 89.67           H  
ATOM   1029 HD12 ILE A  63     -16.372   8.470  13.706  1.00 89.67           H  
ATOM   1030 HD13 ILE A  63     -16.207   7.060  14.786  1.00 89.67           H  
ATOM   1031  N   GLY A  64     -13.801   2.478  11.904  1.00 89.62           N  
ATOM   1032  H   GLY A  64     -13.343   2.727  12.769  1.00 89.62           H  
ATOM   1033  CA  GLY A  64     -14.060   1.064  11.651  1.00 89.62           C  
ATOM   1034  HA2 GLY A  64     -13.188   0.474  11.932  1.00 89.62           H  
ATOM   1035  HA3 GLY A  64     -14.270   0.888  10.596  1.00 89.62           H  
ATOM   1036  C   GLY A  64     -15.241   0.595  12.488  1.00 89.62           C  
ATOM   1037  O   GLY A  64     -15.179   0.685  13.709  1.00 89.62           O  
ATOM   1038  N   VAL A  65     -16.276   0.060  11.846  1.00 89.07           N  
ATOM   1039  H   VAL A  65     -16.246  -0.004  10.838  1.00 89.07           H  
ATOM   1040  CA  VAL A  65     -17.374  -0.631  12.529  1.00 89.07           C  
ATOM   1041  HA  VAL A  65     -17.474  -0.242  13.542  1.00 89.07           H  
ATOM   1042  C   VAL A  65     -17.011  -2.104  12.608  1.00 89.07           C  
ATOM   1043  CB  VAL A  65     -18.721  -0.423  11.816  1.00 89.07           C  
ATOM   1044  HB  VAL A  65     -18.663  -0.831  10.807  1.00 89.07           H  
ATOM   1045  O   VAL A  65     -16.780  -2.762  11.590  1.00 89.07           O  
ATOM   1046  CG1 VAL A  65     -19.855  -1.129  12.571  1.00 89.07           C  
ATOM   1047 HG11 VAL A  65     -19.701  -2.208  12.577  1.00 89.07           H  
ATOM   1048 HG12 VAL A  65     -20.808  -0.924  12.082  1.00 89.07           H  
ATOM   1049 HG13 VAL A  65     -19.908  -0.765  13.596  1.00 89.07           H  
ATOM   1050  CG2 VAL A  65     -19.063   1.069  11.725  1.00 89.07           C  
ATOM   1051 HG21 VAL A  65     -19.073   1.513  12.720  1.00 89.07           H  
ATOM   1052 HG22 VAL A  65     -18.330   1.590  11.108  1.00 89.07           H  
ATOM   1053 HG23 VAL A  65     -20.047   1.204  11.275  1.00 89.07           H  
ATOM   1054  N   THR A  66     -16.908  -2.633  13.820  1.00 88.01           N  
ATOM   1055  H   THR A  66     -17.076  -2.049  14.626  1.00 88.01           H  
ATOM   1056  CA  THR A  66     -16.523  -4.034  14.024  1.00 88.01           C  
ATOM   1057  HA  THR A  66     -15.785  -4.300  13.268  1.00 88.01           H  
ATOM   1058  C   THR A  66     -17.693  -4.979  13.805  1.00 88.01           C  
ATOM   1059  CB  THR A  66     -15.848  -4.243  15.377  1.00 88.01           C  
ATOM   1060  HB  THR A  66     -15.496  -5.272  15.441  1.00 88.01           H  
ATOM   1061  O   THR A  66     -18.849  -4.562  13.820  1.00 88.01           O  
ATOM   1062  CG2 THR A  66     -14.654  -3.296  15.538  1.00 88.01           C  
ATOM   1063 HG21 THR A  66     -14.906  -2.270  15.269  1.00 88.01           H  
ATOM   1064 HG22 THR A  66     -13.831  -3.635  14.910  1.00 88.01           H  
ATOM   1065 HG23 THR A  66     -14.338  -3.266  16.581  1.00 88.01           H  
ATOM   1066  OG1 THR A  66     -16.743  -4.024  16.429  1.00 88.01           O  
ATOM   1067  HG1 THR A  66     -16.874  -3.073  16.447  1.00 88.01           H  
ATOM   1068  N   ILE A  67     -17.424  -6.272  13.603  1.00 84.95           N  
ATOM   1069  H   ILE A  67     -16.460  -6.568  13.543  1.00 84.95           H  
ATOM   1070  CA  ILE A  67     -18.504  -7.250  13.383  1.00 84.95           C  
ATOM   1071  HA  ILE A  67     -19.077  -6.925  12.515  1.00 84.95           H  
ATOM   1072  C   ILE A  67     -19.487  -7.254  14.571  1.00 84.95           C  
ATOM   1073  CB  ILE A  67     -17.947  -8.661  13.080  1.00 84.95           C  
ATOM   1074  HB  ILE A  67     -17.410  -9.015  13.960  1.00 84.95           H  
ATOM   1075  O   ILE A  67     -20.692  -7.319  14.351  1.00 84.95           O  
ATOM   1076  CG1 ILE A  67     -16.977  -8.667  11.874  1.00 84.95           C  
ATOM   1077 HG12 ILE A  67     -16.177  -7.946  12.042  1.00 84.95           H  
ATOM   1078 HG13 ILE A  67     -17.514  -8.368  10.973  1.00 84.95           H  
ATOM   1079  CG2 ILE A  67     -19.112  -9.620  12.767  1.00 84.95           C  
ATOM   1080 HG21 ILE A  67     -18.755 -10.647  12.683  1.00 84.95           H  
ATOM   1081 HG22 ILE A  67     -19.865  -9.601  13.555  1.00 84.95           H  
ATOM   1082 HG23 ILE A  67     -19.595  -9.332  11.833  1.00 84.95           H  
ATOM   1083  CD1 ILE A  67     -16.314 -10.024  11.608  1.00 84.95           C  
ATOM   1084 HD11 ILE A  67     -17.045 -10.752  11.255  1.00 84.95           H  
ATOM   1085 HD12 ILE A  67     -15.555  -9.907  10.835  1.00 84.95           H  
ATOM   1086 HD13 ILE A  67     -15.843 -10.392  12.520  1.00 84.95           H  
ATOM   1087  N   MET A  68     -18.994  -7.103  15.808  1.00 84.29           N  
ATOM   1088  H   MET A  68     -17.995  -6.998  15.913  1.00 84.29           H  
ATOM   1089  CA  MET A  68     -19.833  -7.016  17.016  1.00 84.29           C  
ATOM   1090  HA  MET A  68     -20.549  -7.838  17.017  1.00 84.29           H  
ATOM   1091  C   MET A  68     -20.646  -5.714  17.105  1.00 84.29           C  
ATOM   1092  CB  MET A  68     -18.957  -7.125  18.272  1.00 84.29           C  
ATOM   1093  HB2 MET A  68     -18.226  -6.317  18.268  1.00 84.29           H  
ATOM   1094  HB3 MET A  68     -19.592  -7.008  19.150  1.00 84.29           H  
ATOM   1095  O   MET A  68     -21.692  -5.680  17.738  1.00 84.29           O  
ATOM   1096  CG  MET A  68     -18.234  -8.471  18.389  1.00 84.29           C  
ATOM   1097  HG2 MET A  68     -17.522  -8.571  17.570  1.00 84.29           H  
ATOM   1098  HG3 MET A  68     -18.972  -9.267  18.296  1.00 84.29           H  
ATOM   1099  SD  MET A  68     -17.351  -8.716  19.958  1.00 84.29           S  
ATOM   1100  CE  MET A  68     -16.083  -7.433  19.850  1.00 84.29           C  
ATOM   1101  HE1 MET A  68     -15.509  -7.575  18.934  1.00 84.29           H  
ATOM   1102  HE2 MET A  68     -16.553  -6.450  19.845  1.00 84.29           H  
ATOM   1103  HE3 MET A  68     -15.421  -7.515  20.712  1.00 84.29           H  
ATOM   1104  N   GLU A  69     -20.171  -4.639  16.478  1.00 89.13           N  
ATOM   1105  H   GLU A  69     -19.324  -4.729  15.936  1.00 89.13           H  
ATOM   1106  CA  GLU A  69     -20.824  -3.323  16.473  1.00 89.13           C  
ATOM   1107  HA  GLU A  69     -21.394  -3.181  17.391  1.00 89.13           H  
ATOM   1108  C   GLU A  69     -21.816  -3.164  15.315  1.00 89.13           C  
ATOM   1109  CB  GLU A  69     -19.727  -2.255  16.406  1.00 89.13           C  
ATOM   1110  HB2 GLU A  69     -19.024  -2.558  15.631  1.00 89.13           H  
ATOM   1111  HB3 GLU A  69     -20.154  -1.300  16.097  1.00 89.13           H  
ATOM   1112  O   GLU A  69     -22.593  -2.214  15.294  1.00 89.13           O  
ATOM   1113  CG  GLU A  69     -19.010  -2.083  17.765  1.00 89.13           C  
ATOM   1114  HG2 GLU A  69     -19.633  -1.483  18.428  1.00 89.13           H  
ATOM   1115  HG3 GLU A  69     -18.896  -3.061  18.233  1.00 89.13           H  
ATOM   1116  CD  GLU A  69     -17.609  -1.464  17.661  1.00 89.13           C  
ATOM   1117  OE1 GLU A  69     -16.949  -1.335  18.727  1.00 89.13           O  
ATOM   1118  OE2 GLU A  69     -17.092  -1.358  16.525  1.00 89.13           O  
ATOM   1119  N   ARG A  70     -21.823  -4.101  14.359  1.00 87.50           N  
ATOM   1120  H   ARG A  70     -21.144  -4.845  14.441  1.00 87.50           H  
ATOM   1121  CA  ARG A  70     -22.649  -4.037  13.150  1.00 87.50           C  
ATOM   1122  HA  ARG A  70     -22.390  -3.130  12.605  1.00 87.50           H  
ATOM   1123  C   ARG A  70     -24.144  -3.934  13.453  1.00 87.50           C  
ATOM   1124  CB  ARG A  70     -22.333  -5.260  12.282  1.00 87.50           C  
ATOM   1125  HB2 ARG A  70     -21.266  -5.265  12.059  1.00 87.50           H  
ATOM   1126  HB3 ARG A  70     -22.580  -6.168  12.833  1.00 87.50           H  
ATOM   1127  O   ARG A  70     -24.825  -3.172  12.773  1.00 87.50           O  
ATOM   1128  CG  ARG A  70     -23.122  -5.243  10.969  1.00 87.50           C  
ATOM   1129  HG2 ARG A  70     -22.938  -4.304  10.446  1.00 87.50           H  
ATOM   1130  HG3 ARG A  70     -24.188  -5.325  11.179  1.00 87.50           H  
ATOM   1131  CD  ARG A  70     -22.710  -6.420  10.087  1.00 87.50           C  
ATOM   1132  HD2 ARG A  70     -21.645  -6.342   9.866  1.00 87.50           H  
ATOM   1133  HD3 ARG A  70     -22.893  -7.343  10.638  1.00 87.50           H  
ATOM   1134  NE  ARG A  70     -23.483  -6.425   8.833  1.00 87.50           N  
ATOM   1135  HE  ARG A  70     -24.126  -5.657   8.705  1.00 87.50           H  
ATOM   1136  NH1 ARG A  70     -22.728  -8.433   8.022  1.00 87.50           N  
ATOM   1137 HH11 ARG A  70     -22.761  -9.160   7.321  1.00 87.50           H  
ATOM   1138 HH12 ARG A  70     -22.179  -8.543   8.862  1.00 87.50           H  
ATOM   1139  NH2 ARG A  70     -24.222  -7.261   6.848  1.00 87.50           N  
ATOM   1140 HH21 ARG A  70     -24.249  -8.002   6.162  1.00 87.50           H  
ATOM   1141 HH22 ARG A  70     -24.861  -6.484   6.760  1.00 87.50           H  
ATOM   1142  CZ  ARG A  70     -23.473  -7.368   7.909  1.00 87.50           C  
ATOM   1143  N   SER A  71     -24.643  -4.689  14.434  1.00 88.09           N  
ATOM   1144  H   SER A  71     -24.033  -5.327  14.925  1.00 88.09           H  
ATOM   1145  CA  SER A  71     -26.063  -4.651  14.812  1.00 88.09           C  
ATOM   1146  HA  SER A  71     -26.673  -4.777  13.918  1.00 88.09           H  
ATOM   1147  C   SER A  71     -26.430  -3.300  15.422  1.00 88.09           C  
ATOM   1148  CB  SER A  71     -26.421  -5.782  15.780  1.00 88.09           C  
ATOM   1149  HB2 SER A  71     -27.493  -5.756  15.973  1.00 88.09           H  
ATOM   1150  HB3 SER A  71     -25.891  -5.646  16.723  1.00 88.09           H  
ATOM   1151  O   SER A  71     -27.340  -2.649  14.927  1.00 88.09           O  
ATOM   1152  OG  SER A  71     -26.069  -7.035  15.219  1.00 88.09           O  
ATOM   1153  HG  SER A  71     -26.530  -7.706  15.727  1.00 88.09           H  
ATOM   1154  N   ALA A  72     -25.645  -2.825  16.396  1.00 88.56           N  
ATOM   1155  H   ALA A  72     -24.884  -3.395  16.737  1.00 88.56           H  
ATOM   1156  CA  ALA A  72     -25.863  -1.525  17.031  1.00 88.56           C  
ATOM   1157  HA  ALA A  72     -26.858  -1.511  17.474  1.00 88.56           H  
ATOM   1158  C   ALA A  72     -25.790  -0.364  16.025  1.00 88.56           C  
ATOM   1159  CB  ALA A  72     -24.822  -1.357  18.146  1.00 88.56           C  
ATOM   1160  HB1 ALA A  72     -24.987  -0.403  18.648  1.00 88.56           H  
ATOM   1161  HB2 ALA A  72     -24.932  -2.159  18.876  1.00 88.56           H  
ATOM   1162  HB3 ALA A  72     -23.815  -1.373  17.730  1.00 88.56           H  
ATOM   1163  O   ALA A  72     -26.617   0.541  16.061  1.00 88.56           O  
ATOM   1164  N   PHE A  73     -24.836  -0.411  15.088  1.00 88.57           N  
ATOM   1165  H   PHE A  73     -24.147  -1.149  15.127  1.00 88.57           H  
ATOM   1166  CA  PHE A  73     -24.761   0.569  14.007  1.00 88.57           C  
ATOM   1167  HA  PHE A  73     -24.737   1.569  14.442  1.00 88.57           H  
ATOM   1168  C   PHE A  73     -25.993   0.515  13.094  1.00 88.57           C  
ATOM   1169  CB  PHE A  73     -23.471   0.355  13.202  1.00 88.57           C  
ATOM   1170  HB2 PHE A  73     -22.618   0.436  13.876  1.00 88.57           H  
ATOM   1171  HB3 PHE A  73     -23.471  -0.651  12.783  1.00 88.57           H  
ATOM   1172  O   PHE A  73     -26.480   1.557  12.685  1.00 88.57           O  
ATOM   1173  CG  PHE A  73     -23.304   1.365  12.082  1.00 88.57           C  
ATOM   1174  CD1 PHE A  73     -23.732   1.069  10.775  1.00 88.57           C  
ATOM   1175  HD1 PHE A  73     -24.223   0.128  10.574  1.00 88.57           H  
ATOM   1176  CD2 PHE A  73     -22.833   2.654  12.374  1.00 88.57           C  
ATOM   1177  HD2 PHE A  73     -22.577   2.909  13.392  1.00 88.57           H  
ATOM   1178  CE1 PHE A  73     -23.646   2.050   9.771  1.00 88.57           C  
ATOM   1179  HE1 PHE A  73     -24.060   1.869   8.790  1.00 88.57           H  
ATOM   1180  CE2 PHE A  73     -22.769   3.640  11.377  1.00 88.57           C  
ATOM   1181  HE2 PHE A  73     -22.466   4.645  11.633  1.00 88.57           H  
ATOM   1182  CZ  PHE A  73     -23.163   3.334  10.067  1.00 88.57           C  
ATOM   1183  HZ  PHE A  73     -23.172   4.109   9.315  1.00 88.57           H  
ATOM   1184  N   GLY A  74     -26.494  -0.677  12.757  1.00 86.86           N  
ATOM   1185  H   GLY A  74     -26.090  -1.507  13.168  1.00 86.86           H  
ATOM   1186  CA  GLY A  74     -27.657  -0.836  11.880  1.00 86.86           C  
ATOM   1187  HA2 GLY A  74     -27.531  -0.209  10.998  1.00 86.86           H  
ATOM   1188  HA3 GLY A  74     -27.718  -1.879  11.569  1.00 86.86           H  
ATOM   1189  C   GLY A  74     -29.002  -0.468  12.515  1.00 86.86           C  
ATOM   1190  O   GLY A  74     -29.932  -0.158  11.781  1.00 86.86           O  
ATOM   1191  N   GLU A  75     -29.115  -0.516  13.844  1.00 89.34           N  
ATOM   1192  H   GLU A  75     -28.339  -0.870  14.385  1.00 89.34           H  
ATOM   1193  CA  GLU A  75     -30.326  -0.114  14.572  1.00 89.34           C  
ATOM   1194  HA  GLU A  75     -31.209  -0.518  14.077  1.00 89.34           H  
ATOM   1195  C   GLU A  75     -30.496   1.408  14.613  1.00 89.34           C  
ATOM   1196  CB  GLU A  75     -30.270  -0.652  16.011  1.00 89.34           C  
ATOM   1197  HB2 GLU A  75     -29.283  -0.448  16.425  1.00 89.34           H  
ATOM   1198  HB3 GLU A  75     -31.010  -0.125  16.613  1.00 89.34           H  
ATOM   1199  O   GLU A  75     -31.594   1.913  14.376  1.00 89.34           O  
ATOM   1200  CG  GLU A  75     -30.568  -2.156  16.099  1.00 89.34           C  
ATOM   1201  HG2 GLU A  75     -29.945  -2.688  15.380  1.00 89.34           H  
ATOM   1202  HG3 GLU A  75     -31.608  -2.320  15.817  1.00 89.34           H  
ATOM   1203  CD  GLU A  75     -30.322  -2.736  17.502  1.00 89.34           C  
ATOM   1204  OE1 GLU A  75     -30.278  -3.985  17.598  1.00 89.34           O  
ATOM   1205  OE2 GLU A  75     -30.150  -1.953  18.464  1.00 89.34           O  
ATOM   1206  N   ASN A  76     -29.424   2.139  14.937  1.00 87.99           N  
ATOM   1207  H   ASN A  76     -28.556   1.660  15.131  1.00 87.99           H  
ATOM   1208  CA  ASN A  76     -29.425   3.598  14.949  1.00 87.99           C  
ATOM   1209  HA  ASN A  76     -30.001   3.948  14.092  1.00 87.99           H  
ATOM   1210  C   ASN A  76     -27.995   4.144  14.813  1.00 87.99           C  
ATOM   1211  CB  ASN A  76     -30.120   4.072  16.238  1.00 87.99           C  
ATOM   1212  HB2 ASN A  76     -31.075   3.555  16.331  1.00 87.99           H  
ATOM   1213  HB3 ASN A  76     -29.515   3.806  17.106  1.00 87.99           H  
ATOM   1214  O   ASN A  76     -27.227   4.192  15.779  1.00 87.99           O  
ATOM   1215  CG  ASN A  76     -30.391   5.564  16.253  1.00 87.99           C  
ATOM   1216  ND2 ASN A  76     -31.495   5.965  16.838  1.00 87.99           N  
ATOM   1217 HD21 ASN A  76     -31.643   6.963  16.896  1.00 87.99           H  
ATOM   1218 HD22 ASN A  76     -32.128   5.280  17.226  1.00 87.99           H  
ATOM   1219  OD1 ASN A  76     -29.630   6.395  15.777  1.00 87.99           O  
ATOM   1220  N   GLU A  77     -27.647   4.594  13.609  1.00 86.32           N  
ATOM   1221  H   GLU A  77     -28.311   4.516  12.852  1.00 86.32           H  
ATOM   1222  CA  GLU A  77     -26.298   5.042  13.262  1.00 86.32           C  
ATOM   1223  HA  GLU A  77     -25.595   4.236  13.470  1.00 86.32           H  
ATOM   1224  C   GLU A  77     -25.862   6.273  14.068  1.00 86.32           C  
ATOM   1225  CB  GLU A  77     -26.204   5.401  11.767  1.00 86.32           C  
ATOM   1226  HB2 GLU A  77     -25.177   5.717  11.584  1.00 86.32           H  
ATOM   1227  HB3 GLU A  77     -26.837   6.262  11.553  1.00 86.32           H  
ATOM   1228  O   GLU A  77     -24.693   6.380  14.443  1.00 86.32           O  
ATOM   1229  CG  GLU A  77     -26.510   4.281  10.759  1.00 86.32           C  
ATOM   1230  HG2 GLU A  77     -26.068   3.345  11.099  1.00 86.32           H  
ATOM   1231  HG3 GLU A  77     -25.987   4.540   9.839  1.00 86.32           H  
ATOM   1232  CD  GLU A  77     -27.996   4.100  10.406  1.00 86.32           C  
ATOM   1233  OE1 GLU A  77     -28.235   3.487   9.336  1.00 86.32           O  
ATOM   1234  OE2 GLU A  77     -28.865   4.640  11.130  1.00 86.32           O  
ATOM   1235  N   ILE A  78     -26.785   7.200  14.358  1.00 86.90           N  
ATOM   1236  H   ILE A  78     -27.743   7.008  14.101  1.00 86.90           H  
ATOM   1237  CA  ILE A  78     -26.475   8.392  15.161  1.00 86.90           C  
ATOM   1238  HA  ILE A  78     -25.586   8.872  14.751  1.00 86.90           H  
ATOM   1239  C   ILE A  78     -26.134   7.987  16.581  1.00 86.90           C  
ATOM   1240  CB  ILE A  78     -27.624   9.417  15.171  1.00 86.90           C  
ATOM   1241  HB  ILE A  78     -28.558   8.906  15.404  1.00 86.90           H  
ATOM   1242  O   ILE A  78     -25.085   8.381  17.078  1.00 86.90           O  
ATOM   1243  CG1 ILE A  78     -27.731  10.040  13.769  1.00 86.90           C  
ATOM   1244 HG12 ILE A  78     -28.076   9.290  13.057  1.00 86.90           H  
ATOM   1245 HG13 ILE A  78     -26.752  10.399  13.450  1.00 86.90           H  
ATOM   1246  CG2 ILE A  78     -27.398  10.506  16.248  1.00 86.90           C  
ATOM   1247 HG21 ILE A  78     -28.254  11.176  16.336  1.00 86.90           H  
ATOM   1248 HG22 ILE A  78     -27.306  10.075  17.245  1.00 86.90           H  
ATOM   1249 HG23 ILE A  78     -26.499  11.084  16.036  1.00 86.90           H  
ATOM   1250  CD1 ILE A  78     -28.696  11.219  13.761  1.00 86.90           C  
ATOM   1251 HD11 ILE A  78     -28.718  11.633  12.753  1.00 86.90           H  
ATOM   1252 HD12 ILE A  78     -28.329  12.039  14.380  1.00 86.90           H  
ATOM   1253 HD13 ILE A  78     -29.683  10.904  14.100  1.00 86.90           H  
ATOM   1254  N   VAL A  79     -26.991   7.186  17.218  1.00 88.63           N  
ATOM   1255  H   VAL A  79     -27.819   6.878  16.728  1.00 88.63           H  
ATOM   1256  CA  VAL A  79     -26.781   6.760  18.608  1.00 88.63           C  
ATOM   1257  HA  VAL A  79     -26.683   7.645  19.237  1.00 88.63           H  
ATOM   1258  C   VAL A  79     -25.479   5.970  18.726  1.00 88.63           C  
ATOM   1259  CB  VAL A  79     -27.982   5.941  19.108  1.00 88.63           C  
ATOM   1260  HB  VAL A  79     -28.186   5.138  18.399  1.00 88.63           H  
ATOM   1261  O   VAL A  79     -24.736   6.139  19.693  1.00 88.63           O  
ATOM   1262  CG1 VAL A  79     -27.745   5.312  20.487  1.00 88.63           C  
ATOM   1263 HG11 VAL A  79     -26.955   4.564  20.431  1.00 88.63           H  
ATOM   1264 HG12 VAL A  79     -28.654   4.819  20.830  1.00 88.63           H  
ATOM   1265 HG13 VAL A  79     -27.461   6.085  21.202  1.00 88.63           H  
ATOM   1266  CG2 VAL A  79     -29.224   6.835  19.221  1.00 88.63           C  
ATOM   1267 HG21 VAL A  79     -29.427   7.332  18.273  1.00 88.63           H  
ATOM   1268 HG22 VAL A  79     -29.054   7.605  19.974  1.00 88.63           H  
ATOM   1269 HG23 VAL A  79     -30.090   6.237  19.504  1.00 88.63           H  
ATOM   1270  N   PHE A  80     -25.146   5.159  17.715  1.00 89.83           N  
ATOM   1271  H   PHE A  80     -25.805   5.023  16.962  1.00 89.83           H  
ATOM   1272  CA  PHE A  80     -23.844   4.505  17.642  1.00 89.83           C  
ATOM   1273  HA  PHE A  80     -23.717   3.892  18.534  1.00 89.83           H  
ATOM   1274  C   PHE A  80     -22.687   5.517  17.622  1.00 89.83           C  
ATOM   1275  CB  PHE A  80     -23.790   3.587  16.417  1.00 89.83           C  
ATOM   1276  HB2 PHE A  80     -24.557   2.819  16.515  1.00 89.83           H  
ATOM   1277  HB3 PHE A  80     -24.009   4.159  15.515  1.00 89.83           H  
ATOM   1278  O   PHE A  80     -21.737   5.376  18.393  1.00 89.83           O  
ATOM   1279  CG  PHE A  80     -22.435   2.929  16.263  1.00 89.83           C  
ATOM   1280  CD1 PHE A  80     -21.423   3.539  15.496  1.00 89.83           C  
ATOM   1281  HD1 PHE A  80     -21.624   4.467  14.982  1.00 89.83           H  
ATOM   1282  CD2 PHE A  80     -22.159   1.748  16.968  1.00 89.83           C  
ATOM   1283  HD2 PHE A  80     -22.925   1.297  17.581  1.00 89.83           H  
ATOM   1284  CE1 PHE A  80     -20.155   2.941  15.393  1.00 89.83           C  
ATOM   1285  HE1 PHE A  80     -19.388   3.408  14.792  1.00 89.83           H  
ATOM   1286  CE2 PHE A  80     -20.880   1.176  16.901  1.00 89.83           C  
ATOM   1287  HE2 PHE A  80     -20.673   0.290  17.483  1.00 89.83           H  
ATOM   1288  CZ  PHE A  80     -19.881   1.755  16.097  1.00 89.83           C  
ATOM   1289  HZ  PHE A  80     -18.902   1.303  16.038  1.00 89.83           H  
ATOM   1290  N   CYS A  81     -22.749   6.540  16.767  1.00 88.37           N  
ATOM   1291  H   CYS A  81     -23.547   6.614  16.152  1.00 88.37           H  
ATOM   1292  CA  CYS A  81     -21.716   7.574  16.687  1.00 88.37           C  
ATOM   1293  HA  CYS A  81     -20.746   7.095  16.558  1.00 88.37           H  
ATOM   1294  C   CYS A  81     -21.625   8.418  17.974  1.00 88.37           C  
ATOM   1295  CB  CYS A  81     -21.993   8.442  15.457  1.00 88.37           C  
ATOM   1296  HB2 CYS A  81     -21.338   9.312  15.491  1.00 88.37           H  
ATOM   1297  HB3 CYS A  81     -23.031   8.775  15.474  1.00 88.37           H  
ATOM   1298  O   CYS A  81     -20.520   8.693  18.445  1.00 88.37           O  
ATOM   1299  SG  CYS A  81     -21.648   7.526  13.926  1.00 88.37           S  
ATOM   1300  HG  CYS A  81     -22.594   8.111  13.185  1.00 88.37           H  
ATOM   1301  N   GLU A  82     -22.755   8.757  18.596  1.00 87.83           N  
ATOM   1302  H   GLU A  82     -23.630   8.539  18.143  1.00 87.83           H  
ATOM   1303  CA  GLU A  82     -22.827   9.461  19.885  1.00 87.83           C  
ATOM   1304  HA  GLU A  82     -22.277  10.400  19.835  1.00 87.83           H  
ATOM   1305  C   GLU A  82     -22.188   8.651  21.014  1.00 87.83           C  
ATOM   1306  CB  GLU A  82     -24.289   9.778  20.226  1.00 87.83           C  
ATOM   1307  HB2 GLU A  82     -24.343  10.099  21.266  1.00 87.83           H  
ATOM   1308  HB3 GLU A  82     -24.878   8.867  20.117  1.00 87.83           H  
ATOM   1309  O   GLU A  82     -21.413   9.194  21.807  1.00 87.83           O  
ATOM   1310  CG  GLU A  82     -24.879  10.895  19.350  1.00 87.83           C  
ATOM   1311  HG2 GLU A  82     -24.312  11.807  19.536  1.00 87.83           H  
ATOM   1312  HG3 GLU A  82     -24.761  10.642  18.296  1.00 87.83           H  
ATOM   1313  CD  GLU A  82     -26.365  11.161  19.639  1.00 87.83           C  
ATOM   1314  OE1 GLU A  82     -26.851  12.219  19.181  1.00 87.83           O  
ATOM   1315  OE2 GLU A  82     -27.011  10.322  20.311  1.00 87.83           O  
ATOM   1316  N   ALA A  83     -22.411   7.333  21.039  1.00 88.23           N  
ATOM   1317  H   ALA A  83     -23.089   6.950  20.396  1.00 88.23           H  
ATOM   1318  CA  ALA A  83     -21.742   6.423  21.968  1.00 88.23           C  
ATOM   1319  HA  ALA A  83     -21.915   6.783  22.982  1.00 88.23           H  
ATOM   1320  C   ALA A  83     -20.214   6.367  21.757  1.00 88.23           C  
ATOM   1321  CB  ALA A  83     -22.382   5.036  21.832  1.00 88.23           C  
ATOM   1322  HB1 ALA A  83     -23.453   5.107  22.020  1.00 88.23           H  
ATOM   1323  HB2 ALA A  83     -22.224   4.645  20.827  1.00 88.23           H  
ATOM   1324  HB3 ALA A  83     -21.936   4.354  22.556  1.00 88.23           H  
ATOM   1325  O   ALA A  83     -19.473   6.030  22.682  1.00 88.23           O  
ATOM   1326  N   GLN A  84     -19.736   6.729  20.562  1.00 85.50           N  
ATOM   1327  H   GLN A  84     -20.411   6.978  19.853  1.00 85.50           H  
ATOM   1328  CA  GLN A  84     -18.317   6.889  20.222  1.00 85.50           C  
ATOM   1329  HA  GLN A  84     -17.727   6.305  20.929  1.00 85.50           H  
ATOM   1330  C   GLN A  84     -17.824   8.344  20.367  1.00 85.50           C  
ATOM   1331  CB  GLN A  84     -18.043   6.325  18.816  1.00 85.50           C  
ATOM   1332  HB2 GLN A  84     -18.633   6.888  18.093  1.00 85.50           H  
ATOM   1333  HB3 GLN A  84     -16.990   6.455  18.568  1.00 85.50           H  
ATOM   1334  O   GLN A  84     -16.725   8.660  19.915  1.00 85.50           O  
ATOM   1335  CG  GLN A  84     -18.402   4.844  18.640  1.00 85.50           C  
ATOM   1336  HG2 GLN A  84     -19.439   4.680  18.931  1.00 85.50           H  
ATOM   1337  HG3 GLN A  84     -18.322   4.595  17.582  1.00 85.50           H  
ATOM   1338  CD  GLN A  84     -17.534   3.863  19.416  1.00 85.50           C  
ATOM   1339  NE2 GLN A  84     -17.972   2.626  19.492  1.00 85.50           N  
ATOM   1340 HE21 GLN A  84     -17.368   1.943  19.928  1.00 85.50           H  
ATOM   1341 HE22 GLN A  84     -18.854   2.394  19.058  1.00 85.50           H  
ATOM   1342  OE1 GLN A  84     -16.457   4.144  19.926  1.00 85.50           O  
ATOM   1343  N   PHE A  85     -18.592   9.211  21.041  1.00 87.29           N  
ATOM   1344  H   PHE A  85     -19.495   8.882  21.351  1.00 87.29           H  
ATOM   1345  CA  PHE A  85     -18.289  10.624  21.324  1.00 87.29           C  
ATOM   1346  HA  PHE A  85     -19.081  10.953  21.996  1.00 87.29           H  
ATOM   1347  C   PHE A  85     -18.379  11.589  20.128  1.00 87.29           C  
ATOM   1348  CB  PHE A  85     -16.966  10.776  22.102  1.00 87.29           C  
ATOM   1349  HB2 PHE A  85     -16.901  11.799  22.473  1.00 87.29           H  
ATOM   1350  HB3 PHE A  85     -16.129  10.640  21.417  1.00 87.29           H  
ATOM   1351  O   PHE A  85     -17.885  12.717  20.220  1.00 87.29           O  
ATOM   1352  CG  PHE A  85     -16.800   9.839  23.281  1.00 87.29           C  
ATOM   1353  CD1 PHE A  85     -17.424  10.144  24.502  1.00 87.29           C  
ATOM   1354  HD1 PHE A  85     -18.018  11.041  24.593  1.00 87.29           H  
ATOM   1355  CD2 PHE A  85     -16.047   8.655  23.156  1.00 87.29           C  
ATOM   1356  HD2 PHE A  85     -15.589   8.409  22.210  1.00 87.29           H  
ATOM   1357  CE1 PHE A  85     -17.305   9.266  25.594  1.00 87.29           C  
ATOM   1358  HE1 PHE A  85     -17.818   9.492  26.517  1.00 87.29           H  
ATOM   1359  CE2 PHE A  85     -15.939   7.769  24.242  1.00 87.29           C  
ATOM   1360  HE2 PHE A  85     -15.414   6.834  24.117  1.00 87.29           H  
ATOM   1361  CZ  PHE A  85     -16.569   8.075  25.462  1.00 87.29           C  
ATOM   1362  HZ  PHE A  85     -16.528   7.377  26.285  1.00 87.29           H  
ATOM   1363  N   TYR A  86     -19.029  11.185  19.034  1.00 88.51           N  
ATOM   1364  H   TYR A  86     -19.446  10.265  19.026  1.00 88.51           H  
ATOM   1365  CA  TYR A  86     -19.327  12.062  17.901  1.00 88.51           C  
ATOM   1366  HA  TYR A  86     -18.595  12.869  17.869  1.00 88.51           H  
ATOM   1367  C   TYR A  86     -20.716  12.687  18.062  1.00 88.51           C  
ATOM   1368  CB  TYR A  86     -19.213  11.296  16.579  1.00 88.51           C  
ATOM   1369  HB2 TYR A  86     -19.484  11.968  15.765  1.00 88.51           H  
ATOM   1370  HB3 TYR A  86     -19.934  10.479  16.583  1.00 88.51           H  
ATOM   1371  O   TYR A  86     -21.699  11.985  18.266  1.00 88.51           O  
ATOM   1372  CG  TYR A  86     -17.833  10.732  16.300  1.00 88.51           C  
ATOM   1373  CD1 TYR A  86     -16.888  11.498  15.595  1.00 88.51           C  
ATOM   1374  HD1 TYR A  86     -17.161  12.477  15.231  1.00 88.51           H  
ATOM   1375  CD2 TYR A  86     -17.485   9.454  16.768  1.00 88.51           C  
ATOM   1376  HD2 TYR A  86     -18.211   8.878  17.322  1.00 88.51           H  
ATOM   1377  CE1 TYR A  86     -15.592  10.992  15.367  1.00 88.51           C  
ATOM   1378  HE1 TYR A  86     -14.863  11.570  14.819  1.00 88.51           H  
ATOM   1379  CE2 TYR A  86     -16.183   8.955  16.567  1.00 88.51           C  
ATOM   1380  HE2 TYR A  86     -15.901   7.991  16.964  1.00 88.51           H  
ATOM   1381  OH  TYR A  86     -13.975   9.244  15.628  1.00 88.51           O  
ATOM   1382  HH  TYR A  86     -13.424   9.883  15.172  1.00 88.51           H  
ATOM   1383  CZ  TYR A  86     -15.232   9.721  15.857  1.00 88.51           C  
ATOM   1384  N   LYS A  87     -20.802  14.009  17.951  1.00 86.17           N  
ATOM   1385  H   LYS A  87     -19.954  14.513  17.734  1.00 86.17           H  
ATOM   1386  CA  LYS A  87     -22.034  14.802  18.028  1.00 86.17           C  
ATOM   1387  HA  LYS A  87     -22.882  14.147  18.234  1.00 86.17           H  
ATOM   1388  C   LYS A  87     -22.313  15.478  16.691  1.00 86.17           C  
ATOM   1389  CB  LYS A  87     -21.917  15.828  19.163  1.00 86.17           C  
ATOM   1390  HB2 LYS A  87     -21.043  16.457  18.995  1.00 86.17           H  
ATOM   1391  HB3 LYS A  87     -22.804  16.461  19.163  1.00 86.17           H  
ATOM   1392  O   LYS A  87     -21.437  15.527  15.827  1.00 86.17           O  
ATOM   1393  CG  LYS A  87     -21.781  15.157  20.534  1.00 86.17           C  
ATOM   1394  HG2 LYS A  87     -20.847  14.598  20.583  1.00 86.17           H  
ATOM   1395  HG3 LYS A  87     -22.615  14.470  20.679  1.00 86.17           H  
ATOM   1396  CD  LYS A  87     -21.793  16.211  21.643  1.00 86.17           C  
ATOM   1397  HD2 LYS A  87     -20.940  16.879  21.525  1.00 86.17           H  
ATOM   1398  HD3 LYS A  87     -22.716  16.787  21.576  1.00 86.17           H  
ATOM   1399  CE  LYS A  87     -21.720  15.499  22.994  1.00 86.17           C  
ATOM   1400  HE2 LYS A  87     -22.489  14.727  23.014  1.00 86.17           H  
ATOM   1401  HE3 LYS A  87     -20.750  15.012  23.086  1.00 86.17           H  
ATOM   1402  NZ  LYS A  87     -21.926  16.439  24.116  1.00 86.17           N  
ATOM   1403  HZ1 LYS A  87     -22.773  16.981  24.014  1.00 86.17           H  
ATOM   1404  HZ2 LYS A  87     -21.921  15.953  25.002  1.00 86.17           H  
ATOM   1405  HZ3 LYS A  87     -21.141  17.067  24.210  1.00 86.17           H  
ATOM   1406  N   ASP A  88     -23.537  15.975  16.519  1.00 84.91           N  
ATOM   1407  H   ASP A  88     -24.171  15.963  17.305  1.00 84.91           H  
ATOM   1408  CA  ASP A  88     -23.981  16.702  15.319  1.00 84.91           C  
ATOM   1409  HA  ASP A  88     -25.068  16.761  15.365  1.00 84.91           H  
ATOM   1410  C   ASP A  88     -23.639  15.963  14.014  1.00 84.91           C  
ATOM   1411  CB  ASP A  88     -23.457  18.146  15.336  1.00 84.91           C  
ATOM   1412  HB2 ASP A  88     -22.387  18.138  15.125  1.00 84.91           H  
ATOM   1413  HB3 ASP A  88     -23.953  18.716  14.551  1.00 84.91           H  
ATOM   1414  O   ASP A  88     -23.224  16.561  13.020  1.00 84.91           O  
ATOM   1415  CG  ASP A  88     -23.697  18.840  16.674  1.00 84.91           C  
ATOM   1416  OD1 ASP A  88     -24.853  18.801  17.150  1.00 84.91           O  
ATOM   1417  OD2 ASP A  88     -22.696  19.366  17.222  1.00 84.91           O  
ATOM   1418  N   VAL A  89     -23.742  14.631  14.042  1.00 82.59           N  
ATOM   1419  H   VAL A  89     -24.086  14.194  14.885  1.00 82.59           H  
ATOM   1420  CA  VAL A  89     -23.361  13.785  12.912  1.00 82.59           C  
ATOM   1421  HA  VAL A  89     -22.372  14.098  12.577  1.00 82.59           H  
ATOM   1422  C   VAL A  89     -24.347  14.018  11.778  1.00 82.59           C  
ATOM   1423  CB  VAL A  89     -23.281  12.301  13.303  1.00 82.59           C  
ATOM   1424  HB  VAL A  89     -24.248  11.964  13.676  1.00 82.59           H  
ATOM   1425  O   VAL A  89     -25.553  13.819  11.935  1.00 82.59           O  
ATOM   1426  CG1 VAL A  89     -22.880  11.430  12.104  1.00 82.59           C  
ATOM   1427 HG11 VAL A  89     -22.719  10.401  12.428  1.00 82.59           H  
ATOM   1428 HG12 VAL A  89     -21.971  11.818  11.647  1.00 82.59           H  
ATOM   1429 HG13 VAL A  89     -23.677  11.429  11.361  1.00 82.59           H  
ATOM   1430  CG2 VAL A  89     -22.235  12.107  14.406  1.00 82.59           C  
ATOM   1431 HG21 VAL A  89     -22.168  11.048  14.654  1.00 82.59           H  
ATOM   1432 HG22 VAL A  89     -21.263  12.468  14.071  1.00 82.59           H  
ATOM   1433 HG23 VAL A  89     -22.526  12.644  15.309  1.00 82.59           H  
ATOM   1434  N   ALA A  90     -23.836  14.429  10.621  1.00 76.28           N  
ATOM   1435  H   ALA A  90     -22.841  14.593  10.562  1.00 76.28           H  
ATOM   1436  CA  ALA A  90     -24.662  14.645   9.444  1.00 76.28           C  
ATOM   1437  HA  ALA A  90     -25.484  15.310   9.710  1.00 76.28           H  
ATOM   1438  C   ALA A  90     -25.254  13.306   8.961  1.00 76.28           C  
ATOM   1439  CB  ALA A  90     -23.810  15.344   8.382  1.00 76.28           C  
ATOM   1440  HB1 ALA A  90     -23.494  16.321   8.750  1.00 76.28           H  
ATOM   1441  HB2 ALA A  90     -22.927  14.744   8.161  1.00 76.28           H  
ATOM   1442  HB3 ALA A  90     -24.399  15.476   7.475  1.00 76.28           H  
ATOM   1443  O   ALA A  90     -24.525  12.461   8.438  1.00 76.28           O  
ATOM   1444  N   LYS A  91     -26.575  13.118   9.131  1.00 68.46           N  
ATOM   1445  H   LYS A  91     -27.079  13.830   9.641  1.00 68.46           H  
ATOM   1446  CA  LYS A  91     -27.306  11.896   8.726  1.00 68.46           C  
ATOM   1447  HA  LYS A  91     -26.961  11.049   9.319  1.00 68.46           H  
ATOM   1448  C   LYS A  91     -27.056  11.511   7.273  1.00 68.46           C  
ATOM   1449  CB  LYS A  91     -28.828  12.071   8.894  1.00 68.46           C  
ATOM   1450  HB2 LYS A  91     -29.333  11.318   8.289  1.00 68.46           H  
ATOM   1451  HB3 LYS A  91     -29.139  13.051   8.533  1.00 68.46           H  
ATOM   1452  O   LYS A  91     -26.876  10.336   6.976  1.00 68.46           O  
ATOM   1453  CG  LYS A  91     -29.264  11.874  10.341  1.00 68.46           C  
ATOM   1454  HG2 LYS A  91     -28.844  10.931  10.691  1.00 68.46           H  
ATOM   1455  HG3 LYS A  91     -28.870  12.706  10.925  1.00 68.46           H  
ATOM   1456  CD  LYS A  91     -30.791  11.818  10.495  1.00 68.46           C  
ATOM   1457  HD2 LYS A  91     -31.183  11.043   9.835  1.00 68.46           H  
ATOM   1458  HD3 LYS A  91     -31.214  12.779  10.201  1.00 68.46           H  
ATOM   1459  CE  LYS A  91     -31.168  11.494  11.945  1.00 68.46           C  
ATOM   1460  HE2 LYS A  91     -30.760  12.275  12.586  1.00 68.46           H  
ATOM   1461  HE3 LYS A  91     -30.691  10.551  12.213  1.00 68.46           H  
ATOM   1462  NZ  LYS A  91     -32.629  11.388  12.149  1.00 68.46           N  
ATOM   1463  HZ1 LYS A  91     -32.834  11.167  13.113  1.00 68.46           H  
ATOM   1464  HZ2 LYS A  91     -33.004  10.656  11.562  1.00 68.46           H  
ATOM   1465  HZ3 LYS A  91     -33.079  12.258  11.904  1.00 68.46           H  
ATOM   1466  N   ASP A  92     -27.013  12.511   6.401  1.00 69.03           N  
ATOM   1467  H   ASP A  92     -27.253  13.432   6.738  1.00 69.03           H  
ATOM   1468  CA  ASP A  92     -27.015  12.317   4.951  1.00 69.03           C  
ATOM   1469  HA  ASP A  92     -27.590  11.418   4.727  1.00 69.03           H  
ATOM   1470  C   ASP A  92     -25.606  12.098   4.367  1.00 69.03           C  
ATOM   1471  CB  ASP A  92     -27.755  13.497   4.297  1.00 69.03           C  
ATOM   1472  HB2 ASP A  92     -27.144  14.394   4.404  1.00 69.03           H  
ATOM   1473  HB3 ASP A  92     -27.880  13.296   3.233  1.00 69.03           H  
ATOM   1474  O   ASP A  92     -25.442  12.042   3.152  1.00 69.03           O  
ATOM   1475  CG  ASP A  92     -29.138  13.745   4.916  1.00 69.03           C  
ATOM   1476  OD1 ASP A  92     -29.838  12.754   5.226  1.00 69.03           O  
ATOM   1477  OD2 ASP A  92     -29.449  14.929   5.166  1.00 69.03           O  
ATOM   1478  N   LEU A  93     -24.569  11.993   5.212  1.00 59.19           N  
ATOM   1479  H   LEU A  93     -24.767  12.014   6.202  1.00 59.19           H  
ATOM   1480  CA  LEU A  93     -23.163  12.003   4.782  1.00 59.19           C  
ATOM   1481  HA  LEU A  93     -23.131  11.895   3.698  1.00 59.19           H  
ATOM   1482  C   LEU A  93     -22.338  10.814   5.287  1.00 59.19           C  
ATOM   1483  CB  LEU A  93     -22.518  13.355   5.143  1.00 59.19           C  
ATOM   1484  HB2 LEU A  93     -22.688  13.539   6.204  1.00 59.19           H  
ATOM   1485  HB3 LEU A  93     -21.441  13.301   4.987  1.00 59.19           H  
ATOM   1486  O   LEU A  93     -21.119  10.932   5.425  1.00 59.19           O  
ATOM   1487  CG  LEU A  93     -23.027  14.553   4.327  1.00 59.19           C  
ATOM   1488  HG  LEU A  93     -24.109  14.645   4.425  1.00 59.19           H  
ATOM   1489  CD1 LEU A  93     -22.378  15.828   4.871  1.00 59.19           C  
ATOM   1490 HD11 LEU A  93     -21.296  15.776   4.757  1.00 59.19           H  
ATOM   1491 HD12 LEU A  93     -22.761  16.689   4.324  1.00 59.19           H  
ATOM   1492 HD13 LEU A  93     -22.626  15.951   5.925  1.00 59.19           H  
ATOM   1493  CD2 LEU A  93     -22.649  14.448   2.846  1.00 59.19           C  
ATOM   1494 HD21 LEU A  93     -22.936  15.363   2.327  1.00 59.19           H  
ATOM   1495 HD22 LEU A  93     -21.578  14.282   2.733  1.00 59.19           H  
ATOM   1496 HD23 LEU A  93     -23.196  13.626   2.384  1.00 59.19           H  
ATOM   1497  N   TYR A  94     -22.956   9.657   5.536  1.00 64.40           N  
ATOM   1498  H   TYR A  94     -23.953   9.589   5.388  1.00 64.40           H  
ATOM   1499  CA  TYR A  94     -22.181   8.434   5.741  1.00 64.40           C  
ATOM   1500  HA  TYR A  94     -21.145   8.712   5.936  1.00 64.40           H  
ATOM   1501  C   TYR A  94     -22.160   7.579   4.472  1.00 64.40           C  
ATOM   1502  CB  TYR A  94     -22.596   7.696   7.019  1.00 64.40           C  
ATOM   1503  HB2 TYR A  94     -21.769   7.049   7.313  1.00 64.40           H  
ATOM   1504  HB3 TYR A  94     -22.722   8.422   7.821  1.00 64.40           H  
ATOM   1505  O   TYR A  94     -23.186   7.229   3.897  1.00 64.40           O  
ATOM   1506  CG  TYR A  94     -23.837   6.835   6.926  1.00 64.40           C  
ATOM   1507  CD1 TYR A  94     -25.075   7.303   7.410  1.00 64.40           C  
ATOM   1508  HD1 TYR A  94     -25.162   8.302   7.809  1.00 64.40           H  
ATOM   1509  CD2 TYR A  94     -23.738   5.541   6.379  1.00 64.40           C  
ATOM   1510  HD2 TYR A  94     -22.794   5.197   5.982  1.00 64.40           H  
ATOM   1511  CE1 TYR A  94     -26.204   6.458   7.393  1.00 64.40           C  
ATOM   1512  HE1 TYR A  94     -27.148   6.802   7.789  1.00 64.40           H  
ATOM   1513  CE2 TYR A  94     -24.877   4.722   6.307  1.00 64.40           C  
ATOM   1514  HE2 TYR A  94     -24.828   3.746   5.848  1.00 64.40           H  
ATOM   1515  OH  TYR A  94     -27.136   4.275   6.857  1.00 64.40           O  
ATOM   1516  HH  TYR A  94     -27.752   4.417   7.579  1.00 64.40           H  
ATOM   1517  CZ  TYR A  94     -26.103   5.161   6.843  1.00 64.40           C  
ATOM   1518  N   ILE A  95     -20.956   7.190   4.056  1.00 68.38           N  
ATOM   1519  H   ILE A  95     -20.148   7.560   4.536  1.00 68.38           H  
ATOM   1520  CA  ILE A  95     -20.745   6.175   3.024  1.00 68.38           C  
ATOM   1521  HA  ILE A  95     -21.698   5.923   2.560  1.00 68.38           H  
ATOM   1522  C   ILE A  95     -20.218   4.935   3.739  1.00 68.38           C  
ATOM   1523  CB  ILE A  95     -19.820   6.691   1.897  1.00 68.38           C  
ATOM   1524  HB  ILE A  95     -18.851   6.942   2.329  1.00 68.38           H  
ATOM   1525  O   ILE A  95     -19.190   4.991   4.420  1.00 68.38           O  
ATOM   1526  CG1 ILE A  95     -20.422   7.964   1.251  1.00 68.38           C  
ATOM   1527 HG12 ILE A  95     -20.585   8.719   2.020  1.00 68.38           H  
ATOM   1528 HG13 ILE A  95     -21.389   7.725   0.809  1.00 68.38           H  
ATOM   1529  CG2 ILE A  95     -19.611   5.594   0.833  1.00 68.38           C  
ATOM   1530 HG21 ILE A  95     -19.229   4.676   1.278  1.00 68.38           H  
ATOM   1531 HG22 ILE A  95     -20.550   5.383   0.321  1.00 68.38           H  
ATOM   1532 HG23 ILE A  95     -18.878   5.923   0.096  1.00 68.38           H  
ATOM   1533  CD1 ILE A  95     -19.536   8.612   0.180  1.00 68.38           C  
ATOM   1534 HD11 ILE A  95     -18.540   8.796   0.582  1.00 68.38           H  
ATOM   1535 HD12 ILE A  95     -19.465   7.972  -0.699  1.00 68.38           H  
ATOM   1536 HD13 ILE A  95     -19.977   9.562  -0.123  1.00 68.38           H  
ATOM   1537  N   LYS A  96     -20.931   3.809   3.610  1.00 78.05           N  
ATOM   1538  H   LYS A  96     -21.764   3.851   3.041  1.00 78.05           H  
ATOM   1539  CA  LYS A  96     -20.400   2.496   4.002  1.00 78.05           C  
ATOM   1540  HA  LYS A  96     -19.935   2.569   4.985  1.00 78.05           H  
ATOM   1541  C   LYS A  96     -19.315   2.120   3.001  1.00 78.05           C  
ATOM   1542  CB  LYS A  96     -21.505   1.425   4.041  1.00 78.05           C  
ATOM   1543  HB2 LYS A  96     -22.112   1.501   3.138  1.00 78.05           H  
ATOM   1544  HB3 LYS A  96     -21.038   0.440   4.057  1.00 78.05           H  
ATOM   1545  O   LYS A  96     -19.612   1.790   1.857  1.00 78.05           O  
ATOM   1546  CG  LYS A  96     -22.398   1.549   5.281  1.00 78.05           C  
ATOM   1547  HG2 LYS A  96     -22.799   2.562   5.329  1.00 78.05           H  
ATOM   1548  HG3 LYS A  96     -21.797   1.372   6.173  1.00 78.05           H  
ATOM   1549  CD  LYS A  96     -23.568   0.550   5.243  1.00 78.05           C  
ATOM   1550  HD2 LYS A  96     -23.189  -0.470   5.192  1.00 78.05           H  
ATOM   1551  HD3 LYS A  96     -24.175   0.760   4.363  1.00 78.05           H  
ATOM   1552  CE  LYS A  96     -24.411   0.737   6.513  1.00 78.05           C  
ATOM   1553  HE2 LYS A  96     -23.875   0.303   7.357  1.00 78.05           H  
ATOM   1554  HE3 LYS A  96     -24.497   1.807   6.700  1.00 78.05           H  
ATOM   1555  NZ  LYS A  96     -25.784   0.175   6.426  1.00 78.05           N  
ATOM   1556  HZ1 LYS A  96     -25.791  -0.829   6.314  1.00 78.05           H  
ATOM   1557  HZ2 LYS A  96     -26.292   0.609   5.669  1.00 78.05           H  
ATOM   1558  HZ3 LYS A  96     -26.304   0.420   7.256  1.00 78.05           H  
ATOM   1559  N   ILE A  97     -18.067   2.147   3.445  1.00 84.49           N  
ATOM   1560  H   ILE A  97     -17.903   2.437   4.399  1.00 84.49           H  
ATOM   1561  CA  ILE A  97     -16.907   1.840   2.616  1.00 84.49           C  
ATOM   1562  HA  ILE A  97     -17.194   1.890   1.566  1.00 84.49           H  
ATOM   1563  C   ILE A  97     -16.460   0.418   2.926  1.00 84.49           C  
ATOM   1564  CB  ILE A  97     -15.790   2.875   2.824  1.00 84.49           C  
ATOM   1565  HB  ILE A  97     -15.473   2.845   3.867  1.00 84.49           H  
ATOM   1566  O   ILE A  97     -16.130   0.071   4.067  1.00 84.49           O  
ATOM   1567  CG1 ILE A  97     -16.268   4.297   2.469  1.00 84.49           C  
ATOM   1568 HG12 ILE A  97     -17.312   4.446   2.745  1.00 84.49           H  
ATOM   1569 HG13 ILE A  97     -16.191   4.463   1.394  1.00 84.49           H  
ATOM   1570  CG2 ILE A  97     -14.598   2.536   1.916  1.00 84.49           C  
ATOM   1571 HG21 ILE A  97     -13.841   3.319   1.960  1.00 84.49           H  
ATOM   1572 HG22 ILE A  97     -14.137   1.598   2.225  1.00 84.49           H  
ATOM   1573 HG23 ILE A  97     -14.944   2.452   0.886  1.00 84.49           H  
ATOM   1574  CD1 ILE A  97     -15.458   5.353   3.209  1.00 84.49           C  
ATOM   1575 HD11 ILE A  97     -15.664   5.271   4.277  1.00 84.49           H  
ATOM   1576 HD12 ILE A  97     -14.388   5.226   3.045  1.00 84.49           H  
ATOM   1577 HD13 ILE A  97     -15.771   6.331   2.846  1.00 84.49           H  
ATOM   1578  N   ARG A  98     -16.452  -0.425   1.893  1.00 81.27           N  
ATOM   1579  H   ARG A  98     -16.654  -0.052   0.976  1.00 81.27           H  
ATOM   1580  CA  ARG A  98     -15.896  -1.773   1.995  1.00 81.27           C  
ATOM   1581  HA  ARG A  98     -16.231  -2.221   2.930  1.00 81.27           H  
ATOM   1582  C   ARG A  98     -14.375  -1.696   2.056  1.00 81.27           C  
ATOM   1583  CB  ARG A  98     -16.371  -2.648   0.828  1.00 81.27           C  
ATOM   1584  HB2 ARG A  98     -16.114  -2.170  -0.117  1.00 81.27           H  
ATOM   1585  HB3 ARG A  98     -15.853  -3.606   0.876  1.00 81.27           H  
ATOM   1586  O   ARG A  98     -13.760  -0.783   1.504  1.00 81.27           O  
ATOM   1587  CG  ARG A  98     -17.885  -2.901   0.884  1.00 81.27           C  
ATOM   1588  HG2 ARG A  98     -18.149  -3.320   1.855  1.00 81.27           H  
ATOM   1589  HG3 ARG A  98     -18.419  -1.962   0.741  1.00 81.27           H  
ATOM   1590  CD  ARG A  98     -18.289  -3.885  -0.217  1.00 81.27           C  
ATOM   1591  HD2 ARG A  98     -17.998  -3.468  -1.182  1.00 81.27           H  
ATOM   1592  HD3 ARG A  98     -17.746  -4.817  -0.064  1.00 81.27           H  
ATOM   1593  NE  ARG A  98     -19.743  -4.138  -0.214  1.00 81.27           N  
ATOM   1594  HE  ARG A  98     -20.323  -3.433   0.219  1.00 81.27           H  
ATOM   1595  NH1 ARG A  98     -19.706  -6.022  -1.526  1.00 81.27           N  
ATOM   1596 HH11 ARG A  98     -20.194  -6.696  -2.098  1.00 81.27           H  
ATOM   1597 HH12 ARG A  98     -18.709  -5.908  -1.640  1.00 81.27           H  
ATOM   1598  NH2 ARG A  98     -21.662  -5.199  -0.844  1.00 81.27           N  
ATOM   1599 HH21 ARG A  98     -22.117  -5.895  -1.417  1.00 81.27           H  
ATOM   1600 HH22 ARG A  98     -22.213  -4.446  -0.458  1.00 81.27           H  
ATOM   1601  CZ  ARG A  98     -20.360  -5.116  -0.854  1.00 81.27           C  
ATOM   1602  N   ILE A  99     -13.766  -2.675   2.712  1.00 84.20           N  
ATOM   1603  H   ILE A  99     -14.321  -3.423   3.103  1.00 84.20           H  
ATOM   1604  CA  ILE A  99     -12.310  -2.819   2.698  1.00 84.20           C  
ATOM   1605  HA  ILE A  99     -11.876  -1.908   3.110  1.00 84.20           H  
ATOM   1606  C   ILE A  99     -11.847  -2.949   1.238  1.00 84.20           C  
ATOM   1607  CB  ILE A  99     -11.865  -4.005   3.582  1.00 84.20           C  
ATOM   1608  HB  ILE A  99     -12.269  -4.926   3.162  1.00 84.20           H  
ATOM   1609  O   ILE A  99     -12.517  -3.584   0.427  1.00 84.20           O  
ATOM   1610  CG1 ILE A  99     -12.395  -3.830   5.028  1.00 84.20           C  
ATOM   1611 HG12 ILE A  99     -12.000  -2.907   5.451  1.00 84.20           H  
ATOM   1612 HG13 ILE A  99     -13.482  -3.751   5.010  1.00 84.20           H  
ATOM   1613  CG2 ILE A  99     -10.334  -4.106   3.612  1.00 84.20           C  
ATOM   1614 HG21 ILE A  99      -9.924  -3.218   4.093  1.00 84.20           H  
ATOM   1615 HG22 ILE A  99      -9.924  -4.182   2.605  1.00 84.20           H  
ATOM   1616 HG23 ILE A  99     -10.013  -4.995   4.155  1.00 84.20           H  
ATOM   1617  CD1 ILE A  99     -12.059  -4.989   5.974  1.00 84.20           C  
ATOM   1618 HD11 ILE A  99     -12.596  -4.852   6.913  1.00 84.20           H  
ATOM   1619 HD12 ILE A  99     -10.991  -5.011   6.191  1.00 84.20           H  
ATOM   1620 HD13 ILE A  99     -12.365  -5.936   5.528  1.00 84.20           H  
ATOM   1621  N   TYR A 100     -10.724  -2.311   0.931  1.00 88.58           N  
ATOM   1622  H   TYR A 100     -10.281  -1.801   1.682  1.00 88.58           H  
ATOM   1623  CA  TYR A 100     -10.102  -2.183  -0.386  1.00 88.58           C  
ATOM   1624  HA  TYR A 100      -9.176  -1.637  -0.205  1.00 88.58           H  
ATOM   1625  C   TYR A 100     -10.851  -1.322  -1.406  1.00 88.58           C  
ATOM   1626  CB  TYR A 100      -9.687  -3.550  -0.947  1.00 88.58           C  
ATOM   1627  HB2 TYR A 100     -10.575  -4.076  -1.298  1.00 88.58           H  
ATOM   1628  HB3 TYR A 100      -9.043  -3.396  -1.813  1.00 88.58           H  
ATOM   1629  O   TYR A 100     -10.451  -1.289  -2.564  1.00 88.58           O  
ATOM   1630  CG  TYR A 100      -8.939  -4.415   0.043  1.00 88.58           C  
ATOM   1631  CD1 TYR A 100      -7.705  -3.974   0.557  1.00 88.58           C  
ATOM   1632  HD1 TYR A 100      -7.275  -3.048   0.203  1.00 88.58           H  
ATOM   1633  CD2 TYR A 100      -9.485  -5.642   0.464  1.00 88.58           C  
ATOM   1634  HD2 TYR A 100     -10.430  -5.975   0.060  1.00 88.58           H  
ATOM   1635  CE1 TYR A 100      -7.015  -4.755   1.500  1.00 88.58           C  
ATOM   1636  HE1 TYR A 100      -6.058  -4.422   1.873  1.00 88.58           H  
ATOM   1637  CE2 TYR A 100      -8.796  -6.430   1.405  1.00 88.58           C  
ATOM   1638  HE2 TYR A 100      -9.199  -7.378   1.729  1.00 88.58           H  
ATOM   1639  OH  TYR A 100      -6.896  -6.748   2.829  1.00 88.58           O  
ATOM   1640  HH  TYR A 100      -6.055  -6.348   3.063  1.00 88.58           H  
ATOM   1641  CZ  TYR A 100      -7.562  -5.986   1.923  1.00 88.58           C  
ATOM   1642  N   SER A 101     -11.872  -0.563  -0.993  1.00 90.07           N  
ATOM   1643  H   SER A 101     -12.187  -0.624  -0.036  1.00 90.07           H  
ATOM   1644  CA  SER A 101     -12.466   0.426  -1.901  1.00 90.07           C  
ATOM   1645  HA  SER A 101     -12.793  -0.094  -2.802  1.00 90.07           H  
ATOM   1646  C   SER A 101     -11.436   1.485  -2.309  1.00 90.07           C  
ATOM   1647  CB  SER A 101     -13.678   1.130  -1.314  1.00 90.07           C  
ATOM   1648  HB2 SER A 101     -13.340   1.837  -0.557  1.00 90.07           H  
ATOM   1649  HB3 SER A 101     -14.157   1.663  -2.136  1.00 90.07           H  
ATOM   1650  O   SER A 101     -10.576   1.864  -1.502  1.00 90.07           O  
ATOM   1651  OG  SER A 101     -14.631   0.251  -0.749  1.00 90.07           O  
ATOM   1652  HG  SER A 101     -14.221  -0.158   0.017  1.00 90.07           H  
ATOM   1653  N   LEU A 102     -11.535   1.944  -3.556  1.00 93.17           N  
ATOM   1654  H   LEU A 102     -12.318   1.652  -4.122  1.00 93.17           H  
ATOM   1655  CA  LEU A 102     -10.533   2.768  -4.220  1.00 93.17           C  
ATOM   1656  HA  LEU A 102      -9.571   2.585  -3.741  1.00 93.17           H  
ATOM   1657  C   LEU A 102     -10.856   4.263  -4.088  1.00 93.17           C  
ATOM   1658  CB  LEU A 102     -10.447   2.304  -5.686  1.00 93.17           C  
ATOM   1659  HB2 LEU A 102     -11.352   2.626  -6.200  1.00 93.17           H  
ATOM   1660  HB3 LEU A 102     -10.447   1.214  -5.715  1.00 93.17           H  
ATOM   1661  O   LEU A 102     -12.009   4.677  -4.180  1.00 93.17           O  
ATOM   1662  CG  LEU A 102      -9.213   2.802  -6.461  1.00 93.17           C  
ATOM   1663  HG  LEU A 102      -9.108   3.881  -6.351  1.00 93.17           H  
ATOM   1664  CD1 LEU A 102      -7.950   2.106  -5.941  1.00 93.17           C  
ATOM   1665 HD11 LEU A 102      -8.141   1.041  -5.809  1.00 93.17           H  
ATOM   1666 HD12 LEU A 102      -7.150   2.198  -6.676  1.00 93.17           H  
ATOM   1667 HD13 LEU A 102      -7.643   2.550  -4.994  1.00 93.17           H  
ATOM   1668  CD2 LEU A 102      -9.366   2.481  -7.947  1.00 93.17           C  
ATOM   1669 HD21 LEU A 102      -8.520   2.886  -8.503  1.00 93.17           H  
ATOM   1670 HD22 LEU A 102      -9.414   1.403  -8.101  1.00 93.17           H  
ATOM   1671 HD23 LEU A 102     -10.277   2.938  -8.332  1.00 93.17           H  
ATOM   1672  N   PHE A 103      -9.820   5.069  -3.889  1.00 94.41           N  
ATOM   1673  H   PHE A 103      -8.909   4.653  -3.757  1.00 94.41           H  
ATOM   1674  CA  PHE A 103      -9.893   6.525  -3.836  1.00 94.41           C  
ATOM   1675  HA  PHE A 103     -10.896   6.854  -4.107  1.00 94.41           H  
ATOM   1676  C   PHE A 103      -8.902   7.126  -4.826  1.00 94.41           C  
ATOM   1677  CB  PHE A 103      -9.586   7.009  -2.415  1.00 94.41           C  
ATOM   1678  HB2 PHE A 103      -8.635   6.585  -2.092  1.00 94.41           H  
ATOM   1679  HB3 PHE A 103      -9.468   8.092  -2.439  1.00 94.41           H  
ATOM   1680  O   PHE A 103      -7.726   6.754  -4.790  1.00 94.41           O  
ATOM   1681  CG  PHE A 103     -10.655   6.663  -1.402  1.00 94.41           C  
ATOM   1682  CD1 PHE A 103     -11.659   7.602  -1.098  1.00 94.41           C  
ATOM   1683  HD1 PHE A 103     -11.675   8.562  -1.593  1.00 94.41           H  
ATOM   1684  CD2 PHE A 103     -10.661   5.402  -0.778  1.00 94.41           C  
ATOM   1685  HD2 PHE A 103      -9.913   4.668  -1.040  1.00 94.41           H  
ATOM   1686  CE1 PHE A 103     -12.653   7.288  -0.158  1.00 94.41           C  
ATOM   1687  HE1 PHE A 103     -13.427   8.009   0.061  1.00 94.41           H  
ATOM   1688  CE2 PHE A 103     -11.677   5.075   0.137  1.00 94.41           C  
ATOM   1689  HE2 PHE A 103     -11.720   4.084   0.562  1.00 94.41           H  
ATOM   1690  CZ  PHE A 103     -12.667   6.022   0.452  1.00 94.41           C  
ATOM   1691  HZ  PHE A 103     -13.470   5.767   1.127  1.00 94.41           H  
ATOM   1692  N   GLU A 104      -9.361   8.056  -5.662  1.00 95.66           N  
ATOM   1693  H   GLU A 104     -10.334   8.320  -5.603  1.00 95.66           H  
ATOM   1694  CA  GLU A 104      -8.523   8.868  -6.544  1.00 95.66           C  
ATOM   1695  HA  GLU A 104      -7.622   8.302  -6.784  1.00 95.66           H  
ATOM   1696  C   GLU A 104      -8.104  10.160  -5.845  1.00 95.66           C  
ATOM   1697  CB  GLU A 104      -9.229   9.181  -7.869  1.00 95.66           C  
ATOM   1698  HB2 GLU A 104     -10.006   9.930  -7.716  1.00 95.66           H  
ATOM   1699  HB3 GLU A 104      -9.716   8.273  -8.224  1.00 95.66           H  
ATOM   1700  O   GLU A 104      -8.921  11.007  -5.483  1.00 95.66           O  
ATOM   1701  CG  GLU A 104      -8.203   9.722  -8.884  1.00 95.66           C  
ATOM   1702  HG2 GLU A 104      -7.942  10.741  -8.595  1.00 95.66           H  
ATOM   1703  HG3 GLU A 104      -7.292   9.128  -8.817  1.00 95.66           H  
ATOM   1704  CD  GLU A 104      -8.661   9.713 -10.348  1.00 95.66           C  
ATOM   1705  OE1 GLU A 104      -8.016  10.442 -11.135  1.00 95.66           O  
ATOM   1706  OE2 GLU A 104      -9.489   8.847 -10.713  1.00 95.66           O  
ATOM   1707  N   LEU A 105      -6.802  10.292  -5.635  1.00 94.91           N  
ATOM   1708  H   LEU A 105      -6.201   9.582  -6.028  1.00 94.91           H  
ATOM   1709  CA  LEU A 105      -6.144  11.478  -5.116  1.00 94.91           C  
ATOM   1710  HA  LEU A 105      -6.876  12.116  -4.621  1.00 94.91           H  
ATOM   1711  C   LEU A 105      -5.538  12.291  -6.265  1.00 94.91           C  
ATOM   1712  CB  LEU A 105      -5.069  11.075  -4.091  1.00 94.91           C  
ATOM   1713  HB2 LEU A 105      -4.265  10.537  -4.595  1.00 94.91           H  
ATOM   1714  HB3 LEU A 105      -4.638  11.993  -3.691  1.00 94.91           H  
ATOM   1715  O   LEU A 105      -5.645  11.951  -7.443  1.00 94.91           O  
ATOM   1716  CG  LEU A 105      -5.594  10.253  -2.908  1.00 94.91           C  
ATOM   1717  HG  LEU A 105      -6.666  10.406  -2.784  1.00 94.91           H  
ATOM   1718  CD1 LEU A 105      -5.316   8.764  -3.091  1.00 94.91           C  
ATOM   1719 HD11 LEU A 105      -5.884   8.400  -3.947  1.00 94.91           H  
ATOM   1720 HD12 LEU A 105      -5.651   8.225  -2.205  1.00 94.91           H  
ATOM   1721 HD13 LEU A 105      -4.254   8.604  -3.276  1.00 94.91           H  
ATOM   1722  CD2 LEU A 105      -4.901  10.678  -1.617  1.00 94.91           C  
ATOM   1723 HD21 LEU A 105      -5.080  11.740  -1.448  1.00 94.91           H  
ATOM   1724 HD22 LEU A 105      -5.331  10.121  -0.785  1.00 94.91           H  
ATOM   1725 HD23 LEU A 105      -3.829  10.491  -1.686  1.00 94.91           H  
ATOM   1726  N   GLU A 106      -4.832  13.362  -5.910  1.00 91.13           N  
ATOM   1727  H   GLU A 106      -4.716  13.572  -4.929  1.00 91.13           H  
ATOM   1728  CA  GLU A 106      -4.175  14.231  -6.873  1.00 91.13           C  
ATOM   1729  HA  GLU A 106      -4.967  14.683  -7.470  1.00 91.13           H  
ATOM   1730  C   GLU A 106      -3.255  13.469  -7.851  1.00 91.13           C  
ATOM   1731  CB  GLU A 106      -3.445  15.376  -6.145  1.00 91.13           C  
ATOM   1732  HB2 GLU A 106      -3.121  16.078  -6.914  1.00 91.13           H  
ATOM   1733  HB3 GLU A 106      -4.153  15.911  -5.513  1.00 91.13           H  
ATOM   1734  O   GLU A 106      -2.593  12.487  -7.499  1.00 91.13           O  
ATOM   1735  CG  GLU A 106      -2.195  15.008  -5.315  1.00 91.13           C  
ATOM   1736  HG2 GLU A 106      -1.623  15.926  -5.179  1.00 91.13           H  
ATOM   1737  HG3 GLU A 106      -1.557  14.336  -5.889  1.00 91.13           H  
ATOM   1738  CD  GLU A 106      -2.435  14.414  -3.914  1.00 91.13           C  
ATOM   1739  OE1 GLU A 106      -1.421  14.135  -3.219  1.00 91.13           O  
ATOM   1740  OE2 GLU A 106      -3.588  14.187  -3.502  1.00 91.13           O  
ATOM   1741  N   ASN A 107      -3.176  13.964  -9.090  1.00 90.00           N  
ATOM   1742  H   ASN A 107      -3.745  14.771  -9.305  1.00 90.00           H  
ATOM   1743  CA  ASN A 107      -2.311  13.456 -10.165  1.00 90.00           C  
ATOM   1744  HA  ASN A 107      -2.538  14.061 -11.043  1.00 90.00           H  
ATOM   1745  C   ASN A 107      -2.573  12.001 -10.609  1.00 90.00           C  
ATOM   1746  CB  ASN A 107      -0.831  13.716  -9.808  1.00 90.00           C  
ATOM   1747  HB2 ASN A 107      -0.199  13.453 -10.656  1.00 90.00           H  
ATOM   1748  HB3 ASN A 107      -0.547  13.083  -8.967  1.00 90.00           H  
ATOM   1749  O   ASN A 107      -1.676  11.385 -11.202  1.00 90.00           O  
ATOM   1750  CG  ASN A 107      -0.544  15.164  -9.465  1.00 90.00           C  
ATOM   1751  ND2 ASN A 107       0.345  15.415  -8.533  1.00 90.00           N  
ATOM   1752 HD21 ASN A 107       0.799  14.660  -8.039  1.00 90.00           H  
ATOM   1753 HD22 ASN A 107       0.509  16.393  -8.339  1.00 90.00           H  
ATOM   1754  OD1 ASN A 107      -1.096  16.087 -10.034  1.00 90.00           O  
ATOM   1755  N   GLY A 108      -3.769  11.459 -10.346  1.00 92.40           N  
ATOM   1756  H   GLY A 108      -4.464  12.012  -9.865  1.00 92.40           H  
ATOM   1757  CA  GLY A 108      -4.141  10.071 -10.651  1.00 92.40           C  
ATOM   1758  HA2 GLY A 108      -5.227   9.985 -10.607  1.00 92.40           H  
ATOM   1759  HA3 GLY A 108      -3.821   9.807 -11.659  1.00 92.40           H  
ATOM   1760  C   GLY A 108      -3.549   9.059  -9.665  1.00 92.40           C  
ATOM   1761  O   GLY A 108      -3.367   7.886  -9.995  1.00 92.40           O  
ATOM   1762  N   ARG A 109      -3.156   9.502  -8.461  1.00 94.80           N  
ATOM   1763  H   ARG A 109      -3.360  10.462  -8.224  1.00 94.80           H  
ATOM   1764  CA  ARG A 109      -2.698   8.594  -7.403  1.00 94.80           C  
ATOM   1765  HA  ARG A 109      -2.076   7.819  -7.850  1.00 94.80           H  
ATOM   1766  C   ARG A 109      -3.901   7.893  -6.795  1.00 94.80           C  
ATOM   1767  CB  ARG A 109      -1.871   9.351  -6.349  1.00 94.80           C  
ATOM   1768  HB2 ARG A 109      -1.013   9.811  -6.840  1.00 94.80           H  
ATOM   1769  HB3 ARG A 109      -2.474  10.141  -5.901  1.00 94.80           H  
ATOM   1770  O   ARG A 109      -4.799   8.546  -6.293  1.00 94.80           O  
ATOM   1771  CG  ARG A 109      -1.376   8.385  -5.256  1.00 94.80           C  
ATOM   1772  HG2 ARG A 109      -0.868   7.555  -5.746  1.00 94.80           H  
ATOM   1773  HG3 ARG A 109      -2.221   7.981  -4.699  1.00 94.80           H  
ATOM   1774  CD  ARG A 109      -0.389   9.019  -4.268  1.00 94.80           C  
ATOM   1775  HD2 ARG A 109       0.124   8.207  -3.753  1.00 94.80           H  
ATOM   1776  HD3 ARG A 109       0.361   9.578  -4.827  1.00 94.80           H  
ATOM   1777  NE  ARG A 109      -1.039   9.847  -3.227  1.00 94.80           N  
ATOM   1778  HE  ARG A 109      -1.743   9.408  -2.650  1.00 94.80           H  
ATOM   1779  NH1 ARG A 109      -0.053  11.844  -3.720  1.00 94.80           N  
ATOM   1780 HH11 ARG A 109      -0.256  12.830  -3.647  1.00 94.80           H  
ATOM   1781 HH12 ARG A 109       0.213  11.489  -4.627  1.00 94.80           H  
ATOM   1782  NH2 ARG A 109      -1.354  11.727  -1.966  1.00 94.80           N  
ATOM   1783 HH21 ARG A 109      -1.591  12.693  -2.143  1.00 94.80           H  
ATOM   1784 HH22 ARG A 109      -1.886  11.211  -1.280  1.00 94.80           H  
ATOM   1785  CZ  ARG A 109      -0.825  11.119  -2.981  1.00 94.80           C  
ATOM   1786  N   TYR A 110      -3.863   6.573  -6.734  1.00 95.78           N  
ATOM   1787  H   TYR A 110      -3.071   6.093  -7.139  1.00 95.78           H  
ATOM   1788  CA  TYR A 110      -4.909   5.760  -6.142  1.00 95.78           C  
ATOM   1789  HA  TYR A 110      -5.780   6.394  -5.974  1.00 95.78           H  
ATOM   1790  C   TYR A 110      -4.483   5.175  -4.794  1.00 95.78           C  
ATOM   1791  CB  TYR A 110      -5.341   4.677  -7.129  1.00 95.78           C  
ATOM   1792  HB2 TYR A 110      -4.463   4.097  -7.412  1.00 95.78           H  
ATOM   1793  HB3 TYR A 110      -6.045   4.021  -6.618  1.00 95.78           H  
ATOM   1794  O   TYR A 110      -3.356   4.692  -4.608  1.00 95.78           O  
ATOM   1795  CG  TYR A 110      -6.011   5.195  -8.383  1.00 95.78           C  
ATOM   1796  CD1 TYR A 110      -7.243   5.863  -8.291  1.00 95.78           C  
ATOM   1797  HD1 TYR A 110      -7.742   5.981  -7.341  1.00 95.78           H  
ATOM   1798  CD2 TYR A 110      -5.412   5.009  -9.646  1.00 95.78           C  
ATOM   1799  HD2 TYR A 110      -4.498   4.441  -9.733  1.00 95.78           H  
ATOM   1800  CE1 TYR A 110      -7.829   6.392  -9.452  1.00 95.78           C  
ATOM   1801  HE1 TYR A 110      -8.775   6.912  -9.410  1.00 95.78           H  
ATOM   1802  CE2 TYR A 110      -6.003   5.555 -10.804  1.00 95.78           C  
ATOM   1803  HE2 TYR A 110      -5.541   5.444 -11.774  1.00 95.78           H  
ATOM   1804  OH  TYR A 110      -7.772   6.862 -11.793  1.00 95.78           O  
ATOM   1805  HH  TYR A 110      -8.462   7.484 -11.551  1.00 95.78           H  
ATOM   1806  CZ  TYR A 110      -7.209   6.277 -10.704  1.00 95.78           C  
ATOM   1807  N   ARG A 111      -5.414   5.160  -3.837  1.00 95.52           N  
ATOM   1808  H   ARG A 111      -6.301   5.594  -4.050  1.00 95.52           H  
ATOM   1809  CA  ARG A 111      -5.269   4.449  -2.560  1.00 95.52           C  
ATOM   1810  HA  ARG A 111      -4.396   3.799  -2.613  1.00 95.52           H  
ATOM   1811  C   ARG A 111      -6.463   3.547  -2.312  1.00 95.52           C  
ATOM   1812  CB  ARG A 111      -5.099   5.431  -1.391  1.00 95.52           C  
ATOM   1813  HB2 ARG A 111      -5.928   6.139  -1.414  1.00 95.52           H  
ATOM   1814  HB3 ARG A 111      -5.170   4.883  -0.451  1.00 95.52           H  
ATOM   1815  O   ARG A 111      -7.597   3.928  -2.566  1.00 95.52           O  
ATOM   1816  CG  ARG A 111      -3.773   6.203  -1.404  1.00 95.52           C  
ATOM   1817  HG2 ARG A 111      -3.624   6.676  -2.375  1.00 95.52           H  
ATOM   1818  HG3 ARG A 111      -3.830   6.982  -0.643  1.00 95.52           H  
ATOM   1819  CD  ARG A 111      -2.569   5.306  -1.116  1.00 95.52           C  
ATOM   1820  HD2 ARG A 111      -2.451   4.613  -1.949  1.00 95.52           H  
ATOM   1821  HD3 ARG A 111      -2.761   4.731  -0.210  1.00 95.52           H  
ATOM   1822  NE  ARG A 111      -1.357   6.119  -0.915  1.00 95.52           N  
ATOM   1823  HE  ARG A 111      -1.477   6.910  -0.298  1.00 95.52           H  
ATOM   1824  NH1 ARG A 111       0.088   4.877  -2.202  1.00 95.52           N  
ATOM   1825 HH11 ARG A 111       0.900   4.916  -2.803  1.00 95.52           H  
ATOM   1826 HH12 ARG A 111      -0.697   4.294  -2.452  1.00 95.52           H  
ATOM   1827  NH2 ARG A 111       0.800   6.756  -1.258  1.00 95.52           N  
ATOM   1828 HH21 ARG A 111       1.718   6.579  -1.642  1.00 95.52           H  
ATOM   1829 HH22 ARG A 111       0.608   7.558  -0.676  1.00 95.52           H  
ATOM   1830  CZ  ARG A 111      -0.166   5.907  -1.450  1.00 95.52           C  
ATOM   1831  N   MET A 112      -6.198   2.371  -1.760  1.00 94.85           N  
ATOM   1832  H   MET A 112      -5.231   2.141  -1.580  1.00 94.85           H  
ATOM   1833  CA  MET A 112      -7.230   1.459  -1.276  1.00 94.85           C  
ATOM   1834  HA  MET A 112      -8.189   1.711  -1.729  1.00 94.85           H  
ATOM   1835  C   MET A 112      -7.365   1.576   0.240  1.00 94.85           C  
ATOM   1836  CB  MET A 112      -6.887   0.025  -1.673  1.00 94.85           C  
ATOM   1837  HB2 MET A 112      -5.858  -0.192  -1.385  1.00 94.85           H  
ATOM   1838  HB3 MET A 112      -7.543  -0.657  -1.133  1.00 94.85           H  
ATOM   1839  O   MET A 112      -6.356   1.557   0.949  1.00 94.85           O  
ATOM   1840  CG  MET A 112      -7.065  -0.235  -3.167  1.00 94.85           C  
ATOM   1841  HG2 MET A 112      -6.371   0.377  -3.743  1.00 94.85           H  
ATOM   1842  HG3 MET A 112      -8.083   0.037  -3.448  1.00 94.85           H  
ATOM   1843  SD  MET A 112      -6.819  -1.979  -3.580  1.00 94.85           S  
ATOM   1844  CE  MET A 112      -5.022  -2.112  -3.493  1.00 94.85           C  
ATOM   1845  HE1 MET A 112      -4.738  -3.161  -3.571  1.00 94.85           H  
ATOM   1846  HE2 MET A 112      -4.602  -1.572  -4.341  1.00 94.85           H  
ATOM   1847  HE3 MET A 112      -4.649  -1.698  -2.556  1.00 94.85           H  
ATOM   1848  N   LEU A 113      -8.592   1.654   0.756  1.00 93.20           N  
ATOM   1849  H   LEU A 113      -9.377   1.700   0.122  1.00 93.20           H  
ATOM   1850  CA  LEU A 113      -8.835   1.671   2.200  1.00 93.20           C  
ATOM   1851  HA  LEU A 113      -8.043   2.251   2.674  1.00 93.20           H  
ATOM   1852  C   LEU A 113      -8.781   0.250   2.779  1.00 93.20           C  
ATOM   1853  CB  LEU A 113     -10.172   2.378   2.478  1.00 93.20           C  
ATOM   1854  HB2 LEU A 113     -10.976   1.799   2.024  1.00 93.20           H  
ATOM   1855  HB3 LEU A 113     -10.151   3.359   2.005  1.00 93.20           H  
ATOM   1856  O   LEU A 113      -9.770  -0.474   2.744  1.00 93.20           O  
ATOM   1857  CG  LEU A 113     -10.464   2.564   3.979  1.00 93.20           C  
ATOM   1858  HG  LEU A 113     -10.332   1.622   4.510  1.00 93.20           H  
ATOM   1859  CD1 LEU A 113      -9.542   3.613   4.602  1.00 93.20           C  
ATOM   1860 HD11 LEU A 113      -9.849   3.813   5.628  1.00 93.20           H  
ATOM   1861 HD12 LEU A 113      -8.519   3.236   4.630  1.00 93.20           H  
ATOM   1862 HD13 LEU A 113      -9.579   4.537   4.026  1.00 93.20           H  
ATOM   1863  CD2 LEU A 113     -11.907   3.013   4.179  1.00 93.20           C  
ATOM   1864 HD21 LEU A 113     -12.573   2.231   3.816  1.00 93.20           H  
ATOM   1865 HD22 LEU A 113     -12.092   3.941   3.638  1.00 93.20           H  
ATOM   1866 HD23 LEU A 113     -12.102   3.160   5.242  1.00 93.20           H  
ATOM   1867  N   ALA A 114      -7.646  -0.158   3.349  1.00 91.01           N  
ATOM   1868  H   ALA A 114      -6.874   0.489   3.407  1.00 91.01           H  
ATOM   1869  CA  ALA A 114      -7.502  -1.469   3.997  1.00 91.01           C  
ATOM   1870  HA  ALA A 114      -8.023  -2.215   3.396  1.00 91.01           H  
ATOM   1871  C   ALA A 114      -8.114  -1.518   5.412  1.00 91.01           C  
ATOM   1872  CB  ALA A 114      -6.022  -1.841   4.004  1.00 91.01           C  
ATOM   1873  HB1 ALA A 114      -5.893  -2.819   4.467  1.00 91.01           H  
ATOM   1874  HB2 ALA A 114      -5.448  -1.100   4.561  1.00 91.01           H  
ATOM   1875  HB3 ALA A 114      -5.677  -1.886   2.971  1.00 91.01           H  
ATOM   1876  O   ALA A 114      -8.326  -2.589   5.978  1.00 91.01           O  
ATOM   1877  N   GLY A 115      -8.418  -0.355   5.980  1.00 88.37           N  
ATOM   1878  H   GLY A 115      -8.102   0.486   5.518  1.00 88.37           H  
ATOM   1879  CA  GLY A 115      -9.161  -0.189   7.219  1.00 88.37           C  
ATOM   1880  HA2 GLY A 115      -8.731  -0.823   7.994  1.00 88.37           H  
ATOM   1881  HA3 GLY A 115     -10.200  -0.478   7.056  1.00 88.37           H  
ATOM   1882  C   GLY A 115      -9.120   1.265   7.671  1.00 88.37           C  
ATOM   1883  O   GLY A 115      -8.416   2.086   7.090  1.00 88.37           O  
ATOM   1884  N   ALA A 116      -9.827   1.590   8.751  1.00 89.77           N  
ATOM   1885  H   ALA A 116     -10.435   0.889   9.151  1.00 89.77           H  
ATOM   1886  CA  ALA A 116      -9.953   2.969   9.237  1.00 89.77           C  
ATOM   1887  HA  ALA A 116     -10.477   3.551   8.479  1.00 89.77           H  
ATOM   1888  C   ALA A 116      -8.617   3.696   9.506  1.00 89.77           C  
ATOM   1889  CB  ALA A 116     -10.812   2.922  10.499  1.00 89.77           C  
ATOM   1890  HB1 ALA A 116     -10.327   2.325  11.270  1.00 89.77           H  
ATOM   1891  HB2 ALA A 116     -10.961   3.934  10.877  1.00 89.77           H  
ATOM   1892  HB3 ALA A 116     -11.780   2.490  10.246  1.00 89.77           H  
ATOM   1893  O   ALA A 116      -8.561   4.924   9.449  1.00 89.77           O  
ATOM   1894  N   GLY A 117      -7.542   2.945   9.769  1.00 90.64           N  
ATOM   1895  H   GLY A 117      -7.658   1.942   9.738  1.00 90.64           H  
ATOM   1896  CA  GLY A 117      -6.198   3.470  10.018  1.00 90.64           C  
ATOM   1897  HA2 GLY A 117      -5.887   3.178  11.020  1.00 90.64           H  
ATOM   1898  HA3 GLY A 117      -6.209   4.560   9.977  1.00 90.64           H  
ATOM   1899  C   GLY A 117      -5.125   2.994   9.037  1.00 90.64           C  
ATOM   1900  O   GLY A 117      -3.948   3.132   9.354  1.00 90.64           O  
ATOM   1901  N   GLU A 118      -5.482   2.396   7.896  1.00 93.90           N  
ATOM   1902  H   GLU A 118      -6.455   2.343   7.632  1.00 93.90           H  
ATOM   1903  CA  GLU A 118      -4.489   1.909   6.931  1.00 93.90           C  
ATOM   1904  HA  GLU A 118      -3.594   2.524   7.026  1.00 93.90           H  
ATOM   1905  C   GLU A 118      -4.969   2.047   5.483  1.00 93.90           C  
ATOM   1906  CB  GLU A 118      -4.075   0.463   7.270  1.00 93.90           C  
ATOM   1907  HB2 GLU A 118      -4.922  -0.207   7.125  1.00 93.90           H  
ATOM   1908  HB3 GLU A 118      -3.789   0.433   8.322  1.00 93.90           H  
ATOM   1909  O   GLU A 118      -6.037   1.562   5.105  1.00 93.90           O  
ATOM   1910  CG  GLU A 118      -2.877  -0.026   6.432  1.00 93.90           C  
ATOM   1911  HG2 GLU A 118      -3.214  -0.238   5.417  1.00 93.90           H  
ATOM   1912  HG3 GLU A 118      -2.144   0.779   6.380  1.00 93.90           H  
ATOM   1913  CD  GLU A 118      -2.191  -1.277   7.017  1.00 93.90           C  
ATOM   1914  OE1 GLU A 118      -0.966  -1.438   6.786  1.00 93.90           O  
ATOM   1915  OE2 GLU A 118      -2.859  -2.064   7.724  1.00 93.90           O  
ATOM   1916  N   LEU A 119      -4.133   2.686   4.667  1.00 95.44           N  
ATOM   1917  H   LEU A 119      -3.286   3.069   5.062  1.00 95.44           H  
ATOM   1918  CA  LEU A 119      -4.250   2.731   3.217  1.00 95.44           C  
ATOM   1919  HA  LEU A 119      -5.244   2.386   2.933  1.00 95.44           H  
ATOM   1920  C   LEU A 119      -3.239   1.787   2.561  1.00 95.44           C  
ATOM   1921  CB  LEU A 119      -4.070   4.169   2.695  1.00 95.44           C  
ATOM   1922  HB2 LEU A 119      -4.162   4.155   1.609  1.00 95.44           H  
ATOM   1923  HB3 LEU A 119      -3.063   4.506   2.938  1.00 95.44           H  
ATOM   1924  O   LEU A 119      -2.190   1.457   3.120  1.00 95.44           O  
ATOM   1925  CG  LEU A 119      -5.059   5.202   3.250  1.00 95.44           C  
ATOM   1926  HG  LEU A 119      -4.974   5.232   4.336  1.00 95.44           H  
ATOM   1927  CD1 LEU A 119      -4.701   6.584   2.721  1.00 95.44           C  
ATOM   1928 HD11 LEU A 119      -3.707   6.865   3.070  1.00 95.44           H  
ATOM   1929 HD12 LEU A 119      -5.418   7.324   3.075  1.00 95.44           H  
ATOM   1930 HD13 LEU A 119      -4.699   6.583   1.631  1.00 95.44           H  
ATOM   1931  CD2 LEU A 119      -6.498   4.880   2.855  1.00 95.44           C  
ATOM   1932 HD21 LEU A 119      -7.170   5.655   3.225  1.00 95.44           H  
ATOM   1933 HD22 LEU A 119      -6.790   3.931   3.305  1.00 95.44           H  
ATOM   1934 HD23 LEU A 119      -6.590   4.811   1.771  1.00 95.44           H  
ATOM   1935  N   GLN A 120      -3.545   1.389   1.335  1.00 95.35           N  
ATOM   1936  H   GLN A 120      -4.448   1.657   0.970  1.00 95.35           H  
ATOM   1937  CA  GLN A 120      -2.694   0.568   0.482  1.00 95.35           C  
ATOM   1938  HA  GLN A 120      -1.689   0.522   0.901  1.00 95.35           H  
ATOM   1939  C   GLN A 120      -2.552   1.190  -0.909  1.00 95.35           C  
ATOM   1940  CB  GLN A 120      -3.259  -0.853   0.440  1.00 95.35           C  
ATOM   1941  HB2 GLN A 120      -2.758  -1.407  -0.354  1.00 95.35           H  
ATOM   1942  HB3 GLN A 120      -4.326  -0.828   0.218  1.00 95.35           H  
ATOM   1943  O   GLN A 120      -3.326   2.071  -1.289  1.00 95.35           O  
ATOM   1944  CG  GLN A 120      -3.030  -1.567   1.781  1.00 95.35           C  
ATOM   1945  HG2 GLN A 120      -1.975  -1.500   2.048  1.00 95.35           H  
ATOM   1946  HG3 GLN A 120      -3.599  -1.066   2.564  1.00 95.35           H  
ATOM   1947  CD  GLN A 120      -3.417  -3.039   1.752  1.00 95.35           C  
ATOM   1948  NE2 GLN A 120      -3.405  -3.707   2.885  1.00 95.35           N  
ATOM   1949 HE21 GLN A 120      -3.193  -3.244   3.757  1.00 95.35           H  
ATOM   1950 HE22 GLN A 120      -3.621  -4.691   2.817  1.00 95.35           H  
ATOM   1951  OE1 GLN A 120      -3.701  -3.631   0.728  1.00 95.35           O  
ATOM   1952  N   LYS A 121      -1.528   0.773  -1.662  1.00 95.46           N  
ATOM   1953  H   LYS A 121      -1.011  -0.040  -1.359  1.00 95.46           H  
ATOM   1954  CA  LYS A 121      -1.243   1.314  -3.001  1.00 95.46           C  
ATOM   1955  HA  LYS A 121      -1.265   2.403  -2.972  1.00 95.46           H  
ATOM   1956  C   LYS A 121      -2.341   0.853  -3.958  1.00 95.46           C  
ATOM   1957  CB  LYS A 121       0.147   0.848  -3.479  1.00 95.46           C  
ATOM   1958  HB2 LYS A 121       0.131  -0.239  -3.560  1.00 95.46           H  
ATOM   1959  HB3 LYS A 121       0.344   1.256  -4.470  1.00 95.46           H  
ATOM   1960  O   LYS A 121      -2.581  -0.346  -4.018  1.00 95.46           O  
ATOM   1961  CG  LYS A 121       1.270   1.294  -2.516  1.00 95.46           C  
ATOM   1962  HG2 LYS A 121       1.310   2.383  -2.494  1.00 95.46           H  
ATOM   1963  HG3 LYS A 121       1.026   0.946  -1.512  1.00 95.46           H  
ATOM   1964  CD  LYS A 121       2.675   0.765  -2.839  1.00 95.46           C  
ATOM   1965  HD2 LYS A 121       3.349   1.053  -2.033  1.00 95.46           H  
ATOM   1966  HD3 LYS A 121       3.033   1.194  -3.775  1.00 95.46           H  
ATOM   1967  CE  LYS A 121       2.621  -0.752  -2.966  1.00 95.46           C  
ATOM   1968  HE2 LYS A 121       2.309  -0.946  -3.993  1.00 95.46           H  
ATOM   1969  HE3 LYS A 121       1.844  -1.159  -2.318  1.00 95.46           H  
ATOM   1970  NZ  LYS A 121       3.900  -1.450  -2.709  1.00 95.46           N  
ATOM   1971  HZ1 LYS A 121       4.658  -1.029  -3.227  1.00 95.46           H  
ATOM   1972  HZ2 LYS A 121       3.818  -2.399  -3.044  1.00 95.46           H  
ATOM   1973  HZ3 LYS A 121       4.148  -1.465  -1.730  1.00 95.46           H  
ATOM   1974  N   GLY A 122      -2.996   1.784  -4.653  1.00 95.04           N  
ATOM   1975  H   GLY A 122      -2.778   2.760  -4.513  1.00 95.04           H  
ATOM   1976  CA  GLY A 122      -4.068   1.496  -5.613  1.00 95.04           C  
ATOM   1977  HA2 GLY A 122      -4.890   2.190  -5.437  1.00 95.04           H  
ATOM   1978  HA3 GLY A 122      -4.455   0.488  -5.463  1.00 95.04           H  
ATOM   1979  C   GLY A 122      -3.658   1.633  -7.083  1.00 95.04           C  
ATOM   1980  O   GLY A 122      -4.469   1.357  -7.954  1.00 95.04           O  
ATOM   1981  N   ASN A 123      -2.436   2.093  -7.370  1.00 94.82           N  
ATOM   1982  H   ASN A 123      -1.806   2.314  -6.612  1.00 94.82           H  
ATOM   1983  CA  ASN A 123      -1.922   2.210  -8.734  1.00 94.82           C  
ATOM   1984  HA  ASN A 123      -2.752   2.400  -9.415  1.00 94.82           H  
ATOM   1985  C   ASN A 123      -1.244   0.909  -9.174  1.00 94.82           C  
ATOM   1986  CB  ASN A 123      -0.928   3.381  -8.830  1.00 94.82           C  
ATOM   1987  HB2 ASN A 123      -0.114   3.230  -8.121  1.00 94.82           H  
ATOM   1988  HB3 ASN A 123      -0.502   3.404  -9.833  1.00 94.82           H  
ATOM   1989  O   ASN A 123      -0.505   0.304  -8.395  1.00 94.82           O  
ATOM   1990  CG  ASN A 123      -1.559   4.724  -8.552  1.00 94.82           C  
ATOM   1991  ND2 ASN A 123      -2.085   5.370  -9.567  1.00 94.82           N  
ATOM   1992 HD21 ASN A 123      -2.549   6.260  -9.452  1.00 94.82           H  
ATOM   1993 HD22 ASN A 123      -2.038   4.982 -10.498  1.00 94.82           H  
ATOM   1994  OD1 ASN A 123      -1.574   5.183  -7.419  1.00 94.82           O  
ATOM   1995  N   GLU A 124      -1.415   0.555 -10.443  1.00 91.71           N  
ATOM   1996  H   GLU A 124      -2.054   1.078 -11.025  1.00 91.71           H  
ATOM   1997  CA  GLU A 124      -0.648  -0.492 -11.114  1.00 91.71           C  
ATOM   1998  HA  GLU A 124      -0.166  -1.127 -10.370  1.00 91.71           H  
ATOM   1999  C   GLU A 124       0.442   0.137 -11.981  1.00 91.71           C  
ATOM   2000  CB  GLU A 124      -1.567  -1.383 -11.956  1.00 91.71           C  
ATOM   2001  HB2 GLU A 124      -0.953  -2.114 -12.481  1.00 91.71           H  
ATOM   2002  HB3 GLU A 124      -2.091  -0.768 -12.688  1.00 91.71           H  
ATOM   2003  O   GLU A 124       0.219   1.159 -12.634  1.00 91.71           O  
ATOM   2004  CG  GLU A 124      -2.582  -2.127 -11.076  1.00 91.71           C  
ATOM   2005  HG2 GLU A 124      -2.037  -2.649 -10.290  1.00 91.71           H  
ATOM   2006  HG3 GLU A 124      -3.248  -1.407 -10.602  1.00 91.71           H  
ATOM   2007  CD  GLU A 124      -3.424  -3.135 -11.867  1.00 91.71           C  
ATOM   2008  OE1 GLU A 124      -3.881  -4.105 -11.222  1.00 91.71           O  
ATOM   2009  OE2 GLU A 124      -3.592  -2.938 -13.091  1.00 91.71           O  
ATOM   2010  N   VAL A 125       1.633  -0.462 -11.979  1.00 90.23           N  
ATOM   2011  H   VAL A 125       1.740  -1.337 -11.488  1.00 90.23           H  
ATOM   2012  CA  VAL A 125       2.696  -0.047 -12.896  1.00 90.23           C  
ATOM   2013  HA  VAL A 125       2.642   1.036 -13.002  1.00 90.23           H  
ATOM   2014  C   VAL A 125       2.444  -0.661 -14.268  1.00 90.23           C  
ATOM   2015  CB  VAL A 125       4.096  -0.370 -12.349  1.00 90.23           C  
ATOM   2016  HB  VAL A 125       4.149  -0.026 -11.316  1.00 90.23           H  
ATOM   2017  O   VAL A 125       2.098  -1.837 -14.382  1.00 90.23           O  
ATOM   2018  CG1 VAL A 125       4.425  -1.864 -12.375  1.00 90.23           C  
ATOM   2019 HG11 VAL A 125       4.286  -2.291 -13.368  1.00 90.23           H  
ATOM   2020 HG12 VAL A 125       5.486  -1.978 -12.152  1.00 90.23           H  
ATOM   2021 HG13 VAL A 125       3.810  -2.405 -11.656  1.00 90.23           H  
ATOM   2022  CG2 VAL A 125       5.188   0.372 -13.130  1.00 90.23           C  
ATOM   2023 HG21 VAL A 125       6.153   0.223 -12.646  1.00 90.23           H  
ATOM   2024 HG22 VAL A 125       4.976   1.442 -13.142  1.00 90.23           H  
ATOM   2025 HG23 VAL A 125       5.250   0.005 -14.154  1.00 90.23           H  
ATOM   2026  N   TRP A 126       2.661   0.122 -15.316  1.00 89.73           N  
ATOM   2027  H   TRP A 126       2.965   1.074 -15.165  1.00 89.73           H  
ATOM   2028  CA  TRP A 126       2.674  -0.386 -16.679  1.00 89.73           C  
ATOM   2029  HA  TRP A 126       2.187  -1.361 -16.714  1.00 89.73           H  
ATOM   2030  C   TRP A 126       4.117  -0.560 -17.142  1.00 89.73           C  
ATOM   2031  CB  TRP A 126       1.872   0.542 -17.584  1.00 89.73           C  
ATOM   2032  HB2 TRP A 126       0.852   0.613 -17.205  1.00 89.73           H  
ATOM   2033  HB3 TRP A 126       2.310   1.539 -17.559  1.00 89.73           H  
ATOM   2034  O   TRP A 126       4.902   0.387 -17.096  1.00 89.73           O  
ATOM   2035  CG  TRP A 126       1.823   0.074 -18.999  1.00 89.73           C  
ATOM   2036  CD1 TRP A 126       0.971  -0.851 -19.495  1.00 89.73           C  
ATOM   2037  HD1 TRP A 126       0.206  -1.354 -18.921  1.00 89.73           H  
ATOM   2038  CD2 TRP A 126       2.681   0.470 -20.109  1.00 89.73           C  
ATOM   2039  CE2 TRP A 126       2.272  -0.249 -21.270  1.00 89.73           C  
ATOM   2040  CE3 TRP A 126       3.759   1.369 -20.248  1.00 89.73           C  
ATOM   2041  HE3 TRP A 126       4.103   1.914 -19.381  1.00 89.73           H  
ATOM   2042  NE1 TRP A 126       1.234  -1.047 -20.836  1.00 89.73           N  
ATOM   2043  HE1 TRP A 126       0.719  -1.700 -21.409  1.00 89.73           H  
ATOM   2044  CH2 TRP A 126       3.938   0.857 -22.631  1.00 89.73           C  
ATOM   2045  HH2 TRP A 126       4.408   1.028 -23.588  1.00 89.73           H  
ATOM   2046  CZ2 TRP A 126       2.887  -0.069 -22.517  1.00 89.73           C  
ATOM   2047  HZ2 TRP A 126       2.540  -0.621 -23.378  1.00 89.73           H  
ATOM   2048  CZ3 TRP A 126       4.372   1.572 -21.499  1.00 89.73           C  
ATOM   2049  HZ3 TRP A 126       5.177   2.286 -21.588  1.00 89.73           H  
ATOM   2050  N   ILE A 127       4.458  -1.770 -17.587  1.00 89.18           N  
ATOM   2051  H   ILE A 127       3.750  -2.489 -17.622  1.00 89.18           H  
ATOM   2052  CA  ILE A 127       5.785  -2.108 -18.102  1.00 89.18           C  
ATOM   2053  HA  ILE A 127       6.406  -1.212 -18.079  1.00 89.18           H  
ATOM   2054  C   ILE A 127       5.631  -2.595 -19.552  1.00 89.18           C  
ATOM   2055  CB  ILE A 127       6.494  -3.138 -17.197  1.00 89.18           C  
ATOM   2056  HB  ILE A 127       5.883  -4.040 -17.142  1.00 89.18           H  
ATOM   2057  O   ILE A 127       4.862  -3.526 -19.797  1.00 89.18           O  
ATOM   2058  CG1 ILE A 127       6.661  -2.565 -15.772  1.00 89.18           C  
ATOM   2059 HG12 ILE A 127       7.167  -1.601 -15.820  1.00 89.18           H  
ATOM   2060 HG13 ILE A 127       5.674  -2.408 -15.337  1.00 89.18           H  
ATOM   2061  CG2 ILE A 127       7.860  -3.514 -17.790  1.00 89.18           C  
ATOM   2062 HG21 ILE A 127       7.724  -3.918 -18.793  1.00 89.18           H  
ATOM   2063 HG22 ILE A 127       8.339  -4.293 -17.197  1.00 89.18           H  
ATOM   2064 HG23 ILE A 127       8.507  -2.637 -17.825  1.00 89.18           H  
ATOM   2065  CD1 ILE A 127       7.441  -3.477 -14.823  1.00 89.18           C  
ATOM   2066 HD11 ILE A 127       8.504  -3.452 -15.062  1.00 89.18           H  
ATOM   2067 HD12 ILE A 127       7.310  -3.128 -13.799  1.00 89.18           H  
ATOM   2068 HD13 ILE A 127       7.068  -4.497 -14.917  1.00 89.18           H  
ATOM   2069  N   PRO A 128       6.353  -2.007 -20.523  1.00 92.34           N  
ATOM   2070  CA  PRO A 128       6.354  -2.462 -21.910  1.00 92.34           C  
ATOM   2071  HA  PRO A 128       5.372  -2.255 -22.336  1.00 92.34           H  
ATOM   2072  C   PRO A 128       6.691  -3.953 -22.078  1.00 92.34           C  
ATOM   2073  CB  PRO A 128       7.410  -1.604 -22.609  1.00 92.34           C  
ATOM   2074  HB2 PRO A 128       8.381  -2.095 -22.542  1.00 92.34           H  
ATOM   2075  HB3 PRO A 128       7.150  -1.410 -23.650  1.00 92.34           H  
ATOM   2076  O   PRO A 128       7.589  -4.477 -21.419  1.00 92.34           O  
ATOM   2077  CG  PRO A 128       7.468  -0.319 -21.791  1.00 92.34           C  
ATOM   2078  HG2 PRO A 128       8.457   0.137 -21.830  1.00 92.34           H  
ATOM   2079  HG3 PRO A 128       6.713   0.378 -22.156  1.00 92.34           H  
ATOM   2080  CD  PRO A 128       7.117  -0.777 -20.380  1.00 92.34           C  
ATOM   2081  HD2 PRO A 128       8.025  -0.979 -19.811  1.00 92.34           H  
ATOM   2082  HD3 PRO A 128       6.532  -0.005 -19.879  1.00 92.34           H  
ATOM   2083  N   ASN A 129       6.057  -4.614 -23.054  1.00 92.67           N  
ATOM   2084  H   ASN A 129       5.268  -4.150 -23.480  1.00 92.67           H  
ATOM   2085  CA  ASN A 129       6.193  -6.061 -23.299  1.00 92.67           C  
ATOM   2086  HA  ASN A 129       5.760  -6.595 -22.453  1.00 92.67           H  
ATOM   2087  C   ASN A 129       7.642  -6.565 -23.441  1.00 92.67           C  
ATOM   2088  CB  ASN A 129       5.404  -6.428 -24.574  1.00 92.67           C  
ATOM   2089  HB2 ASN A 129       5.690  -5.768 -25.394  1.00 92.67           H  
ATOM   2090  HB3 ASN A 129       5.655  -7.449 -24.861  1.00 92.67           H  
ATOM   2091  O   ASN A 129       7.957  -7.665 -22.987  1.00 92.67           O  
ATOM   2092  CG  ASN A 129       3.898  -6.386 -24.398  1.00 92.67           C  
ATOM   2093  ND2 ASN A 129       3.149  -6.426 -25.474  1.00 92.67           N  
ATOM   2094 HD21 ASN A 129       3.554  -6.526 -26.394  1.00 92.67           H  
ATOM   2095 HD22 ASN A 129       2.153  -6.448 -25.306  1.00 92.67           H  
ATOM   2096  OD1 ASN A 129       3.370  -6.308 -23.308  1.00 92.67           O  
ATOM   2097  N   HIS A 130       8.535  -5.785 -24.059  1.00 90.18           N  
ATOM   2098  H   HIS A 130       8.254  -4.864 -24.363  1.00 90.18           H  
ATOM   2099  CA  HIS A 130       9.939  -6.184 -24.217  1.00 90.18           C  
ATOM   2100  HA  HIS A 130       9.966  -7.198 -24.615  1.00 90.18           H  
ATOM   2101  C   HIS A 130      10.683  -6.223 -22.870  1.00 90.18           C  
ATOM   2102  CB  HIS A 130      10.637  -5.273 -25.238  1.00 90.18           C  
ATOM   2103  HB2 HIS A 130      11.645  -5.652 -25.406  1.00 90.18           H  
ATOM   2104  HB3 HIS A 130      10.106  -5.331 -26.189  1.00 90.18           H  
ATOM   2105  O   HIS A 130      11.462  -7.143 -22.633  1.00 90.18           O  
ATOM   2106  CG  HIS A 130      10.735  -3.827 -24.819  1.00 90.18           C  
ATOM   2107  CD2 HIS A 130      11.796  -3.232 -24.191  1.00 90.18           C  
ATOM   2108  HD2 HIS A 130      12.718  -3.712 -23.895  1.00 90.18           H  
ATOM   2109  ND1 HIS A 130       9.785  -2.850 -25.024  1.00 90.18           N  
ATOM   2110  HD1 HIS A 130       8.959  -2.931 -25.600  1.00 90.18           H  
ATOM   2111  CE1 HIS A 130      10.265  -1.697 -24.528  1.00 90.18           C  
ATOM   2112  HE1 HIS A 130       9.774  -0.737 -24.587  1.00 90.18           H  
ATOM   2113  NE2 HIS A 130      11.479  -1.885 -24.004  1.00 90.18           N  
ATOM   2114  N   LEU A 131      10.381  -5.295 -21.953  1.00 90.94           N  
ATOM   2115  H   LEU A 131       9.679  -4.601 -22.171  1.00 90.94           H  
ATOM   2116  CA  LEU A 131      10.922  -5.309 -20.592  1.00 90.94           C  
ATOM   2117  HA  LEU A 131      11.996  -5.493 -20.636  1.00 90.94           H  
ATOM   2118  C   LEU A 131      10.309  -6.454 -19.779  1.00 90.94           C  
ATOM   2119  CB  LEU A 131      10.685  -3.957 -19.894  1.00 90.94           C  
ATOM   2120  HB2 LEU A 131       9.608  -3.812 -19.805  1.00 90.94           H  
ATOM   2121  HB3 LEU A 131      11.106  -4.013 -18.890  1.00 90.94           H  
ATOM   2122  O   LEU A 131      11.040  -7.166 -19.100  1.00 90.94           O  
ATOM   2123  CG  LEU A 131      11.243  -2.707 -20.591  1.00 90.94           C  
ATOM   2124  HG  LEU A 131      10.706  -2.572 -21.530  1.00 90.94           H  
ATOM   2125  CD1 LEU A 131      11.017  -1.466 -19.730  1.00 90.94           C  
ATOM   2126 HD11 LEU A 131      11.218  -0.569 -20.316  1.00 90.94           H  
ATOM   2127 HD12 LEU A 131      11.679  -1.471 -18.864  1.00 90.94           H  
ATOM   2128 HD13 LEU A 131       9.990  -1.437 -19.367  1.00 90.94           H  
ATOM   2129  CD2 LEU A 131      12.738  -2.796 -20.860  1.00 90.94           C  
ATOM   2130 HD21 LEU A 131      12.959  -3.651 -21.499  1.00 90.94           H  
ATOM   2131 HD22 LEU A 131      13.072  -1.894 -21.372  1.00 90.94           H  
ATOM   2132 HD23 LEU A 131      13.271  -2.885 -19.914  1.00 90.94           H  
ATOM   2133  N   VAL A 132       8.998  -6.700 -19.903  1.00 90.35           N  
ATOM   2134  H   VAL A 132       8.442  -6.056 -20.448  1.00 90.35           H  
ATOM   2135  CA  VAL A 132       8.336  -7.860 -19.270  1.00 90.35           C  
ATOM   2136  HA  VAL A 132       8.468  -7.790 -18.190  1.00 90.35           H  
ATOM   2137  C   VAL A 132       8.981  -9.177 -19.711  1.00 90.35           C  
ATOM   2138  CB  VAL A 132       6.821  -7.886 -19.563  1.00 90.35           C  
ATOM   2139  HB  VAL A 132       6.663  -7.886 -20.642  1.00 90.35           H  
ATOM   2140  O   VAL A 132       9.205 -10.054 -18.883  1.00 90.35           O  
ATOM   2141  CG1 VAL A 132       6.132  -9.126 -18.977  1.00 90.35           C  
ATOM   2142 HG11 VAL A 132       6.328  -9.193 -17.907  1.00 90.35           H  
ATOM   2143 HG12 VAL A 132       5.056  -9.065 -19.140  1.00 90.35           H  
ATOM   2144 HG13 VAL A 132       6.492 -10.032 -19.465  1.00 90.35           H  
ATOM   2145  CG2 VAL A 132       6.128  -6.656 -18.969  1.00 90.35           C  
ATOM   2146 HG21 VAL A 132       6.507  -5.747 -19.438  1.00 90.35           H  
ATOM   2147 HG22 VAL A 132       6.300  -6.606 -17.894  1.00 90.35           H  
ATOM   2148 HG23 VAL A 132       5.055  -6.700 -19.159  1.00 90.35           H  
ATOM   2149  N   THR A 133       9.336  -9.308 -20.992  1.00 89.79           N  
ATOM   2150  H   THR A 133       9.118  -8.549 -21.622  1.00 89.79           H  
ATOM   2151  CA  THR A 133      10.020 -10.500 -21.525  1.00 89.79           C  
ATOM   2152  HA  THR A 133       9.435 -11.384 -21.270  1.00 89.79           H  
ATOM   2153  C   THR A 133      11.407 -10.675 -20.900  1.00 89.79           C  
ATOM   2154  CB  THR A 133      10.129 -10.431 -23.056  1.00 89.79           C  
ATOM   2155  HB  THR A 133      10.753  -9.583 -23.340  1.00 89.79           H  
ATOM   2156  O   THR A 133      11.736 -11.763 -20.428  1.00 89.79           O  
ATOM   2157  CG2 THR A 133      10.720 -11.703 -23.661  1.00 89.79           C  
ATOM   2158 HG21 THR A 133      11.773 -11.790 -23.393  1.00 89.79           H  
ATOM   2159 HG22 THR A 133      10.647 -11.658 -24.748  1.00 89.79           H  
ATOM   2160 HG23 THR A 133      10.181 -12.579 -23.300  1.00 89.79           H  
ATOM   2161  OG1 THR A 133       8.848 -10.256 -23.625  1.00 89.79           O  
ATOM   2162  HG1 THR A 133       8.505  -9.406 -23.342  1.00 89.79           H  
ATOM   2163  N   ALA A 134      12.198  -9.601 -20.814  1.00 88.82           N  
ATOM   2164  H   ALA A 134      11.898  -8.728 -21.224  1.00 88.82           H  
ATOM   2165  CA  ALA A 134      13.503  -9.639 -20.152  1.00 88.82           C  
ATOM   2166  HA  ALA A 134      14.107 -10.415 -20.622  1.00 88.82           H  
ATOM   2167  C   ALA A 134      13.384  -9.992 -18.658  1.00 88.82           C  
ATOM   2168  CB  ALA A 134      14.200  -8.293 -20.372  1.00 88.82           C  
ATOM   2169  HB1 ALA A 134      14.338  -8.134 -21.442  1.00 88.82           H  
ATOM   2170  HB2 ALA A 134      13.607  -7.480 -19.954  1.00 88.82           H  
ATOM   2171  HB3 ALA A 134      15.179  -8.305 -19.893  1.00 88.82           H  
ATOM   2172  O   ALA A 134      14.137 -10.826 -18.158  1.00 88.82           O  
ATOM   2173  N   LEU A 135      12.395  -9.426 -17.962  1.00 89.19           N  
ATOM   2174  H   LEU A 135      11.830  -8.733 -18.432  1.00 89.19           H  
ATOM   2175  CA  LEU A 135      12.101  -9.709 -16.555  1.00 89.19           C  
ATOM   2176  HA  LEU A 135      13.004  -9.565 -15.962  1.00 89.19           H  
ATOM   2177  C   LEU A 135      11.633 -11.151 -16.329  1.00 89.19           C  
ATOM   2178  CB  LEU A 135      11.019  -8.734 -16.080  1.00 89.19           C  
ATOM   2179  HB2 LEU A 135      10.634  -9.069 -15.117  1.00 89.19           H  
ATOM   2180  HB3 LEU A 135      10.193  -8.765 -16.790  1.00 89.19           H  
ATOM   2181  O   LEU A 135      12.023 -11.778 -15.348  1.00 89.19           O  
ATOM   2182  CG  LEU A 135      11.513  -7.285 -15.937  1.00 89.19           C  
ATOM   2183  HG  LEU A 135      12.103  -6.984 -16.803  1.00 89.19           H  
ATOM   2184  CD1 LEU A 135      10.281  -6.387 -15.863  1.00 89.19           C  
ATOM   2185 HD11 LEU A 135      10.568  -5.382 -15.553  1.00 89.19           H  
ATOM   2186 HD12 LEU A 135       9.829  -6.323 -16.852  1.00 89.19           H  
ATOM   2187 HD13 LEU A 135       9.551  -6.827 -15.183  1.00 89.19           H  
ATOM   2188  CD2 LEU A 135      12.389  -7.120 -14.695  1.00 89.19           C  
ATOM   2189 HD21 LEU A 135      12.604  -6.065 -14.526  1.00 89.19           H  
ATOM   2190 HD22 LEU A 135      13.336  -7.640 -14.840  1.00 89.19           H  
ATOM   2191 HD23 LEU A 135      11.887  -7.541 -13.824  1.00 89.19           H  
ATOM   2192  N   TYR A 136      10.833 -11.701 -17.242  1.00 90.70           N  
ATOM   2193  H   TYR A 136      10.496 -11.121 -17.998  1.00 90.70           H  
ATOM   2194  CA  TYR A 136      10.427 -13.104 -17.208  1.00 90.70           C  
ATOM   2195  HA  TYR A 136       9.930 -13.310 -16.260  1.00 90.70           H  
ATOM   2196  C   TYR A 136      11.642 -14.034 -17.301  1.00 90.70           C  
ATOM   2197  CB  TYR A 136       9.434 -13.367 -18.348  1.00 90.70           C  
ATOM   2198  HB2 TYR A 136       9.858 -13.022 -19.291  1.00 90.70           H  
ATOM   2199  HB3 TYR A 136       8.527 -12.790 -18.168  1.00 90.70           H  
ATOM   2200  O   TYR A 136      11.781 -14.959 -16.500  1.00 90.70           O  
ATOM   2201  CG  TYR A 136       9.071 -14.829 -18.493  1.00 90.70           C  
ATOM   2202  CD1 TYR A 136       9.763 -15.640 -19.415  1.00 90.70           C  
ATOM   2203  HD1 TYR A 136      10.524 -15.208 -20.048  1.00 90.70           H  
ATOM   2204  CD2 TYR A 136       8.079 -15.385 -17.666  1.00 90.70           C  
ATOM   2205  HD2 TYR A 136       7.565 -14.762 -16.947  1.00 90.70           H  
ATOM   2206  CE1 TYR A 136       9.461 -17.012 -19.506  1.00 90.70           C  
ATOM   2207  HE1 TYR A 136       9.981 -17.643 -20.211  1.00 90.70           H  
ATOM   2208  CE2 TYR A 136       7.774 -16.755 -17.755  1.00 90.70           C  
ATOM   2209  HE2 TYR A 136       7.031 -17.186 -17.100  1.00 90.70           H  
ATOM   2210  OH  TYR A 136       8.193 -18.897 -18.742  1.00 90.70           O  
ATOM   2211  HH  TYR A 136       7.524 -19.140 -18.099  1.00 90.70           H  
ATOM   2212  CZ  TYR A 136       8.468 -17.569 -18.674  1.00 90.70           C  
ATOM   2213  N   HIS A 137      12.559 -13.761 -18.235  1.00 89.36           N  
ATOM   2214  H   HIS A 137      12.395 -12.995 -18.872  1.00 89.36           H  
ATOM   2215  CA  HIS A 137      13.798 -14.527 -18.356  1.00 89.36           C  
ATOM   2216  HA  HIS A 137      13.542 -15.586 -18.379  1.00 89.36           H  
ATOM   2217  C   HIS A 137      14.718 -14.342 -17.141  1.00 89.36           C  
ATOM   2218  CB  HIS A 137      14.494 -14.177 -19.677  1.00 89.36           C  
ATOM   2219  HB2 HIS A 137      15.476 -14.651 -19.685  1.00 89.36           H  
ATOM   2220  HB3 HIS A 137      14.631 -13.098 -19.751  1.00 89.36           H  
ATOM   2221  O   HIS A 137      15.288 -15.324 -16.670  1.00 89.36           O  
ATOM   2222  CG  HIS A 137      13.747 -14.683 -20.882  1.00 89.36           C  
ATOM   2223  CD2 HIS A 137      13.315 -13.962 -21.962  1.00 89.36           C  
ATOM   2224  HD2 HIS A 137      13.427 -12.896 -22.099  1.00 89.36           H  
ATOM   2225  ND1 HIS A 137      13.377 -15.987 -21.098  1.00 89.36           N  
ATOM   2226  HD1 HIS A 137      13.566 -16.761 -20.477  1.00 89.36           H  
ATOM   2227  CE1 HIS A 137      12.751 -16.057 -22.284  1.00 89.36           C  
ATOM   2228  HE1 HIS A 137      12.354 -16.956 -22.730  1.00 89.36           H  
ATOM   2229  NE2 HIS A 137      12.690 -14.845 -22.850  1.00 89.36           N  
ATOM   2230  N   ALA A 138      14.794 -13.135 -16.573  1.00 88.94           N  
ATOM   2231  H   ALA A 138      14.345 -12.356 -17.035  1.00 88.94           H  
ATOM   2232  CA  ALA A 138      15.520 -12.860 -15.333  1.00 88.94           C  
ATOM   2233  HA  ALA A 138      16.562 -13.156 -15.458  1.00 88.94           H  
ATOM   2234  C   ALA A 138      14.960 -13.666 -14.142  1.00 88.94           C  
ATOM   2235  CB  ALA A 138      15.482 -11.346 -15.084  1.00 88.94           C  
ATOM   2236  HB1 ALA A 138      14.451 -10.996 -15.036  1.00 88.94           H  
ATOM   2237  HB2 ALA A 138      15.963 -11.105 -14.136  1.00 88.94           H  
ATOM   2238  HB3 ALA A 138      16.002 -10.826 -15.888  1.00 88.94           H  
ATOM   2239  O   ALA A 138      15.714 -14.332 -13.438  1.00 88.94           O  
ATOM   2240  N   ALA A 139      13.634 -13.718 -13.971  1.00 88.62           N  
ATOM   2241  H   ALA A 139      13.056 -13.144 -14.568  1.00 88.62           H  
ATOM   2242  CA  ALA A 139      12.973 -14.495 -12.914  1.00 88.62           C  
ATOM   2243  HA  ALA A 139      13.379 -14.183 -11.951  1.00 88.62           H  
ATOM   2244  C   ALA A 139      13.184 -16.014 -13.019  1.00 88.62           C  
ATOM   2245  CB  ALA A 139      11.467 -14.201 -12.966  1.00 88.62           C  
ATOM   2246  HB1 ALA A 139      11.041 -14.620 -13.878  1.00 88.62           H  
ATOM   2247  HB2 ALA A 139      10.974 -14.645 -12.101  1.00 88.62           H  
ATOM   2248  HB3 ALA A 139      11.277 -13.128 -12.966  1.00 88.62           H  
ATOM   2249  O   ALA A 139      12.844 -16.766 -12.096  1.00 88.62           O  
ATOM   2250  N   HIS A 140      13.629 -16.496 -14.178  1.00 87.35           N  
ATOM   2251  H   HIS A 140      13.835 -15.831 -14.910  1.00 87.35           H  
ATOM   2252  CA  HIS A 140      13.809 -17.912 -14.491  1.00 87.35           C  
ATOM   2253  HA  HIS A 140      13.643 -18.503 -13.591  1.00 87.35           H  
ATOM   2254  C   HIS A 140      15.250 -18.233 -14.907  1.00 87.35           C  
ATOM   2255  CB  HIS A 140      12.760 -18.343 -15.534  1.00 87.35           C  
ATOM   2256  HB2 HIS A 140      12.967 -19.365 -15.851  1.00 87.35           H  
ATOM   2257  HB3 HIS A 140      12.847 -17.699 -16.409  1.00 87.35           H  
ATOM   2258  O   HIS A 140      15.486 -19.296 -15.472  1.00 87.35           O  
ATOM   2259  CG  HIS A 140      11.332 -18.306 -15.038  1.00 87.35           C  
ATOM   2260  CD2 HIS A 140      10.209 -18.545 -15.780  1.00 87.35           C  
ATOM   2261  HD2 HIS A 140      10.192 -18.807 -16.827  1.00 87.35           H  
ATOM   2262  ND1 HIS A 140      10.908 -17.982 -13.768  1.00 87.35           N  
ATOM   2263  HD1 HIS A 140      11.504 -17.555 -13.073  1.00 87.35           H  
ATOM   2264  CE1 HIS A 140       9.568 -18.001 -13.756  1.00 87.35           C  
ATOM   2265  HE1 HIS A 140       8.944 -17.675 -12.937  1.00 87.35           H  
ATOM   2266  NE2 HIS A 140       9.094 -18.379 -14.948  1.00 87.35           N  
ATOM   2267  N   TYR A 141      16.208 -17.355 -14.596  1.00 85.76           N  
ATOM   2268  H   TYR A 141      15.944 -16.488 -14.149  1.00 85.76           H  
ATOM   2269  CA  TYR A 141      17.592 -17.457 -15.061  1.00 85.76           C  
ATOM   2270  HA  TYR A 141      17.595 -17.379 -16.148  1.00 85.76           H  
ATOM   2271  C   TYR A 141      18.271 -18.792 -14.692  1.00 85.76           C  
ATOM   2272  CB  TYR A 141      18.364 -16.260 -14.492  1.00 85.76           C  
ATOM   2273  HB2 TYR A 141      17.809 -15.346 -14.705  1.00 85.76           H  
ATOM   2274  HB3 TYR A 141      18.443 -16.353 -13.409  1.00 85.76           H  
ATOM   2275  O   TYR A 141      18.939 -19.413 -15.524  1.00 85.76           O  
ATOM   2276  CG  TYR A 141      19.745 -16.118 -15.085  1.00 85.76           C  
ATOM   2277  CD1 TYR A 141      20.833 -16.807 -14.518  1.00 85.76           C  
ATOM   2278  HD1 TYR A 141      20.686 -17.439 -13.655  1.00 85.76           H  
ATOM   2279  CD2 TYR A 141      19.928 -15.332 -16.238  1.00 85.76           C  
ATOM   2280  HD2 TYR A 141      19.090 -14.807 -16.673  1.00 85.76           H  
ATOM   2281  CE1 TYR A 141      22.110 -16.709 -15.096  1.00 85.76           C  
ATOM   2282  HE1 TYR A 141      22.943 -17.243 -14.663  1.00 85.76           H  
ATOM   2283  CE2 TYR A 141      21.201 -15.238 -16.825  1.00 85.76           C  
ATOM   2284  HE2 TYR A 141      21.367 -14.643 -17.711  1.00 85.76           H  
ATOM   2285  OH  TYR A 141      23.490 -15.869 -16.874  1.00 85.76           O  
ATOM   2286  HH  TYR A 141      24.205 -16.325 -16.424  1.00 85.76           H  
ATOM   2287  CZ  TYR A 141      22.287 -15.934 -16.260  1.00 85.76           C  
ATOM   2288  N   GLU A 142      18.056 -19.274 -13.462  1.00 83.08           N  
ATOM   2289  H   GLU A 142      17.607 -18.673 -12.786  1.00 83.08           H  
ATOM   2290  CA  GLU A 142      18.548 -20.585 -13.004  1.00 83.08           C  
ATOM   2291  HA  GLU A 142      19.434 -20.864 -13.574  1.00 83.08           H  
ATOM   2292  C   GLU A 142      17.540 -21.728 -13.168  1.00 83.08           C  
ATOM   2293  CB  GLU A 142      18.955 -20.531 -11.530  1.00 83.08           C  
ATOM   2294  HB2 GLU A 142      19.259 -21.535 -11.235  1.00 83.08           H  
ATOM   2295  HB3 GLU A 142      18.097 -20.240 -10.924  1.00 83.08           H  
ATOM   2296  O   GLU A 142      17.884 -22.895 -12.973  1.00 83.08           O  
ATOM   2297  CG  GLU A 142      20.121 -19.583 -11.261  1.00 83.08           C  
ATOM   2298  HG2 GLU A 142      20.811 -19.611 -12.105  1.00 83.08           H  
ATOM   2299  HG3 GLU A 142      19.714 -18.576 -11.175  1.00 83.08           H  
ATOM   2300  CD  GLU A 142      20.852 -19.990  -9.975  1.00 83.08           C  
ATOM   2301  OE1 GLU A 142      22.101 -20.027 -10.024  1.00 83.08           O  
ATOM   2302  OE2 GLU A 142      20.154 -20.371  -9.009  1.00 83.08           O  
ATOM   2303  N   LYS A 143      16.279 -21.429 -13.503  1.00 77.41           N  
ATOM   2304  H   LYS A 143      16.090 -20.497 -13.843  1.00 77.41           H  
ATOM   2305  CA  LYS A 143      15.231 -22.452 -13.566  1.00 77.41           C  
ATOM   2306  HA  LYS A 143      15.368 -23.130 -12.724  1.00 77.41           H  
ATOM   2307  C   LYS A 143      15.397 -23.291 -14.828  1.00 77.41           C  
ATOM   2308  CB  LYS A 143      13.829 -21.842 -13.449  1.00 77.41           C  
ATOM   2309  HB2 LYS A 143      13.707 -21.052 -14.191  1.00 77.41           H  
ATOM   2310  HB3 LYS A 143      13.097 -22.622 -13.658  1.00 77.41           H  
ATOM   2311  O   LYS A 143      14.806 -22.987 -15.866  1.00 77.41           O  
ATOM   2312  CG  LYS A 143      13.558 -21.291 -12.045  1.00 77.41           C  
ATOM   2313  HG2 LYS A 143      13.792 -22.052 -11.300  1.00 77.41           H  
ATOM   2314  HG3 LYS A 143      14.186 -20.418 -11.874  1.00 77.41           H  
ATOM   2315  CD  LYS A 143      12.084 -20.901 -11.916  1.00 77.41           C  
ATOM   2316  HD2 LYS A 143      11.463 -21.793 -11.998  1.00 77.41           H  
ATOM   2317  HD3 LYS A 143      11.832 -20.215 -12.725  1.00 77.41           H  
ATOM   2318  CE  LYS A 143      11.852 -20.220 -10.566  1.00 77.41           C  
ATOM   2319  HE2 LYS A 143      12.549 -19.386 -10.480  1.00 77.41           H  
ATOM   2320  HE3 LYS A 143      12.085 -20.926  -9.769  1.00 77.41           H  
ATOM   2321  NZ  LYS A 143      10.460 -19.728 -10.443  1.00 77.41           N  
ATOM   2322  HZ1 LYS A 143      10.276 -19.063 -11.180  1.00 77.41           H  
ATOM   2323  HZ2 LYS A 143       9.805 -20.493 -10.515  1.00 77.41           H  
ATOM   2324  HZ3 LYS A 143      10.341 -19.261  -9.556  1.00 77.41           H  
ATOM   2325  N   ASN A 144      16.140 -24.387 -14.684  1.00 69.04           N  
ATOM   2326  H   ASN A 144      16.722 -24.423 -13.859  1.00 69.04           H  
ATOM   2327  CA  ASN A 144      16.320 -25.420 -15.701  1.00 69.04           C  
ATOM   2328  HA  ASN A 144      16.627 -24.935 -16.628  1.00 69.04           H  
ATOM   2329  C   ASN A 144      14.990 -26.147 -15.946  1.00 69.04           C  
ATOM   2330  CB  ASN A 144      17.432 -26.389 -15.275  1.00 69.04           C  
ATOM   2331  HB2 ASN A 144      17.149 -26.865 -14.336  1.00 69.04           H  
ATOM   2332  HB3 ASN A 144      17.526 -27.164 -16.035  1.00 69.04           H  
ATOM   2333  O   ASN A 144      14.674 -27.157 -15.319  1.00 69.04           O  
ATOM   2334  CG  ASN A 144      18.799 -25.747 -15.112  1.00 69.04           C  
ATOM   2335  ND2 ASN A 144      19.650 -26.368 -14.330  1.00 69.04           N  
ATOM   2336 HD21 ASN A 144      20.523 -25.892 -14.153  1.00 69.04           H  
ATOM   2337 HD22 ASN A 144      19.382 -27.222 -13.863  1.00 69.04           H  
ATOM   2338  OD1 ASN A 144      19.134 -24.702 -15.646  1.00 69.04           O  
ATOM   2339  N   THR A 145      14.158 -25.557 -16.795  1.00 73.00           N  
ATOM   2340  H   THR A 145      14.513 -24.738 -17.268  1.00 73.00           H  
ATOM   2341  CA  THR A 145      12.782 -25.999 -17.072  1.00 73.00           C  
ATOM   2342  HA  THR A 145      12.533 -26.851 -16.440  1.00 73.00           H  
ATOM   2343  C   THR A 145      12.616 -26.482 -18.505  1.00 73.00           C  
ATOM   2344  CB  THR A 145      11.770 -24.877 -16.780  1.00 73.00           C  
ATOM   2345  HB  THR A 145      10.808 -25.121 -17.232  1.00 73.00           H  
ATOM   2346  O   THR A 145      11.564 -27.022 -18.841  1.00 73.00           O  
ATOM   2347  CG2 THR A 145      11.556 -24.691 -15.278  1.00 73.00           C  
ATOM   2348 HG21 THR A 145      12.514 -24.546 -14.778  1.00 73.00           H  
ATOM   2349 HG22 THR A 145      10.911 -23.830 -15.103  1.00 73.00           H  
ATOM   2350 HG23 THR A 145      11.079 -25.582 -14.871  1.00 73.00           H  
ATOM   2351  OG1 THR A 145      12.225 -23.638 -17.299  1.00 73.00           O  
ATOM   2352  HG1 THR A 145      13.000 -23.405 -16.784  1.00 73.00           H  
ATOM   2353  N   GLY A 146      13.628 -26.280 -19.351  1.00 73.00           N  
ATOM   2354  H   GLY A 146      14.509 -25.942 -18.990  1.00 73.00           H  
ATOM   2355  CA  GLY A 146      13.604 -26.640 -20.761  1.00 73.00           C  
ATOM   2356  HA2 GLY A 146      13.670 -25.729 -21.356  1.00 73.00           H  
ATOM   2357  HA3 GLY A 146      12.675 -27.148 -21.020  1.00 73.00           H  
ATOM   2358  C   GLY A 146      14.762 -27.545 -21.153  1.00 73.00           C  
ATOM   2359  O   GLY A 146      15.433 -28.155 -20.320  1.00 73.00           O  
ATOM   2360  N   SER A 147      14.990 -27.640 -22.461  1.00 78.21           N  
ATOM   2361  H   SER A 147      14.448 -27.071 -23.096  1.00 78.21           H  
ATOM   2362  CA  SER A 147      16.225 -28.231 -22.959  1.00 78.21           C  
ATOM   2363  HA  SER A 147      16.365 -29.196 -22.472  1.00 78.21           H  
ATOM   2364  C   SER A 147      17.417 -27.336 -22.600  1.00 78.21           C  
ATOM   2365  CB  SER A 147      16.121 -28.468 -24.469  1.00 78.21           C  
ATOM   2366  HB2 SER A 147      16.947 -29.109 -24.778  1.00 78.21           H  
ATOM   2367  HB3 SER A 147      15.187 -28.981 -24.697  1.00 78.21           H  
ATOM   2368  O   SER A 147      17.267 -26.122 -22.464  1.00 78.21           O  
ATOM   2369  OG  SER A 147      16.194 -27.265 -25.205  1.00 78.21           O  
ATOM   2370  HG  SER A 147      15.349 -26.813 -25.160  1.00 78.21           H  
ATOM   2371  N   SER A 148      18.624 -27.910 -22.530  1.00 78.55           N  
ATOM   2372  H   SER A 148      18.681 -28.918 -22.540  1.00 78.55           H  
ATOM   2373  CA  SER A 148      19.857 -27.131 -22.303  1.00 78.55           C  
ATOM   2374  HA  SER A 148      19.849 -26.737 -21.287  1.00 78.55           H  
ATOM   2375  C   SER A 148      19.985 -25.949 -23.270  1.00 78.55           C  
ATOM   2376  CB  SER A 148      21.076 -28.038 -22.478  1.00 78.55           C  
ATOM   2377  HB2 SER A 148      21.111 -28.398 -23.506  1.00 78.55           H  
ATOM   2378  HB3 SER A 148      20.981 -28.898 -21.815  1.00 78.55           H  
ATOM   2379  O   SER A 148      20.402 -24.872 -22.866  1.00 78.55           O  
ATOM   2380  OG  SER A 148      22.291 -27.380 -22.186  1.00 78.55           O  
ATOM   2381  HG  SER A 148      22.248 -26.439 -22.372  1.00 78.55           H  
ATOM   2382  N   LYS A 149      19.577 -26.128 -24.536  1.00 80.31           N  
ATOM   2383  H   LYS A 149      19.129 -27.003 -24.769  1.00 80.31           H  
ATOM   2384  CA  LYS A 149      19.600 -25.054 -25.537  1.00 80.31           C  
ATOM   2385  HA  LYS A 149      20.585 -24.589 -25.532  1.00 80.31           H  
ATOM   2386  C   LYS A 149      18.616 -23.937 -25.205  1.00 80.31           C  
ATOM   2387  CB  LYS A 149      19.288 -25.603 -26.935  1.00 80.31           C  
ATOM   2388  HB2 LYS A 149      19.135 -24.756 -27.603  1.00 80.31           H  
ATOM   2389  HB3 LYS A 149      18.362 -26.177 -26.902  1.00 80.31           H  
ATOM   2390  O   LYS A 149      18.958 -22.775 -25.392  1.00 80.31           O  
ATOM   2391  CG  LYS A 149      20.419 -26.468 -27.500  1.00 80.31           C  
ATOM   2392  HG2 LYS A 149      20.528 -27.370 -26.897  1.00 80.31           H  
ATOM   2393  HG3 LYS A 149      21.352 -25.906 -27.474  1.00 80.31           H  
ATOM   2394  CD  LYS A 149      20.097 -26.852 -28.949  1.00 80.31           C  
ATOM   2395  HD2 LYS A 149      19.165 -27.417 -28.967  1.00 80.31           H  
ATOM   2396  HD3 LYS A 149      19.973 -25.943 -29.537  1.00 80.31           H  
ATOM   2397  CE  LYS A 149      21.230 -27.696 -29.537  1.00 80.31           C  
ATOM   2398  HE2 LYS A 149      22.156 -27.125 -29.470  1.00 80.31           H  
ATOM   2399  HE3 LYS A 149      21.347 -28.591 -28.926  1.00 80.31           H  
ATOM   2400  NZ  LYS A 149      20.946 -28.062 -30.946  1.00 80.31           N  
ATOM   2401  HZ1 LYS A 149      20.084 -28.585 -31.003  1.00 80.31           H  
ATOM   2402  HZ2 LYS A 149      20.853 -27.228 -31.508  1.00 80.31           H  
ATOM   2403  HZ3 LYS A 149      21.696 -28.625 -31.321  1.00 80.31           H  
ATOM   2404  N   ASP A 150      17.414 -24.272 -24.737  1.00 83.39           N  
ATOM   2405  H   ASP A 150      17.210 -25.243 -24.549  1.00 83.39           H  
ATOM   2406  CA  ASP A 150      16.419 -23.264 -24.363  1.00 83.39           C  
ATOM   2407  HA  ASP A 150      16.273 -22.579 -25.198  1.00 83.39           H  
ATOM   2408  C   ASP A 150      16.905 -22.451 -23.166  1.00 83.39           C  
ATOM   2409  CB  ASP A 150      15.066 -23.906 -24.023  1.00 83.39           C  
ATOM   2410  HB2 ASP A 150      14.364 -23.119 -23.750  1.00 83.39           H  
ATOM   2411  HB3 ASP A 150      15.184 -24.560 -23.158  1.00 83.39           H  
ATOM   2412  O   ASP A 150      16.761 -21.231 -23.151  1.00 83.39           O  
ATOM   2413  CG  ASP A 150      14.474 -24.694 -25.185  1.00 83.39           C  
ATOM   2414  OD1 ASP A 150      14.566 -24.223 -26.337  1.00 83.39           O  
ATOM   2415  OD2 ASP A 150      13.986 -25.816 -24.904  1.00 83.39           O  
ATOM   2416  N   ASP A 151      17.515 -23.107 -22.180  1.00 83.96           N  
ATOM   2417  H   ASP A 151      17.596 -24.112 -22.241  1.00 83.96           H  
ATOM   2418  CA  ASP A 151      18.023 -22.437 -20.986  1.00 83.96           C  
ATOM   2419  HA  ASP A 151      17.243 -21.775 -20.609  1.00 83.96           H  
ATOM   2420  C   ASP A 151      19.221 -21.525 -21.309  1.00 83.96           C  
ATOM   2421  CB  ASP A 151      18.297 -23.481 -19.893  1.00 83.96           C  
ATOM   2422  HB2 ASP A 151      18.991 -24.229 -20.276  1.00 83.96           H  
ATOM   2423  HB3 ASP A 151      18.768 -22.981 -19.046  1.00 83.96           H  
ATOM   2424  O   ASP A 151      19.255 -20.382 -20.844  1.00 83.96           O  
ATOM   2425  CG  ASP A 151      17.015 -24.177 -19.390  1.00 83.96           C  
ATOM   2426  OD1 ASP A 151      15.895 -23.598 -19.489  1.00 83.96           O  
ATOM   2427  OD2 ASP A 151      17.129 -25.306 -18.868  1.00 83.96           O  
ATOM   2428  N   ASP A 152      20.126 -21.943 -22.202  1.00 86.36           N  
ATOM   2429  H   ASP A 152      20.106 -22.909 -22.495  1.00 86.36           H  
ATOM   2430  CA  ASP A 152      21.211 -21.088 -22.704  1.00 86.36           C  
ATOM   2431  HA  ASP A 152      21.799 -20.729 -21.860  1.00 86.36           H  
ATOM   2432  C   ASP A 152      20.674 -19.854 -23.451  1.00 86.36           C  
ATOM   2433  CB  ASP A 152      22.138 -21.888 -23.636  1.00 86.36           C  
ATOM   2434  HB2 ASP A 152      22.822 -21.192 -24.121  1.00 86.36           H  
ATOM   2435  HB3 ASP A 152      21.538 -22.357 -24.417  1.00 86.36           H  
ATOM   2436  O   ASP A 152      21.171 -18.743 -23.260  1.00 86.36           O  
ATOM   2437  CG  ASP A 152      22.984 -22.955 -22.932  1.00 86.36           C  
ATOM   2438  OD1 ASP A 152      23.232 -22.815 -21.712  1.00 86.36           O  
ATOM   2439  OD2 ASP A 152      23.411 -23.891 -23.650  1.00 86.36           O  
ATOM   2440  N   GLN A 153      19.623 -20.011 -24.268  1.00 86.91           N  
ATOM   2441  H   GLN A 153      19.238 -20.938 -24.377  1.00 86.91           H  
ATOM   2442  CA  GLN A 153      18.995 -18.878 -24.961  1.00 86.91           C  
ATOM   2443  HA  GLN A 153      19.774 -18.310 -25.470  1.00 86.91           H  
ATOM   2444  C   GLN A 153      18.322 -17.902 -23.988  1.00 86.91           C  
ATOM   2445  CB  GLN A 153      17.974 -19.361 -26.006  1.00 86.91           C  
ATOM   2446  HB2 GLN A 153      17.404 -18.502 -26.360  1.00 86.91           H  
ATOM   2447  HB3 GLN A 153      17.274 -20.053 -25.537  1.00 86.91           H  
ATOM   2448  O   GLN A 153      18.423 -16.690 -24.185  1.00 86.91           O  
ATOM   2449  CG  GLN A 153      18.606 -20.043 -27.227  1.00 86.91           C  
ATOM   2450  HG2 GLN A 153      17.817 -20.344 -27.916  1.00 86.91           H  
ATOM   2451  HG3 GLN A 153      19.129 -20.945 -26.907  1.00 86.91           H  
ATOM   2452  CD  GLN A 153      19.596 -19.165 -27.981  1.00 86.91           C  
ATOM   2453  NE2 GLN A 153      20.748 -19.695 -28.329  1.00 86.91           N  
ATOM   2454 HE21 GLN A 153      20.987 -20.614 -27.985  1.00 86.91           H  
ATOM   2455 HE22 GLN A 153      21.418 -19.070 -28.752  1.00 86.91           H  
ATOM   2456  OE1 GLN A 153      19.374 -18.000 -28.274  1.00 86.91           O  
ATOM   2457  N   LYS A 154      17.673 -18.396 -22.924  1.00 85.80           N  
ATOM   2458  H   LYS A 154      17.621 -19.400 -22.827  1.00 85.80           H  
ATOM   2459  CA  LYS A 154      17.080 -17.542 -21.879  1.00 85.80           C  
ATOM   2460  HA  LYS A 154      16.394 -16.829 -22.337  1.00 85.80           H  
ATOM   2461  C   LYS A 154      18.156 -16.721 -21.166  1.00 85.80           C  
ATOM   2462  CB  LYS A 154      16.320 -18.386 -20.846  1.00 85.80           C  
ATOM   2463  HB2 LYS A 154      16.028 -17.743 -20.016  1.00 85.80           H  
ATOM   2464  HB3 LYS A 154      17.007 -19.135 -20.452  1.00 85.80           H  
ATOM   2465  O   LYS A 154      17.979 -15.516 -21.002  1.00 85.80           O  
ATOM   2466  CG  LYS A 154      15.056 -19.083 -21.376  1.00 85.80           C  
ATOM   2467  HG2 LYS A 154      14.270 -18.354 -21.569  1.00 85.80           H  
ATOM   2468  HG3 LYS A 154      15.267 -19.588 -22.319  1.00 85.80           H  
ATOM   2469  CD  LYS A 154      14.569 -20.099 -20.333  1.00 85.80           C  
ATOM   2470  HD2 LYS A 154      15.431 -20.659 -19.971  1.00 85.80           H  
ATOM   2471  HD3 LYS A 154      14.131 -19.575 -19.483  1.00 85.80           H  
ATOM   2472  CE  LYS A 154      13.568 -21.104 -20.905  1.00 85.80           C  
ATOM   2473  HE2 LYS A 154      13.936 -21.425 -21.880  1.00 85.80           H  
ATOM   2474  HE3 LYS A 154      12.596 -20.629 -21.036  1.00 85.80           H  
ATOM   2475  NZ  LYS A 154      13.476 -22.290 -20.012  1.00 85.80           N  
ATOM   2476  HZ1 LYS A 154      12.894 -23.020 -20.397  1.00 85.80           H  
ATOM   2477  HZ2 LYS A 154      14.389 -22.703 -19.886  1.00 85.80           H  
ATOM   2478  HZ3 LYS A 154      13.152 -22.064 -19.082  1.00 85.80           H  
ATOM   2479  N   ARG A 155      19.278 -17.342 -20.783  1.00 88.45           N  
ATOM   2480  H   ARG A 155      19.349 -18.337 -20.943  1.00 88.45           H  
ATOM   2481  CA  ARG A 155      20.397 -16.645 -20.120  1.00 88.45           C  
ATOM   2482  HA  ARG A 155      20.024 -16.100 -19.253  1.00 88.45           H  
ATOM   2483  C   ARG A 155      21.029 -15.601 -21.032  1.00 88.45           C  
ATOM   2484  CB  ARG A 155      21.450 -17.652 -19.647  1.00 88.45           C  
ATOM   2485  HB2 ARG A 155      21.748 -18.290 -20.480  1.00 88.45           H  
ATOM   2486  HB3 ARG A 155      22.328 -17.106 -19.300  1.00 88.45           H  
ATOM   2487  O   ARG A 155      21.139 -14.438 -20.650  1.00 88.45           O  
ATOM   2488  CG  ARG A 155      20.923 -18.515 -18.496  1.00 88.45           C  
ATOM   2489  HG2 ARG A 155      20.643 -17.883 -17.652  1.00 88.45           H  
ATOM   2490  HG3 ARG A 155      20.044 -19.073 -18.815  1.00 88.45           H  
ATOM   2491  CD  ARG A 155      22.008 -19.493 -18.058  1.00 88.45           C  
ATOM   2492  HD2 ARG A 155      22.338 -20.050 -18.935  1.00 88.45           H  
ATOM   2493  HD3 ARG A 155      22.850 -18.932 -17.652  1.00 88.45           H  
ATOM   2494  NE  ARG A 155      21.491 -20.426 -17.045  1.00 88.45           N  
ATOM   2495  HE  ARG A 155      20.629 -20.170 -16.585  1.00 88.45           H  
ATOM   2496  NH1 ARG A 155      23.188 -21.960 -17.214  1.00 88.45           N  
ATOM   2497 HH11 ARG A 155      23.611 -21.384 -17.927  1.00 88.45           H  
ATOM   2498 HH12 ARG A 155      23.550 -22.884 -17.024  1.00 88.45           H  
ATOM   2499  NH2 ARG A 155      21.413 -22.398 -15.924  1.00 88.45           N  
ATOM   2500 HH21 ARG A 155      20.468 -22.181 -15.639  1.00 88.45           H  
ATOM   2501 HH22 ARG A 155      21.756 -23.335 -15.766  1.00 88.45           H  
ATOM   2502  CZ  ARG A 155      22.036 -21.583 -16.726  1.00 88.45           C  
ATOM   2503  N   LEU A 156      21.313 -15.982 -22.277  1.00 90.40           N  
ATOM   2504  H   LEU A 156      21.214 -16.960 -22.508  1.00 90.40           H  
ATOM   2505  CA  LEU A 156      21.852 -15.080 -23.292  1.00 90.40           C  
ATOM   2506  HA  LEU A 156      22.792 -14.678 -22.916  1.00 90.40           H  
ATOM   2507  C   LEU A 156      20.911 -13.900 -23.580  1.00 90.40           C  
ATOM   2508  CB  LEU A 156      22.114 -15.917 -24.552  1.00 90.40           C  
ATOM   2509  HB2 LEU A 156      22.735 -16.768 -24.272  1.00 90.40           H  
ATOM   2510  HB3 LEU A 156      21.161 -16.304 -24.915  1.00 90.40           H  
ATOM   2511  O   LEU A 156      21.374 -12.797 -23.868  1.00 90.40           O  
ATOM   2512  CG  LEU A 156      22.814 -15.170 -25.694  1.00 90.40           C  
ATOM   2513  HG  LEU A 156      22.225 -14.301 -25.987  1.00 90.40           H  
ATOM   2514  CD1 LEU A 156      24.227 -14.718 -25.320  1.00 90.40           C  
ATOM   2515 HD11 LEU A 156      24.817 -15.573 -24.989  1.00 90.40           H  
ATOM   2516 HD12 LEU A 156      24.722 -14.245 -26.168  1.00 90.40           H  
ATOM   2517 HD13 LEU A 156      24.188 -14.002 -24.498  1.00 90.40           H  
ATOM   2518  CD2 LEU A 156      22.902 -16.113 -26.896  1.00 90.40           C  
ATOM   2519 HD21 LEU A 156      23.518 -15.681 -27.685  1.00 90.40           H  
ATOM   2520 HD22 LEU A 156      23.360 -17.051 -26.583  1.00 90.40           H  
ATOM   2521 HD23 LEU A 156      21.900 -16.320 -27.271  1.00 90.40           H  
ATOM   2522  N   HIS A 157      19.592 -14.104 -23.495  1.00 90.42           N  
ATOM   2523  H   HIS A 157      19.253 -15.039 -23.322  1.00 90.42           H  
ATOM   2524  CA  HIS A 157      18.624 -13.019 -23.619  1.00 90.42           C  
ATOM   2525  HA  HIS A 157      18.821 -12.496 -24.555  1.00 90.42           H  
ATOM   2526  C   HIS A 157      18.773 -11.992 -22.489  1.00 90.42           C  
ATOM   2527  CB  HIS A 157      17.196 -13.575 -23.683  1.00 90.42           C  
ATOM   2528  HB2 HIS A 157      17.132 -14.310 -24.485  1.00 90.42           H  
ATOM   2529  HB3 HIS A 157      16.947 -14.074 -22.746  1.00 90.42           H  
ATOM   2530  O   HIS A 157      18.787 -10.797 -22.778  1.00 90.42           O  
ATOM   2531  CG  HIS A 157      16.170 -12.500 -23.931  1.00 90.42           C  
ATOM   2532  CD2 HIS A 157      15.586 -11.693 -22.991  1.00 90.42           C  
ATOM   2533  HD2 HIS A 157      15.777 -11.715 -21.929  1.00 90.42           H  
ATOM   2534  ND1 HIS A 157      15.661 -12.133 -25.154  1.00 90.42           N  
ATOM   2535  HD1 HIS A 157      15.825 -12.606 -26.031  1.00 90.42           H  
ATOM   2536  CE1 HIS A 157      14.784 -11.134 -24.955  1.00 90.42           C  
ATOM   2537  HE1 HIS A 157      14.201 -10.651 -25.726  1.00 90.42           H  
ATOM   2538  NE2 HIS A 157      14.703 -10.834 -23.651  1.00 90.42           N  
ATOM   2539  N   VAL A 158      18.912 -12.428 -21.233  1.00 88.87           N  
ATOM   2540  H   VAL A 158      18.932 -13.424 -21.064  1.00 88.87           H  
ATOM   2541  CA  VAL A 158      19.098 -11.517 -20.088  1.00 88.87           C  
ATOM   2542  HA  VAL A 158      18.310 -10.764 -20.109  1.00 88.87           H  
ATOM   2543  C   VAL A 158      20.427 -10.770 -20.199  1.00 88.87           C  
ATOM   2544  CB  VAL A 158      18.997 -12.269 -18.745  1.00 88.87           C  
ATOM   2545  HB  VAL A 158      19.771 -13.035 -18.695  1.00 88.87           H  
ATOM   2546  O   VAL A 158      20.452  -9.551 -20.056  1.00 88.87           O  
ATOM   2547  CG1 VAL A 158      19.150 -11.334 -17.542  1.00 88.87           C  
ATOM   2548 HG11 VAL A 158      19.091 -11.904 -16.615  1.00 88.87           H  
ATOM   2549 HG12 VAL A 158      20.122 -10.842 -17.577  1.00 88.87           H  
ATOM   2550 HG13 VAL A 158      18.370 -10.573 -17.551  1.00 88.87           H  
ATOM   2551  CG2 VAL A 158      17.627 -12.936 -18.597  1.00 88.87           C  
ATOM   2552 HG21 VAL A 158      17.501 -13.693 -19.370  1.00 88.87           H  
ATOM   2553 HG22 VAL A 158      16.835 -12.191 -18.681  1.00 88.87           H  
ATOM   2554 HG23 VAL A 158      17.554 -13.427 -17.626  1.00 88.87           H  
ATOM   2555  N   GLU A 159      21.513 -11.465 -20.538  1.00 89.92           N  
ATOM   2556  H   GLU A 159      21.442 -12.470 -20.612  1.00 89.92           H  
ATOM   2557  CA  GLU A 159      22.838 -10.853 -20.705  1.00 89.92           C  
ATOM   2558  HA  GLU A 159      23.134 -10.364 -19.777  1.00 89.92           H  
ATOM   2559  C   GLU A 159      22.852  -9.784 -21.810  1.00 89.92           C  
ATOM   2560  CB  GLU A 159      23.865 -11.942 -21.037  1.00 89.92           C  
ATOM   2561  HB2 GLU A 159      23.492 -12.528 -21.877  1.00 89.92           H  
ATOM   2562  HB3 GLU A 159      24.793 -11.457 -21.341  1.00 89.92           H  
ATOM   2563  O   GLU A 159      23.321  -8.665 -21.595  1.00 89.92           O  
ATOM   2564  CG  GLU A 159      24.171 -12.872 -19.852  1.00 89.92           C  
ATOM   2565  HG2 GLU A 159      23.241 -13.299 -19.476  1.00 89.92           H  
ATOM   2566  HG3 GLU A 159      24.612 -12.275 -19.054  1.00 89.92           H  
ATOM   2567  CD  GLU A 159      25.134 -14.009 -20.232  1.00 89.92           C  
ATOM   2568  OE1 GLU A 159      25.382 -14.868 -19.358  1.00 89.92           O  
ATOM   2569  OE2 GLU A 159      25.614 -14.020 -21.391  1.00 89.92           O  
ATOM   2570  N   ARG A 160      22.282 -10.087 -22.986  1.00 91.71           N  
ATOM   2571  H   ARG A 160      21.911 -11.020 -23.096  1.00 91.71           H  
ATOM   2572  CA  ARG A 160      22.218  -9.145 -24.121  1.00 91.71           C  
ATOM   2573  HA  ARG A 160      23.218  -8.764 -24.326  1.00 91.71           H  
ATOM   2574  C   ARG A 160      21.361  -7.917 -23.835  1.00 91.71           C  
ATOM   2575  CB  ARG A 160      21.669  -9.863 -25.358  1.00 91.71           C  
ATOM   2576  HB2 ARG A 160      21.381  -9.120 -26.102  1.00 91.71           H  
ATOM   2577  HB3 ARG A 160      20.780 -10.430 -25.084  1.00 91.71           H  
ATOM   2578  O   ARG A 160      21.623  -6.843 -24.376  1.00 91.71           O  
ATOM   2579  CG  ARG A 160      22.718 -10.785 -25.984  1.00 91.71           C  
ATOM   2580  HG2 ARG A 160      23.550 -10.183 -26.350  1.00 91.71           H  
ATOM   2581  HG3 ARG A 160      23.096 -11.494 -25.247  1.00 91.71           H  
ATOM   2582  CD  ARG A 160      22.083 -11.543 -27.149  1.00 91.71           C  
ATOM   2583  HD2 ARG A 160      21.658 -10.821 -27.846  1.00 91.71           H  
ATOM   2584  HD3 ARG A 160      21.284 -12.172 -26.754  1.00 91.71           H  
ATOM   2585  NE  ARG A 160      23.076 -12.375 -27.846  1.00 91.71           N  
ATOM   2586  HE  ARG A 160      24.011 -12.365 -27.464  1.00 91.71           H  
ATOM   2587  NH1 ARG A 160      21.648 -13.284 -29.393  1.00 91.71           N  
ATOM   2588 HH11 ARG A 160      20.888 -12.794 -28.944  1.00 91.71           H  
ATOM   2589 HH12 ARG A 160      21.466 -13.936 -30.143  1.00 91.71           H  
ATOM   2590  NH2 ARG A 160      23.813 -13.832 -29.430  1.00 91.71           N  
ATOM   2591 HH21 ARG A 160      24.742 -13.772 -29.039  1.00 91.71           H  
ATOM   2592 HH22 ARG A 160      23.630 -14.442 -30.214  1.00 91.71           H  
ATOM   2593  CZ  ARG A 160      22.842 -13.158 -28.882  1.00 91.71           C  
ATOM   2594  N   HIS A 161      20.347  -8.069 -22.993  1.00 90.28           N  
ATOM   2595  H   HIS A 161      20.193  -8.981 -22.587  1.00 90.28           H  
ATOM   2596  CA  HIS A 161      19.406  -7.007 -22.663  1.00 90.28           C  
ATOM   2597  HA  HIS A 161      19.599  -6.152 -23.311  1.00 90.28           H  
ATOM   2598  C   HIS A 161      19.596  -6.477 -21.240  1.00 90.28           C  
ATOM   2599  CB  HIS A 161      17.972  -7.450 -22.976  1.00 90.28           C  
ATOM   2600  HB2 HIS A 161      17.296  -6.616 -22.785  1.00 90.28           H  
ATOM   2601  HB3 HIS A 161      17.694  -8.265 -22.309  1.00 90.28           H  
ATOM   2602  O   HIS A 161      18.672  -5.886 -20.699  1.00 90.28           O  
ATOM   2603  CG  HIS A 161      17.781  -7.891 -24.405  1.00 90.28           C  
ATOM   2604  CD2 HIS A 161      17.594  -7.107 -25.511  1.00 90.28           C  
ATOM   2605  HD2 HIS A 161      17.555  -6.028 -25.522  1.00 90.28           H  
ATOM   2606  ND1 HIS A 161      17.788  -9.192 -24.830  1.00 90.28           N  
ATOM   2607  HD1 HIS A 161      17.904  -9.984 -24.214  1.00 90.28           H  
ATOM   2608  CE1 HIS A 161      17.599  -9.204 -26.156  1.00 90.28           C  
ATOM   2609  HE1 HIS A 161      17.542 -10.095 -26.764  1.00 90.28           H  
ATOM   2610  NE2 HIS A 161      17.483  -7.953 -26.624  1.00 90.28           N  
ATOM   2611  N   LYS A 162      20.790  -6.608 -20.638  1.00 88.14           N  
ATOM   2612  H   LYS A 162      21.477  -7.215 -21.061  1.00 88.14           H  
ATOM   2613  CA  LYS A 162      21.082  -6.044 -19.306  1.00 88.14           C  
ATOM   2614  HA  LYS A 162      20.491  -6.584 -18.566  1.00 88.14           H  
ATOM   2615  C   LYS A 162      20.683  -4.564 -19.203  1.00 88.14           C  
ATOM   2616  CB  LYS A 162      22.574  -6.236 -18.979  1.00 88.14           C  
ATOM   2617  HB2 LYS A 162      22.839  -7.287 -19.090  1.00 88.14           H  
ATOM   2618  HB3 LYS A 162      23.169  -5.654 -19.683  1.00 88.14           H  
ATOM   2619  O   LYS A 162      20.052  -4.169 -18.234  1.00 88.14           O  
ATOM   2620  CG  LYS A 162      22.906  -5.795 -17.540  1.00 88.14           C  
ATOM   2621  HG2 LYS A 162      22.440  -4.832 -17.327  1.00 88.14           H  
ATOM   2622  HG3 LYS A 162      22.504  -6.527 -16.839  1.00 88.14           H  
ATOM   2623  CD  LYS A 162      24.413  -5.621 -17.302  1.00 88.14           C  
ATOM   2624  HD2 LYS A 162      24.935  -6.562 -17.475  1.00 88.14           H  
ATOM   2625  HD3 LYS A 162      24.789  -4.862 -17.989  1.00 88.14           H  
ATOM   2626  CE  LYS A 162      24.631  -5.161 -15.853  1.00 88.14           C  
ATOM   2627  HE2 LYS A 162      23.788  -4.543 -15.542  1.00 88.14           H  
ATOM   2628  HE3 LYS A 162      24.646  -6.043 -15.212  1.00 88.14           H  
ATOM   2629  NZ  LYS A 162      25.868  -4.372 -15.644  1.00 88.14           N  
ATOM   2630  HZ1 LYS A 162      25.665  -3.388 -15.539  1.00 88.14           H  
ATOM   2631  HZ2 LYS A 162      26.588  -4.503 -16.339  1.00 88.14           H  
ATOM   2632  HZ3 LYS A 162      26.262  -4.548 -14.731  1.00 88.14           H  
ATOM   2633  N   HIS A 163      20.958  -3.771 -20.237  1.00 89.71           N  
ATOM   2634  H   HIS A 163      21.489  -4.166 -21.000  1.00 89.71           H  
ATOM   2635  CA  HIS A 163      20.593  -2.348 -20.308  1.00 89.71           C  
ATOM   2636  HA  HIS A 163      21.043  -1.834 -19.459  1.00 89.71           H  
ATOM   2637  C   HIS A 163      19.072  -2.078 -20.238  1.00 89.71           C  
ATOM   2638  CB  HIS A 163      21.193  -1.760 -21.592  1.00 89.71           C  
ATOM   2639  HB2 HIS A 163      22.261  -1.971 -21.623  1.00 89.71           H  
ATOM   2640  HB3 HIS A 163      21.079  -0.676 -21.555  1.00 89.71           H  
ATOM   2641  O   HIS A 163      18.648  -0.958 -19.972  1.00 89.71           O  
ATOM   2642  CG  HIS A 163      20.543  -2.273 -22.857  1.00 89.71           C  
ATOM   2643  CD2 HIS A 163      19.603  -1.611 -23.597  1.00 89.71           C  
ATOM   2644  HD2 HIS A 163      19.212  -0.629 -23.378  1.00 89.71           H  
ATOM   2645  ND1 HIS A 163      20.775  -3.481 -23.485  1.00 89.71           N  
ATOM   2646  HD1 HIS A 163      21.485  -4.161 -23.258  1.00 89.71           H  
ATOM   2647  CE1 HIS A 163      19.985  -3.542 -24.569  1.00 89.71           C  
ATOM   2648  HE1 HIS A 163      19.971  -4.359 -25.275  1.00 89.71           H  
ATOM   2649  NE2 HIS A 163      19.257  -2.422 -24.684  1.00 89.71           N  
ATOM   2650  N   TYR A 164      18.213  -3.086 -20.445  1.00 91.04           N  
ATOM   2651  H   TYR A 164      18.570  -4.011 -20.635  1.00 91.04           H  
ATOM   2652  CA  TYR A 164      16.770  -2.949 -20.209  1.00 91.04           C  
ATOM   2653  HA  TYR A 164      16.412  -2.062 -20.731  1.00 91.04           H  
ATOM   2654  C   TYR A 164      16.443  -2.705 -18.739  1.00 91.04           C  
ATOM   2655  CB  TYR A 164      16.002  -4.163 -20.752  1.00 91.04           C  
ATOM   2656  HB2 TYR A 164      16.453  -5.086 -20.387  1.00 91.04           H  
ATOM   2657  HB3 TYR A 164      15.005  -4.156 -20.312  1.00 91.04           H  
ATOM   2658  O   TYR A 164      15.435  -2.072 -18.426  1.00 91.04           O  
ATOM   2659  CG  TYR A 164      15.826  -4.238 -22.262  1.00 91.04           C  
ATOM   2660  CD1 TYR A 164      16.437  -3.312 -23.135  1.00 91.04           C  
ATOM   2661  HD1 TYR A 164      17.079  -2.527 -22.764  1.00 91.04           H  
ATOM   2662  CD2 TYR A 164      15.004  -5.248 -22.797  1.00 91.04           C  
ATOM   2663  HD2 TYR A 164      14.531  -5.959 -22.136  1.00 91.04           H  
ATOM   2664  CE1 TYR A 164      16.227  -3.394 -24.521  1.00 91.04           C  
ATOM   2665  HE1 TYR A 164      16.698  -2.677 -25.177  1.00 91.04           H  
ATOM   2666  CE2 TYR A 164      14.812  -5.351 -24.188  1.00 91.04           C  
ATOM   2667  HE2 TYR A 164      14.209  -6.145 -24.602  1.00 91.04           H  
ATOM   2668  OH  TYR A 164      15.234  -4.500 -26.392  1.00 91.04           O  
ATOM   2669  HH  TYR A 164      15.742  -3.827 -26.852  1.00 91.04           H  
ATOM   2670  CZ  TYR A 164      15.419  -4.416 -25.051  1.00 91.04           C  
ATOM   2671  N   LEU A 165      17.314  -3.151 -17.841  1.00 86.75           N  
ATOM   2672  H   LEU A 165      18.154  -3.611 -18.163  1.00 86.75           H  
ATOM   2673  CA  LEU A 165      17.180  -2.938 -16.412  1.00 86.75           C  
ATOM   2674  HA  LEU A 165      16.176  -3.227 -16.101  1.00 86.75           H  
ATOM   2675  C   LEU A 165      17.341  -1.455 -16.034  1.00 86.75           C  
ATOM   2676  CB  LEU A 165      18.186  -3.861 -15.720  1.00 86.75           C  
ATOM   2677  HB2 LEU A 165      19.198  -3.558 -15.990  1.00 86.75           H  
ATOM   2678  HB3 LEU A 165      18.108  -3.721 -14.642  1.00 86.75           H  
ATOM   2679  O   LEU A 165      16.616  -0.982 -15.159  1.00 86.75           O  
ATOM   2680  CG  LEU A 165      17.990  -5.361 -16.027  1.00 86.75           C  
ATOM   2681  HG  LEU A 165      18.171  -5.559 -17.083  1.00 86.75           H  
ATOM   2682  CD1 LEU A 165      19.002  -6.147 -15.213  1.00 86.75           C  
ATOM   2683 HD11 LEU A 165      20.008  -5.817 -15.474  1.00 86.75           H  
ATOM   2684 HD12 LEU A 165      18.909  -7.213 -15.419  1.00 86.75           H  
ATOM   2685 HD13 LEU A 165      18.810  -5.951 -14.158  1.00 86.75           H  
ATOM   2686  CD2 LEU A 165      16.597  -5.891 -15.673  1.00 86.75           C  
ATOM   2687 HD21 LEU A 165      16.560  -6.966 -15.847  1.00 86.75           H  
ATOM   2688 HD22 LEU A 165      16.383  -5.691 -14.623  1.00 86.75           H  
ATOM   2689 HD23 LEU A 165      15.843  -5.414 -16.301  1.00 86.75           H  
ATOM   2690  N   ASP A 166      18.153  -0.687 -16.770  1.00 90.28           N  
ATOM   2691  H   ASP A 166      18.746  -1.122 -17.463  1.00 90.28           H  
ATOM   2692  CA  ASP A 166      18.242   0.773 -16.614  1.00 90.28           C  
ATOM   2693  HA  ASP A 166      18.522   1.008 -15.587  1.00 90.28           H  
ATOM   2694  C   ASP A 166      16.899   1.452 -16.918  1.00 90.28           C  
ATOM   2695  CB  ASP A 166      19.305   1.358 -17.560  1.00 90.28           C  
ATOM   2696  HB2 ASP A 166      19.033   1.145 -18.594  1.00 90.28           H  
ATOM   2697  HB3 ASP A 166      19.309   2.442 -17.445  1.00 90.28           H  
ATOM   2698  O   ASP A 166      16.442   2.331 -16.180  1.00 90.28           O  
ATOM   2699  CG  ASP A 166      20.714   0.849 -17.276  1.00 90.28           C  
ATOM   2700  OD1 ASP A 166      21.110   0.949 -16.097  1.00 90.28           O  
ATOM   2701  OD2 ASP A 166      21.370   0.378 -18.229  1.00 90.28           O  
ATOM   2702  N   TYR A 167      16.222   1.015 -17.987  1.00 92.25           N  
ATOM   2703  H   TYR A 167      16.649   0.298 -18.557  1.00 92.25           H  
ATOM   2704  CA  TYR A 167      14.891   1.517 -18.333  1.00 92.25           C  
ATOM   2705  HA  TYR A 167      14.935   2.606 -18.358  1.00 92.25           H  
ATOM   2706  C   TYR A 167      13.853   1.144 -17.274  1.00 92.25           C  
ATOM   2707  CB  TYR A 167      14.449   1.014 -19.716  1.00 92.25           C  
ATOM   2708  HB2 TYR A 167      14.432  -0.076 -19.712  1.00 92.25           H  
ATOM   2709  HB3 TYR A 167      13.427   1.348 -19.892  1.00 92.25           H  
ATOM   2710  O   TYR A 167      13.016   1.979 -16.927  1.00 92.25           O  
ATOM   2711  CG  TYR A 167      15.297   1.505 -20.875  1.00 92.25           C  
ATOM   2712  CD1 TYR A 167      15.450   2.886 -21.106  1.00 92.25           C  
ATOM   2713  HD1 TYR A 167      14.962   3.594 -20.453  1.00 92.25           H  
ATOM   2714  CD2 TYR A 167      15.906   0.587 -21.747  1.00 92.25           C  
ATOM   2715  HD2 TYR A 167      15.720  -0.470 -21.629  1.00 92.25           H  
ATOM   2716  CE1 TYR A 167      16.248   3.342 -22.174  1.00 92.25           C  
ATOM   2717  HE1 TYR A 167      16.377   4.401 -22.340  1.00 92.25           H  
ATOM   2718  CE2 TYR A 167      16.716   1.032 -22.806  1.00 92.25           C  
ATOM   2719  HE2 TYR A 167      17.182   0.327 -23.478  1.00 92.25           H  
ATOM   2720  OH  TYR A 167      17.669   2.840 -24.048  1.00 92.25           O  
ATOM   2721  HH  TYR A 167      17.778   3.793 -24.048  1.00 92.25           H  
ATOM   2722  CZ  TYR A 167      16.897   2.411 -23.016  1.00 92.25           C  
ATOM   2723  N   VAL A 168      13.926  -0.075 -16.730  1.00 90.70           N  
ATOM   2724  H   VAL A 168      14.640  -0.703 -17.072  1.00 90.70           H  
ATOM   2725  CA  VAL A 168      13.046  -0.531 -15.647  1.00 90.70           C  
ATOM   2726  HA  VAL A 168      12.012  -0.381 -15.958  1.00 90.70           H  
ATOM   2727  C   VAL A 168      13.245   0.324 -14.389  1.00 90.70           C  
ATOM   2728  CB  VAL A 168      13.243  -2.039 -15.384  1.00 90.70           C  
ATOM   2729  HB  VAL A 168      14.306  -2.251 -15.265  1.00 90.70           H  
ATOM   2730  O   VAL A 168      12.255   0.813 -13.846  1.00 90.70           O  
ATOM   2731  CG1 VAL A 168      12.514  -2.533 -14.135  1.00 90.70           C  
ATOM   2732 HG11 VAL A 168      11.484  -2.175 -14.140  1.00 90.70           H  
ATOM   2733 HG12 VAL A 168      13.044  -2.175 -13.253  1.00 90.70           H  
ATOM   2734 HG13 VAL A 168      12.517  -3.622 -14.099  1.00 90.70           H  
ATOM   2735  CG2 VAL A 168      12.712  -2.883 -16.549  1.00 90.70           C  
ATOM   2736 HG21 VAL A 168      13.194  -2.583 -17.480  1.00 90.70           H  
ATOM   2737 HG22 VAL A 168      11.634  -2.748 -16.646  1.00 90.70           H  
ATOM   2738 HG23 VAL A 168      12.935  -3.936 -16.378  1.00 90.70           H  
ATOM   2739  N   ILE A 169      14.490   0.594 -13.967  1.00 92.10           N  
ATOM   2740  H   ILE A 169      15.268   0.179 -14.459  1.00 92.10           H  
ATOM   2741  CA  ILE A 169      14.780   1.484 -12.824  1.00 92.10           C  
ATOM   2742  HA  ILE A 169      14.278   1.088 -11.941  1.00 92.10           H  
ATOM   2743  C   ILE A 169      14.194   2.867 -13.057  1.00 92.10           C  
ATOM   2744  CB  ILE A 169      16.299   1.582 -12.541  1.00 92.10           C  
ATOM   2745  HB  ILE A 169      16.814   1.710 -13.493  1.00 92.10           H  
ATOM   2746  O   ILE A 169      13.482   3.376 -12.196  1.00 92.10           O  
ATOM   2747  CG1 ILE A 169      16.802   0.275 -11.915  1.00 92.10           C  
ATOM   2748 HG12 ILE A 169      17.890   0.250 -11.985  1.00 92.10           H  
ATOM   2749 HG13 ILE A 169      16.411  -0.542 -12.522  1.00 92.10           H  
ATOM   2750  CG2 ILE A 169      16.693   2.774 -11.644  1.00 92.10           C  
ATOM   2751 HG21 ILE A 169      17.743   2.691 -11.366  1.00 92.10           H  
ATOM   2752 HG22 ILE A 169      16.567   3.713 -12.183  1.00 92.10           H  
ATOM   2753 HG23 ILE A 169      16.085   2.797 -10.740  1.00 92.10           H  
ATOM   2754  CD1 ILE A 169      16.405   0.018 -10.456  1.00 92.10           C  
ATOM   2755 HD11 ILE A 169      15.332   0.150 -10.318  1.00 92.10           H  
ATOM   2756 HD12 ILE A 169      16.673  -1.005 -10.193  1.00 92.10           H  
ATOM   2757 HD13 ILE A 169      16.940   0.700  -9.794  1.00 92.10           H  
ATOM   2758  N   LYS A 170      14.427   3.460 -14.232  1.00 92.73           N  
ATOM   2759  H   LYS A 170      15.028   2.991 -14.894  1.00 92.73           H  
ATOM   2760  CA  LYS A 170      13.895   4.787 -14.550  1.00 92.73           C  
ATOM   2761  HA  LYS A 170      14.264   5.492 -13.805  1.00 92.73           H  
ATOM   2762  C   LYS A 170      12.365   4.828 -14.459  1.00 92.73           C  
ATOM   2763  CB  LYS A 170      14.413   5.209 -15.928  1.00 92.73           C  
ATOM   2764  HB2 LYS A 170      14.038   4.524 -16.688  1.00 92.73           H  
ATOM   2765  HB3 LYS A 170      15.502   5.172 -15.928  1.00 92.73           H  
ATOM   2766  O   LYS A 170      11.821   5.706 -13.795  1.00 92.73           O  
ATOM   2767  CG  LYS A 170      13.955   6.634 -16.247  1.00 92.73           C  
ATOM   2768  HG2 LYS A 170      14.319   7.313 -15.476  1.00 92.73           H  
ATOM   2769  HG3 LYS A 170      12.866   6.671 -16.261  1.00 92.73           H  
ATOM   2770  CD  LYS A 170      14.468   7.092 -17.609  1.00 92.73           C  
ATOM   2771  HD2 LYS A 170      14.146   6.386 -18.375  1.00 92.73           H  
ATOM   2772  HD3 LYS A 170      15.556   7.156 -17.592  1.00 92.73           H  
ATOM   2773  CE  LYS A 170      13.846   8.464 -17.863  1.00 92.73           C  
ATOM   2774  HE2 LYS A 170      12.762   8.365 -17.795  1.00 92.73           H  
ATOM   2775  HE3 LYS A 170      14.140   9.142 -17.062  1.00 92.73           H  
ATOM   2776  NZ  LYS A 170      14.220   9.008 -19.184  1.00 92.73           N  
ATOM   2777  HZ1 LYS A 170      13.898   8.383 -19.909  1.00 92.73           H  
ATOM   2778  HZ2 LYS A 170      15.222   9.127 -19.241  1.00 92.73           H  
ATOM   2779  HZ3 LYS A 170      13.762   9.901 -19.297  1.00 92.73           H  
ATOM   2780  N   GLN A 171      11.677   3.865 -15.077  1.00 91.23           N  
ATOM   2781  H   GLN A 171      12.193   3.153 -15.574  1.00 91.23           H  
ATOM   2782  CA  GLN A 171      10.212   3.791 -15.054  1.00 91.23           C  
ATOM   2783  HA  GLN A 171       9.800   4.727 -15.431  1.00 91.23           H  
ATOM   2784  C   GLN A 171       9.660   3.603 -13.637  1.00 91.23           C  
ATOM   2785  CB  GLN A 171       9.735   2.634 -15.945  1.00 91.23           C  
ATOM   2786  HB2 GLN A 171       8.687   2.432 -15.725  1.00 91.23           H  
ATOM   2787  HB3 GLN A 171      10.310   1.734 -15.726  1.00 91.23           H  
ATOM   2788  O   GLN A 171       8.674   4.238 -13.261  1.00 91.23           O  
ATOM   2789  CG  GLN A 171       9.847   2.977 -17.434  1.00 91.23           C  
ATOM   2790  HG2 GLN A 171      10.888   3.148 -17.707  1.00 91.23           H  
ATOM   2791  HG3 GLN A 171       9.297   3.900 -17.618  1.00 91.23           H  
ATOM   2792  CD  GLN A 171       9.279   1.888 -18.340  1.00 91.23           C  
ATOM   2793  NE2 GLN A 171       8.914   2.232 -19.555  1.00 91.23           N  
ATOM   2794 HE21 GLN A 171       8.532   1.489 -20.122  1.00 91.23           H  
ATOM   2795 HE22 GLN A 171       8.989   3.195 -19.851  1.00 91.23           H  
ATOM   2796  OE1 GLN A 171       9.141   0.723 -18.003  1.00 91.23           O  
ATOM   2797  N   ILE A 172      10.300   2.752 -12.833  1.00 90.31           N  
ATOM   2798  H   ILE A 172      11.096   2.247 -13.195  1.00 90.31           H  
ATOM   2799  CA  ILE A 172       9.891   2.511 -11.447  1.00 90.31           C  
ATOM   2800  HA  ILE A 172       8.818   2.315 -11.427  1.00 90.31           H  
ATOM   2801  C   ILE A 172      10.133   3.746 -10.585  1.00 90.31           C  
ATOM   2802  CB  ILE A 172      10.615   1.277 -10.882  1.00 90.31           C  
ATOM   2803  HB  ILE A 172      11.681   1.376 -11.091  1.00 90.31           H  
ATOM   2804  O   ILE A 172       9.286   4.061  -9.752  1.00 90.31           O  
ATOM   2805  CG1 ILE A 172      10.074   0.010 -11.578  1.00 90.31           C  
ATOM   2806 HG12 ILE A 172       9.945   0.185 -12.647  1.00 90.31           H  
ATOM   2807 HG13 ILE A 172       9.098  -0.249 -11.169  1.00 90.31           H  
ATOM   2808  CG2 ILE A 172      10.431   1.167  -9.353  1.00 90.31           C  
ATOM   2809 HG21 ILE A 172       9.371   1.219  -9.105  1.00 90.31           H  
ATOM   2810 HG22 ILE A 172      10.959   1.980  -8.854  1.00 90.31           H  
ATOM   2811 HG23 ILE A 172      10.851   0.235  -8.975  1.00 90.31           H  
ATOM   2812  CD1 ILE A 172      11.043  -1.162 -11.427  1.00 90.31           C  
ATOM   2813 HD11 ILE A 172      11.992  -0.894 -11.891  1.00 90.31           H  
ATOM   2814 HD12 ILE A 172      11.258  -1.371 -10.379  1.00 90.31           H  
ATOM   2815 HD13 ILE A 172      10.628  -2.052 -11.900  1.00 90.31           H  
ATOM   2816  N   SER A 173      11.244   4.453 -10.784  1.00 92.40           N  
ATOM   2817  H   SER A 173      11.942   4.102 -11.424  1.00 92.40           H  
ATOM   2818  CA  SER A 173      11.547   5.692 -10.069  1.00 92.40           C  
ATOM   2819  HA  SER A 173      11.523   5.488  -8.999  1.00 92.40           H  
ATOM   2820  C   SER A 173      10.488   6.757 -10.338  1.00 92.40           C  
ATOM   2821  CB  SER A 173      12.948   6.193 -10.442  1.00 92.40           C  
ATOM   2822  HB2 SER A 173      13.124   7.164  -9.979  1.00 92.40           H  
ATOM   2823  HB3 SER A 173      13.030   6.291 -11.524  1.00 92.40           H  
ATOM   2824  O   SER A 173       9.881   7.262  -9.394  1.00 92.40           O  
ATOM   2825  OG  SER A 173      13.907   5.267  -9.968  1.00 92.40           O  
ATOM   2826  HG  SER A 173      14.746   5.382 -10.421  1.00 92.40           H  
ATOM   2827  N   GLU A 174      10.159   7.002 -11.609  1.00 92.40           N  
ATOM   2828  H   GLU A 174      10.682   6.543 -12.342  1.00 92.40           H  
ATOM   2829  CA  GLU A 174       9.097   7.939 -12.002  1.00 92.40           C  
ATOM   2830  HA  GLU A 174       9.335   8.932 -11.621  1.00 92.40           H  
ATOM   2831  C   GLU A 174       7.729   7.534 -11.412  1.00 92.40           C  
ATOM   2832  CB  GLU A 174       9.023   8.000 -13.540  1.00 92.40           C  
ATOM   2833  HB2 GLU A 174       8.121   8.543 -13.823  1.00 92.40           H  
ATOM   2834  HB3 GLU A 174       8.941   6.983 -13.925  1.00 92.40           H  
ATOM   2835  O   GLU A 174       6.985   8.368 -10.885  1.00 92.40           O  
ATOM   2836  CG  GLU A 174      10.235   8.700 -14.192  1.00 92.40           C  
ATOM   2837  HG2 GLU A 174      11.156   8.259 -13.811  1.00 92.40           H  
ATOM   2838  HG3 GLU A 174      10.227   9.748 -13.892  1.00 92.40           H  
ATOM   2839  CD  GLU A 174      10.248   8.623 -15.734  1.00 92.40           C  
ATOM   2840  OE1 GLU A 174      11.261   9.056 -16.342  1.00 92.40           O  
ATOM   2841  OE2 GLU A 174       9.260   8.135 -16.329  1.00 92.40           O  
ATOM   2842  N   PHE A 175       7.400   6.236 -11.433  1.00 93.40           N  
ATOM   2843  H   PHE A 175       8.025   5.595 -11.901  1.00 93.40           H  
ATOM   2844  CA  PHE A 175       6.174   5.710 -10.829  1.00 93.40           C  
ATOM   2845  HA  PHE A 175       5.325   6.262 -11.233  1.00 93.40           H  
ATOM   2846  C   PHE A 175       6.153   5.886  -9.300  1.00 93.40           C  
ATOM   2847  CB  PHE A 175       6.025   4.231 -11.219  1.00 93.40           C  
ATOM   2848  HB2 PHE A 175       6.054   4.152 -12.306  1.00 93.40           H  
ATOM   2849  HB3 PHE A 175       6.873   3.667 -10.832  1.00 93.40           H  
ATOM   2850  O   PHE A 175       5.131   6.269  -8.718  1.00 93.40           O  
ATOM   2851  CG  PHE A 175       4.745   3.591 -10.721  1.00 93.40           C  
ATOM   2852  CD1 PHE A 175       4.693   3.007  -9.441  1.00 93.40           C  
ATOM   2853  HD1 PHE A 175       5.580   2.991  -8.825  1.00 93.40           H  
ATOM   2854  CD2 PHE A 175       3.598   3.595 -11.534  1.00 93.40           C  
ATOM   2855  HD2 PHE A 175       3.634   4.034 -12.520  1.00 93.40           H  
ATOM   2856  CE1 PHE A 175       3.497   2.431  -8.976  1.00 93.40           C  
ATOM   2857  HE1 PHE A 175       3.458   1.954  -8.007  1.00 93.40           H  
ATOM   2858  CE2 PHE A 175       2.399   3.035 -11.061  1.00 93.40           C  
ATOM   2859  HE2 PHE A 175       1.520   3.041 -11.688  1.00 93.40           H  
ATOM   2860  CZ  PHE A 175       2.354   2.438  -9.791  1.00 93.40           C  
ATOM   2861  HZ  PHE A 175       1.450   1.952  -9.453  1.00 93.40           H  
ATOM   2862  N   ALA A 176       7.272   5.613  -8.628  1.00 93.29           N  
ATOM   2863  H   ALA A 176       8.086   5.331  -9.155  1.00 93.29           H  
ATOM   2864  CA  ALA A 176       7.389   5.671  -7.177  1.00 93.29           C  
ATOM   2865  HA  ALA A 176       6.555   5.108  -6.759  1.00 93.29           H  
ATOM   2866  C   ALA A 176       7.283   7.103  -6.642  1.00 93.29           C  
ATOM   2867  CB  ALA A 176       8.698   4.998  -6.750  1.00 93.29           C  
ATOM   2868  HB1 ALA A 176       9.544   5.517  -7.200  1.00 93.29           H  
ATOM   2869  HB2 ALA A 176       8.710   3.961  -7.086  1.00 93.29           H  
ATOM   2870  HB3 ALA A 176       8.798   5.027  -5.665  1.00 93.29           H  
ATOM   2871  O   ALA A 176       6.569   7.335  -5.655  1.00 93.29           O  
ATOM   2872  N   GLU A 177       7.932   8.057  -7.310  1.00 92.44           N  
ATOM   2873  H   GLU A 177       8.527   7.792  -8.082  1.00 92.44           H  
ATOM   2874  CA  GLU A 177       7.831   9.486  -6.999  1.00 92.44           C  
ATOM   2875  HA  GLU A 177       8.146   9.665  -5.971  1.00 92.44           H  
ATOM   2876  C   GLU A 177       6.389   9.975  -7.134  1.00 92.44           C  
ATOM   2877  CB  GLU A 177       8.734  10.300  -7.936  1.00 92.44           C  
ATOM   2878  HB2 GLU A 177       8.494  11.357  -7.819  1.00 92.44           H  
ATOM   2879  HB3 GLU A 177       8.543  10.007  -8.969  1.00 92.44           H  
ATOM   2880  O   GLU A 177       5.867  10.642  -6.236  1.00 92.44           O  
ATOM   2881  CG  GLU A 177      10.212  10.094  -7.595  1.00 92.44           C  
ATOM   2882  HG2 GLU A 177      10.422   9.027  -7.673  1.00 92.44           H  
ATOM   2883  HG3 GLU A 177      10.378  10.401  -6.562  1.00 92.44           H  
ATOM   2884  CD  GLU A 177      11.177  10.850  -8.516  1.00 92.44           C  
ATOM   2885  OE1 GLU A 177      12.398  10.683  -8.306  1.00 92.44           O  
ATOM   2886  OE2 GLU A 177      10.695  11.603  -9.392  1.00 92.44           O  
ATOM   2887  N   ARG A 178       5.711   9.585  -8.220  1.00 92.86           N  
ATOM   2888  H   ARG A 178       6.214   9.069  -8.927  1.00 92.86           H  
ATOM   2889  CA  ARG A 178       4.359  10.062  -8.517  1.00 92.86           C  
ATOM   2890  HA  ARG A 178       4.338  11.133  -8.314  1.00 92.86           H  
ATOM   2891  C   ARG A 178       3.283   9.438  -7.625  1.00 92.86           C  
ATOM   2892  CB  ARG A 178       4.100   9.850 -10.014  1.00 92.86           C  
ATOM   2893  HB2 ARG A 178       4.937  10.263 -10.578  1.00 92.86           H  
ATOM   2894  HB3 ARG A 178       4.028   8.785 -10.232  1.00 92.86           H  
ATOM   2895  O   ARG A 178       2.404  10.148  -7.133  1.00 92.86           O  
ATOM   2896  CG  ARG A 178       2.818  10.560 -10.455  1.00 92.86           C  
ATOM   2897  HG2 ARG A 178       1.959  10.085  -9.980  1.00 92.86           H  
ATOM   2898  HG3 ARG A 178       2.853  11.605 -10.147  1.00 92.86           H  
ATOM   2899  CD  ARG A 178       2.665  10.498 -11.974  1.00 92.86           C  
ATOM   2900  HD2 ARG A 178       3.452  11.097 -12.430  1.00 92.86           H  
ATOM   2901  HD3 ARG A 178       2.777   9.464 -12.300  1.00 92.86           H  
ATOM   2902  NE  ARG A 178       1.343  11.001 -12.382  1.00 92.86           N  
ATOM   2903  HE  ARG A 178       0.635  11.084 -11.667  1.00 92.86           H  
ATOM   2904  NH1 ARG A 178       1.679  10.959 -14.655  1.00 92.86           N  
ATOM   2905 HH11 ARG A 178       1.318  11.076 -15.590  1.00 92.86           H  
ATOM   2906 HH12 ARG A 178       2.640  10.689 -14.498  1.00 92.86           H  
ATOM   2907  NH2 ARG A 178      -0.325  11.512 -13.808  1.00 92.86           N  
ATOM   2908 HH21 ARG A 178      -0.940  11.527 -13.008  1.00 92.86           H  
ATOM   2909 HH22 ARG A 178      -0.717  11.563 -14.738  1.00 92.86           H  
ATOM   2910  CZ  ARG A 178       0.911  11.157 -13.617  1.00 92.86           C  
ATOM   2911  N   TYR A 179       3.332   8.124  -7.399  1.00 94.43           N  
ATOM   2912  H   TYR A 179       4.056   7.608  -7.878  1.00 94.43           H  
ATOM   2913  CA  TYR A 179       2.202   7.378  -6.826  1.00 94.43           C  
ATOM   2914  HA  TYR A 179       1.360   8.052  -6.669  1.00 94.43           H  
ATOM   2915  C   TYR A 179       2.487   6.716  -5.471  1.00 94.43           C  
ATOM   2916  CB  TYR A 179       1.751   6.329  -7.845  1.00 94.43           C  
ATOM   2917  HB2 TYR A 179       0.879   5.813  -7.442  1.00 94.43           H  
ATOM   2918  HB3 TYR A 179       2.539   5.583  -7.948  1.00 94.43           H  
ATOM   2919  O   TYR A 179       1.577   6.518  -4.658  1.00 94.43           O  
ATOM   2920  CG  TYR A 179       1.394   6.871  -9.219  1.00 94.43           C  
ATOM   2921  CD1 TYR A 179       0.393   7.848  -9.378  1.00 94.43           C  
ATOM   2922  HD1 TYR A 179      -0.108   8.257  -8.513  1.00 94.43           H  
ATOM   2923  CD2 TYR A 179       2.062   6.376 -10.350  1.00 94.43           C  
ATOM   2924  HD2 TYR A 179       2.859   5.658 -10.218  1.00 94.43           H  
ATOM   2925  CE1 TYR A 179       0.024   8.282 -10.665  1.00 94.43           C  
ATOM   2926  HE1 TYR A 179      -0.776   8.996 -10.796  1.00 94.43           H  
ATOM   2927  CE2 TYR A 179       1.698   6.799 -11.641  1.00 94.43           C  
ATOM   2928  HE2 TYR A 179       2.206   6.393 -12.503  1.00 94.43           H  
ATOM   2929  OH  TYR A 179       0.304   8.149 -13.046  1.00 94.43           O  
ATOM   2930  HH  TYR A 179       0.690   7.587 -13.721  1.00 94.43           H  
ATOM   2931  CZ  TYR A 179       0.664   7.745 -11.800  1.00 94.43           C  
ATOM   2932  N   ILE A 180       3.739   6.371  -5.170  1.00 92.97           N  
ATOM   2933  H   ILE A 180       4.472   6.585  -5.832  1.00 92.97           H  
ATOM   2934  CA  ILE A 180       4.070   5.620  -3.948  1.00 92.97           C  
ATOM   2935  HA  ILE A 180       3.202   5.030  -3.656  1.00 92.97           H  
ATOM   2936  C   ILE A 180       4.356   6.571  -2.786  1.00 92.97           C  
ATOM   2937  CB  ILE A 180       5.202   4.606  -4.208  1.00 92.97           C  
ATOM   2938  HB  ILE A 180       6.094   5.144  -4.528  1.00 92.97           H  
ATOM   2939  O   ILE A 180       3.867   6.318  -1.682  1.00 92.97           O  
ATOM   2940  CG1 ILE A 180       4.751   3.646  -5.328  1.00 92.97           C  
ATOM   2941 HG12 ILE A 180       4.537   4.207  -6.238  1.00 92.97           H  
ATOM   2942 HG13 ILE A 180       3.836   3.134  -5.032  1.00 92.97           H  
ATOM   2943  CG2 ILE A 180       5.575   3.807  -2.947  1.00 92.97           C  
ATOM   2944 HG21 ILE A 180       5.764   4.473  -2.105  1.00 92.97           H  
ATOM   2945 HG22 ILE A 180       4.780   3.106  -2.696  1.00 92.97           H  
ATOM   2946 HG23 ILE A 180       6.492   3.245  -3.126  1.00 92.97           H  
ATOM   2947  CD1 ILE A 180       5.801   2.603  -5.687  1.00 92.97           C  
ATOM   2948 HD11 ILE A 180       5.890   1.868  -4.887  1.00 92.97           H  
ATOM   2949 HD12 ILE A 180       6.771   3.068  -5.862  1.00 92.97           H  
ATOM   2950 HD13 ILE A 180       5.466   2.114  -6.602  1.00 92.97           H  
ATOM   2951  N   ARG A 181       5.069   7.682  -3.016  1.00 89.32           N  
ATOM   2952  H   ARG A 181       5.410   7.819  -3.957  1.00 89.32           H  
ATOM   2953  CA  ARG A 181       5.540   8.614  -1.967  1.00 89.32           C  
ATOM   2954  HA  ARG A 181       6.187   9.342  -2.458  1.00 89.32           H  
ATOM   2955  C   ARG A 181       6.423   7.933  -0.915  1.00 89.32           C  
ATOM   2956  CB  ARG A 181       4.384   9.394  -1.314  1.00 89.32           C  
ATOM   2957  HB2 ARG A 181       3.756   8.712  -0.740  1.00 89.32           H  
ATOM   2958  HB3 ARG A 181       4.821  10.109  -0.616  1.00 89.32           H  
ATOM   2959  O   ARG A 181       6.203   8.057   0.294  1.00 89.32           O  
ATOM   2960  CG  ARG A 181       3.506  10.159  -2.304  1.00 89.32           C  
ATOM   2961  HG2 ARG A 181       2.989   9.451  -2.953  1.00 89.32           H  
ATOM   2962  HG3 ARG A 181       4.119  10.817  -2.921  1.00 89.32           H  
ATOM   2963  CD  ARG A 181       2.459  10.978  -1.544  1.00 89.32           C  
ATOM   2964  HD2 ARG A 181       1.764  11.363  -2.290  1.00 89.32           H  
ATOM   2965  HD3 ARG A 181       1.916  10.335  -0.852  1.00 89.32           H  
ATOM   2966  NE  ARG A 181       3.032  12.133  -0.831  1.00 89.32           N  
ATOM   2967  HE  ARG A 181       4.038  12.223  -0.843  1.00 89.32           H  
ATOM   2968  NH1 ARG A 181       1.030  13.158  -0.322  1.00 89.32           N  
ATOM   2969 HH11 ARG A 181       0.514  12.417  -0.774  1.00 89.32           H  
ATOM   2970 HH12 ARG A 181       0.516  13.982  -0.046  1.00 89.32           H  
ATOM   2971  NH2 ARG A 181       2.959  14.167   0.177  1.00 89.32           N  
ATOM   2972 HH21 ARG A 181       3.964  14.232   0.105  1.00 89.32           H  
ATOM   2973 HH22 ARG A 181       2.424  14.972   0.471  1.00 89.32           H  
ATOM   2974  CZ  ARG A 181       2.337  13.138  -0.327  1.00 89.32           C  
ATOM   2975  N   ALA A 182       7.411   7.179  -1.383  1.00 91.99           N  
ATOM   2976  H   ALA A 182       7.546   7.155  -2.384  1.00 91.99           H  
ATOM   2977  CA  ALA A 182       8.409   6.515  -0.550  1.00 91.99           C  
ATOM   2978  HA  ALA A 182       8.266   6.807   0.490  1.00 91.99           H  
ATOM   2979  C   ALA A 182       9.825   6.981  -0.925  1.00 91.99           C  
ATOM   2980  CB  ALA A 182       8.204   4.994  -0.627  1.00 91.99           C  
ATOM   2981  HB1 ALA A 182       8.395   4.643  -1.642  1.00 91.99           H  
ATOM   2982  HB2 ALA A 182       8.895   4.499   0.055  1.00 91.99           H  
ATOM   2983  HB3 ALA A 182       7.186   4.736  -0.336  1.00 91.99           H  
ATOM   2984  O   ALA A 182      10.668   6.153  -1.246  1.00 91.99           O  
ATOM   2985  N   ASN A 183      10.067   8.297  -0.896  1.00 93.01           N  
ATOM   2986  H   ASN A 183       9.295   8.930  -0.738  1.00 93.01           H  
ATOM   2987  CA  ASN A 183      11.321   8.914  -1.354  1.00 93.01           C  
ATOM   2988  HA  ASN A 183      11.424   8.742  -2.425  1.00 93.01           H  
ATOM   2989  C   ASN A 183      12.555   8.282  -0.693  1.00 93.01           C  
ATOM   2990  CB  ASN A 183      11.274  10.435  -1.125  1.00 93.01           C  
ATOM   2991  HB2 ASN A 183      11.168  10.651  -0.062  1.00 93.01           H  
ATOM   2992  HB3 ASN A 183      12.228  10.850  -1.452  1.00 93.01           H  
ATOM   2993  O   ASN A 183      13.432   7.817  -1.403  1.00 93.01           O  
ATOM   2994  CG  ASN A 183      10.171  11.150  -1.891  1.00 93.01           C  
ATOM   2995  ND2 ASN A 183      10.156  12.458  -1.852  1.00 93.01           N  
ATOM   2996 HD21 ASN A 183       9.545  12.897  -2.526  1.00 93.01           H  
ATOM   2997 HD22 ASN A 183      10.969  12.934  -1.491  1.00 93.01           H  
ATOM   2998  OD1 ASN A 183       9.266  10.563  -2.464  1.00 93.01           O  
ATOM   2999  N   ASP A 184      12.552   8.101   0.633  1.00 94.58           N  
ATOM   3000  H   ASP A 184      11.956   8.696   1.190  1.00 94.58           H  
ATOM   3001  CA  ASP A 184      13.665   7.446   1.341  1.00 94.58           C  
ATOM   3002  HA  ASP A 184      14.563   8.050   1.207  1.00 94.58           H  
ATOM   3003  C   ASP A 184      13.953   6.020   0.829  1.00 94.58           C  
ATOM   3004  CB  ASP A 184      13.354   7.338   2.848  1.00 94.58           C  
ATOM   3005  HB2 ASP A 184      14.252   6.997   3.363  1.00 94.58           H  
ATOM   3006  HB3 ASP A 184      12.590   6.572   2.984  1.00 94.58           H  
ATOM   3007  O   ASP A 184      15.099   5.574   0.798  1.00 94.58           O  
ATOM   3008  CG  ASP A 184      12.859   8.617   3.533  1.00 94.58           C  
ATOM   3009  OD1 ASP A 184      13.094   9.722   3.007  1.00 94.58           O  
ATOM   3010  OD2 ASP A 184      12.138   8.465   4.548  1.00 94.58           O  
ATOM   3011  N   ASN A 185      12.913   5.274   0.436  1.00 95.55           N  
ATOM   3012  H   ASN A 185      12.012   5.726   0.368  1.00 95.55           H  
ATOM   3013  CA  ASN A 185      13.078   3.937  -0.136  1.00 95.55           C  
ATOM   3014  HA  ASN A 185      13.804   3.379   0.455  1.00 95.55           H  
ATOM   3015  C   ASN A 185      13.622   4.018  -1.561  1.00 95.55           C  
ATOM   3016  CB  ASN A 185      11.748   3.169  -0.153  1.00 95.55           C  
ATOM   3017  HB2 ASN A 185      11.900   2.266  -0.744  1.00 95.55           H  
ATOM   3018  HB3 ASN A 185      10.981   3.755  -0.658  1.00 95.55           H  
ATOM   3019  O   ASN A 185      14.447   3.192  -1.942  1.00 95.55           O  
ATOM   3020  CG  ASN A 185      11.234   2.739   1.203  1.00 95.55           C  
ATOM   3021  ND2 ASN A 185      10.303   1.818   1.191  1.00 95.55           N  
ATOM   3022 HD21 ASN A 185      10.095   1.371   0.309  1.00 95.55           H  
ATOM   3023 HD22 ASN A 185      10.227   1.296   2.052  1.00 95.55           H  
ATOM   3024  OD1 ASN A 185      11.644   3.181   2.262  1.00 95.55           O  
ATOM   3025  N   LEU A 186      13.153   4.995  -2.334  1.00 94.94           N  
ATOM   3026  H   LEU A 186      12.524   5.675  -1.931  1.00 94.94           H  
ATOM   3027  CA  LEU A 186      13.608   5.222  -3.695  1.00 94.94           C  
ATOM   3028  HA  LEU A 186      13.518   4.279  -4.235  1.00 94.94           H  
ATOM   3029  C   LEU A 186      15.087   5.632  -3.729  1.00 94.94           C  
ATOM   3030  CB  LEU A 186      12.691   6.269  -4.342  1.00 94.94           C  
ATOM   3031  HB2 LEU A 186      12.768   7.207  -3.791  1.00 94.94           H  
ATOM   3032  HB3 LEU A 186      11.659   5.922  -4.295  1.00 94.94           H  
ATOM   3033  O   LEU A 186      15.855   5.071  -4.505  1.00 94.94           O  
ATOM   3034  CG  LEU A 186      13.065   6.544  -5.801  1.00 94.94           C  
ATOM   3035  HG  LEU A 186      14.082   6.934  -5.853  1.00 94.94           H  
ATOM   3036  CD1 LEU A 186      12.961   5.279  -6.646  1.00 94.94           C  
ATOM   3037 HD11 LEU A 186      13.707   4.543  -6.347  1.00 94.94           H  
ATOM   3038 HD12 LEU A 186      13.198   5.548  -7.675  1.00 94.94           H  
ATOM   3039 HD13 LEU A 186      11.958   4.853  -6.598  1.00 94.94           H  
ATOM   3040  CD2 LEU A 186      12.128   7.593  -6.372  1.00 94.94           C  
ATOM   3041 HD21 LEU A 186      11.096   7.241  -6.349  1.00 94.94           H  
ATOM   3042 HD22 LEU A 186      12.217   8.519  -5.803  1.00 94.94           H  
ATOM   3043 HD23 LEU A 186      12.411   7.813  -7.401  1.00 94.94           H  
ATOM   3044  N   ASP A 187      15.510   6.516  -2.827  1.00 95.33           N  
ATOM   3045  H   ASP A 187      14.818   7.015  -2.286  1.00 95.33           H  
ATOM   3046  CA  ASP A 187      16.907   6.932  -2.680  1.00 95.33           C  
ATOM   3047  HA  ASP A 187      17.253   7.367  -3.618  1.00 95.33           H  
ATOM   3048  C   ASP A 187      17.813   5.742  -2.344  1.00 95.33           C  
ATOM   3049  CB  ASP A 187      17.017   7.996  -1.575  1.00 95.33           C  
ATOM   3050  HB2 ASP A 187      16.581   7.604  -0.657  1.00 95.33           H  
ATOM   3051  HB3 ASP A 187      18.073   8.192  -1.387  1.00 95.33           H  
ATOM   3052  O   ASP A 187      18.902   5.599  -2.911  1.00 95.33           O  
ATOM   3053  CG  ASP A 187      16.348   9.329  -1.929  1.00 95.33           C  
ATOM   3054  OD1 ASP A 187      16.186   9.601  -3.138  1.00 95.33           O  
ATOM   3055  OD2 ASP A 187      16.030  10.072  -0.974  1.00 95.33           O  
ATOM   3056  N   LYS A 188      17.350   4.840  -1.464  1.00 96.49           N  
ATOM   3057  H   LYS A 188      16.463   5.040  -1.024  1.00 96.49           H  
ATOM   3058  CA  LYS A 188      18.051   3.586  -1.147  1.00 96.49           C  
ATOM   3059  HA  LYS A 188      19.078   3.816  -0.863  1.00 96.49           H  
ATOM   3060  C   LYS A 188      18.145   2.658  -2.359  1.00 96.49           C  
ATOM   3061  CB  LYS A 188      17.362   2.854   0.010  1.00 96.49           C  
ATOM   3062  HB2 LYS A 188      17.757   1.839   0.051  1.00 96.49           H  
ATOM   3063  HB3 LYS A 188      16.293   2.801  -0.194  1.00 96.49           H  
ATOM   3064  O   LYS A 188      19.219   2.117  -2.599  1.00 96.49           O  
ATOM   3065  CG  LYS A 188      17.584   3.487   1.389  1.00 96.49           C  
ATOM   3066  HG2 LYS A 188      18.639   3.418   1.653  1.00 96.49           H  
ATOM   3067  HG3 LYS A 188      17.296   4.538   1.376  1.00 96.49           H  
ATOM   3068  CD  LYS A 188      16.743   2.722   2.423  1.00 96.49           C  
ATOM   3069  HD2 LYS A 188      17.067   1.682   2.438  1.00 96.49           H  
ATOM   3070  HD3 LYS A 188      15.696   2.762   2.122  1.00 96.49           H  
ATOM   3071  CE  LYS A 188      16.880   3.323   3.824  1.00 96.49           C  
ATOM   3072  HE2 LYS A 188      16.513   4.349   3.794  1.00 96.49           H  
ATOM   3073  HE3 LYS A 188      17.937   3.348   4.089  1.00 96.49           H  
ATOM   3074  NZ  LYS A 188      16.118   2.524   4.823  1.00 96.49           N  
ATOM   3075  HZ1 LYS A 188      15.132   2.525   4.606  1.00 96.49           H  
ATOM   3076  HZ2 LYS A 188      16.229   2.893   5.757  1.00 96.49           H  
ATOM   3077  HZ3 LYS A 188      16.423   1.561   4.832  1.00 96.49           H  
ATOM   3078  N   VAL A 189      17.062   2.490  -3.123  1.00 95.55           N  
ATOM   3079  H   VAL A 189      16.217   2.978  -2.862  1.00 95.55           H  
ATOM   3080  CA  VAL A 189      17.045   1.669  -4.348  1.00 95.55           C  
ATOM   3081  HA  VAL A 189      17.394   0.665  -4.107  1.00 95.55           H  
ATOM   3082  C   VAL A 189      18.015   2.223  -5.388  1.00 95.55           C  
ATOM   3083  CB  VAL A 189      15.616   1.554  -4.916  1.00 95.55           C  
ATOM   3084  HB  VAL A 189      15.137   2.532  -4.889  1.00 95.55           H  
ATOM   3085  O   VAL A 189      18.879   1.486  -5.853  1.00 95.55           O  
ATOM   3086  CG1 VAL A 189      15.566   1.046  -6.362  1.00 95.55           C  
ATOM   3087 HG11 VAL A 189      14.529   0.998  -6.695  1.00 95.55           H  
ATOM   3088 HG12 VAL A 189      16.077   1.734  -7.036  1.00 95.55           H  
ATOM   3089 HG13 VAL A 189      16.023   0.059  -6.440  1.00 95.55           H  
ATOM   3090  CG2 VAL A 189      14.797   0.582  -4.055  1.00 95.55           C  
ATOM   3091 HG21 VAL A 189      13.776   0.534  -4.434  1.00 95.55           H  
ATOM   3092 HG22 VAL A 189      14.776   0.916  -3.018  1.00 95.55           H  
ATOM   3093 HG23 VAL A 189      15.237  -0.414  -4.099  1.00 95.55           H  
ATOM   3094  N   ASN A 190      17.938   3.518  -5.698  1.00 94.53           N  
ATOM   3095  H   ASN A 190      17.193   4.068  -5.293  1.00 94.53           H  
ATOM   3096  CA  ASN A 190      18.825   4.165  -6.667  1.00 94.53           C  
ATOM   3097  HA  ASN A 190      18.751   3.649  -7.624  1.00 94.53           H  
ATOM   3098  C   ASN A 190      20.295   4.082  -6.228  1.00 94.53           C  
ATOM   3099  CB  ASN A 190      18.371   5.626  -6.846  1.00 94.53           C  
ATOM   3100  HB2 ASN A 190      19.135   6.172  -7.400  1.00 94.53           H  
ATOM   3101  HB3 ASN A 190      18.251   6.099  -5.871  1.00 94.53           H  
ATOM   3102  O   ASN A 190      21.173   3.758  -7.025  1.00 94.53           O  
ATOM   3103  CG  ASN A 190      17.079   5.752  -7.636  1.00 94.53           C  
ATOM   3104  ND2 ASN A 190      16.290   6.768  -7.380  1.00 94.53           N  
ATOM   3105 HD21 ASN A 190      15.432   6.811  -7.911  1.00 94.53           H  
ATOM   3106 HD22 ASN A 190      16.491   7.421  -6.637  1.00 94.53           H  
ATOM   3107  OD1 ASN A 190      16.776   4.963  -8.513  1.00 94.53           O  
ATOM   3108  N   SER A 191      20.571   4.307  -4.939  1.00 95.46           N  
ATOM   3109  H   SER A 191      19.818   4.591  -4.330  1.00 95.46           H  
ATOM   3110  CA  SER A 191      21.924   4.177  -4.385  1.00 95.46           C  
ATOM   3111  HA  SER A 191      22.605   4.806  -4.957  1.00 95.46           H  
ATOM   3112  C   SER A 191      22.452   2.743  -4.444  1.00 95.46           C  
ATOM   3113  CB  SER A 191      21.957   4.627  -2.925  1.00 95.46           C  
ATOM   3114  HB2 SER A 191      21.263   4.025  -2.338  1.00 95.46           H  
ATOM   3115  HB3 SER A 191      22.964   4.482  -2.535  1.00 95.46           H  
ATOM   3116  O   SER A 191      23.637   2.545  -4.700  1.00 95.46           O  
ATOM   3117  OG  SER A 191      21.617   5.990  -2.806  1.00 95.46           O  
ATOM   3118  HG  SER A 191      20.665   6.060  -2.912  1.00 95.46           H  
ATOM   3119  N   ALA A 192      21.601   1.747  -4.184  1.00 95.50           N  
ATOM   3120  H   ALA A 192      20.643   1.965  -3.952  1.00 95.50           H  
ATOM   3121  CA  ALA A 192      21.969   0.337  -4.260  1.00 95.50           C  
ATOM   3122  HA  ALA A 192      22.900   0.180  -3.716  1.00 95.50           H  
ATOM   3123  C   ALA A 192      22.208  -0.098  -5.711  1.00 95.50           C  
ATOM   3124  CB  ALA A 192      20.875  -0.493  -3.586  1.00 95.50           C  
ATOM   3125  HB1 ALA A 192      19.919  -0.292  -4.070  1.00 95.50           H  
ATOM   3126  HB2 ALA A 192      21.107  -1.554  -3.665  1.00 95.50           H  
ATOM   3127  HB3 ALA A 192      20.801  -0.221  -2.533  1.00 95.50           H  
ATOM   3128  O   ALA A 192      23.193  -0.781  -5.967  1.00 95.50           O  
ATOM   3129  N   TYR A 193      21.376   0.354  -6.653  1.00 93.95           N  
ATOM   3130  H   TYR A 193      20.576   0.902  -6.372  1.00 93.95           H  
ATOM   3131  CA  TYR A 193      21.545   0.076  -8.079  1.00 93.95           C  
ATOM   3132  HA  TYR A 193      21.546  -1.004  -8.225  1.00 93.95           H  
ATOM   3133  C   TYR A 193      22.888   0.603  -8.601  1.00 93.95           C  
ATOM   3134  CB  TYR A 193      20.374   0.690  -8.863  1.00 93.95           C  
ATOM   3135  HB2 TYR A 193      19.428   0.328  -8.459  1.00 93.95           H  
ATOM   3136  HB3 TYR A 193      20.384   1.773  -8.745  1.00 93.95           H  
ATOM   3137  O   TYR A 193      23.701  -0.162  -9.110  1.00 93.95           O  
ATOM   3138  CG  TYR A 193      20.410   0.344 -10.333  1.00 93.95           C  
ATOM   3139  CD1 TYR A 193      20.583   1.346 -11.311  1.00 93.95           C  
ATOM   3140  HD1 TYR A 193      20.690   2.381 -11.023  1.00 93.95           H  
ATOM   3141  CD2 TYR A 193      20.328  -1.008 -10.714  1.00 93.95           C  
ATOM   3142  HD2 TYR A 193      20.229  -1.785  -9.970  1.00 93.95           H  
ATOM   3143  CE1 TYR A 193      20.650   0.993 -12.676  1.00 93.95           C  
ATOM   3144  HE1 TYR A 193      20.796   1.741 -13.441  1.00 93.95           H  
ATOM   3145  CE2 TYR A 193      20.424  -1.357 -12.069  1.00 93.95           C  
ATOM   3146  HE2 TYR A 193      20.427  -2.389 -12.386  1.00 93.95           H  
ATOM   3147  OH  TYR A 193      20.602  -0.776 -14.340  1.00 93.95           O  
ATOM   3148  HH  TYR A 193      20.850  -0.081 -14.954  1.00 93.95           H  
ATOM   3149  CZ  TYR A 193      20.563  -0.365 -13.052  1.00 93.95           C  
ATOM   3150  N   ASN A 194      23.178   1.885  -8.358  1.00 91.98           N  
ATOM   3151  H   ASN A 194      22.456   2.464  -7.954  1.00 91.98           H  
ATOM   3152  CA  ASN A 194      24.399   2.536  -8.843  1.00 91.98           C  
ATOM   3153  HA  ASN A 194      24.458   2.414  -9.924  1.00 91.98           H  
ATOM   3154  C   ASN A 194      25.696   1.941  -8.262  1.00 91.98           C  
ATOM   3155  CB  ASN A 194      24.310   4.034  -8.505  1.00 91.98           C  
ATOM   3156  HB2 ASN A 194      25.263   4.506  -8.744  1.00 91.98           H  
ATOM   3157  HB3 ASN A 194      24.123   4.152  -7.438  1.00 91.98           H  
ATOM   3158  O   ASN A 194      26.760   2.106  -8.848  1.00 91.98           O  
ATOM   3159  CG  ASN A 194      23.239   4.773  -9.288  1.00 91.98           C  
ATOM   3160  ND2 ASN A 194      22.806   5.915  -8.808  1.00 91.98           N  
ATOM   3161 HD21 ASN A 194      22.081   6.356  -9.356  1.00 91.98           H  
ATOM   3162 HD22 ASN A 194      23.130   6.256  -7.914  1.00 91.98           H  
ATOM   3163  OD1 ASN A 194      22.782   4.368 -10.339  1.00 91.98           O  
ATOM   3164  N   LYS A 195      25.632   1.283  -7.097  1.00 93.44           N  
ATOM   3165  H   LYS A 195      24.719   1.164  -6.680  1.00 93.44           H  
ATOM   3166  CA  LYS A 195      26.792   0.650  -6.444  1.00 93.44           C  
ATOM   3167  HA  LYS A 195      27.700   1.192  -6.708  1.00 93.44           H  
ATOM   3168  C   LYS A 195      27.053  -0.789  -6.889  1.00 93.44           C  
ATOM   3169  CB  LYS A 195      26.608   0.682  -4.922  1.00 93.44           C  
ATOM   3170  HB2 LYS A 195      25.605   0.334  -4.678  1.00 93.44           H  
ATOM   3171  HB3 LYS A 195      27.322   0.002  -4.457  1.00 93.44           H  
ATOM   3172  O   LYS A 195      28.087  -1.323  -6.513  1.00 93.44           O  
ATOM   3173  CG  LYS A 195      26.842   2.077  -4.336  1.00 93.44           C  
ATOM   3174  HG2 LYS A 195      27.877   2.374  -4.509  1.00 93.44           H  
ATOM   3175  HG3 LYS A 195      26.184   2.802  -4.815  1.00 93.44           H  
ATOM   3176  CD  LYS A 195      26.564   2.030  -2.833  1.00 93.44           C  
ATOM   3177  HD2 LYS A 195      25.548   1.670  -2.674  1.00 93.44           H  
ATOM   3178  HD3 LYS A 195      27.267   1.342  -2.363  1.00 93.44           H  
ATOM   3179  CE  LYS A 195      26.711   3.426  -2.232  1.00 93.44           C  
ATOM   3180  HE2 LYS A 195      26.007   4.088  -2.736  1.00 93.44           H  
ATOM   3181  HE3 LYS A 195      27.719   3.787  -2.435  1.00 93.44           H  
ATOM   3182  NZ  LYS A 195      26.447   3.395  -0.775  1.00 93.44           N  
ATOM   3183  HZ1 LYS A 195      25.515   3.042  -0.608  1.00 93.44           H  
ATOM   3184  HZ2 LYS A 195      27.107   2.781  -0.321  1.00 93.44           H  
ATOM   3185  HZ3 LYS A 195      26.526   4.323  -0.383  1.00 93.44           H  
ATOM   3186  N   ASN A 196      26.119  -1.416  -7.603  1.00 88.19           N  
ATOM   3187  H   ASN A 196      25.316  -0.891  -7.920  1.00 88.19           H  
ATOM   3188  CA  ASN A 196      26.137  -2.851  -7.901  1.00 88.19           C  
ATOM   3189  HA  ASN A 196      27.100  -3.269  -7.611  1.00 88.19           H  
ATOM   3190  C   ASN A 196      26.017  -3.147  -9.410  1.00 88.19           C  
ATOM   3191  CB  ASN A 196      25.040  -3.544  -7.067  1.00 88.19           C  
ATOM   3192  HB2 ASN A 196      24.086  -3.041  -7.224  1.00 88.19           H  
ATOM   3193  HB3 ASN A 196      24.914  -4.572  -7.406  1.00 88.19           H  
ATOM   3194  O   ASN A 196      25.596  -4.239  -9.789  1.00 88.19           O  
ATOM   3195  CG  ASN A 196      25.363  -3.607  -5.587  1.00 88.19           C  
ATOM   3196  ND2 ASN A 196      24.749  -2.780  -4.779  1.00 88.19           N  
ATOM   3197 HD21 ASN A 196      24.984  -2.869  -3.800  1.00 88.19           H  
ATOM   3198 HD22 ASN A 196      24.118  -2.101  -5.180  1.00 88.19           H  
ATOM   3199  OD1 ASN A 196      26.155  -4.404  -5.119  1.00 88.19           O  
ATOM   3200  N   ASP A 197      26.367  -2.195 -10.283  1.00 80.69           N  
ATOM   3201  H   ASP A 197      26.708  -1.310  -9.934  1.00 80.69           H  
ATOM   3202  CA  ASP A 197      26.302  -2.389 -11.742  1.00 80.69           C  
ATOM   3203  HA  ASP A 197      25.300  -2.732 -11.997  1.00 80.69           H  
ATOM   3204  C   ASP A 197      27.285  -3.470 -12.246  1.00 80.69           C  
ATOM   3205  CB  ASP A 197      26.525  -1.041 -12.452  1.00 80.69           C  
ATOM   3206  HB2 ASP A 197      27.512  -0.662 -12.189  1.00 80.69           H  
ATOM   3207  HB3 ASP A 197      25.781  -0.326 -12.100  1.00 80.69           H  
ATOM   3208  O   ASP A 197      27.042  -4.125 -13.255  1.00 80.69           O  
ATOM   3209  CG  ASP A 197      26.411  -1.158 -13.983  1.00 80.69           C  
ATOM   3210  OD1 ASP A 197      25.510  -1.886 -14.474  1.00 80.69           O  
ATOM   3211  OD2 ASP A 197      27.271  -0.576 -14.678  1.00 80.69           O  
ATOM   3212  N   ASP A 198      28.371  -3.742 -11.527  1.00 86.58           N  
ATOM   3213  H   ASP A 198      28.527  -3.252 -10.657  1.00 86.58           H  
ATOM   3214  CA  ASP A 198      29.380  -4.752 -11.870  1.00 86.58           C  
ATOM   3215  HA  ASP A 198      29.418  -4.840 -12.955  1.00 86.58           H  
ATOM   3216  C   ASP A 198      29.072  -6.166 -11.339  1.00 86.58           C  
ATOM   3217  CB  ASP A 198      30.758  -4.250 -11.412  1.00 86.58           C  
ATOM   3218  HB2 ASP A 198      31.520  -4.938 -11.781  1.00 86.58           H  
ATOM   3219  HB3 ASP A 198      30.949  -3.279 -11.870  1.00 86.58           H  
ATOM   3220  O   ASP A 198      29.839  -7.102 -11.582  1.00 86.58           O  
ATOM   3221  CG  ASP A 198      30.895  -4.110  -9.889  1.00 86.58           C  
ATOM   3222  OD1 ASP A 198      29.904  -3.696  -9.240  1.00 86.58           O  
ATOM   3223  OD2 ASP A 198      32.010  -4.379  -9.390  1.00 86.58           O  
ATOM   3224  N   LYS A 199      27.945  -6.354 -10.639  1.00 88.46           N  
ATOM   3225  H   LYS A 199      27.347  -5.554 -10.492  1.00 88.46           H  
ATOM   3226  CA  LYS A 199      27.543  -7.658 -10.098  1.00 88.46           C  
ATOM   3227  HA  LYS A 199      28.386  -8.026  -9.512  1.00 88.46           H  
ATOM   3228  C   LYS A 199      27.257  -8.693 -11.201  1.00 88.46           C  
ATOM   3229  CB  LYS A 199      26.321  -7.498  -9.182  1.00 88.46           C  
ATOM   3230  HB2 LYS A 199      25.872  -8.474  -8.997  1.00 88.46           H  
ATOM   3231  HB3 LYS A 199      25.572  -6.898  -9.698  1.00 88.46           H  
ATOM   3232  O   LYS A 199      26.860  -8.336 -12.315  1.00 88.46           O  
ATOM   3233  CG  LYS A 199      26.623  -6.851  -7.822  1.00 88.46           C  
ATOM   3234  HG2 LYS A 199      27.112  -5.887  -7.961  1.00 88.46           H  
ATOM   3235  HG3 LYS A 199      25.659  -6.686  -7.342  1.00 88.46           H  
ATOM   3236  CD  LYS A 199      27.471  -7.734  -6.894  1.00 88.46           C  
ATOM   3237  HD2 LYS A 199      27.145  -8.768  -7.003  1.00 88.46           H  
ATOM   3238  HD3 LYS A 199      28.522  -7.672  -7.177  1.00 88.46           H  
ATOM   3239  CE  LYS A 199      27.291  -7.268  -5.440  1.00 88.46           C  
ATOM   3240  HE2 LYS A 199      26.366  -6.695  -5.381  1.00 88.46           H  
ATOM   3241  HE3 LYS A 199      28.099  -6.591  -5.163  1.00 88.46           H  
ATOM   3242  NZ  LYS A 199      27.182  -8.407  -4.498  1.00 88.46           N  
ATOM   3243  HZ1 LYS A 199      26.824  -8.098  -3.606  1.00 88.46           H  
ATOM   3244  HZ2 LYS A 199      26.531  -9.084  -4.869  1.00 88.46           H  
ATOM   3245  HZ3 LYS A 199      28.059  -8.895  -4.384  1.00 88.46           H  
ATOM   3246  N   PRO A 200      27.387 -10.000 -10.895  1.00 89.80           N  
ATOM   3247  CA  PRO A 200      26.965 -11.065 -11.799  1.00 89.80           C  
ATOM   3248  HA  PRO A 200      27.618 -11.053 -12.672  1.00 89.80           H  
ATOM   3249  C   PRO A 200      25.506 -10.898 -12.237  1.00 89.80           C  
ATOM   3250  CB  PRO A 200      27.166 -12.374 -11.027  1.00 89.80           C  
ATOM   3251  HB2 PRO A 200      27.480 -13.187 -11.682  1.00 89.80           H  
ATOM   3252  HB3 PRO A 200      26.252 -12.645 -10.497  1.00 89.80           H  
ATOM   3253  O   PRO A 200      24.643 -10.532 -11.439  1.00 89.80           O  
ATOM   3254  CG  PRO A 200      28.244 -12.024 -10.003  1.00 89.80           C  
ATOM   3255  HG2 PRO A 200      28.190 -12.662  -9.121  1.00 89.80           H  
ATOM   3256  HG3 PRO A 200      29.228 -12.088 -10.467  1.00 89.80           H  
ATOM   3257  CD  PRO A 200      27.930 -10.569  -9.668  1.00 89.80           C  
ATOM   3258  HD2 PRO A 200      27.177 -10.525  -8.882  1.00 89.80           H  
ATOM   3259  HD3 PRO A 200      28.842 -10.065  -9.350  1.00 89.80           H  
ATOM   3260  N   ILE A 201      25.210 -11.233 -13.496  1.00 87.21           N  
ATOM   3261  H   ILE A 201      25.965 -11.507 -14.109  1.00 87.21           H  
ATOM   3262  CA  ILE A 201      23.872 -11.052 -14.081  1.00 87.21           C  
ATOM   3263  HA  ILE A 201      23.650  -9.987 -14.023  1.00 87.21           H  
ATOM   3264  C   ILE A 201      22.768 -11.775 -13.295  1.00 87.21           C  
ATOM   3265  CB  ILE A 201      23.887 -11.473 -15.567  1.00 87.21           C  
ATOM   3266  HB  ILE A 201      24.733 -10.977 -16.042  1.00 87.21           H  
ATOM   3267  O   ILE A 201      21.643 -11.288 -13.245  1.00 87.21           O  
ATOM   3268  CG1 ILE A 201      22.620 -11.052 -16.341  1.00 87.21           C  
ATOM   3269 HG12 ILE A 201      22.719 -11.385 -17.374  1.00 87.21           H  
ATOM   3270 HG13 ILE A 201      21.743 -11.538 -15.915  1.00 87.21           H  
ATOM   3271  CG2 ILE A 201      24.094 -12.986 -15.728  1.00 87.21           C  
ATOM   3272 HG21 ILE A 201      24.997 -13.316 -15.214  1.00 87.21           H  
ATOM   3273 HG22 ILE A 201      24.206 -13.229 -16.785  1.00 87.21           H  
ATOM   3274 HG23 ILE A 201      23.232 -13.530 -15.341  1.00 87.21           H  
ATOM   3275  CD1 ILE A 201      22.403  -9.532 -16.355  1.00 87.21           C  
ATOM   3276 HD11 ILE A 201      22.089  -9.183 -15.371  1.00 87.21           H  
ATOM   3277 HD12 ILE A 201      23.325  -9.028 -16.645  1.00 87.21           H  
ATOM   3278 HD13 ILE A 201      21.628  -9.271 -17.076  1.00 87.21           H  
ATOM   3279  N   LEU A 202      23.099 -12.892 -12.640  1.00 87.08           N  
ATOM   3280  H   LEU A 202      24.051 -13.221 -12.722  1.00 87.08           H  
ATOM   3281  CA  LEU A 202      22.194 -13.618 -11.754  1.00 87.08           C  
ATOM   3282  HA  LEU A 202      21.290 -13.864 -12.311  1.00 87.08           H  
ATOM   3283  C   LEU A 202      21.768 -12.770 -10.544  1.00 87.08           C  
ATOM   3284  CB  LEU A 202      22.880 -14.926 -11.324  1.00 87.08           C  
ATOM   3285  HB2 LEU A 202      23.019 -15.554 -12.204  1.00 87.08           H  
ATOM   3286  HB3 LEU A 202      23.861 -14.690 -10.912  1.00 87.08           H  
ATOM   3287  O   LEU A 202      20.575 -12.604 -10.312  1.00 87.08           O  
ATOM   3288  CG  LEU A 202      22.094 -15.715 -10.261  1.00 87.08           C  
ATOM   3289  HG  LEU A 202      22.001 -15.118  -9.354  1.00 87.08           H  
ATOM   3290  CD1 LEU A 202      20.700 -16.095 -10.751  1.00 87.08           C  
ATOM   3291 HD11 LEU A 202      20.095 -15.205 -10.921  1.00 87.08           H  
ATOM   3292 HD12 LEU A 202      20.781 -16.681 -11.666  1.00 87.08           H  
ATOM   3293 HD13 LEU A 202      20.209 -16.678  -9.971  1.00 87.08           H  
ATOM   3294  CD2 LEU A 202      22.875 -16.976  -9.916  1.00 87.08           C  
ATOM   3295 HD21 LEU A 202      22.968 -17.627 -10.785  1.00 87.08           H  
ATOM   3296 HD22 LEU A 202      22.348 -17.519  -9.132  1.00 87.08           H  
ATOM   3297 HD23 LEU A 202      23.864 -16.716  -9.539  1.00 87.08           H  
ATOM   3298  N   GLU A 203      22.721 -12.183  -9.814  1.00 90.54           N  
ATOM   3299  H   GLU A 203      23.687 -12.291 -10.089  1.00 90.54           H  
ATOM   3300  CA  GLU A 203      22.427 -11.331  -8.649  1.00 90.54           C  
ATOM   3301  HA  GLU A 203      21.839 -11.892  -7.922  1.00 90.54           H  
ATOM   3302  C   GLU A 203      21.616 -10.091  -9.050  1.00 90.54           C  
ATOM   3303  CB  GLU A 203      23.733 -10.857  -7.986  1.00 90.54           C  
ATOM   3304  HB2 GLU A 203      24.383 -10.412  -8.740  1.00 90.54           H  
ATOM   3305  HB3 GLU A 203      23.479 -10.082  -7.263  1.00 90.54           H  
ATOM   3306  O   GLU A 203      20.712  -9.654  -8.330  1.00 90.54           O  
ATOM   3307  CG  GLU A 203      24.501 -11.963  -7.250  1.00 90.54           C  
ATOM   3308  HG2 GLU A 203      23.846 -12.415  -6.506  1.00 90.54           H  
ATOM   3309  HG3 GLU A 203      24.782 -12.732  -7.970  1.00 90.54           H  
ATOM   3310  CD  GLU A 203      25.762 -11.418  -6.550  1.00 90.54           C  
ATOM   3311  OE1 GLU A 203      26.841 -12.021  -6.737  1.00 90.54           O  
ATOM   3312  OE2 GLU A 203      25.688 -10.372  -5.853  1.00 90.54           O  
ATOM   3313  N   ILE A 204      21.920  -9.535 -10.228  1.00 89.69           N  
ATOM   3314  H   ILE A 204      22.692  -9.929 -10.746  1.00 89.69           H  
ATOM   3315  CA  ILE A 204      21.159  -8.430 -10.809  1.00 89.69           C  
ATOM   3316  HA  ILE A 204      21.087  -7.630 -10.072  1.00 89.69           H  
ATOM   3317  C   ILE A 204      19.725  -8.887 -11.107  1.00 89.69           C  
ATOM   3318  CB  ILE A 204      21.883  -7.876 -12.058  1.00 89.69           C  
ATOM   3319  HB  ILE A 204      22.039  -8.690 -12.765  1.00 89.69           H  
ATOM   3320  O   ILE A 204      18.772  -8.236 -10.679  1.00 89.69           O  
ATOM   3321  CG1 ILE A 204      23.257  -7.273 -11.688  1.00 89.69           C  
ATOM   3322 HG12 ILE A 204      23.860  -8.027 -11.182  1.00 89.69           H  
ATOM   3323 HG13 ILE A 204      23.113  -6.440 -11.000  1.00 89.69           H  
ATOM   3324  CG2 ILE A 204      21.008  -6.814 -12.734  1.00 89.69           C  
ATOM   3325 HG21 ILE A 204      20.845  -5.972 -12.062  1.00 89.69           H  
ATOM   3326 HG22 ILE A 204      20.050  -7.259 -13.002  1.00 89.69           H  
ATOM   3327 HG23 ILE A 204      21.474  -6.461 -13.654  1.00 89.69           H  
ATOM   3328  CD1 ILE A 204      24.067  -6.763 -12.883  1.00 89.69           C  
ATOM   3329 HD11 ILE A 204      23.582  -5.890 -13.320  1.00 89.69           H  
ATOM   3330 HD12 ILE A 204      25.053  -6.453 -12.537  1.00 89.69           H  
ATOM   3331 HD13 ILE A 204      24.175  -7.552 -13.627  1.00 89.69           H  
ATOM   3332  N   ALA A 205      19.556 -10.012 -11.803  1.00 88.00           N  
ATOM   3333  H   ALA A 205      20.375 -10.527 -12.093  1.00 88.00           H  
ATOM   3334  CA  ALA A 205      18.253 -10.564 -12.153  1.00 88.00           C  
ATOM   3335  HA  ALA A 205      17.730  -9.849 -12.788  1.00 88.00           H  
ATOM   3336  C   ALA A 205      17.379 -10.795 -10.909  1.00 88.00           C  
ATOM   3337  CB  ALA A 205      18.475 -11.856 -12.952  1.00 88.00           C  
ATOM   3338  HB1 ALA A 205      19.128 -12.534 -12.402  1.00 88.00           H  
ATOM   3339  HB2 ALA A 205      18.936 -11.623 -13.912  1.00 88.00           H  
ATOM   3340  HB3 ALA A 205      17.525 -12.366 -13.113  1.00 88.00           H  
ATOM   3341  O   ALA A 205      16.247 -10.311 -10.863  1.00 88.00           O  
ATOM   3342  N   GLU A 206      17.910 -11.457  -9.879  1.00 89.70           N  
ATOM   3343  H   GLU A 206      18.844 -11.829  -9.977  1.00 89.70           H  
ATOM   3344  CA  GLU A 206      17.205 -11.703  -8.615  1.00 89.70           C  
ATOM   3345  HA  GLU A 206      16.290 -12.262  -8.811  1.00 89.70           H  
ATOM   3346  C   GLU A 206      16.801 -10.401  -7.912  1.00 89.70           C  
ATOM   3347  CB  GLU A 206      18.094 -12.529  -7.679  1.00 89.70           C  
ATOM   3348  HB2 GLU A 206      19.071 -12.051  -7.602  1.00 89.70           H  
ATOM   3349  HB3 GLU A 206      17.633 -12.544  -6.692  1.00 89.70           H  
ATOM   3350  O   GLU A 206      15.649 -10.243  -7.493  1.00 89.70           O  
ATOM   3351  CG  GLU A 206      18.256 -13.977  -8.159  1.00 89.70           C  
ATOM   3352  HG2 GLU A 206      18.730 -13.993  -9.140  1.00 89.70           H  
ATOM   3353  HG3 GLU A 206      17.262 -14.412  -8.267  1.00 89.70           H  
ATOM   3354  CD  GLU A 206      19.076 -14.830  -7.181  1.00 89.70           C  
ATOM   3355  OE1 GLU A 206      18.943 -16.068  -7.280  1.00 89.70           O  
ATOM   3356  OE2 GLU A 206      19.775 -14.250  -6.318  1.00 89.70           O  
ATOM   3357  N   SER A 207      17.716  -9.429  -7.847  1.00 92.79           N  
ATOM   3358  H   SER A 207      18.641  -9.619  -8.206  1.00 92.79           H  
ATOM   3359  CA  SER A 207      17.446  -8.123  -7.240  1.00 92.79           C  
ATOM   3360  HA  SER A 207      17.144  -8.278  -6.204  1.00 92.79           H  
ATOM   3361  C   SER A 207      16.301  -7.396  -7.947  1.00 92.79           C  
ATOM   3362  CB  SER A 207      18.714  -7.265  -7.241  1.00 92.79           C  
ATOM   3363  HB2 SER A 207      18.484  -6.275  -6.846  1.00 92.79           H  
ATOM   3364  HB3 SER A 207      19.106  -7.161  -8.252  1.00 92.79           H  
ATOM   3365  O   SER A 207      15.413  -6.848  -7.289  1.00 92.79           O  
ATOM   3366  OG  SER A 207      19.677  -7.879  -6.410  1.00 92.79           O  
ATOM   3367  HG  SER A 207      20.127  -8.541  -6.940  1.00 92.79           H  
ATOM   3368  N   PHE A 208      16.249  -7.436  -9.280  1.00 90.95           N  
ATOM   3369  H   PHE A 208      16.980  -7.923  -9.779  1.00 90.95           H  
ATOM   3370  CA  PHE A 208      15.165  -6.810 -10.039  1.00 90.95           C  
ATOM   3371  HA  PHE A 208      15.058  -5.781  -9.697  1.00 90.95           H  
ATOM   3372  C   PHE A 208      13.808  -7.462  -9.811  1.00 90.95           C  
ATOM   3373  CB  PHE A 208      15.501  -6.773 -11.530  1.00 90.95           C  
ATOM   3374  HB2 PHE A 208      14.586  -6.861 -12.115  1.00 90.95           H  
ATOM   3375  HB3 PHE A 208      16.143  -7.611 -11.799  1.00 90.95           H  
ATOM   3376  O   PHE A 208      12.811  -6.745  -9.784  1.00 90.95           O  
ATOM   3377  CG  PHE A 208      16.172  -5.473 -11.888  1.00 90.95           C  
ATOM   3378  CD1 PHE A 208      15.435  -4.438 -12.492  1.00 90.95           C  
ATOM   3379  HD1 PHE A 208      14.395  -4.584 -12.743  1.00 90.95           H  
ATOM   3380  CD2 PHE A 208      17.517  -5.269 -11.544  1.00 90.95           C  
ATOM   3381  HD2 PHE A 208      18.081  -6.044 -11.046  1.00 90.95           H  
ATOM   3382  CE1 PHE A 208      16.064  -3.219 -12.782  1.00 90.95           C  
ATOM   3383  HE1 PHE A 208      15.516  -2.430 -13.276  1.00 90.95           H  
ATOM   3384  CE2 PHE A 208      18.140  -4.050 -11.820  1.00 90.95           C  
ATOM   3385  HE2 PHE A 208      19.177  -3.912 -11.552  1.00 90.95           H  
ATOM   3386  CZ  PHE A 208      17.414  -3.024 -12.439  1.00 90.95           C  
ATOM   3387  HZ  PHE A 208      17.915  -2.102 -12.697  1.00 90.95           H  
ATOM   3388  N   ILE A 209      13.742  -8.776  -9.588  1.00 90.21           N  
ATOM   3389  H   ILE A 209      14.591  -9.321  -9.627  1.00 90.21           H  
ATOM   3390  CA  ILE A 209      12.478  -9.428  -9.220  1.00 90.21           C  
ATOM   3391  HA  ILE A 209      11.709  -9.120  -9.928  1.00 90.21           H  
ATOM   3392  C   ILE A 209      11.997  -8.946  -7.853  1.00 90.21           C  
ATOM   3393  CB  ILE A 209      12.610 -10.963  -9.283  1.00 90.21           C  
ATOM   3394  HB  ILE A 209      13.402 -11.277  -8.603  1.00 90.21           H  
ATOM   3395  O   ILE A 209      10.817  -8.632  -7.689  1.00 90.21           O  
ATOM   3396  CG1 ILE A 209      12.979 -11.455 -10.698  1.00 90.21           C  
ATOM   3397 HG12 ILE A 209      12.869 -12.539 -10.720  1.00 90.21           H  
ATOM   3398 HG13 ILE A 209      14.033 -11.245 -10.882  1.00 90.21           H  
ATOM   3399  CG2 ILE A 209      11.311 -11.655  -8.829  1.00 90.21           C  
ATOM   3400 HG21 ILE A 209      11.412 -12.736  -8.934  1.00 90.21           H  
ATOM   3401 HG22 ILE A 209      10.468 -11.309  -9.426  1.00 90.21           H  
ATOM   3402 HG23 ILE A 209      11.117 -11.442  -7.778  1.00 90.21           H  
ATOM   3403  CD1 ILE A 209      12.173 -10.852 -11.857  1.00 90.21           C  
ATOM   3404 HD11 ILE A 209      12.530 -11.278 -12.795  1.00 90.21           H  
ATOM   3405 HD12 ILE A 209      12.327  -9.775 -11.920  1.00 90.21           H  
ATOM   3406 HD13 ILE A 209      11.111 -11.066 -11.737  1.00 90.21           H  
ATOM   3407  N   HIS A 210      12.895  -8.809  -6.877  1.00 93.54           N  
ATOM   3408  H   HIS A 210      13.850  -9.090  -7.045  1.00 93.54           H  
ATOM   3409  CA  HIS A 210      12.522  -8.306  -5.555  1.00 93.54           C  
ATOM   3410  HA  HIS A 210      11.673  -8.886  -5.191  1.00 93.54           H  
ATOM   3411  C   HIS A 210      12.068  -6.841  -5.575  1.00 93.54           C  
ATOM   3412  CB  HIS A 210      13.685  -8.507  -4.588  1.00 93.54           C  
ATOM   3413  HB2 HIS A 210      14.557  -7.971  -4.960  1.00 93.54           H  
ATOM   3414  HB3 HIS A 210      13.409  -8.080  -3.624  1.00 93.54           H  
ATOM   3415  O   HIS A 210      11.175  -6.476  -4.802  1.00 93.54           O  
ATOM   3416  CG  HIS A 210      14.064  -9.947  -4.355  1.00 93.54           C  
ATOM   3417  CD2 HIS A 210      13.300 -11.063  -4.574  1.00 93.54           C  
ATOM   3418  HD2 HIS A 210      12.294 -11.082  -4.967  1.00 93.54           H  
ATOM   3419  ND1 HIS A 210      15.268 -10.377  -3.856  1.00 93.54           N  
ATOM   3420  HD1 HIS A 210      16.056  -9.786  -3.630  1.00 93.54           H  
ATOM   3421  CE1 HIS A 210      15.240 -11.719  -3.795  1.00 93.54           C  
ATOM   3422  HE1 HIS A 210      16.064 -12.343  -3.485  1.00 93.54           H  
ATOM   3423  NE2 HIS A 210      14.044 -12.182  -4.197  1.00 93.54           N  
ATOM   3424  N   LEU A 211      12.600  -6.024  -6.494  1.00 93.38           N  
ATOM   3425  H   LEU A 211      13.350  -6.389  -7.063  1.00 93.38           H  
ATOM   3426  CA  LEU A 211      12.227  -4.616  -6.661  1.00 93.38           C  
ATOM   3427  HA  LEU A 211      12.462  -4.105  -5.727  1.00 93.38           H  
ATOM   3428  C   LEU A 211      10.726  -4.414  -6.925  1.00 93.38           C  
ATOM   3429  CB  LEU A 211      13.084  -4.011  -7.788  1.00 93.38           C  
ATOM   3430  HB2 LEU A 211      14.135  -4.190  -7.560  1.00 93.38           H  
ATOM   3431  HB3 LEU A 211      12.847  -4.524  -8.719  1.00 93.38           H  
ATOM   3432  O   LEU A 211      10.164  -3.407  -6.486  1.00 93.38           O  
ATOM   3433  CG  LEU A 211      12.877  -2.506  -8.024  1.00 93.38           C  
ATOM   3434  HG  LEU A 211      11.838  -2.328  -8.303  1.00 93.38           H  
ATOM   3435  CD1 LEU A 211      13.190  -1.659  -6.792  1.00 93.38           C  
ATOM   3436 HD11 LEU A 211      13.031  -0.609  -7.040  1.00 93.38           H  
ATOM   3437 HD12 LEU A 211      12.520  -1.917  -5.972  1.00 93.38           H  
ATOM   3438 HD13 LEU A 211      14.226  -1.813  -6.490  1.00 93.38           H  
ATOM   3439  CD2 LEU A 211      13.758  -2.038  -9.179  1.00 93.38           C  
ATOM   3440 HD21 LEU A 211      14.810  -2.154  -8.918  1.00 93.38           H  
ATOM   3441 HD22 LEU A 211      13.553  -0.989  -9.392  1.00 93.38           H  
ATOM   3442 HD23 LEU A 211      13.549  -2.625 -10.073  1.00 93.38           H  
ATOM   3443  N   PHE A 212      10.045  -5.389  -7.545  1.00 91.21           N  
ATOM   3444  H   PHE A 212      10.559  -6.197  -7.866  1.00 91.21           H  
ATOM   3445  CA  PHE A 212       8.590  -5.355  -7.763  1.00 91.21           C  
ATOM   3446  HA  PHE A 212       8.352  -4.476  -8.362  1.00 91.21           H  
ATOM   3447  C   PHE A 212       7.788  -5.177  -6.476  1.00 91.21           C  
ATOM   3448  CB  PHE A 212       8.119  -6.590  -8.548  1.00 91.21           C  
ATOM   3449  HB2 PHE A 212       8.569  -7.493  -8.135  1.00 91.21           H  
ATOM   3450  HB3 PHE A 212       7.039  -6.686  -8.432  1.00 91.21           H  
ATOM   3451  O   PHE A 212       6.717  -4.567  -6.484  1.00 91.21           O  
ATOM   3452  CG  PHE A 212       8.426  -6.483 -10.025  1.00 91.21           C  
ATOM   3453  CD1 PHE A 212       7.430  -6.070 -10.924  1.00 91.21           C  
ATOM   3454  HD1 PHE A 212       6.411  -5.954 -10.585  1.00 91.21           H  
ATOM   3455  CD2 PHE A 212       9.733  -6.689 -10.485  1.00 91.21           C  
ATOM   3456  HD2 PHE A 212      10.484  -7.048  -9.797  1.00 91.21           H  
ATOM   3457  CE1 PHE A 212       7.767  -5.750 -12.247  1.00 91.21           C  
ATOM   3458  HE1 PHE A 212       6.999  -5.396 -12.918  1.00 91.21           H  
ATOM   3459  CE2 PHE A 212      10.084  -6.345 -11.798  1.00 91.21           C  
ATOM   3460  HE2 PHE A 212      11.118  -6.408 -12.105  1.00 91.21           H  
ATOM   3461  CZ  PHE A 212       9.106  -5.828 -12.662  1.00 91.21           C  
ATOM   3462  HZ  PHE A 212       9.385  -5.447 -13.633  1.00 91.21           H  
ATOM   3463  N   THR A 213       8.336  -5.608  -5.341  1.00 93.93           N  
ATOM   3464  H   THR A 213       9.234  -6.066  -5.394  1.00 93.93           H  
ATOM   3465  CA  THR A 213       7.721  -5.430  -4.021  1.00 93.93           C  
ATOM   3466  HA  THR A 213       6.751  -5.927  -4.026  1.00 93.93           H  
ATOM   3467  C   THR A 213       7.494  -3.951  -3.674  1.00 93.93           C  
ATOM   3468  CB  THR A 213       8.597  -6.085  -2.946  1.00 93.93           C  
ATOM   3469  HB  THR A 213       9.512  -5.506  -2.820  1.00 93.93           H  
ATOM   3470  O   THR A 213       6.523  -3.612  -2.984  1.00 93.93           O  
ATOM   3471  CG2 THR A 213       7.867  -6.179  -1.610  1.00 93.93           C  
ATOM   3472 HG21 THR A 213       8.443  -6.788  -0.913  1.00 93.93           H  
ATOM   3473 HG22 THR A 213       6.895  -6.647  -1.766  1.00 93.93           H  
ATOM   3474 HG23 THR A 213       7.739  -5.185  -1.182  1.00 93.93           H  
ATOM   3475  OG1 THR A 213       8.943  -7.397  -3.318  1.00 93.93           O  
ATOM   3476  HG1 THR A 213       9.758  -7.328  -3.820  1.00 93.93           H  
ATOM   3477  N   LEU A 214       8.335  -3.040  -4.184  1.00 93.94           N  
ATOM   3478  H   LEU A 214       9.075  -3.356  -4.796  1.00 93.94           H  
ATOM   3479  CA  LEU A 214       8.212  -1.603  -3.936  1.00 93.94           C  
ATOM   3480  HA  LEU A 214       8.226  -1.451  -2.856  1.00 93.94           H  
ATOM   3481  C   LEU A 214       6.891  -1.046  -4.476  1.00 93.94           C  
ATOM   3482  CB  LEU A 214       9.411  -0.868  -4.562  1.00 93.94           C  
ATOM   3483  HB2 LEU A 214      10.334  -1.315  -4.192  1.00 93.94           H  
ATOM   3484  HB3 LEU A 214       9.390  -1.022  -5.641  1.00 93.94           H  
ATOM   3485  O   LEU A 214       6.196  -0.318  -3.763  1.00 93.94           O  
ATOM   3486  CG  LEU A 214       9.445   0.650  -4.294  1.00 93.94           C  
ATOM   3487  HG  LEU A 214       8.538   1.110  -4.687  1.00 93.94           H  
ATOM   3488  CD1 LEU A 214       9.554   0.983  -2.800  1.00 93.94           C  
ATOM   3489 HD11 LEU A 214       9.661   2.061  -2.681  1.00 93.94           H  
ATOM   3490 HD12 LEU A 214       8.652   0.661  -2.279  1.00 93.94           H  
ATOM   3491 HD13 LEU A 214      10.429   0.486  -2.380  1.00 93.94           H  
ATOM   3492  CD2 LEU A 214      10.638   1.274  -5.010  1.00 93.94           C  
ATOM   3493 HD21 LEU A 214      10.649   2.354  -4.863  1.00 93.94           H  
ATOM   3494 HD22 LEU A 214      10.574   1.076  -6.080  1.00 93.94           H  
ATOM   3495 HD23 LEU A 214      11.567   0.850  -4.630  1.00 93.94           H  
ATOM   3496  N   PHE A 215       6.511  -1.424  -5.696  1.00 91.18           N  
ATOM   3497  H   PHE A 215       7.105  -2.071  -6.194  1.00 91.18           H  
ATOM   3498  CA  PHE A 215       5.386  -0.844  -6.437  1.00 91.18           C  
ATOM   3499  HA  PHE A 215       4.976  -0.009  -5.869  1.00 91.18           H  
ATOM   3500  C   PHE A 215       4.196  -1.788  -6.642  1.00 91.18           C  
ATOM   3501  CB  PHE A 215       5.902  -0.267  -7.758  1.00 91.18           C  
ATOM   3502  HB2 PHE A 215       5.069   0.135  -8.335  1.00 91.18           H  
ATOM   3503  HB3 PHE A 215       6.587   0.554  -7.546  1.00 91.18           H  
ATOM   3504  O   PHE A 215       3.166  -1.335  -7.128  1.00 91.18           O  
ATOM   3505  CG  PHE A 215       6.649  -1.257  -8.603  1.00 91.18           C  
ATOM   3506  CD1 PHE A 215       8.048  -1.313  -8.516  1.00 91.18           C  
ATOM   3507  HD1 PHE A 215       8.587  -0.670  -7.837  1.00 91.18           H  
ATOM   3508  CD2 PHE A 215       5.955  -2.140  -9.444  1.00 91.18           C  
ATOM   3509  HD2 PHE A 215       4.877  -2.119  -9.487  1.00 91.18           H  
ATOM   3510  CE1 PHE A 215       8.755  -2.211  -9.319  1.00 91.18           C  
ATOM   3511  HE1 PHE A 215       9.827  -2.296  -9.217  1.00 91.18           H  
ATOM   3512  CE2 PHE A 215       6.676  -3.026 -10.259  1.00 91.18           C  
ATOM   3513  HE2 PHE A 215       6.150  -3.690 -10.930  1.00 91.18           H  
ATOM   3514  CZ  PHE A 215       8.079  -3.018 -10.241  1.00 91.18           C  
ATOM   3515  HZ  PHE A 215       8.648  -3.673 -10.884  1.00 91.18           H  
ATOM   3516  N   ALA A 216       4.286  -3.050  -6.212  1.00 91.65           N  
ATOM   3517  H   ALA A 216       5.197  -3.415  -5.975  1.00 91.65           H  
ATOM   3518  CA  ALA A 216       3.177  -4.004  -6.261  1.00 91.65           C  
ATOM   3519  HA  ALA A 216       2.964  -4.233  -7.305  1.00 91.65           H  
ATOM   3520  C   ALA A 216       1.899  -3.449  -5.611  1.00 91.65           C  
ATOM   3521  CB  ALA A 216       3.607  -5.297  -5.557  1.00 91.65           C  
ATOM   3522  HB1 ALA A 216       3.906  -5.087  -4.531  1.00 91.65           H  
ATOM   3523  HB2 ALA A 216       2.774  -6.001  -5.548  1.00 91.65           H  
ATOM   3524  HB3 ALA A 216       4.439  -5.754  -6.093  1.00 91.65           H  
ATOM   3525  O   ALA A 216       1.955  -2.954  -4.483  1.00 91.65           O  
ATOM   3526  N   LEU A 217       0.762  -3.563  -6.303  1.00 92.96           N  
ATOM   3527  H   LEU A 217       0.803  -3.972  -7.225  1.00 92.96           H  
ATOM   3528  CA  LEU A 217      -0.560  -3.162  -5.816  1.00 92.96           C  
ATOM   3529  HA  LEU A 217      -0.585  -2.074  -5.751  1.00 92.96           H  
ATOM   3530  C   LEU A 217      -0.844  -3.756  -4.423  1.00 92.96           C  
ATOM   3531  CB  LEU A 217      -1.610  -3.628  -6.845  1.00 92.96           C  
ATOM   3532  HB2 LEU A 217      -1.615  -4.718  -6.848  1.00 92.96           H  
ATOM   3533  HB3 LEU A 217      -1.313  -3.301  -7.842  1.00 92.96           H  
ATOM   3534  O   LEU A 217      -0.512  -4.906  -4.138  1.00 92.96           O  
ATOM   3535  CG  LEU A 217      -3.043  -3.131  -6.578  1.00 92.96           C  
ATOM   3536  HG  LEU A 217      -3.275  -3.229  -5.518  1.00 92.96           H  
ATOM   3537  CD1 LEU A 217      -3.210  -1.672  -6.992  1.00 92.96           C  
ATOM   3538 HD11 LEU A 217      -4.227  -1.346  -6.774  1.00 92.96           H  
ATOM   3539 HD12 LEU A 217      -2.488  -1.039  -6.476  1.00 92.96           H  
ATOM   3540 HD13 LEU A 217      -3.049  -1.576  -8.066  1.00 92.96           H  
ATOM   3541  CD2 LEU A 217      -4.060  -3.967  -7.347  1.00 92.96           C  
ATOM   3542 HD21 LEU A 217      -5.069  -3.604  -7.153  1.00 92.96           H  
ATOM   3543 HD22 LEU A 217      -3.868  -3.900  -8.418  1.00 92.96           H  
ATOM   3544 HD23 LEU A 217      -3.996  -5.012  -7.044  1.00 92.96           H  
ATOM   3545  N   GLY A 218      -1.483  -2.976  -3.549  1.00 94.21           N  
ATOM   3546  H   GLY A 218      -1.790  -2.064  -3.855  1.00 94.21           H  
ATOM   3547  CA  GLY A 218      -1.879  -3.433  -2.220  1.00 94.21           C  
ATOM   3548  HA2 GLY A 218      -2.827  -2.967  -1.949  1.00 94.21           H  
ATOM   3549  HA3 GLY A 218      -2.059  -4.508  -2.249  1.00 94.21           H  
ATOM   3550  C   GLY A 218      -0.862  -3.129  -1.118  1.00 94.21           C  
ATOM   3551  O   GLY A 218      -0.309  -2.022  -1.026  1.00 94.21           O  
ATOM   3552  N   ALA A 219      -0.708  -4.090  -0.205  1.00 94.30           N  
ATOM   3553  H   ALA A 219      -1.177  -4.969  -0.369  1.00 94.30           H  
ATOM   3554  CA  ALA A 219       0.023  -3.925   1.043  1.00 94.30           C  
ATOM   3555  HA  ALA A 219      -0.381  -3.044   1.541  1.00 94.30           H  
ATOM   3556  C   ALA A 219       1.537  -3.758   0.808  1.00 94.30           C  
ATOM   3557  CB  ALA A 219      -0.261  -5.113   1.968  1.00 94.30           C  
ATOM   3558  HB1 ALA A 219       0.194  -4.936   2.943  1.00 94.30           H  
ATOM   3559  HB2 ALA A 219       0.160  -6.022   1.538  1.00 94.30           H  
ATOM   3560  HB3 ALA A 219      -1.335  -5.248   2.090  1.00 94.30           H  
ATOM   3561  O   ALA A 219       2.164  -4.602   0.171  1.00 94.30           O  
ATOM   3562  N   PRO A 220       2.168  -2.716   1.372  1.00 95.04           N  
ATOM   3563  CA  PRO A 220       3.619  -2.570   1.338  1.00 95.04           C  
ATOM   3564  HA  PRO A 220       3.941  -2.582   0.296  1.00 95.04           H  
ATOM   3565  C   PRO A 220       4.330  -3.699   2.101  1.00 95.04           C  
ATOM   3566  CB  PRO A 220       3.900  -1.184   1.936  1.00 95.04           C  
ATOM   3567  HB2 PRO A 220       4.049  -1.253   3.013  1.00 95.04           H  
ATOM   3568  HB3 PRO A 220       4.749  -0.696   1.457  1.00 95.04           H  
ATOM   3569  O   PRO A 220       4.036  -3.953   3.275  1.00 95.04           O  
ATOM   3570  CG  PRO A 220       2.593  -0.437   1.679  1.00 95.04           C  
ATOM   3571  HG2 PRO A 220       2.566  -0.102   0.642  1.00 95.04           H  
ATOM   3572  HG3 PRO A 220       2.420   0.389   2.368  1.00 95.04           H  
ATOM   3573  CD  PRO A 220       1.546  -1.513   1.888  1.00 95.04           C  
ATOM   3574  HD2 PRO A 220       0.643  -1.244   1.339  1.00 95.04           H  
ATOM   3575  HD3 PRO A 220       1.330  -1.633   2.950  1.00 95.04           H  
ATOM   3576  N   ALA A 221       5.319  -4.319   1.460  1.00 96.24           N  
ATOM   3577  H   ALA A 221       5.504  -4.078   0.497  1.00 96.24           H  
ATOM   3578  CA  ALA A 221       6.202  -5.323   2.046  1.00 96.24           C  
ATOM   3579  HA  ALA A 221       5.928  -5.488   3.088  1.00 96.24           H  
ATOM   3580  C   ALA A 221       7.659  -4.836   2.047  1.00 96.24           C  
ATOM   3581  CB  ALA A 221       6.002  -6.657   1.318  1.00 96.24           C  
ATOM   3582  HB1 ALA A 221       5.868  -6.488   0.249  1.00 96.24           H  
ATOM   3583  HB2 ALA A 221       5.110  -7.156   1.697  1.00 96.24           H  
ATOM   3584  HB3 ALA A 221       6.864  -7.307   1.465  1.00 96.24           H  
ATOM   3585  O   ALA A 221       8.032  -3.956   1.272  1.00 96.24           O  
ATOM   3586  N   ALA A 222       8.445  -5.355   2.992  1.00 96.88           N  
ATOM   3587  H   ALA A 222       8.111  -6.170   3.486  1.00 96.88           H  
ATOM   3588  CA  ALA A 222       9.888  -5.150   3.008  1.00 96.88           C  
ATOM   3589  HA  ALA A 222      10.116  -4.145   2.652  1.00 96.88           H  
ATOM   3590  C   ALA A 222      10.532  -6.156   2.050  1.00 96.88           C  
ATOM   3591  CB  ALA A 222      10.412  -5.293   4.443  1.00 96.88           C  
ATOM   3592  HB1 ALA A 222       9.923  -4.569   5.094  1.00 96.88           H  
ATOM   3593  HB2 ALA A 222      11.485  -5.104   4.454  1.00 96.88           H  
ATOM   3594  HB3 ALA A 222      10.230  -6.303   4.809  1.00 96.88           H  
ATOM   3595  O   ALA A 222      10.000  -7.254   1.878  1.00 96.88           O  
ATOM   3596  N   PHE A 223      11.652  -5.786   1.444  1.00 96.89           N  
ATOM   3597  H   PHE A 223      12.054  -4.883   1.650  1.00 96.89           H  
ATOM   3598  CA  PHE A 223      12.371  -6.630   0.490  1.00 96.89           C  
ATOM   3599  HA  PHE A 223      12.257  -7.674   0.780  1.00 96.89           H  
ATOM   3600  C   PHE A 223      13.867  -6.311   0.508  1.00 96.89           C  
ATOM   3601  CB  PHE A 223      11.774  -6.461  -0.918  1.00 96.89           C  
ATOM   3602  HB2 PHE A 223      12.242  -7.190  -1.579  1.00 96.89           H  
ATOM   3603  HB3 PHE A 223      10.715  -6.716  -0.880  1.00 96.89           H  
ATOM   3604  O   PHE A 223      14.277  -5.251   0.985  1.00 96.89           O  
ATOM   3605  CG  PHE A 223      11.923  -5.080  -1.532  1.00 96.89           C  
ATOM   3606  CD1 PHE A 223      11.074  -4.025  -1.141  1.00 96.89           C  
ATOM   3607  HD1 PHE A 223      10.309  -4.194  -0.398  1.00 96.89           H  
ATOM   3608  CD2 PHE A 223      12.902  -4.854  -2.517  1.00 96.89           C  
ATOM   3609  HD2 PHE A 223      13.543  -5.659  -2.845  1.00 96.89           H  
ATOM   3610  CE1 PHE A 223      11.221  -2.750  -1.715  1.00 96.89           C  
ATOM   3611  HE1 PHE A 223      10.575  -1.942  -1.404  1.00 96.89           H  
ATOM   3612  CE2 PHE A 223      13.041  -3.581  -3.095  1.00 96.89           C  
ATOM   3613  HE2 PHE A 223      13.779  -3.415  -3.866  1.00 96.89           H  
ATOM   3614  CZ  PHE A 223      12.214  -2.526  -2.685  1.00 96.89           C  
ATOM   3615  HZ  PHE A 223      12.345  -1.549  -3.124  1.00 96.89           H  
ATOM   3616  N   SER A 224      14.683  -7.229  -0.001  1.00 96.08           N  
ATOM   3617  H   SER A 224      14.307  -8.081  -0.393  1.00 96.08           H  
ATOM   3618  CA  SER A 224      16.097  -6.986  -0.280  1.00 96.08           C  
ATOM   3619  HA  SER A 224      16.463  -6.177   0.352  1.00 96.08           H  
ATOM   3620  C   SER A 224      16.279  -6.563  -1.734  1.00 96.08           C  
ATOM   3621  CB  SER A 224      16.944  -8.222   0.034  1.00 96.08           C  
ATOM   3622  HB2 SER A 224      16.974  -8.376   1.112  1.00 96.08           H  
ATOM   3623  HB3 SER A 224      17.961  -8.055  -0.322  1.00 96.08           H  
ATOM   3624  O   SER A 224      15.656  -7.116  -2.638  1.00 96.08           O  
ATOM   3625  OG  SER A 224      16.406  -9.378  -0.581  1.00 96.08           O  
ATOM   3626  HG  SER A 224      17.122 -10.000  -0.732  1.00 96.08           H  
ATOM   3627  N   PHE A 225      17.139  -5.578  -1.961  1.00 95.17           N  
ATOM   3628  H   PHE A 225      17.611  -5.158  -1.173  1.00 95.17           H  
ATOM   3629  CA  PHE A 225      17.570  -5.152  -3.284  1.00 95.17           C  
ATOM   3630  HA  PHE A 225      17.256  -5.883  -4.029  1.00 95.17           H  
ATOM   3631  C   PHE A 225      19.094  -5.098  -3.277  1.00 95.17           C  
ATOM   3632  CB  PHE A 225      16.919  -3.804  -3.610  1.00 95.17           C  
ATOM   3633  HB2 PHE A 225      15.847  -3.893  -3.436  1.00 95.17           H  
ATOM   3634  HB3 PHE A 225      17.300  -3.040  -2.932  1.00 95.17           H  
ATOM   3635  O   PHE A 225      19.676  -4.232  -2.615  1.00 95.17           O  
ATOM   3636  CG  PHE A 225      17.128  -3.376  -5.046  1.00 95.17           C  
ATOM   3637  CD1 PHE A 225      17.868  -2.223  -5.347  1.00 95.17           C  
ATOM   3638  HD1 PHE A 225      18.274  -1.622  -4.546  1.00 95.17           H  
ATOM   3639  CD2 PHE A 225      16.599  -4.155  -6.088  1.00 95.17           C  
ATOM   3640  HD2 PHE A 225      16.019  -5.034  -5.851  1.00 95.17           H  
ATOM   3641  CE1 PHE A 225      18.088  -1.857  -6.684  1.00 95.17           C  
ATOM   3642  HE1 PHE A 225      18.663  -0.971  -6.906  1.00 95.17           H  
ATOM   3643  CE2 PHE A 225      16.836  -3.803  -7.428  1.00 95.17           C  
ATOM   3644  HE2 PHE A 225      16.454  -4.417  -8.230  1.00 95.17           H  
ATOM   3645  CZ  PHE A 225      17.578  -2.649  -7.727  1.00 95.17           C  
ATOM   3646  HZ  PHE A 225      17.768  -2.383  -8.756  1.00 95.17           H  
ATOM   3647  N   PHE A 226      19.730  -6.073  -3.933  1.00 94.06           N  
ATOM   3648  H   PHE A 226      19.213  -6.707  -4.524  1.00 94.06           H  
ATOM   3649  CA  PHE A 226      21.128  -6.431  -3.684  1.00 94.06           C  
ATOM   3650  HA  PHE A 226      21.329  -7.387  -4.167  1.00 94.06           H  
ATOM   3651  C   PHE A 226      21.375  -6.641  -2.177  1.00 94.06           C  
ATOM   3652  CB  PHE A 226      22.048  -5.381  -4.339  1.00 94.06           C  
ATOM   3653  HB2 PHE A 226      23.085  -5.692  -4.213  1.00 94.06           H  
ATOM   3654  HB3 PHE A 226      21.936  -4.419  -3.840  1.00 94.06           H  
ATOM   3655  O   PHE A 226      20.537  -7.200  -1.465  1.00 94.06           O  
ATOM   3656  CG  PHE A 226      21.812  -5.194  -5.819  1.00 94.06           C  
ATOM   3657  CD1 PHE A 226      22.414  -6.083  -6.724  1.00 94.06           C  
ATOM   3658  HD1 PHE A 226      23.026  -6.897  -6.365  1.00 94.06           H  
ATOM   3659  CD2 PHE A 226      21.010  -4.139  -6.293  1.00 94.06           C  
ATOM   3660  HD2 PHE A 226      20.543  -3.457  -5.598  1.00 94.06           H  
ATOM   3661  CE1 PHE A 226      22.230  -5.910  -8.103  1.00 94.06           C  
ATOM   3662  HE1 PHE A 226      22.718  -6.587  -8.789  1.00 94.06           H  
ATOM   3663  CE2 PHE A 226      20.824  -3.971  -7.676  1.00 94.06           C  
ATOM   3664  HE2 PHE A 226      20.221  -3.155  -8.046  1.00 94.06           H  
ATOM   3665  CZ  PHE A 226      21.437  -4.854  -8.582  1.00 94.06           C  
ATOM   3666  HZ  PHE A 226      21.313  -4.716  -9.646  1.00 94.06           H  
ATOM   3667  N   ASP A 227      22.483  -6.110  -1.666  1.00 92.21           N  
ATOM   3668  H   ASP A 227      23.172  -5.763  -2.318  1.00 92.21           H  
ATOM   3669  CA  ASP A 227      22.876  -6.174  -0.258  1.00 92.21           C  
ATOM   3670  HA  ASP A 227      22.590  -7.153   0.127  1.00 92.21           H  
ATOM   3671  C   ASP A 227      22.158  -5.122   0.623  1.00 92.21           C  
ATOM   3672  CB  ASP A 227      24.412  -6.089  -0.195  1.00 92.21           C  
ATOM   3673  HB2 ASP A 227      24.735  -6.176   0.842  1.00 92.21           H  
ATOM   3674  HB3 ASP A 227      24.730  -5.118  -0.572  1.00 92.21           H  
ATOM   3675  O   ASP A 227      22.554  -4.863   1.760  1.00 92.21           O  
ATOM   3676  CG  ASP A 227      25.081  -7.210  -1.010  1.00 92.21           C  
ATOM   3677  OD1 ASP A 227      24.671  -8.372  -0.823  1.00 92.21           O  
ATOM   3678  OD2 ASP A 227      25.980  -6.906  -1.831  1.00 92.21           O  
ATOM   3679  N   THR A 228      21.096  -4.476   0.114  1.00 95.98           N  
ATOM   3680  H   THR A 228      20.770  -4.758  -0.799  1.00 95.98           H  
ATOM   3681  CA  THR A 228      20.354  -3.416   0.821  1.00 95.98           C  
ATOM   3682  HA  THR A 228      20.883  -3.171   1.741  1.00 95.98           H  
ATOM   3683  C   THR A 228      18.945  -3.868   1.197  1.00 95.98           C  
ATOM   3684  CB  THR A 228      20.303  -2.124  -0.008  1.00 95.98           C  
ATOM   3685  HB  THR A 228      19.739  -2.290  -0.926  1.00 95.98           H  
ATOM   3686  O   THR A 228      18.146  -4.249   0.346  1.00 95.98           O  
ATOM   3687  CG2 THR A 228      19.688  -0.952   0.760  1.00 95.98           C  
ATOM   3688 HG21 THR A 228      18.648  -1.168   1.005  1.00 95.98           H  
ATOM   3689 HG22 THR A 228      19.720  -0.062   0.132  1.00 95.98           H  
ATOM   3690 HG23 THR A 228      20.253  -0.769   1.674  1.00 95.98           H  
ATOM   3691  OG1 THR A 228      21.617  -1.736  -0.330  1.00 95.98           O  
ATOM   3692  HG1 THR A 228      22.015  -2.496  -0.761  1.00 95.98           H  
ATOM   3693  N   THR A 229      18.592  -3.764   2.481  1.00 96.80           N  
ATOM   3694  H   THR A 229      19.274  -3.415   3.139  1.00 96.80           H  
ATOM   3695  CA  THR A 229      17.210  -3.984   2.941  1.00 96.80           C  
ATOM   3696  HA  THR A 229      16.754  -4.762   2.328  1.00 96.80           H  
ATOM   3697  C   THR A 229      16.379  -2.713   2.781  1.00 96.80           C  
ATOM   3698  CB  THR A 229      17.172  -4.482   4.390  1.00 96.80           C  
ATOM   3699  HB  THR A 229      17.659  -3.754   5.039  1.00 96.80           H  
ATOM   3700  O   THR A 229      16.743  -1.645   3.284  1.00 96.80           O  
ATOM   3701  CG2 THR A 229      15.752  -4.743   4.896  1.00 96.80           C  
ATOM   3702 HG21 THR A 229      15.227  -5.406   4.208  1.00 96.80           H  
ATOM   3703 HG22 THR A 229      15.205  -3.805   4.991  1.00 96.80           H  
ATOM   3704 HG23 THR A 229      15.801  -5.212   5.879  1.00 96.80           H  
ATOM   3705  OG1 THR A 229      17.858  -5.709   4.474  1.00 96.80           O  
ATOM   3706  HG1 THR A 229      18.663  -5.649   3.954  1.00 96.80           H  
ATOM   3707  N   ILE A 230      15.235  -2.836   2.110  1.00 97.12           N  
ATOM   3708  H   ILE A 230      15.008  -3.735   1.710  1.00 97.12           H  
ATOM   3709  CA  ILE A 230      14.258  -1.767   1.917  1.00 97.12           C  
ATOM   3710  HA  ILE A 230      14.697  -0.820   2.233  1.00 97.12           H  
ATOM   3711  C   ILE A 230      13.040  -2.044   2.800  1.00 97.12           C  
ATOM   3712  CB  ILE A 230      13.880  -1.628   0.426  1.00 97.12           C  
ATOM   3713  HB  ILE A 230      13.332  -2.523   0.134  1.00 97.12           H  
ATOM   3714  O   ILE A 230      12.284  -2.993   2.582  1.00 97.12           O  
ATOM   3715  CG1 ILE A 230      15.100  -1.526  -0.521  1.00 97.12           C  
ATOM   3716 HG12 ILE A 230      15.699  -2.433  -0.440  1.00 97.12           H  
ATOM   3717 HG13 ILE A 230      14.740  -1.483  -1.549  1.00 97.12           H  
ATOM   3718  CG2 ILE A 230      12.951  -0.412   0.242  1.00 97.12           C  
ATOM   3719 HG21 ILE A 230      12.000  -0.598   0.742  1.00 97.12           H  
ATOM   3720 HG22 ILE A 230      13.408   0.485   0.658  1.00 97.12           H  
ATOM   3721 HG23 ILE A 230      12.761  -0.256  -0.820  1.00 97.12           H  
ATOM   3722  CD1 ILE A 230      16.010  -0.317  -0.286  1.00 97.12           C  
ATOM   3723 HD11 ILE A 230      15.462   0.605  -0.481  1.00 97.12           H  
ATOM   3724 HD12 ILE A 230      16.856  -0.369  -0.972  1.00 97.12           H  
ATOM   3725 HD13 ILE A 230      16.386  -0.313   0.737  1.00 97.12           H  
ATOM   3726  N   ASP A 231      12.839  -1.199   3.810  1.00 96.15           N  
ATOM   3727  H   ASP A 231      13.529  -0.482   3.987  1.00 96.15           H  
ATOM   3728  CA  ASP A 231      11.698  -1.299   4.718  1.00 96.15           C  
ATOM   3729  HA  ASP A 231      11.648  -2.322   5.092  1.00 96.15           H  
ATOM   3730  C   ASP A 231      10.377  -0.974   4.015  1.00 96.15           C  
ATOM   3731  CB  ASP A 231      11.874  -0.358   5.915  1.00 96.15           C  
ATOM   3732  HB2 ASP A 231      10.967  -0.376   6.519  1.00 96.15           H  
ATOM   3733  HB3 ASP A 231      12.017   0.661   5.554  1.00 96.15           H  
ATOM   3734  O   ASP A 231      10.303  -0.145   3.108  1.00 96.15           O  
ATOM   3735  CG  ASP A 231      13.044  -0.771   6.800  1.00 96.15           C  
ATOM   3736  OD1 ASP A 231      13.012  -1.935   7.254  1.00 96.15           O  
ATOM   3737  OD2 ASP A 231      13.924   0.094   7.011  1.00 96.15           O  
ATOM   3738  N   ARG A 232       9.274  -1.559   4.487  1.00 95.04           N  
ATOM   3739  H   ARG A 232       9.383  -2.228   5.236  1.00 95.04           H  
ATOM   3740  CA  ARG A 232       7.942  -1.208   3.979  1.00 95.04           C  
ATOM   3741  HA  ARG A 232       8.004  -1.237   2.892  1.00 95.04           H  
ATOM   3742  C   ARG A 232       7.536   0.218   4.378  1.00 95.04           C  
ATOM   3743  CB  ARG A 232       6.899  -2.247   4.400  1.00 95.04           C  
ATOM   3744  HB2 ARG A 232       5.947  -1.992   3.933  1.00 95.04           H  
ATOM   3745  HB3 ARG A 232       7.210  -3.221   4.023  1.00 95.04           H  
ATOM   3746  O   ARG A 232       7.504   0.560   5.561  1.00 95.04           O  
ATOM   3747  CG  ARG A 232       6.698  -2.365   5.913  1.00 95.04           C  
ATOM   3748  HG2 ARG A 232       6.365  -1.417   6.334  1.00 95.04           H  
ATOM   3749  HG3 ARG A 232       7.637  -2.658   6.382  1.00 95.04           H  
ATOM   3750  CD  ARG A 232       5.630  -3.406   6.220  1.00 95.04           C  
ATOM   3751  HD2 ARG A 232       4.672  -3.063   5.827  1.00 95.04           H  
ATOM   3752  HD3 ARG A 232       5.900  -4.339   5.726  1.00 95.04           H  
ATOM   3753  NE  ARG A 232       5.554  -3.610   7.674  1.00 95.04           N  
ATOM   3754  HE  ARG A 232       6.190  -3.056   8.229  1.00 95.04           H  
ATOM   3755  NH1 ARG A 232       4.121  -5.395   7.629  1.00 95.04           N  
ATOM   3756 HH11 ARG A 232       3.821  -6.271   8.031  1.00 95.04           H  
ATOM   3757 HH12 ARG A 232       4.035  -5.276   6.630  1.00 95.04           H  
ATOM   3758  NH2 ARG A 232       5.151  -4.823   9.540  1.00 95.04           N  
ATOM   3759 HH21 ARG A 232       4.781  -5.657   9.972  1.00 95.04           H  
ATOM   3760 HH22 ARG A 232       5.891  -4.321  10.011  1.00 95.04           H  
ATOM   3761  CZ  ARG A 232       4.944  -4.609   8.272  1.00 95.04           C  
ATOM   3762  N   LYS A 233       7.084   1.022   3.413  1.00 94.40           N  
ATOM   3763  H   LYS A 233       7.192   0.719   2.456  1.00 94.40           H  
ATOM   3764  CA  LYS A 233       6.421   2.310   3.679  1.00 94.40           C  
ATOM   3765  HA  LYS A 233       6.902   2.771   4.541  1.00 94.40           H  
ATOM   3766  C   LYS A 233       4.945   2.083   4.003  1.00 94.40           C  
ATOM   3767  CB  LYS A 233       6.600   3.244   2.467  1.00 94.40           C  
ATOM   3768  HB2 LYS A 233       6.142   2.787   1.590  1.00 94.40           H  
ATOM   3769  HB3 LYS A 233       7.663   3.361   2.258  1.00 94.40           H  
ATOM   3770  O   LYS A 233       4.148   1.873   3.100  1.00 94.40           O  
ATOM   3771  CG  LYS A 233       5.974   4.639   2.665  1.00 94.40           C  
ATOM   3772  HG2 LYS A 233       4.914   4.550   2.903  1.00 94.40           H  
ATOM   3773  HG3 LYS A 233       6.057   5.183   1.724  1.00 94.40           H  
ATOM   3774  CD  LYS A 233       6.682   5.449   3.759  1.00 94.40           C  
ATOM   3775  HD2 LYS A 233       7.751   5.454   3.547  1.00 94.40           H  
ATOM   3776  HD3 LYS A 233       6.514   4.989   4.733  1.00 94.40           H  
ATOM   3777  CE  LYS A 233       6.166   6.891   3.783  1.00 94.40           C  
ATOM   3778  HE2 LYS A 233       5.130   6.893   4.121  1.00 94.40           H  
ATOM   3779  HE3 LYS A 233       6.187   7.279   2.765  1.00 94.40           H  
ATOM   3780  NZ  LYS A 233       7.014   7.744   4.657  1.00 94.40           N  
ATOM   3781  HZ1 LYS A 233       7.011   7.419   5.614  1.00 94.40           H  
ATOM   3782  HZ2 LYS A 233       7.972   7.729   4.337  1.00 94.40           H  
ATOM   3783  HZ3 LYS A 233       6.714   8.708   4.627  1.00 94.40           H  
ATOM   3784  N   ARG A 234       4.561   2.122   5.281  1.00 93.79           N  
ATOM   3785  H   ARG A 234       5.273   2.282   5.979  1.00 93.79           H  
ATOM   3786  CA  ARG A 234       3.146   2.020   5.690  1.00 93.79           C  
ATOM   3787  HA  ARG A 234       2.646   1.302   5.040  1.00 93.79           H  
ATOM   3788  C   ARG A 234       2.405   3.347   5.517  1.00 93.79           C  
ATOM   3789  CB  ARG A 234       3.028   1.530   7.137  1.00 93.79           C  
ATOM   3790  HB2 ARG A 234       3.657   2.139   7.787  1.00 93.79           H  
ATOM   3791  HB3 ARG A 234       1.990   1.642   7.450  1.00 93.79           H  
ATOM   3792  O   ARG A 234       2.945   4.400   5.853  1.00 93.79           O  
ATOM   3793  CG  ARG A 234       3.400   0.051   7.276  1.00 93.79           C  
ATOM   3794  HG2 ARG A 234       2.741  -0.533   6.634  1.00 93.79           H  
ATOM   3795  HG3 ARG A 234       4.434  -0.113   6.974  1.00 93.79           H  
ATOM   3796  CD  ARG A 234       3.210  -0.385   8.731  1.00 93.79           C  
ATOM   3797  HD2 ARG A 234       4.039  -0.009   9.330  1.00 93.79           H  
ATOM   3798  HD3 ARG A 234       2.280   0.048   9.101  1.00 93.79           H  
ATOM   3799  NE  ARG A 234       3.112  -1.848   8.833  1.00 93.79           N  
ATOM   3800  HE  ARG A 234       3.092  -2.347   7.955  1.00 93.79           H  
ATOM   3801  NH1 ARG A 234       2.569  -1.941  11.061  1.00 93.79           N  
ATOM   3802 HH11 ARG A 234       2.184  -2.445  11.848  1.00 93.79           H  
ATOM   3803 HH12 ARG A 234       2.752  -0.950  11.132  1.00 93.79           H  
ATOM   3804  NH2 ARG A 234       2.378  -3.764   9.815  1.00 93.79           N  
ATOM   3805 HH21 ARG A 234       1.906  -4.195  10.597  1.00 93.79           H  
ATOM   3806 HH22 ARG A 234       2.241  -4.158   8.895  1.00 93.79           H  
ATOM   3807  CZ  ARG A 234       2.702  -2.509   9.899  1.00 93.79           C  
ATOM   3808  N   TYR A 235       1.146   3.278   5.093  1.00 94.66           N  
ATOM   3809  H   TYR A 235       0.772   2.381   4.817  1.00 94.66           H  
ATOM   3810  CA  TYR A 235       0.260   4.436   4.946  1.00 94.66           C  
ATOM   3811  HA  TYR A 235       0.839   5.353   5.048  1.00 94.66           H  
ATOM   3812  C   TYR A 235      -0.798   4.434   6.052  1.00 94.66           C  
ATOM   3813  CB  TYR A 235      -0.355   4.453   3.543  1.00 94.66           C  
ATOM   3814  HB2 TYR A 235      -0.908   5.383   3.410  1.00 94.66           H  
ATOM   3815  HB3 TYR A 235      -1.064   3.628   3.464  1.00 94.66           H  
ATOM   3816  O   TYR A 235      -1.961   4.114   5.833  1.00 94.66           O  
ATOM   3817  CG  TYR A 235       0.649   4.318   2.427  1.00 94.66           C  
ATOM   3818  CD1 TYR A 235       1.415   5.431   2.034  1.00 94.66           C  
ATOM   3819  HD1 TYR A 235       1.258   6.387   2.510  1.00 94.66           H  
ATOM   3820  CD2 TYR A 235       0.831   3.069   1.805  1.00 94.66           C  
ATOM   3821  HD2 TYR A 235       0.232   2.221   2.105  1.00 94.66           H  
ATOM   3822  CE1 TYR A 235       2.376   5.294   1.016  1.00 94.66           C  
ATOM   3823  HE1 TYR A 235       2.971   6.142   0.710  1.00 94.66           H  
ATOM   3824  CE2 TYR A 235       1.782   2.936   0.782  1.00 94.66           C  
ATOM   3825  HE2 TYR A 235       1.930   1.990   0.282  1.00 94.66           H  
ATOM   3826  OH  TYR A 235       3.429   3.904  -0.632  1.00 94.66           O  
ATOM   3827  HH  TYR A 235       3.785   4.754  -0.901  1.00 94.66           H  
ATOM   3828  CZ  TYR A 235       2.549   4.045   0.385  1.00 94.66           C  
ATOM   3829  N   THR A 236      -0.386   4.763   7.277  1.00 92.91           N  
ATOM   3830  H   THR A 236       0.584   5.003   7.425  1.00 92.91           H  
ATOM   3831  CA  THR A 236      -1.267   4.728   8.461  1.00 92.91           C  
ATOM   3832  HA  THR A 236      -1.967   3.902   8.333  1.00 92.91           H  
ATOM   3833  C   THR A 236      -2.118   5.989   8.648  1.00 92.91           C  
ATOM   3834  CB  THR A 236      -0.466   4.455   9.737  1.00 92.91           C  
ATOM   3835  HB  THR A 236      -1.126   4.507  10.602  1.00 92.91           H  
ATOM   3836  O   THR A 236      -2.870   6.106   9.612  1.00 92.91           O  
ATOM   3837  CG2 THR A 236       0.203   3.081   9.715  1.00 92.91           C  
ATOM   3838 HG21 THR A 236       0.972   3.052   8.943  1.00 92.91           H  
ATOM   3839 HG22 THR A 236       0.655   2.881  10.686  1.00 92.91           H  
ATOM   3840 HG23 THR A 236      -0.547   2.317   9.510  1.00 92.91           H  
ATOM   3841  OG1 THR A 236       0.568   5.409   9.869  1.00 92.91           O  
ATOM   3842  HG1 THR A 236       0.909   5.329  10.763  1.00 92.91           H  
ATOM   3843  N   GLN A 237      -1.985   6.965   7.747  1.00 91.37           N  
ATOM   3844  H   GLN A 237      -1.403   6.782   6.943  1.00 91.37           H  
ATOM   3845  CA  GLN A 237      -2.740   8.216   7.764  1.00 91.37           C  
ATOM   3846  HA  GLN A 237      -3.236   8.342   8.726  1.00 91.37           H  
ATOM   3847  C   GLN A 237      -3.823   8.162   6.688  1.00 91.37           C  
ATOM   3848  CB  GLN A 237      -1.793   9.411   7.555  1.00 91.37           C  
ATOM   3849  HB2 GLN A 237      -2.384  10.323   7.467  1.00 91.37           H  
ATOM   3850  HB3 GLN A 237      -1.250   9.277   6.619  1.00 91.37           H  
ATOM   3851  O   GLN A 237      -3.565   8.442   5.523  1.00 91.37           O  
ATOM   3852  CG  GLN A 237      -0.770   9.591   8.687  1.00 91.37           C  
ATOM   3853  HG2 GLN A 237      -0.081  10.389   8.413  1.00 91.37           H  
ATOM   3854  HG3 GLN A 237      -0.186   8.678   8.800  1.00 91.37           H  
ATOM   3855  CD  GLN A 237      -1.399   9.957  10.030  1.00 91.37           C  
ATOM   3856  NE2 GLN A 237      -0.765   9.602  11.125  1.00 91.37           N  
ATOM   3857 HE21 GLN A 237      -1.231   9.808  11.997  1.00 91.37           H  
ATOM   3858 HE22 GLN A 237       0.083   9.056  11.068  1.00 91.37           H  
ATOM   3859  OE1 GLN A 237      -2.447  10.580  10.131  1.00 91.37           O  
ATOM   3860  N   THR A 238      -5.054   7.850   7.086  1.00 92.71           N  
ATOM   3861  H   THR A 238      -5.217   7.581   8.046  1.00 92.71           H  
ATOM   3862  CA  THR A 238      -6.216   7.788   6.182  1.00 92.71           C  
ATOM   3863  HA  THR A 238      -5.901   7.339   5.240  1.00 92.71           H  
ATOM   3864  C   THR A 238      -6.792   9.159   5.828  1.00 92.71           C  
ATOM   3865  CB  THR A 238      -7.308   6.891   6.775  1.00 92.71           C  
ATOM   3866  HB  THR A 238      -8.221   6.997   6.189  1.00 92.71           H  
ATOM   3867  O   THR A 238      -7.725   9.260   5.040  1.00 92.71           O  
ATOM   3868  CG2 THR A 238      -6.880   5.426   6.765  1.00 92.71           C  
ATOM   3869 HG21 THR A 238      -6.022   5.270   7.418  1.00 92.71           H  
ATOM   3870 HG22 THR A 238      -7.715   4.802   7.083  1.00 92.71           H  
ATOM   3871 HG23 THR A 238      -6.631   5.119   5.749  1.00 92.71           H  
ATOM   3872  OG1 THR A 238      -7.552   7.252   8.117  1.00 92.71           O  
ATOM   3873  HG1 THR A 238      -8.036   6.530   8.526  1.00 92.71           H  
ATOM   3874  N   LYS A 239      -6.227  10.248   6.361  1.00 91.86           N  
ATOM   3875  H   LYS A 239      -5.456  10.108   6.999  1.00 91.86           H  
ATOM   3876  CA  LYS A 239      -6.716  11.609   6.100  1.00 91.86           C  
ATOM   3877  HA  LYS A 239      -7.780  11.636   6.335  1.00 91.86           H  
ATOM   3878  C   LYS A 239      -6.615  12.023   4.633  1.00 91.86           C  
ATOM   3879  CB  LYS A 239      -5.983  12.627   6.979  1.00 91.86           C  
ATOM   3880  HB2 LYS A 239      -4.907  12.531   6.829  1.00 91.86           H  
ATOM   3881  HB3 LYS A 239      -6.286  13.629   6.675  1.00 91.86           H  
ATOM   3882  O   LYS A 239      -7.426  12.834   4.203  1.00 91.86           O  
ATOM   3883  CG  LYS A 239      -6.324  12.445   8.461  1.00 91.86           C  
ATOM   3884  HG2 LYS A 239      -5.993  11.463   8.797  1.00 91.86           H  
ATOM   3885  HG3 LYS A 239      -7.402  12.523   8.596  1.00 91.86           H  
ATOM   3886  CD  LYS A 239      -5.628  13.523   9.294  1.00 91.86           C  
ATOM   3887  HD2 LYS A 239      -4.550  13.441   9.156  1.00 91.86           H  
ATOM   3888  HD3 LYS A 239      -5.965  14.507   8.967  1.00 91.86           H  
ATOM   3889  CE  LYS A 239      -5.982  13.310  10.766  1.00 91.86           C  
ATOM   3890  HE2 LYS A 239      -7.061  13.408  10.885  1.00 91.86           H  
ATOM   3891  HE3 LYS A 239      -5.712  12.291  11.041  1.00 91.86           H  
ATOM   3892  NZ  LYS A 239      -5.270  14.277  11.630  1.00 91.86           N  
ATOM   3893  HZ1 LYS A 239      -5.511  15.221  11.361  1.00 91.86           H  
ATOM   3894  HZ2 LYS A 239      -5.531  14.121  12.593  1.00 91.86           H  
ATOM   3895  HZ3 LYS A 239      -4.273  14.147  11.534  1.00 91.86           H  
ATOM   3896  N   GLU A 240      -5.651  11.483   3.880  1.00 91.61           N  
ATOM   3897  H   GLU A 240      -5.045  10.780   4.279  1.00 91.61           H  
ATOM   3898  CA  GLU A 240      -5.461  11.864   2.472  1.00 91.61           C  
ATOM   3899  HA  GLU A 240      -5.403  12.951   2.425  1.00 91.61           H  
ATOM   3900  C   GLU A 240      -6.665  11.494   1.595  1.00 91.61           C  
ATOM   3901  CB  GLU A 240      -4.124  11.333   1.904  1.00 91.61           C  
ATOM   3902  HB2 GLU A 240      -4.012  11.761   0.908  1.00 91.61           H  
ATOM   3903  HB3 GLU A 240      -3.312  11.724   2.516  1.00 91.61           H  
ATOM   3904  O   GLU A 240      -7.007  12.250   0.695  1.00 91.61           O  
ATOM   3905  CG  GLU A 240      -3.959   9.799   1.807  1.00 91.61           C  
ATOM   3906  HG2 GLU A 240      -3.913   9.405   2.823  1.00 91.61           H  
ATOM   3907  HG3 GLU A 240      -4.839   9.373   1.326  1.00 91.61           H  
ATOM   3908  CD  GLU A 240      -2.700   9.342   1.019  1.00 91.61           C  
ATOM   3909  OE1 GLU A 240      -2.285   8.163   1.149  1.00 91.61           O  
ATOM   3910  OE2 GLU A 240      -2.117  10.142   0.244  1.00 91.61           O  
ATOM   3911  N   VAL A 241      -7.372  10.402   1.907  1.00 93.06           N  
ATOM   3912  H   VAL A 241      -7.094   9.837   2.697  1.00 93.06           H  
ATOM   3913  CA  VAL A 241      -8.531   9.966   1.112  1.00 93.06           C  
ATOM   3914  HA  VAL A 241      -8.337  10.230   0.072  1.00 93.06           H  
ATOM   3915  C   VAL A 241      -9.833  10.674   1.482  1.00 93.06           C  
ATOM   3916  CB  VAL A 241      -8.726   8.443   1.137  1.00 93.06           C  
ATOM   3917  HB  VAL A 241      -9.602   8.210   0.532  1.00 93.06           H  
ATOM   3918  O   VAL A 241     -10.824  10.550   0.775  1.00 93.06           O  
ATOM   3919  CG1 VAL A 241      -7.527   7.723   0.514  1.00 93.06           C  
ATOM   3920 HG11 VAL A 241      -7.375   8.098  -0.498  1.00 93.06           H  
ATOM   3921 HG12 VAL A 241      -6.625   7.899   1.099  1.00 93.06           H  
ATOM   3922 HG13 VAL A 241      -7.733   6.654   0.461  1.00 93.06           H  
ATOM   3923  CG2 VAL A 241      -8.970   7.879   2.536  1.00 93.06           C  
ATOM   3924 HG21 VAL A 241      -8.033   7.845   3.092  1.00 93.06           H  
ATOM   3925 HG22 VAL A 241      -9.366   6.868   2.446  1.00 93.06           H  
ATOM   3926 HG23 VAL A 241      -9.699   8.496   3.062  1.00 93.06           H  
ATOM   3927  N   LEU A 242      -9.867  11.442   2.575  1.00 91.16           N  
ATOM   3928  H   LEU A 242      -9.017  11.573   3.105  1.00 91.16           H  
ATOM   3929  CA  LEU A 242     -11.099  12.114   2.996  1.00 91.16           C  
ATOM   3930  HA  LEU A 242     -11.903  11.380   3.036  1.00 91.16           H  
ATOM   3931  C   LEU A 242     -11.543  13.185   1.999  1.00 91.16           C  
ATOM   3932  CB  LEU A 242     -10.900  12.740   4.378  1.00 91.16           C  
ATOM   3933  HB2 LEU A 242     -10.016  13.376   4.347  1.00 91.16           H  
ATOM   3934  HB3 LEU A 242     -11.755  13.381   4.595  1.00 91.16           H  
ATOM   3935  O   LEU A 242     -12.736  13.440   1.888  1.00 91.16           O  
ATOM   3936  CG  LEU A 242     -10.760  11.713   5.510  1.00 91.16           C  
ATOM   3937  HG  LEU A 242      -9.934  11.032   5.306  1.00 91.16           H  
ATOM   3938  CD1 LEU A 242     -10.431  12.497   6.773  1.00 91.16           C  
ATOM   3939 HD11 LEU A 242      -9.476  13.008   6.654  1.00 91.16           H  
ATOM   3940 HD12 LEU A 242     -10.380  11.827   7.631  1.00 91.16           H  
ATOM   3941 HD13 LEU A 242     -11.199  13.254   6.927  1.00 91.16           H  
ATOM   3942  CD2 LEU A 242     -12.042  10.900   5.718  1.00 91.16           C  
ATOM   3943 HD21 LEU A 242     -12.923  11.542   5.695  1.00 91.16           H  
ATOM   3944 HD22 LEU A 242     -12.132  10.153   4.929  1.00 91.16           H  
ATOM   3945 HD23 LEU A 242     -12.008  10.387   6.679  1.00 91.16           H  
ATOM   3946  N   ASN A 243     -10.606  13.815   1.294  1.00 89.57           N  
ATOM   3947  H   ASN A 243      -9.651  13.502   1.392  1.00 89.57           H  
ATOM   3948  CA  ASN A 243     -10.893  14.814   0.262  1.00 89.57           C  
ATOM   3949  HA  ASN A 243     -11.944  15.101   0.305  1.00 89.57           H  
ATOM   3950  C   ASN A 243     -10.687  14.264  -1.158  1.00 89.57           C  
ATOM   3951  CB  ASN A 243     -10.049  16.066   0.541  1.00 89.57           C  
ATOM   3952  HB2 ASN A 243      -8.994  15.797   0.497  1.00 89.57           H  
ATOM   3953  HB3 ASN A 243     -10.237  16.807  -0.237  1.00 89.57           H  
ATOM   3954  O   ASN A 243     -10.658  15.043  -2.104  1.00 89.57           O  
ATOM   3955  CG  ASN A 243     -10.358  16.717   1.875  1.00 89.57           C  
ATOM   3956  ND2 ASN A 243      -9.382  17.383   2.448  1.00 89.57           N  
ATOM   3957 HD21 ASN A 243      -8.502  17.481   1.962  1.00 89.57           H  
ATOM   3958 HD22 ASN A 243      -9.608  17.877   3.300  1.00 89.57           H  
ATOM   3959  OD1 ASN A 243     -11.452  16.643   2.428  1.00 89.57           O  
ATOM   3960  N   ALA A 244     -10.504  12.950  -1.283  1.00 92.50           N  
ATOM   3961  H   ALA A 244     -10.663  12.358  -0.480  1.00 92.50           H  
ATOM   3962  CA  ALA A 244     -10.324  12.258  -2.549  1.00 92.50           C  
ATOM   3963  HA  ALA A 244      -9.787  12.897  -3.250  1.00 92.50           H  
ATOM   3964  C   ALA A 244     -11.676  11.903  -3.178  1.00 92.50           C  
ATOM   3965  CB  ALA A 244      -9.473  11.017  -2.272  1.00 92.50           C  
ATOM   3966  HB1 ALA A 244      -8.511  11.325  -1.861  1.00 92.50           H  
ATOM   3967  HB2 ALA A 244      -9.993  10.358  -1.576  1.00 92.50           H  
ATOM   3968  HB3 ALA A 244      -9.310  10.450  -3.188  1.00 92.50           H  
ATOM   3969  O   ALA A 244     -12.704  11.870  -2.494  1.00 92.50           O  
ATOM   3970  N   GLU A 245     -11.659  11.596  -4.470  1.00 92.35           N  
ATOM   3971  H   GLU A 245     -10.779  11.579  -4.965  1.00 92.35           H  
ATOM   3972  CA  GLU A 245     -12.819  11.046  -5.159  1.00 92.35           C  
ATOM   3973  HA  GLU A 245     -13.713  11.560  -4.805  1.00 92.35           H  
ATOM   3974  C   GLU A 245     -12.949   9.558  -4.821  1.00 92.35           C  
ATOM   3975  CB  GLU A 245     -12.702  11.326  -6.657  1.00 92.35           C  
ATOM   3976  HB2 GLU A 245     -12.554  12.400  -6.774  1.00 92.35           H  
ATOM   3977  HB3 GLU A 245     -11.833  10.804  -7.058  1.00 92.35           H  
ATOM   3978  O   GLU A 245     -11.987   8.792  -4.906  1.00 92.35           O  
ATOM   3979  CG  GLU A 245     -13.954  10.903  -7.434  1.00 92.35           C  
ATOM   3980  HG2 GLU A 245     -14.828  11.327  -6.938  1.00 92.35           H  
ATOM   3981  HG3 GLU A 245     -14.040   9.817  -7.400  1.00 92.35           H  
ATOM   3982  CD  GLU A 245     -13.933  11.376  -8.898  1.00 92.35           C  
ATOM   3983  OE1 GLU A 245     -14.860  10.974  -9.631  1.00 92.35           O  
ATOM   3984  OE2 GLU A 245     -13.038  12.178  -9.252  1.00 92.35           O  
ATOM   3985  N   PHE A 246     -14.130   9.150  -4.366  1.00 90.40           N  
ATOM   3986  H   PHE A 246     -14.908   9.794  -4.397  1.00 90.40           H  
ATOM   3987  CA  PHE A 246     -14.407   7.763  -4.023  1.00 90.40           C  
ATOM   3988  HA  PHE A 246     -13.499   7.289  -3.650  1.00 90.40           H  
ATOM   3989  C   PHE A 246     -14.865   7.010  -5.269  1.00 90.40           C  
ATOM   3990  CB  PHE A 246     -15.462   7.721  -2.916  1.00 90.40           C  
ATOM   3991  HB2 PHE A 246     -16.322   8.315  -3.227  1.00 90.40           H  
ATOM   3992  HB3 PHE A 246     -15.049   8.181  -2.018  1.00 90.40           H  
ATOM   3993  O   PHE A 246     -15.934   7.293  -5.802  1.00 90.40           O  
ATOM   3994  CG  PHE A 246     -15.926   6.323  -2.574  1.00 90.40           C  
ATOM   3995  CD1 PHE A 246     -17.279   5.967  -2.715  1.00 90.40           C  
ATOM   3996  HD1 PHE A 246     -17.987   6.684  -3.105  1.00 90.40           H  
ATOM   3997  CD2 PHE A 246     -15.003   5.378  -2.100  1.00 90.40           C  
ATOM   3998  HD2 PHE A 246     -13.958   5.636  -2.011  1.00 90.40           H  
ATOM   3999  CE1 PHE A 246     -17.713   4.681  -2.357  1.00 90.40           C  
ATOM   4000  HE1 PHE A 246     -18.762   4.443  -2.447  1.00 90.40           H  
ATOM   4001  CE2 PHE A 246     -15.443   4.102  -1.730  1.00 90.40           C  
ATOM   4002  HE2 PHE A 246     -14.723   3.421  -1.301  1.00 90.40           H  
ATOM   4003  CZ  PHE A 246     -16.792   3.736  -1.872  1.00 90.40           C  
ATOM   4004  HZ  PHE A 246     -17.121   2.746  -1.593  1.00 90.40           H  
ATOM   4005  N   ILE A 247     -14.082   6.023  -5.701  1.00 88.06           N  
ATOM   4006  H   ILE A 247     -13.244   5.793  -5.185  1.00 88.06           H  
ATOM   4007  CA  ILE A 247     -14.438   5.184  -6.841  1.00 88.06           C  
ATOM   4008  HA  ILE A 247     -15.071   5.758  -7.518  1.00 88.06           H  
ATOM   4009  C   ILE A 247     -15.254   4.004  -6.327  1.00 88.06           C  
ATOM   4010  CB  ILE A 247     -13.194   4.768  -7.648  1.00 88.06           C  
ATOM   4011  HB  ILE A 247     -12.493   4.266  -6.980  1.00 88.06           H  
ATOM   4012  O   ILE A 247     -14.724   3.048  -5.746  1.00 88.06           O  
ATOM   4013  CG1 ILE A 247     -12.511   6.024  -8.226  1.00 88.06           C  
ATOM   4014 HG12 ILE A 247     -13.195   6.510  -8.923  1.00 88.06           H  
ATOM   4015 HG13 ILE A 247     -12.295   6.734  -7.428  1.00 88.06           H  
ATOM   4016  CG2 ILE A 247     -13.609   3.799  -8.774  1.00 88.06           C  
ATOM   4017 HG21 ILE A 247     -14.092   2.911  -8.366  1.00 88.06           H  
ATOM   4018 HG22 ILE A 247     -14.312   4.296  -9.443  1.00 88.06           H  
ATOM   4019 HG23 ILE A 247     -12.742   3.458  -9.339  1.00 88.06           H  
ATOM   4020  CD1 ILE A 247     -11.194   5.752  -8.951  1.00 88.06           C  
ATOM   4021 HD11 ILE A 247     -10.439   5.412  -8.242  1.00 88.06           H  
ATOM   4022 HD12 ILE A 247     -11.317   5.022  -9.751  1.00 88.06           H  
ATOM   4023 HD13 ILE A 247     -10.880   6.687  -9.414  1.00 88.06           H  
ATOM   4024  N   TYR A 248     -16.563   4.068  -6.556  1.00 78.78           N  
ATOM   4025  H   TYR A 248     -16.941   4.885  -7.014  1.00 78.78           H  
ATOM   4026  CA  TYR A 248     -17.461   2.967  -6.250  1.00 78.78           C  
ATOM   4027  HA  TYR A 248     -17.168   2.549  -5.287  1.00 78.78           H  
ATOM   4028  C   TYR A 248     -17.325   1.868  -7.309  1.00 78.78           C  
ATOM   4029  CB  TYR A 248     -18.896   3.481  -6.103  1.00 78.78           C  
ATOM   4030  HB2 TYR A 248     -18.895   4.352  -5.448  1.00 78.78           H  
ATOM   4031  HB3 TYR A 248     -19.274   3.803  -7.073  1.00 78.78           H  
ATOM   4032  O   TYR A 248     -17.888   1.939  -8.398  1.00 78.78           O  
ATOM   4033  CG  TYR A 248     -19.825   2.443  -5.504  1.00 78.78           C  
ATOM   4034  CD1 TYR A 248     -20.756   1.762  -6.309  1.00 78.78           C  
ATOM   4035  HD1 TYR A 248     -20.823   1.986  -7.364  1.00 78.78           H  
ATOM   4036  CD2 TYR A 248     -19.745   2.153  -4.130  1.00 78.78           C  
ATOM   4037  HD2 TYR A 248     -18.994   2.647  -3.531  1.00 78.78           H  
ATOM   4038  CE1 TYR A 248     -21.623   0.810  -5.737  1.00 78.78           C  
ATOM   4039  HE1 TYR A 248     -22.356   0.315  -6.356  1.00 78.78           H  
ATOM   4040  CE2 TYR A 248     -20.626   1.229  -3.543  1.00 78.78           C  
ATOM   4041  HE2 TYR A 248     -20.571   1.035  -2.482  1.00 78.78           H  
ATOM   4042  OH  TYR A 248     -22.420  -0.327  -3.762  1.00 78.78           O  
ATOM   4043  HH  TYR A 248     -22.401  -0.209  -2.810  1.00 78.78           H  
ATOM   4044  CZ  TYR A 248     -21.568   0.556  -4.350  1.00 78.78           C  
ATOM   4045  N   GLN A 249     -16.555   0.827  -6.993  1.00 68.56           N  
ATOM   4046  H   GLN A 249     -16.040   0.849  -6.124  1.00 68.56           H  
ATOM   4047  CA  GLN A 249     -16.548  -0.392  -7.798  1.00 68.56           C  
ATOM   4048  HA  GLN A 249     -16.697  -0.133  -8.846  1.00 68.56           H  
ATOM   4049  C   GLN A 249     -17.724  -1.266  -7.368  1.00 68.56           C  
ATOM   4050  CB  GLN A 249     -15.202  -1.118  -7.698  1.00 68.56           C  
ATOM   4051  HB2 GLN A 249     -14.941  -1.272  -6.651  1.00 68.56           H  
ATOM   4052  HB3 GLN A 249     -15.293  -2.090  -8.183  1.00 68.56           H  
ATOM   4053  O   GLN A 249     -17.776  -1.755  -6.233  1.00 68.56           O  
ATOM   4054  CG  GLN A 249     -14.094  -0.319  -8.403  1.00 68.56           C  
ATOM   4055  HG2 GLN A 249     -14.386  -0.135  -9.437  1.00 68.56           H  
ATOM   4056  HG3 GLN A 249     -13.967   0.643  -7.906  1.00 68.56           H  
ATOM   4057  CD  GLN A 249     -12.744  -1.028  -8.403  1.00 68.56           C  
ATOM   4058  NE2 GLN A 249     -11.777  -0.521  -9.135  1.00 68.56           N  
ATOM   4059 HE21 GLN A 249     -10.914  -1.044  -9.158  1.00 68.56           H  
ATOM   4060 HE22 GLN A 249     -11.942   0.281  -9.727  1.00 68.56           H  
ATOM   4061  OE1 GLN A 249     -12.523  -2.030  -7.743  1.00 68.56           O  
ATOM   4062  N   SER A 250     -18.679  -1.458  -8.277  1.00 61.97           N  
ATOM   4063  H   SER A 250     -18.605  -1.001  -9.175  1.00 61.97           H  
ATOM   4064  CA  SER A 250     -19.762  -2.412  -8.070  1.00 61.97           C  
ATOM   4065  HA  SER A 250     -20.299  -2.126  -7.166  1.00 61.97           H  
ATOM   4066  C   SER A 250     -19.196  -3.827  -7.884  1.00 61.97           C  
ATOM   4067  CB  SER A 250     -20.751  -2.362  -9.239  1.00 61.97           C  
ATOM   4068  HB2 SER A 250     -21.643  -2.937  -8.989  1.00 61.97           H  
ATOM   4069  HB3 SER A 250     -21.041  -1.332  -9.444  1.00 61.97           H  
ATOM   4070  O   SER A 250     -18.076  -4.148  -8.290  1.00 61.97           O  
ATOM   4071  OG  SER A 250     -20.136  -2.932 -10.369  1.00 61.97           O  
ATOM   4072  HG  SER A 250     -19.777  -2.214 -10.895  1.00 61.97           H  
ATOM   4073  N   VAL A 251     -19.990  -4.721  -7.288  1.00 56.90           N  
ATOM   4074  H   VAL A 251     -20.913  -4.417  -7.015  1.00 56.90           H  
ATOM   4075  CA  VAL A 251     -19.603  -6.134  -7.106  1.00 56.90           C  
ATOM   4076  HA  VAL A 251     -18.674  -6.167  -6.538  1.00 56.90           H  
ATOM   4077  C   VAL A 251     -19.315  -6.823  -8.448  1.00 56.90           C  
ATOM   4078  CB  VAL A 251     -20.695  -6.898  -6.327  1.00 56.90           C  
ATOM   4079  HB  VAL A 251     -21.622  -6.880  -6.900  1.00 56.90           H  
ATOM   4080  O   VAL A 251     -18.571  -7.799  -8.482  1.00 56.90           O  
ATOM   4081  CG1 VAL A 251     -20.329  -8.362  -6.044  1.00 56.90           C  
ATOM   4082 HG11 VAL A 251     -19.356  -8.419  -5.557  1.00 56.90           H  
ATOM   4083 HG12 VAL A 251     -20.287  -8.923  -6.978  1.00 56.90           H  
ATOM   4084 HG13 VAL A 251     -21.088  -8.829  -5.416  1.00 56.90           H  
ATOM   4085  CG2 VAL A 251     -20.961  -6.239  -4.962  1.00 56.90           C  
ATOM   4086 HG21 VAL A 251     -21.354  -5.232  -5.103  1.00 56.90           H  
ATOM   4087 HG22 VAL A 251     -20.029  -6.185  -4.400  1.00 56.90           H  
ATOM   4088 HG23 VAL A 251     -21.705  -6.817  -4.414  1.00 56.90           H  
ATOM   4089  N   THR A 252     -19.876  -6.320  -9.552  1.00 64.01           N  
ATOM   4090  H   THR A 252     -20.384  -5.448  -9.502  1.00 64.01           H  
ATOM   4091  CA  THR A 252     -19.657  -6.864 -10.897  1.00 64.01           C  
ATOM   4092  HA  THR A 252     -19.585  -7.950 -10.827  1.00 64.01           H  
ATOM   4093  C   THR A 252     -18.344  -6.393 -11.530  1.00 64.01           C  
ATOM   4094  CB  THR A 252     -20.841  -6.536 -11.823  1.00 64.01           C  
ATOM   4095  HB  THR A 252     -20.675  -6.997 -12.796  1.00 64.01           H  
ATOM   4096  O   THR A 252     -17.997  -6.869 -12.606  1.00 64.01           O  
ATOM   4097  CG2 THR A 252     -22.182  -7.020 -11.267  1.00 64.01           C  
ATOM   4098 HG21 THR A 252     -22.128  -8.089 -11.063  1.00 64.01           H  
ATOM   4099 HG22 THR A 252     -22.963  -6.844 -12.008  1.00 64.01           H  
ATOM   4100 HG23 THR A 252     -22.435  -6.485 -10.352  1.00 64.01           H  
ATOM   4101  OG1 THR A 252     -20.940  -5.148 -11.982  1.00 64.01           O  
ATOM   4102  HG1 THR A 252     -21.803  -4.924 -12.339  1.00 64.01           H  
ATOM   4103  N   GLY A 253     -17.601  -5.482 -10.885  1.00 55.41           N  
ATOM   4104  H   GLY A 253     -17.933  -5.121 -10.003  1.00 55.41           H  
ATOM   4105  CA  GLY A 253     -16.385  -4.879 -11.439  1.00 55.41           C  
ATOM   4106  HA2 GLY A 253     -15.758  -5.657 -11.875  1.00 55.41           H  
ATOM   4107  HA3 GLY A 253     -15.832  -4.398 -10.632  1.00 55.41           H  
ATOM   4108  C   GLY A 253     -16.655  -3.825 -12.517  1.00 55.41           C  
ATOM   4109  O   GLY A 253     -15.713  -3.293 -13.099  1.00 55.41           O  
ATOM   4110  N   LEU A 254     -17.925  -3.506 -12.783  1.00 51.61           N  
ATOM   4111  H   LEU A 254     -18.654  -3.954 -12.247  1.00 51.61           H  
ATOM   4112  CA  LEU A 254     -18.310  -2.406 -13.659  1.00 51.61           C  
ATOM   4113  HA  LEU A 254     -17.574  -2.310 -14.457  1.00 51.61           H  
ATOM   4114  C   LEU A 254     -18.290  -1.102 -12.853  1.00 51.61           C  
ATOM   4115  CB  LEU A 254     -19.684  -2.703 -14.292  1.00 51.61           C  
ATOM   4116  HB2 LEU A 254     -20.414  -2.812 -13.490  1.00 51.61           H  
ATOM   4117  HB3 LEU A 254     -19.985  -1.846 -14.895  1.00 51.61           H  
ATOM   4118  O   LEU A 254     -18.787  -1.064 -11.723  1.00 51.61           O  
ATOM   4119  CG  LEU A 254     -19.711  -3.972 -15.173  1.00 51.61           C  
ATOM   4120  HG  LEU A 254     -19.358  -4.828 -14.598  1.00 51.61           H  
ATOM   4121  CD1 LEU A 254     -21.140  -4.276 -15.625  1.00 51.61           C  
ATOM   4122 HD11 LEU A 254     -21.158  -5.203 -16.197  1.00 51.61           H  
ATOM   4123 HD12 LEU A 254     -21.517  -3.458 -16.240  1.00 51.61           H  
ATOM   4124 HD13 LEU A 254     -21.783  -4.385 -14.751  1.00 51.61           H  
ATOM   4125  CD2 LEU A 254     -18.842  -3.826 -16.426  1.00 51.61           C  
ATOM   4126 HD21 LEU A 254     -17.795  -3.730 -16.141  1.00 51.61           H  
ATOM   4127 HD22 LEU A 254     -18.942  -4.715 -17.049  1.00 51.61           H  
ATOM   4128 HD23 LEU A 254     -19.148  -2.948 -16.995  1.00 51.61           H  
ATOM   4129  N   TYR A 255     -17.705  -0.045 -13.422  1.00 46.93           N  
ATOM   4130  H   TYR A 255     -17.317  -0.145 -14.349  1.00 46.93           H  
ATOM   4131  CA  TYR A 255     -17.852   1.309 -12.890  1.00 46.93           C  
ATOM   4132  HA  TYR A 255     -17.485   1.352 -11.865  1.00 46.93           H  
ATOM   4133  C   TYR A 255     -19.342   1.658 -12.892  1.00 46.93           C  
ATOM   4134  CB  TYR A 255     -17.064   2.319 -13.746  1.00 46.93           C  
ATOM   4135  HB2 TYR A 255     -17.149   2.051 -14.800  1.00 46.93           H  
ATOM   4136  HB3 TYR A 255     -17.535   3.296 -13.637  1.00 46.93           H  
ATOM   4137  O   TYR A 255     -19.964   1.697 -13.953  1.00 46.93           O  
ATOM   4138  CG  TYR A 255     -15.599   2.474 -13.379  1.00 46.93           C  
ATOM   4139  CD1 TYR A 255     -15.201   3.542 -12.549  1.00 46.93           C  
ATOM   4140  HD1 TYR A 255     -15.938   4.236 -12.173  1.00 46.93           H  
ATOM   4141  CD2 TYR A 255     -14.631   1.583 -13.884  1.00 46.93           C  
ATOM   4142  HD2 TYR A 255     -14.929   0.767 -14.525  1.00 46.93           H  
ATOM   4143  CE1 TYR A 255     -13.842   3.730 -12.236  1.00 46.93           C  
ATOM   4144  HE1 TYR A 255     -13.541   4.575 -11.634  1.00 46.93           H  
ATOM   4145  CE2 TYR A 255     -13.272   1.753 -13.550  1.00 46.93           C  
ATOM   4146  HE2 TYR A 255     -12.523   1.074 -13.927  1.00 46.93           H  
ATOM   4147  OH  TYR A 255     -11.565   2.995 -12.410  1.00 46.93           O  
ATOM   4148  HH  TYR A 255     -11.412   3.831 -11.963  1.00 46.93           H  
ATOM   4149  CZ  TYR A 255     -12.876   2.829 -12.727  1.00 46.93           C  
ATOM   4150  N   GLU A 256     -19.907   1.898 -11.716  1.00 43.78           N  
ATOM   4151  H   GLU A 256     -19.343   1.862 -10.879  1.00 43.78           H  
ATOM   4152  CA  GLU A 256     -21.186   2.588 -11.596  1.00 43.78           C  
ATOM   4153  HA  GLU A 256     -21.695   2.630 -12.559  1.00 43.78           H  
ATOM   4154  C   GLU A 256     -20.845   4.023 -11.191  1.00 43.78           C  
ATOM   4155  CB  GLU A 256     -22.123   1.855 -10.618  1.00 43.78           C  
ATOM   4156  HB2 GLU A 256     -21.593   1.657  -9.686  1.00 43.78           H  
ATOM   4157  HB3 GLU A 256     -22.977   2.499 -10.408  1.00 43.78           H  
ATOM   4158  O   GLU A 256     -20.266   4.245 -10.127  1.00 43.78           O  
ATOM   4159  CG  GLU A 256     -22.639   0.531 -11.219  1.00 43.78           C  
ATOM   4160  HG2 GLU A 256     -21.787  -0.112 -11.441  1.00 43.78           H  
ATOM   4161  HG3 GLU A 256     -23.139   0.753 -12.161  1.00 43.78           H  
ATOM   4162  CD  GLU A 256     -23.613  -0.247 -10.311  1.00 43.78           C  
ATOM   4163  OE1 GLU A 256     -24.103  -1.307 -10.768  1.00 43.78           O  
ATOM   4164  OE2 GLU A 256     -23.820   0.151  -9.142  1.00 43.78           O  
ATOM   4165  N   THR A 257     -21.091   4.964 -12.105  1.00 41.03           N  
ATOM   4166  H   THR A 257     -21.562   4.696 -12.957  1.00 41.03           H  
ATOM   4167  CA  THR A 257     -20.970   6.412 -11.871  1.00 41.03           C  
ATOM   4168  HA  THR A 257     -20.033   6.634 -11.360  1.00 41.03           H  
ATOM   4169  C   THR A 257     -22.086   6.914 -10.976  1.00 41.03           C  
ATOM   4170  CB  THR A 257     -21.044   7.200 -13.177  1.00 41.03           C  
ATOM   4171  HB  THR A 257     -21.118   8.263 -12.948  1.00 41.03           H  
ATOM   4172  O   THR A 257     -23.243   6.528 -11.266  1.00 41.03           O  
ATOM   4173  CG2 THR A 257     -19.826   6.978 -14.072  1.00 41.03           C  
ATOM   4174 HG21 THR A 257     -18.924   7.265 -13.530  1.00 41.03           H  
ATOM   4175 HG22 THR A 257     -19.758   5.928 -14.358  1.00 41.03           H  
ATOM   4176 HG23 THR A 257     -19.918   7.593 -14.966  1.00 41.03           H  
ATOM   4177  OG1 THR A 257     -22.208   6.785 -13.853  1.00 41.03           O  
ATOM   4178  HG1 THR A 257     -22.839   6.681 -13.136  1.00 41.03           H  
ATOM   4179  OXT THR A 257     -21.773   7.749 -10.106  1.00 41.03           O  
TER    4180      THR A 257                                                       
END   
