# Supplementary material for: Computational design of novel Cas9 PAM-interacting domains using evolution-based modelling and structural quality assessment
Source: PLoS Comput Biol. 2023 Nov 17;19(11):e1011621. doi: 10.1371/journal.pcbi.1011621 (PMC10729993; doi:10.1371/journal.pcbi.1011621)
Supplement: S1 File — This file contains the experimentally tested sequences in a zip format. It includes Fasta files, AlphaFold Prediction with PDB file, pLDDT, and more. (ZIP) [file pcbi.1011621.s001.zip › pdb/dgfx_5_relaxed_rank_1_model_3.pdb]

ATOM      1  N   THR A   1      -0.965  14.367 -24.027  1.00 39.55           N  
ATOM      2  H   THR A   1      -1.004  15.305 -23.654  1.00 39.55           H  
ATOM      3  H2  THR A   1      -1.489  14.362 -24.891  1.00 39.55           H  
ATOM      4  H3  THR A   1      -1.372  13.725 -23.362  1.00 39.55           H  
ATOM      5  CA  THR A   1       0.457  14.054 -24.286  1.00 39.55           C  
ATOM      6  HA  THR A   1       0.559  13.077 -24.759  1.00 39.55           H  
ATOM      7  C   THR A   1       1.190  14.025 -22.955  1.00 39.55           C  
ATOM      8  CB  THR A   1       1.059  15.119 -25.215  1.00 39.55           C  
ATOM      9  HB  THR A   1       2.145  15.140 -25.118  1.00 39.55           H  
ATOM     10  O   THR A   1       1.413  15.070 -22.368  1.00 39.55           O  
ATOM     11  CG2 THR A   1       0.674  14.856 -26.669  1.00 39.55           C  
ATOM     12 HG21 THR A   1       1.039  13.876 -26.979  1.00 39.55           H  
ATOM     13 HG22 THR A   1      -0.406  14.903 -26.804  1.00 39.55           H  
ATOM     14 HG23 THR A   1       1.138  15.608 -27.306  1.00 39.55           H  
ATOM     15  OG1 THR A   1       0.505  16.369 -24.889  1.00 39.55           O  
ATOM     16  HG1 THR A   1       1.105  17.055 -25.189  1.00 39.55           H  
ATOM     17  N   GLY A   2       1.462  12.843 -22.391  1.00 53.09           N  
ATOM     18  H   GLY A   2       1.309  11.986 -22.903  1.00 53.09           H  
ATOM     19  CA  GLY A   2       2.300  12.747 -21.186  1.00 53.09           C  
ATOM     20  HA2 GLY A   2       1.996  13.496 -20.454  1.00 53.09           H  
ATOM     21  HA3 GLY A   2       2.203  11.760 -20.735  1.00 53.09           H  
ATOM     22  C   GLY A   2       3.767  12.966 -21.561  1.00 53.09           C  
ATOM     23  O   GLY A   2       4.186  12.464 -22.603  1.00 53.09           O  
ATOM     24  N   GLY A   3       4.521  13.725 -20.763  1.00 66.23           N  
ATOM     25  H   GLY A   3       4.111  14.145 -19.941  1.00 66.23           H  
ATOM     26  CA  GLY A   3       5.956  13.934 -20.992  1.00 66.23           C  
ATOM     27  HA2 GLY A   3       6.379  14.546 -20.196  1.00 66.23           H  
ATOM     28  HA3 GLY A   3       6.095  14.464 -21.934  1.00 66.23           H  
ATOM     29  C   GLY A   3       6.727  12.609 -21.048  1.00 66.23           C  
ATOM     30  O   GLY A   3       6.305  11.602 -20.477  1.00 66.23           O  
ATOM     31  N   PHE A   4       7.860  12.589 -21.753  1.00 77.45           N  
ATOM     32  H   PHE A   4       8.150  13.437 -22.218  1.00 77.45           H  
ATOM     33  CA  PHE A   4       8.754  11.419 -21.800  1.00 77.45           C  
ATOM     34  HA  PHE A   4       8.148  10.513 -21.827  1.00 77.45           H  
ATOM     35  C   PHE A   4       9.635  11.298 -20.552  1.00 77.45           C  
ATOM     36  CB  PHE A   4       9.609  11.488 -23.073  1.00 77.45           C  
ATOM     37  HB2 PHE A   4      10.280  10.629 -23.086  1.00 77.45           H  
ATOM     38  HB3 PHE A   4      10.227  12.385 -23.032  1.00 77.45           H  
ATOM     39  O   PHE A   4      10.181  10.232 -20.254  1.00 77.45           O  
ATOM     40  CG  PHE A   4       8.818  11.476 -24.369  1.00 77.45           C  
ATOM     41  CD1 PHE A   4       7.798  10.530 -24.557  1.00 77.45           C  
ATOM     42  HD1 PHE A   4       7.550   9.857 -23.749  1.00 77.45           H  
ATOM     43  CD2 PHE A   4       9.098  12.399 -25.393  1.00 77.45           C  
ATOM     44  HD2 PHE A   4       9.871  13.141 -25.260  1.00 77.45           H  
ATOM     45  CE1 PHE A   4       7.080  10.473 -25.762  1.00 77.45           C  
ATOM     46  HE1 PHE A   4       6.292   9.745 -25.893  1.00 77.45           H  
ATOM     47  CE2 PHE A   4       8.371  12.356 -26.597  1.00 77.45           C  
ATOM     48  HE2 PHE A   4       8.589  13.068 -27.380  1.00 77.45           H  
ATOM     49  CZ  PHE A   4       7.370  11.387 -26.787  1.00 77.45           C  
ATOM     50  HZ  PHE A   4       6.817  11.358 -27.714  1.00 77.45           H  
ATOM     51  N   SER A   5       9.739  12.392 -19.807  1.00 76.94           N  
ATOM     52  H   SER A   5       9.256  13.222 -20.119  1.00 76.94           H  
ATOM     53  CA  SER A   5      10.523  12.549 -18.595  1.00 76.94           C  
ATOM     54  HA  SER A   5      10.780  11.572 -18.187  1.00 76.94           H  
ATOM     55  C   SER A   5       9.724  13.300 -17.543  1.00 76.94           C  
ATOM     56  CB  SER A   5      11.820  13.296 -18.914  1.00 76.94           C  
ATOM     57  HB2 SER A   5      12.470  12.605 -19.450  1.00 76.94           H  
ATOM     58  HB3 SER A   5      12.320  13.598 -17.994  1.00 76.94           H  
ATOM     59  O   SER A   5       8.730  13.961 -17.835  1.00 76.94           O  
ATOM     60  OG  SER A   5      11.626  14.418 -19.755  1.00 76.94           O  
ATOM     61  HG  SER A   5      10.910  14.988 -19.464  1.00 76.94           H  
ATOM     62  N   LYS A   6      10.168  13.214 -16.293  1.00 73.36           N  
ATOM     63  H   LYS A   6      10.981  12.643 -16.110  1.00 73.36           H  
ATOM     64  CA  LYS A   6       9.730  14.163 -15.275  1.00 73.36           C  
ATOM     65  HA  LYS A   6       8.642  14.225 -15.262  1.00 73.36           H  
ATOM     66  C   LYS A   6      10.294  15.539 -15.622  1.00 73.36           C  
ATOM     67  CB  LYS A   6      10.236  13.716 -13.915  1.00 73.36           C  
ATOM     68  HB2 LYS A   6      10.061  14.517 -13.197  1.00 73.36           H  
ATOM     69  HB3 LYS A   6      11.310  13.555 -14.000  1.00 73.36           H  
ATOM     70  O   LYS A   6      11.503  15.738 -15.569  1.00 73.36           O  
ATOM     71  CG  LYS A   6       9.570  12.431 -13.410  1.00 73.36           C  
ATOM     72  HG2 LYS A   6       9.734  11.611 -14.110  1.00 73.36           H  
ATOM     73  HG3 LYS A   6       8.504  12.586 -13.248  1.00 73.36           H  
ATOM     74  CD  LYS A   6      10.278  12.141 -12.098  1.00 73.36           C  
ATOM     75  HD2 LYS A   6      10.118  12.973 -11.411  1.00 73.36           H  
ATOM     76  HD3 LYS A   6      11.342  12.090 -12.325  1.00 73.36           H  
ATOM     77  CE  LYS A   6       9.898  10.846 -11.407  1.00 73.36           C  
ATOM     78  HE2 LYS A   6       9.968  10.028 -12.123  1.00 73.36           H  
ATOM     79  HE3 LYS A   6       8.881  10.921 -11.024  1.00 73.36           H  
ATOM     80  NZ  LYS A   6      10.886  10.676 -10.320  1.00 73.36           N  
ATOM     81  HZ1 LYS A   6      10.709   9.867  -9.743  1.00 73.36           H  
ATOM     82  HZ2 LYS A   6      10.943  11.524  -9.774  1.00 73.36           H  
ATOM     83  HZ3 LYS A   6      11.805  10.622 -10.736  1.00 73.36           H  
ATOM     84  N   GLU A   7       9.406  16.473 -15.940  1.00 75.70           N  
ATOM     85  H   GLU A   7       8.451  16.175 -16.078  1.00 75.70           H  
ATOM     86  CA  GLU A   7       9.747  17.817 -16.432  1.00 75.70           C  
ATOM     87  HA  GLU A   7      10.449  17.722 -17.261  1.00 75.70           H  
ATOM     88  C   GLU A   7      10.440  18.715 -15.387  1.00 75.70           C  
ATOM     89  CB  GLU A   7       8.469  18.483 -16.971  1.00 75.70           C  
ATOM     90  HB2 GLU A   7       7.745  18.557 -16.160  1.00 75.70           H  
ATOM     91  HB3 GLU A   7       8.702  19.496 -17.298  1.00 75.70           H  
ATOM     92  O   GLU A   7      10.869  19.825 -15.696  1.00 75.70           O  
ATOM     93  CG  GLU A   7       7.815  17.722 -18.143  1.00 75.70           C  
ATOM     94  HG2 GLU A   7       6.933  18.279 -18.460  1.00 75.70           H  
ATOM     95  HG3 GLU A   7       7.470  16.751 -17.786  1.00 75.70           H  
ATOM     96  CD  GLU A   7       8.748  17.536 -19.351  1.00 75.70           C  
ATOM     97  OE1 GLU A   7       8.662  16.462 -19.995  1.00 75.70           O  
ATOM     98  OE2 GLU A   7       9.560  18.452 -19.599  1.00 75.70           O  
ATOM     99  N   SER A   8      10.596  18.247 -14.143  1.00 79.70           N  
ATOM    100  H   SER A   8      10.249  17.323 -13.930  1.00 79.70           H  
ATOM    101  CA  SER A   8      11.436  18.913 -13.150  1.00 79.70           C  
ATOM    102  HA  SER A   8      11.080  19.935 -13.019  1.00 79.70           H  
ATOM    103  C   SER A   8      12.887  18.959 -13.631  1.00 79.70           C  
ATOM    104  CB  SER A   8      11.360  18.199 -11.798  1.00 79.70           C  
ATOM    105  HB2 SER A   8      11.743  17.184 -11.902  1.00 79.70           H  
ATOM    106  HB3 SER A   8      11.972  18.732 -11.070  1.00 79.70           H  
ATOM    107  O   SER A   8      13.537  17.925 -13.799  1.00 79.70           O  
ATOM    108  OG  SER A   8      10.019  18.147 -11.342  1.00 79.70           O  
ATOM    109  HG  SER A   8       9.678  19.042 -11.281  1.00 79.70           H  
ATOM    110  N   ILE A   9      13.397  20.174 -13.830  1.00 77.67           N  
ATOM    111  H   ILE A   9      12.786  20.973 -13.734  1.00 77.67           H  
ATOM    112  CA  ILE A   9      14.793  20.411 -14.192  1.00 77.67           C  
ATOM    113  HA  ILE A   9      15.110  19.629 -14.882  1.00 77.67           H  
ATOM    114  C   ILE A   9      15.632  20.308 -12.924  1.00 77.67           C  
ATOM    115  CB  ILE A   9      14.974  21.769 -14.901  1.00 77.67           C  
ATOM    116  HB  ILE A   9      14.649  22.560 -14.226  1.00 77.67           H  
ATOM    117  O   ILE A   9      15.463  21.089 -11.988  1.00 77.67           O  
ATOM    118  CG1 ILE A   9      14.106  21.828 -16.181  1.00 77.67           C  
ATOM    119 HG12 ILE A   9      13.072  21.592 -15.933  1.00 77.67           H  
ATOM    120 HG13 ILE A   9      14.454  21.079 -16.893  1.00 77.67           H  
ATOM    121  CG2 ILE A   9      16.464  21.993 -15.239  1.00 77.67           C  
ATOM    122 HG21 ILE A   9      17.060  22.002 -14.327  1.00 77.67           H  
ATOM    123 HG22 ILE A   9      16.607  22.957 -15.725  1.00 77.67           H  
ATOM    124 HG23 ILE A   9      16.825  21.192 -15.884  1.00 77.67           H  
ATOM    125  CD1 ILE A   9      14.089  23.200 -16.863  1.00 77.67           C  
ATOM    126 HD11 ILE A   9      15.067  23.433 -17.285  1.00 77.67           H  
ATOM    127 HD12 ILE A   9      13.359  23.187 -17.673  1.00 77.67           H  
ATOM    128 HD13 ILE A   9      13.805  23.969 -16.145  1.00 77.67           H  
ATOM    129  N   LEU A  10      16.551  19.350 -12.910  1.00 81.34           N  
ATOM    130  H   LEU A  10      16.649  18.767 -13.729  1.00 81.34           H  
ATOM    131  CA  LEU A  10      17.533  19.208 -11.851  1.00 81.34           C  
ATOM    132  HA  LEU A  10      17.153  19.712 -10.962  1.00 81.34           H  
ATOM    133  C   LEU A  10      18.846  19.897 -12.243  1.00 81.34           C  
ATOM    134  CB  LEU A  10      17.730  17.725 -11.515  1.00 81.34           C  
ATOM    135  HB2 LEU A  10      18.003  17.215 -12.439  1.00 81.34           H  
ATOM    136  HB3 LEU A  10      18.560  17.629 -10.815  1.00 81.34           H  
ATOM    137  O   LEU A  10      19.207  19.929 -13.427  1.00 81.34           O  
ATOM    138  CG  LEU A  10      16.496  17.020 -10.924  1.00 81.34           C  
ATOM    139  HG  LEU A  10      15.728  16.945 -11.693  1.00 81.34           H  
ATOM    140  CD1 LEU A  10      16.898  15.614 -10.477  1.00 81.34           C  
ATOM    141 HD11 LEU A  10      16.017  15.065 -10.143  1.00 81.34           H  
ATOM    142 HD12 LEU A  10      17.614  15.671  -9.657  1.00 81.34           H  
ATOM    143 HD13 LEU A  10      17.353  15.069 -11.305  1.00 81.34           H  
ATOM    144  CD2 LEU A  10      15.908  17.736  -9.705  1.00 81.34           C  
ATOM    145 HD21 LEU A  10      15.114  17.127  -9.272  1.00 81.34           H  
ATOM    146 HD22 LEU A  10      16.681  17.908  -8.957  1.00 81.34           H  
ATOM    147 HD23 LEU A  10      15.469  18.686 -10.008  1.00 81.34           H  
ATOM    148  N   PRO A  11      19.578  20.449 -11.258  1.00 81.55           N  
ATOM    149  CA  PRO A  11      20.890  21.028 -11.502  1.00 81.55           C  
ATOM    150  HA  PRO A  11      20.808  21.825 -12.241  1.00 81.55           H  
ATOM    151  C   PRO A  11      21.872  19.972 -12.024  1.00 81.55           C  
ATOM    152  CB  PRO A  11      21.328  21.620 -10.158  1.00 81.55           C  
ATOM    153  HB2 PRO A  11      22.409  21.591 -10.020  1.00 81.55           H  
ATOM    154  HB3 PRO A  11      20.964  22.644 -10.077  1.00 81.55           H  
ATOM    155  O   PRO A  11      21.652  18.764 -11.909  1.00 81.55           O  
ATOM    156  CG  PRO A  11      20.607  20.744  -9.135  1.00 81.55           C  
ATOM    157  HG2 PRO A  11      21.164  19.819  -8.986  1.00 81.55           H  
ATOM    158  HG3 PRO A  11      20.458  21.262  -8.188  1.00 81.55           H  
ATOM    159  CD  PRO A  11      19.283  20.440  -9.830  1.00 81.55           C  
ATOM    160  HD2 PRO A  11      18.560  21.224  -9.606  1.00 81.55           H  
ATOM    161  HD3 PRO A  11      18.907  19.474  -9.494  1.00 81.55           H  
ATOM    162  N   LYS A  12      22.984  20.444 -12.596  1.00 82.22           N  
ATOM    163  H   LYS A  12      23.101  21.446 -12.647  1.00 82.22           H  
ATOM    164  CA  LYS A  12      24.077  19.583 -13.059  1.00 82.22           C  
ATOM    165  HA  LYS A  12      23.702  18.958 -13.869  1.00 82.22           H  
ATOM    166  C   LYS A  12      24.536  18.629 -11.954  1.00 82.22           C  
ATOM    167  CB  LYS A  12      25.228  20.434 -13.615  1.00 82.22           C  
ATOM    168  HB2 LYS A  12      25.929  19.763 -14.111  1.00 82.22           H  
ATOM    169  HB3 LYS A  12      24.835  21.120 -14.365  1.00 82.22           H  
ATOM    170  O   LYS A  12      24.663  19.021 -10.794  1.00 82.22           O  
ATOM    171  CG  LYS A  12      25.987  21.235 -12.544  1.00 82.22           C  
ATOM    172  HG2 LYS A  12      25.300  21.915 -12.041  1.00 82.22           H  
ATOM    173  HG3 LYS A  12      26.415  20.554 -11.809  1.00 82.22           H  
ATOM    174  CD  LYS A  12      27.135  22.038 -13.158  1.00 82.22           C  
ATOM    175  HD2 LYS A  12      27.814  21.358 -13.672  1.00 82.22           H  
ATOM    176  HD3 LYS A  12      26.732  22.753 -13.875  1.00 82.22           H  
ATOM    177  CE  LYS A  12      27.879  22.778 -12.040  1.00 82.22           C  
ATOM    178  HE2 LYS A  12      27.173  23.430 -11.525  1.00 82.22           H  
ATOM    179  HE3 LYS A  12      28.238  22.044 -11.318  1.00 82.22           H  
ATOM    180  NZ  LYS A  12      29.014  23.571 -12.570  1.00 82.22           N  
ATOM    181  HZ1 LYS A  12      29.683  22.967 -13.026  1.00 82.22           H  
ATOM    182  HZ2 LYS A  12      29.484  24.063 -11.824  1.00 82.22           H  
ATOM    183  HZ3 LYS A  12      28.687  24.250 -13.244  1.00 82.22           H  
ATOM    184  N   GLY A  13      24.824  17.390 -12.324  1.00 75.17           N  
ATOM    185  H   GLY A  13      24.683  17.113 -13.285  1.00 75.17           H  
ATOM    186  CA  GLY A  13      25.319  16.392 -11.388  1.00 75.17           C  
ATOM    187  HA2 GLY A  13      24.539  16.157 -10.663  1.00 75.17           H  
ATOM    188  HA3 GLY A  13      26.177  16.799 -10.852  1.00 75.17           H  
ATOM    189  C   GLY A  13      25.744  15.113 -12.088  1.00 75.17           C  
ATOM    190  O   GLY A  13      25.417  14.883 -13.249  1.00 75.17           O  
ATOM    191  N   ASN A  14      26.441  14.248 -11.355  1.00 74.79           N  
ATOM    192  H   ASN A  14      26.685  14.511 -10.411  1.00 74.79           H  
ATOM    193  CA  ASN A  14      26.952  12.971 -11.864  1.00 74.79           C  
ATOM    194  HA  ASN A  14      27.302  13.126 -12.885  1.00 74.79           H  
ATOM    195  C   ASN A  14      25.873  11.876 -11.960  1.00 74.79           C  
ATOM    196  CB  ASN A  14      28.157  12.543 -11.004  1.00 74.79           C  
ATOM    197  HB2 ASN A  14      28.473  11.540 -11.291  1.00 74.79           H  
ATOM    198  HB3 ASN A  14      27.867  12.516  -9.953  1.00 74.79           H  
ATOM    199  O   ASN A  14      26.196  10.693 -11.987  1.00 74.79           O  
ATOM    200  CG  ASN A  14      29.362  13.445 -11.179  1.00 74.79           C  
ATOM    201  ND2 ASN A  14      30.275  13.437 -10.238  1.00 74.79           N  
ATOM    202 HD21 ASN A  14      31.076  14.034 -10.389  1.00 74.79           H  
ATOM    203 HD22 ASN A  14      30.198  12.823  -9.440  1.00 74.79           H  
ATOM    204  OD1 ASN A  14      29.506  14.158 -12.156  1.00 74.79           O  
ATOM    205  N   SER A  15      24.593  12.250 -11.966  1.00 76.02           N  
ATOM    206  H   SER A  15      24.393  13.229 -12.110  1.00 76.02           H  
ATOM    207  CA  SER A  15      23.498  11.295 -12.095  1.00 76.02           C  
ATOM    208  HA  SER A  15      23.726  10.400 -11.518  1.00 76.02           H  
ATOM    209  C   SER A  15      23.332  10.906 -13.558  1.00 76.02           C  
ATOM    210  CB  SER A  15      22.205  11.893 -11.539  1.00 76.02           C  
ATOM    211  HB2 SER A  15      22.319  12.070 -10.470  1.00 76.02           H  
ATOM    212  HB3 SER A  15      22.016  12.849 -12.029  1.00 76.02           H  
ATOM    213  O   SER A  15      22.894  11.717 -14.372  1.00 76.02           O  
ATOM    214  OG  SER A  15      21.112  11.019 -11.757  1.00 76.02           O  
ATOM    215  HG  SER A  15      20.317  11.558 -11.782  1.00 76.02           H  
ATOM    216  N   ASP A  16      23.591   9.639 -13.874  1.00 71.65           N  
ATOM    217  H   ASP A  16      24.091   9.066 -13.210  1.00 71.65           H  
ATOM    218  CA  ASP A  16      23.340   9.078 -15.209  1.00 71.65           C  
ATOM    219  HA  ASP A  16      23.780   9.744 -15.951  1.00 71.65           H  
ATOM    220  C   ASP A  16      21.833   8.972 -15.539  1.00 71.65           C  
ATOM    221  CB  ASP A  16      24.040   7.715 -15.335  1.00 71.65           C  
ATOM    222  HB2 ASP A  16      23.590   7.028 -14.618  1.00 71.65           H  
ATOM    223  HB3 ASP A  16      23.858   7.318 -16.334  1.00 71.65           H  
ATOM    224  O   ASP A  16      21.459   8.543 -16.627  1.00 71.65           O  
ATOM    225  CG  ASP A  16      25.563   7.757 -15.114  1.00 71.65           C  
ATOM    226  OD1 ASP A  16      26.239   8.730 -15.549  1.00 71.65           O  
ATOM    227  OD2 ASP A  16      26.050   6.795 -14.485  1.00 71.65           O  
ATOM    228  N   LYS A  17      20.943   9.359 -14.609  1.00 73.14           N  
ATOM    229  H   LYS A  17      21.316   9.731 -13.746  1.00 73.14           H  
ATOM    230  CA  LYS A  17      19.489   9.428 -14.837  1.00 73.14           C  
ATOM    231  HA  LYS A  17      19.207   8.641 -15.536  1.00 73.14           H  
ATOM    232  C   LYS A  17      19.040  10.734 -15.491  1.00 73.14           C  
ATOM    233  CB  LYS A  17      18.715   9.235 -13.527  1.00 73.14           C  
ATOM    234  HB2 LYS A  17      17.649   9.289 -13.748  1.00 73.14           H  
ATOM    235  HB3 LYS A  17      18.950  10.051 -12.844  1.00 73.14           H  
ATOM    236  O   LYS A  17      17.921  10.771 -16.002  1.00 73.14           O  
ATOM    237  CG  LYS A  17      19.007   7.892 -12.853  1.00 73.14           C  
ATOM    238  HG2 LYS A  17      20.063   7.830 -12.588  1.00 73.14           H  
ATOM    239  HG3 LYS A  17      18.763   7.082 -13.541  1.00 73.14           H  
ATOM    240  CD  LYS A  17      18.165   7.758 -11.583  1.00 73.14           C  
ATOM    241  HD2 LYS A  17      17.108   7.825 -11.842  1.00 73.14           H  
ATOM    242  HD3 LYS A  17      18.419   8.570 -10.902  1.00 73.14           H  
ATOM    243  CE  LYS A  17      18.458   6.410 -10.921  1.00 73.14           C  
ATOM    244  HE2 LYS A  17      19.530   6.346 -10.734  1.00 73.14           H  
ATOM    245  HE3 LYS A  17      18.193   5.615 -11.617  1.00 73.14           H  
ATOM    246  NZ  LYS A  17      17.706   6.267  -9.652  1.00 73.14           N  
ATOM    247  HZ1 LYS A  17      17.966   7.008  -9.017  1.00 73.14           H  
ATOM    248  HZ2 LYS A  17      16.713   6.327  -9.827  1.00 73.14           H  
ATOM    249  HZ3 LYS A  17      17.915   5.379  -9.218  1.00 73.14           H  
ATOM    250  N   LEU A  18      19.872  11.780 -15.443  1.00 78.31           N  
ATOM    251  H   LEU A  18      20.814  11.638 -15.107  1.00 78.31           H  
ATOM    252  CA  LEU A  18      19.523  13.082 -16.001  1.00 78.31           C  
ATOM    253  HA  LEU A  18      18.550  13.373 -15.606  1.00 78.31           H  
ATOM    254  C   LEU A  18      19.401  12.990 -17.518  1.00 78.31           C  
ATOM    255  CB  LEU A  18      20.566  14.148 -15.633  1.00 78.31           C  
ATOM    256  HB2 LEU A  18      20.343  15.046 -16.209  1.00 78.31           H  
ATOM    257  HB3 LEU A  18      21.549  13.784 -15.930  1.00 78.31           H  
ATOM    258  O   LEU A  18      20.298  12.493 -18.196  1.00 78.31           O  
ATOM    259  CG  LEU A  18      20.609  14.550 -14.156  1.00 78.31           C  
ATOM    260  HG  LEU A  18      20.763  13.660 -13.546  1.00 78.31           H  
ATOM    261  CD1 LEU A  18      21.768  15.523 -13.922  1.00 78.31           C  
ATOM    262 HD11 LEU A  18      21.804  15.817 -12.873  1.00 78.31           H  
ATOM    263 HD12 LEU A  18      22.709  15.039 -14.187  1.00 78.31           H  
ATOM    264 HD13 LEU A  18      21.639  16.414 -14.535  1.00 78.31           H  
ATOM    265  CD2 LEU A  18      19.321  15.231 -13.705  1.00 78.31           C  
ATOM    266 HD21 LEU A  18      19.428  15.523 -12.661  1.00 78.31           H  
ATOM    267 HD22 LEU A  18      18.478  14.544 -13.782  1.00 78.31           H  
ATOM    268 HD23 LEU A  18      19.121  16.112 -14.315  1.00 78.31           H  
ATOM    269  N   ILE A  19      18.309  13.526 -18.052  1.00 79.49           N  
ATOM    270  H   ILE A  19      17.609  13.902 -17.429  1.00 79.49           H  
ATOM    271  CA  ILE A  19      18.081  13.578 -19.496  1.00 79.49           C  
ATOM    272  HA  ILE A  19      18.723  12.845 -19.984  1.00 79.49           H  
ATOM    273  C   ILE A  19      18.468  14.954 -20.013  1.00 79.49           C  
ATOM    274  CB  ILE A  19      16.634  13.198 -19.846  1.00 79.49           C  
ATOM    275  HB  ILE A  19      15.966  13.878 -19.317  1.00 79.49           H  
ATOM    276  O   ILE A  19      18.057  15.981 -19.468  1.00 79.49           O  
ATOM    277  CG1 ILE A  19      16.348  11.758 -19.386  1.00 79.49           C  
ATOM    278 HG12 ILE A  19      16.836  11.055 -20.061  1.00 79.49           H  
ATOM    279 HG13 ILE A  19      16.736  11.581 -18.383  1.00 79.49           H  
ATOM    280  CG2 ILE A  19      16.376  13.333 -21.360  1.00 79.49           C  
ATOM    281 HG21 ILE A  19      15.352  13.060 -21.614  1.00 79.49           H  
ATOM    282 HG22 ILE A  19      16.500  14.368 -21.677  1.00 79.49           H  
ATOM    283 HG23 ILE A  19      17.062  12.701 -21.925  1.00 79.49           H  
ATOM    284  CD1 ILE A  19      14.856  11.468 -19.335  1.00 79.49           C  
ATOM    285 HD11 ILE A  19      14.362  11.708 -20.277  1.00 79.49           H  
ATOM    286 HD12 ILE A  19      14.742  10.398 -19.163  1.00 79.49           H  
ATOM    287 HD13 ILE A  19      14.406  12.028 -18.516  1.00 79.49           H  
ATOM    288  N   ALA A  20      19.250  14.966 -21.089  1.00 81.85           N  
ATOM    289  H   ALA A  20      19.534  14.085 -21.493  1.00 81.85           H  
ATOM    290  CA  ALA A  20      19.644  16.182 -21.777  1.00 81.85           C  
ATOM    291  HA  ALA A  20      20.232  16.803 -21.101  1.00 81.85           H  
ATOM    292  C   ALA A  20      18.411  16.976 -22.221  1.00 81.85           C  
ATOM    293  CB  ALA A  20      20.520  15.793 -22.967  1.00 81.85           C  
ATOM    294  HB1 ALA A  20      21.387  15.226 -22.628  1.00 81.85           H  
ATOM    295  HB2 ALA A  20      19.950  15.192 -23.675  1.00 81.85           H  
ATOM    296  HB3 ALA A  20      20.867  16.693 -23.474  1.00 81.85           H  
ATOM    297  O   ALA A  20      17.502  16.443 -22.852  1.00 81.85           O  
ATOM    298  N   ARG A  21      18.391  18.275 -21.907  1.00 79.85           N  
ATOM    299  H   ARG A  21      19.153  18.637 -21.353  1.00 79.85           H  
ATOM    300  CA  ARG A  21      17.287  19.167 -22.307  1.00 79.85           C  
ATOM    301  HA  ARG A  21      16.341  18.683 -22.067  1.00 79.85           H  
ATOM    302  C   ARG A  21      17.242  19.415 -23.816  1.00 79.85           C  
ATOM    303  CB  ARG A  21      17.380  20.497 -21.548  1.00 79.85           C  
ATOM    304  HB2 ARG A  21      16.641  21.184 -21.959  1.00 79.85           H  
ATOM    305  HB3 ARG A  21      18.370  20.931 -21.687  1.00 79.85           H  
ATOM    306  O   ARG A  21      16.198  19.775 -24.348  1.00 79.85           O  
ATOM    307  CG  ARG A  21      17.088  20.316 -20.052  1.00 79.85           C  
ATOM    308  HG2 ARG A  21      17.824  19.648 -19.605  1.00 79.85           H  
ATOM    309  HG3 ARG A  21      16.101  19.866 -19.939  1.00 79.85           H  
ATOM    310  CD  ARG A  21      17.096  21.655 -19.306  1.00 79.85           C  
ATOM    311  HD2 ARG A  21      16.475  22.362 -19.857  1.00 79.85           H  
ATOM    312  HD3 ARG A  21      16.642  21.495 -18.328  1.00 79.85           H  
ATOM    313  NE  ARG A  21      18.461  22.190 -19.112  1.00 79.85           N  
ATOM    314  HE  ARG A  21      19.222  21.525 -19.127  1.00 79.85           H  
ATOM    315  NH1 ARG A  21      17.861  24.361 -18.664  1.00 79.85           N  
ATOM    316 HH11 ARG A  21      16.893  24.109 -18.803  1.00 79.85           H  
ATOM    317 HH12 ARG A  21      18.105  25.294 -18.363  1.00 79.85           H  
ATOM    318  NH2 ARG A  21      19.998  23.763 -18.514  1.00 79.85           N  
ATOM    319 HH21 ARG A  21      20.651  23.036 -18.261  1.00 79.85           H  
ATOM    320 HH22 ARG A  21      20.217  24.707 -18.226  1.00 79.85           H  
ATOM    321  CZ  ARG A  21      18.769  23.430 -18.776  1.00 79.85           C  
ATOM    322  N   LYS A  22      18.386  19.275 -24.486  1.00 76.04           N  
ATOM    323  H   LYS A  22      19.171  18.893 -23.980  1.00 76.04           H  
ATOM    324  CA  LYS A  22      18.574  19.442 -25.929  1.00 76.04           C  
ATOM    325  HA  LYS A  22      17.626  19.280 -26.443  1.00 76.04           H  
ATOM    326  C   LYS A  22      19.556  18.385 -26.421  1.00 76.04           C  
ATOM    327  CB  LYS A  22      19.103  20.853 -26.246  1.00 76.04           C  
ATOM    328  HB2 LYS A  22      20.025  21.025 -25.690  1.00 76.04           H  
ATOM    329  HB3 LYS A  22      19.336  20.905 -27.309  1.00 76.04           H  
ATOM    330  O   LYS A  22      20.367  17.895 -25.634  1.00 76.04           O  
ATOM    331  CG  LYS A  22      18.091  21.958 -25.909  1.00 76.04           C  
ATOM    332  HG2 LYS A  22      17.145  21.738 -26.404  1.00 76.04           H  
ATOM    333  HG3 LYS A  22      17.929  21.992 -24.832  1.00 76.04           H  
ATOM    334  CD  LYS A  22      18.596  23.327 -26.374  1.00 76.04           C  
ATOM    335  HD2 LYS A  22      18.781  23.291 -27.448  1.00 76.04           H  
ATOM    336  HD3 LYS A  22      19.528  23.560 -25.859  1.00 76.04           H  
ATOM    337  CE  LYS A  22      17.545  24.399 -26.065  1.00 76.04           C  
ATOM    338  HE2 LYS A  22      17.395  24.437 -24.986  1.00 76.04           H  
ATOM    339  HE3 LYS A  22      16.602  24.099 -26.522  1.00 76.04           H  
ATOM    340  NZ  LYS A  22      17.958  25.730 -26.577  1.00 76.04           N  
ATOM    341  HZ1 LYS A  22      18.832  26.016 -26.161  1.00 76.04           H  
ATOM    342  HZ2 LYS A  22      17.255  26.426 -26.372  1.00 76.04           H  
ATOM    343  HZ3 LYS A  22      18.080  25.697 -27.579  1.00 76.04           H  
ATOM    344  N   ASN A  23      19.506  18.072 -27.713  1.00 74.85           N  
ATOM    345  H   ASN A  23      18.808  18.502 -28.304  1.00 74.85           H  
ATOM    346  CA  ASN A  23      20.535  17.245 -28.338  1.00 74.85           C  
ATOM    347  HA  ASN A  23      20.520  16.261 -27.871  1.00 74.85           H  
ATOM    348  C   ASN A  23      21.920  17.862 -28.077  1.00 74.85           C  
ATOM    349  CB  ASN A  23      20.239  17.075 -29.837  1.00 74.85           C  
ATOM    350  HB2 ASN A  23      21.081  16.569 -30.308  1.00 74.85           H  
ATOM    351  HB3 ASN A  23      20.145  18.056 -30.303  1.00 74.85           H  
ATOM    352  O   ASN A  23      22.061  19.086 -28.035  1.00 74.85           O  
ATOM    353  CG  ASN A  23      18.989  16.255 -30.114  1.00 74.85           C  
ATOM    354  ND2 ASN A  23      18.497  16.287 -31.329  1.00 74.85           N  
ATOM    355 HD21 ASN A  23      19.002  16.767 -32.060  1.00 74.85           H  
ATOM    356 HD22 ASN A  23      17.687  15.709 -31.502  1.00 74.85           H  
ATOM    357  OD1 ASN A  23      18.423  15.596 -29.258  1.00 74.85           O  
ATOM    358  N   ASP A  24      22.903  16.999 -27.824  1.00 78.77           N  
ATOM    359  H   ASP A  24      22.725  16.021 -27.999  1.00 78.77           H  
ATOM    360  CA  ASP A  24      24.308  17.355 -27.571  1.00 78.77           C  
ATOM    361  HA  ASP A  24      24.832  16.412 -27.417  1.00 78.77           H  
ATOM    362  C   ASP A  24      24.579  18.174 -26.294  1.00 78.77           C  
ATOM    363  CB  ASP A  24      24.923  17.965 -28.841  1.00 78.77           C  
ATOM    364  HB2 ASP A  24      26.007  18.007 -28.732  1.00 78.77           H  
ATOM    365  HB3 ASP A  24      24.556  18.982 -28.977  1.00 78.77           H  
ATOM    366  O   ASP A  24      25.706  18.606 -26.045  1.00 78.77           O  
ATOM    367  CG  ASP A  24      24.577  17.114 -30.064  1.00 78.77           C  
ATOM    368  OD1 ASP A  24      24.879  15.900 -30.009  1.00 78.77           O  
ATOM    369  OD2 ASP A  24      23.923  17.650 -30.986  1.00 78.77           O  
ATOM    370  N   TRP A  25      23.575  18.364 -25.430  1.00 81.04           N  
ATOM    371  H   TRP A  25      22.658  18.021 -25.676  1.00 81.04           H  
ATOM    372  CA  TRP A  25      23.771  18.988 -24.122  1.00 81.04           C  
ATOM    373  HA  TRP A  25      24.621  19.668 -24.171  1.00 81.04           H  
ATOM    374  C   TRP A  25      24.086  17.939 -23.067  1.00 81.04           C  
ATOM    375  CB  TRP A  25      22.558  19.827 -23.721  1.00 81.04           C  
ATOM    376  HB2 TRP A  25      21.639  19.283 -23.936  1.00 81.04           H  
ATOM    377  HB3 TRP A  25      22.597  19.980 -22.643  1.00 81.04           H  
ATOM    378  O   TRP A  25      23.205  17.217 -22.615  1.00 81.04           O  
ATOM    379  CG  TRP A  25      22.496  21.180 -24.351  1.00 81.04           C  
ATOM    380  CD1 TRP A  25      22.889  21.498 -25.606  1.00 81.04           C  
ATOM    381  HD1 TRP A  25      23.284  20.802 -26.331  1.00 81.04           H  
ATOM    382  CD2 TRP A  25      22.037  22.424 -23.749  1.00 81.04           C  
ATOM    383  CE2 TRP A  25      22.206  23.473 -24.700  1.00 81.04           C  
ATOM    384  CE3 TRP A  25      21.499  22.769 -22.490  1.00 81.04           C  
ATOM    385  HE3 TRP A  25      21.378  21.994 -21.747  1.00 81.04           H  
ATOM    386  NE1 TRP A  25      22.734  22.852 -25.812  1.00 81.04           N  
ATOM    387  HE1 TRP A  25      23.034  23.305 -26.664  1.00 81.04           H  
ATOM    388  CH2 TRP A  25      21.334  25.115 -23.151  1.00 81.04           C  
ATOM    389  HH2 TRP A  25      21.096  26.139 -22.904  1.00 81.04           H  
ATOM    390  CZ2 TRP A  25      21.866  24.803 -24.415  1.00 81.04           C  
ATOM    391  HZ2 TRP A  25      22.049  25.577 -25.145  1.00 81.04           H  
ATOM    392  CZ3 TRP A  25      21.147  24.100 -22.195  1.00 81.04           C  
ATOM    393  HZ3 TRP A  25      20.757  24.350 -21.219  1.00 81.04           H  
ATOM    394  N   ASP A  26      25.336  17.908 -22.616  1.00 81.30           N  
ATOM    395  H   ASP A  26      26.034  18.452 -23.103  1.00 81.30           H  
ATOM    396  CA  ASP A  26      25.756  17.042 -21.517  1.00 81.30           C  
ATOM    397  HA  ASP A  26      25.518  16.012 -21.782  1.00 81.30           H  
ATOM    398  C   ASP A  26      25.038  17.429 -20.201  1.00 81.30           C  
ATOM    399  CB  ASP A  26      27.282  17.111 -21.383  1.00 81.30           C  
ATOM    400  HB2 ASP A  26      27.731  16.815 -22.332  1.00 81.30           H  
ATOM    401  HB3 ASP A  26      27.576  18.140 -21.179  1.00 81.30           H  
ATOM    402  O   ASP A  26      25.287  18.517 -19.657  1.00 81.30           O  
ATOM    403  CG  ASP A  26      27.840  16.209 -20.279  1.00 81.30           C  
ATOM    404  OD1 ASP A  26      27.051  15.494 -19.617  1.00 81.30           O  
ATOM    405  OD2 ASP A  26      29.066  16.308 -20.053  1.00 81.30           O  
ATOM    406  N   PRO A  27      24.179  16.559 -19.634  1.00 81.53           N  
ATOM    407  CA  PRO A  27      23.492  16.837 -18.375  1.00 81.53           C  
ATOM    408  HA  PRO A  27      22.899  17.742 -18.501  1.00 81.53           H  
ATOM    409  C   PRO A  27      24.452  17.026 -17.194  1.00 81.53           C  
ATOM    410  CB  PRO A  27      22.559  15.647 -18.136  1.00 81.53           C  
ATOM    411  HB2 PRO A  27      23.015  14.942 -17.440  1.00 81.53           H  
ATOM    412  HB3 PRO A  27      21.591  15.987 -17.769  1.00 81.53           H  
ATOM    413  O   PRO A  27      24.120  17.730 -16.235  1.00 81.53           O  
ATOM    414  CG  PRO A  27      22.425  14.985 -19.501  1.00 81.53           C  
ATOM    415  HG2 PRO A  27      22.224  13.917 -19.425  1.00 81.53           H  
ATOM    416  HG3 PRO A  27      21.642  15.493 -20.065  1.00 81.53           H  
ATOM    417  CD  PRO A  27      23.766  15.265 -20.157  1.00 81.53           C  
ATOM    418  HD2 PRO A  27      24.489  14.507 -19.858  1.00 81.53           H  
ATOM    419  HD3 PRO A  27      23.647  15.259 -21.241  1.00 81.53           H  
ATOM    420  N   LYS A  28      25.672  16.472 -17.270  1.00 83.39           N  
ATOM    421  H   LYS A  28      25.919  15.955 -18.101  1.00 83.39           H  
ATOM    422  CA  LYS A  28      26.721  16.678 -16.257  1.00 83.39           C  
ATOM    423  HA  LYS A  28      26.293  16.504 -15.270  1.00 83.39           H  
ATOM    424  C   LYS A  28      27.243  18.115 -16.254  1.00 83.39           C  
ATOM    425  CB  LYS A  28      27.876  15.678 -16.460  1.00 83.39           C  
ATOM    426  HB2 LYS A  28      28.339  15.827 -17.435  1.00 83.39           H  
ATOM    427  HB3 LYS A  28      28.633  15.860 -15.697  1.00 83.39           H  
ATOM    428  O   LYS A  28      27.737  18.580 -15.229  1.00 83.39           O  
ATOM    429  CG  LYS A  28      27.391  14.227 -16.325  1.00 83.39           C  
ATOM    430  HG2 LYS A  28      26.896  14.121 -15.360  1.00 83.39           H  
ATOM    431  HG3 LYS A  28      26.659  14.022 -17.106  1.00 83.39           H  
ATOM    432  CD  LYS A  28      28.504  13.173 -16.421  1.00 83.39           C  
ATOM    433  HD2 LYS A  28      29.251  13.348 -15.646  1.00 83.39           H  
ATOM    434  HD3 LYS A  28      28.964  13.212 -17.408  1.00 83.39           H  
ATOM    435  CE  LYS A  28      27.800  11.823 -16.200  1.00 83.39           C  
ATOM    436  HE2 LYS A  28      27.288  11.855 -15.238  1.00 83.39           H  
ATOM    437  HE3 LYS A  28      27.024  11.718 -16.957  1.00 83.39           H  
ATOM    438  NZ  LYS A  28      28.673  10.626 -16.239  1.00 83.39           N  
ATOM    439  HZ1 LYS A  28      29.083  10.504 -17.154  1.00 83.39           H  
ATOM    440  HZ2 LYS A  28      28.086   9.825 -16.052  1.00 83.39           H  
ATOM    441  HZ3 LYS A  28      29.385  10.661 -15.523  1.00 83.39           H  
ATOM    442  N   LYS A  29      27.094  18.848 -17.363  1.00 83.70           N  
ATOM    443  H   LYS A  29      26.683  18.390 -18.164  1.00 83.70           H  
ATOM    444  CA  LYS A  29      27.450  20.273 -17.472  1.00 83.70           C  
ATOM    445  HA  LYS A  29      28.187  20.519 -16.707  1.00 83.70           H  
ATOM    446  C   LYS A  29      26.262  21.195 -17.221  1.00 83.70           C  
ATOM    447  CB  LYS A  29      28.079  20.554 -18.844  1.00 83.70           C  
ATOM    448  HB2 LYS A  29      27.408  20.211 -19.632  1.00 83.70           H  
ATOM    449  HB3 LYS A  29      28.215  21.630 -18.955  1.00 83.70           H  
ATOM    450  O   LYS A  29      26.412  22.193 -16.519  1.00 83.70           O  
ATOM    451  CG  LYS A  29      29.442  19.866 -18.998  1.00 83.70           C  
ATOM    452  HG2 LYS A  29      29.315  18.786 -18.928  1.00 83.70           H  
ATOM    453  HG3 LYS A  29      30.105  20.195 -18.197  1.00 83.70           H  
ATOM    454  CD  LYS A  29      30.072  20.212 -20.350  1.00 83.70           C  
ATOM    455  HD2 LYS A  29      30.244  21.287 -20.409  1.00 83.70           H  
ATOM    456  HD3 LYS A  29      29.390  19.913 -21.146  1.00 83.70           H  
ATOM    457  CE  LYS A  29      31.396  19.458 -20.504  1.00 83.70           C  
ATOM    458  HE2 LYS A  29      32.065  19.745 -19.693  1.00 83.70           H  
ATOM    459  HE3 LYS A  29      31.189  18.393 -20.404  1.00 83.70           H  
ATOM    460  NZ  LYS A  29      32.027  19.730 -21.820  1.00 83.70           N  
ATOM    461  HZ1 LYS A  29      32.218  20.714 -21.939  1.00 83.70           H  
ATOM    462  HZ2 LYS A  29      32.891  19.213 -21.911  1.00 83.70           H  
ATOM    463  HZ3 LYS A  29      31.412  19.429 -22.563  1.00 83.70           H  
ATOM    464  N   TYR A  30      25.091  20.860 -17.762  1.00 84.61           N  
ATOM    465  H   TYR A  30      25.072  20.038 -18.348  1.00 84.61           H  
ATOM    466  CA  TYR A  30      23.954  21.787 -17.846  1.00 84.61           C  
ATOM    467  HA  TYR A  30      24.273  22.771 -17.503  1.00 84.61           H  
ATOM    468  C   TYR A  30      22.751  21.417 -16.979  1.00 84.61           C  
ATOM    469  CB  TYR A  30      23.544  21.933 -19.316  1.00 84.61           C  
ATOM    470  HB2 TYR A  30      23.212  20.965 -19.693  1.00 84.61           H  
ATOM    471  HB3 TYR A  30      22.704  22.623 -19.394  1.00 84.61           H  
ATOM    472  O   TYR A  30      21.742  22.128 -17.015  1.00 84.61           O  
ATOM    473  CG  TYR A  30      24.660  22.464 -20.188  1.00 84.61           C  
ATOM    474  CD1 TYR A  30      25.058  23.810 -20.072  1.00 84.61           C  
ATOM    475  HD1 TYR A  30      24.551  24.469 -19.382  1.00 84.61           H  
ATOM    476  CD2 TYR A  30      25.320  21.606 -21.087  1.00 84.61           C  
ATOM    477  HD2 TYR A  30      25.013  20.574 -21.181  1.00 84.61           H  
ATOM    478  CE1 TYR A  30      26.118  24.302 -20.856  1.00 84.61           C  
ATOM    479  HE1 TYR A  30      26.422  25.335 -20.772  1.00 84.61           H  
ATOM    480  CE2 TYR A  30      26.383  22.093 -21.868  1.00 84.61           C  
ATOM    481  HE2 TYR A  30      26.887  21.449 -22.573  1.00 84.61           H  
ATOM    482  OH  TYR A  30      27.815  23.898 -22.507  1.00 84.61           O  
ATOM    483  HH  TYR A  30      27.942  24.845 -22.418  1.00 84.61           H  
ATOM    484  CZ  TYR A  30      26.782  23.440 -21.755  1.00 84.61           C  
ATOM    485  N   GLY A  31      22.823  20.315 -16.233  1.00 81.38           N  
ATOM    486  H   GLY A  31      23.641  19.728 -16.304  1.00 81.38           H  
ATOM    487  CA  GLY A  31      21.632  19.714 -15.648  1.00 81.38           C  
ATOM    488  HA2 GLY A  31      21.077  20.461 -15.080  1.00 81.38           H  
ATOM    489  HA3 GLY A  31      21.910  18.906 -14.972  1.00 81.38           H  
ATOM    490  C   GLY A  31      20.715  19.131 -16.718  1.00 81.38           C  
ATOM    491  O   GLY A  31      20.972  19.211 -17.924  1.00 81.38           O  
ATOM    492  N   GLY A  32      19.623  18.538 -16.269  1.00 83.97           N  
ATOM    493  H   GLY A  32      19.396  18.595 -15.287  1.00 83.97           H  
ATOM    494  CA  GLY A  32      18.722  17.794 -17.134  1.00 83.97           C  
ATOM    495  HA2 GLY A  32      18.606  18.299 -18.092  1.00 83.97           H  
ATOM    496  HA3 GLY A  32      19.143  16.806 -17.321  1.00 83.97           H  
ATOM    497  C   GLY A  32      17.353  17.614 -16.509  1.00 83.97           C  
ATOM    498  O   GLY A  32      17.122  18.014 -15.368  1.00 83.97           O  
ATOM    499  N   PHE A  33      16.447  16.999 -17.257  1.00 83.61           N  
ATOM    500  H   PHE A  33      16.720  16.665 -18.170  1.00 83.61           H  
ATOM    501  CA  PHE A  33      15.206  16.494 -16.677  1.00 83.61           C  
ATOM    502  HA  PHE A  33      14.723  17.293 -16.115  1.00 83.61           H  
ATOM    503  C   PHE A  33      15.524  15.356 -15.699  1.00 83.61           C  
ATOM    504  CB  PHE A  33      14.261  16.058 -17.797  1.00 83.61           C  
ATOM    505  HB2 PHE A  33      14.707  15.232 -18.351  1.00 83.61           H  
ATOM    506  HB3 PHE A  33      13.340  15.683 -17.351  1.00 83.61           H  
ATOM    507  O   PHE A  33      16.439  14.572 -15.961  1.00 83.61           O  
ATOM    508  CG  PHE A  33      13.897  17.173 -18.754  1.00 83.61           C  
ATOM    509  CD1 PHE A  33      13.112  18.241 -18.288  1.00 83.61           C  
ATOM    510  HD1 PHE A  33      12.779  18.265 -17.261  1.00 83.61           H  
ATOM    511  CD2 PHE A  33      14.302  17.134 -20.103  1.00 83.61           C  
ATOM    512  HD2 PHE A  33      14.888  16.306 -20.474  1.00 83.61           H  
ATOM    513  CE1 PHE A  33      12.705  19.255 -19.170  1.00 83.61           C  
ATOM    514  HE1 PHE A  33      12.037  20.029 -18.825  1.00 83.61           H  
ATOM    515  CE2 PHE A  33      13.890  18.148 -20.988  1.00 83.61           C  
ATOM    516  HE2 PHE A  33      14.141  18.087 -22.036  1.00 83.61           H  
ATOM    517  CZ  PHE A  33      13.088  19.205 -20.521  1.00 83.61           C  
ATOM    518  HZ  PHE A  33      12.718  19.951 -21.210  1.00 83.61           H  
ATOM    519  N   ASP A  34      14.793  15.284 -14.579  1.00 76.69           N  
ATOM    520  H   ASP A  34      14.094  16.000 -14.441  1.00 76.69           H  
ATOM    521  CA  ASP A  34      15.086  14.402 -13.431  1.00 76.69           C  
ATOM    522  HA  ASP A  34      16.006  14.748 -12.959  1.00 76.69           H  
ATOM    523  C   ASP A  34      15.338  12.949 -13.854  1.00 76.69           C  
ATOM    524  CB  ASP A  34      13.928  14.517 -12.400  1.00 76.69           C  
ATOM    525  HB2 ASP A  34      13.969  15.501 -11.935  1.00 76.69           H  
ATOM    526  HB3 ASP A  34      12.985  14.470 -12.945  1.00 76.69           H  
ATOM    527  O   ASP A  34      16.399  12.374 -13.596  1.00 76.69           O  
ATOM    528  CG  ASP A  34      13.875  13.448 -11.282  1.00 76.69           C  
ATOM    529  OD1 ASP A  34      14.855  12.707 -11.072  1.00 76.69           O  
ATOM    530  OD2 ASP A  34      12.787  13.245 -10.688  1.00 76.69           O  
ATOM    531  N   SER A  35      14.343  12.344 -14.496  1.00 75.87           N  
ATOM    532  H   SER A  35      13.524  12.883 -14.737  1.00 75.87           H  
ATOM    533  CA  SER A  35      14.412  10.946 -14.903  1.00 75.87           C  
ATOM    534  HA  SER A  35      15.408  10.782 -15.312  1.00 75.87           H  
ATOM    535  C   SER A  35      13.398  10.620 -15.999  1.00 75.87           C  
ATOM    536  CB  SER A  35      14.235  10.009 -13.692  1.00 75.87           C  
ATOM    537  HB2 SER A  35      15.211   9.882 -13.223  1.00 75.87           H  
ATOM    538  HB3 SER A  35      13.900   9.030 -14.035  1.00 75.87           H  
ATOM    539  O   SER A  35      12.340  11.259 -16.081  1.00 75.87           O  
ATOM    540  OG  SER A  35      13.341  10.491 -12.697  1.00 75.87           O  
ATOM    541  HG  SER A  35      13.793  11.238 -12.299  1.00 75.87           H  
ATOM    542  N   PRO A  36      13.690   9.613 -16.843  1.00 81.76           N  
ATOM    543  CA  PRO A  36      12.735   9.127 -17.828  1.00 81.76           C  
ATOM    544  HA  PRO A  36      12.426   9.936 -18.489  1.00 81.76           H  
ATOM    545  C   PRO A  36      11.508   8.535 -17.140  1.00 81.76           C  
ATOM    546  CB  PRO A  36      13.464   8.054 -18.636  1.00 81.76           C  
ATOM    547  HB2 PRO A  36      13.894   8.475 -19.545  1.00 81.76           H  
ATOM    548  HB3 PRO A  36      12.788   7.242 -18.901  1.00 81.76           H  
ATOM    549  O   PRO A  36      11.606   7.897 -16.088  1.00 81.76           O  
ATOM    550  CG  PRO A  36      14.583   7.582 -17.708  1.00 81.76           C  
ATOM    551  HG2 PRO A  36      15.451   7.231 -18.266  1.00 81.76           H  
ATOM    552  HG3 PRO A  36      14.205   6.794 -17.056  1.00 81.76           H  
ATOM    553  CD  PRO A  36      14.912   8.815 -16.871  1.00 81.76           C  
ATOM    554  HD2 PRO A  36      15.712   9.383 -17.344  1.00 81.76           H  
ATOM    555  HD3 PRO A  36      15.222   8.507 -15.872  1.00 81.76           H  
ATOM    556  N   ILE A  37      10.349   8.686 -17.773  1.00 83.95           N  
ATOM    557  H   ILE A  37      10.328   9.195 -18.646  1.00 83.95           H  
ATOM    558  CA  ILE A  37       9.137   8.001 -17.339  1.00 83.95           C  
ATOM    559  HA  ILE A  37       9.142   7.950 -16.250  1.00 83.95           H  
ATOM    560  C   ILE A  37       9.181   6.562 -17.860  1.00 83.95           C  
ATOM    561  CB  ILE A  37       7.882   8.804 -17.738  1.00 83.95           C  
ATOM    562  HB  ILE A  37       7.955   9.079 -18.790  1.00 83.95           H  
ATOM    563  O   ILE A  37       9.370   6.308 -19.052  1.00 83.95           O  
ATOM    564  CG1 ILE A  37       7.828  10.085 -16.871  1.00 83.95           C  
ATOM    565 HG12 ILE A  37       8.814  10.547 -16.825  1.00 83.95           H  
ATOM    566 HG13 ILE A  37       7.551   9.812 -15.852  1.00 83.95           H  
ATOM    567  CG2 ILE A  37       6.605   7.969 -17.520  1.00 83.95           C  
ATOM    568 HG21 ILE A  37       5.724   8.552 -17.789  1.00 83.95           H  
ATOM    569 HG22 ILE A  37       6.524   7.659 -16.478  1.00 83.95           H  
ATOM    570 HG23 ILE A  37       6.613   7.085 -18.158  1.00 83.95           H  
ATOM    571  CD1 ILE A  37       6.861  11.162 -17.365  1.00 83.95           C  
ATOM    572 HD11 ILE A  37       6.779  11.944 -16.610  1.00 83.95           H  
ATOM    573 HD12 ILE A  37       7.274  11.611 -18.268  1.00 83.95           H  
ATOM    574 HD13 ILE A  37       5.869  10.756 -17.563  1.00 83.95           H  
ATOM    575  N   VAL A  38       9.017   5.606 -16.945  1.00 86.00           N  
ATOM    576  H   VAL A  38       8.889   5.888 -15.984  1.00 86.00           H  
ATOM    577  CA  VAL A  38       8.862   4.185 -17.274  1.00 86.00           C  
ATOM    578  HA  VAL A  38       9.598   3.908 -18.030  1.00 86.00           H  
ATOM    579  C   VAL A  38       7.469   3.971 -17.860  1.00 86.00           C  
ATOM    580  CB  VAL A  38       9.140   3.282 -16.060  1.00 86.00           C  
ATOM    581  HB  VAL A  38       8.468   3.547 -15.244  1.00 86.00           H  
ATOM    582  O   VAL A  38       6.475   4.286 -17.209  1.00 86.00           O  
ATOM    583  CG1 VAL A  38       8.945   1.801 -16.404  1.00 86.00           C  
ATOM    584 HG11 VAL A  38       9.567   1.526 -17.256  1.00 86.00           H  
ATOM    585 HG12 VAL A  38       7.901   1.606 -16.648  1.00 86.00           H  
ATOM    586 HG13 VAL A  38       9.213   1.179 -15.550  1.00 86.00           H  
ATOM    587  CG2 VAL A  38      10.591   3.458 -15.585  1.00 86.00           C  
ATOM    588 HG21 VAL A  38      11.281   3.202 -16.389  1.00 86.00           H  
ATOM    589 HG22 VAL A  38      10.769   4.489 -15.281  1.00 86.00           H  
ATOM    590 HG23 VAL A  38      10.782   2.811 -14.729  1.00 86.00           H  
ATOM    591  N   ALA A  39       7.399   3.446 -19.083  1.00 87.85           N  
ATOM    592  H   ALA A  39       8.251   3.138 -19.529  1.00 87.85           H  
ATOM    593  CA  ALA A  39       6.142   3.131 -19.755  1.00 87.85           C  
ATOM    594  HA  ALA A  39       5.437   3.948 -19.603  1.00 87.85           H  
ATOM    595  C   ALA A  39       5.517   1.854 -19.178  1.00 87.85           C  
ATOM    596  CB  ALA A  39       6.418   2.986 -21.259  1.00 87.85           C  
ATOM    597  HB1 ALA A  39       5.479   2.818 -21.787  1.00 87.85           H  
ATOM    598  HB2 ALA A  39       6.885   3.895 -21.640  1.00 87.85           H  
ATOM    599  HB3 ALA A  39       7.087   2.146 -21.445  1.00 87.85           H  
ATOM    600  O   ALA A  39       4.339   1.825 -18.836  1.00 87.85           O  
ATOM    601  N   TYR A  40       6.321   0.799 -19.064  1.00 92.20           N  
ATOM    602  H   TYR A  40       7.282   0.898 -19.360  1.00 92.20           H  
ATOM    603  CA  TYR A  40       5.946  -0.487 -18.482  1.00 92.20           C  
ATOM    604  HA  TYR A  40       5.332  -0.317 -17.598  1.00 92.20           H  
ATOM    605  C   TYR A  40       7.202  -1.240 -18.040  1.00 92.20           C  
ATOM    606  CB  TYR A  40       5.117  -1.301 -19.491  1.00 92.20           C  
ATOM    607  HB2 TYR A  40       4.894  -2.282 -19.070  1.00 92.20           H  
ATOM    608  HB3 TYR A  40       4.157  -0.804 -19.626  1.00 92.20           H  
ATOM    609  O   TYR A  40       8.326  -0.795 -18.282  1.00 92.20           O  
ATOM    610  CG  TYR A  40       5.752  -1.507 -20.851  1.00 92.20           C  
ATOM    611  CD1 TYR A  40       5.392  -0.664 -21.920  1.00 92.20           C  
ATOM    612  HD1 TYR A  40       4.691   0.140 -21.754  1.00 92.20           H  
ATOM    613  CD2 TYR A  40       6.663  -2.560 -21.060  1.00 92.20           C  
ATOM    614  HD2 TYR A  40       6.934  -3.214 -20.244  1.00 92.20           H  
ATOM    615  CE1 TYR A  40       5.923  -0.886 -23.204  1.00 92.20           C  
ATOM    616  HE1 TYR A  40       5.628  -0.263 -24.036  1.00 92.20           H  
ATOM    617  CE2 TYR A  40       7.207  -2.776 -22.339  1.00 92.20           C  
ATOM    618  HE2 TYR A  40       7.895  -3.589 -22.517  1.00 92.20           H  
ATOM    619  OH  TYR A  40       7.252  -2.234 -24.666  1.00 92.20           O  
ATOM    620  HH  TYR A  40       6.788  -1.739 -25.346  1.00 92.20           H  
ATOM    621  CZ  TYR A  40       6.828  -1.947 -23.413  1.00 92.20           C  
ATOM    622  N   SER A  41       7.022  -2.375 -17.370  1.00 96.01           N  
ATOM    623  H   SER A  41       6.089  -2.754 -17.293  1.00 96.01           H  
ATOM    624  CA  SER A  41       8.131  -3.265 -17.023  1.00 96.01           C  
ATOM    625  HA  SER A  41       9.080  -2.790 -17.273  1.00 96.01           H  
ATOM    626  C   SER A  41       8.054  -4.551 -17.836  1.00 96.01           C  
ATOM    627  CB  SER A  41       8.155  -3.542 -15.519  1.00 96.01           C  
ATOM    628  HB2 SER A  41       7.254  -4.089 -15.242  1.00 96.01           H  
ATOM    629  HB3 SER A  41       9.032  -4.139 -15.267  1.00 96.01           H  
ATOM    630  O   SER A  41       7.004  -4.906 -18.368  1.00 96.01           O  
ATOM    631  OG  SER A  41       8.200  -2.308 -14.823  1.00 96.01           O  
ATOM    632  HG  SER A  41       7.433  -1.815 -15.123  1.00 96.01           H  
ATOM    633  N   VAL A  42       9.169  -5.258 -17.942  1.00 96.73           N  
ATOM    634  H   VAL A  42      10.028  -4.872 -17.578  1.00 96.73           H  
ATOM    635  CA  VAL A  42       9.226  -6.595 -18.528  1.00 96.73           C  
ATOM    636  HA  VAL A  42       8.209  -6.970 -18.642  1.00 96.73           H  
ATOM    637  C   VAL A  42       9.933  -7.531 -17.559  1.00 96.73           C  
ATOM    638  CB  VAL A  42       9.865  -6.590 -19.932  1.00 96.73           C  
ATOM    639  HB  VAL A  42       9.864  -7.612 -20.312  1.00 96.73           H  
ATOM    640  O   VAL A  42      10.942  -7.154 -16.968  1.00 96.73           O  
ATOM    641  CG1 VAL A  42       9.050  -5.718 -20.893  1.00 96.73           C  
ATOM    642 HG11 VAL A  42       9.436  -5.829 -21.907  1.00 96.73           H  
ATOM    643 HG12 VAL A  42       8.004  -6.024 -20.887  1.00 96.73           H  
ATOM    644 HG13 VAL A  42       9.115  -4.669 -20.603  1.00 96.73           H  
ATOM    645  CG2 VAL A  42      11.300  -6.055 -19.976  1.00 96.73           C  
ATOM    646 HG21 VAL A  42      11.935  -6.654 -19.323  1.00 96.73           H  
ATOM    647 HG22 VAL A  42      11.331  -5.015 -19.653  1.00 96.73           H  
ATOM    648 HG23 VAL A  42      11.689  -6.124 -20.992  1.00 96.73           H  
ATOM    649  N   LEU A  43       9.401  -8.734 -17.365  1.00 97.25           N  
ATOM    650  H   LEU A  43       8.576  -8.980 -17.894  1.00 97.25           H  
ATOM    651  CA  LEU A  43      10.133  -9.811 -16.707  1.00 97.25           C  
ATOM    652  HA  LEU A  43      10.736  -9.397 -15.899  1.00 97.25           H  
ATOM    653  C   LEU A  43      11.062 -10.443 -17.740  1.00 97.25           C  
ATOM    654  CB  LEU A  43       9.150 -10.835 -16.120  1.00 97.25           C  
ATOM    655  HB2 LEU A  43       8.486 -10.332 -15.418  1.00 97.25           H  
ATOM    656  HB3 LEU A  43       8.550 -11.227 -16.941  1.00 97.25           H  
ATOM    657  O   LEU A  43      10.599 -10.867 -18.797  1.00 97.25           O  
ATOM    658  CG  LEU A  43       9.822 -12.025 -15.412  1.00 97.25           C  
ATOM    659  HG  LEU A  43      10.556 -12.489 -16.071  1.00 97.25           H  
ATOM    660  CD1 LEU A  43      10.518 -11.600 -14.119  1.00 97.25           C  
ATOM    661 HD11 LEU A  43       9.808 -11.098 -13.462  1.00 97.25           H  
ATOM    662 HD12 LEU A  43      10.920 -12.478 -13.613  1.00 97.25           H  
ATOM    663 HD13 LEU A  43      11.343 -10.925 -14.345  1.00 97.25           H  
ATOM    664  CD2 LEU A  43       8.776 -13.079 -15.058  1.00 97.25           C  
ATOM    665 HD21 LEU A  43       9.244 -13.914 -14.537  1.00 97.25           H  
ATOM    666 HD22 LEU A  43       7.998 -12.647 -14.429  1.00 97.25           H  
ATOM    667 HD23 LEU A  43       8.328 -13.458 -15.977  1.00 97.25           H  
ATOM    668  N   VAL A  44      12.352 -10.511 -17.425  1.00 97.12           N  
ATOM    669  H   VAL A  44      12.653 -10.101 -16.552  1.00 97.12           H  
ATOM    670  CA  VAL A  44      13.386 -11.086 -18.287  1.00 97.12           C  
ATOM    671  HA  VAL A  44      12.933 -11.447 -19.211  1.00 97.12           H  
ATOM    672  C   VAL A  44      14.024 -12.270 -17.577  1.00 97.12           C  
ATOM    673  CB  VAL A  44      14.447 -10.030 -18.663  1.00 97.12           C  
ATOM    674  HB  VAL A  44      14.940  -9.676 -17.758  1.00 97.12           H  
ATOM    675  O   VAL A  44      14.539 -12.127 -16.464  1.00 97.12           O  
ATOM    676  CG1 VAL A  44      15.515 -10.603 -19.604  1.00 97.12           C  
ATOM    677 HG11 VAL A  44      16.228  -9.823 -19.868  1.00 97.12           H  
ATOM    678 HG12 VAL A  44      15.051 -10.993 -20.510  1.00 97.12           H  
ATOM    679 HG13 VAL A  44      16.064 -11.401 -19.103  1.00 97.12           H  
ATOM    680  CG2 VAL A  44      13.799  -8.829 -19.358  1.00 97.12           C  
ATOM    681 HG21 VAL A  44      14.567  -8.126 -19.682  1.00 97.12           H  
ATOM    682 HG22 VAL A  44      13.150  -8.321 -18.645  1.00 97.12           H  
ATOM    683 HG23 VAL A  44      13.216  -9.158 -20.219  1.00 97.12           H  
ATOM    684  N   ILE A  45      14.013 -13.431 -18.235  1.00 97.01           N  
ATOM    685  H   ILE A  45      13.492 -13.491 -19.098  1.00 97.01           H  
ATOM    686  CA  ILE A  45      14.809 -14.597 -17.841  1.00 97.01           C  
ATOM    687  HA  ILE A  45      15.283 -14.385 -16.883  1.00 97.01           H  
ATOM    688  C   ILE A  45      15.911 -14.783 -18.887  1.00 97.01           C  
ATOM    689  CB  ILE A  45      13.944 -15.859 -17.639  1.00 97.01           C  
ATOM    690  HB  ILE A  45      13.529 -16.160 -18.601  1.00 97.01           H  
ATOM    691  O   ILE A  45      15.642 -15.133 -20.034  1.00 97.01           O  
ATOM    692  CG1 ILE A  45      12.764 -15.596 -16.677  1.00 97.01           C  
ATOM    693 HG12 ILE A  45      13.159 -15.402 -15.680  1.00 97.01           H  
ATOM    694 HG13 ILE A  45      12.209 -14.716 -17.002  1.00 97.01           H  
ATOM    695  CG2 ILE A  45      14.830 -17.011 -17.126  1.00 97.01           C  
ATOM    696 HG21 ILE A  45      15.638 -17.207 -17.830  1.00 97.01           H  
ATOM    697 HG22 ILE A  45      15.254 -16.753 -16.156  1.00 97.01           H  
ATOM    698 HG23 ILE A  45      14.247 -17.928 -17.037  1.00 97.01           H  
ATOM    699  CD1 ILE A  45      11.752 -16.745 -16.605  1.00 97.01           C  
ATOM    700 HD11 ILE A  45      11.400 -16.994 -17.606  1.00 97.01           H  
ATOM    701 HD12 ILE A  45      12.199 -17.625 -16.143  1.00 97.01           H  
ATOM    702 HD13 ILE A  45      10.900 -16.434 -16.000  1.00 97.01           H  
ATOM    703  N   ALA A  46      17.151 -14.504 -18.496  1.00 97.11           N  
ATOM    704  H   ALA A  46      17.302 -14.296 -17.519  1.00 97.11           H  
ATOM    705  CA  ALA A  46      18.314 -14.491 -19.386  1.00 97.11           C  
ATOM    706  HA  ALA A  46      18.204 -15.261 -20.149  1.00 97.11           H  
ATOM    707  C   ALA A  46      19.600 -14.784 -18.599  1.00 97.11           C  
ATOM    708  CB  ALA A  46      18.364 -13.119 -20.080  1.00 97.11           C  
ATOM    709  HB1 ALA A  46      17.440 -12.953 -20.633  1.00 97.11           H  
ATOM    710  HB2 ALA A  46      19.191 -13.079 -20.789  1.00 97.11           H  
ATOM    711  HB3 ALA A  46      18.483 -12.328 -19.339  1.00 97.11           H  
ATOM    712  O   ALA A  46      19.550 -15.128 -17.415  1.00 97.11           O  
ATOM    713  N   LYS A  47      20.765 -14.634 -19.232  1.00 96.99           N  
ATOM    714  H   LYS A  47      20.752 -14.387 -20.212  1.00 96.99           H  
ATOM    715  CA  LYS A  47      22.061 -14.626 -18.545  1.00 96.99           C  
ATOM    716  HA  LYS A  47      21.901 -14.881 -17.498  1.00 96.99           H  
ATOM    717  C   LYS A  47      22.678 -13.233 -18.558  1.00 96.99           C  
ATOM    718  CB  LYS A  47      23.002 -15.678 -19.144  1.00 96.99           C  
ATOM    719  HB2 LYS A  47      23.969 -15.600 -18.647  1.00 96.99           H  
ATOM    720  HB3 LYS A  47      23.142 -15.477 -20.206  1.00 96.99           H  
ATOM    721  O   LYS A  47      22.445 -12.452 -19.472  1.00 96.99           O  
ATOM    722  CG  LYS A  47      22.464 -17.105 -18.960  1.00 96.99           C  
ATOM    723  HG2 LYS A  47      21.557 -17.229 -19.552  1.00 96.99           H  
ATOM    724  HG3 LYS A  47      22.235 -17.285 -17.910  1.00 96.99           H  
ATOM    725  CD  LYS A  47      23.513 -18.115 -19.426  1.00 96.99           C  
ATOM    726  HD2 LYS A  47      23.838 -17.827 -20.426  1.00 96.99           H  
ATOM    727  HD3 LYS A  47      24.372 -18.091 -18.756  1.00 96.99           H  
ATOM    728  CE  LYS A  47      22.948 -19.537 -19.462  1.00 96.99           C  
ATOM    729  HE2 LYS A  47      21.958 -19.494 -19.917  1.00 96.99           H  
ATOM    730  HE3 LYS A  47      22.852 -19.926 -18.448  1.00 96.99           H  
ATOM    731  NZ  LYS A  47      23.802 -20.408 -20.303  1.00 96.99           N  
ATOM    732  HZ1 LYS A  47      24.772 -20.426 -20.022  1.00 96.99           H  
ATOM    733  HZ2 LYS A  47      23.791 -20.020 -21.236  1.00 96.99           H  
ATOM    734  HZ3 LYS A  47      23.413 -21.334 -20.416  1.00 96.99           H  
ATOM    735  N   VAL A  48      23.492 -12.935 -17.554  1.00 95.72           N  
ATOM    736  H   VAL A  48      23.583 -13.609 -16.807  1.00 95.72           H  
ATOM    737  CA  VAL A  48      24.326 -11.725 -17.495  1.00 95.72           C  
ATOM    738  HA  VAL A  48      24.436 -11.317 -18.500  1.00 95.72           H  
ATOM    739  C   VAL A  48      25.720 -12.086 -17.003  1.00 95.72           C  
ATOM    740  CB  VAL A  48      23.714 -10.615 -16.616  1.00 95.72           C  
ATOM    741  HB  VAL A  48      24.439  -9.807 -16.524  1.00 95.72           H  
ATOM    742  O   VAL A  48      25.889 -13.002 -16.192  1.00 95.72           O  
ATOM    743  CG1 VAL A  48      22.442 -10.032 -17.234  1.00 95.72           C  
ATOM    744 HG11 VAL A  48      22.048  -9.232 -16.608  1.00 95.72           H  
ATOM    745 HG12 VAL A  48      22.676  -9.610 -18.212  1.00 95.72           H  
ATOM    746 HG13 VAL A  48      21.679 -10.802 -17.350  1.00 95.72           H  
ATOM    747  CG2 VAL A  48      23.369 -11.109 -15.210  1.00 95.72           C  
ATOM    748 HG21 VAL A  48      22.629 -11.904 -15.294  1.00 95.72           H  
ATOM    749 HG22 VAL A  48      22.948 -10.280 -14.640  1.00 95.72           H  
ATOM    750 HG23 VAL A  48      24.259 -11.500 -14.718  1.00 95.72           H  
ATOM    751  N   GLU A  49      26.727 -11.363 -17.481  1.00 93.89           N  
ATOM    752  H   GLU A  49      26.534 -10.623 -18.141  1.00 93.89           H  
ATOM    753  CA  GLU A  49      28.090 -11.476 -16.966  1.00 93.89           C  
ATOM    754  HA  GLU A  49      28.364 -12.529 -16.895  1.00 93.89           H  
ATOM    755  C   GLU A  49      28.159 -10.855 -15.563  1.00 93.89           C  
ATOM    756  CB  GLU A  49      29.084 -10.794 -17.915  1.00 93.89           C  
ATOM    757  HB2 GLU A  49      28.782  -9.758 -18.067  1.00 93.89           H  
ATOM    758  HB3 GLU A  49      30.066 -10.804 -17.442  1.00 93.89           H  
ATOM    759  O   GLU A  49      27.821  -9.687 -15.369  1.00 93.89           O  
ATOM    760  CG  GLU A  49      29.182 -11.504 -19.275  1.00 93.89           C  
ATOM    761  HG2 GLU A  49      29.472 -12.542 -19.108  1.00 93.89           H  
ATOM    762  HG3 GLU A  49      28.198 -11.504 -19.744  1.00 93.89           H  
ATOM    763  CD  GLU A  49      30.183 -10.843 -20.237  1.00 93.89           C  
ATOM    764  OE1 GLU A  49      30.253 -11.318 -21.391  1.00 93.89           O  
ATOM    765  OE2 GLU A  49      30.852  -9.855 -19.843  1.00 93.89           O  
ATOM    766  N   LYS A  50      28.585 -11.631 -14.558  1.00 87.86           N  
ATOM    767  H   LYS A  50      28.791 -12.598 -14.761  1.00 87.86           H  
ATOM    768  CA  LYS A  50      28.742 -11.143 -13.176  1.00 87.86           C  
ATOM    769  HA  LYS A  50      28.693 -10.054 -13.201  1.00 87.86           H  
ATOM    770  C   LYS A  50      30.110 -11.479 -12.590  1.00 87.86           C  
ATOM    771  CB  LYS A  50      27.591 -11.644 -12.277  1.00 87.86           C  
ATOM    772  HB2 LYS A  50      27.377 -12.688 -12.506  1.00 87.86           H  
ATOM    773  HB3 LYS A  50      27.901 -11.573 -11.234  1.00 87.86           H  
ATOM    774  O   LYS A  50      30.625 -12.586 -12.741  1.00 87.86           O  
ATOM    775  CG  LYS A  50      26.322 -10.795 -12.454  1.00 87.86           C  
ATOM    776  HG2 LYS A  50      26.576  -9.750 -12.274  1.00 87.86           H  
ATOM    777  HG3 LYS A  50      25.983 -10.885 -13.486  1.00 87.86           H  
ATOM    778  CD  LYS A  50      25.176 -11.187 -11.504  1.00 87.86           C  
ATOM    779  HD2 LYS A  50      25.518 -11.128 -10.470  1.00 87.86           H  
ATOM    780  HD3 LYS A  50      24.857 -12.204 -11.731  1.00 87.86           H  
ATOM    781  CE  LYS A  50      24.007 -10.211 -11.722  1.00 87.86           C  
ATOM    782  HE2 LYS A  50      23.766 -10.211 -12.785  1.00 87.86           H  
ATOM    783  HE3 LYS A  50      24.340  -9.202 -11.479  1.00 87.86           H  
ATOM    784  NZ  LYS A  50      22.781 -10.542 -10.947  1.00 87.86           N  
ATOM    785  HZ1 LYS A  50      22.932 -10.477  -9.951  1.00 87.86           H  
ATOM    786  HZ2 LYS A  50      22.439 -11.459 -11.197  1.00 87.86           H  
ATOM    787  HZ3 LYS A  50      22.046  -9.897 -11.200  1.00 87.86           H  
ATOM    788  N   GLY A  51      30.635 -10.534 -11.809  1.00 85.39           N  
ATOM    789  H   GLY A  51      30.173  -9.636 -11.802  1.00 85.39           H  
ATOM    790  CA  GLY A  51      31.905 -10.656 -11.093  1.00 85.39           C  
ATOM    791  HA2 GLY A  51      31.994 -11.660 -10.678  1.00 85.39           H  
ATOM    792  HA3 GLY A  51      31.912  -9.945 -10.266  1.00 85.39           H  
ATOM    793  C   GLY A  51      33.131 -10.386 -11.968  1.00 85.39           C  
ATOM    794  O   GLY A  51      33.024 -10.195 -13.176  1.00 85.39           O  
ATOM    795  N   LYS A  52      34.317 -10.390 -11.345  1.00 85.21           N  
ATOM    796  H   LYS A  52      34.332 -10.535 -10.345  1.00 85.21           H  
ATOM    797  CA  LYS A  52      35.592 -10.079 -12.021  1.00 85.21           C  
ATOM    798  HA  LYS A  52      35.535  -9.079 -12.452  1.00 85.21           H  
ATOM    799  C   LYS A  52      35.897 -11.009 -13.200  1.00 85.21           C  
ATOM    800  CB  LYS A  52      36.759 -10.121 -11.017  1.00 85.21           C  
ATOM    801  HB2 LYS A  52      36.776 -11.088 -10.515  1.00 85.21           H  
ATOM    802  HB3 LYS A  52      37.687 -10.018 -11.579  1.00 85.21           H  
ATOM    803  O   LYS A  52      36.445 -10.566 -14.197  1.00 85.21           O  
ATOM    804  CG  LYS A  52      36.711  -8.996  -9.968  1.00 85.21           C  
ATOM    805  HG2 LYS A  52      35.846  -9.135  -9.320  1.00 85.21           H  
ATOM    806  HG3 LYS A  52      36.621  -8.037 -10.478  1.00 85.21           H  
ATOM    807  CD  LYS A  52      37.993  -8.994  -9.118  1.00 85.21           C  
ATOM    808  HD2 LYS A  52      38.852  -8.879  -9.779  1.00 85.21           H  
ATOM    809  HD3 LYS A  52      38.080  -9.945  -8.594  1.00 85.21           H  
ATOM    810  CE  LYS A  52      37.987  -7.844  -8.099  1.00 85.21           C  
ATOM    811  HE2 LYS A  52      37.144  -7.977  -7.421  1.00 85.21           H  
ATOM    812  HE3 LYS A  52      37.836  -6.907  -8.636  1.00 85.21           H  
ATOM    813  NZ  LYS A  52      39.257  -7.776  -7.325  1.00 85.21           N  
ATOM    814  HZ1 LYS A  52      39.420  -8.625  -6.803  1.00 85.21           H  
ATOM    815  HZ2 LYS A  52      39.239  -7.008  -6.669  1.00 85.21           H  
ATOM    816  HZ3 LYS A  52      40.046  -7.628  -7.938  1.00 85.21           H  
ATOM    817  N   SER A  53      35.512 -12.281 -13.097  1.00 87.46           N  
ATOM    818  H   SER A  53      35.035 -12.576 -12.258  1.00 87.46           H  
ATOM    819  CA  SER A  53      35.709 -13.290 -14.145  1.00 87.46           C  
ATOM    820  HA  SER A  53      36.650 -13.082 -14.652  1.00 87.46           H  
ATOM    821  C   SER A  53      34.637 -13.278 -15.238  1.00 87.46           C  
ATOM    822  CB  SER A  53      35.836 -14.678 -13.505  1.00 87.46           C  
ATOM    823  HB2 SER A  53      35.841 -15.451 -14.274  1.00 87.46           H  
ATOM    824  HB3 SER A  53      36.789 -14.722 -12.978  1.00 87.46           H  
ATOM    825  O   SER A  53      34.657 -14.162 -16.087  1.00 87.46           O  
ATOM    826  OG  SER A  53      34.790 -14.923 -12.572  1.00 87.46           O  
ATOM    827  HG  SER A  53      35.177 -15.411 -11.841  1.00 87.46           H  
ATOM    828  N   LYS A  54      33.688 -12.324 -15.211  1.00 88.06           N  
ATOM    829  H   LYS A  54      33.760 -11.601 -14.509  1.00 88.06           H  
ATOM    830  CA  LYS A  54      32.606 -12.180 -16.203  1.00 88.06           C  
ATOM    831  HA  LYS A  54      31.858 -11.503 -15.791  1.00 88.06           H  
ATOM    832  C   LYS A  54      31.847 -13.483 -16.489  1.00 88.06           C  
ATOM    833  CB  LYS A  54      33.149 -11.529 -17.485  1.00 88.06           C  
ATOM    834  HB2 LYS A  54      33.969 -12.127 -17.882  1.00 88.06           H  
ATOM    835  HB3 LYS A  54      32.356 -11.514 -18.233  1.00 88.06           H  
ATOM    836  O   LYS A  54      31.386 -13.728 -17.598  1.00 88.06           O  
ATOM    837  CG  LYS A  54      33.615 -10.085 -17.269  1.00 88.06           C  
ATOM    838  HG2 LYS A  54      34.447 -10.051 -16.565  1.00 88.06           H  
ATOM    839  HG3 LYS A  54      32.784  -9.498 -16.878  1.00 88.06           H  
ATOM    840  CD  LYS A  54      34.056  -9.510 -18.617  1.00 88.06           C  
ATOM    841  HD2 LYS A  54      33.283  -9.718 -19.357  1.00 88.06           H  
ATOM    842  HD3 LYS A  54      34.974 -10.002 -18.940  1.00 88.06           H  
ATOM    843  CE  LYS A  54      34.271  -8.000 -18.540  1.00 88.06           C  
ATOM    844  HE2 LYS A  54      33.423  -7.564 -18.013  1.00 88.06           H  
ATOM    845  HE3 LYS A  54      35.180  -7.791 -17.975  1.00 88.06           H  
ATOM    846  NZ  LYS A  54      34.345  -7.435 -19.908  1.00 88.06           N  
ATOM    847  HZ1 LYS A  54      35.117  -7.835 -20.421  1.00 88.06           H  
ATOM    848  HZ2 LYS A  54      33.498  -7.675 -20.403  1.00 88.06           H  
ATOM    849  HZ3 LYS A  54      34.434  -6.429 -19.891  1.00 88.06           H  
ATOM    850  N   LYS A  55      31.691 -14.342 -15.477  1.00 91.74           N  
ATOM    851  H   LYS A  55      32.051 -14.074 -14.573  1.00 91.74           H  
ATOM    852  CA  LYS A  55      30.971 -15.609 -15.642  1.00 91.74           C  
ATOM    853  HA  LYS A  55      31.374 -16.112 -16.521  1.00 91.74           H  
ATOM    854  C   LYS A  55      29.498 -15.328 -15.923  1.00 91.74           C  
ATOM    855  CB  LYS A  55      31.155 -16.524 -14.423  1.00 91.74           C  
ATOM    856  HB2 LYS A  55      30.931 -15.968 -13.512  1.00 91.74           H  
ATOM    857  HB3 LYS A  55      30.454 -17.355 -14.504  1.00 91.74           H  
ATOM    858  O   LYS A  55      28.871 -14.543 -15.205  1.00 91.74           O  
ATOM    859  CG  LYS A  55      32.580 -17.091 -14.357  1.00 91.74           C  
ATOM    860  HG2 LYS A  55      32.793 -17.619 -15.286  1.00 91.74           H  
ATOM    861  HG3 LYS A  55      33.293 -16.272 -14.256  1.00 91.74           H  
ATOM    862  CD  LYS A  55      32.746 -18.068 -13.183  1.00 91.74           C  
ATOM    863  HD2 LYS A  55      32.554 -17.545 -12.246  1.00 91.74           H  
ATOM    864  HD3 LYS A  55      32.029 -18.880 -13.298  1.00 91.74           H  
ATOM    865  CE  LYS A  55      34.172 -18.637 -13.180  1.00 91.74           C  
ATOM    866  HE2 LYS A  55      34.381 -19.031 -14.175  1.00 91.74           H  
ATOM    867  HE3 LYS A  55      34.875 -17.823 -13.003  1.00 91.74           H  
ATOM    868  NZ  LYS A  55      34.357 -19.718 -12.173  1.00 91.74           N  
ATOM    869  HZ1 LYS A  55      33.734 -20.490 -12.364  1.00 91.74           H  
ATOM    870  HZ2 LYS A  55      34.195 -19.391 -11.232  1.00 91.74           H  
ATOM    871  HZ3 LYS A  55      35.296 -20.086 -12.224  1.00 91.74           H  
ATOM    872  N   LEU A  56      28.951 -16.005 -16.929  1.00 94.91           N  
ATOM    873  H   LEU A  56      29.546 -16.583 -17.505  1.00 94.91           H  
ATOM    874  CA  LEU A  56      27.528 -15.955 -17.241  1.00 94.91           C  
ATOM    875  HA  LEU A  56      27.221 -14.911 -17.313  1.00 94.91           H  
ATOM    876  C   LEU A  56      26.726 -16.598 -16.109  1.00 94.91           C  
ATOM    877  CB  LEU A  56      27.249 -16.656 -18.582  1.00 94.91           C  
ATOM    878  HB2 LEU A  56      26.169 -16.736 -18.706  1.00 94.91           H  
ATOM    879  HB3 LEU A  56      27.655 -17.667 -18.541  1.00 94.91           H  
ATOM    880  O   LEU A  56      26.943 -17.758 -15.757  1.00 94.91           O  
ATOM    881  CG  LEU A  56      27.809 -15.939 -19.821  1.00 94.91           C  
ATOM    882  HG  LEU A  56      28.885 -15.804 -19.708  1.00 94.91           H  
ATOM    883  CD1 LEU A  56      27.551 -16.794 -21.062  1.00 94.91           C  
ATOM    884 HD11 LEU A  56      28.034 -17.765 -20.957  1.00 94.91           H  
ATOM    885 HD12 LEU A  56      26.482 -16.941 -21.218  1.00 94.91           H  
ATOM    886 HD13 LEU A  56      27.968 -16.301 -21.940  1.00 94.91           H  
ATOM    887  CD2 LEU A  56      27.149 -14.578 -20.036  1.00 94.91           C  
ATOM    888 HD21 LEU A  56      26.072 -14.688 -20.162  1.00 94.91           H  
ATOM    889 HD22 LEU A  56      27.361 -13.909 -19.202  1.00 94.91           H  
ATOM    890 HD23 LEU A  56      27.576 -14.125 -20.931  1.00 94.91           H  
ATOM    891  N   LYS A  57      25.786 -15.843 -15.542  1.00 95.52           N  
ATOM    892  H   LYS A  57      25.708 -14.883 -15.844  1.00 95.52           H  
ATOM    893  CA  LYS A  57      24.844 -16.328 -14.530  1.00 95.52           C  
ATOM    894  HA  LYS A  57      24.970 -17.403 -14.401  1.00 95.52           H  
ATOM    895  C   LYS A  57      23.419 -16.093 -14.991  1.00 95.52           C  
ATOM    896  CB  LYS A  57      25.090 -15.639 -13.182  1.00 95.52           C  
ATOM    897  HB2 LYS A  57      24.293 -15.938 -12.501  1.00 95.52           H  
ATOM    898  HB3 LYS A  57      25.045 -14.558 -13.310  1.00 95.52           H  
ATOM    899  O   LYS A  57      23.110 -15.007 -15.477  1.00 95.52           O  
ATOM    900  CG  LYS A  57      26.441 -16.031 -12.572  1.00 95.52           C  
ATOM    901  HG2 LYS A  57      26.552 -17.115 -12.615  1.00 95.52           H  
ATOM    902  HG3 LYS A  57      27.249 -15.570 -13.140  1.00 95.52           H  
ATOM    903  CD  LYS A  57      26.519 -15.583 -11.108  1.00 95.52           C  
ATOM    904  HD2 LYS A  57      26.432 -14.498 -11.055  1.00 95.52           H  
ATOM    905  HD3 LYS A  57      25.695 -16.038 -10.559  1.00 95.52           H  
ATOM    906  CE  LYS A  57      27.849 -16.033 -10.498  1.00 95.52           C  
ATOM    907  HE2 LYS A  57      28.659 -15.500 -10.997  1.00 95.52           H  
ATOM    908  HE3 LYS A  57      27.975 -17.096 -10.704  1.00 95.52           H  
ATOM    909  NZ  LYS A  57      27.887 -15.797  -9.031  1.00 95.52           N  
ATOM    910  HZ1 LYS A  57      27.784 -14.815  -8.818  1.00 95.52           H  
ATOM    911  HZ2 LYS A  57      28.760 -16.123  -8.641  1.00 95.52           H  
ATOM    912  HZ3 LYS A  57      27.143 -16.307  -8.577  1.00 95.52           H  
ATOM    913  N   SER A  58      22.561 -17.087 -14.784  1.00 95.66           N  
ATOM    914  H   SER A  58      22.894 -17.976 -14.440  1.00 95.66           H  
ATOM    915  CA  SER A  58      21.125 -16.948 -15.009  1.00 95.66           C  
ATOM    916  HA  SER A  58      20.965 -16.626 -16.037  1.00 95.66           H  
ATOM    917  C   SER A  58      20.538 -15.897 -14.071  1.00 95.66           C  
ATOM    918  CB  SER A  58      20.401 -18.282 -14.823  1.00 95.66           C  
ATOM    919  HB2 SER A  58      19.352 -18.160 -15.094  1.00 95.66           H  
ATOM    920  HB3 SER A  58      20.465 -18.594 -13.781  1.00 95.66           H  
ATOM    921  O   SER A  58      20.870 -15.844 -12.883  1.00 95.66           O  
ATOM    922  OG  SER A  58      20.993 -19.268 -15.650  1.00 95.66           O  
ATOM    923  HG  SER A  58      20.421 -20.039 -15.657  1.00 95.66           H  
ATOM    924  N   VAL A  59      19.660 -15.065 -14.612  1.00 95.31           N  
ATOM    925  H   VAL A  59      19.457 -15.156 -15.597  1.00 95.31           H  
ATOM    926  CA  VAL A  59      18.912 -14.040 -13.891  1.00 95.31           C  
ATOM    927  HA  VAL A  59      18.969 -14.251 -12.823  1.00 95.31           H  
ATOM    928  C   VAL A  59      17.442 -14.104 -14.270  1.00 95.31           C  
ATOM    929  CB  VAL A  59      19.470 -12.623 -14.121  1.00 95.31           C  
ATOM    930  HB  VAL A  59      18.774 -11.912 -13.675  1.00 95.31           H  
ATOM    931  O   VAL A  59      17.087 -14.490 -15.381  1.00 95.31           O  
ATOM    932  CG1 VAL A  59      20.804 -12.470 -13.381  1.00 95.31           C  
ATOM    933 HG11 VAL A  59      20.655 -12.705 -12.327  1.00 95.31           H  
ATOM    934 HG12 VAL A  59      21.134 -11.436 -13.476  1.00 95.31           H  
ATOM    935 HG13 VAL A  59      21.544 -13.151 -13.800  1.00 95.31           H  
ATOM    936  CG2 VAL A  59      19.637 -12.250 -15.599  1.00 95.31           C  
ATOM    937 HG21 VAL A  59      19.932 -11.204 -15.676  1.00 95.31           H  
ATOM    938 HG22 VAL A  59      20.397 -12.874 -16.069  1.00 95.31           H  
ATOM    939 HG23 VAL A  59      18.692 -12.375 -16.127  1.00 95.31           H  
ATOM    940  N   LYS A  60      16.604 -13.722 -13.311  1.00 95.88           N  
ATOM    941  H   LYS A  60      17.009 -13.418 -12.436  1.00 95.88           H  
ATOM    942  CA  LYS A  60      15.165 -13.523 -13.442  1.00 95.88           C  
ATOM    943  HA  LYS A  60      14.882 -13.470 -14.494  1.00 95.88           H  
ATOM    944  C   LYS A  60      14.872 -12.188 -12.780  1.00 95.88           C  
ATOM    945  CB  LYS A  60      14.438 -14.701 -12.779  1.00 95.88           C  
ATOM    946  HB2 LYS A  60      14.699 -15.609 -13.324  1.00 95.88           H  
ATOM    947  HB3 LYS A  60      14.785 -14.808 -11.752  1.00 95.88           H  
ATOM    948  O   LYS A  60      14.969 -12.087 -11.559  1.00 95.88           O  
ATOM    949  CG  LYS A  60      12.912 -14.545 -12.774  1.00 95.88           C  
ATOM    950  HG2 LYS A  60      12.550 -14.385 -13.790  1.00 95.88           H  
ATOM    951  HG3 LYS A  60      12.632 -13.688 -12.161  1.00 95.88           H  
ATOM    952  CD  LYS A  60      12.273 -15.808 -12.187  1.00 95.88           C  
ATOM    953  HD2 LYS A  60      12.603 -16.681 -12.751  1.00 95.88           H  
ATOM    954  HD3 LYS A  60      12.588 -15.915 -11.149  1.00 95.88           H  
ATOM    955  CE  LYS A  60      10.750 -15.723 -12.247  1.00 95.88           C  
ATOM    956  HE2 LYS A  60      10.422 -15.703 -13.287  1.00 95.88           H  
ATOM    957  HE3 LYS A  60      10.445 -14.783 -11.788  1.00 95.88           H  
ATOM    958  NZ  LYS A  60      10.108 -16.852 -11.522  1.00 95.88           N  
ATOM    959  HZ1 LYS A  60      10.488 -16.959 -10.592  1.00 95.88           H  
ATOM    960  HZ2 LYS A  60      10.156 -17.729 -12.020  1.00 95.88           H  
ATOM    961  HZ3 LYS A  60       9.144 -16.604 -11.355  1.00 95.88           H  
ATOM    962  N   GLU A  61      14.618 -11.156 -13.570  1.00 95.43           N  
ATOM    963  H   GLU A  61      14.574 -11.294 -14.570  1.00 95.43           H  
ATOM    964  CA  GLU A  61      14.507  -9.792 -13.054  1.00 95.43           C  
ATOM    965  HA  GLU A  61      14.086  -9.843 -12.050  1.00 95.43           H  
ATOM    966  C   GLU A  61      13.543  -8.936 -13.866  1.00 95.43           C  
ATOM    967  CB  GLU A  61      15.895  -9.140 -12.923  1.00 95.43           C  
ATOM    968  HB2 GLU A  61      16.466  -9.743 -12.217  1.00 95.43           H  
ATOM    969  HB3 GLU A  61      15.780  -8.148 -12.485  1.00 95.43           H  
ATOM    970  O   GLU A  61      13.207  -9.244 -15.008  1.00 95.43           O  
ATOM    971  CG  GLU A  61      16.687  -9.015 -14.232  1.00 95.43           C  
ATOM    972  HG2 GLU A  61      16.744  -9.989 -14.718  1.00 95.43           H  
ATOM    973  HG3 GLU A  61      16.164  -8.330 -14.900  1.00 95.43           H  
ATOM    974  CD  GLU A  61      18.119  -8.515 -13.984  1.00 95.43           C  
ATOM    975  OE1 GLU A  61      18.634  -7.791 -14.858  1.00 95.43           O  
ATOM    976  OE2 GLU A  61      18.740  -8.888 -12.960  1.00 95.43           O  
ATOM    977  N   LEU A  62      13.073  -7.865 -13.235  1.00 96.82           N  
ATOM    978  H   LEU A  62      13.454  -7.629 -12.330  1.00 96.82           H  
ATOM    979  CA  LEU A  62      12.192  -6.891 -13.855  1.00 96.82           C  
ATOM    980  HA  LEU A  62      11.650  -7.366 -14.673  1.00 96.82           H  
ATOM    981  C   LEU A  62      13.028  -5.756 -14.433  1.00 96.82           C  
ATOM    982  CB  LEU A  62      11.176  -6.395 -12.819  1.00 96.82           C  
ATOM    983  HB2 LEU A  62      11.719  -6.056 -11.937  1.00 96.82           H  
ATOM    984  HB3 LEU A  62      10.635  -5.543 -13.229  1.00 96.82           H  
ATOM    985  O   LEU A  62      13.853  -5.165 -13.738  1.00 96.82           O  
ATOM    986  CG  LEU A  62      10.167  -7.486 -12.424  1.00 96.82           C  
ATOM    987  HG  LEU A  62      10.672  -8.444 -12.293  1.00 96.82           H  
ATOM    988  CD1 LEU A  62       9.525  -7.119 -11.098  1.00 96.82           C  
ATOM    989 HD11 LEU A  62       8.701  -7.797 -10.874  1.00 96.82           H  
ATOM    990 HD12 LEU A  62      10.287  -7.231 -10.327  1.00 96.82           H  
ATOM    991 HD13 LEU A  62       9.167  -6.089 -11.124  1.00 96.82           H  
ATOM    992  CD2 LEU A  62       9.082  -7.656 -13.479  1.00 96.82           C  
ATOM    993 HD21 LEU A  62       8.375  -8.419 -13.153  1.00 96.82           H  
ATOM    994 HD22 LEU A  62       8.554  -6.714 -13.631  1.00 96.82           H  
ATOM    995 HD23 LEU A  62       9.524  -7.977 -14.422  1.00 96.82           H  
ATOM    996  N   VAL A  63      12.777  -5.426 -15.693  1.00 96.16           N  
ATOM    997  H   VAL A  63      12.122  -5.999 -16.206  1.00 96.16           H  
ATOM    998  CA  VAL A  63      13.437  -4.336 -16.410  1.00 96.16           C  
ATOM    999  HA  VAL A  63      14.185  -3.879 -15.761  1.00 96.16           H  
ATOM   1000  C   VAL A  63      12.393  -3.288 -16.758  1.00 96.16           C  
ATOM   1001  CB  VAL A  63      14.169  -4.851 -17.661  1.00 96.16           C  
ATOM   1002  HB  VAL A  63      13.444  -5.257 -18.366  1.00 96.16           H  
ATOM   1003  O   VAL A  63      11.379  -3.591 -17.381  1.00 96.16           O  
ATOM   1004  CG1 VAL A  63      14.940  -3.723 -18.361  1.00 96.16           C  
ATOM   1005 HG11 VAL A  63      15.669  -3.290 -17.675  1.00 96.16           H  
ATOM   1006 HG12 VAL A  63      14.251  -2.953 -18.708  1.00 96.16           H  
ATOM   1007 HG13 VAL A  63      15.463  -4.129 -19.226  1.00 96.16           H  
ATOM   1008  CG2 VAL A  63      15.160  -5.960 -17.297  1.00 96.16           C  
ATOM   1009 HG21 VAL A  63      14.631  -6.841 -16.933  1.00 96.16           H  
ATOM   1010 HG22 VAL A  63      15.841  -5.613 -16.520  1.00 96.16           H  
ATOM   1011 HG23 VAL A  63      15.734  -6.255 -18.175  1.00 96.16           H  
ATOM   1012  N   GLY A  64      12.626  -2.044 -16.348  1.00 95.44           N  
ATOM   1013  H   GLY A  64      13.487  -1.852 -15.856  1.00 95.44           H  
ATOM   1014  CA  GLY A  64      11.789  -0.921 -16.759  1.00 95.44           C  
ATOM   1015  HA2 GLY A  64      10.736  -1.187 -16.669  1.00 95.44           H  
ATOM   1016  HA3 GLY A  64      11.984  -0.058 -16.123  1.00 95.44           H  
ATOM   1017  C   GLY A  64      12.098  -0.535 -18.202  1.00 95.44           C  
ATOM   1018  O   GLY A  64      13.263  -0.325 -18.541  1.00 95.44           O  
ATOM   1019  N   ILE A  65      11.063  -0.423 -19.030  1.00 95.17           N  
ATOM   1020  H   ILE A  65      10.138  -0.635 -18.685  1.00 95.17           H  
ATOM   1021  CA  ILE A  65      11.153   0.127 -20.382  1.00 95.17           C  
ATOM   1022  HA  ILE A  65      12.198   0.179 -20.691  1.00 95.17           H  
ATOM   1023  C   ILE A  65      10.613   1.549 -20.333  1.00 95.17           C  
ATOM   1024  CB  ILE A  65      10.402  -0.759 -21.399  1.00 95.17           C  
ATOM   1025  HB  ILE A  65       9.342  -0.754 -21.143  1.00 95.17           H  
ATOM   1026  O   ILE A  65       9.434   1.776 -20.046  1.00 95.17           O  
ATOM   1027  CG1 ILE A  65      10.869  -2.233 -21.370  1.00 95.17           C  
ATOM   1028 HG12 ILE A  65      10.321  -2.788 -22.131  1.00 95.17           H  
ATOM   1029 HG13 ILE A  65      10.604  -2.670 -20.407  1.00 95.17           H  
ATOM   1030  CG2 ILE A  65      10.540  -0.182 -22.819  1.00 95.17           C  
ATOM   1031 HG21 ILE A  65      11.590  -0.069 -23.090  1.00 95.17           H  
ATOM   1032 HG22 ILE A  65      10.058  -0.849 -23.534  1.00 95.17           H  
ATOM   1033 HG23 ILE A  65      10.053   0.792 -22.879  1.00 95.17           H  
ATOM   1034  CD1 ILE A  65      12.371  -2.459 -21.602  1.00 95.17           C  
ATOM   1035 HD11 ILE A  65      12.576  -3.529 -21.589  1.00 95.17           H  
ATOM   1036 HD12 ILE A  65      12.670  -2.062 -22.572  1.00 95.17           H  
ATOM   1037 HD13 ILE A  65      12.958  -1.984 -20.816  1.00 95.17           H  
ATOM   1038  N   THR A  66      11.481   2.525 -20.565  1.00 91.87           N  
ATOM   1039  H   THR A  66      12.441   2.286 -20.770  1.00 91.87           H  
ATOM   1040  CA  THR A  66      11.087   3.938 -20.592  1.00 91.87           C  
ATOM   1041  HA  THR A  66      10.433   4.141 -19.744  1.00 91.87           H  
ATOM   1042  C   THR A  66      10.281   4.274 -21.841  1.00 91.87           C  
ATOM   1043  CB  THR A  66      12.289   4.867 -20.447  1.00 91.87           C  
ATOM   1044  HB  THR A  66      11.933   5.897 -20.420  1.00 91.87           H  
ATOM   1045  O   THR A  66      10.330   3.548 -22.835  1.00 91.87           O  
ATOM   1046  CG2 THR A  66      13.099   4.582 -19.180  1.00 91.87           C  
ATOM   1047 HG21 THR A  66      12.502   4.831 -18.303  1.00 91.87           H  
ATOM   1048 HG22 THR A  66      13.395   3.534 -19.124  1.00 91.87           H  
ATOM   1049 HG23 THR A  66      14.006   5.187 -19.186  1.00 91.87           H  
ATOM   1050  OG1 THR A  66      13.133   4.722 -21.551  1.00 91.87           O  
ATOM   1051  HG1 THR A  66      13.621   3.910 -21.398  1.00 91.87           H  
ATOM   1052  N   ILE A  67       9.540   5.387 -21.826  1.00 87.95           N  
ATOM   1053  H   ILE A  67       9.478   5.931 -20.978  1.00 87.95           H  
ATOM   1054  CA  ILE A  67       8.794   5.812 -23.021  1.00 87.95           C  
ATOM   1055  HA  ILE A  67       8.142   4.989 -23.311  1.00 87.95           H  
ATOM   1056  C   ILE A  67       9.752   6.041 -24.207  1.00 87.95           C  
ATOM   1057  CB  ILE A  67       7.900   7.047 -22.753  1.00 87.95           C  
ATOM   1058  HB  ILE A  67       8.533   7.902 -22.516  1.00 87.95           H  
ATOM   1059  O   ILE A  67       9.423   5.667 -25.331  1.00 87.95           O  
ATOM   1060  CG1 ILE A  67       6.903   6.820 -21.592  1.00 87.95           C  
ATOM   1061 HG12 ILE A  67       6.156   6.084 -21.893  1.00 87.95           H  
ATOM   1062 HG13 ILE A  67       7.428   6.424 -20.723  1.00 87.95           H  
ATOM   1063  CG2 ILE A  67       7.107   7.328 -24.045  1.00 87.95           C  
ATOM   1064 HG21 ILE A  67       6.329   8.074 -23.888  1.00 87.95           H  
ATOM   1065 HG22 ILE A  67       6.623   6.415 -24.394  1.00 87.95           H  
ATOM   1066 HG23 ILE A  67       7.770   7.690 -24.831  1.00 87.95           H  
ATOM   1067  CD1 ILE A  67       6.176   8.092 -21.135  1.00 87.95           C  
ATOM   1068 HD11 ILE A  67       5.526   8.482 -21.918  1.00 87.95           H  
ATOM   1069 HD12 ILE A  67       6.903   8.854 -20.855  1.00 87.95           H  
ATOM   1070 HD13 ILE A  67       5.555   7.859 -20.270  1.00 87.95           H  
ATOM   1071  N   MET A  68      10.958   6.561 -23.952  1.00 86.69           N  
ATOM   1072  H   MET A  68      11.183   6.813 -23.000  1.00 86.69           H  
ATOM   1073  CA  MET A  68      11.990   6.752 -24.982  1.00 86.69           C  
ATOM   1074  HA  MET A  68      11.555   7.291 -25.823  1.00 86.69           H  
ATOM   1075  C   MET A  68      12.535   5.425 -25.533  1.00 86.69           C  
ATOM   1076  CB  MET A  68      13.147   7.590 -24.417  1.00 86.69           C  
ATOM   1077  HB2 MET A  68      13.911   7.683 -25.189  1.00 86.69           H  
ATOM   1078  HB3 MET A  68      13.585   7.080 -23.558  1.00 86.69           H  
ATOM   1079  O   MET A  68      12.796   5.307 -26.728  1.00 86.69           O  
ATOM   1080  CG  MET A  68      12.705   8.999 -24.008  1.00 86.69           C  
ATOM   1081  HG2 MET A  68      12.086   9.411 -24.805  1.00 86.69           H  
ATOM   1082  HG3 MET A  68      12.099   8.943 -23.103  1.00 86.69           H  
ATOM   1083  SD  MET A  68      14.071  10.159 -23.729  1.00 86.69           S  
ATOM   1084  CE  MET A  68      14.848   9.443 -22.261  1.00 86.69           C  
ATOM   1085  HE1 MET A  68      14.114   9.413 -21.456  1.00 86.69           H  
ATOM   1086  HE2 MET A  68      15.206   8.437 -22.480  1.00 86.69           H  
ATOM   1087  HE3 MET A  68      15.691  10.066 -21.962  1.00 86.69           H  
ATOM   1088  N   GLU A  69      12.672   4.404 -24.687  1.00 93.56           N  
ATOM   1089  H   GLU A  69      12.477   4.557 -23.708  1.00 93.56           H  
ATOM   1090  CA  GLU A  69      13.163   3.080 -25.089  1.00 93.56           C  
ATOM   1091  HA  GLU A  69      13.982   3.190 -25.800  1.00 93.56           H  
ATOM   1092  C   GLU A  69      12.091   2.216 -25.757  1.00 93.56           C  
ATOM   1093  CB  GLU A  69      13.679   2.348 -23.855  1.00 93.56           C  
ATOM   1094  HB2 GLU A  69      12.897   2.391 -23.097  1.00 93.56           H  
ATOM   1095  HB3 GLU A  69      13.839   1.298 -24.102  1.00 93.56           H  
ATOM   1096  O   GLU A  69      12.429   1.296 -26.503  1.00 93.56           O  
ATOM   1097  CG  GLU A  69      14.998   2.934 -23.322  1.00 93.56           C  
ATOM   1098  HG2 GLU A  69      15.800   2.670 -24.011  1.00 93.56           H  
ATOM   1099  HG3 GLU A  69      14.943   4.022 -23.281  1.00 93.56           H  
ATOM   1100  CD  GLU A  69      15.307   2.397 -21.922  1.00 93.56           C  
ATOM   1101  OE1 GLU A  69      16.486   2.125 -21.614  1.00 93.56           O  
ATOM   1102  OE2 GLU A  69      14.350   2.184 -21.143  1.00 93.56           O  
ATOM   1103  N   ARG A  70      10.805   2.506 -25.518  1.00 93.32           N  
ATOM   1104  H   ARG A  70      10.625   3.246 -24.854  1.00 93.32           H  
ATOM   1105  CA  ARG A  70       9.670   1.688 -25.964  1.00 93.32           C  
ATOM   1106  HA  ARG A  70       9.685   0.746 -25.417  1.00 93.32           H  
ATOM   1107  C   ARG A  70       9.753   1.319 -27.442  1.00 93.32           C  
ATOM   1108  CB  ARG A  70       8.363   2.428 -25.643  1.00 93.32           C  
ATOM   1109  HB2 ARG A  70       8.360   3.396 -26.144  1.00 93.32           H  
ATOM   1110  HB3 ARG A  70       8.297   2.591 -24.567  1.00 93.32           H  
ATOM   1111  O   ARG A  70       9.622   0.148 -27.772  1.00 93.32           O  
ATOM   1112  CG  ARG A  70       7.145   1.624 -26.110  1.00 93.32           C  
ATOM   1113  HG2 ARG A  70       7.195   1.484 -27.190  1.00 93.32           H  
ATOM   1114  HG3 ARG A  70       7.150   0.647 -25.628  1.00 93.32           H  
ATOM   1115  CD  ARG A  70       5.838   2.346 -25.799  1.00 93.32           C  
ATOM   1116  HD2 ARG A  70       5.700   2.390 -24.718  1.00 93.32           H  
ATOM   1117  HD3 ARG A  70       5.890   3.359 -26.198  1.00 93.32           H  
ATOM   1118  NE  ARG A  70       4.719   1.631 -26.430  1.00 93.32           N  
ATOM   1119  HE  ARG A  70       4.963   0.839 -27.007  1.00 93.32           H  
ATOM   1120  NH1 ARG A  70       3.003   2.975 -25.694  1.00 93.32           N  
ATOM   1121 HH11 ARG A  70       3.668   3.559 -25.206  1.00 93.32           H  
ATOM   1122 HH12 ARG A  70       2.015   3.183 -25.680  1.00 93.32           H  
ATOM   1123  NH2 ARG A  70       2.583   1.227 -27.028  1.00 93.32           N  
ATOM   1124 HH21 ARG A  70       2.943   0.485 -27.611  1.00 93.32           H  
ATOM   1125 HH22 ARG A  70       1.602   1.465 -27.064  1.00 93.32           H  
ATOM   1126  CZ  ARG A  70       3.443   1.952 -26.378  1.00 93.32           C  
ATOM   1127  N   LYS A  71      10.005   2.293 -28.325  1.00 94.68           N  
ATOM   1128  H   LYS A  71      10.139   3.225 -27.959  1.00 94.68           H  
ATOM   1129  CA  LYS A  71      10.070   2.054 -29.778  1.00 94.68           C  
ATOM   1130  HA  LYS A  71       9.155   1.548 -30.084  1.00 94.68           H  
ATOM   1131  C   LYS A  71      11.220   1.115 -30.157  1.00 94.68           C  
ATOM   1132  CB  LYS A  71      10.164   3.402 -30.515  1.00 94.68           C  
ATOM   1133  HB2 LYS A  71      11.101   3.893 -30.253  1.00 94.68           H  
ATOM   1134  HB3 LYS A  71       9.341   4.036 -30.186  1.00 94.68           H  
ATOM   1135  O   LYS A  71      11.054   0.273 -31.034  1.00 94.68           O  
ATOM   1136  CG  LYS A  71      10.079   3.241 -32.044  1.00 94.68           C  
ATOM   1137  HG2 LYS A  71       9.149   2.733 -32.298  1.00 94.68           H  
ATOM   1138  HG3 LYS A  71      10.917   2.639 -32.396  1.00 94.68           H  
ATOM   1139  CD  LYS A  71      10.123   4.601 -32.755  1.00 94.68           C  
ATOM   1140  HD2 LYS A  71       9.283   5.206 -32.414  1.00 94.68           H  
ATOM   1141  HD3 LYS A  71      11.053   5.108 -32.498  1.00 94.68           H  
ATOM   1142  CE  LYS A  71      10.039   4.415 -34.277  1.00 94.68           C  
ATOM   1143  HE2 LYS A  71      10.876   3.797 -34.600  1.00 94.68           H  
ATOM   1144  HE3 LYS A  71       9.120   3.877 -34.510  1.00 94.68           H  
ATOM   1145  NZ  LYS A  71      10.058   5.718 -34.994  1.00 94.68           N  
ATOM   1146  HZ1 LYS A  71       9.993   5.581 -35.993  1.00 94.68           H  
ATOM   1147  HZ2 LYS A  71       9.273   6.289 -34.714  1.00 94.68           H  
ATOM   1148  HZ3 LYS A  71      10.906   6.230 -34.797  1.00 94.68           H  
ATOM   1149  N   ALA A  72      12.378   1.254 -29.510  1.00 96.16           N  
ATOM   1150  H   ALA A  72      12.420   1.891 -28.727  1.00 96.16           H  
ATOM   1151  CA  ALA A  72      13.537   0.403 -29.767  1.00 96.16           C  
ATOM   1152  HA  ALA A  72      13.691   0.326 -30.843  1.00 96.16           H  
ATOM   1153  C   ALA A  72      13.311  -1.020 -29.237  1.00 96.16           C  
ATOM   1154  CB  ALA A  72      14.777   1.058 -29.149  1.00 96.16           C  
ATOM   1155  HB1 ALA A  72      15.656   0.451 -29.367  1.00 96.16           H  
ATOM   1156  HB2 ALA A  72      14.923   2.052 -29.571  1.00 96.16           H  
ATOM   1157  HB3 ALA A  72      14.665   1.140 -28.068  1.00 96.16           H  
ATOM   1158  O   ALA A  72      13.559  -1.987 -29.957  1.00 96.16           O  
ATOM   1159  N   PHE A  73      12.779  -1.139 -28.018  1.00 96.97           N  
ATOM   1160  H   PHE A  73      12.610  -0.302 -27.478  1.00 96.97           H  
ATOM   1161  CA  PHE A  73      12.439  -2.422 -27.414  1.00 96.97           C  
ATOM   1162  HA  PHE A  73      13.328  -3.054 -27.408  1.00 96.97           H  
ATOM   1163  C   PHE A  73      11.369  -3.166 -28.222  1.00 96.97           C  
ATOM   1164  CB  PHE A  73      11.997  -2.199 -25.963  1.00 96.97           C  
ATOM   1165  HB2 PHE A  73      12.821  -1.753 -25.405  1.00 96.97           H  
ATOM   1166  HB3 PHE A  73      11.165  -1.495 -25.944  1.00 96.97           H  
ATOM   1167  O   PHE A  73      11.568  -4.326 -28.556  1.00 96.97           O  
ATOM   1168  CG  PHE A  73      11.578  -3.483 -25.277  1.00 96.97           C  
ATOM   1169  CD1 PHE A  73      10.216  -3.817 -25.171  1.00 96.97           C  
ATOM   1170  HD1 PHE A  73       9.465  -3.147 -25.563  1.00 96.97           H  
ATOM   1171  CD2 PHE A  73      12.552  -4.382 -24.811  1.00 96.97           C  
ATOM   1172  HD2 PHE A  73      13.599  -4.152 -24.937  1.00 96.97           H  
ATOM   1173  CE1 PHE A  73       9.834  -5.039 -24.593  1.00 96.97           C  
ATOM   1174  HE1 PHE A  73       8.788  -5.301 -24.532  1.00 96.97           H  
ATOM   1175  CE2 PHE A  73      12.175  -5.598 -24.220  1.00 96.97           C  
ATOM   1176  HE2 PHE A  73      12.929  -6.291 -23.877  1.00 96.97           H  
ATOM   1177  CZ  PHE A  73      10.814  -5.927 -24.119  1.00 96.97           C  
ATOM   1178  HZ  PHE A  73      10.519  -6.871 -23.686  1.00 96.97           H  
ATOM   1179  N   GLU A  74      10.268  -2.508 -28.600  1.00 95.41           N  
ATOM   1180  H   GLU A  74      10.142  -1.553 -28.294  1.00 95.41           H  
ATOM   1181  CA  GLU A  74       9.171  -3.139 -29.353  1.00 95.41           C  
ATOM   1182  HA  GLU A  74       8.913  -4.078 -28.863  1.00 95.41           H  
ATOM   1183  C   GLU A  74       9.583  -3.528 -30.785  1.00 95.41           C  
ATOM   1184  CB  GLU A  74       7.912  -2.236 -29.335  1.00 95.41           C  
ATOM   1185  HB2 GLU A  74       7.174  -2.637 -30.030  1.00 95.41           H  
ATOM   1186  HB3 GLU A  74       8.181  -1.229 -29.655  1.00 95.41           H  
ATOM   1187  O   GLU A  74       9.044  -4.489 -31.325  1.00 95.41           O  
ATOM   1188  CG  GLU A  74       7.283  -2.198 -27.926  1.00 95.41           C  
ATOM   1189  HG2 GLU A  74       8.046  -1.884 -27.214  1.00 95.41           H  
ATOM   1190  HG3 GLU A  74       7.002  -3.216 -27.658  1.00 95.41           H  
ATOM   1191  CD  GLU A  74       6.053  -1.289 -27.713  1.00 95.41           C  
ATOM   1192  OE1 GLU A  74       5.453  -1.400 -26.606  1.00 95.41           O  
ATOM   1193  OE2 GLU A  74       5.730  -0.395 -28.522  1.00 95.41           O  
ATOM   1194  N   LYS A  75      10.573  -2.848 -31.387  1.00 97.10           N  
ATOM   1195  H   LYS A  75      10.966  -2.056 -30.898  1.00 97.10           H  
ATOM   1196  CA  LYS A  75      11.126  -3.222 -32.701  1.00 97.10           C  
ATOM   1197  HA  LYS A  75      10.293  -3.411 -33.378  1.00 97.10           H  
ATOM   1198  C   LYS A  75      11.927  -4.527 -32.649  1.00 97.10           C  
ATOM   1199  CB  LYS A  75      11.972  -2.062 -33.258  1.00 97.10           C  
ATOM   1200  HB2 LYS A  75      11.350  -1.168 -33.306  1.00 97.10           H  
ATOM   1201  HB3 LYS A  75      12.805  -1.868 -32.583  1.00 97.10           H  
ATOM   1202  O   LYS A  75      11.817  -5.339 -33.562  1.00 97.10           O  
ATOM   1203  CG  LYS A  75      12.517  -2.359 -34.666  1.00 97.10           C  
ATOM   1204  HG2 LYS A  75      11.680  -2.538 -35.341  1.00 97.10           H  
ATOM   1205  HG3 LYS A  75      13.139  -3.254 -34.636  1.00 97.10           H  
ATOM   1206  CD  LYS A  75      13.372  -1.208 -35.212  1.00 97.10           C  
ATOM   1207  HD2 LYS A  75      14.212  -1.039 -34.539  1.00 97.10           H  
ATOM   1208  HD3 LYS A  75      12.766  -0.304 -35.272  1.00 97.10           H  
ATOM   1209  CE  LYS A  75      13.888  -1.591 -36.607  1.00 97.10           C  
ATOM   1210  HE2 LYS A  75      13.032  -1.748 -37.263  1.00 97.10           H  
ATOM   1211  HE3 LYS A  75      14.412  -2.544 -36.528  1.00 97.10           H  
ATOM   1212  NZ  LYS A  75      14.795  -0.564 -37.182  1.00 97.10           N  
ATOM   1213  HZ1 LYS A  75      15.605  -0.435 -36.594  1.00 97.10           H  
ATOM   1214  HZ2 LYS A  75      14.317   0.319 -37.291  1.00 97.10           H  
ATOM   1215  HZ3 LYS A  75      15.117  -0.860 -38.092  1.00 97.10           H  
ATOM   1216  N   ASN A  76      12.782  -4.699 -31.640  1.00 97.35           N  
ATOM   1217  H   ASN A  76      12.818  -3.992 -30.920  1.00 97.35           H  
ATOM   1218  CA  ASN A  76      13.570  -5.920 -31.451  1.00 97.35           C  
ATOM   1219  HA  ASN A  76      12.965  -6.775 -31.749  1.00 97.35           H  
ATOM   1220  C   ASN A  76      13.955  -6.093 -29.964  1.00 97.35           C  
ATOM   1221  CB  ASN A  76      14.798  -5.895 -32.387  1.00 97.35           C  
ATOM   1222  HB2 ASN A  76      14.462  -5.696 -33.405  1.00 97.35           H  
ATOM   1223  HB3 ASN A  76      15.483  -5.102 -32.087  1.00 97.35           H  
ATOM   1224  O   ASN A  76      15.005  -5.594 -29.540  1.00 97.35           O  
ATOM   1225  CG  ASN A  76      15.550  -7.218 -32.395  1.00 97.35           C  
ATOM   1226  ND2 ASN A  76      16.284  -7.503 -33.444  1.00 97.35           N  
ATOM   1227 HD21 ASN A  76      16.325  -6.883 -34.240  1.00 97.35           H  
ATOM   1228 HD22 ASN A  76      16.763  -8.392 -33.429  1.00 97.35           H  
ATOM   1229  OD1 ASN A  76      15.504  -8.012 -31.467  1.00 97.35           O  
ATOM   1230  N   PRO A  77      13.137  -6.817 -29.173  1.00 97.24           N  
ATOM   1231  CA  PRO A  77      13.373  -6.995 -27.740  1.00 97.24           C  
ATOM   1232  HA  PRO A  77      13.344  -6.019 -27.257  1.00 97.24           H  
ATOM   1233  C   PRO A  77      14.706  -7.676 -27.418  1.00 97.24           C  
ATOM   1234  CB  PRO A  77      12.198  -7.844 -27.240  1.00 97.24           C  
ATOM   1235  HB2 PRO A  77      12.437  -8.905 -27.317  1.00 97.24           H  
ATOM   1236  HB3 PRO A  77      11.926  -7.595 -26.214  1.00 97.24           H  
ATOM   1237  O   PRO A  77      15.353  -7.326 -26.432  1.00 97.24           O  
ATOM   1238  CG  PRO A  77      11.070  -7.520 -28.216  1.00 97.24           C  
ATOM   1239  HG2 PRO A  77      10.576  -6.597 -27.915  1.00 97.24           H  
ATOM   1240  HG3 PRO A  77      10.346  -8.332 -28.283  1.00 97.24           H  
ATOM   1241  CD  PRO A  77      11.814  -7.318 -29.534  1.00 97.24           C  
ATOM   1242  HD2 PRO A  77      11.266  -6.608 -30.154  1.00 97.24           H  
ATOM   1243  HD3 PRO A  77      11.914  -8.272 -30.052  1.00 97.24           H  
ATOM   1244  N   ILE A  78      15.127  -8.631 -28.256  1.00 97.59           N  
ATOM   1245  H   ILE A  78      14.591  -8.796 -29.097  1.00 97.59           H  
ATOM   1246  CA  ILE A  78      16.367  -9.394 -28.071  1.00 97.59           C  
ATOM   1247  HA  ILE A  78      16.397  -9.777 -27.051  1.00 97.59           H  
ATOM   1248  C   ILE A  78      17.565  -8.459 -28.223  1.00 97.59           C  
ATOM   1249  CB  ILE A  78      16.426 -10.600 -29.038  1.00 97.59           C  
ATOM   1250  HB  ILE A  78      16.272 -10.238 -30.055  1.00 97.59           H  
ATOM   1251  O   ILE A  78      18.321  -8.295 -27.271  1.00 97.59           O  
ATOM   1252  CG1 ILE A  78      15.292 -11.597 -28.696  1.00 97.59           C  
ATOM   1253 HG12 ILE A  78      15.437 -11.975 -27.684  1.00 97.59           H  
ATOM   1254 HG13 ILE A  78      14.334 -11.079 -28.727  1.00 97.59           H  
ATOM   1255  CG2 ILE A  78      17.800 -11.294 -28.990  1.00 97.59           C  
ATOM   1256 HG21 ILE A  78      18.606 -10.604 -29.240  1.00 97.59           H  
ATOM   1257 HG22 ILE A  78      17.992 -11.710 -28.001  1.00 97.59           H  
ATOM   1258 HG23 ILE A  78      17.853 -12.100 -29.722  1.00 97.59           H  
ATOM   1259  CD1 ILE A  78      15.193 -12.792 -29.652  1.00 97.59           C  
ATOM   1260 HD11 ILE A  78      14.295 -13.365 -29.421  1.00 97.59           H  
ATOM   1261 HD12 ILE A  78      16.056 -13.447 -29.536  1.00 97.59           H  
ATOM   1262 HD13 ILE A  78      15.134 -12.440 -30.682  1.00 97.59           H  
ATOM   1263  N   ALA A  79      17.681  -7.773 -29.365  1.00 97.60           N  
ATOM   1264  H   ALA A  79      17.000  -7.926 -30.095  1.00 97.60           H  
ATOM   1265  CA  ALA A  79      18.803  -6.870 -29.625  1.00 97.60           C  
ATOM   1266  HA  ALA A  79      19.730  -7.439 -29.556  1.00 97.60           H  
ATOM   1267  C   ALA A  79      18.878  -5.726 -28.599  1.00 97.60           C  
ATOM   1268  CB  ALA A  79      18.671  -6.322 -31.050  1.00 97.60           C  
ATOM   1269  HB1 ALA A  79      18.660  -7.150 -31.759  1.00 97.60           H  
ATOM   1270  HB2 ALA A  79      17.754  -5.740 -31.144  1.00 97.60           H  
ATOM   1271  HB3 ALA A  79      19.526  -5.683 -31.271  1.00 97.60           H  
ATOM   1272  O   ALA A  79      19.965  -5.345 -28.167  1.00 97.60           O  
ATOM   1273  N   PHE A  80      17.727  -5.199 -28.163  1.00 97.75           N  
ATOM   1274  H   PHE A  80      16.860  -5.534 -28.559  1.00 97.75           H  
ATOM   1275  CA  PHE A  80      17.674  -4.174 -27.121  1.00 97.75           C  
ATOM   1276  HA  PHE A  80      18.289  -3.328 -27.427  1.00 97.75           H  
ATOM   1277  C   PHE A  80      18.233  -4.676 -25.779  1.00 97.75           C  
ATOM   1278  CB  PHE A  80      16.226  -3.698 -26.966  1.00 97.75           C  
ATOM   1279  HB2 PHE A  80      15.589  -4.550 -26.727  1.00 97.75           H  
ATOM   1280  HB3 PHE A  80      15.883  -3.292 -27.918  1.00 97.75           H  
ATOM   1281  O   PHE A  80      19.025  -3.985 -25.138  1.00 97.75           O  
ATOM   1282  CG  PHE A  80      16.055  -2.645 -25.890  1.00 97.75           C  
ATOM   1283  CD1 PHE A  80      15.842  -3.028 -24.552  1.00 97.75           C  
ATOM   1284  HD1 PHE A  80      15.803  -4.075 -24.291  1.00 97.75           H  
ATOM   1285  CD2 PHE A  80      16.135  -1.281 -26.222  1.00 97.75           C  
ATOM   1286  HD2 PHE A  80      16.323  -0.983 -27.243  1.00 97.75           H  
ATOM   1287  CE1 PHE A  80      15.659  -2.056 -23.558  1.00 97.75           C  
ATOM   1288  HE1 PHE A  80      15.455  -2.361 -22.542  1.00 97.75           H  
ATOM   1289  CE2 PHE A  80      15.981  -0.306 -25.222  1.00 97.75           C  
ATOM   1290  HE2 PHE A  80      16.049   0.741 -25.477  1.00 97.75           H  
ATOM   1291  CZ  PHE A  80      15.730  -0.695 -23.896  1.00 97.75           C  
ATOM   1292  HZ  PHE A  80      15.591   0.057 -23.134  1.00 97.75           H  
ATOM   1293  N   LEU A  81      17.833  -5.875 -25.341  1.00 97.52           N  
ATOM   1294  H   LEU A  81      17.211  -6.423 -25.917  1.00 97.52           H  
ATOM   1295  CA  LEU A  81      18.323  -6.461 -24.091  1.00 97.52           C  
ATOM   1296  HA  LEU A  81      18.288  -5.701 -23.311  1.00 97.52           H  
ATOM   1297  C   LEU A  81      19.797  -6.880 -24.209  1.00 97.52           C  
ATOM   1298  CB  LEU A  81      17.411  -7.634 -23.687  1.00 97.52           C  
ATOM   1299  HB2 LEU A  81      17.891  -8.199 -22.888  1.00 97.52           H  
ATOM   1300  HB3 LEU A  81      17.309  -8.298 -24.546  1.00 97.52           H  
ATOM   1301  O   LEU A  81      20.575  -6.661 -23.283  1.00 97.52           O  
ATOM   1302  CG  LEU A  81      16.008  -7.217 -23.203  1.00 97.52           C  
ATOM   1303  HG  LEU A  81      15.541  -6.557 -23.934  1.00 97.52           H  
ATOM   1304  CD1 LEU A  81      15.132  -8.458 -23.041  1.00 97.52           C  
ATOM   1305 HD11 LEU A  81      15.009  -8.926 -24.018  1.00 97.52           H  
ATOM   1306 HD12 LEU A  81      15.599  -9.164 -22.355  1.00 97.52           H  
ATOM   1307 HD13 LEU A  81      14.148  -8.179 -22.664  1.00 97.52           H  
ATOM   1308  CD2 LEU A  81      16.040  -6.488 -21.856  1.00 97.52           C  
ATOM   1309 HD21 LEU A  81      16.603  -5.559 -21.943  1.00 97.52           H  
ATOM   1310 HD22 LEU A  81      16.504  -7.123 -21.101  1.00 97.52           H  
ATOM   1311 HD23 LEU A  81      15.024  -6.249 -21.543  1.00 97.52           H  
ATOM   1312  N   GLU A  82      20.229  -7.400 -25.353  1.00 96.57           N  
ATOM   1313  H   GLU A  82      19.567  -7.600 -26.089  1.00 96.57           H  
ATOM   1314  CA  GLU A  82      21.641  -7.719 -25.585  1.00 96.57           C  
ATOM   1315  HA  GLU A  82      21.981  -8.385 -24.792  1.00 96.57           H  
ATOM   1316  C   GLU A  82      22.538  -6.480 -25.519  1.00 96.57           C  
ATOM   1317  CB  GLU A  82      21.810  -8.437 -26.923  1.00 96.57           C  
ATOM   1318  HB2 GLU A  82      21.296  -7.872 -27.700  1.00 96.57           H  
ATOM   1319  HB3 GLU A  82      22.872  -8.483 -27.166  1.00 96.57           H  
ATOM   1320  O   GLU A  82      23.603  -6.521 -24.896  1.00 96.57           O  
ATOM   1321  CG  GLU A  82      21.268  -9.871 -26.853  1.00 96.57           C  
ATOM   1322  HG2 GLU A  82      21.804 -10.402 -26.066  1.00 96.57           H  
ATOM   1323  HG3 GLU A  82      20.213  -9.865 -26.579  1.00 96.57           H  
ATOM   1324  CD  GLU A  82      21.441 -10.625 -28.174  1.00 96.57           C  
ATOM   1325  OE1 GLU A  82      21.525 -11.872 -28.087  1.00 96.57           O  
ATOM   1326  OE2 GLU A  82      21.498  -9.966 -29.236  1.00 96.57           O  
ATOM   1327  N   ALA A  83      22.071  -5.350 -26.062  1.00 96.33           N  
ATOM   1328  H   ALA A  83      21.222  -5.393 -26.608  1.00 96.33           H  
ATOM   1329  CA  ALA A  83      22.740  -4.058 -25.930  1.00 96.33           C  
ATOM   1330  HA  ALA A  83      23.768  -4.164 -26.275  1.00 96.33           H  
ATOM   1331  C   ALA A  83      22.799  -3.565 -24.470  1.00 96.33           C  
ATOM   1332  CB  ALA A  83      22.030  -3.049 -26.839  1.00 96.33           C  
ATOM   1333  HB1 ALA A  83      20.997  -2.913 -26.518  1.00 96.33           H  
ATOM   1334  HB2 ALA A  83      22.042  -3.408 -27.868  1.00 96.33           H  
ATOM   1335  HB3 ALA A  83      22.547  -2.090 -26.792  1.00 96.33           H  
ATOM   1336  O   ALA A  83      23.745  -2.877 -24.093  1.00 96.33           O  
ATOM   1337  N   LYS A  84      21.836  -3.959 -23.623  1.00 94.12           N  
ATOM   1338  H   LYS A  84      21.079  -4.506 -24.007  1.00 94.12           H  
ATOM   1339  CA  LYS A  84      21.863  -3.723 -22.165  1.00 94.12           C  
ATOM   1340  HA  LYS A  84      22.338  -2.758 -21.990  1.00 94.12           H  
ATOM   1341  C   LYS A  84      22.742  -4.713 -21.386  1.00 94.12           C  
ATOM   1342  CB  LYS A  84      20.432  -3.660 -21.598  1.00 94.12           C  
ATOM   1343  HB2 LYS A  84      20.483  -3.728 -20.511  1.00 94.12           H  
ATOM   1344  HB3 LYS A  84      19.841  -4.501 -21.960  1.00 94.12           H  
ATOM   1345  O   LYS A  84      22.839  -4.600 -20.166  1.00 94.12           O  
ATOM   1346  CG  LYS A  84      19.734  -2.340 -21.954  1.00 94.12           C  
ATOM   1347  HG2 LYS A  84      20.422  -1.518 -21.755  1.00 94.12           H  
ATOM   1348  HG3 LYS A  84      19.479  -2.331 -23.014  1.00 94.12           H  
ATOM   1349  CD  LYS A  84      18.466  -2.123 -21.113  1.00 94.12           C  
ATOM   1350  HD2 LYS A  84      18.707  -2.242 -20.057  1.00 94.12           H  
ATOM   1351  HD3 LYS A  84      17.708  -2.853 -21.398  1.00 94.12           H  
ATOM   1352  CE  LYS A  84      17.960  -0.697 -21.362  1.00 94.12           C  
ATOM   1353  HE2 LYS A  84      18.785  -0.003 -21.201  1.00 94.12           H  
ATOM   1354  HE3 LYS A  84      17.678  -0.604 -22.411  1.00 94.12           H  
ATOM   1355  NZ  LYS A  84      16.824  -0.299 -20.490  1.00 94.12           N  
ATOM   1356  HZ1 LYS A  84      16.580   0.653 -20.724  1.00 94.12           H  
ATOM   1357  HZ2 LYS A  84      15.993  -0.851 -20.652  1.00 94.12           H  
ATOM   1358  HZ3 LYS A  84      17.072  -0.304 -19.511  1.00 94.12           H  
ATOM   1359  N   GLY A  85      23.399  -5.660 -22.058  1.00 95.44           N  
ATOM   1360  H   GLY A  85      23.279  -5.701 -23.060  1.00 95.44           H  
ATOM   1361  CA  GLY A  85      24.323  -6.617 -21.442  1.00 95.44           C  
ATOM   1362  HA2 GLY A  85      25.134  -6.804 -22.147  1.00 95.44           H  
ATOM   1363  HA3 GLY A  85      24.753  -6.186 -20.538  1.00 95.44           H  
ATOM   1364  C   GLY A  85      23.709  -7.970 -21.076  1.00 95.44           C  
ATOM   1365  O   GLY A  85      24.410  -8.817 -20.516  1.00 95.44           O  
ATOM   1366  N   TYR A  86      22.438  -8.210 -21.411  1.00 97.05           N  
ATOM   1367  H   TYR A  86      21.921  -7.501 -21.911  1.00 97.05           H  
ATOM   1368  CA  TYR A  86      21.858  -9.549 -21.322  1.00 97.05           C  
ATOM   1369  HA  TYR A  86      22.140  -9.981 -20.362  1.00 97.05           H  
ATOM   1370  C   TYR A  86      22.434 -10.460 -22.413  1.00 97.05           C  
ATOM   1371  CB  TYR A  86      20.326  -9.497 -21.363  1.00 97.05           C  
ATOM   1372  HB2 TYR A  86      20.008  -9.062 -22.311  1.00 97.05           H  
ATOM   1373  HB3 TYR A  86      19.947 -10.518 -21.329  1.00 97.05           H  
ATOM   1374  O   TYR A  86      22.877 -10.012 -23.467  1.00 97.05           O  
ATOM   1375  CG  TYR A  86      19.707  -8.730 -20.210  1.00 97.05           C  
ATOM   1376  CD1 TYR A  86      19.527  -9.359 -18.964  1.00 97.05           C  
ATOM   1377  HD1 TYR A  86      19.808 -10.394 -18.836  1.00 97.05           H  
ATOM   1378  CD2 TYR A  86      19.343  -7.380 -20.363  1.00 97.05           C  
ATOM   1379  HD2 TYR A  86      19.458  -6.884 -21.315  1.00 97.05           H  
ATOM   1380  CE1 TYR A  86      19.021  -8.626 -17.873  1.00 97.05           C  
ATOM   1381  HE1 TYR A  86      18.905  -9.096 -16.907  1.00 97.05           H  
ATOM   1382  CE2 TYR A  86      18.841  -6.644 -19.282  1.00 97.05           C  
ATOM   1383  HE2 TYR A  86      18.591  -5.599 -19.392  1.00 97.05           H  
ATOM   1384  OH  TYR A  86      18.273  -6.503 -16.991  1.00 97.05           O  
ATOM   1385  HH  TYR A  86      18.376  -6.981 -16.164  1.00 97.05           H  
ATOM   1386  CZ  TYR A  86      18.696  -7.260 -18.029  1.00 97.05           C  
ATOM   1387  N   LYS A  87      22.456 -11.761 -22.146  1.00 96.20           N  
ATOM   1388  H   LYS A  87      22.126 -12.053 -21.237  1.00 96.20           H  
ATOM   1389  CA  LYS A  87      22.970 -12.808 -23.032  1.00 96.20           C  
ATOM   1390  HA  LYS A  87      23.042 -12.420 -24.048  1.00 96.20           H  
ATOM   1391  C   LYS A  87      21.986 -13.969 -23.066  1.00 96.20           C  
ATOM   1392  CB  LYS A  87      24.358 -13.275 -22.551  1.00 96.20           C  
ATOM   1393  HB2 LYS A  87      24.718 -14.065 -23.211  1.00 96.20           H  
ATOM   1394  HB3 LYS A  87      24.249 -13.703 -21.555  1.00 96.20           H  
ATOM   1395  O   LYS A  87      21.263 -14.195 -22.095  1.00 96.20           O  
ATOM   1396  CG  LYS A  87      25.428 -12.170 -22.477  1.00 96.20           C  
ATOM   1397  HG2 LYS A  87      25.087 -11.372 -21.817  1.00 96.20           H  
ATOM   1398  HG3 LYS A  87      26.332 -12.592 -22.037  1.00 96.20           H  
ATOM   1399  CD  LYS A  87      25.793 -11.587 -23.847  1.00 96.20           C  
ATOM   1400  HD2 LYS A  87      24.899 -11.199 -24.336  1.00 96.20           H  
ATOM   1401  HD3 LYS A  87      26.222 -12.370 -24.473  1.00 96.20           H  
ATOM   1402  CE  LYS A  87      26.804 -10.451 -23.672  1.00 96.20           C  
ATOM   1403  HE2 LYS A  87      27.749 -10.862 -23.316  1.00 96.20           H  
ATOM   1404  HE3 LYS A  87      26.426  -9.772 -22.908  1.00 96.20           H  
ATOM   1405  NZ  LYS A  87      26.994  -9.714 -24.945  1.00 96.20           N  
ATOM   1406  HZ1 LYS A  87      27.317 -10.336 -25.673  1.00 96.20           H  
ATOM   1407  HZ2 LYS A  87      27.666  -8.970 -24.826  1.00 96.20           H  
ATOM   1408  HZ3 LYS A  87      26.117  -9.308 -25.239  1.00 96.20           H  
ATOM   1409  N   GLU A  88      21.991 -14.709 -24.173  1.00 95.09           N  
ATOM   1410  H   GLU A  88      22.612 -14.441 -24.923  1.00 95.09           H  
ATOM   1411  CA  GLU A  88      21.082 -15.843 -24.409  1.00 95.09           C  
ATOM   1412  HA  GLU A  88      21.180 -16.128 -25.457  1.00 95.09           H  
ATOM   1413  C   GLU A  88      19.599 -15.463 -24.227  1.00 95.09           C  
ATOM   1414  CB  GLU A  88      21.490 -17.068 -23.569  1.00 95.09           C  
ATOM   1415  HB2 GLU A  88      20.794 -17.876 -23.794  1.00 95.09           H  
ATOM   1416  HB3 GLU A  88      21.401 -16.827 -22.509  1.00 95.09           H  
ATOM   1417  O   GLU A  88      18.799 -16.228 -23.685  1.00 95.09           O  
ATOM   1418  CG  GLU A  88      22.911 -17.583 -23.845  1.00 95.09           C  
ATOM   1419  HG2 GLU A  88      22.989 -17.872 -24.893  1.00 95.09           H  
ATOM   1420  HG3 GLU A  88      23.628 -16.786 -23.651  1.00 95.09           H  
ATOM   1421  CD  GLU A  88      23.251 -18.790 -22.955  1.00 95.09           C  
ATOM   1422  OE1 GLU A  88      24.433 -18.990 -22.600  1.00 95.09           O  
ATOM   1423  OE2 GLU A  88      22.343 -19.508 -22.479  1.00 95.09           O  
ATOM   1424  N   VAL A  89      19.230 -14.251 -24.653  1.00 96.00           N  
ATOM   1425  H   VAL A  89      19.903 -13.689 -25.155  1.00 96.00           H  
ATOM   1426  CA  VAL A  89      17.865 -13.735 -24.526  1.00 96.00           C  
ATOM   1427  HA  VAL A  89      17.525 -13.911 -23.506  1.00 96.00           H  
ATOM   1428  C   VAL A  89      16.947 -14.491 -25.486  1.00 96.00           C  
ATOM   1429  CB  VAL A  89      17.819 -12.219 -24.793  1.00 96.00           C  
ATOM   1430  HB  VAL A  89      18.139 -12.024 -25.816  1.00 96.00           H  
ATOM   1431  O   VAL A  89      17.225 -14.596 -26.678  1.00 96.00           O  
ATOM   1432  CG1 VAL A  89      16.402 -11.665 -24.605  1.00 96.00           C  
ATOM   1433 HG11 VAL A  89      15.718 -12.133 -25.313  1.00 96.00           H  
ATOM   1434 HG12 VAL A  89      16.409 -10.594 -24.806  1.00 96.00           H  
ATOM   1435 HG13 VAL A  89      16.054 -11.841 -23.588  1.00 96.00           H  
ATOM   1436  CG2 VAL A  89      18.748 -11.446 -23.849  1.00 96.00           C  
ATOM   1437 HG21 VAL A  89      19.782 -11.759 -23.994  1.00 96.00           H  
ATOM   1438 HG22 VAL A  89      18.692 -10.381 -24.074  1.00 96.00           H  
ATOM   1439 HG23 VAL A  89      18.455 -11.618 -22.813  1.00 96.00           H  
ATOM   1440  N   ARG A  90      15.823 -15.004 -24.977  1.00 96.07           N  
ATOM   1441  H   ARG A  90      15.645 -14.872 -23.991  1.00 96.07           H  
ATOM   1442  CA  ARG A  90      14.801 -15.690 -25.780  1.00 96.07           C  
ATOM   1443  HA  ARG A  90      15.094 -15.677 -26.830  1.00 96.07           H  
ATOM   1444  C   ARG A  90      13.482 -14.949 -25.656  1.00 96.07           C  
ATOM   1445  CB  ARG A  90      14.653 -17.151 -25.334  1.00 96.07           C  
ATOM   1446  HB2 ARG A  90      13.868 -17.619 -25.928  1.00 96.07           H  
ATOM   1447  HB3 ARG A  90      14.352 -17.175 -24.287  1.00 96.07           H  
ATOM   1448  O   ARG A  90      13.043 -14.688 -24.542  1.00 96.07           O  
ATOM   1449  CG  ARG A  90      15.947 -17.958 -25.503  1.00 96.07           C  
ATOM   1450  HG2 ARG A  90      16.732 -17.528 -24.880  1.00 96.07           H  
ATOM   1451  HG3 ARG A  90      16.264 -17.928 -26.545  1.00 96.07           H  
ATOM   1452  CD  ARG A  90      15.719 -19.412 -25.077  1.00 96.07           C  
ATOM   1453  HD2 ARG A  90      15.346 -19.424 -24.053  1.00 96.07           H  
ATOM   1454  HD3 ARG A  90      14.970 -19.855 -25.734  1.00 96.07           H  
ATOM   1455  NE  ARG A  90      16.969 -20.190 -25.148  1.00 96.07           N  
ATOM   1456  HE  ARG A  90      17.816 -19.665 -25.313  1.00 96.07           H  
ATOM   1457  NH1 ARG A  90      16.067 -22.262 -24.731  1.00 96.07           N  
ATOM   1458 HH11 ARG A  90      16.179 -23.259 -24.620  1.00 96.07           H  
ATOM   1459 HH12 ARG A  90      15.150 -21.842 -24.675  1.00 96.07           H  
ATOM   1460  NH2 ARG A  90      18.261 -22.061 -25.092  1.00 96.07           N  
ATOM   1461 HH21 ARG A  90      18.352 -23.064 -25.015  1.00 96.07           H  
ATOM   1462 HH22 ARG A  90      19.080 -21.499 -25.277  1.00 96.07           H  
ATOM   1463  CZ  ARG A  90      17.092 -21.496 -24.990  1.00 96.07           C  
ATOM   1464  N   LEU A  91      12.825 -14.668 -26.782  1.00 94.85           N  
ATOM   1465  H   LEU A  91      13.263 -14.891 -27.664  1.00 94.85           H  
ATOM   1466  CA  LEU A  91      11.573 -13.902 -26.800  1.00 94.85           C  
ATOM   1467  HA  LEU A  91      11.783 -12.916 -26.385  1.00 94.85           H  
ATOM   1468  C   LEU A  91      10.477 -14.533 -25.924  1.00 94.85           C  
ATOM   1469  CB  LEU A  91      11.115 -13.743 -28.261  1.00 94.85           C  
ATOM   1470  HB2 LEU A  91      10.866 -14.728 -28.657  1.00 94.85           H  
ATOM   1471  HB3 LEU A  91      11.941 -13.343 -28.848  1.00 94.85           H  
ATOM   1472  O   LEU A  91       9.803 -13.822 -25.191  1.00 94.85           O  
ATOM   1473  CG  LEU A  91       9.897 -12.818 -28.449  1.00 94.85           C  
ATOM   1474  HG  LEU A  91       9.051 -13.199 -27.876  1.00 94.85           H  
ATOM   1475  CD1 LEU A  91      10.194 -11.382 -28.010  1.00 94.85           C  
ATOM   1476 HD11 LEU A  91       9.355 -10.740 -28.280  1.00 94.85           H  
ATOM   1477 HD12 LEU A  91      11.099 -11.015 -28.495  1.00 94.85           H  
ATOM   1478 HD13 LEU A  91      10.304 -11.343 -26.926  1.00 94.85           H  
ATOM   1479  CD2 LEU A  91       9.505 -12.798 -29.925  1.00 94.85           C  
ATOM   1480 HD21 LEU A  91       9.262 -13.807 -30.258  1.00 94.85           H  
ATOM   1481 HD22 LEU A  91      10.320 -12.404 -30.532  1.00 94.85           H  
ATOM   1482 HD23 LEU A  91       8.622 -12.173 -30.063  1.00 94.85           H  
ATOM   1483  N   ILE A  92      10.366 -15.867 -25.926  1.00 95.39           N  
ATOM   1484  H   ILE A  92      10.935 -16.390 -26.576  1.00 95.39           H  
ATOM   1485  CA  ILE A  92       9.395 -16.616 -25.104  1.00 95.39           C  
ATOM   1486  HA  ILE A  92       8.404 -16.210 -25.303  1.00 95.39           H  
ATOM   1487  C   ILE A  92       9.622 -16.472 -23.588  1.00 95.39           C  
ATOM   1488  CB  ILE A  92       9.381 -18.114 -25.498  1.00 95.39           C  
ATOM   1489  HB  ILE A  92       8.556 -18.579 -24.959  1.00 95.39           H  
ATOM   1490  O   ILE A  92       8.758 -16.834 -22.798  1.00 95.39           O  
ATOM   1491  CG1 ILE A  92      10.683 -18.839 -25.081  1.00 95.39           C  
ATOM   1492 HG12 ILE A  92      11.532 -18.418 -25.621  1.00 95.39           H  
ATOM   1493 HG13 ILE A  92      10.841 -18.688 -24.013  1.00 95.39           H  
ATOM   1494  CG2 ILE A  92       9.096 -18.278 -27.003  1.00 95.39           C  
ATOM   1495 HG21 ILE A  92       8.863 -19.319 -27.226  1.00 95.39           H  
ATOM   1496 HG22 ILE A  92       8.226 -17.681 -27.278  1.00 95.39           H  
ATOM   1497 HG23 ILE A  92       9.950 -17.969 -27.605  1.00 95.39           H  
ATOM   1498  CD1 ILE A  92      10.661 -20.356 -25.288  1.00 95.39           C  
ATOM   1499 HD11 ILE A  92      10.623 -20.594 -26.351  1.00 95.39           H  
ATOM   1500 HD12 ILE A  92       9.793 -20.786 -24.788  1.00 95.39           H  
ATOM   1501 HD13 ILE A  92      11.566 -20.791 -24.865  1.00 95.39           H  
ATOM   1502  N   LEU A  93      10.797 -15.985 -23.176  1.00 95.80           N  
ATOM   1503  H   LEU A  93      11.434 -15.639 -23.879  1.00 95.80           H  
ATOM   1504  CA  LEU A  93      11.194 -15.774 -21.782  1.00 95.80           C  
ATOM   1505  HA  LEU A  93      10.487 -16.284 -21.128  1.00 95.80           H  
ATOM   1506  C   LEU A  93      11.128 -14.292 -21.372  1.00 95.80           C  
ATOM   1507  CB  LEU A  93      12.592 -16.376 -21.559  1.00 95.80           C  
ATOM   1508  HB2 LEU A  93      13.302 -15.878 -22.221  1.00 95.80           H  
ATOM   1509  HB3 LEU A  93      12.893 -16.137 -20.540  1.00 95.80           H  
ATOM   1510  O   LEU A  93      11.693 -13.900 -20.346  1.00 95.80           O  
ATOM   1511  CG  LEU A  93      12.721 -17.896 -21.745  1.00 95.80           C  
ATOM   1512  HG  LEU A  93      12.590 -18.139 -22.800  1.00 95.80           H  
ATOM   1513  CD1 LEU A  93      14.129 -18.338 -21.342  1.00 95.80           C  
ATOM   1514 HD11 LEU A  93      14.289 -18.139 -20.282  1.00 95.80           H  
ATOM   1515 HD12 LEU A  93      14.253 -19.404 -21.531  1.00 95.80           H  
ATOM   1516 HD13 LEU A  93      14.870 -17.779 -21.913  1.00 95.80           H  
ATOM   1517  CD2 LEU A  93      11.716 -18.698 -20.916  1.00 95.80           C  
ATOM   1518 HD21 LEU A  93      11.909 -19.765 -21.023  1.00 95.80           H  
ATOM   1519 HD22 LEU A  93      11.791 -18.420 -19.865  1.00 95.80           H  
ATOM   1520 HD23 LEU A  93      10.703 -18.503 -21.268  1.00 95.80           H  
ATOM   1521  N   ILE A  94      10.455 -13.471 -22.182  1.00 96.33           N  
ATOM   1522  H   ILE A  94      10.025 -13.863 -23.008  1.00 96.33           H  
ATOM   1523  CA  ILE A  94      10.182 -12.061 -21.919  1.00 96.33           C  
ATOM   1524  HA  ILE A  94      10.693 -11.758 -21.006  1.00 96.33           H  
ATOM   1525  C   ILE A  94       8.676 -11.904 -21.725  1.00 96.33           C  
ATOM   1526  CB  ILE A  94      10.697 -11.168 -23.067  1.00 96.33           C  
ATOM   1527  HB  ILE A  94      10.161 -11.433 -23.978  1.00 96.33           H  
ATOM   1528  O   ILE A  94       7.899 -12.142 -22.646  1.00 96.33           O  
ATOM   1529  CG1 ILE A  94      12.209 -11.368 -23.319  1.00 96.33           C  
ATOM   1530 HG12 ILE A  94      12.777 -11.025 -22.454  1.00 96.33           H  
ATOM   1531 HG13 ILE A  94      12.418 -12.429 -23.458  1.00 96.33           H  
ATOM   1532  CG2 ILE A  94      10.405  -9.689 -22.746  1.00 96.33           C  
ATOM   1533 HG21 ILE A  94      10.709  -9.066 -23.587  1.00 96.33           H  
ATOM   1534 HG22 ILE A  94       9.336  -9.532 -22.597  1.00 96.33           H  
ATOM   1535 HG23 ILE A  94      10.944  -9.387 -21.848  1.00 96.33           H  
ATOM   1536  CD1 ILE A  94      12.712 -10.647 -24.576  1.00 96.33           C  
ATOM   1537 HD11 ILE A  94      13.733 -10.963 -24.791  1.00 96.33           H  
ATOM   1538 HD12 ILE A  94      12.707  -9.567 -24.428  1.00 96.33           H  
ATOM   1539 HD13 ILE A  94      12.082 -10.895 -25.429  1.00 96.33           H  
ATOM   1540  N   ILE A  95       8.257 -11.456 -20.542  1.00 94.92           N  
ATOM   1541  H   ILE A  95       8.951 -11.265 -19.833  1.00 94.92           H  
ATOM   1542  CA  ILE A  95       6.841 -11.201 -20.244  1.00 94.92           C  
ATOM   1543  HA  ILE A  95       6.233 -11.521 -21.091  1.00 94.92           H  
ATOM   1544  C   ILE A  95       6.643  -9.701 -20.074  1.00 94.92           C  
ATOM   1545  CB  ILE A  95       6.347 -12.011 -19.025  1.00 94.92           C  
ATOM   1546  HB  ILE A  95       6.853 -11.644 -18.132  1.00 94.92           H  
ATOM   1547  O   ILE A  95       7.247  -9.087 -19.193  1.00 94.92           O  
ATOM   1548  CG1 ILE A  95       6.685 -13.512 -19.195  1.00 94.92           C  
ATOM   1549 HG12 ILE A  95       6.258 -13.877 -20.128  1.00 94.92           H  
ATOM   1550 HG13 ILE A  95       7.767 -13.630 -19.249  1.00 94.92           H  
ATOM   1551  CG2 ILE A  95       4.837 -11.784 -18.822  1.00 94.92           C  
ATOM   1552 HG21 ILE A  95       4.280 -12.170 -19.676  1.00 94.92           H  
ATOM   1553 HG22 ILE A  95       4.612 -10.725 -18.695  1.00 94.92           H  
ATOM   1554 HG23 ILE A  95       4.494 -12.293 -17.922  1.00 94.92           H  
ATOM   1555  CD1 ILE A  95       6.198 -14.408 -18.050  1.00 94.92           C  
ATOM   1556 HD11 ILE A  95       5.116 -14.530 -18.106  1.00 94.92           H  
ATOM   1557 HD12 ILE A  95       6.660 -15.391 -18.138  1.00 94.92           H  
ATOM   1558 HD13 ILE A  95       6.460 -13.969 -17.087  1.00 94.92           H  
ATOM   1559  N   LYS A  96       5.797  -9.096 -20.914  1.00 94.37           N  
ATOM   1560  H   LYS A  96       5.306  -9.669 -21.585  1.00 94.37           H  
ATOM   1561  CA  LYS A  96       5.427  -7.682 -20.790  1.00 94.37           C  
ATOM   1562  HA  LYS A  96       6.324  -7.125 -20.520  1.00 94.37           H  
ATOM   1563  C   LYS A  96       4.438  -7.503 -19.644  1.00 94.37           C  
ATOM   1564  CB  LYS A  96       4.908  -7.144 -22.134  1.00 94.37           C  
ATOM   1565  HB2 LYS A  96       5.670  -7.331 -22.890  1.00 94.37           H  
ATOM   1566  HB3 LYS A  96       4.007  -7.688 -22.415  1.00 94.37           H  
ATOM   1567  O   LYS A  96       3.424  -8.186 -19.585  1.00 94.37           O  
ATOM   1568  CG  LYS A  96       4.601  -5.636 -22.103  1.00 94.37           C  
ATOM   1569  HG2 LYS A  96       5.455  -5.101 -21.688  1.00 94.37           H  
ATOM   1570  HG3 LYS A  96       3.732  -5.457 -21.470  1.00 94.37           H  
ATOM   1571  CD  LYS A  96       4.318  -5.112 -23.520  1.00 94.37           C  
ATOM   1572  HD2 LYS A  96       3.536  -5.719 -23.977  1.00 94.37           H  
ATOM   1573  HD3 LYS A  96       5.227  -5.207 -24.114  1.00 94.37           H  
ATOM   1574  CE  LYS A  96       3.870  -3.644 -23.506  1.00 94.37           C  
ATOM   1575  HE2 LYS A  96       2.905  -3.591 -23.002  1.00 94.37           H  
ATOM   1576  HE3 LYS A  96       4.584  -3.065 -22.921  1.00 94.37           H  
ATOM   1577  NZ  LYS A  96       3.756  -3.082 -24.883  1.00 94.37           N  
ATOM   1578  HZ1 LYS A  96       3.202  -3.681 -25.478  1.00 94.37           H  
ATOM   1579  HZ2 LYS A  96       3.331  -2.166 -24.872  1.00 94.37           H  
ATOM   1580  HZ3 LYS A  96       4.655  -2.951 -25.325  1.00 94.37           H  
ATOM   1581  N   LEU A  97       4.743  -6.565 -18.754  1.00 94.38           N  
ATOM   1582  H   LEU A  97       5.608  -6.055 -18.865  1.00 94.38           H  
ATOM   1583  CA  LEU A  97       3.974  -6.280 -17.551  1.00 94.38           C  
ATOM   1584  HA  LEU A  97       3.080  -6.903 -17.510  1.00 94.38           H  
ATOM   1585  C   LEU A  97       3.545  -4.809 -17.575  1.00 94.38           C  
ATOM   1586  CB  LEU A  97       4.824  -6.620 -16.317  1.00 94.38           C  
ATOM   1587  HB2 LEU A  97       5.745  -6.037 -16.353  1.00 94.38           H  
ATOM   1588  HB3 LEU A  97       4.276  -6.321 -15.424  1.00 94.38           H  
ATOM   1589  O   LEU A  97       4.353  -3.923 -17.255  1.00 94.38           O  
ATOM   1590  CG  LEU A  97       5.183  -8.111 -16.205  1.00 94.38           C  
ATOM   1591  HG  LEU A  97       5.599  -8.476 -17.144  1.00 94.38           H  
ATOM   1592  CD1 LEU A  97       6.254  -8.278 -15.136  1.00 94.38           C  
ATOM   1593 HD11 LEU A  97       6.452  -9.338 -14.978  1.00 94.38           H  
ATOM   1594 HD12 LEU A  97       7.169  -7.792 -15.476  1.00 94.38           H  
ATOM   1595 HD13 LEU A  97       5.921  -7.828 -14.200  1.00 94.38           H  
ATOM   1596  CD2 LEU A  97       3.977  -8.972 -15.837  1.00 94.38           C  
ATOM   1597 HD21 LEU A  97       3.507  -8.604 -14.925  1.00 94.38           H  
ATOM   1598 HD22 LEU A  97       3.245  -8.955 -16.644  1.00 94.38           H  
ATOM   1599 HD23 LEU A  97       4.294 -10.004 -15.691  1.00 94.38           H  
ATOM   1600  N   PRO A  98       2.293  -4.521 -17.976  1.00 91.08           N  
ATOM   1601  CA  PRO A  98       1.707  -3.196 -17.839  1.00 91.08           C  
ATOM   1602  HA  PRO A  98       2.209  -2.519 -18.530  1.00 91.08           H  
ATOM   1603  C   PRO A  98       1.833  -2.660 -16.410  1.00 91.08           C  
ATOM   1604  CB  PRO A  98       0.237  -3.341 -18.249  1.00 91.08           C  
ATOM   1605  HB2 PRO A  98      -0.135  -2.450 -18.754  1.00 91.08           H  
ATOM   1606  HB3 PRO A  98      -0.376  -3.564 -17.376  1.00 91.08           H  
ATOM   1607  O   PRO A  98       1.977  -3.415 -15.440  1.00 91.08           O  
ATOM   1608  CG  PRO A  98       0.243  -4.555 -19.175  1.00 91.08           C  
ATOM   1609  HG2 PRO A  98      -0.726  -5.054 -19.197  1.00 91.08           H  
ATOM   1610  HG3 PRO A  98       0.543  -4.252 -20.178  1.00 91.08           H  
ATOM   1611  CD  PRO A  98       1.323  -5.441 -18.560  1.00 91.08           C  
ATOM   1612  HD2 PRO A  98       0.883  -6.064 -17.782  1.00 91.08           H  
ATOM   1613  HD3 PRO A  98       1.773  -6.067 -19.330  1.00 91.08           H  
ATOM   1614  N   LYS A  99       1.768  -1.335 -16.269  1.00 89.57           N  
ATOM   1615  H   LYS A  99       1.553  -0.772 -17.080  1.00 89.57           H  
ATOM   1616  CA  LYS A  99       1.776  -0.703 -14.950  1.00 89.57           C  
ATOM   1617  HA  LYS A  99       2.707  -0.975 -14.452  1.00 89.57           H  
ATOM   1618  C   LYS A  99       0.613  -1.246 -14.115  1.00 89.57           C  
ATOM   1619  CB  LYS A  99       1.706   0.818 -15.110  1.00 89.57           C  
ATOM   1620  HB2 LYS A  99       0.693   1.111 -15.384  1.00 89.57           H  
ATOM   1621  HB3 LYS A  99       2.386   1.125 -15.905  1.00 89.57           H  
ATOM   1622  O   LYS A  99      -0.497  -1.365 -14.613  1.00 89.57           O  
ATOM   1623  CG  LYS A  99       2.126   1.519 -13.815  1.00 89.57           C  
ATOM   1624  HG2 LYS A  99       1.475   1.216 -12.995  1.00 89.57           H  
ATOM   1625  HG3 LYS A  99       3.151   1.235 -13.577  1.00 89.57           H  
ATOM   1626  CD  LYS A  99       2.045   3.034 -13.989  1.00 89.57           C  
ATOM   1627  HD2 LYS A  99       2.636   3.336 -14.854  1.00 89.57           H  
ATOM   1628  HD3 LYS A  99       1.003   3.312 -14.147  1.00 89.57           H  
ATOM   1629  CE  LYS A  99       2.586   3.713 -12.733  1.00 89.57           C  
ATOM   1630  HE2 LYS A  99       3.652   3.497 -12.652  1.00 89.57           H  
ATOM   1631  HE3 LYS A  99       2.090   3.277 -11.866  1.00 89.57           H  
ATOM   1632  NZ  LYS A  99       2.338   5.173 -12.777  1.00 89.57           N  
ATOM   1633  HZ1 LYS A  99       1.341   5.336 -12.764  1.00 89.57           H  
ATOM   1634  HZ2 LYS A  99       2.733   5.625 -11.965  1.00 89.57           H  
ATOM   1635  HZ3 LYS A  99       2.724   5.575 -13.619  1.00 89.57           H  
ATOM   1636  N   TYR A 100       0.899  -1.559 -12.856  1.00 92.23           N  
ATOM   1637  H   TYR A 100       1.862  -1.477 -12.563  1.00 92.23           H  
ATOM   1638  CA  TYR A 100      -0.024  -2.170 -11.900  1.00 92.23           C  
ATOM   1639  HA  TYR A 100       0.543  -2.261 -10.974  1.00 92.23           H  
ATOM   1640  C   TYR A 100      -0.453  -3.609 -12.219  1.00 92.23           C  
ATOM   1641  CB  TYR A 100      -1.206  -1.238 -11.593  1.00 92.23           C  
ATOM   1642  HB2 TYR A 100      -1.891  -1.252 -12.440  1.00 92.23           H  
ATOM   1643  HB3 TYR A 100      -1.753  -1.629 -10.735  1.00 92.23           H  
ATOM   1644  O   TYR A 100      -1.438  -4.076 -11.657  1.00 92.23           O  
ATOM   1645  CG  TYR A 100      -0.816   0.192 -11.289  1.00 92.23           C  
ATOM   1646  CD1 TYR A 100       0.015   0.469 -10.188  1.00 92.23           C  
ATOM   1647  HD1 TYR A 100       0.350  -0.336  -9.551  1.00 92.23           H  
ATOM   1648  CD2 TYR A 100      -1.295   1.242 -12.096  1.00 92.23           C  
ATOM   1649  HD2 TYR A 100      -1.951   1.021 -12.925  1.00 92.23           H  
ATOM   1650  CE1 TYR A 100       0.360   1.797  -9.885  1.00 92.23           C  
ATOM   1651  HE1 TYR A 100       0.972   2.005  -9.019  1.00 92.23           H  
ATOM   1652  CE2 TYR A 100      -0.948   2.573 -11.799  1.00 92.23           C  
ATOM   1653  HE2 TYR A 100      -1.351   3.381 -12.392  1.00 92.23           H  
ATOM   1654  OH  TYR A 100       0.211   4.131 -10.385  1.00 92.23           O  
ATOM   1655  HH  TYR A 100       0.417   4.190  -9.449  1.00 92.23           H  
ATOM   1656  CZ  TYR A 100      -0.130   2.850 -10.685  1.00 92.23           C  
ATOM   1657  N   SER A 101       0.324  -4.345 -13.029  1.00 93.79           N  
ATOM   1658  H   SER A 101       1.072  -3.891 -13.533  1.00 93.79           H  
ATOM   1659  CA  SER A 101       0.170  -5.806 -13.147  1.00 93.79           C  
ATOM   1660  HA  SER A 101      -0.750  -6.024 -13.689  1.00 93.79           H  
ATOM   1661  C   SER A 101       0.093  -6.451 -11.760  1.00 93.79           C  
ATOM   1662  CB  SER A 101       1.343  -6.444 -13.895  1.00 93.79           C  
ATOM   1663  HB2 SER A 101       1.226  -7.528 -13.880  1.00 93.79           H  
ATOM   1664  HB3 SER A 101       2.278  -6.191 -13.396  1.00 93.79           H  
ATOM   1665  O   SER A 101       0.930  -6.156 -10.896  1.00 93.79           O  
ATOM   1666  OG  SER A 101       1.394  -6.014 -15.237  1.00 93.79           O  
ATOM   1667  HG  SER A 101       1.502  -5.061 -15.257  1.00 93.79           H  
ATOM   1668  N   LEU A 102      -0.917  -7.295 -11.552  1.00 95.21           N  
ATOM   1669  H   LEU A 102      -1.544  -7.500 -12.317  1.00 95.21           H  
ATOM   1670  CA  LEU A 102      -1.264  -7.857 -10.252  1.00 95.21           C  
ATOM   1671  HA  LEU A 102      -0.917  -7.170  -9.480  1.00 95.21           H  
ATOM   1672  C   LEU A 102      -0.584  -9.210 -10.040  1.00 95.21           C  
ATOM   1673  CB  LEU A 102      -2.797  -7.954 -10.160  1.00 95.21           C  
ATOM   1674  HB2 LEU A 102      -3.141  -8.670 -10.906  1.00 95.21           H  
ATOM   1675  HB3 LEU A 102      -3.230  -6.986 -10.415  1.00 95.21           H  
ATOM   1676  O   LEU A 102      -0.681 -10.107 -10.872  1.00 95.21           O  
ATOM   1677  CG  LEU A 102      -3.329  -8.377  -8.778  1.00 95.21           C  
ATOM   1678  HG  LEU A 102      -2.859  -9.310  -8.466  1.00 95.21           H  
ATOM   1679  CD1 LEU A 102      -3.059  -7.303  -7.720  1.00 95.21           C  
ATOM   1680 HD11 LEU A 102      -3.630  -7.527  -6.819  1.00 95.21           H  
ATOM   1681 HD12 LEU A 102      -1.996  -7.270  -7.481  1.00 95.21           H  
ATOM   1682 HD13 LEU A 102      -3.389  -6.333  -8.093  1.00 95.21           H  
ATOM   1683  CD2 LEU A 102      -4.838  -8.602  -8.856  1.00 95.21           C  
ATOM   1684 HD21 LEU A 102      -5.062  -9.356  -9.610  1.00 95.21           H  
ATOM   1685 HD22 LEU A 102      -5.343  -7.676  -9.131  1.00 95.21           H  
ATOM   1686 HD23 LEU A 102      -5.222  -8.948  -7.896  1.00 95.21           H  
ATOM   1687  N   PHE A 103       0.070  -9.365  -8.897  1.00 96.33           N  
ATOM   1688  H   PHE A 103       0.138  -8.575  -8.272  1.00 96.33           H  
ATOM   1689  CA  PHE A 103       0.719 -10.600  -8.477  1.00 96.33           C  
ATOM   1690  HA  PHE A 103       0.602 -11.363  -9.246  1.00 96.33           H  
ATOM   1691  C   PHE A 103       0.077 -11.105  -7.194  1.00 96.33           C  
ATOM   1692  CB  PHE A 103       2.215 -10.352  -8.272  1.00 96.33           C  
ATOM   1693  HB2 PHE A 103       2.350  -9.529  -7.570  1.00 96.33           H  
ATOM   1694  HB3 PHE A 103       2.657 -11.241  -7.823  1.00 96.33           H  
ATOM   1695  O   PHE A 103      -0.065 -10.334  -6.244  1.00 96.33           O  
ATOM   1696  CG  PHE A 103       2.954 -10.038  -9.555  1.00 96.33           C  
ATOM   1697  CD1 PHE A 103       3.582 -11.073 -10.271  1.00 96.33           C  
ATOM   1698  HD1 PHE A 103       3.538 -12.090  -9.910  1.00 96.33           H  
ATOM   1699  CD2 PHE A 103       2.992  -8.720 -10.048  1.00 96.33           C  
ATOM   1700  HD2 PHE A 103       2.479  -7.930  -9.519  1.00 96.33           H  
ATOM   1701  CE1 PHE A 103       4.268 -10.789 -11.462  1.00 96.33           C  
ATOM   1702  HE1 PHE A 103       4.747 -11.589 -12.006  1.00 96.33           H  
ATOM   1703  CE2 PHE A 103       3.649  -8.443 -11.260  1.00 96.33           C  
ATOM   1704  HE2 PHE A 103       3.623  -7.447 -11.676  1.00 96.33           H  
ATOM   1705  CZ  PHE A 103       4.299  -9.475 -11.957  1.00 96.33           C  
ATOM   1706  HZ  PHE A 103       4.795  -9.272 -12.895  1.00 96.33           H  
ATOM   1707  N   GLU A 104      -0.265 -12.389  -7.152  1.00 96.69           N  
ATOM   1708  H   GLU A 104      -0.102 -12.955  -7.972  1.00 96.69           H  
ATOM   1709  CA  GLU A 104      -0.684 -13.087  -5.941  1.00 96.69           C  
ATOM   1710  HA  GLU A 104      -0.963 -12.347  -5.191  1.00 96.69           H  
ATOM   1711  C   GLU A 104       0.474 -13.898  -5.361  1.00 96.69           C  
ATOM   1712  CB  GLU A 104      -1.942 -13.915  -6.201  1.00 96.69           C  
ATOM   1713  HB2 GLU A 104      -2.710 -13.194  -6.482  1.00 96.69           H  
ATOM   1714  HB3 GLU A 104      -1.782 -14.618  -7.019  1.00 96.69           H  
ATOM   1715  O   GLU A 104       1.093 -14.726  -6.032  1.00 96.69           O  
ATOM   1716  CG  GLU A 104      -2.402 -14.666  -4.942  1.00 96.69           C  
ATOM   1717  HG2 GLU A 104      -2.308 -13.998  -4.086  1.00 96.69           H  
ATOM   1718  HG3 GLU A 104      -1.742 -15.518  -4.782  1.00 96.69           H  
ATOM   1719  CD  GLU A 104      -3.858 -15.140  -5.004  1.00 96.69           C  
ATOM   1720  OE1 GLU A 104      -4.181 -16.116  -4.302  1.00 96.69           O  
ATOM   1721  OE2 GLU A 104      -4.701 -14.399  -5.566  1.00 96.69           O  
ATOM   1722  N   LEU A 105       0.766 -13.600  -4.102  1.00 95.88           N  
ATOM   1723  H   LEU A 105       0.142 -12.962  -3.629  1.00 95.88           H  
ATOM   1724  CA  LEU A 105       1.752 -14.230  -3.244  1.00 95.88           C  
ATOM   1725  HA  LEU A 105       2.413 -14.857  -3.843  1.00 95.88           H  
ATOM   1726  C   LEU A 105       1.031 -15.143  -2.237  1.00 95.88           C  
ATOM   1727  CB  LEU A 105       2.599 -13.137  -2.552  1.00 95.88           C  
ATOM   1728  HB2 LEU A 105       3.391 -13.651  -2.007  1.00 95.88           H  
ATOM   1729  HB3 LEU A 105       1.991 -12.607  -1.817  1.00 95.88           H  
ATOM   1730  O   LEU A 105      -0.172 -15.393  -2.336  1.00 95.88           O  
ATOM   1731  CG  LEU A 105       3.274 -12.125  -3.496  1.00 95.88           C  
ATOM   1732  HG  LEU A 105       3.450 -12.590  -4.466  1.00 95.88           H  
ATOM   1733  CD1 LEU A 105       2.442 -10.854  -3.694  1.00 95.88           C  
ATOM   1734 HD11 LEU A 105       2.240 -10.395  -2.726  1.00 95.88           H  
ATOM   1735 HD12 LEU A 105       1.494 -11.102  -4.171  1.00 95.88           H  
ATOM   1736 HD13 LEU A 105       2.979 -10.161  -4.341  1.00 95.88           H  
ATOM   1737  CD2 LEU A 105       4.622 -11.672  -2.938  1.00 95.88           C  
ATOM   1738 HD21 LEU A 105       5.113 -11.030  -3.670  1.00 95.88           H  
ATOM   1739 HD22 LEU A 105       5.254 -12.543  -2.766  1.00 95.88           H  
ATOM   1740 HD23 LEU A 105       4.481 -11.131  -2.003  1.00 95.88           H  
ATOM   1741  N   GLU A 106       1.758 -15.643  -1.242  1.00 92.87           N  
ATOM   1742  H   GLU A 106       2.731 -15.385  -1.164  1.00 92.87           H  
ATOM   1743  CA  GLU A 106       1.207 -16.504  -0.199  1.00 92.87           C  
ATOM   1744  HA  GLU A 106       0.810 -17.386  -0.701  1.00 92.87           H  
ATOM   1745  C   GLU A 106       0.028 -15.866   0.566  1.00 92.87           C  
ATOM   1746  CB  GLU A 106       2.329 -16.989   0.737  1.00 92.87           C  
ATOM   1747  HB2 GLU A 106       1.909 -17.772   1.369  1.00 92.87           H  
ATOM   1748  HB3 GLU A 106       3.116 -17.451   0.141  1.00 92.87           H  
ATOM   1749  O   GLU A 106      -0.073 -14.645   0.712  1.00 92.87           O  
ATOM   1750  CG  GLU A 106       2.954 -15.938   1.672  1.00 92.87           C  
ATOM   1751  HG2 GLU A 106       2.163 -15.470   2.259  1.00 92.87           H  
ATOM   1752  HG3 GLU A 106       3.599 -16.465   2.376  1.00 92.87           H  
ATOM   1753  CD  GLU A 106       3.794 -14.854   0.987  1.00 92.87           C  
ATOM   1754  OE1 GLU A 106       3.981 -13.795   1.620  1.00 92.87           O  
ATOM   1755  OE2 GLU A 106       4.247 -15.014  -0.167  1.00 92.87           O  
ATOM   1756  N   ASN A 107      -0.879 -16.702   1.082  1.00 90.38           N  
ATOM   1757  H   ASN A 107      -0.723 -17.695   0.975  1.00 90.38           H  
ATOM   1758  CA  ASN A 107      -2.027 -16.298   1.913  1.00 90.38           C  
ATOM   1759  HA  ASN A 107      -2.619 -17.197   2.083  1.00 90.38           H  
ATOM   1760  C   ASN A 107      -2.999 -15.296   1.245  1.00 90.38           C  
ATOM   1761  CB  ASN A 107      -1.512 -15.835   3.291  1.00 90.38           C  
ATOM   1762  HB2 ASN A 107      -0.957 -14.904   3.175  1.00 90.38           H  
ATOM   1763  HB3 ASN A 107      -2.356 -15.649   3.955  1.00 90.38           H  
ATOM   1764  O   ASN A 107      -3.699 -14.536   1.928  1.00 90.38           O  
ATOM   1765  CG  ASN A 107      -0.626 -16.873   3.953  1.00 90.38           C  
ATOM   1766  ND2 ASN A 107       0.409 -16.459   4.644  1.00 90.38           N  
ATOM   1767 HD21 ASN A 107       0.978 -17.181   5.064  1.00 90.38           H  
ATOM   1768 HD22 ASN A 107       0.641 -15.478   4.698  1.00 90.38           H  
ATOM   1769  OD1 ASN A 107      -0.845 -18.066   3.848  1.00 90.38           O  
ATOM   1770  N   GLY A 108      -3.032 -15.272  -0.093  1.00 92.65           N  
ATOM   1771  H   GLY A 108      -2.408 -15.884  -0.597  1.00 92.65           H  
ATOM   1772  CA  GLY A 108      -3.849 -14.349  -0.884  1.00 92.65           C  
ATOM   1773  HA2 GLY A 108      -3.847 -14.694  -1.918  1.00 92.65           H  
ATOM   1774  HA3 GLY A 108      -4.875 -14.366  -0.515  1.00 92.65           H  
ATOM   1775  C   GLY A 108      -3.342 -12.901  -0.865  1.00 92.65           C  
ATOM   1776  O   GLY A 108      -4.060 -11.994  -1.312  1.00 92.65           O  
ATOM   1777  N   ARG A 109      -2.127 -12.669  -0.343  1.00 96.10           N  
ATOM   1778  H   ARG A 109      -1.591 -13.470  -0.041  1.00 96.10           H  
ATOM   1779  CA  ARG A 109      -1.438 -11.376  -0.368  1.00 96.10           C  
ATOM   1780  HA  ARG A 109      -2.085 -10.621   0.078  1.00 96.10           H  
ATOM   1781  C   ARG A 109      -1.164 -10.992  -1.813  1.00 96.10           C  
ATOM   1782  CB  ARG A 109      -0.146 -11.482   0.457  1.00 96.10           C  
ATOM   1783  HB2 ARG A 109      -0.413 -11.809   1.462  1.00 96.10           H  
ATOM   1784  HB3 ARG A 109       0.504 -12.240   0.019  1.00 96.10           H  
ATOM   1785  O   ARG A 109      -0.647 -11.782  -2.588  1.00 96.10           O  
ATOM   1786  CG  ARG A 109       0.638 -10.167   0.554  1.00 96.10           C  
ATOM   1787  HG2 ARG A 109       1.120  -9.944  -0.397  1.00 96.10           H  
ATOM   1788  HG3 ARG A 109      -0.053  -9.358   0.792  1.00 96.10           H  
ATOM   1789  CD  ARG A 109       1.695 -10.254   1.667  1.00 96.10           C  
ATOM   1790  HD2 ARG A 109       2.034  -9.242   1.890  1.00 96.10           H  
ATOM   1791  HD3 ARG A 109       1.232 -10.644   2.573  1.00 96.10           H  
ATOM   1792  NE  ARG A 109       2.837 -11.127   1.316  1.00 96.10           N  
ATOM   1793  HE  ARG A 109       2.700 -12.127   1.288  1.00 96.10           H  
ATOM   1794  NH1 ARG A 109       4.466  -9.537   1.249  1.00 96.10           N  
ATOM   1795 HH11 ARG A 109       5.308  -9.291   0.748  1.00 96.10           H  
ATOM   1796 HH12 ARG A 109       3.838  -8.906   1.726  1.00 96.10           H  
ATOM   1797  NH2 ARG A 109       4.968 -11.567   0.623  1.00 96.10           N  
ATOM   1798 HH21 ARG A 109       4.766 -12.553   0.701  1.00 96.10           H  
ATOM   1799 HH22 ARG A 109       5.850 -11.218   0.275  1.00 96.10           H  
ATOM   1800  CZ  ARG A 109       4.075 -10.757   1.078  1.00 96.10           C  
ATOM   1801  N   LYS A 110      -1.515  -9.771  -2.188  1.00 96.67           N  
ATOM   1802  H   LYS A 110      -1.924  -9.166  -1.491  1.00 96.67           H  
ATOM   1803  CA  LYS A 110      -1.438  -9.271  -3.555  1.00 96.67           C  
ATOM   1804  HA  LYS A 110      -0.962 -10.033  -4.173  1.00 96.67           H  
ATOM   1805  C   LYS A 110      -0.569  -8.026  -3.624  1.00 96.67           C  
ATOM   1806  CB  LYS A 110      -2.847  -9.031  -4.111  1.00 96.67           C  
ATOM   1807  HB2 LYS A 110      -2.770  -8.427  -5.015  1.00 96.67           H  
ATOM   1808  HB3 LYS A 110      -3.427  -8.477  -3.373  1.00 96.67           H  
ATOM   1809  O   LYS A 110      -0.620  -7.153  -2.751  1.00 96.67           O  
ATOM   1810  CG  LYS A 110      -3.576 -10.335  -4.463  1.00 96.67           C  
ATOM   1811  HG2 LYS A 110      -3.102 -10.782  -5.336  1.00 96.67           H  
ATOM   1812  HG3 LYS A 110      -3.496 -11.035  -3.630  1.00 96.67           H  
ATOM   1813  CD  LYS A 110      -5.059 -10.071  -4.765  1.00 96.67           C  
ATOM   1814  HD2 LYS A 110      -5.542  -9.640  -3.888  1.00 96.67           H  
ATOM   1815  HD3 LYS A 110      -5.133  -9.348  -5.577  1.00 96.67           H  
ATOM   1816  CE  LYS A 110      -5.796 -11.350  -5.179  1.00 96.67           C  
ATOM   1817  HE2 LYS A 110      -5.283 -11.769  -6.045  1.00 96.67           H  
ATOM   1818  HE3 LYS A 110      -6.810 -11.103  -5.497  1.00 96.67           H  
ATOM   1819  NZ  LYS A 110      -5.830 -12.380  -4.113  1.00 96.67           N  
ATOM   1820  HZ1 LYS A 110      -5.100 -12.247  -3.428  1.00 96.67           H  
ATOM   1821  HZ2 LYS A 110      -6.739 -12.466  -3.680  1.00 96.67           H  
ATOM   1822  HZ3 LYS A 110      -5.622 -13.264  -4.556  1.00 96.67           H  
ATOM   1823  N   ARG A 111       0.215  -7.918  -4.693  1.00 96.79           N  
ATOM   1824  H   ARG A 111       0.193  -8.681  -5.355  1.00 96.79           H  
ATOM   1825  CA  ARG A 111       1.050  -6.752  -4.998  1.00 96.79           C  
ATOM   1826  HA  ARG A 111       0.762  -5.926  -4.348  1.00 96.79           H  
ATOM   1827  C   ARG A 111       0.818  -6.294  -6.426  1.00 96.79           C  
ATOM   1828  CB  ARG A 111       2.534  -7.080  -4.774  1.00 96.79           C  
ATOM   1829  HB2 ARG A 111       2.784  -7.969  -5.352  1.00 96.79           H  
ATOM   1830  HB3 ARG A 111       3.141  -6.260  -5.158  1.00 96.79           H  
ATOM   1831  O   ARG A 111       0.760  -7.109  -7.337  1.00 96.79           O  
ATOM   1832  CG  ARG A 111       2.913  -7.322  -3.308  1.00 96.79           C  
ATOM   1833  HG2 ARG A 111       2.279  -8.097  -2.878  1.00 96.79           H  
ATOM   1834  HG3 ARG A 111       3.943  -7.678  -3.285  1.00 96.79           H  
ATOM   1835  CD  ARG A 111       2.795  -6.055  -2.453  1.00 96.79           C  
ATOM   1836  HD2 ARG A 111       1.738  -5.819  -2.331  1.00 96.79           H  
ATOM   1837  HD3 ARG A 111       3.290  -5.231  -2.966  1.00 96.79           H  
ATOM   1838  NE  ARG A 111       3.437  -6.253  -1.143  1.00 96.79           N  
ATOM   1839  HE  ARG A 111       4.261  -6.837  -1.155  1.00 96.79           H  
ATOM   1840  NH1 ARG A 111       2.177  -4.768   0.066  1.00 96.79           N  
ATOM   1841 HH11 ARG A 111       1.870  -4.450   0.974  1.00 96.79           H  
ATOM   1842 HH12 ARG A 111       1.753  -4.463  -0.798  1.00 96.79           H  
ATOM   1843  NH2 ARG A 111       3.599  -6.118   1.123  1.00 96.79           N  
ATOM   1844 HH21 ARG A 111       3.246  -5.783   2.008  1.00 96.79           H  
ATOM   1845 HH22 ARG A 111       4.344  -6.797   1.064  1.00 96.79           H  
ATOM   1846  CZ  ARG A 111       3.070  -5.714   0.005  1.00 96.79           C  
ATOM   1847  N   MET A 112       0.738  -4.985  -6.617  1.00 96.27           N  
ATOM   1848  H   MET A 112       0.809  -4.382  -5.810  1.00 96.27           H  
ATOM   1849  CA  MET A 112       0.715  -4.374  -7.945  1.00 96.27           C  
ATOM   1850  HA  MET A 112       0.407  -5.108  -8.689  1.00 96.27           H  
ATOM   1851  C   MET A 112       2.108  -3.871  -8.309  1.00 96.27           C  
ATOM   1852  CB  MET A 112      -0.291  -3.226  -7.985  1.00 96.27           C  
ATOM   1853  HB2 MET A 112      -0.060  -2.522  -7.185  1.00 96.27           H  
ATOM   1854  HB3 MET A 112      -0.195  -2.709  -8.939  1.00 96.27           H  
ATOM   1855  O   MET A 112       2.751  -3.189  -7.507  1.00 96.27           O  
ATOM   1856  CG  MET A 112      -1.736  -3.703  -7.850  1.00 96.27           C  
ATOM   1857  HG2 MET A 112      -1.920  -4.467  -8.606  1.00 96.27           H  
ATOM   1858  HG3 MET A 112      -1.897  -4.141  -6.865  1.00 96.27           H  
ATOM   1859  SD  MET A 112      -2.927  -2.367  -8.113  1.00 96.27           S  
ATOM   1860  CE  MET A 112      -2.668  -1.353  -6.643  1.00 96.27           C  
ATOM   1861  HE1 MET A 112      -3.179  -0.400  -6.779  1.00 96.27           H  
ATOM   1862  HE2 MET A 112      -1.607  -1.170  -6.474  1.00 96.27           H  
ATOM   1863  HE3 MET A 112      -3.112  -1.869  -5.792  1.00 96.27           H  
ATOM   1864  N   LEU A 113       2.571  -4.164  -9.521  1.00 95.79           N  
ATOM   1865  H   LEU A 113       2.020  -4.775 -10.107  1.00 95.79           H  
ATOM   1866  CA  LEU A 113       3.868  -3.704 -10.010  1.00 95.79           C  
ATOM   1867  HA  LEU A 113       4.572  -3.722  -9.178  1.00 95.79           H  
ATOM   1868  C   LEU A 113       3.785  -2.261 -10.524  1.00 95.79           C  
ATOM   1869  CB  LEU A 113       4.358  -4.695 -11.073  1.00 95.79           C  
ATOM   1870  HB2 LEU A 113       3.649  -4.700 -11.901  1.00 95.79           H  
ATOM   1871  HB3 LEU A 113       4.377  -5.690 -10.628  1.00 95.79           H  
ATOM   1872  O   LEU A 113       3.384  -2.016 -11.661  1.00 95.79           O  
ATOM   1873  CG  LEU A 113       5.761  -4.375 -11.610  1.00 95.79           C  
ATOM   1874  HG  LEU A 113       5.810  -3.341 -11.952  1.00 95.79           H  
ATOM   1875  CD1 LEU A 113       6.828  -4.599 -10.543  1.00 95.79           C  
ATOM   1876 HD11 LEU A 113       7.809  -4.407 -10.977  1.00 95.79           H  
ATOM   1877 HD12 LEU A 113       6.693  -3.897  -9.720  1.00 95.79           H  
ATOM   1878 HD13 LEU A 113       6.786  -5.622 -10.168  1.00 95.79           H  
ATOM   1879  CD2 LEU A 113       6.084  -5.281 -12.791  1.00 95.79           C  
ATOM   1880 HD21 LEU A 113       5.347  -5.131 -13.580  1.00 95.79           H  
ATOM   1881 HD22 LEU A 113       7.073  -5.034 -13.174  1.00 95.79           H  
ATOM   1882 HD23 LEU A 113       6.067  -6.322 -12.468  1.00 95.79           H  
ATOM   1883  N   ALA A 114       4.179  -1.286  -9.704  1.00 93.22           N  
ATOM   1884  H   ALA A 114       4.550  -1.534  -8.798  1.00 93.22           H  
ATOM   1885  CA  ALA A 114       4.183   0.123 -10.103  1.00 93.22           C  
ATOM   1886  HA  ALA A 114       3.269   0.335 -10.658  1.00 93.22           H  
ATOM   1887  C   ALA A 114       5.367   0.468 -11.020  1.00 93.22           C  
ATOM   1888  CB  ALA A 114       4.181   0.985  -8.839  1.00 93.22           C  
ATOM   1889  HB1 ALA A 114       5.060   0.774  -8.231  1.00 93.22           H  
ATOM   1890  HB2 ALA A 114       4.179   2.040  -9.111  1.00 93.22           H  
ATOM   1891  HB3 ALA A 114       3.279   0.763  -8.268  1.00 93.22           H  
ATOM   1892  O   ALA A 114       5.238   1.297 -11.923  1.00 93.22           O  
ATOM   1893  N   SER A 115       6.518  -0.168 -10.790  1.00 92.70           N  
ATOM   1894  H   SER A 115       6.553  -0.809 -10.010  1.00 92.70           H  
ATOM   1895  CA  SER A 115       7.698  -0.126 -11.657  1.00 92.70           C  
ATOM   1896  HA  SER A 115       7.378  -0.155 -12.699  1.00 92.70           H  
ATOM   1897  C   SER A 115       8.593  -1.335 -11.386  1.00 92.70           C  
ATOM   1898  CB  SER A 115       8.494   1.165 -11.416  1.00 92.70           C  
ATOM   1899  HB2 SER A 115       7.824   2.025 -11.424  1.00 92.70           H  
ATOM   1900  HB3 SER A 115       9.214   1.287 -12.225  1.00 92.70           H  
ATOM   1901  O   SER A 115       8.423  -2.013 -10.377  1.00 92.70           O  
ATOM   1902  OG  SER A 115       9.203   1.119 -10.191  1.00 92.70           O  
ATOM   1903  HG  SER A 115       8.582   1.247  -9.470  1.00 92.70           H  
ATOM   1904  N   ALA A 116       9.614  -1.558 -12.214  1.00 94.31           N  
ATOM   1905  H   ALA A 116       9.652  -1.049 -13.085  1.00 94.31           H  
ATOM   1906  CA  ALA A 116      10.599  -2.621 -12.006  1.00 94.31           C  
ATOM   1907  HA  ALA A 116      10.095  -3.581 -12.113  1.00 94.31           H  
ATOM   1908  C   ALA A 116      11.275  -2.618 -10.615  1.00 94.31           C  
ATOM   1909  CB  ALA A 116      11.643  -2.489 -13.116  1.00 94.31           C  
ATOM   1910  HB1 ALA A 116      11.166  -2.653 -14.082  1.00 94.31           H  
ATOM   1911  HB2 ALA A 116      12.419  -3.240 -12.971  1.00 94.31           H  
ATOM   1912  HB3 ALA A 116      12.103  -1.501 -13.092  1.00 94.31           H  
ATOM   1913  O   ALA A 116      11.777  -3.656 -10.184  1.00 94.31           O  
ATOM   1914  N   GLY A 117      11.268  -1.481  -9.907  1.00 93.60           N  
ATOM   1915  H   GLY A 117      10.783  -0.686 -10.297  1.00 93.60           H  
ATOM   1916  CA  GLY A 117      11.819  -1.334  -8.557  1.00 93.60           C  
ATOM   1917  HA2 GLY A 117      12.293  -2.264  -8.243  1.00 93.60           H  
ATOM   1918  HA3 GLY A 117      12.585  -0.559  -8.575  1.00 93.60           H  
ATOM   1919  C   GLY A 117      10.801  -0.958  -7.477  1.00 93.60           C  
ATOM   1920  O   GLY A 117      11.214  -0.587  -6.385  1.00 93.60           O  
ATOM   1921  N   GLU A 118       9.493  -0.995  -7.747  1.00 95.37           N  
ATOM   1922  H   GLU A 118       9.172  -1.352  -8.636  1.00 95.37           H  
ATOM   1923  CA  GLU A 118       8.488  -0.619  -6.746  1.00 95.37           C  
ATOM   1924  HA  GLU A 118       8.892  -0.843  -5.758  1.00 95.37           H  
ATOM   1925  C   GLU A 118       7.188  -1.414  -6.888  1.00 95.37           C  
ATOM   1926  CB  GLU A 118       8.233   0.898  -6.797  1.00 95.37           C  
ATOM   1927  HB2 GLU A 118       7.760   1.156  -7.744  1.00 95.37           H  
ATOM   1928  HB3 GLU A 118       9.194   1.410  -6.741  1.00 95.37           H  
ATOM   1929  O   GLU A 118       6.574  -1.462  -7.957  1.00 95.37           O  
ATOM   1930  CG  GLU A 118       7.356   1.389  -5.631  1.00 95.37           C  
ATOM   1931  HG2 GLU A 118       7.729   0.947  -4.707  1.00 95.37           H  
ATOM   1932  HG3 GLU A 118       6.334   1.044  -5.785  1.00 95.37           H  
ATOM   1933  CD  GLU A 118       7.356   2.921  -5.490  1.00 95.37           C  
ATOM   1934  OE1 GLU A 118       7.227   3.406  -4.339  1.00 95.37           O  
ATOM   1935  OE2 GLU A 118       7.490   3.615  -6.524  1.00 95.37           O  
ATOM   1936  N   LEU A 119       6.753  -1.991  -5.768  1.00 96.98           N  
ATOM   1937  H   LEU A 119       7.318  -1.889  -4.937  1.00 96.98           H  
ATOM   1938  CA  LEU A 119       5.456  -2.633  -5.598  1.00 96.98           C  
ATOM   1939  HA  LEU A 119       5.013  -2.806  -6.579  1.00 96.98           H  
ATOM   1940  C   LEU A 119       4.493  -1.734  -4.817  1.00 96.98           C  
ATOM   1941  CB  LEU A 119       5.617  -3.992  -4.890  1.00 96.98           C  
ATOM   1942  HB2 LEU A 119       4.632  -4.445  -4.780  1.00 96.98           H  
ATOM   1943  HB3 LEU A 119       6.014  -3.819  -3.890  1.00 96.98           H  
ATOM   1944  O   LEU A 119       4.888  -0.843  -4.063  1.00 96.98           O  
ATOM   1945  CG  LEU A 119       6.535  -4.996  -5.596  1.00 96.98           C  
ATOM   1946  HG  LEU A 119       7.528  -4.558  -5.700  1.00 96.98           H  
ATOM   1947  CD1 LEU A 119       6.676  -6.250  -4.745  1.00 96.98           C  
ATOM   1948 HD11 LEU A 119       7.124  -5.995  -3.785  1.00 96.98           H  
ATOM   1949 HD12 LEU A 119       7.317  -6.978  -5.243  1.00 96.98           H  
ATOM   1950 HD13 LEU A 119       5.699  -6.698  -4.564  1.00 96.98           H  
ATOM   1951  CD2 LEU A 119       5.994  -5.388  -6.970  1.00 96.98           C  
ATOM   1952 HD21 LEU A 119       5.974  -4.510  -7.616  1.00 96.98           H  
ATOM   1953 HD22 LEU A 119       4.988  -5.796  -6.879  1.00 96.98           H  
ATOM   1954 HD23 LEU A 119       6.647  -6.132  -7.426  1.00 96.98           H  
ATOM   1955  N   GLN A 120       3.205  -2.016  -4.965  1.00 96.39           N  
ATOM   1956  H   GLN A 120       2.957  -2.715  -5.650  1.00 96.39           H  
ATOM   1957  CA  GLN A 120       2.114  -1.382  -4.230  1.00 96.39           C  
ATOM   1958  HA  GLN A 120       2.519  -0.821  -3.387  1.00 96.39           H  
ATOM   1959  C   GLN A 120       1.172  -2.433  -3.639  1.00 96.39           C  
ATOM   1960  CB  GLN A 120       1.394  -0.398  -5.158  1.00 96.39           C  
ATOM   1961  HB2 GLN A 120       1.133  -0.889  -6.096  1.00 96.39           H  
ATOM   1962  HB3 GLN A 120       0.475  -0.063  -4.678  1.00 96.39           H  
ATOM   1963  O   GLN A 120       1.204  -3.598  -4.038  1.00 96.39           O  
ATOM   1964  CG  GLN A 120       2.288   0.818  -5.444  1.00 96.39           C  
ATOM   1965  HG2 GLN A 120       3.170   0.501  -6.001  1.00 96.39           H  
ATOM   1966  HG3 GLN A 120       2.629   1.242  -4.500  1.00 96.39           H  
ATOM   1967  CD  GLN A 120       1.586   1.917  -6.225  1.00 96.39           C  
ATOM   1968  NE2 GLN A 120       2.297   2.960  -6.595  1.00 96.39           N  
ATOM   1969 HE21 GLN A 120       3.278   3.016  -6.362  1.00 96.39           H  
ATOM   1970 HE22 GLN A 120       1.777   3.731  -6.990  1.00 96.39           H  
ATOM   1971  OE1 GLN A 120       0.401   1.892  -6.498  1.00 96.39           O  
ATOM   1972  N   LYS A 121       0.353  -2.040  -2.655  1.00 96.76           N  
ATOM   1973  H   LYS A 121       0.268  -1.050  -2.472  1.00 96.76           H  
ATOM   1974  CA  LYS A 121      -0.642  -2.929  -2.032  1.00 96.76           C  
ATOM   1975  HA  LYS A 121      -0.168  -3.836  -1.658  1.00 96.76           H  
ATOM   1976  C   LYS A 121      -1.669  -3.340  -3.086  1.00 96.76           C  
ATOM   1977  CB  LYS A 121      -1.349  -2.200  -0.873  1.00 96.76           C  
ATOM   1978  HB2 LYS A 121      -2.171  -2.824  -0.520  1.00 96.76           H  
ATOM   1979  HB3 LYS A 121      -1.782  -1.271  -1.245  1.00 96.76           H  
ATOM   1980  O   LYS A 121      -2.231  -2.462  -3.721  1.00 96.76           O  
ATOM   1981  CG  LYS A 121      -0.428  -1.891   0.319  1.00 96.76           C  
ATOM   1982  HG2 LYS A 121      -0.070  -2.835   0.730  1.00 96.76           H  
ATOM   1983  HG3 LYS A 121       0.430  -1.307  -0.012  1.00 96.76           H  
ATOM   1984  CD  LYS A 121      -1.170  -1.122   1.428  1.00 96.76           C  
ATOM   1985  HD2 LYS A 121      -2.162  -1.554   1.559  1.00 96.76           H  
ATOM   1986  HD3 LYS A 121      -0.630  -1.236   2.368  1.00 96.76           H  
ATOM   1987  CE  LYS A 121      -1.299   0.380   1.117  1.00 96.76           C  
ATOM   1988  HE2 LYS A 121      -1.672   0.498   0.100  1.00 96.76           H  
ATOM   1989  HE3 LYS A 121      -0.316   0.848   1.177  1.00 96.76           H  
ATOM   1990  NZ  LYS A 121      -2.243   1.054   2.045  1.00 96.76           N  
ATOM   1991  HZ1 LYS A 121      -2.258   2.060   1.953  1.00 96.76           H  
ATOM   1992  HZ2 LYS A 121      -2.113   0.804   3.015  1.00 96.76           H  
ATOM   1993  HZ3 LYS A 121      -3.177   0.762   1.792  1.00 96.76           H  
ATOM   1994  N   GLY A 122      -1.900  -4.638  -3.270  1.00 95.51           N  
ATOM   1995  H   GLY A 122      -1.360  -5.317  -2.752  1.00 95.51           H  
ATOM   1996  CA  GLY A 122      -2.938  -5.174  -4.161  1.00 95.51           C  
ATOM   1997  HA2 GLY A 122      -2.507  -5.961  -4.780  1.00 95.51           H  
ATOM   1998  HA3 GLY A 122      -3.310  -4.392  -4.824  1.00 95.51           H  
ATOM   1999  C   GLY A 122      -4.143  -5.758  -3.418  1.00 95.51           C  
ATOM   2000  O   GLY A 122      -4.981  -6.399  -4.039  1.00 95.51           O  
ATOM   2001  N   ASN A 123      -4.208  -5.591  -2.095  1.00 95.67           N  
ATOM   2002  H   ASN A 123      -3.513  -5.006  -1.654  1.00 95.67           H  
ATOM   2003  CA  ASN A 123      -5.360  -5.953  -1.273  1.00 95.67           C  
ATOM   2004  HA  ASN A 123      -6.103  -6.472  -1.878  1.00 95.67           H  
ATOM   2005  C   ASN A 123      -6.006  -4.684  -0.716  1.00 95.67           C  
ATOM   2006  CB  ASN A 123      -4.933  -6.860  -0.108  1.00 95.67           C  
ATOM   2007  HB2 ASN A 123      -4.240  -6.306   0.526  1.00 95.67           H  
ATOM   2008  HB3 ASN A 123      -5.808  -7.109   0.493  1.00 95.67           H  
ATOM   2009  O   ASN A 123      -5.308  -3.703  -0.454  1.00 95.67           O  
ATOM   2010  CG  ASN A 123      -4.257  -8.143  -0.529  1.00 95.67           C  
ATOM   2011  ND2 ASN A 123      -4.997  -9.180  -0.852  1.00 95.67           N  
ATOM   2012 HD21 ASN A 123      -6.003  -9.100  -0.859  1.00 95.67           H  
ATOM   2013 HD22 ASN A 123      -4.533 -10.052  -1.063  1.00 95.67           H  
ATOM   2014  OD1 ASN A 123      -3.043  -8.226  -0.538  1.00 95.67           O  
ATOM   2015  N   GLU A 124      -7.304  -4.766  -0.453  1.00 91.52           N  
ATOM   2016  H   GLU A 124      -7.816  -5.603  -0.693  1.00 91.52           H  
ATOM   2017  CA  GLU A 124      -8.088  -3.741   0.228  1.00 91.52           C  
ATOM   2018  HA  GLU A 124      -7.428  -2.954   0.594  1.00 91.52           H  
ATOM   2019  C   GLU A 124      -8.813  -4.361   1.425  1.00 91.52           C  
ATOM   2020  CB  GLU A 124      -9.064  -3.123  -0.774  1.00 91.52           C  
ATOM   2021  HB2 GLU A 124      -8.502  -2.871  -1.673  1.00 91.52           H  
ATOM   2022  HB3 GLU A 124      -9.826  -3.855  -1.044  1.00 91.52           H  
ATOM   2023  O   GLU A 124      -9.213  -5.530   1.379  1.00 91.52           O  
ATOM   2024  CG  GLU A 124      -9.732  -1.857  -0.226  1.00 91.52           C  
ATOM   2025  HG2 GLU A 124      -8.974  -1.260   0.282  1.00 91.52           H  
ATOM   2026  HG3 GLU A 124     -10.489  -2.140   0.505  1.00 91.52           H  
ATOM   2027  CD  GLU A 124     -10.366  -1.010  -1.337  1.00 91.52           C  
ATOM   2028  OE1 GLU A 124     -10.580   0.190  -1.069  1.00 91.52           O  
ATOM   2029  OE2 GLU A 124     -10.539  -1.537  -2.459  1.00 91.52           O  
ATOM   2030  N   LEU A 125      -8.937  -3.602   2.513  1.00 96.08           N  
ATOM   2031  H   LEU A 125      -8.660  -2.632   2.458  1.00 96.08           H  
ATOM   2032  CA  LEU A 125      -9.720  -4.023   3.668  1.00 96.08           C  
ATOM   2033  HA  LEU A 125      -9.545  -5.084   3.846  1.00 96.08           H  
ATOM   2034  C   LEU A 125     -11.205  -3.811   3.363  1.00 96.08           C  
ATOM   2035  CB  LEU A 125      -9.274  -3.238   4.915  1.00 96.08           C  
ATOM   2036  HB2 LEU A 125      -8.229  -3.471   5.121  1.00 96.08           H  
ATOM   2037  HB3 LEU A 125      -9.356  -2.174   4.694  1.00 96.08           H  
ATOM   2038  O   LEU A 125     -11.640  -2.680   3.177  1.00 96.08           O  
ATOM   2039  CG  LEU A 125     -10.113  -3.537   6.175  1.00 96.08           C  
ATOM   2040  HG  LEU A 125     -11.172  -3.379   5.969  1.00 96.08           H  
ATOM   2041  CD1 LEU A 125      -9.910  -4.969   6.671  1.00 96.08           C  
ATOM   2042 HD11 LEU A 125     -10.485  -5.120   7.585  1.00 96.08           H  
ATOM   2043 HD12 LEU A 125     -10.266  -5.681   5.926  1.00 96.08           H  
ATOM   2044 HD13 LEU A 125      -8.855  -5.144   6.882  1.00 96.08           H  
ATOM   2045  CD2 LEU A 125      -9.706  -2.589   7.299  1.00 96.08           C  
ATOM   2046 HD21 LEU A 125      -8.665  -2.763   7.571  1.00 96.08           H  
ATOM   2047 HD22 LEU A 125      -9.844  -1.555   6.983  1.00 96.08           H  
ATOM   2048 HD23 LEU A 125     -10.332  -2.767   8.173  1.00 96.08           H  
ATOM   2049  N   ALA A 126     -11.983  -4.889   3.384  1.00 93.94           N  
ATOM   2050  H   ALA A 126     -11.561  -5.797   3.516  1.00 93.94           H  
ATOM   2051  CA  ALA A 126     -13.437  -4.816   3.337  1.00 93.94           C  
ATOM   2052  HA  ALA A 126     -13.743  -3.861   2.910  1.00 93.94           H  
ATOM   2053  C   ALA A 126     -14.001  -4.914   4.759  1.00 93.94           C  
ATOM   2054  CB  ALA A 126     -13.961  -5.918   2.412  1.00 93.94           C  
ATOM   2055  HB1 ALA A 126     -13.541  -5.791   1.414  1.00 93.94           H  
ATOM   2056  HB2 ALA A 126     -15.047  -5.852   2.347  1.00 93.94           H  
ATOM   2057  HB3 ALA A 126     -13.687  -6.898   2.800  1.00 93.94           H  
ATOM   2058  O   ALA A 126     -13.782  -5.912   5.452  1.00 93.94           O  
ATOM   2059  N   LEU A 127     -14.729  -3.885   5.191  1.00 95.68           N  
ATOM   2060  H   LEU A 127     -14.885  -3.104   4.569  1.00 95.68           H  
ATOM   2061  CA  LEU A 127     -15.447  -3.897   6.462  1.00 95.68           C  
ATOM   2062  HA  LEU A 127     -14.976  -4.625   7.123  1.00 95.68           H  
ATOM   2063  C   LEU A 127     -16.911  -4.307   6.258  1.00 95.68           C  
ATOM   2064  CB  LEU A 127     -15.364  -2.525   7.146  1.00 95.68           C  
ATOM   2065  HB2 LEU A 127     -15.711  -1.760   6.451  1.00 95.68           H  
ATOM   2066  HB3 LEU A 127     -16.047  -2.533   7.995  1.00 95.68           H  
ATOM   2067  O   LEU A 127     -17.559  -3.797   5.342  1.00 95.68           O  
ATOM   2068  CG  LEU A 127     -13.966  -2.143   7.658  1.00 95.68           C  
ATOM   2069  HG  LEU A 127     -13.274  -2.043   6.822  1.00 95.68           H  
ATOM   2070  CD1 LEU A 127     -14.076  -0.806   8.374  1.00 95.68           C  
ATOM   2071 HD11 LEU A 127     -13.117  -0.583   8.841  1.00 95.68           H  
ATOM   2072 HD12 LEU A 127     -14.328  -0.020   7.663  1.00 95.68           H  
ATOM   2073 HD13 LEU A 127     -14.835  -0.850   9.156  1.00 95.68           H  
ATOM   2074  CD2 LEU A 127     -13.399  -3.154   8.660  1.00 95.68           C  
ATOM   2075 HD21 LEU A 127     -14.131  -3.360   9.441  1.00 95.68           H  
ATOM   2076 HD22 LEU A 127     -12.499  -2.757   9.128  1.00 95.68           H  
ATOM   2077 HD23 LEU A 127     -13.133  -4.078   8.147  1.00 95.68           H  
ATOM   2078  N   PRO A 128     -17.468  -5.171   7.126  1.00 97.63           N  
ATOM   2079  CA  PRO A 128     -18.907  -5.378   7.211  1.00 97.63           C  
ATOM   2080  HA  PRO A 128     -19.232  -5.890   6.306  1.00 97.63           H  
ATOM   2081  C   PRO A 128     -19.680  -4.062   7.361  1.00 97.63           C  
ATOM   2082  CB  PRO A 128     -19.113  -6.298   8.417  1.00 97.63           C  
ATOM   2083  HB2 PRO A 128     -19.176  -5.710   9.333  1.00 97.63           H  
ATOM   2084  HB3 PRO A 128     -19.997  -6.925   8.302  1.00 97.63           H  
ATOM   2085  O   PRO A 128     -19.258  -3.159   8.087  1.00 97.63           O  
ATOM   2086  CG  PRO A 128     -17.828  -7.124   8.436  1.00 97.63           C  
ATOM   2087  HG2 PRO A 128     -17.914  -7.941   7.720  1.00 97.63           H  
ATOM   2088  HG3 PRO A 128     -17.606  -7.515   9.429  1.00 97.63           H  
ATOM   2089  CD  PRO A 128     -16.765  -6.140   7.953  1.00 97.63           C  
ATOM   2090  HD2 PRO A 128     -16.022  -6.675   7.361  1.00 97.63           H  
ATOM   2091  HD3 PRO A 128     -16.278  -5.652   8.797  1.00 97.63           H  
ATOM   2092  N   SER A 129     -20.849  -3.983   6.722  1.00 97.64           N  
ATOM   2093  H   SER A 129     -21.162  -4.775   6.180  1.00 97.64           H  
ATOM   2094  CA  SER A 129     -21.678  -2.769   6.666  1.00 97.64           C  
ATOM   2095  HA  SER A 129     -21.137  -2.004   6.108  1.00 97.64           H  
ATOM   2096  C   SER A 129     -21.999  -2.183   8.043  1.00 97.64           C  
ATOM   2097  CB  SER A 129     -22.985  -3.065   5.925  1.00 97.64           C  
ATOM   2098  HB2 SER A 129     -23.627  -2.184   5.956  1.00 97.64           H  
ATOM   2099  HB3 SER A 129     -22.765  -3.301   4.884  1.00 97.64           H  
ATOM   2100  O   SER A 129     -21.977  -0.967   8.198  1.00 97.64           O  
ATOM   2101  OG  SER A 129     -23.647  -4.166   6.526  1.00 97.64           O  
ATOM   2102  HG  SER A 129     -24.518  -4.250   6.131  1.00 97.64           H  
ATOM   2103  N   LYS A 130     -22.208  -3.027   9.064  1.00 98.17           N  
ATOM   2104  H   LYS A 130     -22.268  -4.009   8.837  1.00 98.17           H  
ATOM   2105  CA  LYS A 130     -22.467  -2.595  10.449  1.00 98.17           C  
ATOM   2106  HA  LYS A 130     -23.382  -2.003  10.450  1.00 98.17           H  
ATOM   2107  C   LYS A 130     -21.379  -1.667  11.008  1.00 98.17           C  
ATOM   2108  CB  LYS A 130     -22.702  -3.821  11.358  1.00 98.17           C  
ATOM   2109  HB2 LYS A 130     -23.477  -4.449  10.917  1.00 98.17           H  
ATOM   2110  HB3 LYS A 130     -23.074  -3.463  12.317  1.00 98.17           H  
ATOM   2111  O   LYS A 130     -21.701  -0.695  11.684  1.00 98.17           O  
ATOM   2112  CG  LYS A 130     -21.444  -4.674  11.612  1.00 98.17           C  
ATOM   2113  HG2 LYS A 130     -20.688  -4.044  12.081  1.00 98.17           H  
ATOM   2114  HG3 LYS A 130     -21.053  -5.049  10.666  1.00 98.17           H  
ATOM   2115  CD  LYS A 130     -21.704  -5.854  12.559  1.00 98.17           C  
ATOM   2116  HD2 LYS A 130     -22.245  -5.486  13.431  1.00 98.17           H  
ATOM   2117  HD3 LYS A 130     -22.305  -6.617  12.065  1.00 98.17           H  
ATOM   2118  CE  LYS A 130     -20.346  -6.428  12.990  1.00 98.17           C  
ATOM   2119  HE2 LYS A 130     -19.963  -7.100  12.222  1.00 98.17           H  
ATOM   2120  HE3 LYS A 130     -19.658  -5.585  13.058  1.00 98.17           H  
ATOM   2121  NZ  LYS A 130     -20.359  -7.091  14.320  1.00 98.17           N  
ATOM   2122  HZ1 LYS A 130     -20.703  -6.454  15.023  1.00 98.17           H  
ATOM   2123  HZ2 LYS A 130     -19.413  -7.299  14.608  1.00 98.17           H  
ATOM   2124  HZ3 LYS A 130     -20.908  -7.939  14.335  1.00 98.17           H  
ATOM   2125  N   TYR A 131     -20.110  -1.926  10.684  1.00 98.47           N  
ATOM   2126  H   TYR A 131     -19.913  -2.686  10.048  1.00 98.47           H  
ATOM   2127  CA  TYR A 131     -18.991  -1.102  11.140  1.00 98.47           C  
ATOM   2128  HA  TYR A 131     -19.126  -0.859  12.194  1.00 98.47           H  
ATOM   2129  C   TYR A 131     -18.914   0.211  10.373  1.00 98.47           C  
ATOM   2130  CB  TYR A 131     -17.671  -1.855  10.976  1.00 98.47           C  
ATOM   2131  HB2 TYR A 131     -17.513  -2.062   9.918  1.00 98.47           H  
ATOM   2132  HB3 TYR A 131     -16.860  -1.200  11.297  1.00 98.47           H  
ATOM   2133  O   TYR A 131     -18.596   1.237  10.960  1.00 98.47           O  
ATOM   2134  CG  TYR A 131     -17.575  -3.141  11.764  1.00 98.47           C  
ATOM   2135  CD1 TYR A 131     -17.733  -3.139  13.160  1.00 98.47           C  
ATOM   2136  HD1 TYR A 131     -17.929  -2.215  13.684  1.00 98.47           H  
ATOM   2137  CD2 TYR A 131     -17.296  -4.339  11.093  1.00 98.47           C  
ATOM   2138  HD2 TYR A 131     -17.171  -4.312  10.021  1.00 98.47           H  
ATOM   2139  CE1 TYR A 131     -17.601  -4.335  13.888  1.00 98.47           C  
ATOM   2140  HE1 TYR A 131     -17.711  -4.327  14.962  1.00 98.47           H  
ATOM   2141  CE2 TYR A 131     -17.158  -5.539  11.813  1.00 98.47           C  
ATOM   2142  HE2 TYR A 131     -16.904  -6.462  11.313  1.00 98.47           H  
ATOM   2143  OH  TYR A 131     -17.250  -6.718  13.879  1.00 98.47           O  
ATOM   2144  HH  TYR A 131     -17.225  -6.565  14.826  1.00 98.47           H  
ATOM   2145  CZ  TYR A 131     -17.301  -5.538  13.214  1.00 98.47           C  
ATOM   2146  N   MET A 132     -19.245   0.193   9.078  1.00 97.56           N  
ATOM   2147  H   MET A 132     -19.525  -0.682   8.660  1.00 97.56           H  
ATOM   2148  CA  MET A 132     -19.312   1.412   8.275  1.00 97.56           C  
ATOM   2149  HA  MET A 132     -18.368   1.944   8.388  1.00 97.56           H  
ATOM   2150  C   MET A 132     -20.424   2.341   8.779  1.00 97.56           C  
ATOM   2151  CB  MET A 132     -19.505   1.042   6.798  1.00 97.56           C  
ATOM   2152  HB2 MET A 132     -18.791   0.266   6.522  1.00 97.56           H  
ATOM   2153  HB3 MET A 132     -20.509   0.648   6.644  1.00 97.56           H  
ATOM   2154  O   MET A 132     -20.185   3.528   8.984  1.00 97.56           O  
ATOM   2155  CG  MET A 132     -19.303   2.252   5.878  1.00 97.56           C  
ATOM   2156  HG2 MET A 132     -20.050   3.007   6.125  1.00 97.56           H  
ATOM   2157  HG3 MET A 132     -19.481   1.938   4.850  1.00 97.56           H  
ATOM   2158  SD  MET A 132     -17.664   3.032   5.962  1.00 97.56           S  
ATOM   2159  CE  MET A 132     -16.607   1.699   5.333  1.00 97.56           C  
ATOM   2160  HE1 MET A 132     -15.583   2.065   5.246  1.00 97.56           H  
ATOM   2161  HE2 MET A 132     -16.958   1.383   4.351  1.00 97.56           H  
ATOM   2162  HE3 MET A 132     -16.622   0.854   6.021  1.00 97.56           H  
ATOM   2163  N   THR A 133     -21.613   1.793   9.057  1.00 98.02           N  
ATOM   2164  H   THR A 133     -21.774   0.827   8.808  1.00 98.02           H  
ATOM   2165  CA  THR A 133     -22.729   2.538   9.658  1.00 98.02           C  
ATOM   2166  HA  THR A 133     -22.984   3.377   9.011  1.00 98.02           H  
ATOM   2167  C   THR A 133     -22.348   3.103  11.023  1.00 98.02           C  
ATOM   2168  CB  THR A 133     -23.970   1.644   9.806  1.00 98.02           C  
ATOM   2169  HB  THR A 133     -23.740   0.803  10.461  1.00 98.02           H  
ATOM   2170  O   THR A 133     -22.587   4.280  11.281  1.00 98.02           O  
ATOM   2171  CG2 THR A 133     -25.181   2.392  10.364  1.00 98.02           C  
ATOM   2172 HG21 THR A 133     -24.989   2.705  11.390  1.00 98.02           H  
ATOM   2173 HG22 THR A 133     -25.389   3.272   9.756  1.00 98.02           H  
ATOM   2174 HG23 THR A 133     -26.054   1.739  10.370  1.00 98.02           H  
ATOM   2175  OG1 THR A 133     -24.353   1.146   8.547  1.00 98.02           O  
ATOM   2176  HG1 THR A 133     -25.234   0.777   8.644  1.00 98.02           H  
ATOM   2177  N   PHE A 134     -21.721   2.292  11.880  1.00 98.67           N  
ATOM   2178  H   PHE A 134     -21.576   1.324  11.630  1.00 98.67           H  
ATOM   2179  CA  PHE A 134     -21.235   2.743  13.181  1.00 98.67           C  
ATOM   2180  HA  PHE A 134     -22.070   3.144  13.756  1.00 98.67           H  
ATOM   2181  C   PHE A 134     -20.226   3.886  13.056  1.00 98.67           C  
ATOM   2182  CB  PHE A 134     -20.650   1.557  13.950  1.00 98.67           C  
ATOM   2183  HB2 PHE A 134     -19.950   1.023  13.307  1.00 98.67           H  
ATOM   2184  HB3 PHE A 134     -21.459   0.871  14.205  1.00 98.67           H  
ATOM   2185  O   PHE A 134     -20.441   4.924  13.667  1.00 98.67           O  
ATOM   2186  CG  PHE A 134     -19.927   1.964  15.216  1.00 98.67           C  
ATOM   2187  CD1 PHE A 134     -18.526   2.103  15.208  1.00 98.67           C  
ATOM   2188  HD1 PHE A 134     -17.961   1.896  14.311  1.00 98.67           H  
ATOM   2189  CD2 PHE A 134     -20.655   2.250  16.386  1.00 98.67           C  
ATOM   2190  HD2 PHE A 134     -21.730   2.149  16.402  1.00 98.67           H  
ATOM   2191  CE1 PHE A 134     -17.856   2.524  16.368  1.00 98.67           C  
ATOM   2192  HE1 PHE A 134     -16.781   2.627  16.362  1.00 98.67           H  
ATOM   2193  CE2 PHE A 134     -19.979   2.670  17.544  1.00 98.67           C  
ATOM   2194  HE2 PHE A 134     -20.530   2.876  18.449  1.00 98.67           H  
ATOM   2195  CZ  PHE A 134     -18.582   2.806  17.537  1.00 98.67           C  
ATOM   2196  HZ  PHE A 134     -18.068   3.120  18.433  1.00 98.67           H  
ATOM   2197  N   LEU A 135     -19.179   3.744  12.235  1.00 98.43           N  
ATOM   2198  H   LEU A 135     -19.063   2.872  11.739  1.00 98.43           H  
ATOM   2199  CA  LEU A 135     -18.168   4.790  12.054  1.00 98.43           C  
ATOM   2200  HA  LEU A 135     -17.737   5.035  13.026  1.00 98.43           H  
ATOM   2201  C   LEU A 135     -18.773   6.089  11.522  1.00 98.43           C  
ATOM   2202  CB  LEU A 135     -17.063   4.306  11.102  1.00 98.43           C  
ATOM   2203  HB2 LEU A 135     -16.492   5.171  10.765  1.00 98.43           H  
ATOM   2204  HB3 LEU A 135     -17.529   3.858  10.224  1.00 98.43           H  
ATOM   2205  O   LEU A 135     -18.416   7.157  12.007  1.00 98.43           O  
ATOM   2206  CG  LEU A 135     -16.078   3.305  11.724  1.00 98.43           C  
ATOM   2207  HG  LEU A 135     -16.621   2.452  12.130  1.00 98.43           H  
ATOM   2208  CD1 LEU A 135     -15.127   2.817  10.630  1.00 98.43           C  
ATOM   2209 HD11 LEU A 135     -14.597   3.669  10.203  1.00 98.43           H  
ATOM   2210 HD12 LEU A 135     -14.400   2.127  11.059  1.00 98.43           H  
ATOM   2211 HD13 LEU A 135     -15.695   2.307   9.853  1.00 98.43           H  
ATOM   2212  CD2 LEU A 135     -15.233   3.924  12.840  1.00 98.43           C  
ATOM   2213 HD21 LEU A 135     -14.703   4.802  12.472  1.00 98.43           H  
ATOM   2214 HD22 LEU A 135     -14.513   3.193  13.208  1.00 98.43           H  
ATOM   2215 HD23 LEU A 135     -15.865   4.215  13.680  1.00 98.43           H  
ATOM   2216  N   TYR A 136     -19.710   5.999  10.574  1.00 97.96           N  
ATOM   2217  H   TYR A 136     -19.942   5.088  10.205  1.00 97.96           H  
ATOM   2218  CA  TYR A 136     -20.408   7.168  10.046  1.00 97.96           C  
ATOM   2219  HA  TYR A 136     -19.668   7.876   9.673  1.00 97.96           H  
ATOM   2220  C   TYR A 136     -21.219   7.894  11.127  1.00 97.96           C  
ATOM   2221  CB  TYR A 136     -21.309   6.741   8.881  1.00 97.96           C  
ATOM   2222  HB2 TYR A 136     -21.973   5.942   9.212  1.00 97.96           H  
ATOM   2223  HB3 TYR A 136     -20.687   6.340   8.080  1.00 97.96           H  
ATOM   2224  O   TYR A 136     -21.102   9.109  11.268  1.00 97.96           O  
ATOM   2225  CG  TYR A 136     -22.146   7.881   8.333  1.00 97.96           C  
ATOM   2226  CD1 TYR A 136     -23.483   8.039   8.749  1.00 97.96           C  
ATOM   2227  HD1 TYR A 136     -23.922   7.331   9.436  1.00 97.96           H  
ATOM   2228  CD2 TYR A 136     -21.563   8.818   7.460  1.00 97.96           C  
ATOM   2229  HD2 TYR A 136     -20.532   8.704   7.160  1.00 97.96           H  
ATOM   2230  CE1 TYR A 136     -24.238   9.133   8.287  1.00 97.96           C  
ATOM   2231  HE1 TYR A 136     -25.260   9.273   8.607  1.00 97.96           H  
ATOM   2232  CE2 TYR A 136     -22.313   9.917   7.001  1.00 97.96           C  
ATOM   2233  HE2 TYR A 136     -21.860  10.647   6.347  1.00 97.96           H  
ATOM   2234  OH  TYR A 136     -24.379  11.138   6.984  1.00 97.96           O  
ATOM   2235  HH  TYR A 136     -23.834  11.752   6.486  1.00 97.96           H  
ATOM   2236  CZ  TYR A 136     -23.653  10.076   7.417  1.00 97.96           C  
ATOM   2237  N   LEU A 137     -22.030   7.171  11.906  1.00 98.33           N  
ATOM   2238  H   LEU A 137     -22.069   6.170  11.774  1.00 98.33           H  
ATOM   2239  CA  LEU A 137     -22.836   7.778  12.971  1.00 98.33           C  
ATOM   2240  HA  LEU A 137     -23.363   8.644  12.571  1.00 98.33           H  
ATOM   2241  C   LEU A 137     -21.961   8.307  14.112  1.00 98.33           C  
ATOM   2242  CB  LEU A 137     -23.860   6.758  13.497  1.00 98.33           C  
ATOM   2243  HB2 LEU A 137     -23.326   5.860  13.808  1.00 98.33           H  
ATOM   2244  HB3 LEU A 137     -24.341   7.180  14.379  1.00 98.33           H  
ATOM   2245  O   LEU A 137     -22.191   9.412  14.596  1.00 98.33           O  
ATOM   2246  CG  LEU A 137     -24.957   6.363  12.493  1.00 98.33           C  
ATOM   2247  HG  LEU A 137     -24.508   5.950  11.589  1.00 98.33           H  
ATOM   2248  CD1 LEU A 137     -25.849   5.293  13.120  1.00 98.33           C  
ATOM   2249 HD11 LEU A 137     -26.299   5.667  14.040  1.00 98.33           H  
ATOM   2250 HD12 LEU A 137     -26.635   5.002  12.423  1.00 98.33           H  
ATOM   2251 HD13 LEU A 137     -25.246   4.415  13.350  1.00 98.33           H  
ATOM   2252  CD2 LEU A 137     -25.837   7.548  12.086  1.00 98.33           C  
ATOM   2253 HD21 LEU A 137     -26.652   7.199  11.451  1.00 98.33           H  
ATOM   2254 HD22 LEU A 137     -26.244   8.024  12.978  1.00 98.33           H  
ATOM   2255 HD23 LEU A 137     -25.250   8.275  11.527  1.00 98.33           H  
ATOM   2256  N   ALA A 138     -20.932   7.553  14.498  1.00 98.44           N  
ATOM   2257  H   ALA A 138     -20.804   6.653  14.058  1.00 98.44           H  
ATOM   2258  CA  ALA A 138     -19.985   7.927  15.537  1.00 98.44           C  
ATOM   2259  HA  ALA A 138     -20.534   8.145  16.453  1.00 98.44           H  
ATOM   2260  C   ALA A 138     -19.205   9.194  15.159  1.00 98.44           C  
ATOM   2261  CB  ALA A 138     -19.061   6.733  15.800  1.00 98.44           C  
ATOM   2262  HB1 ALA A 138     -18.312   7.003  16.544  1.00 98.44           H  
ATOM   2263  HB2 ALA A 138     -18.551   6.445  14.880  1.00 98.44           H  
ATOM   2264  HB3 ALA A 138     -19.640   5.887  16.169  1.00 98.44           H  
ATOM   2265  O   ALA A 138     -19.129  10.111  15.967  1.00 98.44           O  
ATOM   2266  N   SER A 139     -18.702   9.320  13.925  1.00 98.12           N  
ATOM   2267  H   SER A 139     -18.790   8.557  13.268  1.00 98.12           H  
ATOM   2268  CA  SER A 139     -17.976  10.527  13.494  1.00 98.12           C  
ATOM   2269  HA  SER A 139     -17.192  10.736  14.223  1.00 98.12           H  
ATOM   2270  C   SER A 139     -18.865  11.775  13.433  1.00 98.12           C  
ATOM   2271  CB  SER A 139     -17.279  10.290  12.150  1.00 98.12           C  
ATOM   2272  HB2 SER A 139     -16.731   9.348  12.190  1.00 98.12           H  
ATOM   2273  HB3 SER A 139     -16.566  11.095  11.975  1.00 98.12           H  
ATOM   2274  O   SER A 139     -18.372  12.892  13.515  1.00 98.12           O  
ATOM   2275  OG  SER A 139     -18.198  10.259  11.074  1.00 98.12           O  
ATOM   2276  HG  SER A 139     -18.503  11.160  10.940  1.00 98.12           H  
ATOM   2277  N   HIS A 140     -20.184  11.604  13.306  1.00 97.76           N  
ATOM   2278  H   HIS A 140     -20.534  10.659  13.243  1.00 97.76           H  
ATOM   2279  CA  HIS A 140     -21.157  12.698  13.266  1.00 97.76           C  
ATOM   2280  HA  HIS A 140     -20.624  13.640  13.135  1.00 97.76           H  
ATOM   2281  C   HIS A 140     -21.942  12.849  14.574  1.00 97.76           C  
ATOM   2282  CB  HIS A 140     -22.084  12.535  12.051  1.00 97.76           C  
ATOM   2283  HB2 HIS A 140     -22.847  13.313  12.065  1.00 97.76           H  
ATOM   2284  HB3 HIS A 140     -22.588  11.571  12.113  1.00 97.76           H  
ATOM   2285  O   HIS A 140     -22.956  13.538  14.570  1.00 97.76           O  
ATOM   2286  CG  HIS A 140     -21.357  12.629  10.737  1.00 97.76           C  
ATOM   2287  CD2 HIS A 140     -21.262  13.719   9.917  1.00 97.76           C  
ATOM   2288  HD2 HIS A 140     -21.703  14.688  10.099  1.00 97.76           H  
ATOM   2289  ND1 HIS A 140     -20.666  11.610  10.136  1.00 97.76           N  
ATOM   2290  HD1 HIS A 140     -20.613  10.663  10.481  1.00 97.76           H  
ATOM   2291  CE1 HIS A 140     -20.155  12.069   8.985  1.00 97.76           C  
ATOM   2292  HE1 HIS A 140     -19.572  11.480   8.292  1.00 97.76           H  
ATOM   2293  NE2 HIS A 140     -20.501  13.353   8.799  1.00 97.76           N  
ATOM   2294  N   TYR A 141     -21.498  12.240  15.679  1.00 97.26           N  
ATOM   2295  H   TYR A 141     -20.666  11.674  15.599  1.00 97.26           H  
ATOM   2296  CA  TYR A 141     -22.282  12.076  16.913  1.00 97.26           C  
ATOM   2297  HA  TYR A 141     -23.071  11.349  16.719  1.00 97.26           H  
ATOM   2298  C   TYR A 141     -22.954  13.360  17.434  1.00 97.26           C  
ATOM   2299  CB  TYR A 141     -21.347  11.506  17.986  1.00 97.26           C  
ATOM   2300  HB2 TYR A 141     -20.618  12.258  18.288  1.00 97.26           H  
ATOM   2301  HB3 TYR A 141     -20.804  10.658  17.569  1.00 97.26           H  
ATOM   2302  O   TYR A 141     -24.124  13.354  17.813  1.00 97.26           O  
ATOM   2303  CG  TYR A 141     -22.074  10.976  19.193  1.00 97.26           C  
ATOM   2304  CD1 TYR A 141     -22.080  11.683  20.414  1.00 97.26           C  
ATOM   2305  HD1 TYR A 141     -21.554  12.621  20.504  1.00 97.26           H  
ATOM   2306  CD2 TYR A 141     -22.753   9.753  19.070  1.00 97.26           C  
ATOM   2307  HD2 TYR A 141     -22.744   9.214  18.135  1.00 97.26           H  
ATOM   2308  CE1 TYR A 141     -22.790  11.166  21.518  1.00 97.26           C  
ATOM   2309  HE1 TYR A 141     -22.823  11.701  22.456  1.00 97.26           H  
ATOM   2310  CE2 TYR A 141     -23.451   9.239  20.171  1.00 97.26           C  
ATOM   2311  HE2 TYR A 141     -23.983   8.301  20.117  1.00 97.26           H  
ATOM   2312  OH  TYR A 141     -24.228   9.392  22.365  1.00 97.26           O  
ATOM   2313  HH  TYR A 141     -24.225   9.763  23.250  1.00 97.26           H  
ATOM   2314  CZ  TYR A 141     -23.484   9.944  21.384  1.00 97.26           C  
ATOM   2315  N   GLU A 142     -22.232  14.481  17.396  1.00 93.54           N  
ATOM   2316  H   GLU A 142     -21.263  14.397  17.122  1.00 93.54           H  
ATOM   2317  CA  GLU A 142     -22.699  15.799  17.858  1.00 93.54           C  
ATOM   2318  HA  GLU A 142     -23.386  15.674  18.695  1.00 93.54           H  
ATOM   2319  C   GLU A 142     -23.436  16.606  16.772  1.00 93.54           C  
ATOM   2320  CB  GLU A 142     -21.484  16.601  18.340  1.00 93.54           C  
ATOM   2321  HB2 GLU A 142     -21.812  17.595  18.647  1.00 93.54           H  
ATOM   2322  HB3 GLU A 142     -20.802  16.708  17.496  1.00 93.54           H  
ATOM   2323  O   GLU A 142     -23.990  17.670  17.039  1.00 93.54           O  
ATOM   2324  CG  GLU A 142     -20.744  15.949  19.519  1.00 93.54           C  
ATOM   2325  HG2 GLU A 142     -20.462  14.930  19.255  1.00 93.54           H  
ATOM   2326  HG3 GLU A 142     -21.420  15.903  20.373  1.00 93.54           H  
ATOM   2327  CD  GLU A 142     -19.468  16.714  19.901  1.00 93.54           C  
ATOM   2328  OE1 GLU A 142     -18.928  16.420  20.987  1.00 93.54           O  
ATOM   2329  OE2 GLU A 142     -18.998  17.540  19.080  1.00 93.54           O  
ATOM   2330  N   LYS A 143     -23.418  16.128  15.524  1.00 94.06           N  
ATOM   2331  H   LYS A 143     -23.026  15.205  15.402  1.00 94.06           H  
ATOM   2332  CA  LYS A 143     -23.924  16.813  14.321  1.00 94.06           C  
ATOM   2333  HA  LYS A 143     -24.502  17.683  14.632  1.00 94.06           H  
ATOM   2334  C   LYS A 143     -24.901  15.933  13.534  1.00 94.06           C  
ATOM   2335  CB  LYS A 143     -22.749  17.293  13.452  1.00 94.06           C  
ATOM   2336  HB2 LYS A 143     -23.142  17.773  12.555  1.00 94.06           H  
ATOM   2337  HB3 LYS A 143     -22.162  16.427  13.149  1.00 94.06           H  
ATOM   2338  O   LYS A 143     -25.005  16.050  12.311  1.00 94.06           O  
ATOM   2339  CG  LYS A 143     -21.845  18.301  14.173  1.00 94.06           C  
ATOM   2340  HG2 LYS A 143     -22.421  19.188  14.434  1.00 94.06           H  
ATOM   2341  HG3 LYS A 143     -21.450  17.854  15.085  1.00 94.06           H  
ATOM   2342  CD  LYS A 143     -20.668  18.691  13.275  1.00 94.06           C  
ATOM   2343  HD2 LYS A 143     -21.035  19.204  12.386  1.00 94.06           H  
ATOM   2344  HD3 LYS A 143     -20.143  17.784  12.978  1.00 94.06           H  
ATOM   2345  CE  LYS A 143     -19.716  19.599  14.058  1.00 94.06           C  
ATOM   2346  HE2 LYS A 143     -20.200  20.561  14.230  1.00 94.06           H  
ATOM   2347  HE3 LYS A 143     -19.538  19.143  15.032  1.00 94.06           H  
ATOM   2348  NZ  LYS A 143     -18.425  19.767  13.348  1.00 94.06           N  
ATOM   2349  HZ1 LYS A 143     -17.797  20.332  13.901  1.00 94.06           H  
ATOM   2350  HZ2 LYS A 143     -17.986  18.865  13.231  1.00 94.06           H  
ATOM   2351  HZ3 LYS A 143     -18.558  20.187  12.439  1.00 94.06           H  
ATOM   2352  N   LEU A 144     -25.595  15.029  14.224  1.00 94.29           N  
ATOM   2353  H   LEU A 144     -25.432  14.969  15.219  1.00 94.29           H  
ATOM   2354  CA  LEU A 144     -26.582  14.145  13.615  1.00 94.29           C  
ATOM   2355  HA  LEU A 144     -26.107  13.633  12.778  1.00 94.29           H  
ATOM   2356  C   LEU A 144     -27.761  14.951  13.057  1.00 94.29           C  
ATOM   2357  CB  LEU A 144     -27.058  13.096  14.633  1.00 94.29           C  
ATOM   2358  HB2 LEU A 144     -27.403  13.619  15.525  1.00 94.29           H  
ATOM   2359  HB3 LEU A 144     -27.910  12.559  14.218  1.00 94.29           H  
ATOM   2360  O   LEU A 144     -28.279  15.871  13.691  1.00 94.29           O  
ATOM   2361  CG  LEU A 144     -25.984  12.068  15.034  1.00 94.29           C  
ATOM   2362  HG  LEU A 144     -25.077  12.587  15.344  1.00 94.29           H  
ATOM   2363  CD1 LEU A 144     -26.482  11.271  16.230  1.00 94.29           C  
ATOM   2364 HD11 LEU A 144     -25.747  10.517  16.512  1.00 94.29           H  
ATOM   2365 HD12 LEU A 144     -27.441  10.801  16.013  1.00 94.29           H  
ATOM   2366 HD13 LEU A 144     -26.602  11.958  17.068  1.00 94.29           H  
ATOM   2367  CD2 LEU A 144     -25.648  11.094  13.901  1.00 94.29           C  
ATOM   2368 HD21 LEU A 144     -25.203  11.635  13.066  1.00 94.29           H  
ATOM   2369 HD22 LEU A 144     -26.546  10.569  13.576  1.00 94.29           H  
ATOM   2370 HD23 LEU A 144     -24.913  10.372  14.259  1.00 94.29           H  
ATOM   2371  N   THR A 145     -28.199  14.583  11.857  1.00 93.38           N  
ATOM   2372  H   THR A 145     -27.723  13.836  11.371  1.00 93.38           H  
ATOM   2373  CA  THR A 145     -29.337  15.200  11.170  1.00 93.38           C  
ATOM   2374  HA  THR A 145     -29.584  16.144  11.657  1.00 93.38           H  
ATOM   2375  C   THR A 145     -30.566  14.297  11.255  1.00 93.38           C  
ATOM   2376  CB  THR A 145     -28.985  15.515   9.708  1.00 93.38           C  
ATOM   2377  HB  THR A 145     -29.864  15.924   9.210  1.00 93.38           H  
ATOM   2378  O   THR A 145     -30.463  13.083  11.066  1.00 93.38           O  
ATOM   2379  CG2 THR A 145     -27.843  16.527   9.592  1.00 93.38           C  
ATOM   2380 HG21 THR A 145     -28.103  17.433  10.139  1.00 93.38           H  
ATOM   2381 HG22 THR A 145     -27.680  16.784   8.546  1.00 93.38           H  
ATOM   2382 HG23 THR A 145     -26.924  16.117  10.011  1.00 93.38           H  
ATOM   2383  OG1 THR A 145     -28.565  14.355   9.026  1.00 93.38           O  
ATOM   2384  HG1 THR A 145     -28.133  14.636   8.217  1.00 93.38           H  
ATOM   2385  N   GLY A 146     -31.742  14.868  11.514  1.00 93.93           N  
ATOM   2386  H   GLY A 146     -31.771  15.841  11.785  1.00 93.93           H  
ATOM   2387  CA  GLY A 146     -32.996  14.120  11.641  1.00 93.93           C  
ATOM   2388  HA2 GLY A 146     -33.492  14.065  10.672  1.00 93.93           H  
ATOM   2389  HA3 GLY A 146     -32.790  13.105  11.983  1.00 93.93           H  
ATOM   2390  C   GLY A 146     -33.956  14.748  12.646  1.00 93.93           C  
ATOM   2391  O   GLY A 146     -33.691  15.832  13.168  1.00 93.93           O  
ATOM   2392  N   SER A 147     -35.073  14.064  12.906  1.00 96.75           N  
ATOM   2393  H   SER A 147     -35.209  13.154  12.491  1.00 96.75           H  
ATOM   2394  CA  SER A 147     -35.941  14.415  14.033  1.00 96.75           C  
ATOM   2395  HA  SER A 147     -36.184  15.474  13.953  1.00 96.75           H  
ATOM   2396  C   SER A 147     -35.218  14.169  15.372  1.00 96.75           C  
ATOM   2397  CB  SER A 147     -37.252  13.620  13.962  1.00 96.75           C  
ATOM   2398  HB2 SER A 147     -37.689  13.706  12.967  1.00 96.75           H  
ATOM   2399  HB3 SER A 147     -37.957  14.032  14.684  1.00 96.75           H  
ATOM   2400  O   SER A 147     -34.264  13.384  15.408  1.00 96.75           O  
ATOM   2401  OG  SER A 147     -37.036  12.262  14.274  1.00 96.75           O  
ATOM   2402  HG  SER A 147     -36.868  11.762  13.472  1.00 96.75           H  
ATOM   2403  N   PRO A 148     -35.648  14.799  16.483  1.00 95.50           N  
ATOM   2404  CA  PRO A 148     -35.079  14.527  17.805  1.00 95.50           C  
ATOM   2405  HA  PRO A 148     -34.048  14.880  17.820  1.00 95.50           H  
ATOM   2406  C   PRO A 148     -35.089  13.034  18.166  1.00 95.50           C  
ATOM   2407  CB  PRO A 148     -35.911  15.362  18.784  1.00 95.50           C  
ATOM   2408  HB2 PRO A 148     -36.774  14.794  19.131  1.00 95.50           H  
ATOM   2409  HB3 PRO A 148     -35.314  15.700  19.631  1.00 95.50           H  
ATOM   2410  O   PRO A 148     -34.069  12.507  18.599  1.00 95.50           O  
ATOM   2411  CG  PRO A 148     -36.390  16.530  17.923  1.00 95.50           C  
ATOM   2412  HG2 PRO A 148     -37.301  16.979  18.319  1.00 95.50           H  
ATOM   2413  HG3 PRO A 148     -35.597  17.274  17.840  1.00 95.50           H  
ATOM   2414  CD  PRO A 148     -36.626  15.875  16.563  1.00 95.50           C  
ATOM   2415  HD2 PRO A 148     -36.486  16.611  15.771  1.00 95.50           H  
ATOM   2416  HD3 PRO A 148     -37.632  15.458  16.525  1.00 95.50           H  
ATOM   2417  N   GLU A 149     -36.196  12.339  17.890  1.00 95.81           N  
ATOM   2418  H   GLU A 149     -37.001  12.829  17.527  1.00 95.81           H  
ATOM   2419  CA  GLU A 149     -36.344  10.897  18.129  1.00 95.81           C  
ATOM   2420  HA  GLU A 149     -36.134  10.674  19.175  1.00 95.81           H  
ATOM   2421  C   GLU A 149     -35.383  10.060  17.267  1.00 95.81           C  
ATOM   2422  CB  GLU A 149     -37.785  10.474  17.801  1.00 95.81           C  
ATOM   2423  HB2 GLU A 149     -37.858   9.392  17.914  1.00 95.81           H  
ATOM   2424  HB3 GLU A 149     -37.990  10.723  16.760  1.00 95.81           H  
ATOM   2425  O   GLU A 149     -34.794   9.088  17.741  1.00 95.81           O  
ATOM   2426  CG  GLU A 149     -38.855  11.132  18.689  1.00 95.81           C  
ATOM   2427  HG2 GLU A 149     -38.698  10.816  19.720  1.00 95.81           H  
ATOM   2428  HG3 GLU A 149     -38.737  12.215  18.643  1.00 95.81           H  
ATOM   2429  CD  GLU A 149     -40.288  10.775  18.253  1.00 95.81           C  
ATOM   2430  OE1 GLU A 149     -41.217  11.467  18.725  1.00 95.81           O  
ATOM   2431  OE2 GLU A 149     -40.455   9.824  17.451  1.00 95.81           O  
ATOM   2432  N   ASP A 150     -35.182  10.434  15.998  1.00 96.80           N  
ATOM   2433  H   ASP A 150     -35.703  11.220  15.637  1.00 96.80           H  
ATOM   2434  CA  ASP A 150     -34.221   9.748  15.126  1.00 96.80           C  
ATOM   2435  HA  ASP A 150     -34.431   8.678  15.136  1.00 96.80           H  
ATOM   2436  C   ASP A 150     -32.782   9.948  15.602  1.00 96.80           C  
ATOM   2437  CB  ASP A 150     -34.306  10.256  13.683  1.00 96.80           C  
ATOM   2438  HB2 ASP A 150     -33.486   9.820  13.111  1.00 96.80           H  
ATOM   2439  HB3 ASP A 150     -34.171  11.337  13.670  1.00 96.80           H  
ATOM   2440  O   ASP A 150     -31.966   9.028  15.517  1.00 96.80           O  
ATOM   2441  CG  ASP A 150     -35.604   9.890  12.977  1.00 96.80           C  
ATOM   2442  OD1 ASP A 150     -36.062   8.736  13.134  1.00 96.80           O  
ATOM   2443  OD2 ASP A 150     -36.089  10.784  12.242  1.00 96.80           O  
ATOM   2444  N   ASN A 151     -32.456  11.150  16.076  1.00 97.29           N  
ATOM   2445  H   ASN A 151     -33.177  11.856  16.123  1.00 97.29           H  
ATOM   2446  CA  ASN A 151     -31.135  11.461  16.603  1.00 97.29           C  
ATOM   2447  HA  ASN A 151     -30.381  11.126  15.891  1.00 97.29           H  
ATOM   2448  C   ASN A 151     -30.861  10.684  17.895  1.00 97.29           C  
ATOM   2449  CB  ASN A 151     -30.999  12.981  16.771  1.00 97.29           C  
ATOM   2450  HB2 ASN A 151     -31.896  13.385  17.239  1.00 97.29           H  
ATOM   2451  HB3 ASN A 151     -30.155  13.184  17.430  1.00 97.29           H  
ATOM   2452  O   ASN A 151     -29.794  10.085  18.002  1.00 97.29           O  
ATOM   2453  CG  ASN A 151     -30.740  13.709  15.461  1.00 97.29           C  
ATOM   2454  ND2 ASN A 151     -30.615  15.013  15.527  1.00 97.29           N  
ATOM   2455 HD21 ASN A 151     -30.732  15.481  16.414  1.00 97.29           H  
ATOM   2456 HD22 ASN A 151     -30.224  15.479  14.721  1.00 97.29           H  
ATOM   2457  OD1 ASN A 151     -30.566  13.133  14.390  1.00 97.29           O  
ATOM   2458  N   GLU A 152     -31.834  10.591  18.803  1.00 96.63           N  
ATOM   2459  H   GLU A 152     -32.680  11.127  18.672  1.00 96.63           H  
ATOM   2460  CA  GLU A 152     -31.735   9.775  20.019  1.00 96.63           C  
ATOM   2461  HA  GLU A 152     -30.888  10.120  20.612  1.00 96.63           H  
ATOM   2462  C   GLU A 152     -31.501   8.293  19.684  1.00 96.63           C  
ATOM   2463  CB  GLU A 152     -33.015   9.974  20.843  1.00 96.63           C  
ATOM   2464  HB2 GLU A 152     -33.862   9.577  20.283  1.00 96.63           H  
ATOM   2465  HB3 GLU A 152     -33.167  11.044  20.992  1.00 96.63           H  
ATOM   2466  O   GLU A 152     -30.591   7.664  20.222  1.00 96.63           O  
ATOM   2467  CG  GLU A 152     -32.949   9.296  22.220  1.00 96.63           C  
ATOM   2468  HG2 GLU A 152     -32.081   9.682  22.755  1.00 96.63           H  
ATOM   2469  HG3 GLU A 152     -32.812   8.224  22.079  1.00 96.63           H  
ATOM   2470  CD  GLU A 152     -34.214   9.524  23.065  1.00 96.63           C  
ATOM   2471  OE1 GLU A 152     -34.183   9.139  24.255  1.00 96.63           O  
ATOM   2472  OE2 GLU A 152     -35.216  10.041  22.518  1.00 96.63           O  
ATOM   2473  N   ARG A 153     -32.233   7.735  18.706  1.00 97.70           N  
ATOM   2474  H   ARG A 153     -32.985   8.286  18.318  1.00 97.70           H  
ATOM   2475  CA  ARG A 153     -32.019   6.349  18.243  1.00 97.70           C  
ATOM   2476  HA  ARG A 153     -32.092   5.681  19.101  1.00 97.70           H  
ATOM   2477  C   ARG A 153     -30.625   6.128  17.655  1.00 97.70           C  
ATOM   2478  CB  ARG A 153     -33.080   5.970  17.203  1.00 97.70           C  
ATOM   2479  HB2 ARG A 153     -33.117   6.744  16.436  1.00 97.70           H  
ATOM   2480  HB3 ARG A 153     -32.794   5.031  16.729  1.00 97.70           H  
ATOM   2481  O   ARG A 153     -30.014   5.086  17.897  1.00 97.70           O  
ATOM   2482  CG  ARG A 153     -34.470   5.790  17.822  1.00 97.70           C  
ATOM   2483  HG2 ARG A 153     -34.467   4.928  18.488  1.00 97.70           H  
ATOM   2484  HG3 ARG A 153     -34.743   6.674  18.399  1.00 97.70           H  
ATOM   2485  CD  ARG A 153     -35.489   5.575  16.700  1.00 97.70           C  
ATOM   2486  HD2 ARG A 153     -35.376   6.382  15.975  1.00 97.70           H  
ATOM   2487  HD3 ARG A 153     -35.286   4.622  16.211  1.00 97.70           H  
ATOM   2488  NE  ARG A 153     -36.867   5.599  17.215  1.00 97.70           N  
ATOM   2489  HE  ARG A 153     -36.979   5.854  18.185  1.00 97.70           H  
ATOM   2490  NH1 ARG A 153     -37.920   5.314  15.197  1.00 97.70           N  
ATOM   2491 HH11 ARG A 153     -38.759   5.436  14.648  1.00 97.70           H  
ATOM   2492 HH12 ARG A 153     -37.018   5.382  14.747  1.00 97.70           H  
ATOM   2493  NH2 ARG A 153     -39.128   5.732  17.030  1.00 97.70           N  
ATOM   2494 HH21 ARG A 153     -39.940   5.877  16.446  1.00 97.70           H  
ATOM   2495 HH22 ARG A 153     -39.170   6.091  17.972  1.00 97.70           H  
ATOM   2496  CZ  ARG A 153     -37.963   5.535  16.482  1.00 97.70           C  
ATOM   2497  N   LYS A 154     -30.114   7.083  16.871  1.00 98.05           N  
ATOM   2498  H   LYS A 154     -30.679   7.906  16.721  1.00 98.05           H  
ATOM   2499  CA  LYS A 154     -28.760   7.022  16.288  1.00 98.05           C  
ATOM   2500  HA  LYS A 154     -28.616   6.061  15.794  1.00 98.05           H  
ATOM   2501  C   LYS A 154     -27.679   7.115  17.365  1.00 98.05           C  
ATOM   2502  CB  LYS A 154     -28.578   8.155  15.272  1.00 98.05           C  
ATOM   2503  HB2 LYS A 154     -28.911   9.082  15.738  1.00 98.05           H  
ATOM   2504  HB3 LYS A 154     -27.520   8.257  15.031  1.00 98.05           H  
ATOM   2505  O   LYS A 154     -26.690   6.392  17.275  1.00 98.05           O  
ATOM   2506  CG  LYS A 154     -29.357   7.927  13.971  1.00 98.05           C  
ATOM   2507  HG2 LYS A 154     -28.870   7.149  13.383  1.00 98.05           H  
ATOM   2508  HG3 LYS A 154     -30.371   7.599  14.199  1.00 98.05           H  
ATOM   2509  CD  LYS A 154     -29.410   9.233  13.172  1.00 98.05           C  
ATOM   2510  HD2 LYS A 154     -29.719  10.042  13.835  1.00 98.05           H  
ATOM   2511  HD3 LYS A 154     -28.423   9.460  12.769  1.00 98.05           H  
ATOM   2512  CE  LYS A 154     -30.427   9.122  12.040  1.00 98.05           C  
ATOM   2513  HE2 LYS A 154     -31.361   8.757  12.468  1.00 98.05           H  
ATOM   2514  HE3 LYS A 154     -30.079   8.396  11.305  1.00 98.05           H  
ATOM   2515  NZ  LYS A 154     -30.659  10.443  11.417  1.00 98.05           N  
ATOM   2516  HZ1 LYS A 154     -30.910  11.134  12.110  1.00 98.05           H  
ATOM   2517  HZ2 LYS A 154     -29.837  10.830  10.976  1.00 98.05           H  
ATOM   2518  HZ3 LYS A 154     -31.411  10.424  10.743  1.00 98.05           H  
ATOM   2519  N   GLN A 155     -27.872   7.968  18.370  1.00 97.94           N  
ATOM   2520  H   GLN A 155     -28.702   8.543  18.371  1.00 97.94           H  
ATOM   2521  CA  GLN A 155     -26.958   8.097  19.505  1.00 97.94           C  
ATOM   2522  HA  GLN A 155     -25.947   8.252  19.127  1.00 97.94           H  
ATOM   2523  C   GLN A 155     -26.935   6.817  20.335  1.00 97.94           C  
ATOM   2524  CB  GLN A 155     -27.349   9.305  20.366  1.00 97.94           C  
ATOM   2525  HB2 GLN A 155     -28.422   9.287  20.560  1.00 97.94           H  
ATOM   2526  HB3 GLN A 155     -26.823   9.257  21.320  1.00 97.94           H  
ATOM   2527  O   GLN A 155     -25.866   6.239  20.516  1.00 97.94           O  
ATOM   2528  CG  GLN A 155     -26.962  10.608  19.658  1.00 97.94           C  
ATOM   2529  HG2 GLN A 155     -25.880  10.638  19.532  1.00 97.94           H  
ATOM   2530  HG3 GLN A 155     -27.424  10.627  18.671  1.00 97.94           H  
ATOM   2531  CD  GLN A 155     -27.412  11.864  20.389  1.00 97.94           C  
ATOM   2532  NE2 GLN A 155     -26.742  12.976  20.172  1.00 97.94           N  
ATOM   2533 HE21 GLN A 155     -27.047  13.775  20.710  1.00 97.94           H  
ATOM   2534 HE22 GLN A 155     -25.904  12.972  19.608  1.00 97.94           H  
ATOM   2535  OE1 GLN A 155     -28.387  11.901  21.117  1.00 97.94           O  
ATOM   2536  N   LEU A 156     -28.109   6.294  20.698  1.00 98.01           N  
ATOM   2537  H   LEU A 156     -28.946   6.842  20.554  1.00 98.01           H  
ATOM   2538  CA  LEU A 156     -28.239   5.030  21.418  1.00 98.01           C  
ATOM   2539  HA  LEU A 156     -27.745   5.144  22.383  1.00 98.01           H  
ATOM   2540  C   LEU A 156     -27.563   3.874  20.666  1.00 98.01           C  
ATOM   2541  CB  LEU A 156     -29.737   4.753  21.636  1.00 98.01           C  
ATOM   2542  HB2 LEU A 156     -30.180   5.609  22.145  1.00 98.01           H  
ATOM   2543  HB3 LEU A 156     -30.220   4.652  20.665  1.00 98.01           H  
ATOM   2544  O   LEU A 156     -26.878   3.051  21.272  1.00 98.01           O  
ATOM   2545  CG  LEU A 156     -30.018   3.488  22.464  1.00 98.01           C  
ATOM   2546  HG  LEU A 156     -29.569   2.622  21.977  1.00 98.01           H  
ATOM   2547  CD1 LEU A 156     -29.465   3.601  23.886  1.00 98.01           C  
ATOM   2548 HD11 LEU A 156     -29.806   4.531  24.342  1.00 98.01           H  
ATOM   2549 HD12 LEU A 156     -29.801   2.762  24.496  1.00 98.01           H  
ATOM   2550 HD13 LEU A 156     -28.376   3.608  23.867  1.00 98.01           H  
ATOM   2551  CD2 LEU A 156     -31.525   3.245  22.542  1.00 98.01           C  
ATOM   2552 HD21 LEU A 156     -32.009   4.094  23.026  1.00 98.01           H  
ATOM   2553 HD22 LEU A 156     -31.727   2.341  23.116  1.00 98.01           H  
ATOM   2554 HD23 LEU A 156     -31.929   3.128  21.537  1.00 98.01           H  
ATOM   2555  N   PHE A 157     -27.704   3.823  19.336  1.00 98.42           N  
ATOM   2556  H   PHE A 157     -28.318   4.491  18.891  1.00 98.42           H  
ATOM   2557  CA  PHE A 157     -27.001   2.837  18.518  1.00 98.42           C  
ATOM   2558  HA  PHE A 157     -27.281   1.844  18.869  1.00 98.42           H  
ATOM   2559  C   PHE A 157     -25.477   2.952  18.662  1.00 98.42           C  
ATOM   2560  CB  PHE A 157     -27.421   2.966  17.046  1.00 98.42           C  
ATOM   2561  HB2 PHE A 157     -27.267   3.992  16.714  1.00 98.42           H  
ATOM   2562  HB3 PHE A 157     -28.487   2.752  16.964  1.00 98.42           H  
ATOM   2563  O   PHE A 157     -24.811   1.932  18.814  1.00 98.42           O  
ATOM   2564  CG  PHE A 157     -26.654   2.039  16.120  1.00 98.42           C  
ATOM   2565  CD1 PHE A 157     -25.477   2.484  15.488  1.00 98.42           C  
ATOM   2566  HD1 PHE A 157     -25.130   3.495  15.648  1.00 98.42           H  
ATOM   2567  CD2 PHE A 157     -27.083   0.712  15.936  1.00 98.42           C  
ATOM   2568  HD2 PHE A 157     -27.971   0.360  16.439  1.00 98.42           H  
ATOM   2569  CE1 PHE A 157     -24.738   1.608  14.673  1.00 98.42           C  
ATOM   2570  HE1 PHE A 157     -23.829   1.949  14.200  1.00 98.42           H  
ATOM   2571  CE2 PHE A 157     -26.340  -0.165  15.125  1.00 98.42           C  
ATOM   2572  HE2 PHE A 157     -26.659  -1.191  15.010  1.00 98.42           H  
ATOM   2573  CZ  PHE A 157     -25.167   0.283  14.493  1.00 98.42           C  
ATOM   2574  HZ  PHE A 157     -24.585  -0.396  13.888  1.00 98.42           H  
ATOM   2575  N   VAL A 158     -24.908   4.158  18.627  1.00 98.49           N  
ATOM   2576  H   VAL A 158     -25.502   4.974  18.574  1.00 98.49           H  
ATOM   2577  CA  VAL A 158     -23.459   4.350  18.810  1.00 98.49           C  
ATOM   2578  HA  VAL A 158     -22.930   3.688  18.124  1.00 98.49           H  
ATOM   2579  C   VAL A 158     -23.029   3.944  20.224  1.00 98.49           C  
ATOM   2580  CB  VAL A 158     -23.055   5.798  18.476  1.00 98.49           C  
ATOM   2581  HB  VAL A 158     -23.709   6.480  19.019  1.00 98.49           H  
ATOM   2582  O   VAL A 158     -22.073   3.183  20.369  1.00 98.49           O  
ATOM   2583  CG1 VAL A 158     -21.602   6.115  18.850  1.00 98.49           C  
ATOM   2584 HG11 VAL A 158     -20.923   5.407  18.374  1.00 98.49           H  
ATOM   2585 HG12 VAL A 158     -21.476   6.065  19.932  1.00 98.49           H  
ATOM   2586 HG13 VAL A 158     -21.348   7.127  18.536  1.00 98.49           H  
ATOM   2587  CG2 VAL A 158     -23.214   6.073  16.974  1.00 98.49           C  
ATOM   2588 HG21 VAL A 158     -22.997   7.121  16.770  1.00 98.49           H  
ATOM   2589 HG22 VAL A 158     -24.238   5.868  16.661  1.00 98.49           H  
ATOM   2590 HG23 VAL A 158     -22.530   5.443  16.404  1.00 98.49           H  
ATOM   2591  N   GLU A 159     -23.754   4.377  21.256  1.00 98.08           N  
ATOM   2592  H   GLU A 159     -24.533   4.994  21.074  1.00 98.08           H  
ATOM   2593  CA  GLU A 159     -23.447   4.077  22.663  1.00 98.08           C  
ATOM   2594  HA  GLU A 159     -22.448   4.440  22.902  1.00 98.08           H  
ATOM   2595  C   GLU A 159     -23.472   2.571  22.967  1.00 98.08           C  
ATOM   2596  CB  GLU A 159     -24.454   4.798  23.570  1.00 98.08           C  
ATOM   2597  HB2 GLU A 159     -25.462   4.537  23.247  1.00 98.08           H  
ATOM   2598  HB3 GLU A 159     -24.315   4.444  24.591  1.00 98.08           H  
ATOM   2599  O   GLU A 159     -22.597   2.053  23.662  1.00 98.08           O  
ATOM   2600  CG  GLU A 159     -24.283   6.327  23.562  1.00 98.08           C  
ATOM   2601  HG2 GLU A 159     -23.278   6.560  23.913  1.00 98.08           H  
ATOM   2602  HG3 GLU A 159     -24.367   6.693  22.538  1.00 98.08           H  
ATOM   2603  CD  GLU A 159     -25.314   7.049  24.448  1.00 98.08           C  
ATOM   2604  OE1 GLU A 159     -25.098   8.254  24.719  1.00 98.08           O  
ATOM   2605  OE2 GLU A 159     -26.287   6.389  24.878  1.00 98.08           O  
ATOM   2606  N   GLN A 160     -24.422   1.829  22.392  1.00 98.40           N  
ATOM   2607  H   GLN A 160     -25.142   2.306  21.868  1.00 98.40           H  
ATOM   2608  CA  GLN A 160     -24.514   0.373  22.557  1.00 98.40           C  
ATOM   2609  HA  GLN A 160     -24.423   0.133  23.616  1.00 98.40           H  
ATOM   2610  C   GLN A 160     -23.398  -0.398  21.832  1.00 98.40           C  
ATOM   2611  CB  GLN A 160     -25.889  -0.095  22.062  1.00 98.40           C  
ATOM   2612  HB2 GLN A 160     -25.891  -1.182  21.980  1.00 98.40           H  
ATOM   2613  HB3 GLN A 160     -26.079   0.324  21.074  1.00 98.40           H  
ATOM   2614  O   GLN A 160     -23.116  -1.551  22.168  1.00 98.40           O  
ATOM   2615  CG  GLN A 160     -27.009   0.315  23.032  1.00 98.40           C  
ATOM   2616  HG2 GLN A 160     -26.988   1.391  23.204  1.00 98.40           H  
ATOM   2617  HG3 GLN A 160     -26.840  -0.177  23.989  1.00 98.40           H  
ATOM   2618  CD  GLN A 160     -28.398  -0.064  22.531  1.00 98.40           C  
ATOM   2619  NE2 GLN A 160     -29.406   0.059  23.366  1.00 98.40           N  
ATOM   2620 HE21 GLN A 160     -30.319  -0.155  22.992  1.00 98.40           H  
ATOM   2621 HE22 GLN A 160     -29.262   0.487  24.269  1.00 98.40           H  
ATOM   2622  OE1 GLN A 160     -28.618  -0.492  21.407  1.00 98.40           O  
ATOM   2623  N   HIS A 161     -22.740   0.221  20.849  1.00 98.55           N  
ATOM   2624  H   HIS A 161     -22.989   1.178  20.643  1.00 98.55           H  
ATOM   2625  CA  HIS A 161     -21.779  -0.442  19.968  1.00 98.55           C  
ATOM   2626  HA  HIS A 161     -21.674  -1.479  20.287  1.00 98.55           H  
ATOM   2627  C   HIS A 161     -20.359   0.130  20.057  1.00 98.55           C  
ATOM   2628  CB  HIS A 161     -22.326  -0.501  18.536  1.00 98.55           C  
ATOM   2629  HB2 HIS A 161     -21.588  -0.968  17.884  1.00 98.55           H  
ATOM   2630  HB3 HIS A 161     -22.498   0.514  18.177  1.00 98.55           H  
ATOM   2631  O   HIS A 161     -19.557  -0.111  19.163  1.00 98.55           O  
ATOM   2632  CG  HIS A 161     -23.605  -1.292  18.423  1.00 98.55           C  
ATOM   2633  CD2 HIS A 161     -23.735  -2.648  18.322  1.00 98.55           C  
ATOM   2634  HD2 HIS A 161     -22.920  -3.357  18.318  1.00 98.55           H  
ATOM   2635  ND1 HIS A 161     -24.871  -0.773  18.443  1.00 98.55           N  
ATOM   2636  HD1 HIS A 161     -25.087   0.206  18.565  1.00 98.55           H  
ATOM   2637  CE1 HIS A 161     -25.749  -1.781  18.355  1.00 98.55           C  
ATOM   2638  HE1 HIS A 161     -26.823  -1.669  18.383  1.00 98.55           H  
ATOM   2639  NE2 HIS A 161     -25.100  -2.954  18.253  1.00 98.55           N  
ATOM   2640  N   LEU A 162     -19.988   0.817  21.145  1.00 98.28           N  
ATOM   2641  H   LEU A 162     -20.706   1.076  21.807  1.00 98.28           H  
ATOM   2642  CA  LEU A 162     -18.633   1.374  21.323  1.00 98.28           C  
ATOM   2643  HA  LEU A 162     -18.467   2.132  20.557  1.00 98.28           H  
ATOM   2644  C   LEU A 162     -17.506   0.334  21.150  1.00 98.28           C  
ATOM   2645  CB  LEU A 162     -18.529   2.031  22.711  1.00 98.28           C  
ATOM   2646  HB2 LEU A 162     -18.774   1.287  23.469  1.00 98.28           H  
ATOM   2647  HB3 LEU A 162     -17.495   2.339  22.869  1.00 98.28           H  
ATOM   2648  O   LEU A 162     -16.444   0.651  20.616  1.00 98.28           O  
ATOM   2649  CG  LEU A 162     -19.432   3.261  22.915  1.00 98.28           C  
ATOM   2650  HG  LEU A 162     -20.471   2.980  22.746  1.00 98.28           H  
ATOM   2651  CD1 LEU A 162     -19.283   3.764  24.351  1.00 98.28           C  
ATOM   2652 HD11 LEU A 162     -18.253   4.065  24.545  1.00 98.28           H  
ATOM   2653 HD12 LEU A 162     -19.943   4.617  24.508  1.00 98.28           H  
ATOM   2654 HD13 LEU A 162     -19.576   2.978  25.046  1.00 98.28           H  
ATOM   2655  CD2 LEU A 162     -19.084   4.408  21.968  1.00 98.28           C  
ATOM   2656 HD21 LEU A 162     -18.031   4.666  22.074  1.00 98.28           H  
ATOM   2657 HD22 LEU A 162     -19.303   4.124  20.938  1.00 98.28           H  
ATOM   2658 HD23 LEU A 162     -19.696   5.277  22.211  1.00 98.28           H  
ATOM   2659  N   HIS A 163     -17.755  -0.927  21.519  1.00 98.11           N  
ATOM   2660  H   HIS A 163     -18.661  -1.125  21.920  1.00 98.11           H  
ATOM   2661  CA  HIS A 163     -16.824  -2.045  21.317  1.00 98.11           C  
ATOM   2662  HA  HIS A 163     -15.892  -1.804  21.828  1.00 98.11           H  
ATOM   2663  C   HIS A 163     -16.468  -2.296  19.837  1.00 98.11           C  
ATOM   2664  CB  HIS A 163     -17.405  -3.313  21.962  1.00 98.11           C  
ATOM   2665  HB2 HIS A 163     -16.653  -4.101  21.912  1.00 98.11           H  
ATOM   2666  HB3 HIS A 163     -17.605  -3.119  23.015  1.00 98.11           H  
ATOM   2667  O   HIS A 163     -15.440  -2.907  19.549  1.00 98.11           O  
ATOM   2668  CG  HIS A 163     -18.671  -3.817  21.308  1.00 98.11           C  
ATOM   2669  CD2 HIS A 163     -18.769  -4.837  20.397  1.00 98.11           C  
ATOM   2670  HD2 HIS A 163     -17.951  -5.428  20.013  1.00 98.11           H  
ATOM   2671  ND1 HIS A 163     -19.952  -3.356  21.535  1.00 98.11           N  
ATOM   2672  HD1 HIS A 163     -20.250  -2.690  22.233  1.00 98.11           H  
ATOM   2673  CE1 HIS A 163     -20.794  -4.070  20.773  1.00 98.11           C  
ATOM   2674  HE1 HIS A 163     -21.868  -3.954  20.768  1.00 98.11           H  
ATOM   2675  NE2 HIS A 163     -20.121  -4.983  20.059  1.00 98.11           N  
ATOM   2676  N   TYR A 164     -17.260  -1.793  18.881  1.00 98.74           N  
ATOM   2677  H   TYR A 164     -18.086  -1.276  19.146  1.00 98.74           H  
ATOM   2678  CA  TYR A 164     -16.937  -1.876  17.455  1.00 98.74           C  
ATOM   2679  HA  TYR A 164     -16.777  -2.922  17.193  1.00 98.74           H  
ATOM   2680  C   TYR A 164     -15.637  -1.151  17.104  1.00 98.74           C  
ATOM   2681  CB  TYR A 164     -18.092  -1.332  16.600  1.00 98.74           C  
ATOM   2682  HB2 TYR A 164     -18.423  -0.372  16.996  1.00 98.74           H  
ATOM   2683  HB3 TYR A 164     -17.694  -1.123  15.607  1.00 98.74           H  
ATOM   2684  O   TYR A 164     -14.973  -1.568  16.158  1.00 98.74           O  
ATOM   2685  CG  TYR A 164     -19.295  -2.246  16.409  1.00 98.74           C  
ATOM   2686  CD1 TYR A 164     -19.445  -3.445  17.135  1.00 98.74           C  
ATOM   2687  HD1 TYR A 164     -18.719  -3.751  17.875  1.00 98.74           H  
ATOM   2688  CD2 TYR A 164     -20.267  -1.899  15.451  1.00 98.74           C  
ATOM   2689  HD2 TYR A 164     -20.163  -0.974  14.904  1.00 98.74           H  
ATOM   2690  CE1 TYR A 164     -20.557  -4.274  16.925  1.00 98.74           C  
ATOM   2691  HE1 TYR A 164     -20.657  -5.174  17.514  1.00 98.74           H  
ATOM   2692  CE2 TYR A 164     -21.378  -2.735  15.222  1.00 98.74           C  
ATOM   2693  HE2 TYR A 164     -22.142  -2.448  14.515  1.00 98.74           H  
ATOM   2694  OH  TYR A 164     -22.604  -4.724  15.793  1.00 98.74           O  
ATOM   2695  HH  TYR A 164     -22.798  -5.213  16.596  1.00 98.74           H  
ATOM   2696  CZ  TYR A 164     -21.528  -3.917  15.975  1.00 98.74           C  
ATOM   2697  N   LEU A 165     -15.224  -0.128  17.861  1.00 98.46           N  
ATOM   2698  H   LEU A 165     -15.787   0.156  18.650  1.00 98.46           H  
ATOM   2699  CA  LEU A 165     -13.906   0.493  17.683  1.00 98.46           C  
ATOM   2700  HA  LEU A 165     -13.830   0.904  16.677  1.00 98.46           H  
ATOM   2701  C   LEU A 165     -12.783  -0.546  17.842  1.00 98.46           C  
ATOM   2702  CB  LEU A 165     -13.723   1.621  18.711  1.00 98.46           C  
ATOM   2703  HB2 LEU A 165     -13.823   1.193  19.709  1.00 98.46           H  
ATOM   2704  HB3 LEU A 165     -12.705   2.002  18.621  1.00 98.46           H  
ATOM   2705  O   LEU A 165     -11.919  -0.670  16.973  1.00 98.46           O  
ATOM   2706  CG  LEU A 165     -14.685   2.814  18.596  1.00 98.46           C  
ATOM   2707  HG  LEU A 165     -15.717   2.463  18.573  1.00 98.46           H  
ATOM   2708  CD1 LEU A 165     -14.493   3.695  19.824  1.00 98.46           C  
ATOM   2709 HD11 LEU A 165     -13.437   3.937  19.950  1.00 98.46           H  
ATOM   2710 HD12 LEU A 165     -14.841   3.169  20.712  1.00 98.46           H  
ATOM   2711 HD13 LEU A 165     -15.051   4.626  19.721  1.00 98.46           H  
ATOM   2712  CD2 LEU A 165     -14.417   3.672  17.359  1.00 98.46           C  
ATOM   2713 HD21 LEU A 165     -14.505   3.065  16.458  1.00 98.46           H  
ATOM   2714 HD22 LEU A 165     -15.149   4.478  17.313  1.00 98.46           H  
ATOM   2715 HD23 LEU A 165     -13.421   4.110  17.429  1.00 98.46           H  
ATOM   2716  N   ASP A 166     -12.845  -1.353  18.906  1.00 98.41           N  
ATOM   2717  H   ASP A 166     -13.623  -1.241  19.541  1.00 98.41           H  
ATOM   2718  CA  ASP A 166     -11.864  -2.403  19.191  1.00 98.41           C  
ATOM   2719  HA  ASP A 166     -10.865  -1.969  19.157  1.00 98.41           H  
ATOM   2720  C   ASP A 166     -11.894  -3.513  18.135  1.00 98.41           C  
ATOM   2721  CB  ASP A 166     -12.113  -2.984  20.598  1.00 98.41           C  
ATOM   2722  HB2 ASP A 166     -11.544  -3.908  20.695  1.00 98.41           H  
ATOM   2723  HB3 ASP A 166     -13.168  -3.228  20.724  1.00 98.41           H  
ATOM   2724  O   ASP A 166     -10.846  -3.960  17.665  1.00 98.41           O  
ATOM   2725  CG  ASP A 166     -11.661  -2.045  21.716  1.00 98.41           C  
ATOM   2726  OD1 ASP A 166     -10.643  -1.350  21.516  1.00 98.41           O  
ATOM   2727  OD2 ASP A 166     -12.202  -2.067  22.838  1.00 98.41           O  
ATOM   2728  N   GLU A 167     -13.087  -3.929  17.707  1.00 98.64           N  
ATOM   2729  H   GLU A 167     -13.911  -3.542  18.144  1.00 98.64           H  
ATOM   2730  CA  GLU A 167     -13.241  -4.923  16.640  1.00 98.64           C  
ATOM   2731  HA  GLU A 167     -12.704  -5.828  16.924  1.00 98.64           H  
ATOM   2732  C   GLU A 167     -12.628  -4.441  15.316  1.00 98.64           C  
ATOM   2733  CB  GLU A 167     -14.720  -5.289  16.446  1.00 98.64           C  
ATOM   2734  HB2 GLU A 167     -14.793  -5.948  15.581  1.00 98.64           H  
ATOM   2735  HB3 GLU A 167     -15.296  -4.387  16.240  1.00 98.64           H  
ATOM   2736  O   GLU A 167     -11.901  -5.193  14.664  1.00 98.64           O  
ATOM   2737  CG  GLU A 167     -15.312  -6.021  17.663  1.00 98.64           C  
ATOM   2738  HG2 GLU A 167     -15.294  -5.356  18.526  1.00 98.64           H  
ATOM   2739  HG3 GLU A 167     -14.678  -6.879  17.886  1.00 98.64           H  
ATOM   2740  CD  GLU A 167     -16.751  -6.518  17.445  1.00 98.64           C  
ATOM   2741  OE1 GLU A 167     -17.283  -7.173  18.359  1.00 98.64           O  
ATOM   2742  OE2 GLU A 167     -17.330  -6.303  16.350  1.00 98.64           O  
ATOM   2743  N   ILE A 168     -12.846  -3.176  14.941  1.00 98.63           N  
ATOM   2744  H   ILE A 168     -13.437  -2.601  15.526  1.00 98.63           H  
ATOM   2745  CA  ILE A 168     -12.284  -2.584  13.719  1.00 98.63           C  
ATOM   2746  HA  ILE A 168     -12.531  -3.233  12.878  1.00 98.63           H  
ATOM   2747  C   ILE A 168     -10.753  -2.517  13.799  1.00 98.63           C  
ATOM   2748  CB  ILE A 168     -12.913  -1.197  13.455  1.00 98.63           C  
ATOM   2749  HB  ILE A 168     -12.812  -0.600  14.361  1.00 98.63           H  
ATOM   2750  O   ILE A 168     -10.074  -2.891  12.839  1.00 98.63           O  
ATOM   2751  CG1 ILE A 168     -14.413  -1.339  13.106  1.00 98.63           C  
ATOM   2752 HG12 ILE A 168     -14.520  -1.717  12.089  1.00 98.63           H  
ATOM   2753 HG13 ILE A 168     -14.883  -2.074  13.758  1.00 98.63           H  
ATOM   2754  CG2 ILE A 168     -12.198  -0.463  12.305  1.00 98.63           C  
ATOM   2755 HG21 ILE A 168     -11.197  -0.167  12.616  1.00 98.63           H  
ATOM   2756 HG22 ILE A 168     -12.745   0.442  12.038  1.00 98.63           H  
ATOM   2757 HG23 ILE A 168     -12.133  -1.108  11.429  1.00 98.63           H  
ATOM   2758  CD1 ILE A 168     -15.190  -0.022  13.242  1.00 98.63           C  
ATOM   2759 HD11 ILE A 168     -16.196  -0.228  13.610  1.00 98.63           H  
ATOM   2760 HD12 ILE A 168     -14.698   0.655  13.941  1.00 98.63           H  
ATOM   2761 HD13 ILE A 168     -15.268   0.451  12.263  1.00 98.63           H  
ATOM   2762  N   ILE A 169     -10.185  -2.107  14.937  1.00 98.44           N  
ATOM   2763  H   ILE A 169     -10.785  -1.805  15.691  1.00 98.44           H  
ATOM   2764  CA  ILE A 169      -8.726  -2.086  15.140  1.00 98.44           C  
ATOM   2765  HA  ILE A 169      -8.273  -1.527  14.322  1.00 98.44           H  
ATOM   2766  C   ILE A 169      -8.127  -3.495  15.067  1.00 98.44           C  
ATOM   2767  CB  ILE A 169      -8.386  -1.376  16.469  1.00 98.44           C  
ATOM   2768  HB  ILE A 169      -9.005  -1.808  17.255  1.00 98.44           H  
ATOM   2769  O   ILE A 169      -7.064  -3.688  14.464  1.00 98.44           O  
ATOM   2770  CG1 ILE A 169      -8.718   0.131  16.392  1.00 98.44           C  
ATOM   2771 HG12 ILE A 169      -8.596   0.560  17.386  1.00 98.44           H  
ATOM   2772 HG13 ILE A 169      -9.765   0.261  16.117  1.00 98.44           H  
ATOM   2773  CG2 ILE A 169      -6.915  -1.580  16.882  1.00 98.44           C  
ATOM   2774 HG21 ILE A 169      -6.746  -2.616  17.178  1.00 98.44           H  
ATOM   2775 HG22 ILE A 169      -6.242  -1.327  16.062  1.00 98.44           H  
ATOM   2776 HG23 ILE A 169      -6.685  -0.949  17.740  1.00 98.44           H  
ATOM   2777  CD1 ILE A 169      -7.880   0.963  15.414  1.00 98.44           C  
ATOM   2778 HD11 ILE A 169      -8.000   0.602  14.393  1.00 98.44           H  
ATOM   2779 HD12 ILE A 169      -8.229   1.995  15.454  1.00 98.44           H  
ATOM   2780 HD13 ILE A 169      -6.827   0.942  15.694  1.00 98.44           H  
ATOM   2781  N   ASN A 170      -8.822  -4.500  15.601  1.00 98.47           N  
ATOM   2782  H   ASN A 170      -9.655  -4.282  16.129  1.00 98.47           H  
ATOM   2783  CA  ASN A 170      -8.415  -5.898  15.477  1.00 98.47           C  
ATOM   2784  HA  ASN A 170      -7.380  -5.992  15.807  1.00 98.47           H  
ATOM   2785  C   ASN A 170      -8.451  -6.367  14.014  1.00 98.47           C  
ATOM   2786  CB  ASN A 170      -9.294  -6.761  16.396  1.00 98.47           C  
ATOM   2787  HB2 ASN A 170      -9.137  -7.814  16.164  1.00 98.47           H  
ATOM   2788  HB3 ASN A 170     -10.346  -6.528  16.228  1.00 98.47           H  
ATOM   2789  O   ASN A 170      -7.480  -6.956  13.537  1.00 98.47           O  
ATOM   2790  CG  ASN A 170      -8.965  -6.567  17.866  1.00 98.47           C  
ATOM   2791  ND2 ASN A 170      -9.904  -6.818  18.746  1.00 98.47           N  
ATOM   2792 HD21 ASN A 170     -10.855  -6.973  18.443  1.00 98.47           H  
ATOM   2793 HD22 ASN A 170      -9.681  -6.598  19.706  1.00 98.47           H  
ATOM   2794  OD1 ASN A 170      -7.852  -6.238  18.245  1.00 98.47           O  
ATOM   2795  N   MET A 171      -9.504  -6.033  13.259  1.00 98.46           N  
ATOM   2796  H   MET A 171     -10.279  -5.561  13.702  1.00 98.46           H  
ATOM   2797  CA  MET A 171      -9.582  -6.332  11.823  1.00 98.46           C  
ATOM   2798  HA  MET A 171      -9.494  -7.409  11.683  1.00 98.46           H  
ATOM   2799  C   MET A 171      -8.443  -5.675  11.028  1.00 98.46           C  
ATOM   2800  CB  MET A 171     -10.928  -5.869  11.251  1.00 98.46           C  
ATOM   2801  HB2 MET A 171     -10.861  -5.911  10.164  1.00 98.46           H  
ATOM   2802  HB3 MET A 171     -11.116  -4.833  11.532  1.00 98.46           H  
ATOM   2803  O   MET A 171      -7.834  -6.321  10.172  1.00 98.46           O  
ATOM   2804  CG  MET A 171     -12.115  -6.728  11.698  1.00 98.46           C  
ATOM   2805  HG2 MET A 171     -12.208  -6.680  12.782  1.00 98.46           H  
ATOM   2806  HG3 MET A 171     -11.933  -7.768  11.424  1.00 98.46           H  
ATOM   2807  SD  MET A 171     -13.688  -6.196  10.966  1.00 98.46           S  
ATOM   2808  CE  MET A 171     -13.454  -6.791   9.271  1.00 98.46           C  
ATOM   2809  HE1 MET A 171     -14.240  -6.392   8.629  1.00 98.46           H  
ATOM   2810  HE2 MET A 171     -13.494  -7.880   9.258  1.00 98.46           H  
ATOM   2811  HE3 MET A 171     -12.495  -6.457   8.875  1.00 98.46           H  
ATOM   2812  N   ILE A 172      -8.114  -4.413  11.326  1.00 98.34           N  
ATOM   2813  H   ILE A 172      -8.679  -3.930  12.009  1.00 98.34           H  
ATOM   2814  CA  ILE A 172      -6.989  -3.692  10.711  1.00 98.34           C  
ATOM   2815  HA  ILE A 172      -7.091  -3.745   9.627  1.00 98.34           H  
ATOM   2816  C   ILE A 172      -5.656  -4.359  11.070  1.00 98.34           C  
ATOM   2817  CB  ILE A 172      -7.015  -2.201  11.128  1.00 98.34           C  
ATOM   2818  HB  ILE A 172      -7.126  -2.146  12.210  1.00 98.34           H  
ATOM   2819  O   ILE A 172      -4.795  -4.518  10.200  1.00 98.34           O  
ATOM   2820  CG1 ILE A 172      -8.220  -1.491  10.468  1.00 98.34           C  
ATOM   2821 HG12 ILE A 172      -9.118  -2.097  10.587  1.00 98.34           H  
ATOM   2822 HG13 ILE A 172      -8.036  -1.379   9.400  1.00 98.34           H  
ATOM   2823  CG2 ILE A 172      -5.703  -1.482  10.744  1.00 98.34           C  
ATOM   2824 HG21 ILE A 172      -5.770  -0.420  10.978  1.00 98.34           H  
ATOM   2825 HG22 ILE A 172      -4.869  -1.882  11.321  1.00 98.34           H  
ATOM   2826 HG23 ILE A 172      -5.505  -1.605   9.680  1.00 98.34           H  
ATOM   2827  CD1 ILE A 172      -8.521  -0.109  11.057  1.00 98.34           C  
ATOM   2828 HD11 ILE A 172      -8.581  -0.170  12.144  1.00 98.34           H  
ATOM   2829 HD12 ILE A 172      -7.750   0.602  10.763  1.00 98.34           H  
ATOM   2830 HD13 ILE A 172      -9.477   0.247  10.674  1.00 98.34           H  
ATOM   2831  N   SER A 173      -5.485  -4.781  12.324  1.00 98.33           N  
ATOM   2832  H   SER A 173      -6.221  -4.597  12.991  1.00 98.33           H  
ATOM   2833  CA  SER A 173      -4.277  -5.464  12.796  1.00 98.33           C  
ATOM   2834  HA  SER A 173      -3.414  -4.835  12.580  1.00 98.33           H  
ATOM   2835  C   SER A 173      -4.050  -6.789  12.078  1.00 98.33           C  
ATOM   2836  CB  SER A 173      -4.343  -5.704  14.308  1.00 98.33           C  
ATOM   2837  HB2 SER A 173      -5.262  -6.227  14.573  1.00 98.33           H  
ATOM   2838  HB3 SER A 173      -3.495  -6.323  14.603  1.00 98.33           H  
ATOM   2839  O   SER A 173      -2.959  -7.026  11.555  1.00 98.33           O  
ATOM   2840  OG  SER A 173      -4.268  -4.481  15.006  1.00 98.33           O  
ATOM   2841  HG  SER A 173      -5.135  -4.068  14.996  1.00 98.33           H  
ATOM   2842  N   GLU A 174      -5.080  -7.626  11.985  1.00 97.83           N  
ATOM   2843  H   GLU A 174      -5.945  -7.390  12.450  1.00 97.83           H  
ATOM   2844  CA  GLU A 174      -5.002  -8.916  11.296  1.00 97.83           C  
ATOM   2845  HA  GLU A 174      -4.132  -9.465  11.655  1.00 97.83           H  
ATOM   2846  C   GLU A 174      -4.791  -8.744   9.787  1.00 97.83           C  
ATOM   2847  CB  GLU A 174      -6.267  -9.734  11.611  1.00 97.83           C  
ATOM   2848  HB2 GLU A 174      -6.278 -10.618  10.972  1.00 97.83           H  
ATOM   2849  HB3 GLU A 174      -7.153  -9.143  11.382  1.00 97.83           H  
ATOM   2850  O   GLU A 174      -3.945  -9.412   9.186  1.00 97.83           O  
ATOM   2851  CG  GLU A 174      -6.321 -10.185  13.084  1.00 97.83           C  
ATOM   2852  HG2 GLU A 174      -6.442  -9.314  13.729  1.00 97.83           H  
ATOM   2853  HG3 GLU A 174      -7.188 -10.830  13.223  1.00 97.83           H  
ATOM   2854  CD  GLU A 174      -5.045 -10.942  13.482  1.00 97.83           C  
ATOM   2855  OE1 GLU A 174      -4.307 -10.471  14.393  1.00 97.83           O  
ATOM   2856  OE2 GLU A 174      -4.717 -11.912  12.768  1.00 97.83           O  
ATOM   2857  N   PHE A 175      -5.471  -7.777   9.163  1.00 97.66           N  
ATOM   2858  H   PHE A 175      -6.160  -7.254   9.684  1.00 97.66           H  
ATOM   2859  CA  PHE A 175      -5.228  -7.430   7.763  1.00 97.66           C  
ATOM   2860  HA  PHE A 175      -5.380  -8.321   7.154  1.00 97.66           H  
ATOM   2861  C   PHE A 175      -3.784  -6.960   7.536  1.00 97.66           C  
ATOM   2862  CB  PHE A 175      -6.240  -6.366   7.330  1.00 97.66           C  
ATOM   2863  HB2 PHE A 175      -6.101  -5.464   7.925  1.00 97.66           H  
ATOM   2864  HB3 PHE A 175      -7.243  -6.740   7.536  1.00 97.66           H  
ATOM   2865  O   PHE A 175      -3.118  -7.406   6.599  1.00 97.66           O  
ATOM   2866  CG  PHE A 175      -6.156  -6.012   5.860  1.00 97.66           C  
ATOM   2867  CD1 PHE A 175      -5.397  -4.904   5.440  1.00 97.66           C  
ATOM   2868  HD1 PHE A 175      -4.875  -4.306   6.172  1.00 97.66           H  
ATOM   2869  CD2 PHE A 175      -6.856  -6.782   4.913  1.00 97.66           C  
ATOM   2870  HD2 PHE A 175      -7.470  -7.608   5.240  1.00 97.66           H  
ATOM   2871  CE1 PHE A 175      -5.343  -4.565   4.076  1.00 97.66           C  
ATOM   2872  HE1 PHE A 175      -4.792  -3.695   3.748  1.00 97.66           H  
ATOM   2873  CE2 PHE A 175      -6.800  -6.444   3.550  1.00 97.66           C  
ATOM   2874  HE2 PHE A 175      -7.377  -7.001   2.827  1.00 97.66           H  
ATOM   2875  CZ  PHE A 175      -6.044  -5.335   3.135  1.00 97.66           C  
ATOM   2876  HZ  PHE A 175      -6.029  -5.045   2.095  1.00 97.66           H  
ATOM   2877  N   SER A 176      -3.263  -6.104   8.417  1.00 97.62           N  
ATOM   2878  H   SER A 176      -3.851  -5.779   9.171  1.00 97.62           H  
ATOM   2879  CA  SER A 176      -1.898  -5.593   8.324  1.00 97.62           C  
ATOM   2880  HA  SER A 176      -1.797  -5.095   7.360  1.00 97.62           H  
ATOM   2881  C   SER A 176      -0.862  -6.709   8.393  1.00 97.62           C  
ATOM   2882  CB  SER A 176      -1.640  -4.568   9.422  1.00 97.62           C  
ATOM   2883  HB2 SER A 176      -2.362  -3.757   9.322  1.00 97.62           H  
ATOM   2884  HB3 SER A 176      -1.776  -5.037  10.396  1.00 97.62           H  
ATOM   2885  O   SER A 176      -0.035  -6.817   7.484  1.00 97.62           O  
ATOM   2886  OG  SER A 176      -0.318  -4.066   9.310  1.00 97.62           O  
ATOM   2887  HG  SER A 176      -0.046  -3.781  10.185  1.00 97.62           H  
ATOM   2888  N   LYS A 177      -0.950  -7.580   9.406  1.00 97.30           N  
ATOM   2889  H   LYS A 177      -1.679  -7.442  10.092  1.00 97.30           H  
ATOM   2890  CA  LYS A 177      -0.044  -8.727   9.583  1.00 97.30           C  
ATOM   2891  HA  LYS A 177       0.989  -8.387   9.657  1.00 97.30           H  
ATOM   2892  C   LYS A 177      -0.114  -9.713   8.422  1.00 97.30           C  
ATOM   2893  CB  LYS A 177      -0.415  -9.488  10.857  1.00 97.30           C  
ATOM   2894  HB2 LYS A 177       0.150 -10.419  10.886  1.00 97.30           H  
ATOM   2895  HB3 LYS A 177      -1.473  -9.743  10.799  1.00 97.30           H  
ATOM   2896  O   LYS A 177       0.889 -10.330   8.087  1.00 97.30           O  
ATOM   2897  CG  LYS A 177      -0.137  -8.729  12.161  1.00 97.30           C  
ATOM   2898  HG2 LYS A 177       0.937  -8.616  12.312  1.00 97.30           H  
ATOM   2899  HG3 LYS A 177      -0.601  -7.744  12.133  1.00 97.30           H  
ATOM   2900  CD  LYS A 177      -0.749  -9.558  13.295  1.00 97.30           C  
ATOM   2901  HD2 LYS A 177      -0.184 -10.481  13.419  1.00 97.30           H  
ATOM   2902  HD3 LYS A 177      -1.767  -9.823  13.009  1.00 97.30           H  
ATOM   2903  CE  LYS A 177      -0.829  -8.820  14.628  1.00 97.30           C  
ATOM   2904  HE2 LYS A 177       0.164  -8.753  15.073  1.00 97.30           H  
ATOM   2905  HE3 LYS A 177      -1.200  -7.813  14.440  1.00 97.30           H  
ATOM   2906  NZ  LYS A 177      -1.779  -9.544  15.517  1.00 97.30           N  
ATOM   2907  HZ1 LYS A 177      -1.444 -10.469  15.749  1.00 97.30           H  
ATOM   2908  HZ2 LYS A 177      -2.659  -9.715  15.054  1.00 97.30           H  
ATOM   2909  HZ3 LYS A 177      -1.987  -9.036  16.365  1.00 97.30           H  
ATOM   2910  N   ARG A 178      -1.285  -9.867   7.796  1.00 96.57           N  
ATOM   2911  H   ARG A 178      -2.094  -9.418   8.201  1.00 96.57           H  
ATOM   2912  CA  ARG A 178      -1.469 -10.812   6.690  1.00 96.57           C  
ATOM   2913  HA  ARG A 178      -0.876 -11.700   6.906  1.00 96.57           H  
ATOM   2914  C   ARG A 178      -0.953 -10.282   5.356  1.00 96.57           C  
ATOM   2915  CB  ARG A 178      -2.943 -11.229   6.634  1.00 96.57           C  
ATOM   2916  HB2 ARG A 178      -3.248 -11.554   7.629  1.00 96.57           H  
ATOM   2917  HB3 ARG A 178      -3.552 -10.372   6.348  1.00 96.57           H  
ATOM   2918  O   ARG A 178      -0.321 -11.035   4.620  1.00 96.57           O  
ATOM   2919  CG  ARG A 178      -3.169 -12.392   5.655  1.00 96.57           C  
ATOM   2920  HG2 ARG A 178      -2.481 -13.201   5.901  1.00 96.57           H  
ATOM   2921  HG3 ARG A 178      -2.972 -12.076   4.631  1.00 96.57           H  
ATOM   2922  CD  ARG A 178      -4.598 -12.937   5.753  1.00 96.57           C  
ATOM   2923  HD2 ARG A 178      -4.768 -13.275   6.775  1.00 96.57           H  
ATOM   2924  HD3 ARG A 178      -4.683 -13.811   5.107  1.00 96.57           H  
ATOM   2925  NE  ARG A 178      -5.616 -11.921   5.411  1.00 96.57           N  
ATOM   2926  HE  ARG A 178      -5.838 -11.263   6.145  1.00 96.57           H  
ATOM   2927  NH1 ARG A 178      -6.162 -12.680   3.305  1.00 96.57           N  
ATOM   2928 HH11 ARG A 178      -5.393 -13.334   3.324  1.00 96.57           H  
ATOM   2929 HH12 ARG A 178      -6.770 -12.664   2.498  1.00 96.57           H  
ATOM   2930  NH2 ARG A 178      -7.299 -10.982   4.210  1.00 96.57           N  
ATOM   2931 HH21 ARG A 178      -7.519 -10.393   5.000  1.00 96.57           H  
ATOM   2932 HH22 ARG A 178      -7.902 -10.976   3.399  1.00 96.57           H  
ATOM   2933  CZ  ARG A 178      -6.348 -11.869   4.312  1.00 96.57           C  
ATOM   2934  N   VAL A 179      -1.243  -9.024   5.003  1.00 96.45           N  
ATOM   2935  H   VAL A 179      -1.801  -8.476   5.642  1.00 96.45           H  
ATOM   2936  CA  VAL A 179      -1.011  -8.535   3.626  1.00 96.45           C  
ATOM   2937  HA  VAL A 179      -0.409  -9.278   3.103  1.00 96.45           H  
ATOM   2938  C   VAL A 179      -0.193  -7.246   3.498  1.00 96.45           C  
ATOM   2939  CB  VAL A 179      -2.320  -8.450   2.817  1.00 96.45           C  
ATOM   2940  HB  VAL A 179      -2.041  -8.188   1.796  1.00 96.45           H  
ATOM   2941  O   VAL A 179       0.490  -7.057   2.488  1.00 96.45           O  
ATOM   2942  CG1 VAL A 179      -3.068  -9.790   2.769  1.00 96.45           C  
ATOM   2943 HG11 VAL A 179      -3.520 -10.003   3.738  1.00 96.45           H  
ATOM   2944 HG12 VAL A 179      -3.855  -9.746   2.016  1.00 96.45           H  
ATOM   2945 HG13 VAL A 179      -2.378 -10.594   2.509  1.00 96.45           H  
ATOM   2946  CG2 VAL A 179      -3.303  -7.390   3.313  1.00 96.45           C  
ATOM   2947 HG21 VAL A 179      -4.145  -7.332   2.623  1.00 96.45           H  
ATOM   2948 HG22 VAL A 179      -3.703  -7.663   4.290  1.00 96.45           H  
ATOM   2949 HG23 VAL A 179      -2.830  -6.409   3.365  1.00 96.45           H  
ATOM   2950  N   ILE A 180      -0.195  -6.363   4.500  1.00 96.50           N  
ATOM   2951  H   ILE A 180      -0.702  -6.594   5.343  1.00 96.50           H  
ATOM   2952  CA  ILE A 180       0.579  -5.106   4.455  1.00 96.50           C  
ATOM   2953  HA  ILE A 180       0.602  -4.744   3.427  1.00 96.50           H  
ATOM   2954  C   ILE A 180       2.031  -5.367   4.877  1.00 96.50           C  
ATOM   2955  CB  ILE A 180      -0.088  -4.008   5.317  1.00 96.50           C  
ATOM   2956  HB  ILE A 180      -0.082  -4.337   6.356  1.00 96.50           H  
ATOM   2957  O   ILE A 180       2.969  -4.982   4.170  1.00 96.50           O  
ATOM   2958  CG1 ILE A 180      -1.550  -3.773   4.865  1.00 96.50           C  
ATOM   2959 HG12 ILE A 180      -2.115  -4.699   4.972  1.00 96.50           H  
ATOM   2960 HG13 ILE A 180      -1.567  -3.486   3.814  1.00 96.50           H  
ATOM   2961  CG2 ILE A 180       0.706  -2.690   5.253  1.00 96.50           C  
ATOM   2962 HG21 ILE A 180       0.343  -2.005   6.019  1.00 96.50           H  
ATOM   2963 HG22 ILE A 180       1.764  -2.862   5.449  1.00 96.50           H  
ATOM   2964 HG23 ILE A 180       0.584  -2.228   4.273  1.00 96.50           H  
ATOM   2965  CD1 ILE A 180      -2.287  -2.706   5.679  1.00 96.50           C  
ATOM   2966 HD11 ILE A 180      -3.333  -2.688   5.374  1.00 96.50           H  
ATOM   2967 HD12 ILE A 180      -1.850  -1.723   5.505  1.00 96.50           H  
ATOM   2968 HD13 ILE A 180      -2.235  -2.938   6.743  1.00 96.50           H  
ATOM   2969  N   LEU A 181       2.202  -6.089   5.985  1.00 95.55           N  
ATOM   2970  H   LEU A 181       1.365  -6.406   6.453  1.00 95.55           H  
ATOM   2971  CA  LEU A 181       3.459  -6.438   6.647  1.00 95.55           C  
ATOM   2972  HA  LEU A 181       3.194  -7.045   7.513  1.00 95.55           H  
ATOM   2973  C   LEU A 181       4.210  -5.234   7.230  1.00 95.55           C  
ATOM   2974  CB  LEU A 181       4.344  -7.318   5.735  1.00 95.55           C  
ATOM   2975  HB2 LEU A 181       4.788  -6.695   4.960  1.00 95.55           H  
ATOM   2976  HB3 LEU A 181       5.154  -7.708   6.352  1.00 95.55           H  
ATOM   2977  O   LEU A 181       5.428  -5.172   7.124  1.00 95.55           O  
ATOM   2978  CG  LEU A 181       3.653  -8.507   5.051  1.00 95.55           C  
ATOM   2979  HG  LEU A 181       2.961  -8.145   4.290  1.00 95.55           H  
ATOM   2980  CD1 LEU A 181       4.717  -9.360   4.369  1.00 95.55           C  
ATOM   2981 HD11 LEU A 181       5.287  -8.766   3.656  1.00 95.55           H  
ATOM   2982 HD12 LEU A 181       4.245 -10.209   3.875  1.00 95.55           H  
ATOM   2983 HD13 LEU A 181       5.398  -9.760   5.120  1.00 95.55           H  
ATOM   2984  CD2 LEU A 181       2.903  -9.389   6.033  1.00 95.55           C  
ATOM   2985 HD21 LEU A 181       3.555  -9.711   6.844  1.00 95.55           H  
ATOM   2986 HD22 LEU A 181       2.504 -10.270   5.530  1.00 95.55           H  
ATOM   2987 HD23 LEU A 181       2.062  -8.837   6.453  1.00 95.55           H  
ATOM   2988  N   ALA A 182       3.533  -4.216   7.759  1.00 96.81           N  
ATOM   2989  H   ALA A 182       2.542  -4.338   7.913  1.00 96.81           H  
ATOM   2990  CA  ALA A 182       4.172  -2.996   8.271  1.00 96.81           C  
ATOM   2991  HA  ALA A 182       5.219  -2.980   7.968  1.00 96.81           H  
ATOM   2992  C   ALA A 182       4.208  -2.951   9.809  1.00 96.81           C  
ATOM   2993  CB  ALA A 182       3.504  -1.773   7.629  1.00 96.81           C  
ATOM   2994  HB1 ALA A 182       4.020  -0.865   7.939  1.00 96.81           H  
ATOM   2995  HB2 ALA A 182       3.529  -1.847   6.541  1.00 96.81           H  
ATOM   2996  HB3 ALA A 182       2.463  -1.723   7.950  1.00 96.81           H  
ATOM   2997  O   ALA A 182       3.631  -2.044  10.401  1.00 96.81           O  
ATOM   2998  N   ASP A 183       4.891  -3.907  10.439  1.00 97.75           N  
ATOM   2999  H   ASP A 183       5.227  -4.692   9.898  1.00 97.75           H  
ATOM   3000  CA  ASP A 183       4.813  -4.153  11.892  1.00 97.75           C  
ATOM   3001  HA  ASP A 183       3.788  -4.437  12.133  1.00 97.75           H  
ATOM   3002  C   ASP A 183       5.142  -2.921  12.745  1.00 97.75           C  
ATOM   3003  CB  ASP A 183       5.707  -5.347  12.267  1.00 97.75           C  
ATOM   3004  HB2 ASP A 183       5.592  -5.553  13.331  1.00 97.75           H  
ATOM   3005  HB3 ASP A 183       6.747  -5.083  12.078  1.00 97.75           H  
ATOM   3006  O   ASP A 183       4.339  -2.534  13.585  1.00 97.75           O  
ATOM   3007  CG  ASP A 183       5.349  -6.612  11.477  1.00 97.75           C  
ATOM   3008  OD1 ASP A 183       4.181  -6.714  11.032  1.00 97.75           O  
ATOM   3009  OD2 ASP A 183       6.282  -7.389  11.189  1.00 97.75           O  
ATOM   3010  N   ALA A 184       6.226  -2.201  12.439  1.00 97.82           N  
ATOM   3011  H   ALA A 184       6.895  -2.602  11.798  1.00 97.82           H  
ATOM   3012  CA  ALA A 184       6.576  -0.969  13.157  1.00 97.82           C  
ATOM   3013  HA  ALA A 184       6.705  -1.207  14.212  1.00 97.82           H  
ATOM   3014  C   ALA A 184       5.493   0.127  13.056  1.00 97.82           C  
ATOM   3015  CB  ALA A 184       7.910  -0.458  12.599  1.00 97.82           C  
ATOM   3016  HB1 ALA A 184       8.212   0.431  13.152  1.00 97.82           H  
ATOM   3017  HB2 ALA A 184       8.676  -1.222  12.727  1.00 97.82           H  
ATOM   3018  HB3 ALA A 184       7.809  -0.209  11.542  1.00 97.82           H  
ATOM   3019  O   ALA A 184       5.295   0.909  13.986  1.00 97.82           O  
ATOM   3020  N   ASN A 185       4.772   0.205  11.931  1.00 98.12           N  
ATOM   3021  H   ASN A 185       4.872  -0.537  11.254  1.00 98.12           H  
ATOM   3022  CA  ASN A 185       3.642   1.127  11.806  1.00 98.12           C  
ATOM   3023  HA  ASN A 185       3.911   2.092  12.237  1.00 98.12           H  
ATOM   3024  C   ASN A 185       2.432   0.615  12.587  1.00 98.12           C  
ATOM   3025  CB  ASN A 185       3.261   1.335  10.335  1.00 98.12           C  
ATOM   3026  HB2 ASN A 185       3.152   0.372   9.835  1.00 98.12           H  
ATOM   3027  HB3 ASN A 185       2.289   1.828  10.308  1.00 98.12           H  
ATOM   3028  O   ASN A 185       1.743   1.413  13.214  1.00 98.12           O  
ATOM   3029  CG  ASN A 185       4.222   2.201   9.551  1.00 98.12           C  
ATOM   3030  ND2 ASN A 185       3.844   2.505   8.335  1.00 98.12           N  
ATOM   3031 HD21 ASN A 185       4.305   3.317   7.948  1.00 98.12           H  
ATOM   3032 HD22 ASN A 185       2.891   2.302   8.071  1.00 98.12           H  
ATOM   3033  OD1 ASN A 185       5.271   2.632  10.000  1.00 98.12           O  
ATOM   3034  N   LEU A 186       2.182  -0.695  12.557  1.00 98.35           N  
ATOM   3035  H   LEU A 186       2.825  -1.300  12.067  1.00 98.35           H  
ATOM   3036  CA  LEU A 186       1.086  -1.316  13.292  1.00 98.35           C  
ATOM   3037  HA  LEU A 186       0.166  -0.810  13.002  1.00 98.35           H  
ATOM   3038  C   LEU A 186       1.248  -1.133  14.809  1.00 98.35           C  
ATOM   3039  CB  LEU A 186       0.996  -2.798  12.887  1.00 98.35           C  
ATOM   3040  HB2 LEU A 186       1.932  -3.294  13.144  1.00 98.35           H  
ATOM   3041  HB3 LEU A 186       0.861  -2.863  11.807  1.00 98.35           H  
ATOM   3042  O   LEU A 186       0.284  -0.796  15.488  1.00 98.35           O  
ATOM   3043  CG  LEU A 186      -0.147  -3.548  13.587  1.00 98.35           C  
ATOM   3044  HG  LEU A 186      -0.002  -3.508  14.666  1.00 98.35           H  
ATOM   3045  CD1 LEU A 186      -1.509  -2.944  13.245  1.00 98.35           C  
ATOM   3046 HD11 LEU A 186      -1.572  -1.911  13.589  1.00 98.35           H  
ATOM   3047 HD12 LEU A 186      -1.709  -2.995  12.175  1.00 98.35           H  
ATOM   3048 HD13 LEU A 186      -2.280  -3.483  13.796  1.00 98.35           H  
ATOM   3049  CD2 LEU A 186      -0.140  -5.019  13.170  1.00 98.35           C  
ATOM   3050 HD21 LEU A 186       0.814  -5.469  13.442  1.00 98.35           H  
ATOM   3051 HD22 LEU A 186      -0.286  -5.117  12.094  1.00 98.35           H  
ATOM   3052 HD23 LEU A 186      -0.940  -5.546  13.690  1.00 98.35           H  
ATOM   3053  N   GLU A 187       2.465  -1.269  15.334  1.00 98.29           N  
ATOM   3054  H   GLU A 187       3.205  -1.624  14.745  1.00 98.29           H  
ATOM   3055  CA  GLU A 187       2.787  -0.985  16.737  1.00 98.29           C  
ATOM   3056  HA  GLU A 187       2.194  -1.624  17.390  1.00 98.29           H  
ATOM   3057  C   GLU A 187       2.480   0.471  17.110  1.00 98.29           C  
ATOM   3058  CB  GLU A 187       4.272  -1.268  16.983  1.00 98.29           C  
ATOM   3059  HB2 GLU A 187       4.557  -0.846  17.947  1.00 98.29           H  
ATOM   3060  HB3 GLU A 187       4.850  -0.771  16.204  1.00 98.29           H  
ATOM   3061  O   GLU A 187       1.826   0.726  18.124  1.00 98.29           O  
ATOM   3062  CG  GLU A 187       4.597  -2.769  16.998  1.00 98.29           C  
ATOM   3063  HG2 GLU A 187       4.118  -3.215  17.870  1.00 98.29           H  
ATOM   3064  HG3 GLU A 187       4.174  -3.243  16.112  1.00 98.29           H  
ATOM   3065  CD  GLU A 187       6.108  -3.045  17.042  1.00 98.29           C  
ATOM   3066  OE1 GLU A 187       6.465  -4.242  17.024  1.00 98.29           O  
ATOM   3067  OE2 GLU A 187       6.896  -2.069  17.063  1.00 98.29           O  
ATOM   3068  N   LYS A 188       2.883   1.433  16.265  1.00 98.36           N  
ATOM   3069  H   LYS A 188       3.432   1.153  15.465  1.00 98.36           H  
ATOM   3070  CA  LYS A 188       2.553   2.857  16.455  1.00 98.36           C  
ATOM   3071  HA  LYS A 188       2.906   3.175  17.436  1.00 98.36           H  
ATOM   3072  C   LYS A 188       1.044   3.099  16.446  1.00 98.36           C  
ATOM   3073  CB  LYS A 188       3.217   3.722  15.375  1.00 98.36           C  
ATOM   3074  HB2 LYS A 188       2.999   3.300  14.393  1.00 98.36           H  
ATOM   3075  HB3 LYS A 188       2.779   4.719  15.416  1.00 98.36           H  
ATOM   3076  O   LYS A 188       0.555   3.828  17.303  1.00 98.36           O  
ATOM   3077  CG  LYS A 188       4.735   3.868  15.541  1.00 98.36           C  
ATOM   3078  HG2 LYS A 188       5.209   2.888  15.573  1.00 98.36           H  
ATOM   3079  HG3 LYS A 188       4.947   4.393  16.472  1.00 98.36           H  
ATOM   3080  CD  LYS A 188       5.285   4.675  14.357  1.00 98.36           C  
ATOM   3081  HD2 LYS A 188       5.046   4.151  13.432  1.00 98.36           H  
ATOM   3082  HD3 LYS A 188       4.803   5.653  14.342  1.00 98.36           H  
ATOM   3083  CE  LYS A 188       6.802   4.856  14.452  1.00 98.36           C  
ATOM   3084  HE2 LYS A 188       7.270   3.872  14.431  1.00 98.36           H  
ATOM   3085  HE3 LYS A 188       7.036   5.319  15.411  1.00 98.36           H  
ATOM   3086  NZ  LYS A 188       7.306   5.701  13.335  1.00 98.36           N  
ATOM   3087  HZ1 LYS A 188       8.301   5.857  13.410  1.00 98.36           H  
ATOM   3088  HZ2 LYS A 188       7.120   5.268  12.442  1.00 98.36           H  
ATOM   3089  HZ3 LYS A 188       6.851   6.602  13.329  1.00 98.36           H  
ATOM   3090  N   ILE A 189       0.315   2.482  15.514  1.00 98.46           N  
ATOM   3091  H   ILE A 189       0.804   1.902  14.846  1.00 98.46           H  
ATOM   3092  CA  ILE A 189      -1.149   2.582  15.407  1.00 98.46           C  
ATOM   3093  HA  ILE A 189      -1.429   3.632  15.319  1.00 98.46           H  
ATOM   3094  C   ILE A 189      -1.813   2.052  16.680  1.00 98.46           C  
ATOM   3095  CB  ILE A 189      -1.641   1.841  14.140  1.00 98.46           C  
ATOM   3096  HB  ILE A 189      -1.159   0.864  14.104  1.00 98.46           H  
ATOM   3097  O   ILE A 189      -2.608   2.759  17.293  1.00 98.46           O  
ATOM   3098  CG1 ILE A 189      -1.252   2.634  12.871  1.00 98.46           C  
ATOM   3099 HG12 ILE A 189      -0.266   3.081  12.997  1.00 98.46           H  
ATOM   3100 HG13 ILE A 189      -1.958   3.452  12.726  1.00 98.46           H  
ATOM   3101  CG2 ILE A 189      -3.165   1.611  14.159  1.00 98.46           C  
ATOM   3102 HG21 ILE A 189      -3.451   0.961  14.985  1.00 98.46           H  
ATOM   3103 HG22 ILE A 189      -3.488   1.115  13.244  1.00 98.46           H  
ATOM   3104 HG23 ILE A 189      -3.691   2.561  14.253  1.00 98.46           H  
ATOM   3105  CD1 ILE A 189      -1.204   1.773  11.599  1.00 98.46           C  
ATOM   3106 HD11 ILE A 189      -2.135   1.225  11.455  1.00 98.46           H  
ATOM   3107 HD12 ILE A 189      -0.390   1.051  11.669  1.00 98.46           H  
ATOM   3108 HD13 ILE A 189      -1.029   2.414  10.735  1.00 98.46           H  
ATOM   3109  N   ASN A 190      -1.446   0.851  17.124  1.00 98.35           N  
ATOM   3110  H   ASN A 190      -0.802   0.304  16.570  1.00 98.35           H  
ATOM   3111  CA  ASN A 190      -2.021   0.244  18.324  1.00 98.35           C  
ATOM   3112  HA  ASN A 190      -3.107   0.247  18.235  1.00 98.35           H  
ATOM   3113  C   ASN A 190      -1.689   1.052  19.588  1.00 98.35           C  
ATOM   3114  CB  ASN A 190      -1.536  -1.215  18.413  1.00 98.35           C  
ATOM   3115  HB2 ASN A 190      -0.453  -1.254  18.295  1.00 98.35           H  
ATOM   3116  HB3 ASN A 190      -1.794  -1.619  19.391  1.00 98.35           H  
ATOM   3117  O   ASN A 190      -2.551   1.244  20.443  1.00 98.35           O  
ATOM   3118  CG  ASN A 190      -2.194  -2.105  17.370  1.00 98.35           C  
ATOM   3119  ND2 ASN A 190      -1.617  -3.236  17.046  1.00 98.35           N  
ATOM   3120 HD21 ASN A 190      -0.738  -3.515  17.457  1.00 98.35           H  
ATOM   3121 HD22 ASN A 190      -2.151  -3.793  16.394  1.00 98.35           H  
ATOM   3122  OD1 ASN A 190      -3.251  -1.815  16.843  1.00 98.35           O  
ATOM   3123  N   SER A 191      -0.465   1.580  19.696  1.00 98.31           N  
ATOM   3124  H   SER A 191       0.215   1.368  18.980  1.00 98.31           H  
ATOM   3125  CA  SER A 191      -0.077   2.465  20.801  1.00 98.31           C  
ATOM   3126  HA  SER A 191      -0.284   1.954  21.741  1.00 98.31           H  
ATOM   3127  C   SER A 191      -0.875   3.771  20.797  1.00 98.31           C  
ATOM   3128  CB  SER A 191       1.422   2.775  20.733  1.00 98.31           C  
ATOM   3129  HB2 SER A 191       1.625   3.407  19.868  1.00 98.31           H  
ATOM   3130  HB3 SER A 191       1.981   1.846  20.624  1.00 98.31           H  
ATOM   3131  O   SER A 191      -1.388   4.173  21.839  1.00 98.31           O  
ATOM   3132  OG  SER A 191       1.847   3.435  21.916  1.00 98.31           O  
ATOM   3133  HG  SER A 191       1.863   2.772  22.610  1.00 98.31           H  
ATOM   3134  N   ALA A 192      -1.015   4.415  19.634  1.00 98.29           N  
ATOM   3135  H   ALA A 192      -0.578   4.036  18.806  1.00 98.29           H  
ATOM   3136  CA  ALA A 192      -1.777   5.650  19.485  1.00 98.29           C  
ATOM   3137  HA  ALA A 192      -1.388   6.392  20.182  1.00 98.29           H  
ATOM   3138  C   ALA A 192      -3.256   5.436  19.821  1.00 98.29           C  
ATOM   3139  CB  ALA A 192      -1.592   6.183  18.061  1.00 98.29           C  
ATOM   3140  HB1 ALA A 192      -2.155   7.108  17.934  1.00 98.29           H  
ATOM   3141  HB2 ALA A 192      -0.536   6.382  17.875  1.00 98.29           H  
ATOM   3142  HB3 ALA A 192      -1.948   5.445  17.341  1.00 98.29           H  
ATOM   3143  O   ALA A 192      -3.813   6.221  20.577  1.00 98.29           O  
ATOM   3144  N   TYR A 193      -3.863   4.350  19.341  1.00 98.32           N  
ATOM   3145  H   TYR A 193      -3.349   3.738  18.723  1.00 98.32           H  
ATOM   3146  CA  TYR A 193      -5.246   4.008  19.665  1.00 98.32           C  
ATOM   3147  HA  TYR A 193      -5.896   4.827  19.356  1.00 98.32           H  
ATOM   3148  C   TYR A 193      -5.446   3.820  21.175  1.00 98.32           C  
ATOM   3149  CB  TYR A 193      -5.636   2.746  18.891  1.00 98.32           C  
ATOM   3150  HB2 TYR A 193      -4.917   1.957  19.112  1.00 98.32           H  
ATOM   3151  HB3 TYR A 193      -5.577   2.945  17.821  1.00 98.32           H  
ATOM   3152  O   TYR A 193      -6.296   4.469  21.772  1.00 98.32           O  
ATOM   3153  CG  TYR A 193      -7.029   2.256  19.214  1.00 98.32           C  
ATOM   3154  CD1 TYR A 193      -7.200   0.998  19.820  1.00 98.32           C  
ATOM   3155  HD1 TYR A 193      -6.346   0.370  20.030  1.00 98.32           H  
ATOM   3156  CD2 TYR A 193      -8.149   3.067  18.939  1.00 98.32           C  
ATOM   3157  HD2 TYR A 193      -8.032   4.044  18.493  1.00 98.32           H  
ATOM   3158  CE1 TYR A 193      -8.492   0.544  20.132  1.00 98.32           C  
ATOM   3159  HE1 TYR A 193      -8.637  -0.443  20.545  1.00 98.32           H  
ATOM   3160  CE2 TYR A 193      -9.441   2.621  19.278  1.00 98.32           C  
ATOM   3161  HE2 TYR A 193     -10.306   3.244  19.104  1.00 98.32           H  
ATOM   3162  OH  TYR A 193     -10.855   0.927  20.214  1.00 98.32           O  
ATOM   3163  HH  TYR A 193     -10.824   0.091  20.686  1.00 98.32           H  
ATOM   3164  CZ  TYR A 193      -9.616   1.359  19.879  1.00 98.32           C  
ATOM   3165  N   ASN A 194      -4.602   3.008  21.823  1.00 97.81           N  
ATOM   3166  H   ASN A 194      -3.911   2.503  21.288  1.00 97.81           H  
ATOM   3167  CA  ASN A 194      -4.732   2.733  23.256  1.00 97.81           C  
ATOM   3168  HA  ASN A 194      -5.748   2.391  23.449  1.00 97.81           H  
ATOM   3169  C   ASN A 194      -4.537   3.974  24.142  1.00 97.81           C  
ATOM   3170  CB  ASN A 194      -3.755   1.611  23.639  1.00 97.81           C  
ATOM   3171  HB2 ASN A 194      -2.764   1.840  23.245  1.00 97.81           H  
ATOM   3172  HB3 ASN A 194      -3.689   1.553  24.725  1.00 97.81           H  
ATOM   3173  O   ASN A 194      -5.181   4.071  25.181  1.00 97.81           O  
ATOM   3174  CG  ASN A 194      -4.212   0.250  23.147  1.00 97.81           C  
ATOM   3175  ND2 ASN A 194      -3.290  -0.625  22.821  1.00 97.81           N  
ATOM   3176 HD21 ASN A 194      -2.317  -0.353  22.809  1.00 97.81           H  
ATOM   3177 HD22 ASN A 194      -3.621  -1.525  22.505  1.00 97.81           H  
ATOM   3178  OD1 ASN A 194      -5.394  -0.063  23.074  1.00 97.81           O  
ATOM   3179  N   LYS A 195      -3.686   4.924  23.735  1.00 98.03           N  
ATOM   3180  H   LYS A 195      -3.192   4.774  22.867  1.00 98.03           H  
ATOM   3181  CA  LYS A 195      -3.466   6.193  24.453  1.00 98.03           C  
ATOM   3182  HA  LYS A 195      -3.372   6.000  25.522  1.00 98.03           H  
ATOM   3183  C   LYS A 195      -4.616   7.195  24.332  1.00 98.03           C  
ATOM   3184  CB  LYS A 195      -2.186   6.859  23.935  1.00 98.03           C  
ATOM   3185  HB2 LYS A 195      -2.206   6.867  22.845  1.00 98.03           H  
ATOM   3186  HB3 LYS A 195      -2.152   7.893  24.277  1.00 98.03           H  
ATOM   3187  O   LYS A 195      -4.594   8.186  25.042  1.00 98.03           O  
ATOM   3188  CG  LYS A 195      -0.920   6.161  24.434  1.00 98.03           C  
ATOM   3189  HG2 LYS A 195      -0.860   6.252  25.519  1.00 98.03           H  
ATOM   3190  HG3 LYS A 195      -0.940   5.103  24.172  1.00 98.03           H  
ATOM   3191  CD  LYS A 195       0.296   6.830  23.793  1.00 98.03           C  
ATOM   3192  HD2 LYS A 195       0.201   6.772  22.708  1.00 98.03           H  
ATOM   3193  HD3 LYS A 195       0.329   7.876  24.097  1.00 98.03           H  
ATOM   3194  CE  LYS A 195       1.571   6.114  24.232  1.00 98.03           C  
ATOM   3195  HE2 LYS A 195       1.501   5.072  23.919  1.00 98.03           H  
ATOM   3196  HE3 LYS A 195       1.628   6.143  25.320  1.00 98.03           H  
ATOM   3197  NZ  LYS A 195       2.761   6.753  23.626  1.00 98.03           N  
ATOM   3198  HZ1 LYS A 195       3.604   6.289  23.931  1.00 98.03           H  
ATOM   3199  HZ2 LYS A 195       2.697   6.694  22.620  1.00 98.03           H  
ATOM   3200  HZ3 LYS A 195       2.801   7.727  23.893  1.00 98.03           H  
ATOM   3201  N   ASN A 196      -5.548   6.969  23.410  1.00 97.85           N  
ATOM   3202  H   ASN A 196      -5.500   6.111  22.879  1.00 97.85           H  
ATOM   3203  CA  ASN A 196      -6.582   7.928  23.020  1.00 97.85           C  
ATOM   3204  HA  ASN A 196      -6.546   8.798  23.675  1.00 97.85           H  
ATOM   3205  C   ASN A 196      -8.006   7.357  23.183  1.00 97.85           C  
ATOM   3206  CB  ASN A 196      -6.267   8.379  21.582  1.00 97.85           C  
ATOM   3207  HB2 ASN A 196      -7.143   8.850  21.137  1.00 97.85           H  
ATOM   3208  HB3 ASN A 196      -6.054   7.509  20.960  1.00 97.85           H  
ATOM   3209  O   ASN A 196      -8.953   7.891  22.610  1.00 97.85           O  
ATOM   3210  CG  ASN A 196      -5.108   9.361  21.522  1.00 97.85           C  
ATOM   3211  ND2 ASN A 196      -3.948   8.943  21.086  1.00 97.85           N  
ATOM   3212 HD21 ASN A 196      -3.854   7.970  20.832  1.00 97.85           H  
ATOM   3213 HD22 ASN A 196      -3.212   9.634  21.098  1.00 97.85           H  
ATOM   3214  OD1 ASN A 196      -5.201  10.522  21.866  1.00 97.85           O  
ATOM   3215  N   ARG A 197      -8.165   6.262  23.943  1.00 96.08           N  
ATOM   3216  H   ARG A 197      -7.346   5.908  24.417  1.00 96.08           H  
ATOM   3217  CA  ARG A 197      -9.457   5.579  24.166  1.00 96.08           C  
ATOM   3218  HA  ARG A 197      -9.930   5.367  23.208  1.00 96.08           H  
ATOM   3219  C   ARG A 197     -10.475   6.422  24.942  1.00 96.08           C  
ATOM   3220  CB  ARG A 197      -9.222   4.267  24.932  1.00 96.08           C  
ATOM   3221  HB2 ARG A 197     -10.175   3.927  25.337  1.00 96.08           H  
ATOM   3222  HB3 ARG A 197      -8.551   4.455  25.771  1.00 96.08           H  
ATOM   3223  O   ARG A 197     -11.668   6.152  24.870  1.00 96.08           O  
ATOM   3224  CG  ARG A 197      -8.660   3.135  24.062  1.00 96.08           C  
ATOM   3225  HG2 ARG A 197      -7.711   3.444  23.625  1.00 96.08           H  
ATOM   3226  HG3 ARG A 197      -9.368   2.911  23.264  1.00 96.08           H  
ATOM   3227  CD  ARG A 197      -8.449   1.889  24.935  1.00 96.08           C  
ATOM   3228  HD2 ARG A 197      -7.653   2.101  25.648  1.00 96.08           H  
ATOM   3229  HD3 ARG A 197      -9.359   1.697  25.504  1.00 96.08           H  
ATOM   3230  NE  ARG A 197      -8.083   0.697  24.144  1.00 96.08           N  
ATOM   3231  HE  ARG A 197      -7.151   0.664  23.755  1.00 96.08           H  
ATOM   3232  NH1 ARG A 197     -10.076  -0.477  24.279  1.00 96.08           N  
ATOM   3233 HH11 ARG A 197     -10.684  -1.125  23.798  1.00 96.08           H  
ATOM   3234 HH12 ARG A 197     -10.515   0.271  24.795  1.00 96.08           H  
ATOM   3235  NH2 ARG A 197      -8.404  -1.243  23.046  1.00 96.08           N  
ATOM   3236 HH21 ARG A 197      -7.479  -1.126  22.658  1.00 96.08           H  
ATOM   3237 HH22 ARG A 197      -9.136  -1.703  22.524  1.00 96.08           H  
ATOM   3238  CZ  ARG A 197      -8.856  -0.331  23.845  1.00 96.08           C  
ATOM   3239  N   ASP A 198     -10.002   7.402  25.701  1.00 95.98           N  
ATOM   3240  H   ASP A 198      -9.010   7.589  25.696  1.00 95.98           H  
ATOM   3241  CA  ASP A 198     -10.787   8.321  26.529  1.00 95.98           C  
ATOM   3242  HA  ASP A 198     -11.678   7.803  26.884  1.00 95.98           H  
ATOM   3243  C   ASP A 198     -11.275   9.564  25.768  1.00 95.98           C  
ATOM   3244  CB  ASP A 198      -9.944   8.709  27.758  1.00 95.98           C  
ATOM   3245  HB2 ASP A 198      -9.693   7.803  28.309  1.00 95.98           H  
ATOM   3246  HB3 ASP A 198     -10.550   9.333  28.415  1.00 95.98           H  
ATOM   3247  O   ASP A 198     -12.071  10.339  26.298  1.00 95.98           O  
ATOM   3248  CG  ASP A 198      -8.640   9.448  27.411  1.00 95.98           C  
ATOM   3249  OD1 ASP A 198      -7.952   9.003  26.457  1.00 95.98           O  
ATOM   3250  OD2 ASP A 198      -8.317  10.419  28.127  1.00 95.98           O  
ATOM   3251  N   LYS A 199     -10.835   9.758  24.518  1.00 97.36           N  
ATOM   3252  H   LYS A 199     -10.199   9.079  24.126  1.00 97.36           H  
ATOM   3253  CA  LYS A 199     -11.294  10.870  23.680  1.00 97.36           C  
ATOM   3254  HA  LYS A 199     -11.198  11.775  24.280  1.00 97.36           H  
ATOM   3255  C   LYS A 199     -12.775  10.738  23.298  1.00 97.36           C  
ATOM   3256  CB  LYS A 199     -10.412  11.001  22.433  1.00 97.36           C  
ATOM   3257  HB2 LYS A 199     -10.232  10.020  21.994  1.00 97.36           H  
ATOM   3258  HB3 LYS A 199     -10.923  11.612  21.689  1.00 97.36           H  
ATOM   3259  O   LYS A 199     -13.301   9.624  23.250  1.00 97.36           O  
ATOM   3260  CG  LYS A 199      -9.091  11.689  22.788  1.00 97.36           C  
ATOM   3261  HG2 LYS A 199      -8.570  11.130  23.565  1.00 97.36           H  
ATOM   3262  HG3 LYS A 199      -9.313  12.689  23.161  1.00 97.36           H  
ATOM   3263  CD  LYS A 199      -8.197  11.790  21.554  1.00 97.36           C  
ATOM   3264  HD2 LYS A 199      -8.781  12.076  20.679  1.00 97.36           H  
ATOM   3265  HD3 LYS A 199      -7.789  10.799  21.352  1.00 97.36           H  
ATOM   3266  CE  LYS A 199      -7.038  12.765  21.767  1.00 97.36           C  
ATOM   3267  HE2 LYS A 199      -6.618  12.607  22.760  1.00 97.36           H  
ATOM   3268  HE3 LYS A 199      -6.258  12.539  21.039  1.00 97.36           H  
ATOM   3269  NZ  LYS A 199      -7.492  14.159  21.584  1.00 97.36           N  
ATOM   3270  HZ1 LYS A 199      -7.859  14.262  20.649  1.00 97.36           H  
ATOM   3271  HZ2 LYS A 199      -8.290  14.365  22.167  1.00 97.36           H  
ATOM   3272  HZ3 LYS A 199      -6.744  14.828  21.707  1.00 97.36           H  
ATOM   3273  N   PRO A 200     -13.448  11.850  22.953  1.00 97.69           N  
ATOM   3274  CA  PRO A 200     -14.813  11.823  22.435  1.00 97.69           C  
ATOM   3275  HA  PRO A 200     -15.482  11.542  23.248  1.00 97.69           H  
ATOM   3276  C   PRO A 200     -14.998  10.846  21.262  1.00 97.69           C  
ATOM   3277  CB  PRO A 200     -15.103  13.267  22.024  1.00 97.69           C  
ATOM   3278  HB2 PRO A 200     -14.745  13.438  21.009  1.00 97.69           H  
ATOM   3279  HB3 PRO A 200     -16.159  13.519  22.117  1.00 97.69           H  
ATOM   3280  O   PRO A 200     -14.106  10.668  20.428  1.00 97.69           O  
ATOM   3281  CG  PRO A 200     -14.233  14.087  22.970  1.00 97.69           C  
ATOM   3282  HG2 PRO A 200     -14.017  15.077  22.568  1.00 97.69           H  
ATOM   3283  HG3 PRO A 200     -14.710  14.157  23.947  1.00 97.69           H  
ATOM   3284  CD  PRO A 200     -12.977  13.227  23.062  1.00 97.69           C  
ATOM   3285  HD2 PRO A 200     -12.477  13.415  24.012  1.00 97.69           H  
ATOM   3286  HD3 PRO A 200     -12.313  13.454  22.228  1.00 97.69           H  
ATOM   3287  N   ILE A 201     -16.167  10.204  21.187  1.00 97.98           N  
ATOM   3288  H   ILE A 201     -16.863  10.405  21.892  1.00 97.98           H  
ATOM   3289  CA  ILE A 201     -16.454   9.129  20.221  1.00 97.98           C  
ATOM   3290  HA  ILE A 201     -15.700   8.357  20.371  1.00 97.98           H  
ATOM   3291  C   ILE A 201     -16.339   9.583  18.758  1.00 97.98           C  
ATOM   3292  CB  ILE A 201     -17.841   8.516  20.525  1.00 97.98           C  
ATOM   3293  HB  ILE A 201     -17.823   8.173  21.559  1.00 97.98           H  
ATOM   3294  O   ILE A 201     -15.839   8.839  17.912  1.00 97.98           O  
ATOM   3295  CG1 ILE A 201     -18.191   7.301  19.645  1.00 97.98           C  
ATOM   3296 HG12 ILE A 201     -19.108   6.858  20.033  1.00 97.98           H  
ATOM   3297 HG13 ILE A 201     -18.384   7.636  18.626  1.00 97.98           H  
ATOM   3298  CG2 ILE A 201     -18.994   9.531  20.392  1.00 97.98           C  
ATOM   3299 HG21 ILE A 201     -19.117   9.848  19.357  1.00 97.98           H  
ATOM   3300 HG22 ILE A 201     -19.927   9.071  20.718  1.00 97.98           H  
ATOM   3301 HG23 ILE A 201     -18.821  10.407  21.018  1.00 97.98           H  
ATOM   3302  CD1 ILE A 201     -17.121   6.209  19.618  1.00 97.98           C  
ATOM   3303 HD11 ILE A 201     -16.804   5.976  20.635  1.00 97.98           H  
ATOM   3304 HD12 ILE A 201     -17.532   5.315  19.151  1.00 97.98           H  
ATOM   3305 HD13 ILE A 201     -16.259   6.537  19.037  1.00 97.98           H  
ATOM   3306  N   ASN A 202     -16.734  10.821  18.467  1.00 98.01           N  
ATOM   3307  H   ASN A 202     -17.041  11.415  19.225  1.00 98.01           H  
ATOM   3308  CA  ASN A 202     -16.549  11.450  17.163  1.00 98.01           C  
ATOM   3309  HA  ASN A 202     -16.982  10.798  16.405  1.00 98.01           H  
ATOM   3310  C   ASN A 202     -15.072  11.556  16.787  1.00 98.01           C  
ATOM   3311  CB  ASN A 202     -17.272  12.814  17.110  1.00 98.01           C  
ATOM   3312  HB2 ASN A 202     -18.347  12.647  17.179  1.00 98.01           H  
ATOM   3313  HB3 ASN A 202     -17.069  13.271  16.141  1.00 98.01           H  
ATOM   3314  O   ASN A 202     -14.704  11.156  15.685  1.00 98.01           O  
ATOM   3315  CG  ASN A 202     -16.880  13.792  18.211  1.00 98.01           C  
ATOM   3316  ND2 ASN A 202     -16.955  15.075  17.961  1.00 98.01           N  
ATOM   3317 HD21 ASN A 202     -17.244  15.414  17.054  1.00 98.01           H  
ATOM   3318 HD22 ASN A 202     -16.921  15.692  18.761  1.00 98.01           H  
ATOM   3319  OD1 ASN A 202     -16.550  13.411  19.320  1.00 98.01           O  
ATOM   3320  N   GLU A 203     -14.215  11.991  17.712  1.00 98.14           N  
ATOM   3321  H   GLU A 203     -14.573  12.256  18.619  1.00 98.14           H  
ATOM   3322  CA  GLU A 203     -12.774  12.086  17.469  1.00 98.14           C  
ATOM   3323  HA  GLU A 203     -12.624  12.657  16.553  1.00 98.14           H  
ATOM   3324  C   GLU A 203     -12.141  10.699  17.256  1.00 98.14           C  
ATOM   3325  CB  GLU A 203     -12.101  12.846  18.627  1.00 98.14           C  
ATOM   3326  HB2 GLU A 203     -12.118  12.236  19.530  1.00 98.14           H  
ATOM   3327  HB3 GLU A 203     -12.650  13.770  18.814  1.00 98.14           H  
ATOM   3328  O   GLU A 203     -11.309  10.523  16.361  1.00 98.14           O  
ATOM   3329  CG  GLU A 203     -10.650  13.197  18.269  1.00 98.14           C  
ATOM   3330  HG2 GLU A 203     -10.647  13.777  17.347  1.00 98.14           H  
ATOM   3331  HG3 GLU A 203     -10.104  12.272  18.082  1.00 98.14           H  
ATOM   3332  CD  GLU A 203      -9.884  13.979  19.345  1.00 98.14           C  
ATOM   3333  OE1 GLU A 203      -8.659  14.158  19.151  1.00 98.14           O  
ATOM   3334  OE2 GLU A 203     -10.415  14.304  20.428  1.00 98.14           O  
ATOM   3335  N   GLN A 204     -12.553   9.688  18.030  1.00 98.38           N  
ATOM   3336  H   GLN A 204     -13.224   9.889  18.758  1.00 98.38           H  
ATOM   3337  CA  GLN A 204     -12.085   8.311  17.838  1.00 98.38           C  
ATOM   3338  HA  GLN A 204     -10.996   8.307  17.880  1.00 98.38           H  
ATOM   3339  C   GLN A 204     -12.482   7.766  16.456  1.00 98.38           C  
ATOM   3340  CB  GLN A 204     -12.614   7.394  18.955  1.00 98.38           C  
ATOM   3341  HB2 GLN A 204     -12.335   6.369  18.711  1.00 98.38           H  
ATOM   3342  HB3 GLN A 204     -13.702   7.448  18.997  1.00 98.38           H  
ATOM   3343  O   GLN A 204     -11.638   7.226  15.735  1.00 98.38           O  
ATOM   3344  CG  GLN A 204     -12.033   7.737  20.336  1.00 98.38           C  
ATOM   3345  HG2 GLN A 204     -12.402   8.710  20.661  1.00 98.38           H  
ATOM   3346  HG3 GLN A 204     -10.946   7.791  20.273  1.00 98.38           H  
ATOM   3347  CD  GLN A 204     -12.391   6.681  21.377  1.00 98.38           C  
ATOM   3348  NE2 GLN A 204     -13.159   7.004  22.389  1.00 98.38           N  
ATOM   3349 HE21 GLN A 204     -13.365   7.976  22.571  1.00 98.38           H  
ATOM   3350 HE22 GLN A 204     -13.152   6.355  23.163  1.00 98.38           H  
ATOM   3351  OE1 GLN A 204     -11.966   5.541  21.296  1.00 98.38           O  
ATOM   3352  N   ALA A 205     -13.743   7.946  16.056  1.00 98.39           N  
ATOM   3353  H   ALA A 205     -14.386   8.410  16.681  1.00 98.39           H  
ATOM   3354  CA  ALA A 205     -14.254   7.477  14.772  1.00 98.39           C  
ATOM   3355  HA  ALA A 205     -14.026   6.416  14.676  1.00 98.39           H  
ATOM   3356  C   ALA A 205     -13.603   8.193  13.577  1.00 98.39           C  
ATOM   3357  CB  ALA A 205     -15.774   7.639  14.772  1.00 98.39           C  
ATOM   3358  HB1 ALA A 205     -16.185   7.293  13.824  1.00 98.39           H  
ATOM   3359  HB2 ALA A 205     -16.193   7.046  15.585  1.00 98.39           H  
ATOM   3360  HB3 ALA A 205     -16.036   8.686  14.923  1.00 98.39           H  
ATOM   3361  O   ALA A 205     -13.180   7.527  12.632  1.00 98.39           O  
ATOM   3362  N   GLU A 206     -13.449   9.521  13.625  1.00 98.05           N  
ATOM   3363  H   GLU A 206     -13.822  10.026  14.417  1.00 98.05           H  
ATOM   3364  CA  GLU A 206     -12.750  10.296  12.587  1.00 98.05           C  
ATOM   3365  HA  GLU A 206     -13.263  10.180  11.632  1.00 98.05           H  
ATOM   3366  C   GLU A 206     -11.305   9.816  12.394  1.00 98.05           C  
ATOM   3367  CB  GLU A 206     -12.732  11.787  12.960  1.00 98.05           C  
ATOM   3368  HB2 GLU A 206     -12.433  11.891  14.003  1.00 98.05           H  
ATOM   3369  HB3 GLU A 206     -11.983  12.281  12.341  1.00 98.05           H  
ATOM   3370  O   GLU A 206     -10.831   9.657  11.265  1.00 98.05           O  
ATOM   3371  CG  GLU A 206     -14.077  12.495  12.726  1.00 98.05           C  
ATOM   3372  HG2 GLU A 206     -14.334  12.392  11.671  1.00 98.05           H  
ATOM   3373  HG3 GLU A 206     -14.859  12.000  13.301  1.00 98.05           H  
ATOM   3374  CD  GLU A 206     -14.038  13.992  13.088  1.00 98.05           C  
ATOM   3375  OE1 GLU A 206     -15.074  14.666  12.883  1.00 98.05           O  
ATOM   3376  OE2 GLU A 206     -12.962  14.482  13.505  1.00 98.05           O  
ATOM   3377  N   ASN A 207     -10.603   9.515  13.489  1.00 98.30           N  
ATOM   3378  H   ASN A 207     -11.027   9.667  14.393  1.00 98.30           H  
ATOM   3379  CA  ASN A 207      -9.244   8.996  13.411  1.00 98.30           C  
ATOM   3380  HA  ASN A 207      -8.687   9.618  12.710  1.00 98.30           H  
ATOM   3381  C   ASN A 207      -9.189   7.578  12.826  1.00 98.30           C  
ATOM   3382  CB  ASN A 207      -8.566   9.124  14.780  1.00 98.30           C  
ATOM   3383  HB2 ASN A 207      -7.714   8.446  14.841  1.00 98.30           H  
ATOM   3384  HB3 ASN A 207      -9.260   8.870  15.581  1.00 98.30           H  
ATOM   3385  O   ASN A 207      -8.302   7.301  12.017  1.00 98.30           O  
ATOM   3386  CG  ASN A 207      -8.032  10.529  14.961  1.00 98.30           C  
ATOM   3387  ND2 ASN A 207      -8.706  11.370  15.703  1.00 98.30           N  
ATOM   3388 HD21 ASN A 207      -9.597  11.090  16.088  1.00 98.30           H  
ATOM   3389 HD22 ASN A 207      -8.376  12.319  15.806  1.00 98.30           H  
ATOM   3390  OD1 ASN A 207      -7.022  10.888  14.372  1.00 98.30           O  
ATOM   3391  N   ILE A 208     -10.135   6.690  13.154  1.00 98.16           N  
ATOM   3392  H   ILE A 208     -10.831   6.954  13.836  1.00 98.16           H  
ATOM   3393  CA  ILE A 208     -10.225   5.365  12.512  1.00 98.16           C  
ATOM   3394  HA  ILE A 208      -9.245   4.892  12.570  1.00 98.16           H  
ATOM   3395  C   ILE A 208     -10.553   5.490  11.017  1.00 98.16           C  
ATOM   3396  CB  ILE A 208     -11.225   4.449  13.251  1.00 98.16           C  
ATOM   3397  HB  ILE A 208     -12.159   4.992  13.398  1.00 98.16           H  
ATOM   3398  O   ILE A 208      -9.978   4.767  10.204  1.00 98.16           O  
ATOM   3399  CG1 ILE A 208     -10.638   4.075  14.632  1.00 98.16           C  
ATOM   3400 HG12 ILE A 208     -10.471   4.984  15.209  1.00 98.16           H  
ATOM   3401 HG13 ILE A 208      -9.673   3.585  14.498  1.00 98.16           H  
ATOM   3402  CG2 ILE A 208     -11.532   3.175  12.436  1.00 98.16           C  
ATOM   3403 HG21 ILE A 208     -10.611   2.629  12.229  1.00 98.16           H  
ATOM   3404 HG22 ILE A 208     -12.022   3.428  11.496  1.00 98.16           H  
ATOM   3405 HG23 ILE A 208     -12.219   2.531  12.984  1.00 98.16           H  
ATOM   3406  CD1 ILE A 208     -11.544   3.158  15.458  1.00 98.16           C  
ATOM   3407 HD11 ILE A 208     -11.229   3.176  16.501  1.00 98.16           H  
ATOM   3408 HD12 ILE A 208     -11.481   2.132  15.096  1.00 98.16           H  
ATOM   3409 HD13 ILE A 208     -12.572   3.511  15.373  1.00 98.16           H  
ATOM   3410  N   ILE A 209     -11.408   6.434  10.618  1.00 97.81           N  
ATOM   3411  H   ILE A 209     -11.885   6.985  11.318  1.00 97.81           H  
ATOM   3412  CA  ILE A 209     -11.672   6.703   9.197  1.00 97.81           C  
ATOM   3413  HA  ILE A 209     -11.992   5.774   8.727  1.00 97.81           H  
ATOM   3414  C   ILE A 209     -10.375   7.131   8.488  1.00 97.81           C  
ATOM   3415  CB  ILE A 209     -12.819   7.729   9.046  1.00 97.81           C  
ATOM   3416  HB  ILE A 209     -12.606   8.588   9.682  1.00 97.81           H  
ATOM   3417  O   ILE A 209     -10.032   6.582   7.439  1.00 97.81           O  
ATOM   3418  CG1 ILE A 209     -14.161   7.098   9.490  1.00 97.81           C  
ATOM   3419 HG12 ILE A 209     -14.023   6.548  10.421  1.00 97.81           H  
ATOM   3420 HG13 ILE A 209     -14.495   6.382   8.739  1.00 97.81           H  
ATOM   3421  CG2 ILE A 209     -12.927   8.224   7.591  1.00 97.81           C  
ATOM   3422 HG21 ILE A 209     -13.767   8.910   7.485  1.00 97.81           H  
ATOM   3423 HG22 ILE A 209     -13.067   7.380   6.915  1.00 97.81           H  
ATOM   3424 HG23 ILE A 209     -12.029   8.772   7.307  1.00 97.81           H  
ATOM   3425  CD1 ILE A 209     -15.274   8.128   9.730  1.00 97.81           C  
ATOM   3426 HD11 ILE A 209     -14.939   8.876  10.447  1.00 97.81           H  
ATOM   3427 HD12 ILE A 209     -16.151   7.624  10.136  1.00 97.81           H  
ATOM   3428 HD13 ILE A 209     -15.559   8.616   8.798  1.00 97.81           H  
ATOM   3429  N   ASN A 210      -9.593   8.035   9.087  1.00 97.16           N  
ATOM   3430  H   ASN A 210      -9.943   8.485   9.922  1.00 97.16           H  
ATOM   3431  CA  ASN A 210      -8.286   8.442   8.554  1.00 97.16           C  
ATOM   3432  HA  ASN A 210      -8.424   8.792   7.531  1.00 97.16           H  
ATOM   3433  C   ASN A 210      -7.281   7.276   8.490  1.00 97.16           C  
ATOM   3434  CB  ASN A 210      -7.742   9.604   9.405  1.00 97.16           C  
ATOM   3435  HB2 ASN A 210      -6.698   9.785   9.151  1.00 97.16           H  
ATOM   3436  HB3 ASN A 210      -7.790   9.341  10.462  1.00 97.16           H  
ATOM   3437  O   ASN A 210      -6.470   7.200   7.556  1.00 97.16           O  
ATOM   3438  CG  ASN A 210      -8.492  10.905   9.176  1.00 97.16           C  
ATOM   3439  ND2 ASN A 210      -8.491  11.797  10.138  1.00 97.16           N  
ATOM   3440 HD21 ASN A 210      -9.114  12.580  10.004  1.00 97.16           H  
ATOM   3441 HD22 ASN A 210      -8.139  11.561  11.054  1.00 97.16           H  
ATOM   3442  OD1 ASN A 210      -9.038  11.158   8.115  1.00 97.16           O  
ATOM   3443  N   LEU A 211      -7.358   6.337   9.442  1.00 97.98           N  
ATOM   3444  H   LEU A 211      -8.028   6.479  10.184  1.00 97.98           H  
ATOM   3445  CA  LEU A 211      -6.523   5.136   9.499  1.00 97.98           C  
ATOM   3446  HA  LEU A 211      -5.484   5.465   9.488  1.00 97.98           H  
ATOM   3447  C   LEU A 211      -6.707   4.223   8.281  1.00 97.98           C  
ATOM   3448  CB  LEU A 211      -6.784   4.393  10.825  1.00 97.98           C  
ATOM   3449  HB2 LEU A 211      -7.835   4.108  10.873  1.00 97.98           H  
ATOM   3450  HB3 LEU A 211      -6.584   5.078  11.649  1.00 97.98           H  
ATOM   3451  O   LEU A 211      -5.763   3.516   7.928  1.00 97.98           O  
ATOM   3452  CG  LEU A 211      -5.982   3.102  11.048  1.00 97.98           C  
ATOM   3453  HG  LEU A 211      -6.225   2.378  10.270  1.00 97.98           H  
ATOM   3454  CD1 LEU A 211      -4.478   3.354  11.035  1.00 97.98           C  
ATOM   3455 HD11 LEU A 211      -4.223   4.094  11.793  1.00 97.98           H  
ATOM   3456 HD12 LEU A 211      -3.968   2.414  11.245  1.00 97.98           H  
ATOM   3457 HD13 LEU A 211      -4.172   3.705  10.049  1.00 97.98           H  
ATOM   3458  CD2 LEU A 211      -6.354   2.488  12.396  1.00 97.98           C  
ATOM   3459 HD21 LEU A 211      -7.433   2.347  12.452  1.00 97.98           H  
ATOM   3460 HD22 LEU A 211      -5.865   1.523  12.523  1.00 97.98           H  
ATOM   3461 HD23 LEU A 211      -6.054   3.155  13.205  1.00 97.98           H  
ATOM   3462  N   PHE A 212      -7.830   4.280   7.557  1.00 97.27           N  
ATOM   3463  H   PHE A 212      -8.601   4.849   7.876  1.00 97.27           H  
ATOM   3464  CA  PHE A 212      -7.980   3.507   6.317  1.00 97.27           C  
ATOM   3465  HA  PHE A 212      -7.759   2.467   6.559  1.00 97.27           H  
ATOM   3466  C   PHE A 212      -6.957   3.880   5.236  1.00 97.27           C  
ATOM   3467  CB  PHE A 212      -9.419   3.568   5.796  1.00 97.27           C  
ATOM   3468  HB2 PHE A 212      -9.674   4.607   5.587  1.00 97.27           H  
ATOM   3469  HB3 PHE A 212      -9.471   3.020   4.856  1.00 97.27           H  
ATOM   3470  O   PHE A 212      -6.623   3.047   4.396  1.00 97.27           O  
ATOM   3471  CG  PHE A 212     -10.443   2.964   6.740  1.00 97.27           C  
ATOM   3472  CD1 PHE A 212     -10.204   1.717   7.355  1.00 97.27           C  
ATOM   3473  HD1 PHE A 212      -9.302   1.161   7.146  1.00 97.27           H  
ATOM   3474  CD2 PHE A 212     -11.635   3.657   7.014  1.00 97.27           C  
ATOM   3475  HD2 PHE A 212     -11.827   4.611   6.544  1.00 97.27           H  
ATOM   3476  CE1 PHE A 212     -11.121   1.201   8.282  1.00 97.27           C  
ATOM   3477  HE1 PHE A 212     -10.917   0.268   8.785  1.00 97.27           H  
ATOM   3478  CE2 PHE A 212     -12.562   3.132   7.928  1.00 97.27           C  
ATOM   3479  HE2 PHE A 212     -13.463   3.682   8.155  1.00 97.27           H  
ATOM   3480  CZ  PHE A 212     -12.289   1.921   8.582  1.00 97.27           C  
ATOM   3481  HZ  PHE A 212     -12.977   1.557   9.330  1.00 97.27           H  
ATOM   3482  N   THR A 213      -6.298   5.042   5.328  1.00 96.82           N  
ATOM   3483  H   THR A 213      -6.594   5.699   6.036  1.00 96.82           H  
ATOM   3484  CA  THR A 213      -5.107   5.355   4.511  1.00 96.82           C  
ATOM   3485  HA  THR A 213      -5.421   5.437   3.471  1.00 96.82           H  
ATOM   3486  C   THR A 213      -4.028   4.258   4.603  1.00 96.82           C  
ATOM   3487  CB  THR A 213      -4.495   6.697   4.944  1.00 96.82           C  
ATOM   3488  HB  THR A 213      -4.086   6.612   5.950  1.00 96.82           H  
ATOM   3489  O   THR A 213      -3.352   3.929   3.617  1.00 96.82           O  
ATOM   3490  CG2 THR A 213      -3.391   7.149   3.986  1.00 96.82           C  
ATOM   3491 HG21 THR A 213      -3.745   7.084   2.957  1.00 96.82           H  
ATOM   3492 HG22 THR A 213      -2.505   6.528   4.116  1.00 96.82           H  
ATOM   3493 HG23 THR A 213      -3.127   8.185   4.198  1.00 96.82           H  
ATOM   3494  OG1 THR A 213      -5.470   7.708   4.935  1.00 96.82           O  
ATOM   3495  HG1 THR A 213      -5.919   7.687   5.783  1.00 96.82           H  
ATOM   3496  N   PHE A 214      -3.890   3.628   5.773  1.00 97.58           N  
ATOM   3497  H   PHE A 214      -4.512   3.886   6.526  1.00 97.58           H  
ATOM   3498  CA  PHE A 214      -2.983   2.509   6.012  1.00 97.58           C  
ATOM   3499  HA  PHE A 214      -1.983   2.800   5.690  1.00 97.58           H  
ATOM   3500  C   PHE A 214      -3.382   1.243   5.247  1.00 97.58           C  
ATOM   3501  CB  PHE A 214      -2.954   2.217   7.514  1.00 97.58           C  
ATOM   3502  HB2 PHE A 214      -3.949   1.898   7.825  1.00 97.58           H  
ATOM   3503  HB3 PHE A 214      -2.719   3.136   8.050  1.00 97.58           H  
ATOM   3504  O   PHE A 214      -2.503   0.559   4.713  1.00 97.58           O  
ATOM   3505  CG  PHE A 214      -1.973   1.152   7.943  1.00 97.58           C  
ATOM   3506  CD1 PHE A 214      -2.435   0.039   8.665  1.00 97.58           C  
ATOM   3507  HD1 PHE A 214      -3.481  -0.056   8.912  1.00 97.58           H  
ATOM   3508  CD2 PHE A 214      -0.600   1.289   7.660  1.00 97.58           C  
ATOM   3509  HD2 PHE A 214      -0.245   2.159   7.128  1.00 97.58           H  
ATOM   3510  CE1 PHE A 214      -1.524  -0.926   9.118  1.00 97.58           C  
ATOM   3511  HE1 PHE A 214      -1.880  -1.742   9.729  1.00 97.58           H  
ATOM   3512  CE2 PHE A 214       0.307   0.307   8.093  1.00 97.58           C  
ATOM   3513  HE2 PHE A 214       1.362   0.414   7.889  1.00 97.58           H  
ATOM   3514  CZ  PHE A 214      -0.156  -0.798   8.830  1.00 97.58           C  
ATOM   3515  HZ  PHE A 214       0.540  -1.532   9.207  1.00 97.58           H  
ATOM   3516  N   THR A 215      -4.679   0.955   5.124  1.00 96.85           N  
ATOM   3517  H   THR A 215      -5.356   1.591   5.519  1.00 96.85           H  
ATOM   3518  CA  THR A 215      -5.224  -0.285   4.541  1.00 96.85           C  
ATOM   3519  HA  THR A 215      -4.441  -1.042   4.540  1.00 96.85           H  
ATOM   3520  C   THR A 215      -5.674  -0.161   3.087  1.00 96.85           C  
ATOM   3521  CB  THR A 215      -6.372  -0.840   5.394  1.00 96.85           C  
ATOM   3522  HB  THR A 215      -6.771  -1.739   4.924  1.00 96.85           H  
ATOM   3523  O   THR A 215      -5.846  -1.190   2.439  1.00 96.85           O  
ATOM   3524  CG2 THR A 215      -5.905  -1.177   6.811  1.00 96.85           C  
ATOM   3525 HG21 THR A 215      -6.717  -1.662   7.352  1.00 96.85           H  
ATOM   3526 HG22 THR A 215      -5.630  -0.267   7.345  1.00 96.85           H  
ATOM   3527 HG23 THR A 215      -5.051  -1.853   6.778  1.00 96.85           H  
ATOM   3528  OG1 THR A 215      -7.384   0.125   5.515  1.00 96.85           O  
ATOM   3529  HG1 THR A 215      -8.211  -0.226   5.177  1.00 96.85           H  
ATOM   3530  N   ASN A 216      -5.770   1.058   2.547  1.00 95.20           N  
ATOM   3531  H   ASN A 216      -5.843   1.831   3.193  1.00 95.20           H  
ATOM   3532  CA  ASN A 216      -6.167   1.324   1.159  1.00 95.20           C  
ATOM   3533  HA  ASN A 216      -7.202   1.008   1.033  1.00 95.20           H  
ATOM   3534  C   ASN A 216      -5.332   0.551   0.130  1.00 95.20           C  
ATOM   3535  CB  ASN A 216      -6.078   2.841   0.880  1.00 95.20           C  
ATOM   3536  HB2 ASN A 216      -5.153   3.248   1.288  1.00 95.20           H  
ATOM   3537  HB3 ASN A 216      -6.084   3.006  -0.197  1.00 95.20           H  
ATOM   3538  O   ASN A 216      -4.123   0.362   0.301  1.00 95.20           O  
ATOM   3539  CG  ASN A 216      -7.259   3.620   1.432  1.00 95.20           C  
ATOM   3540  ND2 ASN A 216      -7.238   4.929   1.347  1.00 95.20           N  
ATOM   3541 HD21 ASN A 216      -8.085   5.379   1.667  1.00 95.20           H  
ATOM   3542 HD22 ASN A 216      -6.480   5.429   0.906  1.00 95.20           H  
ATOM   3543  OD1 ASN A 216      -8.224   3.073   1.923  1.00 95.20           O  
ATOM   3544  N   LEU A 217      -5.951   0.167  -0.981  1.00 94.87           N  
ATOM   3545  H   LEU A 217      -6.939   0.351  -1.076  1.00 94.87           H  
ATOM   3546  CA  LEU A 217      -5.248  -0.395  -2.129  1.00 94.87           C  
ATOM   3547  HA  LEU A 217      -4.626  -1.217  -1.774  1.00 94.87           H  
ATOM   3548  C   LEU A 217      -4.321   0.653  -2.778  1.00 94.87           C  
ATOM   3549  CB  LEU A 217      -6.310  -0.991  -3.066  1.00 94.87           C  
ATOM   3550  HB2 LEU A 217      -6.850  -1.736  -2.483  1.00 94.87           H  
ATOM   3551  HB3 LEU A 217      -7.032  -0.223  -3.345  1.00 94.87           H  
ATOM   3552  O   LEU A 217      -4.579   1.855  -2.749  1.00 94.87           O  
ATOM   3553  CG  LEU A 217      -5.762  -1.675  -4.331  1.00 94.87           C  
ATOM   3554  HG  LEU A 217      -4.731  -1.981  -4.158  1.00 94.87           H  
ATOM   3555  CD1 LEU A 217      -6.557  -2.935  -4.662  1.00 94.87           C  
ATOM   3556 HD11 LEU A 217      -7.605  -2.679  -4.820  1.00 94.87           H  
ATOM   3557 HD12 LEU A 217      -6.165  -3.405  -5.564  1.00 94.87           H  
ATOM   3558 HD13 LEU A 217      -6.495  -3.644  -3.836  1.00 94.87           H  
ATOM   3559  CD2 LEU A 217      -5.819  -0.735  -5.536  1.00 94.87           C  
ATOM   3560 HD21 LEU A 217      -5.465  -1.250  -6.429  1.00 94.87           H  
ATOM   3561 HD22 LEU A 217      -5.219   0.158  -5.361  1.00 94.87           H  
ATOM   3562 HD23 LEU A 217      -6.852  -0.431  -5.710  1.00 94.87           H  
ATOM   3563  N   GLY A 218      -3.210   0.202  -3.365  1.00 95.03           N  
ATOM   3564  H   GLY A 218      -3.055  -0.795  -3.392  1.00 95.03           H  
ATOM   3565  CA  GLY A 218      -2.285   1.060  -4.103  1.00 95.03           C  
ATOM   3566  HA2 GLY A 218      -2.838   1.901  -4.521  1.00 95.03           H  
ATOM   3567  HA3 GLY A 218      -1.871   0.504  -4.944  1.00 95.03           H  
ATOM   3568  C   GLY A 218      -1.107   1.597  -3.290  1.00 95.03           C  
ATOM   3569  O   GLY A 218      -0.504   0.898  -2.461  1.00 95.03           O  
ATOM   3570  N   ALA A 219      -0.699   2.821  -3.629  1.00 94.53           N  
ATOM   3571  H   ALA A 219      -1.266   3.341  -4.284  1.00 94.53           H  
ATOM   3572  CA  ALA A 219       0.504   3.455  -3.113  1.00 94.53           C  
ATOM   3573  HA  ALA A 219       1.335   2.768  -3.273  1.00 94.53           H  
ATOM   3574  C   ALA A 219       0.362   3.784  -1.616  1.00 94.53           C  
ATOM   3575  CB  ALA A 219       0.809   4.720  -3.923  1.00 94.53           C  
ATOM   3576  HB1 ALA A 219       0.039   5.468  -3.736  1.00 94.53           H  
ATOM   3577  HB2 ALA A 219       0.819   4.494  -4.989  1.00 94.53           H  
ATOM   3578  HB3 ALA A 219       1.776   5.125  -3.625  1.00 94.53           H  
ATOM   3579  O   ALA A 219      -0.576   4.476  -1.225  1.00 94.53           O  
ATOM   3580  N   PRO A 220       1.306   3.355  -0.764  1.00 95.51           N  
ATOM   3581  CA  PRO A 220       1.328   3.759   0.637  1.00 95.51           C  
ATOM   3582  HA  PRO A 220       0.382   3.471   1.095  1.00 95.51           H  
ATOM   3583  C   PRO A 220       1.522   5.275   0.781  1.00 95.51           C  
ATOM   3584  CB  PRO A 220       2.463   2.946   1.271  1.00 95.51           C  
ATOM   3585  HB2 PRO A 220       3.411   3.477   1.188  1.00 95.51           H  
ATOM   3586  HB3 PRO A 220       2.251   2.680   2.307  1.00 95.51           H  
ATOM   3587  O   PRO A 220       2.461   5.845   0.211  1.00 95.51           O  
ATOM   3588  CG  PRO A 220       2.529   1.723   0.362  1.00 95.51           C  
ATOM   3589  HG2 PRO A 220       3.494   1.216   0.377  1.00 95.51           H  
ATOM   3590  HG3 PRO A 220       1.718   1.040   0.614  1.00 95.51           H  
ATOM   3591  CD  PRO A 220       2.287   2.317  -1.010  1.00 95.51           C  
ATOM   3592  HD2 PRO A 220       1.914   1.541  -1.680  1.00 95.51           H  
ATOM   3593  HD3 PRO A 220       3.204   2.756  -1.401  1.00 95.51           H  
ATOM   3594  N   ALA A 221       0.670   5.909   1.583  1.00 95.90           N  
ATOM   3595  H   ALA A 221      -0.082   5.388   2.012  1.00 95.90           H  
ATOM   3596  CA  ALA A 221       0.735   7.327   1.925  1.00 95.90           C  
ATOM   3597  HA  ALA A 221       1.542   7.800   1.366  1.00 95.90           H  
ATOM   3598  C   ALA A 221       1.039   7.507   3.418  1.00 95.90           C  
ATOM   3599  CB  ALA A 221      -0.570   8.004   1.497  1.00 95.90           C  
ATOM   3600  HB1 ALA A 221      -1.414   7.548   2.015  1.00 95.90           H  
ATOM   3601  HB2 ALA A 221      -0.714   7.894   0.422  1.00 95.90           H  
ATOM   3602  HB3 ALA A 221      -0.541   9.065   1.747  1.00 95.90           H  
ATOM   3603  O   ALA A 221       0.718   6.639   4.229  1.00 95.90           O  
ATOM   3604  N   ALA A 222       1.715   8.606   3.755  1.00 96.92           N  
ATOM   3605  H   ALA A 222       1.816   9.333   3.061  1.00 96.92           H  
ATOM   3606  CA  ALA A 222       1.872   9.020   5.143  1.00 96.92           C  
ATOM   3607  HA  ALA A 222       1.997   8.135   5.767  1.00 96.92           H  
ATOM   3608  C   ALA A 222       0.599   9.746   5.587  1.00 96.92           C  
ATOM   3609  CB  ALA A 222       3.121   9.898   5.288  1.00 96.92           C  
ATOM   3610  HB1 ALA A 222       3.007  10.811   4.705  1.00 96.92           H  
ATOM   3611  HB2 ALA A 222       4.003   9.352   4.954  1.00 96.92           H  
ATOM   3612  HB3 ALA A 222       3.253  10.164   6.337  1.00 96.92           H  
ATOM   3613  O   ALA A 222      -0.032  10.421   4.772  1.00 96.92           O  
ATOM   3614  N   PHE A 223       0.233   9.609   6.854  1.00 97.66           N  
ATOM   3615  H   PHE A 223       0.804   9.057   7.478  1.00 97.66           H  
ATOM   3616  CA  PHE A 223      -0.976  10.213   7.410  1.00 97.66           C  
ATOM   3617  HA  PHE A 223      -1.145  11.174   6.924  1.00 97.66           H  
ATOM   3618  C   PHE A 223      -0.804  10.483   8.906  1.00 97.66           C  
ATOM   3619  CB  PHE A 223      -2.195   9.319   7.116  1.00 97.66           C  
ATOM   3620  HB2 PHE A 223      -2.271   9.179   6.037  1.00 97.66           H  
ATOM   3621  HB3 PHE A 223      -3.098   9.848   7.423  1.00 97.66           H  
ATOM   3622  O   PHE A 223       0.127   9.977   9.541  1.00 97.66           O  
ATOM   3623  CG  PHE A 223      -2.175   7.957   7.783  1.00 97.66           C  
ATOM   3624  CD1 PHE A 223      -1.362   6.924   7.275  1.00 97.66           C  
ATOM   3625  HD1 PHE A 223      -0.768   7.090   6.388  1.00 97.66           H  
ATOM   3626  CD2 PHE A 223      -2.974   7.718   8.916  1.00 97.66           C  
ATOM   3627  HD2 PHE A 223      -3.640   8.482   9.288  1.00 97.66           H  
ATOM   3628  CE1 PHE A 223      -1.302   5.684   7.932  1.00 97.66           C  
ATOM   3629  HE1 PHE A 223      -0.655   4.904   7.557  1.00 97.66           H  
ATOM   3630  CE2 PHE A 223      -2.919   6.475   9.565  1.00 97.66           C  
ATOM   3631  HE2 PHE A 223      -3.544   6.287  10.426  1.00 97.66           H  
ATOM   3632  CZ  PHE A 223      -2.062   5.471   9.094  1.00 97.66           C  
ATOM   3633  HZ  PHE A 223      -1.999   4.533   9.627  1.00 97.66           H  
ATOM   3634  N   LYS A 224      -1.695  11.303   9.463  1.00 97.57           N  
ATOM   3635  H   LYS A 224      -2.474  11.613   8.900  1.00 97.57           H  
ATOM   3636  CA  LYS A 224      -1.808  11.504  10.908  1.00 97.57           C  
ATOM   3637  HA  LYS A 224      -0.875  11.225  11.398  1.00 97.57           H  
ATOM   3638  C   LYS A 224      -2.891  10.590  11.470  1.00 97.57           C  
ATOM   3639  CB  LYS A 224      -2.102  12.969  11.245  1.00 97.57           C  
ATOM   3640  HB2 LYS A 224      -2.357  13.021  12.303  1.00 97.57           H  
ATOM   3641  HB3 LYS A 224      -2.964  13.316  10.674  1.00 97.57           H  
ATOM   3642  O   LYS A 224      -3.945  10.443  10.859  1.00 97.57           O  
ATOM   3643  CG  LYS A 224      -0.895  13.882  10.984  1.00 97.57           C  
ATOM   3644  HG2 LYS A 224      -0.010  13.449  11.450  1.00 97.57           H  
ATOM   3645  HG3 LYS A 224      -0.726  13.982   9.912  1.00 97.57           H  
ATOM   3646  CD  LYS A 224      -1.163  15.257  11.605  1.00 97.57           C  
ATOM   3647  HD2 LYS A 224      -2.017  15.717  11.108  1.00 97.57           H  
ATOM   3648  HD3 LYS A 224      -1.410  15.118  12.658  1.00 97.57           H  
ATOM   3649  CE  LYS A 224       0.059  16.172  11.501  1.00 97.57           C  
ATOM   3650  HE2 LYS A 224       0.242  16.401  10.451  1.00 97.57           H  
ATOM   3651  HE3 LYS A 224       0.924  15.636  11.890  1.00 97.57           H  
ATOM   3652  NZ  LYS A 224      -0.161  17.415  12.283  1.00 97.57           N  
ATOM   3653  HZ1 LYS A 224      -0.972  17.914  11.945  1.00 97.57           H  
ATOM   3654  HZ2 LYS A 224       0.644  18.024  12.248  1.00 97.57           H  
ATOM   3655  HZ3 LYS A 224      -0.340  17.185  13.250  1.00 97.57           H  
ATOM   3656  N   TYR A 225      -2.608   9.998  12.620  1.00 97.94           N  
ATOM   3657  H   TYR A 225      -1.707  10.177  13.041  1.00 97.94           H  
ATOM   3658  CA  TYR A 225      -3.535   9.194  13.401  1.00 97.94           C  
ATOM   3659  HA  TYR A 225      -4.554   9.359  13.051  1.00 97.94           H  
ATOM   3660  C   TYR A 225      -3.439   9.656  14.851  1.00 97.94           C  
ATOM   3661  CB  TYR A 225      -3.176   7.716  13.234  1.00 97.94           C  
ATOM   3662  HB2 TYR A 225      -2.165   7.546  13.602  1.00 97.94           H  
ATOM   3663  HB3 TYR A 225      -3.182   7.483  12.169  1.00 97.94           H  
ATOM   3664  O   TYR A 225      -2.427   9.413  15.519  1.00 97.94           O  
ATOM   3665  CG  TYR A 225      -4.138   6.776  13.928  1.00 97.94           C  
ATOM   3666  CD1 TYR A 225      -3.672   5.871  14.900  1.00 97.94           C  
ATOM   3667  HD1 TYR A 225      -2.623   5.853  15.158  1.00 97.94           H  
ATOM   3668  CD2 TYR A 225      -5.507   6.816  13.605  1.00 97.94           C  
ATOM   3669  HD2 TYR A 225      -5.879   7.502  12.858  1.00 97.94           H  
ATOM   3670  CE1 TYR A 225      -4.575   5.008  15.552  1.00 97.94           C  
ATOM   3671  HE1 TYR A 225      -4.226   4.322  16.309  1.00 97.94           H  
ATOM   3672  CE2 TYR A 225      -6.406   5.956  14.259  1.00 97.94           C  
ATOM   3673  HE2 TYR A 225      -7.461   5.969  14.030  1.00 97.94           H  
ATOM   3674  OH  TYR A 225      -6.836   4.224  15.829  1.00 97.94           O  
ATOM   3675  HH  TYR A 225      -6.439   3.622  16.462  1.00 97.94           H  
ATOM   3676  CZ  TYR A 225      -5.946   5.050  15.226  1.00 97.94           C  
ATOM   3677  N   PHE A 226      -4.448  10.404  15.293  1.00 97.15           N  
ATOM   3678  H   PHE A 226      -5.263  10.524  14.710  1.00 97.15           H  
ATOM   3679  CA  PHE A 226      -4.368  11.284  16.457  1.00 97.15           C  
ATOM   3680  HA  PHE A 226      -5.236  11.943  16.448  1.00 97.15           H  
ATOM   3681  C   PHE A 226      -3.127  12.194  16.347  1.00 97.15           C  
ATOM   3682  CB  PHE A 226      -4.451  10.436  17.742  1.00 97.15           C  
ATOM   3683  HB2 PHE A 226      -4.443  11.104  18.604  1.00 97.15           H  
ATOM   3684  HB3 PHE A 226      -3.573   9.795  17.823  1.00 97.15           H  
ATOM   3685  O   PHE A 226      -2.812  12.710  15.270  1.00 97.15           O  
ATOM   3686  CG  PHE A 226      -5.695   9.578  17.846  1.00 97.15           C  
ATOM   3687  CD1 PHE A 226      -6.886  10.144  18.337  1.00 97.15           C  
ATOM   3688  HD1 PHE A 226      -6.921  11.188  18.612  1.00 97.15           H  
ATOM   3689  CD2 PHE A 226      -5.665   8.218  17.479  1.00 97.15           C  
ATOM   3690  HD2 PHE A 226      -4.756   7.778  17.095  1.00 97.15           H  
ATOM   3691  CE1 PHE A 226      -8.039   9.354  18.476  1.00 97.15           C  
ATOM   3692  HE1 PHE A 226      -8.951   9.791  18.856  1.00 97.15           H  
ATOM   3693  CE2 PHE A 226      -6.819   7.428  17.630  1.00 97.15           C  
ATOM   3694  HE2 PHE A 226      -6.803   6.379  17.373  1.00 97.15           H  
ATOM   3695  CZ  PHE A 226      -8.003   7.993  18.130  1.00 97.15           C  
ATOM   3696  HZ  PHE A 226      -8.885   7.382  18.253  1.00 97.15           H  
ATOM   3697  N   ASP A 227      -2.360  12.323  17.427  1.00 95.42           N  
ATOM   3698  H   ASP A 227      -2.731  11.999  18.308  1.00 95.42           H  
ATOM   3699  CA  ASP A 227      -1.117  13.100  17.466  1.00 95.42           C  
ATOM   3700  HA  ASP A 227      -1.253  13.990  16.851  1.00 95.42           H  
ATOM   3701  C   ASP A 227       0.100  12.347  16.896  1.00 95.42           C  
ATOM   3702  CB  ASP A 227      -0.879  13.573  18.903  1.00 95.42           C  
ATOM   3703  HB2 ASP A 227       0.025  14.180  18.941  1.00 95.42           H  
ATOM   3704  HB3 ASP A 227      -0.739  12.704  19.546  1.00 95.42           H  
ATOM   3705  O   ASP A 227       1.236  12.819  16.968  1.00 95.42           O  
ATOM   3706  CG  ASP A 227      -2.052  14.415  19.403  1.00 95.42           C  
ATOM   3707  OD1 ASP A 227      -2.468  15.317  18.643  1.00 95.42           O  
ATOM   3708  OD2 ASP A 227      -2.526  14.114  20.517  1.00 95.42           O  
ATOM   3709  N   THR A 228      -0.105  11.160  16.314  1.00 97.47           N  
ATOM   3710  H   THR A 228      -1.058  10.846  16.196  1.00 97.47           H  
ATOM   3711  CA  THR A 228       0.977  10.316  15.794  1.00 97.47           C  
ATOM   3712  HA  THR A 228       1.924  10.673  16.199  1.00 97.47           H  
ATOM   3713  C   THR A 228       1.055  10.397  14.274  1.00 97.47           C  
ATOM   3714  CB  THR A 228       0.828   8.866  16.272  1.00 97.47           C  
ATOM   3715  HB  THR A 228      -0.075   8.422  15.853  1.00 97.47           H  
ATOM   3716  O   THR A 228       0.085  10.146  13.563  1.00 97.47           O  
ATOM   3717  CG2 THR A 228       2.037   8.004  15.907  1.00 97.47           C  
ATOM   3718 HG21 THR A 228       1.887   7.000  16.302  1.00 97.47           H  
ATOM   3719 HG22 THR A 228       2.140   7.943  14.823  1.00 97.47           H  
ATOM   3720 HG23 THR A 228       2.943   8.429  16.340  1.00 97.47           H  
ATOM   3721  OG1 THR A 228       0.754   8.853  17.678  1.00 97.47           O  
ATOM   3722  HG1 THR A 228       0.015   9.419  17.914  1.00 97.47           H  
ATOM   3723  N   THR A 229       2.242  10.699  13.745  1.00 97.47           N  
ATOM   3724  H   THR A 229       3.018  10.858  14.372  1.00 97.47           H  
ATOM   3725  CA  THR A 229       2.504  10.592  12.302  1.00 97.47           C  
ATOM   3726  HA  THR A 229       1.590  10.828  11.757  1.00 97.47           H  
ATOM   3727  C   THR A 229       2.900   9.162  11.950  1.00 97.47           C  
ATOM   3728  CB  THR A 229       3.563  11.598  11.842  1.00 97.47           C  
ATOM   3729  HB  THR A 229       4.492  11.431  12.387  1.00 97.47           H  
ATOM   3730  O   THR A 229       3.848   8.609  12.517  1.00 97.47           O  
ATOM   3731  CG2 THR A 229       3.836  11.525  10.339  1.00 97.47           C  
ATOM   3732 HG21 THR A 229       2.901  11.606   9.784  1.00 97.47           H  
ATOM   3733 HG22 THR A 229       4.498  12.342  10.052  1.00 97.47           H  
ATOM   3734 HG23 THR A 229       4.328  10.584  10.091  1.00 97.47           H  
ATOM   3735  OG1 THR A 229       3.089  12.899  12.116  1.00 97.47           O  
ATOM   3736  HG1 THR A 229       2.857  12.927  13.047  1.00 97.47           H  
ATOM   3737  N   ILE A 230       2.184   8.568  10.998  1.00 98.07           N  
ATOM   3738  H   ILE A 230       1.417   9.078  10.583  1.00 98.07           H  
ATOM   3739  CA  ILE A 230       2.469   7.239  10.463  1.00 98.07           C  
ATOM   3740  HA  ILE A 230       3.194   6.740  11.108  1.00 98.07           H  
ATOM   3741  C   ILE A 230       3.104   7.397   9.083  1.00 98.07           C  
ATOM   3742  CB  ILE A 230       1.197   6.365  10.440  1.00 98.07           C  
ATOM   3743  HB  ILE A 230       0.496   6.812   9.735  1.00 98.07           H  
ATOM   3744  O   ILE A 230       2.457   7.809   8.118  1.00 98.07           O  
ATOM   3745  CG1 ILE A 230       0.476   6.291  11.807  1.00 98.07           C  
ATOM   3746 HG12 ILE A 230      -0.419   5.679  11.695  1.00 98.07           H  
ATOM   3747 HG13 ILE A 230       0.138   7.288  12.089  1.00 98.07           H  
ATOM   3748  CG2 ILE A 230       1.545   4.948   9.942  1.00 98.07           C  
ATOM   3749 HG21 ILE A 230       2.343   4.517  10.546  1.00 98.07           H  
ATOM   3750 HG22 ILE A 230       1.864   4.990   8.900  1.00 98.07           H  
ATOM   3751 HG23 ILE A 230       0.662   4.313  10.007  1.00 98.07           H  
ATOM   3752  CD1 ILE A 230       1.308   5.715  12.961  1.00 98.07           C  
ATOM   3753 HD11 ILE A 230       0.712   5.732  13.874  1.00 98.07           H  
ATOM   3754 HD12 ILE A 230       2.209   6.308  13.118  1.00 98.07           H  
ATOM   3755 HD13 ILE A 230       1.587   4.682  12.750  1.00 98.07           H  
ATOM   3756  N   ASP A 231       4.388   7.061   8.987  1.00 96.73           N  
ATOM   3757  H   ASP A 231       4.889   6.811   9.828  1.00 96.73           H  
ATOM   3758  CA  ASP A 231       5.132   7.117   7.732  1.00 96.73           C  
ATOM   3759  HA  ASP A 231       4.958   8.091   7.276  1.00 96.73           H  
ATOM   3760  C   ASP A 231       4.679   6.036   6.748  1.00 96.73           C  
ATOM   3761  CB  ASP A 231       6.636   6.973   7.988  1.00 96.73           C  
ATOM   3762  HB2 ASP A 231       6.823   6.050   8.537  1.00 96.73           H  
ATOM   3763  HB3 ASP A 231       7.156   6.908   7.032  1.00 96.73           H  
ATOM   3764  O   ASP A 231       4.279   4.931   7.121  1.00 96.73           O  
ATOM   3765  CG  ASP A 231       7.194   8.166   8.754  1.00 96.73           C  
ATOM   3766  OD1 ASP A 231       7.007   9.290   8.239  1.00 96.73           O  
ATOM   3767  OD2 ASP A 231       7.801   7.917   9.820  1.00 96.73           O  
ATOM   3768  N   ARG A 232       4.817   6.304   5.448  1.00 94.87           N  
ATOM   3769  H   ARG A 232       5.162   7.218   5.191  1.00 94.87           H  
ATOM   3770  CA  ARG A 232       4.538   5.290   4.424  1.00 94.87           C  
ATOM   3771  HA  ARG A 232       3.579   4.841   4.680  1.00 94.87           H  
ATOM   3772  C   ARG A 232       5.584   4.169   4.431  1.00 94.87           C  
ATOM   3773  CB  ARG A 232       4.379   5.927   3.040  1.00 94.87           C  
ATOM   3774  HB2 ARG A 232       4.164   5.130   2.329  1.00 94.87           H  
ATOM   3775  HB3 ARG A 232       3.515   6.591   3.065  1.00 94.87           H  
ATOM   3776  O   ARG A 232       6.772   4.417   4.219  1.00 94.87           O  
ATOM   3777  CG  ARG A 232       5.588   6.721   2.530  1.00 94.87           C  
ATOM   3778  HG2 ARG A 232       5.735   7.603   3.154  1.00 94.87           H  
ATOM   3779  HG3 ARG A 232       6.494   6.116   2.535  1.00 94.87           H  
ATOM   3780  CD  ARG A 232       5.316   7.145   1.090  1.00 94.87           C  
ATOM   3781  HD2 ARG A 232       5.222   6.251   0.474  1.00 94.87           H  
ATOM   3782  HD3 ARG A 232       4.369   7.684   1.059  1.00 94.87           H  
ATOM   3783  NE  ARG A 232       6.390   8.009   0.568  1.00 94.87           N  
ATOM   3784  HE  ARG A 232       7.005   8.425   1.253  1.00 94.87           H  
ATOM   3785  NH1 ARG A 232       5.523   8.150  -1.548  1.00 94.87           N  
ATOM   3786 HH11 ARG A 232       5.505   8.550  -2.475  1.00 94.87           H  
ATOM   3787 HH12 ARG A 232       4.785   7.518  -1.273  1.00 94.87           H  
ATOM   3788  NH2 ARG A 232       7.299   9.371  -1.025  1.00 94.87           N  
ATOM   3789 HH21 ARG A 232       7.880   9.809  -0.325  1.00 94.87           H  
ATOM   3790 HH22 ARG A 232       7.195   9.814  -1.927  1.00 94.87           H  
ATOM   3791  CZ  ARG A 232       6.409   8.496  -0.660  1.00 94.87           C  
ATOM   3792  N   LYS A 233       5.147   2.910   4.528  1.00 95.17           N  
ATOM   3793  H   LYS A 233       4.179   2.759   4.772  1.00 95.17           H  
ATOM   3794  CA  LYS A 233       6.002   1.754   4.211  1.00 95.17           C  
ATOM   3795  HA  LYS A 233       6.991   1.931   4.633  1.00 95.17           H  
ATOM   3796  C   LYS A 233       6.144   1.624   2.695  1.00 95.17           C  
ATOM   3797  CB  LYS A 233       5.445   0.465   4.845  1.00 95.17           C  
ATOM   3798  HB2 LYS A 233       4.423   0.288   4.511  1.00 95.17           H  
ATOM   3799  HB3 LYS A 233       5.451   0.570   5.930  1.00 95.17           H  
ATOM   3800  O   LYS A 233       5.167   1.317   2.025  1.00 95.17           O  
ATOM   3801  CG  LYS A 233       6.331  -0.723   4.436  1.00 95.17           C  
ATOM   3802  HG2 LYS A 233       7.370  -0.456   4.629  1.00 95.17           H  
ATOM   3803  HG3 LYS A 233       6.217  -0.907   3.368  1.00 95.17           H  
ATOM   3804  CD  LYS A 233       6.031  -2.029   5.170  1.00 95.17           C  
ATOM   3805  HD2 LYS A 233       6.164  -1.880   6.242  1.00 95.17           H  
ATOM   3806  HD3 LYS A 233       5.019  -2.367   4.948  1.00 95.17           H  
ATOM   3807  CE  LYS A 233       7.048  -3.045   4.642  1.00 95.17           C  
ATOM   3808  HE2 LYS A 233       8.036  -2.586   4.671  1.00 95.17           H  
ATOM   3809  HE3 LYS A 233       6.813  -3.257   3.599  1.00 95.17           H  
ATOM   3810  NZ  LYS A 233       7.083  -4.296   5.423  1.00 95.17           N  
ATOM   3811  HZ1 LYS A 233       7.309  -4.137   6.394  1.00 95.17           H  
ATOM   3812  HZ2 LYS A 233       6.172  -4.726   5.494  1.00 95.17           H  
ATOM   3813  HZ3 LYS A 233       7.729  -4.980   5.057  1.00 95.17           H  
ATOM   3814  N   ARG A 234       7.344   1.817   2.142  1.00 94.08           N  
ATOM   3815  H   ARG A 234       8.116   2.041   2.754  1.00 94.08           H  
ATOM   3816  CA  ARG A 234       7.599   1.583   0.708  1.00 94.08           C  
ATOM   3817  HA  ARG A 234       6.677   1.769   0.157  1.00 94.08           H  
ATOM   3818  C   ARG A 234       7.983   0.129   0.437  1.00 94.08           C  
ATOM   3819  CB  ARG A 234       8.667   2.532   0.158  1.00 94.08           C  
ATOM   3820  HB2 ARG A 234       8.762   2.332  -0.909  1.00 94.08           H  
ATOM   3821  HB3 ARG A 234       9.625   2.318   0.633  1.00 94.08           H  
ATOM   3822  O   ARG A 234       8.717  -0.470   1.219  1.00 94.08           O  
ATOM   3823  CG  ARG A 234       8.329   4.017   0.346  1.00 94.08           C  
ATOM   3824  HG2 ARG A 234       8.485   4.296   1.388  1.00 94.08           H  
ATOM   3825  HG3 ARG A 234       7.293   4.208   0.068  1.00 94.08           H  
ATOM   3826  CD  ARG A 234       9.255   4.829  -0.565  1.00 94.08           C  
ATOM   3827  HD2 ARG A 234       8.929   4.675  -1.594  1.00 94.08           H  
ATOM   3828  HD3 ARG A 234      10.271   4.449  -0.464  1.00 94.08           H  
ATOM   3829  NE  ARG A 234       9.257   6.266  -0.236  1.00 94.08           N  
ATOM   3830  HE  ARG A 234       8.978   6.509   0.703  1.00 94.08           H  
ATOM   3831  NH1 ARG A 234      10.185   6.979  -2.212  1.00 94.08           N  
ATOM   3832 HH11 ARG A 234      10.627   7.693  -2.773  1.00 94.08           H  
ATOM   3833 HH12 ARG A 234       9.972   6.081  -2.621  1.00 94.08           H  
ATOM   3834  NH2 ARG A 234      10.017   8.397  -0.504  1.00 94.08           N  
ATOM   3835 HH21 ARG A 234      10.539   9.060  -1.058  1.00 94.08           H  
ATOM   3836 HH22 ARG A 234       9.993   8.525   0.498  1.00 94.08           H  
ATOM   3837  CZ  ARG A 234       9.804   7.206  -0.987  1.00 94.08           C  
ATOM   3838  N   TYR A 235       7.555  -0.405  -0.704  1.00 95.56           N  
ATOM   3839  H   TYR A 235       6.955   0.145  -1.303  1.00 95.56           H  
ATOM   3840  CA  TYR A 235       7.897  -1.757  -1.158  1.00 95.56           C  
ATOM   3841  HA  TYR A 235       8.409  -2.291  -0.358  1.00 95.56           H  
ATOM   3842  C   TYR A 235       8.866  -1.678  -2.344  1.00 95.56           C  
ATOM   3843  CB  TYR A 235       6.623  -2.549  -1.473  1.00 95.56           C  
ATOM   3844  HB2 TYR A 235       6.168  -2.134  -2.372  1.00 95.56           H  
ATOM   3845  HB3 TYR A 235       6.896  -3.583  -1.685  1.00 95.56           H  
ATOM   3846  O   TYR A 235       8.503  -1.912  -3.492  1.00 95.56           O  
ATOM   3847  CG  TYR A 235       5.589  -2.535  -0.370  1.00 95.56           C  
ATOM   3848  CD1 TYR A 235       5.723  -3.392   0.739  1.00 95.56           C  
ATOM   3849  HD1 TYR A 235       6.546  -4.090   0.782  1.00 95.56           H  
ATOM   3850  CD2 TYR A 235       4.497  -1.651  -0.456  1.00 95.56           C  
ATOM   3851  HD2 TYR A 235       4.392  -1.009  -1.318  1.00 95.56           H  
ATOM   3852  CE1 TYR A 235       4.776  -3.342   1.780  1.00 95.56           C  
ATOM   3853  HE1 TYR A 235       4.852  -3.997   2.635  1.00 95.56           H  
ATOM   3854  CE2 TYR A 235       3.540  -1.619   0.572  1.00 95.56           C  
ATOM   3855  HE2 TYR A 235       2.683  -0.966   0.496  1.00 95.56           H  
ATOM   3856  OH  TYR A 235       2.756  -2.425   2.677  1.00 95.56           O  
ATOM   3857  HH  TYR A 235       2.114  -1.719   2.565  1.00 95.56           H  
ATOM   3858  CZ  TYR A 235       3.687  -2.453   1.695  1.00 95.56           C  
ATOM   3859  N   THR A 236      10.111  -1.290  -2.068  1.00 93.78           N  
ATOM   3860  H   THR A 236      10.364  -1.098  -1.109  1.00 93.78           H  
ATOM   3861  CA  THR A 236      11.148  -1.031  -3.089  1.00 93.78           C  
ATOM   3862  HA  THR A 236      10.672  -0.600  -3.971  1.00 93.78           H  
ATOM   3863  C   THR A 236      11.889  -2.284  -3.567  1.00 93.78           C  
ATOM   3864  CB  THR A 236      12.170  -0.015  -2.568  1.00 93.78           C  
ATOM   3865  HB  THR A 236      12.989   0.085  -3.280  1.00 93.78           H  
ATOM   3866  O   THR A 236      12.768  -2.208  -4.422  1.00 93.78           O  
ATOM   3867  CG2 THR A 236      11.547   1.362  -2.337  1.00 93.78           C  
ATOM   3868 HG21 THR A 236      11.077   1.706  -3.258  1.00 93.78           H  
ATOM   3869 HG22 THR A 236      10.799   1.307  -1.546  1.00 93.78           H  
ATOM   3870 HG23 THR A 236      12.325   2.069  -2.049  1.00 93.78           H  
ATOM   3871  OG1 THR A 236      12.669  -0.453  -1.322  1.00 93.78           O  
ATOM   3872  HG1 THR A 236      13.481   0.027  -1.144  1.00 93.78           H  
ATOM   3873  N   SER A 237      11.563  -3.455  -3.015  1.00 93.69           N  
ATOM   3874  H   SER A 237      10.800  -3.463  -2.352  1.00 93.69           H  
ATOM   3875  CA  SER A 237      12.078  -4.741  -3.482  1.00 93.69           C  
ATOM   3876  HA  SER A 237      12.927  -4.587  -4.147  1.00 93.69           H  
ATOM   3877  C   SER A 237      10.986  -5.469  -4.250  1.00 93.69           C  
ATOM   3878  CB  SER A 237      12.567  -5.586  -2.306  1.00 93.69           C  
ATOM   3879  HB2 SER A 237      11.748  -5.729  -1.602  1.00 93.69           H  
ATOM   3880  HB3 SER A 237      13.381  -5.067  -1.799  1.00 93.69           H  
ATOM   3881  O   SER A 237      10.004  -5.917  -3.666  1.00 93.69           O  
ATOM   3882  OG  SER A 237      13.021  -6.852  -2.760  1.00 93.69           O  
ATOM   3883  HG  SER A 237      12.751  -7.489  -2.094  1.00 93.69           H  
ATOM   3884  N   THR A 238      11.187  -5.644  -5.552  1.00 95.65           N  
ATOM   3885  H   THR A 238      11.976  -5.198  -5.998  1.00 95.65           H  
ATOM   3886  CA  THR A 238      10.292  -6.420  -6.422  1.00 95.65           C  
ATOM   3887  HA  THR A 238       9.273  -6.335  -6.044  1.00 95.65           H  
ATOM   3888  C   THR A 238      10.622  -7.914  -6.437  1.00 95.65           C  
ATOM   3889  CB  THR A 238      10.297  -5.849  -7.842  1.00 95.65           C  
ATOM   3890  HB  THR A 238       9.696  -6.497  -8.480  1.00 95.65           H  
ATOM   3891  O   THR A 238      10.012  -8.682  -7.174  1.00 95.65           O  
ATOM   3892  CG2 THR A 238       9.696  -4.449  -7.898  1.00 95.65           C  
ATOM   3893 HG21 THR A 238      10.296  -3.749  -7.316  1.00 95.65           H  
ATOM   3894 HG22 THR A 238       9.633  -4.120  -8.935  1.00 95.65           H  
ATOM   3895 HG23 THR A 238       8.676  -4.467  -7.514  1.00 95.65           H  
ATOM   3896  OG1 THR A 238      11.628  -5.765  -8.309  1.00 95.65           O  
ATOM   3897  HG1 THR A 238      11.642  -5.138  -9.036  1.00 95.65           H  
ATOM   3898  N   LYS A 239      11.568  -8.369  -5.604  1.00 95.06           N  
ATOM   3899  H   LYS A 239      12.019  -7.699  -4.997  1.00 95.06           H  
ATOM   3900  CA  LYS A 239      11.982  -9.779  -5.560  1.00 95.06           C  
ATOM   3901  HA  LYS A 239      12.303 -10.081  -6.557  1.00 95.06           H  
ATOM   3902  C   LYS A 239      10.837 -10.722  -5.187  1.00 95.06           C  
ATOM   3903  CB  LYS A 239      13.143  -9.971  -4.579  1.00 95.06           C  
ATOM   3904  HB2 LYS A 239      12.851  -9.594  -3.599  1.00 95.06           H  
ATOM   3905  HB3 LYS A 239      13.339 -11.039  -4.486  1.00 95.06           H  
ATOM   3906  O   LYS A 239      10.798 -11.833  -5.704  1.00 95.06           O  
ATOM   3907  CG  LYS A 239      14.433  -9.280  -5.039  1.00 95.06           C  
ATOM   3908  HG2 LYS A 239      14.272  -8.205  -5.113  1.00 95.06           H  
ATOM   3909  HG3 LYS A 239      14.724  -9.666  -6.016  1.00 95.06           H  
ATOM   3910  CD  LYS A 239      15.547  -9.558  -4.025  1.00 95.06           C  
ATOM   3911  HD2 LYS A 239      15.708 -10.633  -3.953  1.00 95.06           H  
ATOM   3912  HD3 LYS A 239      15.237  -9.179  -3.051  1.00 95.06           H  
ATOM   3913  CE  LYS A 239      16.846  -8.870  -4.450  1.00 95.06           C  
ATOM   3914  HE2 LYS A 239      17.153  -9.269  -5.417  1.00 95.06           H  
ATOM   3915  HE3 LYS A 239      16.647  -7.806  -4.575  1.00 95.06           H  
ATOM   3916  NZ  LYS A 239      17.911  -9.077  -3.436  1.00 95.06           N  
ATOM   3917  HZ1 LYS A 239      17.620  -8.700  -2.546  1.00 95.06           H  
ATOM   3918  HZ2 LYS A 239      18.096 -10.062  -3.312  1.00 95.06           H  
ATOM   3919  HZ3 LYS A 239      18.765  -8.613  -3.712  1.00 95.06           H  
ATOM   3920  N   GLU A 240       9.922 -10.283  -4.317  1.00 94.34           N  
ATOM   3921  H   GLU A 240       9.990  -9.338  -3.969  1.00 94.34           H  
ATOM   3922  CA  GLU A 240       8.824 -11.129  -3.824  1.00 94.34           C  
ATOM   3923  HA  GLU A 240       9.256 -12.054  -3.442  1.00 94.34           H  
ATOM   3924  C   GLU A 240       7.867 -11.566  -4.942  1.00 94.34           C  
ATOM   3925  CB  GLU A 240       8.091 -10.465  -2.635  1.00 94.34           C  
ATOM   3926  HB2 GLU A 240       7.374 -11.189  -2.249  1.00 94.34           H  
ATOM   3927  HB3 GLU A 240       8.822 -10.282  -1.848  1.00 94.34           H  
ATOM   3928  O   GLU A 240       7.372 -12.687  -4.916  1.00 94.34           O  
ATOM   3929  CG  GLU A 240       7.350  -9.139  -2.924  1.00 94.34           C  
ATOM   3930  HG2 GLU A 240       6.670  -9.287  -3.763  1.00 94.34           H  
ATOM   3931  HG3 GLU A 240       8.090  -8.396  -3.219  1.00 94.34           H  
ATOM   3932  CD  GLU A 240       6.536  -8.594  -1.720  1.00 94.34           C  
ATOM   3933  OE1 GLU A 240       6.021  -7.451  -1.787  1.00 94.34           O  
ATOM   3934  OE2 GLU A 240       6.403  -9.288  -0.685  1.00 94.34           O  
ATOM   3935  N   VAL A 241       7.676 -10.741  -5.977  1.00 96.20           N  
ATOM   3936  H   VAL A 241       8.153  -9.851  -5.998  1.00 96.20           H  
ATOM   3937  CA  VAL A 241       6.757 -11.073  -7.077  1.00 96.20           C  
ATOM   3938  HA  VAL A 241       5.942 -11.663  -6.659  1.00 96.20           H  
ATOM   3939  C   VAL A 241       7.383 -11.948  -8.159  1.00 96.20           C  
ATOM   3940  CB  VAL A 241       6.104  -9.831  -7.701  1.00 96.20           C  
ATOM   3941  HB  VAL A 241       5.446 -10.167  -8.502  1.00 96.20           H  
ATOM   3942  O   VAL A 241       6.670 -12.456  -9.018  1.00 96.20           O  
ATOM   3943  CG1 VAL A 241       5.242  -9.099  -6.670  1.00 96.20           C  
ATOM   3944 HG11 VAL A 241       5.856  -8.714  -5.856  1.00 96.20           H  
ATOM   3945 HG12 VAL A 241       4.506  -9.791  -6.260  1.00 96.20           H  
ATOM   3946 HG13 VAL A 241       4.714  -8.277  -7.154  1.00 96.20           H  
ATOM   3947  CG2 VAL A 241       7.102  -8.844  -8.311  1.00 96.20           C  
ATOM   3948 HG21 VAL A 241       7.622  -8.305  -7.519  1.00 96.20           H  
ATOM   3949 HG22 VAL A 241       7.819  -9.366  -8.944  1.00 96.20           H  
ATOM   3950 HG23 VAL A 241       6.558  -8.127  -8.926  1.00 96.20           H  
ATOM   3951  N   LEU A 242       8.703 -12.165  -8.141  1.00 95.32           N  
ATOM   3952  H   LEU A 242       9.250 -11.779  -7.385  1.00 95.32           H  
ATOM   3953  CA  LEU A 242       9.361 -12.940  -9.196  1.00 95.32           C  
ATOM   3954  HA  LEU A 242       9.088 -12.511 -10.160  1.00 95.32           H  
ATOM   3955  C   LEU A 242       8.866 -14.388  -9.223  1.00 95.32           C  
ATOM   3956  CB  LEU A 242      10.889 -12.888  -9.032  1.00 95.32           C  
ATOM   3957  HB2 LEU A 242      11.143 -13.268  -8.043  1.00 95.32           H  
ATOM   3958  HB3 LEU A 242      11.338 -13.554  -9.769  1.00 95.32           H  
ATOM   3959  O   LEU A 242       8.749 -14.957 -10.300  1.00 95.32           O  
ATOM   3960  CG  LEU A 242      11.504 -11.488  -9.204  1.00 95.32           C  
ATOM   3961  HG  LEU A 242      11.062 -10.803  -8.480  1.00 95.32           H  
ATOM   3962  CD1 LEU A 242      13.004 -11.577  -8.928  1.00 95.32           C  
ATOM   3963 HD11 LEU A 242      13.471 -10.604  -9.083  1.00 95.32           H  
ATOM   3964 HD12 LEU A 242      13.163 -11.893  -7.897  1.00 95.32           H  
ATOM   3965 HD13 LEU A 242      13.460 -12.309  -9.594  1.00 95.32           H  
ATOM   3966  CD2 LEU A 242      11.304 -10.914 -10.609  1.00 95.32           C  
ATOM   3967 HD21 LEU A 242      10.242 -10.763 -10.805  1.00 95.32           H  
ATOM   3968 HD22 LEU A 242      11.727 -11.585 -11.356  1.00 95.32           H  
ATOM   3969 HD23 LEU A 242      11.797  -9.945 -10.676  1.00 95.32           H  
ATOM   3970  N   ASN A 243       8.560 -14.981  -8.071  1.00 92.76           N  
ATOM   3971  H   ASN A 243       8.604 -14.430  -7.226  1.00 92.76           H  
ATOM   3972  CA  ASN A 243       8.040 -16.351  -7.972  1.00 92.76           C  
ATOM   3973  HA  ASN A 243       8.127 -16.848  -8.938  1.00 92.76           H  
ATOM   3974  C   ASN A 243       6.539 -16.402  -7.651  1.00 92.76           C  
ATOM   3975  CB  ASN A 243       8.902 -17.134  -6.971  1.00 92.76           C  
ATOM   3976  HB2 ASN A 243       8.503 -18.143  -6.860  1.00 92.76           H  
ATOM   3977  HB3 ASN A 243       8.847 -16.646  -5.998  1.00 92.76           H  
ATOM   3978  O   ASN A 243       6.033 -17.463  -7.306  1.00 92.76           O  
ATOM   3979  CG  ASN A 243      10.348 -17.258  -7.410  1.00 92.76           C  
ATOM   3980  ND2 ASN A 243      11.252 -17.325  -6.460  1.00 92.76           N  
ATOM   3981 HD21 ASN A 243      12.209 -17.483  -6.741  1.00 92.76           H  
ATOM   3982 HD22 ASN A 243      10.953 -17.357  -5.496  1.00 92.76           H  
ATOM   3983  OD1 ASN A 243      10.691 -17.285  -8.591  1.00 92.76           O  
ATOM   3984  N   ALA A 244       5.852 -15.265  -7.749  1.00 95.59           N  
ATOM   3985  H   ALA A 244       6.307 -14.452  -8.138  1.00 95.59           H  
ATOM   3986  CA  ALA A 244       4.423 -15.154  -7.505  1.00 95.59           C  
ATOM   3987  HA  ALA A 244       4.140 -15.817  -6.688  1.00 95.59           H  
ATOM   3988  C   ALA A 244       3.604 -15.559  -8.741  1.00 95.59           C  
ATOM   3989  CB  ALA A 244       4.151 -13.712  -7.070  1.00 95.59           C  
ATOM   3990  HB1 ALA A 244       3.093 -13.573  -6.847  1.00 95.59           H  
ATOM   3991  HB2 ALA A 244       4.423 -13.025  -7.871  1.00 95.59           H  
ATOM   3992  HB3 ALA A 244       4.731 -13.491  -6.174  1.00 95.59           H  
ATOM   3993  O   ALA A 244       4.129 -15.660  -9.854  1.00 95.59           O  
ATOM   3994  N   THR A 245       2.299 -15.732  -8.547  1.00 95.75           N  
ATOM   3995  H   THR A 245       1.922 -15.615  -7.617  1.00 95.75           H  
ATOM   3996  CA  THR A 245       1.351 -15.962  -9.640  1.00 95.75           C  
ATOM   3997  HA  THR A 245       1.826 -16.575 -10.405  1.00 95.75           H  
ATOM   3998  C   THR A 245       0.952 -14.623 -10.252  1.00 95.75           C  
ATOM   3999  CB  THR A 245       0.121 -16.728  -9.135  1.00 95.75           C  
ATOM   4000  HB  THR A 245      -0.368 -16.158  -8.345  1.00 95.75           H  
ATOM   4001  O   THR A 245       0.430 -13.752  -9.558  1.00 95.75           O  
ATOM   4002  CG2 THR A 245      -0.883 -17.030 -10.246  1.00 95.75           C  
ATOM   4003 HG21 THR A 245      -0.397 -17.574 -11.056  1.00 95.75           H  
ATOM   4004 HG22 THR A 245      -1.306 -16.104 -10.634  1.00 95.75           H  
ATOM   4005 HG23 THR A 245      -1.698 -17.635  -9.847  1.00 95.75           H  
ATOM   4006  OG1 THR A 245       0.541 -17.971  -8.624  1.00 95.75           O  
ATOM   4007  HG1 THR A 245      -0.190 -18.339  -8.122  1.00 95.75           H  
ATOM   4008  N   LEU A 246       1.184 -14.446 -11.554  1.00 94.22           N  
ATOM   4009  H   LEU A 246       1.599 -15.204 -12.077  1.00 94.22           H  
ATOM   4010  CA  LEU A 246       0.678 -13.294 -12.301  1.00 94.22           C  
ATOM   4011  HA  LEU A 246       0.832 -12.393 -11.707  1.00 94.22           H  
ATOM   4012  C   LEU A 246      -0.826 -13.469 -12.541  1.00 94.22           C  
ATOM   4013  CB  LEU A 246       1.469 -13.159 -13.615  1.00 94.22           C  
ATOM   4014  HB2 LEU A 246       2.521 -13.011 -13.372  1.00 94.22           H  
ATOM   4015  HB3 LEU A 246       1.377 -14.094 -14.167  1.00 94.22           H  
ATOM   4016  O   LEU A 246      -1.247 -14.442 -13.165  1.00 94.22           O  
ATOM   4017  CG  LEU A 246       1.006 -12.015 -14.540  1.00 94.22           C  
ATOM   4018  HG  LEU A 246      -0.036 -12.164 -14.825  1.00 94.22           H  
ATOM   4019  CD1 LEU A 246       1.153 -10.636 -13.895  1.00 94.22           C  
ATOM   4020 HD11 LEU A 246       0.892  -9.865 -14.619  1.00 94.22           H  
ATOM   4021 HD12 LEU A 246       0.466 -10.549 -13.053  1.00 94.22           H  
ATOM   4022 HD13 LEU A 246       2.175 -10.488 -13.547  1.00 94.22           H  
ATOM   4023  CD2 LEU A 246       1.865 -12.020 -15.805  1.00 94.22           C  
ATOM   4024 HD21 LEU A 246       1.756 -12.980 -16.310  1.00 94.22           H  
ATOM   4025 HD22 LEU A 246       1.530 -11.232 -16.480  1.00 94.22           H  
ATOM   4026 HD23 LEU A 246       2.914 -11.871 -15.548  1.00 94.22           H  
ATOM   4027  N   ILE A 247      -1.630 -12.521 -12.064  1.00 91.10           N  
ATOM   4028  H   ILE A 247      -1.223 -11.730 -11.585  1.00 91.10           H  
ATOM   4029  CA  ILE A 247      -3.070 -12.493 -12.314  1.00 91.10           C  
ATOM   4030  HA  ILE A 247      -3.417 -13.511 -12.494  1.00 91.10           H  
ATOM   4031  C   ILE A 247      -3.324 -11.679 -13.581  1.00 91.10           C  
ATOM   4032  CB  ILE A 247      -3.856 -11.966 -11.093  1.00 91.10           C  
ATOM   4033  HB  ILE A 247      -3.481 -10.977 -10.829  1.00 91.10           H  
ATOM   4034  O   ILE A 247      -3.140 -10.462 -13.611  1.00 91.10           O  
ATOM   4035  CG1 ILE A 247      -3.668 -12.914  -9.888  1.00 91.10           C  
ATOM   4036 HG12 ILE A 247      -2.607 -13.085  -9.707  1.00 91.10           H  
ATOM   4037 HG13 ILE A 247      -4.123 -13.876 -10.124  1.00 91.10           H  
ATOM   4038  CG2 ILE A 247      -5.352 -11.859 -11.459  1.00 91.10           C  
ATOM   4039 HG21 ILE A 247      -5.494 -11.166 -12.289  1.00 91.10           H  
ATOM   4040 HG22 ILE A 247      -5.942 -11.457 -10.635  1.00 91.10           H  
ATOM   4041 HG23 ILE A 247      -5.750 -12.836 -11.732  1.00 91.10           H  
ATOM   4042  CD1 ILE A 247      -4.277 -12.396  -8.580  1.00 91.10           C  
ATOM   4043 HD11 ILE A 247      -5.304 -12.054  -8.710  1.00 91.10           H  
ATOM   4044 HD12 ILE A 247      -3.669 -11.584  -8.181  1.00 91.10           H  
ATOM   4045 HD13 ILE A 247      -4.312 -13.222  -7.870  1.00 91.10           H  
ATOM   4046  N   HIS A 248      -3.792 -12.361 -14.623  1.00 80.81           N  
ATOM   4047  H   HIS A 248      -3.879 -13.364 -14.534  1.00 80.81           H  
ATOM   4048  CA  HIS A 248      -4.270 -11.746 -15.858  1.00 80.81           C  
ATOM   4049  HA  HIS A 248      -3.692 -10.844 -16.056  1.00 80.81           H  
ATOM   4050  C   HIS A 248      -5.735 -11.321 -15.704  1.00 80.81           C  
ATOM   4051  CB  HIS A 248      -4.050 -12.708 -17.032  1.00 80.81           C  
ATOM   4052  HB2 HIS A 248      -4.528 -12.294 -17.920  1.00 80.81           H  
ATOM   4053  HB3 HIS A 248      -4.524 -13.665 -16.817  1.00 80.81           H  
ATOM   4054  O   HIS A 248      -6.642 -11.940 -16.250  1.00 80.81           O  
ATOM   4055  CG  HIS A 248      -2.596 -12.932 -17.347  1.00 80.81           C  
ATOM   4056  CD2 HIS A 248      -1.812 -13.975 -16.931  1.00 80.81           C  
ATOM   4057  HD2 HIS A 248      -2.124 -14.791 -16.296  1.00 80.81           H  
ATOM   4058  ND1 HIS A 248      -1.813 -12.123 -18.138  1.00 80.81           N  
ATOM   4059  HD1 HIS A 248      -2.126 -11.300 -18.632  1.00 80.81           H  
ATOM   4060  CE1 HIS A 248      -0.591 -12.672 -18.208  1.00 80.81           C  
ATOM   4061  HE1 HIS A 248       0.236 -12.276 -18.779  1.00 80.81           H  
ATOM   4062  NE2 HIS A 248      -0.539 -13.801 -17.485  1.00 80.81           N  
ATOM   4063  N   GLN A 249      -5.971 -10.279 -14.914  1.00 66.12           N  
ATOM   4064  H   GLN A 249      -5.188  -9.828 -14.463  1.00 66.12           H  
ATOM   4065  CA  GLN A 249      -7.257  -9.586 -14.848  1.00 66.12           C  
ATOM   4066  HA  GLN A 249      -7.896  -9.904 -15.672  1.00 66.12           H  
ATOM   4067  C   GLN A 249      -6.990  -8.099 -15.020  1.00 66.12           C  
ATOM   4068  CB  GLN A 249      -7.984  -9.879 -13.525  1.00 66.12           C  
ATOM   4069  HB2 GLN A 249      -7.312  -9.685 -12.689  1.00 66.12           H  
ATOM   4070  HB3 GLN A 249      -8.838  -9.207 -13.438  1.00 66.12           H  
ATOM   4071  O   GLN A 249      -5.983  -7.591 -14.519  1.00 66.12           O  
ATOM   4072  CG  GLN A 249      -8.502 -11.325 -13.468  1.00 66.12           C  
ATOM   4073  HG2 GLN A 249      -9.171 -11.490 -14.313  1.00 66.12           H  
ATOM   4074  HG3 GLN A 249      -7.668 -12.022 -13.554  1.00 66.12           H  
ATOM   4075  CD  GLN A 249      -9.248 -11.643 -12.176  1.00 66.12           C  
ATOM   4076  NE2 GLN A 249     -10.167 -12.584 -12.199  1.00 66.12           N  
ATOM   4077 HE21 GLN A 249     -10.412 -13.047 -13.062  1.00 66.12           H  
ATOM   4078 HE22 GLN A 249     -10.651 -12.745 -11.328  1.00 66.12           H  
ATOM   4079  OE1 GLN A 249      -9.010 -11.084 -11.119  1.00 66.12           O  
ATOM   4080  N   SER A 250      -7.868  -7.388 -15.725  1.00 59.99           N  
ATOM   4081  H   SER A 250      -8.715  -7.812 -16.076  1.00 59.99           H  
ATOM   4082  CA  SER A 250      -7.797  -5.935 -15.646  1.00 59.99           C  
ATOM   4083  HA  SER A 250      -6.771  -5.631 -15.853  1.00 59.99           H  
ATOM   4084  C   SER A 250      -8.151  -5.493 -14.231  1.00 59.99           C  
ATOM   4085  CB  SER A 250      -8.679  -5.245 -16.672  1.00 59.99           C  
ATOM   4086  HB2 SER A 250      -8.628  -5.789 -17.615  1.00 59.99           H  
ATOM   4087  HB3 SER A 250      -8.317  -4.231 -16.840  1.00 59.99           H  
ATOM   4088  O   SER A 250      -8.860  -6.179 -13.492  1.00 59.99           O  
ATOM   4089  OG  SER A 250      -9.991  -5.175 -16.181  1.00 59.99           O  
ATOM   4090  HG  SER A 250     -10.534  -5.233 -16.970  1.00 59.99           H  
ATOM   4091  N   ILE A 251      -7.677  -4.307 -13.870  1.00 54.24           N  
ATOM   4092  H   ILE A 251      -7.115  -3.796 -14.536  1.00 54.24           H  
ATOM   4093  CA  ILE A 251      -7.967  -3.685 -12.577  1.00 54.24           C  
ATOM   4094  HA  ILE A 251      -7.660  -4.369 -11.786  1.00 54.24           H  
ATOM   4095  C   ILE A 251      -9.485  -3.452 -12.421  1.00 54.24           C  
ATOM   4096  CB  ILE A 251      -7.151  -2.375 -12.450  1.00 54.24           C  
ATOM   4097  HB  ILE A 251      -7.558  -1.659 -13.164  1.00 54.24           H  
ATOM   4098  O   ILE A 251      -9.989  -3.416 -11.304  1.00 54.24           O  
ATOM   4099  CG1 ILE A 251      -5.648  -2.584 -12.779  1.00 54.24           C  
ATOM   4100 HG12 ILE A 251      -5.183  -3.200 -12.009  1.00 54.24           H  
ATOM   4101 HG13 ILE A 251      -5.534  -3.102 -13.731  1.00 54.24           H  
ATOM   4102  CG2 ILE A 251      -7.293  -1.781 -11.036  1.00 54.24           C  
ATOM   4103 HG21 ILE A 251      -6.735  -0.849 -10.949  1.00 54.24           H  
ATOM   4104 HG22 ILE A 251      -8.337  -1.552 -10.822  1.00 54.24           H  
ATOM   4105 HG23 ILE A 251      -6.931  -2.491 -10.293  1.00 54.24           H  
ATOM   4106  CD1 ILE A 251      -4.862  -1.278 -12.929  1.00 54.24           C  
ATOM   4107 HD11 ILE A 251      -5.404  -0.588 -13.575  1.00 54.24           H  
ATOM   4108 HD12 ILE A 251      -4.694  -0.817 -11.955  1.00 54.24           H  
ATOM   4109 HD13 ILE A 251      -3.898  -1.497 -13.388  1.00 54.24           H  
ATOM   4110  N   THR A 252     -10.225  -3.343 -13.532  1.00 61.33           N  
ATOM   4111  H   THR A 252      -9.779  -3.472 -14.429  1.00 61.33           H  
ATOM   4112  CA  THR A 252     -11.688  -3.191 -13.557  1.00 61.33           C  
ATOM   4113  HA  THR A 252     -12.007  -2.694 -12.641  1.00 61.33           H  
ATOM   4114  C   THR A 252     -12.442  -4.526 -13.605  1.00 61.33           C  
ATOM   4115  CB  THR A 252     -12.127  -2.312 -14.743  1.00 61.33           C  
ATOM   4116  HB  THR A 252     -13.208  -2.175 -14.707  1.00 61.33           H  
ATOM   4117  O   THR A 252     -13.669  -4.525 -13.588  1.00 61.33           O  
ATOM   4118  CG2 THR A 252     -11.462  -0.935 -14.738  1.00 61.33           C  
ATOM   4119 HG21 THR A 252     -10.391  -1.025 -14.920  1.00 61.33           H  
ATOM   4120 HG22 THR A 252     -11.905  -0.313 -15.516  1.00 61.33           H  
ATOM   4121 HG23 THR A 252     -11.624  -0.455 -13.773  1.00 61.33           H  
ATOM   4122  OG1 THR A 252     -11.780  -2.921 -15.964  1.00 61.33           O  
ATOM   4123  HG1 THR A 252     -11.933  -2.287 -16.668  1.00 61.33           H  
ATOM   4124  N   GLY A 253     -11.748  -5.665 -13.699  1.00 53.12           N  
ATOM   4125  H   GLY A 253     -10.739  -5.615 -13.690  1.00 53.12           H  
ATOM   4126  CA  GLY A 253     -12.355  -6.982 -13.929  1.00 53.12           C  
ATOM   4127  HA2 GLY A 253     -11.618  -7.750 -13.696  1.00 53.12           H  
ATOM   4128  HA3 GLY A 253     -13.205  -7.105 -13.258  1.00 53.12           H  
ATOM   4129  C   GLY A 253     -12.850  -7.218 -15.365  1.00 53.12           C  
ATOM   4130  O   GLY A 253     -13.297  -8.317 -15.681  1.00 53.12           O  
ATOM   4131  N   LEU A 254     -12.744  -6.226 -16.253  1.00 47.80           N  
ATOM   4132  H   LEU A 254     -12.358  -5.351 -15.928  1.00 47.80           H  
ATOM   4133  CA  LEU A 254     -13.092  -6.339 -17.672  1.00 47.80           C  
ATOM   4134  HA  LEU A 254     -13.853  -7.108 -17.806  1.00 47.80           H  
ATOM   4135  C   LEU A 254     -11.858  -6.744 -18.481  1.00 47.80           C  
ATOM   4136  CB  LEU A 254     -13.650  -4.989 -18.162  1.00 47.80           C  
ATOM   4137  HB2 LEU A 254     -12.872  -4.233 -18.054  1.00 47.80           H  
ATOM   4138  HB3 LEU A 254     -13.877  -5.073 -19.225  1.00 47.80           H  
ATOM   4139  O   LEU A 254     -10.868  -6.024 -18.446  1.00 47.80           O  
ATOM   4140  CG  LEU A 254     -14.911  -4.510 -17.421  1.00 47.80           C  
ATOM   4141  HG  LEU A 254     -14.723  -4.473 -16.348  1.00 47.80           H  
ATOM   4142  CD1 LEU A 254     -15.278  -3.099 -17.880  1.00 47.80           C  
ATOM   4143 HD11 LEU A 254     -16.160  -2.756 -17.339  1.00 47.80           H  
ATOM   4144 HD12 LEU A 254     -14.452  -2.419 -17.671  1.00 47.80           H  
ATOM   4145 HD13 LEU A 254     -15.486  -3.096 -18.950  1.00 47.80           H  
ATOM   4146  CD2 LEU A 254     -16.102  -5.433 -17.687  1.00 47.80           C  
ATOM   4147 HD21 LEU A 254     -16.992  -5.030 -17.205  1.00 47.80           H  
ATOM   4148 HD22 LEU A 254     -16.281  -5.519 -18.759  1.00 47.80           H  
ATOM   4149 HD23 LEU A 254     -15.909  -6.421 -17.267  1.00 47.80           H  
ATOM   4150  N   TYR A 255     -11.884  -7.859 -19.212  1.00 46.34           N  
ATOM   4151  H   TYR A 255     -12.729  -8.411 -19.233  1.00 46.34           H  
ATOM   4152  CA  TYR A 255     -10.809  -8.181 -20.162  1.00 46.34           C  
ATOM   4153  HA  TYR A 255      -9.887  -8.371 -19.614  1.00 46.34           H  
ATOM   4154  C   TYR A 255     -10.573  -6.979 -21.095  1.00 46.34           C  
ATOM   4155  CB  TYR A 255     -11.175  -9.441 -20.973  1.00 46.34           C  
ATOM   4156  HB2 TYR A 255     -10.960  -9.258 -22.026  1.00 46.34           H  
ATOM   4157  HB3 TYR A 255     -12.247  -9.628 -20.912  1.00 46.34           H  
ATOM   4158  O   TYR A 255     -11.473  -6.598 -21.839  1.00 46.34           O  
ATOM   4159  CG  TYR A 255     -10.426 -10.698 -20.568  1.00 46.34           C  
ATOM   4160  CD1 TYR A 255      -9.277 -11.083 -21.287  1.00 46.34           C  
ATOM   4161  HD1 TYR A 255      -8.928 -10.477 -22.110  1.00 46.34           H  
ATOM   4162  CD2 TYR A 255     -10.882 -11.491 -19.497  1.00 46.34           C  
ATOM   4163  HD2 TYR A 255     -11.764 -11.197 -18.948  1.00 46.34           H  
ATOM   4164  CE1 TYR A 255      -8.590 -12.263 -20.944  1.00 46.34           C  
ATOM   4165  HE1 TYR A 255      -7.714 -12.568 -21.497  1.00 46.34           H  
ATOM   4166  CE2 TYR A 255     -10.194 -12.671 -19.148  1.00 46.34           C  
ATOM   4167  HE2 TYR A 255     -10.548 -13.279 -18.328  1.00 46.34           H  
ATOM   4168  OH  TYR A 255      -8.384 -14.200 -19.550  1.00 46.34           O  
ATOM   4169  HH  TYR A 255      -8.789 -14.639 -18.799  1.00 46.34           H  
ATOM   4170  CZ  TYR A 255      -9.048 -13.060 -19.876  1.00 46.34           C  
ATOM   4171  N   GLU A 256      -9.386  -6.369 -21.043  1.00 44.12           N  
ATOM   4172  H   GLU A 256      -8.684  -6.693 -20.393  1.00 44.12           H  
ATOM   4173  CA  GLU A 256      -8.970  -5.431 -22.087  1.00 44.12           C  
ATOM   4174  HA  GLU A 256      -9.814  -4.806 -22.379  1.00 44.12           H  
ATOM   4175  C   GLU A 256      -8.571  -6.277 -23.301  1.00 44.12           C  
ATOM   4176  CB  GLU A 256      -7.840  -4.492 -21.615  1.00 44.12           C  
ATOM   4177  HB2 GLU A 256      -7.457  -3.971 -22.493  1.00 44.12           H  
ATOM   4178  HB3 GLU A 256      -7.032  -5.077 -21.177  1.00 44.12           H  
ATOM   4179  O   GLU A 256      -7.568  -6.993 -23.260  1.00 44.12           O  
ATOM   4180  CG  GLU A 256      -8.326  -3.438 -20.598  1.00 44.12           C  
ATOM   4181  HG2 GLU A 256      -8.601  -3.949 -19.675  1.00 44.12           H  
ATOM   4182  HG3 GLU A 256      -9.223  -2.964 -20.997  1.00 44.12           H  
ATOM   4183  CD  GLU A 256      -7.292  -2.336 -20.277  1.00 44.12           C  
ATOM   4184  OE1 GLU A 256      -7.620  -1.473 -19.429  1.00 44.12           O  
ATOM   4185  OE2 GLU A 256      -6.167  -2.356 -20.830  1.00 44.12           O  
ATOM   4186  N   THR A 257      -9.425  -6.267 -24.326  1.00 39.67           N  
ATOM   4187  H   THR A 257     -10.261  -5.706 -24.246  1.00 39.67           H  
ATOM   4188  CA  THR A 257      -9.164  -6.838 -25.657  1.00 39.67           C  
ATOM   4189  HA  THR A 257      -8.654  -7.796 -25.557  1.00 39.67           H  
ATOM   4190  C   THR A 257      -8.250  -5.939 -26.471  1.00 39.67           C  
ATOM   4191  CB  THR A 257     -10.458  -7.030 -26.446  1.00 39.67           C  
ATOM   4192  HB  THR A 257     -10.213  -7.326 -27.466  1.00 39.67           H  
ATOM   4193  O   THR A 257      -8.517  -4.714 -26.465  1.00 39.67           O  
ATOM   4194  CG2 THR A 257     -11.369  -8.093 -25.832  1.00 39.67           C  
ATOM   4195 HG21 THR A 257     -11.668  -7.794 -24.828  1.00 39.67           H  
ATOM   4196 HG22 THR A 257     -10.839  -9.045 -25.785  1.00 39.67           H  
ATOM   4197 HG23 THR A 257     -12.258  -8.205 -26.453  1.00 39.67           H  
ATOM   4198  OG1 THR A 257     -11.135  -5.796 -26.468  1.00 39.67           O  
ATOM   4199  HG1 THR A 257     -10.427  -5.154 -26.550  1.00 39.67           H  
ATOM   4200  OXT THR A 257      -7.365  -6.506 -27.143  1.00 39.67           O  
TER    4201      THR A 257                                                       
END   
