# Supplementary material for: Computational design of novel Cas9 PAM-interacting domains using evolution-based modelling and structural quality assessment
Source: PLoS Comput Biol. 2023 Nov 17;19(11):e1011621. doi: 10.1371/journal.pcbi.1011621 (PMC10729993; doi:10.1371/journal.pcbi.1011621)
Supplement: S1 File — This file contains the experimentally tested sequences in a zip format. It includes Fasta files, AlphaFold Prediction with PDB file, pLDDT, and more. (ZIP) [file pcbi.1011621.s001.zip › pdb/dgfx_53_relaxed_rank_1_model_3.pdb]

ATOM      1  N   THR A   1      11.930  17.834  -9.189  1.00 41.68           N  
ATOM      2  H   THR A   1      11.746  18.347 -10.039  1.00 41.68           H  
ATOM      3  H2  THR A   1      11.624  18.410  -8.418  1.00 41.68           H  
ATOM      4  H3  THR A   1      11.420  16.963  -9.179  1.00 41.68           H  
ATOM      5  CA  THR A   1      13.384  17.617  -9.026  1.00 41.68           C  
ATOM      6  HA  THR A   1      13.794  17.073  -9.877  1.00 41.68           H  
ATOM      7  C   THR A   1      13.607  16.788  -7.770  1.00 41.68           C  
ATOM      8  CB  THR A   1      14.091  18.975  -8.924  1.00 41.68           C  
ATOM      9  HB  THR A   1      15.070  18.864  -8.458  1.00 41.68           H  
ATOM     10  O   THR A   1      13.559  17.320  -6.675  1.00 41.68           O  
ATOM     11  CG2 THR A   1      14.242  19.615 -10.303  1.00 41.68           C  
ATOM     12 HG21 THR A   1      13.270  19.814 -10.754  1.00 41.68           H  
ATOM     13 HG22 THR A   1      14.778  20.559 -10.204  1.00 41.68           H  
ATOM     14 HG23 THR A   1      14.821  18.961 -10.955  1.00 41.68           H  
ATOM     15  OG1 THR A   1      13.278  19.847  -8.180  1.00 41.68           O  
ATOM     16  HG1 THR A   1      13.839  20.507  -7.766  1.00 41.68           H  
ATOM     17  N   GLY A   2      13.713  15.461  -7.894  1.00 58.42           N  
ATOM     18  H   GLY A   2      13.822  15.046  -8.808  1.00 58.42           H  
ATOM     19  CA  GLY A   2      14.027  14.589  -6.752  1.00 58.42           C  
ATOM     20  HA2 GLY A   2      13.604  13.597  -6.911  1.00 58.42           H  
ATOM     21  HA3 GLY A   2      13.611  14.996  -5.831  1.00 58.42           H  
ATOM     22  C   GLY A   2      15.541  14.444  -6.601  1.00 58.42           C  
ATOM     23  O   GLY A   2      16.234  14.383  -7.615  1.00 58.42           O  
ATOM     24  N   GLY A   3      16.053  14.405  -5.370  1.00 74.86           N  
ATOM     25  H   GLY A   3      15.445  14.509  -4.571  1.00 74.86           H  
ATOM     26  CA  GLY A   3      17.479  14.186  -5.117  1.00 74.86           C  
ATOM     27  HA2 GLY A   3      18.047  15.008  -5.554  1.00 74.86           H  
ATOM     28  HA3 GLY A   3      17.666  14.176  -4.043  1.00 74.86           H  
ATOM     29  C   GLY A   3      17.975  12.861  -5.710  1.00 74.86           C  
ATOM     30  O   GLY A   3      17.252  11.861  -5.718  1.00 74.86           O  
ATOM     31  N   PHE A   4      19.219  12.842  -6.200  1.00 81.60           N  
ATOM     32  H   PHE A   4      19.739  13.708  -6.209  1.00 81.60           H  
ATOM     33  CA  PHE A   4      19.863  11.654  -6.786  1.00 81.60           C  
ATOM     34  HA  PHE A   4      19.248  11.283  -7.606  1.00 81.60           H  
ATOM     35  C   PHE A   4      20.044  10.501  -5.788  1.00 81.60           C  
ATOM     36  CB  PHE A   4      21.234  12.058  -7.340  1.00 81.60           C  
ATOM     37  HB2 PHE A   4      21.833  12.493  -6.540  1.00 81.60           H  
ATOM     38  HB3 PHE A   4      21.752  11.160  -7.676  1.00 81.60           H  
ATOM     39  O   PHE A   4      20.145   9.340  -6.183  1.00 81.60           O  
ATOM     40  CG  PHE A   4      21.165  13.022  -8.506  1.00 81.60           C  
ATOM     41  CD1 PHE A   4      20.805  12.546  -9.778  1.00 81.60           C  
ATOM     42  HD1 PHE A   4      20.622  11.491  -9.919  1.00 81.60           H  
ATOM     43  CD2 PHE A   4      21.471  14.385  -8.333  1.00 81.60           C  
ATOM     44  HD2 PHE A   4      21.773  14.757  -7.365  1.00 81.60           H  
ATOM     45  CE1 PHE A   4      20.730  13.427 -10.871  1.00 81.60           C  
ATOM     46  HE1 PHE A   4      20.479  13.056 -11.854  1.00 81.60           H  
ATOM     47  CE2 PHE A   4      21.399  15.266  -9.426  1.00 81.60           C  
ATOM     48  HE2 PHE A   4      21.643  16.310  -9.295  1.00 81.60           H  
ATOM     49  CZ  PHE A   4      21.023  14.789 -10.694  1.00 81.60           C  
ATOM     50  HZ  PHE A   4      20.983  15.465 -11.535  1.00 81.60           H  
ATOM     51  N   SER A   5      20.064  10.821  -4.499  1.00 82.52           N  
ATOM     52  H   SER A   5      19.964  11.795  -4.249  1.00 82.52           H  
ATOM     53  CA  SER A   5      20.211   9.901  -3.379  1.00 82.52           C  
ATOM     54  HA  SER A   5      19.871   8.907  -3.670  1.00 82.52           H  
ATOM     55  C   SER A   5      19.348  10.362  -2.212  1.00 82.52           C  
ATOM     56  CB  SER A   5      21.686   9.819  -2.963  1.00 82.52           C  
ATOM     57  HB2 SER A   5      22.248   9.358  -3.774  1.00 82.52           H  
ATOM     58  HB3 SER A   5      21.789   9.198  -2.073  1.00 82.52           H  
ATOM     59  O   SER A   5      18.964  11.532  -2.139  1.00 82.52           O  
ATOM     60  OG  SER A   5      22.232  11.103  -2.717  1.00 82.52           O  
ATOM     61  HG  SER A   5      21.940  11.423  -1.860  1.00 82.52           H  
ATOM     62  N   LYS A   6      19.076   9.461  -1.267  1.00 80.03           N  
ATOM     63  H   LYS A   6      19.429   8.522  -1.384  1.00 80.03           H  
ATOM     64  CA  LYS A   6      18.509   9.861   0.025  1.00 80.03           C  
ATOM     65  HA  LYS A   6      17.583  10.408  -0.150  1.00 80.03           H  
ATOM     66  C   LYS A   6      19.486  10.793   0.738  1.00 80.03           C  
ATOM     67  CB  LYS A   6      18.224   8.642   0.899  1.00 80.03           C  
ATOM     68  HB2 LYS A   6      17.873   8.995   1.868  1.00 80.03           H  
ATOM     69  HB3 LYS A   6      19.151   8.090   1.053  1.00 80.03           H  
ATOM     70  O   LYS A   6      20.666  10.476   0.856  1.00 80.03           O  
ATOM     71  CG  LYS A   6      17.169   7.704   0.298  1.00 80.03           C  
ATOM     72  HG2 LYS A   6      16.261   8.255   0.053  1.00 80.03           H  
ATOM     73  HG3 LYS A   6      17.570   7.233  -0.599  1.00 80.03           H  
ATOM     74  CD  LYS A   6      16.866   6.643   1.354  1.00 80.03           C  
ATOM     75  HD2 LYS A   6      17.818   6.309   1.766  1.00 80.03           H  
ATOM     76  HD3 LYS A   6      16.283   7.082   2.163  1.00 80.03           H  
ATOM     77  CE  LYS A   6      16.132   5.438   0.775  1.00 80.03           C  
ATOM     78  HE2 LYS A   6      16.550   5.233  -0.211  1.00 80.03           H  
ATOM     79  HE3 LYS A   6      15.069   5.659   0.675  1.00 80.03           H  
ATOM     80  NZ  LYS A   6      16.383   4.279   1.660  1.00 80.03           N  
ATOM     81  HZ1 LYS A   6      16.030   4.442   2.593  1.00 80.03           H  
ATOM     82  HZ2 LYS A   6      16.023   3.420   1.269  1.00 80.03           H  
ATOM     83  HZ3 LYS A   6      17.382   4.179   1.762  1.00 80.03           H  
ATOM     84  N   GLU A   7      18.990  11.922   1.229  1.00 79.15           N  
ATOM     85  H   GLU A   7      18.030  12.159   1.026  1.00 79.15           H  
ATOM     86  CA  GLU A   7      19.831  12.983   1.803  1.00 79.15           C  
ATOM     87  HA  GLU A   7      20.680  13.155   1.141  1.00 79.15           H  
ATOM     88  C   GLU A   7      20.421  12.631   3.175  1.00 79.15           C  
ATOM     89  CB  GLU A   7      19.029  14.287   1.879  1.00 79.15           C  
ATOM     90  HB2 GLU A   7      19.645  15.048   2.358  1.00 79.15           H  
ATOM     91  HB3 GLU A   7      18.136  14.122   2.482  1.00 79.15           H  
ATOM     92  O   GLU A   7      21.325  13.315   3.652  1.00 79.15           O  
ATOM     93  CG  GLU A   7      18.634  14.784   0.480  1.00 79.15           C  
ATOM     94  HG2 GLU A   7      19.535  14.849  -0.131  1.00 79.15           H  
ATOM     95  HG3 GLU A   7      17.965  14.058   0.017  1.00 79.15           H  
ATOM     96  CD  GLU A   7      17.938  16.150   0.503  1.00 79.15           C  
ATOM     97  OE1 GLU A   7      17.824  16.734  -0.598  1.00 79.15           O  
ATOM     98  OE2 GLU A   7      17.508  16.575   1.597  1.00 79.15           O  
ATOM     99  N   SER A   8      19.962  11.544   3.802  1.00 82.78           N  
ATOM    100  H   SER A   8      19.210  11.021   3.375  1.00 82.78           H  
ATOM    101  CA  SER A   8      20.547  11.028   5.037  1.00 82.78           C  
ATOM    102  HA  SER A   8      20.479  11.805   5.799  1.00 82.78           H  
ATOM    103  C   SER A   8      22.022  10.677   4.830  1.00 82.78           C  
ATOM    104  CB  SER A   8      19.779   9.802   5.536  1.00 82.78           C  
ATOM    105  HB2 SER A   8      19.890   8.988   4.820  1.00 82.78           H  
ATOM    106  HB3 SER A   8      20.186   9.483   6.495  1.00 82.78           H  
ATOM    107  O   SER A   8      22.366   9.773   4.064  1.00 82.78           O  
ATOM    108  OG  SER A   8      18.403  10.107   5.680  1.00 82.78           O  
ATOM    109  HG  SER A   8      18.306  10.830   6.305  1.00 82.78           H  
ATOM    110  N   ILE A   9      22.889  11.400   5.538  1.00 82.41           N  
ATOM    111  H   ILE A   9      22.530  12.155   6.105  1.00 82.41           H  
ATOM    112  CA  ILE A   9      24.332  11.173   5.538  1.00 82.41           C  
ATOM    113  HA  ILE A   9      24.630  10.810   4.554  1.00 82.41           H  
ATOM    114  C   ILE A   9      24.636  10.095   6.568  1.00 82.41           C  
ATOM    115  CB  ILE A   9      25.116  12.473   5.822  1.00 82.41           C  
ATOM    116  HB  ILE A   9      24.860  12.820   6.823  1.00 82.41           H  
ATOM    117  O   ILE A   9      24.386  10.272   7.761  1.00 82.41           O  
ATOM    118  CG1 ILE A   9      24.725  13.579   4.814  1.00 82.41           C  
ATOM    119 HG12 ILE A   9      24.982  13.266   3.802  1.00 82.41           H  
ATOM    120 HG13 ILE A   9      23.647  13.736   4.856  1.00 82.41           H  
ATOM    121  CG2 ILE A   9      26.631  12.185   5.778  1.00 82.41           C  
ATOM    122 HG21 ILE A   9      27.204  13.093   5.964  1.00 82.41           H  
ATOM    123 HG22 ILE A   9      26.901  11.764   4.810  1.00 82.41           H  
ATOM    124 HG23 ILE A   9      26.900  11.469   6.554  1.00 82.41           H  
ATOM    125  CD1 ILE A   9      25.365  14.940   5.106  1.00 82.41           C  
ATOM    126 HD11 ILE A   9      26.430  14.912   4.878  1.00 82.41           H  
ATOM    127 HD12 ILE A   9      24.892  15.700   4.484  1.00 82.41           H  
ATOM    128 HD13 ILE A   9      25.221  15.201   6.154  1.00 82.41           H  
ATOM    129  N   LEU A  10      25.197   8.986   6.104  1.00 85.89           N  
ATOM    130  H   LEU A  10      25.407   8.926   5.118  1.00 85.89           H  
ATOM    131  CA  LEU A  10      25.700   7.937   6.971  1.00 85.89           C  
ATOM    132  HA  LEU A  10      25.132   7.960   7.901  1.00 85.89           H  
ATOM    133  C   LEU A  10      27.171   8.197   7.317  1.00 85.89           C  
ATOM    134  CB  LEU A  10      25.487   6.573   6.307  1.00 85.89           C  
ATOM    135  HB2 LEU A  10      25.972   5.807   6.913  1.00 85.89           H  
ATOM    136  HB3 LEU A  10      25.979   6.600   5.335  1.00 85.89           H  
ATOM    137  O   LEU A  10      27.920   8.740   6.493  1.00 85.89           O  
ATOM    138  CG  LEU A  10      24.016   6.181   6.091  1.00 85.89           C  
ATOM    139  HG  LEU A  10      23.569   6.846   5.352  1.00 85.89           H  
ATOM    140  CD1 LEU A  10      23.974   4.751   5.558  1.00 85.89           C  
ATOM    141 HD11 LEU A  10      24.535   4.683   4.626  1.00 85.89           H  
ATOM    142 HD12 LEU A  10      24.398   4.061   6.287  1.00 85.89           H  
ATOM    143 HD13 LEU A  10      22.941   4.463   5.361  1.00 85.89           H  
ATOM    144  CD2 LEU A  10      23.180   6.229   7.373  1.00 85.89           C  
ATOM    145 HD21 LEU A  10      22.185   5.830   7.172  1.00 85.89           H  
ATOM    146 HD22 LEU A  10      23.066   7.260   7.706  1.00 85.89           H  
ATOM    147 HD23 LEU A  10      23.653   5.635   8.156  1.00 85.89           H  
ATOM    148  N   PRO A  11      27.603   7.817   8.533  1.00 86.61           N  
ATOM    149  CA  PRO A  11      28.988   7.972   8.948  1.00 86.61           C  
ATOM    150  HA  PRO A  11      29.272   9.023   8.886  1.00 86.61           H  
ATOM    151  C   PRO A  11      29.933   7.156   8.057  1.00 86.61           C  
ATOM    152  CB  PRO A  11      29.029   7.519  10.411  1.00 86.61           C  
ATOM    153  HB2 PRO A  11      29.983   7.066  10.682  1.00 86.61           H  
ATOM    154  HB3 PRO A  11      28.816   8.368  11.060  1.00 86.61           H  
ATOM    155  O   PRO A  11      29.532   6.211   7.376  1.00 86.61           O  
ATOM    156  CG  PRO A  11      27.882   6.514  10.500  1.00 86.61           C  
ATOM    157  HG2 PRO A  11      27.500   6.420  11.517  1.00 86.61           H  
ATOM    158  HG3 PRO A  11      28.211   5.546  10.121  1.00 86.61           H  
ATOM    159  CD  PRO A  11      26.842   7.109   9.556  1.00 86.61           C  
ATOM    160  HD2 PRO A  11      26.215   7.819  10.096  1.00 86.61           H  
ATOM    161  HD3 PRO A  11      26.229   6.313   9.133  1.00 86.61           H  
ATOM    162  N   LYS A  12      31.217   7.525   8.083  1.00 87.48           N  
ATOM    163  H   LYS A  12      31.473   8.303   8.673  1.00 87.48           H  
ATOM    164  CA  LYS A  12      32.277   6.793   7.382  1.00 87.48           C  
ATOM    165  HA  LYS A  12      32.060   6.816   6.314  1.00 87.48           H  
ATOM    166  C   LYS A  12      32.290   5.318   7.791  1.00 87.48           C  
ATOM    167  CB  LYS A  12      33.631   7.484   7.607  1.00 87.48           C  
ATOM    168  HB2 LYS A  12      33.524   8.551   7.410  1.00 87.48           H  
ATOM    169  HB3 LYS A  12      34.342   7.084   6.884  1.00 87.48           H  
ATOM    170  O   LYS A  12      32.118   4.988   8.964  1.00 87.48           O  
ATOM    171  CG  LYS A  12      34.196   7.287   9.024  1.00 87.48           C  
ATOM    172  HG2 LYS A  12      34.382   6.227   9.198  1.00 87.48           H  
ATOM    173  HG3 LYS A  12      33.475   7.647   9.758  1.00 87.48           H  
ATOM    174  CD  LYS A  12      35.520   8.031   9.208  1.00 87.48           C  
ATOM    175  HD2 LYS A  12      36.243   7.659   8.482  1.00 87.48           H  
ATOM    176  HD3 LYS A  12      35.360   9.096   9.044  1.00 87.48           H  
ATOM    177  CE  LYS A  12      36.031   7.793  10.632  1.00 87.48           C  
ATOM    178  HE2 LYS A  12      35.280   8.150  11.336  1.00 87.48           H  
ATOM    179  HE3 LYS A  12      36.145   6.719  10.784  1.00 87.48           H  
ATOM    180  NZ  LYS A  12      37.323   8.482  10.867  1.00 87.48           N  
ATOM    181  HZ1 LYS A  12      37.645   8.319  11.811  1.00 87.48           H  
ATOM    182  HZ2 LYS A  12      37.221   9.477  10.729  1.00 87.48           H  
ATOM    183  HZ3 LYS A  12      38.024   8.139  10.225  1.00 87.48           H  
ATOM    184  N   GLY A  13      32.545   4.439   6.833  1.00 80.94           N  
ATOM    185  H   GLY A  13      32.653   4.761   5.882  1.00 80.94           H  
ATOM    186  CA  GLY A  13      32.659   3.009   7.087  1.00 80.94           C  
ATOM    187  HA2 GLY A  13      33.412   2.840   7.856  1.00 80.94           H  
ATOM    188  HA3 GLY A  13      31.704   2.626   7.447  1.00 80.94           H  
ATOM    189  C   GLY A  13      33.055   2.240   5.837  1.00 80.94           C  
ATOM    190  O   GLY A  13      32.994   2.767   4.727  1.00 80.94           O  
ATOM    191  N   ASN A  14      33.423   0.972   6.014  1.00 79.35           N  
ATOM    192  H   ASN A  14      33.455   0.614   6.958  1.00 79.35           H  
ATOM    193  CA  ASN A  14      33.807   0.060   4.930  1.00 79.35           C  
ATOM    194  HA  ASN A  14      34.413   0.617   4.215  1.00 79.35           H  
ATOM    195  C   ASN A  14      32.593  -0.453   4.133  1.00 79.35           C  
ATOM    196  CB  ASN A  14      34.674  -1.076   5.508  1.00 79.35           C  
ATOM    197  HB2 ASN A  14      34.820  -1.844   4.748  1.00 79.35           H  
ATOM    198  HB3 ASN A  14      34.164  -1.538   6.353  1.00 79.35           H  
ATOM    199  O   ASN A  14      32.502  -1.634   3.815  1.00 79.35           O  
ATOM    200  CG  ASN A  14      36.058  -0.624   5.926  1.00 79.35           C  
ATOM    201  ND2 ASN A  14      36.744  -1.413   6.718  1.00 79.35           N  
ATOM    202 HD21 ASN A  14      36.373  -2.305   7.013  1.00 79.35           H  
ATOM    203 HD22 ASN A  14      37.675  -1.107   6.960  1.00 79.35           H  
ATOM    204  OD1 ASN A  14      36.548   0.421   5.538  1.00 79.35           O  
ATOM    205  N   SER A  15      31.635   0.425   3.841  1.00 79.15           N  
ATOM    206  H   SER A  15      31.819   1.399   4.035  1.00 79.15           H  
ATOM    207  CA  SER A  15      30.465   0.105   3.032  1.00 79.15           C  
ATOM    208  HA  SER A  15      30.330  -0.975   2.975  1.00 79.15           H  
ATOM    209  C   SER A  15      30.666   0.646   1.624  1.00 79.15           C  
ATOM    210  CB  SER A  15      29.208   0.689   3.673  1.00 79.15           C  
ATOM    211  HB2 SER A  15      29.055   0.232   4.651  1.00 79.15           H  
ATOM    212  HB3 SER A  15      29.341   1.763   3.808  1.00 79.15           H  
ATOM    213  O   SER A  15      30.650   1.857   1.412  1.00 79.15           O  
ATOM    214  OG  SER A  15      28.079   0.442   2.856  1.00 79.15           O  
ATOM    215  HG  SER A  15      27.384   1.042   3.138  1.00 79.15           H  
ATOM    216  N   ASP A  16      30.776  -0.256   0.652  1.00 75.36           N  
ATOM    217  H   ASP A  16      30.902  -1.229   0.894  1.00 75.36           H  
ATOM    218  CA  ASP A  16      30.818   0.104  -0.770  1.00 75.36           C  
ATOM    219  HA  ASP A  16      31.521   0.927  -0.900  1.00 75.36           H  
ATOM    220  C   ASP A  16      29.450   0.601  -1.292  1.00 75.36           C  
ATOM    221  CB  ASP A  16      31.343  -1.085  -1.590  1.00 75.36           C  
ATOM    222  HB2 ASP A  16      31.398  -0.794  -2.639  1.00 75.36           H  
ATOM    223  HB3 ASP A  16      30.631  -1.906  -1.506  1.00 75.36           H  
ATOM    224  O   ASP A  16      29.320   0.970  -2.454  1.00 75.36           O  
ATOM    225  CG  ASP A  16      32.738  -1.571  -1.157  1.00 75.36           C  
ATOM    226  OD1 ASP A  16      33.617  -0.738  -0.805  1.00 75.36           O  
ATOM    227  OD2 ASP A  16      32.921  -2.803  -1.140  1.00 75.36           O  
ATOM    228  N   LYS A  17      28.414   0.627  -0.436  1.00 77.19           N  
ATOM    229  H   LYS A  17      28.594   0.337   0.514  1.00 77.19           H  
ATOM    230  CA  LYS A  17      27.080   1.151  -0.773  1.00 77.19           C  
ATOM    231  HA  LYS A  17      26.887   0.964  -1.829  1.00 77.19           H  
ATOM    232  C   LYS A  17      26.962   2.666  -0.599  1.00 77.19           C  
ATOM    233  CB  LYS A  17      25.995   0.454   0.061  1.00 77.19           C  
ATOM    234  HB2 LYS A  17      25.026   0.854  -0.236  1.00 77.19           H  
ATOM    235  HB3 LYS A  17      26.141   0.687   1.116  1.00 77.19           H  
ATOM    236  O   LYS A  17      26.003   3.248  -1.097  1.00 77.19           O  
ATOM    237  CG  LYS A  17      25.975  -1.067  -0.135  1.00 77.19           C  
ATOM    238  HG2 LYS A  17      26.918  -1.497   0.204  1.00 77.19           H  
ATOM    239  HG3 LYS A  17      25.840  -1.292  -1.193  1.00 77.19           H  
ATOM    240  CD  LYS A  17      24.828  -1.684   0.670  1.00 77.19           C  
ATOM    241  HD2 LYS A  17      24.974  -1.457   1.726  1.00 77.19           H  
ATOM    242  HD3 LYS A  17      23.884  -1.253   0.336  1.00 77.19           H  
ATOM    243  CE  LYS A  17      24.814  -3.199   0.457  1.00 77.19           C  
ATOM    244  HE2 LYS A  17      24.687  -3.398  -0.607  1.00 77.19           H  
ATOM    245  HE3 LYS A  17      25.782  -3.599   0.757  1.00 77.19           H  
ATOM    246  NZ  LYS A  17      23.729  -3.840   1.240  1.00 77.19           N  
ATOM    247  HZ1 LYS A  17      23.858  -3.655   2.225  1.00 77.19           H  
ATOM    248  HZ2 LYS A  17      23.737  -4.839   1.095  1.00 77.19           H  
ATOM    249  HZ3 LYS A  17      22.832  -3.472   0.958  1.00 77.19           H  
ATOM    250  N   LEU A  18      27.890   3.288   0.133  1.00 84.33           N  
ATOM    251  H   LEU A  18      28.705   2.765   0.422  1.00 84.33           H  
ATOM    252  CA  LEU A  18      27.849   4.723   0.394  1.00 84.33           C  
ATOM    253  HA  LEU A  18      26.847   4.992   0.726  1.00 84.33           H  
ATOM    254  C   LEU A  18      28.137   5.510  -0.882  1.00 84.33           C  
ATOM    255  CB  LEU A  18      28.869   5.101   1.476  1.00 84.33           C  
ATOM    256  HB2 LEU A  18      29.843   4.716   1.172  1.00 84.33           H  
ATOM    257  HB3 LEU A  18      28.923   6.189   1.514  1.00 84.33           H  
ATOM    258  O   LEU A  18      29.139   5.278  -1.556  1.00 84.33           O  
ATOM    259  CG  LEU A  18      28.563   4.602   2.890  1.00 84.33           C  
ATOM    260  HG  LEU A  18      28.471   3.516   2.878  1.00 84.33           H  
ATOM    261  CD1 LEU A  18      29.708   4.997   3.827  1.00 84.33           C  
ATOM    262 HD11 LEU A  18      29.498   4.653   4.839  1.00 84.33           H  
ATOM    263 HD12 LEU A  18      30.635   4.537   3.484  1.00 84.33           H  
ATOM    264 HD13 LEU A  18      29.828   6.080   3.840  1.00 84.33           H  
ATOM    265  CD2 LEU A  18      27.270   5.195   3.438  1.00 84.33           C  
ATOM    266 HD21 LEU A  18      26.416   4.870   2.844  1.00 84.33           H  
ATOM    267 HD22 LEU A  18      27.126   4.847   4.461  1.00 84.33           H  
ATOM    268 HD23 LEU A  18      27.319   6.284   3.425  1.00 84.33           H  
ATOM    269  N   ILE A  19      27.296   6.498  -1.169  1.00 84.93           N  
ATOM    270  H   ILE A  19      26.481   6.624  -0.586  1.00 84.93           H  
ATOM    271  CA  ILE A  19      27.502   7.384  -2.315  1.00 84.93           C  
ATOM    272  HA  ILE A  19      28.023   6.818  -3.087  1.00 84.93           H  
ATOM    273  C   ILE A  19      28.355   8.582  -1.876  1.00 84.93           C  
ATOM    274  CB  ILE A  19      26.164   7.812  -2.935  1.00 84.93           C  
ATOM    275  HB  ILE A  19      25.582   8.310  -2.159  1.00 84.93           H  
ATOM    276  O   ILE A  19      28.001   9.248  -0.895  1.00 84.93           O  
ATOM    277  CG1 ILE A  19      25.387   6.572  -3.414  1.00 84.93           C  
ATOM    278 HG12 ILE A  19      25.352   5.814  -2.631  1.00 84.93           H  
ATOM    279 HG13 ILE A  19      25.891   6.138  -4.277  1.00 84.93           H  
ATOM    280  CG2 ILE A  19      26.377   8.800  -4.100  1.00 84.93           C  
ATOM    281 HG21 ILE A  19      25.422   9.155  -4.486  1.00 84.93           H  
ATOM    282 HG22 ILE A  19      26.934   8.322  -4.905  1.00 84.93           H  
ATOM    283 HG23 ILE A  19      26.919   9.684  -3.765  1.00 84.93           H  
ATOM    284  CD1 ILE A  19      23.944   6.888  -3.781  1.00 84.93           C  
ATOM    285 HD11 ILE A  19      23.509   5.963  -4.159  1.00 84.93           H  
ATOM    286 HD12 ILE A  19      23.399   7.230  -2.901  1.00 84.93           H  
ATOM    287 HD13 ILE A  19      23.882   7.632  -4.575  1.00 84.93           H  
ATOM    288  N   PRO A  20      29.450   8.900  -2.592  1.00 86.08           N  
ATOM    289  CA  PRO A  20      30.244  10.100  -2.354  1.00 86.08           C  
ATOM    290  HA  PRO A  20      30.799   9.985  -1.422  1.00 86.08           H  
ATOM    291  C   PRO A  20      29.397  11.368  -2.291  1.00 86.08           C  
ATOM    292  CB  PRO A  20      31.231  10.170  -3.522  1.00 86.08           C  
ATOM    293  HB2 PRO A  20      32.167  10.655  -3.245  1.00 86.08           H  
ATOM    294  HB3 PRO A  20      30.781  10.697  -4.363  1.00 86.08           H  
ATOM    295  O   PRO A  20      28.591  11.645  -3.175  1.00 86.08           O  
ATOM    296  CG  PRO A  20      31.425   8.709  -3.911  1.00 86.08           C  
ATOM    297  HG2 PRO A  20      32.159   8.242  -3.255  1.00 86.08           H  
ATOM    298  HG3 PRO A  20      31.726   8.605  -4.954  1.00 86.08           H  
ATOM    299  CD  PRO A  20      30.043   8.111  -3.663  1.00 86.08           C  
ATOM    300  HD2 PRO A  20      30.145   7.063  -3.381  1.00 86.08           H  
ATOM    301  HD3 PRO A  20      29.434   8.204  -4.563  1.00 86.08           H  
ATOM    302  N   ARG A  21      29.632  12.190  -1.263  1.00 84.31           N  
ATOM    303  H   ARG A  21      30.265  11.870  -0.545  1.00 84.31           H  
ATOM    304  CA  ARG A  21      28.972  13.501  -1.130  1.00 84.31           C  
ATOM    305  HA  ARG A  21      27.902  13.374  -1.296  1.00 84.31           H  
ATOM    306  C   ARG A  21      29.440  14.512  -2.175  1.00 84.31           C  
ATOM    307  CB  ARG A  21      29.201  14.063   0.276  1.00 84.31           C  
ATOM    308  HB2 ARG A  21      28.827  15.086   0.305  1.00 84.31           H  
ATOM    309  HB3 ARG A  21      30.271  14.082   0.483  1.00 84.31           H  
ATOM    310  O   ARG A  21      28.718  15.451  -2.492  1.00 84.31           O  
ATOM    311  CG  ARG A  21      28.477  13.240   1.352  1.00 84.31           C  
ATOM    312  HG2 ARG A  21      27.398  13.324   1.220  1.00 84.31           H  
ATOM    313  HG3 ARG A  21      28.757  12.191   1.257  1.00 84.31           H  
ATOM    314  CD  ARG A  21      28.867  13.709   2.756  1.00 84.31           C  
ATOM    315  HD2 ARG A  21      29.942  13.581   2.877  1.00 84.31           H  
ATOM    316  HD3 ARG A  21      28.364  13.068   3.480  1.00 84.31           H  
ATOM    317  NE  ARG A  21      28.485  15.116   2.995  1.00 84.31           N  
ATOM    318  HE  ARG A  21      27.802  15.508   2.363  1.00 84.31           H  
ATOM    319  NH1 ARG A  21      29.708  15.423   4.912  1.00 84.31           N  
ATOM    320 HH11 ARG A  21      30.013  14.461   4.860  1.00 84.31           H  
ATOM    321 HH12 ARG A  21      29.953  15.980   5.717  1.00 84.31           H  
ATOM    322  NH2 ARG A  21      28.434  17.086   4.132  1.00 84.31           N  
ATOM    323 HH21 ARG A  21      28.681  17.633   4.944  1.00 84.31           H  
ATOM    324 HH22 ARG A  21      27.722  17.430   3.503  1.00 84.31           H  
ATOM    325  CZ  ARG A  21      28.881  15.867   4.005  1.00 84.31           C  
ATOM    326  N   LYS A  22      30.673  14.349  -2.655  1.00 81.46           N  
ATOM    327  H   LYS A  22      31.164  13.512  -2.376  1.00 81.46           H  
ATOM    328  CA  LYS A  22      31.317  15.179  -3.674  1.00 81.46           C  
ATOM    329  HA  LYS A  22      30.554  15.665  -4.281  1.00 81.46           H  
ATOM    330  C   LYS A  22      32.145  14.287  -4.585  1.00 81.46           C  
ATOM    331  CB  LYS A  22      32.218  16.247  -3.026  1.00 81.46           C  
ATOM    332  HB2 LYS A  22      32.753  16.772  -3.818  1.00 81.46           H  
ATOM    333  HB3 LYS A  22      32.956  15.759  -2.389  1.00 81.46           H  
ATOM    334  O   LYS A  22      32.668  13.263  -4.139  1.00 81.46           O  
ATOM    335  CG  LYS A  22      31.434  17.277  -2.199  1.00 81.46           C  
ATOM    336  HG2 LYS A  22      30.644  17.703  -2.817  1.00 81.46           H  
ATOM    337  HG3 LYS A  22      30.984  16.787  -1.335  1.00 81.46           H  
ATOM    338  CD  LYS A  22      32.350  18.404  -1.707  1.00 81.46           C  
ATOM    339  HD2 LYS A  22      32.817  18.882  -2.568  1.00 81.46           H  
ATOM    340  HD3 LYS A  22      33.126  17.982  -1.068  1.00 81.46           H  
ATOM    341  CE  LYS A  22      31.532  19.437  -0.923  1.00 81.46           C  
ATOM    342  HE2 LYS A  22      30.712  19.777  -1.555  1.00 81.46           H  
ATOM    343  HE3 LYS A  22      31.101  18.948  -0.050  1.00 81.46           H  
ATOM    344  NZ  LYS A  22      32.366  20.595  -0.508  1.00 81.46           N  
ATOM    345  HZ1 LYS A  22      32.758  21.053  -1.318  1.00 81.46           H  
ATOM    346  HZ2 LYS A  22      31.812  21.274  -0.007  1.00 81.46           H  
ATOM    347  HZ3 LYS A  22      33.125  20.293   0.087  1.00 81.46           H  
ATOM    348  N   THR A  23      32.316  14.712  -5.832  1.00 78.04           N  
ATOM    349  H   THR A  23      31.807  15.517  -6.167  1.00 78.04           H  
ATOM    350  CA  THR A  23      33.316  14.142  -6.737  1.00 78.04           C  
ATOM    351  HA  THR A  23      33.021  13.123  -6.987  1.00 78.04           H  
ATOM    352  C   THR A  23      34.663  14.118  -6.002  1.00 78.04           C  
ATOM    353  CB  THR A  23      33.398  14.969  -8.035  1.00 78.04           C  
ATOM    354  HB  THR A  23      34.010  15.856  -7.870  1.00 78.04           H  
ATOM    355  O   THR A  23      35.043  15.119  -5.395  1.00 78.04           O  
ATOM    356  CG2 THR A  23      33.968  14.159  -9.194  1.00 78.04           C  
ATOM    357 HG21 THR A  23      34.931  13.733  -8.911  1.00 78.04           H  
ATOM    358 HG22 THR A  23      34.116  14.805 -10.059  1.00 78.04           H  
ATOM    359 HG23 THR A  23      33.287  13.350  -9.459  1.00 78.04           H  
ATOM    360  OG1 THR A  23      32.103  15.375  -8.430  1.00 78.04           O  
ATOM    361  HG1 THR A  23      32.175  15.755  -9.308  1.00 78.04           H  
ATOM    362  N   TYR A  24      35.346  12.970  -5.992  1.00 81.42           N  
ATOM    363  H   TYR A  24      34.956  12.195  -6.510  1.00 81.42           H  
ATOM    364  CA  TYR A  24      36.635  12.726  -5.312  1.00 81.42           C  
ATOM    365  HA  TYR A  24      36.983  11.764  -5.688  1.00 81.42           H  
ATOM    366  C   TYR A  24      36.619  12.557  -3.781  1.00 81.42           C  
ATOM    367  CB  TYR A  24      37.696  13.755  -5.746  1.00 81.42           C  
ATOM    368  HB2 TYR A  24      37.584  14.660  -5.148  1.00 81.42           H  
ATOM    369  HB3 TYR A  24      38.685  13.353  -5.528  1.00 81.42           H  
ATOM    370  O   TYR A  24      37.676  12.341  -3.190  1.00 81.42           O  
ATOM    371  CG  TYR A  24      37.641  14.126  -7.213  1.00 81.42           C  
ATOM    372  CD1 TYR A  24      38.062  13.194  -8.178  1.00 81.42           C  
ATOM    373  HD1 TYR A  24      38.464  12.240  -7.871  1.00 81.42           H  
ATOM    374  CD2 TYR A  24      37.133  15.378  -7.613  1.00 81.42           C  
ATOM    375  HD2 TYR A  24      36.830  16.103  -6.872  1.00 81.42           H  
ATOM    376  CE1 TYR A  24      37.969  13.508  -9.546  1.00 81.42           C  
ATOM    377  HE1 TYR A  24      38.301  12.796 -10.288  1.00 81.42           H  
ATOM    378  CE2 TYR A  24      37.024  15.689  -8.980  1.00 81.42           C  
ATOM    379  HE2 TYR A  24      36.642  16.647  -9.301  1.00 81.42           H  
ATOM    380  OH  TYR A  24      37.337  15.064 -11.265  1.00 81.42           O  
ATOM    381  HH  TYR A  24      37.706  14.385 -11.835  1.00 81.42           H  
ATOM    382  CZ  TYR A  24      37.446  14.756  -9.948  1.00 81.42           C  
ATOM    383  N   TRP A  25      35.464  12.613  -3.110  1.00 85.56           N  
ATOM    384  H   TRP A  25      34.602  12.776  -3.610  1.00 85.56           H  
ATOM    385  CA  TRP A  25      35.396  12.298  -1.678  1.00 85.56           C  
ATOM    386  HA  TRP A  25      36.345  12.549  -1.203  1.00 85.56           H  
ATOM    387  C   TRP A  25      35.170  10.807  -1.462  1.00 85.56           C  
ATOM    388  CB  TRP A  25      34.327  13.137  -0.977  1.00 85.56           C  
ATOM    389  HB2 TRP A  25      33.425  13.173  -1.588  1.00 85.56           H  
ATOM    390  HB3 TRP A  25      34.066  12.638  -0.043  1.00 85.56           H  
ATOM    391  O   TRP A  25      34.096  10.292  -1.754  1.00 85.56           O  
ATOM    392  CG  TRP A  25      34.747  14.530  -0.624  1.00 85.56           C  
ATOM    393  CD1 TRP A  25      35.634  15.297  -1.301  1.00 85.56           C  
ATOM    394  HD1 TRP A  25      36.152  15.002  -2.201  1.00 85.56           H  
ATOM    395  CD2 TRP A  25      34.328  15.325   0.523  1.00 85.56           C  
ATOM    396  CE2 TRP A  25      35.020  16.573   0.483  1.00 85.56           C  
ATOM    397  CE3 TRP A  25      33.441  15.111   1.600  1.00 85.56           C  
ATOM    398  HE3 TRP A  25      32.926  14.165   1.672  1.00 85.56           H  
ATOM    399  NE1 TRP A  25      35.806  16.499  -0.646  1.00 85.56           N  
ATOM    400  HE1 TRP A  25      36.489  17.184  -0.936  1.00 85.56           H  
ATOM    401  CH2 TRP A  25      33.951  17.317   2.521  1.00 85.56           C  
ATOM    402  HH2 TRP A  25      33.831  18.050   3.305  1.00 85.56           H  
ATOM    403  CZ2 TRP A  25      34.841  17.562   1.460  1.00 85.56           C  
ATOM    404  HZ2 TRP A  25      35.416  18.475   1.422  1.00 85.56           H  
ATOM    405  CZ3 TRP A  25      33.253  16.097   2.587  1.00 85.56           C  
ATOM    406  HZ3 TRP A  25      32.595  15.902   3.421  1.00 85.56           H  
ATOM    407  N   ASP A  26      36.167  10.127  -0.901  1.00 85.66           N  
ATOM    408  H   ASP A  26      37.051  10.592  -0.754  1.00 85.66           H  
ATOM    409  CA  ASP A  26      36.052   8.721  -0.516  1.00 85.66           C  
ATOM    410  HA  ASP A  26      35.715   8.152  -1.382  1.00 85.66           H  
ATOM    411  C   ASP A  26      35.052   8.556   0.651  1.00 85.66           C  
ATOM    412  CB  ASP A  26      37.443   8.182  -0.162  1.00 85.66           C  
ATOM    413  HB2 ASP A  26      38.096   8.302  -1.027  1.00 85.66           H  
ATOM    414  HB3 ASP A  26      37.857   8.773   0.655  1.00 85.66           H  
ATOM    415  O   ASP A  26      35.317   9.045   1.761  1.00 85.66           O  
ATOM    416  CG  ASP A  26      37.444   6.706   0.250  1.00 85.66           C  
ATOM    417  OD1 ASP A  26      36.367   6.066   0.224  1.00 85.66           O  
ATOM    418  OD2 ASP A  26      38.532   6.255   0.669  1.00 85.66           O  
ATOM    419  N   PRO A  27      33.921   7.852   0.457  1.00 86.38           N  
ATOM    420  CA  PRO A  27      32.946   7.624   1.517  1.00 86.38           C  
ATOM    421  HA  PRO A  27      32.587   8.593   1.863  1.00 86.38           H  
ATOM    422  C   PRO A  27      33.512   6.847   2.710  1.00 86.38           C  
ATOM    423  CB  PRO A  27      31.796   6.852   0.872  1.00 86.38           C  
ATOM    424  HB2 PRO A  27      31.898   5.786   1.072  1.00 86.38           H  
ATOM    425  HB3 PRO A  27      30.838   7.229   1.231  1.00 86.38           H  
ATOM    426  O   PRO A  27      33.039   7.018   3.837  1.00 86.38           O  
ATOM    427  CG  PRO A  27      31.959   7.093  -0.621  1.00 86.38           C  
ATOM    428  HG2 PRO A  27      31.571   6.265  -1.214  1.00 86.38           H  
ATOM    429  HG3 PRO A  27      31.467   8.029  -0.884  1.00 86.38           H  
ATOM    430  CD  PRO A  27      33.463   7.247  -0.784  1.00 86.38           C  
ATOM    431  HD2 PRO A  27      33.677   7.864  -1.656  1.00 86.38           H  
ATOM    432  HD3 PRO A  27      33.925   6.266  -0.899  1.00 86.38           H  
ATOM    433  N   LYS A  28      34.569   6.049   2.505  1.00 88.63           N  
ATOM    434  H   LYS A  28      34.957   5.980   1.575  1.00 88.63           H  
ATOM    435  CA  LYS A  28      35.261   5.337   3.591  1.00 88.63           C  
ATOM    436  HA  LYS A  28      34.521   4.804   4.188  1.00 88.63           H  
ATOM    437  C   LYS A  28      35.975   6.297   4.544  1.00 88.63           C  
ATOM    438  CB  LYS A  28      36.246   4.301   3.015  1.00 88.63           C  
ATOM    439  HB2 LYS A  28      37.009   4.799   2.417  1.00 88.63           H  
ATOM    440  HB3 LYS A  28      36.741   3.791   3.842  1.00 88.63           H  
ATOM    441  O   LYS A  28      36.173   5.965   5.712  1.00 88.63           O  
ATOM    442  CG  LYS A  28      35.518   3.253   2.162  1.00 88.63           C  
ATOM    443  HG2 LYS A  28      34.729   2.804   2.765  1.00 88.63           H  
ATOM    444  HG3 LYS A  28      35.055   3.748   1.308  1.00 88.63           H  
ATOM    445  CD  LYS A  28      36.422   2.129   1.631  1.00 88.63           C  
ATOM    446  HD2 LYS A  28      37.186   2.548   0.976  1.00 88.63           H  
ATOM    447  HD3 LYS A  28      36.882   1.594   2.462  1.00 88.63           H  
ATOM    448  CE  LYS A  28      35.484   1.201   0.844  1.00 88.63           C  
ATOM    449  HE2 LYS A  28      34.988   1.791   0.073  1.00 88.63           H  
ATOM    450  HE3 LYS A  28      34.695   0.852   1.511  1.00 88.63           H  
ATOM    451  NZ  LYS A  28      36.120   0.027   0.202  1.00 88.63           N  
ATOM    452  HZ1 LYS A  28      36.785   0.302  -0.507  1.00 88.63           H  
ATOM    453  HZ2 LYS A  28      35.375  -0.469  -0.265  1.00 88.63           H  
ATOM    454  HZ3 LYS A  28      36.529  -0.605   0.876  1.00 88.63           H  
ATOM    455  N   LYS A  29      36.314   7.508   4.084  1.00 88.55           N  
ATOM    456  H   LYS A  29      36.111   7.700   3.114  1.00 88.55           H  
ATOM    457  CA  LYS A  29      36.937   8.566   4.899  1.00 88.55           C  
ATOM    458  HA  LYS A  29      37.408   8.113   5.771  1.00 88.55           H  
ATOM    459  C   LYS A  29      35.924   9.569   5.445  1.00 88.55           C  
ATOM    460  CB  LYS A  29      38.027   9.276   4.084  1.00 88.55           C  
ATOM    461  HB2 LYS A  29      38.400  10.123   4.660  1.00 88.55           H  
ATOM    462  HB3 LYS A  29      37.602   9.653   3.154  1.00 88.55           H  
ATOM    463  O   LYS A  29      36.055   9.980   6.597  1.00 88.55           O  
ATOM    464  CG  LYS A  29      39.199   8.337   3.767  1.00 88.55           C  
ATOM    465  HG2 LYS A  29      38.846   7.512   3.149  1.00 88.55           H  
ATOM    466  HG3 LYS A  29      39.600   7.934   4.697  1.00 88.55           H  
ATOM    467  CD  LYS A  29      40.311   9.081   3.019  1.00 88.55           C  
ATOM    468  HD2 LYS A  29      39.898   9.511   2.106  1.00 88.55           H  
ATOM    469  HD3 LYS A  29      40.704   9.879   3.650  1.00 88.55           H  
ATOM    470  CE  LYS A  29      41.424   8.090   2.664  1.00 88.55           C  
ATOM    471  HE2 LYS A  29      40.986   7.296   2.060  1.00 88.55           H  
ATOM    472  HE3 LYS A  29      41.801   7.639   3.582  1.00 88.55           H  
ATOM    473  NZ  LYS A  29      42.527   8.746   1.918  1.00 88.55           N  
ATOM    474  HZ1 LYS A  29      42.176   9.128   1.052  1.00 88.55           H  
ATOM    475  HZ2 LYS A  29      42.944   9.488   2.462  1.00 88.55           H  
ATOM    476  HZ3 LYS A  29      43.240   8.069   1.688  1.00 88.55           H  
ATOM    477  N   TYR A  30      34.923   9.944   4.648  1.00 89.81           N  
ATOM    478  H   TYR A  30      34.920   9.578   3.707  1.00 89.81           H  
ATOM    479  CA  TYR A  30      34.045  11.087   4.942  1.00 89.81           C  
ATOM    480  HA  TYR A  30      34.384  11.571   5.859  1.00 89.81           H  
ATOM    481  C   TYR A  30      32.575  10.732   5.187  1.00 89.81           C  
ATOM    482  CB  TYR A  30      34.182  12.115   3.813  1.00 89.81           C  
ATOM    483  HB2 TYR A  30      33.545  12.972   4.029  1.00 89.81           H  
ATOM    484  HB3 TYR A  30      33.831  11.670   2.882  1.00 89.81           H  
ATOM    485  O   TYR A  30      31.768  11.628   5.448  1.00 89.81           O  
ATOM    486  CG  TYR A  30      35.600  12.618   3.635  1.00 89.81           C  
ATOM    487  CD1 TYR A  30      36.163  13.475   4.601  1.00 89.81           C  
ATOM    488  HD1 TYR A  30      35.577  13.788   5.452  1.00 89.81           H  
ATOM    489  CD2 TYR A  30      36.362  12.204   2.527  1.00 89.81           C  
ATOM    490  HD2 TYR A  30      35.931  11.543   1.790  1.00 89.81           H  
ATOM    491  CE1 TYR A  30      37.490  13.922   4.460  1.00 89.81           C  
ATOM    492  HE1 TYR A  30      37.921  14.580   5.200  1.00 89.81           H  
ATOM    493  CE2 TYR A  30      37.690  12.647   2.384  1.00 89.81           C  
ATOM    494  HE2 TYR A  30      38.283  12.343   1.534  1.00 89.81           H  
ATOM    495  OH  TYR A  30      39.541  13.920   3.207  1.00 89.81           O  
ATOM    496  HH  TYR A  30      39.800  14.544   3.888  1.00 89.81           H  
ATOM    497  CZ  TYR A  30      38.255  13.506   3.349  1.00 89.81           C  
ATOM    498  N   GLY A  31      32.215   9.451   5.105  1.00 87.31           N  
ATOM    499  H   GLY A  31      32.901   8.763   4.830  1.00 87.31           H  
ATOM    500  CA  GLY A  31      30.817   9.050   5.019  1.00 87.31           C  
ATOM    501  HA2 GLY A  31      30.237   9.549   5.795  1.00 87.31           H  
ATOM    502  HA3 GLY A  31      30.726   7.973   5.162  1.00 87.31           H  
ATOM    503  C   GLY A  31      30.217   9.393   3.659  1.00 87.31           C  
ATOM    504  O   GLY A  31      30.859   9.984   2.785  1.00 87.31           O  
ATOM    505  N   GLY A  32      28.962   9.015   3.474  1.00 89.16           N  
ATOM    506  H   GLY A  32      28.445   8.627   4.249  1.00 89.16           H  
ATOM    507  CA  GLY A  32      28.277   9.165   2.197  1.00 89.16           C  
ATOM    508  HA2 GLY A  32      28.552   8.345   1.534  1.00 89.16           H  
ATOM    509  HA3 GLY A  32      28.576  10.094   1.714  1.00 89.16           H  
ATOM    510  C   GLY A  32      26.769   9.168   2.355  1.00 89.16           C  
ATOM    511  O   GLY A  32      26.248   8.984   3.455  1.00 89.16           O  
ATOM    512  N   PHE A  33      26.068   9.388   1.251  1.00 88.19           N  
ATOM    513  H   PHE A  33      26.559   9.484   0.373  1.00 88.19           H  
ATOM    514  CA  PHE A  33      24.621   9.209   1.227  1.00 88.19           C  
ATOM    515  HA  PHE A  33      24.195   9.693   2.106  1.00 88.19           H  
ATOM    516  C   PHE A  33      24.268   7.720   1.305  1.00 88.19           C  
ATOM    517  CB  PHE A  33      24.021   9.882  -0.009  1.00 88.19           C  
ATOM    518  HB2 PHE A  33      22.940   9.743   0.021  1.00 88.19           H  
ATOM    519  HB3 PHE A  33      24.370   9.381  -0.912  1.00 88.19           H  
ATOM    520  O   PHE A  33      25.001   6.881   0.776  1.00 88.19           O  
ATOM    521  CG  PHE A  33      24.306  11.365  -0.113  1.00 88.19           C  
ATOM    522  CD1 PHE A  33      23.709  12.245   0.807  1.00 88.19           C  
ATOM    523  HD1 PHE A  33      23.069  11.861   1.587  1.00 88.19           H  
ATOM    524  CD2 PHE A  33      25.124  11.873  -1.141  1.00 88.19           C  
ATOM    525  HD2 PHE A  33      25.570  11.205  -1.864  1.00 88.19           H  
ATOM    526  CE1 PHE A  33      23.920  13.630   0.698  1.00 88.19           C  
ATOM    527  HE1 PHE A  33      23.435  14.300   1.393  1.00 88.19           H  
ATOM    528  CE2 PHE A  33      25.313  13.261  -1.264  1.00 88.19           C  
ATOM    529  HE2 PHE A  33      25.884  13.653  -2.093  1.00 88.19           H  
ATOM    530  CZ  PHE A  33      24.717  14.139  -0.342  1.00 88.19           C  
ATOM    531  HZ  PHE A  33      24.841  15.206  -0.455  1.00 88.19           H  
ATOM    532  N   ASP A  34      23.150   7.413   1.969  1.00 83.05           N  
ATOM    533  H   ASP A  34      22.659   8.168   2.425  1.00 83.05           H  
ATOM    534  CA  ASP A  34      22.697   6.043   2.257  1.00 83.05           C  
ATOM    535  HA  ASP A  34      23.449   5.532   2.859  1.00 83.05           H  
ATOM    536  C   ASP A  34      22.490   5.195   0.996  1.00 83.05           C  
ATOM    537  CB  ASP A  34      21.388   6.126   3.072  1.00 83.05           C  
ATOM    538  HB2 ASP A  34      21.608   6.504   4.070  1.00 83.05           H  
ATOM    539  HB3 ASP A  34      20.720   6.840   2.590  1.00 83.05           H  
ATOM    540  O   ASP A  34      23.035   4.102   0.860  1.00 83.05           O  
ATOM    541  CG  ASP A  34      20.657   4.780   3.195  1.00 83.05           C  
ATOM    542  OD1 ASP A  34      21.299   3.781   3.568  1.00 83.05           O  
ATOM    543  OD2 ASP A  34      19.447   4.735   2.845  1.00 83.05           O  
ATOM    544  N   SER A  35      21.663   5.687   0.074  1.00 82.55           N  
ATOM    545  H   SER A  35      21.272   6.608   0.209  1.00 82.55           H  
ATOM    546  CA  SER A  35      21.253   4.916  -1.096  1.00 82.55           C  
ATOM    547  HA  SER A  35      22.117   4.338  -1.423  1.00 82.55           H  
ATOM    548  C   SER A  35      20.827   5.821  -2.251  1.00 82.55           C  
ATOM    549  CB  SER A  35      20.140   3.920  -0.721  1.00 82.55           C  
ATOM    550  HB2 SER A  35      19.699   3.510  -1.630  1.00 82.55           H  
ATOM    551  HB3 SER A  35      20.589   3.101  -0.161  1.00 82.55           H  
ATOM    552  O   SER A  35      20.314   6.924  -2.018  1.00 82.55           O  
ATOM    553  OG  SER A  35      19.109   4.487   0.075  1.00 82.55           O  
ATOM    554  HG  SER A  35      19.469   4.596   0.958  1.00 82.55           H  
ATOM    555  N   PRO A  36      21.033   5.382  -3.506  1.00 87.25           N  
ATOM    556  CA  PRO A  36      20.604   6.142  -4.669  1.00 87.25           C  
ATOM    557  HA  PRO A  36      20.938   7.177  -4.590  1.00 87.25           H  
ATOM    558  C   PRO A  36      19.080   6.105  -4.783  1.00 87.25           C  
ATOM    559  CB  PRO A  36      21.286   5.490  -5.870  1.00 87.25           C  
ATOM    560  HB2 PRO A  36      20.683   5.580  -6.773  1.00 87.25           H  
ATOM    561  HB3 PRO A  36      22.264   5.942  -6.037  1.00 87.25           H  
ATOM    562  O   PRO A  36      18.429   5.116  -4.434  1.00 87.25           O  
ATOM    563  CG  PRO A  36      21.455   4.034  -5.432  1.00 87.25           C  
ATOM    564  HG2 PRO A  36      22.319   3.568  -5.905  1.00 87.25           H  
ATOM    565  HG3 PRO A  36      20.547   3.478  -5.664  1.00 87.25           H  
ATOM    566  CD  PRO A  36      21.615   4.106  -3.914  1.00 87.25           C  
ATOM    567  HD2 PRO A  36      22.670   4.064  -3.645  1.00 87.25           H  
ATOM    568  HD3 PRO A  36      21.090   3.270  -3.451  1.00 87.25           H  
ATOM    569  N   THR A  37      18.503   7.171  -5.320  1.00 88.04           N  
ATOM    570  H   THR A  37      19.079   7.953  -5.599  1.00 88.04           H  
ATOM    571  CA  THR A  37      17.076   7.221  -5.625  1.00 88.04           C  
ATOM    572  HA  THR A  37      16.526   6.766  -4.800  1.00 88.04           H  
ATOM    573  C   THR A  37      16.814   6.425  -6.900  1.00 88.04           C  
ATOM    574  CB  THR A  37      16.595   8.669  -5.755  1.00 88.04           C  
ATOM    575  HB  THR A  37      17.114   9.148  -6.585  1.00 88.04           H  
ATOM    576  O   THR A  37      17.421   6.682  -7.943  1.00 88.04           O  
ATOM    577  CG2 THR A  37      15.084   8.765  -5.963  1.00 88.04           C  
ATOM    578 HG21 THR A  37      14.807   8.313  -6.915  1.00 88.04           H  
ATOM    579 HG22 THR A  37      14.789   9.814  -5.978  1.00 88.04           H  
ATOM    580 HG23 THR A  37      14.563   8.257  -5.151  1.00 88.04           H  
ATOM    581  OG1 THR A  37      16.880   9.369  -4.569  1.00 88.04           O  
ATOM    582  HG1 THR A  37      16.950  10.294  -4.815  1.00 88.04           H  
ATOM    583  N   VAL A  38      15.904   5.453  -6.830  1.00 89.05           N  
ATOM    584  H   VAL A  38      15.464   5.271  -5.940  1.00 89.05           H  
ATOM    585  CA  VAL A  38      15.425   4.711  -8.005  1.00 89.05           C  
ATOM    586  HA  VAL A  38      16.277   4.445  -8.631  1.00 89.05           H  
ATOM    587  C   VAL A  38      14.498   5.614  -8.819  1.00 89.05           C  
ATOM    588  CB  VAL A  38      14.762   3.378  -7.615  1.00 89.05           C  
ATOM    589  HB  VAL A  38      13.933   3.569  -6.934  1.00 89.05           H  
ATOM    590  O   VAL A  38      13.532   6.147  -8.278  1.00 89.05           O  
ATOM    591  CG1 VAL A  38      14.233   2.624  -8.841  1.00 89.05           C  
ATOM    592 HG11 VAL A  38      13.434   3.191  -9.318  1.00 89.05           H  
ATOM    593 HG12 VAL A  38      13.826   1.659  -8.540  1.00 89.05           H  
ATOM    594 HG13 VAL A  38      15.034   2.463  -9.562  1.00 89.05           H  
ATOM    595  CG2 VAL A  38      15.780   2.465  -6.915  1.00 89.05           C  
ATOM    596 HG21 VAL A  38      15.310   1.516  -6.656  1.00 89.05           H  
ATOM    597 HG22 VAL A  38      16.626   2.274  -7.574  1.00 89.05           H  
ATOM    598 HG23 VAL A  38      16.143   2.929  -5.998  1.00 89.05           H  
ATOM    599  N   ALA A  39      14.796   5.792 -10.106  1.00 90.94           N  
ATOM    600  H   ALA A  39      15.559   5.262 -10.504  1.00 90.94           H  
ATOM    601  CA  ALA A  39      13.979   6.572 -11.029  1.00 90.94           C  
ATOM    602  HA  ALA A  39      13.622   7.469 -10.523  1.00 90.94           H  
ATOM    603  C   ALA A  39      12.753   5.770 -11.489  1.00 90.94           C  
ATOM    604  CB  ALA A  39      14.853   6.992 -12.220  1.00 90.94           C  
ATOM    605  HB1 ALA A  39      15.760   7.480 -11.863  1.00 90.94           H  
ATOM    606  HB2 ALA A  39      14.297   7.685 -12.853  1.00 90.94           H  
ATOM    607  HB3 ALA A  39      15.135   6.122 -12.812  1.00 90.94           H  
ATOM    608  O   ALA A  39      11.624   6.250 -11.420  1.00 90.94           O  
ATOM    609  N   TYR A  40      12.985   4.540 -11.943  1.00 94.13           N  
ATOM    610  H   TYR A  40      13.940   4.211 -11.966  1.00 94.13           H  
ATOM    611  CA  TYR A  40      11.963   3.593 -12.383  1.00 94.13           C  
ATOM    612  HA  TYR A  40      11.106   3.648 -11.712  1.00 94.13           H  
ATOM    613  C   TYR A  40      12.513   2.165 -12.318  1.00 94.13           C  
ATOM    614  CB  TYR A  40      11.483   3.957 -13.798  1.00 94.13           C  
ATOM    615  HB2 TYR A  40      10.786   3.197 -14.152  1.00 94.13           H  
ATOM    616  HB3 TYR A  40      10.912   4.883 -13.734  1.00 94.13           H  
ATOM    617  O   TYR A  40      13.696   1.954 -12.042  1.00 94.13           O  
ATOM    618  CG  TYR A  40      12.560   4.127 -14.851  1.00 94.13           C  
ATOM    619  CD1 TYR A  40      12.991   5.422 -15.198  1.00 94.13           C  
ATOM    620  HD1 TYR A  40      12.580   6.279 -14.684  1.00 94.13           H  
ATOM    621  CD2 TYR A  40      13.078   3.007 -15.531  1.00 94.13           C  
ATOM    622  HD2 TYR A  40      12.744   2.012 -15.274  1.00 94.13           H  
ATOM    623  CE1 TYR A  40      13.905   5.604 -16.251  1.00 94.13           C  
ATOM    624  HE1 TYR A  40      14.194   6.598 -16.560  1.00 94.13           H  
ATOM    625  CE2 TYR A  40      14.010   3.185 -16.572  1.00 94.13           C  
ATOM    626  HE2 TYR A  40      14.406   2.337 -17.111  1.00 94.13           H  
ATOM    627  OH  TYR A  40      15.201   4.667 -18.031  1.00 94.13           O  
ATOM    628  HH  TYR A  40      15.276   5.595 -18.266  1.00 94.13           H  
ATOM    629  CZ  TYR A  40      14.404   4.485 -16.948  1.00 94.13           C  
ATOM    630  N   SER A  41      11.651   1.177 -12.549  1.00 96.72           N  
ATOM    631  H   SER A  41      10.722   1.410 -12.868  1.00 96.72           H  
ATOM    632  CA  SER A  41      12.075  -0.218 -12.701  1.00 96.72           C  
ATOM    633  HA  SER A  41      13.125  -0.317 -12.428  1.00 96.72           H  
ATOM    634  C   SER A  41      11.942  -0.647 -14.158  1.00 96.72           C  
ATOM    635  CB  SER A  41      11.282  -1.138 -11.771  1.00 96.72           C  
ATOM    636  HB2 SER A  41      11.687  -2.148 -11.822  1.00 96.72           H  
ATOM    637  HB3 SER A  41      10.239  -1.152 -12.086  1.00 96.72           H  
ATOM    638  O   SER A  41      11.188  -0.044 -14.920  1.00 96.72           O  
ATOM    639  OG  SER A  41      11.372  -0.651 -10.443  1.00 96.72           O  
ATOM    640  HG  SER A  41      10.976   0.223 -10.463  1.00 96.72           H  
ATOM    641  N   VAL A  42      12.670  -1.682 -14.555  1.00 96.97           N  
ATOM    642  H   VAL A  42      13.350  -2.077 -13.921  1.00 96.97           H  
ATOM    643  CA  VAL A  42      12.545  -2.297 -15.877  1.00 96.97           C  
ATOM    644  HA  VAL A  42      11.655  -1.895 -16.362  1.00 96.97           H  
ATOM    645  C   VAL A  42      12.318  -3.789 -15.731  1.00 96.97           C  
ATOM    646  CB  VAL A  42      13.734  -1.968 -16.798  1.00 96.97           C  
ATOM    647  HB  VAL A  42      13.567  -2.450 -17.761  1.00 96.97           H  
ATOM    648  O   VAL A  42      12.987  -4.440 -14.933  1.00 96.97           O  
ATOM    649  CG1 VAL A  42      13.798  -0.457 -17.026  1.00 96.97           C  
ATOM    650 HG11 VAL A  42      12.833  -0.098 -17.386  1.00 96.97           H  
ATOM    651 HG12 VAL A  42      14.051   0.058 -16.099  1.00 96.97           H  
ATOM    652 HG13 VAL A  42      14.559  -0.232 -17.773  1.00 96.97           H  
ATOM    653  CG2 VAL A  42      15.103  -2.402 -16.269  1.00 96.97           C  
ATOM    654 HG21 VAL A  42      15.875  -2.156 -16.999  1.00 96.97           H  
ATOM    655 HG22 VAL A  42      15.111  -3.481 -16.115  1.00 96.97           H  
ATOM    656 HG23 VAL A  42      15.329  -1.896 -15.331  1.00 96.97           H  
ATOM    657  N   PHE A  43      11.353  -4.323 -16.470  1.00 97.28           N  
ATOM    658  H   PHE A  43      10.856  -3.724 -17.114  1.00 97.28           H  
ATOM    659  CA  PHE A  43      11.144  -5.760 -16.593  1.00 97.28           C  
ATOM    660  HA  PHE A  43      11.300  -6.248 -15.630  1.00 97.28           H  
ATOM    661  C   PHE A  43      12.162  -6.325 -17.580  1.00 97.28           C  
ATOM    662  CB  PHE A  43       9.707  -6.011 -17.042  1.00 97.28           C  
ATOM    663  HB2 PHE A  43       9.549  -5.492 -17.987  1.00 97.28           H  
ATOM    664  HB3 PHE A  43       9.025  -5.584 -16.306  1.00 97.28           H  
ATOM    665  O   PHE A  43      12.311  -5.791 -18.680  1.00 97.28           O  
ATOM    666  CG  PHE A  43       9.357  -7.467 -17.239  1.00 97.28           C  
ATOM    667  CD1 PHE A  43       9.488  -8.049 -18.513  1.00 97.28           C  
ATOM    668  HD1 PHE A  43       9.861  -7.463 -19.339  1.00 97.28           H  
ATOM    669  CD2 PHE A  43       8.861  -8.230 -16.166  1.00 97.28           C  
ATOM    670  HD2 PHE A  43       8.747  -7.787 -15.188  1.00 97.28           H  
ATOM    671  CE1 PHE A  43       9.099  -9.381 -18.722  1.00 97.28           C  
ATOM    672  HE1 PHE A  43       9.170  -9.818 -19.707  1.00 97.28           H  
ATOM    673  CE2 PHE A  43       8.455  -9.558 -16.381  1.00 97.28           C  
ATOM    674  HE2 PHE A  43       8.015 -10.131 -15.579  1.00 97.28           H  
ATOM    675  CZ  PHE A  43       8.563 -10.128 -17.661  1.00 97.28           C  
ATOM    676  HZ  PHE A  43       8.208 -11.133 -17.834  1.00 97.28           H  
ATOM    677  N   VAL A  44      12.884  -7.368 -17.170  1.00 97.06           N  
ATOM    678  H   VAL A  44      12.728  -7.728 -16.240  1.00 97.06           H  
ATOM    679  CA  VAL A  44      13.976  -7.964 -17.946  1.00 97.06           C  
ATOM    680  HA  VAL A  44      13.912  -7.616 -18.977  1.00 97.06           H  
ATOM    681  C   VAL A  44      13.835  -9.480 -17.953  1.00 97.06           C  
ATOM    682  CB  VAL A  44      15.353  -7.541 -17.387  1.00 97.06           C  
ATOM    683  HB  VAL A  44      15.426  -7.847 -16.343  1.00 97.06           H  
ATOM    684  O   VAL A  44      13.657 -10.107 -16.907  1.00 97.06           O  
ATOM    685  CG1 VAL A  44      16.518  -8.176 -18.160  1.00 97.06           C  
ATOM    686 HG11 VAL A  44      16.508  -9.258 -18.036  1.00 97.06           H  
ATOM    687 HG12 VAL A  44      17.466  -7.809 -17.765  1.00 97.06           H  
ATOM    688 HG13 VAL A  44      16.449  -7.926 -19.219  1.00 97.06           H  
ATOM    689  CG2 VAL A  44      15.535  -6.020 -17.460  1.00 97.06           C  
ATOM    690 HG21 VAL A  44      15.428  -5.676 -18.489  1.00 97.06           H  
ATOM    691 HG22 VAL A  44      16.519  -5.743 -17.081  1.00 97.06           H  
ATOM    692 HG23 VAL A  44      14.780  -5.539 -16.838  1.00 97.06           H  
ATOM    693  N   VAL A  45      13.979 -10.065 -19.145  1.00 96.96           N  
ATOM    694  H   VAL A  45      14.085  -9.471 -19.954  1.00 96.96           H  
ATOM    695  CA  VAL A  45      14.197 -11.502 -19.337  1.00 96.96           C  
ATOM    696  HA  VAL A  45      14.136 -11.997 -18.367  1.00 96.96           H  
ATOM    697  C   VAL A  45      15.602 -11.700 -19.893  1.00 96.96           C  
ATOM    698  CB  VAL A  45      13.132 -12.143 -20.242  1.00 96.96           C  
ATOM    699  HB  VAL A  45      13.209 -11.732 -21.248  1.00 96.96           H  
ATOM    700  O   VAL A  45      15.910 -11.241 -20.994  1.00 96.96           O  
ATOM    701  CG1 VAL A  45      13.334 -13.664 -20.311  1.00 96.96           C  
ATOM    702 HG11 VAL A  45      14.292 -13.897 -20.777  1.00 96.96           H  
ATOM    703 HG12 VAL A  45      13.315 -14.087 -19.307  1.00 96.96           H  
ATOM    704 HG13 VAL A  45      12.539 -14.118 -20.903  1.00 96.96           H  
ATOM    705  CG2 VAL A  45      11.716 -11.874 -19.725  1.00 96.96           C  
ATOM    706 HG21 VAL A  45      11.502 -10.806 -19.767  1.00 96.96           H  
ATOM    707 HG22 VAL A  45      10.982 -12.388 -20.346  1.00 96.96           H  
ATOM    708 HG23 VAL A  45      11.626 -12.212 -18.692  1.00 96.96           H  
ATOM    709  N   ALA A  46      16.465 -12.352 -19.125  1.00 97.12           N  
ATOM    710  H   ALA A  46      16.143 -12.732 -18.247  1.00 97.12           H  
ATOM    711  CA  ALA A  46      17.870 -12.554 -19.470  1.00 97.12           C  
ATOM    712  HA  ALA A  46      17.971 -12.740 -20.539  1.00 97.12           H  
ATOM    713  C   ALA A  46      18.433 -13.764 -18.723  1.00 97.12           C  
ATOM    714  CB  ALA A  46      18.641 -11.278 -19.106  1.00 97.12           C  
ATOM    715  HB1 ALA A  46      18.255 -10.433 -19.676  1.00 97.12           H  
ATOM    716  HB2 ALA A  46      19.700 -11.402 -19.334  1.00 97.12           H  
ATOM    717  HB3 ALA A  46      18.517 -11.069 -18.043  1.00 97.12           H  
ATOM    718  O   ALA A  46      17.798 -14.297 -17.818  1.00 97.12           O  
ATOM    719  N   ASP A  47      19.644 -14.177 -19.062  1.00 96.90           N  
ATOM    720  H   ASP A  47      20.136 -13.685 -19.795  1.00 96.90           H  
ATOM    721  CA  ASP A  47      20.393 -15.160 -18.299  1.00 96.90           C  
ATOM    722  HA  ASP A  47      19.696 -15.773 -17.726  1.00 96.90           H  
ATOM    723  C   ASP A  47      21.343 -14.492 -17.318  1.00 96.90           C  
ATOM    724  CB  ASP A  47      21.167 -16.087 -19.224  1.00 96.90           C  
ATOM    725  HB2 ASP A  47      21.831 -16.703 -18.617  1.00 96.90           H  
ATOM    726  HB3 ASP A  47      21.782 -15.499 -19.905  1.00 96.90           H  
ATOM    727  O   ASP A  47      21.997 -13.500 -17.633  1.00 96.90           O  
ATOM    728  CG  ASP A  47      20.270 -17.021 -20.020  1.00 96.90           C  
ATOM    729  OD1 ASP A  47      19.063 -17.170 -19.745  1.00 96.90           O  
ATOM    730  OD2 ASP A  47      20.852 -17.700 -20.881  1.00 96.90           O  
ATOM    731  N   VAL A  48      21.465 -15.085 -16.137  1.00 95.43           N  
ATOM    732  H   VAL A  48      20.864 -15.870 -15.931  1.00 95.43           H  
ATOM    733  CA  VAL A  48      22.432 -14.669 -15.121  1.00 95.43           C  
ATOM    734  HA  VAL A  48      23.194 -14.046 -15.589  1.00 95.43           H  
ATOM    735  C   VAL A  48      23.143 -15.886 -14.553  1.00 95.43           C  
ATOM    736  CB  VAL A  48      21.781 -13.826 -14.011  1.00 95.43           C  
ATOM    737  HB  VAL A  48      22.539 -13.592 -13.263  1.00 95.43           H  
ATOM    738  O   VAL A  48      22.580 -16.985 -14.481  1.00 95.43           O  
ATOM    739  CG1 VAL A  48      21.233 -12.507 -14.555  1.00 95.43           C  
ATOM    740 HG11 VAL A  48      20.418 -12.689 -15.255  1.00 95.43           H  
ATOM    741 HG12 VAL A  48      20.870 -11.883 -13.739  1.00 95.43           H  
ATOM    742 HG13 VAL A  48      22.029 -11.968 -15.070  1.00 95.43           H  
ATOM    743  CG2 VAL A  48      20.627 -14.554 -13.321  1.00 95.43           C  
ATOM    744 HG21 VAL A  48      19.852 -14.769 -14.058  1.00 95.43           H  
ATOM    745 HG22 VAL A  48      20.981 -15.493 -12.896  1.00 95.43           H  
ATOM    746 HG23 VAL A  48      20.221 -13.904 -12.546  1.00 95.43           H  
ATOM    747  N   GLU A  49      24.390 -15.699 -14.144  1.00 93.22           N  
ATOM    748  H   GLU A  49      24.803 -14.780 -14.210  1.00 93.22           H  
ATOM    749  CA  GLU A  49      25.149 -16.739 -13.458  1.00 93.22           C  
ATOM    750  HA  GLU A  49      24.993 -17.687 -13.973  1.00 93.22           H  
ATOM    751  C   GLU A  49      24.623 -16.886 -12.023  1.00 93.22           C  
ATOM    752  CB  GLU A  49      26.651 -16.437 -13.508  1.00 93.22           C  
ATOM    753  HB2 GLU A  49      27.164 -17.236 -12.971  1.00 93.22           H  
ATOM    754  HB3 GLU A  49      26.851 -15.479 -13.029  1.00 93.22           H  
ATOM    755  O   GLU A  49      24.563 -15.921 -11.258  1.00 93.22           O  
ATOM    756  CG  GLU A  49      27.176 -16.430 -14.950  1.00 93.22           C  
ATOM    757  HG2 GLU A  49      26.638 -15.674 -15.522  1.00 93.22           H  
ATOM    758  HG3 GLU A  49      26.960 -17.401 -15.397  1.00 93.22           H  
ATOM    759  CD  GLU A  49      28.676 -16.144 -15.083  1.00 93.22           C  
ATOM    760  OE1 GLU A  49      29.123 -16.146 -16.258  1.00 93.22           O  
ATOM    761  OE2 GLU A  49      29.351 -15.869 -14.070  1.00 93.22           O  
ATOM    762  N   LYS A  50      24.163 -18.092 -11.660  1.00 86.21           N  
ATOM    763  H   LYS A  50      24.168 -18.827 -12.353  1.00 86.21           H  
ATOM    764  CA  LYS A  50      23.643 -18.381 -10.314  1.00 86.21           C  
ATOM    765  HA  LYS A  50      23.956 -17.563  -9.665  1.00 86.21           H  
ATOM    766  C   LYS A  50      24.258 -19.639  -9.710  1.00 86.21           C  
ATOM    767  CB  LYS A  50      22.098 -18.429 -10.303  1.00 86.21           C  
ATOM    768  HB2 LYS A  50      21.769 -18.963  -9.411  1.00 86.21           H  
ATOM    769  HB3 LYS A  50      21.740 -18.966 -11.181  1.00 86.21           H  
ATOM    770  O   LYS A  50      24.384 -20.684 -10.352  1.00 86.21           O  
ATOM    771  CG  LYS A  50      21.487 -17.018 -10.260  1.00 86.21           C  
ATOM    772  HG2 LYS A  50      21.793 -16.484 -11.160  1.00 86.21           H  
ATOM    773  HG3 LYS A  50      21.901 -16.490  -9.401  1.00 86.21           H  
ATOM    774  CD  LYS A  50      19.949 -16.992 -10.150  1.00 86.21           C  
ATOM    775  HD2 LYS A  50      19.634 -17.541  -9.262  1.00 86.21           H  
ATOM    776  HD3 LYS A  50      19.518 -17.446 -11.042  1.00 86.21           H  
ATOM    777  CE  LYS A  50      19.505 -15.522 -10.041  1.00 86.21           C  
ATOM    778  HE2 LYS A  50      19.957 -15.079  -9.153  1.00 86.21           H  
ATOM    779  HE3 LYS A  50      19.924 -14.989 -10.895  1.00 86.21           H  
ATOM    780  NZ  LYS A  50      18.031 -15.315 -10.022  1.00 86.21           N  
ATOM    781  HZ1 LYS A  50      17.837 -14.324 -10.059  1.00 86.21           H  
ATOM    782  HZ2 LYS A  50      17.595 -15.698  -9.195  1.00 86.21           H  
ATOM    783  HZ3 LYS A  50      17.611 -15.692 -10.859  1.00 86.21           H  
ATOM    784  N   GLY A  51      24.509 -19.561  -8.403  1.00 83.92           N  
ATOM    785  H   GLY A  51      24.465 -18.640  -7.990  1.00 83.92           H  
ATOM    786  CA  GLY A  51      25.017 -20.658  -7.580  1.00 83.92           C  
ATOM    787  HA2 GLY A  51      24.749 -20.470  -6.540  1.00 83.92           H  
ATOM    788  HA3 GLY A  51      24.551 -21.593  -7.890  1.00 83.92           H  
ATOM    789  C   GLY A  51      26.535 -20.827  -7.659  1.00 83.92           C  
ATOM    790  O   GLY A  51      27.216 -20.142  -8.412  1.00 83.92           O  
ATOM    791  N   LYS A  52      27.071 -21.774  -6.879  1.00 84.26           N  
ATOM    792  H   LYS A  52      26.457 -22.294  -6.269  1.00 84.26           H  
ATOM    793  CA  LYS A  52      28.526 -21.988  -6.752  1.00 84.26           C  
ATOM    794  HA  LYS A  52      28.993 -21.071  -6.392  1.00 84.26           H  
ATOM    795  C   LYS A  52      29.225 -22.291  -8.083  1.00 84.26           C  
ATOM    796  CB  LYS A  52      28.816 -23.122  -5.754  1.00 84.26           C  
ATOM    797  HB2 LYS A  52      28.295 -24.027  -6.065  1.00 84.26           H  
ATOM    798  HB3 LYS A  52      29.887 -23.325  -5.779  1.00 84.26           H  
ATOM    799  O   LYS A  52      30.360 -21.890  -8.275  1.00 84.26           O  
ATOM    800  CG  LYS A  52      28.430 -22.777  -4.306  1.00 84.26           C  
ATOM    801  HG2 LYS A  52      27.348 -22.665  -4.229  1.00 84.26           H  
ATOM    802  HG3 LYS A  52      28.905 -21.837  -4.023  1.00 84.26           H  
ATOM    803  CD  LYS A  52      28.899 -23.885  -3.348  1.00 84.26           C  
ATOM    804  HD2 LYS A  52      28.415 -24.823  -3.618  1.00 84.26           H  
ATOM    805  HD3 LYS A  52      29.978 -24.003  -3.451  1.00 84.26           H  
ATOM    806  CE  LYS A  52      28.569 -23.534  -1.890  1.00 84.26           C  
ATOM    807  HE2 LYS A  52      29.006 -22.562  -1.662  1.00 84.26           H  
ATOM    808  HE3 LYS A  52      27.487 -23.446  -1.784  1.00 84.26           H  
ATOM    809  NZ  LYS A  52      29.095 -24.554  -0.944  1.00 84.26           N  
ATOM    810  HZ1 LYS A  52      28.879 -24.304   0.011  1.00 84.26           H  
ATOM    811  HZ2 LYS A  52      28.700 -25.466  -1.127  1.00 84.26           H  
ATOM    812  HZ3 LYS A  52      30.100 -24.626  -1.018  1.00 84.26           H  
ATOM    813  N   ALA A  53      28.542 -22.990  -8.989  1.00 86.69           N  
ATOM    814  H   ALA A  53      27.598 -23.266  -8.758  1.00 86.69           H  
ATOM    815  CA  ALA A  53      29.075 -23.370 -10.297  1.00 86.69           C  
ATOM    816  HA  ALA A  53      30.152 -23.510 -10.207  1.00 86.69           H  
ATOM    817  C   ALA A  53      28.876 -22.299 -11.389  1.00 86.69           C  
ATOM    818  CB  ALA A  53      28.457 -24.723 -10.682  1.00 86.69           C  
ATOM    819  HB1 ALA A  53      27.374 -24.629 -10.762  1.00 86.69           H  
ATOM    820  HB2 ALA A  53      28.864 -25.049 -11.639  1.00 86.69           H  
ATOM    821  HB3 ALA A  53      28.708 -25.470  -9.929  1.00 86.69           H  
ATOM    822  O   ALA A  53      29.142 -22.594 -12.548  1.00 86.69           O  
ATOM    823  N   GLN A  54      28.347 -21.113 -11.049  1.00 87.15           N  
ATOM    824  H   GLN A  54      28.196 -20.906 -10.071  1.00 87.15           H  
ATOM    825  CA  GLN A  54      28.089 -20.008 -11.987  1.00 87.15           C  
ATOM    826  HA  GLN A  54      27.398 -19.328 -11.488  1.00 87.15           H  
ATOM    827  C   GLN A  54      27.347 -20.438 -13.265  1.00 87.15           C  
ATOM    828  CB  GLN A  54      29.387 -19.224 -12.271  1.00 87.15           C  
ATOM    829  HB2 GLN A  54      30.109 -19.895 -12.737  1.00 87.15           H  
ATOM    830  HB3 GLN A  54      29.181 -18.425 -12.983  1.00 87.15           H  
ATOM    831  O   GLN A  54      27.616 -19.975 -14.370  1.00 87.15           O  
ATOM    832  CG  GLN A  54      30.039 -18.593 -11.030  1.00 87.15           C  
ATOM    833  HG2 GLN A  54      30.274 -19.367 -10.300  1.00 87.15           H  
ATOM    834  HG3 GLN A  54      30.979 -18.141 -11.345  1.00 87.15           H  
ATOM    835  CD  GLN A  54      29.207 -17.505 -10.350  1.00 87.15           C  
ATOM    836  NE2 GLN A  54      29.699 -16.915  -9.286  1.00 87.15           N  
ATOM    837 HE21 GLN A  54      30.666 -17.064  -9.034  1.00 87.15           H  
ATOM    838 HE22 GLN A  54      29.161 -16.122  -8.968  1.00 87.15           H  
ATOM    839  OE1 GLN A  54      28.086 -17.185 -10.695  1.00 87.15           O  
ATOM    840  N   LYS A  55      26.385 -21.363 -13.130  1.00 90.32           N  
ATOM    841  H   LYS A  55      26.131 -21.644 -12.194  1.00 90.32           H  
ATOM    842  CA  LYS A  55      25.608 -21.838 -14.280  1.00 90.32           C  
ATOM    843  HA  LYS A  55      26.301 -22.004 -15.105  1.00 90.32           H  
ATOM    844  C   LYS A  55      24.640 -20.746 -14.723  1.00 90.32           C  
ATOM    845  CB  LYS A  55      24.883 -23.157 -13.977  1.00 90.32           C  
ATOM    846  HB2 LYS A  55      24.204 -23.371 -14.802  1.00 90.32           H  
ATOM    847  HB3 LYS A  55      24.296 -23.049 -13.065  1.00 90.32           H  
ATOM    848  O   LYS A  55      23.922 -20.189 -13.889  1.00 90.32           O  
ATOM    849  CG  LYS A  55      25.866 -24.329 -13.833  1.00 90.32           C  
ATOM    850  HG2 LYS A  55      26.494 -24.168 -12.957  1.00 90.32           H  
ATOM    851  HG3 LYS A  55      26.503 -24.369 -14.717  1.00 90.32           H  
ATOM    852  CD  LYS A  55      25.126 -25.669 -13.694  1.00 90.32           C  
ATOM    853  HD2 LYS A  55      24.509 -25.823 -14.580  1.00 90.32           H  
ATOM    854  HD3 LYS A  55      24.489 -25.642 -12.811  1.00 90.32           H  
ATOM    855  CE  LYS A  55      26.141 -26.815 -13.571  1.00 90.32           C  
ATOM    856  HE2 LYS A  55      26.831 -26.750 -14.412  1.00 90.32           H  
ATOM    857  HE3 LYS A  55      26.726 -26.671 -12.662  1.00 90.32           H  
ATOM    858  NZ  LYS A  55      25.489 -28.152 -13.563  1.00 90.32           N  
ATOM    859  HZ1 LYS A  55      26.188 -28.879 -13.499  1.00 90.32           H  
ATOM    860  HZ2 LYS A  55      24.983 -28.304 -14.424  1.00 90.32           H  
ATOM    861  HZ3 LYS A  55      24.853 -28.253 -12.784  1.00 90.32           H  
ATOM    862  N   LEU A  56      24.589 -20.500 -16.031  1.00 93.66           N  
ATOM    863  H   LEU A  56      25.257 -20.959 -16.634  1.00 93.66           H  
ATOM    864  CA  LEU A  56      23.622 -19.588 -16.633  1.00 93.66           C  
ATOM    865  HA  LEU A  56      23.680 -18.630 -16.115  1.00 93.66           H  
ATOM    866  C   LEU A  56      22.204 -20.121 -16.437  1.00 93.66           C  
ATOM    867  CB  LEU A  56      23.924 -19.377 -18.128  1.00 93.66           C  
ATOM    868  HB2 LEU A  56      23.938 -20.349 -18.621  1.00 93.66           H  
ATOM    869  HB3 LEU A  56      23.115 -18.794 -18.569  1.00 93.66           H  
ATOM    870  O   LEU A  56      21.904 -21.264 -16.791  1.00 93.66           O  
ATOM    871  CG  LEU A  56      25.250 -18.653 -18.408  1.00 93.66           C  
ATOM    872  HG  LEU A  56      26.065 -19.203 -17.936  1.00 93.66           H  
ATOM    873  CD1 LEU A  56      25.511 -18.604 -19.914  1.00 93.66           C  
ATOM    874 HD11 LEU A  56      25.558 -19.617 -20.315  1.00 93.66           H  
ATOM    875 HD12 LEU A  56      24.715 -18.053 -20.415  1.00 93.66           H  
ATOM    876 HD13 LEU A  56      26.464 -18.111 -20.104  1.00 93.66           H  
ATOM    877  CD2 LEU A  56      25.251 -17.219 -17.884  1.00 93.66           C  
ATOM    878 HD21 LEU A  56      25.004 -17.184 -16.823  1.00 93.66           H  
ATOM    879 HD22 LEU A  56      26.263 -16.826 -17.982  1.00 93.66           H  
ATOM    880 HD23 LEU A  56      24.542 -16.602 -18.437  1.00 93.66           H  
ATOM    881  N   LYS A  57      21.339 -19.283 -15.871  1.00 95.17           N  
ATOM    882  H   LYS A  57      21.684 -18.389 -15.551  1.00 95.17           H  
ATOM    883  CA  LYS A  57      19.908 -19.548 -15.732  1.00 95.17           C  
ATOM    884  HA  LYS A  57      19.632 -20.407 -16.345  1.00 95.17           H  
ATOM    885  C   LYS A  57      19.119 -18.354 -16.232  1.00 95.17           C  
ATOM    886  CB  LYS A  57      19.545 -19.828 -14.269  1.00 95.17           C  
ATOM    887  HB2 LYS A  57      18.458 -19.879 -14.195  1.00 95.17           H  
ATOM    888  HB3 LYS A  57      19.893 -19.006 -13.644  1.00 95.17           H  
ATOM    889  O   LYS A  57      19.411 -17.229 -15.832  1.00 95.17           O  
ATOM    890  CG  LYS A  57      20.139 -21.147 -13.764  1.00 95.17           C  
ATOM    891  HG2 LYS A  57      21.224 -21.062 -13.697  1.00 95.17           H  
ATOM    892  HG3 LYS A  57      19.886 -21.945 -14.461  1.00 95.17           H  
ATOM    893  CD  LYS A  57      19.565 -21.484 -12.384  1.00 95.17           C  
ATOM    894  HD2 LYS A  57      18.478 -21.532 -12.460  1.00 95.17           H  
ATOM    895  HD3 LYS A  57      19.845 -20.704 -11.676  1.00 95.17           H  
ATOM    896  CE  LYS A  57      20.108 -22.837 -11.921  1.00 95.17           C  
ATOM    897  HE2 LYS A  57      19.940 -23.560 -12.719  1.00 95.17           H  
ATOM    898  HE3 LYS A  57      21.184 -22.745 -11.772  1.00 95.17           H  
ATOM    899  NZ  LYS A  57      19.436 -23.289 -10.677  1.00 95.17           N  
ATOM    900  HZ1 LYS A  57      19.593 -22.631  -9.927  1.00 95.17           H  
ATOM    901  HZ2 LYS A  57      18.442 -23.369 -10.835  1.00 95.17           H  
ATOM    902  HZ3 LYS A  57      19.778 -24.197 -10.398  1.00 95.17           H  
ATOM    903  N   THR A  58      18.089 -18.627 -17.022  1.00 95.34           N  
ATOM    904  H   THR A  58      17.967 -19.558 -17.395  1.00 95.34           H  
ATOM    905  CA  THR A  58      17.124 -17.610 -17.426  1.00 95.34           C  
ATOM    906  HA  THR A  58      17.671 -16.760 -17.835  1.00 95.34           H  
ATOM    907  C   THR A  58      16.347 -17.126 -16.214  1.00 95.34           C  
ATOM    908  CB  THR A  58      16.184 -18.124 -18.520  1.00 95.34           C  
ATOM    909  HB  THR A  58      15.521 -18.883 -18.104  1.00 95.34           H  
ATOM    910  O   THR A  58      15.850 -17.917 -15.407  1.00 95.34           O  
ATOM    911  CG2 THR A  58      15.344 -17.007 -19.139  1.00 95.34           C  
ATOM    912 HG21 THR A  58      14.749 -17.414 -19.956  1.00 95.34           H  
ATOM    913 HG22 THR A  58      15.996 -16.222 -19.523  1.00 95.34           H  
ATOM    914 HG23 THR A  58      14.673 -16.583 -18.393  1.00 95.34           H  
ATOM    915  OG1 THR A  58      16.941 -18.715 -19.550  1.00 95.34           O  
ATOM    916  HG1 THR A  58      17.688 -18.134 -19.713  1.00 95.34           H  
ATOM    917  N   VAL A  59      16.275 -15.812 -16.078  1.00 94.73           N  
ATOM    918  H   VAL A  59      16.728 -15.238 -16.775  1.00 94.73           H  
ATOM    919  CA  VAL A  59      15.536 -15.103 -15.048  1.00 94.73           C  
ATOM    920  HA  VAL A  59      14.932 -15.821 -14.494  1.00 94.73           H  
ATOM    921  C   VAL A  59      14.582 -14.121 -15.698  1.00 94.73           C  
ATOM    922  CB  VAL A  59      16.457 -14.389 -14.041  1.00 94.73           C  
ATOM    923  HB  VAL A  59      15.826 -13.867 -13.323  1.00 94.73           H  
ATOM    924  O   VAL A  59      14.870 -13.532 -16.739  1.00 94.73           O  
ATOM    925  CG1 VAL A  59      17.274 -15.425 -13.259  1.00 94.73           C  
ATOM    926 HG11 VAL A  59      17.885 -16.012 -13.945  1.00 94.73           H  
ATOM    927 HG12 VAL A  59      17.929 -14.887 -12.574  1.00 94.73           H  
ATOM    928 HG13 VAL A  59      16.598 -16.091 -12.723  1.00 94.73           H  
ATOM    929  CG2 VAL A  59      17.410 -13.360 -14.660  1.00 94.73           C  
ATOM    930 HG21 VAL A  59      17.955 -12.838 -13.874  1.00 94.73           H  
ATOM    931 HG22 VAL A  59      18.119 -13.848 -15.327  1.00 94.73           H  
ATOM    932 HG23 VAL A  59      16.849 -12.615 -15.225  1.00 94.73           H  
ATOM    933  N   THR A  60      13.453 -13.949 -15.032  1.00 95.54           N  
ATOM    934  H   THR A  60      13.292 -14.502 -14.202  1.00 95.54           H  
ATOM    935  CA  THR A  60      12.488 -12.890 -15.283  1.00 95.54           C  
ATOM    936  HA  THR A  60      12.809 -12.263 -16.114  1.00 95.54           H  
ATOM    937  C   THR A  60      12.446 -12.071 -14.008  1.00 95.54           C  
ATOM    938  CB  THR A  60      11.119 -13.490 -15.608  1.00 95.54           C  
ATOM    939  HB  THR A  60      10.769 -14.085 -14.765  1.00 95.54           H  
ATOM    940  O   THR A  60      12.127 -12.612 -12.948  1.00 95.54           O  
ATOM    941  CG2 THR A  60      10.096 -12.414 -15.926  1.00 95.54           C  
ATOM    942 HG21 THR A  60       9.177 -12.872 -16.292  1.00 95.54           H  
ATOM    943 HG22 THR A  60       9.862 -11.853 -15.021  1.00 95.54           H  
ATOM    944 HG23 THR A  60      10.495 -11.729 -16.674  1.00 95.54           H  
ATOM    945  OG1 THR A  60      11.218 -14.325 -16.738  1.00 95.54           O  
ATOM    946  HG1 THR A  60      11.035 -13.779 -17.506  1.00 95.54           H  
ATOM    947  N   GLU A  61      12.850 -10.808 -14.071  1.00 95.47           N  
ATOM    948  H   GLU A  61      13.124 -10.411 -14.959  1.00 95.47           H  
ATOM    949  CA  GLU A  61      12.942  -9.968 -12.880  1.00 95.47           C  
ATOM    950  HA  GLU A  61      12.109 -10.227 -12.227  1.00 95.47           H  
ATOM    951  C   GLU A  61      12.777  -8.483 -13.192  1.00 95.47           C  
ATOM    952  CB  GLU A  61      14.236 -10.264 -12.093  1.00 95.47           C  
ATOM    953  HB2 GLU A  61      14.247  -9.656 -11.188  1.00 95.47           H  
ATOM    954  HB3 GLU A  61      14.194 -11.306 -11.775  1.00 95.47           H  
ATOM    955  O   GLU A  61      12.813  -8.043 -14.341  1.00 95.47           O  
ATOM    956  CG  GLU A  61      15.550 -10.036 -12.853  1.00 95.47           C  
ATOM    957  HG2 GLU A  61      15.544 -10.619 -13.774  1.00 95.47           H  
ATOM    958  HG3 GLU A  61      15.625  -8.981 -13.118  1.00 95.47           H  
ATOM    959  CD  GLU A  61      16.767 -10.461 -12.011  1.00 95.47           C  
ATOM    960  OE1 GLU A  61      17.792  -9.754 -12.086  1.00 95.47           O  
ATOM    961  OE2 GLU A  61      16.710 -11.502 -11.306  1.00 95.47           O  
ATOM    962  N   LEU A  62      12.565  -7.714 -12.128  1.00 97.12           N  
ATOM    963  H   LEU A  62      12.612  -8.140 -11.213  1.00 97.12           H  
ATOM    964  CA  LEU A  62      12.515  -6.265 -12.177  1.00 97.12           C  
ATOM    965  HA  LEU A  62      12.337  -5.946 -13.204  1.00 97.12           H  
ATOM    966  C   LEU A  62      13.865  -5.714 -11.734  1.00 97.12           C  
ATOM    967  CB  LEU A  62      11.363  -5.762 -11.299  1.00 97.12           C  
ATOM    968  HB2 LEU A  62      11.418  -4.676 -11.222  1.00 97.12           H  
ATOM    969  HB3 LEU A  62      11.488  -6.177 -10.299  1.00 97.12           H  
ATOM    970  O   LEU A  62      14.354  -6.048 -10.656  1.00 97.12           O  
ATOM    971  CG  LEU A  62       9.985  -6.159 -11.855  1.00 97.12           C  
ATOM    972  HG  LEU A  62       9.974  -7.212 -12.134  1.00 97.12           H  
ATOM    973  CD1 LEU A  62       8.933  -5.934 -10.787  1.00 97.12           C  
ATOM    974 HD11 LEU A  62       8.914  -4.882 -10.502  1.00 97.12           H  
ATOM    975 HD12 LEU A  62       9.202  -6.557  -9.934  1.00 97.12           H  
ATOM    976 HD13 LEU A  62       7.954  -6.236 -11.159  1.00 97.12           H  
ATOM    977  CD2 LEU A  62       9.592  -5.321 -13.061  1.00 97.12           C  
ATOM    978 HD21 LEU A  62       9.538  -4.270 -12.777  1.00 97.12           H  
ATOM    979 HD22 LEU A  62       8.621  -5.649 -13.432  1.00 97.12           H  
ATOM    980 HD23 LEU A  62      10.324  -5.440 -13.860  1.00 97.12           H  
ATOM    981  N   VAL A  63      14.443  -4.839 -12.548  1.00 96.46           N  
ATOM    982  H   VAL A  63      14.002  -4.670 -13.441  1.00 96.46           H  
ATOM    983  CA  VAL A  63      15.713  -4.170 -12.266  1.00 96.46           C  
ATOM    984  HA  VAL A  63      16.163  -4.618 -11.381  1.00 96.46           H  
ATOM    985  C   VAL A  63      15.435  -2.703 -11.977  1.00 96.46           C  
ATOM    986  CB  VAL A  63      16.715  -4.353 -13.421  1.00 96.46           C  
ATOM    987  HB  VAL A  63      16.344  -3.839 -14.308  1.00 96.46           H  
ATOM    988  O   VAL A  63      14.822  -2.005 -12.780  1.00 96.46           O  
ATOM    989  CG1 VAL A  63      18.082  -3.755 -13.064  1.00 96.46           C  
ATOM    990 HG11 VAL A  63      18.483  -4.248 -12.178  1.00 96.46           H  
ATOM    991 HG12 VAL A  63      18.769  -3.913 -13.896  1.00 96.46           H  
ATOM    992 HG13 VAL A  63      17.994  -2.683 -12.890  1.00 96.46           H  
ATOM    993  CG2 VAL A  63      16.898  -5.835 -13.766  1.00 96.46           C  
ATOM    994 HG21 VAL A  63      17.690  -5.957 -14.504  1.00 96.46           H  
ATOM    995 HG22 VAL A  63      15.980  -6.242 -14.189  1.00 96.46           H  
ATOM    996 HG23 VAL A  63      17.152  -6.401 -12.870  1.00 96.46           H  
ATOM    997  N   GLY A  64      15.873  -2.216 -10.818  1.00 96.24           N  
ATOM    998  H   GLY A  64      16.383  -2.832 -10.201  1.00 96.24           H  
ATOM    999  CA  GLY A  64      15.793  -0.795 -10.492  1.00 96.24           C  
ATOM   1000  HA2 GLY A  64      15.972  -0.649  -9.427  1.00 96.24           H  
ATOM   1001  HA3 GLY A  64      14.800  -0.414 -10.731  1.00 96.24           H  
ATOM   1002  C   GLY A  64      16.845  -0.007 -11.270  1.00 96.24           C  
ATOM   1003  O   GLY A  64      18.027  -0.352 -11.223  1.00 96.24           O  
ATOM   1004  N   ILE A  65      16.418   1.056 -11.950  1.00 95.76           N  
ATOM   1005  H   ILE A  65      15.429   1.258 -11.966  1.00 95.76           H  
ATOM   1006  CA  ILE A  65      17.301   2.025 -12.601  1.00 95.76           C  
ATOM   1007  HA  ILE A  65      18.316   1.630 -12.644  1.00 95.76           H  
ATOM   1008  C   ILE A  65      17.324   3.279 -11.738  1.00 95.76           C  
ATOM   1009  CB  ILE A  65      16.845   2.319 -14.047  1.00 95.76           C  
ATOM   1010  HB  ILE A  65      15.864   2.793 -14.008  1.00 95.76           H  
ATOM   1011  O   ILE A  65      16.298   3.933 -11.532  1.00 95.76           O  
ATOM   1012  CG1 ILE A  65      16.696   1.037 -14.897  1.00 95.76           C  
ATOM   1013 HG12 ILE A  65      16.403   1.322 -15.908  1.00 95.76           H  
ATOM   1014 HG13 ILE A  65      15.885   0.433 -14.489  1.00 95.76           H  
ATOM   1015  CG2 ILE A  65      17.811   3.307 -14.727  1.00 95.76           C  
ATOM   1016 HG21 ILE A  65      17.784   4.273 -14.223  1.00 95.76           H  
ATOM   1017 HG22 ILE A  65      17.512   3.456 -15.764  1.00 95.76           H  
ATOM   1018 HG23 ILE A  65      18.833   2.927 -14.706  1.00 95.76           H  
ATOM   1019  CD1 ILE A  65      17.949   0.155 -14.995  1.00 95.76           C  
ATOM   1020 HD11 ILE A  65      18.235  -0.220 -14.012  1.00 95.76           H  
ATOM   1021 HD12 ILE A  65      17.736  -0.697 -15.640  1.00 95.76           H  
ATOM   1022 HD13 ILE A  65      18.776   0.717 -15.428  1.00 95.76           H  
ATOM   1023  N   THR A  66      18.486   3.604 -11.185  1.00 93.01           N  
ATOM   1024  H   THR A  66      19.292   3.023 -11.367  1.00 93.01           H  
ATOM   1025  CA  THR A  66      18.657   4.816 -10.375  1.00 93.01           C  
ATOM   1026  HA  THR A  66      17.805   4.912  -9.702  1.00 93.01           H  
ATOM   1027  C   THR A  66      18.666   6.072 -11.238  1.00 93.01           C  
ATOM   1028  CB  THR A  66      19.901   4.746  -9.492  1.00 93.01           C  
ATOM   1029  HB  THR A  66      19.945   5.645  -8.878  1.00 93.01           H  
ATOM   1030  O   THR A  66      18.917   6.011 -12.440  1.00 93.01           O  
ATOM   1031  CG2 THR A  66      19.912   3.520  -8.579  1.00 93.01           C  
ATOM   1032 HG21 THR A  66      19.749   2.601  -9.142  1.00 93.01           H  
ATOM   1033 HG22 THR A  66      19.130   3.622  -7.826  1.00 93.01           H  
ATOM   1034 HG23 THR A  66      20.883   3.447  -8.089  1.00 93.01           H  
ATOM   1035  OG1 THR A  66      21.046   4.706 -10.287  1.00 93.01           O  
ATOM   1036  HG1 THR A  66      21.090   3.811 -10.631  1.00 93.01           H  
ATOM   1037  N   ILE A  67      18.423   7.238 -10.633  1.00 90.25           N  
ATOM   1038  H   ILE A  67      18.173   7.239  -9.655  1.00 90.25           H  
ATOM   1039  CA  ILE A  67      18.509   8.516 -11.360  1.00 90.25           C  
ATOM   1040  HA  ILE A  67      17.806   8.486 -12.192  1.00 90.25           H  
ATOM   1041  C   ILE A  67      19.908   8.688 -11.982  1.00 90.25           C  
ATOM   1042  CB  ILE A  67      18.124   9.707 -10.449  1.00 90.25           C  
ATOM   1043  HB  ILE A  67      18.825   9.749  -9.615  1.00 90.25           H  
ATOM   1044  O   ILE A  67      20.015   9.155 -13.112  1.00 90.25           O  
ATOM   1045  CG1 ILE A  67      16.688   9.558  -9.890  1.00 90.25           C  
ATOM   1046 HG12 ILE A  67      16.598   8.612  -9.356  1.00 90.25           H  
ATOM   1047 HG13 ILE A  67      15.977   9.545 -10.716  1.00 90.25           H  
ATOM   1048  CG2 ILE A  67      18.207  11.028 -11.236  1.00 90.25           C  
ATOM   1049 HG21 ILE A  67      19.180  11.142 -11.715  1.00 90.25           H  
ATOM   1050 HG22 ILE A  67      18.073  11.881 -10.571  1.00 90.25           H  
ATOM   1051 HG23 ILE A  67      17.443  11.053 -12.014  1.00 90.25           H  
ATOM   1052  CD1 ILE A  67      16.276  10.668  -8.915  1.00 90.25           C  
ATOM   1053 HD11 ILE A  67      17.037  10.786  -8.144  1.00 90.25           H  
ATOM   1054 HD12 ILE A  67      16.146  11.615  -9.439  1.00 90.25           H  
ATOM   1055 HD13 ILE A  67      15.328  10.403  -8.447  1.00 90.25           H  
ATOM   1056  N   MET A  68      20.962   8.242 -11.289  1.00 88.20           N  
ATOM   1057  H   MET A  68      20.794   7.816 -10.389  1.00 88.20           H  
ATOM   1058  CA  MET A  68      22.348   8.293 -11.777  1.00 88.20           C  
ATOM   1059  HA  MET A  68      22.562   9.299 -12.138  1.00 88.20           H  
ATOM   1060  C   MET A  68      22.619   7.337 -12.950  1.00 88.20           C  
ATOM   1061  CB  MET A  68      23.303   7.960 -10.620  1.00 88.20           C  
ATOM   1062  HB2 MET A  68      23.047   6.981 -10.215  1.00 88.20           H  
ATOM   1063  HB3 MET A  68      24.321   7.901 -11.005  1.00 88.20           H  
ATOM   1064  O   MET A  68      23.435   7.638 -13.815  1.00 88.20           O  
ATOM   1065  CG  MET A  68      23.264   8.991  -9.484  1.00 88.20           C  
ATOM   1066  HG2 MET A  68      23.960   8.672  -8.708  1.00 88.20           H  
ATOM   1067  HG3 MET A  68      22.266   8.994  -9.046  1.00 88.20           H  
ATOM   1068  SD  MET A  68      23.681  10.695  -9.953  1.00 88.20           S  
ATOM   1069  CE  MET A  68      25.411  10.505 -10.460  1.00 88.20           C  
ATOM   1070  HE1 MET A  68      25.827  11.485 -10.696  1.00 88.20           H  
ATOM   1071  HE2 MET A  68      25.472   9.874 -11.347  1.00 88.20           H  
ATOM   1072  HE3 MET A  68      25.986  10.055  -9.650  1.00 88.20           H  
ATOM   1073  N   GLU A  69      21.935   6.193 -12.995  1.00 94.20           N  
ATOM   1074  H   GLU A  69      21.293   5.987 -12.243  1.00 94.20           H  
ATOM   1075  CA  GLU A  69      22.065   5.187 -14.059  1.00 94.20           C  
ATOM   1076  HA  GLU A  69      23.089   5.160 -14.432  1.00 94.20           H  
ATOM   1077  C   GLU A  69      21.151   5.460 -15.259  1.00 94.20           C  
ATOM   1078  CB  GLU A  69      21.707   3.819 -13.480  1.00 94.20           C  
ATOM   1079  HB2 GLU A  69      21.584   3.103 -14.292  1.00 94.20           H  
ATOM   1080  HB3 GLU A  69      20.738   3.921 -12.991  1.00 94.20           H  
ATOM   1081  O   GLU A  69      21.308   4.845 -16.311  1.00 94.20           O  
ATOM   1082  CG  GLU A  69      22.754   3.263 -12.497  1.00 94.20           C  
ATOM   1083  HG2 GLU A  69      23.639   2.962 -13.058  1.00 94.20           H  
ATOM   1084  HG3 GLU A  69      23.058   4.037 -11.792  1.00 94.20           H  
ATOM   1085  CD  GLU A  69      22.187   2.067 -11.719  1.00 94.20           C  
ATOM   1086  OE1 GLU A  69      22.910   1.081 -11.465  1.00 94.20           O  
ATOM   1087  OE2 GLU A  69      20.977   2.088 -11.397  1.00 94.20           O  
ATOM   1088  N   ARG A  70      20.182   6.370 -15.119  1.00 93.93           N  
ATOM   1089  H   ARG A  70      20.074   6.797 -14.210  1.00 93.93           H  
ATOM   1090  CA  ARG A  70      19.160   6.615 -16.137  1.00 93.93           C  
ATOM   1091  HA  ARG A  70      18.575   5.705 -16.269  1.00 93.93           H  
ATOM   1092  C   ARG A  70      19.770   6.926 -17.502  1.00 93.93           C  
ATOM   1093  CB  ARG A  70      18.238   7.739 -15.653  1.00 93.93           C  
ATOM   1094  HB2 ARG A  70      17.782   7.447 -14.707  1.00 93.93           H  
ATOM   1095  HB3 ARG A  70      18.819   8.649 -15.499  1.00 93.93           H  
ATOM   1096  O   ARG A  70      19.388   6.302 -18.484  1.00 93.93           O  
ATOM   1097  CG  ARG A  70      17.141   8.006 -16.684  1.00 93.93           C  
ATOM   1098  HG2 ARG A  70      17.587   8.318 -17.628  1.00 93.93           H  
ATOM   1099  HG3 ARG A  70      16.570   7.091 -16.845  1.00 93.93           H  
ATOM   1100  CD  ARG A  70      16.209   9.114 -16.213  1.00 93.93           C  
ATOM   1101  HD2 ARG A  70      15.694   8.787 -15.310  1.00 93.93           H  
ATOM   1102  HD3 ARG A  70      16.801  10.004 -16.000  1.00 93.93           H  
ATOM   1103  NE  ARG A  70      15.235   9.407 -17.271  1.00 93.93           N  
ATOM   1104  HE  ARG A  70      15.310   8.852 -18.112  1.00 93.93           H  
ATOM   1105  NH1 ARG A  70      14.114  11.112 -16.223  1.00 93.93           N  
ATOM   1106 HH11 ARG A  70      14.724  10.997 -15.426  1.00 93.93           H  
ATOM   1107 HH12 ARG A  70      13.415  11.839 -16.265  1.00 93.93           H  
ATOM   1108  NH2 ARG A  70      13.578  10.513 -18.318  1.00 93.93           N  
ATOM   1109 HH21 ARG A  70      12.877  11.238 -18.380  1.00 93.93           H  
ATOM   1110 HH22 ARG A  70      13.798   9.951 -19.128  1.00 93.93           H  
ATOM   1111  CZ  ARG A  70      14.314  10.343 -17.262  1.00 93.93           C  
ATOM   1112  N   SER A  71      20.723   7.854 -17.563  1.00 94.86           N  
ATOM   1113  H   SER A  71      20.965   8.357 -16.722  1.00 94.86           H  
ATOM   1114  CA  SER A  71      21.319   8.280 -18.834  1.00 94.86           C  
ATOM   1115  HA  SER A  71      20.520   8.575 -19.514  1.00 94.86           H  
ATOM   1116  C   SER A  71      22.116   7.166 -19.515  1.00 94.86           C  
ATOM   1117  CB  SER A  71      22.233   9.489 -18.620  1.00 94.86           C  
ATOM   1118  HB2 SER A  71      22.585   9.845 -19.589  1.00 94.86           H  
ATOM   1119  HB3 SER A  71      23.092   9.196 -18.016  1.00 94.86           H  
ATOM   1120  O   SER A  71      22.098   7.068 -20.739  1.00 94.86           O  
ATOM   1121  OG  SER A  71      21.532  10.527 -17.963  1.00 94.86           O  
ATOM   1122  HG  SER A  71      22.070  11.322 -17.976  1.00 94.86           H  
ATOM   1123  N   SER A  72      22.811   6.316 -18.748  1.00 96.13           N  
ATOM   1124  H   SER A  72      22.710   6.347 -17.744  1.00 96.13           H  
ATOM   1125  CA  SER A  72      23.571   5.196 -19.316  1.00 96.13           C  
ATOM   1126  HA  SER A  72      24.098   5.550 -20.203  1.00 96.13           H  
ATOM   1127  C   SER A  72      22.651   4.070 -19.781  1.00 96.13           C  
ATOM   1128  CB  SER A  72      24.631   4.682 -18.337  1.00 96.13           C  
ATOM   1129  HB2 SER A  72      25.390   5.454 -18.204  1.00 96.13           H  
ATOM   1130  HB3 SER A  72      25.106   3.797 -18.759  1.00 96.13           H  
ATOM   1131  O   SER A  72      22.838   3.566 -20.886  1.00 96.13           O  
ATOM   1132  OG  SER A  72      24.080   4.366 -17.076  1.00 96.13           O  
ATOM   1133  HG  SER A  72      24.768   3.988 -16.523  1.00 96.13           H  
ATOM   1134  N   PHE A  73      21.622   3.739 -18.997  1.00 96.54           N  
ATOM   1135  H   PHE A  73      21.552   4.162 -18.082  1.00 96.54           H  
ATOM   1136  CA  PHE A  73      20.611   2.762 -19.392  1.00 96.54           C  
ATOM   1137  HA  PHE A  73      21.107   1.828 -19.655  1.00 96.54           H  
ATOM   1138  C   PHE A  73      19.824   3.212 -20.630  1.00 96.54           C  
ATOM   1139  CB  PHE A  73      19.663   2.499 -18.215  1.00 96.54           C  
ATOM   1140  HB2 PHE A  73      19.225   3.442 -17.887  1.00 96.54           H  
ATOM   1141  HB3 PHE A  73      20.235   2.090 -17.383  1.00 96.54           H  
ATOM   1142  O   PHE A  73      19.594   2.416 -21.530  1.00 96.54           O  
ATOM   1143  CG  PHE A  73      18.553   1.530 -18.573  1.00 96.54           C  
ATOM   1144  CD1 PHE A  73      17.264   2.000 -18.880  1.00 96.54           C  
ATOM   1145  HD1 PHE A  73      17.052   3.057 -18.819  1.00 96.54           H  
ATOM   1146  CD2 PHE A  73      18.836   0.158 -18.686  1.00 96.54           C  
ATOM   1147  HD2 PHE A  73      19.840  -0.199 -18.513  1.00 96.54           H  
ATOM   1148  CE1 PHE A  73      16.268   1.097 -19.293  1.00 96.54           C  
ATOM   1149  HE1 PHE A  73      15.276   1.450 -19.529  1.00 96.54           H  
ATOM   1150  CE2 PHE A  73      17.839  -0.748 -19.078  1.00 96.54           C  
ATOM   1151  HE2 PHE A  73      18.074  -1.797 -19.180  1.00 96.54           H  
ATOM   1152  CZ  PHE A  73      16.557  -0.276 -19.394  1.00 96.54           C  
ATOM   1153  HZ  PHE A  73      15.796  -0.970 -19.719  1.00 96.54           H  
ATOM   1154  N   GLU A  74      19.415   4.481 -20.709  1.00 95.35           N  
ATOM   1155  H   GLU A  74      19.591   5.098 -19.929  1.00 95.35           H  
ATOM   1156  CA  GLU A  74      18.634   4.990 -21.845  1.00 95.35           C  
ATOM   1157  HA  GLU A  74      17.844   4.274 -22.069  1.00 95.35           H  
ATOM   1158  C   GLU A  74      19.453   5.100 -23.135  1.00 95.35           C  
ATOM   1159  CB  GLU A  74      17.983   6.340 -21.485  1.00 95.35           C  
ATOM   1160  HB2 GLU A  74      17.562   6.788 -22.384  1.00 95.35           H  
ATOM   1161  HB3 GLU A  74      18.731   7.015 -21.070  1.00 95.35           H  
ATOM   1162  O   GLU A  74      18.880   4.966 -24.215  1.00 95.35           O  
ATOM   1163  CG  GLU A  74      16.846   6.116 -20.478  1.00 95.35           C  
ATOM   1164  HG2 GLU A  74      16.122   5.451 -20.950  1.00 95.35           H  
ATOM   1165  HG3 GLU A  74      17.229   5.585 -19.607  1.00 95.35           H  
ATOM   1166  CD  GLU A  74      16.107   7.372 -19.989  1.00 95.35           C  
ATOM   1167  OE1 GLU A  74      15.144   7.180 -19.203  1.00 95.35           O  
ATOM   1168  OE2 GLU A  74      16.441   8.515 -20.347  1.00 95.35           O  
ATOM   1169  N   LYS A  75      20.774   5.301 -23.032  1.00 96.94           N  
ATOM   1170  H   LYS A  75      21.162   5.420 -22.107  1.00 96.94           H  
ATOM   1171  CA  LYS A  75      21.685   5.317 -24.183  1.00 96.94           C  
ATOM   1172  HA  LYS A  75      21.251   5.949 -24.958  1.00 96.94           H  
ATOM   1173  C   LYS A  75      21.845   3.930 -24.807  1.00 96.94           C  
ATOM   1174  CB  LYS A  75      23.035   5.905 -23.746  1.00 96.94           C  
ATOM   1175  HB2 LYS A  75      23.474   5.268 -22.977  1.00 96.94           H  
ATOM   1176  HB3 LYS A  75      22.866   6.895 -23.323  1.00 96.94           H  
ATOM   1177  O   LYS A  75      21.779   3.810 -26.026  1.00 96.94           O  
ATOM   1178  CG  LYS A  75      24.013   6.031 -24.923  1.00 96.94           C  
ATOM   1179  HG2 LYS A  75      24.187   5.050 -25.364  1.00 96.94           H  
ATOM   1180  HG3 LYS A  75      23.580   6.687 -25.678  1.00 96.94           H  
ATOM   1181  CD  LYS A  75      25.360   6.598 -24.465  1.00 96.94           C  
ATOM   1182  HD2 LYS A  75      25.208   7.586 -24.029  1.00 96.94           H  
ATOM   1183  HD3 LYS A  75      25.789   5.931 -23.718  1.00 96.94           H  
ATOM   1184  CE  LYS A  75      26.289   6.693 -25.679  1.00 96.94           C  
ATOM   1185  HE2 LYS A  75      25.838   7.365 -26.409  1.00 96.94           H  
ATOM   1186  HE3 LYS A  75      26.354   5.707 -26.139  1.00 96.94           H  
ATOM   1187  NZ  LYS A  75      27.643   7.169 -25.303  1.00 96.94           N  
ATOM   1188  HZ1 LYS A  75      28.069   6.523 -24.654  1.00 96.94           H  
ATOM   1189  HZ2 LYS A  75      28.229   7.221 -26.124  1.00 96.94           H  
ATOM   1190  HZ3 LYS A  75      27.594   8.085 -24.881  1.00 96.94           H  
ATOM   1191  N   ASP A  76      22.078   2.910 -23.983  1.00 96.64           N  
ATOM   1192  H   ASP A  76      22.126   3.090 -22.990  1.00 96.64           H  
ATOM   1193  CA  ASP A  76      22.194   1.519 -24.428  1.00 96.64           C  
ATOM   1194  HA  ASP A  76      21.560   1.373 -25.303  1.00 96.64           H  
ATOM   1195  C   ASP A  76      21.736   0.552 -23.317  1.00 96.64           C  
ATOM   1196  CB  ASP A  76      23.629   1.224 -24.888  1.00 96.64           C  
ATOM   1197  HB2 ASP A  76      23.939   2.000 -25.587  1.00 96.64           H  
ATOM   1198  HB3 ASP A  76      24.308   1.256 -24.037  1.00 96.64           H  
ATOM   1199  O   ASP A  76      22.529   0.177 -22.443  1.00 96.64           O  
ATOM   1200  CG  ASP A  76      23.741  -0.134 -25.596  1.00 96.64           C  
ATOM   1201  OD1 ASP A  76      22.856  -1.007 -25.397  1.00 96.64           O  
ATOM   1202  OD2 ASP A  76      24.729  -0.285 -26.342  1.00 96.64           O  
ATOM   1203  N   PRO A  77      20.455   0.131 -23.337  1.00 96.29           N  
ATOM   1204  CA  PRO A  77      19.910  -0.773 -22.329  1.00 96.29           C  
ATOM   1205  HA  PRO A  77      19.961  -0.285 -21.356  1.00 96.29           H  
ATOM   1206  C   PRO A  77      20.634  -2.119 -22.261  1.00 96.29           C  
ATOM   1207  CB  PRO A  77      18.443  -0.977 -22.723  1.00 96.29           C  
ATOM   1208  HB2 PRO A  77      18.351  -1.830 -23.395  1.00 96.29           H  
ATOM   1209  HB3 PRO A  77      17.803  -1.119 -21.852  1.00 96.29           H  
ATOM   1210  O   PRO A  77      20.728  -2.704 -21.183  1.00 96.29           O  
ATOM   1211  CG  PRO A  77      18.084   0.296 -23.483  1.00 96.29           C  
ATOM   1212  HG2 PRO A  77      17.810   1.082 -22.779  1.00 96.29           H  
ATOM   1213  HG3 PRO A  77      17.277   0.126 -24.196  1.00 96.29           H  
ATOM   1214  CD  PRO A  77      19.391   0.649 -24.189  1.00 96.29           C  
ATOM   1215  HD2 PRO A  77      19.433   0.156 -25.160  1.00 96.29           H  
ATOM   1216  HD3 PRO A  77      19.465   1.730 -24.309  1.00 96.29           H  
ATOM   1217  N   ILE A  78      21.134  -2.620 -23.396  1.00 97.02           N  
ATOM   1218  H   ILE A  78      21.232  -2.007 -24.193  1.00 97.02           H  
ATOM   1219  CA  ILE A  78      21.761  -3.941 -23.474  1.00 97.02           C  
ATOM   1220  HA  ILE A  78      21.199  -4.637 -22.850  1.00 97.02           H  
ATOM   1221  C   ILE A  78      23.151  -3.875 -22.866  1.00 97.02           C  
ATOM   1222  CB  ILE A  78      21.768  -4.478 -24.920  1.00 97.02           C  
ATOM   1223  HB  ILE A  78      22.316  -3.774 -25.547  1.00 97.02           H  
ATOM   1224  O   ILE A  78      23.402  -4.597 -21.904  1.00 97.02           O  
ATOM   1225  CG1 ILE A  78      20.337  -4.597 -25.495  1.00 97.02           C  
ATOM   1226 HG12 ILE A  78      20.404  -4.964 -26.519  1.00 97.02           H  
ATOM   1227 HG13 ILE A  78      19.888  -3.605 -25.539  1.00 97.02           H  
ATOM   1228  CG2 ILE A  78      22.490  -5.834 -25.006  1.00 97.02           C  
ATOM   1229 HG21 ILE A  78      23.550  -5.714 -24.780  1.00 97.02           H  
ATOM   1230 HG22 ILE A  78      22.419  -6.240 -26.015  1.00 97.02           H  
ATOM   1231 HG23 ILE A  78      22.070  -6.548 -24.297  1.00 97.02           H  
ATOM   1232  CD1 ILE A  78      19.393  -5.521 -24.710  1.00 97.02           C  
ATOM   1233 HD11 ILE A  78      18.396  -5.474 -25.149  1.00 97.02           H  
ATOM   1234 HD12 ILE A  78      19.310  -5.201 -23.672  1.00 97.02           H  
ATOM   1235 HD13 ILE A  78      19.747  -6.551 -24.754  1.00 97.02           H  
ATOM   1236  N   ALA A  79      23.995  -2.945 -23.320  1.00 97.30           N  
ATOM   1237  H   ALA A  79      23.722  -2.365 -24.100  1.00 97.30           H  
ATOM   1238  CA  ALA A  79      25.333  -2.780 -22.756  1.00 97.30           C  
ATOM   1239  HA  ALA A  79      25.882  -3.713 -22.887  1.00 97.30           H  
ATOM   1240  C   ALA A  79      25.284  -2.462 -21.250  1.00 97.30           C  
ATOM   1241  CB  ALA A  79      26.057  -1.676 -23.530  1.00 97.30           C  
ATOM   1242  HB1 ALA A  79      27.081  -1.588 -23.167  1.00 97.30           H  
ATOM   1243  HB2 ALA A  79      25.542  -0.724 -23.398  1.00 97.30           H  
ATOM   1244  HB3 ALA A  79      26.083  -1.928 -24.590  1.00 97.30           H  
ATOM   1245  O   ALA A  79      26.101  -2.955 -20.472  1.00 97.30           O  
ATOM   1246  N   PHE A  80      24.300  -1.671 -20.801  1.00 97.37           N  
ATOM   1247  H   PHE A  80      23.669  -1.255 -21.471  1.00 97.37           H  
ATOM   1248  CA  PHE A  80      24.100  -1.409 -19.375  1.00 97.37           C  
ATOM   1249  HA  PHE A  80      25.017  -0.986 -18.965  1.00 97.37           H  
ATOM   1250  C   PHE A  80      23.797  -2.688 -18.578  1.00 97.37           C  
ATOM   1251  CB  PHE A  80      22.974  -0.386 -19.198  1.00 97.37           C  
ATOM   1252  HB2 PHE A  80      23.252   0.537 -19.706  1.00 97.37           H  
ATOM   1253  HB3 PHE A  80      22.067  -0.760 -19.673  1.00 97.37           H  
ATOM   1254  O   PHE A  80      24.386  -2.908 -17.517  1.00 97.37           O  
ATOM   1255  CG  PHE A  80      22.679  -0.086 -17.742  1.00 97.37           C  
ATOM   1256  CD1 PHE A  80      21.765  -0.880 -17.023  1.00 97.37           C  
ATOM   1257  HD1 PHE A  80      21.272  -1.708 -17.511  1.00 97.37           H  
ATOM   1258  CD2 PHE A  80      23.340   0.972 -17.098  1.00 97.37           C  
ATOM   1259  HD2 PHE A  80      24.050   1.575 -17.645  1.00 97.37           H  
ATOM   1260  CE1 PHE A  80      21.468  -0.584 -15.685  1.00 97.37           C  
ATOM   1261  HE1 PHE A  80      20.730  -1.172 -15.160  1.00 97.37           H  
ATOM   1262  CE2 PHE A  80      23.066   1.253 -15.750  1.00 97.37           C  
ATOM   1263  HE2 PHE A  80      23.568   2.075 -15.261  1.00 97.37           H  
ATOM   1264  CZ  PHE A  80      22.116   0.489 -15.051  1.00 97.37           C  
ATOM   1265  HZ  PHE A  80      21.879   0.737 -14.027  1.00 97.37           H  
ATOM   1266  N   LEU A  81      22.878  -3.526 -19.066  1.00 97.20           N  
ATOM   1267  H   LEU A  81      22.461  -3.319 -19.962  1.00 97.20           H  
ATOM   1268  CA  LEU A  81      22.514  -4.781 -18.406  1.00 97.20           C  
ATOM   1269  HA  LEU A  81      22.357  -4.587 -17.345  1.00 97.20           H  
ATOM   1270  C   LEU A  81      23.658  -5.809 -18.489  1.00 97.20           C  
ATOM   1271  CB  LEU A  81      21.203  -5.305 -19.018  1.00 97.20           C  
ATOM   1272  HB2 LEU A  81      21.054  -6.340 -18.710  1.00 97.20           H  
ATOM   1273  HB3 LEU A  81      21.317  -5.290 -20.102  1.00 97.20           H  
ATOM   1274  O   LEU A  81      23.942  -6.483 -17.502  1.00 97.20           O  
ATOM   1275  CG  LEU A  81      19.935  -4.510 -18.650  1.00 97.20           C  
ATOM   1276  HG  LEU A  81      20.090  -3.448 -18.843  1.00 97.20           H  
ATOM   1277  CD1 LEU A  81      18.761  -4.998 -19.502  1.00 97.20           C  
ATOM   1278 HD11 LEU A  81      18.989  -4.832 -20.554  1.00 97.20           H  
ATOM   1279 HD12 LEU A  81      18.591  -6.062 -19.334  1.00 97.20           H  
ATOM   1280 HD13 LEU A  81      17.858  -4.441 -19.250  1.00 97.20           H  
ATOM   1281  CD2 LEU A  81      19.548  -4.664 -17.176  1.00 97.20           C  
ATOM   1282 HD21 LEU A  81      18.630  -4.111 -16.980  1.00 97.20           H  
ATOM   1283 HD22 LEU A  81      20.338  -4.269 -16.537  1.00 97.20           H  
ATOM   1284 HD23 LEU A  81      19.389  -5.717 -16.943  1.00 97.20           H  
ATOM   1285  N   GLU A  82      24.388  -5.883 -19.598  1.00 96.81           N  
ATOM   1286  H   GLU A  82      24.118  -5.340 -20.406  1.00 96.81           H  
ATOM   1287  CA  GLU A  82      25.582  -6.733 -19.712  1.00 96.81           C  
ATOM   1288  HA  GLU A  82      25.307  -7.767 -19.502  1.00 96.81           H  
ATOM   1289  C   GLU A  82      26.647  -6.362 -18.679  1.00 96.81           C  
ATOM   1290  CB  GLU A  82      26.150  -6.669 -21.134  1.00 96.81           C  
ATOM   1291  HB2 GLU A  82      26.259  -5.625 -21.429  1.00 96.81           H  
ATOM   1292  HB3 GLU A  82      27.133  -7.141 -21.144  1.00 96.81           H  
ATOM   1293  O   GLU A  82      27.167  -7.236 -17.982  1.00 96.81           O  
ATOM   1294  CG  GLU A  82      25.243  -7.414 -22.123  1.00 96.81           C  
ATOM   1295  HG2 GLU A  82      25.163  -8.453 -21.803  1.00 96.81           H  
ATOM   1296  HG3 GLU A  82      24.242  -6.983 -22.098  1.00 96.81           H  
ATOM   1297  CD  GLU A  82      25.758  -7.371 -23.566  1.00 96.81           C  
ATOM   1298  OE1 GLU A  82      25.405  -8.315 -24.312  1.00 96.81           O  
ATOM   1299  OE2 GLU A  82      26.471  -6.405 -23.917  1.00 96.81           O  
ATOM   1300  N   ASN A  83      26.875  -5.063 -18.469  1.00 96.15           N  
ATOM   1301  H   ASN A  83      26.454  -4.400 -19.105  1.00 96.15           H  
ATOM   1302  CA  ASN A  83      27.761  -4.566 -17.415  1.00 96.15           C  
ATOM   1303  HA  ASN A  83      28.731  -5.052 -17.518  1.00 96.15           H  
ATOM   1304  C   ASN A  83      27.260  -4.893 -15.995  1.00 96.15           C  
ATOM   1305  CB  ASN A  83      27.943  -3.052 -17.599  1.00 96.15           C  
ATOM   1306  HB2 ASN A  83      28.445  -2.642 -16.723  1.00 96.15           H  
ATOM   1307  HB3 ASN A  83      26.968  -2.574 -17.690  1.00 96.15           H  
ATOM   1308  O   ASN A  83      28.062  -4.962 -15.065  1.00 96.15           O  
ATOM   1309  CG  ASN A  83      28.799  -2.704 -18.803  1.00 96.15           C  
ATOM   1310  ND2 ASN A  83      28.559  -1.576 -19.427  1.00 96.15           N  
ATOM   1311 HD21 ASN A  83      27.664  -1.133 -19.280  1.00 96.15           H  
ATOM   1312 HD22 ASN A  83      29.081  -1.467 -20.285  1.00 96.15           H  
ATOM   1313  OD1 ASN A  83      29.721  -3.401 -19.178  1.00 96.15           O  
ATOM   1314  N   LYS A  84      25.952  -5.129 -15.811  1.00 93.86           N  
ATOM   1315  H   LYS A  84      25.353  -5.058 -16.621  1.00 93.86           H  
ATOM   1316  CA  LYS A  84      25.371  -5.646 -14.556  1.00 93.86           C  
ATOM   1317  HA  LYS A  84      25.989  -5.295 -13.729  1.00 93.86           H  
ATOM   1318  C   LYS A  84      25.433  -7.177 -14.432  1.00 93.86           C  
ATOM   1319  CB  LYS A  84      23.943  -5.104 -14.345  1.00 93.86           C  
ATOM   1320  HB2 LYS A  84      23.359  -5.204 -15.260  1.00 93.86           H  
ATOM   1321  HB3 LYS A  84      23.458  -5.693 -13.567  1.00 93.86           H  
ATOM   1322  O   LYS A  84      24.996  -7.709 -13.414  1.00 93.86           O  
ATOM   1323  CG  LYS A  84      23.945  -3.637 -13.893  1.00 93.86           C  
ATOM   1324  HG2 LYS A  84      24.700  -3.516 -13.116  1.00 93.86           H  
ATOM   1325  HG3 LYS A  84      24.209  -2.996 -14.734  1.00 93.86           H  
ATOM   1326  CD  LYS A  84      22.587  -3.200 -13.315  1.00 93.86           C  
ATOM   1327  HD2 LYS A  84      21.840  -3.178 -14.108  1.00 93.86           H  
ATOM   1328  HD3 LYS A  84      22.278  -3.901 -12.539  1.00 93.86           H  
ATOM   1329  CE  LYS A  84      22.773  -1.805 -12.703  1.00 93.86           C  
ATOM   1330  HE2 LYS A  84      23.605  -1.843 -12.000  1.00 93.86           H  
ATOM   1331  HE3 LYS A  84      23.077  -1.119 -13.493  1.00 93.86           H  
ATOM   1332  NZ  LYS A  84      21.579  -1.265 -12.000  1.00 93.86           N  
ATOM   1333  HZ1 LYS A  84      21.302  -1.839 -11.216  1.00 93.86           H  
ATOM   1334  HZ2 LYS A  84      20.797  -1.113 -12.621  1.00 93.86           H  
ATOM   1335  HZ3 LYS A  84      21.835  -0.359 -11.636  1.00 93.86           H  
ATOM   1336  N   GLY A  85      25.989  -7.882 -15.419  1.00 95.28           N  
ATOM   1337  H   GLY A  85      26.340  -7.384 -16.224  1.00 95.28           H  
ATOM   1338  CA  GLY A  85      26.159  -9.339 -15.410  1.00 95.28           C  
ATOM   1339  HA2 GLY A  85      27.079  -9.573 -15.946  1.00 95.28           H  
ATOM   1340  HA3 GLY A  85      26.260  -9.693 -14.384  1.00 95.28           H  
ATOM   1341  C   GLY A  85      25.026 -10.123 -16.078  1.00 95.28           C  
ATOM   1342  O   GLY A  85      25.014 -11.354 -15.997  1.00 95.28           O  
ATOM   1343  N   TYR A  86      24.087  -9.445 -16.745  1.00 96.75           N  
ATOM   1344  H   TYR A  86      24.177  -8.443 -16.828  1.00 96.75           H  
ATOM   1345  CA  TYR A  86      23.068 -10.107 -17.557  1.00 96.75           C  
ATOM   1346  HA  TYR A  86      22.727 -10.998 -17.028  1.00 96.75           H  
ATOM   1347  C   TYR A  86      23.657 -10.559 -18.896  1.00 96.75           C  
ATOM   1348  CB  TYR A  86      21.853  -9.195 -17.757  1.00 96.75           C  
ATOM   1349  HB2 TYR A  86      21.146  -9.699 -18.416  1.00 96.75           H  
ATOM   1350  HB3 TYR A  86      22.175  -8.286 -18.265  1.00 96.75           H  
ATOM   1351  O   TYR A  86      24.483  -9.881 -19.496  1.00 96.75           O  
ATOM   1352  CG  TYR A  86      21.129  -8.833 -16.473  1.00 96.75           C  
ATOM   1353  CD1 TYR A  86      20.183  -9.716 -15.923  1.00 96.75           C  
ATOM   1354  HD1 TYR A  86      19.966 -10.650 -16.420  1.00 96.75           H  
ATOM   1355  CD2 TYR A  86      21.415  -7.626 -15.809  1.00 96.75           C  
ATOM   1356  HD2 TYR A  86      22.124  -6.925 -16.225  1.00 96.75           H  
ATOM   1357  CE1 TYR A  86      19.549  -9.403 -14.705  1.00 96.75           C  
ATOM   1358  HE1 TYR A  86      18.832 -10.087 -14.276  1.00 96.75           H  
ATOM   1359  CE2 TYR A  86      20.799  -7.313 -14.591  1.00 96.75           C  
ATOM   1360  HE2 TYR A  86      21.033  -6.399 -14.066  1.00 96.75           H  
ATOM   1361  OH  TYR A  86      19.329  -7.885 -12.833  1.00 96.75           O  
ATOM   1362  HH  TYR A  86      18.744  -8.585 -12.533  1.00 96.75           H  
ATOM   1363  CZ  TYR A  86      19.875  -8.206 -14.029  1.00 96.75           C  
ATOM   1364  N   LYS A  87      23.223 -11.713 -19.391  1.00 95.92           N  
ATOM   1365  H   LYS A  87      22.575 -12.248 -18.830  1.00 95.92           H  
ATOM   1366  CA  LYS A  87      23.641 -12.285 -20.678  1.00 95.92           C  
ATOM   1367  HA  LYS A  87      24.149 -11.520 -21.265  1.00 95.92           H  
ATOM   1368  C   LYS A  87      22.407 -12.723 -21.456  1.00 95.92           C  
ATOM   1369  CB  LYS A  87      24.613 -13.453 -20.431  1.00 95.92           C  
ATOM   1370  HB2 LYS A  87      24.870 -13.905 -21.390  1.00 95.92           H  
ATOM   1371  HB3 LYS A  87      24.120 -14.205 -19.814  1.00 95.92           H  
ATOM   1372  O   LYS A  87      21.366 -12.974 -20.858  1.00 95.92           O  
ATOM   1373  CG  LYS A  87      25.910 -12.995 -19.737  1.00 95.92           C  
ATOM   1374  HG2 LYS A  87      25.671 -12.573 -18.761  1.00 95.92           H  
ATOM   1375  HG3 LYS A  87      26.389 -12.226 -20.342  1.00 95.92           H  
ATOM   1376  CD  LYS A  87      26.888 -14.157 -19.529  1.00 95.92           C  
ATOM   1377  HD2 LYS A  87      26.388 -14.917 -18.929  1.00 95.92           H  
ATOM   1378  HD3 LYS A  87      27.172 -14.576 -20.495  1.00 95.92           H  
ATOM   1379  CE  LYS A  87      28.135 -13.661 -18.786  1.00 95.92           C  
ATOM   1380  HE2 LYS A  87      27.818 -13.194 -17.854  1.00 95.92           H  
ATOM   1381  HE3 LYS A  87      28.611 -12.889 -19.391  1.00 95.92           H  
ATOM   1382  NZ  LYS A  87      29.106 -14.746 -18.490  1.00 95.92           N  
ATOM   1383  HZ1 LYS A  87      28.778 -15.365 -17.763  1.00 95.92           H  
ATOM   1384  HZ2 LYS A  87      29.941 -14.374 -18.059  1.00 95.92           H  
ATOM   1385  HZ3 LYS A  87      29.360 -15.292 -19.301  1.00 95.92           H  
ATOM   1386  N   ARG A  88      22.504 -12.839 -22.786  1.00 95.55           N  
ATOM   1387  H   ARG A  88      23.376 -12.561 -23.214  1.00 95.55           H  
ATOM   1388  CA  ARG A  88      21.386 -13.282 -23.656  1.00 95.55           C  
ATOM   1389  HA  ARG A  88      21.620 -13.000 -24.682  1.00 95.55           H  
ATOM   1390  C   ARG A  88      20.067 -12.545 -23.344  1.00 95.55           C  
ATOM   1391  CB  ARG A  88      21.239 -14.822 -23.614  1.00 95.55           C  
ATOM   1392  HB2 ARG A  88      21.030 -15.149 -22.596  1.00 95.55           H  
ATOM   1393  HB3 ARG A  88      20.392 -15.103 -24.241  1.00 95.55           H  
ATOM   1394  O   ARG A  88      19.021 -13.162 -23.157  1.00 95.55           O  
ATOM   1395  CG  ARG A  88      22.488 -15.543 -24.147  1.00 95.55           C  
ATOM   1396  HG2 ARG A  88      22.756 -15.096 -25.104  1.00 95.55           H  
ATOM   1397  HG3 ARG A  88      23.322 -15.398 -23.460  1.00 95.55           H  
ATOM   1398  CD  ARG A  88      22.277 -17.048 -24.381  1.00 95.55           C  
ATOM   1399  HD2 ARG A  88      21.348 -17.199 -24.931  1.00 95.55           H  
ATOM   1400  HD3 ARG A  88      23.102 -17.400 -24.999  1.00 95.55           H  
ATOM   1401  NE  ARG A  88      22.245 -17.822 -23.129  1.00 95.55           N  
ATOM   1402  HE  ARG A  88      21.783 -17.398 -22.337  1.00 95.55           H  
ATOM   1403  NH1 ARG A  88      22.926 -19.869 -23.912  1.00 95.55           N  
ATOM   1404 HH11 ARG A  88      23.144 -20.840 -23.740  1.00 95.55           H  
ATOM   1405 HH12 ARG A  88      22.988 -19.474 -24.839  1.00 95.55           H  
ATOM   1406  NH2 ARG A  88      22.418 -19.629 -21.762  1.00 95.55           N  
ATOM   1407 HH21 ARG A  88      21.880 -19.053 -21.131  1.00 95.55           H  
ATOM   1408 HH22 ARG A  88      22.490 -20.625 -21.614  1.00 95.55           H  
ATOM   1409  CZ  ARG A  88      22.537 -19.095 -22.940  1.00 95.55           C  
ATOM   1410  N   ILE A  89      20.144 -11.218 -23.236  1.00 96.90           N  
ATOM   1411  H   ILE A  89      21.032 -10.775 -23.426  1.00 96.90           H  
ATOM   1412  CA  ILE A  89      19.014 -10.355 -22.873  1.00 96.90           C  
ATOM   1413  HA  ILE A  89      18.534 -10.760 -21.982  1.00 96.90           H  
ATOM   1414  C   ILE A  89      17.986 -10.340 -24.009  1.00 96.90           C  
ATOM   1415  CB  ILE A  89      19.515  -8.929 -22.555  1.00 96.90           C  
ATOM   1416  HB  ILE A  89      20.032  -8.560 -23.440  1.00 96.90           H  
ATOM   1417  O   ILE A  89      18.328 -10.069 -25.162  1.00 96.90           O  
ATOM   1418  CG1 ILE A  89      20.499  -8.906 -21.361  1.00 96.90           C  
ATOM   1419 HG12 ILE A  89      19.954  -8.751 -20.430  1.00 96.90           H  
ATOM   1420 HG13 ILE A  89      21.038  -9.849 -21.274  1.00 96.90           H  
ATOM   1421  CG2 ILE A  89      18.341  -7.979 -22.253  1.00 96.90           C  
ATOM   1422 HG21 ILE A  89      17.726  -7.836 -23.142  1.00 96.90           H  
ATOM   1423 HG22 ILE A  89      18.720  -7.004 -21.948  1.00 96.90           H  
ATOM   1424 HG23 ILE A  89      17.724  -8.383 -21.450  1.00 96.90           H  
ATOM   1425  CD1 ILE A  89      21.543  -7.799 -21.526  1.00 96.90           C  
ATOM   1426 HD11 ILE A  89      22.171  -7.747 -20.637  1.00 96.90           H  
ATOM   1427 HD12 ILE A  89      22.173  -8.026 -22.386  1.00 96.90           H  
ATOM   1428 HD13 ILE A  89      21.055  -6.837 -21.688  1.00 96.90           H  
ATOM   1429  N   ARG A  90      16.713 -10.575 -23.685  1.00 95.29           N  
ATOM   1430  H   ARG A  90      16.493 -10.785 -22.721  1.00 95.29           H  
ATOM   1431  CA  ARG A  90      15.600 -10.441 -24.634  1.00 95.29           C  
ATOM   1432  HA  ARG A  90      15.908 -10.789 -25.620  1.00 95.29           H  
ATOM   1433  C   ARG A  90      15.208  -8.974 -24.781  1.00 95.29           C  
ATOM   1434  CB  ARG A  90      14.406 -11.294 -24.200  1.00 95.29           C  
ATOM   1435  HB2 ARG A  90      14.043 -10.954 -23.230  1.00 95.29           H  
ATOM   1436  HB3 ARG A  90      13.613 -11.152 -24.934  1.00 95.29           H  
ATOM   1437  O   ARG A  90      14.381  -8.461 -24.029  1.00 95.29           O  
ATOM   1438  CG  ARG A  90      14.753 -12.784 -24.125  1.00 95.29           C  
ATOM   1439  HG2 ARG A  90      15.262 -13.091 -25.039  1.00 95.29           H  
ATOM   1440  HG3 ARG A  90      15.400 -12.971 -23.268  1.00 95.29           H  
ATOM   1441  CD  ARG A  90      13.456 -13.576 -23.978  1.00 95.29           C  
ATOM   1442  HD2 ARG A  90      12.854 -13.414 -24.873  1.00 95.29           H  
ATOM   1443  HD3 ARG A  90      12.906 -13.195 -23.118  1.00 95.29           H  
ATOM   1444  NE  ARG A  90      13.712 -15.015 -23.800  1.00 95.29           N  
ATOM   1445  HE  ARG A  90      14.673 -15.290 -23.660  1.00 95.29           H  
ATOM   1446  NH1 ARG A  90      11.530 -15.685 -24.018  1.00 95.29           N  
ATOM   1447 HH11 ARG A  90      11.269 -14.728 -24.209  1.00 95.29           H  
ATOM   1448 HH12 ARG A  90      10.828 -16.410 -24.068  1.00 95.29           H  
ATOM   1449  NH2 ARG A  90      13.123 -17.208 -23.656  1.00 95.29           N  
ATOM   1450 HH21 ARG A  90      14.089 -17.454 -23.494  1.00 95.29           H  
ATOM   1451 HH22 ARG A  90      12.414 -17.927 -23.696  1.00 95.29           H  
ATOM   1452  CZ  ARG A  90      12.791 -15.959 -23.826  1.00 95.29           C  
ATOM   1453  N   LYS A  91      15.856  -8.286 -25.724  1.00 92.15           N  
ATOM   1454  H   LYS A  91      16.555  -8.794 -26.246  1.00 92.15           H  
ATOM   1455  CA  LYS A  91      15.695  -6.841 -25.965  1.00 92.15           C  
ATOM   1456  HA  LYS A  91      16.003  -6.299 -25.071  1.00 92.15           H  
ATOM   1457  C   LYS A  91      14.245  -6.430 -26.244  1.00 92.15           C  
ATOM   1458  CB  LYS A  91      16.604  -6.444 -27.139  1.00 92.15           C  
ATOM   1459  HB2 LYS A  91      17.629  -6.739 -26.914  1.00 92.15           H  
ATOM   1460  HB3 LYS A  91      16.287  -6.981 -28.033  1.00 92.15           H  
ATOM   1461  O   LYS A  91      13.822  -5.365 -25.808  1.00 92.15           O  
ATOM   1462  CG  LYS A  91      16.558  -4.933 -27.422  1.00 92.15           C  
ATOM   1463  HG2 LYS A  91      15.549  -4.648 -27.720  1.00 92.15           H  
ATOM   1464  HG3 LYS A  91      16.827  -4.381 -26.521  1.00 92.15           H  
ATOM   1465  CD  LYS A  91      17.513  -4.554 -28.557  1.00 92.15           C  
ATOM   1466  HD2 LYS A  91      18.536  -4.785 -28.258  1.00 92.15           H  
ATOM   1467  HD3 LYS A  91      17.258  -5.131 -29.446  1.00 92.15           H  
ATOM   1468  CE  LYS A  91      17.377  -3.057 -28.856  1.00 92.15           C  
ATOM   1469  HE2 LYS A  91      16.339  -2.848 -29.112  1.00 92.15           H  
ATOM   1470  HE3 LYS A  91      17.617  -2.501 -27.950  1.00 92.15           H  
ATOM   1471  NZ  LYS A  91      18.272  -2.641 -29.965  1.00 92.15           N  
ATOM   1472  HZ1 LYS A  91      18.052  -3.148 -30.810  1.00 92.15           H  
ATOM   1473  HZ2 LYS A  91      18.172  -1.653 -30.149  1.00 92.15           H  
ATOM   1474  HZ3 LYS A  91      19.237  -2.818 -29.726  1.00 92.15           H  
ATOM   1475  N   ASP A  92      13.509  -7.266 -26.964  1.00 92.47           N  
ATOM   1476  H   ASP A  92      13.894  -8.172 -27.193  1.00 92.47           H  
ATOM   1477  CA  ASP A  92      12.116  -7.074 -27.378  1.00 92.47           C  
ATOM   1478  HA  ASP A  92      12.020  -6.100 -27.858  1.00 92.47           H  
ATOM   1479  C   ASP A  92      11.114  -7.088 -26.210  1.00 92.47           C  
ATOM   1480  CB  ASP A  92      11.775  -8.156 -28.422  1.00 92.47           C  
ATOM   1481  HB2 ASP A  92      10.738  -8.031 -28.736  1.00 92.47           H  
ATOM   1482  HB3 ASP A  92      12.404  -8.003 -29.299  1.00 92.47           H  
ATOM   1483  O   ASP A  92      10.002  -6.593 -26.356  1.00 92.47           O  
ATOM   1484  CG  ASP A  92      11.993  -9.592 -27.911  1.00 92.47           C  
ATOM   1485  OD1 ASP A  92      13.151  -9.902 -27.524  1.00 92.47           O  
ATOM   1486  OD2 ASP A  92      11.019 -10.369 -27.887  1.00 92.47           O  
ATOM   1487  N   ILE A  93      11.522  -7.590 -25.039  1.00 90.64           N  
ATOM   1488  H   ILE A  93      12.453  -7.979 -24.995  1.00 90.64           H  
ATOM   1489  CA  ILE A  93      10.670  -7.721 -23.845  1.00 90.64           C  
ATOM   1490  HA  ILE A  93       9.673  -7.367 -24.108  1.00 90.64           H  
ATOM   1491  C   ILE A  93      11.155  -6.801 -22.709  1.00 90.64           C  
ATOM   1492  CB  ILE A  93      10.518  -9.208 -23.419  1.00 90.64           C  
ATOM   1493  HB  ILE A  93      11.390  -9.483 -22.826  1.00 90.64           H  
ATOM   1494  O   ILE A  93      10.767  -6.963 -21.554  1.00 90.64           O  
ATOM   1495  CG1 ILE A  93      10.445 -10.164 -24.637  1.00 90.64           C  
ATOM   1496 HG12 ILE A  93       9.646  -9.846 -25.307  1.00 90.64           H  
ATOM   1497 HG13 ILE A  93      11.388 -10.106 -25.181  1.00 90.64           H  
ATOM   1498  CG2 ILE A  93       9.253  -9.415 -22.561  1.00 90.64           C  
ATOM   1499 HG21 ILE A  93       8.366  -9.303 -23.185  1.00 90.64           H  
ATOM   1500 HG22 ILE A  93       9.253 -10.410 -22.115  1.00 90.64           H  
ATOM   1501 HG23 ILE A  93       9.179  -8.689 -21.751  1.00 90.64           H  
ATOM   1502  CD1 ILE A  93      10.246 -11.646 -24.300  1.00 90.64           C  
ATOM   1503 HD11 ILE A  93      10.954 -11.948 -23.529  1.00 90.64           H  
ATOM   1504 HD12 ILE A  93       9.227 -11.823 -23.956  1.00 90.64           H  
ATOM   1505 HD13 ILE A  93      10.415 -12.240 -25.198  1.00 90.64           H  
ATOM   1506  N   ILE A  94      12.016  -5.818 -22.991  1.00 95.14           N  
ATOM   1507  H   ILE A  94      12.300  -5.683 -23.951  1.00 95.14           H  
ATOM   1508  CA  ILE A  94      12.399  -4.823 -21.980  1.00 95.14           C  
ATOM   1509  HA  ILE A  94      12.506  -5.336 -21.024  1.00 95.14           H  
ATOM   1510  C   ILE A  94      11.271  -3.798 -21.841  1.00 95.14           C  
ATOM   1511  CB  ILE A  94      13.761  -4.165 -22.281  1.00 95.14           C  
ATOM   1512  HB  ILE A  94      13.709  -3.677 -23.254  1.00 95.14           H  
ATOM   1513  O   ILE A  94      11.067  -2.966 -22.723  1.00 95.14           O  
ATOM   1514  CG1 ILE A  94      14.876  -5.234 -22.317  1.00 95.14           C  
ATOM   1515 HG12 ILE A  94      14.944  -5.727 -21.347  1.00 95.14           H  
ATOM   1516 HG13 ILE A  94      14.619  -5.990 -23.059  1.00 95.14           H  
ATOM   1517  CG2 ILE A  94      14.076  -3.101 -21.206  1.00 95.14           C  
ATOM   1518 HG21 ILE A  94      13.307  -2.329 -21.192  1.00 95.14           H  
ATOM   1519 HG22 ILE A  94      14.132  -3.571 -20.224  1.00 95.14           H  
ATOM   1520 HG23 ILE A  94      15.022  -2.607 -21.428  1.00 95.14           H  
ATOM   1521  CD1 ILE A  94      16.257  -4.683 -22.693  1.00 95.14           C  
ATOM   1522 HD11 ILE A  94      16.658  -4.063 -21.891  1.00 95.14           H  
ATOM   1523 HD12 ILE A  94      16.188  -4.100 -23.612  1.00 95.14           H  
ATOM   1524 HD13 ILE A  94      16.941  -5.516 -22.854  1.00 95.14           H  
ATOM   1525  N   ILE A  95      10.575  -3.812 -20.702  1.00 94.86           N  
ATOM   1526  H   ILE A  95      10.789  -4.540 -20.036  1.00 94.86           H  
ATOM   1527  CA  ILE A  95       9.464  -2.888 -20.424  1.00 94.86           C  
ATOM   1528  HA  ILE A  95       9.250  -2.311 -21.324  1.00 94.86           H  
ATOM   1529  C   ILE A  95       9.885  -1.908 -19.331  1.00 94.86           C  
ATOM   1530  CB  ILE A  95       8.159  -3.641 -20.071  1.00 94.86           C  
ATOM   1531  HB  ILE A  95       8.302  -4.164 -19.126  1.00 94.86           H  
ATOM   1532  O   ILE A  95      10.244  -2.316 -18.224  1.00 94.86           O  
ATOM   1533  CG1 ILE A  95       7.803  -4.684 -21.159  1.00 94.86           C  
ATOM   1534 HG12 ILE A  95       7.585  -4.175 -22.097  1.00 94.86           H  
ATOM   1535 HG13 ILE A  95       8.654  -5.345 -21.327  1.00 94.86           H  
ATOM   1536  CG2 ILE A  95       7.007  -2.636 -19.880  1.00 94.86           C  
ATOM   1537 HG21 ILE A  95       6.098  -3.156 -19.575  1.00 94.86           H  
ATOM   1538 HG22 ILE A  95       7.239  -1.916 -19.095  1.00 94.86           H  
ATOM   1539 HG23 ILE A  95       6.808  -2.106 -20.811  1.00 94.86           H  
ATOM   1540  CD1 ILE A  95       6.623  -5.591 -20.795  1.00 94.86           C  
ATOM   1541 HD11 ILE A  95       6.526  -6.372 -21.549  1.00 94.86           H  
ATOM   1542 HD12 ILE A  95       6.797  -6.057 -19.825  1.00 94.86           H  
ATOM   1543 HD13 ILE A  95       5.693  -5.022 -20.768  1.00 94.86           H  
ATOM   1544  N   LYS A  96       9.826  -0.602 -19.620  1.00 94.69           N  
ATOM   1545  H   LYS A  96       9.471  -0.342 -20.530  1.00 94.69           H  
ATOM   1546  CA  LYS A  96      10.012   0.448 -18.608  1.00 94.69           C  
ATOM   1547  HA  LYS A  96      10.808   0.143 -17.928  1.00 94.69           H  
ATOM   1548  C   LYS A  96       8.746   0.589 -17.773  1.00 94.69           C  
ATOM   1549  CB  LYS A  96      10.391   1.794 -19.242  1.00 94.69           C  
ATOM   1550  HB2 LYS A  96      10.340   2.560 -18.468  1.00 94.69           H  
ATOM   1551  HB3 LYS A  96       9.662   2.044 -20.013  1.00 94.69           H  
ATOM   1552  O   LYS A  96       7.666   0.797 -18.312  1.00 94.69           O  
ATOM   1553  CG  LYS A  96      11.805   1.809 -19.841  1.00 94.69           C  
ATOM   1554  HG2 LYS A  96      11.869   1.085 -20.653  1.00 94.69           H  
ATOM   1555  HG3 LYS A  96      12.530   1.550 -19.069  1.00 94.69           H  
ATOM   1556  CD  LYS A  96      12.123   3.212 -20.377  1.00 94.69           C  
ATOM   1557  HD2 LYS A  96      11.390   3.470 -21.142  1.00 94.69           H  
ATOM   1558  HD3 LYS A  96      12.053   3.930 -19.561  1.00 94.69           H  
ATOM   1559  CE  LYS A  96      13.530   3.270 -20.980  1.00 94.69           C  
ATOM   1560  HE2 LYS A  96      14.252   3.036 -20.198  1.00 94.69           H  
ATOM   1561  HE3 LYS A  96      13.610   2.513 -21.760  1.00 94.69           H  
ATOM   1562  NZ  LYS A  96      13.824   4.614 -21.535  1.00 94.69           N  
ATOM   1563  HZ1 LYS A  96      14.737   4.625 -21.966  1.00 94.69           H  
ATOM   1564  HZ2 LYS A  96      13.140   4.881 -22.229  1.00 94.69           H  
ATOM   1565  HZ3 LYS A  96      13.837   5.306 -20.800  1.00 94.69           H  
ATOM   1566  N   LEU A  97       8.905   0.522 -16.457  1.00 94.84           N  
ATOM   1567  H   LEU A  97       9.830   0.339 -16.096  1.00 94.84           H  
ATOM   1568  CA  LEU A  97       7.822   0.569 -15.485  1.00 94.84           C  
ATOM   1569  HA  LEU A  97       6.860   0.675 -15.987  1.00 94.84           H  
ATOM   1570  C   LEU A  97       8.033   1.775 -14.563  1.00 94.84           C  
ATOM   1571  CB  LEU A  97       7.788  -0.757 -14.714  1.00 94.84           C  
ATOM   1572  HB2 LEU A  97       7.044  -0.681 -13.921  1.00 94.84           H  
ATOM   1573  HB3 LEU A  97       8.761  -0.918 -14.250  1.00 94.84           H  
ATOM   1574  O   LEU A  97       8.851   1.709 -13.632  1.00 94.84           O  
ATOM   1575  CG  LEU A  97       7.447  -1.966 -15.602  1.00 94.84           C  
ATOM   1576  HG  LEU A  97       8.044  -1.955 -16.513  1.00 94.84           H  
ATOM   1577  CD1 LEU A  97       7.796  -3.237 -14.844  1.00 94.84           C  
ATOM   1578 HD11 LEU A  97       7.433  -4.106 -15.393  1.00 94.84           H  
ATOM   1579 HD12 LEU A  97       8.882  -3.302 -14.770  1.00 94.84           H  
ATOM   1580 HD13 LEU A  97       7.352  -3.223 -13.848  1.00 94.84           H  
ATOM   1581  CD2 LEU A  97       5.971  -1.995 -15.986  1.00 94.84           C  
ATOM   1582 HD21 LEU A  97       5.342  -1.959 -15.097  1.00 94.84           H  
ATOM   1583 HD22 LEU A  97       5.758  -2.908 -16.543  1.00 94.84           H  
ATOM   1584 HD23 LEU A  97       5.731  -1.147 -16.627  1.00 94.84           H  
ATOM   1585  N   PRO A  98       7.327   2.893 -14.814  1.00 92.44           N  
ATOM   1586  CA  PRO A  98       7.304   4.031 -13.907  1.00 92.44           C  
ATOM   1587  HA  PRO A  98       8.294   4.488 -13.901  1.00 92.44           H  
ATOM   1588  C   PRO A  98       6.918   3.621 -12.482  1.00 92.44           C  
ATOM   1589  CB  PRO A  98       6.293   5.019 -14.499  1.00 92.44           C  
ATOM   1590  HB2 PRO A  98       6.591   6.055 -14.333  1.00 92.44           H  
ATOM   1591  HB3 PRO A  98       5.303   4.839 -14.080  1.00 92.44           H  
ATOM   1592  O   PRO A  98       6.274   2.590 -12.249  1.00 92.44           O  
ATOM   1593  CG  PRO A  98       6.275   4.669 -15.986  1.00 92.44           C  
ATOM   1594  HG2 PRO A  98       5.330   4.940 -16.457  1.00 92.44           H  
ATOM   1595  HG3 PRO A  98       7.110   5.156 -16.490  1.00 92.44           H  
ATOM   1596  CD  PRO A  98       6.491   3.160 -15.979  1.00 92.44           C  
ATOM   1597  HD2 PRO A  98       5.533   2.650 -15.873  1.00 92.44           H  
ATOM   1598  HD3 PRO A  98       6.978   2.854 -16.904  1.00 92.44           H  
ATOM   1599  N   LYS A  99       7.296   4.448 -11.506  1.00 90.84           N  
ATOM   1600  H   LYS A  99       7.777   5.301 -11.754  1.00 90.84           H  
ATOM   1601  CA  LYS A  99       6.895   4.234 -10.115  1.00 90.84           C  
ATOM   1602  HA  LYS A  99       7.286   3.267  -9.797  1.00 90.84           H  
ATOM   1603  C   LYS A  99       5.367   4.183 -10.012  1.00 90.84           C  
ATOM   1604  CB  LYS A  99       7.484   5.341  -9.237  1.00 90.84           C  
ATOM   1605  HB2 LYS A  99       6.921   6.263  -9.380  1.00 90.84           H  
ATOM   1606  HB3 LYS A  99       8.520   5.513  -9.527  1.00 90.84           H  
ATOM   1607  O   LYS A  99       4.687   5.019 -10.594  1.00 90.84           O  
ATOM   1608  CG  LYS A  99       7.456   4.927  -7.764  1.00 90.84           C  
ATOM   1609  HG2 LYS A  99       6.435   4.712  -7.450  1.00 90.84           H  
ATOM   1610  HG3 LYS A  99       8.059   4.027  -7.645  1.00 90.84           H  
ATOM   1611  CD  LYS A  99       8.029   6.042  -6.889  1.00 90.84           C  
ATOM   1612  HD2 LYS A  99       7.370   6.908  -6.945  1.00 90.84           H  
ATOM   1613  HD3 LYS A  99       9.022   6.315  -7.246  1.00 90.84           H  
ATOM   1614  CE  LYS A  99       8.119   5.531  -5.452  1.00 90.84           C  
ATOM   1615  HE2 LYS A  99       8.849   4.723  -5.418  1.00 90.84           H  
ATOM   1616  HE3 LYS A  99       7.151   5.114  -5.174  1.00 90.84           H  
ATOM   1617  NZ  LYS A  99       8.487   6.624  -4.523  1.00 90.84           N  
ATOM   1618  HZ1 LYS A  99       7.740   7.303  -4.503  1.00 90.84           H  
ATOM   1619  HZ2 LYS A  99       8.601   6.263  -3.587  1.00 90.84           H  
ATOM   1620  HZ3 LYS A  99       9.340   7.073  -4.824  1.00 90.84           H  
ATOM   1621  N   TYR A 100       4.867   3.217  -9.249  1.00 93.26           N  
ATOM   1622  H   TYR A 100       5.517   2.553  -8.855  1.00 93.26           H  
ATOM   1623  CA  TYR A 100       3.445   2.920  -9.071  1.00 93.26           C  
ATOM   1624  HA  TYR A 100       3.405   2.086  -8.372  1.00 93.26           H  
ATOM   1625  C   TYR A 100       2.732   2.392 -10.324  1.00 93.26           C  
ATOM   1626  CB  TYR A 100       2.713   4.088  -8.388  1.00 93.26           C  
ATOM   1627  HB2 TYR A 100       1.731   3.745  -8.062  1.00 93.26           H  
ATOM   1628  HB3 TYR A 100       2.543   4.880  -9.117  1.00 93.26           H  
ATOM   1629  O   TYR A 100       1.512   2.463 -10.395  1.00 93.26           O  
ATOM   1630  CG  TYR A 100       3.429   4.656  -7.180  1.00 93.26           C  
ATOM   1631  CD1 TYR A 100       3.631   3.849  -6.045  1.00 93.26           C  
ATOM   1632  HD1 TYR A 100       3.265   2.833  -6.035  1.00 93.26           H  
ATOM   1633  CD2 TYR A 100       3.877   5.991  -7.186  1.00 93.26           C  
ATOM   1634  HD2 TYR A 100       3.702   6.607  -8.056  1.00 93.26           H  
ATOM   1635  CE1 TYR A 100       4.262   4.380  -4.907  1.00 93.26           C  
ATOM   1636  HE1 TYR A 100       4.384   3.761  -4.030  1.00 93.26           H  
ATOM   1637  CE2 TYR A 100       4.517   6.525  -6.052  1.00 93.26           C  
ATOM   1638  HE2 TYR A 100       4.822   7.561  -6.041  1.00 93.26           H  
ATOM   1639  OH  TYR A 100       5.309   6.228  -3.804  1.00 93.26           O  
ATOM   1640  HH  TYR A 100       5.037   5.720  -3.036  1.00 93.26           H  
ATOM   1641  CZ  TYR A 100       4.696   5.722  -4.907  1.00 93.26           C  
ATOM   1642  N   SER A 101       3.464   1.791 -11.273  1.00 94.66           N  
ATOM   1643  H   SER A 101       4.472   1.828 -11.217  1.00 94.66           H  
ATOM   1644  CA  SER A 101       2.844   0.981 -12.335  1.00 94.66           C  
ATOM   1645  HA  SER A 101       2.276   1.638 -12.995  1.00 94.66           H  
ATOM   1646  C   SER A 101       1.889  -0.051 -11.722  1.00 94.66           C  
ATOM   1647  CB  SER A 101       3.893   0.242 -13.169  1.00 94.66           C  
ATOM   1648  HB2 SER A 101       3.386  -0.382 -13.906  1.00 94.66           H  
ATOM   1649  HB3 SER A 101       4.498  -0.393 -12.522  1.00 94.66           H  
ATOM   1650  O   SER A 101       2.259  -0.729 -10.755  1.00 94.66           O  
ATOM   1651  OG  SER A 101       4.730   1.147 -13.855  1.00 94.66           O  
ATOM   1652  HG  SER A 101       5.230   1.659 -13.215  1.00 94.66           H  
ATOM   1653  N   LEU A 102       0.670  -0.139 -12.259  1.00 95.66           N  
ATOM   1654  H   LEU A 102       0.444   0.432 -13.061  1.00 95.66           H  
ATOM   1655  CA  LEU A 102      -0.399  -0.969 -11.715  1.00 95.66           C  
ATOM   1656  HA  LEU A 102      -0.234  -1.076 -10.643  1.00 95.66           H  
ATOM   1657  C   LEU A 102      -0.387  -2.362 -12.345  1.00 95.66           C  
ATOM   1658  CB  LEU A 102      -1.755  -0.272 -11.926  1.00 95.66           C  
ATOM   1659  HB2 LEU A 102      -1.716   0.733 -11.506  1.00 95.66           H  
ATOM   1660  HB3 LEU A 102      -1.927  -0.176 -12.998  1.00 95.66           H  
ATOM   1661  O   LEU A 102      -0.420  -2.509 -13.562  1.00 95.66           O  
ATOM   1662  CG  LEU A 102      -2.937  -1.038 -11.296  1.00 95.66           C  
ATOM   1663  HG  LEU A 102      -2.945  -2.072 -11.640  1.00 95.66           H  
ATOM   1664  CD1 LEU A 102      -2.882  -1.011  -9.768  1.00 95.66           C  
ATOM   1665 HD11 LEU A 102      -2.079  -1.655  -9.407  1.00 95.66           H  
ATOM   1666 HD12 LEU A 102      -3.836  -1.348  -9.362  1.00 95.66           H  
ATOM   1667 HD13 LEU A 102      -2.724   0.013  -9.429  1.00 95.66           H  
ATOM   1668  CD2 LEU A 102      -4.261  -0.407 -11.696  1.00 95.66           C  
ATOM   1669 HD21 LEU A 102      -4.304  -0.300 -12.780  1.00 95.66           H  
ATOM   1670 HD22 LEU A 102      -5.091  -1.039 -11.379  1.00 95.66           H  
ATOM   1671 HD23 LEU A 102      -4.347   0.571 -11.222  1.00 95.66           H  
ATOM   1672  N   PHE A 103      -0.414  -3.381 -11.498  1.00 96.70           N  
ATOM   1673  H   PHE A 103      -0.354  -3.184 -10.510  1.00 96.70           H  
ATOM   1674  CA  PHE A 103      -0.504  -4.778 -11.893  1.00 96.70           C  
ATOM   1675  HA  PHE A 103      -0.506  -4.862 -12.980  1.00 96.70           H  
ATOM   1676  C   PHE A 103      -1.793  -5.388 -11.356  1.00 96.70           C  
ATOM   1677  CB  PHE A 103       0.726  -5.511 -11.362  1.00 96.70           C  
ATOM   1678  HB2 PHE A 103       0.564  -6.583 -11.466  1.00 96.70           H  
ATOM   1679  HB3 PHE A 103       0.831  -5.309 -10.295  1.00 96.70           H  
ATOM   1680  O   PHE A 103      -2.092  -5.227 -10.171  1.00 96.70           O  
ATOM   1681  CG  PHE A 103       2.008  -5.124 -12.071  1.00 96.70           C  
ATOM   1682  CD1 PHE A 103       2.438  -5.839 -13.204  1.00 96.70           C  
ATOM   1683  HD1 PHE A 103       1.858  -6.665 -13.589  1.00 96.70           H  
ATOM   1684  CD2 PHE A 103       2.762  -4.027 -11.615  1.00 96.70           C  
ATOM   1685  HD2 PHE A 103       2.416  -3.449 -10.771  1.00 96.70           H  
ATOM   1686  CE1 PHE A 103       3.636  -5.496 -13.847  1.00 96.70           C  
ATOM   1687  HE1 PHE A 103       3.963  -6.066 -14.704  1.00 96.70           H  
ATOM   1688  CE2 PHE A 103       3.941  -3.656 -12.286  1.00 96.70           C  
ATOM   1689  HE2 PHE A 103       4.493  -2.782 -11.975  1.00 96.70           H  
ATOM   1690  CZ  PHE A 103       4.387  -4.404 -13.388  1.00 96.70           C  
ATOM   1691  HZ  PHE A 103       5.291  -4.128 -13.911  1.00 96.70           H  
ATOM   1692  N   GLU A 104      -2.531  -6.099 -12.203  1.00 96.96           N  
ATOM   1693  H   GLU A 104      -2.219  -6.180 -13.160  1.00 96.96           H  
ATOM   1694  CA  GLU A 104      -3.685  -6.911 -11.817  1.00 96.96           C  
ATOM   1695  HA  GLU A 104      -3.965  -6.655 -10.795  1.00 96.96           H  
ATOM   1696  C   GLU A 104      -3.325  -8.396 -11.822  1.00 96.96           C  
ATOM   1697  CB  GLU A 104      -4.893  -6.567 -12.690  1.00 96.96           C  
ATOM   1698  HB2 GLU A 104      -4.668  -6.740 -13.742  1.00 96.96           H  
ATOM   1699  HB3 GLU A 104      -5.078  -5.506 -12.523  1.00 96.96           H  
ATOM   1700  O   GLU A 104      -2.810  -8.939 -12.802  1.00 96.96           O  
ATOM   1701  CG  GLU A 104      -6.166  -7.325 -12.296  1.00 96.96           C  
ATOM   1702  HG2 GLU A 104      -6.300  -7.245 -11.217  1.00 96.96           H  
ATOM   1703  HG3 GLU A 104      -6.049  -8.380 -12.545  1.00 96.96           H  
ATOM   1704  CD  GLU A 104      -7.400  -6.744 -13.000  1.00 96.96           C  
ATOM   1705  OE1 GLU A 104      -7.949  -7.432 -13.882  1.00 96.96           O  
ATOM   1706  OE2 GLU A 104      -7.809  -5.612 -12.617  1.00 96.96           O  
ATOM   1707  N   LEU A 105      -3.569  -9.013 -10.673  1.00 96.09           N  
ATOM   1708  H   LEU A 105      -4.064  -8.480  -9.972  1.00 96.09           H  
ATOM   1709  CA  LEU A 105      -3.374 -10.413 -10.339  1.00 96.09           C  
ATOM   1710  HA  LEU A 105      -2.784 -10.900 -11.116  1.00 96.09           H  
ATOM   1711  C   LEU A 105      -4.745 -11.112 -10.283  1.00 96.09           C  
ATOM   1712  CB  LEU A 105      -2.614 -10.514  -8.995  1.00 96.09           C  
ATOM   1713  HB2 LEU A 105      -3.252 -10.159  -8.186  1.00 96.09           H  
ATOM   1714  HB3 LEU A 105      -2.432 -11.574  -8.815  1.00 96.09           H  
ATOM   1715  O   LEU A 105      -5.777 -10.546 -10.653  1.00 96.09           O  
ATOM   1716  CG  LEU A 105      -1.251  -9.798  -8.923  1.00 96.09           C  
ATOM   1717  HG  LEU A 105      -0.788  -9.786  -9.909  1.00 96.09           H  
ATOM   1718  CD1 LEU A 105      -1.359  -8.364  -8.391  1.00 96.09           C  
ATOM   1719 HD11 LEU A 105      -1.854  -8.365  -7.420  1.00 96.09           H  
ATOM   1720 HD12 LEU A 105      -0.363  -7.930  -8.308  1.00 96.09           H  
ATOM   1721 HD13 LEU A 105      -1.937  -7.754  -9.085  1.00 96.09           H  
ATOM   1722  CD2 LEU A 105      -0.314 -10.535  -7.968  1.00 96.09           C  
ATOM   1723 HD21 LEU A 105       0.666 -10.058  -7.992  1.00 96.09           H  
ATOM   1724 HD22 LEU A 105      -0.198 -11.567  -8.299  1.00 96.09           H  
ATOM   1725 HD23 LEU A 105      -0.713 -10.519  -6.954  1.00 96.09           H  
ATOM   1726  N   GLU A 106      -4.778 -12.351  -9.799  1.00 92.87           N  
ATOM   1727  H   GLU A 106      -3.922 -12.776  -9.473  1.00 92.87           H  
ATOM   1728  CA  GLU A 106      -6.008 -13.125  -9.657  1.00 92.87           C  
ATOM   1729  HA  GLU A 106      -6.425 -13.232 -10.659  1.00 92.87           H  
ATOM   1730  C   GLU A 106      -7.084 -12.419  -8.804  1.00 92.87           C  
ATOM   1731  CB  GLU A 106      -5.693 -14.544  -9.148  1.00 92.87           C  
ATOM   1732  HB2 GLU A 106      -4.971 -15.012  -9.817  1.00 92.87           H  
ATOM   1733  HB3 GLU A 106      -6.613 -15.124  -9.223  1.00 92.87           H  
ATOM   1734  O   GLU A 106      -6.791 -11.644  -7.892  1.00 92.87           O  
ATOM   1735  CG  GLU A 106      -5.194 -14.666  -7.696  1.00 92.87           C  
ATOM   1736  HG2 GLU A 106      -5.205 -15.725  -7.435  1.00 92.87           H  
ATOM   1737  HG3 GLU A 106      -5.905 -14.171  -7.034  1.00 92.87           H  
ATOM   1738  CD  GLU A 106      -3.780 -14.128  -7.430  1.00 92.87           C  
ATOM   1739  OE1 GLU A 106      -3.483 -13.862  -6.245  1.00 92.87           O  
ATOM   1740  OE2 GLU A 106      -2.983 -13.937  -8.372  1.00 92.87           O  
ATOM   1741  N   ASN A 107      -8.360 -12.705  -9.087  1.00 90.24           N  
ATOM   1742  H   ASN A 107      -8.541 -13.377  -9.818  1.00 90.24           H  
ATOM   1743  CA  ASN A 107      -9.524 -12.209  -8.331  1.00 90.24           C  
ATOM   1744  HA  ASN A 107     -10.408 -12.542  -8.875  1.00 90.24           H  
ATOM   1745  C   ASN A 107      -9.655 -10.669  -8.254  1.00 90.24           C  
ATOM   1746  CB  ASN A 107      -9.563 -12.899  -6.954  1.00 90.24           C  
ATOM   1747  HB2 ASN A 107      -8.720 -12.556  -6.353  1.00 90.24           H  
ATOM   1748  HB3 ASN A 107     -10.482 -12.629  -6.434  1.00 90.24           H  
ATOM   1749  O   ASN A 107     -10.251 -10.131  -7.311  1.00 90.24           O  
ATOM   1750  CG  ASN A 107      -9.526 -14.411  -7.063  1.00 90.24           C  
ATOM   1751  ND2 ASN A 107      -8.782 -15.079  -6.214  1.00 90.24           N  
ATOM   1752 HD21 ASN A 107      -8.194 -14.596  -5.550  1.00 90.24           H  
ATOM   1753 HD22 ASN A 107      -8.765 -16.082  -6.332  1.00 90.24           H  
ATOM   1754  OD1 ASN A 107     -10.154 -15.008  -7.918  1.00 90.24           O  
ATOM   1755  N   GLY A 108      -9.087  -9.947  -9.230  1.00 92.32           N  
ATOM   1756  H   GLY A 108      -8.570 -10.435  -9.947  1.00 92.32           H  
ATOM   1757  CA  GLY A 108      -9.067  -8.480  -9.262  1.00 92.32           C  
ATOM   1758  HA2 GLY A 108      -8.721  -8.161 -10.246  1.00 92.32           H  
ATOM   1759  HA3 GLY A 108     -10.075  -8.096  -9.107  1.00 92.32           H  
ATOM   1760  C   GLY A 108      -8.138  -7.857  -8.214  1.00 92.32           C  
ATOM   1761  O   GLY A 108      -8.241  -6.661  -7.917  1.00 92.32           O  
ATOM   1762  N   ARG A 109      -7.247  -8.657  -7.612  1.00 96.07           N  
ATOM   1763  H   ARG A 109      -7.197  -9.619  -7.913  1.00 96.07           H  
ATOM   1764  CA  ARG A 109      -6.209  -8.184  -6.693  1.00 96.07           C  
ATOM   1765  HA  ARG A 109      -6.671  -7.555  -5.932  1.00 96.07           H  
ATOM   1766  C   ARG A 109      -5.206  -7.346  -7.470  1.00 96.07           C  
ATOM   1767  CB  ARG A 109      -5.560  -9.402  -6.022  1.00 96.07           C  
ATOM   1768  HB2 ARG A 109      -5.102 -10.037  -6.781  1.00 96.07           H  
ATOM   1769  HB3 ARG A 109      -6.351  -9.975  -5.537  1.00 96.07           H  
ATOM   1770  O   ARG A 109      -4.740  -7.745  -8.527  1.00 96.07           O  
ATOM   1771  CG  ARG A 109      -4.497  -9.037  -4.981  1.00 96.07           C  
ATOM   1772  HG2 ARG A 109      -4.881  -8.236  -4.349  1.00 96.07           H  
ATOM   1773  HG3 ARG A 109      -3.587  -8.691  -5.472  1.00 96.07           H  
ATOM   1774  CD  ARG A 109      -4.194 -10.262  -4.101  1.00 96.07           C  
ATOM   1775  HD2 ARG A 109      -3.702  -9.923  -3.189  1.00 96.07           H  
ATOM   1776  HD3 ARG A 109      -5.133 -10.721  -3.793  1.00 96.07           H  
ATOM   1777  NE  ARG A 109      -3.380 -11.292  -4.784  1.00 96.07           N  
ATOM   1778  HE  ARG A 109      -3.828 -11.936  -5.419  1.00 96.07           H  
ATOM   1779  NH1 ARG A 109      -1.430 -10.909  -3.676  1.00 96.07           N  
ATOM   1780 HH11 ARG A 109      -0.429 -10.997  -3.774  1.00 96.07           H  
ATOM   1781 HH12 ARG A 109      -1.886 -10.135  -3.214  1.00 96.07           H  
ATOM   1782  NH2 ARG A 109      -1.477 -12.489  -5.193  1.00 96.07           N  
ATOM   1783 HH21 ARG A 109      -2.020 -13.092  -5.794  1.00 96.07           H  
ATOM   1784 HH22 ARG A 109      -0.477 -12.590  -5.095  1.00 96.07           H  
ATOM   1785  CZ  ARG A 109      -2.116 -11.573  -4.548  1.00 96.07           C  
ATOM   1786  N   ARG A 110      -4.864  -6.175  -6.951  1.00 97.06           N  
ATOM   1787  H   ARG A 110      -5.287  -5.905  -6.074  1.00 97.06           H  
ATOM   1788  CA  ARG A 110      -4.020  -5.195  -7.629  1.00 97.06           C  
ATOM   1789  HA  ARG A 110      -3.603  -5.665  -8.520  1.00 97.06           H  
ATOM   1790  C   ARG A 110      -2.847  -4.774  -6.763  1.00 97.06           C  
ATOM   1791  CB  ARG A 110      -4.863  -3.998  -8.079  1.00 97.06           C  
ATOM   1792  HB2 ARG A 110      -4.188  -3.191  -8.362  1.00 97.06           H  
ATOM   1793  HB3 ARG A 110      -5.477  -3.657  -7.245  1.00 97.06           H  
ATOM   1794  O   ARG A 110      -2.973  -4.602  -5.545  1.00 97.06           O  
ATOM   1795  CG  ARG A 110      -5.762  -4.327  -9.279  1.00 97.06           C  
ATOM   1796  HG2 ARG A 110      -5.138  -4.530 -10.149  1.00 97.06           H  
ATOM   1797  HG3 ARG A 110      -6.364  -5.210  -9.065  1.00 97.06           H  
ATOM   1798  CD  ARG A 110      -6.697  -3.154  -9.585  1.00 97.06           C  
ATOM   1799  HD2 ARG A 110      -6.100  -2.269  -9.805  1.00 97.06           H  
ATOM   1800  HD3 ARG A 110      -7.309  -2.958  -8.705  1.00 97.06           H  
ATOM   1801  NE  ARG A 110      -7.568  -3.465 -10.730  1.00 97.06           N  
ATOM   1802  HE  ARG A 110      -7.421  -4.333 -11.225  1.00 97.06           H  
ATOM   1803  NH1 ARG A 110      -8.891  -1.583 -10.705  1.00 97.06           N  
ATOM   1804 HH11 ARG A 110      -8.339  -1.206  -9.948  1.00 97.06           H  
ATOM   1805 HH12 ARG A 110      -9.668  -1.073 -11.101  1.00 97.06           H  
ATOM   1806  NH2 ARG A 110      -9.236  -3.237 -12.198  1.00 97.06           N  
ATOM   1807 HH21 ARG A 110     -10.007  -2.761 -12.645  1.00 97.06           H  
ATOM   1808 HH22 ARG A 110      -8.919  -4.128 -12.552  1.00 97.06           H  
ATOM   1809  CZ  ARG A 110      -8.564  -2.749 -11.201  1.00 97.06           C  
ATOM   1810  N   ARG A 111      -1.697  -4.563  -7.400  1.00 97.07           N  
ATOM   1811  H   ARG A 111      -1.688  -4.724  -8.397  1.00 97.07           H  
ATOM   1812  CA  ARG A 111      -0.461  -4.102  -6.759  1.00 97.07           C  
ATOM   1813  HA  ARG A 111      -0.695  -3.738  -5.759  1.00 97.07           H  
ATOM   1814  C   ARG A 111       0.145  -2.935  -7.523  1.00 97.07           C  
ATOM   1815  CB  ARG A 111       0.543  -5.259  -6.649  1.00 97.07           C  
ATOM   1816  HB2 ARG A 111       0.693  -5.687  -7.640  1.00 97.07           H  
ATOM   1817  HB3 ARG A 111       1.502  -4.867  -6.312  1.00 97.07           H  
ATOM   1818  O   ARG A 111       0.198  -2.947  -8.747  1.00 97.07           O  
ATOM   1819  CG  ARG A 111       0.110  -6.380  -5.692  1.00 97.07           C  
ATOM   1820  HG2 ARG A 111      -0.865  -6.769  -5.986  1.00 97.07           H  
ATOM   1821  HG3 ARG A 111       0.833  -7.189  -5.794  1.00 97.07           H  
ATOM   1822  CD  ARG A 111       0.047  -5.927  -4.227  1.00 97.07           C  
ATOM   1823  HD2 ARG A 111      -0.819  -5.276  -4.100  1.00 97.07           H  
ATOM   1824  HD3 ARG A 111       0.952  -5.368  -3.988  1.00 97.07           H  
ATOM   1825  NE  ARG A 111      -0.041  -7.090  -3.328  1.00 97.07           N  
ATOM   1826  HE  ARG A 111       0.482  -7.898  -3.633  1.00 97.07           H  
ATOM   1827  NH1 ARG A 111      -1.201  -6.131  -1.599  1.00 97.07           N  
ATOM   1828 HH11 ARG A 111      -1.760  -6.287  -0.772  1.00 97.07           H  
ATOM   1829 HH12 ARG A 111      -1.224  -5.271  -2.127  1.00 97.07           H  
ATOM   1830  NH2 ARG A 111      -0.750  -8.306  -1.535  1.00 97.07           N  
ATOM   1831 HH21 ARG A 111      -1.245  -8.377  -0.658  1.00 97.07           H  
ATOM   1832 HH22 ARG A 111      -0.239  -9.096  -1.904  1.00 97.07           H  
ATOM   1833  CZ  ARG A 111      -0.657  -7.169  -2.163  1.00 97.07           C  
ATOM   1834  N   LEU A 112       0.635  -1.947  -6.783  1.00 96.86           N  
ATOM   1835  H   LEU A 112       0.560  -2.036  -5.780  1.00 96.86           H  
ATOM   1836  CA  LEU A 112       1.419  -0.837  -7.322  1.00 96.86           C  
ATOM   1837  HA  LEU A 112       1.213  -0.716  -8.386  1.00 96.86           H  
ATOM   1838  C   LEU A 112       2.906  -1.150  -7.150  1.00 96.86           C  
ATOM   1839  CB  LEU A 112       1.044   0.465  -6.596  1.00 96.86           C  
ATOM   1840  HB2 LEU A 112       1.706   1.262  -6.935  1.00 96.86           H  
ATOM   1841  HB3 LEU A 112       1.214   0.314  -5.530  1.00 96.86           H  
ATOM   1842  O   LEU A 112       3.345  -1.477  -6.043  1.00 96.86           O  
ATOM   1843  CG  LEU A 112      -0.409   0.928  -6.781  1.00 96.86           C  
ATOM   1844  HG  LEU A 112      -1.088   0.095  -6.595  1.00 96.86           H  
ATOM   1845  CD1 LEU A 112      -0.717   2.032  -5.774  1.00 96.86           C  
ATOM   1846 HD11 LEU A 112      -0.594   1.659  -4.757  1.00 96.86           H  
ATOM   1847 HD12 LEU A 112      -1.752   2.349  -5.902  1.00 96.86           H  
ATOM   1848 HD13 LEU A 112      -0.062   2.889  -5.935  1.00 96.86           H  
ATOM   1849  CD2 LEU A 112      -0.662   1.477  -8.180  1.00 96.86           C  
ATOM   1850 HD21 LEU A 112      -0.432   0.729  -8.939  1.00 96.86           H  
ATOM   1851 HD22 LEU A 112      -0.054   2.363  -8.361  1.00 96.86           H  
ATOM   1852 HD23 LEU A 112      -1.709   1.765  -8.278  1.00 96.86           H  
ATOM   1853  N   LEU A 113       3.695  -1.021  -8.214  1.00 96.52           N  
ATOM   1854  H   LEU A 113       3.266  -0.832  -9.109  1.00 96.52           H  
ATOM   1855  CA  LEU A 113       5.141  -1.240  -8.159  1.00 96.52           C  
ATOM   1856  HA  LEU A 113       5.328  -2.081  -7.492  1.00 96.52           H  
ATOM   1857  C   LEU A 113       5.865  -0.014  -7.585  1.00 96.52           C  
ATOM   1858  CB  LEU A 113       5.630  -1.626  -9.562  1.00 96.52           C  
ATOM   1859  HB2 LEU A 113       5.069  -2.505  -9.881  1.00 96.52           H  
ATOM   1860  HB3 LEU A 113       5.412  -0.810 -10.250  1.00 96.52           H  
ATOM   1861  O   LEU A 113       6.155   0.943  -8.301  1.00 96.52           O  
ATOM   1862  CG  LEU A 113       7.132  -1.953  -9.629  1.00 96.52           C  
ATOM   1863  HG  LEU A 113       7.717  -1.124  -9.231  1.00 96.52           H  
ATOM   1864  CD1 LEU A 113       7.462  -3.213  -8.834  1.00 96.52           C  
ATOM   1865 HD11 LEU A 113       8.525  -3.432  -8.930  1.00 96.52           H  
ATOM   1866 HD12 LEU A 113       7.260  -3.058  -7.774  1.00 96.52           H  
ATOM   1867 HD13 LEU A 113       6.878  -4.058  -9.200  1.00 96.52           H  
ATOM   1868  CD2 LEU A 113       7.552  -2.177 -11.078  1.00 96.52           C  
ATOM   1869 HD21 LEU A 113       7.375  -1.269 -11.655  1.00 96.52           H  
ATOM   1870 HD22 LEU A 113       6.978  -2.998 -11.507  1.00 96.52           H  
ATOM   1871 HD23 LEU A 113       8.613  -2.425 -11.120  1.00 96.52           H  
ATOM   1872  N   ALA A 114       6.178  -0.027  -6.289  1.00 94.09           N  
ATOM   1873  H   ALA A 114       5.967  -0.853  -5.747  1.00 94.09           H  
ATOM   1874  CA  ALA A 114       6.882   1.082  -5.639  1.00 94.09           C  
ATOM   1875  HA  ALA A 114       6.467   2.021  -6.005  1.00 94.09           H  
ATOM   1876  C   ALA A 114       8.386   1.094  -5.958  1.00 94.09           C  
ATOM   1877  CB  ALA A 114       6.624   1.007  -4.133  1.00 94.09           C  
ATOM   1878  HB1 ALA A 114       5.551   1.083  -3.959  1.00 94.09           H  
ATOM   1879  HB2 ALA A 114       7.127   1.833  -3.631  1.00 94.09           H  
ATOM   1880  HB3 ALA A 114       6.995   0.065  -3.728  1.00 94.09           H  
ATOM   1881  O   ALA A 114       8.988   2.164  -6.073  1.00 94.09           O  
ATOM   1882  N   SER A 115       8.987  -0.089  -6.099  1.00 93.57           N  
ATOM   1883  H   SER A 115       8.429  -0.919  -5.954  1.00 93.57           H  
ATOM   1884  CA  SER A 115      10.353  -0.299  -6.587  1.00 93.57           C  
ATOM   1885  HA  SER A 115      10.546   0.381  -7.417  1.00 93.57           H  
ATOM   1886  C   SER A 115      10.519  -1.736  -7.082  1.00 93.57           C  
ATOM   1887  CB  SER A 115      11.371  -0.023  -5.471  1.00 93.57           C  
ATOM   1888  HB2 SER A 115      12.366   0.030  -5.911  1.00 93.57           H  
ATOM   1889  HB3 SER A 115      11.155   0.935  -4.998  1.00 93.57           H  
ATOM   1890  O   SER A 115       9.678  -2.584  -6.798  1.00 93.57           O  
ATOM   1891  OG  SER A 115      11.367  -1.050  -4.497  1.00 93.57           O  
ATOM   1892  HG  SER A 115      10.586  -0.952  -3.949  1.00 93.57           H  
ATOM   1893  N   ALA A 116      11.643  -2.051  -7.727  1.00 95.30           N  
ATOM   1894  H   ALA A 116      12.254  -1.307  -8.033  1.00 95.30           H  
ATOM   1895  CA  ALA A 116      11.980  -3.411  -8.152  1.00 95.30           C  
ATOM   1896  HA  ALA A 116      11.290  -3.712  -8.940  1.00 95.30           H  
ATOM   1897  C   ALA A 116      11.894  -4.479  -7.036  1.00 95.30           C  
ATOM   1898  CB  ALA A 116      13.393  -3.353  -8.735  1.00 95.30           C  
ATOM   1899  HB1 ALA A 116      13.717  -4.361  -8.993  1.00 95.30           H  
ATOM   1900  HB2 ALA A 116      13.390  -2.738  -9.635  1.00 95.30           H  
ATOM   1901  HB3 ALA A 116      14.091  -2.942  -8.006  1.00 95.30           H  
ATOM   1902  O   ALA A 116      11.726  -5.660  -7.339  1.00 95.30           O  
ATOM   1903  N   GLY A 117      11.977  -4.078  -5.760  1.00 94.79           N  
ATOM   1904  H   GLY A 117      12.055  -3.087  -5.582  1.00 94.79           H  
ATOM   1905  CA  GLY A 117      11.876  -4.967  -4.599  1.00 94.79           C  
ATOM   1906  HA2 GLY A 117      11.838  -6.006  -4.926  1.00 94.79           H  
ATOM   1907  HA3 GLY A 117      12.772  -4.843  -3.991  1.00 94.79           H  
ATOM   1908  C   GLY A 117      10.666  -4.728  -3.689  1.00 94.79           C  
ATOM   1909  O   GLY A 117      10.580  -5.371  -2.647  1.00 94.79           O  
ATOM   1910  N   GLU A 118       9.748  -3.817  -4.025  1.00 96.14           N  
ATOM   1911  H   GLU A 118       9.790  -3.375  -4.932  1.00 96.14           H  
ATOM   1912  CA  GLU A 118       8.623  -3.485  -3.142  1.00 96.14           C  
ATOM   1913  HA  GLU A 118       8.424  -4.345  -2.503  1.00 96.14           H  
ATOM   1914  C   GLU A 118       7.332  -3.196  -3.913  1.00 96.14           C  
ATOM   1915  CB  GLU A 118       9.003  -2.316  -2.215  1.00 96.14           C  
ATOM   1916  HB2 GLU A 118       9.141  -1.413  -2.809  1.00 96.14           H  
ATOM   1917  HB3 GLU A 118       9.947  -2.558  -1.726  1.00 96.14           H  
ATOM   1918  O   GLU A 118       7.294  -2.353  -4.815  1.00 96.14           O  
ATOM   1919  CG  GLU A 118       7.945  -2.059  -1.126  1.00 96.14           C  
ATOM   1920  HG2 GLU A 118       7.696  -3.010  -0.654  1.00 96.14           H  
ATOM   1921  HG3 GLU A 118       7.043  -1.664  -1.593  1.00 96.14           H  
ATOM   1922  CD  GLU A 118       8.419  -1.072  -0.044  1.00 96.14           C  
ATOM   1923  OE1 GLU A 118       7.947  -1.198   1.113  1.00 96.14           O  
ATOM   1924  OE2 GLU A 118       9.241  -0.183  -0.366  1.00 96.14           O  
ATOM   1925  N   LEU A 119       6.262  -3.871  -3.495  1.00 97.42           N  
ATOM   1926  H   LEU A 119       6.386  -4.527  -2.737  1.00 97.42           H  
ATOM   1927  CA  LEU A 119       4.894  -3.639  -3.943  1.00 97.42           C  
ATOM   1928  HA  LEU A 119       4.913  -3.012  -4.835  1.00 97.42           H  
ATOM   1929  C   LEU A 119       4.082  -2.885  -2.884  1.00 97.42           C  
ATOM   1930  CB  LEU A 119       4.218  -4.974  -4.307  1.00 97.42           C  
ATOM   1931  HB2 LEU A 119       3.191  -4.773  -4.611  1.00 97.42           H  
ATOM   1932  HB3 LEU A 119       4.179  -5.601  -3.416  1.00 97.42           H  
ATOM   1933  O   LEU A 119       4.396  -2.879  -1.691  1.00 97.42           O  
ATOM   1934  CG  LEU A 119       4.903  -5.775  -5.423  1.00 97.42           C  
ATOM   1935  HG  LEU A 119       5.929  -5.997  -5.128  1.00 97.42           H  
ATOM   1936  CD1 LEU A 119       4.178  -7.099  -5.619  1.00 97.42           C  
ATOM   1937 HD11 LEU A 119       4.655  -7.682  -6.406  1.00 97.42           H  
ATOM   1938 HD12 LEU A 119       3.137  -6.925  -5.890  1.00 97.42           H  
ATOM   1939 HD13 LEU A 119       4.206  -7.675  -4.694  1.00 97.42           H  
ATOM   1940  CD2 LEU A 119       4.904  -5.020  -6.752  1.00 97.42           C  
ATOM   1941 HD21 LEU A 119       3.889  -4.740  -7.033  1.00 97.42           H  
ATOM   1942 HD22 LEU A 119       5.329  -5.647  -7.535  1.00 97.42           H  
ATOM   1943 HD23 LEU A 119       5.519  -4.125  -6.659  1.00 97.42           H  
ATOM   1944  N   GLN A 120       2.994  -2.273  -3.330  1.00 96.92           N  
ATOM   1945  H   GLN A 120       2.843  -2.265  -4.329  1.00 96.92           H  
ATOM   1946  CA  GLN A 120       2.007  -1.593  -2.497  1.00 96.92           C  
ATOM   1947  HA  GLN A 120       2.156  -1.866  -1.452  1.00 96.92           H  
ATOM   1948  C   GLN A 120       0.589  -2.040  -2.868  1.00 96.92           C  
ATOM   1949  CB  GLN A 120       2.206  -0.081  -2.636  1.00 96.92           C  
ATOM   1950  HB2 GLN A 120       1.348   0.437  -2.209  1.00 96.92           H  
ATOM   1951  HB3 GLN A 120       2.281   0.190  -3.689  1.00 96.92           H  
ATOM   1952  O   GLN A 120       0.374  -2.628  -3.930  1.00 96.92           O  
ATOM   1953  CG  GLN A 120       3.487   0.370  -1.923  1.00 96.92           C  
ATOM   1954  HG2 GLN A 120       4.351  -0.083  -2.409  1.00 96.92           H  
ATOM   1955  HG3 GLN A 120       3.469   0.018  -0.892  1.00 96.92           H  
ATOM   1956  CD  GLN A 120       3.672   1.880  -1.912  1.00 96.92           C  
ATOM   1957  NE2 GLN A 120       4.802   2.355  -1.436  1.00 96.92           N  
ATOM   1958 HE21 GLN A 120       4.853   3.358  -1.331  1.00 96.92           H  
ATOM   1959 HE22 GLN A 120       5.517   1.724  -1.104  1.00 96.92           H  
ATOM   1960  OE1 GLN A 120       2.824   2.666  -2.290  1.00 96.92           O  
ATOM   1961  N   LYS A 121      -0.385  -1.796  -1.984  1.00 96.95           N  
ATOM   1962  H   LYS A 121      -0.183  -1.184  -1.206  1.00 96.95           H  
ATOM   1963  CA  LYS A 121      -1.794  -2.134  -2.239  1.00 96.95           C  
ATOM   1964  HA  LYS A 121      -1.884  -3.185  -2.514  1.00 96.95           H  
ATOM   1965  C   LYS A 121      -2.308  -1.305  -3.420  1.00 96.95           C  
ATOM   1966  CB  LYS A 121      -2.638  -1.862  -0.979  1.00 96.95           C  
ATOM   1967  HB2 LYS A 121      -3.693  -1.948  -1.239  1.00 96.95           H  
ATOM   1968  HB3 LYS A 121      -2.464  -0.839  -0.646  1.00 96.95           H  
ATOM   1969  O   LYS A 121      -2.145  -0.092  -3.406  1.00 96.95           O  
ATOM   1970  CG  LYS A 121      -2.342  -2.838   0.174  1.00 96.95           C  
ATOM   1971  HG2 LYS A 121      -1.276  -2.833   0.403  1.00 96.95           H  
ATOM   1972  HG3 LYS A 121      -2.624  -3.842  -0.144  1.00 96.95           H  
ATOM   1973  CD  LYS A 121      -3.136  -2.483   1.445  1.00 96.95           C  
ATOM   1974  HD2 LYS A 121      -3.197  -3.361   2.088  1.00 96.95           H  
ATOM   1975  HD3 LYS A 121      -4.150  -2.201   1.164  1.00 96.95           H  
ATOM   1976  CE  LYS A 121      -2.475  -1.340   2.235  1.00 96.95           C  
ATOM   1977  HE2 LYS A 121      -1.547  -1.701   2.679  1.00 96.95           H  
ATOM   1978  HE3 LYS A 121      -2.235  -0.531   1.546  1.00 96.95           H  
ATOM   1979  NZ  LYS A 121      -3.376  -0.812   3.287  1.00 96.95           N  
ATOM   1980  HZ1 LYS A 121      -3.824  -1.536   3.831  1.00 96.95           H  
ATOM   1981  HZ2 LYS A 121      -4.107  -0.292   2.823  1.00 96.95           H  
ATOM   1982  HZ3 LYS A 121      -2.941  -0.143   3.907  1.00 96.95           H  
ATOM   1983  N   GLY A 122      -2.908  -1.950  -4.419  1.00 95.84           N  
ATOM   1984  H   GLY A 122      -2.943  -2.960  -4.410  1.00 95.84           H  
ATOM   1985  CA  GLY A 122      -3.539  -1.287  -5.569  1.00 95.84           C  
ATOM   1986  HA2 GLY A 122      -3.184  -1.752  -6.489  1.00 95.84           H  
ATOM   1987  HA3 GLY A 122      -3.263  -0.233  -5.597  1.00 95.84           H  
ATOM   1988  C   GLY A 122      -5.069  -1.359  -5.562  1.00 95.84           C  
ATOM   1989  O   GLY A 122      -5.697  -0.962  -6.537  1.00 95.84           O  
ATOM   1990  N   ASN A 123      -5.669  -1.894  -4.497  1.00 95.65           N  
ATOM   1991  H   ASN A 123      -5.095  -2.166  -3.712  1.00 95.65           H  
ATOM   1992  CA  ASN A 123      -7.115  -1.908  -4.283  1.00 95.65           C  
ATOM   1993  HA  ASN A 123      -7.627  -1.579  -5.188  1.00 95.65           H  
ATOM   1994  C   ASN A 123      -7.485  -0.942  -3.157  1.00 95.65           C  
ATOM   1995  CB  ASN A 123      -7.590  -3.326  -3.932  1.00 95.65           C  
ATOM   1996  HB2 ASN A 123      -8.667  -3.315  -3.765  1.00 95.65           H  
ATOM   1997  HB3 ASN A 123      -7.108  -3.637  -3.006  1.00 95.65           H  
ATOM   1998  O   ASN A 123      -6.700  -0.742  -2.229  1.00 95.65           O  
ATOM   1999  CG  ASN A 123      -7.280  -4.358  -4.991  1.00 95.65           C  
ATOM   2000  ND2 ASN A 123      -8.107  -4.494  -6.002  1.00 95.65           N  
ATOM   2001 HD21 ASN A 123      -7.947  -5.235  -6.670  1.00 95.65           H  
ATOM   2002 HD22 ASN A 123      -8.926  -3.907  -6.080  1.00 95.65           H  
ATOM   2003  OD1 ASN A 123      -6.293  -5.063  -4.893  1.00 95.65           O  
ATOM   2004  N   GLU A 124      -8.710  -0.434  -3.212  1.00 90.58           N  
ATOM   2005  H   GLU A 124      -9.308  -0.649  -3.997  1.00 90.58           H  
ATOM   2006  CA  GLU A 124      -9.330   0.373  -2.167  1.00 90.58           C  
ATOM   2007  HA  GLU A 124      -8.667   0.431  -1.303  1.00 90.58           H  
ATOM   2008  C   GLU A 124     -10.639  -0.289  -1.722  1.00 90.58           C  
ATOM   2009  CB  GLU A 124      -9.533   1.793  -2.704  1.00 90.58           C  
ATOM   2010  HB2 GLU A 124      -8.569   2.151  -3.065  1.00 90.58           H  
ATOM   2011  HB3 GLU A 124     -10.232   1.769  -3.540  1.00 90.58           H  
ATOM   2012  O   GLU A 124     -11.357  -0.875  -2.539  1.00 90.58           O  
ATOM   2013  CG  GLU A 124     -10.046   2.761  -1.631  1.00 90.58           C  
ATOM   2014  HG2 GLU A 124     -11.081   2.515  -1.395  1.00 90.58           H  
ATOM   2015  HG3 GLU A 124      -9.448   2.622  -0.730  1.00 90.58           H  
ATOM   2016  CD  GLU A 124      -9.953   4.227  -2.078  1.00 90.58           C  
ATOM   2017  OE1 GLU A 124      -9.981   5.089  -1.175  1.00 90.58           O  
ATOM   2018  OE2 GLU A 124      -9.792   4.465  -3.297  1.00 90.58           O  
ATOM   2019  N   LEU A 125     -10.921  -0.246  -0.420  1.00 95.77           N  
ATOM   2020  H   LEU A 125     -10.328   0.307   0.182  1.00 95.77           H  
ATOM   2021  CA  LEU A 125     -12.188  -0.715   0.129  1.00 95.77           C  
ATOM   2022  HA  LEU A 125     -12.510  -1.599  -0.421  1.00 95.77           H  
ATOM   2023  C   LEU A 125     -13.239   0.384  -0.045  1.00 95.77           C  
ATOM   2024  CB  LEU A 125     -12.001  -1.099   1.608  1.00 95.77           C  
ATOM   2025  HB2 LEU A 125     -11.566  -0.246   2.129  1.00 95.77           H  
ATOM   2026  HB3 LEU A 125     -11.301  -1.932   1.671  1.00 95.77           H  
ATOM   2027  O   LEU A 125     -13.091   1.467   0.510  1.00 95.77           O  
ATOM   2028  CG  LEU A 125     -13.311  -1.484   2.325  1.00 95.77           C  
ATOM   2029  HG  LEU A 125     -14.045  -0.684   2.224  1.00 95.77           H  
ATOM   2030  CD1 LEU A 125     -13.905  -2.783   1.779  1.00 95.77           C  
ATOM   2031 HD11 LEU A 125     -14.198  -2.658   0.737  1.00 95.77           H  
ATOM   2032 HD12 LEU A 125     -13.181  -3.593   1.867  1.00 95.77           H  
ATOM   2033 HD13 LEU A 125     -14.797  -3.043   2.349  1.00 95.77           H  
ATOM   2034  CD2 LEU A 125     -13.048  -1.690   3.812  1.00 95.77           C  
ATOM   2035 HD21 LEU A 125     -13.994  -1.838   4.333  1.00 95.77           H  
ATOM   2036 HD22 LEU A 125     -12.547  -0.817   4.231  1.00 95.77           H  
ATOM   2037 HD23 LEU A 125     -12.429  -2.576   3.952  1.00 95.77           H  
ATOM   2038  N   ALA A 126     -14.323   0.075  -0.751  1.00 93.77           N  
ATOM   2039  H   ALA A 126     -14.382  -0.833  -1.189  1.00 93.77           H  
ATOM   2040  CA  ALA A 126     -15.502   0.928  -0.810  1.00 93.77           C  
ATOM   2041  HA  ALA A 126     -15.238   1.941  -0.508  1.00 93.77           H  
ATOM   2042  C   ALA A 126     -16.564   0.396   0.156  1.00 93.77           C  
ATOM   2043  CB  ALA A 126     -16.002   0.996  -2.255  1.00 93.77           C  
ATOM   2044  HB1 ALA A 126     -16.873   1.648  -2.309  1.00 93.77           H  
ATOM   2045  HB2 ALA A 126     -16.280   0.001  -2.603  1.00 93.77           H  
ATOM   2046  HB3 ALA A 126     -15.219   1.400  -2.897  1.00 93.77           H  
ATOM   2047  O   ALA A 126     -16.960  -0.768   0.068  1.00 93.77           O  
ATOM   2048  N   LEU A 127     -17.029   1.247   1.070  1.00 95.40           N  
ATOM   2049  H   LEU A 127     -16.690   2.199   1.069  1.00 95.40           H  
ATOM   2050  CA  LEU A 127     -18.145   0.912   1.947  1.00 95.40           C  
ATOM   2051  HA  LEU A 127     -18.145  -0.167   2.102  1.00 95.40           H  
ATOM   2052  C   LEU A 127     -19.483   1.316   1.317  1.00 95.40           C  
ATOM   2053  CB  LEU A 127     -17.995   1.584   3.313  1.00 95.40           C  
ATOM   2054  HB2 LEU A 127     -17.905   2.660   3.164  1.00 95.40           H  
ATOM   2055  HB3 LEU A 127     -18.916   1.406   3.868  1.00 95.40           H  
ATOM   2056  O   LEU A 127     -19.573   2.395   0.728  1.00 95.40           O  
ATOM   2057  CG  LEU A 127     -16.816   1.092   4.163  1.00 95.40           C  
ATOM   2058  HG  LEU A 127     -15.872   1.370   3.695  1.00 95.40           H  
ATOM   2059  CD1 LEU A 127     -16.933   1.792   5.511  1.00 95.40           C  
ATOM   2060 HD11 LEU A 127     -17.932   1.669   5.929  1.00 95.40           H  
ATOM   2061 HD12 LEU A 127     -16.707   2.853   5.408  1.00 95.40           H  
ATOM   2062 HD13 LEU A 127     -16.224   1.335   6.202  1.00 95.40           H  
ATOM   2063  CD2 LEU A 127     -16.827  -0.422   4.400  1.00 95.40           C  
ATOM   2064 HD21 LEU A 127     -16.635  -0.950   3.467  1.00 95.40           H  
ATOM   2065 HD22 LEU A 127     -16.043  -0.693   5.107  1.00 95.40           H  
ATOM   2066 HD23 LEU A 127     -17.790  -0.731   4.807  1.00 95.40           H  
ATOM   2067  N   PRO A 128     -20.547   0.515   1.506  1.00 97.26           N  
ATOM   2068  CA  PRO A 128     -21.913   0.948   1.240  1.00 97.26           C  
ATOM   2069  HA  PRO A 128     -22.030   1.091   0.166  1.00 97.26           H  
ATOM   2070  C   PRO A 128     -22.254   2.247   1.982  1.00 97.26           C  
ATOM   2071  CB  PRO A 128     -22.808  -0.206   1.707  1.00 97.26           C  
ATOM   2072  HB2 PRO A 128     -23.104  -0.055   2.745  1.00 97.26           H  
ATOM   2073  HB3 PRO A 128     -23.688  -0.317   1.074  1.00 97.26           H  
ATOM   2074  O   PRO A 128     -21.883   2.423   3.146  1.00 97.26           O  
ATOM   2075  CG  PRO A 128     -21.898  -1.430   1.632  1.00 97.26           C  
ATOM   2076  HG2 PRO A 128     -21.884  -1.815   0.612  1.00 97.26           H  
ATOM   2077  HG3 PRO A 128     -22.202  -2.208   2.333  1.00 97.26           H  
ATOM   2078  CD  PRO A 128     -20.528  -0.859   1.980  1.00 97.26           C  
ATOM   2079  HD2 PRO A 128     -20.378  -0.863   3.060  1.00 97.26           H  
ATOM   2080  HD3 PRO A 128     -19.752  -1.444   1.486  1.00 97.26           H  
ATOM   2081  N   THR A 129     -23.023   3.129   1.338  1.00 97.05           N  
ATOM   2082  H   THR A 129     -23.250   2.956   0.369  1.00 97.05           H  
ATOM   2083  CA  THR A 129     -23.382   4.458   1.866  1.00 97.05           C  
ATOM   2084  HA  THR A 129     -22.483   5.072   1.903  1.00 97.05           H  
ATOM   2085  C   THR A 129     -23.958   4.400   3.281  1.00 97.05           C  
ATOM   2086  CB  THR A 129     -24.399   5.135   0.934  1.00 97.05           C  
ATOM   2087  HB  THR A 129     -25.327   4.563   0.946  1.00 97.05           H  
ATOM   2088  O   THR A 129     -23.558   5.191   4.126  1.00 97.05           O  
ATOM   2089  CG2 THR A 129     -24.704   6.583   1.308  1.00 97.05           C  
ATOM   2090 HG21 THR A 129     -23.781   7.161   1.364  1.00 97.05           H  
ATOM   2091 HG22 THR A 129     -25.205   6.624   2.275  1.00 97.05           H  
ATOM   2092 HG23 THR A 129     -25.365   7.022   0.561  1.00 97.05           H  
ATOM   2093  OG1 THR A 129     -23.896   5.135  -0.381  1.00 97.05           O  
ATOM   2094  HG1 THR A 129     -23.378   5.934  -0.502  1.00 97.05           H  
ATOM   2095  N   GLN A 130     -24.825   3.426   3.574  1.00 97.23           N  
ATOM   2096  H   GLN A 130     -25.111   2.798   2.836  1.00 97.23           H  
ATOM   2097  CA  GLN A 130     -25.435   3.261   4.899  1.00 97.23           C  
ATOM   2098  HA  GLN A 130     -25.968   4.180   5.141  1.00 97.23           H  
ATOM   2099  C   GLN A 130     -24.409   3.034   6.022  1.00 97.23           C  
ATOM   2100  CB  GLN A 130     -26.467   2.122   4.834  1.00 97.23           C  
ATOM   2101  HB2 GLN A 130     -27.149   2.336   4.011  1.00 97.23           H  
ATOM   2102  HB3 GLN A 130     -27.050   2.120   5.756  1.00 97.23           H  
ATOM   2103  O   GLN A 130     -24.552   3.598   7.105  1.00 97.23           O  
ATOM   2104  CG  GLN A 130     -25.853   0.718   4.642  1.00 97.23           C  
ATOM   2105  HG2 GLN A 130     -25.118   0.739   3.838  1.00 97.23           H  
ATOM   2106  HG3 GLN A 130     -25.355   0.417   5.564  1.00 97.23           H  
ATOM   2107  CD  GLN A 130     -26.881  -0.351   4.295  1.00 97.23           C  
ATOM   2108  NE2 GLN A 130     -26.523  -1.613   4.371  1.00 97.23           N  
ATOM   2109 HE21 GLN A 130     -25.656  -1.887   4.810  1.00 97.23           H  
ATOM   2110 HE22 GLN A 130     -27.264  -2.281   4.212  1.00 97.23           H  
ATOM   2111  OE1 GLN A 130     -28.004  -0.077   3.917  1.00 97.23           O  
ATOM   2112  N   LEU A 131     -23.348   2.261   5.755  1.00 98.02           N  
ATOM   2113  H   LEU A 131     -23.218   1.929   4.811  1.00 98.02           H  
ATOM   2114  CA  LEU A 131     -22.295   1.977   6.733  1.00 98.02           C  
ATOM   2115  HA  LEU A 131     -22.749   1.764   7.701  1.00 98.02           H  
ATOM   2116  C   LEU A 131     -21.392   3.195   6.928  1.00 98.02           C  
ATOM   2117  CB  LEU A 131     -21.469   0.754   6.295  1.00 98.02           C  
ATOM   2118  HB2 LEU A 131     -20.688   0.602   7.040  1.00 98.02           H  
ATOM   2119  HB3 LEU A 131     -20.981   0.978   5.346  1.00 98.02           H  
ATOM   2120  O   LEU A 131     -20.979   3.483   8.048  1.00 98.02           O  
ATOM   2121  CG  LEU A 131     -22.251  -0.564   6.144  1.00 98.02           C  
ATOM   2122  HG  LEU A 131     -22.935  -0.474   5.300  1.00 98.02           H  
ATOM   2123  CD1 LEU A 131     -21.285  -1.711   5.861  1.00 98.02           C  
ATOM   2124 HD11 LEU A 131     -21.846  -2.601   5.574  1.00 98.02           H  
ATOM   2125 HD12 LEU A 131     -20.706  -1.950   6.753  1.00 98.02           H  
ATOM   2126 HD13 LEU A 131     -20.598  -1.438   5.059  1.00 98.02           H  
ATOM   2127  CD2 LEU A 131     -23.047  -0.934   7.389  1.00 98.02           C  
ATOM   2128 HD21 LEU A 131     -22.386  -0.975   8.255  1.00 98.02           H  
ATOM   2129 HD22 LEU A 131     -23.509  -1.914   7.269  1.00 98.02           H  
ATOM   2130 HD23 LEU A 131     -23.840  -0.208   7.568  1.00 98.02           H  
ATOM   2131  N   MET A 132     -21.139   3.949   5.853  1.00 96.44           N  
ATOM   2132  H   MET A 132     -21.508   3.652   4.961  1.00 96.44           H  
ATOM   2133  CA  MET A 132     -20.416   5.218   5.933  1.00 96.44           C  
ATOM   2134  HA  MET A 132     -19.472   5.039   6.447  1.00 96.44           H  
ATOM   2135  C   MET A 132     -21.196   6.258   6.752  1.00 96.44           C  
ATOM   2136  CB  MET A 132     -20.118   5.724   4.513  1.00 96.44           C  
ATOM   2137  HB2 MET A 132     -21.049   6.004   4.020  1.00 96.44           H  
ATOM   2138  HB3 MET A 132     -19.657   4.924   3.934  1.00 96.44           H  
ATOM   2139  O   MET A 132     -20.625   6.908   7.625  1.00 96.44           O  
ATOM   2140  CG  MET A 132     -19.182   6.938   4.521  1.00 96.44           C  
ATOM   2141  HG2 MET A 132     -19.058   7.289   3.496  1.00 96.44           H  
ATOM   2142  HG3 MET A 132     -19.655   7.742   5.086  1.00 96.44           H  
ATOM   2143  SD  MET A 132     -17.536   6.643   5.228  1.00 96.44           S  
ATOM   2144  CE  MET A 132     -16.795   5.615   3.933  1.00 96.44           C  
ATOM   2145  HE1 MET A 132     -17.369   4.695   3.821  1.00 96.44           H  
ATOM   2146  HE2 MET A 132     -15.771   5.366   4.212  1.00 96.44           H  
ATOM   2147  HE3 MET A 132     -16.788   6.161   2.990  1.00 96.44           H  
ATOM   2148  N   THR A 133     -22.508   6.388   6.521  1.00 96.33           N  
ATOM   2149  H   THR A 133     -22.922   5.869   5.760  1.00 96.33           H  
ATOM   2150  CA  THR A 133     -23.381   7.278   7.303  1.00 96.33           C  
ATOM   2151  HA  THR A 133     -22.983   8.291   7.253  1.00 96.33           H  
ATOM   2152  C   THR A 133     -23.412   6.877   8.774  1.00 96.33           C  
ATOM   2153  CB  THR A 133     -24.813   7.283   6.744  1.00 96.33           C  
ATOM   2154  HB  THR A 133     -25.224   6.274   6.784  1.00 96.33           H  
ATOM   2155  O   THR A 133     -23.268   7.743   9.636  1.00 96.33           O  
ATOM   2156  CG2 THR A 133     -25.743   8.232   7.501  1.00 96.33           C  
ATOM   2157 HG21 THR A 133     -25.918   7.859   8.510  1.00 96.33           H  
ATOM   2158 HG22 THR A 133     -25.305   9.228   7.557  1.00 96.33           H  
ATOM   2159 HG23 THR A 133     -26.704   8.283   6.988  1.00 96.33           H  
ATOM   2160  OG1 THR A 133     -24.808   7.717   5.404  1.00 96.33           O  
ATOM   2161  HG1 THR A 133     -24.431   8.599   5.379  1.00 96.33           H  
ATOM   2162  N   PHE A 134     -23.554   5.583   9.070  1.00 97.82           N  
ATOM   2163  H   PHE A 134     -23.697   4.917   8.324  1.00 97.82           H  
ATOM   2164  CA  PHE A 134     -23.473   5.072  10.437  1.00 97.82           C  
ATOM   2165  HA  PHE A 134     -24.251   5.533  11.045  1.00 97.82           H  
ATOM   2166  C   PHE A 134     -22.141   5.428  11.098  1.00 97.82           C  
ATOM   2167  CB  PHE A 134     -23.698   3.559  10.427  1.00 97.82           C  
ATOM   2168  HB2 PHE A 134     -23.117   3.112   9.619  1.00 97.82           H  
ATOM   2169  HB3 PHE A 134     -24.752   3.370  10.224  1.00 97.82           H  
ATOM   2170  O   PHE A 134     -22.149   6.012  12.177  1.00 97.82           O  
ATOM   2171  CG  PHE A 134     -23.308   2.882  11.726  1.00 97.82           C  
ATOM   2172  CD1 PHE A 134     -22.058   2.240  11.840  1.00 97.82           C  
ATOM   2173  HD1 PHE A 134     -21.385   2.203  10.997  1.00 97.82           H  
ATOM   2174  CD2 PHE A 134     -24.174   2.933  12.832  1.00 97.82           C  
ATOM   2175  HD2 PHE A 134     -25.138   3.415  12.752  1.00 97.82           H  
ATOM   2176  CE1 PHE A 134     -21.679   1.648  13.057  1.00 97.82           C  
ATOM   2177  HE1 PHE A 134     -20.725   1.151  13.152  1.00 97.82           H  
ATOM   2178  CE2 PHE A 134     -23.794   2.338  14.046  1.00 97.82           C  
ATOM   2179  HE2 PHE A 134     -24.468   2.343  14.890  1.00 97.82           H  
ATOM   2180  CZ  PHE A 134     -22.550   1.696  14.158  1.00 97.82           C  
ATOM   2181  HZ  PHE A 134     -22.268   1.225  15.089  1.00 97.82           H  
ATOM   2182  N   LEU A 135     -21.014   5.150  10.438  1.00 96.92           N  
ATOM   2183  H   LEU A 135     -21.072   4.662   9.555  1.00 96.92           H  
ATOM   2184  CA  LEU A 135     -19.689   5.407  10.997  1.00 96.92           C  
ATOM   2185  HA  LEU A 135     -19.625   4.882  11.951  1.00 96.92           H  
ATOM   2186  C   LEU A 135     -19.462   6.899  11.272  1.00 96.92           C  
ATOM   2187  CB  LEU A 135     -18.639   4.840  10.033  1.00 96.92           C  
ATOM   2188  HB2 LEU A 135     -18.704   5.384   9.090  1.00 96.92           H  
ATOM   2189  HB3 LEU A 135     -18.865   3.792   9.835  1.00 96.92           H  
ATOM   2190  O   LEU A 135     -18.950   7.253  12.332  1.00 96.92           O  
ATOM   2191  CG  LEU A 135     -17.206   4.946  10.575  1.00 96.92           C  
ATOM   2192  HG  LEU A 135     -16.980   5.981  10.829  1.00 96.92           H  
ATOM   2193  CD1 LEU A 135     -16.976   4.066  11.808  1.00 96.92           C  
ATOM   2194 HD11 LEU A 135     -17.245   3.032  11.593  1.00 96.92           H  
ATOM   2195 HD12 LEU A 135     -15.929   4.118  12.105  1.00 96.92           H  
ATOM   2196 HD13 LEU A 135     -17.577   4.431  12.641  1.00 96.92           H  
ATOM   2197  CD2 LEU A 135     -16.241   4.510   9.483  1.00 96.92           C  
ATOM   2198 HD21 LEU A 135     -16.382   5.128   8.596  1.00 96.92           H  
ATOM   2199 HD22 LEU A 135     -16.408   3.463   9.228  1.00 96.92           H  
ATOM   2200 HD23 LEU A 135     -15.224   4.657   9.848  1.00 96.92           H  
ATOM   2201  N   TYR A 136     -19.894   7.769  10.355  1.00 95.22           N  
ATOM   2202  H   TYR A 136     -20.279   7.407   9.494  1.00 95.22           H  
ATOM   2203  CA  TYR A 136     -19.846   9.218  10.544  1.00 95.22           C  
ATOM   2204  HA  TYR A 136     -18.812   9.520  10.710  1.00 95.22           H  
ATOM   2205  C   TYR A 136     -20.652   9.659  11.776  1.00 95.22           C  
ATOM   2206  CB  TYR A 136     -20.362   9.905   9.271  1.00 95.22           C  
ATOM   2207  HB2 TYR A 136     -21.341   9.501   9.015  1.00 95.22           H  
ATOM   2208  HB3 TYR A 136     -19.687   9.670   8.448  1.00 95.22           H  
ATOM   2209  O   TYR A 136     -20.147  10.393  12.624  1.00 95.22           O  
ATOM   2210  CG  TYR A 136     -20.471  11.411   9.404  1.00 95.22           C  
ATOM   2211  CD1 TYR A 136     -21.719  12.011   9.667  1.00 95.22           C  
ATOM   2212  HD1 TYR A 136     -22.604  11.398   9.744  1.00 95.22           H  
ATOM   2213  CD2 TYR A 136     -19.310  12.202   9.329  1.00 95.22           C  
ATOM   2214  HD2 TYR A 136     -18.349  11.735   9.168  1.00 95.22           H  
ATOM   2215  CE1 TYR A 136     -21.804  13.405   9.849  1.00 95.22           C  
ATOM   2216  HE1 TYR A 136     -22.752  13.878  10.060  1.00 95.22           H  
ATOM   2217  CE2 TYR A 136     -19.390  13.594   9.517  1.00 95.22           C  
ATOM   2218  HE2 TYR A 136     -18.488  14.188   9.500  1.00 95.22           H  
ATOM   2219  OH  TYR A 136     -20.717  15.537   9.985  1.00 95.22           O  
ATOM   2220  HH  TYR A 136     -19.838  15.923  10.005  1.00 95.22           H  
ATOM   2221  CZ  TYR A 136     -20.638  14.197   9.780  1.00 95.22           C  
ATOM   2222  N   LEU A 137     -21.897   9.189  11.913  1.00 95.39           N  
ATOM   2223  H   LEU A 137     -22.253   8.546  11.220  1.00 95.39           H  
ATOM   2224  CA  LEU A 137     -22.738   9.533  13.063  1.00 95.39           C  
ATOM   2225  HA  LEU A 137     -22.726  10.615  13.194  1.00 95.39           H  
ATOM   2226  C   LEU A 137     -22.195   8.950  14.376  1.00 95.39           C  
ATOM   2227  CB  LEU A 137     -24.182   9.069  12.809  1.00 95.39           C  
ATOM   2228  HB2 LEU A 137     -24.749   9.207  13.730  1.00 95.39           H  
ATOM   2229  HB3 LEU A 137     -24.169   8.004  12.582  1.00 95.39           H  
ATOM   2230  O   LEU A 137     -22.243   9.631  15.398  1.00 95.39           O  
ATOM   2231  CG  LEU A 137     -24.919   9.811  11.681  1.00 95.39           C  
ATOM   2232  HG  LEU A 137     -24.375   9.710  10.742  1.00 95.39           H  
ATOM   2233  CD1 LEU A 137     -26.309   9.200  11.505  1.00 95.39           C  
ATOM   2234 HD11 LEU A 137     -26.202   8.151  11.229  1.00 95.39           H  
ATOM   2235 HD12 LEU A 137     -26.847   9.711  10.707  1.00 95.39           H  
ATOM   2236 HD13 LEU A 137     -26.875   9.268  12.434  1.00 95.39           H  
ATOM   2237  CD2 LEU A 137     -25.084  11.307  11.967  1.00 95.39           C  
ATOM   2238 HD21 LEU A 137     -25.554  11.443  12.941  1.00 95.39           H  
ATOM   2239 HD22 LEU A 137     -25.697  11.761  11.189  1.00 95.39           H  
ATOM   2240 HD23 LEU A 137     -24.107  11.791  11.965  1.00 95.39           H  
ATOM   2241  N   ALA A 138     -21.645   7.735  14.347  1.00 96.36           N  
ATOM   2242  H   ALA A 138     -21.670   7.216  13.480  1.00 96.36           H  
ATOM   2243  CA  ALA A 138     -21.039   7.083  15.503  1.00 96.36           C  
ATOM   2244  HA  ALA A 138     -21.750   7.105  16.329  1.00 96.36           H  
ATOM   2245  C   ALA A 138     -19.767   7.809  15.976  1.00 96.36           C  
ATOM   2246  CB  ALA A 138     -20.771   5.617  15.143  1.00 96.36           C  
ATOM   2247  HB1 ALA A 138     -20.395   5.092  16.021  1.00 96.36           H  
ATOM   2248  HB2 ALA A 138     -21.694   5.136  14.821  1.00 96.36           H  
ATOM   2249  HB3 ALA A 138     -20.035   5.552  14.341  1.00 96.36           H  
ATOM   2250  O   ALA A 138     -19.586   8.011  17.175  1.00 96.36           O  
ATOM   2251  N   GLN A 139     -18.924   8.292  15.056  1.00 94.93           N  
ATOM   2252  H   GLN A 139     -19.094   8.080  14.083  1.00 94.93           H  
ATOM   2253  CA  GLN A 139     -17.734   9.085  15.397  1.00 94.93           C  
ATOM   2254  HA  GLN A 139     -17.109   8.509  16.078  1.00 94.93           H  
ATOM   2255  C   GLN A 139     -18.097  10.396  16.109  1.00 94.93           C  
ATOM   2256  CB  GLN A 139     -16.944   9.365  14.109  1.00 94.93           C  
ATOM   2257  HB2 GLN A 139     -17.537   9.995  13.446  1.00 94.93           H  
ATOM   2258  HB3 GLN A 139     -16.741   8.420  13.605  1.00 94.93           H  
ATOM   2259  O   GLN A 139     -17.364  10.872  16.976  1.00 94.93           O  
ATOM   2260  CG  GLN A 139     -15.606  10.056  14.409  1.00 94.93           C  
ATOM   2261  HG2 GLN A 139     -15.783  11.017  14.893  1.00 94.93           H  
ATOM   2262  HG3 GLN A 139     -15.030   9.430  15.090  1.00 94.93           H  
ATOM   2263  CD  GLN A 139     -14.767  10.327  13.168  1.00 94.93           C  
ATOM   2264  NE2 GLN A 139     -13.517  10.690  13.350  1.00 94.93           N  
ATOM   2265 HE21 GLN A 139     -13.138  10.716  14.286  1.00 94.93           H  
ATOM   2266 HE22 GLN A 139     -12.978  10.860  12.513  1.00 94.93           H  
ATOM   2267  OE1 GLN A 139     -15.186  10.222  12.027  1.00 94.93           O  
ATOM   2268  N   HIS A 140     -19.247  10.971  15.763  1.00 92.45           N  
ATOM   2269  H   HIS A 140     -19.782  10.548  15.018  1.00 92.45           H  
ATOM   2270  CA  HIS A 140     -19.741  12.209  16.352  1.00 92.45           C  
ATOM   2271  HA  HIS A 140     -18.903  12.718  16.829  1.00 92.45           H  
ATOM   2272  C   HIS A 140     -20.763  11.993  17.472  1.00 92.45           C  
ATOM   2273  CB  HIS A 140     -20.235  13.133  15.234  1.00 92.45           C  
ATOM   2274  HB2 HIS A 140     -20.971  12.611  14.623  1.00 92.45           H  
ATOM   2275  HB3 HIS A 140     -20.709  14.012  15.672  1.00 92.45           H  
ATOM   2276  O   HIS A 140     -21.335  12.972  17.937  1.00 92.45           O  
ATOM   2277  CG  HIS A 140     -19.095  13.609  14.373  1.00 92.45           C  
ATOM   2278  CD2 HIS A 140     -18.864  13.313  13.056  1.00 92.45           C  
ATOM   2279  HD2 HIS A 140     -19.488  12.706  12.418  1.00 92.45           H  
ATOM   2280  ND1 HIS A 140     -18.058  14.405  14.801  1.00 92.45           N  
ATOM   2281  HD1 HIS A 140     -17.933  14.754  15.740  1.00 92.45           H  
ATOM   2282  CE1 HIS A 140     -17.221  14.582  13.766  1.00 92.45           C  
ATOM   2283  HE1 HIS A 140     -16.302  15.148  13.803  1.00 92.45           H  
ATOM   2284  NE2 HIS A 140     -17.678  13.952  12.674  1.00 92.45           N  
ATOM   2285  N   TYR A 141     -20.970  10.764  17.954  1.00 92.90           N  
ATOM   2286  H   TYR A 141     -20.442  10.003  17.551  1.00 92.90           H  
ATOM   2287  CA  TYR A 141     -22.087  10.393  18.834  1.00 92.90           C  
ATOM   2288  HA  TYR A 141     -23.006  10.430  18.249  1.00 92.90           H  
ATOM   2289  C   TYR A 141     -22.282  11.328  20.047  1.00 92.90           C  
ATOM   2290  CB  TYR A 141     -21.867   8.941  19.277  1.00 92.90           C  
ATOM   2291  HB2 TYR A 141     -21.772   8.317  18.388  1.00 92.90           H  
ATOM   2292  HB3 TYR A 141     -20.935   8.864  19.837  1.00 92.90           H  
ATOM   2293  O   TYR A 141     -23.400  11.774  20.314  1.00 92.90           O  
ATOM   2294  CG  TYR A 141     -22.997   8.375  20.103  1.00 92.90           C  
ATOM   2295  CD1 TYR A 141     -22.907   8.370  21.506  1.00 92.90           C  
ATOM   2296  HD1 TYR A 141     -22.020   8.745  21.996  1.00 92.90           H  
ATOM   2297  CD2 TYR A 141     -24.141   7.858  19.466  1.00 92.90           C  
ATOM   2298  HD2 TYR A 141     -24.197   7.840  18.387  1.00 92.90           H  
ATOM   2299  CE1 TYR A 141     -23.972   7.879  22.279  1.00 92.90           C  
ATOM   2300  HE1 TYR A 141     -23.899   7.895  23.356  1.00 92.90           H  
ATOM   2301  CE2 TYR A 141     -25.204   7.349  20.236  1.00 92.90           C  
ATOM   2302  HE2 TYR A 141     -26.077   6.920  19.767  1.00 92.90           H  
ATOM   2303  OH  TYR A 141     -26.168   6.941  22.401  1.00 92.90           O  
ATOM   2304  HH  TYR A 141     -25.915   6.919  23.327  1.00 92.90           H  
ATOM   2305  CZ  TYR A 141     -25.127   7.376  21.645  1.00 92.90           C  
ATOM   2306  N   ASN A 142     -21.184  11.694  20.720  1.00 89.15           N  
ATOM   2307  H   ASN A 142     -20.317  11.251  20.452  1.00 89.15           H  
ATOM   2308  CA  ASN A 142     -21.166  12.586  21.889  1.00 89.15           C  
ATOM   2309  HA  ASN A 142     -22.140  12.550  22.376  1.00 89.15           H  
ATOM   2310  C   ASN A 142     -20.916  14.074  21.552  1.00 89.15           C  
ATOM   2311  CB  ASN A 142     -20.117  12.041  22.882  1.00 89.15           C  
ATOM   2312  HB2 ASN A 142     -19.990  12.746  23.703  1.00 89.15           H  
ATOM   2313  HB3 ASN A 142     -19.154  11.925  22.384  1.00 89.15           H  
ATOM   2314  O   ASN A 142     -20.932  14.919  22.442  1.00 89.15           O  
ATOM   2315  CG  ASN A 142     -20.532  10.715  23.499  1.00 89.15           C  
ATOM   2316  ND2 ASN A 142     -19.622   9.792  23.714  1.00 89.15           N  
ATOM   2317 HD21 ASN A 142     -18.645   9.875  23.471  1.00 89.15           H  
ATOM   2318 HD22 ASN A 142     -19.917   8.931  24.152  1.00 89.15           H  
ATOM   2319  OD1 ASN A 142     -21.698  10.493  23.780  1.00 89.15           O  
ATOM   2320  N   SER A 143     -20.659  14.410  20.284  1.00 85.27           N  
ATOM   2321  H   SER A 143     -20.761  13.694  19.579  1.00 85.27           H  
ATOM   2322  CA  SER A 143     -20.216  15.743  19.834  1.00 85.27           C  
ATOM   2323  HA  SER A 143     -20.292  16.433  20.675  1.00 85.27           H  
ATOM   2324  C   SER A 143     -21.092  16.355  18.735  1.00 85.27           C  
ATOM   2325  CB  SER A 143     -18.738  15.711  19.423  1.00 85.27           C  
ATOM   2326  HB2 SER A 143     -18.427  16.711  19.121  1.00 85.27           H  
ATOM   2327  HB3 SER A 143     -18.136  15.413  20.281  1.00 85.27           H  
ATOM   2328  O   SER A 143     -20.688  17.312  18.072  1.00 85.27           O  
ATOM   2329  OG  SER A 143     -18.504  14.809  18.354  1.00 85.27           O  
ATOM   2330  HG  SER A 143     -18.359  13.938  18.732  1.00 85.27           H  
ATOM   2331  N   LEU A 144     -22.306  15.833  18.532  1.00 75.81           N  
ATOM   2332  H   LEU A 144     -22.572  15.022  19.070  1.00 75.81           H  
ATOM   2333  CA  LEU A 144     -23.244  16.377  17.554  1.00 75.81           C  
ATOM   2334  HA  LEU A 144     -22.754  16.390  16.581  1.00 75.81           H  
ATOM   2335  C   LEU A 144     -23.612  17.827  17.908  1.00 75.81           C  
ATOM   2336  CB  LEU A 144     -24.496  15.487  17.468  1.00 75.81           C  
ATOM   2337  HB2 LEU A 144     -24.882  15.337  18.476  1.00 75.81           H  
ATOM   2338  HB3 LEU A 144     -25.254  16.025  16.898  1.00 75.81           H  
ATOM   2339  O   LEU A 144     -24.321  18.096  18.875  1.00 75.81           O  
ATOM   2340  CG  LEU A 144     -24.286  14.120  16.798  1.00 75.81           C  
ATOM   2341  HG  LEU A 144     -23.444  13.608  17.264  1.00 75.81           H  
ATOM   2342  CD1 LEU A 144     -25.508  13.241  17.027  1.00 75.81           C  
ATOM   2343 HD11 LEU A 144     -25.601  13.040  18.094  1.00 75.81           H  
ATOM   2344 HD12 LEU A 144     -26.410  13.750  16.686  1.00 75.81           H  
ATOM   2345 HD13 LEU A 144     -25.384  12.286  16.516  1.00 75.81           H  
ATOM   2346  CD2 LEU A 144     -24.026  14.249  15.293  1.00 75.81           C  
ATOM   2347 HD21 LEU A 144     -24.821  14.828  14.823  1.00 75.81           H  
ATOM   2348 HD22 LEU A 144     -23.067  14.740  15.130  1.00 75.81           H  
ATOM   2349 HD23 LEU A 144     -23.968  13.255  14.850  1.00 75.81           H  
ATOM   2350  N   GLY A 145     -23.153  18.775  17.093  1.00 77.94           N  
ATOM   2351  H   GLY A 145     -22.473  18.512  16.394  1.00 77.94           H  
ATOM   2352  CA  GLY A 145     -23.616  20.157  17.154  1.00 77.94           C  
ATOM   2353  HA2 GLY A 145     -22.984  20.786  16.528  1.00 77.94           H  
ATOM   2354  HA3 GLY A 145     -23.543  20.511  18.183  1.00 77.94           H  
ATOM   2355  C   GLY A 145     -25.066  20.287  16.678  1.00 77.94           C  
ATOM   2356  O   GLY A 145     -25.520  19.539  15.809  1.00 77.94           O  
ATOM   2357  N   GLY A 146     -25.784  21.266  17.227  1.00 80.27           N  
ATOM   2358  H   GLY A 146     -25.390  21.766  18.011  1.00 80.27           H  
ATOM   2359  CA  GLY A 146     -27.147  21.606  16.819  1.00 80.27           C  
ATOM   2360  HA2 GLY A 146     -27.415  21.054  15.918  1.00 80.27           H  
ATOM   2361  HA3 GLY A 146     -27.182  22.669  16.581  1.00 80.27           H  
ATOM   2362  C   GLY A 146     -28.209  21.321  17.885  1.00 80.27           C  
ATOM   2363  O   GLY A 146     -27.875  21.029  19.034  1.00 80.27           O  
ATOM   2364  N   PRO A 147     -29.498  21.468  17.527  1.00 82.54           N  
ATOM   2365  CA  PRO A 147     -30.586  21.348  18.488  1.00 82.54           C  
ATOM   2366  HA  PRO A 147     -30.379  22.073  19.275  1.00 82.54           H  
ATOM   2367  C   PRO A 147     -30.693  19.925  19.083  1.00 82.54           C  
ATOM   2368  CB  PRO A 147     -31.855  21.790  17.747  1.00 82.54           C  
ATOM   2369  HB2 PRO A 147     -32.501  22.390  18.388  1.00 82.54           H  
ATOM   2370  HB3 PRO A 147     -32.404  20.928  17.368  1.00 82.54           H  
ATOM   2371  O   PRO A 147     -30.417  18.952  18.373  1.00 82.54           O  
ATOM   2372  CG  PRO A 147     -31.333  22.601  16.562  1.00 82.54           C  
ATOM   2373  HG2 PRO A 147     -31.158  23.631  16.873  1.00 82.54           H  
ATOM   2374  HG3 PRO A 147     -32.017  22.566  15.714  1.00 82.54           H  
ATOM   2375  CD  PRO A 147     -30.001  21.931  16.244  1.00 82.54           C  
ATOM   2376  HD2 PRO A 147     -30.162  21.074  15.590  1.00 82.54           H  
ATOM   2377  HD3 PRO A 147     -29.333  22.649  15.769  1.00 82.54           H  
ATOM   2378  N   PRO A 148     -31.150  19.778  20.345  1.00 82.99           N  
ATOM   2379  CA  PRO A 148     -31.218  18.483  21.032  1.00 82.99           C  
ATOM   2380  HA  PRO A 148     -30.203  18.102  21.146  1.00 82.99           H  
ATOM   2381  C   PRO A 148     -32.058  17.417  20.312  1.00 82.99           C  
ATOM   2382  CB  PRO A 148     -31.791  18.786  22.422  1.00 82.99           C  
ATOM   2383  HB2 PRO A 148     -32.879  18.731  22.406  1.00 82.99           H  
ATOM   2384  HB3 PRO A 148     -31.390  18.111  23.177  1.00 82.99           H  
ATOM   2385  O   PRO A 148     -31.631  16.272  20.200  1.00 82.99           O  
ATOM   2386  CG  PRO A 148     -31.367  20.230  22.674  1.00 82.99           C  
ATOM   2387  HG2 PRO A 148     -32.030  20.731  23.380  1.00 82.99           H  
ATOM   2388  HG3 PRO A 148     -30.337  20.251  23.031  1.00 82.99           H  
ATOM   2389  CD  PRO A 148     -31.440  20.856  21.286  1.00 82.99           C  
ATOM   2390  HD2 PRO A 148     -32.445  21.238  21.104  1.00 82.99           H  
ATOM   2391  HD3 PRO A 148     -30.710  21.663  21.231  1.00 82.99           H  
ATOM   2392  N   GLU A 149     -33.223  17.785  19.773  1.00 83.32           N  
ATOM   2393  H   GLU A 149     -33.549  18.726  19.944  1.00 83.32           H  
ATOM   2394  CA  GLU A 149     -34.157  16.837  19.141  1.00 83.32           C  
ATOM   2395  HA  GLU A 149     -34.345  16.025  19.843  1.00 83.32           H  
ATOM   2396  C   GLU A 149     -33.584  16.151  17.875  1.00 83.32           C  
ATOM   2397  CB  GLU A 149     -35.500  17.547  18.871  1.00 83.32           C  
ATOM   2398  HB2 GLU A 149     -35.323  18.522  18.419  1.00 83.32           H  
ATOM   2399  HB3 GLU A 149     -36.087  16.952  18.172  1.00 83.32           H  
ATOM   2400  O   GLU A 149     -33.586  14.919  17.802  1.00 83.32           O  
ATOM   2401  CG  GLU A 149     -36.328  17.802  20.136  1.00 83.32           C  
ATOM   2402  HG2 GLU A 149     -35.761  18.452  20.803  1.00 83.32           H  
ATOM   2403  HG3 GLU A 149     -37.239  18.329  19.853  1.00 83.32           H  
ATOM   2404  CD  GLU A 149     -36.697  16.496  20.847  1.00 83.32           C  
ATOM   2405  OE1 GLU A 149     -36.456  16.413  22.070  1.00 83.32           O  
ATOM   2406  OE2 GLU A 149     -37.155  15.568  20.142  1.00 83.32           O  
ATOM   2407  N   PRO A 150     -33.021  16.877  16.883  1.00 89.09           N  
ATOM   2408  CA  PRO A 150     -32.266  16.267  15.786  1.00 89.09           C  
ATOM   2409  HA  PRO A 150     -32.947  15.665  15.185  1.00 89.09           H  
ATOM   2410  C   PRO A 150     -31.097  15.389  16.242  1.00 89.09           C  
ATOM   2411  CB  PRO A 150     -31.734  17.435  14.949  1.00 89.09           C  
ATOM   2412  HB2 PRO A 150     -30.761  17.755  15.321  1.00 89.09           H  
ATOM   2413  HB3 PRO A 150     -31.670  17.176  13.892  1.00 89.09           H  
ATOM   2414  O   PRO A 150     -30.818  14.374  15.605  1.00 89.09           O  
ATOM   2415  CG  PRO A 150     -32.744  18.546  15.199  1.00 89.09           C  
ATOM   2416  HG2 PRO A 150     -33.594  18.424  14.528  1.00 89.09           H  
ATOM   2417  HG3 PRO A 150     -32.298  19.534  15.079  1.00 89.09           H  
ATOM   2418  CD  PRO A 150     -33.190  18.299  16.635  1.00 89.09           C  
ATOM   2419  HD2 PRO A 150     -34.232  18.607  16.716  1.00 89.09           H  
ATOM   2420  HD3 PRO A 150     -32.567  18.857  17.335  1.00 89.09           H  
ATOM   2421  N   ASN A 151     -30.403  15.766  17.318  1.00 90.72           N  
ATOM   2422  H   ASN A 151     -30.667  16.608  17.808  1.00 90.72           H  
ATOM   2423  CA  ASN A 151     -29.270  14.994  17.827  1.00 90.72           C  
ATOM   2424  HA  ASN A 151     -28.618  14.726  16.996  1.00 90.72           H  
ATOM   2425  C   ASN A 151     -29.720  13.675  18.450  1.00 90.72           C  
ATOM   2426  CB  ASN A 151     -28.468  15.854  18.806  1.00 90.72           C  
ATOM   2427  HB2 ASN A 151     -27.740  15.225  19.318  1.00 90.72           H  
ATOM   2428  HB3 ASN A 151     -29.127  16.289  19.557  1.00 90.72           H  
ATOM   2429  O   ASN A 151     -29.126  12.640  18.154  1.00 90.72           O  
ATOM   2430  CG  ASN A 151     -27.705  16.961  18.110  1.00 90.72           C  
ATOM   2431  ND2 ASN A 151     -27.138  17.844  18.889  1.00 90.72           N  
ATOM   2432 HD21 ASN A 151     -27.208  17.768  19.893  1.00 90.72           H  
ATOM   2433 HD22 ASN A 151     -26.450  18.464  18.485  1.00 90.72           H  
ATOM   2434  OD1 ASN A 151     -27.577  17.009  16.888  1.00 90.72           O  
ATOM   2435  N   LYS A 152     -30.823  13.690  19.203  1.00 91.44           N  
ATOM   2436  H   LYS A 152     -31.235  14.583  19.433  1.00 91.44           H  
ATOM   2437  CA  LYS A 152     -31.435  12.482  19.757  1.00 91.44           C  
ATOM   2438  HA  LYS A 152     -30.708  11.988  20.401  1.00 91.44           H  
ATOM   2439  C   LYS A 152     -31.805  11.486  18.657  1.00 91.44           C  
ATOM   2440  CB  LYS A 152     -32.645  12.892  20.602  1.00 91.44           C  
ATOM   2441  HB2 LYS A 152     -33.421  13.306  19.959  1.00 91.44           H  
ATOM   2442  HB3 LYS A 152     -32.339  13.657  21.316  1.00 91.44           H  
ATOM   2443  O   LYS A 152     -31.434  10.324  18.755  1.00 91.44           O  
ATOM   2444  CG  LYS A 152     -33.201  11.693  21.373  1.00 91.44           C  
ATOM   2445  HG2 LYS A 152     -32.435  11.297  22.040  1.00 91.44           H  
ATOM   2446  HG3 LYS A 152     -33.498  10.915  20.670  1.00 91.44           H  
ATOM   2447  CD  LYS A 152     -34.421  12.121  22.186  1.00 91.44           C  
ATOM   2448  HD2 LYS A 152     -34.129  12.871  22.921  1.00 91.44           H  
ATOM   2449  HD3 LYS A 152     -35.165  12.546  21.512  1.00 91.44           H  
ATOM   2450  CE  LYS A 152     -35.003  10.894  22.885  1.00 91.44           C  
ATOM   2451  HE2 LYS A 152     -34.273  10.503  23.593  1.00 91.44           H  
ATOM   2452  HE3 LYS A 152     -35.180  10.126  22.132  1.00 91.44           H  
ATOM   2453  NZ  LYS A 152     -36.274  11.238  23.557  1.00 91.44           N  
ATOM   2454  HZ1 LYS A 152     -36.918  11.595  22.865  1.00 91.44           H  
ATOM   2455  HZ2 LYS A 152     -36.677  10.410  23.972  1.00 91.44           H  
ATOM   2456  HZ3 LYS A 152     -36.126  11.951  24.256  1.00 91.44           H  
ATOM   2457  N   LYS A 153     -32.414  11.943  17.555  1.00 92.60           N  
ATOM   2458  H   LYS A 153     -32.718  12.907  17.563  1.00 92.60           H  
ATOM   2459  CA  LYS A 153     -32.728  11.080  16.396  1.00 92.60           C  
ATOM   2460  HA  LYS A 153     -33.341  10.245  16.736  1.00 92.60           H  
ATOM   2461  C   LYS A 153     -31.484  10.457  15.753  1.00 92.60           C  
ATOM   2462  CB  LYS A 153     -33.506  11.873  15.340  1.00 92.60           C  
ATOM   2463  HB2 LYS A 153     -33.559  11.280  14.427  1.00 92.60           H  
ATOM   2464  HB3 LYS A 153     -32.983  12.804  15.119  1.00 92.60           H  
ATOM   2465  O   LYS A 153     -31.508   9.296  15.353  1.00 92.60           O  
ATOM   2466  CG  LYS A 153     -34.934  12.176  15.802  1.00 92.60           C  
ATOM   2467  HG2 LYS A 153     -34.909  12.770  16.716  1.00 92.60           H  
ATOM   2468  HG3 LYS A 153     -35.449  11.237  16.007  1.00 92.60           H  
ATOM   2469  CD  LYS A 153     -35.695  12.944  14.718  1.00 92.60           C  
ATOM   2470  HD2 LYS A 153     -35.181  13.884  14.516  1.00 92.60           H  
ATOM   2471  HD3 LYS A 153     -35.735  12.342  13.810  1.00 92.60           H  
ATOM   2472  CE  LYS A 153     -37.110  13.223  15.226  1.00 92.60           C  
ATOM   2473  HE2 LYS A 153     -37.576  12.272  15.484  1.00 92.60           H  
ATOM   2474  HE3 LYS A 153     -37.039  13.807  16.144  1.00 92.60           H  
ATOM   2475  NZ  LYS A 153     -37.927  13.939  14.217  1.00 92.60           N  
ATOM   2476  HZ1 LYS A 153     -38.014  13.382  13.379  1.00 92.60           H  
ATOM   2477  HZ2 LYS A 153     -37.506  14.829  13.993  1.00 92.60           H  
ATOM   2478  HZ3 LYS A 153     -38.851  14.105  14.591  1.00 92.60           H  
ATOM   2479  N   LYS A 154     -30.388  11.214  15.647  1.00 93.47           N  
ATOM   2480  H   LYS A 154     -30.435  12.160  15.998  1.00 93.47           H  
ATOM   2481  CA  LYS A 154     -29.107  10.699  15.130  1.00 93.47           C  
ATOM   2482  HA  LYS A 154     -29.274  10.188  14.182  1.00 93.47           H  
ATOM   2483  C   LYS A 154     -28.498   9.658  16.075  1.00 93.47           C  
ATOM   2484  CB  LYS A 154     -28.122  11.851  14.919  1.00 93.47           C  
ATOM   2485  HB2 LYS A 154     -27.136  11.435  14.714  1.00 93.47           H  
ATOM   2486  HB3 LYS A 154     -28.058  12.409  15.854  1.00 93.47           H  
ATOM   2487  O   LYS A 154     -28.009   8.638  15.604  1.00 93.47           O  
ATOM   2488  CG  LYS A 154     -28.493  12.809  13.776  1.00 93.47           C  
ATOM   2489  HG2 LYS A 154     -28.345  12.312  12.817  1.00 93.47           H  
ATOM   2490  HG3 LYS A 154     -29.537  13.112  13.857  1.00 93.47           H  
ATOM   2491  CD  LYS A 154     -27.588  14.044  13.872  1.00 93.47           C  
ATOM   2492  HD2 LYS A 154     -26.558  13.736  13.689  1.00 93.47           H  
ATOM   2493  HD3 LYS A 154     -27.662  14.444  14.883  1.00 93.47           H  
ATOM   2494  CE  LYS A 154     -27.973  15.158  12.900  1.00 93.47           C  
ATOM   2495  HE2 LYS A 154     -27.799  14.817  11.880  1.00 93.47           H  
ATOM   2496  HE3 LYS A 154     -29.036  15.363  13.023  1.00 93.47           H  
ATOM   2497  NZ  LYS A 154     -27.178  16.380  13.198  1.00 93.47           N  
ATOM   2498  HZ1 LYS A 154     -27.322  16.667  14.155  1.00 93.47           H  
ATOM   2499  HZ2 LYS A 154     -26.190  16.201  13.093  1.00 93.47           H  
ATOM   2500  HZ3 LYS A 154     -27.437  17.149  12.596  1.00 93.47           H  
ATOM   2501  N   GLN A 155     -28.555   9.893  17.385  1.00 95.11           N  
ATOM   2502  H   GLN A 155     -28.950  10.766  17.705  1.00 95.11           H  
ATOM   2503  CA  GLN A 155     -28.095   8.938  18.398  1.00 95.11           C  
ATOM   2504  HA  GLN A 155     -27.076   8.629  18.167  1.00 95.11           H  
ATOM   2505  C   GLN A 155     -28.958   7.669  18.410  1.00 95.11           C  
ATOM   2506  CB  GLN A 155     -28.100   9.607  19.779  1.00 95.11           C  
ATOM   2507  HB2 GLN A 155     -27.948   8.844  20.543  1.00 95.11           H  
ATOM   2508  HB3 GLN A 155     -29.072  10.070  19.950  1.00 95.11           H  
ATOM   2509  O   GLN A 155     -28.417   6.570  18.430  1.00 95.11           O  
ATOM   2510  CG  GLN A 155     -26.987  10.656  19.920  1.00 95.11           C  
ATOM   2511  HG2 GLN A 155     -26.021  10.157  19.854  1.00 95.11           H  
ATOM   2512  HG3 GLN A 155     -27.044  11.380  19.108  1.00 95.11           H  
ATOM   2513  CD  GLN A 155     -27.065  11.417  21.240  1.00 95.11           C  
ATOM   2514  NE2 GLN A 155     -25.953  11.916  21.732  1.00 95.11           N  
ATOM   2515 HE21 GLN A 155     -26.009  12.348  22.644  1.00 95.11           H  
ATOM   2516 HE22 GLN A 155     -25.069  11.753  21.272  1.00 95.11           H  
ATOM   2517  OE1 GLN A 155     -28.118  11.606  21.832  1.00 95.11           O  
ATOM   2518  N   GLU A 156     -30.284   7.802  18.317  1.00 95.68           N  
ATOM   2519  H   GLU A 156     -30.678   8.730  18.370  1.00 95.68           H  
ATOM   2520  CA  GLU A 156     -31.219   6.678  18.176  1.00 95.68           C  
ATOM   2521  HA  GLU A 156     -31.134   6.023  19.044  1.00 95.68           H  
ATOM   2522  C   GLU A 156     -30.895   5.830  16.943  1.00 95.68           C  
ATOM   2523  CB  GLU A 156     -32.665   7.196  18.089  1.00 95.68           C  
ATOM   2524  HB2 GLU A 156     -32.695   8.031  17.388  1.00 95.68           H  
ATOM   2525  HB3 GLU A 156     -33.302   6.402  17.700  1.00 95.68           H  
ATOM   2526  O   GLU A 156     -30.829   4.607  17.054  1.00 95.68           O  
ATOM   2527  CG  GLU A 156     -33.229   7.634  19.452  1.00 95.68           C  
ATOM   2528  HG2 GLU A 156     -32.512   8.288  19.948  1.00 95.68           H  
ATOM   2529  HG3 GLU A 156     -33.342   6.747  20.075  1.00 95.68           H  
ATOM   2530  CD  GLU A 156     -34.584   8.363  19.353  1.00 95.68           C  
ATOM   2531  OE1 GLU A 156     -35.083   8.793  20.422  1.00 95.68           O  
ATOM   2532  OE2 GLU A 156     -35.111   8.526  18.228  1.00 95.68           O  
ATOM   2533  N   PHE A 157     -30.613   6.460  15.795  1.00 96.69           N  
ATOM   2534  H   PHE A 157     -30.735   7.461  15.749  1.00 96.69           H  
ATOM   2535  CA  PHE A 157     -30.177   5.745  14.595  1.00 96.69           C  
ATOM   2536  HA  PHE A 157     -30.958   5.039  14.310  1.00 96.69           H  
ATOM   2537  C   PHE A 157     -28.904   4.929  14.846  1.00 96.69           C  
ATOM   2538  CB  PHE A 157     -29.966   6.731  13.437  1.00 96.69           C  
ATOM   2539  HB2 PHE A 157     -30.920   7.201  13.199  1.00 96.69           H  
ATOM   2540  HB3 PHE A 157     -29.281   7.520  13.748  1.00 96.69           H  
ATOM   2541  O   PHE A 157     -28.854   3.757  14.482  1.00 96.69           O  
ATOM   2542  CG  PHE A 157     -29.409   6.076  12.187  1.00 96.69           C  
ATOM   2543  CD1 PHE A 157     -28.017   6.013  11.974  1.00 96.69           C  
ATOM   2544  HD1 PHE A 157     -27.340   6.447  12.695  1.00 96.69           H  
ATOM   2545  CD2 PHE A 157     -30.283   5.477  11.262  1.00 96.69           C  
ATOM   2546  HD2 PHE A 157     -31.349   5.496  11.433  1.00 96.69           H  
ATOM   2547  CE1 PHE A 157     -27.505   5.358  10.840  1.00 96.69           C  
ATOM   2548  HE1 PHE A 157     -26.438   5.293  10.687  1.00 96.69           H  
ATOM   2549  CE2 PHE A 157     -29.769   4.823  10.128  1.00 96.69           C  
ATOM   2550  HE2 PHE A 157     -30.441   4.339   9.433  1.00 96.69           H  
ATOM   2551  CZ  PHE A 157     -28.381   4.762   9.917  1.00 96.69           C  
ATOM   2552  HZ  PHE A 157     -27.987   4.239   9.058  1.00 96.69           H  
ATOM   2553  N   VAL A 158     -27.888   5.519  15.482  1.00 97.09           N  
ATOM   2554  H   VAL A 158     -27.993   6.479  15.777  1.00 97.09           H  
ATOM   2555  CA  VAL A 158     -26.639   4.807  15.795  1.00 97.09           C  
ATOM   2556  HA  VAL A 158     -26.242   4.375  14.877  1.00 97.09           H  
ATOM   2557  C   VAL A 158     -26.903   3.640  16.749  1.00 97.09           C  
ATOM   2558  CB  VAL A 158     -25.586   5.775  16.358  1.00 97.09           C  
ATOM   2559  HB  VAL A 158     -25.999   6.317  17.209  1.00 97.09           H  
ATOM   2560  O   VAL A 158     -26.464   2.527  16.475  1.00 97.09           O  
ATOM   2561  CG1 VAL A 158     -24.322   5.044  16.803  1.00 97.09           C  
ATOM   2562 HG11 VAL A 158     -24.515   4.469  17.708  1.00 97.09           H  
ATOM   2563 HG12 VAL A 158     -23.970   4.377  16.017  1.00 97.09           H  
ATOM   2564 HG13 VAL A 158     -23.544   5.780  17.004  1.00 97.09           H  
ATOM   2565  CG2 VAL A 158     -25.146   6.789  15.294  1.00 97.09           C  
ATOM   2566 HG21 VAL A 158     -26.008   7.314  14.882  1.00 97.09           H  
ATOM   2567 HG22 VAL A 158     -24.477   7.523  15.743  1.00 97.09           H  
ATOM   2568 HG23 VAL A 158     -24.625   6.276  14.485  1.00 97.09           H  
ATOM   2569  N   ASN A 159     -27.686   3.856  17.807  1.00 96.37           N  
ATOM   2570  H   ASN A 159     -28.019   4.796  17.969  1.00 96.37           H  
ATOM   2571  CA  ASN A 159     -28.016   2.826  18.796  1.00 96.37           C  
ATOM   2572  HA  ASN A 159     -27.089   2.415  19.196  1.00 96.37           H  
ATOM   2573  C   ASN A 159     -28.799   1.651  18.193  1.00 96.37           C  
ATOM   2574  CB  ASN A 159     -28.790   3.482  19.950  1.00 96.37           C  
ATOM   2575  HB2 ASN A 159     -29.169   2.707  20.616  1.00 96.37           H  
ATOM   2576  HB3 ASN A 159     -29.635   4.045  19.553  1.00 96.37           H  
ATOM   2577  O   ASN A 159     -28.566   0.502  18.559  1.00 96.37           O  
ATOM   2578  CG  ASN A 159     -27.908   4.397  20.778  1.00 96.37           C  
ATOM   2579  ND2 ASN A 159     -28.469   5.395  21.417  1.00 96.37           N  
ATOM   2580 HD21 ASN A 159     -29.455   5.593  21.326  1.00 96.37           H  
ATOM   2581 HD22 ASN A 159     -27.810   6.007  21.877  1.00 96.37           H  
ATOM   2582  OD1 ASN A 159     -26.707   4.232  20.869  1.00 96.37           O  
ATOM   2583  N   GLN A 160     -29.694   1.916  17.238  1.00 97.38           N  
ATOM   2584  H   GLN A 160     -29.871   2.882  16.999  1.00 97.38           H  
ATOM   2585  CA  GLN A 160     -30.436   0.876  16.516  1.00 97.38           C  
ATOM   2586  HA  GLN A 160     -30.857   0.173  17.235  1.00 97.38           H  
ATOM   2587  C   GLN A 160     -29.556   0.051  15.566  1.00 97.38           C  
ATOM   2588  CB  GLN A 160     -31.581   1.529  15.731  1.00 97.38           C  
ATOM   2589  HB2 GLN A 160     -31.982   0.812  15.014  1.00 97.38           H  
ATOM   2590  HB3 GLN A 160     -31.194   2.384  15.178  1.00 97.38           H  
ATOM   2591  O   GLN A 160     -29.932  -1.064  15.215  1.00 97.38           O  
ATOM   2592  CG  GLN A 160     -32.725   1.974  16.651  1.00 97.38           C  
ATOM   2593  HG2 GLN A 160     -32.335   2.584  17.466  1.00 97.38           H  
ATOM   2594  HG3 GLN A 160     -33.192   1.092  17.089  1.00 97.38           H  
ATOM   2595  CD  GLN A 160     -33.795   2.778  15.920  1.00 97.38           C  
ATOM   2596  NE2 GLN A 160     -34.794   3.261  16.626  1.00 97.38           N  
ATOM   2597 HE21 GLN A 160     -35.458   3.827  16.119  1.00 97.38           H  
ATOM   2598 HE22 GLN A 160     -34.819   3.139  17.628  1.00 97.38           H  
ATOM   2599  OE1 GLN A 160     -33.773   2.996  14.719  1.00 97.38           O  
ATOM   2600  N   HIS A 161     -28.396   0.575  15.161  1.00 97.60           N  
ATOM   2601  H   HIS A 161     -28.137   1.488  15.506  1.00 97.60           H  
ATOM   2602  CA  HIS A 161     -27.534  -0.031  14.145  1.00 97.60           C  
ATOM   2603  HA  HIS A 161     -27.944  -1.002  13.869  1.00 97.60           H  
ATOM   2604  C   HIS A 161     -26.114  -0.321  14.649  1.00 97.60           C  
ATOM   2605  CB  HIS A 161     -27.539   0.831  12.873  1.00 97.60           C  
ATOM   2606  HB2 HIS A 161     -27.134   1.815  13.107  1.00 97.60           H  
ATOM   2607  HB3 HIS A 161     -26.891   0.369  12.129  1.00 97.60           H  
ATOM   2608  O   HIS A 161     -25.206  -0.459  13.839  1.00 97.60           O  
ATOM   2609  CG  HIS A 161     -28.901   0.996  12.249  1.00 97.60           C  
ATOM   2610  CD2 HIS A 161     -29.499   0.178  11.329  1.00 97.60           C  
ATOM   2611  HD2 HIS A 161     -29.084  -0.736  10.930  1.00 97.60           H  
ATOM   2612  ND1 HIS A 161     -29.784   2.008  12.520  1.00 97.60           N  
ATOM   2613  HD1 HIS A 161     -29.626   2.741  13.196  1.00 97.60           H  
ATOM   2614  CE1 HIS A 161     -30.890   1.812  11.787  1.00 97.60           C  
ATOM   2615  HE1 HIS A 161     -31.769   2.438  11.817  1.00 97.60           H  
ATOM   2616  NE2 HIS A 161     -30.753   0.721  11.018  1.00 97.60           N  
ATOM   2617  N   VAL A 162     -25.887  -0.460  15.962  1.00 96.24           N  
ATOM   2618  H   VAL A 162     -26.648  -0.268  16.597  1.00 96.24           H  
ATOM   2619  CA  VAL A 162     -24.552  -0.773  16.526  1.00 96.24           C  
ATOM   2620  HA  VAL A 162     -23.880   0.055  16.300  1.00 96.24           H  
ATOM   2621  C   VAL A 162     -23.931  -2.029  15.894  1.00 96.24           C  
ATOM   2622  CB  VAL A 162     -24.628  -0.918  18.061  1.00 96.24           C  
ATOM   2623  HB  VAL A 162     -25.400  -1.645  18.311  1.00 96.24           H  
ATOM   2624  O   VAL A 162     -22.716  -2.091  15.702  1.00 96.24           O  
ATOM   2625  CG1 VAL A 162     -23.311  -1.378  18.699  1.00 96.24           C  
ATOM   2626 HG11 VAL A 162     -22.502  -0.700  18.428  1.00 96.24           H  
ATOM   2627 HG12 VAL A 162     -23.409  -1.393  19.785  1.00 96.24           H  
ATOM   2628 HG13 VAL A 162     -23.056  -2.388  18.378  1.00 96.24           H  
ATOM   2629  CG2 VAL A 162     -24.990   0.425  18.702  1.00 96.24           C  
ATOM   2630 HG21 VAL A 162     -25.966   0.747  18.341  1.00 96.24           H  
ATOM   2631 HG22 VAL A 162     -24.247   1.181  18.446  1.00 96.24           H  
ATOM   2632 HG23 VAL A 162     -25.042   0.323  19.786  1.00 96.24           H  
ATOM   2633  N   SER A 163     -24.753  -2.997  15.473  1.00 96.22           N  
ATOM   2634  H   SER A 163     -25.749  -2.867  15.582  1.00 96.22           H  
ATOM   2635  CA  SER A 163     -24.302  -4.192  14.749  1.00 96.22           C  
ATOM   2636  HA  SER A 163     -23.595  -4.727  15.383  1.00 96.22           H  
ATOM   2637  C   SER A 163     -23.579  -3.888  13.431  1.00 96.22           C  
ATOM   2638  CB  SER A 163     -25.489  -5.121  14.478  1.00 96.22           C  
ATOM   2639  HB2 SER A 163     -25.147  -6.006  13.942  1.00 96.22           H  
ATOM   2640  HB3 SER A 163     -25.919  -5.433  15.430  1.00 96.22           H  
ATOM   2641  O   SER A 163     -22.809  -4.723  12.965  1.00 96.22           O  
ATOM   2642  OG  SER A 163     -26.484  -4.460  13.720  1.00 96.22           O  
ATOM   2643  HG  SER A 163     -26.300  -4.591  12.787  1.00 96.22           H  
ATOM   2644  N   TYR A 164     -23.742  -2.694  12.853  1.00 98.18           N  
ATOM   2645  H   TYR A 164     -24.363  -2.021  13.279  1.00 98.18           H  
ATOM   2646  CA  TYR A 164     -23.026  -2.284  11.643  1.00 98.18           C  
ATOM   2647  HA  TYR A 164     -23.203  -3.026  10.865  1.00 98.18           H  
ATOM   2648  C   TYR A 164     -21.507  -2.228  11.834  1.00 98.18           C  
ATOM   2649  CB  TYR A 164     -23.553  -0.930  11.145  1.00 98.18           C  
ATOM   2650  HB2 TYR A 164     -23.595  -0.230  11.980  1.00 98.18           H  
ATOM   2651  HB3 TYR A 164     -22.820  -0.525  10.447  1.00 98.18           H  
ATOM   2652  O   TYR A 164     -20.783  -2.365  10.850  1.00 98.18           O  
ATOM   2653  CG  TYR A 164     -24.893  -0.930  10.424  1.00 98.18           C  
ATOM   2654  CD1 TYR A 164     -25.686  -2.091  10.300  1.00 98.18           C  
ATOM   2655  HD1 TYR A 164     -25.376  -3.032  10.730  1.00 98.18           H  
ATOM   2656  CD2 TYR A 164     -25.324   0.262   9.812  1.00 98.18           C  
ATOM   2657  HD2 TYR A 164     -24.715   1.148   9.909  1.00 98.18           H  
ATOM   2658  CE1 TYR A 164     -26.879  -2.061   9.560  1.00 98.18           C  
ATOM   2659  HE1 TYR A 164     -27.468  -2.959   9.447  1.00 98.18           H  
ATOM   2660  CE2 TYR A 164     -26.526   0.305   9.082  1.00 98.18           C  
ATOM   2661  HE2 TYR A 164     -26.855   1.229   8.630  1.00 98.18           H  
ATOM   2662  OH  TYR A 164     -28.462  -0.850   8.244  1.00 98.18           O  
ATOM   2663  HH  TYR A 164     -28.740   0.039   8.011  1.00 98.18           H  
ATOM   2664  CZ  TYR A 164     -27.301  -0.867   8.948  1.00 98.18           C  
ATOM   2665  N   PHE A 165     -20.986  -2.110  13.062  1.00 97.97           N  
ATOM   2666  H   PHE A 165     -21.602  -1.990  13.854  1.00 97.97           H  
ATOM   2667  CA  PHE A 165     -19.550  -2.311  13.298  1.00 97.97           C  
ATOM   2668  HA  PHE A 165     -18.990  -1.605  12.685  1.00 97.97           H  
ATOM   2669  C   PHE A 165     -19.095  -3.712  12.873  1.00 97.97           C  
ATOM   2670  CB  PHE A 165     -19.209  -2.070  14.774  1.00 97.97           C  
ATOM   2671  HB2 PHE A 165     -19.914  -2.613  15.403  1.00 97.97           H  
ATOM   2672  HB3 PHE A 165     -18.217  -2.475  14.973  1.00 97.97           H  
ATOM   2673  O   PHE A 165     -18.067  -3.858  12.207  1.00 97.97           O  
ATOM   2674  CG  PHE A 165     -19.180  -0.609  15.168  1.00 97.97           C  
ATOM   2675  CD1 PHE A 165     -18.297   0.269  14.513  1.00 97.97           C  
ATOM   2676  HD1 PHE A 165     -17.642  -0.099  13.736  1.00 97.97           H  
ATOM   2677  CD2 PHE A 165     -20.002  -0.130  16.204  1.00 97.97           C  
ATOM   2678  HD2 PHE A 165     -20.656  -0.807  16.733  1.00 97.97           H  
ATOM   2679  CE1 PHE A 165     -18.258   1.626  14.871  1.00 97.97           C  
ATOM   2680  HE1 PHE A 165     -17.590   2.295  14.348  1.00 97.97           H  
ATOM   2681  CE2 PHE A 165     -19.948   1.225  16.575  1.00 97.97           C  
ATOM   2682  HE2 PHE A 165     -20.564   1.585  17.386  1.00 97.97           H  
ATOM   2683  CZ  PHE A 165     -19.080   2.103  15.906  1.00 97.97           C  
ATOM   2684  HZ  PHE A 165     -19.037   3.140  16.206  1.00 97.97           H  
ATOM   2685  N   LYS A 166     -19.889  -4.740  13.183  1.00 97.48           N  
ATOM   2686  H   LYS A 166     -20.764  -4.545  13.648  1.00 97.48           H  
ATOM   2687  CA  LYS A 166     -19.613  -6.123  12.787  1.00 97.48           C  
ATOM   2688  HA  LYS A 166     -18.593  -6.368  13.081  1.00 97.48           H  
ATOM   2689  C   LYS A 166     -19.710  -6.305  11.274  1.00 97.48           C  
ATOM   2690  CB  LYS A 166     -20.576  -7.040  13.542  1.00 97.48           C  
ATOM   2691  HB2 LYS A 166     -21.595  -6.875  13.193  1.00 97.48           H  
ATOM   2692  HB3 LYS A 166     -20.526  -6.795  14.603  1.00 97.48           H  
ATOM   2693  O   LYS A 166     -18.846  -6.961  10.695  1.00 97.48           O  
ATOM   2694  CG  LYS A 166     -20.232  -8.519  13.357  1.00 97.48           C  
ATOM   2695  HG2 LYS A 166     -20.366  -8.809  12.315  1.00 97.48           H  
ATOM   2696  HG3 LYS A 166     -19.199  -8.696  13.657  1.00 97.48           H  
ATOM   2697  CD  LYS A 166     -21.173  -9.335  14.243  1.00 97.48           C  
ATOM   2698  HD2 LYS A 166     -22.204  -9.148  13.944  1.00 97.48           H  
ATOM   2699  HD3 LYS A 166     -21.040  -9.011  15.276  1.00 97.48           H  
ATOM   2700  CE  LYS A 166     -20.865 -10.825  14.134  1.00 97.48           C  
ATOM   2701  HE2 LYS A 166     -21.129 -11.168  13.134  1.00 97.48           H  
ATOM   2702  HE3 LYS A 166     -19.794 -10.964  14.281  1.00 97.48           H  
ATOM   2703  NZ  LYS A 166     -21.620 -11.560  15.174  1.00 97.48           N  
ATOM   2704  HZ1 LYS A 166     -22.612 -11.411  15.058  1.00 97.48           H  
ATOM   2705  HZ2 LYS A 166     -21.367 -11.196  16.082  1.00 97.48           H  
ATOM   2706  HZ3 LYS A 166     -21.411 -12.548  15.155  1.00 97.48           H  
ATOM   2707  N   ASP A 167     -20.685  -5.666  10.631  1.00 98.09           N  
ATOM   2708  H   ASP A 167     -21.413  -5.235  11.183  1.00 98.09           H  
ATOM   2709  CA  ASP A 167     -20.836  -5.701   9.170  1.00 98.09           C  
ATOM   2710  HA  ASP A 167     -20.887  -6.740   8.845  1.00 98.09           H  
ATOM   2711  C   ASP A 167     -19.638  -5.042   8.467  1.00 98.09           C  
ATOM   2712  CB  ASP A 167     -22.141  -5.006   8.749  1.00 98.09           C  
ATOM   2713  HB2 ASP A 167     -22.208  -5.029   7.662  1.00 98.09           H  
ATOM   2714  HB3 ASP A 167     -22.103  -3.960   9.054  1.00 98.09           H  
ATOM   2715  O   ASP A 167     -19.072  -5.598   7.521  1.00 98.09           O  
ATOM   2716  CG  ASP A 167     -23.407  -5.653   9.321  1.00 98.09           C  
ATOM   2717  OD1 ASP A 167     -23.363  -6.853   9.668  1.00 98.09           O  
ATOM   2718  OD2 ASP A 167     -24.416  -4.922   9.409  1.00 98.09           O  
ATOM   2719  N   ILE A 168     -19.178  -3.887   8.967  1.00 98.34           N  
ATOM   2720  H   ILE A 168     -19.687  -3.468   9.732  1.00 98.34           H  
ATOM   2721  CA  ILE A 168     -17.965  -3.223   8.468  1.00 98.34           C  
ATOM   2722  HA  ILE A 168     -18.077  -3.063   7.396  1.00 98.34           H  
ATOM   2723  C   ILE A 168     -16.744  -4.131   8.663  1.00 98.34           C  
ATOM   2724  CB  ILE A 168     -17.766  -1.846   9.149  1.00 98.34           C  
ATOM   2725  HB  ILE A 168     -17.786  -1.985  10.230  1.00 98.34           H  
ATOM   2726  O   ILE A 168     -15.933  -4.281   7.746  1.00 98.34           O  
ATOM   2727  CG1 ILE A 168     -18.881  -0.853   8.752  1.00 98.34           C  
ATOM   2728 HG12 ILE A 168     -19.851  -1.348   8.797  1.00 98.34           H  
ATOM   2729 HG13 ILE A 168     -18.727  -0.535   7.721  1.00 98.34           H  
ATOM   2730  CG2 ILE A 168     -16.407  -1.239   8.750  1.00 98.34           C  
ATOM   2731 HG21 ILE A 168     -15.590  -1.853   9.129  1.00 98.34           H  
ATOM   2732 HG22 ILE A 168     -16.330  -1.170   7.665  1.00 98.34           H  
ATOM   2733 HG23 ILE A 168     -16.295  -0.244   9.183  1.00 98.34           H  
ATOM   2734  CD1 ILE A 168     -18.963   0.388   9.654  1.00 98.34           C  
ATOM   2735 HD11 ILE A 168     -19.061   0.085  10.696  1.00 98.34           H  
ATOM   2736 HD12 ILE A 168     -19.838   0.975   9.377  1.00 98.34           H  
ATOM   2737 HD13 ILE A 168     -18.079   1.015   9.538  1.00 98.34           H  
ATOM   2738  N   LEU A 169     -16.607  -4.769   9.830  1.00 98.31           N  
ATOM   2739  H   LEU A 169     -17.297  -4.612  10.550  1.00 98.31           H  
ATOM   2740  CA  LEU A 169     -15.498  -5.681  10.108  1.00 98.31           C  
ATOM   2741  HA  LEU A 169     -14.571  -5.138   9.927  1.00 98.31           H  
ATOM   2742  C   LEU A 169     -15.514  -6.905   9.184  1.00 98.31           C  
ATOM   2743  CB  LEU A 169     -15.556  -6.101  11.582  1.00 98.31           C  
ATOM   2744  HB2 LEU A 169     -16.485  -6.642  11.761  1.00 98.31           H  
ATOM   2745  HB3 LEU A 169     -15.568  -5.205  12.202  1.00 98.31           H  
ATOM   2746  O   LEU A 169     -14.454  -7.344   8.732  1.00 98.31           O  
ATOM   2747  CG  LEU A 169     -14.380  -6.990  12.019  1.00 98.31           C  
ATOM   2748  HG  LEU A 169     -14.351  -7.900  11.420  1.00 98.31           H  
ATOM   2749  CD1 LEU A 169     -13.036  -6.269  11.904  1.00 98.31           C  
ATOM   2750 HD11 LEU A 169     -12.807  -6.060  10.859  1.00 98.31           H  
ATOM   2751 HD12 LEU A 169     -12.257  -6.920  12.302  1.00 98.31           H  
ATOM   2752 HD13 LEU A 169     -13.061  -5.339  12.471  1.00 98.31           H  
ATOM   2753  CD2 LEU A 169     -14.584  -7.383  13.473  1.00 98.31           C  
ATOM   2754 HD21 LEU A 169     -15.510  -7.949  13.578  1.00 98.31           H  
ATOM   2755 HD22 LEU A 169     -13.755  -7.987  13.840  1.00 98.31           H  
ATOM   2756 HD23 LEU A 169     -14.659  -6.475  14.071  1.00 98.31           H  
ATOM   2757  N   GLN A 170     -16.697  -7.431   8.864  1.00 98.29           N  
ATOM   2758  H   GLN A 170     -17.528  -7.056   9.298  1.00 98.29           H  
ATOM   2759  CA  GLN A 170     -16.852  -8.515   7.902  1.00 98.29           C  
ATOM   2760  HA  GLN A 170     -16.217  -9.342   8.217  1.00 98.29           H  
ATOM   2761  C   GLN A 170     -16.386  -8.087   6.504  1.00 98.29           C  
ATOM   2762  CB  GLN A 170     -18.304  -9.012   7.907  1.00 98.29           C  
ATOM   2763  HB2 GLN A 170     -18.557  -9.360   8.908  1.00 98.29           H  
ATOM   2764  HB3 GLN A 170     -18.982  -8.204   7.634  1.00 98.29           H  
ATOM   2765  O   GLN A 170     -15.568  -8.790   5.907  1.00 98.29           O  
ATOM   2766  CG  GLN A 170     -18.466 -10.166   6.908  1.00 98.29           C  
ATOM   2767  HG2 GLN A 170     -17.732 -10.943   7.125  1.00 98.29           H  
ATOM   2768  HG3 GLN A 170     -18.279  -9.798   5.899  1.00 98.29           H  
ATOM   2769  CD  GLN A 170     -19.846 -10.804   6.912  1.00 98.29           C  
ATOM   2770  NE2 GLN A 170     -20.101 -11.665   5.955  1.00 98.29           N  
ATOM   2771 HE21 GLN A 170     -19.458 -11.723   5.178  1.00 98.29           H  
ATOM   2772 HE22 GLN A 170     -21.048 -12.011   5.898  1.00 98.29           H  
ATOM   2773  OE1 GLN A 170     -20.686 -10.573   7.765  1.00 98.29           O  
ATOM   2774  N   LEU A 171     -16.805  -6.912   6.019  1.00 98.32           N  
ATOM   2775  H   LEU A 171     -17.492  -6.394   6.547  1.00 98.32           H  
ATOM   2776  CA  LEU A 171     -16.340  -6.378   4.732  1.00 98.32           C  
ATOM   2777  HA  LEU A 171     -16.589  -7.090   3.945  1.00 98.32           H  
ATOM   2778  C   LEU A 171     -14.814  -6.201   4.701  1.00 98.32           C  
ATOM   2779  CB  LEU A 171     -17.028  -5.031   4.446  1.00 98.32           C  
ATOM   2780  HB2 LEU A 171     -16.535  -4.570   3.590  1.00 98.32           H  
ATOM   2781  HB3 LEU A 171     -16.881  -4.374   5.303  1.00 98.32           H  
ATOM   2782  O   LEU A 171     -14.162  -6.550   3.714  1.00 98.32           O  
ATOM   2783  CG  LEU A 171     -18.533  -5.116   4.139  1.00 98.32           C  
ATOM   2784  HG  LEU A 171     -19.058  -5.603   4.961  1.00 98.32           H  
ATOM   2785  CD1 LEU A 171     -19.076  -3.696   3.978  1.00 98.32           C  
ATOM   2786 HD11 LEU A 171     -18.902  -3.145   4.903  1.00 98.32           H  
ATOM   2787 HD12 LEU A 171     -18.580  -3.192   3.149  1.00 98.32           H  
ATOM   2788 HD13 LEU A 171     -20.149  -3.741   3.795  1.00 98.32           H  
ATOM   2789  CD2 LEU A 171     -18.821  -5.884   2.848  1.00 98.32           C  
ATOM   2790 HD21 LEU A 171     -19.890  -5.853   2.636  1.00 98.32           H  
ATOM   2791 HD22 LEU A 171     -18.542  -6.931   2.963  1.00 98.32           H  
ATOM   2792 HD23 LEU A 171     -18.272  -5.450   2.013  1.00 98.32           H  
ATOM   2793  N   ILE A 172     -14.222  -5.708   5.793  1.00 98.28           N  
ATOM   2794  H   ILE A 172     -14.818  -5.407   6.551  1.00 98.28           H  
ATOM   2795  CA  ILE A 172     -12.764  -5.578   5.939  1.00 98.28           C  
ATOM   2796  HA  ILE A 172     -12.379  -5.029   5.080  1.00 98.28           H  
ATOM   2797  C   ILE A 172     -12.085  -6.955   5.928  1.00 98.28           C  
ATOM   2798  CB  ILE A 172     -12.428  -4.776   7.219  1.00 98.28           C  
ATOM   2799  HB  ILE A 172     -12.992  -5.196   8.052  1.00 98.28           H  
ATOM   2800  O   ILE A 172     -11.040  -7.118   5.295  1.00 98.28           O  
ATOM   2801  CG1 ILE A 172     -12.851  -3.301   7.028  1.00 98.28           C  
ATOM   2802 HG12 ILE A 172     -13.871  -3.254   6.644  1.00 98.28           H  
ATOM   2803 HG13 ILE A 172     -12.201  -2.830   6.291  1.00 98.28           H  
ATOM   2804  CG2 ILE A 172     -10.928  -4.862   7.567  1.00 98.28           C  
ATOM   2805 HG21 ILE A 172     -10.657  -5.885   7.830  1.00 98.28           H  
ATOM   2806 HG22 ILE A 172     -10.702  -4.240   8.433  1.00 98.28           H  
ATOM   2807 HG23 ILE A 172     -10.329  -4.533   6.718  1.00 98.28           H  
ATOM   2808  CD1 ILE A 172     -12.808  -2.463   8.307  1.00 98.28           C  
ATOM   2809 HD11 ILE A 172     -13.290  -1.502   8.123  1.00 98.28           H  
ATOM   2810 HD12 ILE A 172     -11.773  -2.274   8.592  1.00 98.28           H  
ATOM   2811 HD13 ILE A 172     -13.333  -2.977   9.112  1.00 98.28           H  
ATOM   2812  N   SER A 173     -12.669  -7.950   6.597  1.00 98.37           N  
ATOM   2813  H   SER A 173     -13.517  -7.739   7.102  1.00 98.37           H  
ATOM   2814  CA  SER A 173     -12.159  -9.325   6.651  1.00 98.37           C  
ATOM   2815  HA  SER A 173     -11.128  -9.301   7.006  1.00 98.37           H  
ATOM   2816  C   SER A 173     -12.154  -9.983   5.272  1.00 98.37           C  
ATOM   2817  CB  SER A 173     -13.003 -10.128   7.647  1.00 98.37           C  
ATOM   2818  HB2 SER A 173     -12.988  -9.614   8.609  1.00 98.37           H  
ATOM   2819  HB3 SER A 173     -14.035 -10.174   7.301  1.00 98.37           H  
ATOM   2820  O   SER A 173     -11.125 -10.508   4.836  1.00 98.37           O  
ATOM   2821  OG  SER A 173     -12.523 -11.449   7.830  1.00 98.37           O  
ATOM   2822  HG  SER A 173     -13.036 -11.806   8.559  1.00 98.37           H  
ATOM   2823  N   GLU A 174     -13.264  -9.887   4.541  1.00 97.82           N  
ATOM   2824  H   GLU A 174     -14.073  -9.442   4.950  1.00 97.82           H  
ATOM   2825  CA  GLU A 174     -13.394 -10.401   3.176  1.00 97.82           C  
ATOM   2826  HA  GLU A 174     -13.144 -11.462   3.159  1.00 97.82           H  
ATOM   2827  C   GLU A 174     -12.437  -9.689   2.211  1.00 97.82           C  
ATOM   2828  CB  GLU A 174     -14.846 -10.235   2.708  1.00 97.82           C  
ATOM   2829  HB2 GLU A 174     -14.891 -10.448   1.640  1.00 97.82           H  
ATOM   2830  HB3 GLU A 174     -15.157  -9.203   2.871  1.00 97.82           H  
ATOM   2831  O   GLU A 174     -11.720 -10.337   1.442  1.00 97.82           O  
ATOM   2832  CG  GLU A 174     -15.805 -11.190   3.441  1.00 97.82           C  
ATOM   2833  HG2 GLU A 174     -15.686 -11.071   4.518  1.00 97.82           H  
ATOM   2834  HG3 GLU A 174     -15.526 -12.215   3.193  1.00 97.82           H  
ATOM   2835  CD  GLU A 174     -17.279 -10.962   3.072  1.00 97.82           C  
ATOM   2836  OE1 GLU A 174     -18.138 -11.542   3.782  1.00 97.82           O  
ATOM   2837  OE2 GLU A 174     -17.530 -10.233   2.086  1.00 97.82           O  
ATOM   2838  N   PHE A 175     -12.346  -8.358   2.293  1.00 97.59           N  
ATOM   2839  H   PHE A 175     -12.973  -7.871   2.918  1.00 97.59           H  
ATOM   2840  CA  PHE A 175     -11.396  -7.575   1.504  1.00 97.59           C  
ATOM   2841  HA  PHE A 175     -11.570  -7.778   0.447  1.00 97.59           H  
ATOM   2842  C   PHE A 175      -9.945  -7.962   1.816  1.00 97.59           C  
ATOM   2843  CB  PHE A 175     -11.649  -6.086   1.762  1.00 97.59           C  
ATOM   2844  HB2 PHE A 175     -12.701  -5.879   1.564  1.00 97.59           H  
ATOM   2845  HB3 PHE A 175     -11.467  -5.864   2.814  1.00 97.59           H  
ATOM   2846  O   PHE A 175      -9.142  -8.166   0.904  1.00 97.59           O  
ATOM   2847  CG  PHE A 175     -10.814  -5.158   0.906  1.00 97.59           C  
ATOM   2848  CD1 PHE A 175      -9.579  -4.676   1.377  1.00 97.59           C  
ATOM   2849  HD1 PHE A 175      -9.222  -4.987   2.348  1.00 97.59           H  
ATOM   2850  CD2 PHE A 175     -11.289  -4.750  -0.354  1.00 97.59           C  
ATOM   2851  HD2 PHE A 175     -12.253  -5.091  -0.703  1.00 97.59           H  
ATOM   2852  CE1 PHE A 175      -8.829  -3.776   0.599  1.00 97.59           C  
ATOM   2853  HE1 PHE A 175      -7.895  -3.379   0.968  1.00 97.59           H  
ATOM   2854  CE2 PHE A 175     -10.538  -3.855  -1.135  1.00 97.59           C  
ATOM   2855  HE2 PHE A 175     -10.924  -3.503  -2.080  1.00 97.59           H  
ATOM   2856  CZ  PHE A 175      -9.312  -3.362  -0.653  1.00 97.59           C  
ATOM   2857  HZ  PHE A 175      -8.754  -2.640  -1.230  1.00 97.59           H  
ATOM   2858  N   SER A 176      -9.604  -8.131   3.094  1.00 97.63           N  
ATOM   2859  H   SER A 176     -10.303  -7.957   3.802  1.00 97.63           H  
ATOM   2860  CA  SER A 176      -8.261  -8.522   3.518  1.00 97.63           C  
ATOM   2861  HA  SER A 176      -7.566  -7.771   3.143  1.00 97.63           H  
ATOM   2862  C   SER A 176      -7.847  -9.875   2.949  1.00 97.63           C  
ATOM   2863  CB  SER A 176      -8.173  -8.542   5.040  1.00 97.63           C  
ATOM   2864  HB2 SER A 176      -8.401  -7.547   5.424  1.00 97.63           H  
ATOM   2865  HB3 SER A 176      -8.903  -9.247   5.438  1.00 97.63           H  
ATOM   2866  O   SER A 176      -6.786  -9.976   2.324  1.00 97.63           O  
ATOM   2867  OG  SER A 176      -6.869  -8.927   5.435  1.00 97.63           O  
ATOM   2868  HG  SER A 176      -6.939  -9.408   6.263  1.00 97.63           H  
ATOM   2869  N   LYS A 177      -8.714 -10.885   3.087  1.00 97.32           N  
ATOM   2870  H   LYS A 177      -9.571 -10.710   3.592  1.00 97.32           H  
ATOM   2871  CA  LYS A 177      -8.489 -12.240   2.561  1.00 97.32           C  
ATOM   2872  HA  LYS A 177      -7.542 -12.631   2.933  1.00 97.32           H  
ATOM   2873  C   LYS A 177      -8.401 -12.272   1.038  1.00 97.32           C  
ATOM   2874  CB  LYS A 177      -9.627 -13.161   3.018  1.00 97.32           C  
ATOM   2875  HB2 LYS A 177     -10.584 -12.695   2.785  1.00 97.32           H  
ATOM   2876  HB3 LYS A 177      -9.562 -14.103   2.473  1.00 97.32           H  
ATOM   2877  O   LYS A 177      -7.675 -13.091   0.489  1.00 97.32           O  
ATOM   2878  CG  LYS A 177      -9.546 -13.466   4.517  1.00 97.32           C  
ATOM   2879  HG2 LYS A 177      -8.631 -14.021   4.725  1.00 97.32           H  
ATOM   2880  HG3 LYS A 177      -9.529 -12.535   5.084  1.00 97.32           H  
ATOM   2881  CD  LYS A 177     -10.760 -14.295   4.949  1.00 97.32           C  
ATOM   2882  HD2 LYS A 177     -11.668 -13.740   4.715  1.00 97.32           H  
ATOM   2883  HD3 LYS A 177     -10.762 -15.240   4.407  1.00 97.32           H  
ATOM   2884  CE  LYS A 177     -10.695 -14.556   6.454  1.00 97.32           C  
ATOM   2885  HE2 LYS A 177      -9.768 -15.083   6.680  1.00 97.32           H  
ATOM   2886  HE3 LYS A 177     -10.668 -13.594   6.966  1.00 97.32           H  
ATOM   2887  NZ  LYS A 177     -11.866 -15.339   6.916  1.00 97.32           N  
ATOM   2888  HZ1 LYS A 177     -11.898 -16.235   6.451  1.00 97.32           H  
ATOM   2889  HZ2 LYS A 177     -11.810 -15.494   7.912  1.00 97.32           H  
ATOM   2890  HZ3 LYS A 177     -12.719 -14.836   6.716  1.00 97.32           H  
ATOM   2891  N   ARG A 178      -9.126 -11.386   0.349  1.00 96.47           N  
ATOM   2892  H   ARG A 178      -9.779 -10.812   0.864  1.00 96.47           H  
ATOM   2893  CA  ARG A 178      -9.133 -11.341  -1.116  1.00 96.47           C  
ATOM   2894  HA  ARG A 178      -9.060 -12.364  -1.487  1.00 96.47           H  
ATOM   2895  C   ARG A 178      -7.929 -10.608  -1.700  1.00 96.47           C  
ATOM   2896  CB  ARG A 178     -10.468 -10.757  -1.592  1.00 96.47           C  
ATOM   2897  HB2 ARG A 178     -10.536  -9.713  -1.285  1.00 96.47           H  
ATOM   2898  HB3 ARG A 178     -11.276 -11.311  -1.116  1.00 96.47           H  
ATOM   2899  O   ARG A 178      -7.363 -11.084  -2.679  1.00 96.47           O  
ATOM   2900  CG  ARG A 178     -10.631 -10.870  -3.116  1.00 96.47           C  
ATOM   2901  HG2 ARG A 178     -10.440 -11.900  -3.418  1.00 96.47           H  
ATOM   2902  HG3 ARG A 178      -9.913 -10.228  -3.628  1.00 96.47           H  
ATOM   2903  CD  ARG A 178     -12.049 -10.497  -3.560  1.00 96.47           C  
ATOM   2904  HD2 ARG A 178     -12.127 -10.646  -4.636  1.00 96.47           H  
ATOM   2905  HD3 ARG A 178     -12.748 -11.188  -3.090  1.00 96.47           H  
ATOM   2906  NE  ARG A 178     -12.420  -9.115  -3.188  1.00 96.47           N  
ATOM   2907  HE  ARG A 178     -12.711  -8.984  -2.230  1.00 96.47           H  
ATOM   2908  NH1 ARG A 178     -12.224  -8.140  -5.266  1.00 96.47           N  
ATOM   2909 HH11 ARG A 178     -11.805  -8.980  -5.637  1.00 96.47           H  
ATOM   2910 HH12 ARG A 178     -12.365  -7.353  -5.884  1.00 96.47           H  
ATOM   2911  NH2 ARG A 178     -13.002  -6.948  -3.543  1.00 96.47           N  
ATOM   2912 HH21 ARG A 178     -13.153  -6.171  -4.170  1.00 96.47           H  
ATOM   2913 HH22 ARG A 178     -13.348  -6.897  -2.595  1.00 96.47           H  
ATOM   2914  CZ  ARG A 178     -12.543  -8.080  -4.000  1.00 96.47           C  
ATOM   2915  N   VAL A 179      -7.556  -9.444  -1.156  1.00 96.14           N  
ATOM   2916  H   VAL A 179      -8.092  -9.098  -0.373  1.00 96.14           H  
ATOM   2917  CA  VAL A 179      -6.586  -8.552  -1.826  1.00 96.14           C  
ATOM   2918  HA  VAL A 179      -6.131  -9.109  -2.645  1.00 96.14           H  
ATOM   2919  C   VAL A 179      -5.393  -8.103  -0.980  1.00 96.14           C  
ATOM   2920  CB  VAL A 179      -7.271  -7.344  -2.494  1.00 96.14           C  
ATOM   2921  HB  VAL A 179      -6.499  -6.817  -3.054  1.00 96.14           H  
ATOM   2922  O   VAL A 179      -4.334  -7.807  -1.540  1.00 96.14           O  
ATOM   2923  CG1 VAL A 179      -8.364  -7.762  -3.486  1.00 96.14           C  
ATOM   2924 HG11 VAL A 179      -7.988  -8.544  -4.147  1.00 96.14           H  
ATOM   2925 HG12 VAL A 179      -9.238  -8.131  -2.950  1.00 96.14           H  
ATOM   2926 HG13 VAL A 179      -8.658  -6.905  -4.092  1.00 96.14           H  
ATOM   2927  CG2 VAL A 179      -7.894  -6.347  -1.517  1.00 96.14           C  
ATOM   2928 HG21 VAL A 179      -8.236  -5.475  -2.074  1.00 96.14           H  
ATOM   2929 HG22 VAL A 179      -8.763  -6.781  -1.023  1.00 96.14           H  
ATOM   2930 HG23 VAL A 179      -7.167  -6.020  -0.773  1.00 96.14           H  
ATOM   2931  N   ILE A 180      -5.506  -8.063   0.351  1.00 96.48           N  
ATOM   2932  H   ILE A 180      -6.360  -8.395   0.775  1.00 96.48           H  
ATOM   2933  CA  ILE A 180      -4.396  -7.633   1.222  1.00 96.48           C  
ATOM   2934  HA  ILE A 180      -3.831  -6.857   0.705  1.00 96.48           H  
ATOM   2935  C   ILE A 180      -3.430  -8.800   1.452  1.00 96.48           C  
ATOM   2936  CB  ILE A 180      -4.911  -7.010   2.540  1.00 96.48           C  
ATOM   2937  HB  ILE A 180      -5.466  -7.774   3.085  1.00 96.48           H  
ATOM   2938  O   ILE A 180      -2.235  -8.656   1.179  1.00 96.48           O  
ATOM   2939  CG1 ILE A 180      -5.840  -5.810   2.234  1.00 96.48           C  
ATOM   2940 HG12 ILE A 180      -5.298  -5.069   1.647  1.00 96.48           H  
ATOM   2941 HG13 ILE A 180      -6.690  -6.152   1.643  1.00 96.48           H  
ATOM   2942  CG2 ILE A 180      -3.754  -6.562   3.451  1.00 96.48           C  
ATOM   2943 HG21 ILE A 180      -4.137  -6.348   4.449  1.00 96.48           H  
ATOM   2944 HG22 ILE A 180      -3.284  -5.665   3.047  1.00 96.48           H  
ATOM   2945 HG23 ILE A 180      -3.009  -7.351   3.554  1.00 96.48           H  
ATOM   2946  CD1 ILE A 180      -6.408  -5.126   3.480  1.00 96.48           C  
ATOM   2947 HD11 ILE A 180      -6.925  -5.849   4.110  1.00 96.48           H  
ATOM   2948 HD12 ILE A 180      -5.609  -4.660   4.058  1.00 96.48           H  
ATOM   2949 HD13 ILE A 180      -7.117  -4.359   3.168  1.00 96.48           H  
ATOM   2950  N   LEU A 181      -3.956  -9.958   1.866  1.00 95.72           N  
ATOM   2951  H   LEU A 181      -4.959  -9.993   1.984  1.00 95.72           H  
ATOM   2952  CA  LEU A 181      -3.213 -11.169   2.241  1.00 95.72           C  
ATOM   2953  HA  LEU A 181      -3.953 -11.900   2.565  1.00 95.72           H  
ATOM   2954  C   LEU A 181      -2.298 -10.951   3.460  1.00 95.72           C  
ATOM   2955  CB  LEU A 181      -2.492 -11.787   1.027  1.00 95.72           C  
ATOM   2956  HB2 LEU A 181      -2.145 -12.777   1.325  1.00 95.72           H  
ATOM   2957  HB3 LEU A 181      -1.612 -11.189   0.794  1.00 95.72           H  
ATOM   2958  O   LEU A 181      -1.074 -11.119   3.412  1.00 95.72           O  
ATOM   2959  CG  LEU A 181      -3.326 -11.928  -0.258  1.00 95.72           C  
ATOM   2960  HG  LEU A 181      -3.531 -10.941  -0.673  1.00 95.72           H  
ATOM   2961  CD1 LEU A 181      -2.512 -12.719  -1.274  1.00 95.72           C  
ATOM   2962 HD11 LEU A 181      -2.358 -13.736  -0.912  1.00 95.72           H  
ATOM   2963 HD12 LEU A 181      -3.060 -12.778  -2.215  1.00 95.72           H  
ATOM   2964 HD13 LEU A 181      -1.540 -12.251  -1.429  1.00 95.72           H  
ATOM   2965  CD2 LEU A 181      -4.644 -12.660  -0.042  1.00 95.72           C  
ATOM   2966 HD21 LEU A 181      -5.291 -12.082   0.617  1.00 95.72           H  
ATOM   2967 HD22 LEU A 181      -4.472 -13.639   0.405  1.00 95.72           H  
ATOM   2968 HD23 LEU A 181      -5.163 -12.792  -0.991  1.00 95.72           H  
ATOM   2969  N   ALA A 182      -2.906 -10.518   4.566  1.00 96.91           N  
ATOM   2970  H   ALA A 182      -3.912 -10.436   4.541  1.00 96.91           H  
ATOM   2971  CA  ALA A 182      -2.238 -10.277   5.843  1.00 96.91           C  
ATOM   2972  HA  ALA A 182      -1.228 -10.685   5.800  1.00 96.91           H  
ATOM   2973  C   ALA A 182      -2.950 -11.021   6.984  1.00 96.91           C  
ATOM   2974  CB  ALA A 182      -2.121  -8.762   6.064  1.00 96.91           C  
ATOM   2975  HB1 ALA A 182      -1.607  -8.302   5.219  1.00 96.91           H  
ATOM   2976  HB2 ALA A 182      -3.116  -8.327   6.152  1.00 96.91           H  
ATOM   2977  HB3 ALA A 182      -1.558  -8.567   6.977  1.00 96.91           H  
ATOM   2978  O   ALA A 182      -3.451 -10.393   7.914  1.00 96.91           O  
ATOM   2979  N   ASP A 183      -2.997 -12.353   6.905  1.00 97.80           N  
ATOM   2980  H   ASP A 183      -2.682 -12.800   6.056  1.00 97.80           H  
ATOM   2981  CA  ASP A 183      -3.816 -13.196   7.793  1.00 97.80           C  
ATOM   2982  HA  ASP A 183      -4.863 -12.924   7.656  1.00 97.80           H  
ATOM   2983  C   ASP A 183      -3.500 -12.993   9.278  1.00 97.80           C  
ATOM   2984  CB  ASP A 183      -3.675 -14.672   7.393  1.00 97.80           C  
ATOM   2985  HB2 ASP A 183      -2.637 -14.979   7.525  1.00 97.80           H  
ATOM   2986  HB3 ASP A 183      -4.300 -15.278   8.049  1.00 97.80           H  
ATOM   2987  O   ASP A 183      -4.408 -12.716  10.050  1.00 97.80           O  
ATOM   2988  CG  ASP A 183      -4.104 -14.914   5.943  1.00 97.80           C  
ATOM   2989  OD1 ASP A 183      -5.015 -14.191   5.474  1.00 97.80           O  
ATOM   2990  OD2 ASP A 183      -3.427 -15.723   5.275  1.00 97.80           O  
ATOM   2991  N   ALA A 184      -2.220 -12.967   9.664  1.00 97.81           N  
ATOM   2992  H   ALA A 184      -1.521 -13.280   9.005  1.00 97.81           H  
ATOM   2993  CA  ALA A 184      -1.822 -12.704  11.052  1.00 97.81           C  
ATOM   2994  HA  ALA A 184      -2.259 -13.472  11.691  1.00 97.81           H  
ATOM   2995  C   ALA A 184      -2.305 -11.334  11.575  1.00 97.81           C  
ATOM   2996  CB  ALA A 184      -0.294 -12.804  11.134  1.00 97.81           C  
ATOM   2997  HB1 ALA A 184       0.018 -12.650  12.167  1.00 97.81           H  
ATOM   2998  HB2 ALA A 184       0.171 -12.045  10.503  1.00 97.81           H  
ATOM   2999  HB3 ALA A 184       0.026 -13.797  10.819  1.00 97.81           H  
ATOM   3000  O   ALA A 184      -2.681 -11.191  12.738  1.00 97.81           O  
ATOM   3001  N   ASN A 185      -2.317 -10.306  10.716  1.00 98.01           N  
ATOM   3002  H   ASN A 185      -2.094 -10.490   9.748  1.00 98.01           H  
ATOM   3003  CA  ASN A 185      -2.865  -9.001  11.079  1.00 98.01           C  
ATOM   3004  HA  ASN A 185      -2.456  -8.694  12.042  1.00 98.01           H  
ATOM   3005  C   ASN A 185      -4.385  -9.078  11.230  1.00 98.01           C  
ATOM   3006  CB  ASN A 185      -2.519  -7.942  10.023  1.00 98.01           C  
ATOM   3007  HB2 ASN A 185      -3.127  -7.062  10.236  1.00 98.01           H  
ATOM   3008  HB3 ASN A 185      -2.796  -8.289   9.028  1.00 98.01           H  
ATOM   3009  O   ASN A 185      -4.927  -8.509  12.172  1.00 98.01           O  
ATOM   3010  CG  ASN A 185      -1.066  -7.527   9.998  1.00 98.01           C  
ATOM   3011  ND2 ASN A 185      -0.845  -6.238   9.969  1.00 98.01           N  
ATOM   3012 HD21 ASN A 185      -1.619  -5.604  10.107  1.00 98.01           H  
ATOM   3013 HD22 ASN A 185       0.093  -5.909  10.149  1.00 98.01           H  
ATOM   3014  OD1 ASN A 185      -0.140  -8.319   9.947  1.00 98.01           O  
ATOM   3015  N   LEU A 186      -5.062  -9.763  10.304  1.00 98.43           N  
ATOM   3016  H   LEU A 186      -4.541 -10.255   9.593  1.00 98.43           H  
ATOM   3017  CA  LEU A 186      -6.510  -9.928  10.329  1.00 98.43           C  
ATOM   3018  HA  LEU A 186      -6.962  -8.938  10.381  1.00 98.43           H  
ATOM   3019  C   LEU A 186      -6.965 -10.697  11.573  1.00 98.43           C  
ATOM   3020  CB  LEU A 186      -6.959 -10.606   9.025  1.00 98.43           C  
ATOM   3021  HB2 LEU A 186      -6.444 -11.562   8.928  1.00 98.43           H  
ATOM   3022  HB3 LEU A 186      -6.667  -9.977   8.184  1.00 98.43           H  
ATOM   3023  O   LEU A 186      -7.878 -10.244  12.251  1.00 98.43           O  
ATOM   3024  CG  LEU A 186      -8.473 -10.868   8.965  1.00 98.43           C  
ATOM   3025  HG  LEU A 186      -8.767 -11.525   9.785  1.00 98.43           H  
ATOM   3026  CD1 LEU A 186      -9.293  -9.580   9.051  1.00 98.43           C  
ATOM   3027 HD11 LEU A 186      -9.118  -9.078  10.003  1.00 98.43           H  
ATOM   3028 HD12 LEU A 186      -9.046  -8.907   8.230  1.00 98.43           H  
ATOM   3029 HD13 LEU A 186     -10.354  -9.831   9.019  1.00 98.43           H  
ATOM   3030  CD2 LEU A 186      -8.807 -11.578   7.656  1.00 98.43           C  
ATOM   3031 HD21 LEU A 186      -8.295 -12.540   7.624  1.00 98.43           H  
ATOM   3032 HD22 LEU A 186      -9.883 -11.740   7.596  1.00 98.43           H  
ATOM   3033 HD23 LEU A 186      -8.490 -10.980   6.801  1.00 98.43           H  
ATOM   3034  N   GLU A 187      -6.306 -11.801  11.915  1.00 98.24           N  
ATOM   3035  H   GLU A 187      -5.581 -12.144  11.300  1.00 98.24           H  
ATOM   3036  CA  GLU A 187      -6.568 -12.570  13.136  1.00 98.24           C  
ATOM   3037  HA  GLU A 187      -7.579 -12.977  13.111  1.00 98.24           H  
ATOM   3038  C   GLU A 187      -6.459 -11.686  14.382  1.00 98.24           C  
ATOM   3039  CB  GLU A 187      -5.567 -13.728  13.230  1.00 98.24           C  
ATOM   3040  HB2 GLU A 187      -4.565 -13.335  13.058  1.00 98.24           H  
ATOM   3041  HB3 GLU A 187      -5.605 -14.150  14.234  1.00 98.24           H  
ATOM   3042  O   GLU A 187      -7.368 -11.676  15.213  1.00 98.24           O  
ATOM   3043  CG  GLU A 187      -5.876 -14.845  12.221  1.00 98.24           C  
ATOM   3044  HG2 GLU A 187      -6.029 -14.411  11.232  1.00 98.24           H  
ATOM   3045  HG3 GLU A 187      -6.810 -15.324  12.513  1.00 98.24           H  
ATOM   3046  CD  GLU A 187      -4.763 -15.901  12.134  1.00 98.24           C  
ATOM   3047  OE1 GLU A 187      -4.922 -16.816  11.296  1.00 98.24           O  
ATOM   3048  OE2 GLU A 187      -3.756 -15.782  12.870  1.00 98.24           O  
ATOM   3049  N   LYS A 188      -5.403 -10.864  14.462  1.00 98.18           N  
ATOM   3050  H   LYS A 188      -4.687 -10.952  13.755  1.00 98.18           H  
ATOM   3051  CA  LYS A 188      -5.216  -9.899  15.554  1.00 98.18           C  
ATOM   3052  HA  LYS A 188      -5.276 -10.449  16.493  1.00 98.18           H  
ATOM   3053  C   LYS A 188      -6.333  -8.848  15.602  1.00 98.18           C  
ATOM   3054  CB  LYS A 188      -3.818  -9.272  15.428  1.00 98.18           C  
ATOM   3055  HB2 LYS A 188      -3.086 -10.073  15.330  1.00 98.18           H  
ATOM   3056  HB3 LYS A 188      -3.773  -8.650  14.534  1.00 98.18           H  
ATOM   3057  O   LYS A 188      -6.811  -8.522  16.686  1.00 98.18           O  
ATOM   3058  CG  LYS A 188      -3.454  -8.426  16.656  1.00 98.18           C  
ATOM   3059  HG2 LYS A 188      -3.516  -9.051  17.547  1.00 98.18           H  
ATOM   3060  HG3 LYS A 188      -4.164  -7.604  16.754  1.00 98.18           H  
ATOM   3061  CD  LYS A 188      -2.038  -7.840  16.544  1.00 98.18           C  
ATOM   3062  HD2 LYS A 188      -1.994  -7.164  15.690  1.00 98.18           H  
ATOM   3063  HD3 LYS A 188      -1.321  -8.649  16.405  1.00 98.18           H  
ATOM   3064  CE  LYS A 188      -1.723  -7.084  17.840  1.00 98.18           C  
ATOM   3065  HE2 LYS A 188      -1.720  -7.803  18.658  1.00 98.18           H  
ATOM   3066  HE3 LYS A 188      -2.536  -6.383  18.030  1.00 98.18           H  
ATOM   3067  NZ  LYS A 188      -0.427  -6.354  17.801  1.00 98.18           N  
ATOM   3068  HZ1 LYS A 188      -0.198  -6.014  18.724  1.00 98.18           H  
ATOM   3069  HZ2 LYS A 188       0.327  -6.944  17.480  1.00 98.18           H  
ATOM   3070  HZ3 LYS A 188      -0.479  -5.524  17.228  1.00 98.18           H  
ATOM   3071  N   ILE A 189      -6.764  -8.319  14.454  1.00 98.40           N  
ATOM   3072  H   ILE A 189      -6.330  -8.639  13.600  1.00 98.40           H  
ATOM   3073  CA  ILE A 189      -7.881  -7.358  14.365  1.00 98.40           C  
ATOM   3074  HA  ILE A 189      -7.669  -6.503  15.007  1.00 98.40           H  
ATOM   3075  C   ILE A 189      -9.170  -7.999  14.887  1.00 98.40           C  
ATOM   3076  CB  ILE A 189      -8.059  -6.849  12.912  1.00 98.40           C  
ATOM   3077  HB  ILE A 189      -8.106  -7.710  12.246  1.00 98.40           H  
ATOM   3078  O   ILE A 189      -9.842  -7.418  15.736  1.00 98.40           O  
ATOM   3079  CG1 ILE A 189      -6.876  -5.959  12.492  1.00 98.40           C  
ATOM   3080 HG12 ILE A 189      -7.016  -4.960  12.905  1.00 98.40           H  
ATOM   3081 HG13 ILE A 189      -5.956  -6.370  12.909  1.00 98.40           H  
ATOM   3082  CG2 ILE A 189      -9.356  -6.040  12.734  1.00 98.40           C  
ATOM   3083 HG21 ILE A 189      -9.486  -5.743  11.694  1.00 98.40           H  
ATOM   3084 HG22 ILE A 189     -10.223  -6.641  13.010  1.00 98.40           H  
ATOM   3085 HG23 ILE A 189      -9.340  -5.148  13.361  1.00 98.40           H  
ATOM   3086  CD1 ILE A 189      -6.677  -5.846  10.976  1.00 98.40           C  
ATOM   3087 HD11 ILE A 189      -6.425  -6.823  10.561  1.00 98.40           H  
ATOM   3088 HD12 ILE A 189      -5.854  -5.164  10.764  1.00 98.40           H  
ATOM   3089 HD13 ILE A 189      -7.580  -5.483  10.485  1.00 98.40           H  
ATOM   3090  N   LEU A 190      -9.494  -9.204  14.411  1.00 98.33           N  
ATOM   3091  H   LEU A 190      -8.876  -9.638  13.740  1.00 98.33           H  
ATOM   3092  CA  LEU A 190     -10.703  -9.926  14.808  1.00 98.33           C  
ATOM   3093  HA  LEU A 190     -11.571  -9.291  14.631  1.00 98.33           H  
ATOM   3094  C   LEU A 190     -10.699 -10.238  16.312  1.00 98.33           C  
ATOM   3095  CB  LEU A 190     -10.833 -11.210  13.966  1.00 98.33           C  
ATOM   3096  HB2 LEU A 190      -9.923 -11.796  14.093  1.00 98.33           H  
ATOM   3097  HB3 LEU A 190     -11.660 -11.798  14.365  1.00 98.33           H  
ATOM   3098  O   LEU A 190     -11.705 -10.007  16.980  1.00 98.33           O  
ATOM   3099  CG  LEU A 190     -11.076 -10.992  12.459  1.00 98.33           C  
ATOM   3100  HG  LEU A 190     -10.301 -10.350  12.040  1.00 98.33           H  
ATOM   3101  CD1 LEU A 190     -11.034 -12.335  11.727  1.00 98.33           C  
ATOM   3102 HD11 LEU A 190     -11.174 -12.173  10.658  1.00 98.33           H  
ATOM   3103 HD12 LEU A 190     -10.061 -12.800  11.886  1.00 98.33           H  
ATOM   3104 HD13 LEU A 190     -11.815 -12.992  12.109  1.00 98.33           H  
ATOM   3105  CD2 LEU A 190     -12.420 -10.331  12.163  1.00 98.33           C  
ATOM   3106 HD21 LEU A 190     -13.232 -10.901  12.614  1.00 98.33           H  
ATOM   3107 HD22 LEU A 190     -12.421  -9.320  12.570  1.00 98.33           H  
ATOM   3108 HD23 LEU A 190     -12.575 -10.259  11.086  1.00 98.33           H  
ATOM   3109  N   SER A 191      -9.567 -10.686  16.871  1.00 97.95           N  
ATOM   3110  H   SER A 191      -8.770 -10.885  16.284  1.00 97.95           H  
ATOM   3111  CA  SER A 191      -9.461 -10.936  18.314  1.00 97.95           C  
ATOM   3112  HA  SER A 191     -10.278 -11.598  18.603  1.00 97.95           H  
ATOM   3113  C   SER A 191      -9.608  -9.660  19.144  1.00 97.95           C  
ATOM   3114  CB  SER A 191      -8.145 -11.644  18.668  1.00 97.95           C  
ATOM   3115  HB2 SER A 191      -8.054 -12.552  18.073  1.00 97.95           H  
ATOM   3116  HB3 SER A 191      -8.182 -11.930  19.720  1.00 97.95           H  
ATOM   3117  O   SER A 191     -10.253  -9.678  20.189  1.00 97.95           O  
ATOM   3118  OG  SER A 191      -6.994 -10.841  18.463  1.00 97.95           O  
ATOM   3119  HG  SER A 191      -7.204  -9.917  18.621  1.00 97.95           H  
ATOM   3120  N   LEU A 192      -9.026  -8.544  18.686  1.00 98.00           N  
ATOM   3121  H   LEU A 192      -8.559  -8.568  17.790  1.00 98.00           H  
ATOM   3122  CA  LEU A 192      -9.118  -7.263  19.388  1.00 98.00           C  
ATOM   3123  HA  LEU A 192      -8.836  -7.409  20.431  1.00 98.00           H  
ATOM   3124  C   LEU A 192     -10.549  -6.737  19.407  1.00 98.00           C  
ATOM   3125  CB  LEU A 192      -8.183  -6.230  18.739  1.00 98.00           C  
ATOM   3126  HB2 LEU A 192      -8.310  -6.279  17.658  1.00 98.00           H  
ATOM   3127  HB3 LEU A 192      -8.483  -5.233  19.060  1.00 98.00           H  
ATOM   3128  O   LEU A 192     -10.990  -6.275  20.455  1.00 98.00           O  
ATOM   3129  CG  LEU A 192      -6.701  -6.418  19.094  1.00 98.00           C  
ATOM   3130  HG  LEU A 192      -6.407  -7.456  18.943  1.00 98.00           H  
ATOM   3131  CD1 LEU A 192      -5.853  -5.532  18.179  1.00 98.00           C  
ATOM   3132 HD11 LEU A 192      -6.130  -4.487  18.320  1.00 98.00           H  
ATOM   3133 HD12 LEU A 192      -6.023  -5.816  17.141  1.00 98.00           H  
ATOM   3134 HD13 LEU A 192      -4.798  -5.665  18.420  1.00 98.00           H  
ATOM   3135  CD2 LEU A 192      -6.405  -6.047  20.547  1.00 98.00           C  
ATOM   3136 HD21 LEU A 192      -5.341  -6.164  20.754  1.00 98.00           H  
ATOM   3137 HD22 LEU A 192      -6.686  -5.013  20.742  1.00 98.00           H  
ATOM   3138 HD23 LEU A 192      -6.954  -6.695  21.231  1.00 98.00           H  
ATOM   3139  N   TYR A 193     -11.269  -6.849  18.288  1.00 97.61           N  
ATOM   3140  H   TYR A 193     -10.840  -7.243  17.463  1.00 97.61           H  
ATOM   3141  CA  TYR A 193     -12.675  -6.462  18.229  1.00 97.61           C  
ATOM   3142  HA  TYR A 193     -12.769  -5.427  18.557  1.00 97.61           H  
ATOM   3143  C   TYR A 193     -13.533  -7.299  19.179  1.00 97.61           C  
ATOM   3144  CB  TYR A 193     -13.194  -6.563  16.795  1.00 97.61           C  
ATOM   3145  HB2 TYR A 193     -13.034  -7.575  16.422  1.00 97.61           H  
ATOM   3146  HB3 TYR A 193     -12.627  -5.882  16.160  1.00 97.61           H  
ATOM   3147  O   TYR A 193     -14.246  -6.724  19.990  1.00 97.61           O  
ATOM   3148  CG  TYR A 193     -14.665  -6.217  16.691  1.00 97.61           C  
ATOM   3149  CD1 TYR A 193     -15.621  -7.235  16.497  1.00 97.61           C  
ATOM   3150  HD1 TYR A 193     -15.318  -8.271  16.451  1.00 97.61           H  
ATOM   3151  CD2 TYR A 193     -15.082  -4.879  16.836  1.00 97.61           C  
ATOM   3152  HD2 TYR A 193     -14.358  -4.104  17.036  1.00 97.61           H  
ATOM   3153  CE1 TYR A 193     -16.985  -6.905  16.381  1.00 97.61           C  
ATOM   3154  HE1 TYR A 193     -17.732  -7.675  16.256  1.00 97.61           H  
ATOM   3155  CE2 TYR A 193     -16.451  -4.554  16.765  1.00 97.61           C  
ATOM   3156  HE2 TYR A 193     -16.783  -3.538  16.919  1.00 97.61           H  
ATOM   3157  OH  TYR A 193     -18.718  -5.250  16.418  1.00 97.61           O  
ATOM   3158  HH  TYR A 193     -18.898  -4.383  16.789  1.00 97.61           H  
ATOM   3159  CZ  TYR A 193     -17.402  -5.565  16.514  1.00 97.61           C  
ATOM   3160  N   ASN A 194     -13.396  -8.629  19.168  1.00 96.01           N  
ATOM   3161  H   ASN A 194     -12.820  -9.055  18.456  1.00 96.01           H  
ATOM   3162  CA  ASN A 194     -14.167  -9.499  20.064  1.00 96.01           C  
ATOM   3163  HA  ASN A 194     -15.231  -9.356  19.873  1.00 96.01           H  
ATOM   3164  C   ASN A 194     -13.931  -9.170  21.554  1.00 96.01           C  
ATOM   3165  CB  ASN A 194     -13.795 -10.961  19.774  1.00 96.01           C  
ATOM   3166  HB2 ASN A 194     -12.716 -11.081  19.866  1.00 96.01           H  
ATOM   3167  HB3 ASN A 194     -14.274 -11.590  20.525  1.00 96.01           H  
ATOM   3168  O   ASN A 194     -14.848  -9.266  22.363  1.00 96.01           O  
ATOM   3169  CG  ASN A 194     -14.242 -11.466  18.412  1.00 96.01           C  
ATOM   3170  ND2 ASN A 194     -13.752 -12.616  18.010  1.00 96.01           N  
ATOM   3171 HD21 ASN A 194     -13.132 -13.138  18.612  1.00 96.01           H  
ATOM   3172 HD22 ASN A 194     -14.083 -12.935  17.111  1.00 96.01           H  
ATOM   3173  OD1 ASN A 194     -15.024 -10.881  17.686  1.00 96.01           O  
ATOM   3174  N   ASN A 195     -12.720  -8.738  21.922  1.00 95.65           N  
ATOM   3175  H   ASN A 195     -11.989  -8.719  21.225  1.00 95.65           H  
ATOM   3176  CA  ASN A 195     -12.396  -8.330  23.295  1.00 95.65           C  
ATOM   3177  HA  ASN A 195     -12.881  -9.017  23.988  1.00 95.65           H  
ATOM   3178  C   ASN A 195     -12.905  -6.920  23.662  1.00 95.65           C  
ATOM   3179  CB  ASN A 195     -10.874  -8.434  23.488  1.00 95.65           C  
ATOM   3180  HB2 ASN A 195     -10.612  -8.004  24.455  1.00 95.65           H  
ATOM   3181  HB3 ASN A 195     -10.375  -7.855  22.712  1.00 95.65           H  
ATOM   3182  O   ASN A 195     -12.920  -6.572  24.841  1.00 95.65           O  
ATOM   3183  CG  ASN A 195     -10.347  -9.858  23.468  1.00 95.65           C  
ATOM   3184  ND2 ASN A 195      -9.054 -10.020  23.303  1.00 95.65           N  
ATOM   3185 HD21 ASN A 195      -8.732 -10.977  23.316  1.00 95.65           H  
ATOM   3186 HD22 ASN A 195      -8.452  -9.215  23.206  1.00 95.65           H  
ATOM   3187  OD1 ASN A 195     -11.044 -10.843  23.631  1.00 95.65           O  
ATOM   3188  N   HIS A 196     -13.302  -6.109  22.677  1.00 94.45           N  
ATOM   3189  H   HIS A 196     -13.292  -6.468  21.733  1.00 94.45           H  
ATOM   3190  CA  HIS A 196     -13.715  -4.710  22.845  1.00 94.45           C  
ATOM   3191  HA  HIS A 196     -13.770  -4.483  23.909  1.00 94.45           H  
ATOM   3192  C   HIS A 196     -15.119  -4.413  22.284  1.00 94.45           C  
ATOM   3193  CB  HIS A 196     -12.654  -3.782  22.230  1.00 94.45           C  
ATOM   3194  HB2 HIS A 196     -12.499  -4.055  21.186  1.00 94.45           H  
ATOM   3195  HB3 HIS A 196     -13.024  -2.757  22.250  1.00 94.45           H  
ATOM   3196  O   HIS A 196     -15.512  -3.251  22.219  1.00 94.45           O  
ATOM   3197  CG  HIS A 196     -11.333  -3.797  22.953  1.00 94.45           C  
ATOM   3198  CD2 HIS A 196     -10.909  -2.898  23.889  1.00 94.45           C  
ATOM   3199  HD2 HIS A 196     -11.468  -2.044  24.241  1.00 94.45           H  
ATOM   3200  ND1 HIS A 196     -10.303  -4.680  22.742  1.00 94.45           N  
ATOM   3201  HD1 HIS A 196     -10.322  -5.412  22.046  1.00 94.45           H  
ATOM   3202  CE1 HIS A 196      -9.280  -4.326  23.542  1.00 94.45           C  
ATOM   3203  HE1 HIS A 196      -8.312  -4.804  23.578  1.00 94.45           H  
ATOM   3204  NE2 HIS A 196      -9.610  -3.244  24.267  1.00 94.45           N  
ATOM   3205  N   GLU A 197     -15.896  -5.436  21.912  1.00 89.23           N  
ATOM   3206  H   GLU A 197     -15.485  -6.358  21.894  1.00 89.23           H  
ATOM   3207  CA  GLU A 197     -17.214  -5.297  21.264  1.00 89.23           C  
ATOM   3208  HA  GLU A 197     -17.088  -4.768  20.319  1.00 89.23           H  
ATOM   3209  C   GLU A 197     -18.209  -4.482  22.112  1.00 89.23           C  
ATOM   3210  CB  GLU A 197     -17.747  -6.714  20.958  1.00 89.23           C  
ATOM   3211  HB2 GLU A 197     -16.978  -7.249  20.400  1.00 89.23           H  
ATOM   3212  HB3 GLU A 197     -17.915  -7.238  21.899  1.00 89.23           H  
ATOM   3213  O   GLU A 197     -19.057  -3.774  21.574  1.00 89.23           O  
ATOM   3214  CG  GLU A 197     -19.046  -6.734  20.127  1.00 89.23           C  
ATOM   3215  HG2 GLU A 197     -18.892  -6.119  19.240  1.00 89.23           H  
ATOM   3216  HG3 GLU A 197     -19.847  -6.286  20.714  1.00 89.23           H  
ATOM   3217  CD  GLU A 197     -19.488  -8.148  19.687  1.00 89.23           C  
ATOM   3218  OE1 GLU A 197     -20.405  -8.246  18.832  1.00 89.23           O  
ATOM   3219  OE2 GLU A 197     -18.912  -9.149  20.172  1.00 89.23           O  
ATOM   3220  N   ASN A 198     -18.050  -4.514  23.440  1.00 89.60           N  
ATOM   3221  H   ASN A 198     -17.313  -5.108  23.791  1.00 89.60           H  
ATOM   3222  CA  ASN A 198     -18.902  -3.808  24.403  1.00 89.60           C  
ATOM   3223  HA  ASN A 198     -19.872  -3.633  23.936  1.00 89.60           H  
ATOM   3224  C   ASN A 198     -18.378  -2.415  24.810  1.00 89.60           C  
ATOM   3225  CB  ASN A 198     -19.126  -4.716  25.625  1.00 89.60           C  
ATOM   3226  HB2 ASN A 198     -18.169  -4.904  26.113  1.00 89.60           H  
ATOM   3227  HB3 ASN A 198     -19.777  -4.210  26.337  1.00 89.60           H  
ATOM   3228  O   ASN A 198     -18.849  -1.861  25.803  1.00 89.60           O  
ATOM   3229  CG  ASN A 198     -19.792  -6.030  25.270  1.00 89.60           C  
ATOM   3230  ND2 ASN A 198     -19.329  -7.127  25.821  1.00 89.60           N  
ATOM   3231 HD21 ASN A 198     -19.759  -7.980  25.493  1.00 89.60           H  
ATOM   3232 HD22 ASN A 198     -18.523  -7.104  26.431  1.00 89.60           H  
ATOM   3233  OD1 ASN A 198     -20.735  -6.105  24.508  1.00 89.60           O  
ATOM   3234  N   LYS A 199     -17.375  -1.860  24.113  1.00 91.73           N  
ATOM   3235  H   LYS A 199     -17.033  -2.349  23.297  1.00 91.73           H  
ATOM   3236  CA  LYS A 199     -16.905  -0.484  24.356  1.00 91.73           C  
ATOM   3237  HA  LYS A 199     -16.842  -0.325  25.433  1.00 91.73           H  
ATOM   3238  C   LYS A 199     -17.919   0.553  23.872  1.00 91.73           C  
ATOM   3239  CB  LYS A 199     -15.528  -0.241  23.706  1.00 91.73           C  
ATOM   3240  HB2 LYS A 199     -15.331   0.831  23.703  1.00 91.73           H  
ATOM   3241  HB3 LYS A 199     -15.557  -0.562  22.665  1.00 91.73           H  
ATOM   3242  O   LYS A 199     -18.771   0.257  23.034  1.00 91.73           O  
ATOM   3243  CG  LYS A 199     -14.337  -0.912  24.410  1.00 91.73           C  
ATOM   3244  HG2 LYS A 199     -14.388  -1.993  24.280  1.00 91.73           H  
ATOM   3245  HG3 LYS A 199     -13.426  -0.550  23.935  1.00 91.73           H  
ATOM   3246  CD  LYS A 199     -14.291  -0.594  25.912  1.00 91.73           C  
ATOM   3247  HD2 LYS A 199     -14.658   0.416  26.091  1.00 91.73           H  
ATOM   3248  HD3 LYS A 199     -14.965  -1.285  26.420  1.00 91.73           H  
ATOM   3249  CE  LYS A 199     -12.894  -0.748  26.518  1.00 91.73           C  
ATOM   3250  HE2 LYS A 199     -13.011  -1.042  27.561  1.00 91.73           H  
ATOM   3251  HE3 LYS A 199     -12.351  -1.537  25.997  1.00 91.73           H  
ATOM   3252  NZ  LYS A 199     -12.170   0.542  26.453  1.00 91.73           N  
ATOM   3253  HZ1 LYS A 199     -12.023   0.843  25.500  1.00 91.73           H  
ATOM   3254  HZ2 LYS A 199     -12.743   1.309  26.774  1.00 91.73           H  
ATOM   3255  HZ3 LYS A 199     -11.268   0.535  26.907  1.00 91.73           H  
ATOM   3256  N   ASP A 200     -17.779   1.780  24.367  1.00 93.95           N  
ATOM   3257  H   ASP A 200     -17.060   1.963  25.053  1.00 93.95           H  
ATOM   3258  CA  ASP A 200     -18.629   2.900  23.972  1.00 93.95           C  
ATOM   3259  HA  ASP A 200     -19.658   2.642  24.221  1.00 93.95           H  
ATOM   3260  C   ASP A 200     -18.566   3.151  22.457  1.00 93.95           C  
ATOM   3261  CB  ASP A 200     -18.260   4.165  24.765  1.00 93.95           C  
ATOM   3262  HB2 ASP A 200     -17.211   4.401  24.591  1.00 93.95           H  
ATOM   3263  HB3 ASP A 200     -18.864   4.994  24.396  1.00 93.95           H  
ATOM   3264  O   ASP A 200     -17.551   2.920  21.790  1.00 93.95           O  
ATOM   3265  CG  ASP A 200     -18.520   4.026  26.270  1.00 93.95           C  
ATOM   3266  OD1 ASP A 200     -19.525   3.370  26.626  1.00 93.95           O  
ATOM   3267  OD2 ASP A 200     -17.712   4.563  27.059  1.00 93.95           O  
ATOM   3268  N   VAL A 201     -19.685   3.613  21.899  1.00 95.23           N  
ATOM   3269  H   VAL A 201     -20.467   3.785  22.515  1.00 95.23           H  
ATOM   3270  CA  VAL A 201     -19.886   3.790  20.451  1.00 95.23           C  
ATOM   3271  HA  VAL A 201     -19.814   2.821  19.958  1.00 95.23           H  
ATOM   3272  C   VAL A 201     -18.831   4.700  19.820  1.00 95.23           C  
ATOM   3273  CB  VAL A 201     -21.293   4.370  20.222  1.00 95.23           C  
ATOM   3274  HB  VAL A 201     -21.437   5.209  20.903  1.00 95.23           H  
ATOM   3275  O   VAL A 201     -18.356   4.423  18.718  1.00 95.23           O  
ATOM   3276  CG1 VAL A 201     -21.538   4.891  18.807  1.00 95.23           C  
ATOM   3277 HG11 VAL A 201     -22.534   5.334  18.804  1.00 95.23           H  
ATOM   3278 HG12 VAL A 201     -21.473   4.079  18.082  1.00 95.23           H  
ATOM   3279 HG13 VAL A 201     -20.832   5.681  18.550  1.00 95.23           H  
ATOM   3280  CG2 VAL A 201     -22.372   3.318  20.518  1.00 95.23           C  
ATOM   3281 HG21 VAL A 201     -22.264   2.469  19.843  1.00 95.23           H  
ATOM   3282 HG22 VAL A 201     -23.363   3.753  20.392  1.00 95.23           H  
ATOM   3283 HG23 VAL A 201     -22.286   2.965  21.546  1.00 95.23           H  
ATOM   3284  N   ASP A 202     -18.453   5.778  20.504  1.00 92.66           N  
ATOM   3285  H   ASP A 202     -18.728   5.861  21.472  1.00 92.66           H  
ATOM   3286  CA  ASP A 202     -17.439   6.720  20.035  1.00 92.66           C  
ATOM   3287  HA  ASP A 202     -17.657   6.962  18.995  1.00 92.66           H  
ATOM   3288  C   ASP A 202     -16.026   6.112  20.071  1.00 92.66           C  
ATOM   3289  CB  ASP A 202     -17.531   8.030  20.838  1.00 92.66           C  
ATOM   3290  HB2 ASP A 202     -16.812   8.734  20.419  1.00 92.66           H  
ATOM   3291  HB3 ASP A 202     -18.525   8.455  20.695  1.00 92.66           H  
ATOM   3292  O   ASP A 202     -15.247   6.310  19.134  1.00 92.66           O  
ATOM   3293  CG  ASP A 202     -17.273   7.900  22.345  1.00 92.66           C  
ATOM   3294  OD1 ASP A 202     -17.440   6.785  22.882  1.00 92.66           O  
ATOM   3295  OD2 ASP A 202     -16.982   8.960  22.946  1.00 92.66           O  
ATOM   3296  N   GLU A 203     -15.694   5.315  21.091  1.00 94.59           N  
ATOM   3297  H   GLU A 203     -16.348   5.246  21.858  1.00 94.59           H  
ATOM   3298  CA  GLU A 203     -14.439   4.553  21.156  1.00 94.59           C  
ATOM   3299  HA  GLU A 203     -13.613   5.252  21.019  1.00 94.59           H  
ATOM   3300  C   GLU A 203     -14.353   3.509  20.025  1.00 94.59           C  
ATOM   3301  CB  GLU A 203     -14.275   3.900  22.547  1.00 94.59           C  
ATOM   3302  HB2 GLU A 203     -15.004   3.098  22.666  1.00 94.59           H  
ATOM   3303  HB3 GLU A 203     -14.452   4.653  23.314  1.00 94.59           H  
ATOM   3304  O   GLU A 203     -13.314   3.395  19.354  1.00 94.59           O  
ATOM   3305  CG  GLU A 203     -12.854   3.332  22.730  1.00 94.59           C  
ATOM   3306  HG2 GLU A 203     -12.140   4.146  22.603  1.00 94.59           H  
ATOM   3307  HG3 GLU A 203     -12.665   2.604  21.941  1.00 94.59           H  
ATOM   3308  CD  GLU A 203     -12.583   2.643  24.083  1.00 94.59           C  
ATOM   3309  OE1 GLU A 203     -11.513   2.002  24.220  1.00 94.59           O  
ATOM   3310  OE2 GLU A 203     -13.412   2.648  25.015  1.00 94.59           O  
ATOM   3311  N   GLN A 204     -15.451   2.791  19.758  1.00 96.92           N  
ATOM   3312  H   GLN A 204     -16.255   2.918  20.355  1.00 96.92           H  
ATOM   3313  CA  GLN A 204     -15.539   1.858  18.630  1.00 96.92           C  
ATOM   3314  HA  GLN A 204     -14.718   1.144  18.705  1.00 96.92           H  
ATOM   3315  C   GLN A 204     -15.380   2.593  17.294  1.00 96.92           C  
ATOM   3316  CB  GLN A 204     -16.860   1.072  18.654  1.00 96.92           C  
ATOM   3317  HB2 GLN A 204     -16.947   0.522  17.717  1.00 96.92           H  
ATOM   3318  HB3 GLN A 204     -17.705   1.759  18.719  1.00 96.92           H  
ATOM   3319  O   GLN A 204     -14.532   2.214  16.482  1.00 96.92           O  
ATOM   3320  CG  GLN A 204     -16.931   0.069  19.814  1.00 96.92           C  
ATOM   3321  HG2 GLN A 204     -17.065   0.604  20.755  1.00 96.92           H  
ATOM   3322  HG3 GLN A 204     -16.000  -0.494  19.873  1.00 96.92           H  
ATOM   3323  CD  GLN A 204     -18.058  -0.939  19.627  1.00 96.92           C  
ATOM   3324  NE2 GLN A 204     -19.013  -1.002  20.524  1.00 96.92           N  
ATOM   3325 HE21 GLN A 204     -18.962  -0.443  21.364  1.00 96.92           H  
ATOM   3326 HE22 GLN A 204     -19.534  -1.867  20.542  1.00 96.92           H  
ATOM   3327  OE1 GLN A 204     -18.063  -1.710  18.675  1.00 96.92           O  
ATOM   3328  N   ALA A 205     -16.114   3.688  17.079  1.00 96.99           N  
ATOM   3329  H   ALA A 205     -16.787   3.964  17.779  1.00 96.99           H  
ATOM   3330  CA  ALA A 205     -16.036   4.468  15.846  1.00 96.99           C  
ATOM   3331  HA  ALA A 205     -16.310   3.828  15.007  1.00 96.99           H  
ATOM   3332  C   ALA A 205     -14.617   4.980  15.573  1.00 96.99           C  
ATOM   3333  CB  ALA A 205     -17.041   5.616  15.919  1.00 96.99           C  
ATOM   3334  HB1 ALA A 205     -16.785   6.288  16.739  1.00 96.99           H  
ATOM   3335  HB2 ALA A 205     -18.042   5.222  16.092  1.00 96.99           H  
ATOM   3336  HB3 ALA A 205     -17.030   6.165  14.978  1.00 96.99           H  
ATOM   3337  O   ALA A 205     -14.090   4.774  14.478  1.00 96.99           O  
ATOM   3338  N   ASN A 206     -13.954   5.564  16.575  1.00 95.87           N  
ATOM   3339  H   ASN A 206     -14.435   5.704  17.451  1.00 95.87           H  
ATOM   3340  CA  ASN A 206     -12.573   6.032  16.442  1.00 95.87           C  
ATOM   3341  HA  ASN A 206     -12.516   6.734  15.610  1.00 95.87           H  
ATOM   3342  C   ASN A 206     -11.597   4.888  16.122  1.00 95.87           C  
ATOM   3343  CB  ASN A 206     -12.182   6.759  17.737  1.00 95.87           C  
ATOM   3344  HB2 ASN A 206     -12.457   6.151  18.599  1.00 95.87           H  
ATOM   3345  HB3 ASN A 206     -11.103   6.910  17.756  1.00 95.87           H  
ATOM   3346  O   ASN A 206     -10.681   5.052  15.310  1.00 95.87           O  
ATOM   3347  CG  ASN A 206     -12.821   8.133  17.839  1.00 95.87           C  
ATOM   3348  ND2 ASN A 206     -13.366   8.482  18.977  1.00 95.87           N  
ATOM   3349 HD21 ASN A 206     -13.640   7.748  19.615  1.00 95.87           H  
ATOM   3350 HD22 ASN A 206     -13.864   9.361  18.985  1.00 95.87           H  
ATOM   3351  OD1 ASN A 206     -12.808   8.915  16.902  1.00 95.87           O  
ATOM   3352  N   SER A 207     -11.809   3.708  16.711  1.00 97.47           N  
ATOM   3353  H   SER A 207     -12.567   3.626  17.373  1.00 97.47           H  
ATOM   3354  CA  SER A 207     -11.007   2.519  16.407  1.00 97.47           C  
ATOM   3355  HA  SER A 207      -9.954   2.777  16.515  1.00 97.47           H  
ATOM   3356  C   SER A 207     -11.207   2.050  14.962  1.00 97.47           C  
ATOM   3357  CB  SER A 207     -11.312   1.399  17.406  1.00 97.47           C  
ATOM   3358  HB2 SER A 207     -12.374   1.154  17.400  1.00 97.47           H  
ATOM   3359  HB3 SER A 207     -10.739   0.510  17.143  1.00 97.47           H  
ATOM   3360  O   SER A 207     -10.225   1.768  14.273  1.00 97.47           O  
ATOM   3361  OG  SER A 207     -10.919   1.831  18.693  1.00 97.47           O  
ATOM   3362  HG  SER A 207     -11.669   2.284  19.086  1.00 97.47           H  
ATOM   3363  N   PHE A 208     -12.444   2.035  14.457  1.00 97.71           N  
ATOM   3364  H   PHE A 208     -13.214   2.282  15.063  1.00 97.71           H  
ATOM   3365  CA  PHE A 208     -12.740   1.683  13.064  1.00 97.71           C  
ATOM   3366  HA  PHE A 208     -12.247   0.739  12.833  1.00 97.71           H  
ATOM   3367  C   PHE A 208     -12.201   2.708  12.060  1.00 97.71           C  
ATOM   3368  CB  PHE A 208     -14.247   1.476  12.880  1.00 97.71           C  
ATOM   3369  HB2 PHE A 208     -14.518   1.733  11.856  1.00 97.71           H  
ATOM   3370  HB3 PHE A 208     -14.802   2.148  13.535  1.00 97.71           H  
ATOM   3371  O   PHE A 208     -11.675   2.311  11.022  1.00 97.71           O  
ATOM   3372  CG  PHE A 208     -14.679   0.047  13.137  1.00 97.71           C  
ATOM   3373  CD1 PHE A 208     -14.997  -0.797  12.058  1.00 97.71           C  
ATOM   3374  HD1 PHE A 208     -14.927  -0.426  11.046  1.00 97.71           H  
ATOM   3375  CD2 PHE A 208     -14.751  -0.451  14.450  1.00 97.71           C  
ATOM   3376  HD2 PHE A 208     -14.503   0.178  15.292  1.00 97.71           H  
ATOM   3377  CE1 PHE A 208     -15.414  -2.118  12.295  1.00 97.71           C  
ATOM   3378  HE1 PHE A 208     -15.684  -2.761  11.471  1.00 97.71           H  
ATOM   3379  CE2 PHE A 208     -15.169  -1.768  14.688  1.00 97.71           C  
ATOM   3380  HE2 PHE A 208     -15.254  -2.129  15.703  1.00 97.71           H  
ATOM   3381  CZ  PHE A 208     -15.508  -2.600  13.612  1.00 97.71           C  
ATOM   3382  HZ  PHE A 208     -15.859  -3.604  13.803  1.00 97.71           H  
ATOM   3383  N   ILE A 209     -12.243   4.006  12.372  1.00 96.79           N  
ATOM   3384  H   ILE A 209     -12.735   4.286  13.209  1.00 96.79           H  
ATOM   3385  CA  ILE A 209     -11.620   5.040  11.531  1.00 96.79           C  
ATOM   3386  HA  ILE A 209     -12.069   4.992  10.539  1.00 96.79           H  
ATOM   3387  C   ILE A 209     -10.122   4.758  11.352  1.00 96.79           C  
ATOM   3388  CB  ILE A 209     -11.902   6.447  12.101  1.00 96.79           C  
ATOM   3389  HB  ILE A 209     -11.661   6.438  13.165  1.00 96.79           H  
ATOM   3390  O   ILE A 209      -9.621   4.751  10.225  1.00 96.79           O  
ATOM   3391  CG1 ILE A 209     -13.398   6.817  11.964  1.00 96.79           C  
ATOM   3392 HG12 ILE A 209     -13.595   7.693  12.582  1.00 96.79           H  
ATOM   3393 HG13 ILE A 209     -14.015   6.006  12.351  1.00 96.79           H  
ATOM   3394  CG2 ILE A 209     -11.020   7.523  11.440  1.00 96.79           C  
ATOM   3395 HG21 ILE A 209      -9.979   7.396  11.739  1.00 96.79           H  
ATOM   3396 HG22 ILE A 209     -11.344   8.512  11.765  1.00 96.79           H  
ATOM   3397 HG23 ILE A 209     -11.089   7.460  10.354  1.00 96.79           H  
ATOM   3398  CD1 ILE A 209     -13.886   7.118  10.541  1.00 96.79           C  
ATOM   3399 HD11 ILE A 209     -14.965   7.272  10.559  1.00 96.79           H  
ATOM   3400 HD12 ILE A 209     -13.424   8.032  10.171  1.00 96.79           H  
ATOM   3401 HD13 ILE A 209     -13.652   6.297   9.863  1.00 96.79           H  
ATOM   3402  N   ASN A 210      -9.415   4.422  12.435  1.00 97.73           N  
ATOM   3403  H   ASN A 210      -9.870   4.452  13.336  1.00 97.73           H  
ATOM   3404  CA  ASN A 210      -8.002   4.047  12.355  1.00 97.73           C  
ATOM   3405  HA  ASN A 210      -7.470   4.822  11.803  1.00 97.73           H  
ATOM   3406  C   ASN A 210      -7.780   2.726  11.594  1.00 97.73           C  
ATOM   3407  CB  ASN A 210      -7.422   3.971  13.772  1.00 97.73           C  
ATOM   3408  HB2 ASN A 210      -8.026   3.297  14.380  1.00 97.73           H  
ATOM   3409  HB3 ASN A 210      -6.411   3.570  13.712  1.00 97.73           H  
ATOM   3410  O   ASN A 210      -6.777   2.591  10.881  1.00 97.73           O  
ATOM   3411  CG  ASN A 210      -7.321   5.321  14.452  1.00 97.73           C  
ATOM   3412  ND2 ASN A 210      -7.425   5.359  15.758  1.00 97.73           N  
ATOM   3413 HD21 ASN A 210      -7.511   6.285  16.152  1.00 97.73           H  
ATOM   3414 HD22 ASN A 210      -7.729   4.530  16.247  1.00 97.73           H  
ATOM   3415  OD1 ASN A 210      -7.104   6.349  13.836  1.00 97.73           O  
ATOM   3416  N   LEU A 211      -8.716   1.773  11.700  1.00 97.95           N  
ATOM   3417  H   LEU A 211      -9.499   1.949  12.313  1.00 97.95           H  
ATOM   3418  CA  LEU A 211      -8.662   0.482  11.010  1.00 97.95           C  
ATOM   3419  HA  LEU A 211      -7.731  -0.002  11.303  1.00 97.95           H  
ATOM   3420  C   LEU A 211      -8.631   0.626   9.481  1.00 97.95           C  
ATOM   3421  CB  LEU A 211      -9.837  -0.401  11.474  1.00 97.95           C  
ATOM   3422  HB2 LEU A 211      -9.806  -0.484  12.560  1.00 97.95           H  
ATOM   3423  HB3 LEU A 211     -10.773   0.086  11.200  1.00 97.95           H  
ATOM   3424  O   LEU A 211      -7.986  -0.193   8.829  1.00 97.95           O  
ATOM   3425  CG  LEU A 211      -9.884  -1.814  10.867  1.00 97.95           C  
ATOM   3426  HG  LEU A 211      -9.970  -1.734   9.784  1.00 97.95           H  
ATOM   3427  CD1 LEU A 211      -8.640  -2.639  11.185  1.00 97.95           C  
ATOM   3428 HD11 LEU A 211      -8.512  -2.715  12.265  1.00 97.95           H  
ATOM   3429 HD12 LEU A 211      -7.760  -2.181  10.732  1.00 97.95           H  
ATOM   3430 HD13 LEU A 211      -8.767  -3.635  10.763  1.00 97.95           H  
ATOM   3431  CD2 LEU A 211     -11.103  -2.576  11.388  1.00 97.95           C  
ATOM   3432 HD21 LEU A 211     -11.195  -3.533  10.874  1.00 97.95           H  
ATOM   3433 HD22 LEU A 211     -12.009  -1.996  11.213  1.00 97.95           H  
ATOM   3434 HD23 LEU A 211     -11.007  -2.760  12.458  1.00 97.95           H  
ATOM   3435  N   PHE A 212      -9.209   1.677   8.886  1.00 97.34           N  
ATOM   3436  H   PHE A 212      -9.763   2.314   9.441  1.00 97.34           H  
ATOM   3437  CA  PHE A 212      -9.127   1.885   7.427  1.00 97.34           C  
ATOM   3438  HA  PHE A 212      -9.482   0.972   6.950  1.00 97.34           H  
ATOM   3439  C   PHE A 212      -7.696   2.095   6.911  1.00 97.34           C  
ATOM   3440  CB  PHE A 212     -10.047   3.020   6.965  1.00 97.34           C  
ATOM   3441  HB2 PHE A 212      -9.830   3.922   7.537  1.00 97.34           H  
ATOM   3442  HB3 PHE A 212      -9.848   3.237   5.915  1.00 97.34           H  
ATOM   3443  O   PHE A 212      -7.435   1.873   5.728  1.00 97.34           O  
ATOM   3444  CG  PHE A 212     -11.506   2.652   7.090  1.00 97.34           C  
ATOM   3445  CD1 PHE A 212     -12.087   1.708   6.222  1.00 97.34           C  
ATOM   3446  HD1 PHE A 212     -11.518   1.306   5.397  1.00 97.34           H  
ATOM   3447  CD2 PHE A 212     -12.247   3.169   8.158  1.00 97.34           C  
ATOM   3448  HD2 PHE A 212     -11.787   3.877   8.832  1.00 97.34           H  
ATOM   3449  CE1 PHE A 212     -13.392   1.244   6.463  1.00 97.34           C  
ATOM   3450  HE1 PHE A 212     -13.831   0.491   5.825  1.00 97.34           H  
ATOM   3451  CE2 PHE A 212     -13.530   2.680   8.421  1.00 97.34           C  
ATOM   3452  HE2 PHE A 212     -14.041   2.985   9.322  1.00 97.34           H  
ATOM   3453  CZ  PHE A 212     -14.095   1.709   7.588  1.00 97.34           C  
ATOM   3454  HZ  PHE A 212     -15.050   1.288   7.866  1.00 97.34           H  
ATOM   3455  N   THR A 213      -6.723   2.388   7.782  1.00 97.22           N  
ATOM   3456  H   THR A 213      -6.984   2.567   8.741  1.00 97.22           H  
ATOM   3457  CA  THR A 213      -5.290   2.341   7.428  1.00 97.22           C  
ATOM   3458  HA  THR A 213      -5.104   3.063   6.633  1.00 97.22           H  
ATOM   3459  C   THR A 213      -4.873   0.948   6.922  1.00 97.22           C  
ATOM   3460  CB  THR A 213      -4.416   2.711   8.636  1.00 97.22           C  
ATOM   3461  HB  THR A 213      -4.454   1.908   9.372  1.00 97.22           H  
ATOM   3462  O   THR A 213      -4.039   0.811   6.016  1.00 97.22           O  
ATOM   3463  CG2 THR A 213      -2.965   2.953   8.229  1.00 97.22           C  
ATOM   3464 HG21 THR A 213      -2.409   3.355   9.076  1.00 97.22           H  
ATOM   3465 HG22 THR A 213      -2.931   3.677   7.415  1.00 97.22           H  
ATOM   3466 HG23 THR A 213      -2.505   2.015   7.918  1.00 97.22           H  
ATOM   3467  OG1 THR A 213      -4.862   3.894   9.246  1.00 97.22           O  
ATOM   3468  HG1 THR A 213      -5.561   3.648   9.858  1.00 97.22           H  
ATOM   3469  N   PHE A 214      -5.493  -0.112   7.455  1.00 97.63           N  
ATOM   3470  H   PHE A 214      -6.213   0.050   8.144  1.00 97.63           H  
ATOM   3471  CA  PHE A 214      -5.282  -1.493   7.026  1.00 97.63           C  
ATOM   3472  HA  PHE A 214      -4.220  -1.723   7.111  1.00 97.63           H  
ATOM   3473  C   PHE A 214      -5.707  -1.719   5.574  1.00 97.63           C  
ATOM   3474  CB  PHE A 214      -6.075  -2.430   7.942  1.00 97.63           C  
ATOM   3475  HB2 PHE A 214      -7.138  -2.239   7.793  1.00 97.63           H  
ATOM   3476  HB3 PHE A 214      -5.846  -2.199   8.983  1.00 97.63           H  
ATOM   3477  O   PHE A 214      -4.987  -2.383   4.826  1.00 97.63           O  
ATOM   3478  CG  PHE A 214      -5.836  -3.906   7.712  1.00 97.63           C  
ATOM   3479  CD1 PHE A 214      -6.937  -4.763   7.540  1.00 97.63           C  
ATOM   3480  HD1 PHE A 214      -7.943  -4.374   7.580  1.00 97.63           H  
ATOM   3481  CD2 PHE A 214      -4.529  -4.430   7.692  1.00 97.63           C  
ATOM   3482  HD2 PHE A 214      -3.680  -3.781   7.847  1.00 97.63           H  
ATOM   3483  CE1 PHE A 214      -6.733  -6.139   7.357  1.00 97.63           C  
ATOM   3484  HE1 PHE A 214      -7.585  -6.797   7.276  1.00 97.63           H  
ATOM   3485  CE2 PHE A 214      -4.325  -5.806   7.486  1.00 97.63           C  
ATOM   3486  HE2 PHE A 214      -3.324  -6.211   7.476  1.00 97.63           H  
ATOM   3487  CZ  PHE A 214      -5.428  -6.661   7.322  1.00 97.63           C  
ATOM   3488  HZ  PHE A 214      -5.276  -7.722   7.197  1.00 97.63           H  
ATOM   3489  N   THR A 215      -6.810  -1.106   5.139  1.00 96.83           N  
ATOM   3490  H   THR A 215      -7.339  -0.548   5.794  1.00 96.83           H  
ATOM   3491  CA  THR A 215      -7.415  -1.297   3.810  1.00 96.83           C  
ATOM   3492  HA  THR A 215      -7.047  -2.230   3.385  1.00 96.83           H  
ATOM   3493  C   THR A 215      -7.061  -0.211   2.797  1.00 96.83           C  
ATOM   3494  CB  THR A 215      -8.939  -1.428   3.926  1.00 96.83           C  
ATOM   3495  HB  THR A 215      -9.377  -1.534   2.934  1.00 96.83           H  
ATOM   3496  O   THR A 215      -7.310  -0.404   1.612  1.00 96.83           O  
ATOM   3497  CG2 THR A 215      -9.327  -2.640   4.773  1.00 96.83           C  
ATOM   3498 HG21 THR A 215      -8.964  -3.558   4.310  1.00 96.83           H  
ATOM   3499 HG22 THR A 215      -8.924  -2.555   5.782  1.00 96.83           H  
ATOM   3500 HG23 THR A 215     -10.413  -2.694   4.843  1.00 96.83           H  
ATOM   3501  OG1 THR A 215      -9.471  -0.292   4.560  1.00 96.83           O  
ATOM   3502  HG1 THR A 215      -9.615   0.400   3.911  1.00 96.83           H  
ATOM   3503  N   ALA A 216      -6.438   0.888   3.232  1.00 96.32           N  
ATOM   3504  H   ALA A 216      -6.437   1.056   4.228  1.00 96.32           H  
ATOM   3505  CA  ALA A 216      -6.068   2.019   2.381  1.00 96.32           C  
ATOM   3506  HA  ALA A 216      -6.982   2.470   1.994  1.00 96.32           H  
ATOM   3507  C   ALA A 216      -5.193   1.613   1.181  1.00 96.32           C  
ATOM   3508  CB  ALA A 216      -5.352   3.062   3.249  1.00 96.32           C  
ATOM   3509  HB1 ALA A 216      -6.017   3.404   4.042  1.00 96.32           H  
ATOM   3510  HB2 ALA A 216      -5.075   3.920   2.637  1.00 96.32           H  
ATOM   3511  HB3 ALA A 216      -4.452   2.634   3.691  1.00 96.32           H  
ATOM   3512  O   ALA A 216      -4.298   0.770   1.314  1.00 96.32           O  
ATOM   3513  N   LEU A 217      -5.412   2.240   0.027  1.00 95.41           N  
ATOM   3514  H   LEU A 217      -6.151   2.927  -0.022  1.00 95.41           H  
ATOM   3515  CA  LEU A 217      -4.563   2.078  -1.152  1.00 95.41           C  
ATOM   3516  HA  LEU A 217      -4.478   1.011  -1.361  1.00 95.41           H  
ATOM   3517  C   LEU A 217      -3.146   2.622  -0.883  1.00 95.41           C  
ATOM   3518  CB  LEU A 217      -5.283   2.729  -2.347  1.00 95.41           C  
ATOM   3519  HB2 LEU A 217      -6.235   2.209  -2.460  1.00 95.41           H  
ATOM   3520  HB3 LEU A 217      -5.516   3.768  -2.116  1.00 95.41           H  
ATOM   3521  O   LEU A 217      -2.953   3.578  -0.134  1.00 95.41           O  
ATOM   3522  CG  LEU A 217      -4.528   2.662  -3.690  1.00 95.41           C  
ATOM   3523  HG  LEU A 217      -3.889   1.779  -3.706  1.00 95.41           H  
ATOM   3524  CD1 LEU A 217      -5.509   2.540  -4.854  1.00 95.41           C  
ATOM   3525 HD11 LEU A 217      -4.970   2.502  -5.801  1.00 95.41           H  
ATOM   3526 HD12 LEU A 217      -6.099   1.630  -4.749  1.00 95.41           H  
ATOM   3527 HD13 LEU A 217      -6.186   3.394  -4.861  1.00 95.41           H  
ATOM   3528  CD2 LEU A 217      -3.674   3.912  -3.926  1.00 95.41           C  
ATOM   3529 HD21 LEU A 217      -2.923   4.034  -3.146  1.00 95.41           H  
ATOM   3530 HD22 LEU A 217      -3.177   3.847  -4.894  1.00 95.41           H  
ATOM   3531 HD23 LEU A 217      -4.315   4.794  -3.931  1.00 95.41           H  
ATOM   3532  N   GLY A 218      -2.137   2.009  -1.502  1.00 95.57           N  
ATOM   3533  H   GLY A 218      -2.355   1.264  -2.148  1.00 95.57           H  
ATOM   3534  CA  GLY A 218      -0.748   2.452  -1.424  1.00 95.57           C  
ATOM   3535  HA2 GLY A 218      -0.258   2.251  -2.376  1.00 95.57           H  
ATOM   3536  HA3 GLY A 218      -0.727   3.532  -1.274  1.00 95.57           H  
ATOM   3537  C   GLY A 218       0.067   1.781  -0.317  1.00 95.57           C  
ATOM   3538  O   GLY A 218      -0.044   0.572  -0.062  1.00 95.57           O  
ATOM   3539  N   ALA A 219       0.979   2.557   0.272  1.00 95.39           N  
ATOM   3540  H   ALA A 219       0.984   3.538   0.034  1.00 95.39           H  
ATOM   3541  CA  ALA A 219       1.978   2.071   1.213  1.00 95.39           C  
ATOM   3542  HA  ALA A 219       2.512   1.250   0.735  1.00 95.39           H  
ATOM   3543  C   ALA A 219       1.329   1.587   2.521  1.00 95.39           C  
ATOM   3544  CB  ALA A 219       3.007   3.174   1.485  1.00 95.39           C  
ATOM   3545  HB1 ALA A 219       3.414   3.551   0.547  1.00 95.39           H  
ATOM   3546  HB2 ALA A 219       3.815   2.779   2.101  1.00 95.39           H  
ATOM   3547  HB3 ALA A 219       2.529   3.998   2.014  1.00 95.39           H  
ATOM   3548  O   ALA A 219       0.632   2.356   3.181  1.00 95.39           O  
ATOM   3549  N   PRO A 220       1.591   0.344   2.956  1.00 96.07           N  
ATOM   3550  CA  PRO A 220       1.159  -0.121   4.268  1.00 96.07           C  
ATOM   3551  HA  PRO A 220       0.072  -0.062   4.317  1.00 96.07           H  
ATOM   3552  C   PRO A 220       1.770   0.728   5.394  1.00 96.07           C  
ATOM   3553  CB  PRO A 220       1.591  -1.590   4.330  1.00 96.07           C  
ATOM   3554  HB2 PRO A 220       0.897  -2.199   4.909  1.00 96.07           H  
ATOM   3555  HB3 PRO A 220       2.606  -1.671   4.719  1.00 96.07           H  
ATOM   3556  O   PRO A 220       2.985   0.969   5.415  1.00 96.07           O  
ATOM   3557  CG  PRO A 220       1.620  -1.997   2.859  1.00 96.07           C  
ATOM   3558  HG2 PRO A 220       0.602  -2.182   2.516  1.00 96.07           H  
ATOM   3559  HG3 PRO A 220       2.270  -2.850   2.663  1.00 96.07           H  
ATOM   3560  CD  PRO A 220       2.164  -0.748   2.190  1.00 96.07           C  
ATOM   3561  HD2 PRO A 220       3.251  -0.723   2.266  1.00 96.07           H  
ATOM   3562  HD3 PRO A 220       1.853  -0.729   1.146  1.00 96.07           H  
ATOM   3563  N   ALA A 221       0.939   1.126   6.355  1.00 97.07           N  
ATOM   3564  H   ALA A 221      -0.044   0.910   6.273  1.00 97.07           H  
ATOM   3565  CA  ALA A 221       1.327   1.868   7.551  1.00 97.07           C  
ATOM   3566  HA  ALA A 221       2.412   1.959   7.590  1.00 97.07           H  
ATOM   3567  C   ALA A 221       0.881   1.118   8.813  1.00 97.07           C  
ATOM   3568  CB  ALA A 221       0.754   3.286   7.470  1.00 97.07           C  
ATOM   3569  HB1 ALA A 221       1.146   3.798   6.592  1.00 97.07           H  
ATOM   3570  HB2 ALA A 221      -0.333   3.246   7.397  1.00 97.07           H  
ATOM   3571  HB3 ALA A 221       1.022   3.851   8.363  1.00 97.07           H  
ATOM   3572  O   ALA A 221      -0.073   0.341   8.773  1.00 97.07           O  
ATOM   3573  N   ALA A 222       1.631   1.293   9.903  1.00 97.98           N  
ATOM   3574  H   ALA A 222       2.317   2.035   9.901  1.00 97.98           H  
ATOM   3575  CA  ALA A 222       1.203   0.811  11.209  1.00 97.98           C  
ATOM   3576  HA  ALA A 222       0.802  -0.197  11.105  1.00 97.98           H  
ATOM   3577  C   ALA A 222       0.087   1.723  11.726  1.00 97.98           C  
ATOM   3578  CB  ALA A 222       2.401   0.761  12.166  1.00 97.98           C  
ATOM   3579  HB1 ALA A 222       2.797   1.764  12.324  1.00 97.98           H  
ATOM   3580  HB2 ALA A 222       3.180   0.116  11.761  1.00 97.98           H  
ATOM   3581  HB3 ALA A 222       2.080   0.355  13.125  1.00 97.98           H  
ATOM   3582  O   ALA A 222       0.082   2.919  11.429  1.00 97.98           O  
ATOM   3583  N   PHE A 223      -0.844   1.166  12.487  1.00 98.17           N  
ATOM   3584  H   PHE A 223      -0.777   0.184  12.713  1.00 98.17           H  
ATOM   3585  CA  PHE A 223      -1.981   1.906  13.026  1.00 98.17           C  
ATOM   3586  HA  PHE A 223      -1.693   2.946  13.174  1.00 98.17           H  
ATOM   3587  C   PHE A 223      -2.379   1.344  14.386  1.00 98.17           C  
ATOM   3588  CB  PHE A 223      -3.151   1.881  12.029  1.00 98.17           C  
ATOM   3589  HB2 PHE A 223      -3.953   2.514  12.408  1.00 98.17           H  
ATOM   3590  HB3 PHE A 223      -2.811   2.327  11.095  1.00 98.17           H  
ATOM   3591  O   PHE A 223      -2.012   0.225  14.747  1.00 98.17           O  
ATOM   3592  CG  PHE A 223      -3.705   0.501  11.739  1.00 98.17           C  
ATOM   3593  CD1 PHE A 223      -3.055  -0.343  10.817  1.00 98.17           C  
ATOM   3594  HD1 PHE A 223      -2.174   0.003  10.297  1.00 98.17           H  
ATOM   3595  CD2 PHE A 223      -4.863   0.054  12.400  1.00 98.17           C  
ATOM   3596  HD2 PHE A 223      -5.385   0.703  13.089  1.00 98.17           H  
ATOM   3597  CE1 PHE A 223      -3.534  -1.643  10.591  1.00 98.17           C  
ATOM   3598  HE1 PHE A 223      -3.020  -2.297   9.901  1.00 98.17           H  
ATOM   3599  CE2 PHE A 223      -5.352  -1.239  12.158  1.00 98.17           C  
ATOM   3600  HE2 PHE A 223      -6.250  -1.577  12.654  1.00 98.17           H  
ATOM   3601  CZ  PHE A 223      -4.677  -2.094  11.273  1.00 98.17           C  
ATOM   3602  HZ  PHE A 223      -5.055  -3.092  11.105  1.00 98.17           H  
ATOM   3603  N   LYS A 224      -3.118   2.141  15.153  1.00 98.05           N  
ATOM   3604  H   LYS A 224      -3.436   3.017  14.766  1.00 98.05           H  
ATOM   3605  CA  LYS A 224      -3.678   1.734  16.440  1.00 98.05           C  
ATOM   3606  HA  LYS A 224      -3.100   0.904  16.847  1.00 98.05           H  
ATOM   3607  C   LYS A 224      -5.108   1.238  16.223  1.00 98.05           C  
ATOM   3608  CB  LYS A 224      -3.566   2.920  17.409  1.00 98.05           C  
ATOM   3609  HB2 LYS A 224      -4.180   3.745  17.047  1.00 98.05           H  
ATOM   3610  HB3 LYS A 224      -2.527   3.249  17.442  1.00 98.05           H  
ATOM   3611  O   LYS A 224      -5.893   1.929  15.581  1.00 98.05           O  
ATOM   3612  CG  LYS A 224      -4.007   2.549  18.827  1.00 98.05           C  
ATOM   3613  HG2 LYS A 224      -3.447   1.679  19.169  1.00 98.05           H  
ATOM   3614  HG3 LYS A 224      -5.068   2.303  18.790  1.00 98.05           H  
ATOM   3615  CD  LYS A 224      -3.792   3.712  19.810  1.00 98.05           C  
ATOM   3616  HD2 LYS A 224      -2.731   3.957  19.851  1.00 98.05           H  
ATOM   3617  HD3 LYS A 224      -4.354   4.580  19.466  1.00 98.05           H  
ATOM   3618  CE  LYS A 224      -4.284   3.304  21.205  1.00 98.05           C  
ATOM   3619  HE2 LYS A 224      -3.786   2.382  21.505  1.00 98.05           H  
ATOM   3620  HE3 LYS A 224      -5.351   3.097  21.132  1.00 98.05           H  
ATOM   3621  NZ  LYS A 224      -4.103   4.357  22.229  1.00 98.05           N  
ATOM   3622  HZ1 LYS A 224      -4.633   5.180  21.981  1.00 98.05           H  
ATOM   3623  HZ2 LYS A 224      -3.127   4.591  22.343  1.00 98.05           H  
ATOM   3624  HZ3 LYS A 224      -4.458   4.021  23.113  1.00 98.05           H  
ATOM   3625  N   PHE A 225      -5.439   0.067  16.751  1.00 97.94           N  
ATOM   3626  H   PHE A 225      -4.743  -0.443  17.275  1.00 97.94           H  
ATOM   3627  CA  PHE A 225      -6.801  -0.461  16.786  1.00 97.94           C  
ATOM   3628  HA  PHE A 225      -7.499   0.304  16.448  1.00 97.94           H  
ATOM   3629  C   PHE A 225      -7.133  -0.802  18.235  1.00 97.94           C  
ATOM   3630  CB  PHE A 225      -6.911  -1.671  15.853  1.00 97.94           C  
ATOM   3631  HB2 PHE A 225      -6.520  -1.381  14.878  1.00 97.94           H  
ATOM   3632  HB3 PHE A 225      -6.291  -2.478  16.244  1.00 97.94           H  
ATOM   3633  O   PHE A 225      -6.447  -1.629  18.840  1.00 97.94           O  
ATOM   3634  CG  PHE A 225      -8.328  -2.167  15.648  1.00 97.94           C  
ATOM   3635  CD1 PHE A 225      -8.682  -3.493  15.961  1.00 97.94           C  
ATOM   3636  HD1 PHE A 225      -7.948  -4.172  16.367  1.00 97.94           H  
ATOM   3637  CD2 PHE A 225      -9.300  -1.291  15.134  1.00 97.94           C  
ATOM   3638  HD2 PHE A 225      -9.029  -0.277  14.879  1.00 97.94           H  
ATOM   3639  CE1 PHE A 225     -10.003  -3.933  15.759  1.00 97.94           C  
ATOM   3640  HE1 PHE A 225     -10.281  -4.945  16.011  1.00 97.94           H  
ATOM   3641  CE2 PHE A 225     -10.623  -1.726  14.947  1.00 97.94           C  
ATOM   3642  HE2 PHE A 225     -11.371  -1.048  14.565  1.00 97.94           H  
ATOM   3643  CZ  PHE A 225     -10.972  -3.051  15.249  1.00 97.94           C  
ATOM   3644  HZ  PHE A 225     -11.988  -3.387  15.104  1.00 97.94           H  
ATOM   3645  N   PHE A 226      -8.117  -0.099  18.800  1.00 96.18           N  
ATOM   3646  H   PHE A 226      -8.692   0.508  18.232  1.00 96.18           H  
ATOM   3647  CA  PHE A 226      -8.317  -0.006  20.247  1.00 96.18           C  
ATOM   3648  HA  PHE A 226      -9.030   0.798  20.431  1.00 96.18           H  
ATOM   3649  C   PHE A 226      -7.030   0.419  20.961  1.00 96.18           C  
ATOM   3650  CB  PHE A 226      -8.969  -1.291  20.776  1.00 96.18           C  
ATOM   3651  HB2 PHE A 226      -8.323  -2.150  20.596  1.00 96.18           H  
ATOM   3652  HB3 PHE A 226      -9.108  -1.206  21.854  1.00 96.18           H  
ATOM   3653  O   PHE A 226      -6.436   1.431  20.603  1.00 96.18           O  
ATOM   3654  CG  PHE A 226     -10.324  -1.531  20.157  1.00 96.18           C  
ATOM   3655  CD1 PHE A 226     -11.428  -0.789  20.613  1.00 96.18           C  
ATOM   3656  HD1 PHE A 226     -11.311  -0.069  21.409  1.00 96.18           H  
ATOM   3657  CD2 PHE A 226     -10.481  -2.466  19.119  1.00 96.18           C  
ATOM   3658  HD2 PHE A 226      -9.633  -3.036  18.768  1.00 96.18           H  
ATOM   3659  CE1 PHE A 226     -12.693  -0.989  20.039  1.00 96.18           C  
ATOM   3660  HE1 PHE A 226     -13.544  -0.434  20.405  1.00 96.18           H  
ATOM   3661  CE2 PHE A 226     -11.751  -2.672  18.553  1.00 96.18           C  
ATOM   3662  HE2 PHE A 226     -11.886  -3.410  17.777  1.00 96.18           H  
ATOM   3663  CZ  PHE A 226     -12.857  -1.935  19.014  1.00 96.18           C  
ATOM   3664  HZ  PHE A 226     -13.839  -2.107  18.598  1.00 96.18           H  
ATOM   3665  N   ASP A 227      -6.570  -0.324  21.956  1.00 93.36           N  
ATOM   3666  H   ASP A 227      -7.041  -1.188  22.182  1.00 93.36           H  
ATOM   3667  CA  ASP A 227      -5.369  -0.045  22.743  1.00 93.36           C  
ATOM   3668  HA  ASP A 227      -5.255   1.035  22.831  1.00 93.36           H  
ATOM   3669  C   ASP A 227      -4.073  -0.589  22.111  1.00 93.36           C  
ATOM   3670  CB  ASP A 227      -5.596  -0.592  24.157  1.00 93.36           C  
ATOM   3671  HB2 ASP A 227      -4.764  -0.276  24.787  1.00 93.36           H  
ATOM   3672  HB3 ASP A 227      -6.506  -0.152  24.566  1.00 93.36           H  
ATOM   3673  O   ASP A 227      -2.980  -0.336  22.619  1.00 93.36           O  
ATOM   3674  CG  ASP A 227      -5.715  -2.121  24.213  1.00 93.36           C  
ATOM   3675  OD1 ASP A 227      -5.945  -2.747  23.144  1.00 93.36           O  
ATOM   3676  OD2 ASP A 227      -5.511  -2.651  25.322  1.00 93.36           O  
ATOM   3677  N   THR A 228      -4.168  -1.274  20.969  1.00 97.71           N  
ATOM   3678  H   THR A 228      -5.095  -1.428  20.599  1.00 97.71           H  
ATOM   3679  CA  THR A 228      -3.075  -2.085  20.432  1.00 97.71           C  
ATOM   3680  HA  THR A 228      -2.244  -2.066  21.136  1.00 97.71           H  
ATOM   3681  C   THR A 228      -2.561  -1.568  19.086  1.00 97.71           C  
ATOM   3682  CB  THR A 228      -3.541  -3.542  20.351  1.00 97.71           C  
ATOM   3683  HB  THR A 228      -4.436  -3.614  19.733  1.00 97.71           H  
ATOM   3684  O   THR A 228      -3.327  -1.265  18.172  1.00 97.71           O  
ATOM   3685  CG2 THR A 228      -2.452  -4.460  19.796  1.00 97.71           C  
ATOM   3686 HG21 THR A 228      -2.766  -5.493  19.946  1.00 97.71           H  
ATOM   3687 HG22 THR A 228      -1.518  -4.288  20.333  1.00 97.71           H  
ATOM   3688 HG23 THR A 228      -2.326  -4.264  18.732  1.00 97.71           H  
ATOM   3689  OG1 THR A 228      -3.810  -4.050  21.633  1.00 97.71           O  
ATOM   3690  HG1 THR A 228      -4.544  -3.585  22.041  1.00 97.71           H  
ATOM   3691  N   ILE A 229      -1.234  -1.510  18.919  1.00 98.19           N  
ATOM   3692  H   ILE A 229      -0.643  -1.754  19.701  1.00 98.19           H  
ATOM   3693  CA  ILE A 229      -0.603  -1.200  17.626  1.00 98.19           C  
ATOM   3694  HA  ILE A 229      -1.231  -0.469  17.117  1.00 98.19           H  
ATOM   3695  C   ILE A 229      -0.571  -2.459  16.749  1.00 98.19           C  
ATOM   3696  CB  ILE A 229       0.788  -0.542  17.793  1.00 98.19           C  
ATOM   3697  HB  ILE A 229       1.426  -1.221  18.360  1.00 98.19           H  
ATOM   3698  O   ILE A 229      -0.163  -3.549  17.174  1.00 98.19           O  
ATOM   3699  CG1 ILE A 229       0.653   0.787  18.578  1.00 98.19           C  
ATOM   3700 HG12 ILE A 229       0.146   0.596  19.524  1.00 98.19           H  
ATOM   3701 HG13 ILE A 229       0.039   1.484  18.007  1.00 98.19           H  
ATOM   3702  CG2 ILE A 229       1.446  -0.289  16.419  1.00 98.19           C  
ATOM   3703 HG21 ILE A 229       1.603  -1.228  15.889  1.00 98.19           H  
ATOM   3704 HG22 ILE A 229       0.819   0.367  15.814  1.00 98.19           H  
ATOM   3705 HG23 ILE A 229       2.430   0.163  16.543  1.00 98.19           H  
ATOM   3706  CD1 ILE A 229       1.986   1.466  18.920  1.00 98.19           C  
ATOM   3707 HD11 ILE A 229       2.646   0.759  19.421  1.00 98.19           H  
ATOM   3708 HD12 ILE A 229       2.468   1.844  18.018  1.00 98.19           H  
ATOM   3709 HD13 ILE A 229       1.798   2.308  19.586  1.00 98.19           H  
ATOM   3710  N   ILE A 230      -0.996  -2.302  15.500  1.00 98.17           N  
ATOM   3711  H   ILE A 230      -1.350  -1.395  15.232  1.00 98.17           H  
ATOM   3712  CA  ILE A 230      -0.909  -3.313  14.451  1.00 98.17           C  
ATOM   3713  HA  ILE A 230      -0.596  -4.263  14.884  1.00 98.17           H  
ATOM   3714  C   ILE A 230       0.168  -2.869  13.465  1.00 98.17           C  
ATOM   3715  CB  ILE A 230      -2.283  -3.540  13.791  1.00 98.17           C  
ATOM   3716  HB  ILE A 230      -2.644  -2.589  13.399  1.00 98.17           H  
ATOM   3717  O   ILE A 230       0.047  -1.838  12.799  1.00 98.17           O  
ATOM   3718  CG1 ILE A 230      -3.282  -4.061  14.851  1.00 98.17           C  
ATOM   3719 HG12 ILE A 230      -2.995  -5.067  15.158  1.00 98.17           H  
ATOM   3720 HG13 ILE A 230      -3.272  -3.424  15.736  1.00 98.17           H  
ATOM   3721  CG2 ILE A 230      -2.140  -4.543  12.625  1.00 98.17           C  
ATOM   3722 HG21 ILE A 230      -1.434  -4.161  11.888  1.00 98.17           H  
ATOM   3723 HG22 ILE A 230      -1.796  -5.509  12.995  1.00 98.17           H  
ATOM   3724 HG23 ILE A 230      -3.093  -4.673  12.111  1.00 98.17           H  
ATOM   3725  CD1 ILE A 230      -4.720  -4.089  14.349  1.00 98.17           C  
ATOM   3726 HD11 ILE A 230      -5.058  -3.069  14.164  1.00 98.17           H  
ATOM   3727 HD12 ILE A 230      -4.775  -4.655  13.419  1.00 98.17           H  
ATOM   3728 HD13 ILE A 230      -5.366  -4.552  15.096  1.00 98.17           H  
ATOM   3729  N   ASP A 231       1.231  -3.665  13.374  1.00 97.63           N  
ATOM   3730  H   ASP A 231       1.302  -4.468  13.983  1.00 97.63           H  
ATOM   3731  CA  ASP A 231       2.328  -3.416  12.448  1.00 97.63           C  
ATOM   3732  HA  ASP A 231       2.645  -2.380  12.570  1.00 97.63           H  
ATOM   3733  C   ASP A 231       1.905  -3.594  10.993  1.00 97.63           C  
ATOM   3734  CB  ASP A 231       3.518  -4.333  12.755  1.00 97.63           C  
ATOM   3735  HB2 ASP A 231       4.171  -4.375  11.884  1.00 97.63           H  
ATOM   3736  HB3 ASP A 231       3.161  -5.344  12.953  1.00 97.63           H  
ATOM   3737  O   ASP A 231       1.052  -4.407  10.643  1.00 97.63           O  
ATOM   3738  CG  ASP A 231       4.350  -3.817  13.923  1.00 97.63           C  
ATOM   3739  OD1 ASP A 231       4.632  -2.597  13.911  1.00 97.63           O  
ATOM   3740  OD2 ASP A 231       4.730  -4.655  14.764  1.00 97.63           O  
ATOM   3741  N   ARG A 232       2.562  -2.859  10.099  1.00 95.58           N  
ATOM   3742  H   ARG A 232       3.263  -2.224  10.453  1.00 95.58           H  
ATOM   3743  CA  ARG A 232       2.305  -2.954   8.661  1.00 95.58           C  
ATOM   3744  HA  ARG A 232       1.224  -2.899   8.528  1.00 95.58           H  
ATOM   3745  C   ARG A 232       2.774  -4.281   8.056  1.00 95.58           C  
ATOM   3746  CB  ARG A 232       2.923  -1.757   7.939  1.00 95.58           C  
ATOM   3747  HB2 ARG A 232       2.696  -1.851   6.877  1.00 95.58           H  
ATOM   3748  HB3 ARG A 232       2.439  -0.853   8.308  1.00 95.58           H  
ATOM   3749  O   ARG A 232       3.933  -4.669   8.207  1.00 95.58           O  
ATOM   3750  CG  ARG A 232       4.442  -1.602   8.120  1.00 95.58           C  
ATOM   3751  HG2 ARG A 232       4.971  -2.485   7.763  1.00 95.58           H  
ATOM   3752  HG3 ARG A 232       4.675  -1.430   9.170  1.00 95.58           H  
ATOM   3753  CD  ARG A 232       4.894  -0.407   7.294  1.00 95.58           C  
ATOM   3754  HD2 ARG A 232       4.697  -0.628   6.245  1.00 95.58           H  
ATOM   3755  HD3 ARG A 232       4.304   0.462   7.587  1.00 95.58           H  
ATOM   3756  NE  ARG A 232       6.322  -0.099   7.469  1.00 95.58           N  
ATOM   3757  HE  ARG A 232       6.772  -0.465   8.297  1.00 95.58           H  
ATOM   3758  NH1 ARG A 232       6.339   1.534   5.864  1.00 95.58           N  
ATOM   3759 HH11 ARG A 232       6.808   2.240   5.316  1.00 95.58           H  
ATOM   3760 HH12 ARG A 232       5.348   1.392   5.725  1.00 95.58           H  
ATOM   3761  NH2 ARG A 232       8.220   1.063   6.950  1.00 95.58           N  
ATOM   3762 HH21 ARG A 232       8.643   1.830   6.446  1.00 95.58           H  
ATOM   3763 HH22 ARG A 232       8.725   0.591   7.686  1.00 95.58           H  
ATOM   3764  CZ  ARG A 232       6.955   0.821   6.762  1.00 95.58           C  
ATOM   3765  N   LYS A 233       1.936  -4.900   7.220  1.00 95.50           N  
ATOM   3766  H   LYS A 233       0.981  -4.576   7.179  1.00 95.50           H  
ATOM   3767  CA  LYS A 233       2.368  -5.958   6.292  1.00 95.50           C  
ATOM   3768  HA  LYS A 233       3.038  -6.631   6.826  1.00 95.50           H  
ATOM   3769  C   LYS A 233       3.121  -5.334   5.117  1.00 95.50           C  
ATOM   3770  CB  LYS A 233       1.144  -6.760   5.814  1.00 95.50           C  
ATOM   3771  HB2 LYS A 233       0.642  -7.195   6.679  1.00 95.50           H  
ATOM   3772  HB3 LYS A 233       0.441  -6.081   5.332  1.00 95.50           H  
ATOM   3773  O   LYS A 233       2.518  -4.639   4.308  1.00 95.50           O  
ATOM   3774  CG  LYS A 233       1.484  -7.881   4.814  1.00 95.50           C  
ATOM   3775  HG2 LYS A 233       2.029  -7.474   3.962  1.00 95.50           H  
ATOM   3776  HG3 LYS A 233       0.548  -8.291   4.436  1.00 95.50           H  
ATOM   3777  CD  LYS A 233       2.294  -9.023   5.445  1.00 95.50           C  
ATOM   3778  HD2 LYS A 233       3.282  -8.665   5.736  1.00 95.50           H  
ATOM   3779  HD3 LYS A 233       1.763  -9.385   6.325  1.00 95.50           H  
ATOM   3780  CE  LYS A 233       2.434 -10.159   4.426  1.00 95.50           C  
ATOM   3781  HE2 LYS A 233       1.439 -10.421   4.066  1.00 95.50           H  
ATOM   3782  HE3 LYS A 233       3.009  -9.800   3.572  1.00 95.50           H  
ATOM   3783  NZ  LYS A 233       3.076 -11.357   5.022  1.00 95.50           N  
ATOM   3784  HZ1 LYS A 233       2.522 -11.693   5.797  1.00 95.50           H  
ATOM   3785  HZ2 LYS A 233       3.109 -12.104   4.342  1.00 95.50           H  
ATOM   3786  HZ3 LYS A 233       4.011 -11.155   5.346  1.00 95.50           H  
ATOM   3787  N   ARG A 234       4.430  -5.573   5.005  1.00 95.24           N  
ATOM   3788  H   ARG A 234       4.868  -6.147   5.711  1.00 95.24           H  
ATOM   3789  CA  ARG A 234       5.222  -5.140   3.838  1.00 95.24           C  
ATOM   3790  HA  ARG A 234       4.774  -4.235   3.428  1.00 95.24           H  
ATOM   3791  C   ARG A 234       5.188  -6.189   2.725  1.00 95.24           C  
ATOM   3792  CB  ARG A 234       6.670  -4.813   4.226  1.00 95.24           C  
ATOM   3793  HB2 ARG A 234       7.164  -5.720   4.574  1.00 95.24           H  
ATOM   3794  HB3 ARG A 234       7.181  -4.466   3.328  1.00 95.24           H  
ATOM   3795  O   ARG A 234       5.224  -7.385   3.009  1.00 95.24           O  
ATOM   3796  CG  ARG A 234       6.796  -3.726   5.302  1.00 95.24           C  
ATOM   3797  HG2 ARG A 234       6.179  -2.867   5.040  1.00 95.24           H  
ATOM   3798  HG3 ARG A 234       6.469  -4.127   6.262  1.00 95.24           H  
ATOM   3799  CD  ARG A 234       8.263  -3.290   5.393  1.00 95.24           C  
ATOM   3800  HD2 ARG A 234       8.511  -2.736   4.488  1.00 95.24           H  
ATOM   3801  HD3 ARG A 234       8.892  -4.180   5.435  1.00 95.24           H  
ATOM   3802  NE  ARG A 234       8.526  -2.465   6.587  1.00 95.24           N  
ATOM   3803  HE  ARG A 234       7.837  -2.523   7.323  1.00 95.24           H  
ATOM   3804  NH1 ARG A 234      10.612  -1.738   5.961  1.00 95.24           N  
ATOM   3805 HH11 ARG A 234      11.485  -1.272   6.162  1.00 95.24           H  
ATOM   3806 HH12 ARG A 234      10.470  -2.154   5.051  1.00 95.24           H  
ATOM   3807  NH2 ARG A 234       9.835  -1.223   7.987  1.00 95.24           N  
ATOM   3808 HH21 ARG A 234       9.284  -1.536   8.774  1.00 95.24           H  
ATOM   3809 HH22 ARG A 234      10.756  -0.865   8.194  1.00 95.24           H  
ATOM   3810  CZ  ARG A 234       9.648  -1.812   6.834  1.00 95.24           C  
ATOM   3811  N   TYR A 235       5.201  -5.734   1.473  1.00 96.33           N  
ATOM   3812  H   TYR A 235       5.163  -4.737   1.318  1.00 96.33           H  
ATOM   3813  CA  TYR A 235       5.261  -6.589   0.282  1.00 96.33           C  
ATOM   3814  HA  TYR A 235       5.134  -7.630   0.576  1.00 96.33           H  
ATOM   3815  C   TYR A 235       6.639  -6.465  -0.374  1.00 96.33           C  
ATOM   3816  CB  TYR A 235       4.111  -6.256  -0.675  1.00 96.33           C  
ATOM   3817  HB2 TYR A 235       4.096  -6.996  -1.475  1.00 96.33           H  
ATOM   3818  HB3 TYR A 235       4.302  -5.283  -1.128  1.00 96.33           H  
ATOM   3819  O   TYR A 235       6.807  -5.842  -1.418  1.00 96.33           O  
ATOM   3820  CG  TYR A 235       2.751  -6.218  -0.017  1.00 96.33           C  
ATOM   3821  CD1 TYR A 235       2.069  -7.416   0.263  1.00 96.33           C  
ATOM   3822  HD1 TYR A 235       2.497  -8.365  -0.027  1.00 96.33           H  
ATOM   3823  CD2 TYR A 235       2.191  -4.979   0.344  1.00 96.33           C  
ATOM   3824  HD2 TYR A 235       2.715  -4.064   0.113  1.00 96.33           H  
ATOM   3825  CE1 TYR A 235       0.830  -7.376   0.927  1.00 96.33           C  
ATOM   3826  HE1 TYR A 235       0.300  -8.286   1.166  1.00 96.33           H  
ATOM   3827  CE2 TYR A 235       0.942  -4.938   0.985  1.00 96.33           C  
ATOM   3828  HE2 TYR A 235       0.496  -3.988   1.243  1.00 96.33           H  
ATOM   3829  OH  TYR A 235      -0.951  -6.081   1.875  1.00 96.33           O  
ATOM   3830  HH  TYR A 235      -1.185  -5.197   2.166  1.00 96.33           H  
ATOM   3831  CZ  TYR A 235       0.262  -6.135   1.277  1.00 96.33           C  
ATOM   3832  N   THR A 236       7.654  -7.034   0.276  1.00 95.10           N  
ATOM   3833  H   THR A 236       7.462  -7.536   1.131  1.00 95.10           H  
ATOM   3834  CA  THR A 236       9.073  -6.914  -0.117  1.00 95.10           C  
ATOM   3835  HA  THR A 236       9.233  -5.925  -0.546  1.00 95.10           H  
ATOM   3836  C   THR A 236       9.497  -7.919  -1.193  1.00 95.10           C  
ATOM   3837  CB  THR A 236       9.986  -7.039   1.108  1.00 95.10           C  
ATOM   3838  HB  THR A 236      11.030  -6.951   0.805  1.00 95.10           H  
ATOM   3839  O   THR A 236      10.675  -8.249  -1.326  1.00 95.10           O  
ATOM   3840  CG2 THR A 236       9.699  -5.968   2.159  1.00 95.10           C  
ATOM   3841 HG21 THR A 236      10.453  -6.028   2.944  1.00 95.10           H  
ATOM   3842 HG22 THR A 236       9.740  -4.982   1.697  1.00 95.10           H  
ATOM   3843 HG23 THR A 236       8.714  -6.131   2.596  1.00 95.10           H  
ATOM   3844  OG1 THR A 236       9.773  -8.290   1.723  1.00 95.10           O  
ATOM   3845  HG1 THR A 236      10.321  -8.922   1.251  1.00 95.10           H  
ATOM   3846  N   THR A 237       8.537  -8.486  -1.921  1.00 94.58           N  
ATOM   3847  H   THR A 237       7.596  -8.135  -1.820  1.00 94.58           H  
ATOM   3848  CA  THR A 237       8.796  -9.353  -3.065  1.00 94.58           C  
ATOM   3849  HA  THR A 237       9.826  -9.193  -3.386  1.00 94.58           H  
ATOM   3850  C   THR A 237       7.897  -8.937  -4.211  1.00 94.58           C  
ATOM   3851  CB  THR A 237       8.650 -10.844  -2.723  1.00 94.58           C  
ATOM   3852  HB  THR A 237       9.320 -11.065  -1.893  1.00 94.58           H  
ATOM   3853  O   THR A 237       6.692  -8.782  -4.047  1.00 94.58           O  
ATOM   3854  CG2 THR A 237       7.245 -11.298  -2.326  1.00 94.58           C  
ATOM   3855 HG21 THR A 237       6.869 -10.682  -1.509  1.00 94.58           H  
ATOM   3856 HG22 THR A 237       7.279 -12.337  -1.998  1.00 94.58           H  
ATOM   3857 HG23 THR A 237       6.563 -11.223  -3.174  1.00 94.58           H  
ATOM   3858  OG1 THR A 237       9.070 -11.604  -3.838  1.00 94.58           O  
ATOM   3859  HG1 THR A 237      10.013 -11.450  -3.927  1.00 94.58           H  
ATOM   3860  N   THR A 238       8.497  -8.761  -5.380  1.00 96.42           N  
ATOM   3861  H   THR A 238       9.505  -8.795  -5.439  1.00 96.42           H  
ATOM   3862  CA  THR A 238       7.806  -8.396  -6.617  1.00 96.42           C  
ATOM   3863  HA  THR A 238       6.839  -7.952  -6.380  1.00 96.42           H  
ATOM   3864  C   THR A 238       7.525  -9.605  -7.507  1.00 96.42           C  
ATOM   3865  CB  THR A 238       8.619  -7.346  -7.371  1.00 96.42           C  
ATOM   3866  HB  THR A 238       8.151  -7.183  -8.342  1.00 96.42           H  
ATOM   3867  O   THR A 238       7.043  -9.458  -8.622  1.00 96.42           O  
ATOM   3868  CG2 THR A 238       8.671  -6.015  -6.628  1.00 96.42           C  
ATOM   3869 HG21 THR A 238       9.191  -6.124  -5.677  1.00 96.42           H  
ATOM   3870 HG22 THR A 238       9.177  -5.274  -7.247  1.00 96.42           H  
ATOM   3871 HG23 THR A 238       7.659  -5.648  -6.451  1.00 96.42           H  
ATOM   3872  OG1 THR A 238       9.948  -7.808  -7.504  1.00 96.42           O  
ATOM   3873  HG1 THR A 238      10.513  -7.043  -7.634  1.00 96.42           H  
ATOM   3874  N   LYS A 239       7.790 -10.826  -7.021  1.00 95.53           N  
ATOM   3875  H   LYS A 239       8.140 -10.894  -6.077  1.00 95.53           H  
ATOM   3876  CA  LYS A 239       7.600 -12.055  -7.804  1.00 95.53           C  
ATOM   3877  HA  LYS A 239       8.205 -11.998  -8.709  1.00 95.53           H  
ATOM   3878  C   LYS A 239       6.162 -12.240  -8.283  1.00 95.53           C  
ATOM   3879  CB  LYS A 239       8.020 -13.277  -6.983  1.00 95.53           C  
ATOM   3880  HB2 LYS A 239       7.683 -14.174  -7.503  1.00 95.53           H  
ATOM   3881  HB3 LYS A 239       7.530 -13.243  -6.010  1.00 95.53           H  
ATOM   3882  O   LYS A 239       5.962 -12.744  -9.380  1.00 95.53           O  
ATOM   3883  CG  LYS A 239       9.539 -13.370  -6.801  1.00 95.53           C  
ATOM   3884  HG2 LYS A 239       9.912 -12.485  -6.284  1.00 95.53           H  
ATOM   3885  HG3 LYS A 239      10.017 -13.440  -7.778  1.00 95.53           H  
ATOM   3886  CD  LYS A 239       9.858 -14.623  -5.982  1.00 95.53           C  
ATOM   3887  HD2 LYS A 239       9.464 -15.495  -6.504  1.00 95.53           H  
ATOM   3888  HD3 LYS A 239       9.371 -14.542  -5.010  1.00 95.53           H  
ATOM   3889  CE  LYS A 239      11.366 -14.780  -5.790  1.00 95.53           C  
ATOM   3890  HE2 LYS A 239      11.836 -14.828  -6.772  1.00 95.53           H  
ATOM   3891  HE3 LYS A 239      11.746 -13.896  -5.276  1.00 95.53           H  
ATOM   3892  NZ  LYS A 239      11.662 -16.006  -5.009  1.00 95.53           N  
ATOM   3893  HZ1 LYS A 239      11.207 -15.962  -4.108  1.00 95.53           H  
ATOM   3894  HZ2 LYS A 239      11.307 -16.818  -5.493  1.00 95.53           H  
ATOM   3895  HZ3 LYS A 239      12.657 -16.114  -4.868  1.00 95.53           H  
ATOM   3896  N   GLU A 240       5.182 -11.830  -7.476  1.00 94.84           N  
ATOM   3897  H   GLU A 240       5.419 -11.391  -6.597  1.00 94.84           H  
ATOM   3898  CA  GLU A 240       3.763 -12.017  -7.800  1.00 94.84           C  
ATOM   3899  HA  GLU A 240       3.612 -13.063  -8.066  1.00 94.84           H  
ATOM   3900  C   GLU A 240       3.312 -11.223  -9.035  1.00 94.84           C  
ATOM   3901  CB  GLU A 240       2.880 -11.745  -6.565  1.00 94.84           C  
ATOM   3902  HB2 GLU A 240       1.857 -12.018  -6.824  1.00 94.84           H  
ATOM   3903  HB3 GLU A 240       3.203 -12.411  -5.766  1.00 94.84           H  
ATOM   3904  O   GLU A 240       2.394 -11.658  -9.719  1.00 94.84           O  
ATOM   3905  CG  GLU A 240       2.889 -10.300  -6.023  1.00 94.84           C  
ATOM   3906  HG2 GLU A 240       2.643  -9.612  -6.832  1.00 94.84           H  
ATOM   3907  HG3 GLU A 240       3.898 -10.069  -5.681  1.00 94.84           H  
ATOM   3908  CD  GLU A 240       1.893 -10.075  -4.858  1.00 94.84           C  
ATOM   3909  OE1 GLU A 240       1.812  -8.944  -4.322  1.00 94.84           O  
ATOM   3910  OE2 GLU A 240       1.181 -11.020  -4.446  1.00 94.84           O  
ATOM   3911  N   VAL A 241       3.985 -10.116  -9.373  1.00 96.30           N  
ATOM   3912  H   VAL A 241       4.787  -9.835  -8.827  1.00 96.30           H  
ATOM   3913  CA  VAL A 241       3.611  -9.292 -10.536  1.00 96.30           C  
ATOM   3914  HA  VAL A 241       2.549  -9.449 -10.725  1.00 96.30           H  
ATOM   3915  C   VAL A 241       4.309  -9.697 -11.838  1.00 96.30           C  
ATOM   3916  CB  VAL A 241       3.768  -7.785 -10.270  1.00 96.30           C  
ATOM   3917  HB  VAL A 241       3.447  -7.255 -11.167  1.00 96.30           H  
ATOM   3918  O   VAL A 241       3.986  -9.175 -12.897  1.00 96.30           O  
ATOM   3919  CG1 VAL A 241       2.865  -7.327  -9.119  1.00 96.30           C  
ATOM   3920 HG11 VAL A 241       2.933  -6.245  -9.007  1.00 96.30           H  
ATOM   3921 HG12 VAL A 241       1.833  -7.590  -9.353  1.00 96.30           H  
ATOM   3922 HG13 VAL A 241       3.152  -7.815  -8.187  1.00 96.30           H  
ATOM   3923  CG2 VAL A 241       5.201  -7.340  -9.965  1.00 96.30           C  
ATOM   3924 HG21 VAL A 241       5.472  -7.624  -8.948  1.00 96.30           H  
ATOM   3925 HG22 VAL A 241       5.259  -6.256 -10.056  1.00 96.30           H  
ATOM   3926 HG23 VAL A 241       5.896  -7.784 -10.679  1.00 96.30           H  
ATOM   3927  N   LEU A 242       5.269 -10.629 -11.798  1.00 95.10           N  
ATOM   3928  H   LEU A 242       5.468 -11.084 -10.919  1.00 95.10           H  
ATOM   3929  CA  LEU A 242       6.040 -11.009 -12.993  1.00 95.10           C  
ATOM   3930  HA  LEU A 242       6.382 -10.104 -13.495  1.00 95.10           H  
ATOM   3931  C   LEU A 242       5.211 -11.775 -14.033  1.00 95.10           C  
ATOM   3932  CB  LEU A 242       7.257 -11.853 -12.587  1.00 95.10           C  
ATOM   3933  HB2 LEU A 242       6.900 -12.733 -12.051  1.00 95.10           H  
ATOM   3934  HB3 LEU A 242       7.751 -12.200 -13.495  1.00 95.10           H  
ATOM   3935  O   LEU A 242       5.545 -11.735 -15.212  1.00 95.10           O  
ATOM   3936  CG  LEU A 242       8.292 -11.122 -11.721  1.00 95.10           C  
ATOM   3937  HG  LEU A 242       7.816 -10.756 -10.811  1.00 95.10           H  
ATOM   3938  CD1 LEU A 242       9.374 -12.123 -11.323  1.00 95.10           C  
ATOM   3939 HD11 LEU A 242      10.162 -11.624 -10.760  1.00 95.10           H  
ATOM   3940 HD12 LEU A 242       8.932 -12.914 -10.718  1.00 95.10           H  
ATOM   3941 HD13 LEU A 242       9.793 -12.572 -12.223  1.00 95.10           H  
ATOM   3942  CD2 LEU A 242       8.954  -9.944 -12.439  1.00 95.10           C  
ATOM   3943 HD21 LEU A 242       9.424 -10.279 -13.363  1.00 95.10           H  
ATOM   3944 HD22 LEU A 242       8.209  -9.182 -12.669  1.00 95.10           H  
ATOM   3945 HD23 LEU A 242       9.707  -9.501 -11.787  1.00 95.10           H  
ATOM   3946  N   ASN A 243       4.152 -12.459 -13.592  1.00 92.20           N  
ATOM   3947  H   ASN A 243       3.940 -12.399 -12.607  1.00 92.20           H  
ATOM   3948  CA  ASN A 243       3.227 -13.214 -14.444  1.00 92.20           C  
ATOM   3949  HA  ASN A 243       3.591 -13.208 -15.471  1.00 92.20           H  
ATOM   3950  C   ASN A 243       1.826 -12.581 -14.480  1.00 92.20           C  
ATOM   3951  CB  ASN A 243       3.163 -14.670 -13.951  1.00 92.20           C  
ATOM   3952  HB2 ASN A 243       2.835 -14.678 -12.912  1.00 92.20           H  
ATOM   3953  HB3 ASN A 243       2.422 -15.214 -14.537  1.00 92.20           H  
ATOM   3954  O   ASN A 243       0.859 -13.249 -14.838  1.00 92.20           O  
ATOM   3955  CG  ASN A 243       4.467 -15.430 -14.076  1.00 92.20           C  
ATOM   3956  ND2 ASN A 243       4.657 -16.435 -13.254  1.00 92.20           N  
ATOM   3957 HD21 ASN A 243       3.926 -16.698 -12.609  1.00 92.20           H  
ATOM   3958 HD22 ASN A 243       5.504 -16.965 -13.404  1.00 92.20           H  
ATOM   3959  OD1 ASN A 243       5.327 -15.173 -14.896  1.00 92.20           O  
ATOM   3960  N   SER A 244       1.692 -11.333 -14.033  1.00 94.83           N  
ATOM   3961  H   SER A 244       2.519 -10.785 -13.843  1.00 94.83           H  
ATOM   3962  CA  SER A 244       0.400 -10.664 -13.910  1.00 94.83           C  
ATOM   3963  HA  SER A 244      -0.395 -11.409 -13.934  1.00 94.83           H  
ATOM   3964  C   SER A 244       0.151  -9.714 -15.086  1.00 94.83           C  
ATOM   3965  CB  SER A 244       0.323  -9.989 -12.540  1.00 94.83           C  
ATOM   3966  HB2 SER A 244      -0.720  -9.847 -12.259  1.00 94.83           H  
ATOM   3967  HB3 SER A 244       0.779 -10.636 -11.791  1.00 94.83           H  
ATOM   3968  O   SER A 244       1.030  -9.474 -15.914  1.00 94.83           O  
ATOM   3969  OG  SER A 244       0.987  -8.751 -12.543  1.00 94.83           O  
ATOM   3970  HG  SER A 244       0.522  -8.173 -13.153  1.00 94.83           H  
ATOM   3971  N   THR A 245      -1.043  -9.127 -15.148  1.00 95.58           N  
ATOM   3972  H   THR A 245      -1.723  -9.299 -14.421  1.00 95.58           H  
ATOM   3973  CA  THR A 245      -1.392  -8.177 -16.211  1.00 95.58           C  
ATOM   3974  HA  THR A 245      -0.883  -8.468 -17.130  1.00 95.58           H  
ATOM   3975  C   THR A 245      -0.935  -6.774 -15.825  1.00 95.58           C  
ATOM   3976  CB  THR A 245      -2.897  -8.217 -16.504  1.00 95.58           C  
ATOM   3977  HB  THR A 245      -3.456  -7.909 -15.621  1.00 95.58           H  
ATOM   3978  O   THR A 245      -1.331  -6.263 -14.777  1.00 95.58           O  
ATOM   3979  CG2 THR A 245      -3.284  -7.329 -17.685  1.00 95.58           C  
ATOM   3980 HG21 THR A 245      -2.705  -7.601 -18.567  1.00 95.58           H  
ATOM   3981 HG22 THR A 245      -4.344  -7.460 -17.902  1.00 95.58           H  
ATOM   3982 HG23 THR A 245      -3.109  -6.280 -17.443  1.00 95.58           H  
ATOM   3983  OG1 THR A 245      -3.258  -9.535 -16.849  1.00 95.58           O  
ATOM   3984  HG1 THR A 245      -3.629  -9.949 -16.067  1.00 95.58           H  
ATOM   3985  N   LEU A 246      -0.104  -6.138 -16.654  1.00 94.68           N  
ATOM   3986  H   LEU A 246       0.196  -6.612 -17.494  1.00 94.68           H  
ATOM   3987  CA  LEU A 246       0.218  -4.716 -16.519  1.00 94.68           C  
ATOM   3988  HA  LEU A 246       0.402  -4.491 -15.468  1.00 94.68           H  
ATOM   3989  C   LEU A 246      -0.980  -3.889 -16.997  1.00 94.68           C  
ATOM   3990  CB  LEU A 246       1.494  -4.400 -17.321  1.00 94.68           C  
ATOM   3991  HB2 LEU A 246       2.314  -4.997 -16.921  1.00 94.68           H  
ATOM   3992  HB3 LEU A 246       1.331  -4.705 -18.355  1.00 94.68           H  
ATOM   3993  O   LEU A 246      -1.368  -3.974 -18.161  1.00 94.68           O  
ATOM   3994  CG  LEU A 246       1.907  -2.914 -17.321  1.00 94.68           C  
ATOM   3995  HG  LEU A 246       1.095  -2.300 -17.710  1.00 94.68           H  
ATOM   3996  CD1 LEU A 246       2.279  -2.411 -15.924  1.00 94.68           C  
ATOM   3997 HD11 LEU A 246       1.399  -2.427 -15.281  1.00 94.68           H  
ATOM   3998 HD12 LEU A 246       3.055  -3.043 -15.493  1.00 94.68           H  
ATOM   3999 HD13 LEU A 246       2.633  -1.382 -15.990  1.00 94.68           H  
ATOM   4000  CD2 LEU A 246       3.125  -2.728 -18.225  1.00 94.68           C  
ATOM   4001 HD21 LEU A 246       2.855  -3.001 -19.245  1.00 94.68           H  
ATOM   4002 HD22 LEU A 246       3.944  -3.366 -17.893  1.00 94.68           H  
ATOM   4003 HD23 LEU A 246       3.438  -1.683 -18.220  1.00 94.68           H  
ATOM   4004  N   ILE A 247      -1.554  -3.076 -16.111  1.00 91.76           N  
ATOM   4005  H   ILE A 247      -1.162  -3.015 -15.182  1.00 91.76           H  
ATOM   4006  CA  ILE A 247      -2.611  -2.135 -16.472  1.00 91.76           C  
ATOM   4007  HA  ILE A 247      -3.124  -2.506 -17.360  1.00 91.76           H  
ATOM   4008  C   ILE A 247      -1.965  -0.801 -16.824  1.00 91.76           C  
ATOM   4009  CB  ILE A 247      -3.681  -1.989 -15.369  1.00 91.76           C  
ATOM   4010  HB  ILE A 247      -3.209  -1.602 -14.466  1.00 91.76           H  
ATOM   4011  O   ILE A 247      -1.426  -0.098 -15.965  1.00 91.76           O  
ATOM   4012  CG1 ILE A 247      -4.324  -3.356 -15.049  1.00 91.76           C  
ATOM   4013 HG12 ILE A 247      -4.753  -3.765 -15.964  1.00 91.76           H  
ATOM   4014 HG13 ILE A 247      -3.560  -4.050 -14.698  1.00 91.76           H  
ATOM   4015  CG2 ILE A 247      -4.767  -0.996 -15.842  1.00 91.76           C  
ATOM   4016 HG21 ILE A 247      -4.331  -0.073 -16.226  1.00 91.76           H  
ATOM   4017 HG22 ILE A 247      -5.363  -1.444 -16.637  1.00 91.76           H  
ATOM   4018 HG23 ILE A 247      -5.418  -0.714 -15.014  1.00 91.76           H  
ATOM   4019  CD1 ILE A 247      -5.428  -3.304 -13.987  1.00 91.76           C  
ATOM   4020 HD11 ILE A 247      -6.183  -2.552 -14.217  1.00 91.76           H  
ATOM   4021 HD12 ILE A 247      -4.998  -3.108 -13.006  1.00 91.76           H  
ATOM   4022 HD13 ILE A 247      -5.951  -4.261 -13.994  1.00 91.76           H  
ATOM   4023  N   HIS A 248      -2.088  -0.419 -18.090  1.00 82.81           N  
ATOM   4024  H   HIS A 248      -2.515  -1.054 -18.749  1.00 82.81           H  
ATOM   4025  CA  HIS A 248      -1.778   0.927 -18.546  1.00 82.81           C  
ATOM   4026  HA  HIS A 248      -0.868   1.274 -18.059  1.00 82.81           H  
ATOM   4027  C   HIS A 248      -2.918   1.867 -18.136  1.00 82.81           C  
ATOM   4028  CB  HIS A 248      -1.517   0.897 -20.056  1.00 82.81           C  
ATOM   4029  HB2 HIS A 248      -2.372   0.460 -20.572  1.00 82.81           H  
ATOM   4030  HB3 HIS A 248      -1.399   1.920 -20.414  1.00 82.81           H  
ATOM   4031  O   HIS A 248      -3.866   2.082 -18.884  1.00 82.81           O  
ATOM   4032  CG  HIS A 248      -0.271   0.120 -20.401  1.00 82.81           C  
ATOM   4033  CD2 HIS A 248      -0.189  -1.206 -20.737  1.00 82.81           C  
ATOM   4034  HD2 HIS A 248      -1.015  -1.897 -20.816  1.00 82.81           H  
ATOM   4035  ND1 HIS A 248       1.011   0.618 -20.398  1.00 82.81           N  
ATOM   4036  HD1 HIS A 248       1.266   1.585 -20.255  1.00 82.81           H  
ATOM   4037  CE1 HIS A 248       1.844  -0.380 -20.732  1.00 82.81           C  
ATOM   4038  HE1 HIS A 248       2.915  -0.286 -20.843  1.00 82.81           H  
ATOM   4039  NE2 HIS A 248       1.161  -1.513 -20.941  1.00 82.81           N  
ATOM   4040  N   GLN A 249      -2.857   2.388 -16.910  1.00 66.95           N  
ATOM   4041  H   GLN A 249      -2.087   2.129 -16.310  1.00 66.95           H  
ATOM   4042  CA  GLN A 249      -3.719   3.496 -16.506  1.00 66.95           C  
ATOM   4043  HA  GLN A 249      -4.702   3.377 -16.961  1.00 66.95           H  
ATOM   4044  C   GLN A 249      -3.113   4.794 -17.025  1.00 66.95           C  
ATOM   4045  CB  GLN A 249      -3.902   3.548 -14.983  1.00 66.95           C  
ATOM   4046  HB2 GLN A 249      -4.490   4.433 -14.740  1.00 66.95           H  
ATOM   4047  HB3 GLN A 249      -2.932   3.633 -14.493  1.00 66.95           H  
ATOM   4048  O   GLN A 249      -1.931   5.061 -16.794  1.00 66.95           O  
ATOM   4049  CG  GLN A 249      -4.640   2.313 -14.459  1.00 66.95           C  
ATOM   4050  HG2 GLN A 249      -5.522   2.136 -15.076  1.00 66.95           H  
ATOM   4051  HG3 GLN A 249      -3.980   1.448 -14.523  1.00 66.95           H  
ATOM   4052  CD  GLN A 249      -5.072   2.465 -13.008  1.00 66.95           C  
ATOM   4053  NE2 GLN A 249      -6.225   1.949 -12.641  1.00 66.95           N  
ATOM   4054 HE21 GLN A 249      -6.504   2.169 -11.696  1.00 66.95           H  
ATOM   4055 HE22 GLN A 249      -6.851   1.569 -13.336  1.00 66.95           H  
ATOM   4056  OE1 GLN A 249      -4.386   3.013 -12.166  1.00 66.95           O  
ATOM   4057  N   SER A 250      -3.911   5.619 -17.698  1.00 58.68           N  
ATOM   4058  H   SER A 250      -4.876   5.376 -17.869  1.00 58.68           H  
ATOM   4059  CA  SER A 250      -3.498   7.003 -17.897  1.00 58.68           C  
ATOM   4060  HA  SER A 250      -2.504   7.013 -18.345  1.00 58.68           H  
ATOM   4061  C   SER A 250      -3.436   7.718 -16.549  1.00 58.68           C  
ATOM   4062  CB  SER A 250      -4.427   7.742 -18.846  1.00 58.68           C  
ATOM   4063  HB2 SER A 250      -3.971   8.677 -19.168  1.00 58.68           H  
ATOM   4064  HB3 SER A 250      -4.616   7.128 -19.727  1.00 58.68           H  
ATOM   4065  O   SER A 250      -4.101   7.343 -15.577  1.00 58.68           O  
ATOM   4066  OG  SER A 250      -5.618   8.018 -18.155  1.00 58.68           O  
ATOM   4067  HG  SER A 250      -6.291   7.938 -18.835  1.00 58.68           H  
ATOM   4068  N   ILE A 251      -2.665   8.799 -16.510  1.00 51.91           N  
ATOM   4069  H   ILE A 251      -2.170   9.053 -17.354  1.00 51.91           H  
ATOM   4070  CA  ILE A 251      -2.566   9.685 -15.345  1.00 51.91           C  
ATOM   4071  HA  ILE A 251      -2.234   9.102 -14.486  1.00 51.91           H  
ATOM   4072  C   ILE A 251      -3.946  10.276 -14.986  1.00 51.91           C  
ATOM   4073  CB  ILE A 251      -1.508  10.776 -15.645  1.00 51.91           C  
ATOM   4074  HB  ILE A 251      -1.811  11.301 -16.552  1.00 51.91           H  
ATOM   4075  O   ILE A 251      -4.187  10.618 -13.831  1.00 51.91           O  
ATOM   4076  CG1 ILE A 251      -0.119  10.130 -15.892  1.00 51.91           C  
ATOM   4077 HG12 ILE A 251      -0.209   9.317 -16.613  1.00 51.91           H  
ATOM   4078 HG13 ILE A 251       0.254   9.704 -14.961  1.00 51.91           H  
ATOM   4079  CG2 ILE A 251      -1.413  11.808 -14.506  1.00 51.91           C  
ATOM   4080 HG21 ILE A 251      -2.360  12.339 -14.398  1.00 51.91           H  
ATOM   4081 HG22 ILE A 251      -0.653  12.558 -14.724  1.00 51.91           H  
ATOM   4082 HG23 ILE A 251      -1.179  11.311 -13.565  1.00 51.91           H  
ATOM   4083  CD1 ILE A 251       0.929  11.093 -16.462  1.00 51.91           C  
ATOM   4084 HD11 ILE A 251       1.205  11.846 -15.724  1.00 51.91           H  
ATOM   4085 HD12 ILE A 251       1.825  10.533 -16.729  1.00 51.91           H  
ATOM   4086 HD13 ILE A 251       0.539  11.579 -17.357  1.00 51.91           H  
ATOM   4087  N   THR A 252      -4.863  10.366 -15.954  1.00 61.83           N  
ATOM   4088  H   THR A 252      -4.641  10.002 -16.870  1.00 61.83           H  
ATOM   4089  CA  THR A 252      -6.220  10.908 -15.789  1.00 61.83           C  
ATOM   4090  HA  THR A 252      -6.224  11.610 -14.956  1.00 61.83           H  
ATOM   4091  C   THR A 252      -7.272   9.842 -15.462  1.00 61.83           C  
ATOM   4092  CB  THR A 252      -6.638  11.679 -17.053  1.00 61.83           C  
ATOM   4093  HB  THR A 252      -7.637  12.092 -16.913  1.00 61.83           H  
ATOM   4094  O   THR A 252      -8.417  10.193 -15.188  1.00 61.83           O  
ATOM   4095  CG2 THR A 252      -5.676  12.822 -17.384  1.00 61.83           C  
ATOM   4096 HG21 THR A 252      -6.073  13.401 -18.218  1.00 61.83           H  
ATOM   4097 HG22 THR A 252      -5.576  13.477 -16.518  1.00 61.83           H  
ATOM   4098 HG23 THR A 252      -4.696  12.433 -17.658  1.00 61.83           H  
ATOM   4099  OG1 THR A 252      -6.645  10.809 -18.160  1.00 61.83           O  
ATOM   4100  HG1 THR A 252      -6.495  11.323 -18.957  1.00 61.83           H  
ATOM   4101  N   GLY A 253      -6.925   8.550 -15.493  1.00 54.66           N  
ATOM   4102  H   GLY A 253      -5.971   8.318 -15.728  1.00 54.66           H  
ATOM   4103  CA  GLY A 253      -7.880   7.443 -15.357  1.00 54.66           C  
ATOM   4104  HA2 GLY A 253      -8.552   7.654 -14.524  1.00 54.66           H  
ATOM   4105  HA3 GLY A 253      -7.324   6.533 -15.132  1.00 54.66           H  
ATOM   4106  C   GLY A 253      -8.739   7.176 -16.604  1.00 54.66           C  
ATOM   4107  O   GLY A 253      -9.551   6.253 -16.594  1.00 54.66           O  
ATOM   4108  N   LEU A 254      -8.554   7.939 -17.684  1.00 49.75           N  
ATOM   4109  H   LEU A 254      -7.861   8.671 -17.623  1.00 49.75           H  
ATOM   4110  CA  LEU A 254      -9.198   7.725 -18.983  1.00 49.75           C  
ATOM   4111  HA  LEU A 254     -10.136   7.186 -18.849  1.00 49.75           H  
ATOM   4112  C   LEU A 254      -8.286   6.878 -19.877  1.00 49.75           C  
ATOM   4113  CB  LEU A 254      -9.489   9.095 -19.625  1.00 49.75           C  
ATOM   4114  HB2 LEU A 254      -9.906   8.935 -20.619  1.00 49.75           H  
ATOM   4115  HB3 LEU A 254      -8.544   9.624 -19.749  1.00 49.75           H  
ATOM   4116  O   LEU A 254      -7.128   7.236 -20.044  1.00 49.75           O  
ATOM   4117  CG  LEU A 254     -10.454   9.984 -18.817  1.00 49.75           C  
ATOM   4118  HG  LEU A 254     -10.099  10.085 -17.792  1.00 49.75           H  
ATOM   4119  CD1 LEU A 254     -10.515  11.382 -19.429  1.00 49.75           C  
ATOM   4120 HD11 LEU A 254      -9.519  11.825 -19.422  1.00 49.75           H  
ATOM   4121 HD12 LEU A 254     -11.183  12.013 -18.843  1.00 49.75           H  
ATOM   4122 HD13 LEU A 254     -10.874  11.326 -20.456  1.00 49.75           H  
ATOM   4123  CD2 LEU A 254     -11.869   9.402 -18.797  1.00 49.75           C  
ATOM   4124 HD21 LEU A 254     -11.873   8.450 -18.266  1.00 49.75           H  
ATOM   4125 HD22 LEU A 254     -12.537  10.085 -18.273  1.00 49.75           H  
ATOM   4126 HD23 LEU A 254     -12.230   9.255 -19.815  1.00 49.75           H  
ATOM   4127  N   TYR A 255      -8.765   5.772 -20.450  1.00 46.00           N  
ATOM   4128  H   TYR A 255      -9.736   5.529 -20.313  1.00 46.00           H  
ATOM   4129  CA  TYR A 255      -8.002   5.040 -21.472  1.00 46.00           C  
ATOM   4130  HA  TYR A 255      -7.106   4.609 -21.025  1.00 46.00           H  
ATOM   4131  C   TYR A 255      -7.565   6.026 -22.570  1.00 46.00           C  
ATOM   4132  CB  TYR A 255      -8.863   3.908 -22.070  1.00 46.00           C  
ATOM   4133  HB2 TYR A 255      -8.792   3.948 -23.157  1.00 46.00           H  
ATOM   4134  HB3 TYR A 255      -9.914   4.073 -21.834  1.00 46.00           H  
ATOM   4135  O   TYR A 255      -8.417   6.604 -23.238  1.00 46.00           O  
ATOM   4136  CG  TYR A 255      -8.474   2.504 -21.643  1.00 46.00           C  
ATOM   4137  CD1 TYR A 255      -7.640   1.732 -22.475  1.00 46.00           C  
ATOM   4138  HD1 TYR A 255      -7.255   2.153 -23.392  1.00 46.00           H  
ATOM   4139  CD2 TYR A 255      -8.970   1.956 -20.443  1.00 46.00           C  
ATOM   4140  HD2 TYR A 255      -9.611   2.550 -19.809  1.00 46.00           H  
ATOM   4141  CE1 TYR A 255      -7.310   0.411 -22.117  1.00 46.00           C  
ATOM   4142  HE1 TYR A 255      -6.673  -0.184 -22.754  1.00 46.00           H  
ATOM   4143  CE2 TYR A 255      -8.641   0.634 -20.081  1.00 46.00           C  
ATOM   4144  HE2 TYR A 255      -9.029   0.213 -19.165  1.00 46.00           H  
ATOM   4145  OH  TYR A 255      -7.500  -1.421 -20.585  1.00 46.00           O  
ATOM   4146  HH  TYR A 255      -7.934  -1.693 -19.773  1.00 46.00           H  
ATOM   4147  CZ  TYR A 255      -7.812  -0.142 -20.922  1.00 46.00           C  
ATOM   4148  N   GLU A 256      -6.260   6.246 -22.734  1.00 43.07           N  
ATOM   4149  H   GLU A 256      -5.592   5.759 -22.153  1.00 43.07           H  
ATOM   4150  CA  GLU A 256      -5.748   6.920 -23.927  1.00 43.07           C  
ATOM   4151  HA  GLU A 256      -6.440   7.705 -24.234  1.00 43.07           H  
ATOM   4152  C   GLU A 256      -5.721   5.868 -25.039  1.00 43.07           C  
ATOM   4153  CB  GLU A 256      -4.384   7.592 -23.671  1.00 43.07           C  
ATOM   4154  HB2 GLU A 256      -3.964   7.884 -24.633  1.00 43.07           H  
ATOM   4155  HB3 GLU A 256      -3.708   6.884 -23.191  1.00 43.07           H  
ATOM   4156  O   GLU A 256      -4.981   4.886 -24.952  1.00 43.07           O  
ATOM   4157  CG  GLU A 256      -4.531   8.853 -22.793  1.00 43.07           C  
ATOM   4158  HG2 GLU A 256      -5.273   9.507 -23.251  1.00 43.07           H  
ATOM   4159  HG3 GLU A 256      -4.914   8.552 -21.818  1.00 43.07           H  
ATOM   4160  CD  GLU A 256      -3.231   9.656 -22.590  1.00 43.07           C  
ATOM   4161  OE1 GLU A 256      -3.261  10.575 -21.734  1.00 43.07           O  
ATOM   4162  OE2 GLU A 256      -2.203   9.344 -23.230  1.00 43.07           O  
ATOM   4163  N   THR A 257      -6.624   6.024 -26.009  1.00 40.95           N  
ATOM   4164  H   THR A 257      -7.225   6.835 -25.973  1.00 40.95           H  
ATOM   4165  CA  THR A 257      -6.655   5.273 -27.272  1.00 40.95           C  
ATOM   4166  HA  THR A 257      -6.421   4.223 -27.093  1.00 40.95           H  
ATOM   4167  C   THR A 257      -5.610   5.795 -28.239  1.00 40.95           C  
ATOM   4168  CB  THR A 257      -8.013   5.388 -27.962  1.00 40.95           C  
ATOM   4169  HB  THR A 257      -7.946   4.939 -28.953  1.00 40.95           H  
ATOM   4170  O   THR A 257      -5.538   7.041 -28.356  1.00 40.95           O  
ATOM   4171  CG2 THR A 257      -9.129   4.696 -27.182  1.00 40.95           C  
ATOM   4172 HG21 THR A 257      -8.863   3.652 -27.017  1.00 40.95           H  
ATOM   4173 HG22 THR A 257      -9.272   5.190 -26.221  1.00 40.95           H  
ATOM   4174 HG23 THR A 257     -10.054   4.749 -27.757  1.00 40.95           H  
ATOM   4175  OG1 THR A 257      -8.317   6.755 -28.089  1.00 40.95           O  
ATOM   4176  HG1 THR A 257      -7.464   7.149 -28.289  1.00 40.95           H  
ATOM   4177  OXT THR A 257      -5.001   4.939 -28.910  1.00 40.95           O  
TER    4178      THR A 257                                                       
END   
