# Supplementary material for: Computational design of novel Cas9 PAM-interacting domains using evolution-based modelling and structural quality assessment
Source: PLoS Comput Biol. 2023 Nov 17;19(11):e1011621. doi: 10.1371/journal.pcbi.1011621 (PMC10729993; doi:10.1371/journal.pcbi.1011621)
Supplement: S1 File — This file contains the experimentally tested sequences in a zip format. It includes Fasta files, AlphaFold Prediction with PDB file, pLDDT, and more. (ZIP) [file pcbi.1011621.s001.zip › pdb/dgfx_29_relaxed_rank_1_model_3.pdb]

ATOM      1  N   THR A   1      -4.466   2.718 -27.118  1.00 39.26           N  
ATOM      2  H   THR A   1      -4.921   3.618 -27.063  1.00 39.26           H  
ATOM      3  H2  THR A   1      -4.898   2.201 -27.871  1.00 39.26           H  
ATOM      4  H3  THR A   1      -4.586   2.231 -26.241  1.00 39.26           H  
ATOM      5  CA  THR A   1      -3.037   2.962 -27.410  1.00 39.26           C  
ATOM      6  HA  THR A   1      -2.537   2.040 -27.705  1.00 39.26           H  
ATOM      7  C   THR A   1      -2.366   3.494 -26.154  1.00 39.26           C  
ATOM      8  CB  THR A   1      -2.921   3.981 -28.551  1.00 39.26           C  
ATOM      9  HB  THR A   1      -1.920   4.412 -28.581  1.00 39.26           H  
ATOM     10  O   THR A   1      -2.522   4.660 -25.836  1.00 39.26           O  
ATOM     11  CG2 THR A   1      -3.246   3.338 -29.898  1.00 39.26           C  
ATOM     12 HG21 THR A   1      -4.273   2.975 -29.925  1.00 39.26           H  
ATOM     13 HG22 THR A   1      -3.124   4.083 -30.685  1.00 39.26           H  
ATOM     14 HG23 THR A   1      -2.558   2.516 -30.096  1.00 39.26           H  
ATOM     15  OG1 THR A   1      -3.887   4.984 -28.355  1.00 39.26           O  
ATOM     16  HG1 THR A   1      -3.437   5.822 -28.233  1.00 39.26           H  
ATOM     17  N   GLY A   2      -1.707   2.644 -25.360  1.00 52.78           N  
ATOM     18  H   GLY A   2      -1.539   1.693 -25.656  1.00 52.78           H  
ATOM     19  CA  GLY A   2      -0.895   3.131 -24.235  1.00 52.78           C  
ATOM     20  HA2 GLY A   2      -0.710   2.325 -23.526  1.00 52.78           H  
ATOM     21  HA3 GLY A   2      -1.405   3.942 -23.714  1.00 52.78           H  
ATOM     22  C   GLY A   2       0.448   3.626 -24.765  1.00 52.78           C  
ATOM     23  O   GLY A   2       1.061   2.919 -25.563  1.00 52.78           O  
ATOM     24  N   GLY A   3       0.888   4.825 -24.379  1.00 70.95           N  
ATOM     25  H   GLY A   3       0.310   5.405 -23.788  1.00 70.95           H  
ATOM     26  CA  GLY A   3       2.202   5.337 -24.773  1.00 70.95           C  
ATOM     27  HA2 GLY A   3       2.218   5.480 -25.854  1.00 70.95           H  
ATOM     28  HA3 GLY A   3       2.378   6.302 -24.299  1.00 70.95           H  
ATOM     29  C   GLY A   3       3.332   4.377 -24.374  1.00 70.95           C  
ATOM     30  O   GLY A   3       3.246   3.680 -23.365  1.00 70.95           O  
ATOM     31  N   PHE A   4       4.409   4.326 -25.163  1.00 81.03           N  
ATOM     32  H   PHE A   4       4.398   4.846 -26.028  1.00 81.03           H  
ATOM     33  CA  PHE A   4       5.608   3.535 -24.836  1.00 81.03           C  
ATOM     34  HA  PHE A   4       5.298   2.556 -24.469  1.00 81.03           H  
ATOM     35  C   PHE A   4       6.457   4.165 -23.723  1.00 81.03           C  
ATOM     36  CB  PHE A   4       6.448   3.360 -26.108  1.00 81.03           C  
ATOM     37  HB2 PHE A   4       6.754   4.343 -26.466  1.00 81.03           H  
ATOM     38  HB3 PHE A   4       7.353   2.811 -25.848  1.00 81.03           H  
ATOM     39  O   PHE A   4       7.279   3.504 -23.085  1.00 81.03           O  
ATOM     40  CG  PHE A   4       5.758   2.605 -27.227  1.00 81.03           C  
ATOM     41  CD1 PHE A   4       5.152   1.368 -26.957  1.00 81.03           C  
ATOM     42  HD1 PHE A   4       5.168   0.986 -25.947  1.00 81.03           H  
ATOM     43  CD2 PHE A   4       5.726   3.117 -28.537  1.00 81.03           C  
ATOM     44  HD2 PHE A   4       6.194   4.064 -28.762  1.00 81.03           H  
ATOM     45  CE1 PHE A   4       4.522   0.636 -27.977  1.00 81.03           C  
ATOM     46  HE1 PHE A   4       4.058  -0.315 -27.761  1.00 81.03           H  
ATOM     47  CE2 PHE A   4       5.092   2.390 -29.561  1.00 81.03           C  
ATOM     48  HE2 PHE A   4       5.070   2.782 -30.567  1.00 81.03           H  
ATOM     49  CZ  PHE A   4       4.494   1.148 -29.283  1.00 81.03           C  
ATOM     50  HZ  PHE A   4       4.014   0.589 -30.073  1.00 81.03           H  
ATOM     51  N   SER A   5       6.245   5.453 -23.484  1.00 81.14           N  
ATOM     52  H   SER A   5       5.535   5.919 -24.030  1.00 81.14           H  
ATOM     53  CA  SER A   5       6.922   6.281 -22.497  1.00 81.14           C  
ATOM     54  HA  SER A   5       7.315   5.656 -21.696  1.00 81.14           H  
ATOM     55  C   SER A   5       5.929   7.260 -21.893  1.00 81.14           C  
ATOM     56  CB  SER A   5       8.082   7.033 -23.159  1.00 81.14           C  
ATOM     57  HB2 SER A   5       8.813   6.297 -23.494  1.00 81.14           H  
ATOM     58  HB3 SER A   5       8.557   7.696 -22.437  1.00 81.14           H  
ATOM     59  O   SER A   5       4.882   7.534 -22.481  1.00 81.14           O  
ATOM     60  OG  SER A   5       7.660   7.783 -24.284  1.00 81.14           O  
ATOM     61  HG  SER A   5       7.117   8.523 -24.002  1.00 81.14           H  
ATOM     62  N   LYS A   6       6.267   7.831 -20.736  1.00 78.88           N  
ATOM     63  H   LYS A   6       7.147   7.577 -20.312  1.00 78.88           H  
ATOM     64  CA  LYS A   6       5.520   8.982 -20.224  1.00 78.88           C  
ATOM     65  HA  LYS A   6       4.476   8.698 -20.090  1.00 78.88           H  
ATOM     66  C   LYS A   6       5.579  10.114 -21.246  1.00 78.88           C  
ATOM     67  CB  LYS A   6       6.093   9.459 -18.896  1.00 78.88           C  
ATOM     68  HB2 LYS A   6       7.142   9.719 -19.043  1.00 78.88           H  
ATOM     69  HB3 LYS A   6       5.556  10.360 -18.598  1.00 78.88           H  
ATOM     70  O   LYS A   6       6.661  10.487 -21.692  1.00 78.88           O  
ATOM     71  CG  LYS A   6       5.981   8.418 -17.777  1.00 78.88           C  
ATOM     72  HG2 LYS A   6       6.636   7.574 -17.994  1.00 78.88           H  
ATOM     73  HG3 LYS A   6       4.952   8.072 -17.672  1.00 78.88           H  
ATOM     74  CD  LYS A   6       6.428   9.114 -16.495  1.00 78.88           C  
ATOM     75  HD2 LYS A   6       7.305   9.714 -16.741  1.00 78.88           H  
ATOM     76  HD3 LYS A   6       5.646   9.790 -16.149  1.00 78.88           H  
ATOM     77  CE  LYS A   6       6.808   8.142 -15.387  1.00 78.88           C  
ATOM     78  HE2 LYS A   6       7.360   7.317 -15.838  1.00 78.88           H  
ATOM     79  HE3 LYS A   6       5.912   7.750 -14.906  1.00 78.88           H  
ATOM     80  NZ  LYS A   6       7.688   8.857 -14.436  1.00 78.88           N  
ATOM     81  HZ1 LYS A   6       8.139   8.220 -13.795  1.00 78.88           H  
ATOM     82  HZ2 LYS A   6       7.187   9.584 -13.945  1.00 78.88           H  
ATOM     83  HZ3 LYS A   6       8.411   9.329 -14.961  1.00 78.88           H  
ATOM     84  N   GLU A   7       4.422  10.660 -21.597  1.00 78.66           N  
ATOM     85  H   GLU A   7       3.567  10.239 -21.262  1.00 78.66           H  
ATOM     86  CA  GLU A   7       4.293  11.640 -22.683  1.00 78.66           C  
ATOM     87  HA  GLU A   7       4.852  11.288 -23.549  1.00 78.66           H  
ATOM     88  C   GLU A   7       4.865  13.020 -22.331  1.00 78.66           C  
ATOM     89  CB  GLU A   7       2.820  11.748 -23.093  1.00 78.66           C  
ATOM     90  HB2 GLU A   7       2.725  12.521 -23.855  1.00 78.66           H  
ATOM     91  HB3 GLU A   7       2.227  12.030 -22.223  1.00 78.66           H  
ATOM     92  O   GLU A   7       5.077  13.848 -23.215  1.00 78.66           O  
ATOM     93  CG  GLU A   7       2.307  10.419 -23.670  1.00 78.66           C  
ATOM     94  HG2 GLU A   7       2.368   9.647 -22.903  1.00 78.66           H  
ATOM     95  HG3 GLU A   7       2.957  10.125 -24.494  1.00 78.66           H  
ATOM     96  CD  GLU A   7       0.860  10.494 -24.170  1.00 78.66           C  
ATOM     97  OE1 GLU A   7       0.436   9.491 -24.787  1.00 78.66           O  
ATOM     98  OE2 GLU A   7       0.198  11.523 -23.911  1.00 78.66           O  
ATOM     99  N   SER A   8       5.177  13.266 -21.055  1.00 82.10           N  
ATOM    100  H   SER A   8       4.964  12.562 -20.362  1.00 82.10           H  
ATOM    101  CA  SER A   8       5.845  14.488 -20.618  1.00 82.10           C  
ATOM    102  HA  SER A   8       5.223  15.337 -20.902  1.00 82.10           H  
ATOM    103  C   SER A   8       7.209  14.635 -21.297  1.00 82.10           C  
ATOM    104  CB  SER A   8       6.011  14.507 -19.096  1.00 82.10           C  
ATOM    105  HB2 SER A   8       6.714  13.730 -18.798  1.00 82.10           H  
ATOM    106  HB3 SER A   8       6.406  15.475 -18.788  1.00 82.10           H  
ATOM    107  O   SER A   8       8.139  13.860 -21.048  1.00 82.10           O  
ATOM    108  OG  SER A   8       4.771  14.273 -18.453  1.00 82.10           O  
ATOM    109  HG  SER A   8       4.133  14.929 -18.744  1.00 82.10           H  
ATOM    110  N   ILE A   9       7.327  15.660 -22.141  1.00 81.22           N  
ATOM    111  H   ILE A   9       6.502  16.204 -22.346  1.00 81.22           H  
ATOM    112  CA  ILE A   9       8.584  16.047 -22.778  1.00 81.22           C  
ATOM    113  HA  ILE A   9       9.142  15.144 -23.027  1.00 81.22           H  
ATOM    114  C   ILE A   9       9.392  16.852 -21.768  1.00 81.22           C  
ATOM    115  CB  ILE A   9       8.344  16.832 -24.086  1.00 81.22           C  
ATOM    116  HB  ILE A   9       7.759  17.722 -23.854  1.00 81.22           H  
ATOM    117  O   ILE A   9       8.972  17.920 -21.323  1.00 81.22           O  
ATOM    118  CG1 ILE A   9       7.553  15.969 -25.097  1.00 81.22           C  
ATOM    119 HG12 ILE A   9       8.173  15.137 -25.431  1.00 81.22           H  
ATOM    120 HG13 ILE A   9       6.670  15.552 -24.613  1.00 81.22           H  
ATOM    121  CG2 ILE A   9       9.695  17.272 -24.688  1.00 81.22           C  
ATOM    122 HG21 ILE A   9       9.544  17.805 -25.627  1.00 81.22           H  
ATOM    123 HG22 ILE A   9      10.333  16.403 -24.852  1.00 81.22           H  
ATOM    124 HG23 ILE A   9      10.205  17.956 -24.010  1.00 81.22           H  
ATOM    125  CD1 ILE A   9       7.053  16.750 -26.318  1.00 81.22           C  
ATOM    126 HD11 ILE A   9       6.465  17.608 -25.993  1.00 81.22           H  
ATOM    127 HD12 ILE A   9       7.890  17.090 -26.929  1.00 81.22           H  
ATOM    128 HD13 ILE A   9       6.422  16.099 -26.923  1.00 81.22           H  
ATOM    129  N   LEU A  10      10.568  16.344 -21.424  1.00 84.03           N  
ATOM    130  H   LEU A  10      10.862  15.479 -21.854  1.00 84.03           H  
ATOM    131  CA  LEU A  10      11.527  17.055 -20.597  1.00 84.03           C  
ATOM    132  HA  LEU A  10      11.002  17.802 -20.002  1.00 84.03           H  
ATOM    133  C   LEU A  10      12.519  17.810 -21.476  1.00 84.03           C  
ATOM    134  CB  LEU A  10      12.217  16.081 -19.638  1.00 84.03           C  
ATOM    135  HB2 LEU A  10      12.729  15.329 -20.239  1.00 84.03           H  
ATOM    136  HB3 LEU A  10      12.964  16.634 -19.070  1.00 84.03           H  
ATOM    137  O   LEU A  10      12.907  17.356 -22.557  1.00 84.03           O  
ATOM    138  CG  LEU A  10      11.269  15.364 -18.659  1.00 84.03           C  
ATOM    139  HG  LEU A  10      10.616  14.685 -19.207  1.00 84.03           H  
ATOM    140  CD1 LEU A  10      12.114  14.556 -17.679  1.00 84.03           C  
ATOM    141 HD11 LEU A  10      11.458  14.059 -16.965  1.00 84.03           H  
ATOM    142 HD12 LEU A  10      12.792  15.218 -17.139  1.00 84.03           H  
ATOM    143 HD13 LEU A  10      12.680  13.797 -18.220  1.00 84.03           H  
ATOM    144  CD2 LEU A  10      10.411  16.328 -17.835  1.00 84.03           C  
ATOM    145 HD21 LEU A  10       9.837  15.770 -17.095  1.00 84.03           H  
ATOM    146 HD22 LEU A  10      11.038  17.063 -17.332  1.00 84.03           H  
ATOM    147 HD23 LEU A  10       9.699  16.838 -18.484  1.00 84.03           H  
ATOM    148  N   SER A  11      12.946  18.970 -20.982  1.00 85.06           N  
ATOM    149  H   SER A  11      12.629  19.258 -20.067  1.00 85.06           H  
ATOM    150  CA  SER A  11      13.989  19.773 -21.608  1.00 85.06           C  
ATOM    151  HA  SER A  11      13.680  19.992 -22.630  1.00 85.06           H  
ATOM    152  C   SER A  11      15.319  19.014 -21.676  1.00 85.06           C  
ATOM    153  CB  SER A  11      14.141  21.105 -20.862  1.00 85.06           C  
ATOM    154  HB2 SER A  11      13.216  21.674 -20.959  1.00 85.06           H  
ATOM    155  HB3 SER A  11      14.953  21.683 -21.302  1.00 85.06           H  
ATOM    156  O   SER A  11      15.550  18.030 -20.964  1.00 85.06           O  
ATOM    157  OG  SER A  11      14.404  20.883 -19.491  1.00 85.06           O  
ATOM    158  HG  SER A  11      14.488  21.729 -19.045  1.00 85.06           H  
ATOM    159  N   LYS A  12      16.209  19.475 -22.562  1.00 83.51           N  
ATOM    160  H   LYS A  12      15.955  20.275 -23.124  1.00 83.51           H  
ATOM    161  CA  LYS A  12      17.556  18.920 -22.707  1.00 83.51           C  
ATOM    162  HA  LYS A  12      17.463  17.886 -23.041  1.00 83.51           H  
ATOM    163  C   LYS A  12      18.268  18.894 -21.351  1.00 83.51           C  
ATOM    164  CB  LYS A  12      18.345  19.684 -23.787  1.00 83.51           C  
ATOM    165  HB2 LYS A  12      17.764  19.692 -24.709  1.00 83.51           H  
ATOM    166  HB3 LYS A  12      19.266  19.133 -23.979  1.00 83.51           H  
ATOM    167  O   LYS A  12      18.364  19.908 -20.663  1.00 83.51           O  
ATOM    168  CG  LYS A  12      18.715  21.129 -23.410  1.00 83.51           C  
ATOM    169  HG2 LYS A  12      17.810  21.687 -23.169  1.00 83.51           H  
ATOM    170  HG3 LYS A  12      19.372  21.122 -22.540  1.00 83.51           H  
ATOM    171  CD  LYS A  12      19.465  21.847 -24.534  1.00 83.51           C  
ATOM    172  HD2 LYS A  12      18.822  21.918 -25.411  1.00 83.51           H  
ATOM    173  HD3 LYS A  12      20.359  21.278 -24.790  1.00 83.51           H  
ATOM    174  CE  LYS A  12      19.854  23.250 -24.047  1.00 83.51           C  
ATOM    175  HE2 LYS A  12      18.946  23.786 -23.771  1.00 83.51           H  
ATOM    176  HE3 LYS A  12      20.464  23.148 -23.150  1.00 83.51           H  
ATOM    177  NZ  LYS A  12      20.597  24.009 -25.083  1.00 83.51           N  
ATOM    178  HZ1 LYS A  12      20.039  24.109 -25.919  1.00 83.51           H  
ATOM    179  HZ2 LYS A  12      20.834  24.932 -24.748  1.00 83.51           H  
ATOM    180  HZ3 LYS A  12      21.454  23.532 -25.327  1.00 83.51           H  
ATOM    181  N   ARG A  13      18.776  17.729 -20.968  1.00 79.99           N  
ATOM    182  H   ARG A  13      18.640  16.933 -21.574  1.00 79.99           H  
ATOM    183  CA  ARG A  13      19.653  17.561 -19.805  1.00 79.99           C  
ATOM    184  HA  ARG A  13      20.238  18.473 -19.687  1.00 79.99           H  
ATOM    185  C   ARG A  13      20.628  16.434 -20.083  1.00 79.99           C  
ATOM    186  CB  ARG A  13      18.843  17.355 -18.506  1.00 79.99           C  
ATOM    187  HB2 ARG A  13      18.238  18.244 -18.327  1.00 79.99           H  
ATOM    188  HB3 ARG A  13      19.544  17.261 -17.676  1.00 79.99           H  
ATOM    189  O   ARG A  13      20.333  15.541 -20.875  1.00 79.99           O  
ATOM    190  CG  ARG A  13      17.917  16.130 -18.514  1.00 79.99           C  
ATOM    191  HG2 ARG A  13      17.131  16.293 -19.252  1.00 79.99           H  
ATOM    192  HG3 ARG A  13      18.491  15.244 -18.787  1.00 79.99           H  
ATOM    193  CD  ARG A  13      17.252  15.907 -17.147  1.00 79.99           C  
ATOM    194  HD2 ARG A  13      16.577  16.742 -16.959  1.00 79.99           H  
ATOM    195  HD3 ARG A  13      18.022  15.899 -16.376  1.00 79.99           H  
ATOM    196  NE  ARG A  13      16.509  14.628 -17.099  1.00 79.99           N  
ATOM    197  HE  ARG A  13      16.719  13.951 -17.819  1.00 79.99           H  
ATOM    198  NH1 ARG A  13      15.165  15.093 -15.291  1.00 79.99           N  
ATOM    199 HH11 ARG A  13      14.393  14.830 -14.696  1.00 79.99           H  
ATOM    200 HH12 ARG A  13      15.590  16.006 -15.210  1.00 79.99           H  
ATOM    201  NH2 ARG A  13      14.943  13.143 -16.357  1.00 79.99           N  
ATOM    202 HH21 ARG A  13      15.151  12.529 -17.131  1.00 79.99           H  
ATOM    203 HH22 ARG A  13      14.081  12.962 -15.864  1.00 79.99           H  
ATOM    204  CZ  ARG A  13      15.551  14.294 -16.248  1.00 79.99           C  
ATOM    205  N   ASN A  14      21.770  16.459 -19.407  1.00 77.84           N  
ATOM    206  H   ASN A  14      21.947  17.219 -18.766  1.00 77.84           H  
ATOM    207  CA  ASN A  14      22.737  15.371 -19.476  1.00 77.84           C  
ATOM    208  HA  ASN A  14      22.831  15.062 -20.517  1.00 77.84           H  
ATOM    209  C   ASN A  14      22.207  14.166 -18.678  1.00 77.84           C  
ATOM    210  CB  ASN A  14      24.110  15.885 -19.009  1.00 77.84           C  
ATOM    211  HB2 ASN A  14      24.323  16.847 -19.474  1.00 77.84           H  
ATOM    212  HB3 ASN A  14      24.112  16.015 -17.926  1.00 77.84           H  
ATOM    213  O   ASN A  14      22.556  13.965 -17.519  1.00 77.84           O  
ATOM    214  CG  ASN A  14      25.235  14.941 -19.401  1.00 77.84           C  
ATOM    215  ND2 ASN A  14      26.397  15.106 -18.816  1.00 77.84           N  
ATOM    216 HD21 ASN A  14      26.525  15.804 -18.098  1.00 77.84           H  
ATOM    217 HD22 ASN A  14      27.140  14.476 -19.084  1.00 77.84           H  
ATOM    218  OD1 ASN A  14      25.097  14.083 -20.263  1.00 77.84           O  
ATOM    219  N   SER A  15      21.261  13.432 -19.262  1.00 76.34           N  
ATOM    220  H   SER A  15      20.958  13.694 -20.189  1.00 76.34           H  
ATOM    221  CA  SER A  15      20.635  12.265 -18.652  1.00 76.34           C  
ATOM    222  HA  SER A  15      21.291  11.866 -17.879  1.00 76.34           H  
ATOM    223  C   SER A  15      20.409  11.197 -19.704  1.00 76.34           C  
ATOM    224  CB  SER A  15      19.297  12.650 -18.017  1.00 76.34           C  
ATOM    225  HB2 SER A  15      18.610  12.983 -18.795  1.00 76.34           H  
ATOM    226  HB3 SER A  15      19.457  13.466 -17.311  1.00 76.34           H  
ATOM    227  O   SER A  15      19.649  11.406 -20.646  1.00 76.34           O  
ATOM    228  OG  SER A  15      18.726  11.551 -17.331  1.00 76.34           O  
ATOM    229  HG  SER A  15      19.354  11.282 -16.656  1.00 76.34           H  
ATOM    230  N   ASP A  16      20.996  10.026 -19.482  1.00 73.45           N  
ATOM    231  H   ASP A  16      21.711   9.953 -18.773  1.00 73.45           H  
ATOM    232  CA  ASP A  16      20.812   8.859 -20.351  1.00 73.45           C  
ATOM    233  HA  ASP A  16      20.872   9.187 -21.389  1.00 73.45           H  
ATOM    234  C   ASP A  16      19.425   8.205 -20.168  1.00 73.45           C  
ATOM    235  CB  ASP A  16      21.964   7.869 -20.117  1.00 73.45           C  
ATOM    236  HB2 ASP A  16      21.903   7.072 -20.857  1.00 73.45           H  
ATOM    237  HB3 ASP A  16      21.842   7.424 -19.129  1.00 73.45           H  
ATOM    238  O   ASP A  16      19.103   7.218 -20.818  1.00 73.45           O  
ATOM    239  CG  ASP A  16      23.353   8.524 -20.211  1.00 73.45           C  
ATOM    240  OD1 ASP A  16      23.582   9.387 -21.100  1.00 73.45           O  
ATOM    241  OD2 ASP A  16      24.165   8.244 -19.309  1.00 73.45           O  
ATOM    242  N   LYS A  17      18.578   8.758 -19.283  1.00 74.76           N  
ATOM    243  H   LYS A  17      18.895   9.591 -18.808  1.00 74.76           H  
ATOM    244  CA  LYS A  17      17.200   8.293 -19.054  1.00 74.76           C  
ATOM    245  HA  LYS A  17      17.168   7.211 -19.183  1.00 74.76           H  
ATOM    246  C   LYS A  17      16.199   8.851 -20.065  1.00 74.76           C  
ATOM    247  CB  LYS A  17      16.738   8.644 -17.632  1.00 74.76           C  
ATOM    248  HB2 LYS A  17      16.754   9.726 -17.501  1.00 74.76           H  
ATOM    249  HB3 LYS A  17      15.709   8.307 -17.514  1.00 74.76           H  
ATOM    250  O   LYS A  17      15.107   8.304 -20.183  1.00 74.76           O  
ATOM    251  CG  LYS A  17      17.596   7.977 -16.550  1.00 74.76           C  
ATOM    252  HG2 LYS A  17      18.617   8.356 -16.603  1.00 74.76           H  
ATOM    253  HG3 LYS A  17      17.610   6.900 -16.720  1.00 74.76           H  
ATOM    254  CD  LYS A  17      17.028   8.260 -15.154  1.00 74.76           C  
ATOM    255  HD2 LYS A  17      17.032   9.335 -14.975  1.00 74.76           H  
ATOM    256  HD3 LYS A  17      16.003   7.890 -15.105  1.00 74.76           H  
ATOM    257  CE  LYS A  17      17.889   7.546 -14.107  1.00 74.76           C  
ATOM    258  HE2 LYS A  17      17.904   6.482 -14.344  1.00 74.76           H  
ATOM    259  HE3 LYS A  17      18.912   7.912 -14.189  1.00 74.76           H  
ATOM    260  NZ  LYS A  17      17.374   7.754 -12.731  1.00 74.76           N  
ATOM    261  HZ1 LYS A  17      16.433   7.396 -12.653  1.00 74.76           H  
ATOM    262  HZ2 LYS A  17      17.376   8.735 -12.493  1.00 74.76           H  
ATOM    263  HZ3 LYS A  17      17.956   7.262 -12.067  1.00 74.76           H  
ATOM    264  N   LEU A  18      16.540   9.955 -20.737  1.00 82.84           N  
ATOM    265  H   LEU A  18      17.500  10.266 -20.695  1.00 82.84           H  
ATOM    266  CA  LEU A  18      15.641  10.586 -21.695  1.00 82.84           C  
ATOM    267  HA  LEU A  18      14.647  10.650 -21.253  1.00 82.84           H  
ATOM    268  C   LEU A  18      15.522   9.736 -22.957  1.00 82.84           C  
ATOM    269  CB  LEU A  18      16.131  11.989 -22.069  1.00 82.84           C  
ATOM    270  HB2 LEU A  18      15.536  12.320 -22.920  1.00 82.84           H  
ATOM    271  HB3 LEU A  18      17.172  11.914 -22.384  1.00 82.84           H  
ATOM    272  O   LEU A  18      16.526   9.351 -23.552  1.00 82.84           O  
ATOM    273  CG  LEU A  18      16.025  13.070 -20.988  1.00 82.84           C  
ATOM    274  HG  LEU A  18      16.647  12.805 -20.133  1.00 82.84           H  
ATOM    275  CD1 LEU A  18      16.531  14.388 -21.581  1.00 82.84           C  
ATOM    276 HD11 LEU A  18      16.307  15.220 -20.913  1.00 82.84           H  
ATOM    277 HD12 LEU A  18      17.606  14.328 -21.750  1.00 82.84           H  
ATOM    278 HD13 LEU A  18      16.035  14.584 -22.531  1.00 82.84           H  
ATOM    279  CD2 LEU A  18      14.592  13.278 -20.503  1.00 82.84           C  
ATOM    280 HD21 LEU A  18      14.570  14.094 -19.780  1.00 82.84           H  
ATOM    281 HD22 LEU A  18      13.944  13.522 -21.345  1.00 82.84           H  
ATOM    282 HD23 LEU A  18      14.216  12.376 -20.021  1.00 82.84           H  
ATOM    283  N   ILE A  19      14.292   9.514 -23.406  1.00 84.09           N  
ATOM    284  H   ILE A  19      13.512   9.857 -22.863  1.00 84.09           H  
ATOM    285  CA  ILE A  19      14.034   8.786 -24.647  1.00 84.09           C  
ATOM    286  HA  ILE A  19      14.853   8.083 -24.800  1.00 84.09           H  
ATOM    287  C   ILE A  19      13.974   9.785 -25.808  1.00 84.09           C  
ATOM    288  CB  ILE A  19      12.761   7.936 -24.539  1.00 84.09           C  
ATOM    289  HB  ILE A  19      11.933   8.604 -24.301  1.00 84.09           H  
ATOM    290  O   ILE A  19      13.226  10.768 -25.722  1.00 84.09           O  
ATOM    291  CG1 ILE A  19      12.905   6.902 -23.405  1.00 84.09           C  
ATOM    292 HG12 ILE A  19      13.559   6.094 -23.731  1.00 84.09           H  
ATOM    293 HG13 ILE A  19      13.348   7.352 -22.516  1.00 84.09           H  
ATOM    294  CG2 ILE A  19      12.449   7.222 -25.870  1.00 84.09           C  
ATOM    295 HG21 ILE A  19      11.525   6.649 -25.798  1.00 84.09           H  
ATOM    296 HG22 ILE A  19      12.303   7.945 -26.672  1.00 84.09           H  
ATOM    297 HG23 ILE A  19      13.261   6.546 -26.138  1.00 84.09           H  
ATOM    298  CD1 ILE A  19      11.559   6.328 -22.983  1.00 84.09           C  
ATOM    299 HD11 ILE A  19      11.012   5.919 -23.832  1.00 84.09           H  
ATOM    300 HD12 ILE A  19      11.760   5.512 -22.289  1.00 84.09           H  
ATOM    301 HD13 ILE A  19      10.965   7.099 -22.492  1.00 84.09           H  
ATOM    302  N   PRO A  20      14.717   9.551 -26.906  1.00 85.30           N  
ATOM    303  CA  PRO A  20      14.619  10.348 -28.122  1.00 85.30           C  
ATOM    304  HA  PRO A  20      15.063  11.327 -27.947  1.00 85.30           H  
ATOM    305  C   PRO A  20      13.178  10.509 -28.603  1.00 85.30           C  
ATOM    306  CB  PRO A  20      15.444   9.592 -29.166  1.00 85.30           C  
ATOM    307  HB2 PRO A  20      14.827   8.848 -29.670  1.00 85.30           H  
ATOM    308  HB3 PRO A  20      15.882  10.263 -29.905  1.00 85.30           H  
ATOM    309  O   PRO A  20      12.447   9.536 -28.764  1.00 85.30           O  
ATOM    310  CG  PRO A  20      16.497   8.866 -28.337  1.00 85.30           C  
ATOM    311  HG2 PRO A  20      16.864   7.973 -28.843  1.00 85.30           H  
ATOM    312  HG3 PRO A  20      17.323   9.540 -28.111  1.00 85.30           H  
ATOM    313  CD  PRO A  20      15.735   8.518 -27.062  1.00 85.30           C  
ATOM    314  HD2 PRO A  20      15.253   7.547 -27.176  1.00 85.30           H  
ATOM    315  HD3 PRO A  20      16.423   8.502 -26.217  1.00 85.30           H  
ATOM    316  N   ARG A  21      12.785  11.747 -28.915  1.00 83.24           N  
ATOM    317  H   ARG A  21      13.414  12.508 -28.704  1.00 83.24           H  
ATOM    318  CA  ARG A  21      11.470  12.029 -29.521  1.00 83.24           C  
ATOM    319  HA  ARG A  21      10.697  11.537 -28.931  1.00 83.24           H  
ATOM    320  C   ARG A  21      11.344  11.462 -30.937  1.00 83.24           C  
ATOM    321  CB  ARG A  21      11.212  13.541 -29.537  1.00 83.24           C  
ATOM    322  HB2 ARG A  21      10.295  13.734 -30.093  1.00 83.24           H  
ATOM    323  HB3 ARG A  21      12.036  14.037 -30.051  1.00 83.24           H  
ATOM    324  O   ARG A  21      10.240  11.204 -31.402  1.00 83.24           O  
ATOM    325  CG  ARG A  21      11.062  14.121 -28.123  1.00 83.24           C  
ATOM    326  HG2 ARG A  21      10.155  13.736 -27.658  1.00 83.24           H  
ATOM    327  HG3 ARG A  21      11.916  13.817 -27.517  1.00 83.24           H  
ATOM    328  CD  ARG A  21      11.029  15.652 -28.145  1.00 83.24           C  
ATOM    329  HD2 ARG A  21      11.953  16.012 -28.598  1.00 83.24           H  
ATOM    330  HD3 ARG A  21      10.995  16.009 -27.115  1.00 83.24           H  
ATOM    331  NE  ARG A  21       9.859  16.171 -28.880  1.00 83.24           N  
ATOM    332  HE  ARG A  21       9.091  15.529 -29.016  1.00 83.24           H  
ATOM    333  NH1 ARG A  21      10.588  18.338 -29.093  1.00 83.24           N  
ATOM    334 HH11 ARG A  21      10.421  19.294 -29.372  1.00 83.24           H  
ATOM    335 HH12 ARG A  21      11.420  18.104 -28.572  1.00 83.24           H  
ATOM    336  NH2 ARG A  21       8.588  17.759 -29.903  1.00 83.24           N  
ATOM    337 HH21 ARG A  21       7.833  17.096 -30.004  1.00 83.24           H  
ATOM    338 HH22 ARG A  21       8.429  18.725 -30.153  1.00 83.24           H  
ATOM    339  CZ  ARG A  21       9.686  17.415 -29.290  1.00 83.24           C  
ATOM    340  N   LYS A  22      12.476  11.329 -31.634  1.00 80.69           N  
ATOM    341  H   LYS A  22      13.336  11.520 -31.140  1.00 80.69           H  
ATOM    342  CA  LYS A  22      12.604  10.809 -32.999  1.00 80.69           C  
ATOM    343  HA  LYS A  22      11.762  10.150 -33.209  1.00 80.69           H  
ATOM    344  C   LYS A  22      13.884   9.985 -33.111  1.00 80.69           C  
ATOM    345  CB  LYS A  22      12.617  11.964 -34.018  1.00 80.69           C  
ATOM    346  HB2 LYS A  22      13.372  12.694 -33.726  1.00 80.69           H  
ATOM    347  HB3 LYS A  22      12.893  11.566 -34.994  1.00 80.69           H  
ATOM    348  O   LYS A  22      14.860  10.247 -32.408  1.00 80.69           O  
ATOM    349  CG  LYS A  22      11.255  12.666 -34.147  1.00 80.69           C  
ATOM    350  HG2 LYS A  22      10.998  13.145 -33.203  1.00 80.69           H  
ATOM    351  HG3 LYS A  22      10.495  11.923 -34.387  1.00 80.69           H  
ATOM    352  CD  LYS A  22      11.279  13.733 -35.250  1.00 80.69           C  
ATOM    353  HD2 LYS A  22      12.023  14.490 -35.001  1.00 80.69           H  
ATOM    354  HD3 LYS A  22      11.551  13.262 -36.194  1.00 80.69           H  
ATOM    355  CE  LYS A  22       9.895  14.384 -35.378  1.00 80.69           C  
ATOM    356  HE2 LYS A  22       9.159  13.597 -35.545  1.00 80.69           H  
ATOM    357  HE3 LYS A  22       9.650  14.871 -34.435  1.00 80.69           H  
ATOM    358  NZ  LYS A  22       9.844  15.366 -36.493  1.00 80.69           N  
ATOM    359  HZ1 LYS A  22      10.495  16.123 -36.340  1.00 80.69           H  
ATOM    360  HZ2 LYS A  22       8.917  15.755 -36.586  1.00 80.69           H  
ATOM    361  HZ3 LYS A  22      10.075  14.921 -37.370  1.00 80.69           H  
ATOM    362  N   LYS A  23      13.899   9.014 -34.026  1.00 81.43           N  
ATOM    363  H   LYS A  23      13.068   8.869 -34.581  1.00 81.43           H  
ATOM    364  CA  LYS A  23      15.101   8.228 -34.334  1.00 81.43           C  
ATOM    365  HA  LYS A  23      15.400   7.700 -33.428  1.00 81.43           H  
ATOM    366  C   LYS A  23      16.246   9.168 -34.744  1.00 81.43           C  
ATOM    367  CB  LYS A  23      14.761   7.195 -35.421  1.00 81.43           C  
ATOM    368  HB2 LYS A  23      14.545   7.711 -36.356  1.00 81.43           H  
ATOM    369  HB3 LYS A  23      13.868   6.649 -35.116  1.00 81.43           H  
ATOM    370  O   LYS A  23      16.047  10.056 -35.568  1.00 81.43           O  
ATOM    371  CG  LYS A  23      15.892   6.179 -35.649  1.00 81.43           C  
ATOM    372  HG2 LYS A  23      16.780   6.699 -36.009  1.00 81.43           H  
ATOM    373  HG3 LYS A  23      16.129   5.689 -34.704  1.00 81.43           H  
ATOM    374  CD  LYS A  23      15.481   5.115 -36.678  1.00 81.43           C  
ATOM    375  HD2 LYS A  23      15.247   5.604 -37.623  1.00 81.43           H  
ATOM    376  HD3 LYS A  23      14.593   4.594 -36.319  1.00 81.43           H  
ATOM    377  CE  LYS A  23      16.617   4.103 -36.892  1.00 81.43           C  
ATOM    378  HE2 LYS A  23      17.503   4.641 -37.230  1.00 81.43           H  
ATOM    379  HE3 LYS A  23      16.858   3.641 -35.934  1.00 81.43           H  
ATOM    380  NZ  LYS A  23      16.256   3.053 -37.881  1.00 81.43           N  
ATOM    381  HZ1 LYS A  23      15.452   2.524 -37.575  1.00 81.43           H  
ATOM    382  HZ2 LYS A  23      17.020   2.404 -38.005  1.00 81.43           H  
ATOM    383  HZ3 LYS A  23      16.050   3.457 -38.784  1.00 81.43           H  
ATOM    384  N   GLY A  24      17.423   8.986 -34.145  1.00 83.04           N  
ATOM    385  H   GLY A  24      17.499   8.259 -33.448  1.00 83.04           H  
ATOM    386  CA  GLY A  24      18.616   9.803 -34.410  1.00 83.04           C  
ATOM    387  HA2 GLY A  24      18.692   9.990 -35.481  1.00 83.04           H  
ATOM    388  HA3 GLY A  24      19.500   9.243 -34.105  1.00 83.04           H  
ATOM    389  C   GLY A  24      18.662  11.161 -33.699  1.00 83.04           C  
ATOM    390  O   GLY A  24      19.655  11.871 -33.828  1.00 83.04           O  
ATOM    391  N   TRP A  25      17.631  11.542 -32.937  1.00 84.83           N  
ATOM    392  H   TRP A  25      16.835  10.930 -32.823  1.00 84.83           H  
ATOM    393  CA  TRP A  25      17.663  12.777 -32.153  1.00 84.83           C  
ATOM    394  HA  TRP A  25      18.262  13.523 -32.676  1.00 84.83           H  
ATOM    395  C   TRP A  25      18.313  12.531 -30.800  1.00 84.83           C  
ATOM    396  CB  TRP A  25      16.261  13.365 -31.991  1.00 84.83           C  
ATOM    397  HB2 TRP A  25      15.555  12.582 -31.714  1.00 84.83           H  
ATOM    398  HB3 TRP A  25      16.292  14.072 -31.162  1.00 84.83           H  
ATOM    399  O   TRP A  25      17.780  11.795 -29.977  1.00 84.83           O  
ATOM    400  CG  TRP A  25      15.744  14.108 -33.181  1.00 84.83           C  
ATOM    401  CD1 TRP A  25      15.955  13.799 -34.482  1.00 84.83           C  
ATOM    402  HD1 TRP A  25      16.522  12.953 -34.840  1.00 84.83           H  
ATOM    403  CD2 TRP A  25      14.964  15.339 -33.185  1.00 84.83           C  
ATOM    404  CE2 TRP A  25      14.754  15.735 -34.539  1.00 84.83           C  
ATOM    405  CE3 TRP A  25      14.428  16.168 -32.177  1.00 84.83           C  
ATOM    406  HE3 TRP A  25      14.591  15.907 -31.142  1.00 84.83           H  
ATOM    407  NE1 TRP A  25      15.381  14.762 -35.287  1.00 84.83           N  
ATOM    408  HE1 TRP A  25      15.504  14.782 -36.289  1.00 84.83           H  
ATOM    409  CH2 TRP A  25      13.543  17.712 -33.851  1.00 84.83           C  
ATOM    410  HH2 TRP A  25      13.037  18.635 -34.092  1.00 84.83           H  
ATOM    411  CZ2 TRP A  25      14.055  16.902 -34.878  1.00 84.83           C  
ATOM    412  HZ2 TRP A  25      13.955  17.195 -35.913  1.00 84.83           H  
ATOM    413  CZ3 TRP A  25      13.727  17.344 -32.505  1.00 84.83           C  
ATOM    414  HZ3 TRP A  25      13.358  17.987 -31.720  1.00 84.83           H  
ATOM    415  N   ASP A  26      19.439  13.191 -30.554  1.00 84.69           N  
ATOM    416  H   ASP A  26      19.867  13.722 -31.299  1.00 84.69           H  
ATOM    417  CA  ASP A  26      20.117  13.142 -29.263  1.00 84.69           C  
ATOM    418  HA  ASP A  26      20.251  12.098 -28.979  1.00 84.69           H  
ATOM    419  C   ASP A  26      19.294  13.885 -28.186  1.00 84.69           C  
ATOM    420  CB  ASP A  26      21.526  13.724 -29.424  1.00 84.69           C  
ATOM    421  HB2 ASP A  26      22.063  13.144 -30.173  1.00 84.69           H  
ATOM    422  HB3 ASP A  26      21.447  14.750 -29.785  1.00 84.69           H  
ATOM    423  O   ASP A  26      19.131  15.112 -28.273  1.00 84.69           O  
ATOM    424  CG  ASP A  26      22.339  13.719 -28.127  1.00 84.69           C  
ATOM    425  OD1 ASP A  26      21.832  13.225 -27.093  1.00 84.69           O  
ATOM    426  OD2 ASP A  26      23.443  14.300 -28.171  1.00 84.69           O  
ATOM    427  N   PRO A  27      18.793  13.198 -27.142  1.00 85.15           N  
ATOM    428  CA  PRO A  27      18.040  13.835 -26.066  1.00 85.15           C  
ATOM    429  HA  PRO A  27      17.171  14.324 -26.506  1.00 85.15           H  
ATOM    430  C   PRO A  27      18.852  14.869 -25.281  1.00 85.15           C  
ATOM    431  CB  PRO A  27      17.584  12.701 -25.147  1.00 85.15           C  
ATOM    432  HB2 PRO A  27      18.263  12.608 -24.300  1.00 85.15           H  
ATOM    433  HB3 PRO A  27      16.559  12.866 -24.813  1.00 85.15           H  
ATOM    434  O   PRO A  27      18.277  15.796 -24.704  1.00 85.15           O  
ATOM    435  CG  PRO A  27      17.689  11.450 -26.007  1.00 85.15           C  
ATOM    436  HG2 PRO A  27      16.782  11.354 -26.604  1.00 85.15           H  
ATOM    437  HG3 PRO A  27      17.870  10.554 -25.413  1.00 85.15           H  
ATOM    438  CD  PRO A  27      18.865  11.764 -26.917  1.00 85.15           C  
ATOM    439  HD2 PRO A  27      18.784  11.185 -27.837  1.00 85.15           H  
ATOM    440  HD3 PRO A  27      19.800  11.524 -26.410  1.00 85.15           H  
ATOM    441  N   LYS A  28      20.188  14.769 -25.290  1.00 87.60           N  
ATOM    442  H   LYS A  28      20.618  14.018 -25.811  1.00 87.60           H  
ATOM    443  CA  LYS A  28      21.074  15.769 -24.676  1.00 87.60           C  
ATOM    444  HA  LYS A  28      20.714  15.986 -23.671  1.00 87.60           H  
ATOM    445  C   LYS A  28      21.053  17.096 -25.437  1.00 87.60           C  
ATOM    446  CB  LYS A  28      22.510  15.221 -24.568  1.00 87.60           C  
ATOM    447  HB2 LYS A  28      23.145  15.986 -24.122  1.00 87.60           H  
ATOM    448  HB3 LYS A  28      22.901  14.995 -25.560  1.00 87.60           H  
ATOM    449  O   LYS A  28      21.325  18.136 -24.842  1.00 87.60           O  
ATOM    450  CG  LYS A  28      22.570  13.964 -23.687  1.00 87.60           C  
ATOM    451  HG2 LYS A  28      21.941  13.188 -24.124  1.00 87.60           H  
ATOM    452  HG3 LYS A  28      22.171  14.213 -22.703  1.00 87.60           H  
ATOM    453  CD  LYS A  28      23.987  13.394 -23.519  1.00 87.60           C  
ATOM    454  HD2 LYS A  28      24.379  13.095 -24.491  1.00 87.60           H  
ATOM    455  HD3 LYS A  28      24.640  14.138 -23.063  1.00 87.60           H  
ATOM    456  CE  LYS A  28      23.842  12.171 -22.600  1.00 87.60           C  
ATOM    457  HE2 LYS A  28      23.161  11.462 -23.071  1.00 87.60           H  
ATOM    458  HE3 LYS A  28      23.375  12.490 -21.669  1.00 87.60           H  
ATOM    459  NZ  LYS A  28      25.103  11.472 -22.272  1.00 87.60           N  
ATOM    460  HZ1 LYS A  28      24.845  10.642 -21.758  1.00 87.60           H  
ATOM    461  HZ2 LYS A  28      25.685  12.043 -21.676  1.00 87.60           H  
ATOM    462  HZ3 LYS A  28      25.594  11.172 -23.103  1.00 87.60           H  
ATOM    463  N   LYS A  29      20.679  17.087 -26.723  1.00 86.98           N  
ATOM    464  H   LYS A  29      20.478  16.187 -27.135  1.00 86.98           H  
ATOM    465  CA  LYS A  29      20.514  18.293 -27.550  1.00 86.98           C  
ATOM    466  HA  LYS A  29      21.102  19.105 -27.122  1.00 86.98           H  
ATOM    467  C   LYS A  29      19.071  18.792 -27.576  1.00 86.98           C  
ATOM    468  CB  LYS A  29      21.035  18.031 -28.973  1.00 86.98           C  
ATOM    469  HB2 LYS A  29      20.537  17.156 -29.391  1.00 86.98           H  
ATOM    470  HB3 LYS A  29      20.798  18.892 -29.598  1.00 86.98           H  
ATOM    471  O   LYS A  29      18.849  19.995 -27.461  1.00 86.98           O  
ATOM    472  CG  LYS A  29      22.554  17.810 -28.988  1.00 86.98           C  
ATOM    473  HG2 LYS A  29      23.048  18.675 -28.543  1.00 86.98           H  
ATOM    474  HG3 LYS A  29      22.798  16.926 -28.400  1.00 86.98           H  
ATOM    475  CD  LYS A  29      23.077  17.616 -30.416  1.00 86.98           C  
ATOM    476  HD2 LYS A  29      22.564  16.769 -30.872  1.00 86.98           H  
ATOM    477  HD3 LYS A  29      22.881  18.516 -30.999  1.00 86.98           H  
ATOM    478  CE  LYS A  29      24.582  17.332 -30.369  1.00 86.98           C  
ATOM    479  HE2 LYS A  29      25.083  18.160 -29.867  1.00 86.98           H  
ATOM    480  HE3 LYS A  29      24.735  16.438 -29.765  1.00 86.98           H  
ATOM    481  NZ  LYS A  29      25.151  17.133 -31.726  1.00 86.98           N  
ATOM    482  HZ1 LYS A  29      24.710  16.342 -32.175  1.00 86.98           H  
ATOM    483  HZ2 LYS A  29      25.019  17.952 -32.302  1.00 86.98           H  
ATOM    484  HZ3 LYS A  29      26.140  16.938 -31.665  1.00 86.98           H  
ATOM    485  N   TYR A  30      18.102  17.883 -27.691  1.00 88.52           N  
ATOM    486  H   TYR A  30      18.384  16.921 -27.809  1.00 88.52           H  
ATOM    487  CA  TYR A  30      16.707  18.231 -28.004  1.00 88.52           C  
ATOM    488  HA  TYR A  30      16.644  19.300 -28.208  1.00 88.52           H  
ATOM    489  C   TYR A  30      15.702  17.967 -26.877  1.00 88.52           C  
ATOM    490  CB  TYR A  30      16.298  17.504 -29.289  1.00 88.52           C  
ATOM    491  HB2 TYR A  30      15.274  17.778 -29.543  1.00 88.52           H  
ATOM    492  HB3 TYR A  30      16.319  16.429 -29.111  1.00 88.52           H  
ATOM    493  O   TYR A  30      14.509  18.227 -27.049  1.00 88.52           O  
ATOM    494  CG  TYR A  30      17.181  17.844 -30.472  1.00 88.52           C  
ATOM    495  CD1 TYR A  30      17.100  19.121 -31.063  1.00 88.52           C  
ATOM    496  HD1 TYR A  30      16.393  19.847 -30.690  1.00 88.52           H  
ATOM    497  CD2 TYR A  30      18.106  16.900 -30.957  1.00 88.52           C  
ATOM    498  HD2 TYR A  30      18.173  15.924 -30.501  1.00 88.52           H  
ATOM    499  CE1 TYR A  30      17.940  19.455 -32.142  1.00 88.52           C  
ATOM    500  HE1 TYR A  30      17.877  20.433 -32.596  1.00 88.52           H  
ATOM    501  CE2 TYR A  30      18.951  17.232 -32.032  1.00 88.52           C  
ATOM    502  HE2 TYR A  30      19.660  16.515 -32.419  1.00 88.52           H  
ATOM    503  OH  TYR A  30      19.691  18.822 -33.659  1.00 88.52           O  
ATOM    504  HH  TYR A  30      19.501  19.688 -34.026  1.00 88.52           H  
ATOM    505  CZ  TYR A  30      18.868  18.508 -32.626  1.00 88.52           C  
ATOM    506  N   GLY A  31      16.157  17.450 -25.735  1.00 85.61           N  
ATOM    507  H   GLY A  31      17.132  17.196 -25.665  1.00 85.61           H  
ATOM    508  CA  GLY A  31      15.254  16.883 -24.741  1.00 85.61           C  
ATOM    509  HA2 GLY A  31      15.795  16.683 -23.816  1.00 85.61           H  
ATOM    510  HA3 GLY A  31      14.454  17.591 -24.526  1.00 85.61           H  
ATOM    511  C   GLY A  31      14.631  15.573 -25.223  1.00 85.61           C  
ATOM    512  O   GLY A  31      14.904  15.078 -26.319  1.00 85.61           O  
ATOM    513  N   GLY A  32      13.784  14.993 -24.386  1.00 87.40           N  
ATOM    514  H   GLY A  32      13.505  15.482 -23.548  1.00 87.40           H  
ATOM    515  CA  GLY A  32      13.228  13.668 -24.630  1.00 87.40           C  
ATOM    516  HA2 GLY A  32      13.989  12.913 -24.436  1.00 87.40           H  
ATOM    517  HA3 GLY A  32      12.927  13.572 -25.674  1.00 87.40           H  
ATOM    518  C   GLY A  32      12.026  13.373 -23.755  1.00 87.40           C  
ATOM    519  O   GLY A  32      11.664  14.172 -22.892  1.00 87.40           O  
ATOM    520  N   PHE A  33      11.408  12.219 -23.973  1.00 86.77           N  
ATOM    521  H   PHE A  33      11.791  11.587 -24.662  1.00 86.77           H  
ATOM    522  CA  PHE A  33      10.394  11.715 -23.052  1.00 86.77           C  
ATOM    523  HA  PHE A  33       9.694  12.518 -22.824  1.00 86.77           H  
ATOM    524  C   PHE A  33      11.051  11.286 -21.733  1.00 86.77           C  
ATOM    525  CB  PHE A  33       9.603  10.581 -23.707  1.00 86.77           C  
ATOM    526  HB2 PHE A  33      10.264   9.736 -23.904  1.00 86.77           H  
ATOM    527  HB3 PHE A  33       8.853  10.231 -22.998  1.00 86.77           H  
ATOM    528  O   PHE A  33      12.189  10.812 -21.738  1.00 86.77           O  
ATOM    529  CG  PHE A  33       8.899  10.978 -24.988  1.00 86.77           C  
ATOM    530  CD1 PHE A  33       7.787  11.836 -24.922  1.00 86.77           C  
ATOM    531  HD1 PHE A  33       7.447  12.211 -23.969  1.00 86.77           H  
ATOM    532  CD2 PHE A  33       9.326  10.475 -26.234  1.00 86.77           C  
ATOM    533  HD2 PHE A  33      10.165   9.797 -26.290  1.00 86.77           H  
ATOM    534  CE1 PHE A  33       7.096  12.187 -26.094  1.00 86.77           C  
ATOM    535  HE1 PHE A  33       6.227  12.825 -26.030  1.00 86.77           H  
ATOM    536  CE2 PHE A  33       8.622  10.813 -27.404  1.00 86.77           C  
ATOM    537  HE2 PHE A  33       8.908  10.377 -28.350  1.00 86.77           H  
ATOM    538  CZ  PHE A  33       7.510  11.672 -27.335  1.00 86.77           C  
ATOM    539  HZ  PHE A  33       6.950  11.905 -28.228  1.00 86.77           H  
ATOM    540  N   ASP A  34      10.348  11.474 -20.611  1.00 81.55           N  
ATOM    541  H   ASP A  34       9.448  11.924 -20.692  1.00 81.55           H  
ATOM    542  CA  ASP A  34      10.905  11.288 -19.260  1.00 81.55           C  
ATOM    543  HA  ASP A  34      11.745  11.971 -19.131  1.00 81.55           H  
ATOM    544  C   ASP A  34      11.448   9.876 -19.010  1.00 81.55           C  
ATOM    545  CB  ASP A  34       9.834  11.633 -18.203  1.00 81.55           C  
ATOM    546  HB2 ASP A  34       8.920  11.089 -18.438  1.00 81.55           H  
ATOM    547  HB3 ASP A  34       9.606  12.698 -18.258  1.00 81.55           H  
ATOM    548  O   ASP A  34      12.592   9.706 -18.590  1.00 81.55           O  
ATOM    549  CG  ASP A  34      10.262  11.283 -16.763  1.00 81.55           C  
ATOM    550  OD1 ASP A  34      11.397  11.634 -16.370  1.00 81.55           O  
ATOM    551  OD2 ASP A  34       9.466  10.605 -16.059  1.00 81.55           O  
ATOM    552  N   SER A  35      10.605   8.866 -19.215  1.00 81.07           N  
ATOM    553  H   SER A  35       9.694   9.061 -19.604  1.00 81.07           H  
ATOM    554  CA  SER A  35      10.932   7.481 -18.885  1.00 81.07           C  
ATOM    555  HA  SER A  35      11.971   7.317 -19.170  1.00 81.07           H  
ATOM    556  C   SER A  35      10.058   6.492 -19.657  1.00 81.07           C  
ATOM    557  CB  SER A  35      10.812   7.240 -17.369  1.00 81.07           C  
ATOM    558  HB2 SER A  35      11.681   7.681 -16.881  1.00 81.07           H  
ATOM    559  HB3 SER A  35      10.820   6.168 -17.172  1.00 81.07           H  
ATOM    560  O   SER A  35       8.903   6.807 -19.973  1.00 81.07           O  
ATOM    561  OG  SER A  35       9.645   7.812 -16.792  1.00 81.07           O  
ATOM    562  HG  SER A  35       9.779   8.763 -16.770  1.00 81.07           H  
ATOM    563  N   PRO A  36      10.586   5.296 -19.972  1.00 85.84           N  
ATOM    564  CA  PRO A  36       9.811   4.250 -20.621  1.00 85.84           C  
ATOM    565  HA  PRO A  36       9.328   4.632 -21.520  1.00 85.84           H  
ATOM    566  C   PRO A  36       8.751   3.705 -19.665  1.00 85.84           C  
ATOM    567  CB  PRO A  36      10.821   3.174 -21.010  1.00 85.84           C  
ATOM    568  HB2 PRO A  36      10.369   2.182 -21.005  1.00 85.84           H  
ATOM    569  HB3 PRO A  36      11.239   3.388 -21.994  1.00 85.84           H  
ATOM    570  O   PRO A  36       8.945   3.672 -18.447  1.00 85.84           O  
ATOM    571  CG  PRO A  36      11.925   3.319 -19.965  1.00 85.84           C  
ATOM    572  HG2 PRO A  36      11.652   2.765 -19.067  1.00 85.84           H  
ATOM    573  HG3 PRO A  36      12.889   2.983 -20.345  1.00 85.84           H  
ATOM    574  CD  PRO A  36      11.929   4.815 -19.654  1.00 85.84           C  
ATOM    575  HD2 PRO A  36      12.169   4.966 -18.602  1.00 85.84           H  
ATOM    576  HD3 PRO A  36      12.666   5.321 -20.277  1.00 85.84           H  
ATOM    577  N   ILE A  37       7.635   3.239 -20.217  1.00 86.71           N  
ATOM    578  H   ILE A  37       7.543   3.253 -21.223  1.00 86.71           H  
ATOM    579  CA  ILE A  37       6.617   2.534 -19.442  1.00 86.71           C  
ATOM    580  HA  ILE A  37       6.612   2.933 -18.428  1.00 86.71           H  
ATOM    581  C   ILE A  37       7.023   1.061 -19.339  1.00 86.71           C  
ATOM    582  CB  ILE A  37       5.210   2.793 -20.024  1.00 86.71           C  
ATOM    583  HB  ILE A  37       5.231   2.633 -21.102  1.00 86.71           H  
ATOM    584  O   ILE A  37       7.311   0.404 -20.341  1.00 86.71           O  
ATOM    585  CG1 ILE A  37       4.826   4.263 -19.721  1.00 86.71           C  
ATOM    586 HG12 ILE A  37       5.668   4.920 -19.940  1.00 86.71           H  
ATOM    587 HG13 ILE A  37       4.619   4.355 -18.655  1.00 86.71           H  
ATOM    588  CG2 ILE A  37       4.174   1.844 -19.390  1.00 86.71           C  
ATOM    589 HG21 ILE A  37       4.417   0.806 -19.616  1.00 86.71           H  
ATOM    590 HG22 ILE A  37       4.144   1.975 -18.309  1.00 86.71           H  
ATOM    591 HG23 ILE A  37       3.183   2.039 -19.801  1.00 86.71           H  
ATOM    592  CD1 ILE A  37       3.623   4.812 -20.492  1.00 86.71           C  
ATOM    593 HD11 ILE A  37       3.288   5.736 -20.020  1.00 86.71           H  
ATOM    594 HD12 ILE A  37       2.795   4.104 -20.509  1.00 86.71           H  
ATOM    595 HD13 ILE A  37       3.936   5.055 -21.507  1.00 86.71           H  
ATOM    596  N   VAL A  38       7.064   0.549 -18.107  1.00 88.55           N  
ATOM    597  H   VAL A  38       6.822   1.152 -17.334  1.00 88.55           H  
ATOM    598  CA  VAL A  38       7.290  -0.873 -17.820  1.00 88.55           C  
ATOM    599  HA  VAL A  38       8.107  -1.241 -18.441  1.00 88.55           H  
ATOM    600  C   VAL A  38       6.025  -1.652 -18.178  1.00 88.55           C  
ATOM    601  CB  VAL A  38       7.738  -1.101 -16.366  1.00 88.55           C  
ATOM    602  HB  VAL A  38       6.985  -0.703 -15.685  1.00 88.55           H  
ATOM    603  O   VAL A  38       4.948  -1.327 -17.684  1.00 88.55           O  
ATOM    604  CG1 VAL A  38       7.945  -2.589 -16.062  1.00 88.55           C  
ATOM    605 HG11 VAL A  38       6.998  -3.124 -16.135  1.00 88.55           H  
ATOM    606 HG12 VAL A  38       8.324  -2.719 -15.049  1.00 88.55           H  
ATOM    607 HG13 VAL A  38       8.655  -3.025 -16.765  1.00 88.55           H  
ATOM    608  CG2 VAL A  38       9.073  -0.389 -16.099  1.00 88.55           C  
ATOM    609 HG21 VAL A  38       9.840  -0.769 -16.773  1.00 88.55           H  
ATOM    610 HG22 VAL A  38       9.386  -0.563 -15.070  1.00 88.55           H  
ATOM    611 HG23 VAL A  38       8.969   0.686 -16.249  1.00 88.55           H  
ATOM    612  N   ALA A  39       6.154  -2.661 -19.037  1.00 90.46           N  
ATOM    613  H   ALA A  39       7.081  -2.921 -19.345  1.00 90.46           H  
ATOM    614  CA  ALA A  39       5.060  -3.548 -19.418  1.00 90.46           C  
ATOM    615  HA  ALA A  39       4.158  -2.958 -19.581  1.00 90.46           H  
ATOM    616  C   ALA A  39       4.765  -4.566 -18.308  1.00 90.46           C  
ATOM    617  CB  ALA A  39       5.440  -4.249 -20.730  1.00 90.46           C  
ATOM    618  HB1 ALA A  39       6.316  -4.881 -20.585  1.00 90.46           H  
ATOM    619  HB2 ALA A  39       4.608  -4.868 -21.067  1.00 90.46           H  
ATOM    620  HB3 ALA A  39       5.667  -3.508 -21.496  1.00 90.46           H  
ATOM    621  O   ALA A  39       3.615  -4.761 -17.922  1.00 90.46           O  
ATOM    622  N   TYR A  40       5.813  -5.208 -17.795  1.00 94.09           N  
ATOM    623  H   TYR A  40       6.729  -5.005 -18.167  1.00 94.09           H  
ATOM    624  CA  TYR A  40       5.759  -6.177 -16.701  1.00 94.09           C  
ATOM    625  HA  TYR A  40       5.091  -5.809 -15.923  1.00 94.09           H  
ATOM    626  C   TYR A  40       7.152  -6.337 -16.084  1.00 94.09           C  
ATOM    627  CB  TYR A  40       5.212  -7.521 -17.215  1.00 94.09           C  
ATOM    628  HB2 TYR A  40       5.261  -8.264 -16.419  1.00 94.09           H  
ATOM    629  HB3 TYR A  40       4.156  -7.396 -17.454  1.00 94.09           H  
ATOM    630  O   TYR A  40       8.143  -5.828 -16.614  1.00 94.09           O  
ATOM    631  CG  TYR A  40       5.920  -8.078 -18.433  1.00 94.09           C  
ATOM    632  CD1 TYR A  40       5.401  -7.828 -19.719  1.00 94.09           C  
ATOM    633  HD1 TYR A  40       4.507  -7.234 -19.831  1.00 94.09           H  
ATOM    634  CD2 TYR A  40       7.092  -8.842 -18.280  1.00 94.09           C  
ATOM    635  HD2 TYR A  40       7.489  -9.035 -17.294  1.00 94.09           H  
ATOM    636  CE1 TYR A  40       6.057  -8.347 -20.851  1.00 94.09           C  
ATOM    637  HE1 TYR A  40       5.680  -8.169 -21.847  1.00 94.09           H  
ATOM    638  CE2 TYR A  40       7.745  -9.368 -19.409  1.00 94.09           C  
ATOM    639  HE2 TYR A  40       8.642  -9.960 -19.298  1.00 94.09           H  
ATOM    640  OH  TYR A  40       7.829  -9.638 -21.783  1.00 94.09           O  
ATOM    641  HH  TYR A  40       8.635 -10.119 -21.578  1.00 94.09           H  
ATOM    642  CZ  TYR A  40       7.229  -9.115 -20.693  1.00 94.09           C  
ATOM    643  N   SER A  41       7.226  -7.044 -14.963  1.00 96.66           N  
ATOM    644  H   SER A  41       6.394  -7.499 -14.614  1.00 96.66           H  
ATOM    645  CA  SER A  41       8.496  -7.442 -14.358  1.00 96.66           C  
ATOM    646  HA  SER A  41       9.313  -6.864 -14.789  1.00 96.66           H  
ATOM    647  C   SER A  41       8.760  -8.919 -14.627  1.00 96.66           C  
ATOM    648  CB  SER A  41       8.481  -7.179 -12.856  1.00 96.66           C  
ATOM    649  HB2 SER A  41       7.689  -7.788 -12.419  1.00 96.66           H  
ATOM    650  HB3 SER A  41       9.435  -7.479 -12.423  1.00 96.66           H  
ATOM    651  O   SER A  41       7.830  -9.691 -14.853  1.00 96.66           O  
ATOM    652  OG  SER A  41       8.238  -5.812 -12.559  1.00 96.66           O  
ATOM    653  HG  SER A  41       7.849  -5.797 -11.682  1.00 96.66           H  
ATOM    654  N   VAL A  42      10.019  -9.326 -14.576  1.00 96.86           N  
ATOM    655  H   VAL A  42      10.752  -8.639 -14.472  1.00 96.86           H  
ATOM    656  CA  VAL A  42      10.425 -10.731 -14.610  1.00 96.86           C  
ATOM    657  HA  VAL A  42       9.538 -11.353 -14.494  1.00 96.86           H  
ATOM    658  C   VAL A  42      11.327 -11.027 -13.421  1.00 96.86           C  
ATOM    659  CB  VAL A  42      11.071 -11.122 -15.954  1.00 96.86           C  
ATOM    660  HB  VAL A  42      11.380 -12.166 -15.895  1.00 96.86           H  
ATOM    661  O   VAL A  42      12.182 -10.210 -13.080  1.00 96.86           O  
ATOM    662  CG1 VAL A  42      10.057 -10.986 -17.093  1.00 96.86           C  
ATOM    663 HG11 VAL A  42       9.755  -9.945 -17.205  1.00 96.86           H  
ATOM    664 HG12 VAL A  42       9.185 -11.608 -16.888  1.00 96.86           H  
ATOM    665 HG13 VAL A  42      10.509 -11.328 -18.024  1.00 96.86           H  
ATOM    666  CG2 VAL A  42      12.287 -10.275 -16.338  1.00 96.86           C  
ATOM    667 HG21 VAL A  42      13.041 -10.355 -15.555  1.00 96.86           H  
ATOM    668 HG22 VAL A  42      12.008  -9.229 -16.464  1.00 96.86           H  
ATOM    669 HG23 VAL A  42      12.719 -10.647 -17.267  1.00 96.86           H  
ATOM    670  N   LEU A  43      11.123 -12.170 -12.770  1.00 97.14           N  
ATOM    671  H   LEU A  43      10.399 -12.790 -13.104  1.00 97.14           H  
ATOM    672  CA  LEU A  43      12.085 -12.698 -11.807  1.00 97.14           C  
ATOM    673  HA  LEU A  43      12.483 -11.875 -11.212  1.00 97.14           H  
ATOM    674  C   LEU A  43      13.227 -13.347 -12.591  1.00 97.14           C  
ATOM    675  CB  LEU A  43      11.386 -13.702 -10.876  1.00 97.14           C  
ATOM    676  HB2 LEU A  43      10.542 -13.215 -10.389  1.00 97.14           H  
ATOM    677  HB3 LEU A  43      11.001 -14.518 -11.488  1.00 97.14           H  
ATOM    678  O   LEU A  43      12.973 -14.229 -13.407  1.00 97.14           O  
ATOM    679  CG  LEU A  43      12.313 -14.302  -9.801  1.00 97.14           C  
ATOM    680  HG  LEU A  43      13.206 -14.719 -10.268  1.00 97.14           H  
ATOM    681  CD1 LEU A  43      12.740 -13.260  -8.765  1.00 97.14           C  
ATOM    682 HD11 LEU A  43      13.328 -13.743  -7.985  1.00 97.14           H  
ATOM    683 HD12 LEU A  43      13.356 -12.495  -9.238  1.00 97.14           H  
ATOM    684 HD13 LEU A  43      11.859 -12.796  -8.321  1.00 97.14           H  
ATOM    685  CD2 LEU A  43      11.594 -15.433  -9.070  1.00 97.14           C  
ATOM    686 HD21 LEU A  43      12.248 -15.867  -8.314  1.00 97.14           H  
ATOM    687 HD22 LEU A  43      10.684 -15.063  -8.596  1.00 97.14           H  
ATOM    688 HD23 LEU A  43      11.335 -16.215  -9.784  1.00 97.14           H  
ATOM    689  N   VAL A  44      14.462 -12.913 -12.349  1.00 96.78           N  
ATOM    690  H   VAL A  44      14.585 -12.151 -11.698  1.00 96.78           H  
ATOM    691  CA  VAL A  44      15.661 -13.422 -13.027  1.00 96.78           C  
ATOM    692  HA  VAL A  44      15.372 -14.199 -13.735  1.00 96.78           H  
ATOM    693  C   VAL A  44      16.599 -14.046 -12.008  1.00 96.78           C  
ATOM    694  CB  VAL A  44      16.373 -12.314 -13.829  1.00 96.78           C  
ATOM    695  HB  VAL A  44      16.661 -11.509 -13.153  1.00 96.78           H  
ATOM    696  O   VAL A  44      16.924 -13.424 -10.994  1.00 96.78           O  
ATOM    697  CG1 VAL A  44      17.634 -12.827 -14.537  1.00 96.78           C  
ATOM    698 HG11 VAL A  44      18.378 -13.145 -13.807  1.00 96.78           H  
ATOM    699 HG12 VAL A  44      18.075 -12.026 -15.131  1.00 96.78           H  
ATOM    700 HG13 VAL A  44      17.386 -13.661 -15.193  1.00 96.78           H  
ATOM    701  CG2 VAL A  44      15.433 -11.743 -14.894  1.00 96.78           C  
ATOM    702 HG21 VAL A  44      14.605 -11.243 -14.392  1.00 96.78           H  
ATOM    703 HG22 VAL A  44      15.053 -12.540 -15.532  1.00 96.78           H  
ATOM    704 HG23 VAL A  44      15.961 -11.011 -15.505  1.00 96.78           H  
ATOM    705  N   ILE A  45      17.054 -15.264 -12.308  1.00 96.62           N  
ATOM    706  H   ILE A  45      16.719 -15.701 -13.155  1.00 96.62           H  
ATOM    707  CA  ILE A  45      18.149 -15.941 -11.612  1.00 96.62           C  
ATOM    708  HA  ILE A  45      18.479 -15.316 -10.783  1.00 96.62           H  
ATOM    709  C   ILE A  45      19.306 -16.074 -12.600  1.00 96.62           C  
ATOM    710  CB  ILE A  45      17.699 -17.293 -11.018  1.00 96.62           C  
ATOM    711  HB  ILE A  45      17.310 -17.921 -11.819  1.00 96.62           H  
ATOM    712  O   ILE A  45      19.177 -16.719 -13.639  1.00 96.62           O  
ATOM    713  CG1 ILE A  45      16.575 -17.055  -9.983  1.00 96.62           C  
ATOM    714 HG12 ILE A  45      15.755 -16.513 -10.455  1.00 96.62           H  
ATOM    715 HG13 ILE A  45      16.962 -16.439  -9.171  1.00 96.62           H  
ATOM    716  CG2 ILE A  45      18.902 -18.006 -10.366  1.00 96.62           C  
ATOM    717 HG21 ILE A  45      19.315 -17.393  -9.566  1.00 96.62           H  
ATOM    718 HG22 ILE A  45      18.597 -18.974  -9.967  1.00 96.62           H  
ATOM    719 HG23 ILE A  45      19.675 -18.199 -11.109  1.00 96.62           H  
ATOM    720  CD1 ILE A  45      15.975 -18.332  -9.389  1.00 96.62           C  
ATOM    721 HD11 ILE A  45      15.635 -18.981 -10.196  1.00 96.62           H  
ATOM    722 HD12 ILE A  45      16.707 -18.857  -8.775  1.00 96.62           H  
ATOM    723 HD13 ILE A  45      15.122 -18.071  -8.763  1.00 96.62           H  
ATOM    724  N   ALA A  46      20.420 -15.422 -12.292  1.00 96.81           N  
ATOM    725  H   ALA A  46      20.470 -14.951 -11.401  1.00 96.81           H  
ATOM    726  CA  ALA A  46      21.589 -15.351 -13.164  1.00 96.81           C  
ATOM    727  HA  ALA A  46      21.755 -16.310 -13.654  1.00 96.81           H  
ATOM    728  C   ALA A  46      22.834 -15.008 -12.340  1.00 96.81           C  
ATOM    729  CB  ALA A  46      21.314 -14.283 -14.236  1.00 96.81           C  
ATOM    730  HB1 ALA A  46      22.147 -14.226 -14.936  1.00 96.81           H  
ATOM    731  HB2 ALA A  46      20.418 -14.542 -14.800  1.00 96.81           H  
ATOM    732  HB3 ALA A  46      21.165 -13.314 -13.760  1.00 96.81           H  
ATOM    733  O   ALA A  46      22.781 -14.905 -11.112  1.00 96.81           O  
ATOM    734  N   LYS A  47      23.959 -14.779 -13.008  1.00 96.36           N  
ATOM    735  H   LYS A  47      23.960 -14.944 -14.004  1.00 96.36           H  
ATOM    736  CA  LYS A  47      25.144 -14.154 -12.432  1.00 96.36           C  
ATOM    737  HA  LYS A  47      24.984 -14.010 -11.364  1.00 96.36           H  
ATOM    738  C   LYS A  47      25.378 -12.774 -13.042  1.00 96.36           C  
ATOM    739  CB  LYS A  47      26.353 -15.067 -12.619  1.00 96.36           C  
ATOM    740  HB2 LYS A  47      27.198 -14.527 -12.191  1.00 96.36           H  
ATOM    741  HB3 LYS A  47      26.529 -15.222 -13.683  1.00 96.36           H  
ATOM    742  O   LYS A  47      25.024 -12.525 -14.186  1.00 96.36           O  
ATOM    743  CG  LYS A  47      26.235 -16.428 -11.910  1.00 96.36           C  
ATOM    744  HG2 LYS A  47      26.094 -16.274 -10.840  1.00 96.36           H  
ATOM    745  HG3 LYS A  47      25.384 -16.978 -12.310  1.00 96.36           H  
ATOM    746  CD  LYS A  47      27.508 -17.249 -12.142  1.00 96.36           C  
ATOM    747  HD2 LYS A  47      27.655 -17.344 -13.218  1.00 96.36           H  
ATOM    748  HD3 LYS A  47      28.364 -16.735 -11.705  1.00 96.36           H  
ATOM    749  CE  LYS A  47      27.442 -18.645 -11.526  1.00 96.36           C  
ATOM    750  HE2 LYS A  47      27.488 -18.575 -10.439  1.00 96.36           H  
ATOM    751  HE3 LYS A  47      26.491 -19.093 -11.814  1.00 96.36           H  
ATOM    752  NZ  LYS A  47      28.532 -19.491 -12.068  1.00 96.36           N  
ATOM    753  HZ1 LYS A  47      28.356 -19.587 -13.058  1.00 96.36           H  
ATOM    754  HZ2 LYS A  47      28.487 -20.444 -11.737  1.00 96.36           H  
ATOM    755  HZ3 LYS A  47      29.454 -19.086 -11.997  1.00 96.36           H  
ATOM    756  N   VAL A  48      25.980 -11.871 -12.275  1.00 94.72           N  
ATOM    757  H   VAL A  48      26.189 -12.131 -11.322  1.00 94.72           H  
ATOM    758  CA  VAL A  48      26.387 -10.533 -12.739  1.00 94.72           C  
ATOM    759  HA  VAL A  48      26.484 -10.547 -13.824  1.00 94.72           H  
ATOM    760  C   VAL A  48      27.751 -10.170 -12.169  1.00 94.72           C  
ATOM    761  CB  VAL A  48      25.359  -9.438 -12.384  1.00 94.72           C  
ATOM    762  HB  VAL A  48      25.785  -8.467 -12.635  1.00 94.72           H  
ATOM    763  O   VAL A  48      28.080 -10.531 -11.032  1.00 94.72           O  
ATOM    764  CG1 VAL A  48      24.057  -9.589 -13.169  1.00 94.72           C  
ATOM    765 HG11 VAL A  48      23.573 -10.537 -12.932  1.00 94.72           H  
ATOM    766 HG12 VAL A  48      23.375  -8.770 -12.942  1.00 94.72           H  
ATOM    767 HG13 VAL A  48      24.275  -9.558 -14.236  1.00 94.72           H  
ATOM    768  CG2 VAL A  48      24.996  -9.428 -10.897  1.00 94.72           C  
ATOM    769 HG21 VAL A  48      25.888  -9.259 -10.293  1.00 94.72           H  
ATOM    770 HG22 VAL A  48      24.256  -8.648 -10.720  1.00 94.72           H  
ATOM    771 HG23 VAL A  48      24.569 -10.397 -10.640  1.00 94.72           H  
ATOM    772  N   GLU A  49      28.547  -9.432 -12.937  1.00 92.86           N  
ATOM    773  H   GLU A  49      28.249  -9.193 -13.872  1.00 92.86           H  
ATOM    774  CA  GLU A  49      29.790  -8.843 -12.440  1.00 92.86           C  
ATOM    775  HA  GLU A  49      30.369  -9.612 -11.927  1.00 92.86           H  
ATOM    776  C   GLU A  49      29.469  -7.718 -11.444  1.00 92.86           C  
ATOM    777  CB  GLU A  49      30.650  -8.299 -13.589  1.00 92.86           C  
ATOM    778  HB2 GLU A  49      31.507  -7.794 -13.142  1.00 92.86           H  
ATOM    779  HB3 GLU A  49      30.074  -7.566 -14.153  1.00 92.86           H  
ATOM    780  O   GLU A  49      28.808  -6.734 -11.781  1.00 92.86           O  
ATOM    781  CG  GLU A  49      31.169  -9.383 -14.545  1.00 92.86           C  
ATOM    782  HG2 GLU A  49      31.621 -10.177 -13.951  1.00 92.86           H  
ATOM    783  HG3 GLU A  49      30.327  -9.806 -15.092  1.00 92.86           H  
ATOM    784  CD  GLU A  49      32.210  -8.832 -15.542  1.00 92.86           C  
ATOM    785  OE1 GLU A  49      32.948  -9.658 -16.114  1.00 92.86           O  
ATOM    786  OE2 GLU A  49      32.333  -7.585 -15.686  1.00 92.86           O  
ATOM    787  N   LYS A  50      29.935  -7.837 -10.193  1.00 85.63           N  
ATOM    788  H   LYS A  50      30.424  -8.687  -9.951  1.00 85.63           H  
ATOM    789  CA  LYS A  50      29.729  -6.805  -9.160  1.00 85.63           C  
ATOM    790  HA  LYS A  50      29.365  -5.907  -9.658  1.00 85.63           H  
ATOM    791  C   LYS A  50      31.034  -6.392  -8.480  1.00 85.63           C  
ATOM    792  CB  LYS A  50      28.641  -7.248  -8.154  1.00 85.63           C  
ATOM    793  HB2 LYS A  50      28.772  -6.698  -7.222  1.00 85.63           H  
ATOM    794  HB3 LYS A  50      28.748  -8.313  -7.947  1.00 85.63           H  
ATOM    795  O   LYS A  50      31.856  -7.221  -8.088  1.00 85.63           O  
ATOM    796  CG  LYS A  50      27.223  -6.956  -8.683  1.00 85.63           C  
ATOM    797  HG2 LYS A  50      27.092  -7.469  -9.636  1.00 85.63           H  
ATOM    798  HG3 LYS A  50      27.142  -5.885  -8.868  1.00 85.63           H  
ATOM    799  CD  LYS A  50      26.084  -7.375  -7.730  1.00 85.63           C  
ATOM    800  HD2 LYS A  50      26.228  -6.916  -6.751  1.00 85.63           H  
ATOM    801  HD3 LYS A  50      26.092  -8.461  -7.633  1.00 85.63           H  
ATOM    802  CE  LYS A  50      24.742  -6.912  -8.333  1.00 85.63           C  
ATOM    803  HE2 LYS A  50      24.704  -5.823  -8.319  1.00 85.63           H  
ATOM    804  HE3 LYS A  50      24.735  -7.205  -9.383  1.00 85.63           H  
ATOM    805  NZ  LYS A  50      23.533  -7.477  -7.672  1.00 85.63           N  
ATOM    806  HZ1 LYS A  50      23.420  -7.162  -6.719  1.00 85.63           H  
ATOM    807  HZ2 LYS A  50      22.705  -7.225  -8.193  1.00 85.63           H  
ATOM    808  HZ3 LYS A  50      23.549  -8.486  -7.707  1.00 85.63           H  
ATOM    809  N   GLY A  51      31.160  -5.086  -8.235  1.00 82.87           N  
ATOM    810  H   GLY A  51      30.480  -4.476  -8.666  1.00 82.87           H  
ATOM    811  CA  GLY A  51      32.280  -4.468  -7.517  1.00 82.87           C  
ATOM    812  HA2 GLY A  51      32.611  -5.134  -6.720  1.00 82.87           H  
ATOM    813  HA3 GLY A  51      31.934  -3.541  -7.061  1.00 82.87           H  
ATOM    814  C   GLY A  51      33.487  -4.144  -8.403  1.00 82.87           C  
ATOM    815  O   GLY A  51      33.516  -4.471  -9.585  1.00 82.87           O  
ATOM    816  N   LYS A  52      34.506  -3.501  -7.816  1.00 83.25           N  
ATOM    817  H   LYS A  52      34.414  -3.250  -6.842  1.00 83.25           H  
ATOM    818  CA  LYS A  52      35.715  -3.059  -8.543  1.00 83.25           C  
ATOM    819  HA  LYS A  52      35.422  -2.398  -9.358  1.00 83.25           H  
ATOM    820  C   LYS A  52      36.476  -4.208  -9.212  1.00 83.25           C  
ATOM    821  CB  LYS A  52      36.671  -2.304  -7.602  1.00 83.25           C  
ATOM    822  HB2 LYS A  52      36.890  -2.921  -6.731  1.00 83.25           H  
ATOM    823  HB3 LYS A  52      37.605  -2.140  -8.139  1.00 83.25           H  
ATOM    824  O   LYS A  52      37.035  -4.023 -10.281  1.00 83.25           O  
ATOM    825  CG  LYS A  52      36.139  -0.936  -7.147  1.00 83.25           C  
ATOM    826  HG2 LYS A  52      35.261  -1.074  -6.516  1.00 83.25           H  
ATOM    827  HG3 LYS A  52      35.858  -0.352  -8.024  1.00 83.25           H  
ATOM    828  CD  LYS A  52      37.223  -0.177  -6.364  1.00 83.25           C  
ATOM    829  HD2 LYS A  52      37.494  -0.751  -5.478  1.00 83.25           H  
ATOM    830  HD3 LYS A  52      38.104  -0.071  -6.996  1.00 83.25           H  
ATOM    831  CE  LYS A  52      36.736   1.218  -5.945  1.00 83.25           C  
ATOM    832  HE2 LYS A  52      35.870   1.108  -5.292  1.00 83.25           H  
ATOM    833  HE3 LYS A  52      36.414   1.753  -6.838  1.00 83.25           H  
ATOM    834  NZ  LYS A  52      37.803   1.991  -5.254  1.00 83.25           N  
ATOM    835  HZ1 LYS A  52      38.603   2.116  -5.857  1.00 83.25           H  
ATOM    836  HZ2 LYS A  52      37.472   2.910  -4.994  1.00 83.25           H  
ATOM    837  HZ3 LYS A  52      38.113   1.522  -4.415  1.00 83.25           H  
ATOM    838  N   SER A  53      36.481  -5.385  -8.588  1.00 85.19           N  
ATOM    839  H   SER A  53      35.979  -5.476  -7.717  1.00 85.19           H  
ATOM    840  CA  SER A  53      37.141  -6.591  -9.099  1.00 85.19           C  
ATOM    841  HA  SER A  53      38.032  -6.295  -9.653  1.00 85.19           H  
ATOM    842  C   SER A  53      36.289  -7.396 -10.083  1.00 85.19           C  
ATOM    843  CB  SER A  53      37.600  -7.460  -7.922  1.00 85.19           C  
ATOM    844  HB2 SER A  53      37.945  -8.431  -8.277  1.00 85.19           H  
ATOM    845  HB3 SER A  53      38.440  -6.959  -7.441  1.00 85.19           H  
ATOM    846  O   SER A  53      36.708  -8.486 -10.456  1.00 85.19           O  
ATOM    847  OG  SER A  53      36.563  -7.626  -6.961  1.00 85.19           O  
ATOM    848  HG  SER A  53      36.988  -7.748  -6.109  1.00 85.19           H  
ATOM    849  N   LYS A  54      35.097  -6.901 -10.465  1.00 85.41           N  
ATOM    850  H   LYS A  54      34.843  -5.973 -10.159  1.00 85.41           H  
ATOM    851  CA  LYS A  54      34.175  -7.561 -11.407  1.00 85.41           C  
ATOM    852  HA  LYS A  54      33.201  -7.077 -11.333  1.00 85.41           H  
ATOM    853  C   LYS A  54      33.913  -9.037 -11.088  1.00 85.41           C  
ATOM    854  CB  LYS A  54      34.671  -7.363 -12.845  1.00 85.41           C  
ATOM    855  HB2 LYS A  54      34.040  -7.948 -13.514  1.00 85.41           H  
ATOM    856  HB3 LYS A  54      35.690  -7.738 -12.939  1.00 85.41           H  
ATOM    857  O   LYS A  54      33.736  -9.867 -11.970  1.00 85.41           O  
ATOM    858  CG  LYS A  54      34.606  -5.902 -13.301  1.00 85.41           C  
ATOM    859  HG2 LYS A  54      35.244  -5.270 -12.683  1.00 85.41           H  
ATOM    860  HG3 LYS A  54      33.574  -5.558 -13.233  1.00 85.41           H  
ATOM    861  CD  LYS A  54      35.075  -5.851 -14.756  1.00 85.41           C  
ATOM    862  HD2 LYS A  54      34.650  -6.704 -15.285  1.00 85.41           H  
ATOM    863  HD3 LYS A  54      36.160  -5.945 -14.800  1.00 85.41           H  
ATOM    864  CE  LYS A  54      34.627  -4.570 -15.453  1.00 85.41           C  
ATOM    865  HE2 LYS A  54      35.344  -3.772 -15.260  1.00 85.41           H  
ATOM    866  HE3 LYS A  54      33.656  -4.284 -15.049  1.00 85.41           H  
ATOM    867  NZ  LYS A  54      34.480  -4.845 -16.900  1.00 85.41           N  
ATOM    868  HZ1 LYS A  54      33.827  -5.608 -17.006  1.00 85.41           H  
ATOM    869  HZ2 LYS A  54      35.350  -5.156 -17.307  1.00 85.41           H  
ATOM    870  HZ3 LYS A  54      34.117  -4.052 -17.410  1.00 85.41           H  
ATOM    871  N   LYS A  55      33.880  -9.389  -9.799  1.00 89.87           N  
ATOM    872  H   LYS A  55      33.974  -8.661  -9.106  1.00 89.87           H  
ATOM    873  CA  LYS A  55      33.634 -10.775  -9.395  1.00 89.87           C  
ATOM    874  HA  LYS A  55      34.304 -11.412  -9.973  1.00 89.87           H  
ATOM    875  C   LYS A  55      32.214 -11.170  -9.772  1.00 89.87           C  
ATOM    876  CB  LYS A  55      33.909 -10.999  -7.906  1.00 89.87           C  
ATOM    877  HB2 LYS A  55      33.517 -11.977  -7.625  1.00 89.87           H  
ATOM    878  HB3 LYS A  55      33.399 -10.236  -7.318  1.00 89.87           H  
ATOM    879  O   LYS A  55      31.260 -10.455  -9.451  1.00 89.87           O  
ATOM    880  CG  LYS A  55      35.416 -10.974  -7.616  1.00 89.87           C  
ATOM    881  HG2 LYS A  55      35.814  -9.985  -7.846  1.00 89.87           H  
ATOM    882  HG3 LYS A  55      35.913 -11.703  -8.256  1.00 89.87           H  
ATOM    883  CD  LYS A  55      35.704 -11.322  -6.150  1.00 89.87           C  
ATOM    884  HD2 LYS A  55      35.309 -12.317  -5.943  1.00 89.87           H  
ATOM    885  HD3 LYS A  55      35.217 -10.595  -5.500  1.00 89.87           H  
ATOM    886  CE  LYS A  55      37.218 -11.310  -5.908  1.00 89.87           C  
ATOM    887  HE2 LYS A  55      37.590 -10.294  -6.046  1.00 89.87           H  
ATOM    888  HE3 LYS A  55      37.687 -11.931  -6.671  1.00 89.87           H  
ATOM    889  NZ  LYS A  55      37.580 -11.825  -4.560  1.00 89.87           N  
ATOM    890  HZ1 LYS A  55      37.276 -12.783  -4.459  1.00 89.87           H  
ATOM    891  HZ2 LYS A  55      38.584 -11.827  -4.444  1.00 89.87           H  
ATOM    892  HZ3 LYS A  55      37.172 -11.272  -3.820  1.00 89.87           H  
ATOM    893  N   LEU A  56      32.103 -12.328 -10.407  1.00 92.90           N  
ATOM    894  H   LEU A  56      32.946 -12.805 -10.692  1.00 92.90           H  
ATOM    895  CA  LEU A  56      30.840 -12.906 -10.820  1.00 92.90           C  
ATOM    896  HA  LEU A  56      30.269 -12.127 -11.324  1.00 92.90           H  
ATOM    897  C   LEU A  56      30.060 -13.374  -9.581  1.00 92.90           C  
ATOM    898  CB  LEU A  56      31.172 -14.028 -11.821  1.00 92.90           C  
ATOM    899  HB2 LEU A  56      31.929 -13.675 -12.521  1.00 92.90           H  
ATOM    900  HB3 LEU A  56      31.585 -14.878 -11.279  1.00 92.90           H  
ATOM    901  O   LEU A  56      30.567 -14.159  -8.778  1.00 92.90           O  
ATOM    902  CG  LEU A  56      29.966 -14.492 -12.638  1.00 92.90           C  
ATOM    903  HG  LEU A  56      29.202 -14.781 -11.916  1.00 92.90           H  
ATOM    904  CD1 LEU A  56      29.432 -13.392 -13.555  1.00 92.90           C  
ATOM    905 HD11 LEU A  56      30.235 -13.004 -14.182  1.00 92.90           H  
ATOM    906 HD12 LEU A  56      28.993 -12.576 -12.981  1.00 92.90           H  
ATOM    907 HD13 LEU A  56      28.657 -13.798 -14.205  1.00 92.90           H  
ATOM    908  CD2 LEU A  56      30.324 -15.704 -13.493  1.00 92.90           C  
ATOM    909 HD21 LEU A  56      30.670 -16.527 -12.868  1.00 92.90           H  
ATOM    910 HD22 LEU A  56      31.112 -15.440 -14.199  1.00 92.90           H  
ATOM    911 HD23 LEU A  56      29.459 -16.034 -14.068  1.00 92.90           H  
ATOM    912  N   LYS A  57      28.844 -12.856  -9.388  1.00 94.46           N  
ATOM    913  H   LYS A  57      28.511 -12.171 -10.051  1.00 94.46           H  
ATOM    914  CA  LYS A  57      27.982 -13.194  -8.246  1.00 94.46           C  
ATOM    915  HA  LYS A  57      28.412 -14.033  -7.699  1.00 94.46           H  
ATOM    916  C   LYS A  57      26.606 -13.624  -8.716  1.00 94.46           C  
ATOM    917  CB  LYS A  57      27.846 -11.998  -7.293  1.00 94.46           C  
ATOM    918  HB2 LYS A  57      27.551 -11.114  -7.860  1.00 94.46           H  
ATOM    919  HB3 LYS A  57      27.057 -12.224  -6.576  1.00 94.46           H  
ATOM    920  O   LYS A  57      26.004 -12.931  -9.531  1.00 94.46           O  
ATOM    921  CG  LYS A  57      29.141 -11.710  -6.525  1.00 94.46           C  
ATOM    922  HG2 LYS A  57      29.904 -11.343  -7.212  1.00 94.46           H  
ATOM    923  HG3 LYS A  57      29.494 -12.632  -6.063  1.00 94.46           H  
ATOM    924  CD  LYS A  57      28.886 -10.669  -5.430  1.00 94.46           C  
ATOM    925  HD2 LYS A  57      28.541  -9.741  -5.886  1.00 94.46           H  
ATOM    926  HD3 LYS A  57      28.118 -11.050  -4.757  1.00 94.46           H  
ATOM    927  CE  LYS A  57      30.179 -10.419  -4.651  1.00 94.46           C  
ATOM    928  HE2 LYS A  57      30.586 -11.385  -4.351  1.00 94.46           H  
ATOM    929  HE3 LYS A  57      30.899  -9.948  -5.320  1.00 94.46           H  
ATOM    930  NZ  LYS A  57      29.935  -9.579  -3.453  1.00 94.46           N  
ATOM    931  HZ1 LYS A  57      30.794  -9.429  -2.943  1.00 94.46           H  
ATOM    932  HZ2 LYS A  57      29.286 -10.044  -2.834  1.00 94.46           H  
ATOM    933  HZ3 LYS A  57      29.547  -8.685  -3.718  1.00 94.46           H  
ATOM    934  N   SER A  58      26.096 -14.705  -8.135  1.00 94.80           N  
ATOM    935  H   SER A  58      26.672 -15.274  -7.531  1.00 94.80           H  
ATOM    936  CA  SER A  58      24.710 -15.127  -8.326  1.00 94.80           C  
ATOM    937  HA  SER A  58      24.533 -15.257  -9.394  1.00 94.80           H  
ATOM    938  C   SER A  58      23.747 -14.066  -7.799  1.00 94.80           C  
ATOM    939  CB  SER A  58      24.436 -16.470  -7.646  1.00 94.80           C  
ATOM    940  HB2 SER A  58      24.482 -16.353  -6.564  1.00 94.80           H  
ATOM    941  HB3 SER A  58      23.440 -16.814  -7.925  1.00 94.80           H  
ATOM    942  O   SER A  58      23.954 -13.491  -6.725  1.00 94.80           O  
ATOM    943  OG  SER A  58      25.399 -17.423  -8.058  1.00 94.80           O  
ATOM    944  HG  SER A  58      25.054 -18.301  -7.876  1.00 94.80           H  
ATOM    945  N   VAL A  59      22.694 -13.808  -8.562  1.00 94.83           N  
ATOM    946  H   VAL A  59      22.603 -14.306  -9.435  1.00 94.83           H  
ATOM    947  CA  VAL A  59      21.626 -12.867  -8.242  1.00 94.83           C  
ATOM    948  HA  VAL A  59      21.676 -12.634  -7.179  1.00 94.83           H  
ATOM    949  C   VAL A  59      20.269 -13.503  -8.489  1.00 94.83           C  
ATOM    950  CB  VAL A  59      21.746 -11.544  -9.021  1.00 94.83           C  
ATOM    951  HB  VAL A  59      20.853 -10.953  -8.814  1.00 94.83           H  
ATOM    952  O   VAL A  59      20.099 -14.318  -9.393  1.00 94.83           O  
ATOM    953  CG1 VAL A  59      22.942 -10.741  -8.501  1.00 94.83           C  
ATOM    954 HG11 VAL A  59      23.867 -11.285  -8.693  1.00 94.83           H  
ATOM    955 HG12 VAL A  59      22.951  -9.783  -9.021  1.00 94.83           H  
ATOM    956 HG13 VAL A  59      22.832 -10.587  -7.427  1.00 94.83           H  
ATOM    957  CG2 VAL A  59      21.856 -11.706 -10.543  1.00 94.83           C  
ATOM    958 HG21 VAL A  59      21.010 -12.279 -10.923  1.00 94.83           H  
ATOM    959 HG22 VAL A  59      21.840 -10.726 -11.019  1.00 94.83           H  
ATOM    960 HG23 VAL A  59      22.781 -12.217 -10.810  1.00 94.83           H  
ATOM    961  N   LYS A  60      19.312 -13.091  -7.662  1.00 95.39           N  
ATOM    962  H   LYS A  60      19.573 -12.434  -6.941  1.00 95.39           H  
ATOM    963  CA  LYS A  60      17.879 -13.327  -7.801  1.00 95.39           C  
ATOM    964  HA  LYS A  60      17.658 -13.751  -8.781  1.00 95.39           H  
ATOM    965  C   LYS A  60      17.228 -11.957  -7.679  1.00 95.39           C  
ATOM    966  CB  LYS A  60      17.439 -14.317  -6.712  1.00 95.39           C  
ATOM    967  HB2 LYS A  60      17.694 -13.914  -5.732  1.00 95.39           H  
ATOM    968  HB3 LYS A  60      17.990 -15.247  -6.851  1.00 95.39           H  
ATOM    969  O   LYS A  60      17.323 -11.345  -6.617  1.00 95.39           O  
ATOM    970  CG  LYS A  60      15.937 -14.627  -6.747  1.00 95.39           C  
ATOM    971  HG2 LYS A  60      15.372 -13.713  -6.566  1.00 95.39           H  
ATOM    972  HG3 LYS A  60      15.666 -15.027  -7.724  1.00 95.39           H  
ATOM    973  CD  LYS A  60      15.595 -15.651  -5.656  1.00 95.39           C  
ATOM    974  HD2 LYS A  60      16.172 -16.562  -5.817  1.00 95.39           H  
ATOM    975  HD3 LYS A  60      15.853 -15.237  -4.682  1.00 95.39           H  
ATOM    976  CE  LYS A  60      14.106 -15.988  -5.677  1.00 95.39           C  
ATOM    977  HE2 LYS A  60      13.544 -15.059  -5.592  1.00 95.39           H  
ATOM    978  HE3 LYS A  60      13.844 -16.452  -6.628  1.00 95.39           H  
ATOM    979  NZ  LYS A  60      13.731 -16.876  -4.549  1.00 95.39           N  
ATOM    980  HZ1 LYS A  60      14.108 -16.555  -3.669  1.00 95.39           H  
ATOM    981  HZ2 LYS A  60      14.013 -17.839  -4.670  1.00 95.39           H  
ATOM    982  HZ3 LYS A  60      12.734 -16.815  -4.396  1.00 95.39           H  
ATOM    983  N   GLU A  61      16.672 -11.419  -8.756  1.00 95.20           N  
ATOM    984  H   GLU A  61      16.652 -11.946  -9.618  1.00 95.20           H  
ATOM    985  CA  GLU A  61      16.154 -10.047  -8.757  1.00 95.20           C  
ATOM    986  HA  GLU A  61      15.742  -9.849  -7.767  1.00 95.20           H  
ATOM    987  C   GLU A  61      14.992  -9.845  -9.727  1.00 95.20           C  
ATOM    988  CB  GLU A  61      17.287  -9.020  -8.972  1.00 95.20           C  
ATOM    989  HB2 GLU A  61      16.864  -8.017  -8.925  1.00 95.20           H  
ATOM    990  HB3 GLU A  61      17.979  -9.117  -8.136  1.00 95.20           H  
ATOM    991  O   GLU A  61      14.781 -10.624 -10.653  1.00 95.20           O  
ATOM    992  CG  GLU A  61      18.079  -9.160 -10.281  1.00 95.20           C  
ATOM    993  HG2 GLU A  61      17.402  -8.992 -11.119  1.00 95.20           H  
ATOM    994  HG3 GLU A  61      18.473 -10.173 -10.358  1.00 95.20           H  
ATOM    995  CD  GLU A  61      19.261  -8.173 -10.350  1.00 95.20           C  
ATOM    996  OE1 GLU A  61      19.533  -7.674 -11.459  1.00 95.20           O  
ATOM    997  OE2 GLU A  61      19.939  -7.925  -9.318  1.00 95.20           O  
ATOM    998  N   MET A  62      14.218  -8.788  -9.482  1.00 96.43           N  
ATOM    999  H   MET A  62      14.484  -8.159  -8.739  1.00 96.43           H  
ATOM   1000  CA  MET A  62      13.151  -8.356 -10.377  1.00 96.43           C  
ATOM   1001  HA  MET A  62      12.712  -9.224 -10.868  1.00 96.43           H  
ATOM   1002  C   MET A  62      13.733  -7.427 -11.443  1.00 96.43           C  
ATOM   1003  CB  MET A  62      12.053  -7.634  -9.585  1.00 96.43           C  
ATOM   1004  HB2 MET A  62      11.326  -7.233 -10.291  1.00 96.43           H  
ATOM   1005  HB3 MET A  62      12.504  -6.806  -9.038  1.00 96.43           H  
ATOM   1006  O   MET A  62      14.334  -6.404 -11.110  1.00 96.43           O  
ATOM   1007  CG  MET A  62      11.309  -8.525  -8.590  1.00 96.43           C  
ATOM   1008  HG2 MET A  62      10.641  -7.894  -8.003  1.00 96.43           H  
ATOM   1009  HG3 MET A  62      12.024  -8.985  -7.908  1.00 96.43           H  
ATOM   1010  SD  MET A  62      10.313  -9.822  -9.362  1.00 96.43           S  
ATOM   1011  CE  MET A  62       9.564 -10.549  -7.878  1.00 96.43           C  
ATOM   1012  HE1 MET A  62       8.880  -9.835  -7.419  1.00 96.43           H  
ATOM   1013  HE2 MET A  62       9.015 -11.453  -8.143  1.00 96.43           H  
ATOM   1014  HE3 MET A  62      10.342 -10.815  -7.162  1.00 96.43           H  
ATOM   1015  N   VAL A  63      13.493  -7.734 -12.714  1.00 96.21           N  
ATOM   1016  H   VAL A  63      13.049  -8.620 -12.908  1.00 96.21           H  
ATOM   1017  CA  VAL A  63      13.882  -6.899 -13.855  1.00 96.21           C  
ATOM   1018  HA  VAL A  63      14.467  -6.053 -13.496  1.00 96.21           H  
ATOM   1019  C   VAL A  63      12.627  -6.360 -14.526  1.00 96.21           C  
ATOM   1020  CB  VAL A  63      14.775  -7.672 -14.843  1.00 96.21           C  
ATOM   1021  HB  VAL A  63      14.219  -8.515 -15.254  1.00 96.21           H  
ATOM   1022  O   VAL A  63      11.714  -7.110 -14.858  1.00 96.21           O  
ATOM   1023  CG1 VAL A  63      15.224  -6.780 -16.008  1.00 96.21           C  
ATOM   1024 HG11 VAL A  63      15.877  -7.354 -16.666  1.00 96.21           H  
ATOM   1025 HG12 VAL A  63      14.363  -6.450 -16.590  1.00 96.21           H  
ATOM   1026 HG13 VAL A  63      15.774  -5.918 -15.629  1.00 96.21           H  
ATOM   1027  CG2 VAL A  63      16.023  -8.211 -14.136  1.00 96.21           C  
ATOM   1028 HG21 VAL A  63      16.553  -7.400 -13.637  1.00 96.21           H  
ATOM   1029 HG22 VAL A  63      16.690  -8.682 -14.858  1.00 96.21           H  
ATOM   1030 HG23 VAL A  63      15.747  -8.962 -13.396  1.00 96.21           H  
ATOM   1031  N   GLY A  64      12.555  -5.044 -14.716  1.00 96.11           N  
ATOM   1032  H   GLY A  64      13.356  -4.481 -14.469  1.00 96.11           H  
ATOM   1033  CA  GLY A  64      11.458  -4.420 -15.453  1.00 96.11           C  
ATOM   1034  HA2 GLY A  64      11.401  -3.360 -15.206  1.00 96.11           H  
ATOM   1035  HA3 GLY A  64      10.511  -4.889 -15.187  1.00 96.11           H  
ATOM   1036  C   GLY A  64      11.687  -4.551 -16.955  1.00 96.11           C  
ATOM   1037  O   GLY A  64      12.738  -4.139 -17.445  1.00 96.11           O  
ATOM   1038  N   ILE A  65      10.701  -5.080 -17.675  1.00 95.71           N  
ATOM   1039  H   ILE A  65       9.875  -5.415 -17.200  1.00 95.71           H  
ATOM   1040  CA  ILE A  65      10.687  -5.119 -19.138  1.00 95.71           C  
ATOM   1041  HA  ILE A  65      11.691  -4.933 -19.520  1.00 95.71           H  
ATOM   1042  C   ILE A  65       9.788  -3.991 -19.624  1.00 95.71           C  
ATOM   1043  CB  ILE A  65      10.231  -6.499 -19.657  1.00 95.71           C  
ATOM   1044  HB  ILE A  65       9.198  -6.658 -19.348  1.00 95.71           H  
ATOM   1045  O   ILE A  65       8.590  -3.960 -19.335  1.00 95.71           O  
ATOM   1046  CG1 ILE A  65      11.066  -7.662 -19.072  1.00 95.71           C  
ATOM   1047 HG12 ILE A  65      10.877  -7.728 -18.001  1.00 95.71           H  
ATOM   1048 HG13 ILE A  65      10.723  -8.597 -19.513  1.00 95.71           H  
ATOM   1049  CG2 ILE A  65      10.266  -6.533 -21.196  1.00 95.71           C  
ATOM   1050 HG21 ILE A  65       9.541  -5.831 -21.608  1.00 95.71           H  
ATOM   1051 HG22 ILE A  65      10.009  -7.533 -21.547  1.00 95.71           H  
ATOM   1052 HG23 ILE A  65      11.258  -6.277 -21.568  1.00 95.71           H  
ATOM   1053  CD1 ILE A  65      12.583  -7.562 -19.289  1.00 95.71           C  
ATOM   1054 HD11 ILE A  65      12.812  -7.523 -20.355  1.00 95.71           H  
ATOM   1055 HD12 ILE A  65      13.063  -8.443 -18.865  1.00 95.71           H  
ATOM   1056 HD13 ILE A  65      12.987  -6.678 -18.795  1.00 95.71           H  
ATOM   1057  N   THR A  66      10.361  -3.024 -20.333  1.00 92.79           N  
ATOM   1058  H   THR A  66      11.350  -3.081 -20.526  1.00 92.79           H  
ATOM   1059  CA  THR A  66       9.592  -1.907 -20.896  1.00 92.79           C  
ATOM   1060  HA  THR A  66       8.877  -1.562 -20.150  1.00 92.79           H  
ATOM   1061  C   THR A  66       8.764  -2.339 -22.099  1.00 92.79           C  
ATOM   1062  CB  THR A  66      10.476  -0.709 -21.233  1.00 92.79           C  
ATOM   1063  HB  THR A  66       9.838   0.104 -21.580  1.00 92.79           H  
ATOM   1064  O   THR A  66       9.046  -3.357 -22.726  1.00 92.79           O  
ATOM   1065  CG2 THR A  66      11.293  -0.222 -20.036  1.00 92.79           C  
ATOM   1066 HG21 THR A  66      10.626   0.207 -19.288  1.00 92.79           H  
ATOM   1067 HG22 THR A  66      11.859  -1.036 -19.584  1.00 92.79           H  
ATOM   1068 HG23 THR A  66      12.005   0.534 -20.369  1.00 92.79           H  
ATOM   1069  OG1 THR A  66      11.357  -1.041 -22.262  1.00 92.79           O  
ATOM   1070  HG1 THR A  66      12.026  -1.599 -21.857  1.00 92.79           H  
ATOM   1071  N   ILE A  67       7.739  -1.560 -22.462  1.00 89.83           N  
ATOM   1072  H   ILE A  67       7.503  -0.759 -21.894  1.00 89.83           H  
ATOM   1073  CA  ILE A  67       6.936  -1.872 -23.655  1.00 89.83           C  
ATOM   1074  HA  ILE A  67       6.542  -2.882 -23.538  1.00 89.83           H  
ATOM   1075  C   ILE A  67       7.821  -1.902 -24.916  1.00 89.83           C  
ATOM   1076  CB  ILE A  67       5.734  -0.911 -23.816  1.00 89.83           C  
ATOM   1077  HB  ILE A  67       6.113   0.094 -24.001  1.00 89.83           H  
ATOM   1078  O   ILE A  67       7.614  -2.750 -25.780  1.00 89.83           O  
ATOM   1079  CG1 ILE A  67       4.821  -0.879 -22.567  1.00 89.83           C  
ATOM   1080 HG12 ILE A  67       4.324  -1.842 -22.454  1.00 89.83           H  
ATOM   1081 HG13 ILE A  67       5.421  -0.709 -21.673  1.00 89.83           H  
ATOM   1082  CG2 ILE A  67       4.895  -1.379 -25.023  1.00 89.83           C  
ATOM   1083 HG21 ILE A  67       4.572  -2.410 -24.876  1.00 89.83           H  
ATOM   1084 HG22 ILE A  67       4.010  -0.758 -25.159  1.00 89.83           H  
ATOM   1085 HG23 ILE A  67       5.476  -1.332 -25.944  1.00 89.83           H  
ATOM   1086  CD1 ILE A  67       3.752   0.222 -22.604  1.00 89.83           C  
ATOM   1087 HD11 ILE A  67       4.225   1.192 -22.758  1.00 89.83           H  
ATOM   1088 HD12 ILE A  67       3.025   0.041 -23.396  1.00 89.83           H  
ATOM   1089 HD13 ILE A  67       3.215   0.233 -21.656  1.00 89.83           H  
ATOM   1090  N   MET A  68       8.844  -1.040 -24.996  1.00 87.76           N  
ATOM   1091  H   MET A  68       9.002  -0.409 -24.223  1.00 87.76           H  
ATOM   1092  CA  MET A  68       9.800  -1.028 -26.114  1.00 87.76           C  
ATOM   1093  HA  MET A  68       9.248  -1.020 -27.054  1.00 87.76           H  
ATOM   1094  C   MET A  68      10.705  -2.267 -26.140  1.00 87.76           C  
ATOM   1095  CB  MET A  68      10.676   0.231 -26.050  1.00 87.76           C  
ATOM   1096  HB2 MET A  68      11.203   0.257 -25.096  1.00 87.76           H  
ATOM   1097  HB3 MET A  68      11.414   0.181 -26.850  1.00 87.76           H  
ATOM   1098  O   MET A  68      11.049  -2.750 -27.212  1.00 87.76           O  
ATOM   1099  CG  MET A  68       9.864   1.519 -26.228  1.00 87.76           C  
ATOM   1100  HG2 MET A  68       9.244   1.413 -27.118  1.00 87.76           H  
ATOM   1101  HG3 MET A  68       9.209   1.645 -25.366  1.00 87.76           H  
ATOM   1102  SD  MET A  68      10.863   3.021 -26.423  1.00 87.76           S  
ATOM   1103  CE  MET A  68      11.580   3.142 -24.769  1.00 87.76           C  
ATOM   1104  HE1 MET A  68      10.766   3.232 -24.049  1.00 87.76           H  
ATOM   1105  HE2 MET A  68      12.220   4.023 -24.715  1.00 87.76           H  
ATOM   1106  HE3 MET A  68      12.175   2.256 -24.549  1.00 87.76           H  
ATOM   1107  N   GLU A  69      11.075  -2.795 -24.973  1.00 93.90           N  
ATOM   1108  H   GLU A  69      10.773  -2.347 -24.120  1.00 93.90           H  
ATOM   1109  CA  GLU A  69      11.943  -3.972 -24.843  1.00 93.90           C  
ATOM   1110  HA  GLU A  69      12.714  -3.964 -25.614  1.00 93.90           H  
ATOM   1111  C   GLU A  69      11.190  -5.297 -24.967  1.00 93.90           C  
ATOM   1112  CB  GLU A  69      12.609  -3.929 -23.470  1.00 93.90           C  
ATOM   1113  HB2 GLU A  69      13.067  -4.895 -23.261  1.00 93.90           H  
ATOM   1114  HB3 GLU A  69      11.820  -3.779 -22.733  1.00 93.90           H  
ATOM   1115  O   GLU A  69      11.808  -6.327 -25.224  1.00 93.90           O  
ATOM   1116  CG  GLU A  69      13.685  -2.834 -23.352  1.00 93.90           C  
ATOM   1117  HG2 GLU A  69      14.556  -3.131 -23.935  1.00 93.90           H  
ATOM   1118  HG3 GLU A  69      13.316  -1.896 -23.766  1.00 93.90           H  
ATOM   1119  CD  GLU A  69      14.080  -2.610 -21.887  1.00 93.90           C  
ATOM   1120  OE1 GLU A  69      15.258  -2.322 -21.594  1.00 93.90           O  
ATOM   1121  OE2 GLU A  69      13.199  -2.753 -21.008  1.00 93.90           O  
ATOM   1122  N   ARG A  70       9.863  -5.281 -24.788  1.00 94.06           N  
ATOM   1123  H   ARG A  70       9.453  -4.400 -24.513  1.00 94.06           H  
ATOM   1124  CA  ARG A  70       9.022  -6.480 -24.742  1.00 94.06           C  
ATOM   1125  HA  ARG A  70       9.284  -7.059 -23.856  1.00 94.06           H  
ATOM   1126  C   ARG A  70       9.260  -7.412 -25.926  1.00 94.06           C  
ATOM   1127  CB  ARG A  70       7.551  -6.053 -24.647  1.00 94.06           C  
ATOM   1128  HB2 ARG A  70       7.400  -5.493 -23.724  1.00 94.06           H  
ATOM   1129  HB3 ARG A  70       7.301  -5.414 -25.493  1.00 94.06           H  
ATOM   1130  O   ARG A  70       9.431  -8.603 -25.714  1.00 94.06           O  
ATOM   1131  CG  ARG A  70       6.631  -7.276 -24.656  1.00 94.06           C  
ATOM   1132  HG2 ARG A  70       6.899  -7.940 -23.834  1.00 94.06           H  
ATOM   1133  HG3 ARG A  70       6.750  -7.818 -25.594  1.00 94.06           H  
ATOM   1134  CD  ARG A  70       5.165  -6.879 -24.541  1.00 94.06           C  
ATOM   1135  HD2 ARG A  70       4.925  -6.180 -25.342  1.00 94.06           H  
ATOM   1136  HD3 ARG A  70       4.995  -6.404 -23.575  1.00 94.06           H  
ATOM   1137  NE  ARG A  70       4.343  -8.084 -24.671  1.00 94.06           N  
ATOM   1138  HE  ARG A  70       4.845  -8.946 -24.830  1.00 94.06           H  
ATOM   1139  NH1 ARG A  70       2.261  -7.120 -24.588  1.00 94.06           N  
ATOM   1140 HH11 ARG A  70       1.259  -7.222 -24.663  1.00 94.06           H  
ATOM   1141 HH12 ARG A  70       2.699  -6.213 -24.509  1.00 94.06           H  
ATOM   1142  NH2 ARG A  70       2.500  -9.337 -24.886  1.00 94.06           N  
ATOM   1143 HH21 ARG A  70       3.145 -10.087 -25.094  1.00 94.06           H  
ATOM   1144 HH22 ARG A  70       1.511  -9.461 -25.052  1.00 94.06           H  
ATOM   1145  CZ  ARG A  70       3.034  -8.167 -24.714  1.00 94.06           C  
ATOM   1146  N   SER A  71       9.272  -6.877 -27.147  1.00 94.84           N  
ATOM   1147  H   SER A  71       9.175  -5.874 -27.222  1.00 94.84           H  
ATOM   1148  CA  SER A  71       9.438  -7.692 -28.359  1.00 94.84           C  
ATOM   1149  HA  SER A  71       8.687  -8.481 -28.348  1.00 94.84           H  
ATOM   1150  C   SER A  71      10.800  -8.388 -28.416  1.00 94.84           C  
ATOM   1151  CB  SER A  71       9.209  -6.850 -29.618  1.00 94.84           C  
ATOM   1152  HB2 SER A  71       9.324  -7.490 -30.492  1.00 94.84           H  
ATOM   1153  HB3 SER A  71       8.192  -6.459 -29.611  1.00 94.84           H  
ATOM   1154  O   SER A  71      10.864  -9.570 -28.740  1.00 94.84           O  
ATOM   1155  OG  SER A  71      10.126  -5.772 -29.716  1.00 94.84           O  
ATOM   1156  HG  SER A  71       9.914  -5.074 -29.092  1.00 94.84           H  
ATOM   1157  N   SER A  72      11.875  -7.689 -28.043  1.00 96.12           N  
ATOM   1158  H   SER A  72      11.776  -6.704 -27.844  1.00 96.12           H  
ATOM   1159  CA  SER A  72      13.223  -8.257 -27.984  1.00 96.12           C  
ATOM   1160  HA  SER A  72      13.447  -8.743 -28.934  1.00 96.12           H  
ATOM   1161  C   SER A  72      13.343  -9.309 -26.885  1.00 96.12           C  
ATOM   1162  CB  SER A  72      14.263  -7.158 -27.751  1.00 96.12           C  
ATOM   1163  HB2 SER A  72      14.149  -6.752 -26.746  1.00 96.12           H  
ATOM   1164  HB3 SER A  72      15.258  -7.591 -27.845  1.00 96.12           H  
ATOM   1165  O   SER A  72      13.848 -10.395 -27.140  1.00 96.12           O  
ATOM   1166  OG  SER A  72      14.111  -6.108 -28.691  1.00 96.12           O  
ATOM   1167  HG  SER A  72      14.958  -5.664 -28.775  1.00 96.12           H  
ATOM   1168  N   PHE A  73      12.821  -9.018 -25.689  1.00 96.90           N  
ATOM   1169  H   PHE A  73      12.406  -8.108 -25.547  1.00 96.90           H  
ATOM   1170  CA  PHE A  73      12.836  -9.959 -24.570  1.00 96.90           C  
ATOM   1171  HA  PHE A  73      13.860 -10.295 -24.403  1.00 96.90           H  
ATOM   1172  C   PHE A  73      12.003 -11.216 -24.854  1.00 96.90           C  
ATOM   1173  CB  PHE A  73      12.337  -9.251 -23.304  1.00 96.90           C  
ATOM   1174  HB2 PHE A  73      13.023  -8.440 -23.059  1.00 96.90           H  
ATOM   1175  HB3 PHE A  73      11.360  -8.811 -23.501  1.00 96.90           H  
ATOM   1176  O   PHE A  73      12.440 -12.312 -24.545  1.00 96.90           O  
ATOM   1177  CG  PHE A  73      12.227 -10.182 -22.112  1.00 96.90           C  
ATOM   1178  CD1 PHE A  73      11.006 -10.817 -21.819  1.00 96.90           C  
ATOM   1179  HD1 PHE A  73      10.158 -10.651 -22.467  1.00 96.90           H  
ATOM   1180  CD2 PHE A  73      13.370 -10.502 -21.361  1.00 96.90           C  
ATOM   1181  HD2 PHE A  73      14.328 -10.087 -21.637  1.00 96.90           H  
ATOM   1182  CE1 PHE A  73      10.926 -11.742 -20.763  1.00 96.90           C  
ATOM   1183  HE1 PHE A  73      10.007 -12.277 -20.573  1.00 96.90           H  
ATOM   1184  CE2 PHE A  73      13.295 -11.417 -20.300  1.00 96.90           C  
ATOM   1185  HE2 PHE A  73      14.189 -11.685 -19.756  1.00 96.90           H  
ATOM   1186  CZ  PHE A  73      12.073 -12.038 -20.003  1.00 96.90           C  
ATOM   1187  HZ  PHE A  73      12.028 -12.780 -19.220  1.00 96.90           H  
ATOM   1188  N   GLU A  74      10.804 -11.082 -25.433  1.00 95.53           N  
ATOM   1189  H   GLU A  74      10.469 -10.157 -25.660  1.00 95.53           H  
ATOM   1190  CA  GLU A  74       9.941 -12.232 -25.749  1.00 95.53           C  
ATOM   1191  HA  GLU A  74       9.933 -12.906 -24.892  1.00 95.53           H  
ATOM   1192  C   GLU A  74      10.490 -13.075 -26.916  1.00 95.53           C  
ATOM   1193  CB  GLU A  74       8.481 -11.771 -26.006  1.00 95.53           C  
ATOM   1194  HB2 GLU A  74       8.482 -10.972 -26.747  1.00 95.53           H  
ATOM   1195  HB3 GLU A  74       7.913 -12.609 -26.410  1.00 95.53           H  
ATOM   1196  O   GLU A  74      10.161 -14.255 -27.001  1.00 95.53           O  
ATOM   1197  CG  GLU A  74       7.766 -11.293 -24.719  1.00 95.53           C  
ATOM   1198  HG2 GLU A  74       8.355 -10.492 -24.272  1.00 95.53           H  
ATOM   1199  HG3 GLU A  74       7.764 -12.118 -24.007  1.00 95.53           H  
ATOM   1200  CD  GLU A  74       6.308 -10.784 -24.877  1.00 95.53           C  
ATOM   1201  OE1 GLU A  74       5.587 -10.653 -23.847  1.00 95.53           O  
ATOM   1202  OE2 GLU A  74       5.850 -10.392 -25.970  1.00 95.53           O  
ATOM   1203  N   LYS A  75      11.332 -12.501 -27.792  1.00 96.96           N  
ATOM   1204  H   LYS A  75      11.553 -11.524 -27.665  1.00 96.96           H  
ATOM   1205  CA  LYS A  75      12.006 -13.231 -28.877  1.00 96.96           C  
ATOM   1206  HA  LYS A  75      11.286 -13.905 -29.340  1.00 96.96           H  
ATOM   1207  C   LYS A  75      13.136 -14.122 -28.358  1.00 96.96           C  
ATOM   1208  CB  LYS A  75      12.512 -12.233 -29.932  1.00 96.96           C  
ATOM   1209  HB2 LYS A  75      11.668 -11.650 -30.301  1.00 96.96           H  
ATOM   1210  HB3 LYS A  75      13.229 -11.554 -29.471  1.00 96.96           H  
ATOM   1211  O   LYS A  75      13.213 -15.277 -28.764  1.00 96.96           O  
ATOM   1212  CG  LYS A  75      13.181 -12.945 -31.117  1.00 96.96           C  
ATOM   1213  HG2 LYS A  75      12.455 -13.597 -31.603  1.00 96.96           H  
ATOM   1214  HG3 LYS A  75      14.013 -13.551 -30.757  1.00 96.96           H  
ATOM   1215  CD  LYS A  75      13.734 -11.944 -32.134  1.00 96.96           C  
ATOM   1216  HD2 LYS A  75      14.440 -11.285 -31.628  1.00 96.96           H  
ATOM   1217  HD3 LYS A  75      12.918 -11.356 -32.555  1.00 96.96           H  
ATOM   1218  CE  LYS A  75      14.453 -12.732 -33.232  1.00 96.96           C  
ATOM   1219  HE2 LYS A  75      13.722 -13.336 -33.771  1.00 96.96           H  
ATOM   1220  HE3 LYS A  75      15.150 -13.417 -32.750  1.00 96.96           H  
ATOM   1221  NZ  LYS A  75      15.191 -11.841 -34.156  1.00 96.96           N  
ATOM   1222  HZ1 LYS A  75      15.867 -11.305 -33.630  1.00 96.96           H  
ATOM   1223  HZ2 LYS A  75      15.699 -12.396 -34.830  1.00 96.96           H  
ATOM   1224  HZ3 LYS A  75      14.559 -11.216 -34.635  1.00 96.96           H  
ATOM   1225  N   ASP A  76      14.006 -13.577 -27.510  1.00 96.72           N  
ATOM   1226  H   ASP A  76      13.890 -12.608 -27.250  1.00 96.72           H  
ATOM   1227  CA  ASP A  76      15.102 -14.313 -26.875  1.00 96.72           C  
ATOM   1228  HA  ASP A  76      14.807 -15.354 -26.744  1.00 96.72           H  
ATOM   1229  C   ASP A  76      15.411 -13.703 -25.493  1.00 96.72           C  
ATOM   1230  CB  ASP A  76      16.338 -14.329 -27.786  1.00 96.72           C  
ATOM   1231  HB2 ASP A  76      16.772 -13.331 -27.850  1.00 96.72           H  
ATOM   1232  HB3 ASP A  76      16.028 -14.619 -28.790  1.00 96.72           H  
ATOM   1233  O   ASP A  76      16.127 -12.698 -25.390  1.00 96.72           O  
ATOM   1234  CG  ASP A  76      17.391 -15.333 -27.295  1.00 96.72           C  
ATOM   1235  OD1 ASP A  76      17.472 -15.562 -26.060  1.00 96.72           O  
ATOM   1236  OD2 ASP A  76      18.074 -15.895 -28.176  1.00 96.72           O  
ATOM   1237  N   PRO A  77      14.848 -14.271 -24.408  1.00 96.71           N  
ATOM   1238  CA  PRO A  77      15.071 -13.756 -23.063  1.00 96.71           C  
ATOM   1239  HA  PRO A  77      14.736 -12.720 -23.026  1.00 96.71           H  
ATOM   1240  C   PRO A  77      16.534 -13.827 -22.618  1.00 96.71           C  
ATOM   1241  CB  PRO A  77      14.192 -14.611 -22.144  1.00 96.71           C  
ATOM   1242  HB2 PRO A  77      13.782 -14.027 -21.321  1.00 96.71           H  
ATOM   1243  HB3 PRO A  77      14.768 -15.451 -21.755  1.00 96.71           H  
ATOM   1244  O   PRO A  77      16.951 -12.989 -21.818  1.00 96.71           O  
ATOM   1245  CG  PRO A  77      13.093 -15.143 -23.060  1.00 96.71           C  
ATOM   1246  HG2 PRO A  77      12.288 -14.412 -23.136  1.00 96.71           H  
ATOM   1247  HG3 PRO A  77      12.701 -16.098 -22.709  1.00 96.71           H  
ATOM   1248  CD  PRO A  77      13.804 -15.288 -24.403  1.00 96.71           C  
ATOM   1249  HD2 PRO A  77      13.092 -15.139 -25.215  1.00 96.71           H  
ATOM   1250  HD3 PRO A  77      14.263 -16.274 -24.478  1.00 96.71           H  
ATOM   1251  N   VAL A  78      17.297 -14.819 -23.093  1.00 96.55           N  
ATOM   1252  H   VAL A  78      16.975 -15.334 -23.900  1.00 96.55           H  
ATOM   1253  CA  VAL A  78      18.691 -15.027 -22.680  1.00 96.55           C  
ATOM   1254  HA  VAL A  78      18.767 -14.872 -21.604  1.00 96.55           H  
ATOM   1255  C   VAL A  78      19.569 -13.974 -23.335  1.00 96.55           C  
ATOM   1256  CB  VAL A  78      19.185 -16.456 -22.981  1.00 96.55           C  
ATOM   1257  HB  VAL A  78      19.060 -16.673 -24.041  1.00 96.55           H  
ATOM   1258  O   VAL A  78      20.190 -13.209 -22.604  1.00 96.55           O  
ATOM   1259  CG1 VAL A  78      20.663 -16.633 -22.614  1.00 96.55           C  
ATOM   1260 HG11 VAL A  78      20.966 -17.670 -22.762  1.00 96.55           H  
ATOM   1261 HG12 VAL A  78      20.844 -16.347 -21.578  1.00 96.55           H  
ATOM   1262 HG13 VAL A  78      21.289 -16.018 -23.261  1.00 96.55           H  
ATOM   1263  CG2 VAL A  78      18.374 -17.479 -22.171  1.00 96.55           C  
ATOM   1264 HG21 VAL A  78      18.746 -18.483 -22.379  1.00 96.55           H  
ATOM   1265 HG22 VAL A  78      17.327 -17.435 -22.471  1.00 96.55           H  
ATOM   1266 HG23 VAL A  78      18.464 -17.273 -21.105  1.00 96.55           H  
ATOM   1267  N   ASP A  79      19.528 -13.846 -24.664  1.00 96.83           N  
ATOM   1268  H   ASP A  79      18.965 -14.492 -25.199  1.00 96.83           H  
ATOM   1269  CA  ASP A  79      20.306 -12.838 -25.405  1.00 96.83           C  
ATOM   1270  HA  ASP A  79      21.370 -13.022 -25.260  1.00 96.83           H  
ATOM   1271  C   ASP A  79      19.998 -11.414 -24.912  1.00 96.83           C  
ATOM   1272  CB  ASP A  79      19.994 -12.972 -26.904  1.00 96.83           C  
ATOM   1273  HB2 ASP A  79      18.923 -12.835 -27.053  1.00 96.83           H  
ATOM   1274  HB3 ASP A  79      20.256 -13.977 -27.232  1.00 96.83           H  
ATOM   1275  O   ASP A  79      20.897 -10.615 -24.640  1.00 96.83           O  
ATOM   1276  CG  ASP A  79      20.755 -11.955 -27.765  1.00 96.83           C  
ATOM   1277  OD1 ASP A  79      21.998 -12.054 -27.839  1.00 96.83           O  
ATOM   1278  OD2 ASP A  79      20.083 -11.074 -28.358  1.00 96.83           O  
ATOM   1279  N   PHE A  80      18.717 -11.107 -24.669  1.00 97.34           N  
ATOM   1280  H   PHE A  80      18.012 -11.788 -24.915  1.00 97.34           H  
ATOM   1281  CA  PHE A  80      18.318  -9.813 -24.118  1.00 97.34           C  
ATOM   1282  HA  PHE A  80      18.669  -9.033 -24.793  1.00 97.34           H  
ATOM   1283  C   PHE A  80      18.930  -9.533 -22.735  1.00 97.34           C  
ATOM   1284  CB  PHE A  80      16.789  -9.755 -24.038  1.00 97.34           C  
ATOM   1285  HB2 PHE A  80      16.379  -9.872 -25.041  1.00 97.34           H  
ATOM   1286  HB3 PHE A  80      16.430 -10.593 -23.440  1.00 97.34           H  
ATOM   1287  O   PHE A  80      19.338  -8.402 -22.448  1.00 97.34           O  
ATOM   1288  CG  PHE A  80      16.275  -8.464 -23.434  1.00 97.34           C  
ATOM   1289  CD1 PHE A  80      16.115  -8.347 -22.041  1.00 97.34           C  
ATOM   1290  HD1 PHE A  80      16.371  -9.181 -21.404  1.00 97.34           H  
ATOM   1291  CD2 PHE A  80      15.997  -7.366 -24.263  1.00 97.34           C  
ATOM   1292  HD2 PHE A  80      16.161  -7.448 -25.327  1.00 97.34           H  
ATOM   1293  CE1 PHE A  80      15.615  -7.162 -21.480  1.00 97.34           C  
ATOM   1294  HE1 PHE A  80      15.457  -7.106 -20.413  1.00 97.34           H  
ATOM   1295  CE2 PHE A  80      15.522  -6.168 -23.705  1.00 97.34           C  
ATOM   1296  HE2 PHE A  80      15.307  -5.329 -24.350  1.00 97.34           H  
ATOM   1297  CZ  PHE A  80      15.311  -6.075 -22.317  1.00 97.34           C  
ATOM   1298  HZ  PHE A  80      14.910  -5.164 -21.899  1.00 97.34           H  
ATOM   1299  N   LEU A  81      18.953 -10.530 -21.845  1.00 97.02           N  
ATOM   1300  H   LEU A  81      18.678 -11.451 -22.155  1.00 97.02           H  
ATOM   1301  CA  LEU A  81      19.520 -10.386 -20.503  1.00 97.02           C  
ATOM   1302  HA  LEU A  81      19.227  -9.415 -20.104  1.00 97.02           H  
ATOM   1303  C   LEU A  81      21.058 -10.371 -20.551  1.00 97.02           C  
ATOM   1304  CB  LEU A  81      18.958 -11.491 -19.588  1.00 97.02           C  
ATOM   1305  HB2 LEU A  81      19.558 -11.542 -18.680  1.00 97.02           H  
ATOM   1306  HB3 LEU A  81      19.060 -12.445 -20.106  1.00 97.02           H  
ATOM   1307  O   LEU A  81      21.679  -9.578 -19.843  1.00 97.02           O  
ATOM   1308  CG  LEU A  81      17.483 -11.301 -19.177  1.00 97.02           C  
ATOM   1309  HG  LEU A  81      16.866 -11.119 -20.057  1.00 97.02           H  
ATOM   1310  CD1 LEU A  81      16.968 -12.554 -18.468  1.00 97.02           C  
ATOM   1311 HD11 LEU A  81      15.952 -12.396 -18.106  1.00 97.02           H  
ATOM   1312 HD12 LEU A  81      16.949 -13.374 -19.186  1.00 97.02           H  
ATOM   1313 HD13 LEU A  81      17.623 -12.813 -17.636  1.00 97.02           H  
ATOM   1314  CD2 LEU A  81      17.285 -10.124 -18.214  1.00 97.02           C  
ATOM   1315 HD21 LEU A  81      17.883 -10.279 -17.317  1.00 97.02           H  
ATOM   1316 HD22 LEU A  81      17.587  -9.194 -18.696  1.00 97.02           H  
ATOM   1317 HD23 LEU A  81      16.232 -10.049 -17.941  1.00 97.02           H  
ATOM   1318  N   GLU A  82      21.686 -11.148 -21.425  1.00 95.79           N  
ATOM   1319  H   GLU A  82      21.151 -11.791 -21.992  1.00 95.79           H  
ATOM   1320  CA  GLU A  82      23.136 -11.115 -21.635  1.00 95.79           C  
ATOM   1321  HA  GLU A  82      23.629 -11.240 -20.671  1.00 95.79           H  
ATOM   1322  C   GLU A  82      23.607  -9.755 -22.155  1.00 95.79           C  
ATOM   1323  CB  GLU A  82      23.579 -12.270 -22.540  1.00 95.79           C  
ATOM   1324  HB2 GLU A  82      22.975 -12.278 -23.447  1.00 95.79           H  
ATOM   1325  HB3 GLU A  82      24.623 -12.113 -22.812  1.00 95.79           H  
ATOM   1326  O   GLU A  82      24.552  -9.174 -21.613  1.00 95.79           O  
ATOM   1327  CG  GLU A  82      23.462 -13.620 -21.809  1.00 95.79           C  
ATOM   1328  HG2 GLU A  82      22.422 -13.817 -21.551  1.00 95.79           H  
ATOM   1329  HG3 GLU A  82      24.016 -13.552 -20.873  1.00 95.79           H  
ATOM   1330  CD  GLU A  82      24.018 -14.807 -22.604  1.00 95.79           C  
ATOM   1331  OE1 GLU A  82      24.218 -15.861 -21.952  1.00 95.79           O  
ATOM   1332  OE2 GLU A  82      24.277 -14.658 -23.817  1.00 95.79           O  
ATOM   1333  N   ALA A  83      22.858  -9.149 -23.081  1.00 95.58           N  
ATOM   1334  H   ALA A  83      22.140  -9.691 -23.539  1.00 95.58           H  
ATOM   1335  CA  ALA A  83      23.084  -7.774 -23.525  1.00 95.58           C  
ATOM   1336  HA  ALA A  83      24.102  -7.703 -23.906  1.00 95.58           H  
ATOM   1337  C   ALA A  83      22.937  -6.733 -22.393  1.00 95.58           C  
ATOM   1338  CB  ALA A  83      22.115  -7.485 -24.677  1.00 95.58           C  
ATOM   1339  HB1 ALA A  83      22.265  -8.214 -25.473  1.00 95.58           H  
ATOM   1340  HB2 ALA A  83      22.297  -6.485 -25.071  1.00 95.58           H  
ATOM   1341  HB3 ALA A  83      21.085  -7.557 -24.326  1.00 95.58           H  
ATOM   1342  O   ALA A  83      23.509  -5.643 -22.470  1.00 95.58           O  
ATOM   1343  N   LYS A  84      22.202  -7.058 -21.318  1.00 93.40           N  
ATOM   1344  H   LYS A  84      21.772  -7.972 -21.325  1.00 93.40           H  
ATOM   1345  CA  LYS A  84      22.102  -6.245 -20.090  1.00 93.40           C  
ATOM   1346  HA  LYS A  84      22.287  -5.205 -20.360  1.00 93.40           H  
ATOM   1347  C   LYS A  84      23.185  -6.556 -19.047  1.00 93.40           C  
ATOM   1348  CB  LYS A  84      20.683  -6.338 -19.497  1.00 93.40           C  
ATOM   1349  HB2 LYS A  84      20.696  -5.935 -18.485  1.00 93.40           H  
ATOM   1350  HB3 LYS A  84      20.363  -7.378 -19.444  1.00 93.40           H  
ATOM   1351  O   LYS A  84      23.201  -5.914 -17.996  1.00 93.40           O  
ATOM   1352  CG  LYS A  84      19.676  -5.528 -20.322  1.00 93.40           C  
ATOM   1353  HG2 LYS A  84      19.532  -5.998 -21.295  1.00 93.40           H  
ATOM   1354  HG3 LYS A  84      20.079  -4.528 -20.478  1.00 93.40           H  
ATOM   1355  CD  LYS A  84      18.326  -5.406 -19.602  1.00 93.40           C  
ATOM   1356  HD2 LYS A  84      18.486  -5.024 -18.594  1.00 93.40           H  
ATOM   1357  HD3 LYS A  84      17.853  -6.387 -19.552  1.00 93.40           H  
ATOM   1358  CE  LYS A  84      17.458  -4.427 -20.399  1.00 93.40           C  
ATOM   1359  HE2 LYS A  84      17.262  -4.862 -21.379  1.00 93.40           H  
ATOM   1360  HE3 LYS A  84      18.031  -3.516 -20.569  1.00 93.40           H  
ATOM   1361  NZ  LYS A  84      16.182  -4.082 -19.725  1.00 93.40           N  
ATOM   1362  HZ1 LYS A  84      16.334  -3.686 -18.808  1.00 93.40           H  
ATOM   1363  HZ2 LYS A  84      15.711  -3.385 -20.284  1.00 93.40           H  
ATOM   1364  HZ3 LYS A  84      15.566  -4.880 -19.665  1.00 93.40           H  
ATOM   1365  N   GLY A  85      24.101  -7.482 -19.330  1.00 94.77           N  
ATOM   1366  H   GLY A  85      24.033  -7.967 -20.213  1.00 94.77           H  
ATOM   1367  CA  GLY A  85      25.220  -7.849 -18.457  1.00 94.77           C  
ATOM   1368  HA2 GLY A  85      26.048  -8.169 -19.091  1.00 94.77           H  
ATOM   1369  HA3 GLY A  85      25.543  -6.981 -17.882  1.00 94.77           H  
ATOM   1370  C   GLY A  85      24.929  -8.993 -17.482  1.00 94.77           C  
ATOM   1371  O   GLY A  85      25.711  -9.207 -16.552  1.00 94.77           O  
ATOM   1372  N   TYR A  86      23.820  -9.714 -17.665  1.00 96.39           N  
ATOM   1373  H   TYR A  86      23.251  -9.523 -18.477  1.00 96.39           H  
ATOM   1374  CA  TYR A  86      23.599 -10.990 -16.985  1.00 96.39           C  
ATOM   1375  HA  TYR A  86      23.966 -10.916 -15.961  1.00 96.39           H  
ATOM   1376  C   TYR A  86      24.407 -12.094 -17.675  1.00 96.39           C  
ATOM   1377  CB  TYR A  86      22.104 -11.322 -16.916  1.00 96.39           C  
ATOM   1378  HB2 TYR A  86      21.715 -11.405 -17.931  1.00 96.39           H  
ATOM   1379  HB3 TYR A  86      21.990 -12.299 -16.447  1.00 96.39           H  
ATOM   1380  O   TYR A  86      24.668 -12.037 -18.866  1.00 96.39           O  
ATOM   1381  CG  TYR A  86      21.282 -10.317 -16.125  1.00 96.39           C  
ATOM   1382  CD1 TYR A  86      21.219 -10.407 -14.723  1.00 96.39           C  
ATOM   1383  HD1 TYR A  86      21.742 -11.205 -14.217  1.00 96.39           H  
ATOM   1384  CD2 TYR A  86      20.601  -9.274 -16.779  1.00 96.39           C  
ATOM   1385  HD2 TYR A  86      20.624  -9.203 -17.856  1.00 96.39           H  
ATOM   1386  CE1 TYR A  86      20.509  -9.442 -13.981  1.00 96.39           C  
ATOM   1387  HE1 TYR A  86      20.475  -9.498 -12.903  1.00 96.39           H  
ATOM   1388  CE2 TYR A  86      19.895  -8.306 -16.048  1.00 96.39           C  
ATOM   1389  HE2 TYR A  86      19.396  -7.493 -16.554  1.00 96.39           H  
ATOM   1390  OH  TYR A  86      19.209  -7.407 -13.959  1.00 96.39           O  
ATOM   1391  HH  TYR A  86      19.326  -7.517 -13.013  1.00 96.39           H  
ATOM   1392  CZ  TYR A  86      19.859  -8.379 -14.646  1.00 96.39           C  
ATOM   1393  N   ILE A  87      24.838 -13.095 -16.921  1.00 95.22           N  
ATOM   1394  H   ILE A  87      24.645 -13.063 -15.930  1.00 95.22           H  
ATOM   1395  CA  ILE A  87      25.606 -14.242 -17.414  1.00 95.22           C  
ATOM   1396  HA  ILE A  87      25.492 -14.321 -18.495  1.00 95.22           H  
ATOM   1397  C   ILE A  87      25.008 -15.499 -16.778  1.00 95.22           C  
ATOM   1398  CB  ILE A  87      27.112 -14.071 -17.084  1.00 95.22           C  
ATOM   1399  HB  ILE A  87      27.218 -14.059 -15.999  1.00 95.22           H  
ATOM   1400  O   ILE A  87      24.515 -15.430 -15.650  1.00 95.22           O  
ATOM   1401  CG1 ILE A  87      27.729 -12.766 -17.648  1.00 95.22           C  
ATOM   1402 HG12 ILE A  87      27.057 -11.922 -17.492  1.00 95.22           H  
ATOM   1403 HG13 ILE A  87      27.871 -12.875 -18.723  1.00 95.22           H  
ATOM   1404  CG2 ILE A  87      27.904 -15.266 -17.648  1.00 95.22           C  
ATOM   1405 HG21 ILE A  87      27.670 -15.403 -18.704  1.00 95.22           H  
ATOM   1406 HG22 ILE A  87      28.979 -15.120 -17.552  1.00 95.22           H  
ATOM   1407 HG23 ILE A  87      27.654 -16.172 -17.096  1.00 95.22           H  
ATOM   1408  CD1 ILE A  87      29.063 -12.365 -16.999  1.00 95.22           C  
ATOM   1409 HD11 ILE A  87      29.742 -13.212 -16.907  1.00 95.22           H  
ATOM   1410 HD12 ILE A  87      28.872 -11.947 -16.011  1.00 95.22           H  
ATOM   1411 HD13 ILE A  87      29.544 -11.601 -17.610  1.00 95.22           H  
ATOM   1412  N   GLU A  88      25.051 -16.645 -17.465  1.00 94.84           N  
ATOM   1413  H   GLU A  88      25.436 -16.625 -18.398  1.00 94.84           H  
ATOM   1414  CA  GLU A  88      24.476 -17.913 -16.976  1.00 94.84           C  
ATOM   1415  HA  GLU A  88      24.476 -18.622 -17.804  1.00 94.84           H  
ATOM   1416  C   GLU A  88      22.997 -17.757 -16.561  1.00 94.84           C  
ATOM   1417  CB  GLU A  88      25.333 -18.527 -15.852  1.00 94.84           C  
ATOM   1418  HB2 GLU A  88      24.791 -19.384 -15.452  1.00 94.84           H  
ATOM   1419  HB3 GLU A  88      25.449 -17.801 -15.046  1.00 94.84           H  
ATOM   1420  O   GLU A  88      22.583 -18.122 -15.455  1.00 94.84           O  
ATOM   1421  CG  GLU A  88      26.723 -19.033 -16.269  1.00 94.84           C  
ATOM   1422  HG2 GLU A  88      27.279 -18.239 -16.767  1.00 94.84           H  
ATOM   1423  HG3 GLU A  88      26.607 -19.859 -16.970  1.00 94.84           H  
ATOM   1424  CD  GLU A  88      27.498 -19.511 -15.032  1.00 94.84           C  
ATOM   1425  OE1 GLU A  88      28.710 -19.242 -14.876  1.00 94.84           O  
ATOM   1426  OE2 GLU A  88      26.887 -20.065 -14.090  1.00 94.84           O  
ATOM   1427  N   VAL A  89      22.196 -17.150 -17.440  1.00 95.76           N  
ATOM   1428  H   VAL A  89      22.580 -16.881 -18.335  1.00 95.76           H  
ATOM   1429  CA  VAL A  89      20.768 -16.921 -17.200  1.00 95.76           C  
ATOM   1430  HA  VAL A  89      20.658 -16.417 -16.240  1.00 95.76           H  
ATOM   1431  C   VAL A  89      20.025 -18.256 -17.128  1.00 95.76           C  
ATOM   1432  CB  VAL A  89      20.164 -16.017 -18.290  1.00 95.76           C  
ATOM   1433  HB  VAL A  89      20.297 -16.492 -19.262  1.00 95.76           H  
ATOM   1434  O   VAL A  89      20.052 -19.059 -18.058  1.00 95.76           O  
ATOM   1435  CG1 VAL A  89      18.666 -15.787 -18.060  1.00 95.76           C  
ATOM   1436 HG11 VAL A  89      18.123 -16.730 -18.118  1.00 95.76           H  
ATOM   1437 HG12 VAL A  89      18.287 -15.146 -18.857  1.00 95.76           H  
ATOM   1438 HG13 VAL A  89      18.493 -15.318 -17.092  1.00 95.76           H  
ATOM   1439  CG2 VAL A  89      20.846 -14.642 -18.317  1.00 95.76           C  
ATOM   1440 HG21 VAL A  89      20.689 -14.121 -17.373  1.00 95.76           H  
ATOM   1441 HG22 VAL A  89      21.915 -14.749 -18.504  1.00 95.76           H  
ATOM   1442 HG23 VAL A  89      20.435 -14.052 -19.136  1.00 95.76           H  
ATOM   1443  N   ARG A  90      19.306 -18.483 -16.027  1.00 93.94           N  
ATOM   1444  H   ARG A  90      19.335 -17.793 -15.289  1.00 93.94           H  
ATOM   1445  CA  ARG A  90      18.462 -19.667 -15.830  1.00 93.94           C  
ATOM   1446  HA  ARG A  90      18.896 -20.521 -16.351  1.00 93.94           H  
ATOM   1447  C   ARG A  90      17.092 -19.461 -16.463  1.00 93.94           C  
ATOM   1448  CB  ARG A  90      18.377 -19.984 -14.330  1.00 93.94           C  
ATOM   1449  HB2 ARG A  90      18.043 -19.094 -13.796  1.00 93.94           H  
ATOM   1450  HB3 ARG A  90      17.623 -20.754 -14.171  1.00 93.94           H  
ATOM   1451  O   ARG A  90      16.147 -19.077 -15.776  1.00 93.94           O  
ATOM   1452  CG  ARG A  90      19.721 -20.443 -13.739  1.00 93.94           C  
ATOM   1453  HG2 ARG A  90      19.604 -20.556 -12.661  1.00 93.94           H  
ATOM   1454  HG3 ARG A  90      20.483 -19.683 -13.915  1.00 93.94           H  
ATOM   1455  CD  ARG A  90      20.194 -21.781 -14.330  1.00 93.94           C  
ATOM   1456  HD2 ARG A  90      21.143 -22.060 -13.872  1.00 93.94           H  
ATOM   1457  HD3 ARG A  90      20.382 -21.661 -15.397  1.00 93.94           H  
ATOM   1458  NE  ARG A  90      19.183 -22.840 -14.128  1.00 93.94           N  
ATOM   1459  HE  ARG A  90      18.454 -22.926 -14.822  1.00 93.94           H  
ATOM   1460  NH1 ARG A  90      19.872 -23.562 -12.061  1.00 93.94           N  
ATOM   1461 HH11 ARG A  90      20.684 -22.969 -12.151  1.00 93.94           H  
ATOM   1462 HH12 ARG A  90      19.744 -24.192 -11.283  1.00 93.94           H  
ATOM   1463  NH2 ARG A  90      18.024 -24.417 -12.988  1.00 93.94           N  
ATOM   1464 HH21 ARG A  90      17.867 -25.036 -12.206  1.00 93.94           H  
ATOM   1465 HH22 ARG A  90      17.308 -24.387 -13.699  1.00 93.94           H  
ATOM   1466  CZ  ARG A  90      19.034 -23.602 -13.065  1.00 93.94           C  
ATOM   1467  N   LEU A  91      17.004 -19.691 -17.776  1.00 93.50           N  
ATOM   1468  H   LEU A  91      17.857 -19.931 -18.260  1.00 93.50           H  
ATOM   1469  CA  LEU A  91      15.776 -19.517 -18.564  1.00 93.50           C  
ATOM   1470  HA  LEU A  91      15.514 -18.459 -18.561  1.00 93.50           H  
ATOM   1471  C   LEU A  91      14.583 -20.289 -17.973  1.00 93.50           C  
ATOM   1472  CB  LEU A  91      16.058 -19.957 -20.014  1.00 93.50           C  
ATOM   1473  HB2 LEU A  91      16.360 -21.005 -20.007  1.00 93.50           H  
ATOM   1474  HB3 LEU A  91      16.894 -19.373 -20.400  1.00 93.50           H  
ATOM   1475  O   LEU A  91      13.481 -19.753 -17.908  1.00 93.50           O  
ATOM   1476  CG  LEU A  91      14.861 -19.804 -20.976  1.00 93.50           C  
ATOM   1477  HG  LEU A  91      14.027 -20.411 -20.623  1.00 93.50           H  
ATOM   1478  CD1 LEU A  91      14.400 -18.352 -21.095  1.00 93.50           C  
ATOM   1479 HD11 LEU A  91      15.250 -17.707 -21.318  1.00 93.50           H  
ATOM   1480 HD12 LEU A  91      13.927 -18.045 -20.162  1.00 93.50           H  
ATOM   1481 HD13 LEU A  91      13.661 -18.267 -21.892  1.00 93.50           H  
ATOM   1482  CD2 LEU A  91      15.244 -20.305 -22.367  1.00 93.50           C  
ATOM   1483 HD21 LEU A  91      14.384 -20.240 -23.034  1.00 93.50           H  
ATOM   1484 HD22 LEU A  91      16.057 -19.704 -22.775  1.00 93.50           H  
ATOM   1485 HD23 LEU A  91      15.562 -21.346 -22.311  1.00 93.50           H  
ATOM   1486  N   ASP A  92      14.828 -21.506 -17.479  1.00 93.99           N  
ATOM   1487  H   ASP A  92      15.783 -21.833 -17.470  1.00 93.99           H  
ATOM   1488  CA  ASP A  92      13.846 -22.392 -16.842  1.00 93.99           C  
ATOM   1489  HA  ASP A  92      13.020 -22.551 -17.535  1.00 93.99           H  
ATOM   1490  C   ASP A  92      13.236 -21.825 -15.548  1.00 93.99           C  
ATOM   1491  CB  ASP A  92      14.521 -23.756 -16.575  1.00 93.99           C  
ATOM   1492  HB2 ASP A  92      14.846 -24.174 -17.528  1.00 93.99           H  
ATOM   1493  HB3 ASP A  92      13.776 -24.435 -16.161  1.00 93.99           H  
ATOM   1494  O   ASP A  92      12.180 -22.276 -15.111  1.00 93.99           O  
ATOM   1495  CG  ASP A  92      15.740 -23.702 -15.627  1.00 93.99           C  
ATOM   1496  OD1 ASP A  92      16.715 -22.957 -15.899  1.00 93.99           O  
ATOM   1497  OD2 ASP A  92      15.767 -24.423 -14.605  1.00 93.99           O  
ATOM   1498  N   LEU A  93      13.883 -20.825 -14.942  1.00 93.19           N  
ATOM   1499  H   LEU A  93      14.726 -20.482 -15.381  1.00 93.19           H  
ATOM   1500  CA  LEU A  93      13.464 -20.196 -13.689  1.00 93.19           C  
ATOM   1501  HA  LEU A  93      12.614 -20.744 -13.284  1.00 93.19           H  
ATOM   1502  C   LEU A  93      12.972 -18.753 -13.873  1.00 93.19           C  
ATOM   1503  CB  LEU A  93      14.615 -20.272 -12.670  1.00 93.19           C  
ATOM   1504  HB2 LEU A  93      15.435 -19.652 -13.031  1.00 93.19           H  
ATOM   1505  HB3 LEU A  93      14.254 -19.850 -11.732  1.00 93.19           H  
ATOM   1506  O   LEU A  93      12.694 -18.071 -12.882  1.00 93.19           O  
ATOM   1507  CG  LEU A  93      15.152 -21.686 -12.385  1.00 93.19           C  
ATOM   1508  HG  LEU A  93      15.578 -22.103 -13.298  1.00 93.19           H  
ATOM   1509  CD1 LEU A  93      16.271 -21.610 -11.342  1.00 93.19           C  
ATOM   1510 HD11 LEU A  93      15.865 -21.281 -10.385  1.00 93.19           H  
ATOM   1511 HD12 LEU A  93      16.710 -22.600 -11.219  1.00 93.19           H  
ATOM   1512 HD13 LEU A  93      17.041 -20.915 -11.679  1.00 93.19           H  
ATOM   1513  CD2 LEU A  93      14.074 -22.627 -11.846  1.00 93.19           C  
ATOM   1514 HD21 LEU A  93      13.604 -22.207 -10.956  1.00 93.19           H  
ATOM   1515 HD22 LEU A  93      13.317 -22.793 -12.613  1.00 93.19           H  
ATOM   1516 HD23 LEU A  93      14.516 -23.596 -11.614  1.00 93.19           H  
ATOM   1517  N   ILE A  94      12.873 -18.264 -15.114  1.00 94.64           N  
ATOM   1518  H   ILE A  94      13.070 -18.876 -15.893  1.00 94.64           H  
ATOM   1519  CA  ILE A  94      12.326 -16.933 -15.382  1.00 94.64           C  
ATOM   1520  HA  ILE A  94      12.741 -16.252 -14.639  1.00 94.64           H  
ATOM   1521  C   ILE A  94      10.810 -16.964 -15.194  1.00 94.64           C  
ATOM   1522  CB  ILE A  94      12.733 -16.397 -16.772  1.00 94.64           C  
ATOM   1523  HB  ILE A  94      12.449 -17.127 -17.530  1.00 94.64           H  
ATOM   1524  O   ILE A  94      10.094 -17.683 -15.886  1.00 94.64           O  
ATOM   1525  CG1 ILE A  94      14.263 -16.189 -16.822  1.00 94.64           C  
ATOM   1526 HG12 ILE A  94      14.747 -17.156 -16.681  1.00 94.64           H  
ATOM   1527 HG13 ILE A  94      14.571 -15.537 -16.005  1.00 94.64           H  
ATOM   1528  CG2 ILE A  94      12.004 -15.071 -17.079  1.00 94.64           C  
ATOM   1529 HG21 ILE A  94      12.262 -14.736 -18.083  1.00 94.64           H  
ATOM   1530 HG22 ILE A  94      12.291 -14.315 -16.348  1.00 94.64           H  
ATOM   1531 HG23 ILE A  94      10.923 -15.212 -17.065  1.00 94.64           H  
ATOM   1532  CD1 ILE A  94      14.788 -15.600 -18.138  1.00 94.64           C  
ATOM   1533 HD11 ILE A  94      14.522 -14.547 -18.218  1.00 94.64           H  
ATOM   1534 HD12 ILE A  94      14.375 -16.146 -18.986  1.00 94.64           H  
ATOM   1535 HD13 ILE A  94      15.875 -15.683 -18.159  1.00 94.64           H  
ATOM   1536  N   ILE A  95      10.303 -16.110 -14.302  1.00 94.39           N  
ATOM   1537  H   ILE A  95      10.956 -15.559 -13.765  1.00 94.39           H  
ATOM   1538  CA  ILE A  95       8.861 -15.966 -14.059  1.00 94.39           C  
ATOM   1539  HA  ILE A  95       8.325 -16.704 -14.656  1.00 94.39           H  
ATOM   1540  C   ILE A  95       8.412 -14.583 -14.517  1.00 94.39           C  
ATOM   1541  CB  ILE A  95       8.493 -16.247 -12.585  1.00 94.39           C  
ATOM   1542  HB  ILE A  95       8.946 -15.477 -11.959  1.00 94.39           H  
ATOM   1543  O   ILE A  95       8.890 -13.567 -14.006  1.00 94.39           O  
ATOM   1544  CG1 ILE A  95       9.034 -17.624 -12.134  1.00 94.39           C  
ATOM   1545 HG12 ILE A  95       8.608 -18.408 -12.762  1.00 94.39           H  
ATOM   1546 HG13 ILE A  95      10.116 -17.646 -12.260  1.00 94.39           H  
ATOM   1547  CG2 ILE A  95       6.962 -16.172 -12.408  1.00 94.39           C  
ATOM   1548 HG21 ILE A  95       6.481 -16.962 -12.984  1.00 94.39           H  
ATOM   1549 HG22 ILE A  95       6.697 -16.294 -11.358  1.00 94.39           H  
ATOM   1550 HG23 ILE A  95       6.574 -15.206 -12.729  1.00 94.39           H  
ATOM   1551  CD1 ILE A  95       8.760 -17.960 -10.664  1.00 94.39           C  
ATOM   1552 HD11 ILE A  95       9.318 -18.856 -10.392  1.00 94.39           H  
ATOM   1553 HD12 ILE A  95       9.077 -17.135 -10.026  1.00 94.39           H  
ATOM   1554 HD13 ILE A  95       7.699 -18.156 -10.510  1.00 94.39           H  
ATOM   1555  N   LYS A  96       7.466 -14.531 -15.461  1.00 94.54           N  
ATOM   1556  H   LYS A  96       7.117 -15.409 -15.818  1.00 94.54           H  
ATOM   1557  CA  LYS A  96       6.823 -13.286 -15.901  1.00 94.54           C  
ATOM   1558  HA  LYS A  96       7.577 -12.499 -15.905  1.00 94.54           H  
ATOM   1559  C   LYS A  96       5.748 -12.865 -14.905  1.00 94.54           C  
ATOM   1560  CB  LYS A  96       6.291 -13.454 -17.331  1.00 94.54           C  
ATOM   1561  HB2 LYS A  96       5.562 -14.263 -17.353  1.00 94.54           H  
ATOM   1562  HB3 LYS A  96       7.127 -13.731 -17.973  1.00 94.54           H  
ATOM   1563  O   LYS A  96       4.807 -13.604 -14.644  1.00 94.54           O  
ATOM   1564  CG  LYS A  96       5.640 -12.175 -17.884  1.00 94.54           C  
ATOM   1565  HG2 LYS A  96       6.318 -11.335 -17.735  1.00 94.54           H  
ATOM   1566  HG3 LYS A  96       4.709 -11.981 -17.352  1.00 94.54           H  
ATOM   1567  CD  LYS A  96       5.351 -12.339 -19.384  1.00 94.54           C  
ATOM   1568  HD2 LYS A  96       6.300 -12.431 -19.913  1.00 94.54           H  
ATOM   1569  HD3 LYS A  96       4.777 -13.252 -19.539  1.00 94.54           H  
ATOM   1570  CE  LYS A  96       4.566 -11.153 -19.950  1.00 94.54           C  
ATOM   1571  HE2 LYS A  96       3.581 -11.142 -19.484  1.00 94.54           H  
ATOM   1572  HE3 LYS A  96       5.083 -10.235 -19.670  1.00 94.54           H  
ATOM   1573  NZ  LYS A  96       4.435 -11.242 -21.431  1.00 94.54           N  
ATOM   1574  HZ1 LYS A  96       4.108 -12.150 -21.728  1.00 94.54           H  
ATOM   1575  HZ2 LYS A  96       5.303 -11.095 -21.927  1.00 94.54           H  
ATOM   1576  HZ3 LYS A  96       3.820 -10.536 -21.810  1.00 94.54           H  
ATOM   1577  N   LEU A  97       5.882 -11.652 -14.382  1.00 94.75           N  
ATOM   1578  H   LEU A  97       6.684 -11.102 -14.654  1.00 94.75           H  
ATOM   1579  CA  LEU A  97       5.046 -11.113 -13.317  1.00 94.75           C  
ATOM   1580  HA  LEU A  97       4.311 -11.858 -13.013  1.00 94.75           H  
ATOM   1581  C   LEU A  97       4.326  -9.855 -13.818  1.00 94.75           C  
ATOM   1582  CB  LEU A  97       5.927 -10.832 -12.093  1.00 94.75           C  
ATOM   1583  HB2 LEU A  97       5.330 -10.318 -11.340  1.00 94.75           H  
ATOM   1584  HB3 LEU A  97       6.738 -10.169 -12.393  1.00 94.75           H  
ATOM   1585  O   LEU A  97       4.951  -8.790 -13.932  1.00 94.75           O  
ATOM   1586  CG  LEU A  97       6.520 -12.109 -11.469  1.00 94.75           C  
ATOM   1587  HG  LEU A  97       6.937 -12.755 -12.241  1.00 94.75           H  
ATOM   1588  CD1 LEU A  97       7.660 -11.715 -10.540  1.00 94.75           C  
ATOM   1589 HD11 LEU A  97       8.028 -12.598 -10.017  1.00 94.75           H  
ATOM   1590 HD12 LEU A  97       8.477 -11.307 -11.136  1.00 94.75           H  
ATOM   1591 HD13 LEU A  97       7.323 -10.965  -9.825  1.00 94.75           H  
ATOM   1592  CD2 LEU A  97       5.475 -12.899 -10.683  1.00 94.75           C  
ATOM   1593 HD21 LEU A  97       4.712 -13.286 -11.358  1.00 94.75           H  
ATOM   1594 HD22 LEU A  97       5.951 -13.748 -10.193  1.00 94.75           H  
ATOM   1595 HD23 LEU A  97       4.999 -12.267  -9.932  1.00 94.75           H  
ATOM   1596  N   PRO A  98       3.021  -9.940 -14.141  1.00 92.06           N  
ATOM   1597  CA  PRO A  98       2.241  -8.758 -14.475  1.00 92.06           C  
ATOM   1598  HA  PRO A  98       2.687  -8.256 -15.334  1.00 92.06           H  
ATOM   1599  C   PRO A  98       2.198  -7.775 -13.300  1.00 92.06           C  
ATOM   1600  CB  PRO A  98       0.849  -9.271 -14.859  1.00 92.06           C  
ATOM   1601  HB2 PRO A  98       0.823  -9.483 -15.928  1.00 92.06           H  
ATOM   1602  HB3 PRO A  98       0.057  -8.571 -14.592  1.00 92.06           H  
ATOM   1603  O   PRO A  98       2.438  -8.124 -12.136  1.00 92.06           O  
ATOM   1604  CG  PRO A  98       0.727 -10.579 -14.082  1.00 92.06           C  
ATOM   1605  HG2 PRO A  98       0.030 -11.271 -14.555  1.00 92.06           H  
ATOM   1606  HG3 PRO A  98       0.423 -10.371 -13.057  1.00 92.06           H  
ATOM   1607  CD  PRO A  98       2.156 -11.117 -14.095  1.00 92.06           C  
ATOM   1608  HD2 PRO A  98       2.319 -11.722 -14.988  1.00 92.06           H  
ATOM   1609  HD3 PRO A  98       2.312 -11.724 -13.203  1.00 92.06           H  
ATOM   1610  N   LYS A  99       1.869  -6.519 -13.607  1.00 91.13           N  
ATOM   1611  H   LYS A  99       1.635  -6.306 -14.567  1.00 91.13           H  
ATOM   1612  CA  LYS A  99       1.659  -5.496 -12.583  1.00 91.13           C  
ATOM   1613  HA  LYS A  99       2.592  -5.374 -12.033  1.00 91.13           H  
ATOM   1614  C   LYS A  99       0.582  -5.961 -11.600  1.00 91.13           C  
ATOM   1615  CB  LYS A  99       1.284  -4.169 -13.252  1.00 91.13           C  
ATOM   1616  HB2 LYS A  99       1.952  -3.995 -14.096  1.00 91.13           H  
ATOM   1617  HB3 LYS A  99       0.261  -4.225 -13.622  1.00 91.13           H  
ATOM   1618  O   LYS A  99      -0.440  -6.495 -12.012  1.00 91.13           O  
ATOM   1619  CG  LYS A  99       1.426  -3.001 -12.272  1.00 91.13           C  
ATOM   1620  HG2 LYS A  99       2.466  -2.936 -11.951  1.00 91.13           H  
ATOM   1621  HG3 LYS A  99       0.796  -3.163 -11.397  1.00 91.13           H  
ATOM   1622  CD  LYS A  99       1.014  -1.693 -12.946  1.00 91.13           C  
ATOM   1623  HD2 LYS A  99      -0.053  -1.738 -13.166  1.00 91.13           H  
ATOM   1624  HD3 LYS A  99       1.570  -1.567 -13.875  1.00 91.13           H  
ATOM   1625  CE  LYS A  99       1.313  -0.527 -12.005  1.00 91.13           C  
ATOM   1626  HE2 LYS A  99       0.929  -0.775 -11.016  1.00 91.13           H  
ATOM   1627  HE3 LYS A  99       2.394  -0.417 -11.926  1.00 91.13           H  
ATOM   1628  NZ  LYS A  99       0.679   0.718 -12.496  1.00 91.13           N  
ATOM   1629  HZ1 LYS A  99       0.929   0.889 -13.459  1.00 91.13           H  
ATOM   1630  HZ2 LYS A  99       0.952   1.504 -11.923  1.00 91.13           H  
ATOM   1631  HZ3 LYS A  99      -0.324   0.621 -12.427  1.00 91.13           H  
ATOM   1632  N   TYR A 100       0.830  -5.725 -10.317  1.00 93.20           N  
ATOM   1633  H   TYR A 100       1.719  -5.303 -10.094  1.00 93.20           H  
ATOM   1634  CA  TYR A 100       0.005  -6.145  -9.185  1.00 93.20           C  
ATOM   1635  HA  TYR A 100       0.503  -5.739  -8.305  1.00 93.20           H  
ATOM   1636  C   TYR A 100      -0.034  -7.656  -8.917  1.00 93.20           C  
ATOM   1637  CB  TYR A 100      -1.384  -5.488  -9.232  1.00 93.20           C  
ATOM   1638  HB2 TYR A 100      -1.987  -5.980  -9.995  1.00 93.20           H  
ATOM   1639  HB3 TYR A 100      -1.887  -5.653  -8.279  1.00 93.20           H  
ATOM   1640  O   TYR A 100      -0.900  -8.108  -8.179  1.00 93.20           O  
ATOM   1641  CG  TYR A 100      -1.360  -3.994  -9.487  1.00 93.20           C  
ATOM   1642  CD1 TYR A 100      -0.688  -3.143  -8.591  1.00 93.20           C  
ATOM   1643  HD1 TYR A 100      -0.205  -3.553  -7.716  1.00 93.20           H  
ATOM   1644  CD2 TYR A 100      -2.023  -3.456 -10.607  1.00 93.20           C  
ATOM   1645  HD2 TYR A 100      -2.550  -4.115 -11.281  1.00 93.20           H  
ATOM   1646  CE1 TYR A 100      -0.689  -1.754  -8.803  1.00 93.20           C  
ATOM   1647  HE1 TYR A 100      -0.195  -1.107  -8.094  1.00 93.20           H  
ATOM   1648  CE2 TYR A 100      -2.022  -2.065 -10.828  1.00 93.20           C  
ATOM   1649  HE2 TYR A 100      -2.567  -1.650 -11.663  1.00 93.20           H  
ATOM   1650  OH  TYR A 100      -1.363   0.132 -10.109  1.00 93.20           O  
ATOM   1651  HH  TYR A 100      -1.265   0.568  -9.259  1.00 93.20           H  
ATOM   1652  CZ  TYR A 100      -1.367  -1.214  -9.915  1.00 93.20           C  
ATOM   1653  N   SER A 101       0.945  -8.424  -9.415  1.00 94.75           N  
ATOM   1654  H   SER A 101       1.589  -8.031 -10.087  1.00 94.75           H  
ATOM   1655  CA  SER A 101       1.166  -9.802  -8.941  1.00 94.75           C  
ATOM   1656  HA  SER A 101       0.330 -10.423  -9.259  1.00 94.75           H  
ATOM   1657  C   SER A 101       1.253  -9.835  -7.410  1.00 94.75           C  
ATOM   1658  CB  SER A 101       2.456 -10.394  -9.511  1.00 94.75           C  
ATOM   1659  HB2 SER A 101       3.304  -9.765  -9.241  1.00 94.75           H  
ATOM   1660  HB3 SER A 101       2.610 -11.386  -9.087  1.00 94.75           H  
ATOM   1661  O   SER A 101       1.978  -9.027  -6.816  1.00 94.75           O  
ATOM   1662  OG  SER A 101       2.383 -10.507 -10.915  1.00 94.75           O  
ATOM   1663  HG  SER A 101       2.342  -9.631 -11.306  1.00 94.75           H  
ATOM   1664  N   LEU A 102       0.502 -10.742  -6.784  1.00 95.89           N  
ATOM   1665  H   LEU A 102      -0.047 -11.382  -7.340  1.00 95.89           H  
ATOM   1666  CA  LEU A 102       0.330 -10.811  -5.336  1.00 95.89           C  
ATOM   1667  HA  LEU A 102       0.535  -9.826  -4.916  1.00 95.89           H  
ATOM   1668  C   LEU A 102       1.306 -11.814  -4.714  1.00 95.89           C  
ATOM   1669  CB  LEU A 102      -1.136 -11.171  -5.036  1.00 95.89           C  
ATOM   1670  HB2 LEU A 102      -1.789 -10.449  -5.528  1.00 95.89           H  
ATOM   1671  HB3 LEU A 102      -1.341 -12.148  -5.472  1.00 95.89           H  
ATOM   1672  O   LEU A 102       1.338 -12.978  -5.093  1.00 95.89           O  
ATOM   1673  CG  LEU A 102      -1.478 -11.213  -3.535  1.00 95.89           C  
ATOM   1674  HG  LEU A 102      -0.781 -11.869  -3.012  1.00 95.89           H  
ATOM   1675  CD1 LEU A 102      -1.429  -9.822  -2.900  1.00 95.89           C  
ATOM   1676 HD11 LEU A 102      -2.020  -9.131  -3.502  1.00 95.89           H  
ATOM   1677 HD12 LEU A 102      -1.872  -9.853  -1.905  1.00 95.89           H  
ATOM   1678 HD13 LEU A 102      -0.399  -9.471  -2.837  1.00 95.89           H  
ATOM   1679  CD2 LEU A 102      -2.887 -11.760  -3.319  1.00 95.89           C  
ATOM   1680 HD21 LEU A 102      -3.021 -12.675  -3.896  1.00 95.89           H  
ATOM   1681 HD22 LEU A 102      -3.046 -11.981  -2.264  1.00 95.89           H  
ATOM   1682 HD23 LEU A 102      -3.616 -11.020  -3.650  1.00 95.89           H  
ATOM   1683  N   PHE A 103       2.047 -11.381  -3.702  1.00 96.83           N  
ATOM   1684  H   PHE A 103       2.000 -10.401  -3.464  1.00 96.83           H  
ATOM   1685  CA  PHE A 103       2.973 -12.215  -2.940  1.00 96.83           C  
ATOM   1686  HA  PHE A 103       3.026 -13.212  -3.378  1.00 96.83           H  
ATOM   1687  C   PHE A 103       2.492 -12.344  -1.501  1.00 96.83           C  
ATOM   1688  CB  PHE A 103       4.374 -11.601  -3.000  1.00 96.83           C  
ATOM   1689  HB2 PHE A 103       5.029 -12.155  -2.328  1.00 96.83           H  
ATOM   1690  HB3 PHE A 103       4.332 -10.572  -2.645  1.00 96.83           H  
ATOM   1691  O   PHE A 103       2.136 -11.336  -0.890  1.00 96.83           O  
ATOM   1692  CG  PHE A 103       4.969 -11.625  -4.391  1.00 96.83           C  
ATOM   1693  CD1 PHE A 103       5.805 -12.690  -4.776  1.00 96.83           C  
ATOM   1694  HD1 PHE A 103       6.042 -13.482  -4.081  1.00 96.83           H  
ATOM   1695  CD2 PHE A 103       4.659 -10.608  -5.314  1.00 96.83           C  
ATOM   1696  HD2 PHE A 103       3.990  -9.806  -5.036  1.00 96.83           H  
ATOM   1697  CE1 PHE A 103       6.346 -12.728  -6.070  1.00 96.83           C  
ATOM   1698  HE1 PHE A 103       6.991 -13.546  -6.356  1.00 96.83           H  
ATOM   1699  CE2 PHE A 103       5.167 -10.674  -6.622  1.00 96.83           C  
ATOM   1700  HE2 PHE A 103       4.865  -9.948  -7.362  1.00 96.83           H  
ATOM   1701  CZ  PHE A 103       6.022 -11.723  -6.993  1.00 96.83           C  
ATOM   1702  HZ  PHE A 103       6.404 -11.787  -8.002  1.00 96.83           H  
ATOM   1703  N   LYS A 104       2.504 -13.561  -0.952  1.00 97.15           N  
ATOM   1704  H   LYS A 104       2.821 -14.324  -1.533  1.00 97.15           H  
ATOM   1705  CA  LYS A 104       2.273 -13.849   0.468  1.00 97.15           C  
ATOM   1706  HA  LYS A 104       1.779 -12.996   0.933  1.00 97.15           H  
ATOM   1707  C   LYS A 104       3.608 -14.065   1.172  1.00 97.15           C  
ATOM   1708  CB  LYS A 104       1.358 -15.068   0.607  1.00 97.15           C  
ATOM   1709  HB2 LYS A 104       0.454 -14.863   0.034  1.00 97.15           H  
ATOM   1710  HB3 LYS A 104       1.852 -15.938   0.175  1.00 97.15           H  
ATOM   1711  O   LYS A 104       4.379 -14.945   0.797  1.00 97.15           O  
ATOM   1712  CG  LYS A 104       0.956 -15.373   2.060  1.00 97.15           C  
ATOM   1713  HG2 LYS A 104       1.854 -15.523   2.660  1.00 97.15           H  
ATOM   1714  HG3 LYS A 104       0.392 -14.534   2.467  1.00 97.15           H  
ATOM   1715  CD  LYS A 104       0.108 -16.652   2.124  1.00 97.15           C  
ATOM   1716  HD2 LYS A 104      -0.810 -16.512   1.553  1.00 97.15           H  
ATOM   1717  HD3 LYS A 104       0.680 -17.465   1.676  1.00 97.15           H  
ATOM   1718  CE  LYS A 104      -0.228 -17.015   3.577  1.00 97.15           C  
ATOM   1719  HE2 LYS A 104      -0.875 -16.244   3.995  1.00 97.15           H  
ATOM   1720  HE3 LYS A 104       0.700 -17.019   4.148  1.00 97.15           H  
ATOM   1721  NZ  LYS A 104      -0.879 -18.350   3.671  1.00 97.15           N  
ATOM   1722  HZ1 LYS A 104      -1.092 -18.587   4.630  1.00 97.15           H  
ATOM   1723  HZ2 LYS A 104      -0.259 -19.064   3.318  1.00 97.15           H  
ATOM   1724  HZ3 LYS A 104      -1.731 -18.391   3.130  1.00 97.15           H  
ATOM   1725  N   LEU A 105       3.834 -13.255   2.193  1.00 96.44           N  
ATOM   1726  H   LEU A 105       3.095 -12.614   2.443  1.00 96.44           H  
ATOM   1727  CA  LEU A 105       4.966 -13.286   3.105  1.00 96.44           C  
ATOM   1728  HA  LEU A 105       5.756 -13.917   2.697  1.00 96.44           H  
ATOM   1729  C   LEU A 105       4.529 -13.907   4.448  1.00 96.44           C  
ATOM   1730  CB  LEU A 105       5.524 -11.853   3.255  1.00 96.44           C  
ATOM   1731  HB2 LEU A 105       6.404 -11.919   3.895  1.00 96.44           H  
ATOM   1732  HB3 LEU A 105       4.799 -11.224   3.772  1.00 96.44           H  
ATOM   1733  O   LEU A 105       3.420 -14.443   4.581  1.00 96.44           O  
ATOM   1734  CG  LEU A 105       5.967 -11.170   1.946  1.00 96.44           C  
ATOM   1735  HG  LEU A 105       6.264 -11.926   1.219  1.00 96.44           H  
ATOM   1736  CD1 LEU A 105       4.857 -10.298   1.345  1.00 96.44           C  
ATOM   1737 HD11 LEU A 105       5.232  -9.799   0.451  1.00 96.44           H  
ATOM   1738 HD12 LEU A 105       4.536  -9.557   2.076  1.00 96.44           H  
ATOM   1739 HD13 LEU A 105       4.006 -10.917   1.061  1.00 96.44           H  
ATOM   1740  CD2 LEU A 105       7.158 -10.247   2.189  1.00 96.44           C  
ATOM   1741 HD21 LEU A 105       6.884  -9.443   2.873  1.00 96.44           H  
ATOM   1742 HD22 LEU A 105       7.982 -10.819   2.615  1.00 96.44           H  
ATOM   1743 HD23 LEU A 105       7.494  -9.827   1.241  1.00 96.44           H  
ATOM   1744  N   GLU A 106       5.396 -13.836   5.454  1.00 92.70           N  
ATOM   1745  H   GLU A 106       6.283 -13.379   5.302  1.00 92.70           H  
ATOM   1746  CA  GLU A 106       5.121 -14.298   6.813  1.00 92.70           C  
ATOM   1747  HA  GLU A 106       4.910 -15.365   6.747  1.00 92.70           H  
ATOM   1748  C   GLU A 106       3.878 -13.633   7.439  1.00 92.70           C  
ATOM   1749  CB  GLU A 106       6.376 -14.152   7.698  1.00 92.70           C  
ATOM   1750  HB2 GLU A 106       7.212 -14.661   7.217  1.00 92.70           H  
ATOM   1751  HB3 GLU A 106       6.178 -14.684   8.628  1.00 92.70           H  
ATOM   1752  O   GLU A 106       3.451 -12.545   7.049  1.00 92.70           O  
ATOM   1753  CG  GLU A 106       6.798 -12.719   8.071  1.00 92.70           C  
ATOM   1754  HG2 GLU A 106       5.957 -12.220   8.552  1.00 92.70           H  
ATOM   1755  HG3 GLU A 106       7.593 -12.790   8.813  1.00 92.70           H  
ATOM   1756  CD  GLU A 106       7.308 -11.861   6.904  1.00 92.70           C  
ATOM   1757  OE1 GLU A 106       7.218 -10.620   7.020  1.00 92.70           O  
ATOM   1758  OE2 GLU A 106       7.731 -12.401   5.861  1.00 92.70           O  
ATOM   1759  N   ASN A 107       3.255 -14.303   8.415  1.00 89.85           N  
ATOM   1760  H   ASN A 107       3.698 -15.138   8.769  1.00 89.85           H  
ATOM   1761  CA  ASN A 107       2.097 -13.798   9.176  1.00 89.85           C  
ATOM   1762  HA  ASN A 107       1.753 -14.621   9.803  1.00 89.85           H  
ATOM   1763  C   ASN A 107       0.866 -13.402   8.327  1.00 89.85           C  
ATOM   1764  CB  ASN A 107       2.575 -12.687  10.131  1.00 89.85           C  
ATOM   1765  HB2 ASN A 107       1.752 -12.370  10.771  1.00 89.85           H  
ATOM   1766  HB3 ASN A 107       2.910 -11.826   9.553  1.00 89.85           H  
ATOM   1767  O   ASN A 107       0.014 -12.619   8.759  1.00 89.85           O  
ATOM   1768  CG  ASN A 107       3.702 -13.161  11.029  1.00 89.85           C  
ATOM   1769  ND2 ASN A 107       4.624 -12.298  11.380  1.00 89.85           N  
ATOM   1770 HD21 ASN A 107       5.362 -12.650  11.972  1.00 89.85           H  
ATOM   1771 HD22 ASN A 107       4.605 -11.345  11.045  1.00 89.85           H  
ATOM   1772  OD1 ASN A 107       3.775 -14.317  11.405  1.00 89.85           O  
ATOM   1773  N   GLY A 108       0.766 -13.924   7.097  1.00 92.19           N  
ATOM   1774  H   GLY A 108       1.550 -14.465   6.762  1.00 92.19           H  
ATOM   1775  CA  GLY A 108      -0.301 -13.572   6.155  1.00 92.19           C  
ATOM   1776  HA2 GLY A 108      -0.289 -14.290   5.335  1.00 92.19           H  
ATOM   1777  HA3 GLY A 108      -1.264 -13.631   6.662  1.00 92.19           H  
ATOM   1778  C   GLY A 108      -0.160 -12.170   5.551  1.00 92.19           C  
ATOM   1779  O   GLY A 108      -1.094 -11.694   4.896  1.00 92.19           O  
ATOM   1780  N   ARG A 109       0.991 -11.515   5.751  1.00 96.28           N  
ATOM   1781  H   ARG A 109       1.717 -11.979   6.277  1.00 96.28           H  
ATOM   1782  CA  ARG A 109       1.352 -10.256   5.102  1.00 96.28           C  
ATOM   1783  HA  ARG A 109       0.577  -9.517   5.306  1.00 96.28           H  
ATOM   1784  C   ARG A 109       1.431 -10.471   3.597  1.00 96.28           C  
ATOM   1785  CB  ARG A 109       2.679  -9.767   5.701  1.00 96.28           C  
ATOM   1786  HB2 ARG A 109       2.556  -9.725   6.783  1.00 96.28           H  
ATOM   1787  HB3 ARG A 109       3.466 -10.488   5.482  1.00 96.28           H  
ATOM   1788  O   ARG A 109       1.924 -11.490   3.125  1.00 96.28           O  
ATOM   1789  CG  ARG A 109       3.122  -8.384   5.207  1.00 96.28           C  
ATOM   1790  HG2 ARG A 109       3.485  -8.442   4.181  1.00 96.28           H  
ATOM   1791  HG3 ARG A 109       2.267  -7.708   5.239  1.00 96.28           H  
ATOM   1792  CD  ARG A 109       4.220  -7.826   6.128  1.00 96.28           C  
ATOM   1793  HD2 ARG A 109       4.306  -6.755   5.945  1.00 96.28           H  
ATOM   1794  HD3 ARG A 109       3.908  -7.937   7.166  1.00 96.28           H  
ATOM   1795  NE  ARG A 109       5.531  -8.496   5.962  1.00 96.28           N  
ATOM   1796  HE  ARG A 109       5.685  -9.397   6.392  1.00 96.28           H  
ATOM   1797  NH1 ARG A 109       6.643  -6.769   4.985  1.00 96.28           N  
ATOM   1798 HH11 ARG A 109       7.416  -6.558   4.369  1.00 96.28           H  
ATOM   1799 HH12 ARG A 109       5.781  -6.242   5.006  1.00 96.28           H  
ATOM   1800  NH2 ARG A 109       7.722  -8.640   5.335  1.00 96.28           N  
ATOM   1801 HH21 ARG A 109       7.768  -9.537   5.798  1.00 96.28           H  
ATOM   1802 HH22 ARG A 109       8.503  -8.261   4.819  1.00 96.28           H  
ATOM   1803  CZ  ARG A 109       6.623  -7.975   5.448  1.00 96.28           C  
ATOM   1804  N   LYS A 110       0.908  -9.526   2.832  1.00 97.21           N  
ATOM   1805  H   LYS A 110       0.482  -8.731   3.287  1.00 97.21           H  
ATOM   1806  CA  LYS A 110       0.812  -9.602   1.380  1.00 97.21           C  
ATOM   1807  HA  LYS A 110       1.451 -10.417   1.041  1.00 97.21           H  
ATOM   1808  C   LYS A 110       1.326  -8.319   0.747  1.00 97.21           C  
ATOM   1809  CB  LYS A 110      -0.630  -9.893   0.952  1.00 97.21           C  
ATOM   1810  HB2 LYS A 110      -1.276  -9.161   1.437  1.00 97.21           H  
ATOM   1811  HB3 LYS A 110      -0.692  -9.750  -0.127  1.00 97.21           H  
ATOM   1812  O   LYS A 110       1.094  -7.217   1.254  1.00 97.21           O  
ATOM   1813  CG  LYS A 110      -1.144 -11.304   1.280  1.00 97.21           C  
ATOM   1814  HG2 LYS A 110      -0.583 -12.042   0.706  1.00 97.21           H  
ATOM   1815  HG3 LYS A 110      -1.011 -11.505   2.344  1.00 97.21           H  
ATOM   1816  CD  LYS A 110      -2.639 -11.399   0.936  1.00 97.21           C  
ATOM   1817  HD2 LYS A 110      -2.765 -11.251  -0.137  1.00 97.21           H  
ATOM   1818  HD3 LYS A 110      -3.168 -10.600   1.456  1.00 97.21           H  
ATOM   1819  CE  LYS A 110      -3.243 -12.746   1.350  1.00 97.21           C  
ATOM   1820  HE2 LYS A 110      -2.708 -13.542   0.832  1.00 97.21           H  
ATOM   1821  HE3 LYS A 110      -3.089 -12.872   2.422  1.00 97.21           H  
ATOM   1822  NZ  LYS A 110      -4.695 -12.806   1.030  1.00 97.21           N  
ATOM   1823  HZ1 LYS A 110      -5.193 -12.050   1.477  1.00 97.21           H  
ATOM   1824  HZ2 LYS A 110      -5.104 -13.679   1.331  1.00 97.21           H  
ATOM   1825  HZ3 LYS A 110      -4.843 -12.720   0.034  1.00 97.21           H  
ATOM   1826  N   ARG A 111       1.990  -8.453  -0.399  1.00 97.24           N  
ATOM   1827  H   ARG A 111       2.126  -9.391  -0.748  1.00 97.24           H  
ATOM   1828  CA  ARG A 111       2.499  -7.332  -1.197  1.00 97.24           C  
ATOM   1829  HA  ARG A 111       2.041  -6.406  -0.850  1.00 97.24           H  
ATOM   1830  C   ARG A 111       2.114  -7.490  -2.659  1.00 97.24           C  
ATOM   1831  CB  ARG A 111       4.024  -7.223  -1.050  1.00 97.24           C  
ATOM   1832  HB2 ARG A 111       4.465  -8.193  -1.280  1.00 97.24           H  
ATOM   1833  HB3 ARG A 111       4.402  -6.511  -1.783  1.00 97.24           H  
ATOM   1834  O   ARG A 111       2.170  -8.590  -3.197  1.00 97.24           O  
ATOM   1835  CG  ARG A 111       4.499  -6.786   0.342  1.00 97.24           C  
ATOM   1836  HG2 ARG A 111       5.586  -6.874   0.355  1.00 97.24           H  
ATOM   1837  HG3 ARG A 111       4.103  -7.458   1.104  1.00 97.24           H  
ATOM   1838  CD  ARG A 111       4.100  -5.346   0.690  1.00 97.24           C  
ATOM   1839  HD2 ARG A 111       4.337  -4.697  -0.153  1.00 97.24           H  
ATOM   1840  HD3 ARG A 111       3.026  -5.318   0.869  1.00 97.24           H  
ATOM   1841  NE  ARG A 111       4.837  -4.870   1.874  1.00 97.24           N  
ATOM   1842  HE  ARG A 111       5.789  -5.201   1.941  1.00 97.24           H  
ATOM   1843  NH1 ARG A 111       3.284  -3.380   2.673  1.00 97.24           N  
ATOM   1844 HH11 ARG A 111       2.984  -2.803   3.445  1.00 97.24           H  
ATOM   1845 HH12 ARG A 111       2.704  -3.583   1.871  1.00 97.24           H  
ATOM   1846  NH2 ARG A 111       5.112  -3.789   3.864  1.00 97.24           N  
ATOM   1847 HH21 ARG A 111       4.764  -3.174   4.586  1.00 97.24           H  
ATOM   1848 HH22 ARG A 111       6.047  -4.167   3.917  1.00 97.24           H  
ATOM   1849  CZ  ARG A 111       4.411  -4.019   2.792  1.00 97.24           C  
ATOM   1850  N   LEU A 112       1.759  -6.381  -3.295  1.00 96.91           N  
ATOM   1851  H   LEU A 112       1.752  -5.519  -2.768  1.00 96.91           H  
ATOM   1852  CA  LEU A 112       1.541  -6.310  -4.740  1.00 96.91           C  
ATOM   1853  HA  LEU A 112       1.314  -7.299  -5.137  1.00 96.91           H  
ATOM   1854  C   LEU A 112       2.800  -5.782  -5.419  1.00 96.91           C  
ATOM   1855  CB  LEU A 112       0.377  -5.368  -5.054  1.00 96.91           C  
ATOM   1856  HB2 LEU A 112       0.263  -5.285  -6.135  1.00 96.91           H  
ATOM   1857  HB3 LEU A 112       0.659  -4.387  -4.672  1.00 96.91           H  
ATOM   1858  O   LEU A 112       3.367  -4.784  -4.969  1.00 96.91           O  
ATOM   1859  CG  LEU A 112      -0.974  -5.750  -4.448  1.00 96.91           C  
ATOM   1860  HG  LEU A 112      -0.847  -5.992  -3.393  1.00 96.91           H  
ATOM   1861  CD1 LEU A 112      -1.893  -4.536  -4.553  1.00 96.91           C  
ATOM   1862 HD11 LEU A 112      -2.320  -4.452  -5.552  1.00 96.91           H  
ATOM   1863 HD12 LEU A 112      -2.686  -4.632  -3.811  1.00 96.91           H  
ATOM   1864 HD13 LEU A 112      -1.357  -3.618  -4.307  1.00 96.91           H  
ATOM   1865  CD2 LEU A 112      -1.582  -6.945  -5.175  1.00 96.91           C  
ATOM   1866 HD21 LEU A 112      -0.894  -7.791  -5.174  1.00 96.91           H  
ATOM   1867 HD22 LEU A 112      -2.505  -7.245  -4.678  1.00 96.91           H  
ATOM   1868 HD23 LEU A 112      -1.818  -6.689  -6.208  1.00 96.91           H  
ATOM   1869  N   LEU A 113       3.200  -6.385  -6.532  1.00 96.44           N  
ATOM   1870  H   LEU A 113       2.736  -7.241  -6.804  1.00 96.44           H  
ATOM   1871  CA  LEU A 113       4.315  -5.899  -7.340  1.00 96.44           C  
ATOM   1872  HA  LEU A 113       5.097  -5.540  -6.671  1.00 96.44           H  
ATOM   1873  C   LEU A 113       3.881  -4.729  -8.232  1.00 96.44           C  
ATOM   1874  CB  LEU A 113       4.871  -7.083  -8.138  1.00 96.44           C  
ATOM   1875  HB2 LEU A 113       5.099  -7.875  -7.424  1.00 96.44           H  
ATOM   1876  HB3 LEU A 113       4.102  -7.443  -8.820  1.00 96.44           H  
ATOM   1877  O   LEU A 113       3.273  -4.931  -9.280  1.00 96.44           O  
ATOM   1878  CG  LEU A 113       6.151  -6.779  -8.932  1.00 96.44           C  
ATOM   1879  HG  LEU A 113       6.011  -5.905  -9.567  1.00 96.44           H  
ATOM   1880  CD1 LEU A 113       7.343  -6.541  -8.006  1.00 96.44           C  
ATOM   1881 HD11 LEU A 113       7.471  -7.387  -7.330  1.00 96.44           H  
ATOM   1882 HD12 LEU A 113       8.252  -6.421  -8.595  1.00 96.44           H  
ATOM   1883 HD13 LEU A 113       7.194  -5.630  -7.426  1.00 96.44           H  
ATOM   1884  CD2 LEU A 113       6.476  -7.977  -9.817  1.00 96.44           C  
ATOM   1885 HD21 LEU A 113       5.736  -8.056 -10.614  1.00 96.44           H  
ATOM   1886 HD22 LEU A 113       6.459  -8.890  -9.223  1.00 96.44           H  
ATOM   1887 HD23 LEU A 113       7.471  -7.872 -10.250  1.00 96.44           H  
ATOM   1888  N   ALA A 114       4.200  -3.494  -7.845  1.00 94.40           N  
ATOM   1889  H   ALA A 114       4.747  -3.371  -7.005  1.00 94.40           H  
ATOM   1890  CA  ALA A 114       3.876  -2.314  -8.651  1.00 94.40           C  
ATOM   1891  HA  ALA A 114       2.900  -2.460  -9.113  1.00 94.40           H  
ATOM   1892  C   ALA A 114       4.886  -2.084  -9.785  1.00 94.40           C  
ATOM   1893  CB  ALA A 114       3.782  -1.102  -7.726  1.00 94.40           C  
ATOM   1894  HB1 ALA A 114       3.525  -0.214  -8.305  1.00 94.40           H  
ATOM   1895  HB2 ALA A 114       2.997  -1.292  -6.994  1.00 94.40           H  
ATOM   1896  HB3 ALA A 114       4.729  -0.934  -7.213  1.00 94.40           H  
ATOM   1897  O   ALA A 114       4.511  -1.628 -10.867  1.00 94.40           O  
ATOM   1898  N   SER A 115       6.158  -2.395  -9.535  1.00 93.79           N  
ATOM   1899  H   SER A 115       6.384  -2.733  -8.610  1.00 93.79           H  
ATOM   1900  CA  SER A 115       7.241  -2.423 -10.521  1.00 93.79           C  
ATOM   1901  HA  SER A 115       6.869  -2.851 -11.452  1.00 93.79           H  
ATOM   1902  C   SER A 115       8.390  -3.292 -10.008  1.00 93.79           C  
ATOM   1903  CB  SER A 115       7.749  -1.000 -10.798  1.00 93.79           C  
ATOM   1904  HB2 SER A 115       6.909  -0.336 -11.001  1.00 93.79           H  
ATOM   1905  HB3 SER A 115       8.386  -1.021 -11.682  1.00 93.79           H  
ATOM   1906  O   SER A 115       8.385  -3.713  -8.855  1.00 93.79           O  
ATOM   1907  OG  SER A 115       8.506  -0.499  -9.712  1.00 93.79           O  
ATOM   1908  HG  SER A 115       7.902  -0.181  -9.037  1.00 93.79           H  
ATOM   1909  N   ALA A 116       9.421  -3.510 -10.824  1.00 95.35           N  
ATOM   1910  H   ALA A 116       9.363  -3.211 -11.787  1.00 95.35           H  
ATOM   1911  CA  ALA A 116      10.623  -4.234 -10.411  1.00 95.35           C  
ATOM   1912  HA  ALA A 116      10.340  -5.258 -10.166  1.00 95.35           H  
ATOM   1913  C   ALA A 116      11.325  -3.648  -9.165  1.00 95.35           C  
ATOM   1914  CB  ALA A 116      11.562  -4.259 -11.616  1.00 95.35           C  
ATOM   1915  HB1 ALA A 116      12.492  -4.758 -11.343  1.00 95.35           H  
ATOM   1916  HB2 ALA A 116      11.794  -3.245 -11.943  1.00 95.35           H  
ATOM   1917  HB3 ALA A 116      11.089  -4.812 -12.428  1.00 95.35           H  
ATOM   1918  O   ALA A 116      12.043  -4.367  -8.472  1.00 95.35           O  
ATOM   1919  N   GLY A 117      11.096  -2.368  -8.851  1.00 95.01           N  
ATOM   1920  H   GLY A 117      10.454  -1.844  -9.428  1.00 95.01           H  
ATOM   1921  CA  GLY A 117      11.667  -1.691  -7.684  1.00 95.01           C  
ATOM   1922  HA2 GLY A 117      12.372  -2.347  -7.173  1.00 95.01           H  
ATOM   1923  HA3 GLY A 117      12.217  -0.815  -8.026  1.00 95.01           H  
ATOM   1924  C   GLY A 117      10.647  -1.220  -6.646  1.00 95.01           C  
ATOM   1925  O   GLY A 117      11.039  -0.524  -5.715  1.00 95.01           O  
ATOM   1926  N   GLU A 118       9.357  -1.535  -6.787  1.00 96.32           N  
ATOM   1927  H   GLU A 118       9.075  -2.182  -7.510  1.00 96.32           H  
ATOM   1928  CA  GLU A 118       8.330  -1.010  -5.881  1.00 96.32           C  
ATOM   1929  HA  GLU A 118       8.805  -0.780  -4.928  1.00 96.32           H  
ATOM   1930  C   GLU A 118       7.225  -2.025  -5.591  1.00 96.32           C  
ATOM   1931  CB  GLU A 118       7.762   0.311  -6.429  1.00 96.32           C  
ATOM   1932  HB2 GLU A 118       7.208   0.113  -7.346  1.00 96.32           H  
ATOM   1933  HB3 GLU A 118       8.595   0.974  -6.663  1.00 96.32           H  
ATOM   1934  O   GLU A 118       6.651  -2.631  -6.500  1.00 96.32           O  
ATOM   1935  CG  GLU A 118       6.845   1.028  -5.420  1.00 96.32           C  
ATOM   1936  HG2 GLU A 118       7.356   1.073  -4.458  1.00 96.32           H  
ATOM   1937  HG3 GLU A 118       5.932   0.446  -5.294  1.00 96.32           H  
ATOM   1938  CD  GLU A 118       6.469   2.455  -5.858  1.00 96.32           C  
ATOM   1939  OE1 GLU A 118       6.256   3.310  -4.963  1.00 96.32           O  
ATOM   1940  OE2 GLU A 118       6.391   2.701  -7.083  1.00 96.32           O  
ATOM   1941  N   LEU A 119       6.899  -2.149  -4.306  1.00 97.54           N  
ATOM   1942  H   LEU A 119       7.422  -1.605  -3.634  1.00 97.54           H  
ATOM   1943  CA  LEU A 119       5.787  -2.933  -3.788  1.00 97.54           C  
ATOM   1944  HA  LEU A 119       5.371  -3.531  -4.599  1.00 97.54           H  
ATOM   1945  C   LEU A 119       4.659  -2.031  -3.268  1.00 97.54           C  
ATOM   1946  CB  LEU A 119       6.288  -3.887  -2.689  1.00 97.54           C  
ATOM   1947  HB2 LEU A 119       6.708  -3.293  -1.877  1.00 97.54           H  
ATOM   1948  HB3 LEU A 119       5.436  -4.436  -2.289  1.00 97.54           H  
ATOM   1949  O   LEU A 119       4.850  -0.851  -2.967  1.00 97.54           O  
ATOM   1950  CG  LEU A 119       7.352  -4.903  -3.136  1.00 97.54           C  
ATOM   1951  HG  LEU A 119       8.213  -4.379  -3.552  1.00 97.54           H  
ATOM   1952  CD1 LEU A 119       7.821  -5.695  -1.923  1.00 97.54           C  
ATOM   1953 HD11 LEU A 119       8.253  -5.019  -1.185  1.00 97.54           H  
ATOM   1954 HD12 LEU A 119       8.584  -6.417  -2.214  1.00 97.54           H  
ATOM   1955 HD13 LEU A 119       6.984  -6.221  -1.464  1.00 97.54           H  
ATOM   1956  CD2 LEU A 119       6.805  -5.875  -4.179  1.00 97.54           C  
ATOM   1957 HD21 LEU A 119       7.554  -6.634  -4.406  1.00 97.54           H  
ATOM   1958 HD22 LEU A 119       5.901  -6.362  -3.814  1.00 97.54           H  
ATOM   1959 HD23 LEU A 119       6.586  -5.331  -5.097  1.00 97.54           H  
ATOM   1960  N   GLN A 120       3.470  -2.608  -3.129  1.00 96.98           N  
ATOM   1961  H   GLN A 120       3.379  -3.559  -3.457  1.00 96.98           H  
ATOM   1962  CA  GLN A 120       2.283  -1.974  -2.551  1.00 96.98           C  
ATOM   1963  HA  GLN A 120       2.575  -1.070  -2.017  1.00 96.98           H  
ATOM   1964  C   GLN A 120       1.611  -2.887  -1.520  1.00 96.98           C  
ATOM   1965  CB  GLN A 120       1.330  -1.573  -3.683  1.00 96.98           C  
ATOM   1966  HB2 GLN A 120       0.352  -1.326  -3.269  1.00 96.98           H  
ATOM   1967  HB3 GLN A 120       1.208  -2.404  -4.378  1.00 96.98           H  
ATOM   1968  O   GLN A 120       1.934  -4.074  -1.427  1.00 96.98           O  
ATOM   1969  CG  GLN A 120       1.862  -0.368  -4.462  1.00 96.98           C  
ATOM   1970  HG2 GLN A 120       2.014   0.466  -3.778  1.00 96.98           H  
ATOM   1971  HG3 GLN A 120       2.830  -0.612  -4.899  1.00 96.98           H  
ATOM   1972  CD  GLN A 120       0.922   0.080  -5.573  1.00 96.98           C  
ATOM   1973  NE2 GLN A 120       1.336   1.031  -6.381  1.00 96.98           N  
ATOM   1974 HE21 GLN A 120       2.258   1.425  -6.269  1.00 96.98           H  
ATOM   1975 HE22 GLN A 120       0.657   1.376  -7.045  1.00 96.98           H  
ATOM   1976  OE1 GLN A 120      -0.196  -0.375  -5.733  1.00 96.98           O  
ATOM   1977  N   LYS A 121       0.697  -2.334  -0.711  1.00 97.10           N  
ATOM   1978  H   LYS A 121       0.354  -1.410  -0.934  1.00 97.10           H  
ATOM   1979  CA  LYS A 121      -0.036  -3.088   0.317  1.00 97.10           C  
ATOM   1980  HA  LYS A 121       0.665  -3.617   0.962  1.00 97.10           H  
ATOM   1981  C   LYS A 121      -0.927  -4.136  -0.359  1.00 97.10           C  
ATOM   1982  CB  LYS A 121      -0.885  -2.129   1.180  1.00 97.10           C  
ATOM   1983  HB2 LYS A 121      -1.577  -1.587   0.535  1.00 97.10           H  
ATOM   1984  HB3 LYS A 121      -1.484  -2.722   1.871  1.00 97.10           H  
ATOM   1985  O   LYS A 121      -1.697  -3.790  -1.245  1.00 97.10           O  
ATOM   1986  CG  LYS A 121      -0.055  -1.119   1.999  1.00 97.10           C  
ATOM   1987  HG2 LYS A 121       0.577  -1.676   2.691  1.00 97.10           H  
ATOM   1988  HG3 LYS A 121       0.585  -0.536   1.337  1.00 97.10           H  
ATOM   1989  CD  LYS A 121      -0.946  -0.157   2.813  1.00 97.10           C  
ATOM   1990  HD2 LYS A 121      -1.739  -0.733   3.289  1.00 97.10           H  
ATOM   1991  HD3 LYS A 121      -0.351   0.302   3.603  1.00 97.10           H  
ATOM   1992  CE  LYS A 121      -1.569   0.964   1.957  1.00 97.10           C  
ATOM   1993  HE2 LYS A 121      -1.979   0.523   1.049  1.00 97.10           H  
ATOM   1994  HE3 LYS A 121      -0.796   1.678   1.671  1.00 97.10           H  
ATOM   1995  NZ  LYS A 121      -2.674   1.657   2.673  1.00 97.10           N  
ATOM   1996  HZ1 LYS A 121      -3.444   1.007   2.750  1.00 97.10           H  
ATOM   1997  HZ2 LYS A 121      -2.443   1.951   3.611  1.00 97.10           H  
ATOM   1998  HZ3 LYS A 121      -3.090   2.422   2.161  1.00 97.10           H  
ATOM   1999  N   GLY A 122      -0.813  -5.400   0.050  1.00 96.15           N  
ATOM   2000  H   GLY A 122      -0.109  -5.638   0.734  1.00 96.15           H  
ATOM   2001  CA  GLY A 122      -1.667  -6.498  -0.423  1.00 96.15           C  
ATOM   2002  HA2 GLY A 122      -1.037  -7.344  -0.698  1.00 96.15           H  
ATOM   2003  HA3 GLY A 122      -2.214  -6.188  -1.313  1.00 96.15           H  
ATOM   2004  C   GLY A 122      -2.686  -6.981   0.616  1.00 96.15           C  
ATOM   2005  O   GLY A 122      -3.344  -7.996   0.398  1.00 96.15           O  
ATOM   2006  N   ASN A 123      -2.784  -6.298   1.758  1.00 96.03           N  
ATOM   2007  H   ASN A 123      -2.263  -5.436   1.838  1.00 96.03           H  
ATOM   2008  CA  ASN A 123      -3.770  -6.544   2.807  1.00 96.03           C  
ATOM   2009  HA  ASN A 123      -4.386  -7.405   2.547  1.00 96.03           H  
ATOM   2010  C   ASN A 123      -4.690  -5.329   2.934  1.00 96.03           C  
ATOM   2011  CB  ASN A 123      -3.069  -6.809   4.150  1.00 96.03           C  
ATOM   2012  HB2 ASN A 123      -3.820  -6.958   4.926  1.00 96.03           H  
ATOM   2013  HB3 ASN A 123      -2.483  -5.930   4.420  1.00 96.03           H  
ATOM   2014  O   ASN A 123      -4.276  -4.211   2.631  1.00 96.03           O  
ATOM   2015  CG  ASN A 123      -2.144  -8.003   4.140  1.00 96.03           C  
ATOM   2016  ND2 ASN A 123      -2.638  -9.192   4.411  1.00 96.03           N  
ATOM   2017 HD21 ASN A 123      -3.609  -9.280   4.673  1.00 96.03           H  
ATOM   2018 HD22 ASN A 123      -1.994  -9.966   4.490  1.00 96.03           H  
ATOM   2019  OD1 ASN A 123      -0.958  -7.871   3.906  1.00 96.03           O  
ATOM   2020  N   GLU A 124      -5.888  -5.564   3.454  1.00 93.11           N  
ATOM   2021  H   GLU A 124      -6.161  -6.504   3.701  1.00 93.11           H  
ATOM   2022  CA  GLU A 124      -6.860  -4.538   3.819  1.00 93.11           C  
ATOM   2023  HA  GLU A 124      -6.385  -3.556   3.819  1.00 93.11           H  
ATOM   2024  C   GLU A 124      -7.391  -4.827   5.222  1.00 93.11           C  
ATOM   2025  CB  GLU A 124      -7.984  -4.537   2.785  1.00 93.11           C  
ATOM   2026  HB2 GLU A 124      -8.543  -5.471   2.846  1.00 93.11           H  
ATOM   2027  HB3 GLU A 124      -7.520  -4.483   1.800  1.00 93.11           H  
ATOM   2028  O   GLU A 124      -7.511  -5.994   5.611  1.00 93.11           O  
ATOM   2029  CG  GLU A 124      -8.938  -3.350   2.960  1.00 93.11           C  
ATOM   2030  HG2 GLU A 124      -9.606  -3.547   3.798  1.00 93.11           H  
ATOM   2031  HG3 GLU A 124      -8.348  -2.464   3.193  1.00 93.11           H  
ATOM   2032  CD  GLU A 124      -9.755  -3.084   1.690  1.00 93.11           C  
ATOM   2033  OE1 GLU A 124     -10.125  -1.905   1.504  1.00 93.11           O  
ATOM   2034  OE2 GLU A 124      -9.901  -4.020   0.871  1.00 93.11           O  
ATOM   2035  N   LEU A 125      -7.654  -3.772   5.991  1.00 96.35           N  
ATOM   2036  H   LEU A 125      -7.583  -2.848   5.589  1.00 96.35           H  
ATOM   2037  CA  LEU A 125      -8.286  -3.895   7.298  1.00 96.35           C  
ATOM   2038  HA  LEU A 125      -7.863  -4.757   7.815  1.00 96.35           H  
ATOM   2039  C   LEU A 125      -9.788  -4.119   7.107  1.00 96.35           C  
ATOM   2040  CB  LEU A 125      -7.992  -2.632   8.125  1.00 96.35           C  
ATOM   2041  HB2 LEU A 125      -8.347  -1.768   7.564  1.00 96.35           H  
ATOM   2042  HB3 LEU A 125      -6.913  -2.543   8.254  1.00 96.35           H  
ATOM   2043  O   LEU A 125     -10.470  -3.269   6.544  1.00 96.35           O  
ATOM   2044  CG  LEU A 125      -8.661  -2.616   9.514  1.00 96.35           C  
ATOM   2045  HG  LEU A 125      -9.738  -2.749   9.413  1.00 96.35           H  
ATOM   2046  CD1 LEU A 125      -8.105  -3.708  10.427  1.00 96.35           C  
ATOM   2047 HD11 LEU A 125      -7.024  -3.604  10.521  1.00 96.35           H  
ATOM   2048 HD12 LEU A 125      -8.554  -3.617  11.416  1.00 96.35           H  
ATOM   2049 HD13 LEU A 125      -8.355  -4.695  10.037  1.00 96.35           H  
ATOM   2050  CD2 LEU A 125      -8.405  -1.265  10.177  1.00 96.35           C  
ATOM   2051 HD21 LEU A 125      -8.824  -0.466   9.565  1.00 96.35           H  
ATOM   2052 HD22 LEU A 125      -7.335  -1.115  10.324  1.00 96.35           H  
ATOM   2053 HD23 LEU A 125      -8.894  -1.241  11.151  1.00 96.35           H  
ATOM   2054  N   ALA A 126     -10.300  -5.233   7.621  1.00 94.50           N  
ATOM   2055  H   ALA A 126      -9.684  -5.889   8.080  1.00 94.50           H  
ATOM   2056  CA  ALA A 126     -11.731  -5.488   7.713  1.00 94.50           C  
ATOM   2057  HA  ALA A 126     -12.278  -4.782   7.087  1.00 94.50           H  
ATOM   2058  C   ALA A 126     -12.177  -5.292   9.164  1.00 94.50           C  
ATOM   2059  CB  ALA A 126     -12.026  -6.895   7.186  1.00 94.50           C  
ATOM   2060  HB1 ALA A 126     -11.502  -7.640   7.785  1.00 94.50           H  
ATOM   2061  HB2 ALA A 126     -13.098  -7.086   7.241  1.00 94.50           H  
ATOM   2062  HB3 ALA A 126     -11.707  -6.973   6.147  1.00 94.50           H  
ATOM   2063  O   ALA A 126     -11.734  -6.023  10.050  1.00 94.50           O  
ATOM   2064  N   LEU A 127     -13.039  -4.304   9.400  1.00 96.57           N  
ATOM   2065  H   LEU A 127     -13.383  -3.757   8.624  1.00 96.57           H  
ATOM   2066  CA  LEU A 127     -13.616  -4.064  10.718  1.00 96.57           C  
ATOM   2067  HA  LEU A 127     -12.885  -4.359  11.471  1.00 96.57           H  
ATOM   2068  C   LEU A 127     -14.890  -4.895  10.920  1.00 96.57           C  
ATOM   2069  CB  LEU A 127     -13.923  -2.574  10.912  1.00 96.57           C  
ATOM   2070  HB2 LEU A 127     -14.554  -2.232  10.091  1.00 96.57           H  
ATOM   2071  HB3 LEU A 127     -14.497  -2.471  11.833  1.00 96.57           H  
ATOM   2072  O   LEU A 127     -15.708  -4.989  10.003  1.00 96.57           O  
ATOM   2073  CG  LEU A 127     -12.692  -1.661  11.013  1.00 96.57           C  
ATOM   2074  HG  LEU A 127     -12.141  -1.667  10.072  1.00 96.57           H  
ATOM   2075  CD1 LEU A 127     -13.178  -0.246  11.297  1.00 96.57           C  
ATOM   2076 HD11 LEU A 127     -12.311   0.379  11.513  1.00 96.57           H  
ATOM   2077 HD12 LEU A 127     -13.830  -0.232  12.170  1.00 96.57           H  
ATOM   2078 HD13 LEU A 127     -13.713   0.146  10.432  1.00 96.57           H  
ATOM   2079  CD2 LEU A 127     -11.745  -2.047  12.148  1.00 96.57           C  
ATOM   2080 HD21 LEU A 127     -10.967  -1.293  12.271  1.00 96.57           H  
ATOM   2081 HD22 LEU A 127     -11.258  -2.997  11.932  1.00 96.57           H  
ATOM   2082 HD23 LEU A 127     -12.295  -2.131  13.085  1.00 96.57           H  
ATOM   2083  N   PRO A 128     -15.117  -5.442  12.126  1.00 97.86           N  
ATOM   2084  CA  PRO A 128     -16.413  -5.995  12.501  1.00 97.86           C  
ATOM   2085  HA  PRO A 128     -16.597  -6.876  11.887  1.00 97.86           H  
ATOM   2086  C   PRO A 128     -17.569  -4.997  12.321  1.00 97.86           C  
ATOM   2087  CB  PRO A 128     -16.256  -6.419  13.964  1.00 97.86           C  
ATOM   2088  HB2 PRO A 128     -16.486  -5.584  14.626  1.00 97.86           H  
ATOM   2089  HB3 PRO A 128     -16.882  -7.279  14.205  1.00 97.86           H  
ATOM   2090  O   PRO A 128     -17.429  -3.808  12.618  1.00 97.86           O  
ATOM   2091  CG  PRO A 128     -14.768  -6.754  14.073  1.00 97.86           C  
ATOM   2092  HG2 PRO A 128     -14.600  -7.768  13.710  1.00 97.86           H  
ATOM   2093  HG3 PRO A 128     -14.395  -6.658  15.092  1.00 97.86           H  
ATOM   2094  CD  PRO A 128     -14.099  -5.765  13.119  1.00 97.86           C  
ATOM   2095  HD2 PRO A 128     -13.761  -4.873  13.646  1.00 97.86           H  
ATOM   2096  HD3 PRO A 128     -13.240  -6.242  12.649  1.00 97.86           H  
ATOM   2097  N   ASN A 129     -18.746  -5.498  11.928  1.00 97.94           N  
ATOM   2098  H   ASN A 129     -18.759  -6.459  11.615  1.00 97.94           H  
ATOM   2099  CA  ASN A 129     -19.932  -4.681  11.625  1.00 97.94           C  
ATOM   2100  HA  ASN A 129     -19.717  -4.071  10.747  1.00 97.94           H  
ATOM   2101  C   ASN A 129     -20.329  -3.708  12.747  1.00 97.94           C  
ATOM   2102  CB  ASN A 129     -21.121  -5.609  11.303  1.00 97.94           C  
ATOM   2103  HB2 ASN A 129     -21.236  -6.355  12.090  1.00 97.94           H  
ATOM   2104  HB3 ASN A 129     -22.033  -5.013  11.267  1.00 97.94           H  
ATOM   2105  O   ASN A 129     -20.800  -2.612  12.456  1.00 97.94           O  
ATOM   2106  CG  ASN A 129     -21.004  -6.306   9.960  1.00 97.94           C  
ATOM   2107  ND2 ASN A 129     -21.803  -7.318   9.719  1.00 97.94           N  
ATOM   2108 HD21 ASN A 129     -21.724  -7.728   8.799  1.00 97.94           H  
ATOM   2109 HD22 ASN A 129     -22.520  -7.589  10.376  1.00 97.94           H  
ATOM   2110  OD1 ASN A 129     -20.196  -5.967   9.118  1.00 97.94           O  
ATOM   2111  N   LYS A 130     -20.105  -4.066  14.021  1.00 98.20           N  
ATOM   2112  H   LYS A 130     -19.711  -4.980  14.194  1.00 98.20           H  
ATOM   2113  CA  LYS A 130     -20.397  -3.185  15.165  1.00 98.20           C  
ATOM   2114  HA  LYS A 130     -21.450  -2.908  15.114  1.00 98.20           H  
ATOM   2115  C   LYS A 130     -19.627  -1.859  15.100  1.00 98.20           C  
ATOM   2116  CB  LYS A 130     -20.180  -3.929  16.500  1.00 98.20           C  
ATOM   2117  HB2 LYS A 130     -20.770  -4.845  16.496  1.00 98.20           H  
ATOM   2118  HB3 LYS A 130     -20.565  -3.295  17.299  1.00 98.20           H  
ATOM   2119  O   LYS A 130     -20.200  -0.811  15.377  1.00 98.20           O  
ATOM   2120  CG  LYS A 130     -18.712  -4.274  16.819  1.00 98.20           C  
ATOM   2121  HG2 LYS A 130     -18.128  -3.355  16.809  1.00 98.20           H  
ATOM   2122  HG3 LYS A 130     -18.318  -4.951  16.061  1.00 98.20           H  
ATOM   2123  CD  LYS A 130     -18.542  -4.908  18.210  1.00 98.20           C  
ATOM   2124  HD2 LYS A 130     -18.958  -5.915  18.230  1.00 98.20           H  
ATOM   2125  HD3 LYS A 130     -19.071  -4.290  18.935  1.00 98.20           H  
ATOM   2126  CE  LYS A 130     -17.046  -4.936  18.555  1.00 98.20           C  
ATOM   2127  HE2 LYS A 130     -16.573  -5.814  18.114  1.00 98.20           H  
ATOM   2128  HE3 LYS A 130     -16.612  -4.054  18.083  1.00 98.20           H  
ATOM   2129  NZ  LYS A 130     -16.744  -4.844  20.010  1.00 98.20           N  
ATOM   2130  HZ1 LYS A 130     -17.180  -4.028  20.414  1.00 98.20           H  
ATOM   2131  HZ2 LYS A 130     -17.024  -5.663  20.532  1.00 98.20           H  
ATOM   2132  HZ3 LYS A 130     -15.759  -4.680  20.158  1.00 98.20           H  
ATOM   2133  N   TYR A 131     -18.365  -1.894  14.665  1.00 98.51           N  
ATOM   2134  H   TYR A 131     -17.980  -2.776  14.360  1.00 98.51           H  
ATOM   2135  CA  TYR A 131     -17.529  -0.702  14.528  1.00 98.51           C  
ATOM   2136  HA  TYR A 131     -17.663  -0.060  15.398  1.00 98.51           H  
ATOM   2137  C   TYR A 131     -17.900   0.102  13.289  1.00 98.51           C  
ATOM   2138  CB  TYR A 131     -16.058  -1.100  14.438  1.00 98.51           C  
ATOM   2139  HB2 TYR A 131     -15.459  -0.198  14.317  1.00 98.51           H  
ATOM   2140  HB3 TYR A 131     -15.911  -1.700  13.540  1.00 98.51           H  
ATOM   2141  O   TYR A 131     -17.907   1.325  13.341  1.00 98.51           O  
ATOM   2142  CG  TYR A 131     -15.542  -1.857  15.639  1.00 98.51           C  
ATOM   2143  CD1 TYR A 131     -15.544  -1.270  16.917  1.00 98.51           C  
ATOM   2144  HD1 TYR A 131     -15.914  -0.265  17.056  1.00 98.51           H  
ATOM   2145  CD2 TYR A 131     -15.063  -3.162  15.467  1.00 98.51           C  
ATOM   2146  HD2 TYR A 131     -15.109  -3.605  14.483  1.00 98.51           H  
ATOM   2147  CE1 TYR A 131     -15.012  -1.971  18.015  1.00 98.51           C  
ATOM   2148  HE1 TYR A 131     -14.990  -1.507  18.990  1.00 98.51           H  
ATOM   2149  CE2 TYR A 131     -14.550  -3.875  16.564  1.00 98.51           C  
ATOM   2150  HE2 TYR A 131     -14.214  -4.895  16.455  1.00 98.51           H  
ATOM   2151  OH  TYR A 131     -14.012  -3.994  18.869  1.00 98.51           O  
ATOM   2152  HH  TYR A 131     -13.991  -3.470  19.673  1.00 98.51           H  
ATOM   2153  CZ  TYR A 131     -14.480  -3.263  17.830  1.00 98.51           C  
ATOM   2154  N   VAL A 132     -18.250  -0.576  12.192  1.00 98.05           N  
ATOM   2155  H   VAL A 132     -18.203  -1.585  12.214  1.00 98.05           H  
ATOM   2156  CA  VAL A 132     -18.731   0.085  10.970  1.00 98.05           C  
ATOM   2157  HA  VAL A 132     -17.989   0.819  10.655  1.00 98.05           H  
ATOM   2158  C   VAL A 132     -20.026   0.851  11.257  1.00 98.05           C  
ATOM   2159  CB  VAL A 132     -18.921  -0.930   9.826  1.00 98.05           C  
ATOM   2160  HB  VAL A 132     -19.659  -1.675  10.125  1.00 98.05           H  
ATOM   2161  O   VAL A 132     -20.124   2.028  10.917  1.00 98.05           O  
ATOM   2162  CG1 VAL A 132     -19.414  -0.249   8.544  1.00 98.05           C  
ATOM   2163 HG11 VAL A 132     -20.401   0.188   8.698  1.00 98.05           H  
ATOM   2164 HG12 VAL A 132     -18.720   0.536   8.244  1.00 98.05           H  
ATOM   2165 HG13 VAL A 132     -19.493  -0.983   7.742  1.00 98.05           H  
ATOM   2166  CG2 VAL A 132     -17.606  -1.654   9.502  1.00 98.05           C  
ATOM   2167 HG21 VAL A 132     -17.762  -2.352   8.679  1.00 98.05           H  
ATOM   2168 HG22 VAL A 132     -17.260  -2.226  10.362  1.00 98.05           H  
ATOM   2169 HG23 VAL A 132     -16.841  -0.931   9.218  1.00 98.05           H  
ATOM   2170  N   ASN A 133     -20.985   0.220  11.944  1.00 98.13           N  
ATOM   2171  H   ASN A 133     -20.851  -0.753  12.180  1.00 98.13           H  
ATOM   2172  CA  ASN A 133     -22.236   0.860  12.354  1.00 98.13           C  
ATOM   2173  HA  ASN A 133     -22.735   1.261  11.472  1.00 98.13           H  
ATOM   2174  C   ASN A 133     -21.989   2.039  13.307  1.00 98.13           C  
ATOM   2175  CB  ASN A 133     -23.148  -0.194  13.004  1.00 98.13           C  
ATOM   2176  HB2 ASN A 133     -23.310  -1.017  12.309  1.00 98.13           H  
ATOM   2177  HB3 ASN A 133     -22.680  -0.586  13.907  1.00 98.13           H  
ATOM   2178  O   ASN A 133     -22.534   3.122  13.108  1.00 98.13           O  
ATOM   2179  CG  ASN A 133     -24.505   0.400  13.344  1.00 98.13           C  
ATOM   2180  ND2 ASN A 133     -24.954   0.301  14.574  1.00 98.13           N  
ATOM   2181 HD21 ASN A 133     -24.406  -0.110  15.317  1.00 98.13           H  
ATOM   2182 HD22 ASN A 133     -25.842   0.747  14.757  1.00 98.13           H  
ATOM   2183  OD1 ASN A 133     -25.174   0.969  12.503  1.00 98.13           O  
ATOM   2184  N   PHE A 134     -21.128   1.849  14.312  1.00 98.64           N  
ATOM   2185  H   PHE A 134     -20.725   0.933  14.449  1.00 98.64           H  
ATOM   2186  CA  PHE A 134     -20.743   2.914  15.234  1.00 98.64           C  
ATOM   2187  HA  PHE A 134     -21.635   3.299  15.729  1.00 98.64           H  
ATOM   2188  C   PHE A 134     -20.111   4.108  14.513  1.00 98.64           C  
ATOM   2189  CB  PHE A 134     -19.810   2.341  16.302  1.00 98.64           C  
ATOM   2190  HB2 PHE A 134     -19.021   1.766  15.818  1.00 98.64           H  
ATOM   2191  HB3 PHE A 134     -20.378   1.661  16.937  1.00 98.64           H  
ATOM   2192  O   PHE A 134     -20.577   5.225  14.704  1.00 98.64           O  
ATOM   2193  CG  PHE A 134     -19.168   3.404  17.166  1.00 98.64           C  
ATOM   2194  CD1 PHE A 134     -17.846   3.811  16.906  1.00 98.64           C  
ATOM   2195  HD1 PHE A 134     -17.278   3.353  16.109  1.00 98.64           H  
ATOM   2196  CD2 PHE A 134     -19.899   4.010  18.204  1.00 98.64           C  
ATOM   2197  HD2 PHE A 134     -20.912   3.700  18.416  1.00 98.64           H  
ATOM   2198  CE1 PHE A 134     -17.256   4.815  17.688  1.00 98.64           C  
ATOM   2199  HE1 PHE A 134     -16.232   5.107  17.508  1.00 98.64           H  
ATOM   2200  CE2 PHE A 134     -19.306   5.021  18.979  1.00 98.64           C  
ATOM   2201  HE2 PHE A 134     -19.853   5.475  19.792  1.00 98.64           H  
ATOM   2202  CZ  PHE A 134     -17.986   5.425  18.721  1.00 98.64           C  
ATOM   2203  HZ  PHE A 134     -17.524   6.190  19.327  1.00 98.64           H  
ATOM   2204  N   LEU A 135     -19.116   3.891  13.645  1.00 98.35           N  
ATOM   2205  H   LEU A 135     -18.782   2.947  13.514  1.00 98.35           H  
ATOM   2206  CA  LEU A 135     -18.474   4.974  12.893  1.00 98.35           C  
ATOM   2207  HA  LEU A 135     -18.099   5.717  13.597  1.00 98.35           H  
ATOM   2208  C   LEU A 135     -19.460   5.710  11.987  1.00 98.35           C  
ATOM   2209  CB  LEU A 135     -17.313   4.427  12.046  1.00 98.35           C  
ATOM   2210  HB2 LEU A 135     -17.051   5.179  11.302  1.00 98.35           H  
ATOM   2211  HB3 LEU A 135     -17.657   3.542  11.511  1.00 98.35           H  
ATOM   2212  O   LEU A 135     -19.399   6.933  11.911  1.00 98.35           O  
ATOM   2213  CG  LEU A 135     -16.040   4.085  12.832  1.00 98.35           C  
ATOM   2214  HG  LEU A 135     -16.266   3.351  13.606  1.00 98.35           H  
ATOM   2215  CD1 LEU A 135     -15.026   3.489  11.855  1.00 98.35           C  
ATOM   2216 HD11 LEU A 135     -14.824   4.207  11.060  1.00 98.35           H  
ATOM   2217 HD12 LEU A 135     -15.425   2.568  11.430  1.00 98.35           H  
ATOM   2218 HD13 LEU A 135     -14.094   3.268  12.375  1.00 98.35           H  
ATOM   2219  CD2 LEU A 135     -15.401   5.314  13.487  1.00 98.35           C  
ATOM   2220 HD21 LEU A 135     -16.052   5.701  14.271  1.00 98.35           H  
ATOM   2221 HD22 LEU A 135     -14.454   5.037  13.950  1.00 98.35           H  
ATOM   2222 HD23 LEU A 135     -15.225   6.091  12.743  1.00 98.35           H  
ATOM   2223  N   TYR A 136     -20.378   4.988  11.337  1.00 97.83           N  
ATOM   2224  H   TYR A 136     -20.361   3.982  11.428  1.00 97.83           H  
ATOM   2225  CA  TYR A 136     -21.415   5.596  10.508  1.00 97.83           C  
ATOM   2226  HA  TYR A 136     -20.936   6.217   9.750  1.00 97.83           H  
ATOM   2227  C   TYR A 136     -22.336   6.514  11.323  1.00 97.83           C  
ATOM   2228  CB  TYR A 136     -22.219   4.496   9.803  1.00 97.83           C  
ATOM   2229  HB2 TYR A 136     -22.594   3.790  10.543  1.00 97.83           H  
ATOM   2230  HB3 TYR A 136     -21.557   3.948   9.132  1.00 97.83           H  
ATOM   2231  O   TYR A 136     -22.558   7.663  10.939  1.00 97.83           O  
ATOM   2232  CG  TYR A 136     -23.388   5.039   9.007  1.00 97.83           C  
ATOM   2233  CD1 TYR A 136     -24.686   5.017   9.556  1.00 97.83           C  
ATOM   2234  HD1 TYR A 136     -24.856   4.576  10.527  1.00 97.83           H  
ATOM   2235  CD2 TYR A 136     -23.165   5.619   7.744  1.00 97.83           C  
ATOM   2236  HD2 TYR A 136     -22.166   5.645   7.335  1.00 97.83           H  
ATOM   2237  CE1 TYR A 136     -25.761   5.576   8.840  1.00 97.83           C  
ATOM   2238  HE1 TYR A 136     -26.760   5.569   9.252  1.00 97.83           H  
ATOM   2239  CE2 TYR A 136     -24.239   6.180   7.026  1.00 97.83           C  
ATOM   2240  HE2 TYR A 136     -24.067   6.635   6.061  1.00 97.83           H  
ATOM   2241  OH  TYR A 136     -26.578   6.703   6.892  1.00 97.83           O  
ATOM   2242  HH  TYR A 136     -26.286   7.126   6.081  1.00 97.83           H  
ATOM   2243  CZ  TYR A 136     -25.539   6.159   7.576  1.00 97.83           C  
ATOM   2244  N   LEU A 137     -22.855   6.040  12.460  1.00 98.16           N  
ATOM   2245  H   LEU A 137     -22.635   5.095  12.738  1.00 98.16           H  
ATOM   2246  CA  LEU A 137     -23.729   6.845  13.318  1.00 98.16           C  
ATOM   2247  HA  LEU A 137     -24.511   7.297  12.707  1.00 98.16           H  
ATOM   2248  C   LEU A 137     -22.970   8.009  13.968  1.00 98.16           C  
ATOM   2249  CB  LEU A 137     -24.376   5.946  14.386  1.00 98.16           C  
ATOM   2250  HB2 LEU A 137     -23.586   5.429  14.929  1.00 98.16           H  
ATOM   2251  HB3 LEU A 137     -24.907   6.583  15.093  1.00 98.16           H  
ATOM   2252  O   LEU A 137     -23.473   9.131  13.999  1.00 98.16           O  
ATOM   2253  CG  LEU A 137     -25.370   4.905  13.842  1.00 98.16           C  
ATOM   2254  HG  LEU A 137     -24.880   4.269  13.105  1.00 98.16           H  
ATOM   2255  CD1 LEU A 137     -25.857   4.027  14.994  1.00 98.16           C  
ATOM   2256 HD11 LEU A 137     -25.007   3.495  15.421  1.00 98.16           H  
ATOM   2257 HD12 LEU A 137     -26.571   3.293  14.621  1.00 98.16           H  
ATOM   2258 HD13 LEU A 137     -26.329   4.637  15.764  1.00 98.16           H  
ATOM   2259  CD2 LEU A 137     -26.589   5.556  13.181  1.00 98.16           C  
ATOM   2260 HD21 LEU A 137     -27.059   6.251  13.878  1.00 98.16           H  
ATOM   2261 HD22 LEU A 137     -26.286   6.090  12.281  1.00 98.16           H  
ATOM   2262 HD23 LEU A 137     -27.304   4.784  12.897  1.00 98.16           H  
ATOM   2263  N   ALA A 138     -21.744   7.767  14.431  1.00 98.32           N  
ATOM   2264  H   ALA A 138     -21.389   6.822  14.388  1.00 98.32           H  
ATOM   2265  CA  ALA A 138     -20.898   8.777  15.048  1.00 98.32           C  
ATOM   2266  HA  ALA A 138     -21.461   9.251  15.853  1.00 98.32           H  
ATOM   2267  C   ALA A 138     -20.503   9.883  14.055  1.00 98.32           C  
ATOM   2268  CB  ALA A 138     -19.681   8.083  15.668  1.00 98.32           C  
ATOM   2269  HB1 ALA A 138     -19.095   7.589  14.893  1.00 98.32           H  
ATOM   2270  HB2 ALA A 138     -20.006   7.341  16.397  1.00 98.32           H  
ATOM   2271  HB3 ALA A 138     -19.062   8.822  16.177  1.00 98.32           H  
ATOM   2272  O   ALA A 138     -20.553  11.056  14.412  1.00 98.32           O  
ATOM   2273  N   SER A 139     -20.195   9.567  12.791  1.00 97.84           N  
ATOM   2274  H   SER A 139     -20.150   8.597  12.513  1.00 97.84           H  
ATOM   2275  CA  SER A 139     -19.877  10.597  11.786  1.00 97.84           C  
ATOM   2276  HA  SER A 139     -19.131  11.271  12.209  1.00 97.84           H  
ATOM   2277  C   SER A 139     -21.087  11.462  11.420  1.00 97.84           C  
ATOM   2278  CB  SER A 139     -19.254   9.969  10.535  1.00 97.84           C  
ATOM   2279  HB2 SER A 139     -18.456   9.290  10.837  1.00 97.84           H  
ATOM   2280  HB3 SER A 139     -18.818  10.759   9.924  1.00 97.84           H  
ATOM   2281  O   SER A 139     -20.930  12.609  11.019  1.00 97.84           O  
ATOM   2282  OG  SER A 139     -20.205   9.264   9.759  1.00 97.84           O  
ATOM   2283  HG  SER A 139     -20.789   9.908   9.352  1.00 97.84           H  
ATOM   2284  N   HIS A 140     -22.304  10.942  11.590  1.00 97.22           N  
ATOM   2285  H   HIS A 140     -22.370   9.988  11.915  1.00 97.22           H  
ATOM   2286  CA  HIS A 140     -23.552  11.666  11.337  1.00 97.22           C  
ATOM   2287  HA  HIS A 140     -23.330  12.546  10.734  1.00 97.22           H  
ATOM   2288  C   HIS A 140     -24.205  12.195  12.621  1.00 97.22           C  
ATOM   2289  CB  HIS A 140     -24.506  10.791  10.510  1.00 97.22           C  
ATOM   2290  HB2 HIS A 140     -25.455  11.311  10.376  1.00 97.22           H  
ATOM   2291  HB3 HIS A 140     -24.703   9.865  11.050  1.00 97.22           H  
ATOM   2292  O   HIS A 140     -25.350  12.630  12.571  1.00 97.22           O  
ATOM   2293  CG  HIS A 140     -23.958  10.465   9.146  1.00 97.22           C  
ATOM   2294  CD2 HIS A 140     -24.229  11.109   7.970  1.00 97.22           C  
ATOM   2295  HD2 HIS A 140     -24.894  11.951   7.848  1.00 97.22           H  
ATOM   2296  ND1 HIS A 140     -23.073   9.457   8.859  1.00 97.22           N  
ATOM   2297  HD1 HIS A 140     -22.746   8.764   9.517  1.00 97.22           H  
ATOM   2298  CE1 HIS A 140     -22.805   9.494   7.546  1.00 97.22           C  
ATOM   2299  HE1 HIS A 140     -22.148   8.808   7.032  1.00 97.22           H  
ATOM   2300  NE2 HIS A 140     -23.490  10.486   6.956  1.00 97.22           N  
ATOM   2301  N   TYR A 141     -23.501  12.198  13.758  1.00 96.76           N  
ATOM   2302  H   TYR A 141     -22.573  11.801  13.732  1.00 96.76           H  
ATOM   2303  CA  TYR A 141     -24.085  12.418  15.088  1.00 96.76           C  
ATOM   2304  HA  TYR A 141     -24.721  11.564  15.322  1.00 96.76           H  
ATOM   2305  C   TYR A 141     -24.950  13.685  15.210  1.00 96.76           C  
ATOM   2306  CB  TYR A 141     -22.937  12.465  16.106  1.00 96.76           C  
ATOM   2307  HB2 TYR A 141     -22.340  13.366  15.962  1.00 96.76           H  
ATOM   2308  HB3 TYR A 141     -22.295  11.599  15.947  1.00 96.76           H  
ATOM   2309  O   TYR A 141     -26.028  13.667  15.804  1.00 96.76           O  
ATOM   2310  CG  TYR A 141     -23.402  12.371  17.535  1.00 96.76           C  
ATOM   2311  CD1 TYR A 141     -23.384  13.487  18.398  1.00 96.76           C  
ATOM   2312  HD1 TYR A 141     -23.007  14.438  18.052  1.00 96.76           H  
ATOM   2313  CD2 TYR A 141     -23.876  11.128  17.983  1.00 96.76           C  
ATOM   2314  HD2 TYR A 141     -23.876  10.270  17.327  1.00 96.76           H  
ATOM   2315  CE1 TYR A 141     -23.887  13.365  19.712  1.00 96.76           C  
ATOM   2316  HE1 TYR A 141     -23.912  14.210  20.384  1.00 96.76           H  
ATOM   2317  CE2 TYR A 141     -24.372  11.010  19.286  1.00 96.76           C  
ATOM   2318  HE2 TYR A 141     -24.746  10.068  19.659  1.00 96.76           H  
ATOM   2319  OH  TYR A 141     -25.029  11.933  21.322  1.00 96.76           O  
ATOM   2320  HH  TYR A 141     -24.850  12.490  22.083  1.00 96.76           H  
ATOM   2321  CZ  TYR A 141     -24.405  12.122  20.140  1.00 96.76           C  
ATOM   2322  N   SER A 142     -24.509  14.789  14.601  1.00 93.48           N  
ATOM   2323  H   SER A 142     -23.638  14.736  14.093  1.00 93.48           H  
ATOM   2324  CA  SER A 142     -25.218  16.079  14.602  1.00 93.48           C  
ATOM   2325  HA  SER A 142     -25.727  16.194  15.559  1.00 93.48           H  
ATOM   2326  C   SER A 142     -26.294  16.213  13.516  1.00 93.48           C  
ATOM   2327  CB  SER A 142     -24.194  17.212  14.484  1.00 93.48           C  
ATOM   2328  HB2 SER A 142     -24.708  18.173  14.454  1.00 93.48           H  
ATOM   2329  HB3 SER A 142     -23.549  17.190  15.362  1.00 93.48           H  
ATOM   2330  O   SER A 142     -27.016  17.207  13.491  1.00 93.48           O  
ATOM   2331  OG  SER A 142     -23.395  17.058  13.321  1.00 93.48           O  
ATOM   2332  HG  SER A 142     -22.542  17.464  13.492  1.00 93.48           H  
ATOM   2333  N   LYS A 143     -26.397  15.238  12.605  1.00 93.36           N  
ATOM   2334  H   LYS A 143     -25.816  14.423  12.741  1.00 93.36           H  
ATOM   2335  CA  LYS A 143     -27.254  15.248  11.408  1.00 93.36           C  
ATOM   2336  HA  LYS A 143     -28.053  15.977  11.548  1.00 93.36           H  
ATOM   2337  C   LYS A 143     -27.952  13.900  11.192  1.00 93.36           C  
ATOM   2338  CB  LYS A 143     -26.431  15.648  10.171  1.00 93.36           C  
ATOM   2339  HB2 LYS A 143     -27.079  15.627   9.294  1.00 93.36           H  
ATOM   2340  HB3 LYS A 143     -25.639  14.913  10.028  1.00 93.36           H  
ATOM   2341  O   LYS A 143     -28.146  13.474  10.053  1.00 93.36           O  
ATOM   2342  CG  LYS A 143     -25.816  17.048  10.265  1.00 93.36           C  
ATOM   2343  HG2 LYS A 143     -25.148  17.104  11.124  1.00 93.36           H  
ATOM   2344  HG3 LYS A 143     -26.607  17.790  10.375  1.00 93.36           H  
ATOM   2345  CD  LYS A 143     -25.009  17.335   8.997  1.00 93.36           C  
ATOM   2346  HD2 LYS A 143     -25.672  17.326   8.132  1.00 93.36           H  
ATOM   2347  HD3 LYS A 143     -24.255  16.556   8.880  1.00 93.36           H  
ATOM   2348  CE  LYS A 143     -24.324  18.695   9.123  1.00 93.36           C  
ATOM   2349  HE2 LYS A 143     -25.088  19.471   9.153  1.00 93.36           H  
ATOM   2350  HE3 LYS A 143     -23.785  18.717  10.070  1.00 93.36           H  
ATOM   2351  NZ  LYS A 143     -23.384  18.919   7.999  1.00 93.36           N  
ATOM   2352  HZ1 LYS A 143     -23.872  18.881   7.115  1.00 93.36           H  
ATOM   2353  HZ2 LYS A 143     -22.674  18.202   8.003  1.00 93.36           H  
ATOM   2354  HZ3 LYS A 143     -22.927  19.815   8.092  1.00 93.36           H  
ATOM   2355  N   LEU A 144     -28.290  13.208  12.279  1.00 93.18           N  
ATOM   2356  H   LEU A 144     -28.069  13.598  13.184  1.00 93.18           H  
ATOM   2357  CA  LEU A 144     -29.028  11.949  12.213  1.00 93.18           C  
ATOM   2358  HA  LEU A 144     -28.479  11.267  11.563  1.00 93.18           H  
ATOM   2359  C   LEU A 144     -30.406  12.174  11.577  1.00 93.18           C  
ATOM   2360  CB  LEU A 144     -29.143  11.321  13.613  1.00 93.18           C  
ATOM   2361  HB2 LEU A 144     -29.564  12.064  14.289  1.00 93.18           H  
ATOM   2362  HB3 LEU A 144     -29.842  10.486  13.568  1.00 93.18           H  
ATOM   2363  O   LEU A 144     -31.047  13.203  11.789  1.00 93.18           O  
ATOM   2364  CG  LEU A 144     -27.810  10.803  14.186  1.00 93.18           C  
ATOM   2365  HG  LEU A 144     -27.055  11.588  14.123  1.00 93.18           H  
ATOM   2366  CD1 LEU A 144     -27.991  10.461  15.659  1.00 93.18           C  
ATOM   2367 HD11 LEU A 144     -27.065  10.055  16.067  1.00 93.18           H  
ATOM   2368 HD12 LEU A 144     -28.233  11.375  16.201  1.00 93.18           H  
ATOM   2369 HD13 LEU A 144     -28.798   9.739  15.789  1.00 93.18           H  
ATOM   2370  CD2 LEU A 144     -27.302   9.557  13.455  1.00 93.18           C  
ATOM   2371 HD21 LEU A 144     -27.076   9.797  12.416  1.00 93.18           H  
ATOM   2372 HD22 LEU A 144     -26.382   9.212  13.926  1.00 93.18           H  
ATOM   2373 HD23 LEU A 144     -28.050   8.765  13.501  1.00 93.18           H  
ATOM   2374  N   THR A 145     -30.843  11.204  10.779  1.00 91.66           N  
ATOM   2375  H   THR A 145     -30.265  10.388  10.641  1.00 91.66           H  
ATOM   2376  CA  THR A 145     -32.138  11.210  10.093  1.00 91.66           C  
ATOM   2377  HA  THR A 145     -32.638  12.161  10.274  1.00 91.66           H  
ATOM   2378  C   THR A 145     -33.033  10.103  10.649  1.00 91.66           C  
ATOM   2379  CB  THR A 145     -31.963  11.053   8.573  1.00 91.66           C  
ATOM   2380  HB  THR A 145     -32.948  11.030   8.107  1.00 91.66           H  
ATOM   2381  O   THR A 145     -32.554   9.018  10.989  1.00 91.66           O  
ATOM   2382  CG2 THR A 145     -31.156  12.193   7.951  1.00 91.66           C  
ATOM   2383 HG21 THR A 145     -30.135  12.186   8.332  1.00 91.66           H  
ATOM   2384 HG22 THR A 145     -31.619  13.147   8.202  1.00 91.66           H  
ATOM   2385 HG23 THR A 145     -31.136  12.084   6.866  1.00 91.66           H  
ATOM   2386  OG1 THR A 145     -31.283   9.857   8.266  1.00 91.66           O  
ATOM   2387  HG1 THR A 145     -31.146   9.834   7.316  1.00 91.66           H  
ATOM   2388  N   GLY A 146     -34.341  10.356  10.727  1.00 92.38           N  
ATOM   2389  H   GLY A 146     -34.672  11.291  10.537  1.00 92.38           H  
ATOM   2390  CA  GLY A 146     -35.327   9.426  11.289  1.00 92.38           C  
ATOM   2391  HA2 GLY A 146     -35.863   8.922  10.485  1.00 92.38           H  
ATOM   2392  HA3 GLY A 146     -34.833   8.669  11.898  1.00 92.38           H  
ATOM   2393  C   GLY A 146     -36.340  10.136  12.181  1.00 92.38           C  
ATOM   2394  O   GLY A 146     -36.332  11.368  12.255  1.00 92.38           O  
ATOM   2395  N   SER A 147     -37.198   9.357  12.843  1.00 95.36           N  
ATOM   2396  H   SER A 147     -37.100   8.353  12.796  1.00 95.36           H  
ATOM   2397  CA  SER A 147     -38.077   9.880  13.893  1.00 95.36           C  
ATOM   2398  HA  SER A 147     -38.628  10.731  13.493  1.00 95.36           H  
ATOM   2399  C   SER A 147     -37.265  10.380  15.097  1.00 95.36           C  
ATOM   2400  CB  SER A 147     -39.099   8.817  14.315  1.00 95.36           C  
ATOM   2401  HB2 SER A 147     -39.604   8.413  13.438  1.00 95.36           H  
ATOM   2402  HB3 SER A 147     -39.842   9.281  14.962  1.00 95.36           H  
ATOM   2403  O   SER A 147     -36.071  10.095  15.219  1.00 95.36           O  
ATOM   2404  OG  SER A 147     -38.473   7.776  15.026  1.00 95.36           O  
ATOM   2405  HG  SER A 147     -38.160   7.102  14.420  1.00 95.36           H  
ATOM   2406  N   GLU A 148     -37.896  11.154  15.982  1.00 93.97           N  
ATOM   2407  H   GLU A 148     -38.879  11.354  15.862  1.00 93.97           H  
ATOM   2408  CA  GLU A 148     -37.255  11.633  17.213  1.00 93.97           C  
ATOM   2409  HA  GLU A 148     -36.372  12.217  16.952  1.00 93.97           H  
ATOM   2410  C   GLU A 148     -36.777  10.462  18.083  1.00 93.97           C  
ATOM   2411  CB  GLU A 148     -38.237  12.560  17.941  1.00 93.97           C  
ATOM   2412  HB2 GLU A 148     -39.120  11.994  18.235  1.00 93.97           H  
ATOM   2413  HB3 GLU A 148     -38.540  13.328  17.230  1.00 93.97           H  
ATOM   2414  O   GLU A 148     -35.596  10.408  18.423  1.00 93.97           O  
ATOM   2415  CG  GLU A 148     -37.634  13.248  19.175  1.00 93.97           C  
ATOM   2416  HG2 GLU A 148     -36.656  13.643  18.904  1.00 93.97           H  
ATOM   2417  HG3 GLU A 148     -37.499  12.508  19.964  1.00 93.97           H  
ATOM   2418  CD  GLU A 148     -38.519  14.402  19.685  1.00 93.97           C  
ATOM   2419  OE1 GLU A 148     -37.985  15.264  20.418  1.00 93.97           O  
ATOM   2420  OE2 GLU A 148     -39.696  14.486  19.256  1.00 93.97           O  
ATOM   2421  N   GLU A 149     -37.640   9.465  18.300  1.00 94.78           N  
ATOM   2422  H   GLU A 149     -38.592   9.574  17.983  1.00 94.78           H  
ATOM   2423  CA  GLU A 149     -37.321   8.236  19.037  1.00 94.78           C  
ATOM   2424  HA  GLU A 149     -37.020   8.500  20.050  1.00 94.78           H  
ATOM   2425  C   GLU A 149     -36.159   7.457  18.392  1.00 94.78           C  
ATOM   2426  CB  GLU A 149     -38.598   7.379  19.113  1.00 94.78           C  
ATOM   2427  HB2 GLU A 149     -38.874   7.060  18.108  1.00 94.78           H  
ATOM   2428  HB3 GLU A 149     -39.403   7.994  19.515  1.00 94.78           H  
ATOM   2429  O   GLU A 149     -35.209   7.072  19.076  1.00 94.78           O  
ATOM   2430  CG  GLU A 149     -38.429   6.146  20.014  1.00 94.78           C  
ATOM   2431  HG2 GLU A 149     -38.136   6.481  21.009  1.00 94.78           H  
ATOM   2432  HG3 GLU A 149     -37.621   5.528  19.622  1.00 94.78           H  
ATOM   2433  CD  GLU A 149     -39.695   5.278  20.130  1.00 94.78           C  
ATOM   2434  OE1 GLU A 149     -39.598   4.242  20.830  1.00 94.78           O  
ATOM   2435  OE2 GLU A 149     -40.736   5.624  19.523  1.00 94.78           O  
ATOM   2436  N   ASP A 150     -36.162   7.291  17.061  1.00 96.10           N  
ATOM   2437  H   ASP A 150     -36.977   7.585  16.543  1.00 96.10           H  
ATOM   2438  CA  ASP A 150     -35.054   6.626  16.358  1.00 96.10           C  
ATOM   2439  HA  ASP A 150     -34.941   5.612  16.742  1.00 96.10           H  
ATOM   2440  C   ASP A 150     -33.729   7.376  16.547  1.00 96.10           C  
ATOM   2441  CB  ASP A 150     -35.290   6.571  14.841  1.00 96.10           C  
ATOM   2442  HB2 ASP A 150     -35.445   7.584  14.470  1.00 96.10           H  
ATOM   2443  HB3 ASP A 150     -34.384   6.194  14.366  1.00 96.10           H  
ATOM   2444  O   ASP A 150     -32.661   6.769  16.660  1.00 96.10           O  
ATOM   2445  CG  ASP A 150     -36.440   5.686  14.383  1.00 96.10           C  
ATOM   2446  OD1 ASP A 150     -36.606   4.582  14.928  1.00 96.10           O  
ATOM   2447  OD2 ASP A 150     -37.100   6.131  13.410  1.00 96.10           O  
ATOM   2448  N   ASN A 151     -33.771   8.710  16.523  1.00 96.85           N  
ATOM   2449  H   ASN A 151     -34.677   9.152  16.462  1.00 96.85           H  
ATOM   2450  CA  ASN A 151     -32.584   9.540  16.684  1.00 96.85           C  
ATOM   2451  HA  ASN A 151     -31.788   9.142  16.054  1.00 96.85           H  
ATOM   2452  C   ASN A 151     -32.058   9.492  18.121  1.00 96.85           C  
ATOM   2453  CB  ASN A 151     -32.891  10.972  16.229  1.00 96.85           C  
ATOM   2454  HB2 ASN A 151     -33.798  11.317  16.726  1.00 96.85           H  
ATOM   2455  HB3 ASN A 151     -32.072  11.628  16.524  1.00 96.85           H  
ATOM   2456  O   ASN A 151     -30.842   9.443  18.303  1.00 96.85           O  
ATOM   2457  CG  ASN A 151     -33.058  11.097  14.725  1.00 96.85           C  
ATOM   2458  ND2 ASN A 151     -33.805  12.083  14.291  1.00 96.85           N  
ATOM   2459 HD21 ASN A 151     -34.063  12.054  13.315  1.00 96.85           H  
ATOM   2460 HD22 ASN A 151     -34.403  12.554  14.955  1.00 96.85           H  
ATOM   2461  OD1 ASN A 151     -32.492  10.356  13.929  1.00 96.85           O  
ATOM   2462  N   GLU A 152     -32.934   9.461  19.126  1.00 95.84           N  
ATOM   2463  H   GLU A 152     -33.920   9.532  18.919  1.00 95.84           H  
ATOM   2464  CA  GLU A 152     -32.555   9.252  20.527  1.00 95.84           C  
ATOM   2465  HA  GLU A 152     -31.840  10.016  20.832  1.00 95.84           H  
ATOM   2466  C   GLU A 152     -31.872   7.896  20.722  1.00 95.84           C  
ATOM   2467  CB  GLU A 152     -33.782   9.354  21.439  1.00 95.84           C  
ATOM   2468  HB2 GLU A 152     -33.506   8.978  22.424  1.00 95.84           H  
ATOM   2469  HB3 GLU A 152     -34.586   8.734  21.042  1.00 95.84           H  
ATOM   2470  O   GLU A 152     -30.780   7.840  21.289  1.00 95.84           O  
ATOM   2471  CG  GLU A 152     -34.263  10.802  21.594  1.00 95.84           C  
ATOM   2472  HG2 GLU A 152     -33.434  11.395  21.978  1.00 95.84           H  
ATOM   2473  HG3 GLU A 152     -34.529  11.207  20.617  1.00 95.84           H  
ATOM   2474  CD  GLU A 152     -35.459  10.932  22.549  1.00 95.84           C  
ATOM   2475  OE1 GLU A 152     -35.818  12.095  22.828  1.00 95.84           O  
ATOM   2476  OE2 GLU A 152     -35.955   9.891  23.038  1.00 95.84           O  
ATOM   2477  N   GLN A 153     -32.434   6.817  20.167  1.00 97.31           N  
ATOM   2478  H   GLN A 153     -33.345   6.919  19.742  1.00 97.31           H  
ATOM   2479  CA  GLN A 153     -31.829   5.483  20.235  1.00 97.31           C  
ATOM   2480  HA  GLN A 153     -31.678   5.218  21.281  1.00 97.31           H  
ATOM   2481  C   GLN A 153     -30.456   5.430  19.547  1.00 97.31           C  
ATOM   2482  CB  GLN A 153     -32.770   4.455  19.597  1.00 97.31           C  
ATOM   2483  HB2 GLN A 153     -32.233   3.512  19.496  1.00 97.31           H  
ATOM   2484  HB3 GLN A 153     -33.055   4.794  18.601  1.00 97.31           H  
ATOM   2485  O   GLN A 153     -29.502   4.872  20.095  1.00 97.31           O  
ATOM   2486  CG  GLN A 153     -34.037   4.197  20.428  1.00 97.31           C  
ATOM   2487  HG2 GLN A 153     -34.596   5.123  20.563  1.00 97.31           H  
ATOM   2488  HG3 GLN A 153     -33.752   3.831  21.415  1.00 97.31           H  
ATOM   2489  CD  GLN A 153     -34.955   3.165  19.778  1.00 97.31           C  
ATOM   2490  NE2 GLN A 153     -36.105   2.897  20.354  1.00 97.31           N  
ATOM   2491 HE21 GLN A 153     -36.749   2.349  19.803  1.00 97.31           H  
ATOM   2492 HE22 GLN A 153     -36.475   3.511  21.066  1.00 97.31           H  
ATOM   2493  OE1 GLN A 153     -34.644   2.555  18.766  1.00 97.31           O  
ATOM   2494  N   LYS A 154     -30.317   6.045  18.363  1.00 97.80           N  
ATOM   2495  H   LYS A 154     -31.146   6.450  17.952  1.00 97.80           H  
ATOM   2496  CA  LYS A 154     -29.032   6.137  17.644  1.00 97.80           C  
ATOM   2497  HA  LYS A 154     -28.622   5.135  17.514  1.00 97.80           H  
ATOM   2498  C   LYS A 154     -27.991   6.930  18.431  1.00 97.80           C  
ATOM   2499  CB  LYS A 154     -29.243   6.786  16.272  1.00 97.80           C  
ATOM   2500  HB2 LYS A 154     -28.278   7.074  15.854  1.00 97.80           H  
ATOM   2501  HB3 LYS A 154     -29.836   7.690  16.412  1.00 97.80           H  
ATOM   2502  O   LYS A 154     -26.830   6.522  18.468  1.00 97.80           O  
ATOM   2503  CG  LYS A 154     -29.945   5.854  15.277  1.00 97.80           C  
ATOM   2504  HG2 LYS A 154     -29.254   5.078  14.949  1.00 97.80           H  
ATOM   2505  HG3 LYS A 154     -30.793   5.369  15.760  1.00 97.80           H  
ATOM   2506  CD  LYS A 154     -30.439   6.658  14.067  1.00 97.80           C  
ATOM   2507  HD2 LYS A 154     -29.595   6.950  13.442  1.00 97.80           H  
ATOM   2508  HD3 LYS A 154     -30.950   7.554  14.421  1.00 97.80           H  
ATOM   2509  CE  LYS A 154     -31.432   5.823  13.262  1.00 97.80           C  
ATOM   2510  HE2 LYS A 154     -32.158   5.410  13.964  1.00 97.80           H  
ATOM   2511  HE3 LYS A 154     -30.913   4.992  12.785  1.00 97.80           H  
ATOM   2512  NZ  LYS A 154     -32.147   6.655  12.268  1.00 97.80           N  
ATOM   2513  HZ1 LYS A 154     -32.569   7.457  12.713  1.00 97.80           H  
ATOM   2514  HZ2 LYS A 154     -31.543   7.049  11.560  1.00 97.80           H  
ATOM   2515  HZ3 LYS A 154     -32.896   6.142  11.826  1.00 97.80           H  
ATOM   2516  N   LYS A 155     -28.384   8.045  19.057  1.00 97.61           N  
ATOM   2517  H   LYS A 155     -29.354   8.318  18.985  1.00 97.61           H  
ATOM   2518  CA  LYS A 155     -27.485   8.849  19.899  1.00 97.61           C  
ATOM   2519  HA  LYS A 155     -26.577   9.068  19.337  1.00 97.61           H  
ATOM   2520  C   LYS A 155     -27.047   8.076  21.132  1.00 97.61           C  
ATOM   2521  CB  LYS A 155     -28.142  10.163  20.325  1.00 97.61           C  
ATOM   2522  HB2 LYS A 155     -27.567  10.593  21.145  1.00 97.61           H  
ATOM   2523  HB3 LYS A 155     -29.153   9.969  20.683  1.00 97.61           H  
ATOM   2524  O   LYS A 155     -25.847   7.956  21.359  1.00 97.61           O  
ATOM   2525  CG  LYS A 155     -28.176  11.178  19.181  1.00 97.61           C  
ATOM   2526  HG2 LYS A 155     -28.733  10.765  18.340  1.00 97.61           H  
ATOM   2527  HG3 LYS A 155     -27.160  11.408  18.859  1.00 97.61           H  
ATOM   2528  CD  LYS A 155     -28.861  12.453  19.667  1.00 97.61           C  
ATOM   2529  HD2 LYS A 155     -28.300  12.860  20.508  1.00 97.61           H  
ATOM   2530  HD3 LYS A 155     -29.868  12.202  19.999  1.00 97.61           H  
ATOM   2531  CE  LYS A 155     -28.931  13.482  18.541  1.00 97.61           C  
ATOM   2532  HE2 LYS A 155     -27.917  13.750  18.247  1.00 97.61           H  
ATOM   2533  HE3 LYS A 155     -29.425  13.024  17.684  1.00 97.61           H  
ATOM   2534  NZ  LYS A 155     -29.687  14.673  18.996  1.00 97.61           N  
ATOM   2535  HZ1 LYS A 155     -29.257  15.061  19.823  1.00 97.61           H  
ATOM   2536  HZ2 LYS A 155     -30.628  14.404  19.245  1.00 97.61           H  
ATOM   2537  HZ3 LYS A 155     -29.732  15.376  18.272  1.00 97.61           H  
ATOM   2538  N   LEU A 156     -27.998   7.472  21.844  1.00 97.87           N  
ATOM   2539  H   LEU A 156     -28.963   7.635  21.592  1.00 97.87           H  
ATOM   2540  CA  LEU A 156     -27.730   6.649  23.017  1.00 97.87           C  
ATOM   2541  HA  LEU A 156     -27.265   7.281  23.773  1.00 97.87           H  
ATOM   2542  C   LEU A 156     -26.760   5.509  22.688  1.00 97.87           C  
ATOM   2543  CB  LEU A 156     -29.072   6.114  23.548  1.00 97.87           C  
ATOM   2544  HB2 LEU A 156     -29.537   5.502  22.775  1.00 97.87           H  
ATOM   2545  HB3 LEU A 156     -29.733   6.957  23.747  1.00 97.87           H  
ATOM   2546  O   LEU A 156     -25.810   5.274  23.432  1.00 97.87           O  
ATOM   2547  CG  LEU A 156     -28.943   5.275  24.831  1.00 97.87           C  
ATOM   2548  HG  LEU A 156     -28.270   4.436  24.654  1.00 97.87           H  
ATOM   2549  CD1 LEU A 156     -28.415   6.104  26.004  1.00 97.87           C  
ATOM   2550 HD11 LEU A 156     -27.382   6.399  25.820  1.00 97.87           H  
ATOM   2551 HD12 LEU A 156     -29.021   7.002  26.126  1.00 97.87           H  
ATOM   2552 HD13 LEU A 156     -28.454   5.521  26.924  1.00 97.87           H  
ATOM   2553  CD2 LEU A 156     -30.309   4.706  25.213  1.00 97.87           C  
ATOM   2554 HD21 LEU A 156     -31.010   5.519  25.401  1.00 97.87           H  
ATOM   2555 HD22 LEU A 156     -30.219   4.092  26.109  1.00 97.87           H  
ATOM   2556 HD23 LEU A 156     -30.690   4.089  24.399  1.00 97.87           H  
ATOM   2557  N   PHE A 157     -26.944   4.841  21.543  1.00 98.36           N  
ATOM   2558  H   PHE A 157     -27.773   5.034  20.999  1.00 98.36           H  
ATOM   2559  CA  PHE A 157     -26.012   3.817  21.075  1.00 98.36           C  
ATOM   2560  HA  PHE A 157     -25.964   3.030  21.827  1.00 98.36           H  
ATOM   2561  C   PHE A 157     -24.591   4.369  20.905  1.00 98.36           C  
ATOM   2562  CB  PHE A 157     -26.517   3.204  19.761  1.00 98.36           C  
ATOM   2563  HB2 PHE A 157     -26.701   3.997  19.037  1.00 98.36           H  
ATOM   2564  HB3 PHE A 157     -27.469   2.706  19.947  1.00 98.36           H  
ATOM   2565  O   PHE A 157     -23.641   3.746  21.373  1.00 98.36           O  
ATOM   2566  CG  PHE A 157     -25.545   2.207  19.156  1.00 98.36           C  
ATOM   2567  CD1 PHE A 157     -24.608   2.625  18.190  1.00 98.36           C  
ATOM   2568  HD1 PHE A 157     -24.600   3.653  17.860  1.00 98.36           H  
ATOM   2569  CD2 PHE A 157     -25.533   0.875  19.605  1.00 98.36           C  
ATOM   2570  HD2 PHE A 157     -26.237   0.556  20.359  1.00 98.36           H  
ATOM   2571  CE1 PHE A 157     -23.666   1.714  17.679  1.00 98.36           C  
ATOM   2572  HE1 PHE A 157     -22.940   2.044  16.951  1.00 98.36           H  
ATOM   2573  CE2 PHE A 157     -24.587  -0.034  19.098  1.00 98.36           C  
ATOM   2574  HE2 PHE A 157     -24.563  -1.047  19.473  1.00 98.36           H  
ATOM   2575  CZ  PHE A 157     -23.650   0.386  18.138  1.00 98.36           C  
ATOM   2576  HZ  PHE A 157     -22.903  -0.304  17.774  1.00 98.36           H  
ATOM   2577  N   VAL A 158     -24.419   5.523  20.257  1.00 98.41           N  
ATOM   2578  H   VAL A 158     -25.235   6.026  19.939  1.00 98.41           H  
ATOM   2579  CA  VAL A 158     -23.089   6.127  20.072  1.00 98.41           C  
ATOM   2580  HA  VAL A 158     -22.425   5.379  19.638  1.00 98.41           H  
ATOM   2581  C   VAL A 158     -22.471   6.526  21.416  1.00 98.41           C  
ATOM   2582  CB  VAL A 158     -23.162   7.317  19.099  1.00 98.41           C  
ATOM   2583  HB  VAL A 158     -23.948   7.998  19.424  1.00 98.41           H  
ATOM   2584  O   VAL A 158     -21.313   6.200  21.668  1.00 98.41           O  
ATOM   2585  CG1 VAL A 158     -21.846   8.096  19.013  1.00 98.41           C  
ATOM   2586 HG11 VAL A 158     -21.928   8.856  18.236  1.00 98.41           H  
ATOM   2587 HG12 VAL A 158     -21.022   7.423  18.771  1.00 98.41           H  
ATOM   2588 HG13 VAL A 158     -21.640   8.593  19.960  1.00 98.41           H  
ATOM   2589  CG2 VAL A 158     -23.487   6.841  17.677  1.00 98.41           C  
ATOM   2590 HG21 VAL A 158     -23.608   7.703  17.020  1.00 98.41           H  
ATOM   2591 HG22 VAL A 158     -24.417   6.272  17.672  1.00 98.41           H  
ATOM   2592 HG23 VAL A 158     -22.682   6.210  17.301  1.00 98.41           H  
ATOM   2593  N   GLU A 159     -23.234   7.168  22.301  1.00 97.94           N  
ATOM   2594  H   GLU A 159     -24.184   7.396  22.046  1.00 97.94           H  
ATOM   2595  CA  GLU A 159     -22.760   7.619  23.617  1.00 97.94           C  
ATOM   2596  HA  GLU A 159     -21.883   8.253  23.486  1.00 97.94           H  
ATOM   2597  C   GLU A 159     -22.334   6.452  24.524  1.00 97.94           C  
ATOM   2598  CB  GLU A 159     -23.854   8.456  24.299  1.00 97.94           C  
ATOM   2599  HB2 GLU A 159     -23.564   8.637  25.334  1.00 97.94           H  
ATOM   2600  HB3 GLU A 159     -24.787   7.893  24.292  1.00 97.94           H  
ATOM   2601  O   GLU A 159     -21.304   6.528  25.193  1.00 97.94           O  
ATOM   2602  CG  GLU A 159     -24.051   9.815  23.606  1.00 97.94           C  
ATOM   2603  HG2 GLU A 159     -23.105  10.356  23.642  1.00 97.94           H  
ATOM   2604  HG3 GLU A 159     -24.292   9.651  22.555  1.00 97.94           H  
ATOM   2605  CD  GLU A 159     -25.152  10.679  24.246  1.00 97.94           C  
ATOM   2606  OE1 GLU A 159     -25.135  11.910  23.990  1.00 97.94           O  
ATOM   2607  OE2 GLU A 159     -25.997  10.121  24.980  1.00 97.94           O  
ATOM   2608  N   GLN A 160     -23.062   5.332  24.495  1.00 98.36           N  
ATOM   2609  H   GLN A 160     -23.917   5.333  23.957  1.00 98.36           H  
ATOM   2610  CA  GLN A 160     -22.707   4.121  25.248  1.00 98.36           C  
ATOM   2611  HA  GLN A 160     -22.497   4.396  26.282  1.00 98.36           H  
ATOM   2612  C   GLN A 160     -21.448   3.418  24.714  1.00 98.36           C  
ATOM   2613  CB  GLN A 160     -23.897   3.153  25.226  1.00 98.36           C  
ATOM   2614  HB2 GLN A 160     -24.251   3.041  24.201  1.00 98.36           H  
ATOM   2615  HB3 GLN A 160     -23.570   2.176  25.582  1.00 98.36           H  
ATOM   2616  O   GLN A 160     -20.787   2.681  25.448  1.00 98.36           O  
ATOM   2617  CG  GLN A 160     -25.042   3.633  26.131  1.00 98.36           C  
ATOM   2618  HG2 GLN A 160     -25.342   4.645  25.860  1.00 98.36           H  
ATOM   2619  HG3 GLN A 160     -24.689   3.655  27.162  1.00 98.36           H  
ATOM   2620  CD  GLN A 160     -26.270   2.731  26.058  1.00 98.36           C  
ATOM   2621  NE2 GLN A 160     -27.228   2.921  26.938  1.00 98.36           N  
ATOM   2622 HE21 GLN A 160     -28.046   2.338  26.829  1.00 98.36           H  
ATOM   2623 HE22 GLN A 160     -27.178   3.692  27.589  1.00 98.36           H  
ATOM   2624  OE1 GLN A 160     -26.401   1.838  25.236  1.00 98.36           O  
ATOM   2625  N   HIS A 161     -21.091   3.648  23.449  1.00 98.52           N  
ATOM   2626  H   HIS A 161     -21.659   4.282  22.905  1.00 98.52           H  
ATOM   2627  CA  HIS A 161     -20.008   2.941  22.764  1.00 98.52           C  
ATOM   2628  HA  HIS A 161     -19.582   2.212  23.454  1.00 98.52           H  
ATOM   2629  C   HIS A 161     -18.830   3.843  22.376  1.00 98.52           C  
ATOM   2630  CB  HIS A 161     -20.567   2.124  21.592  1.00 98.52           C  
ATOM   2631  HB2 HIS A 161     -21.052   2.797  20.884  1.00 98.52           H  
ATOM   2632  HB3 HIS A 161     -19.746   1.627  21.074  1.00 98.52           H  
ATOM   2633  O   HIS A 161     -18.040   3.462  21.521  1.00 98.52           O  
ATOM   2634  CG  HIS A 161     -21.546   1.062  22.023  1.00 98.52           C  
ATOM   2635  CD2 HIS A 161     -21.259  -0.188  22.496  1.00 98.52           C  
ATOM   2636  HD2 HIS A 161     -20.268  -0.594  22.637  1.00 98.52           H  
ATOM   2637  ND1 HIS A 161     -22.909   1.192  22.049  1.00 98.52           N  
ATOM   2638  HD1 HIS A 161     -23.409   2.038  21.813  1.00 98.52           H  
ATOM   2639  CE1 HIS A 161     -23.439   0.056  22.522  1.00 98.52           C  
ATOM   2640  HE1 HIS A 161     -24.493  -0.113  22.689  1.00 98.52           H  
ATOM   2641  NE2 HIS A 161     -22.467  -0.833  22.788  1.00 98.52           N  
ATOM   2642  N   LEU A 162     -18.637   5.001  23.019  1.00 98.26           N  
ATOM   2643  H   LEU A 162     -19.358   5.320  23.650  1.00 98.26           H  
ATOM   2644  CA  LEU A 162     -17.510   5.904  22.711  1.00 98.26           C  
ATOM   2645  HA  LEU A 162     -17.604   6.226  21.675  1.00 98.26           H  
ATOM   2646  C   LEU A 162     -16.126   5.234  22.811  1.00 98.26           C  
ATOM   2647  CB  LEU A 162     -17.567   7.136  23.632  1.00 98.26           C  
ATOM   2648  HB2 LEU A 162     -16.652   7.711  23.497  1.00 98.26           H  
ATOM   2649  HB3 LEU A 162     -17.600   6.798  24.667  1.00 98.26           H  
ATOM   2650  O   LEU A 162     -15.221   5.578  22.052  1.00 98.26           O  
ATOM   2651  CG  LEU A 162     -18.761   8.070  23.374  1.00 98.26           C  
ATOM   2652  HG  LEU A 162     -19.689   7.509  23.486  1.00 98.26           H  
ATOM   2653  CD1 LEU A 162     -18.751   9.208  24.395  1.00 98.26           C  
ATOM   2654 HD11 LEU A 162     -17.836   9.794  24.303  1.00 98.26           H  
ATOM   2655 HD12 LEU A 162     -18.821   8.793  25.400  1.00 98.26           H  
ATOM   2656 HD13 LEU A 162     -19.614   9.853  24.234  1.00 98.26           H  
ATOM   2657  CD2 LEU A 162     -18.735   8.684  21.973  1.00 98.26           C  
ATOM   2658 HD21 LEU A 162     -19.569   9.379  21.877  1.00 98.26           H  
ATOM   2659 HD22 LEU A 162     -17.794   9.209  21.811  1.00 98.26           H  
ATOM   2660 HD23 LEU A 162     -18.869   7.907  21.220  1.00 98.26           H  
ATOM   2661  N   HIS A 163     -15.974   4.227  23.677  1.00 98.03           N  
ATOM   2662  H   HIS A 163     -16.769   3.976  24.248  1.00 98.03           H  
ATOM   2663  CA  HIS A 163     -14.761   3.407  23.783  1.00 98.03           C  
ATOM   2664  HA  HIS A 163     -13.918   4.066  23.990  1.00 98.03           H  
ATOM   2665  C   HIS A 163     -14.421   2.643  22.488  1.00 98.03           C  
ATOM   2666  CB  HIS A 163     -14.907   2.437  24.966  1.00 98.03           C  
ATOM   2667  HB2 HIS A 163     -15.106   3.007  25.873  1.00 98.03           H  
ATOM   2668  HB3 HIS A 163     -13.958   1.919  25.106  1.00 98.03           H  
ATOM   2669  O   HIS A 163     -13.278   2.237  22.294  1.00 98.03           O  
ATOM   2670  CG  HIS A 163     -15.996   1.404  24.788  1.00 98.03           C  
ATOM   2671  CD2 HIS A 163     -15.829   0.107  24.377  1.00 98.03           C  
ATOM   2672  HD2 HIS A 163     -14.889  -0.362  24.124  1.00 98.03           H  
ATOM   2673  ND1 HIS A 163     -17.343   1.579  25.032  1.00 98.03           N  
ATOM   2674  HD1 HIS A 163     -17.789   2.375  25.463  1.00 98.03           H  
ATOM   2675  CE1 HIS A 163     -17.969   0.423  24.763  1.00 98.03           C  
ATOM   2676  HE1 HIS A 163     -19.026   0.250  24.898  1.00 98.03           H  
ATOM   2677  NE2 HIS A 163     -17.090  -0.502  24.357  1.00 98.03           N  
ATOM   2678  N   TYR A 164     -15.367   2.477  21.556  1.00 98.70           N  
ATOM   2679  H   TYR A 164     -16.299   2.828  21.728  1.00 98.70           H  
ATOM   2680  CA  TYR A 164     -15.091   1.878  20.249  1.00 98.70           C  
ATOM   2681  HA  TYR A 164     -14.613   0.911  20.401  1.00 98.70           H  
ATOM   2682  C   TYR A 164     -14.108   2.700  19.421  1.00 98.70           C  
ATOM   2683  CB  TYR A 164     -16.388   1.663  19.455  1.00 98.70           C  
ATOM   2684  HB2 TYR A 164     -16.115   1.515  18.410  1.00 98.70           H  
ATOM   2685  HB3 TYR A 164     -16.989   2.572  19.484  1.00 98.70           H  
ATOM   2686  O   TYR A 164     -13.420   2.117  18.588  1.00 98.70           O  
ATOM   2687  CG  TYR A 164     -17.248   0.476  19.856  1.00 98.70           C  
ATOM   2688  CD1 TYR A 164     -16.962  -0.300  20.998  1.00 98.70           C  
ATOM   2689  HD1 TYR A 164     -16.129  -0.070  21.645  1.00 98.70           H  
ATOM   2690  CD2 TYR A 164     -18.344   0.127  19.043  1.00 98.70           C  
ATOM   2691  HD2 TYR A 164     -18.575   0.731  18.178  1.00 98.70           H  
ATOM   2692  CE1 TYR A 164     -17.770  -1.395  21.337  1.00 98.70           C  
ATOM   2693  HE1 TYR A 164     -17.539  -1.956  22.230  1.00 98.70           H  
ATOM   2694  CE2 TYR A 164     -19.153  -0.978  19.371  1.00 98.70           C  
ATOM   2695  HE2 TYR A 164     -20.019  -1.221  18.774  1.00 98.70           H  
ATOM   2696  OH  TYR A 164     -19.653  -2.782  20.880  1.00 98.70           O  
ATOM   2697  HH  TYR A 164     -19.594  -2.945  21.824  1.00 98.70           H  
ATOM   2698  CZ  TYR A 164     -18.871  -1.730  20.531  1.00 98.70           C  
ATOM   2699  N   PHE A 165     -13.985   4.014  19.644  1.00 98.43           N  
ATOM   2700  H   PHE A 165     -14.546   4.455  20.359  1.00 98.43           H  
ATOM   2701  CA  PHE A 165     -12.916   4.784  19.009  1.00 98.43           C  
ATOM   2702  HA  PHE A 165     -13.006   4.680  17.927  1.00 98.43           H  
ATOM   2703  C   PHE A 165     -11.531   4.228  19.370  1.00 98.43           C  
ATOM   2704  CB  PHE A 165     -13.027   6.267  19.388  1.00 98.43           C  
ATOM   2705  HB2 PHE A 165     -12.132   6.768  19.020  1.00 98.43           H  
ATOM   2706  HB3 PHE A 165     -13.035   6.360  20.474  1.00 98.43           H  
ATOM   2707  O   PHE A 165     -10.718   4.008  18.472  1.00 98.43           O  
ATOM   2708  CG  PHE A 165     -14.200   7.027  18.799  1.00 98.43           C  
ATOM   2709  CD1 PHE A 165     -14.457   6.959  17.419  1.00 98.43           C  
ATOM   2710  HD1 PHE A 165     -13.913   6.254  16.809  1.00 98.43           H  
ATOM   2711  CD2 PHE A 165     -14.991   7.867  19.602  1.00 98.43           C  
ATOM   2712  HD2 PHE A 165     -14.802   7.935  20.663  1.00 98.43           H  
ATOM   2713  CE1 PHE A 165     -15.458   7.748  16.833  1.00 98.43           C  
ATOM   2714  HE1 PHE A 165     -15.652   7.676  15.773  1.00 98.43           H  
ATOM   2715  CE2 PHE A 165     -16.007   8.648  19.021  1.00 98.43           C  
ATOM   2716  HE2 PHE A 165     -16.598   9.306  19.640  1.00 98.43           H  
ATOM   2717  CZ  PHE A 165     -16.229   8.603  17.634  1.00 98.43           C  
ATOM   2718  HZ  PHE A 165     -16.994   9.222  17.191  1.00 98.43           H  
ATOM   2719  N   ASP A 166     -11.301   3.927  20.650  1.00 98.28           N  
ATOM   2720  H   ASP A 166     -12.036   4.068  21.327  1.00 98.28           H  
ATOM   2721  CA  ASP A 166     -10.048   3.344  21.132  1.00 98.28           C  
ATOM   2722  HA  ASP A 166      -9.214   3.956  20.786  1.00 98.28           H  
ATOM   2723  C   ASP A 166      -9.828   1.936  20.568  1.00 98.28           C  
ATOM   2724  CB  ASP A 166     -10.043   3.327  22.669  1.00 98.28           C  
ATOM   2725  HB2 ASP A 166     -10.987   2.940  23.054  1.00 98.28           H  
ATOM   2726  HB3 ASP A 166      -9.248   2.663  23.008  1.00 98.28           H  
ATOM   2727  O   ASP A 166      -8.774   1.657  19.998  1.00 98.28           O  
ATOM   2728  CG  ASP A 166      -9.770   4.708  23.248  1.00 98.28           C  
ATOM   2729  OD1 ASP A 166      -8.767   5.314  22.820  1.00 98.28           O  
ATOM   2730  OD2 ASP A 166     -10.450   5.165  24.190  1.00 98.28           O  
ATOM   2731  N   GLU A 167     -10.851   1.077  20.617  1.00 98.58           N  
ATOM   2732  H   GLU A 167     -11.679   1.357  21.123  1.00 98.58           H  
ATOM   2733  CA  GLU A 167     -10.757  -0.288  20.081  1.00 98.58           C  
ATOM   2734  HA  GLU A 167      -9.946  -0.808  20.591  1.00 98.58           H  
ATOM   2735  C   GLU A 167     -10.441  -0.311  18.573  1.00 98.58           C  
ATOM   2736  CB  GLU A 167     -12.070  -1.055  20.319  1.00 98.58           C  
ATOM   2737  HB2 GLU A 167     -12.891  -0.506  19.860  1.00 98.58           H  
ATOM   2738  HB3 GLU A 167     -11.983  -2.017  19.816  1.00 98.58           H  
ATOM   2739  O   GLU A 167      -9.692  -1.168  18.095  1.00 98.58           O  
ATOM   2740  CG  GLU A 167     -12.400  -1.317  21.799  1.00 98.58           C  
ATOM   2741  HG2 GLU A 167     -11.542  -1.804  22.262  1.00 98.58           H  
ATOM   2742  HG3 GLU A 167     -12.563  -0.363  22.300  1.00 98.58           H  
ATOM   2743  CD  GLU A 167     -13.644  -2.209  21.999  1.00 98.58           C  
ATOM   2744  OE1 GLU A 167     -14.029  -2.439  23.159  1.00 98.58           O  
ATOM   2745  OE2 GLU A 167     -14.229  -2.712  21.004  1.00 98.58           O  
ATOM   2746  N   ILE A 168     -10.990   0.633  17.798  1.00 98.55           N  
ATOM   2747  H   ILE A 168     -11.603   1.307  18.235  1.00 98.55           H  
ATOM   2748  CA  ILE A 168     -10.705   0.753  16.361  1.00 98.55           C  
ATOM   2749  HA  ILE A 168     -10.807  -0.232  15.906  1.00 98.55           H  
ATOM   2750  C   ILE A 168      -9.257   1.202  16.134  1.00 98.55           C  
ATOM   2751  CB  ILE A 168     -11.712   1.706  15.680  1.00 98.55           C  
ATOM   2752  HB  ILE A 168     -11.728   2.645  16.234  1.00 98.55           H  
ATOM   2753  O   ILE A 168      -8.579   0.663  15.254  1.00 98.55           O  
ATOM   2754  CG1 ILE A 168     -13.130   1.091  15.680  1.00 98.55           C  
ATOM   2755 HG12 ILE A 168     -13.197   0.331  14.902  1.00 98.55           H  
ATOM   2756 HG13 ILE A 168     -13.322   0.591  16.629  1.00 98.55           H  
ATOM   2757  CG2 ILE A 168     -11.292   2.002  14.225  1.00 98.55           C  
ATOM   2758 HG21 ILE A 168     -10.395   2.621  14.215  1.00 98.55           H  
ATOM   2759 HG22 ILE A 168     -11.094   1.069  13.698  1.00 98.55           H  
ATOM   2760 HG23 ILE A 168     -12.078   2.546  13.701  1.00 98.55           H  
ATOM   2761  CD1 ILE A 168     -14.229   2.142  15.471  1.00 98.55           C  
ATOM   2762 HD11 ILE A 168     -14.097   2.975  16.162  1.00 98.55           H  
ATOM   2763 HD12 ILE A 168     -15.207   1.694  15.650  1.00 98.55           H  
ATOM   2764 HD13 ILE A 168     -14.194   2.515  14.448  1.00 98.55           H  
ATOM   2765  N   ILE A 169      -8.760   2.161  16.921  1.00 98.29           N  
ATOM   2766  H   ILE A 169      -9.345   2.532  17.656  1.00 98.29           H  
ATOM   2767  CA  ILE A 169      -7.363   2.606  16.851  1.00 98.29           C  
ATOM   2768  HA  ILE A 169      -7.137   2.867  15.817  1.00 98.29           H  
ATOM   2769  C   ILE A 169      -6.405   1.468  17.215  1.00 98.29           C  
ATOM   2770  CB  ILE A 169      -7.162   3.861  17.728  1.00 98.29           C  
ATOM   2771  HB  ILE A 169      -7.620   3.679  18.700  1.00 98.29           H  
ATOM   2772  O   ILE A 169      -5.385   1.296  16.539  1.00 98.29           O  
ATOM   2773  CG1 ILE A 169      -7.871   5.085  17.102  1.00 98.29           C  
ATOM   2774 HG12 ILE A 169      -8.918   4.845  16.918  1.00 98.29           H  
ATOM   2775 HG13 ILE A 169      -7.856   5.894  17.833  1.00 98.29           H  
ATOM   2776  CG2 ILE A 169      -5.675   4.170  17.977  1.00 98.29           C  
ATOM   2777 HG21 ILE A 169      -5.252   3.415  18.639  1.00 98.29           H  
ATOM   2778 HG22 ILE A 169      -5.124   4.178  17.037  1.00 98.29           H  
ATOM   2779 HG23 ILE A 169      -5.582   5.137  18.471  1.00 98.29           H  
ATOM   2780  CD1 ILE A 169      -7.280   5.628  15.793  1.00 98.29           C  
ATOM   2781 HD11 ILE A 169      -6.242   5.929  15.934  1.00 98.29           H  
ATOM   2782 HD12 ILE A 169      -7.344   4.879  15.004  1.00 98.29           H  
ATOM   2783 HD13 ILE A 169      -7.850   6.506  15.487  1.00 98.29           H  
ATOM   2784  N   ASP A 170      -6.753   0.638  18.195  1.00 98.37           N  
ATOM   2785  H   ASP A 170      -7.547   0.875  18.773  1.00 98.37           H  
ATOM   2786  CA  ASP A 170      -5.975  -0.546  18.554  1.00 98.37           C  
ATOM   2787  HA  ASP A 170      -4.944  -0.242  18.738  1.00 98.37           H  
ATOM   2788  C   ASP A 170      -5.929  -1.569  17.412  1.00 98.37           C  
ATOM   2789  CB  ASP A 170      -6.526  -1.166  19.846  1.00 98.37           C  
ATOM   2790  HB2 ASP A 170      -7.609  -1.260  19.778  1.00 98.37           H  
ATOM   2791  HB3 ASP A 170      -6.109  -2.168  19.952  1.00 98.37           H  
ATOM   2792  O   ASP A 170      -4.847  -2.051  17.064  1.00 98.37           O  
ATOM   2793  CG  ASP A 170      -6.148  -0.372  21.103  1.00 98.37           C  
ATOM   2794  OD1 ASP A 170      -5.145   0.383  21.042  1.00 98.37           O  
ATOM   2795  OD2 ASP A 170      -6.801  -0.613  22.139  1.00 98.37           O  
ATOM   2796  N   GLN A 171      -7.052  -1.825  16.731  1.00 98.40           N  
ATOM   2797  H   GLN A 171      -7.915  -1.426  17.072  1.00 98.40           H  
ATOM   2798  CA  GLN A 171      -7.070  -2.693  15.545  1.00 98.40           C  
ATOM   2799  HA  GLN A 171      -6.628  -3.653  15.813  1.00 98.40           H  
ATOM   2800  C   GLN A 171      -6.237  -2.126  14.389  1.00 98.40           C  
ATOM   2801  CB  GLN A 171      -8.508  -2.932  15.072  1.00 98.40           C  
ATOM   2802  HB2 GLN A 171      -9.041  -1.984  14.995  1.00 98.40           H  
ATOM   2803  HB3 GLN A 171      -8.480  -3.396  14.086  1.00 98.40           H  
ATOM   2804  O   GLN A 171      -5.521  -2.871  13.713  1.00 98.40           O  
ATOM   2805  CG  GLN A 171      -9.252  -3.871  16.024  1.00 98.40           C  
ATOM   2806  HG2 GLN A 171      -8.722  -4.822  16.086  1.00 98.40           H  
ATOM   2807  HG3 GLN A 171      -9.273  -3.437  17.023  1.00 98.40           H  
ATOM   2808  CD  GLN A 171     -10.677  -4.152  15.575  1.00 98.40           C  
ATOM   2809  NE2 GLN A 171     -11.543  -4.486  16.497  1.00 98.40           N  
ATOM   2810 HE21 GLN A 171     -12.512  -4.454  16.215  1.00 98.40           H  
ATOM   2811 HE22 GLN A 171     -11.275  -4.419  17.469  1.00 98.40           H  
ATOM   2812  OE1 GLN A 171     -11.046  -4.100  14.410  1.00 98.40           O  
ATOM   2813  N   ILE A 172      -6.275  -0.808  14.165  1.00 98.18           N  
ATOM   2814  H   ILE A 172      -6.901  -0.255  14.733  1.00 98.18           H  
ATOM   2815  CA  ILE A 172      -5.419  -0.134  13.177  1.00 98.18           C  
ATOM   2816  HA  ILE A 172      -5.551  -0.625  12.212  1.00 98.18           H  
ATOM   2817  C   ILE A 172      -3.938  -0.285  13.556  1.00 98.18           C  
ATOM   2818  CB  ILE A 172      -5.835   1.350  13.028  1.00 98.18           C  
ATOM   2819  HB  ILE A 172      -5.924   1.788  14.023  1.00 98.18           H  
ATOM   2820  O   ILE A 172      -3.102  -0.555  12.688  1.00 98.18           O  
ATOM   2821  CG1 ILE A 172      -7.209   1.447  12.323  1.00 98.18           C  
ATOM   2822 HG12 ILE A 172      -7.901   0.732  12.766  1.00 98.18           H  
ATOM   2823 HG13 ILE A 172      -7.097   1.187  11.271  1.00 98.18           H  
ATOM   2824  CG2 ILE A 172      -4.779   2.160  12.246  1.00 98.18           C  
ATOM   2825 HG21 ILE A 172      -4.590   1.694  11.279  1.00 98.18           H  
ATOM   2826 HG22 ILE A 172      -3.850   2.214  12.813  1.00 98.18           H  
ATOM   2827 HG23 ILE A 172      -5.122   3.183  12.094  1.00 98.18           H  
ATOM   2828  CD1 ILE A 172      -7.860   2.832  12.420  1.00 98.18           C  
ATOM   2829 HD11 ILE A 172      -7.901   3.152  13.461  1.00 98.18           H  
ATOM   2830 HD12 ILE A 172      -8.877   2.781  12.032  1.00 98.18           H  
ATOM   2831 HD13 ILE A 172      -7.303   3.557  11.826  1.00 98.18           H  
ATOM   2832  N   SER A 173      -3.608  -0.141  14.841  1.00 98.35           N  
ATOM   2833  H   SER A 173      -4.350   0.084  15.489  1.00 98.35           H  
ATOM   2834  CA  SER A 173      -2.253  -0.283  15.382  1.00 98.35           C  
ATOM   2835  HA  SER A 173      -1.589   0.393  14.843  1.00 98.35           H  
ATOM   2836  C   SER A 173      -1.716  -1.700  15.198  1.00 98.35           C  
ATOM   2837  CB  SER A 173      -2.272   0.122  16.862  1.00 98.35           C  
ATOM   2838  HB2 SER A 173      -2.693   1.124  16.941  1.00 98.35           H  
ATOM   2839  HB3 SER A 173      -2.920  -0.556  17.417  1.00 98.35           H  
ATOM   2840  O   SER A 173      -0.628  -1.881  14.642  1.00 98.35           O  
ATOM   2841  OG  SER A 173      -0.990   0.122  17.472  1.00 98.35           O  
ATOM   2842  HG  SER A 173      -1.170   0.462  18.351  1.00 98.35           H  
ATOM   2843  N   GLU A 174      -2.496  -2.713  15.577  1.00 97.86           N  
ATOM   2844  H   GLU A 174      -3.374  -2.503  16.031  1.00 97.86           H  
ATOM   2845  CA  GLU A 174      -2.145  -4.123  15.404  1.00 97.86           C  
ATOM   2846  HA  GLU A 174      -1.198  -4.316  15.908  1.00 97.86           H  
ATOM   2847  C   GLU A 174      -1.977  -4.476  13.920  1.00 97.86           C  
ATOM   2848  CB  GLU A 174      -3.226  -5.004  16.047  1.00 97.86           C  
ATOM   2849  HB2 GLU A 174      -3.454  -4.632  17.046  1.00 97.86           H  
ATOM   2850  HB3 GLU A 174      -4.131  -4.956  15.442  1.00 97.86           H  
ATOM   2851  O   GLU A 174      -0.957  -5.042  13.515  1.00 97.86           O  
ATOM   2852  CG  GLU A 174      -2.745  -6.458  16.161  1.00 97.86           C  
ATOM   2853  HG2 GLU A 174      -2.199  -6.732  15.258  1.00 97.86           H  
ATOM   2854  HG3 GLU A 174      -2.050  -6.537  16.997  1.00 97.86           H  
ATOM   2855  CD  GLU A 174      -3.899  -7.449  16.343  1.00 97.86           C  
ATOM   2856  OE1 GLU A 174      -3.794  -8.533  15.720  1.00 97.86           O  
ATOM   2857  OE2 GLU A 174      -4.875  -7.104  17.037  1.00 97.86           O  
ATOM   2858  N   PHE A 175      -2.932  -4.077  13.074  1.00 97.63           N  
ATOM   2859  H   PHE A 175      -3.752  -3.627  13.455  1.00 97.63           H  
ATOM   2860  CA  PHE A 175      -2.866  -4.308  11.634  1.00 97.63           C  
ATOM   2861  HA  PHE A 175      -2.787  -5.381  11.458  1.00 97.63           H  
ATOM   2862  C   PHE A 175      -1.632  -3.644  11.011  1.00 97.63           C  
ATOM   2863  CB  PHE A 175      -4.160  -3.800  10.992  1.00 97.63           C  
ATOM   2864  HB2 PHE A 175      -4.260  -2.729  11.173  1.00 97.63           H  
ATOM   2865  HB3 PHE A 175      -5.000  -4.293  11.480  1.00 97.63           H  
ATOM   2866  O   PHE A 175      -0.909  -4.266  10.228  1.00 97.63           O  
ATOM   2867  CG  PHE A 175      -4.247  -4.063   9.504  1.00 97.63           C  
ATOM   2868  CD1 PHE A 175      -3.812  -3.090   8.587  1.00 97.63           C  
ATOM   2869  HD1 PHE A 175      -3.422  -2.151   8.952  1.00 97.63           H  
ATOM   2870  CD2 PHE A 175      -4.779  -5.279   9.039  1.00 97.63           C  
ATOM   2871  HD2 PHE A 175      -5.144  -6.011   9.744  1.00 97.63           H  
ATOM   2872  CE1 PHE A 175      -3.909  -3.330   7.206  1.00 97.63           C  
ATOM   2873  HE1 PHE A 175      -3.611  -2.574   6.495  1.00 97.63           H  
ATOM   2874  CE2 PHE A 175      -4.877  -5.521   7.658  1.00 97.63           C  
ATOM   2875  HE2 PHE A 175      -5.333  -6.431   7.297  1.00 97.63           H  
ATOM   2876  CZ  PHE A 175      -4.440  -4.544   6.745  1.00 97.63           C  
ATOM   2877  HZ  PHE A 175      -4.546  -4.705   5.683  1.00 97.63           H  
ATOM   2878  N   SER A 176      -1.334  -2.400  11.394  1.00 97.50           N  
ATOM   2879  H   SER A 176      -1.953  -1.938  12.045  1.00 97.50           H  
ATOM   2880  CA  SER A 176      -0.157  -1.683  10.910  1.00 97.50           C  
ATOM   2881  HA  SER A 176      -0.224  -1.640   9.823  1.00 97.50           H  
ATOM   2882  C   SER A 176       1.143  -2.401  11.270  1.00 97.50           C  
ATOM   2883  CB  SER A 176      -0.150  -0.251  11.440  1.00 97.50           C  
ATOM   2884  HB2 SER A 176      -0.225  -0.259  12.527  1.00 97.50           H  
ATOM   2885  HB3 SER A 176      -1.012   0.279  11.034  1.00 97.50           H  
ATOM   2886  O   SER A 176       1.971  -2.641  10.384  1.00 97.50           O  
ATOM   2887  OG  SER A 176       1.045   0.401  11.043  1.00 97.50           O  
ATOM   2888  HG  SER A 176       1.604   0.486  11.819  1.00 97.50           H  
ATOM   2889  N   LYS A 177       1.298  -2.799  12.539  1.00 97.38           N  
ATOM   2890  H   LYS A 177       0.558  -2.593  13.195  1.00 97.38           H  
ATOM   2891  CA  LYS A 177       2.474  -3.532  13.035  1.00 97.38           C  
ATOM   2892  HA  LYS A 177       3.385  -2.983  12.797  1.00 97.38           H  
ATOM   2893  C   LYS A 177       2.618  -4.910  12.395  1.00 97.38           C  
ATOM   2894  CB  LYS A 177       2.370  -3.689  14.558  1.00 97.38           C  
ATOM   2895  HB2 LYS A 177       1.388  -4.088  14.809  1.00 97.38           H  
ATOM   2896  HB3 LYS A 177       3.123  -4.402  14.896  1.00 97.38           H  
ATOM   2897  O   LYS A 177       3.735  -5.373  12.197  1.00 97.38           O  
ATOM   2898  CG  LYS A 177       2.601  -2.366  15.300  1.00 97.38           C  
ATOM   2899  HG2 LYS A 177       1.963  -1.590  14.877  1.00 97.38           H  
ATOM   2900  HG3 LYS A 177       3.642  -2.063  15.187  1.00 97.38           H  
ATOM   2901  CD  LYS A 177       2.266  -2.533  16.785  1.00 97.38           C  
ATOM   2902  HD2 LYS A 177       2.908  -3.299  17.221  1.00 97.38           H  
ATOM   2903  HD3 LYS A 177       1.225  -2.846  16.872  1.00 97.38           H  
ATOM   2904  CE  LYS A 177       2.456  -1.210  17.530  1.00 97.38           C  
ATOM   2905  HE2 LYS A 177       1.913  -0.434  16.991  1.00 97.38           H  
ATOM   2906  HE3 LYS A 177       3.515  -0.948  17.526  1.00 97.38           H  
ATOM   2907  NZ  LYS A 177       1.938  -1.296  18.917  1.00 97.38           N  
ATOM   2908  HZ1 LYS A 177       2.075  -0.422  19.405  1.00 97.38           H  
ATOM   2909  HZ2 LYS A 177       0.946  -1.485  18.897  1.00 97.38           H  
ATOM   2910  HZ3 LYS A 177       2.396  -2.035  19.432  1.00 97.38           H  
ATOM   2911  N   ARG A 178       1.508  -5.567  12.047  1.00 96.69           N  
ATOM   2912  H   ARG A 178       0.626  -5.175  12.346  1.00 96.69           H  
ATOM   2913  CA  ARG A 178       1.525  -6.913  11.462  1.00 96.69           C  
ATOM   2914  HA  ARG A 178       2.340  -7.470  11.925  1.00 96.69           H  
ATOM   2915  C   ARG A 178       1.816  -6.918   9.964  1.00 96.69           C  
ATOM   2916  CB  ARG A 178       0.207  -7.615  11.814  1.00 96.69           C  
ATOM   2917  HB2 ARG A 178      -0.621  -7.100  11.328  1.00 96.69           H  
ATOM   2918  HB3 ARG A 178       0.063  -7.553  12.893  1.00 96.69           H  
ATOM   2919  O   ARG A 178       2.575  -7.769   9.505  1.00 96.69           O  
ATOM   2920  CG  ARG A 178       0.209  -9.098  11.410  1.00 96.69           C  
ATOM   2921  HG2 ARG A 178       1.124  -9.564  11.777  1.00 96.69           H  
ATOM   2922  HG3 ARG A 178       0.190  -9.197  10.325  1.00 96.69           H  
ATOM   2923  CD  ARG A 178      -0.982  -9.852  12.015  1.00 96.69           C  
ATOM   2924  HD2 ARG A 178      -0.886  -9.827  13.100  1.00 96.69           H  
ATOM   2925  HD3 ARG A 178      -0.933 -10.899  11.715  1.00 96.69           H  
ATOM   2926  NE  ARG A 178      -2.287  -9.263  11.655  1.00 96.69           N  
ATOM   2927  HE  ARG A 178      -2.656  -8.603  12.324  1.00 96.69           H  
ATOM   2928  NH1 ARG A 178      -2.798 -10.607   9.858  1.00 96.69           N  
ATOM   2929 HH11 ARG A 178      -3.483 -10.951   9.200  1.00 96.69           H  
ATOM   2930 HH12 ARG A 178      -1.896 -11.054   9.945  1.00 96.69           H  
ATOM   2931  NH2 ARG A 178      -4.281  -9.094  10.586  1.00 96.69           N  
ATOM   2932 HH21 ARG A 178      -4.963  -9.435   9.925  1.00 96.69           H  
ATOM   2933 HH22 ARG A 178      -4.581  -8.463  11.315  1.00 96.69           H  
ATOM   2934  CZ  ARG A 178      -3.109  -9.655  10.700  1.00 96.69           C  
ATOM   2935  N   VAL A 179       1.199  -6.023   9.184  1.00 96.67           N  
ATOM   2936  H   VAL A 179       0.555  -5.383   9.625  1.00 96.67           H  
ATOM   2937  CA  VAL A 179       1.241  -6.121   7.709  1.00 96.67           C  
ATOM   2938  HA  VAL A 179       1.994  -6.863   7.442  1.00 96.67           H  
ATOM   2939  C   VAL A 179       1.691  -4.861   6.968  1.00 96.67           C  
ATOM   2940  CB  VAL A 179      -0.080  -6.658   7.124  1.00 96.67           C  
ATOM   2941  HB  VAL A 179       0.072  -6.783   6.052  1.00 96.67           H  
ATOM   2942  O   VAL A 179       2.216  -4.975   5.857  1.00 96.67           O  
ATOM   2943  CG1 VAL A 179      -0.460  -8.031   7.695  1.00 96.67           C  
ATOM   2944 HG11 VAL A 179      -1.264  -8.466   7.102  1.00 96.67           H  
ATOM   2945 HG12 VAL A 179      -0.802  -7.924   8.725  1.00 96.67           H  
ATOM   2946 HG13 VAL A 179       0.401  -8.699   7.668  1.00 96.67           H  
ATOM   2947  CG2 VAL A 179      -1.278  -5.729   7.316  1.00 96.67           C  
ATOM   2948 HG21 VAL A 179      -1.067  -4.731   6.932  1.00 96.67           H  
ATOM   2949 HG22 VAL A 179      -2.136  -6.133   6.779  1.00 96.67           H  
ATOM   2950 HG23 VAL A 179      -1.553  -5.668   8.369  1.00 96.67           H  
ATOM   2951  N   ILE A 180       1.535  -3.665   7.542  1.00 96.50           N  
ATOM   2952  H   ILE A 180       1.167  -3.620   8.482  1.00 96.50           H  
ATOM   2953  CA  ILE A 180       1.940  -2.414   6.874  1.00 96.50           C  
ATOM   2954  HA  ILE A 180       1.772  -2.528   5.803  1.00 96.50           H  
ATOM   2955  C   ILE A 180       3.442  -2.180   7.063  1.00 96.50           C  
ATOM   2956  CB  ILE A 180       1.081  -1.214   7.335  1.00 96.50           C  
ATOM   2957  HB  ILE A 180       1.240  -1.065   8.403  1.00 96.50           H  
ATOM   2958  O   ILE A 180       4.158  -2.016   6.071  1.00 96.50           O  
ATOM   2959  CG1 ILE A 180      -0.415  -1.505   7.069  1.00 96.50           C  
ATOM   2960 HG12 ILE A 180      -0.719  -2.382   7.640  1.00 96.50           H  
ATOM   2961 HG13 ILE A 180      -0.565  -1.723   6.011  1.00 96.50           H  
ATOM   2962  CG2 ILE A 180       1.503   0.087   6.630  1.00 96.50           C  
ATOM   2963 HG21 ILE A 180       2.578   0.245   6.718  1.00 96.50           H  
ATOM   2964 HG22 ILE A 180       1.011   0.937   7.102  1.00 96.50           H  
ATOM   2965 HG23 ILE A 180       1.221   0.048   5.577  1.00 96.50           H  
ATOM   2966  CD1 ILE A 180      -1.351  -0.363   7.470  1.00 96.50           C  
ATOM   2967 HD11 ILE A 180      -1.141  -0.034   8.487  1.00 96.50           H  
ATOM   2968 HD12 ILE A 180      -2.379  -0.723   7.422  1.00 96.50           H  
ATOM   2969 HD13 ILE A 180      -1.233   0.478   6.787  1.00 96.50           H  
ATOM   2970  N   LEU A 181       3.921  -2.256   8.309  1.00 95.77           N  
ATOM   2971  H   LEU A 181       3.260  -2.470   9.041  1.00 95.77           H  
ATOM   2972  CA  LEU A 181       5.303  -1.986   8.733  1.00 95.77           C  
ATOM   2973  HA  LEU A 181       5.323  -2.106   9.817  1.00 95.77           H  
ATOM   2974  C   LEU A 181       5.730  -0.530   8.475  1.00 95.77           C  
ATOM   2975  CB  LEU A 181       6.286  -3.027   8.163  1.00 95.77           C  
ATOM   2976  HB2 LEU A 181       6.462  -2.806   7.110  1.00 95.77           H  
ATOM   2977  HB3 LEU A 181       7.232  -2.901   8.688  1.00 95.77           H  
ATOM   2978  O   LEU A 181       6.680  -0.233   7.741  1.00 95.77           O  
ATOM   2979  CG  LEU A 181       5.858  -4.500   8.273  1.00 95.77           C  
ATOM   2980  HG  LEU A 181       5.017  -4.685   7.604  1.00 95.77           H  
ATOM   2981  CD1 LEU A 181       7.025  -5.379   7.838  1.00 95.77           C  
ATOM   2982 HD11 LEU A 181       7.842  -5.280   8.552  1.00 95.77           H  
ATOM   2983 HD12 LEU A 181       7.387  -5.081   6.854  1.00 95.77           H  
ATOM   2984 HD13 LEU A 181       6.711  -6.423   7.827  1.00 95.77           H  
ATOM   2985  CD2 LEU A 181       5.473  -4.909   9.687  1.00 95.77           C  
ATOM   2986 HD21 LEU A 181       5.233  -5.972   9.724  1.00 95.77           H  
ATOM   2987 HD22 LEU A 181       4.590  -4.357  10.010  1.00 95.77           H  
ATOM   2988 HD23 LEU A 181       6.287  -4.708  10.384  1.00 95.77           H  
ATOM   2989  N   ALA A 182       4.974   0.400   9.058  1.00 96.93           N  
ATOM   2990  H   ALA A 182       4.234   0.082   9.668  1.00 96.93           H  
ATOM   2991  CA  ALA A 182       5.203   1.838   8.964  1.00 96.93           C  
ATOM   2992  HA  ALA A 182       6.196   2.013   8.549  1.00 96.93           H  
ATOM   2993  C   ALA A 182       5.204   2.494  10.355  1.00 96.93           C  
ATOM   2994  CB  ALA A 182       4.178   2.441   7.992  1.00 96.93           C  
ATOM   2995  HB1 ALA A 182       4.385   3.502   7.851  1.00 96.93           H  
ATOM   2996  HB2 ALA A 182       4.235   1.932   7.030  1.00 96.93           H  
ATOM   2997  HB3 ALA A 182       3.175   2.320   8.401  1.00 96.93           H  
ATOM   2998  O   ALA A 182       4.413   3.396  10.610  1.00 96.93           O  
ATOM   2999  N   ASP A 183       6.094   2.046  11.244  1.00 97.79           N  
ATOM   3000  H   ASP A 183       6.614   1.209  11.024  1.00 97.79           H  
ATOM   3001  CA  ASP A 183       6.085   2.413  12.672  1.00 97.79           C  
ATOM   3002  HA  ASP A 183       5.158   2.049  13.114  1.00 97.79           H  
ATOM   3003  C   ASP A 183       6.127   3.926  12.914  1.00 97.79           C  
ATOM   3004  CB  ASP A 183       7.241   1.707  13.397  1.00 97.79           C  
ATOM   3005  HB2 ASP A 183       8.187   2.068  12.991  1.00 97.79           H  
ATOM   3006  HB3 ASP A 183       7.203   1.961  14.456  1.00 97.79           H  
ATOM   3007  O   ASP A 183       5.278   4.450  13.622  1.00 97.79           O  
ATOM   3008  CG  ASP A 183       7.170   0.184  13.251  1.00 97.79           C  
ATOM   3009  OD1 ASP A 183       6.042  -0.332  13.063  1.00 97.79           O  
ATOM   3010  OD2 ASP A 183       8.251  -0.432  13.179  1.00 97.79           O  
ATOM   3011  N   SER A 184       6.997   4.661  12.213  1.00 97.54           N  
ATOM   3012  H   SER A 184       7.721   4.171  11.707  1.00 97.54           H  
ATOM   3013  CA  SER A 184       7.044   6.131  12.317  1.00 97.54           C  
ATOM   3014  HA  SER A 184       7.234   6.393  13.358  1.00 97.54           H  
ATOM   3015  C   SER A 184       5.732   6.814  11.898  1.00 97.54           C  
ATOM   3016  CB  SER A 184       8.193   6.666  11.459  1.00 97.54           C  
ATOM   3017  HB2 SER A 184       9.127   6.219  11.798  1.00 97.54           H  
ATOM   3018  HB3 SER A 184       8.027   6.396  10.416  1.00 97.54           H  
ATOM   3019  O   SER A 184       5.364   7.856  12.440  1.00 97.54           O  
ATOM   3020  OG  SER A 184       8.290   8.073  11.564  1.00 97.54           O  
ATOM   3021  HG  SER A 184       8.340   8.269  12.503  1.00 97.54           H  
ATOM   3022  N   ASN A 185       4.997   6.242  10.938  1.00 97.82           N  
ATOM   3023  H   ASN A 185       5.263   5.323  10.614  1.00 97.82           H  
ATOM   3024  CA  ASN A 185       3.678   6.756  10.570  1.00 97.82           C  
ATOM   3025  HA  ASN A 185       3.721   7.842  10.495  1.00 97.82           H  
ATOM   3026  C   ASN A 185       2.653   6.421  11.655  1.00 97.82           C  
ATOM   3027  CB  ASN A 185       3.212   6.185   9.222  1.00 97.82           C  
ATOM   3028  HB2 ASN A 185       2.165   6.461   9.100  1.00 97.82           H  
ATOM   3029  HB3 ASN A 185       3.252   5.096   9.234  1.00 97.82           H  
ATOM   3030  O   ASN A 185       1.851   7.280  12.006  1.00 97.82           O  
ATOM   3031  CG  ASN A 185       3.976   6.692   8.016  1.00 97.82           C  
ATOM   3032  ND2 ASN A 185       3.280   6.827   6.915  1.00 97.82           N  
ATOM   3033 HD21 ASN A 185       3.686   7.440   6.222  1.00 97.82           H  
ATOM   3034 HD22 ASN A 185       2.276   6.743   6.972  1.00 97.82           H  
ATOM   3035  OD1 ASN A 185       5.168   6.952   8.025  1.00 97.82           O  
ATOM   3036  N   LEU A 186       2.693   5.196  12.186  1.00 98.30           N  
ATOM   3037  H   LEU A 186       3.416   4.560  11.882  1.00 98.30           H  
ATOM   3038  CA  LEU A 186       1.802   4.757  13.253  1.00 98.30           C  
ATOM   3039  HA  LEU A 186       0.776   4.905  12.915  1.00 98.30           H  
ATOM   3040  C   LEU A 186       1.988   5.599  14.524  1.00 98.30           C  
ATOM   3041  CB  LEU A 186       2.030   3.256  13.506  1.00 98.30           C  
ATOM   3042  HB2 LEU A 186       1.810   2.709  12.589  1.00 98.30           H  
ATOM   3043  HB3 LEU A 186       3.079   3.096  13.755  1.00 98.30           H  
ATOM   3044  O   LEU A 186       1.004   6.038  15.102  1.00 98.30           O  
ATOM   3045  CG  LEU A 186       1.177   2.686  14.652  1.00 98.30           C  
ATOM   3046  HG  LEU A 186       1.414   3.210  15.578  1.00 98.30           H  
ATOM   3047  CD1 LEU A 186      -0.324   2.810  14.384  1.00 98.30           C  
ATOM   3048 HD11 LEU A 186      -0.605   2.250  13.492  1.00 98.30           H  
ATOM   3049 HD12 LEU A 186      -0.873   2.429  15.245  1.00 98.30           H  
ATOM   3050 HD13 LEU A 186      -0.608   3.856  14.269  1.00 98.30           H  
ATOM   3051  CD2 LEU A 186       1.515   1.210  14.851  1.00 98.30           C  
ATOM   3052 HD21 LEU A 186       1.305   0.644  13.944  1.00 98.30           H  
ATOM   3053 HD22 LEU A 186       0.904   0.811  15.661  1.00 98.30           H  
ATOM   3054 HD23 LEU A 186       2.569   1.107  15.109  1.00 98.30           H  
ATOM   3055  N   GLU A 187       3.223   5.904  14.920  1.00 98.12           N  
ATOM   3056  H   GLU A 187       4.002   5.469  14.447  1.00 98.12           H  
ATOM   3057  CA  GLU A 187       3.523   6.793  16.052  1.00 98.12           C  
ATOM   3058  HA  GLU A 187       3.144   6.361  16.978  1.00 98.12           H  
ATOM   3059  C   GLU A 187       2.877   8.176  15.884  1.00 98.12           C  
ATOM   3060  CB  GLU A 187       5.041   6.968  16.164  1.00 98.12           C  
ATOM   3061  HB2 GLU A 187       5.427   7.211  15.174  1.00 98.12           H  
ATOM   3062  HB3 GLU A 187       5.255   7.805  16.830  1.00 98.12           H  
ATOM   3063  O   GLU A 187       2.274   8.702  16.821  1.00 98.12           O  
ATOM   3064  CG  GLU A 187       5.754   5.724  16.715  1.00 98.12           C  
ATOM   3065  HG2 GLU A 187       5.389   4.836  16.198  1.00 98.12           H  
ATOM   3066  HG3 GLU A 187       5.498   5.619  17.769  1.00 98.12           H  
ATOM   3067  CD  GLU A 187       7.282   5.803  16.558  1.00 98.12           C  
ATOM   3068  OE1 GLU A 187       7.942   4.810  16.931  1.00 98.12           O  
ATOM   3069  OE2 GLU A 187       7.784   6.825  16.027  1.00 98.12           O  
ATOM   3070  N   LYS A 188       2.941   8.749  14.673  1.00 98.10           N  
ATOM   3071  H   LYS A 188       3.451   8.259  13.952  1.00 98.10           H  
ATOM   3072  CA  LYS A 188       2.281  10.025  14.356  1.00 98.10           C  
ATOM   3073  HA  LYS A 188       2.571  10.765  15.102  1.00 98.10           H  
ATOM   3074  C   LYS A 188       0.761   9.918  14.442  1.00 98.10           C  
ATOM   3075  CB  LYS A 188       2.696  10.524  12.968  1.00 98.10           C  
ATOM   3076  HB2 LYS A 188       2.067  11.371  12.695  1.00 98.10           H  
ATOM   3077  HB3 LYS A 188       2.535   9.731  12.237  1.00 98.10           H  
ATOM   3078  O   LYS A 188       0.145  10.818  15.001  1.00 98.10           O  
ATOM   3079  CG  LYS A 188       4.160  10.974  12.924  1.00 98.10           C  
ATOM   3080  HG2 LYS A 188       4.286  11.854  13.555  1.00 98.10           H  
ATOM   3081  HG3 LYS A 188       4.807  10.182  13.301  1.00 98.10           H  
ATOM   3082  CD  LYS A 188       4.552  11.313  11.483  1.00 98.10           C  
ATOM   3083  HD2 LYS A 188       3.955  12.158  11.139  1.00 98.10           H  
ATOM   3084  HD3 LYS A 188       4.356  10.448  10.849  1.00 98.10           H  
ATOM   3085  CE  LYS A 188       6.040  11.656  11.424  1.00 98.10           C  
ATOM   3086  HE2 LYS A 188       6.234  12.483  12.108  1.00 98.10           H  
ATOM   3087  HE3 LYS A 188       6.603  10.792  11.777  1.00 98.10           H  
ATOM   3088  NZ  LYS A 188       6.453  12.014  10.046  1.00 98.10           N  
ATOM   3089  HZ1 LYS A 188       5.922  12.804   9.711  1.00 98.10           H  
ATOM   3090  HZ2 LYS A 188       6.302  11.230   9.428  1.00 98.10           H  
ATOM   3091  HZ3 LYS A 188       7.435  12.252  10.027  1.00 98.10           H  
ATOM   3092  N   VAL A 189       0.172   8.834  13.931  1.00 98.06           N  
ATOM   3093  H   VAL A 189       0.762   8.139  13.495  1.00 98.06           H  
ATOM   3094  CA  VAL A 189      -1.274   8.563  14.035  1.00 98.06           C  
ATOM   3095  HA  VAL A 189      -1.829   9.388  13.588  1.00 98.06           H  
ATOM   3096  C   VAL A 189      -1.701   8.489  15.501  1.00 98.06           C  
ATOM   3097  CB  VAL A 189      -1.655   7.262  13.296  1.00 98.06           C  
ATOM   3098  HB  VAL A 189      -0.981   6.461  13.599  1.00 98.06           H  
ATOM   3099  O   VAL A 189      -2.615   9.200  15.905  1.00 98.06           O  
ATOM   3100  CG1 VAL A 189      -3.085   6.801  13.594  1.00 98.06           C  
ATOM   3101 HG11 VAL A 189      -3.306   5.901  13.022  1.00 98.06           H  
ATOM   3102 HG12 VAL A 189      -3.795   7.587  13.337  1.00 98.06           H  
ATOM   3103 HG13 VAL A 189      -3.202   6.549  14.648  1.00 98.06           H  
ATOM   3104  CG2 VAL A 189      -1.542   7.428  11.777  1.00 98.06           C  
ATOM   3105 HG21 VAL A 189      -0.526   7.713  11.505  1.00 98.06           H  
ATOM   3106 HG22 VAL A 189      -1.769   6.481  11.286  1.00 98.06           H  
ATOM   3107 HG23 VAL A 189      -2.240   8.193  11.438  1.00 98.06           H  
ATOM   3108  N   LEU A 190      -1.016   7.678  16.312  1.00 98.15           N  
ATOM   3109  H   LEU A 190      -0.266   7.127  15.919  1.00 98.15           H  
ATOM   3110  CA  LEU A 190      -1.346   7.498  17.727  1.00 98.15           C  
ATOM   3111  HA  LEU A 190      -2.397   7.223  17.815  1.00 98.15           H  
ATOM   3112  C   LEU A 190      -1.173   8.802  18.518  1.00 98.15           C  
ATOM   3113  CB  LEU A 190      -0.474   6.374  18.320  1.00 98.15           C  
ATOM   3114  HB2 LEU A 190      -0.651   6.336  19.394  1.00 98.15           H  
ATOM   3115  HB3 LEU A 190       0.574   6.632  18.164  1.00 98.15           H  
ATOM   3116  O   LEU A 190      -2.011   9.134  19.353  1.00 98.15           O  
ATOM   3117  CG  LEU A 190      -0.728   4.969  17.740  1.00 98.15           C  
ATOM   3118  HG  LEU A 190      -0.578   4.976  16.660  1.00 98.15           H  
ATOM   3119  CD1 LEU A 190       0.259   3.974  18.353  1.00 98.15           C  
ATOM   3120 HD11 LEU A 190       0.099   2.988  17.916  1.00 98.15           H  
ATOM   3121 HD12 LEU A 190       0.111   3.921  19.432  1.00 98.15           H  
ATOM   3122 HD13 LEU A 190       1.279   4.293  18.139  1.00 98.15           H  
ATOM   3123  CD2 LEU A 190      -2.147   4.470  18.003  1.00 98.15           C  
ATOM   3124 HD21 LEU A 190      -2.265   3.454  17.625  1.00 98.15           H  
ATOM   3125 HD22 LEU A 190      -2.869   5.102  17.487  1.00 98.15           H  
ATOM   3126 HD23 LEU A 190      -2.364   4.478  19.071  1.00 98.15           H  
ATOM   3127  N   SER A 191      -0.120   9.576  18.235  1.00 97.87           N  
ATOM   3128  H   SER A 191       0.556   9.242  17.564  1.00 97.87           H  
ATOM   3129  CA  SER A 191       0.081  10.890  18.854  1.00 97.87           C  
ATOM   3130  HA  SER A 191       0.044  10.768  19.937  1.00 97.87           H  
ATOM   3131  C   SER A 191      -1.015  11.885  18.464  1.00 97.87           C  
ATOM   3132  CB  SER A 191       1.455  11.452  18.476  1.00 97.87           C  
ATOM   3133  HB2 SER A 191       1.480  11.672  17.409  1.00 97.87           H  
ATOM   3134  HB3 SER A 191       2.223  10.711  18.699  1.00 97.87           H  
ATOM   3135  O   SER A 191      -1.535  12.578  19.336  1.00 97.87           O  
ATOM   3136  OG  SER A 191       1.723  12.634  19.215  1.00 97.87           O  
ATOM   3137  HG  SER A 191       1.757  12.378  20.140  1.00 97.87           H  
ATOM   3138  N   ALA A 192      -1.388  11.942  17.180  1.00 97.42           N  
ATOM   3139  H   ALA A 192      -0.937  11.338  16.507  1.00 97.42           H  
ATOM   3140  CA  ALA A 192      -2.446  12.821  16.689  1.00 97.42           C  
ATOM   3141  HA  ALA A 192      -2.213  13.848  16.971  1.00 97.42           H  
ATOM   3142  C   ALA A 192      -3.800  12.467  17.313  1.00 97.42           C  
ATOM   3143  CB  ALA A 192      -2.496  12.742  15.158  1.00 97.42           C  
ATOM   3144  HB1 ALA A 192      -1.524  12.999  14.738  1.00 97.42           H  
ATOM   3145  HB2 ALA A 192      -2.765  11.735  14.840  1.00 97.42           H  
ATOM   3146  HB3 ALA A 192      -3.240  13.443  14.779  1.00 97.42           H  
ATOM   3147  O   ALA A 192      -4.479  13.357  17.817  1.00 97.42           O  
ATOM   3148  N   TYR A 193      -4.147  11.178  17.353  1.00 97.57           N  
ATOM   3149  H   TYR A 193      -3.549  10.503  16.899  1.00 97.57           H  
ATOM   3150  CA  TYR A 193      -5.374  10.692  17.978  1.00 97.57           C  
ATOM   3151  HA  TYR A 193      -6.227  11.182  17.509  1.00 97.57           H  
ATOM   3152  C   TYR A 193      -5.434  11.039  19.469  1.00 97.57           C  
ATOM   3153  CB  TYR A 193      -5.484   9.179  17.743  1.00 97.57           C  
ATOM   3154  HB2 TYR A 193      -5.566   8.993  16.672  1.00 97.57           H  
ATOM   3155  HB3 TYR A 193      -4.575   8.692  18.096  1.00 97.57           H  
ATOM   3156  O   TYR A 193      -6.395  11.654  19.921  1.00 97.57           O  
ATOM   3157  CG  TYR A 193      -6.680   8.560  18.433  1.00 97.57           C  
ATOM   3158  CD1 TYR A 193      -6.500   7.687  19.525  1.00 97.57           C  
ATOM   3159  HD1 TYR A 193      -5.510   7.414  19.858  1.00 97.57           H  
ATOM   3160  CD2 TYR A 193      -7.979   8.905  18.011  1.00 97.57           C  
ATOM   3161  HD2 TYR A 193      -8.121   9.584  17.183  1.00 97.57           H  
ATOM   3162  CE1 TYR A 193      -7.626   7.159  20.184  1.00 97.57           C  
ATOM   3163  HE1 TYR A 193      -7.524   6.463  21.004  1.00 97.57           H  
ATOM   3164  CE2 TYR A 193      -9.103   8.402  18.691  1.00 97.57           C  
ATOM   3165  HE2 TYR A 193     -10.099   8.694  18.393  1.00 97.57           H  
ATOM   3166  OH  TYR A 193      -9.995   7.058  20.466  1.00 97.57           O  
ATOM   3167  HH  TYR A 193     -10.821   7.472  20.206  1.00 97.57           H  
ATOM   3168  CZ  TYR A 193      -8.925   7.527  19.783  1.00 97.57           C  
ATOM   3169  N   ASN A 194      -4.372  10.745  20.228  1.00 96.79           N  
ATOM   3170  H   ASN A 194      -3.604  10.242  19.808  1.00 96.79           H  
ATOM   3171  CA  ASN A 194      -4.344  11.010  21.669  1.00 96.79           C  
ATOM   3172  HA  ASN A 194      -5.217  10.537  22.120  1.00 96.79           H  
ATOM   3173  C   ASN A 194      -4.457  12.501  22.022  1.00 96.79           C  
ATOM   3174  CB  ASN A 194      -3.075  10.386  22.271  1.00 96.79           C  
ATOM   3175  HB2 ASN A 194      -2.930  10.776  23.278  1.00 96.79           H  
ATOM   3176  HB3 ASN A 194      -2.209  10.662  21.669  1.00 96.79           H  
ATOM   3177  O   ASN A 194      -5.020  12.828  23.062  1.00 96.79           O  
ATOM   3178  CG  ASN A 194      -3.172   8.875  22.391  1.00 96.79           C  
ATOM   3179  ND2 ASN A 194      -2.075   8.168  22.269  1.00 96.79           N  
ATOM   3180 HD21 ASN A 194      -2.187   7.168  22.358  1.00 96.79           H  
ATOM   3181 HD22 ASN A 194      -1.215   8.609  21.978  1.00 96.79           H  
ATOM   3182  OD1 ASN A 194      -4.226   8.305  22.628  1.00 96.79           O  
ATOM   3183  N   LYS A 195      -3.956  13.400  21.165  1.00 97.01           N  
ATOM   3184  H   LYS A 195      -3.516  13.056  20.323  1.00 97.01           H  
ATOM   3185  CA  LYS A 195      -4.064  14.857  21.354  1.00 97.01           C  
ATOM   3186  HA  LYS A 195      -3.873  15.105  22.398  1.00 97.01           H  
ATOM   3187  C   LYS A 195      -5.453  15.431  21.060  1.00 97.01           C  
ATOM   3188  CB  LYS A 195      -3.037  15.567  20.466  1.00 97.01           C  
ATOM   3189  HB2 LYS A 195      -3.280  16.629  20.415  1.00 97.01           H  
ATOM   3190  HB3 LYS A 195      -3.096  15.161  19.456  1.00 97.01           H  
ATOM   3191  O   LYS A 195      -5.684  16.577  21.415  1.00 97.01           O  
ATOM   3192  CG  LYS A 195      -1.611  15.435  21.006  1.00 97.01           C  
ATOM   3193  HG2 LYS A 195      -1.541  15.933  21.973  1.00 97.01           H  
ATOM   3194  HG3 LYS A 195      -1.346  14.385  21.130  1.00 97.01           H  
ATOM   3195  CD  LYS A 195      -0.657  16.099  20.013  1.00 97.01           C  
ATOM   3196  HD2 LYS A 195      -0.912  17.155  19.927  1.00 97.01           H  
ATOM   3197  HD3 LYS A 195      -0.773  15.622  19.040  1.00 97.01           H  
ATOM   3198  CE  LYS A 195       0.786  15.945  20.486  1.00 97.01           C  
ATOM   3199  HE2 LYS A 195       0.878  16.395  21.475  1.00 97.01           H  
ATOM   3200  HE3 LYS A 195       1.007  14.881  20.568  1.00 97.01           H  
ATOM   3201  NZ  LYS A 195       1.708  16.593  19.527  1.00 97.01           N  
ATOM   3202  HZ1 LYS A 195       2.665  16.506  19.838  1.00 97.01           H  
ATOM   3203  HZ2 LYS A 195       1.610  16.153  18.623  1.00 97.01           H  
ATOM   3204  HZ3 LYS A 195       1.470  17.569  19.431  1.00 97.01           H  
ATOM   3205  N   HIS A 196      -6.330  14.672  20.404  1.00 96.00           N  
ATOM   3206  H   HIS A 196      -6.059  13.732  20.151  1.00 96.00           H  
ATOM   3207  CA  HIS A 196      -7.628  15.146  19.911  1.00 96.00           C  
ATOM   3208  HA  HIS A 196      -7.802  16.157  20.279  1.00 96.00           H  
ATOM   3209  C   HIS A 196      -8.809  14.315  20.435  1.00 96.00           C  
ATOM   3210  CB  HIS A 196      -7.588  15.196  18.376  1.00 96.00           C  
ATOM   3211  HB2 HIS A 196      -7.310  14.216  17.989  1.00 96.00           H  
ATOM   3212  HB3 HIS A 196      -8.581  15.430  17.993  1.00 96.00           H  
ATOM   3213  O   HIS A 196      -9.893  14.338  19.853  1.00 96.00           O  
ATOM   3214  CG  HIS A 196      -6.640  16.232  17.840  1.00 96.00           C  
ATOM   3215  CD2 HIS A 196      -6.886  17.568  17.711  1.00 96.00           C  
ATOM   3216  HD2 HIS A 196      -7.795  18.068  18.013  1.00 96.00           H  
ATOM   3217  ND1 HIS A 196      -5.347  16.019  17.438  1.00 96.00           N  
ATOM   3218  HD1 HIS A 196      -4.884  15.122  17.450  1.00 96.00           H  
ATOM   3219  CE1 HIS A 196      -4.828  17.201  17.066  1.00 96.00           C  
ATOM   3220  HE1 HIS A 196      -3.813  17.358  16.731  1.00 96.00           H  
ATOM   3221  NE2 HIS A 196      -5.741  18.178  17.196  1.00 96.00           N  
ATOM   3222  N   ARG A 197      -8.620  13.572  21.534  1.00 94.35           N  
ATOM   3223  H   ARG A 197      -7.711  13.616  21.973  1.00 94.35           H  
ATOM   3224  CA  ARG A 197      -9.671  12.745  22.162  1.00 94.35           C  
ATOM   3225  HA  ARG A 197     -10.086  12.057  21.426  1.00 94.35           H  
ATOM   3226  C   ARG A 197     -10.863  13.561  22.677  1.00 94.35           C  
ATOM   3227  CB  ARG A 197      -9.068  11.948  23.328  1.00 94.35           C  
ATOM   3228  HB2 ARG A 197      -8.487  12.621  23.958  1.00 94.35           H  
ATOM   3229  HB3 ARG A 197      -9.881  11.543  23.931  1.00 94.35           H  
ATOM   3230  O   ARG A 197     -11.951  13.022  22.831  1.00 94.35           O  
ATOM   3231  CG  ARG A 197      -8.192  10.773  22.876  1.00 94.35           C  
ATOM   3232  HG2 ARG A 197      -8.808  10.046  22.346  1.00 94.35           H  
ATOM   3233  HG3 ARG A 197      -7.405  11.132  22.213  1.00 94.35           H  
ATOM   3234  CD  ARG A 197      -7.559  10.115  24.110  1.00 94.35           C  
ATOM   3235  HD2 ARG A 197      -8.340   9.911  24.842  1.00 94.35           H  
ATOM   3236  HD3 ARG A 197      -6.862  10.822  24.560  1.00 94.35           H  
ATOM   3237  NE  ARG A 197      -6.836   8.873  23.776  1.00 94.35           N  
ATOM   3238  HE  ARG A 197      -5.946   8.947  23.306  1.00 94.35           H  
ATOM   3239  NH1 ARG A 197      -8.373   7.351  24.566  1.00 94.35           N  
ATOM   3240 HH11 ARG A 197      -8.783   6.457  24.334  1.00 94.35           H  
ATOM   3241 HH12 ARG A 197      -9.023   8.081  24.821  1.00 94.35           H  
ATOM   3242  NH2 ARG A 197      -6.549   6.655  23.510  1.00 94.35           N  
ATOM   3243 HH21 ARG A 197      -5.710   6.850  22.983  1.00 94.35           H  
ATOM   3244 HH22 ARG A 197      -7.100   5.825  23.343  1.00 94.35           H  
ATOM   3245  CZ  ARG A 197      -7.257   7.639  23.965  1.00 94.35           C  
ATOM   3246  N   ASP A 198     -10.657  14.845  22.949  1.00 94.41           N  
ATOM   3247  H   ASP A 198      -9.743  15.238  22.774  1.00 94.41           H  
ATOM   3248  CA  ASP A 198     -11.653  15.802  23.435  1.00 94.41           C  
ATOM   3249  HA  ASP A 198     -12.361  15.277  24.076  1.00 94.41           H  
ATOM   3250  C   ASP A 198     -12.474  16.459  22.311  1.00 94.41           C  
ATOM   3251  CB  ASP A 198     -10.930  16.856  24.293  1.00 94.41           C  
ATOM   3252  HB2 ASP A 198     -11.673  17.514  24.743  1.00 94.41           H  
ATOM   3253  HB3 ASP A 198     -10.404  16.352  25.104  1.00 94.41           H  
ATOM   3254  O   ASP A 198     -13.412  17.211  22.579  1.00 94.41           O  
ATOM   3255  CG  ASP A 198      -9.919  17.693  23.493  1.00 94.41           C  
ATOM   3256  OD1 ASP A 198      -9.095  17.075  22.773  1.00 94.41           O  
ATOM   3257  OD2 ASP A 198      -9.971  18.936  23.604  1.00 94.41           O  
ATOM   3258  N   LYS A 199     -12.158  16.171  21.041  1.00 95.73           N  
ATOM   3259  H   LYS A 199     -11.393  15.532  20.877  1.00 95.73           H  
ATOM   3260  CA  LYS A 199     -12.908  16.694  19.896  1.00 95.73           C  
ATOM   3261  HA  LYS A 199     -12.979  17.772  20.040  1.00 95.73           H  
ATOM   3262  C   LYS A 199     -14.348  16.162  19.847  1.00 95.73           C  
ATOM   3263  CB  LYS A 199     -12.161  16.382  18.589  1.00 95.73           C  
ATOM   3264  HB2 LYS A 199     -12.819  16.575  17.741  1.00 95.73           H  
ATOM   3265  HB3 LYS A 199     -11.912  15.321  18.561  1.00 95.73           H  
ATOM   3266  O   LYS A 199     -14.616  15.063  20.337  1.00 95.73           O  
ATOM   3267  CG  LYS A 199     -10.882  17.209  18.397  1.00 95.73           C  
ATOM   3268  HG2 LYS A 199     -10.175  17.014  19.203  1.00 95.73           H  
ATOM   3269  HG3 LYS A 199     -10.432  16.902  17.453  1.00 95.73           H  
ATOM   3270  CD  LYS A 199     -11.194  18.709  18.343  1.00 95.73           C  
ATOM   3271  HD2 LYS A 199     -11.332  19.091  19.354  1.00 95.73           H  
ATOM   3272  HD3 LYS A 199     -12.124  18.848  17.792  1.00 95.73           H  
ATOM   3273  CE  LYS A 199     -10.066  19.485  17.666  1.00 95.73           C  
ATOM   3274  HE2 LYS A 199      -9.384  18.773  17.203  1.00 95.73           H  
ATOM   3275  HE3 LYS A 199      -9.522  20.061  18.415  1.00 95.73           H  
ATOM   3276  NZ  LYS A 199     -10.624  20.349  16.608  1.00 95.73           N  
ATOM   3277  HZ1 LYS A 199      -9.911  20.886  16.137  1.00 95.73           H  
ATOM   3278  HZ2 LYS A 199     -11.372  20.931  16.959  1.00 95.73           H  
ATOM   3279  HZ3 LYS A 199     -11.051  19.751  15.915  1.00 95.73           H  
ATOM   3280  N   PRO A 200     -15.284  16.887  19.204  1.00 97.09           N  
ATOM   3281  CA  PRO A 200     -16.651  16.410  19.001  1.00 97.09           C  
ATOM   3282  HA  PRO A 200     -17.150  16.383  19.969  1.00 97.09           H  
ATOM   3283  C   PRO A 200     -16.713  15.016  18.354  1.00 97.09           C  
ATOM   3284  CB  PRO A 200     -17.322  17.464  18.113  1.00 97.09           C  
ATOM   3285  HB2 PRO A 200     -18.384  17.566  18.337  1.00 97.09           H  
ATOM   3286  HB3 PRO A 200     -17.175  17.215  17.062  1.00 97.09           H  
ATOM   3287  O   PRO A 200     -15.899  14.688  17.491  1.00 97.09           O  
ATOM   3288  CG  PRO A 200     -16.548  18.741  18.432  1.00 97.09           C  
ATOM   3289  HG2 PRO A 200     -16.596  19.461  17.614  1.00 97.09           H  
ATOM   3290  HG3 PRO A 200     -16.924  19.178  19.357  1.00 97.09           H  
ATOM   3291  CD  PRO A 200     -15.129  18.225  18.647  1.00 97.09           C  
ATOM   3292  HD2 PRO A 200     -14.611  18.162  17.690  1.00 97.09           H  
ATOM   3293  HD3 PRO A 200     -14.598  18.892  19.327  1.00 97.09           H  
ATOM   3294  N   ILE A 201     -17.718  14.216  18.731  1.00 97.68           N  
ATOM   3295  H   ILE A 201     -18.326  14.551  19.465  1.00 97.68           H  
ATOM   3296  CA  ILE A 201     -17.907  12.819  18.285  1.00 97.68           C  
ATOM   3297  HA  ILE A 201     -17.106  12.205  18.696  1.00 97.68           H  
ATOM   3298  C   ILE A 201     -17.842  12.683  16.757  1.00 97.68           C  
ATOM   3299  CB  ILE A 201     -19.262  12.292  18.824  1.00 97.68           C  
ATOM   3300  HB  ILE A 201     -20.034  13.015  18.560  1.00 97.68           H  
ATOM   3301  O   ILE A 201     -17.159  11.798  16.239  1.00 97.68           O  
ATOM   3302  CG1 ILE A 201     -19.220  12.166  20.365  1.00 97.68           C  
ATOM   3303 HG12 ILE A 201     -18.835  13.089  20.797  1.00 97.68           H  
ATOM   3304 HG13 ILE A 201     -18.537  11.364  20.644  1.00 97.68           H  
ATOM   3305  CG2 ILE A 201     -19.658  10.945  18.195  1.00 97.68           C  
ATOM   3306 HG21 ILE A 201     -20.638  10.645  18.567  1.00 97.68           H  
ATOM   3307 HG22 ILE A 201     -19.751  11.026  17.112  1.00 97.68           H  
ATOM   3308 HG23 ILE A 201     -18.926  10.177  18.446  1.00 97.68           H  
ATOM   3309  CD1 ILE A 201     -20.589  11.910  21.011  1.00 97.68           C  
ATOM   3310 HD11 ILE A 201     -21.291  12.688  20.708  1.00 97.68           H  
ATOM   3311 HD12 ILE A 201     -20.485  11.935  22.096  1.00 97.68           H  
ATOM   3312 HD13 ILE A 201     -20.984  10.935  20.727  1.00 97.68           H  
ATOM   3313  N   ASN A 202     -18.518  13.576  16.029  1.00 97.45           N  
ATOM   3314  H   ASN A 202     -19.010  14.321  16.503  1.00 97.45           H  
ATOM   3315  CA  ASN A 202     -18.526  13.561  14.568  1.00 97.45           C  
ATOM   3316  HA  ASN A 202     -18.794  12.558  14.233  1.00 97.45           H  
ATOM   3317  C   ASN A 202     -17.138  13.828  13.974  1.00 97.45           C  
ATOM   3318  CB  ASN A 202     -19.589  14.544  14.051  1.00 97.45           C  
ATOM   3319  HB2 ASN A 202     -20.561  14.289  14.475  1.00 97.45           H  
ATOM   3320  HB3 ASN A 202     -19.660  14.438  12.968  1.00 97.45           H  
ATOM   3321  O   ASN A 202     -16.754  13.156  13.022  1.00 97.45           O  
ATOM   3322  CG  ASN A 202     -19.262  15.984  14.398  1.00 97.45           C  
ATOM   3323  ND2 ASN A 202     -18.918  16.795  13.426  1.00 97.45           N  
ATOM   3324 HD21 ASN A 202     -18.558  17.699  13.699  1.00 97.45           H  
ATOM   3325 HD22 ASN A 202     -18.768  16.423  12.500  1.00 97.45           H  
ATOM   3326  OD1 ASN A 202     -19.285  16.383  15.552  1.00 97.45           O  
ATOM   3327  N   GLU A 203     -16.362  14.743  14.562  1.00 97.01           N  
ATOM   3328  H   GLU A 203     -16.679  15.165  15.423  1.00 97.01           H  
ATOM   3329  CA  GLU A 203     -15.002  15.056  14.106  1.00 97.01           C  
ATOM   3330  HA  GLU A 203     -15.028  15.224  13.029  1.00 97.01           H  
ATOM   3331  C   GLU A 203     -14.053  13.876  14.359  1.00 97.01           C  
ATOM   3332  CB  GLU A 203     -14.513  16.352  14.789  1.00 97.01           C  
ATOM   3333  HB2 GLU A 203     -15.270  17.122  14.639  1.00 97.01           H  
ATOM   3334  HB3 GLU A 203     -14.407  16.179  15.859  1.00 97.01           H  
ATOM   3335  O   GLU A 203     -13.251  13.534  13.488  1.00 97.01           O  
ATOM   3336  CG  GLU A 203     -13.171  16.868  14.230  1.00 97.01           C  
ATOM   3337  HG2 GLU A 203     -13.273  17.012  13.155  1.00 97.01           H  
ATOM   3338  HG3 GLU A 203     -12.410  16.105  14.395  1.00 97.01           H  
ATOM   3339  CD  GLU A 203     -12.685  18.189  14.867  1.00 97.01           C  
ATOM   3340  OE1 GLU A 203     -11.485  18.531  14.724  1.00 97.01           O  
ATOM   3341  OE2 GLU A 203     -13.461  18.900  15.541  1.00 97.01           O  
ATOM   3342  N   GLN A 204     -14.178  13.200  15.509  1.00 97.73           N  
ATOM   3343  H   GLN A 204     -14.855  13.522  16.185  1.00 97.73           H  
ATOM   3344  CA  GLN A 204     -13.405  11.987  15.800  1.00 97.73           C  
ATOM   3345  HA  GLN A 204     -12.344  12.219  15.705  1.00 97.73           H  
ATOM   3346  C   GLN A 204     -13.714  10.866  14.795  1.00 97.73           C  
ATOM   3347  CB  GLN A 204     -13.669  11.496  17.234  1.00 97.73           C  
ATOM   3348  HB2 GLN A 204     -14.737  11.341  17.386  1.00 97.73           H  
ATOM   3349  HB3 GLN A 204     -13.167  10.536  17.356  1.00 97.73           H  
ATOM   3350  O   GLN A 204     -12.796  10.269  14.227  1.00 97.73           O  
ATOM   3351  CG  GLN A 204     -13.139  12.457  18.307  1.00 97.73           C  
ATOM   3352  HG2 GLN A 204     -12.104  12.719  18.087  1.00 97.73           H  
ATOM   3353  HG3 GLN A 204     -13.732  13.372  18.304  1.00 97.73           H  
ATOM   3354  CD  GLN A 204     -13.176  11.824  19.695  1.00 97.73           C  
ATOM   3355  NE2 GLN A 204     -13.897  12.385  20.636  1.00 97.73           N  
ATOM   3356 HE21 GLN A 204     -13.660  12.094  21.574  1.00 97.73           H  
ATOM   3357 HE22 GLN A 204     -14.290  13.303  20.490  1.00 97.73           H  
ATOM   3358  OE1 GLN A 204     -12.532  10.820  19.956  1.00 97.73           O  
ATOM   3359  N   ALA A 205     -14.998  10.611  14.529  1.00 98.01           N  
ATOM   3360  H   ALA A 205     -15.705  11.131  15.029  1.00 98.01           H  
ATOM   3361  CA  ALA A 205     -15.432   9.573  13.598  1.00 98.01           C  
ATOM   3362  HA  ALA A 205     -14.974   8.628  13.891  1.00 98.01           H  
ATOM   3363  C   ALA A 205     -14.994   9.851  12.154  1.00 98.01           C  
ATOM   3364  CB  ALA A 205     -16.950   9.436  13.708  1.00 98.01           C  
ATOM   3365  HB1 ALA A 205     -17.302   8.645  13.046  1.00 98.01           H  
ATOM   3366  HB2 ALA A 205     -17.220   9.194  14.736  1.00 98.01           H  
ATOM   3367  HB3 ALA A 205     -17.424  10.380  13.437  1.00 98.01           H  
ATOM   3368  O   ALA A 205     -14.418   8.972  11.511  1.00 98.01           O  
ATOM   3369  N   GLU A 206     -15.199  11.074  11.655  1.00 97.02           N  
ATOM   3370  H   GLU A 206     -15.676  11.760  12.222  1.00 97.02           H  
ATOM   3371  CA  GLU A 206     -14.724  11.493  10.330  1.00 97.02           C  
ATOM   3372  HA  GLU A 206     -15.185  10.875   9.560  1.00 97.02           H  
ATOM   3373  C   GLU A 206     -13.205  11.326  10.203  1.00 97.02           C  
ATOM   3374  CB  GLU A 206     -15.098  12.962  10.077  1.00 97.02           C  
ATOM   3375  HB2 GLU A 206     -14.823  13.551  10.952  1.00 97.02           H  
ATOM   3376  HB3 GLU A 206     -14.518  13.323   9.228  1.00 97.02           H  
ATOM   3377  O   GLU A 206     -12.706  10.881   9.165  1.00 97.02           O  
ATOM   3378  CG  GLU A 206     -16.589  13.167   9.755  1.00 97.02           C  
ATOM   3379  HG2 GLU A 206     -17.200  12.706  10.531  1.00 97.02           H  
ATOM   3380  HG3 GLU A 206     -16.811  12.651   8.820  1.00 97.02           H  
ATOM   3381  CD  GLU A 206     -16.973  14.654   9.615  1.00 97.02           C  
ATOM   3382  OE1 GLU A 206     -18.183  14.938   9.459  1.00 97.02           O  
ATOM   3383  OE2 GLU A 206     -16.066  15.519   9.639  1.00 97.02           O  
ATOM   3384  N   ASN A 207     -12.452  11.616  11.270  1.00 97.07           N  
ATOM   3385  H   ASN A 207     -12.892  11.988  12.100  1.00 97.07           H  
ATOM   3386  CA  ASN A 207     -11.007  11.449  11.243  1.00 97.07           C  
ATOM   3387  HA  ASN A 207     -10.654  11.941  10.337  1.00 97.07           H  
ATOM   3388  C   ASN A 207     -10.567   9.988  11.135  1.00 97.07           C  
ATOM   3389  CB  ASN A 207     -10.355  12.108  12.462  1.00 97.07           C  
ATOM   3390  HB2 ASN A 207     -10.915  12.990  12.776  1.00 97.07           H  
ATOM   3391  HB3 ASN A 207     -10.293  11.418  13.303  1.00 97.07           H  
ATOM   3392  O   ASN A 207      -9.689   9.670  10.331  1.00 97.07           O  
ATOM   3393  CG  ASN A 207      -8.980  12.538  12.039  1.00 97.07           C  
ATOM   3394  ND2 ASN A 207      -8.957  13.658  11.349  1.00 97.07           N  
ATOM   3395 HD21 ASN A 207      -8.104  13.979  10.914  1.00 97.07           H  
ATOM   3396 HD22 ASN A 207      -9.815  14.189  11.305  1.00 97.07           H  
ATOM   3397  OD1 ASN A 207      -7.970  11.861  12.181  1.00 97.07           O  
ATOM   3398  N   ILE A 208     -11.191   9.094  11.904  1.00 97.23           N  
ATOM   3399  H   ILE A 208     -11.891   9.422  12.555  1.00 97.23           H  
ATOM   3400  CA  ILE A 208     -10.904   7.657  11.827  1.00 97.23           C  
ATOM   3401  HA  ILE A 208      -9.827   7.519  11.916  1.00 97.23           H  
ATOM   3402  C   ILE A 208     -11.308   7.093  10.460  1.00 97.23           C  
ATOM   3403  CB  ILE A 208     -11.570   6.908  12.997  1.00 97.23           C  
ATOM   3404  HB  ILE A 208     -12.622   7.191  13.042  1.00 97.23           H  
ATOM   3405  O   ILE A 208     -10.570   6.291   9.889  1.00 97.23           O  
ATOM   3406  CG1 ILE A 208     -10.875   7.333  14.312  1.00 97.23           C  
ATOM   3407 HG12 ILE A 208      -9.806   7.127  14.253  1.00 97.23           H  
ATOM   3408 HG13 ILE A 208     -11.003   8.406  14.457  1.00 97.23           H  
ATOM   3409  CG2 ILE A 208     -11.493   5.381  12.802  1.00 97.23           C  
ATOM   3410 HG21 ILE A 208     -10.453   5.062  12.727  1.00 97.23           H  
ATOM   3411 HG22 ILE A 208     -11.966   4.870  13.641  1.00 97.23           H  
ATOM   3412 HG23 ILE A 208     -12.030   5.076  11.904  1.00 97.23           H  
ATOM   3413  CD1 ILE A 208     -11.447   6.629  15.538  1.00 97.23           C  
ATOM   3414 HD11 ILE A 208     -11.212   7.195  16.440  1.00 97.23           H  
ATOM   3415 HD12 ILE A 208     -12.526   6.566  15.401  1.00 97.23           H  
ATOM   3416 HD13 ILE A 208     -11.029   5.626  15.629  1.00 97.23           H  
ATOM   3417  N   ILE A 209     -12.419   7.555   9.878  1.00 96.92           N  
ATOM   3418  H   ILE A 209     -13.008   8.194  10.393  1.00 96.92           H  
ATOM   3419  CA  ILE A 209     -12.809   7.170   8.515  1.00 96.92           C  
ATOM   3420  HA  ILE A 209     -12.876   6.083   8.476  1.00 96.92           H  
ATOM   3421  C   ILE A 209     -11.723   7.581   7.507  1.00 96.92           C  
ATOM   3422  CB  ILE A 209     -14.204   7.738   8.168  1.00 96.92           C  
ATOM   3423  HB  ILE A 209     -14.216   8.802   8.407  1.00 96.92           H  
ATOM   3424  O   ILE A 209     -11.299   6.764   6.687  1.00 96.92           O  
ATOM   3425  CG1 ILE A 209     -15.291   7.022   9.005  1.00 96.92           C  
ATOM   3426 HG12 ILE A 209     -14.967   6.940  10.043  1.00 96.92           H  
ATOM   3427 HG13 ILE A 209     -15.431   6.008   8.631  1.00 96.92           H  
ATOM   3428  CG2 ILE A 209     -14.509   7.577   6.666  1.00 96.92           C  
ATOM   3429 HG21 ILE A 209     -14.417   6.531   6.372  1.00 96.92           H  
ATOM   3430 HG22 ILE A 209     -13.825   8.183   6.071  1.00 96.92           H  
ATOM   3431 HG23 ILE A 209     -15.518   7.924   6.444  1.00 96.92           H  
ATOM   3432  CD1 ILE A 209     -16.643   7.747   9.007  1.00 96.92           C  
ATOM   3433 HD11 ILE A 209     -16.509   8.782   9.323  1.00 96.92           H  
ATOM   3434 HD12 ILE A 209     -17.098   7.723   8.017  1.00 96.92           H  
ATOM   3435 HD13 ILE A 209     -17.315   7.252   9.709  1.00 96.92           H  
ATOM   3436  N   HIS A 210     -11.200   8.809   7.592  1.00 95.48           N  
ATOM   3437  H   HIS A 210     -11.598   9.459   8.255  1.00 95.48           H  
ATOM   3438  CA  HIS A 210     -10.085   9.250   6.744  1.00 95.48           C  
ATOM   3439  HA  HIS A 210     -10.356   9.085   5.701  1.00 95.48           H  
ATOM   3440  C   HIS A 210      -8.793   8.451   6.988  1.00 95.48           C  
ATOM   3441  CB  HIS A 210      -9.835  10.748   6.960  1.00 95.48           C  
ATOM   3442  HB2 HIS A 210      -9.677  10.938   8.021  1.00 95.48           H  
ATOM   3443  HB3 HIS A 210      -8.920  11.025   6.436  1.00 95.48           H  
ATOM   3444  O   HIS A 210      -8.039   8.181   6.040  1.00 95.48           O  
ATOM   3445  CG  HIS A 210     -10.933  11.653   6.460  1.00 95.48           C  
ATOM   3446  CD2 HIS A 210     -11.820  11.408   5.444  1.00 95.48           C  
ATOM   3447  HD2 HIS A 210     -11.882  10.507   4.851  1.00 95.48           H  
ATOM   3448  ND1 HIS A 210     -11.208  12.915   6.934  1.00 95.48           N  
ATOM   3449  HD1 HIS A 210     -10.849  13.314   7.789  1.00 95.48           H  
ATOM   3450  CE1 HIS A 210     -12.239  13.411   6.229  1.00 95.48           C  
ATOM   3451  HE1 HIS A 210     -12.734  14.350   6.428  1.00 95.48           H  
ATOM   3452  NE2 HIS A 210     -12.625  12.538   5.287  1.00 95.48           N  
ATOM   3453  N   LEU A 211      -8.551   8.026   8.232  1.00 96.05           N  
ATOM   3454  H   LEU A 211      -9.192   8.313   8.959  1.00 96.05           H  
ATOM   3455  CA  LEU A 211      -7.401   7.215   8.625  1.00 96.05           C  
ATOM   3456  HA  LEU A 211      -6.507   7.751   8.305  1.00 96.05           H  
ATOM   3457  C   LEU A 211      -7.375   5.845   7.929  1.00 96.05           C  
ATOM   3458  CB  LEU A 211      -7.366   7.101  10.161  1.00 96.05           C  
ATOM   3459  HB2 LEU A 211      -8.289   6.630  10.499  1.00 96.05           H  
ATOM   3460  HB3 LEU A 211      -7.329   8.105  10.585  1.00 96.05           H  
ATOM   3461  O   LEU A 211      -6.287   5.303   7.743  1.00 96.05           O  
ATOM   3462  CG  LEU A 211      -6.212   6.271  10.745  1.00 96.05           C  
ATOM   3463  HG  LEU A 211      -6.278   5.246  10.382  1.00 96.05           H  
ATOM   3464  CD1 LEU A 211      -4.843   6.840  10.375  1.00 96.05           C  
ATOM   3465 HD11 LEU A 211      -4.751   7.854  10.763  1.00 96.05           H  
ATOM   3466 HD12 LEU A 211      -4.719   6.844   9.292  1.00 96.05           H  
ATOM   3467 HD13 LEU A 211      -4.069   6.205  10.806  1.00 96.05           H  
ATOM   3468  CD2 LEU A 211      -6.336   6.240  12.268  1.00 96.05           C  
ATOM   3469 HD21 LEU A 211      -7.326   5.881  12.550  1.00 96.05           H  
ATOM   3470 HD22 LEU A 211      -6.203   7.240  12.681  1.00 96.05           H  
ATOM   3471 HD23 LEU A 211      -5.595   5.564  12.694  1.00 96.05           H  
ATOM   3472  N   PHE A 212      -8.492   5.311   7.422  1.00 96.16           N  
ATOM   3473  H   PHE A 212      -9.381   5.744   7.625  1.00 96.16           H  
ATOM   3474  CA  PHE A 212      -8.468   4.076   6.619  1.00 96.16           C  
ATOM   3475  HA  PHE A 212      -7.941   3.320   7.201  1.00 96.16           H  
ATOM   3476  C   PHE A 212      -7.668   4.195   5.311  1.00 96.16           C  
ATOM   3477  CB  PHE A 212      -9.886   3.558   6.362  1.00 96.16           C  
ATOM   3478  HB2 PHE A 212     -10.444   4.320   5.817  1.00 96.16           H  
ATOM   3479  HB3 PHE A 212      -9.826   2.676   5.725  1.00 96.16           H  
ATOM   3480  O   PHE A 212      -7.248   3.185   4.748  1.00 96.16           O  
ATOM   3481  CG  PHE A 212     -10.641   3.165   7.616  1.00 96.16           C  
ATOM   3482  CD1 PHE A 212     -10.038   2.343   8.591  1.00 96.16           C  
ATOM   3483  HD1 PHE A 212      -9.038   1.962   8.448  1.00 96.16           H  
ATOM   3484  CD2 PHE A 212     -11.952   3.629   7.811  1.00 96.16           C  
ATOM   3485  HD2 PHE A 212     -12.425   4.247   7.062  1.00 96.16           H  
ATOM   3486  CE1 PHE A 212     -10.719   2.045   9.782  1.00 96.16           C  
ATOM   3487  HE1 PHE A 212     -10.247   1.451  10.550  1.00 96.16           H  
ATOM   3488  CE2 PHE A 212     -12.636   3.326   8.997  1.00 96.16           C  
ATOM   3489  HE2 PHE A 212     -13.632   3.713   9.157  1.00 96.16           H  
ATOM   3490  CZ  PHE A 212     -12.007   2.565   9.992  1.00 96.16           C  
ATOM   3491  HZ  PHE A 212     -12.515   2.406  10.932  1.00 96.16           H  
ATOM   3492  N   THR A 213      -7.307   5.408   4.877  1.00 95.55           N  
ATOM   3493  H   THR A 213      -7.693   6.213   5.350  1.00 95.55           H  
ATOM   3494  CA  THR A 213      -6.285   5.612   3.829  1.00 95.55           C  
ATOM   3495  HA  THR A 213      -6.636   5.144   2.909  1.00 95.55           H  
ATOM   3496  C   THR A 213      -4.935   4.976   4.207  1.00 95.55           C  
ATOM   3497  CB  THR A 213      -6.074   7.111   3.566  1.00 95.55           C  
ATOM   3498  HB  THR A 213      -5.613   7.577   4.437  1.00 95.55           H  
ATOM   3499  O   THR A 213      -4.187   4.491   3.349  1.00 95.55           O  
ATOM   3500  CG2 THR A 213      -5.195   7.356   2.338  1.00 95.55           C  
ATOM   3501 HG21 THR A 213      -5.215   8.416   2.085  1.00 95.55           H  
ATOM   3502 HG22 THR A 213      -4.166   7.067   2.550  1.00 95.55           H  
ATOM   3503 HG23 THR A 213      -5.576   6.786   1.491  1.00 95.55           H  
ATOM   3504  OG1 THR A 213      -7.298   7.754   3.314  1.00 95.55           O  
ATOM   3505  HG1 THR A 213      -7.701   7.960   4.160  1.00 95.55           H  
ATOM   3506  N   PHE A 214      -4.614   4.927   5.502  1.00 96.74           N  
ATOM   3507  H   PHE A 214      -5.276   5.289   6.174  1.00 96.74           H  
ATOM   3508  CA  PHE A 214      -3.419   4.278   6.029  1.00 96.74           C  
ATOM   3509  HA  PHE A 214      -2.556   4.651   5.477  1.00 96.74           H  
ATOM   3510  C   PHE A 214      -3.473   2.756   5.852  1.00 96.74           C  
ATOM   3511  CB  PHE A 214      -3.261   4.650   7.509  1.00 96.74           C  
ATOM   3512  HB2 PHE A 214      -4.122   4.263   8.054  1.00 96.74           H  
ATOM   3513  HB3 PHE A 214      -3.270   5.736   7.605  1.00 96.74           H  
ATOM   3514  O   PHE A 214      -2.487   2.161   5.407  1.00 96.74           O  
ATOM   3515  CG  PHE A 214      -2.021   4.115   8.192  1.00 96.74           C  
ATOM   3516  CD1 PHE A 214      -2.138   3.502   9.453  1.00 96.74           C  
ATOM   3517  HD1 PHE A 214      -3.102   3.417   9.932  1.00 96.74           H  
ATOM   3518  CD2 PHE A 214      -0.754   4.242   7.590  1.00 96.74           C  
ATOM   3519  HD2 PHE A 214      -0.657   4.725   6.629  1.00 96.74           H  
ATOM   3520  CE1 PHE A 214      -0.994   3.019  10.108  1.00 96.74           C  
ATOM   3521  HE1 PHE A 214      -1.086   2.571  11.086  1.00 96.74           H  
ATOM   3522  CE2 PHE A 214       0.389   3.748   8.242  1.00 96.74           C  
ATOM   3523  HE2 PHE A 214       1.362   3.846   7.784  1.00 96.74           H  
ATOM   3524  CZ  PHE A 214       0.268   3.141   9.503  1.00 96.74           C  
ATOM   3525  HZ  PHE A 214       1.147   2.783  10.019  1.00 96.74           H  
ATOM   3526  N   THR A 215      -4.629   2.135   6.102  1.00 96.56           N  
ATOM   3527  H   THR A 215      -5.419   2.688   6.403  1.00 96.56           H  
ATOM   3528  CA  THR A 215      -4.823   0.673   6.114  1.00 96.56           C  
ATOM   3529  HA  THR A 215      -3.848   0.200   6.235  1.00 96.56           H  
ATOM   3530  C   THR A 215      -5.392   0.086   4.821  1.00 96.56           C  
ATOM   3531  CB  THR A 215      -5.681   0.244   7.310  1.00 96.56           C  
ATOM   3532  HB  THR A 215      -5.792  -0.840   7.301  1.00 96.56           H  
ATOM   3533  O   THR A 215      -5.468  -1.134   4.694  1.00 96.56           O  
ATOM   3534  CG2 THR A 215      -5.077   0.674   8.647  1.00 96.56           C  
ATOM   3535 HG21 THR A 215      -4.062   0.290   8.746  1.00 96.56           H  
ATOM   3536 HG22 THR A 215      -5.681   0.276   9.462  1.00 96.56           H  
ATOM   3537 HG23 THR A 215      -5.061   1.761   8.725  1.00 96.56           H  
ATOM   3538  OG1 THR A 215      -6.941   0.852   7.216  1.00 96.56           O  
ATOM   3539  HG1 THR A 215      -7.547   0.379   7.791  1.00 96.56           H  
ATOM   3540  N   SER A 216      -5.711   0.931   3.838  1.00 95.23           N  
ATOM   3541  H   SER A 216      -5.812   1.903   4.089  1.00 95.23           H  
ATOM   3542  CA  SER A 216      -6.263   0.534   2.537  1.00 95.23           C  
ATOM   3543  HA  SER A 216      -7.222   0.048   2.714  1.00 95.23           H  
ATOM   3544  C   SER A 216      -5.383  -0.442   1.746  1.00 95.23           C  
ATOM   3545  CB  SER A 216      -6.521   1.784   1.688  1.00 95.23           C  
ATOM   3546  HB2 SER A 216      -6.981   1.488   0.745  1.00 95.23           H  
ATOM   3547  HB3 SER A 216      -7.214   2.438   2.218  1.00 95.23           H  
ATOM   3548  O   SER A 216      -4.152  -0.436   1.858  1.00 95.23           O  
ATOM   3549  OG  SER A 216      -5.312   2.488   1.423  1.00 95.23           O  
ATOM   3550  HG  SER A 216      -5.563   3.274   0.931  1.00 95.23           H  
ATOM   3551  N   PHE A 217      -6.000  -1.239   0.879  1.00 95.16           N  
ATOM   3552  H   PHE A 217      -7.009  -1.234   0.838  1.00 95.16           H  
ATOM   3553  CA  PHE A 217      -5.281  -2.041  -0.107  1.00 95.16           C  
ATOM   3554  HA  PHE A 217      -4.513  -2.617   0.410  1.00 95.16           H  
ATOM   3555  C   PHE A 217      -4.605  -1.162  -1.177  1.00 95.16           C  
ATOM   3556  CB  PHE A 217      -6.270  -3.022  -0.736  1.00 95.16           C  
ATOM   3557  HB2 PHE A 217      -7.056  -2.457  -1.236  1.00 95.16           H  
ATOM   3558  HB3 PHE A 217      -6.752  -3.594   0.056  1.00 95.16           H  
ATOM   3559  O   PHE A 217      -5.099  -0.098  -1.547  1.00 95.16           O  
ATOM   3560  CG  PHE A 217      -5.670  -4.001  -1.719  1.00 95.16           C  
ATOM   3561  CD1 PHE A 217      -5.719  -3.718  -3.095  1.00 95.16           C  
ATOM   3562  HD1 PHE A 217      -6.142  -2.785  -3.438  1.00 95.16           H  
ATOM   3563  CD2 PHE A 217      -5.148  -5.229  -1.271  1.00 95.16           C  
ATOM   3564  HD2 PHE A 217      -5.145  -5.455  -0.215  1.00 95.16           H  
ATOM   3565  CE1 PHE A 217      -5.298  -4.680  -4.026  1.00 95.16           C  
ATOM   3566  HE1 PHE A 217      -5.387  -4.483  -5.084  1.00 95.16           H  
ATOM   3567  CE2 PHE A 217      -4.728  -6.194  -2.204  1.00 95.16           C  
ATOM   3568  HE2 PHE A 217      -4.396  -7.165  -1.868  1.00 95.16           H  
ATOM   3569  CZ  PHE A 217      -4.830  -5.927  -3.580  1.00 95.16           C  
ATOM   3570  HZ  PHE A 217      -4.579  -6.690  -4.303  1.00 95.16           H  
ATOM   3571  N   GLY A 218      -3.472  -1.616  -1.718  1.00 95.48           N  
ATOM   3572  H   GLY A 218      -3.122  -2.515  -1.419  1.00 95.48           H  
ATOM   3573  CA  GLY A 218      -2.812  -0.980  -2.856  1.00 95.48           C  
ATOM   3574  HA2 GLY A 218      -3.573  -0.566  -3.517  1.00 95.48           H  
ATOM   3575  HA3 GLY A 218      -2.276  -1.742  -3.422  1.00 95.48           H  
ATOM   3576  C   GLY A 218      -1.814   0.123  -2.493  1.00 95.48           C  
ATOM   3577  O   GLY A 218      -1.009   0.002  -1.559  1.00 95.48           O  
ATOM   3578  N   ALA A 219      -1.785   1.167  -3.325  1.00 94.95           N  
ATOM   3579  H   ALA A 219      -2.504   1.227  -4.032  1.00 94.95           H  
ATOM   3580  CA  ALA A 219      -0.773   2.213  -3.279  1.00 94.95           C  
ATOM   3581  HA  ALA A 219       0.202   1.726  -3.300  1.00 94.95           H  
ATOM   3582  C   ALA A 219      -0.901   3.072  -2.009  1.00 94.95           C  
ATOM   3583  CB  ALA A 219      -0.865   3.077  -4.542  1.00 94.95           C  
ATOM   3584  HB1 ALA A 219      -1.809   3.623  -4.542  1.00 94.95           H  
ATOM   3585  HB2 ALA A 219      -0.826   2.449  -5.432  1.00 94.95           H  
ATOM   3586  HB3 ALA A 219      -0.042   3.791  -4.560  1.00 94.95           H  
ATOM   3587  O   ALA A 219      -1.952   3.663  -1.772  1.00 94.95           O  
ATOM   3588  N   PRO A 220       0.172   3.218  -1.214  1.00 95.43           N  
ATOM   3589  CA  PRO A 220       0.190   4.166  -0.108  1.00 95.43           C  
ATOM   3590  HA  PRO A 220      -0.603   3.901   0.591  1.00 95.43           H  
ATOM   3591  C   PRO A 220      -0.021   5.607  -0.600  1.00 95.43           C  
ATOM   3592  CB  PRO A 220       1.552   3.960   0.564  1.00 95.43           C  
ATOM   3593  HB2 PRO A 220       1.512   4.129   1.641  1.00 95.43           H  
ATOM   3594  HB3 PRO A 220       2.305   4.590   0.091  1.00 95.43           H  
ATOM   3595  O   PRO A 220       0.621   6.045  -1.563  1.00 95.43           O  
ATOM   3596  CG  PRO A 220       1.890   2.515   0.217  1.00 95.43           C  
ATOM   3597  HG2 PRO A 220       2.959   2.304   0.256  1.00 95.43           H  
ATOM   3598  HG3 PRO A 220       1.330   1.842   0.867  1.00 95.43           H  
ATOM   3599  CD  PRO A 220       1.375   2.405  -1.207  1.00 95.43           C  
ATOM   3600  HD2 PRO A 220       2.104   2.818  -1.905  1.00 95.43           H  
ATOM   3601  HD3 PRO A 220       1.170   1.360  -1.439  1.00 95.43           H  
ATOM   3602  N   ALA A 221      -0.877   6.354   0.093  1.00 95.82           N  
ATOM   3603  H   ALA A 221      -1.376   5.937   0.866  1.00 95.82           H  
ATOM   3604  CA  ALA A 221      -1.156   7.765  -0.159  1.00 95.82           C  
ATOM   3605  HA  ALA A 221      -0.547   8.118  -0.991  1.00 95.82           H  
ATOM   3606  C   ALA A 221      -0.795   8.609   1.070  1.00 95.82           C  
ATOM   3607  CB  ALA A 221      -2.624   7.919  -0.567  1.00 95.82           C  
ATOM   3608  HB1 ALA A 221      -2.828   7.329  -1.460  1.00 95.82           H  
ATOM   3609  HB2 ALA A 221      -3.272   7.576   0.240  1.00 95.82           H  
ATOM   3610  HB3 ALA A 221      -2.849   8.966  -0.771  1.00 95.82           H  
ATOM   3611  O   ALA A 221      -0.774   8.097   2.188  1.00 95.82           O  
ATOM   3612  N   THR A 222      -0.435   9.875   0.848  1.00 96.68           N  
ATOM   3613  H   THR A 222      -0.525  10.246  -0.086  1.00 96.68           H  
ATOM   3614  CA  THR A 222      -0.316  10.853   1.937  1.00 96.68           C  
ATOM   3615  HA  THR A 222       0.247  10.421   2.764  1.00 96.68           H  
ATOM   3616  C   THR A 222      -1.725  11.166   2.421  1.00 96.68           C  
ATOM   3617  CB  THR A 222       0.405  12.129   1.468  1.00 96.68           C  
ATOM   3618  HB  THR A 222      -0.089  12.510   0.574  1.00 96.68           H  
ATOM   3619  O   THR A 222      -2.628  11.332   1.602  1.00 96.68           O  
ATOM   3620  CG2 THR A 222       0.455  13.250   2.504  1.00 96.68           C  
ATOM   3621 HG21 THR A 222      -0.552  13.596   2.737  1.00 96.68           H  
ATOM   3622 HG22 THR A 222       1.019  14.095   2.109  1.00 96.68           H  
ATOM   3623 HG23 THR A 222       0.936  12.907   3.420  1.00 96.68           H  
ATOM   3624  OG1 THR A 222       1.749  11.817   1.151  1.00 96.68           O  
ATOM   3625  HG1 THR A 222       2.275  12.531   1.517  1.00 96.68           H  
ATOM   3626  N   PHE A 223      -1.915  11.232   3.731  1.00 95.45           N  
ATOM   3627  H   PHE A 223      -1.127  11.123   4.354  1.00 95.45           H  
ATOM   3628  CA  PHE A 223      -3.219  11.470   4.342  1.00 95.45           C  
ATOM   3629  HA  PHE A 223      -3.878  11.944   3.615  1.00 95.45           H  
ATOM   3630  C   PHE A 223      -3.089  12.435   5.518  1.00 95.45           C  
ATOM   3631  CB  PHE A 223      -3.863  10.131   4.741  1.00 95.45           C  
ATOM   3632  HB2 PHE A 223      -4.871  10.319   5.111  1.00 95.45           H  
ATOM   3633  HB3 PHE A 223      -3.965   9.519   3.845  1.00 95.45           H  
ATOM   3634  O   PHE A 223      -1.988  12.697   6.007  1.00 95.45           O  
ATOM   3635  CG  PHE A 223      -3.098   9.335   5.782  1.00 95.45           C  
ATOM   3636  CD1 PHE A 223      -2.023   8.517   5.392  1.00 95.45           C  
ATOM   3637  HD1 PHE A 223      -1.755   8.451   4.348  1.00 95.45           H  
ATOM   3638  CD2 PHE A 223      -3.455   9.411   7.140  1.00 95.45           C  
ATOM   3639  HD2 PHE A 223      -4.291  10.020   7.453  1.00 95.45           H  
ATOM   3640  CE1 PHE A 223      -1.289   7.796   6.349  1.00 95.45           C  
ATOM   3641  HE1 PHE A 223      -0.456   7.182   6.039  1.00 95.45           H  
ATOM   3642  CE2 PHE A 223      -2.727   8.685   8.097  1.00 95.45           C  
ATOM   3643  HE2 PHE A 223      -3.009   8.741   9.138  1.00 95.45           H  
ATOM   3644  CZ  PHE A 223      -1.641   7.883   7.707  1.00 95.45           C  
ATOM   3645  HZ  PHE A 223      -1.093   7.326   8.453  1.00 95.45           H  
ATOM   3646  N   LYS A 224      -4.222  12.983   5.954  1.00 94.43           N  
ATOM   3647  H   LYS A 224      -5.094  12.667   5.556  1.00 94.43           H  
ATOM   3648  CA  LYS A 224      -4.307  13.791   7.170  1.00 94.43           C  
ATOM   3649  HA  LYS A 224      -3.307  14.061   7.509  1.00 94.43           H  
ATOM   3650  C   LYS A 224      -4.942  12.964   8.281  1.00 94.43           C  
ATOM   3651  CB  LYS A 224      -5.084  15.088   6.916  1.00 94.43           C  
ATOM   3652  HB2 LYS A 224      -5.242  15.581   7.875  1.00 94.43           H  
ATOM   3653  HB3 LYS A 224      -6.059  14.855   6.488  1.00 94.43           H  
ATOM   3654  O   LYS A 224      -5.933  12.283   8.039  1.00 94.43           O  
ATOM   3655  CG  LYS A 224      -4.319  16.047   5.991  1.00 94.43           C  
ATOM   3656  HG2 LYS A 224      -3.324  16.220   6.402  1.00 94.43           H  
ATOM   3657  HG3 LYS A 224      -4.224  15.611   4.997  1.00 94.43           H  
ATOM   3658  CD  LYS A 224      -5.064  17.383   5.899  1.00 94.43           C  
ATOM   3659  HD2 LYS A 224      -5.200  17.775   6.907  1.00 94.43           H  
ATOM   3660  HD3 LYS A 224      -6.044  17.217   5.452  1.00 94.43           H  
ATOM   3661  CE  LYS A 224      -4.273  18.395   5.066  1.00 94.43           C  
ATOM   3662  HE2 LYS A 224      -4.183  18.020   4.046  1.00 94.43           H  
ATOM   3663  HE3 LYS A 224      -3.271  18.475   5.486  1.00 94.43           H  
ATOM   3664  NZ  LYS A 224      -4.941  19.721   5.081  1.00 94.43           N  
ATOM   3665  HZ1 LYS A 224      -4.412  20.400   4.553  1.00 94.43           H  
ATOM   3666  HZ2 LYS A 224      -5.874  19.656   4.700  1.00 94.43           H  
ATOM   3667  HZ3 LYS A 224      -5.019  20.053   6.031  1.00 94.43           H  
ATOM   3668  N   CYS A 225      -4.368  13.039   9.473  1.00 94.28           N  
ATOM   3669  H   CYS A 225      -3.560  13.637   9.571  1.00 94.28           H  
ATOM   3670  CA  CYS A 225      -4.951  12.552  10.715  1.00 94.28           C  
ATOM   3671  HA  CYS A 225      -5.964  12.188  10.540  1.00 94.28           H  
ATOM   3672  C   CYS A 225      -5.013  13.755  11.656  1.00 94.28           C  
ATOM   3673  CB  CYS A 225      -4.105  11.397  11.250  1.00 94.28           C  
ATOM   3674  HB2 CYS A 225      -4.052  10.613  10.494  1.00 94.28           H  
ATOM   3675  HB3 CYS A 225      -3.101  11.750  11.482  1.00 94.28           H  
ATOM   3676  O   CYS A 225      -3.987  14.331  12.002  1.00 94.28           O  
ATOM   3677  SG  CYS A 225      -4.869  10.718  12.748  1.00 94.28           S  
ATOM   3678  HG  CYS A 225      -6.153  10.812  12.390  1.00 94.28           H  
ATOM   3679  N   PHE A 226      -6.227  14.186  11.966  1.00 94.67           N  
ATOM   3680  H   PHE A 226      -6.964  13.496  11.956  1.00 94.67           H  
ATOM   3681  CA  PHE A 226      -6.556  15.516  12.484  1.00 94.67           C  
ATOM   3682  HA  PHE A 226      -7.614  15.705  12.298  1.00 94.67           H  
ATOM   3683  C   PHE A 226      -5.820  16.636  11.724  1.00 94.67           C  
ATOM   3684  CB  PHE A 226      -6.400  15.505  14.012  1.00 94.67           C  
ATOM   3685  HB2 PHE A 226      -6.621  16.496  14.407  1.00 94.67           H  
ATOM   3686  HB3 PHE A 226      -5.372  15.263  14.281  1.00 94.67           H  
ATOM   3687  O   PHE A 226      -5.945  16.754  10.501  1.00 94.67           O  
ATOM   3688  CG  PHE A 226      -7.342  14.516  14.670  1.00 94.67           C  
ATOM   3689  CD1 PHE A 226      -8.655  14.909  14.989  1.00 94.67           C  
ATOM   3690  HD1 PHE A 226      -8.983  15.922  14.807  1.00 94.67           H  
ATOM   3691  CD2 PHE A 226      -6.929  13.193  14.915  1.00 94.67           C  
ATOM   3692  HD2 PHE A 226      -5.925  12.882  14.663  1.00 94.67           H  
ATOM   3693  CE1 PHE A 226      -9.546  13.988  15.567  1.00 94.67           C  
ATOM   3694  HE1 PHE A 226     -10.548  14.295  15.828  1.00 94.67           H  
ATOM   3695  CE2 PHE A 226      -7.828  12.267  15.471  1.00 94.67           C  
ATOM   3696  HE2 PHE A 226      -7.517  11.245  15.634  1.00 94.67           H  
ATOM   3697  CZ  PHE A 226      -9.132  12.667  15.811  1.00 94.67           C  
ATOM   3698  HZ  PHE A 226      -9.817  11.962  16.256  1.00 94.67           H  
ATOM   3699  N   ASP A 227      -5.045  17.446  12.434  1.00 92.43           N  
ATOM   3700  H   ASP A 227      -4.924  17.258  13.419  1.00 92.43           H  
ATOM   3701  CA  ASP A 227      -4.204  18.526  11.923  1.00 92.43           C  
ATOM   3702  HA  ASP A 227      -4.713  18.994  11.080  1.00 92.43           H  
ATOM   3703  C   ASP A 227      -2.828  18.045  11.412  1.00 92.43           C  
ATOM   3704  CB  ASP A 227      -4.070  19.584  13.034  1.00 92.43           C  
ATOM   3705  HB2 ASP A 227      -3.546  20.448  12.626  1.00 92.43           H  
ATOM   3706  HB3 ASP A 227      -5.065  19.913  13.333  1.00 92.43           H  
ATOM   3707  O   ASP A 227      -2.067  18.820  10.827  1.00 92.43           O  
ATOM   3708  CG  ASP A 227      -3.319  19.080  14.277  1.00 92.43           C  
ATOM   3709  OD1 ASP A 227      -3.362  17.854  14.538  1.00 92.43           O  
ATOM   3710  OD2 ASP A 227      -2.659  19.913  14.931  1.00 92.43           O  
ATOM   3711  N   VAL A 228      -2.509  16.755  11.559  1.00 95.97           N  
ATOM   3712  H   VAL A 228      -3.174  16.162  12.034  1.00 95.97           H  
ATOM   3713  CA  VAL A 228      -1.212  16.175  11.196  1.00 95.97           C  
ATOM   3714  HA  VAL A 228      -0.476  16.979  11.207  1.00 95.97           H  
ATOM   3715  C   VAL A 228      -1.249  15.578   9.790  1.00 95.97           C  
ATOM   3716  CB  VAL A 228      -0.746  15.139  12.240  1.00 95.97           C  
ATOM   3717  HB  VAL A 228      -1.393  14.261  12.212  1.00 95.97           H  
ATOM   3718  O   VAL A 228      -1.997  14.647   9.495  1.00 95.97           O  
ATOM   3719  CG1 VAL A 228       0.689  14.678  11.946  1.00 95.97           C  
ATOM   3720 HG11 VAL A 228       1.007  13.973  12.714  1.00 95.97           H  
ATOM   3721 HG12 VAL A 228       1.363  15.535  11.941  1.00 95.97           H  
ATOM   3722 HG13 VAL A 228       0.731  14.172  10.981  1.00 95.97           H  
ATOM   3723  CG2 VAL A 228      -0.766  15.719  13.660  1.00 95.97           C  
ATOM   3724 HG21 VAL A 228      -0.303  15.027  14.364  1.00 95.97           H  
ATOM   3725 HG22 VAL A 228      -0.247  16.677  13.690  1.00 95.97           H  
ATOM   3726 HG23 VAL A 228      -1.798  15.874  13.976  1.00 95.97           H  
ATOM   3727  N   THR A 229      -0.380  16.066   8.902  1.00 96.75           N  
ATOM   3728  H   THR A 229       0.240  16.803   9.209  1.00 96.75           H  
ATOM   3729  CA  THR A 229      -0.154  15.442   7.586  1.00 96.75           C  
ATOM   3730  HA  THR A 229      -1.086  14.994   7.242  1.00 96.75           H  
ATOM   3731  C   THR A 229       0.883  14.326   7.706  1.00 96.75           C  
ATOM   3732  CB  THR A 229       0.259  16.477   6.533  1.00 96.75           C  
ATOM   3733  HB  THR A 229       1.188  16.959   6.837  1.00 96.75           H  
ATOM   3734  O   THR A 229       1.994  14.548   8.190  1.00 96.75           O  
ATOM   3735  CG2 THR A 229       0.436  15.861   5.145  1.00 96.75           C  
ATOM   3736 HG21 THR A 229      -0.465  15.315   4.863  1.00 96.75           H  
ATOM   3737 HG22 THR A 229       0.622  16.653   4.419  1.00 96.75           H  
ATOM   3738 HG23 THR A 229       1.290  15.183   5.140  1.00 96.75           H  
ATOM   3739  OG1 THR A 229      -0.760  17.451   6.429  1.00 96.75           O  
ATOM   3740  HG1 THR A 229      -0.903  17.792   7.315  1.00 96.75           H  
ATOM   3741  N   ILE A 230       0.533  13.123   7.252  1.00 97.26           N  
ATOM   3742  H   ILE A 230      -0.393  13.005   6.866  1.00 97.26           H  
ATOM   3743  CA  ILE A 230       1.376  11.930   7.336  1.00 97.26           C  
ATOM   3744  HA  ILE A 230       2.310  12.190   7.834  1.00 97.26           H  
ATOM   3745  C   ILE A 230       1.722  11.459   5.925  1.00 97.26           C  
ATOM   3746  CB  ILE A 230       0.703  10.834   8.194  1.00 97.26           C  
ATOM   3747  HB  ILE A 230      -0.238  10.548   7.722  1.00 97.26           H  
ATOM   3748  O   ILE A 230       0.860  11.036   5.150  1.00 97.26           O  
ATOM   3749  CG1 ILE A 230       0.398  11.389   9.606  1.00 97.26           C  
ATOM   3750 HG12 ILE A 230      -0.289  12.232   9.521  1.00 97.26           H  
ATOM   3751 HG13 ILE A 230       1.320  11.751  10.061  1.00 97.26           H  
ATOM   3752  CG2 ILE A 230       1.614   9.591   8.268  1.00 97.26           C  
ATOM   3753 HG21 ILE A 230       1.116   8.799   8.826  1.00 97.26           H  
ATOM   3754 HG22 ILE A 230       2.555   9.840   8.758  1.00 97.26           H  
ATOM   3755 HG23 ILE A 230       1.811   9.211   7.265  1.00 97.26           H  
ATOM   3756  CD1 ILE A 230      -0.258  10.393  10.562  1.00 97.26           C  
ATOM   3757 HD11 ILE A 230      -0.562  10.913  11.471  1.00 97.26           H  
ATOM   3758 HD12 ILE A 230      -1.140   9.955  10.094  1.00 97.26           H  
ATOM   3759 HD13 ILE A 230       0.454   9.614  10.834  1.00 97.26           H  
ATOM   3760  N   ASP A 231       3.011  11.521   5.596  1.00 96.66           N  
ATOM   3761  H   ASP A 231       3.655  11.958   6.240  1.00 96.66           H  
ATOM   3762  CA  ASP A 231       3.525  11.078   4.305  1.00 96.66           C  
ATOM   3763  HA  ASP A 231       2.951  11.574   3.523  1.00 96.66           H  
ATOM   3764  C   ASP A 231       3.376   9.576   4.100  1.00 96.66           C  
ATOM   3765  CB  ASP A 231       5.001  11.455   4.144  1.00 96.66           C  
ATOM   3766  HB2 ASP A 231       5.552  11.160   5.038  1.00 96.66           H  
ATOM   3767  HB3 ASP A 231       5.417  10.909   3.297  1.00 96.66           H  
ATOM   3768  O   ASP A 231       3.553   8.768   5.012  1.00 96.66           O  
ATOM   3769  CG  ASP A 231       5.188  12.941   3.870  1.00 96.66           C  
ATOM   3770  OD1 ASP A 231       4.380  13.471   3.072  1.00 96.66           O  
ATOM   3771  OD2 ASP A 231       6.166  13.489   4.418  1.00 96.66           O  
ATOM   3772  N   ARG A 232       3.124   9.177   2.854  1.00 95.02           N  
ATOM   3773  H   ARG A 232       2.930   9.891   2.167  1.00 95.02           H  
ATOM   3774  CA  ARG A 232       3.047   7.762   2.489  1.00 95.02           C  
ATOM   3775  HA  ARG A 232       2.266   7.321   3.108  1.00 95.02           H  
ATOM   3776  C   ARG A 232       4.349   7.000   2.766  1.00 95.02           C  
ATOM   3777  CB  ARG A 232       2.617   7.623   1.029  1.00 95.02           C  
ATOM   3778  HB2 ARG A 232       1.652   8.116   0.912  1.00 95.02           H  
ATOM   3779  HB3 ARG A 232       2.481   6.563   0.817  1.00 95.02           H  
ATOM   3780  O   ARG A 232       5.424   7.385   2.302  1.00 95.02           O  
ATOM   3781  CG  ARG A 232       3.576   8.221  -0.008  1.00 95.02           C  
ATOM   3782  HG2 ARG A 232       4.556   7.747   0.047  1.00 95.02           H  
ATOM   3783  HG3 ARG A 232       3.673   9.295   0.154  1.00 95.02           H  
ATOM   3784  CD  ARG A 232       3.000   7.957  -1.392  1.00 95.02           C  
ATOM   3785  HD2 ARG A 232       2.961   6.878  -1.545  1.00 95.02           H  
ATOM   3786  HD3 ARG A 232       1.987   8.358  -1.436  1.00 95.02           H  
ATOM   3787  NE  ARG A 232       3.813   8.568  -2.453  1.00 95.02           N  
ATOM   3788  HE  ARG A 232       4.489   9.261  -2.164  1.00 95.02           H  
ATOM   3789  NH1 ARG A 232       2.579   7.693  -4.167  1.00 95.02           N  
ATOM   3790 HH11 ARG A 232       2.368   7.588  -5.149  1.00 95.02           H  
ATOM   3791 HH12 ARG A 232       1.980   7.249  -3.486  1.00 95.02           H  
ATOM   3792  NH2 ARG A 232       4.340   8.982  -4.631  1.00 95.02           N  
ATOM   3793 HH21 ARG A 232       5.069   9.617  -4.339  1.00 95.02           H  
ATOM   3794 HH22 ARG A 232       4.111   8.864  -5.607  1.00 95.02           H  
ATOM   3795  CZ  ARG A 232       3.580   8.409  -3.741  1.00 95.02           C  
ATOM   3796  N   LYS A 233       4.243   5.826   3.394  1.00 95.57           N  
ATOM   3797  H   LYS A 233       3.352   5.585   3.803  1.00 95.57           H  
ATOM   3798  CA  LYS A 233       5.331   4.836   3.424  1.00 95.57           C  
ATOM   3799  HA  LYS A 233       6.251   5.348   3.708  1.00 95.57           H  
ATOM   3800  C   LYS A 233       5.502   4.232   2.031  1.00 95.57           C  
ATOM   3801  CB  LYS A 233       5.016   3.755   4.473  1.00 95.57           C  
ATOM   3802  HB2 LYS A 233       4.064   3.286   4.221  1.00 95.57           H  
ATOM   3803  HB3 LYS A 233       4.903   4.226   5.449  1.00 95.57           H  
ATOM   3804  O   LYS A 233       4.584   3.600   1.523  1.00 95.57           O  
ATOM   3805  CG  LYS A 233       6.079   2.645   4.571  1.00 95.57           C  
ATOM   3806  HG2 LYS A 233       5.688   1.863   5.222  1.00 95.57           H  
ATOM   3807  HG3 LYS A 233       6.247   2.198   3.591  1.00 95.57           H  
ATOM   3808  CD  LYS A 233       7.415   3.134   5.148  1.00 95.57           C  
ATOM   3809  HD2 LYS A 233       7.886   3.837   4.461  1.00 95.57           H  
ATOM   3810  HD3 LYS A 233       7.225   3.631   6.100  1.00 95.57           H  
ATOM   3811  CE  LYS A 233       8.338   1.931   5.374  1.00 95.57           C  
ATOM   3812  HE2 LYS A 233       7.791   1.187   5.955  1.00 95.57           H  
ATOM   3813  HE3 LYS A 233       8.579   1.483   4.410  1.00 95.57           H  
ATOM   3814  NZ  LYS A 233       9.576   2.308   6.102  1.00 95.57           N  
ATOM   3815  HZ1 LYS A 233      10.134   1.486   6.284  1.00 95.57           H  
ATOM   3816  HZ2 LYS A 233      10.125   2.977   5.583  1.00 95.57           H  
ATOM   3817  HZ3 LYS A 233       9.339   2.700   7.002  1.00 95.57           H  
ATOM   3818  N   ARG A 234       6.671   4.401   1.410  1.00 95.01           N  
ATOM   3819  H   ARG A 234       7.383   4.944   1.879  1.00 95.01           H  
ATOM   3820  CA  ARG A 234       7.004   3.735   0.140  1.00 95.01           C  
ATOM   3821  HA  ARG A 234       6.080   3.473  -0.376  1.00 95.01           H  
ATOM   3822  C   ARG A 234       7.755   2.430   0.390  1.00 95.01           C  
ATOM   3823  CB  ARG A 234       7.804   4.657  -0.787  1.00 95.01           C  
ATOM   3824  HB2 ARG A 234       7.979   4.117  -1.717  1.00 95.01           H  
ATOM   3825  HB3 ARG A 234       8.769   4.881  -0.331  1.00 95.01           H  
ATOM   3826  O   ARG A 234       8.639   2.387   1.244  1.00 95.01           O  
ATOM   3827  CG  ARG A 234       7.083   5.971  -1.116  1.00 95.01           C  
ATOM   3828  HG2 ARG A 234       7.083   6.618  -0.238  1.00 95.01           H  
ATOM   3829  HG3 ARG A 234       6.056   5.768  -1.419  1.00 95.01           H  
ATOM   3830  CD  ARG A 234       7.826   6.653  -2.269  1.00 95.01           C  
ATOM   3831  HD2 ARG A 234       8.887   6.704  -2.023  1.00 95.01           H  
ATOM   3832  HD3 ARG A 234       7.705   6.029  -3.155  1.00 95.01           H  
ATOM   3833  NE  ARG A 234       7.329   8.018  -2.527  1.00 95.01           N  
ATOM   3834  HE  ARG A 234       6.947   8.505  -1.729  1.00 95.01           H  
ATOM   3835  NH1 ARG A 234       8.059   8.156  -4.699  1.00 95.01           N  
ATOM   3836 HH11 ARG A 234       8.205   8.672  -5.555  1.00 95.01           H  
ATOM   3837 HH12 ARG A 234       8.309   7.178  -4.660  1.00 95.01           H  
ATOM   3838  NH2 ARG A 234       7.121   9.940  -3.737  1.00 95.01           N  
ATOM   3839 HH21 ARG A 234       6.944  10.445  -2.880  1.00 95.01           H  
ATOM   3840 HH22 ARG A 234       7.432  10.483  -4.530  1.00 95.01           H  
ATOM   3841  CZ  ARG A 234       7.504   8.693  -3.649  1.00 95.01           C  
ATOM   3842  N   TYR A 235       7.448   1.402  -0.395  1.00 96.31           N  
ATOM   3843  H   TYR A 235       6.707   1.512  -1.073  1.00 96.31           H  
ATOM   3844  CA  TYR A 235       8.119   0.100  -0.349  1.00 96.31           C  
ATOM   3845  HA  TYR A 235       8.756   0.050   0.535  1.00 96.31           H  
ATOM   3846  C   TYR A 235       9.025  -0.050  -1.575  1.00 96.31           C  
ATOM   3847  CB  TYR A 235       7.087  -1.026  -0.217  1.00 96.31           C  
ATOM   3848  HB2 TYR A 235       6.543  -1.114  -1.158  1.00 96.31           H  
ATOM   3849  HB3 TYR A 235       7.611  -1.967  -0.050  1.00 96.31           H  
ATOM   3850  O   TYR A 235       8.720  -0.777  -2.515  1.00 96.31           O  
ATOM   3851  CG  TYR A 235       6.084  -0.821   0.896  1.00 96.31           C  
ATOM   3852  CD1 TYR A 235       6.449  -1.079   2.231  1.00 96.31           C  
ATOM   3853  HD1 TYR A 235       7.433  -1.460   2.459  1.00 96.31           H  
ATOM   3854  CD2 TYR A 235       4.797  -0.339   0.593  1.00 96.31           C  
ATOM   3855  HD2 TYR A 235       4.521  -0.150  -0.434  1.00 96.31           H  
ATOM   3856  CE1 TYR A 235       5.530  -0.831   3.268  1.00 96.31           C  
ATOM   3857  HE1 TYR A 235       5.796  -1.006   4.300  1.00 96.31           H  
ATOM   3858  CE2 TYR A 235       3.869  -0.120   1.625  1.00 96.31           C  
ATOM   3859  HE2 TYR A 235       2.871   0.222   1.396  1.00 96.31           H  
ATOM   3860  OH  TYR A 235       3.333  -0.155   3.948  1.00 96.31           O  
ATOM   3861  HH  TYR A 235       2.522   0.255   3.638  1.00 96.31           H  
ATOM   3862  CZ  TYR A 235       4.238  -0.359   2.962  1.00 96.31           C  
ATOM   3863  N   THR A 236      10.133   0.692  -1.592  1.00 95.07           N  
ATOM   3864  H   THR A 236      10.339   1.268  -0.789  1.00 95.07           H  
ATOM   3865  CA  THR A 236      11.037   0.835  -2.753  1.00 95.07           C  
ATOM   3866  HA  THR A 236      10.434   0.818  -3.660  1.00 95.07           H  
ATOM   3867  C   THR A 236      12.054  -0.306  -2.897  1.00 95.07           C  
ATOM   3868  CB  THR A 236      11.762   2.187  -2.709  1.00 95.07           C  
ATOM   3869  HB  THR A 236      12.421   2.282  -3.572  1.00 95.07           H  
ATOM   3870  O   THR A 236      13.161  -0.105  -3.394  1.00 95.07           O  
ATOM   3871  CG2 THR A 236      10.796   3.370  -2.714  1.00 95.07           C  
ATOM   3872 HG21 THR A 236      11.362   4.289  -2.865  1.00 95.07           H  
ATOM   3873 HG22 THR A 236      10.273   3.426  -1.759  1.00 95.07           H  
ATOM   3874 HG23 THR A 236      10.076   3.255  -3.525  1.00 95.07           H  
ATOM   3875  OG1 THR A 236      12.517   2.273  -1.522  1.00 95.07           O  
ATOM   3876  HG1 THR A 236      13.317   1.764  -1.673  1.00 95.07           H  
ATOM   3877  N   SER A 237      11.732  -1.492  -2.385  1.00 95.05           N  
ATOM   3878  H   SER A 237      10.785  -1.620  -2.058  1.00 95.05           H  
ATOM   3879  CA  SER A 237      12.572  -2.684  -2.476  1.00 95.05           C  
ATOM   3880  HA  SER A 237      13.244  -2.598  -3.330  1.00 95.05           H  
ATOM   3881  C   SER A 237      11.681  -3.898  -2.670  1.00 95.05           C  
ATOM   3882  CB  SER A 237      13.411  -2.850  -1.207  1.00 95.05           C  
ATOM   3883  HB2 SER A 237      12.749  -2.843  -0.341  1.00 95.05           H  
ATOM   3884  HB3 SER A 237      14.109  -2.017  -1.123  1.00 95.05           H  
ATOM   3885  O   SER A 237      10.803  -4.161  -1.856  1.00 95.05           O  
ATOM   3886  OG  SER A 237      14.131  -4.072  -1.224  1.00 95.05           O  
ATOM   3887  HG  SER A 237      14.030  -4.461  -0.352  1.00 95.05           H  
ATOM   3888  N   THR A 238      11.946  -4.661  -3.725  1.00 96.52           N  
ATOM   3889  H   THR A 238      12.647  -4.367  -4.388  1.00 96.52           H  
ATOM   3890  CA  THR A 238      11.270  -5.930  -4.028  1.00 96.52           C  
ATOM   3891  HA  THR A 238      10.261  -5.906  -3.616  1.00 96.52           H  
ATOM   3892  C   THR A 238      11.962  -7.134  -3.392  1.00 96.52           C  
ATOM   3893  CB  THR A 238      11.146  -6.110  -5.547  1.00 96.52           C  
ATOM   3894  HB  THR A 238      10.806  -7.119  -5.782  1.00 96.52           H  
ATOM   3895  O   THR A 238      11.517  -8.260  -3.573  1.00 96.52           O  
ATOM   3896  CG2 THR A 238      10.149  -5.107  -6.122  1.00 96.52           C  
ATOM   3897 HG21 THR A 238      10.518  -4.088  -6.005  1.00 96.52           H  
ATOM   3898 HG22 THR A 238       9.990  -5.321  -7.179  1.00 96.52           H  
ATOM   3899 HG23 THR A 238       9.189  -5.201  -5.615  1.00 96.52           H  
ATOM   3900  OG1 THR A 238      12.400  -5.863  -6.148  1.00 96.52           O  
ATOM   3901  HG1 THR A 238      12.245  -5.492  -7.020  1.00 96.52           H  
ATOM   3902  N   LYS A 239      13.029  -6.922  -2.607  1.00 95.81           N  
ATOM   3903  H   LYS A 239      13.341  -5.969  -2.486  1.00 95.81           H  
ATOM   3904  CA  LYS A 239      13.796  -8.012  -1.984  1.00 95.81           C  
ATOM   3905  HA  LYS A 239      14.192  -8.655  -2.770  1.00 95.81           H  
ATOM   3906  C   LYS A 239      12.939  -8.924  -1.107  1.00 95.81           C  
ATOM   3907  CB  LYS A 239      14.962  -7.461  -1.159  1.00 95.81           C  
ATOM   3908  HB2 LYS A 239      15.412  -8.288  -0.610  1.00 95.81           H  
ATOM   3909  HB3 LYS A 239      14.585  -6.740  -0.434  1.00 95.81           H  
ATOM   3910  O   LYS A 239      13.145 -10.127  -1.130  1.00 95.81           O  
ATOM   3911  CG  LYS A 239      16.047  -6.817  -2.031  1.00 95.81           C  
ATOM   3912  HG2 LYS A 239      15.631  -5.978  -2.589  1.00 95.81           H  
ATOM   3913  HG3 LYS A 239      16.433  -7.556  -2.733  1.00 95.81           H  
ATOM   3914  CD  LYS A 239      17.184  -6.321  -1.133  1.00 95.81           C  
ATOM   3915  HD2 LYS A 239      17.587  -7.166  -0.574  1.00 95.81           H  
ATOM   3916  HD3 LYS A 239      16.789  -5.586  -0.432  1.00 95.81           H  
ATOM   3917  CE  LYS A 239      18.293  -5.686  -1.972  1.00 95.81           C  
ATOM   3918  HE2 LYS A 239      18.661  -6.432  -2.678  1.00 95.81           H  
ATOM   3919  HE3 LYS A 239      17.868  -4.862  -2.546  1.00 95.81           H  
ATOM   3920  NZ  LYS A 239      19.392  -5.205  -1.101  1.00 95.81           N  
ATOM   3921  HZ1 LYS A 239      19.759  -5.971  -0.555  1.00 95.81           H  
ATOM   3922  HZ2 LYS A 239      19.046  -4.504  -0.461  1.00 95.81           H  
ATOM   3923  HZ3 LYS A 239      20.138  -4.805  -1.652  1.00 95.81           H  
ATOM   3924  N   GLU A 240      11.974  -8.361  -0.374  1.00 94.96           N  
ATOM   3925  H   GLU A 240      11.819  -7.366  -0.441  1.00 94.96           H  
ATOM   3926  CA  GLU A 240      11.135  -9.140   0.550  1.00 94.96           C  
ATOM   3927  HA  GLU A 240      11.791  -9.736   1.184  1.00 94.96           H  
ATOM   3928  C   GLU A 240      10.227 -10.155  -0.157  1.00 94.96           C  
ATOM   3929  CB  GLU A 240      10.330  -8.211   1.486  1.00 94.96           C  
ATOM   3930  HB2 GLU A 240      11.032  -7.561   2.009  1.00 94.96           H  
ATOM   3931  HB3 GLU A 240       9.844  -8.839   2.232  1.00 94.96           H  
ATOM   3932  O   GLU A 240       9.836 -11.140   0.454  1.00 94.96           O  
ATOM   3933  CG  GLU A 240       9.256  -7.330   0.812  1.00 94.96           C  
ATOM   3934  HG2 GLU A 240       9.755  -6.641   0.130  1.00 94.96           H  
ATOM   3935  HG3 GLU A 240       8.593  -7.966   0.225  1.00 94.96           H  
ATOM   3936  CD  GLU A 240       8.391  -6.523   1.812  1.00 94.96           C  
ATOM   3937  OE1 GLU A 240       7.535  -5.712   1.381  1.00 94.96           O  
ATOM   3938  OE2 GLU A 240       8.544  -6.685   3.044  1.00 94.96           O  
ATOM   3939  N   VAL A 241       9.912  -9.952  -1.442  1.00 96.61           N  
ATOM   3940  H   VAL A 241      10.320  -9.171  -1.936  1.00 96.61           H  
ATOM   3941  CA  VAL A 241       9.040 -10.872  -2.188  1.00 96.61           C  
ATOM   3942  HA  VAL A 241       8.450 -11.436  -1.466  1.00 96.61           H  
ATOM   3943  C   VAL A 241       9.799 -11.926  -2.989  1.00 96.61           C  
ATOM   3944  CB  VAL A 241       8.018 -10.143  -3.075  1.00 96.61           C  
ATOM   3945  HB  VAL A 241       7.413 -10.900  -3.572  1.00 96.61           H  
ATOM   3946  O   VAL A 241       9.169 -12.800  -3.573  1.00 96.61           O  
ATOM   3947  CG1 VAL A 241       7.066  -9.288  -2.235  1.00 96.61           C  
ATOM   3948 HG11 VAL A 241       6.578  -9.922  -1.495  1.00 96.61           H  
ATOM   3949 HG12 VAL A 241       6.307  -8.846  -2.881  1.00 96.61           H  
ATOM   3950 HG13 VAL A 241       7.616  -8.500  -1.721  1.00 96.61           H  
ATOM   3951  CG2 VAL A 241       8.643  -9.272  -4.168  1.00 96.61           C  
ATOM   3952 HG21 VAL A 241       9.059  -8.366  -3.727  1.00 96.61           H  
ATOM   3953 HG22 VAL A 241       9.422  -9.824  -4.693  1.00 96.61           H  
ATOM   3954 HG23 VAL A 241       7.870  -8.999  -4.886  1.00 96.61           H  
ATOM   3955  N   LEU A 242      11.136 -11.871  -3.036  1.00 95.44           N  
ATOM   3956  H   LEU A 242      11.618 -11.182  -2.476  1.00 95.44           H  
ATOM   3957  CA  LEU A 242      11.920 -12.811  -3.843  1.00 95.44           C  
ATOM   3958  HA  LEU A 242      11.534 -12.803  -4.862  1.00 95.44           H  
ATOM   3959  C   LEU A 242      11.766 -14.251  -3.346  1.00 95.44           C  
ATOM   3960  CB  LEU A 242      13.400 -12.396  -3.854  1.00 95.44           C  
ATOM   3961  HB2 LEU A 242      13.972 -13.169  -4.366  1.00 95.44           H  
ATOM   3962  HB3 LEU A 242      13.754 -12.357  -2.823  1.00 95.44           H  
ATOM   3963  O   LEU A 242      11.698 -15.164  -4.163  1.00 95.44           O  
ATOM   3964  CG  LEU A 242      13.685 -11.047  -4.534  1.00 95.44           C  
ATOM   3965  HG  LEU A 242      13.098 -10.264  -4.055  1.00 95.44           H  
ATOM   3966  CD1 LEU A 242      15.164 -10.716  -4.356  1.00 95.44           C  
ATOM   3967 HD11 LEU A 242      15.767 -11.541  -4.733  1.00 95.44           H  
ATOM   3968 HD12 LEU A 242      15.418  -9.799  -4.888  1.00 95.44           H  
ATOM   3969 HD13 LEU A 242      15.381 -10.598  -3.294  1.00 95.44           H  
ATOM   3970  CD2 LEU A 242      13.370 -11.044  -6.032  1.00 95.44           C  
ATOM   3971 HD21 LEU A 242      13.587 -10.060  -6.447  1.00 95.44           H  
ATOM   3972 HD22 LEU A 242      12.313 -11.258  -6.192  1.00 95.44           H  
ATOM   3973 HD23 LEU A 242      13.976 -11.791  -6.543  1.00 95.44           H  
ATOM   3974  N   ASP A 243      11.676 -14.451  -2.033  1.00 93.22           N  
ATOM   3975  H   ASP A 243      11.774 -13.655  -1.420  1.00 93.22           H  
ATOM   3976  CA  ASP A 243      11.503 -15.767  -1.400  1.00 93.22           C  
ATOM   3977  HA  ASP A 243      11.677 -16.546  -2.141  1.00 93.22           H  
ATOM   3978  C   ASP A 243      10.066 -15.997  -0.897  1.00 93.22           C  
ATOM   3979  CB  ASP A 243      12.575 -15.943  -0.311  1.00 93.22           C  
ATOM   3980  HB2 ASP A 243      12.405 -15.211   0.478  1.00 93.22           H  
ATOM   3981  HB3 ASP A 243      12.491 -16.941   0.120  1.00 93.22           H  
ATOM   3982  O   ASP A 243       9.793 -16.951  -0.174  1.00 93.22           O  
ATOM   3983  CG  ASP A 243      13.989 -15.774  -0.881  1.00 93.22           C  
ATOM   3984  OD1 ASP A 243      14.266 -16.356  -1.963  1.00 93.22           O  
ATOM   3985  OD2 ASP A 243      14.774 -15.001  -0.293  1.00 93.22           O  
ATOM   3986  N   ALA A 244       9.135 -15.121  -1.282  1.00 95.72           N  
ATOM   3987  H   ALA A 244       9.397 -14.423  -1.965  1.00 95.72           H  
ATOM   3988  CA  ALA A 244       7.731 -15.208  -0.905  1.00 95.72           C  
ATOM   3989  HA  ALA A 244       7.668 -15.573   0.120  1.00 95.72           H  
ATOM   3990  C   ALA A 244       6.954 -16.191  -1.796  1.00 95.72           C  
ATOM   3991  CB  ALA A 244       7.140 -13.795  -0.941  1.00 95.72           C  
ATOM   3992  HB1 ALA A 244       6.094 -13.813  -0.635  1.00 95.72           H  
ATOM   3993  HB2 ALA A 244       7.697 -13.158  -0.254  1.00 95.72           H  
ATOM   3994  HB3 ALA A 244       7.201 -13.396  -1.953  1.00 95.72           H  
ATOM   3995  O   ALA A 244       7.381 -16.559  -2.890  1.00 95.72           O  
ATOM   3996  N   THR A 245       5.758 -16.581  -1.352  1.00 96.01           N  
ATOM   3997  H   THR A 245       5.422 -16.212  -0.473  1.00 96.01           H  
ATOM   3998  CA  THR A 245       4.842 -17.387  -2.169  1.00 96.01           C  
ATOM   3999  HA  THR A 245       5.416 -18.114  -2.743  1.00 96.01           H  
ATOM   4000  C   THR A 245       4.086 -16.487  -3.144  1.00 96.01           C  
ATOM   4001  CB  THR A 245       3.858 -18.158  -1.282  1.00 96.01           C  
ATOM   4002  HB  THR A 245       3.212 -17.451  -0.762  1.00 96.01           H  
ATOM   4003  O   THR A 245       3.366 -15.583  -2.717  1.00 96.01           O  
ATOM   4004  CG2 THR A 245       2.986 -19.130  -2.075  1.00 96.01           C  
ATOM   4005 HG21 THR A 245       2.333 -18.585  -2.757  1.00 96.01           H  
ATOM   4006 HG22 THR A 245       2.366 -19.706  -1.388  1.00 96.01           H  
ATOM   4007 HG23 THR A 245       3.610 -19.816  -2.647  1.00 96.01           H  
ATOM   4008  OG1 THR A 245       4.555 -18.908  -0.315  1.00 96.01           O  
ATOM   4009  HG1 THR A 245       5.494 -18.843  -0.506  1.00 96.01           H  
ATOM   4010  N   LEU A 246       4.219 -16.735  -4.449  1.00 94.74           N  
ATOM   4011  H   LEU A 246       4.827 -17.486  -4.742  1.00 94.74           H  
ATOM   4012  CA  LEU A 246       3.387 -16.096  -5.470  1.00 94.74           C  
ATOM   4013  HA  LEU A 246       3.363 -15.023  -5.280  1.00 94.74           H  
ATOM   4014  C   LEU A 246       1.957 -16.645  -5.375  1.00 94.74           C  
ATOM   4015  CB  LEU A 246       4.017 -16.337  -6.855  1.00 94.74           C  
ATOM   4016  HB2 LEU A 246       5.031 -15.936  -6.853  1.00 94.74           H  
ATOM   4017  HB3 LEU A 246       4.083 -17.413  -7.019  1.00 94.74           H  
ATOM   4018  O   LEU A 246       1.745 -17.851  -5.469  1.00 94.74           O  
ATOM   4019  CG  LEU A 246       3.243 -15.721  -8.039  1.00 94.74           C  
ATOM   4020  HG  LEU A 246       2.224 -16.107  -8.056  1.00 94.74           H  
ATOM   4021  CD1 LEU A 246       3.193 -14.193  -7.971  1.00 94.74           C  
ATOM   4022 HD11 LEU A 246       4.203 -13.787  -7.908  1.00 94.74           H  
ATOM   4023 HD12 LEU A 246       2.617 -13.877  -7.101  1.00 94.74           H  
ATOM   4024 HD13 LEU A 246       2.698 -13.808  -8.863  1.00 94.74           H  
ATOM   4025  CD2 LEU A 246       3.930 -16.106  -9.348  1.00 94.74           C  
ATOM   4026 HD21 LEU A 246       3.925 -17.191  -9.450  1.00 94.74           H  
ATOM   4027 HD22 LEU A 246       3.385 -15.683 -10.192  1.00 94.74           H  
ATOM   4028 HD23 LEU A 246       4.961 -15.753  -9.356  1.00 94.74           H  
ATOM   4029  N   ILE A 247       0.976 -15.764  -5.182  1.00 92.05           N  
ATOM   4030  H   ILE A 247       1.215 -14.783  -5.150  1.00 92.05           H  
ATOM   4031  CA  ILE A 247      -0.443 -16.107  -5.264  1.00 92.05           C  
ATOM   4032  HA  ILE A 247      -0.568 -17.173  -5.071  1.00 92.05           H  
ATOM   4033  C   ILE A 247      -0.905 -15.826  -6.690  1.00 92.05           C  
ATOM   4034  CB  ILE A 247      -1.296 -15.345  -4.223  1.00 92.05           C  
ATOM   4035  HB  ILE A 247      -1.158 -14.275  -4.373  1.00 92.05           H  
ATOM   4036  O   ILE A 247      -0.980 -14.669  -7.114  1.00 92.05           O  
ATOM   4037  CG1 ILE A 247      -0.866 -15.701  -2.781  1.00 92.05           C  
ATOM   4038 HG12 ILE A 247       0.206 -15.545  -2.666  1.00 92.05           H  
ATOM   4039 HG13 ILE A 247      -1.067 -16.759  -2.608  1.00 92.05           H  
ATOM   4040  CG2 ILE A 247      -2.789 -15.693  -4.437  1.00 92.05           C  
ATOM   4041 HG21 ILE A 247      -2.956 -16.758  -4.279  1.00 92.05           H  
ATOM   4042 HG22 ILE A 247      -3.105 -15.445  -5.450  1.00 92.05           H  
ATOM   4043 HG23 ILE A 247      -3.441 -15.124  -3.775  1.00 92.05           H  
ATOM   4044  CD1 ILE A 247      -1.575 -14.881  -1.690  1.00 92.05           C  
ATOM   4045 HD11 ILE A 247      -1.434 -15.369  -0.726  1.00 92.05           H  
ATOM   4046 HD12 ILE A 247      -2.652 -14.832  -1.850  1.00 92.05           H  
ATOM   4047 HD13 ILE A 247      -1.168 -13.871  -1.662  1.00 92.05           H  
ATOM   4048  N   HIS A 248      -1.274 -16.883  -7.406  1.00 82.92           N  
ATOM   4049  H   HIS A 248      -1.171 -17.808  -7.013  1.00 82.92           H  
ATOM   4050  CA  HIS A 248      -1.981 -16.762  -8.671  1.00 82.92           C  
ATOM   4051  HA  HIS A 248      -1.513 -15.980  -9.270  1.00 82.92           H  
ATOM   4052  C   HIS A 248      -3.426 -16.344  -8.387  1.00 82.92           C  
ATOM   4053  CB  HIS A 248      -1.858 -18.075  -9.453  1.00 82.92           C  
ATOM   4054  HB2 HIS A 248      -2.511 -18.032 -10.325  1.00 82.92           H  
ATOM   4055  HB3 HIS A 248      -2.183 -18.911  -8.833  1.00 82.92           H  
ATOM   4056  O   HIS A 248      -4.241 -17.131  -7.918  1.00 82.92           O  
ATOM   4057  CG  HIS A 248      -0.443 -18.303  -9.920  1.00 82.92           C  
ATOM   4058  CD2 HIS A 248       0.540 -19.004  -9.273  1.00 82.92           C  
ATOM   4059  HD2 HIS A 248       0.434 -19.534  -8.337  1.00 82.92           H  
ATOM   4060  ND1 HIS A 248       0.120 -17.777 -11.061  1.00 82.92           N  
ATOM   4061  HD1 HIS A 248      -0.380 -17.301 -11.798  1.00 82.92           H  
ATOM   4062  CE1 HIS A 248       1.407 -18.158 -11.103  1.00 82.92           C  
ATOM   4063  HE1 HIS A 248       2.096 -17.935 -11.904  1.00 82.92           H  
ATOM   4064  NE2 HIS A 248       1.715 -18.889 -10.024  1.00 82.92           N  
ATOM   4065  N   GLN A 249      -3.730 -15.065  -8.608  1.00 68.89           N  
ATOM   4066  H   GLN A 249      -3.013 -14.449  -8.963  1.00 68.89           H  
ATOM   4067  CA  GLN A 249      -5.108 -14.590  -8.604  1.00 68.89           C  
ATOM   4068  HA  GLN A 249      -5.687 -15.131  -7.855  1.00 68.89           H  
ATOM   4069  C   GLN A 249      -5.699 -14.890  -9.978  1.00 68.89           C  
ATOM   4070  CB  GLN A 249      -5.166 -13.092  -8.278  1.00 68.89           C  
ATOM   4071  HB2 GLN A 249      -6.201 -12.758  -8.359  1.00 68.89           H  
ATOM   4072  HB3 GLN A 249      -4.568 -12.540  -9.003  1.00 68.89           H  
ATOM   4073  O   GLN A 249      -5.149 -14.445 -10.989  1.00 68.89           O  
ATOM   4074  CG  GLN A 249      -4.656 -12.786  -6.864  1.00 68.89           C  
ATOM   4075  HG2 GLN A 249      -3.591 -13.008  -6.797  1.00 68.89           H  
ATOM   4076  HG3 GLN A 249      -5.182 -13.419  -6.149  1.00 68.89           H  
ATOM   4077  CD  GLN A 249      -4.865 -11.321  -6.498  1.00 68.89           C  
ATOM   4078  NE2 GLN A 249      -5.511 -11.028  -5.392  1.00 68.89           N  
ATOM   4079 HE21 GLN A 249      -5.720 -10.046  -5.282  1.00 68.89           H  
ATOM   4080 HE22 GLN A 249      -6.016 -11.754  -4.904  1.00 68.89           H  
ATOM   4081  OE1 GLN A 249      -4.461 -10.402  -7.184  1.00 68.89           O  
ATOM   4082  N   SER A 250      -6.796 -15.641 -10.030  1.00 61.02           N  
ATOM   4083  H   SER A 250      -7.216 -16.003  -9.186  1.00 61.02           H  
ATOM   4084  CA  SER A 250      -7.525 -15.778 -11.286  1.00 61.02           C  
ATOM   4085  HA  SER A 250      -6.826 -16.115 -12.052  1.00 61.02           H  
ATOM   4086  C   SER A 250      -8.091 -14.421 -11.702  1.00 61.02           C  
ATOM   4087  CB  SER A 250      -8.634 -16.820 -11.192  1.00 61.02           C  
ATOM   4088  HB2 SER A 250      -8.262 -17.718 -10.699  1.00 61.02           H  
ATOM   4089  HB3 SER A 250      -8.975 -17.084 -12.193  1.00 61.02           H  
ATOM   4090  O   SER A 250      -8.398 -13.560 -10.871  1.00 61.02           O  
ATOM   4091  OG  SER A 250      -9.709 -16.275 -10.474  1.00 61.02           O  
ATOM   4092  HG  SER A 250     -10.137 -17.038 -10.081  1.00 61.02           H  
ATOM   4093  N   ILE A 251      -8.266 -14.242 -13.009  1.00 54.67           N  
ATOM   4094  H   ILE A 251      -7.989 -14.987 -13.632  1.00 54.67           H  
ATOM   4095  CA  ILE A 251      -8.888 -13.042 -13.584  1.00 54.67           C  
ATOM   4096  HA  ILE A 251      -8.320 -12.166 -13.274  1.00 54.67           H  
ATOM   4097  C   ILE A 251     -10.323 -12.863 -13.051  1.00 54.67           C  
ATOM   4098  CB  ILE A 251      -8.842 -13.148 -15.128  1.00 54.67           C  
ATOM   4099  HB  ILE A 251      -9.347 -14.068 -15.422  1.00 54.67           H  
ATOM   4100  O   ILE A 251     -10.809 -11.740 -12.948  1.00 54.67           O  
ATOM   4101  CG1 ILE A 251      -7.375 -13.212 -15.623  1.00 54.67           C  
ATOM   4102 HG12 ILE A 251      -6.831 -13.984 -15.077  1.00 54.67           H  
ATOM   4103 HG13 ILE A 251      -6.884 -12.259 -15.425  1.00 54.67           H  
ATOM   4104  CG2 ILE A 251      -9.576 -11.967 -15.791  1.00 54.67           C  
ATOM   4105 HG21 ILE A 251      -9.523 -12.036 -16.877  1.00 54.67           H  
ATOM   4106 HG22 ILE A 251     -10.633 -11.981 -15.527  1.00 54.67           H  
ATOM   4107 HG23 ILE A 251      -9.141 -11.024 -15.461  1.00 54.67           H  
ATOM   4108  CD1 ILE A 251      -7.230 -13.551 -17.111  1.00 54.67           C  
ATOM   4109 HD11 ILE A 251      -7.787 -14.459 -17.342  1.00 54.67           H  
ATOM   4110 HD12 ILE A 251      -7.591 -12.730 -17.731  1.00 54.67           H  
ATOM   4111 HD13 ILE A 251      -6.177 -13.716 -17.340  1.00 54.67           H  
ATOM   4112  N   THR A 252     -10.989 -13.960 -12.681  1.00 63.84           N  
ATOM   4113  H   THR A 252     -10.517 -14.852 -12.717  1.00 63.84           H  
ATOM   4114  CA  THR A 252     -12.366 -13.978 -12.174  1.00 63.84           C  
ATOM   4115  HA  THR A 252     -12.926 -13.167 -12.639  1.00 63.84           H  
ATOM   4116  C   THR A 252     -12.464 -13.761 -10.660  1.00 63.84           C  
ATOM   4117  CB  THR A 252     -13.051 -15.301 -12.557  1.00 63.84           C  
ATOM   4118  HB  THR A 252     -14.075 -15.302 -12.184  1.00 63.84           H  
ATOM   4119  O   THR A 252     -13.569 -13.631 -10.142  1.00 63.84           O  
ATOM   4120  CG2 THR A 252     -13.077 -15.526 -14.071  1.00 63.84           C  
ATOM   4121 HG21 THR A 252     -13.662 -16.419 -14.295  1.00 63.84           H  
ATOM   4122 HG22 THR A 252     -13.544 -14.671 -14.560  1.00 63.84           H  
ATOM   4123 HG23 THR A 252     -12.067 -15.660 -14.459  1.00 63.84           H  
ATOM   4124  OG1 THR A 252     -12.345 -16.381 -11.995  1.00 63.84           O  
ATOM   4125  HG1 THR A 252     -12.671 -17.196 -12.382  1.00 63.84           H  
ATOM   4126  N   GLY A 253     -11.343 -13.738  -9.928  1.00 54.55           N  
ATOM   4127  H   GLY A 253     -10.459 -13.855 -10.403  1.00 54.55           H  
ATOM   4128  CA  GLY A 253     -11.327 -13.717  -8.459  1.00 54.55           C  
ATOM   4129  HA2 GLY A 253     -12.014 -12.949  -8.106  1.00 54.55           H  
ATOM   4130  HA3 GLY A 253     -10.320 -13.463  -8.128  1.00 54.55           H  
ATOM   4131  C   GLY A 253     -11.721 -15.049  -7.798  1.00 54.55           C  
ATOM   4132  O   GLY A 253     -11.677 -15.156  -6.573  1.00 54.55           O  
ATOM   4133  N   LEU A 254     -12.066 -16.072  -8.584  1.00 50.35           N  
ATOM   4134  H   LEU A 254     -12.048 -15.919  -9.583  1.00 50.35           H  
ATOM   4135  CA  LEU A 254     -12.339 -17.433  -8.124  1.00 50.35           C  
ATOM   4136  HA  LEU A 254     -12.729 -17.414  -7.106  1.00 50.35           H  
ATOM   4137  C   LEU A 254     -11.026 -18.218  -8.125  1.00 50.35           C  
ATOM   4138  CB  LEU A 254     -13.389 -18.076  -9.053  1.00 50.35           C  
ATOM   4139  HB2 LEU A 254     -13.542 -19.113  -8.751  1.00 50.35           H  
ATOM   4140  HB3 LEU A 254     -12.987 -18.095 -10.066  1.00 50.35           H  
ATOM   4141  O   LEU A 254     -10.414 -18.354  -9.178  1.00 50.35           O  
ATOM   4142  CG  LEU A 254     -14.750 -17.352  -9.069  1.00 50.35           C  
ATOM   4143  HG  LEU A 254     -14.605 -16.287  -9.247  1.00 50.35           H  
ATOM   4144  CD1 LEU A 254     -15.622 -17.894 -10.201  1.00 50.35           C  
ATOM   4145 HD11 LEU A 254     -15.135 -17.707 -11.158  1.00 50.35           H  
ATOM   4146 HD12 LEU A 254     -16.588 -17.390 -10.196  1.00 50.35           H  
ATOM   4147 HD13 LEU A 254     -15.772 -18.966 -10.077  1.00 50.35           H  
ATOM   4148  CD2 LEU A 254     -15.502 -17.535  -7.749  1.00 50.35           C  
ATOM   4149 HD21 LEU A 254     -14.950 -17.062  -6.937  1.00 50.35           H  
ATOM   4150 HD22 LEU A 254     -16.480 -17.058  -7.819  1.00 50.35           H  
ATOM   4151 HD23 LEU A 254     -15.636 -18.596  -7.536  1.00 50.35           H  
ATOM   4152  N   TYR A 255     -10.558 -18.684  -6.966  1.00 45.26           N  
ATOM   4153  H   TYR A 255     -11.114 -18.543  -6.135  1.00 45.26           H  
ATOM   4154  CA  TYR A 255      -9.367 -19.539  -6.867  1.00 45.26           C  
ATOM   4155  HA  TYR A 255      -8.468 -18.951  -7.052  1.00 45.26           H  
ATOM   4156  C   TYR A 255      -9.431 -20.666  -7.910  1.00 45.26           C  
ATOM   4157  CB  TYR A 255      -9.290 -20.159  -5.459  1.00 45.26           C  
ATOM   4158  HB2 TYR A 255      -8.764 -21.110  -5.536  1.00 45.26           H  
ATOM   4159  HB3 TYR A 255     -10.295 -20.396  -5.110  1.00 45.26           H  
ATOM   4160  O   TYR A 255     -10.312 -21.517  -7.831  1.00 45.26           O  
ATOM   4161  CG  TYR A 255      -8.573 -19.334  -4.406  1.00 45.26           C  
ATOM   4162  CD1 TYR A 255      -7.231 -19.630  -4.091  1.00 45.26           C  
ATOM   4163  HD1 TYR A 255      -6.716 -20.412  -4.629  1.00 45.26           H  
ATOM   4164  CD2 TYR A 255      -9.249 -18.317  -3.705  1.00 45.26           C  
ATOM   4165  HD2 TYR A 255     -10.280 -18.099  -3.942  1.00 45.26           H  
ATOM   4166  CE1 TYR A 255      -6.566 -18.920  -3.073  1.00 45.26           C  
ATOM   4167  HE1 TYR A 255      -5.542 -19.157  -2.827  1.00 45.26           H  
ATOM   4168  CE2 TYR A 255      -8.590 -17.604  -2.685  1.00 45.26           C  
ATOM   4169  HE2 TYR A 255      -9.125 -16.835  -2.148  1.00 45.26           H  
ATOM   4170  OH  TYR A 255      -6.633 -17.226  -1.361  1.00 45.26           O  
ATOM   4171  HH  TYR A 255      -7.289 -16.671  -0.933  1.00 45.26           H  
ATOM   4172  CZ  TYR A 255      -7.248 -17.909  -2.366  1.00 45.26           C  
ATOM   4173  N   GLU A 256      -8.495 -20.683  -8.857  1.00 41.21           N  
ATOM   4174  H   GLU A 256      -7.797 -19.953  -8.881  1.00 41.21           H  
ATOM   4175  CA  GLU A 256      -8.166 -21.909  -9.580  1.00 41.21           C  
ATOM   4176  HA  GLU A 256      -9.000 -22.609  -9.524  1.00 41.21           H  
ATOM   4177  C   GLU A 256      -6.993 -22.536  -8.827  1.00 41.21           C  
ATOM   4178  CB  GLU A 256      -7.915 -21.653 -11.074  1.00 41.21           C  
ATOM   4179  HB2 GLU A 256      -7.490 -22.558 -11.508  1.00 41.21           H  
ATOM   4180  HB3 GLU A 256      -7.211 -20.831 -11.198  1.00 41.21           H  
ATOM   4181  O   GLU A 256      -5.969 -21.887  -8.602  1.00 41.21           O  
ATOM   4182  CG  GLU A 256      -9.240 -21.333 -11.796  1.00 41.21           C  
ATOM   4183  HG2 GLU A 256      -9.637 -20.397 -11.401  1.00 41.21           H  
ATOM   4184  HG3 GLU A 256      -9.958 -22.121 -11.568  1.00 41.21           H  
ATOM   4185  CD  GLU A 256      -9.118 -21.211 -13.325  1.00 41.21           C  
ATOM   4186  OE1 GLU A 256     -10.172 -20.984 -13.962  1.00 41.21           O  
ATOM   4187  OE2 GLU A 256      -7.985 -21.279 -13.852  1.00 41.21           O  
ATOM   4188  N   THR A 257      -7.247 -23.734  -8.305  1.00 37.08           N  
ATOM   4189  H   THR A 257      -8.113 -24.181  -8.567  1.00 37.08           H  
ATOM   4190  CA  THR A 257      -6.343 -24.561  -7.493  1.00 37.08           C  
ATOM   4191  HA  THR A 257      -6.009 -24.003  -6.618  1.00 37.08           H  
ATOM   4192  C   THR A 257      -5.093 -24.984  -8.240  1.00 37.08           C  
ATOM   4193  CB  THR A 257      -7.056 -25.840  -7.060  1.00 37.08           C  
ATOM   4194  HB  THR A 257      -6.329 -26.543  -6.654  1.00 37.08           H  
ATOM   4195  O   THR A 257      -5.253 -25.397  -9.410  1.00 37.08           O  
ATOM   4196  CG2 THR A 257      -8.133 -25.579  -6.007  1.00 37.08           C  
ATOM   4197 HG21 THR A 257      -8.597 -26.524  -5.727  1.00 37.08           H  
ATOM   4198 HG22 THR A 257      -8.894 -24.911  -6.410  1.00 37.08           H  
ATOM   4199 HG23 THR A 257      -7.679 -25.125  -5.126  1.00 37.08           H  
ATOM   4200  OG1 THR A 257      -7.661 -26.390  -8.206  1.00 37.08           O  
ATOM   4201  HG1 THR A 257      -7.000 -26.256  -8.889  1.00 37.08           H  
ATOM   4202  OXT THR A 257      -4.040 -24.990  -7.570  1.00 37.08           O  
TER    4203      THR A 257                                                       
END   
