# Supplementary material for: Computational design of novel Cas9 PAM-interacting domains using evolution-based modelling and structural quality assessment
Source: PLoS Comput Biol. 2023 Nov 17;19(11):e1011621. doi: 10.1371/journal.pcbi.1011621 (PMC10729993; doi:10.1371/journal.pcbi.1011621)
Supplement: S1 File — This file contains the experimentally tested sequences in a zip format. It includes Fasta files, AlphaFold Prediction with PDB file, pLDDT, and more. (ZIP) [file pcbi.1011621.s001.zip › pdb/dgfx_4_relaxed_rank_1_model_3.pdb]

ATOM      1  N   THR A   1      -3.738   6.802 -24.108  1.00 43.77           N  
ATOM      2  H   THR A   1      -3.766   6.312 -23.225  1.00 43.77           H  
ATOM      3  H2  THR A   1      -4.281   6.309 -24.802  1.00 43.77           H  
ATOM      4  H3  THR A   1      -4.146   7.719 -23.997  1.00 43.77           H  
ATOM      5  CA  THR A   1      -2.349   6.991 -24.581  1.00 43.77           C  
ATOM      6  HA  THR A   1      -1.877   6.031 -24.788  1.00 43.77           H  
ATOM      7  C   THR A   1      -1.563   7.688 -23.481  1.00 43.77           C  
ATOM      8  CB  THR A   1      -2.354   7.823 -25.870  1.00 43.77           C  
ATOM      9  HB  THR A   1      -1.377   8.276 -26.037  1.00 43.77           H  
ATOM     10  O   THR A   1      -1.756   8.870 -23.253  1.00 43.77           O  
ATOM     11  CG2 THR A   1      -2.738   6.960 -27.070  1.00 43.77           C  
ATOM     12 HG21 THR A   1      -3.747   6.561 -26.962  1.00 43.77           H  
ATOM     13 HG22 THR A   1      -2.030   6.139 -27.181  1.00 43.77           H  
ATOM     14 HG23 THR A   1      -2.700   7.566 -27.976  1.00 43.77           H  
ATOM     15  OG1 THR A   1      -3.351   8.808 -25.769  1.00 43.77           O  
ATOM     16  HG1 THR A   1      -3.178   9.487 -26.425  1.00 43.77           H  
ATOM     17  N   GLY A   2      -0.777   6.949 -22.692  1.00 60.01           N  
ATOM     18  H   GLY A   2      -0.590   5.984 -22.926  1.00 60.01           H  
ATOM     19  CA  GLY A   2       0.089   7.554 -21.669  1.00 60.01           C  
ATOM     20  HA2 GLY A   2      -0.440   8.358 -21.157  1.00 60.01           H  
ATOM     21  HA3 GLY A   2       0.375   6.805 -20.930  1.00 60.01           H  
ATOM     22  C   GLY A   2       1.363   8.116 -22.304  1.00 60.01           C  
ATOM     23  O   GLY A   2       1.835   7.556 -23.292  1.00 60.01           O  
ATOM     24  N   GLY A   3       1.912   9.206 -21.762  1.00 75.81           N  
ATOM     25  H   GLY A   3       1.450   9.665 -20.990  1.00 75.81           H  
ATOM     26  CA  GLY A   3       3.167   9.783 -22.251  1.00 75.81           C  
ATOM     27  HA2 GLY A   3       3.021  10.124 -23.276  1.00 75.81           H  
ATOM     28  HA3 GLY A   3       3.438  10.646 -21.644  1.00 75.81           H  
ATOM     29  C   GLY A   3       4.324   8.776 -22.218  1.00 75.81           C  
ATOM     30  O   GLY A   3       4.419   7.947 -21.311  1.00 75.81           O  
ATOM     31  N   PHE A   4       5.224   8.850 -23.202  1.00 82.47           N  
ATOM     32  H   PHE A   4       5.052   9.506 -23.951  1.00 82.47           H  
ATOM     33  CA  PHE A   4       6.387   7.958 -23.332  1.00 82.47           C  
ATOM     34  HA  PHE A   4       6.046   6.923 -23.322  1.00 82.47           H  
ATOM     35  C   PHE A   4       7.417   8.110 -22.204  1.00 82.47           C  
ATOM     36  CB  PHE A   4       7.067   8.250 -24.672  1.00 82.47           C  
ATOM     37  HB2 PHE A   4       7.358   9.300 -24.707  1.00 82.47           H  
ATOM     38  HB3 PHE A   4       7.983   7.662 -24.726  1.00 82.47           H  
ATOM     39  O   PHE A   4       8.196   7.195 -21.931  1.00 82.47           O  
ATOM     40  CG  PHE A   4       6.216   7.915 -25.879  1.00 82.47           C  
ATOM     41  CD1 PHE A   4       5.896   6.573 -26.150  1.00 82.47           C  
ATOM     42  HD1 PHE A   4       6.284   5.794 -25.511  1.00 82.47           H  
ATOM     43  CD2 PHE A   4       5.758   8.929 -26.740  1.00 82.47           C  
ATOM     44  HD2 PHE A   4       6.012   9.962 -26.553  1.00 82.47           H  
ATOM     45  CE1 PHE A   4       5.116   6.241 -27.270  1.00 82.47           C  
ATOM     46  HE1 PHE A   4       4.889   5.208 -27.490  1.00 82.47           H  
ATOM     47  CE2 PHE A   4       4.977   8.598 -27.862  1.00 82.47           C  
ATOM     48  HE2 PHE A   4       4.631   9.374 -28.529  1.00 82.47           H  
ATOM     49  CZ  PHE A   4       4.654   7.255 -28.125  1.00 82.47           C  
ATOM     50  HZ  PHE A   4       4.064   7.002 -28.994  1.00 82.47           H  
ATOM     51  N   SER A   5       7.413   9.259 -21.538  1.00 83.06           N  
ATOM     52  H   SER A   5       6.743   9.963 -21.812  1.00 83.06           H  
ATOM     53  CA  SER A   5       8.278   9.597 -20.414  1.00 83.06           C  
ATOM     54  HA  SER A   5       8.589   8.686 -19.902  1.00 83.06           H  
ATOM     55  C   SER A   5       7.524  10.452 -19.409  1.00 83.06           C  
ATOM     56  CB  SER A   5       9.528  10.333 -20.912  1.00 83.06           C  
ATOM     57  HB2 SER A   5      10.137  10.642 -20.062  1.00 83.06           H  
ATOM     58  HB3 SER A   5      10.115   9.646 -21.523  1.00 83.06           H  
ATOM     59  O   SER A   5       6.533  11.098 -19.753  1.00 83.06           O  
ATOM     60  OG  SER A   5       9.202  11.465 -21.696  1.00 83.06           O  
ATOM     61  HG  SER A   5       8.656  12.074 -21.193  1.00 83.06           H  
ATOM     62  N   LYS A   6       8.028  10.522 -18.176  1.00 80.37           N  
ATOM     63  H   LYS A   6       8.855   9.981 -17.967  1.00 80.37           H  
ATOM     64  CA  LYS A   6       7.561  11.526 -17.218  1.00 80.37           C  
ATOM     65  HA  LYS A   6       6.477  11.449 -17.125  1.00 80.37           H  
ATOM     66  C   LYS A   6       7.894  12.917 -17.749  1.00 80.37           C  
ATOM     67  CB  LYS A   6       8.202  11.312 -15.849  1.00 80.37           C  
ATOM     68  HB2 LYS A   6       7.882  12.118 -15.188  1.00 80.37           H  
ATOM     69  HB3 LYS A   6       9.286  11.360 -15.951  1.00 80.37           H  
ATOM     70  O   LYS A   6       9.061  13.225 -17.978  1.00 80.37           O  
ATOM     71  CG  LYS A   6       7.808   9.968 -15.230  1.00 80.37           C  
ATOM     72  HG2 LYS A   6       8.216   9.156 -15.832  1.00 80.37           H  
ATOM     73  HG3 LYS A   6       6.723   9.877 -15.178  1.00 80.37           H  
ATOM     74  CD  LYS A   6       8.400   9.912 -13.826  1.00 80.37           C  
ATOM     75  HD2 LYS A   6       9.445  10.217 -13.886  1.00 80.37           H  
ATOM     76  HD3 LYS A   6       7.874  10.609 -13.173  1.00 80.37           H  
ATOM     77  CE  LYS A   6       8.322   8.499 -13.264  1.00 80.37           C  
ATOM     78  HE2 LYS A   6       7.298   8.277 -12.964  1.00 80.37           H  
ATOM     79  HE3 LYS A   6       8.615   7.806 -14.053  1.00 80.37           H  
ATOM     80  NZ  LYS A   6       9.269   8.386 -12.137  1.00 80.37           N  
ATOM     81  HZ1 LYS A   6       9.305   7.440 -11.786  1.00 80.37           H  
ATOM     82  HZ2 LYS A   6       9.037   9.045 -11.409  1.00 80.37           H  
ATOM     83  HZ3 LYS A   6      10.184   8.637 -12.485  1.00 80.37           H  
ATOM     84  N   GLU A   7       6.874  13.749 -17.920  1.00 79.47           N  
ATOM     85  H   GLU A   7       5.940  13.385 -17.800  1.00 79.47           H  
ATOM     86  CA  GLU A   7       6.985  15.054 -18.589  1.00 79.47           C  
ATOM     87  HA  GLU A   7       7.509  14.922 -19.536  1.00 79.47           H  
ATOM     88  C   GLU A   7       7.778  16.100 -17.796  1.00 79.47           C  
ATOM     89  CB  GLU A   7       5.580  15.578 -18.904  1.00 79.47           C  
ATOM     90  HB2 GLU A   7       5.004  15.624 -17.979  1.00 79.47           H  
ATOM     91  HB3 GLU A   7       5.663  16.582 -19.320  1.00 79.47           H  
ATOM     92  O   GLU A   7       8.134  17.147 -18.333  1.00 79.47           O  
ATOM     93  CG  GLU A   7       4.863  14.682 -19.925  1.00 79.47           C  
ATOM     94  HG2 GLU A   7       5.470  14.633 -20.830  1.00 79.47           H  
ATOM     95  HG3 GLU A   7       4.780  13.673 -19.521  1.00 79.47           H  
ATOM     96  CD  GLU A   7       3.457  15.180 -20.281  1.00 79.47           C  
ATOM     97  OE1 GLU A   7       2.857  14.543 -21.174  1.00 79.47           O  
ATOM     98  OE2 GLU A   7       2.995  16.149 -19.640  1.00 79.47           O  
ATOM     99  N   SER A   8       8.115  15.818 -16.533  1.00 83.29           N  
ATOM    100  H   SER A   8       7.798  14.947 -16.133  1.00 83.29           H  
ATOM    101  CA  SER A   8       9.000  16.668 -15.742  1.00 83.29           C  
ATOM    102  HA  SER A   8       8.540  17.652 -15.653  1.00 83.29           H  
ATOM    103  C   SER A   8      10.358  16.828 -16.432  1.00 83.29           C  
ATOM    104  CB  SER A   8       9.191  16.099 -14.334  1.00 83.29           C  
ATOM    105  HB2 SER A   8       9.710  15.142 -14.394  1.00 83.29           H  
ATOM    106  HB3 SER A   8       9.796  16.790 -13.746  1.00 83.29           H  
ATOM    107  O   SER A   8      11.135  15.875 -16.551  1.00 83.29           O  
ATOM    108  OG  SER A   8       7.940  15.907 -13.699  1.00 83.29           O  
ATOM    109  HG  SER A   8       7.424  16.713 -13.774  1.00 83.29           H  
ATOM    110  N   ILE A   9      10.646  18.057 -16.862  1.00 83.06           N  
ATOM    111  H   ILE A   9       9.925  18.762 -16.801  1.00 83.06           H  
ATOM    112  CA  ILE A   9      11.932  18.436 -17.441  1.00 83.06           C  
ATOM    113  HA  ILE A   9      12.286  17.617 -18.066  1.00 83.06           H  
ATOM    114  C   ILE A   9      12.920  18.638 -16.298  1.00 83.06           C  
ATOM    115  CB  ILE A   9      11.814  19.694 -18.330  1.00 83.06           C  
ATOM    116  HB  ILE A   9      11.456  20.523 -17.719  1.00 83.06           H  
ATOM    117  O   ILE A   9      12.749  19.522 -15.459  1.00 83.06           O  
ATOM    118  CG1 ILE A   9      10.798  19.459 -19.473  1.00 83.06           C  
ATOM    119 HG12 ILE A   9      11.165  18.673 -20.133  1.00 83.06           H  
ATOM    120 HG13 ILE A   9       9.850  19.126 -19.051  1.00 83.06           H  
ATOM    121  CG2 ILE A   9      13.208  20.059 -18.883  1.00 83.06           C  
ATOM    122 HG21 ILE A   9      13.648  19.201 -19.391  1.00 83.06           H  
ATOM    123 HG22 ILE A   9      13.865  20.359 -18.066  1.00 83.06           H  
ATOM    124 HG23 ILE A   9      13.147  20.904 -19.569  1.00 83.06           H  
ATOM    125  CD1 ILE A   9      10.481  20.709 -20.302  1.00 83.06           C  
ATOM    126 HD11 ILE A   9      10.149  21.515 -19.648  1.00 83.06           H  
ATOM    127 HD12 ILE A   9       9.683  20.478 -21.008  1.00 83.06           H  
ATOM    128 HD13 ILE A   9      11.358  21.033 -20.864  1.00 83.06           H  
ATOM    129  N   LEU A  10      13.966  17.822 -16.277  1.00 86.40           N  
ATOM    130  H   LEU A  10      14.053  17.132 -17.009  1.00 86.40           H  
ATOM    131  CA  LEU A  10      15.060  17.965 -15.333  1.00 86.40           C  
ATOM    132  HA  LEU A  10      14.692  18.517 -14.469  1.00 86.40           H  
ATOM    133  C   LEU A  10      16.203  18.780 -15.946  1.00 86.40           C  
ATOM    134  CB  LEU A  10      15.527  16.586 -14.860  1.00 86.40           C  
ATOM    135  HB2 LEU A  10      15.812  16.009 -15.740  1.00 86.40           H  
ATOM    136  HB3 LEU A  10      16.412  16.717 -14.237  1.00 86.40           H  
ATOM    137  O   LEU A  10      16.467  18.669 -17.150  1.00 86.40           O  
ATOM    138  CG  LEU A  10      14.474  15.788 -14.073  1.00 86.40           C  
ATOM    139  HG  LEU A  10      13.673  15.475 -14.744  1.00 86.40           H  
ATOM    140  CD1 LEU A  10      15.159  14.554 -13.494  1.00 86.40           C  
ATOM    141 HD11 LEU A  10      15.537  13.931 -14.305  1.00 86.40           H  
ATOM    142 HD12 LEU A  10      15.973  14.855 -12.835  1.00 86.40           H  
ATOM    143 HD13 LEU A  10      14.430  13.981 -12.920  1.00 86.40           H  
ATOM    144  CD2 LEU A  10      13.870  16.560 -12.897  1.00 86.40           C  
ATOM    145 HD21 LEU A  10      14.656  16.956 -12.254  1.00 86.40           H  
ATOM    146 HD22 LEU A  10      13.222  15.902 -12.318  1.00 86.40           H  
ATOM    147 HD23 LEU A  10      13.255  17.379 -13.269  1.00 86.40           H  
ATOM    148  N   PRO A  11      16.911  19.577 -15.126  1.00 86.56           N  
ATOM    149  CA  PRO A  11      18.054  20.349 -15.588  1.00 86.56           C  
ATOM    150  HA  PRO A  11      17.750  21.000 -16.408  1.00 86.56           H  
ATOM    151  C   PRO A  11      19.182  19.434 -16.077  1.00 86.56           C  
ATOM    152  CB  PRO A  11      18.478  21.205 -14.389  1.00 86.56           C  
ATOM    153  HB2 PRO A  11      17.921  22.142 -14.398  1.00 86.56           H  
ATOM    154  HB3 PRO A  11      19.550  21.404 -14.375  1.00 86.56           H  
ATOM    155  O   PRO A  11      19.252  18.248 -15.735  1.00 86.56           O  
ATOM    156  CG  PRO A  11      18.043  20.368 -13.188  1.00 86.56           C  
ATOM    157  HG2 PRO A  11      17.877  20.982 -12.303  1.00 86.56           H  
ATOM    158  HG3 PRO A  11      18.785  19.594 -12.990  1.00 86.56           H  
ATOM    159  CD  PRO A  11      16.749  19.726 -13.683  1.00 86.56           C  
ATOM    160  HD2 PRO A  11      15.908  20.389 -13.481  1.00 86.56           H  
ATOM    161  HD3 PRO A  11      16.600  18.768 -13.186  1.00 86.56           H  
ATOM    162  N   LYS A  12      20.099  20.010 -16.863  1.00 85.52           N  
ATOM    163  H   LYS A  12      19.977  20.984 -17.099  1.00 85.52           H  
ATOM    164  CA  LYS A  12      21.301  19.318 -17.334  1.00 85.52           C  
ATOM    165  HA  LYS A  12      20.987  18.501 -17.984  1.00 85.52           H  
ATOM    166  C   LYS A  12      22.057  18.696 -16.157  1.00 85.52           C  
ATOM    167  CB  LYS A  12      22.181  20.259 -18.176  1.00 85.52           C  
ATOM    168  HB2 LYS A  12      22.970  19.654 -18.623  1.00 85.52           H  
ATOM    169  HB3 LYS A  12      21.583  20.677 -18.985  1.00 85.52           H  
ATOM    170  O   LYS A  12      22.357  19.359 -15.166  1.00 85.52           O  
ATOM    171  CG  LYS A  12      22.845  21.408 -17.395  1.00 85.52           C  
ATOM    172  HG2 LYS A  12      22.075  22.029 -16.936  1.00 85.52           H  
ATOM    173  HG3 LYS A  12      23.487  21.001 -16.615  1.00 85.52           H  
ATOM    174  CD  LYS A  12      23.724  22.277 -18.300  1.00 85.52           C  
ATOM    175  HD2 LYS A  12      24.476  21.650 -18.779  1.00 85.52           H  
ATOM    176  HD3 LYS A  12      23.105  22.740 -19.068  1.00 85.52           H  
ATOM    177  CE  LYS A  12      24.406  23.358 -17.450  1.00 85.52           C  
ATOM    178  HE2 LYS A  12      24.990  22.871 -16.669  1.00 85.52           H  
ATOM    179  HE3 LYS A  12      23.633  23.952 -16.963  1.00 85.52           H  
ATOM    180  NZ  LYS A  12      25.279  24.236 -18.268  1.00 85.52           N  
ATOM    181  HZ1 LYS A  12      26.020  23.703 -18.700  1.00 85.52           H  
ATOM    182  HZ2 LYS A  12      25.698  24.956 -17.696  1.00 85.52           H  
ATOM    183  HZ3 LYS A  12      24.746  24.687 -18.998  1.00 85.52           H  
ATOM    184  N   ARG A  13      22.371  17.411 -16.266  1.00 81.31           N  
ATOM    185  H   ARG A  13      22.073  16.925 -17.100  1.00 81.31           H  
ATOM    186  CA  ARG A  13      23.243  16.697 -15.327  1.00 81.31           C  
ATOM    187  HA  ARG A  13      24.003  17.395 -14.975  1.00 81.31           H  
ATOM    188  C   ARG A  13      23.958  15.584 -16.065  1.00 81.31           C  
ATOM    189  CB  ARG A  13      22.462  16.191 -14.093  1.00 81.31           C  
ATOM    190  HB2 ARG A  13      22.083  17.053 -13.544  1.00 81.31           H  
ATOM    191  HB3 ARG A  13      23.155  15.663 -13.439  1.00 81.31           H  
ATOM    192  O   ARG A  13      23.454  15.079 -17.067  1.00 81.31           O  
ATOM    193  CG  ARG A  13      21.279  15.265 -14.418  1.00 81.31           C  
ATOM    194  HG2 ARG A  13      21.619  14.448 -15.055  1.00 81.31           H  
ATOM    195  HG3 ARG A  13      20.525  15.846 -14.949  1.00 81.31           H  
ATOM    196  CD  ARG A  13      20.631  14.692 -13.149  1.00 81.31           C  
ATOM    197  HD2 ARG A  13      20.213  15.521 -12.578  1.00 81.31           H  
ATOM    198  HD3 ARG A  13      21.399  14.203 -12.549  1.00 81.31           H  
ATOM    199  NE  ARG A  13      19.568  13.712 -13.471  1.00 81.31           N  
ATOM    200  HE  ARG A  13      19.517  13.393 -14.428  1.00 81.31           H  
ATOM    201  NH1 ARG A  13      18.519  13.675 -11.424  1.00 81.31           N  
ATOM    202 HH11 ARG A  13      17.736  13.376 -10.860  1.00 81.31           H  
ATOM    203 HH12 ARG A  13      19.170  14.365 -11.076  1.00 81.31           H  
ATOM    204  NH2 ARG A  13      17.710  12.438 -13.098  1.00 81.31           N  
ATOM    205 HH21 ARG A  13      16.872  12.249 -12.568  1.00 81.31           H  
ATOM    206 HH22 ARG A  13      17.682  12.165 -14.071  1.00 81.31           H  
ATOM    207  CZ  ARG A  13      18.611  13.278 -12.664  1.00 81.31           C  
ATOM    208  N   ASN A  14      25.108  15.167 -15.547  1.00 78.31           N  
ATOM    209  H   ASN A  14      25.468  15.625 -14.722  1.00 78.31           H  
ATOM    210  CA  ASN A  14      25.834  14.022 -16.084  1.00 78.31           C  
ATOM    211  HA  ASN A  14      25.809  14.087 -17.172  1.00 78.31           H  
ATOM    212  C   ASN A  14      25.119  12.718 -15.684  1.00 78.31           C  
ATOM    213  CB  ASN A  14      27.305  14.104 -15.644  1.00 78.31           C  
ATOM    214  HB2 ASN A  14      27.669  15.123 -15.774  1.00 78.31           H  
ATOM    215  HB3 ASN A  14      27.395  13.838 -14.591  1.00 78.31           H  
ATOM    216  O   ASN A  14      25.528  12.014 -14.767  1.00 78.31           O  
ATOM    217  CG  ASN A  14      28.211  13.202 -16.468  1.00 78.31           C  
ATOM    218  ND2 ASN A  14      29.434  13.025 -16.030  1.00 78.31           N  
ATOM    219 HD21 ASN A  14      30.055  12.444 -16.575  1.00 78.31           H  
ATOM    220 HD22 ASN A  14      29.738  13.447 -15.165  1.00 78.31           H  
ATOM    221  OD1 ASN A  14      27.857  12.695 -17.529  1.00 78.31           O  
ATOM    222  N   SER A  15      23.981  12.444 -16.322  1.00 76.98           N  
ATOM    223  H   SER A  15      23.666  13.096 -17.025  1.00 76.98           H  
ATOM    224  CA  SER A  15      23.160  11.263 -16.080  1.00 76.98           C  
ATOM    225  HA  SER A  15      23.739  10.523 -15.526  1.00 76.98           H  
ATOM    226  C   SER A  15      22.736  10.659 -17.407  1.00 76.98           C  
ATOM    227  CB  SER A  15      21.924  11.630 -15.259  1.00 76.98           C  
ATOM    228  HB2 SER A  15      22.232  12.144 -14.348  1.00 76.98           H  
ATOM    229  HB3 SER A  15      21.285  12.291 -15.844  1.00 76.98           H  
ATOM    230  O   SER A  15      22.095  11.323 -18.214  1.00 76.98           O  
ATOM    231  OG  SER A  15      21.203  10.464 -14.911  1.00 76.98           O  
ATOM    232  HG  SER A  15      21.707  10.002 -14.237  1.00 76.98           H  
ATOM    233  N   SER A  16      23.037   9.377 -17.595  1.00 72.85           N  
ATOM    234  H   SER A  16      23.573   8.877 -16.900  1.00 72.85           H  
ATOM    235  CA  SER A  16      22.535   8.574 -18.714  1.00 72.85           C  
ATOM    236  HA  SER A  16      22.692   9.116 -19.648  1.00 72.85           H  
ATOM    237  C   SER A  16      21.035   8.267 -18.621  1.00 72.85           C  
ATOM    238  CB  SER A  16      23.318   7.261 -18.776  1.00 72.85           C  
ATOM    239  HB2 SER A  16      22.876   6.603 -19.524  1.00 72.85           H  
ATOM    240  HB3 SER A  16      24.349   7.470 -19.063  1.00 72.85           H  
ATOM    241  O   SER A  16      20.485   7.665 -19.532  1.00 72.85           O  
ATOM    242  OG  SER A  16      23.307   6.627 -17.505  1.00 72.85           O  
ATOM    243  HG  SER A  16      23.563   5.711 -17.641  1.00 72.85           H  
ATOM    244  N   LYS A  17      20.368   8.652 -17.521  1.00 75.76           N  
ATOM    245  H   LYS A  17      20.878   9.158 -16.811  1.00 75.76           H  
ATOM    246  CA  LYS A  17      18.937   8.394 -17.305  1.00 75.76           C  
ATOM    247  HA  LYS A  17      18.671   7.448 -17.777  1.00 75.76           H  
ATOM    248  C   LYS A  17      18.028   9.433 -17.958  1.00 75.76           C  
ATOM    249  CB  LYS A  17      18.625   8.303 -15.804  1.00 75.76           C  
ATOM    250  HB2 LYS A  17      18.864   9.251 -15.323  1.00 75.76           H  
ATOM    251  HB3 LYS A  17      17.555   8.131 -15.690  1.00 75.76           H  
ATOM    252  O   LYS A  17      16.850   9.154 -18.141  1.00 75.76           O  
ATOM    253  CG  LYS A  17      19.380   7.161 -15.112  1.00 75.76           C  
ATOM    254  HG2 LYS A  17      20.453   7.352 -15.148  1.00 75.76           H  
ATOM    255  HG3 LYS A  17      19.170   6.228 -15.635  1.00 75.76           H  
ATOM    256  CD  LYS A  17      18.941   7.029 -13.649  1.00 75.76           C  
ATOM    257  HD2 LYS A  17      17.865   6.862 -13.616  1.00 75.76           H  
ATOM    258  HD3 LYS A  17      19.178   7.951 -13.117  1.00 75.76           H  
ATOM    259  CE  LYS A  17      19.668   5.844 -13.004  1.00 75.76           C  
ATOM    260  HE2 LYS A  17      19.458   4.953 -13.596  1.00 75.76           H  
ATOM    261  HE3 LYS A  17      20.743   6.022 -13.052  1.00 75.76           H  
ATOM    262  NZ  LYS A  17      19.242   5.628 -11.599  1.00 75.76           N  
ATOM    263  HZ1 LYS A  17      19.721   4.828 -11.211  1.00 75.76           H  
ATOM    264  HZ2 LYS A  17      18.250   5.443 -11.563  1.00 75.76           H  
ATOM    265  HZ3 LYS A  17      19.448   6.437 -11.030  1.00 75.76           H  
ATOM    266  N   LEU A  18      18.556  10.623 -18.259  1.00 84.22           N  
ATOM    267  H   LEU A  18      19.560  10.728 -18.220  1.00 84.22           H  
ATOM    268  CA  LEU A  18      17.770  11.680 -18.884  1.00 84.22           C  
ATOM    269  HA  LEU A  18      16.821  11.773 -18.357  1.00 84.22           H  
ATOM    270  C   LEU A  18      17.451  11.317 -20.332  1.00 84.22           C  
ATOM    271  CB  LEU A  18      18.517  13.020 -18.844  1.00 84.22           C  
ATOM    272  HB2 LEU A  18      17.963  13.714 -19.476  1.00 84.22           H  
ATOM    273  HB3 LEU A  18      19.505  12.875 -19.282  1.00 84.22           H  
ATOM    274  O   LEU A  18      18.343  10.943 -21.091  1.00 84.22           O  
ATOM    275  CG  LEU A  18      18.680  13.677 -17.470  1.00 84.22           C  
ATOM    276  HG  LEU A  18      19.276  13.037 -16.819  1.00 84.22           H  
ATOM    277  CD1 LEU A  18      19.412  15.007 -17.657  1.00 84.22           C  
ATOM    278 HD11 LEU A  18      20.447  14.825 -17.948  1.00 84.22           H  
ATOM    279 HD12 LEU A  18      18.927  15.590 -18.440  1.00 84.22           H  
ATOM    280 HD13 LEU A  18      19.380  15.599 -16.742  1.00 84.22           H  
ATOM    281  CD2 LEU A  18      17.342  13.950 -16.785  1.00 84.22           C  
ATOM    282 HD21 LEU A  18      16.819  13.017 -16.576  1.00 84.22           H  
ATOM    283 HD22 LEU A  18      16.713  14.558 -17.435  1.00 84.22           H  
ATOM    284 HD23 LEU A  18      17.509  14.480 -15.847  1.00 84.22           H  
ATOM    285  N   ILE A  19      16.195  11.502 -20.720  1.00 85.57           N  
ATOM    286  H   ILE A  19      15.521  11.812 -20.035  1.00 85.57           H  
ATOM    287  CA  ILE A  19      15.753  11.306 -22.101  1.00 85.57           C  
ATOM    288  HA  ILE A  19      16.434  10.614 -22.597  1.00 85.57           H  
ATOM    289  C   ILE A  19      15.818  12.642 -22.832  1.00 85.57           C  
ATOM    290  CB  ILE A  19      14.352  10.676 -22.148  1.00 85.57           C  
ATOM    291  HB  ILE A  19      13.669  11.337 -21.614  1.00 85.57           H  
ATOM    292  O   ILE A  19      15.329  13.662 -22.338  1.00 85.57           O  
ATOM    293  CG1 ILE A  19      14.351   9.306 -21.443  1.00 85.57           C  
ATOM    294 HG12 ILE A  19      14.898   8.586 -22.052  1.00 85.57           H  
ATOM    295 HG13 ILE A  19      14.846   9.369 -20.473  1.00 85.57           H  
ATOM    296  CG2 ILE A  19      13.859  10.533 -23.602  1.00 85.57           C  
ATOM    297 HG21 ILE A  19      12.846  10.132 -23.636  1.00 85.57           H  
ATOM    298 HG22 ILE A  19      13.814  11.506 -24.092  1.00 85.57           H  
ATOM    299 HG23 ILE A  19      14.521   9.876 -24.165  1.00 85.57           H  
ATOM    300  CD1 ILE A  19      12.942   8.782 -21.187  1.00 85.57           C  
ATOM    301 HD11 ILE A  19      12.433   9.414 -20.459  1.00 85.57           H  
ATOM    302 HD12 ILE A  19      13.046   7.767 -20.803  1.00 85.57           H  
ATOM    303 HD13 ILE A  19      12.356   8.721 -22.104  1.00 85.57           H  
ATOM    304  N   ALA A  20      16.414  12.635 -24.021  1.00 87.10           N  
ATOM    305  H   ALA A  20      16.777  11.763 -24.379  1.00 87.10           H  
ATOM    306  CA  ALA A  20      16.494  13.808 -24.876  1.00 87.10           C  
ATOM    307  HA  ALA A  20      17.040  14.592 -24.351  1.00 87.10           H  
ATOM    308  C   ALA A  20      15.099  14.348 -25.213  1.00 87.10           C  
ATOM    309  CB  ALA A  20      17.276  13.437 -26.135  1.00 87.10           C  
ATOM    310  HB1 ALA A  20      16.739  12.676 -26.702  1.00 87.10           H  
ATOM    311  HB2 ALA A  20      17.397  14.321 -26.761  1.00 87.10           H  
ATOM    312  HB3 ALA A  20      18.263  13.060 -25.870  1.00 87.10           H  
ATOM    313  O   ALA A  20      14.197  13.605 -25.589  1.00 87.10           O  
ATOM    314  N   ARG A  21      14.931  15.670 -25.104  1.00 84.82           N  
ATOM    315  H   ARG A  21      15.710  16.215 -24.764  1.00 84.82           H  
ATOM    316  CA  ARG A  21      13.660  16.342 -25.430  1.00 84.82           C  
ATOM    317  HA  ARG A  21      12.840  15.799 -24.960  1.00 84.82           H  
ATOM    318  C   ARG A  21      13.360  16.338 -26.928  1.00 84.82           C  
ATOM    319  CB  ARG A  21      13.680  17.785 -24.914  1.00 84.82           C  
ATOM    320  HB2 ARG A  21      14.542  18.301 -25.336  1.00 84.82           H  
ATOM    321  HB3 ARG A  21      12.777  18.290 -25.257  1.00 84.82           H  
ATOM    322  O   ARG A  21      12.206  16.454 -27.324  1.00 84.82           O  
ATOM    323  CG  ARG A  21      13.734  17.859 -23.381  1.00 84.82           C  
ATOM    324  HG2 ARG A  21      12.806  17.474 -22.958  1.00 84.82           H  
ATOM    325  HG3 ARG A  21      14.561  17.248 -23.021  1.00 84.82           H  
ATOM    326  CD  ARG A  21      13.973  19.295 -22.902  1.00 84.82           C  
ATOM    327  HD2 ARG A  21      14.916  19.645 -23.321  1.00 84.82           H  
ATOM    328  HD3 ARG A  21      14.065  19.285 -21.816  1.00 84.82           H  
ATOM    329  NE  ARG A  21      12.875  20.200 -23.294  1.00 84.82           N  
ATOM    330  HE  ARG A  21      12.011  19.764 -23.583  1.00 84.82           H  
ATOM    331  NH1 ARG A  21      13.944  22.176 -22.819  1.00 84.82           N  
ATOM    332 HH11 ARG A  21      13.930  23.183 -22.749  1.00 84.82           H  
ATOM    333 HH12 ARG A  21      14.745  21.658 -22.487  1.00 84.82           H  
ATOM    334  NH2 ARG A  21      11.855  22.211 -23.610  1.00 84.82           N  
ATOM    335 HH21 ARG A  21      11.000  21.741 -23.872  1.00 84.82           H  
ATOM    336 HH22 ARG A  21      11.853  23.217 -23.519  1.00 84.82           H  
ATOM    337  CZ  ARG A  21      12.898  21.520 -23.243  1.00 84.82           C  
ATOM    338  N   LYS A  22      14.409  16.271 -27.746  1.00 82.94           N  
ATOM    339  H   LYS A  22      15.311  16.107 -27.323  1.00 82.94           H  
ATOM    340  CA  LYS A  22      14.372  16.240 -29.208  1.00 82.94           C  
ATOM    341  HA  LYS A  22      13.400  15.875 -29.540  1.00 82.94           H  
ATOM    342  C   LYS A  22      15.431  15.263 -29.704  1.00 82.94           C  
ATOM    343  CB  LYS A  22      14.620  17.644 -29.788  1.00 82.94           C  
ATOM    344  HB2 LYS A  22      14.715  17.561 -30.870  1.00 82.94           H  
ATOM    345  HB3 LYS A  22      15.559  18.036 -29.396  1.00 82.94           H  
ATOM    346  O   LYS A  22      16.407  15.001 -29.000  1.00 82.94           O  
ATOM    347  CG  LYS A  22      13.484  18.626 -29.468  1.00 82.94           C  
ATOM    348  HG2 LYS A  22      13.445  18.808 -28.394  1.00 82.94           H  
ATOM    349  HG3 LYS A  22      12.537  18.192 -29.789  1.00 82.94           H  
ATOM    350  CD  LYS A  22      13.694  19.962 -30.190  1.00 82.94           C  
ATOM    351  HD2 LYS A  22      13.772  19.776 -31.262  1.00 82.94           H  
ATOM    352  HD3 LYS A  22      14.621  20.416 -29.840  1.00 82.94           H  
ATOM    353  CE  LYS A  22      12.515  20.902 -29.916  1.00 82.94           C  
ATOM    354  HE2 LYS A  22      12.472  21.105 -28.846  1.00 82.94           H  
ATOM    355  HE3 LYS A  22      11.594  20.390 -30.196  1.00 82.94           H  
ATOM    356  NZ  LYS A  22      12.638  22.170 -30.680  1.00 82.94           N  
ATOM    357  HZ1 LYS A  22      11.849  22.776 -30.506  1.00 82.94           H  
ATOM    358  HZ2 LYS A  22      13.486  22.660 -30.431  1.00 82.94           H  
ATOM    359  HZ3 LYS A  22      12.664  21.982 -31.672  1.00 82.94           H  
ATOM    360  N   LYS A  23      15.245  14.755 -30.921  1.00 83.85           N  
ATOM    361  H   LYS A  23      14.435  15.049 -31.448  1.00 83.85           H  
ATOM    362  CA  LYS A  23      16.273  13.972 -31.609  1.00 83.85           C  
ATOM    363  HA  LYS A  23      16.458  13.063 -31.036  1.00 83.85           H  
ATOM    364  C   LYS A  23      17.579  14.780 -31.658  1.00 83.85           C  
ATOM    365  CB  LYS A  23      15.762  13.595 -33.007  1.00 83.85           C  
ATOM    366  HB2 LYS A  23      15.833  14.465 -33.659  1.00 83.85           H  
ATOM    367  HB3 LYS A  23      14.718  13.289 -32.946  1.00 83.85           H  
ATOM    368  O   LYS A  23      17.538  15.998 -31.825  1.00 83.85           O  
ATOM    369  CG  LYS A  23      16.565  12.433 -33.602  1.00 83.85           C  
ATOM    370  HG2 LYS A  23      17.629  12.667 -33.562  1.00 83.85           H  
ATOM    371  HG3 LYS A  23      16.391  11.533 -33.013  1.00 83.85           H  
ATOM    372  CD  LYS A  23      16.165  12.176 -35.057  1.00 83.85           C  
ATOM    373  HD2 LYS A  23      16.244  13.108 -35.617  1.00 83.85           H  
ATOM    374  HD3 LYS A  23      15.140  11.807 -35.098  1.00 83.85           H  
ATOM    375  CE  LYS A  23      17.131  11.152 -35.655  1.00 83.85           C  
ATOM    376  HE2 LYS A  23      17.093  10.237 -35.065  1.00 83.85           H  
ATOM    377  HE3 LYS A  23      18.138  11.559 -35.569  1.00 83.85           H  
ATOM    378  NZ  LYS A  23      16.818  10.870 -37.077  1.00 83.85           N  
ATOM    379  HZ1 LYS A  23      16.899  11.723 -37.612  1.00 83.85           H  
ATOM    380  HZ2 LYS A  23      17.487  10.214 -37.452  1.00 83.85           H  
ATOM    381  HZ3 LYS A  23      15.886  10.494 -37.182  1.00 83.85           H  
ATOM    382  N   ASP A  24      18.702  14.105 -31.435  1.00 84.68           N  
ATOM    383  H   ASP A  24      18.650  13.097 -31.415  1.00 84.68           H  
ATOM    384  CA  ASP A  24      20.059  14.673 -31.489  1.00 84.68           C  
ATOM    385  HA  ASP A  24      20.736  13.852 -31.254  1.00 84.68           H  
ATOM    386  C   ASP A  24      20.372  15.759 -30.435  1.00 84.68           C  
ATOM    387  CB  ASP A  24      20.393  15.077 -32.939  1.00 84.68           C  
ATOM    388  HB2 ASP A  24      19.867  15.998 -33.190  1.00 84.68           H  
ATOM    389  HB3 ASP A  24      21.463  15.264 -33.023  1.00 84.68           H  
ATOM    390  O   ASP A  24      21.430  16.388 -30.468  1.00 84.68           O  
ATOM    391  CG  ASP A  24      19.999  13.971 -33.931  1.00 84.68           C  
ATOM    392  OD1 ASP A  24      20.373  12.805 -33.672  1.00 84.68           O  
ATOM    393  OD2 ASP A  24      19.209  14.247 -34.863  1.00 84.68           O  
ATOM    394  N   TRP A  25      19.492  15.971 -29.448  1.00 87.20           N  
ATOM    395  H   TRP A  25      18.625  15.452 -29.454  1.00 87.20           H  
ATOM    396  CA  TRP A  25      19.773  16.846 -28.308  1.00 87.20           C  
ATOM    397  HA  TRP A  25      20.473  17.624 -28.616  1.00 87.20           H  
ATOM    398  C   TRP A  25      20.421  16.066 -27.175  1.00 87.20           C  
ATOM    399  CB  TRP A  25      18.505  17.550 -27.820  1.00 87.20           C  
ATOM    400  HB2 TRP A  25      18.674  17.874 -26.794  1.00 87.20           H  
ATOM    401  HB3 TRP A  25      17.672  16.846 -27.801  1.00 87.20           H  
ATOM    402  O   TRP A  25      19.783  15.224 -26.551  1.00 87.20           O  
ATOM    403  CG  TRP A  25      18.113  18.763 -28.598  1.00 87.20           C  
ATOM    404  CD1 TRP A  25      18.281  18.950 -29.928  1.00 87.20           C  
ATOM    405  HD1 TRP A  25      18.709  18.229 -30.609  1.00 87.20           H  
ATOM    406  CD2 TRP A  25      17.512  19.991 -28.094  1.00 87.20           C  
ATOM    407  CE2 TRP A  25      17.368  20.901 -29.183  1.00 87.20           C  
ATOM    408  CE3 TRP A  25      17.085  20.429 -26.821  1.00 87.20           C  
ATOM    409  HE3 TRP A  25      17.209  19.771 -25.974  1.00 87.20           H  
ATOM    410  NE1 TRP A  25      17.857  20.216 -30.275  1.00 87.20           N  
ATOM    411  HE1 TRP A  25      17.971  20.586 -31.208  1.00 87.20           H  
ATOM    412  CH2 TRP A  25      16.421  22.595 -27.738  1.00 87.20           C  
ATOM    413  HH2 TRP A  25      16.045  23.596 -27.586  1.00 87.20           H  
ATOM    414  CZ2 TRP A  25      16.834  22.187 -29.018  1.00 87.20           C  
ATOM    415  HZ2 TRP A  25      16.784  22.864 -29.857  1.00 87.20           H  
ATOM    416  CZ3 TRP A  25      16.543  21.717 -26.644  1.00 87.20           C  
ATOM    417  HZ3 TRP A  25      16.255  22.048 -25.658  1.00 87.20           H  
ATOM    418  N   ASP A  26      21.666  16.404 -26.849  1.00 86.18           N  
ATOM    419  H   ASP A  26      22.167  17.039 -27.454  1.00 86.18           H  
ATOM    420  CA  ASP A  26      22.365  15.813 -25.710  1.00 86.18           C  
ATOM    421  HA  ASP A  26      22.296  14.728 -25.796  1.00 86.18           H  
ATOM    422  C   ASP A  26      21.738  16.278 -24.375  1.00 86.18           C  
ATOM    423  CB  ASP A  26      23.858  16.151 -25.793  1.00 86.18           C  
ATOM    424  HB2 ASP A  26      23.981  17.234 -25.771  1.00 86.18           H  
ATOM    425  HB3 ASP A  26      24.248  15.788 -26.744  1.00 86.18           H  
ATOM    426  O   ASP A  26      21.834  17.466 -24.027  1.00 86.18           O  
ATOM    427  CG  ASP A  26      24.689  15.536 -24.660  1.00 86.18           C  
ATOM    428  OD1 ASP A  26      24.124  14.818 -23.800  1.00 86.18           O  
ATOM    429  OD2 ASP A  26      25.894  15.862 -24.607  1.00 86.18           O  
ATOM    430  N   PRO A  27      21.142  15.374 -23.573  1.00 87.30           N  
ATOM    431  CA  PRO A  27      20.567  15.730 -22.280  1.00 87.30           C  
ATOM    432  HA  PRO A  27      19.800  16.485 -22.454  1.00 87.30           H  
ATOM    433  C   PRO A  27      21.593  16.280 -21.283  1.00 87.30           C  
ATOM    434  CB  PRO A  27      19.923  14.452 -21.739  1.00 87.30           C  
ATOM    435  HB2 PRO A  27      20.594  13.965 -21.032  1.00 87.30           H  
ATOM    436  HB3 PRO A  27      18.960  14.668 -21.278  1.00 87.30           H  
ATOM    437  O   PRO A  27      21.235  17.011 -20.356  1.00 87.30           O  
ATOM    438  CG  PRO A  27      19.760  13.557 -22.962  1.00 87.30           C  
ATOM    439  HG2 PRO A  27      18.828  13.810 -23.468  1.00 87.30           H  
ATOM    440  HG3 PRO A  27      19.791  12.498 -22.706  1.00 87.30           H  
ATOM    441  CD  PRO A  27      20.931  13.959 -23.844  1.00 87.30           C  
ATOM    442  HD2 PRO A  27      21.820  13.399 -23.555  1.00 87.30           H  
ATOM    443  HD3 PRO A  27      20.685  13.751 -24.885  1.00 87.30           H  
ATOM    444  N   LYS A  28      22.886  15.981 -21.470  1.00 88.25           N  
ATOM    445  H   LYS A  28      23.143  15.411 -22.264  1.00 88.25           H  
ATOM    446  CA  LYS A  28      23.964  16.555 -20.654  1.00 88.25           C  
ATOM    447  HA  LYS A  28      23.704  16.459 -19.600  1.00 88.25           H  
ATOM    448  C   LYS A  28      24.172  18.044 -20.926  1.00 88.25           C  
ATOM    449  CB  LYS A  28      25.279  15.813 -20.908  1.00 88.25           C  
ATOM    450  HB2 LYS A  28      25.566  15.928 -21.953  1.00 88.25           H  
ATOM    451  HB3 LYS A  28      26.056  16.279 -20.300  1.00 88.25           H  
ATOM    452  O   LYS A  28      24.687  18.743 -20.055  1.00 88.25           O  
ATOM    453  CG  LYS A  28      25.212  14.324 -20.551  1.00 88.25           C  
ATOM    454  HG2 LYS A  28      24.946  14.212 -19.500  1.00 88.25           H  
ATOM    455  HG3 LYS A  28      24.465  13.822 -21.167  1.00 88.25           H  
ATOM    456  CD  LYS A  28      26.582  13.695 -20.808  1.00 88.25           C  
ATOM    457  HD2 LYS A  28      26.833  13.814 -21.862  1.00 88.25           H  
ATOM    458  HD3 LYS A  28      27.329  14.207 -20.202  1.00 88.25           H  
ATOM    459  CE  LYS A  28      26.562  12.210 -20.452  1.00 88.25           C  
ATOM    460  HE2 LYS A  28      26.204  12.100 -19.428  1.00 88.25           H  
ATOM    461  HE3 LYS A  28      25.864  11.705 -21.120  1.00 88.25           H  
ATOM    462  NZ  LYS A  28      27.918  11.629 -20.574  1.00 88.25           N  
ATOM    463  HZ1 LYS A  28      28.519  12.042 -19.876  1.00 88.25           H  
ATOM    464  HZ2 LYS A  28      28.295  11.814 -21.492  1.00 88.25           H  
ATOM    465  HZ3 LYS A  28      27.896  10.630 -20.427  1.00 88.25           H  
ATOM    466  N   LYS A  29      23.765  18.541 -22.098  1.00 88.13           N  
ATOM    467  H   LYS A  29      23.361  17.896 -22.762  1.00 88.13           H  
ATOM    468  CA  LYS A  29      23.828  19.966 -22.457  1.00 88.13           C  
ATOM    469  HA  LYS A  29      24.598  20.456 -21.861  1.00 88.13           H  
ATOM    470  C   LYS A  29      22.526  20.695 -22.136  1.00 88.13           C  
ATOM    471  CB  LYS A  29      24.207  20.124 -23.938  1.00 88.13           C  
ATOM    472  HB2 LYS A  29      23.495  19.580 -24.559  1.00 88.13           H  
ATOM    473  HB3 LYS A  29      24.151  21.181 -24.201  1.00 88.13           H  
ATOM    474  O   LYS A  29      22.574  21.799 -21.598  1.00 88.13           O  
ATOM    475  CG  LYS A  29      25.627  19.617 -24.231  1.00 88.13           C  
ATOM    476  HG2 LYS A  29      25.674  18.543 -24.047  1.00 88.13           H  
ATOM    477  HG3 LYS A  29      26.334  20.117 -23.569  1.00 88.13           H  
ATOM    478  CD  LYS A  29      26.019  19.893 -25.688  1.00 88.13           C  
ATOM    479  HD2 LYS A  29      26.022  20.969 -25.862  1.00 88.13           H  
ATOM    480  HD3 LYS A  29      25.287  19.427 -26.348  1.00 88.13           H  
ATOM    481  CE  LYS A  29      27.409  19.313 -25.977  1.00 88.13           C  
ATOM    482  HE2 LYS A  29      27.375  18.242 -25.778  1.00 88.13           H  
ATOM    483  HE3 LYS A  29      28.127  19.757 -25.287  1.00 88.13           H  
ATOM    484  NZ  LYS A  29      27.827  19.556 -27.382  1.00 88.13           N  
ATOM    485  HZ1 LYS A  29      27.877  20.544 -27.584  1.00 88.13           H  
ATOM    486  HZ2 LYS A  29      28.732  19.146 -27.559  1.00 88.13           H  
ATOM    487  HZ3 LYS A  29      27.170  19.132 -28.021  1.00 88.13           H  
ATOM    488  N   TYR A  30      21.381  20.070 -22.412  1.00 89.73           N  
ATOM    489  H   TYR A  30      21.445  19.181 -22.888  1.00 89.73           H  
ATOM    490  CA  TYR A  30      20.075  20.747 -22.408  1.00 89.73           C  
ATOM    491  HA  TYR A  30      20.227  21.812 -22.230  1.00 89.73           H  
ATOM    492  C   TYR A  30      19.104  20.282 -21.318  1.00 89.73           C  
ATOM    493  CB  TYR A  30      19.454  20.611 -23.803  1.00 89.73           C  
ATOM    494  HB2 TYR A  30      19.250  19.558 -24.000  1.00 89.73           H  
ATOM    495  HB3 TYR A  30      18.503  21.143 -23.828  1.00 89.73           H  
ATOM    496  O   TYR A  30      17.981  20.785 -21.242  1.00 89.73           O  
ATOM    497  CG  TYR A  30      20.338  21.172 -24.897  1.00 89.73           C  
ATOM    498  CD1 TYR A  30      20.518  22.565 -25.004  1.00 89.73           C  
ATOM    499  HD1 TYR A  30      20.004  23.232 -24.327  1.00 89.73           H  
ATOM    500  CD2 TYR A  30      21.010  20.304 -25.778  1.00 89.73           C  
ATOM    501  HD2 TYR A  30      20.872  19.235 -25.700  1.00 89.73           H  
ATOM    502  CE1 TYR A  30      21.368  23.094 -25.994  1.00 89.73           C  
ATOM    503  HE1 TYR A  30      21.503  24.162 -26.078  1.00 89.73           H  
ATOM    504  CE2 TYR A  30      21.863  20.829 -26.766  1.00 89.73           C  
ATOM    505  HE2 TYR A  30      22.372  20.175 -27.459  1.00 89.73           H  
ATOM    506  OH  TYR A  30      22.877  22.717 -27.826  1.00 89.73           O  
ATOM    507  HH  TYR A  30      22.853  23.675 -27.874  1.00 89.73           H  
ATOM    508  CZ  TYR A  30      22.043  22.223 -26.876  1.00 89.73           C  
ATOM    509  N   GLY A  31      19.508  19.328 -20.478  1.00 87.42           N  
ATOM    510  H   GLY A  31      20.408  18.895 -20.629  1.00 87.42           H  
ATOM    511  CA  GLY A  31      18.560  18.610 -19.635  1.00 87.42           C  
ATOM    512  HA2 GLY A  31      17.926  19.321 -19.106  1.00 87.42           H  
ATOM    513  HA3 GLY A  31      19.092  18.007 -18.900  1.00 87.42           H  
ATOM    514  C   GLY A  31      17.670  17.680 -20.458  1.00 87.42           C  
ATOM    515  O   GLY A  31      17.824  17.530 -21.672  1.00 87.42           O  
ATOM    516  N   GLY A  32      16.731  17.029 -19.790  1.00 89.47           N  
ATOM    517  H   GLY A  32      16.565  17.251 -18.819  1.00 89.47           H  
ATOM    518  CA  GLY A  32      15.913  15.999 -20.417  1.00 89.47           C  
ATOM    519  HA2 GLY A  32      15.569  16.337 -21.395  1.00 89.47           H  
ATOM    520  HA3 GLY A  32      16.514  15.103 -20.568  1.00 89.47           H  
ATOM    521  C   GLY A  32      14.703  15.627 -19.584  1.00 89.47           C  
ATOM    522  O   GLY A  32      14.545  16.103 -18.460  1.00 89.47           O  
ATOM    523  N   PHE A  33      13.857  14.764 -20.132  1.00 88.47           N  
ATOM    524  H   PHE A  33      14.081  14.371 -21.035  1.00 88.47           H  
ATOM    525  CA  PHE A  33      12.797  14.139 -19.348  1.00 88.47           C  
ATOM    526  HA  PHE A  33      12.258  14.915 -18.806  1.00 88.47           H  
ATOM    527  C   PHE A  33      13.407  13.187 -18.312  1.00 88.47           C  
ATOM    528  CB  PHE A  33      11.801  13.433 -20.270  1.00 88.47           C  
ATOM    529  HB2 PHE A  33      12.298  12.611 -20.786  1.00 88.47           H  
ATOM    530  HB3 PHE A  33      11.015  12.989 -19.658  1.00 88.47           H  
ATOM    531  O   PHE A  33      14.453  12.581 -18.561  1.00 88.47           O  
ATOM    532  CG  PHE A  33      11.149  14.342 -21.289  1.00 88.47           C  
ATOM    533  CD1 PHE A  33      10.270  15.347 -20.849  1.00 88.47           C  
ATOM    534  HD1 PHE A  33      10.074  15.472 -19.794  1.00 88.47           H  
ATOM    535  CD2 PHE A  33      11.386  14.170 -22.668  1.00 88.47           C  
ATOM    536  HD2 PHE A  33      12.041  13.385 -23.016  1.00 88.47           H  
ATOM    537  CE1 PHE A  33       9.620  16.174 -21.780  1.00 88.47           C  
ATOM    538  HE1 PHE A  33       8.923  16.923 -21.435  1.00 88.47           H  
ATOM    539  CE2 PHE A  33      10.721  14.987 -23.600  1.00 88.47           C  
ATOM    540  HE2 PHE A  33      10.854  14.815 -24.658  1.00 88.47           H  
ATOM    541  CZ  PHE A  33       9.842  15.990 -23.156  1.00 88.47           C  
ATOM    542  HZ  PHE A  33       9.307  16.595 -23.874  1.00 88.47           H  
ATOM    543  N   ASP A  34      12.769  13.080 -17.145  1.00 84.39           N  
ATOM    544  H   ASP A  34      11.948  13.651 -17.005  1.00 84.39           H  
ATOM    545  CA  ASP A  34      13.313  12.357 -15.987  1.00 84.39           C  
ATOM    546  HA  ASP A  34      14.273  12.797 -15.718  1.00 84.39           H  
ATOM    547  C   ASP A  34      13.572  10.870 -16.260  1.00 84.39           C  
ATOM    548  CB  ASP A  34      12.352  12.515 -14.793  1.00 84.39           C  
ATOM    549  HB2 ASP A  34      11.342  12.267 -15.121  1.00 84.39           H  
ATOM    550  HB3 ASP A  34      12.346  13.555 -14.467  1.00 84.39           H  
ATOM    551  O   ASP A  34      14.667  10.363 -16.015  1.00 84.39           O  
ATOM    552  CG  ASP A  34      12.720  11.613 -13.603  1.00 84.39           C  
ATOM    553  OD1 ASP A  34      13.908  11.583 -13.207  1.00 84.39           O  
ATOM    554  OD2 ASP A  34      11.808  10.898 -13.117  1.00 84.39           O  
ATOM    555  N   SER A  35      12.542  10.164 -16.721  1.00 83.04           N  
ATOM    556  H   SER A  35      11.686  10.648 -16.951  1.00 83.04           H  
ATOM    557  CA  SER A  35      12.577   8.715 -16.899  1.00 83.04           C  
ATOM    558  HA  SER A  35      13.558   8.455 -17.297  1.00 83.04           H  
ATOM    559  C   SER A  35      11.519   8.251 -17.900  1.00 83.04           C  
ATOM    560  CB  SER A  35      12.406   7.999 -15.545  1.00 83.04           C  
ATOM    561  HB2 SER A  35      13.346   8.079 -14.998  1.00 83.04           H  
ATOM    562  HB3 SER A  35      12.212   6.941 -15.722  1.00 83.04           H  
ATOM    563  O   SER A  35      10.474   8.903 -18.034  1.00 83.04           O  
ATOM    564  OG  SER A  35      11.372   8.528 -14.721  1.00 83.04           O  
ATOM    565  HG  SER A  35      11.674   9.376 -14.388  1.00 83.04           H  
ATOM    566  N   PRO A  36      11.762   7.136 -18.612  1.00 87.27           N  
ATOM    567  CA  PRO A  36      10.767   6.577 -19.511  1.00 87.27           C  
ATOM    568  HA  PRO A  36      10.407   7.338 -20.203  1.00 87.27           H  
ATOM    569  C   PRO A  36       9.591   6.022 -18.711  1.00 87.27           C  
ATOM    570  CB  PRO A  36      11.473   5.477 -20.300  1.00 87.27           C  
ATOM    571  HB2 PRO A  36      11.881   5.880 -21.227  1.00 87.27           H  
ATOM    572  HB3 PRO A  36      10.784   4.660 -20.514  1.00 87.27           H  
ATOM    573  O   PRO A  36       9.753   5.510 -17.599  1.00 87.27           O  
ATOM    574  CG  PRO A  36      12.606   5.031 -19.376  1.00 87.27           C  
ATOM    575  HG2 PRO A  36      12.239   4.253 -18.706  1.00 87.27           H  
ATOM    576  HG3 PRO A  36      13.466   4.670 -19.940  1.00 87.27           H  
ATOM    577  CD  PRO A  36      12.947   6.282 -18.562  1.00 87.27           C  
ATOM    578  HD2 PRO A  36      13.187   5.996 -17.538  1.00 87.27           H  
ATOM    579  HD3 PRO A  36      13.798   6.795 -19.008  1.00 87.27           H  
ATOM    580  N   THR A  37       8.404   6.081 -19.298  1.00 88.33           N  
ATOM    581  H   THR A  37       8.328   6.495 -20.216  1.00 88.33           H  
ATOM    582  CA  THR A  37       7.238   5.383 -18.769  1.00 88.33           C  
ATOM    583  HA  THR A  37       7.196   5.525 -17.689  1.00 88.33           H  
ATOM    584  C   THR A  37       7.393   3.898 -19.077  1.00 88.33           C  
ATOM    585  CB  THR A  37       5.946   5.944 -19.365  1.00 88.33           C  
ATOM    586  HB  THR A  37       5.950   5.782 -20.443  1.00 88.33           H  
ATOM    587  O   THR A  37       7.589   3.509 -20.230  1.00 88.33           O  
ATOM    588  CG2 THR A  37       4.702   5.311 -18.743  1.00 88.33           C  
ATOM    589 HG21 THR A  37       4.703   5.467 -17.664  1.00 88.33           H  
ATOM    590 HG22 THR A  37       3.812   5.771 -19.172  1.00 88.33           H  
ATOM    591 HG23 THR A  37       4.675   4.242 -18.956  1.00 88.33           H  
ATOM    592  OG1 THR A  37       5.871   7.326 -19.109  1.00 88.33           O  
ATOM    593  HG1 THR A  37       5.306   7.679 -19.799  1.00 88.33           H  
ATOM    594  N   VAL A  38       7.326   3.061 -18.044  1.00 89.86           N  
ATOM    595  H   VAL A  38       7.159   3.445 -17.125  1.00 89.86           H  
ATOM    596  CA  VAL A  38       7.340   1.599 -18.182  1.00 89.86           C  
ATOM    597  HA  VAL A  38       8.055   1.312 -18.954  1.00 89.86           H  
ATOM    598  C   VAL A  38       5.955   1.139 -18.631  1.00 89.86           C  
ATOM    599  CB  VAL A  38       7.788   0.931 -16.868  1.00 89.86           C  
ATOM    600  HB  VAL A  38       7.145   1.270 -16.056  1.00 89.86           H  
ATOM    601  O   VAL A  38       4.960   1.514 -18.014  1.00 89.86           O  
ATOM    602  CG1 VAL A  38       7.719  -0.596 -16.934  1.00 89.86           C  
ATOM    603 HG11 VAL A  38       8.301  -0.963 -17.780  1.00 89.86           H  
ATOM    604 HG12 VAL A  38       6.684  -0.920 -17.048  1.00 89.86           H  
ATOM    605 HG13 VAL A  38       8.105  -1.033 -16.013  1.00 89.86           H  
ATOM    606  CG2 VAL A  38       9.238   1.316 -16.534  1.00 89.86           C  
ATOM    607 HG21 VAL A  38       9.540   0.843 -15.600  1.00 89.86           H  
ATOM    608 HG22 VAL A  38       9.330   2.396 -16.421  1.00 89.86           H  
ATOM    609 HG23 VAL A  38       9.903   0.985 -17.332  1.00 89.86           H  
ATOM    610  N   ALA A  39       5.894   0.349 -19.703  1.00 90.26           N  
ATOM    611  H   ALA A  39       6.758   0.040 -20.125  1.00 90.26           H  
ATOM    612  CA  ALA A  39       4.662  -0.241 -20.215  1.00 90.26           C  
ATOM    613  HA  ALA A  39       3.877   0.515 -20.233  1.00 90.26           H  
ATOM    614  C   ALA A  39       4.190  -1.390 -19.314  1.00 90.26           C  
ATOM    615  CB  ALA A  39       4.918  -0.732 -21.648  1.00 90.26           C  
ATOM    616  HB1 ALA A  39       3.992  -1.122 -22.071  1.00 90.26           H  
ATOM    617  HB2 ALA A  39       5.277   0.090 -22.267  1.00 90.26           H  
ATOM    618  HB3 ALA A  39       5.668  -1.523 -21.653  1.00 90.26           H  
ATOM    619  O   ALA A  39       3.046  -1.412 -18.870  1.00 90.26           O  
ATOM    620  N   TYR A  40       5.095  -2.324 -19.031  1.00 93.33           N  
ATOM    621  H   TYR A  40       6.014  -2.241 -19.442  1.00 93.33           H  
ATOM    622  CA  TYR A  40       4.880  -3.477 -18.163  1.00 93.33           C  
ATOM    623  HA  TYR A  40       4.286  -3.178 -17.300  1.00 93.33           H  
ATOM    624  C   TYR A  40       6.224  -3.994 -17.646  1.00 93.33           C  
ATOM    625  CB  TYR A  40       4.108  -4.568 -18.924  1.00 93.33           C  
ATOM    626  HB2 TYR A  40       3.080  -4.229 -19.053  1.00 93.33           H  
ATOM    627  HB3 TYR A  40       4.055  -5.470 -18.313  1.00 93.33           H  
ATOM    628  O   TYR A  40       7.292  -3.534 -18.063  1.00 93.33           O  
ATOM    629  CG  TYR A  40       4.665  -4.951 -20.282  1.00 93.33           C  
ATOM    630  CD1 TYR A  40       4.060  -4.448 -21.450  1.00 93.33           C  
ATOM    631  HD1 TYR A  40       3.219  -3.775 -21.372  1.00 93.33           H  
ATOM    632  CD2 TYR A  40       5.744  -5.852 -20.381  1.00 93.33           C  
ATOM    633  HD2 TYR A  40       6.201  -6.252 -19.487  1.00 93.33           H  
ATOM    634  CE1 TYR A  40       4.505  -4.873 -22.716  1.00 93.33           C  
ATOM    635  HE1 TYR A  40       4.006  -4.539 -23.614  1.00 93.33           H  
ATOM    636  CE2 TYR A  40       6.204  -6.262 -21.647  1.00 93.33           C  
ATOM    637  HE2 TYR A  40       7.020  -6.964 -21.735  1.00 93.33           H  
ATOM    638  OH  TYR A  40       5.938  -6.273 -24.027  1.00 93.33           O  
ATOM    639  HH  TYR A  40       5.350  -5.979 -24.727  1.00 93.33           H  
ATOM    640  CZ  TYR A  40       5.570  -5.791 -22.813  1.00 93.33           C  
ATOM    641  N   SER A  41       6.175  -4.942 -16.720  1.00 96.35           N  
ATOM    642  H   SER A  41       5.277  -5.329 -16.464  1.00 96.35           H  
ATOM    643  CA  SER A  41       7.355  -5.667 -16.261  1.00 96.35           C  
ATOM    644  HA  SER A  41       8.252  -5.165 -16.622  1.00 96.35           H  
ATOM    645  C   SER A  41       7.379  -7.070 -16.847  1.00 96.35           C  
ATOM    646  CB  SER A  41       7.401  -5.674 -14.736  1.00 96.35           C  
ATOM    647  HB2 SER A  41       8.174  -6.360 -14.391  1.00 96.35           H  
ATOM    648  HB3 SER A  41       6.431  -5.987 -14.348  1.00 96.35           H  
ATOM    649  O   SER A  41       6.346  -7.599 -17.245  1.00 96.35           O  
ATOM    650  OG  SER A  41       7.708  -4.360 -14.302  1.00 96.35           O  
ATOM    651  HG  SER A  41       8.442  -4.079 -14.854  1.00 96.35           H  
ATOM    652  N   VAL A  42       8.559  -7.670 -16.922  1.00 96.66           N  
ATOM    653  H   VAL A  42       9.393  -7.152 -16.684  1.00 96.66           H  
ATOM    654  CA  VAL A  42       8.736  -9.060 -17.338  1.00 96.66           C  
ATOM    655  HA  VAL A  42       7.758  -9.541 -17.346  1.00 96.66           H  
ATOM    656  C   VAL A  42       9.580  -9.795 -16.313  1.00 96.66           C  
ATOM    657  CB  VAL A  42       9.307  -9.181 -18.764  1.00 96.66           C  
ATOM    658  HB  VAL A  42       9.410 -10.240 -19.004  1.00 96.66           H  
ATOM    659  O   VAL A  42      10.579  -9.252 -15.845  1.00 96.66           O  
ATOM    660  CG1 VAL A  42       8.338  -8.553 -19.766  1.00 96.66           C  
ATOM    661 HG11 VAL A  42       8.287  -7.474 -19.621  1.00 96.66           H  
ATOM    662 HG12 VAL A  42       7.345  -8.984 -19.635  1.00 96.66           H  
ATOM    663 HG13 VAL A  42       8.679  -8.760 -20.780  1.00 96.66           H  
ATOM    664  CG2 VAL A  42      10.662  -8.498 -18.970  1.00 96.66           C  
ATOM    665 HG21 VAL A  42      10.585  -7.426 -18.788  1.00 96.66           H  
ATOM    666 HG22 VAL A  42      11.005  -8.665 -19.991  1.00 96.66           H  
ATOM    667 HG23 VAL A  42      11.397  -8.930 -18.291  1.00 96.66           H  
ATOM    668  N   LEU A  43       9.168 -11.005 -15.941  1.00 97.09           N  
ATOM    669  H   LEU A  43       8.337 -11.382 -16.374  1.00 97.09           H  
ATOM    670  CA  LEU A  43      10.025 -11.924 -15.200  1.00 97.09           C  
ATOM    671  HA  LEU A  43      10.545 -11.376 -14.415  1.00 97.09           H  
ATOM    672  C   LEU A  43      11.076 -12.477 -16.158  1.00 97.09           C  
ATOM    673  CB  LEU A  43       9.177 -13.041 -14.570  1.00 97.09           C  
ATOM    674  HB2 LEU A  43       8.694 -13.588 -15.380  1.00 97.09           H  
ATOM    675  HB3 LEU A  43       8.401 -12.598 -13.947  1.00 97.09           H  
ATOM    676  O   LEU A  43      10.730 -12.951 -17.237  1.00 97.09           O  
ATOM    677  CG  LEU A  43       9.986 -14.051 -13.732  1.00 97.09           C  
ATOM    678  HG  LEU A  43      10.815 -14.444 -14.321  1.00 97.09           H  
ATOM    679  CD1 LEU A  43      10.546 -13.427 -12.451  1.00 97.09           C  
ATOM    680 HD11 LEU A  43      11.054 -14.194 -11.867  1.00 97.09           H  
ATOM    681 HD12 LEU A  43      11.268 -12.649 -12.697  1.00 97.09           H  
ATOM    682 HD13 LEU A  43       9.736 -13.003 -11.857  1.00 97.09           H  
ATOM    683  CD2 LEU A  43       9.092 -15.224 -13.339  1.00 97.09           C  
ATOM    684 HD21 LEU A  43       9.656 -15.943 -12.745  1.00 97.09           H  
ATOM    685 HD22 LEU A  43       8.747 -15.729 -14.242  1.00 97.09           H  
ATOM    686 HD23 LEU A  43       8.231 -14.876 -12.768  1.00 97.09           H  
ATOM    687  N   VAL A  44      12.343 -12.405 -15.763  1.00 97.08           N  
ATOM    688  H   VAL A  44      12.549 -11.940 -14.890  1.00 97.08           H  
ATOM    689  CA  VAL A  44      13.476 -12.910 -16.537  1.00 97.08           C  
ATOM    690  HA  VAL A  44      13.106 -13.469 -17.397  1.00 97.08           H  
ATOM    691  C   VAL A  44      14.282 -13.860 -15.667  1.00 97.08           C  
ATOM    692  CB  VAL A  44      14.355 -11.761 -17.070  1.00 97.08           C  
ATOM    693  HB  VAL A  44      14.742 -11.181 -16.231  1.00 97.08           H  
ATOM    694  O   VAL A  44      14.696 -13.499 -14.563  1.00 97.08           O  
ATOM    695  CG1 VAL A  44      15.542 -12.282 -17.889  1.00 97.08           C  
ATOM    696 HG11 VAL A  44      16.209 -12.868 -17.257  1.00 97.08           H  
ATOM    697 HG12 VAL A  44      15.187 -12.901 -18.714  1.00 97.08           H  
ATOM    698 HG13 VAL A  44      16.113 -11.445 -18.289  1.00 97.08           H  
ATOM    699  CG2 VAL A  44      13.538 -10.827 -17.968  1.00 97.08           C  
ATOM    700 HG21 VAL A  44      12.773 -10.338 -17.364  1.00 97.08           H  
ATOM    701 HG22 VAL A  44      13.065 -11.393 -18.770  1.00 97.08           H  
ATOM    702 HG23 VAL A  44      14.184 -10.060 -18.394  1.00 97.08           H  
ATOM    703  N   VAL A  45      14.519 -15.063 -16.192  1.00 97.02           N  
ATOM    704  H   VAL A  45      14.119 -15.276 -17.094  1.00 97.02           H  
ATOM    705  CA  VAL A  45      15.491 -16.024 -15.664  1.00 97.02           C  
ATOM    706  HA  VAL A  45      15.902 -15.634 -14.733  1.00 97.02           H  
ATOM    707  C   VAL A  45      16.619 -16.143 -16.683  1.00 97.02           C  
ATOM    708  CB  VAL A  45      14.848 -17.384 -15.344  1.00 97.02           C  
ATOM    709  HB  VAL A  45      14.438 -17.821 -16.255  1.00 97.02           H  
ATOM    710  O   VAL A  45      16.381 -16.514 -17.831  1.00 97.02           O  
ATOM    711  CG1 VAL A  45      15.882 -18.349 -14.748  1.00 97.02           C  
ATOM    712 HG11 VAL A  45      16.326 -17.917 -13.852  1.00 97.02           H  
ATOM    713 HG12 VAL A  45      16.668 -18.553 -15.474  1.00 97.02           H  
ATOM    714 HG13 VAL A  45      15.401 -19.294 -14.494  1.00 97.02           H  
ATOM    715  CG2 VAL A  45      13.706 -17.235 -14.331  1.00 97.02           C  
ATOM    716 HG21 VAL A  45      12.910 -16.620 -14.750  1.00 97.02           H  
ATOM    717 HG22 VAL A  45      14.086 -16.772 -13.420  1.00 97.02           H  
ATOM    718 HG23 VAL A  45      13.290 -18.214 -14.096  1.00 97.02           H  
ATOM    719  N   ALA A  46      17.828 -15.759 -16.292  1.00 97.47           N  
ATOM    720  H   ALA A  46      17.968 -15.510 -15.323  1.00 97.47           H  
ATOM    721  CA  ALA A  46      18.981 -15.654 -17.186  1.00 97.47           C  
ATOM    722  HA  ALA A  46      19.006 -16.495 -17.878  1.00 97.47           H  
ATOM    723  C   ALA A  46      20.283 -15.657 -16.377  1.00 97.47           C  
ATOM    724  CB  ALA A  46      18.836 -14.344 -17.978  1.00 97.47           C  
ATOM    725  HB1 ALA A  46      17.907 -14.352 -18.547  1.00 97.47           H  
ATOM    726  HB2 ALA A  46      18.826 -13.499 -17.290  1.00 97.47           H  
ATOM    727  HB3 ALA A  46      19.665 -14.233 -18.678  1.00 97.47           H  
ATOM    728  O   ALA A  46      20.261 -15.726 -15.149  1.00 97.47           O  
ATOM    729  N   GLU A  47      21.418 -15.505 -17.045  1.00 97.20           N  
ATOM    730  H   GLU A  47      21.389 -15.531 -18.054  1.00 97.20           H  
ATOM    731  CA  GLU A  47      22.702 -15.200 -16.430  1.00 97.20           C  
ATOM    732  HA  GLU A  47      22.607 -15.306 -15.349  1.00 97.20           H  
ATOM    733  C   GLU A  47      23.129 -13.758 -16.710  1.00 97.20           C  
ATOM    734  CB  GLU A  47      23.779 -16.187 -16.879  1.00 97.20           C  
ATOM    735  HB2 GLU A  47      24.685 -15.930 -16.330  1.00 97.20           H  
ATOM    736  HB3 GLU A  47      23.973 -16.073 -17.946  1.00 97.20           H  
ATOM    737  O   GLU A  47      22.844 -13.193 -17.762  1.00 97.20           O  
ATOM    738  CG  GLU A  47      23.390 -17.642 -16.575  1.00 97.20           C  
ATOM    739  HG2 GLU A  47      22.775 -18.037 -17.385  1.00 97.20           H  
ATOM    740  HG3 GLU A  47      22.789 -17.656 -15.666  1.00 97.20           H  
ATOM    741  CD  GLU A  47      24.620 -18.524 -16.356  1.00 97.20           C  
ATOM    742  OE1 GLU A  47      24.535 -19.332 -15.401  1.00 97.20           O  
ATOM    743  OE2 GLU A  47      25.687 -18.212 -16.935  1.00 97.20           O  
ATOM    744  N   VAL A  48      23.835 -13.141 -15.765  1.00 95.73           N  
ATOM    745  H   VAL A  48      23.986 -13.628 -14.893  1.00 95.73           H  
ATOM    746  CA  VAL A  48      24.424 -11.805 -15.941  1.00 95.73           C  
ATOM    747  HA  VAL A  48      24.498 -11.595 -17.008  1.00 95.73           H  
ATOM    748  C   VAL A  48      25.838 -11.761 -15.385  1.00 95.73           C  
ATOM    749  CB  VAL A  48      23.568 -10.684 -15.319  1.00 95.73           C  
ATOM    750  HB  VAL A  48      24.135  -9.754 -15.358  1.00 95.73           H  
ATOM    751  O   VAL A  48      26.148 -12.368 -14.356  1.00 95.73           O  
ATOM    752  CG1 VAL A  48      22.262 -10.461 -16.081  1.00 95.73           C  
ATOM    753 HG11 VAL A  48      22.488 -10.211 -17.118  1.00 95.73           H  
ATOM    754 HG12 VAL A  48      21.651 -11.363 -16.061  1.00 95.73           H  
ATOM    755 HG13 VAL A  48      21.699  -9.634 -15.647  1.00 95.73           H  
ATOM    756  CG2 VAL A  48      23.210 -10.958 -13.859  1.00 95.73           C  
ATOM    757 HG21 VAL A  48      22.608 -10.131 -13.482  1.00 95.73           H  
ATOM    758 HG22 VAL A  48      24.114 -11.092 -13.266  1.00 95.73           H  
ATOM    759 HG23 VAL A  48      22.623 -11.876 -13.818  1.00 95.73           H  
ATOM    760  N   GLU A  49      26.708 -10.998 -16.043  1.00 94.01           N  
ATOM    761  H   GLU A  49      26.405 -10.528 -16.883  1.00 94.01           H  
ATOM    762  CA  GLU A  49      28.063 -10.757 -15.551  1.00 94.01           C  
ATOM    763  HA  GLU A  49      28.516 -11.714 -15.291  1.00 94.01           H  
ATOM    764  C   GLU A  49      28.021  -9.879 -14.291  1.00 94.01           C  
ATOM    765  CB  GLU A  49      28.935 -10.102 -16.631  1.00 94.01           C  
ATOM    766  HB2 GLU A  49      29.886  -9.830 -16.172  1.00 94.01           H  
ATOM    767  HB3 GLU A  49      28.449  -9.193 -16.987  1.00 94.01           H  
ATOM    768  O   GLU A  49      27.601  -8.721 -14.327  1.00 94.01           O  
ATOM    769  CG  GLU A  49      29.214 -11.034 -17.819  1.00 94.01           C  
ATOM    770  HG2 GLU A  49      29.649 -11.959 -17.442  1.00 94.01           H  
ATOM    771  HG3 GLU A  49      28.270 -11.279 -18.306  1.00 94.01           H  
ATOM    772  CD  GLU A  49      30.164 -10.419 -18.861  1.00 94.01           C  
ATOM    773  OE1 GLU A  49      30.434 -11.125 -19.861  1.00 94.01           O  
ATOM    774  OE2 GLU A  49      30.621  -9.262 -18.683  1.00 94.01           O  
ATOM    775  N   LYS A  50      28.486 -10.411 -13.153  1.00 87.87           N  
ATOM    776  H   LYS A  50      28.749 -11.386 -13.170  1.00 87.87           H  
ATOM    777  CA  LYS A  50      28.547  -9.671 -11.881  1.00 87.87           C  
ATOM    778  HA  LYS A  50      28.316  -8.628 -12.097  1.00 87.87           H  
ATOM    779  C   LYS A  50      29.951  -9.659 -11.272  1.00 87.87           C  
ATOM    780  CB  LYS A  50      27.466 -10.179 -10.901  1.00 87.87           C  
ATOM    781  HB2 LYS A  50      27.463 -11.269 -10.898  1.00 87.87           H  
ATOM    782  HB3 LYS A  50      27.704  -9.828  -9.897  1.00 87.87           H  
ATOM    783  O   LYS A  50      30.689 -10.645 -11.276  1.00 87.87           O  
ATOM    784  CG  LYS A  50      26.066  -9.654 -11.274  1.00 87.87           C  
ATOM    785  HG2 LYS A  50      26.105  -8.566 -11.322  1.00 87.87           H  
ATOM    786  HG3 LYS A  50      25.808 -10.025 -12.266  1.00 87.87           H  
ATOM    787  CD  LYS A  50      24.956 -10.058 -10.282  1.00 87.87           C  
ATOM    788  HD2 LYS A  50      24.846 -11.143 -10.300  1.00 87.87           H  
ATOM    789  HD3 LYS A  50      25.220  -9.731  -9.276  1.00 87.87           H  
ATOM    790  CE  LYS A  50      23.635  -9.393 -10.714  1.00 87.87           C  
ATOM    791  HE2 LYS A  50      23.728  -8.312 -10.614  1.00 87.87           H  
ATOM    792  HE3 LYS A  50      23.499  -9.595 -11.776  1.00 87.87           H  
ATOM    793  NZ  LYS A  50      22.432  -9.877  -9.983  1.00 87.87           N  
ATOM    794  HZ1 LYS A  50      22.309 -10.869 -10.124  1.00 87.87           H  
ATOM    795  HZ2 LYS A  50      22.457  -9.663  -8.996  1.00 87.87           H  
ATOM    796  HZ3 LYS A  50      21.603  -9.457 -10.380  1.00 87.87           H  
ATOM    797  N   GLY A  51      30.283  -8.525 -10.650  1.00 85.35           N  
ATOM    798  H   GLY A  51      29.648  -7.747 -10.758  1.00 85.35           H  
ATOM    799  CA  GLY A  51      31.530  -8.306  -9.912  1.00 85.35           C  
ATOM    800  HA2 GLY A  51      31.382  -7.477  -9.219  1.00 85.35           H  
ATOM    801  HA3 GLY A  51      31.762  -9.196  -9.328  1.00 85.35           H  
ATOM    802  C   GLY A  51      32.739  -7.981 -10.795  1.00 85.35           C  
ATOM    803  O   GLY A  51      32.669  -8.007 -12.019  1.00 85.35           O  
ATOM    804  N   LYS A  52      33.884  -7.693 -10.159  1.00 85.44           N  
ATOM    805  H   LYS A  52      33.868  -7.662  -9.150  1.00 85.44           H  
ATOM    806  CA  LYS A  52      35.116  -7.260 -10.854  1.00 85.44           C  
ATOM    807  HA  LYS A  52      34.905  -6.353 -11.419  1.00 85.44           H  
ATOM    808  C   LYS A  52      35.627  -8.269 -11.891  1.00 85.44           C  
ATOM    809  CB  LYS A  52      36.235  -6.965  -9.838  1.00 85.44           C  
ATOM    810  HB2 LYS A  52      36.397  -7.840  -9.209  1.00 85.44           H  
ATOM    811  HB3 LYS A  52      37.152  -6.777 -10.395  1.00 85.44           H  
ATOM    812  O   LYS A  52      36.165  -7.867 -12.911  1.00 85.44           O  
ATOM    813  CG  LYS A  52      35.960  -5.738  -8.951  1.00 85.44           C  
ATOM    814  HG2 LYS A  52      35.096  -5.932  -8.315  1.00 85.44           H  
ATOM    815  HG3 LYS A  52      35.746  -4.879  -9.586  1.00 85.44           H  
ATOM    816  CD  LYS A  52      37.182  -5.420  -8.070  1.00 85.44           C  
ATOM    817  HD2 LYS A  52      37.395  -6.276  -7.429  1.00 85.44           H  
ATOM    818  HD3 LYS A  52      38.043  -5.241  -8.715  1.00 85.44           H  
ATOM    819  CE  LYS A  52      36.935  -4.177  -7.202  1.00 85.44           C  
ATOM    820  HE2 LYS A  52      36.082  -4.365  -6.551  1.00 85.44           H  
ATOM    821  HE3 LYS A  52      36.676  -3.345  -7.856  1.00 85.44           H  
ATOM    822  NZ  LYS A  52      38.127  -3.817  -6.385  1.00 85.44           N  
ATOM    823  HZ1 LYS A  52      38.922  -3.614  -6.974  1.00 85.44           H  
ATOM    824  HZ2 LYS A  52      38.384  -4.562  -5.753  1.00 85.44           H  
ATOM    825  HZ3 LYS A  52      37.947  -2.992  -5.831  1.00 85.44           H  
ATOM    826  N   LYS A  53      35.448  -9.569 -11.630  1.00 87.93           N  
ATOM    827  H   LYS A  53      34.954  -9.803 -10.781  1.00 87.93           H  
ATOM    828  CA  LYS A  53      35.862 -10.662 -12.528  1.00 87.93           C  
ATOM    829  HA  LYS A  53      36.743 -10.343 -13.085  1.00 87.93           H  
ATOM    830  C   LYS A  53      34.831 -10.989 -13.619  1.00 87.93           C  
ATOM    831  CB  LYS A  53      36.246 -11.919 -11.715  1.00 87.93           C  
ATOM    832  HB2 LYS A  53      36.448 -12.736 -12.409  1.00 87.93           H  
ATOM    833  HB3 LYS A  53      35.407 -12.212 -11.084  1.00 87.93           H  
ATOM    834  O   LYS A  53      35.040 -11.965 -14.324  1.00 87.93           O  
ATOM    835  CG  LYS A  53      37.501 -11.729 -10.848  1.00 87.93           C  
ATOM    836  HG2 LYS A  53      37.296 -10.998 -10.066  1.00 87.93           H  
ATOM    837  HG3 LYS A  53      38.308 -11.353 -11.476  1.00 87.93           H  
ATOM    838  CD  LYS A  53      37.952 -13.054 -10.201  1.00 87.93           C  
ATOM    839  HD2 LYS A  53      37.164 -13.423  -9.545  1.00 87.93           H  
ATOM    840  HD3 LYS A  53      38.137 -13.783 -10.990  1.00 87.93           H  
ATOM    841  CE  LYS A  53      39.244 -12.836  -9.396  1.00 87.93           C  
ATOM    842  HE2 LYS A  53      39.978 -12.376 -10.058  1.00 87.93           H  
ATOM    843  HE3 LYS A  53      39.046 -12.128  -8.592  1.00 87.93           H  
ATOM    844  NZ  LYS A  53      39.813 -14.096  -8.840  1.00 87.93           N  
ATOM    845  HZ1 LYS A  53      40.035 -14.749  -9.578  1.00 87.93           H  
ATOM    846  HZ2 LYS A  53      39.197 -14.534  -8.172  1.00 87.93           H  
ATOM    847  HZ3 LYS A  53      40.684 -13.903  -8.367  1.00 87.93           H  
ATOM    848  N   LYS A  54      33.719 -10.240 -13.715  1.00 87.39           N  
ATOM    849  H   LYS A  54      33.639  -9.419 -13.132  1.00 87.39           H  
ATOM    850  CA  LYS A  54      32.634 -10.466 -14.690  1.00 87.39           C  
ATOM    851  HA  LYS A  54      31.757  -9.899 -14.377  1.00 87.39           H  
ATOM    852  C   LYS A  54      32.167 -11.927 -14.764  1.00 87.39           C  
ATOM    853  CB  LYS A  54      33.053  -9.936 -16.069  1.00 87.39           C  
ATOM    854  HB2 LYS A  54      33.967 -10.435 -16.391  1.00 87.39           H  
ATOM    855  HB3 LYS A  54      32.271 -10.185 -16.786  1.00 87.39           H  
ATOM    856  O   LYS A  54      31.922 -12.465 -15.836  1.00 87.39           O  
ATOM    857  CG  LYS A  54      33.252  -8.417 -16.107  1.00 87.39           C  
ATOM    858  HG2 LYS A  54      34.054  -8.114 -15.434  1.00 87.39           H  
ATOM    859  HG3 LYS A  54      32.322  -7.929 -15.814  1.00 87.39           H  
ATOM    860  CD  LYS A  54      33.608  -8.030 -17.544  1.00 87.39           C  
ATOM    861  HD2 LYS A  54      32.915  -8.530 -18.221  1.00 87.39           H  
ATOM    862  HD3 LYS A  54      34.613  -8.382 -17.780  1.00 87.39           H  
ATOM    863  CE  LYS A  54      33.513  -6.525 -17.778  1.00 87.39           C  
ATOM    864  HE2 LYS A  54      34.385  -6.034 -17.347  1.00 87.39           H  
ATOM    865  HE3 LYS A  54      32.616  -6.159 -17.278  1.00 87.39           H  
ATOM    866  NZ  LYS A  54      33.405  -6.264 -19.232  1.00 87.39           N  
ATOM    867  HZ1 LYS A  54      32.601  -6.760 -19.589  1.00 87.39           H  
ATOM    868  HZ2 LYS A  54      34.210  -6.623 -19.727  1.00 87.39           H  
ATOM    869  HZ3 LYS A  54      33.289  -5.282 -19.436  1.00 87.39           H  
ATOM    870  N   LYS A  55      32.071 -12.595 -13.611  1.00 91.25           N  
ATOM    871  H   LYS A  55      32.121 -12.064 -12.754  1.00 91.25           H  
ATOM    872  CA  LYS A  55      31.603 -13.985 -13.579  1.00 91.25           C  
ATOM    873  HA  LYS A  55      32.096 -14.540 -14.377  1.00 91.25           H  
ATOM    874  C   LYS A  55      30.111 -14.012 -13.878  1.00 91.25           C  
ATOM    875  CB  LYS A  55      31.908 -14.662 -12.240  1.00 91.25           C  
ATOM    876  HB2 LYS A  55      31.389 -15.620 -12.226  1.00 91.25           H  
ATOM    877  HB3 LYS A  55      31.523 -14.052 -11.423  1.00 91.25           H  
ATOM    878  O   LYS A  55      29.375 -13.200 -13.308  1.00 91.25           O  
ATOM    879  CG  LYS A  55      33.411 -14.912 -12.049  1.00 91.25           C  
ATOM    880  HG2 LYS A  55      33.805 -15.414 -12.933  1.00 91.25           H  
ATOM    881  HG3 LYS A  55      33.932 -13.963 -11.919  1.00 91.25           H  
ATOM    882  CD  LYS A  55      33.637 -15.806 -10.824  1.00 91.25           C  
ATOM    883  HD2 LYS A  55      33.301 -15.289  -9.925  1.00 91.25           H  
ATOM    884  HD3 LYS A  55      33.042 -16.710 -10.951  1.00 91.25           H  
ATOM    885  CE  LYS A  55      35.112 -16.200 -10.688  1.00 91.25           C  
ATOM    886  HE2 LYS A  55      35.693 -15.325 -10.395  1.00 91.25           H  
ATOM    887  HE3 LYS A  55      35.461 -16.525 -11.668  1.00 91.25           H  
ATOM    888  NZ  LYS A  55      35.278 -17.312  -9.715  1.00 91.25           N  
ATOM    889  HZ1 LYS A  55      36.232 -17.641  -9.679  1.00 91.25           H  
ATOM    890  HZ2 LYS A  55      34.727 -18.104 -10.016  1.00 91.25           H  
ATOM    891  HZ3 LYS A  55      34.962 -17.067  -8.787  1.00 91.25           H  
ATOM    892  N   LEU A  56      29.693 -14.947 -14.723  1.00 94.14           N  
ATOM    893  H   LEU A  56      30.358 -15.569 -15.160  1.00 94.14           H  
ATOM    894  CA  LEU A  56      28.283 -15.209 -14.956  1.00 94.14           C  
ATOM    895  HA  LEU A  56      27.787 -14.268 -15.191  1.00 94.14           H  
ATOM    896  C   LEU A  56      27.638 -15.743 -13.679  1.00 94.14           C  
ATOM    897  CB  LEU A  56      28.101 -16.172 -16.136  1.00 94.14           C  
ATOM    898  HB2 LEU A  56      28.643 -17.097 -15.939  1.00 94.14           H  
ATOM    899  HB3 LEU A  56      27.040 -16.414 -16.193  1.00 94.14           H  
ATOM    900  O   LEU A  56      28.234 -16.525 -12.932  1.00 94.14           O  
ATOM    901  CG  LEU A  56      28.525 -15.605 -17.501  1.00 94.14           C  
ATOM    902  HG  LEU A  56      29.549 -15.239 -17.429  1.00 94.14           H  
ATOM    903  CD1 LEU A  56      28.486 -16.687 -18.576  1.00 94.14           C  
ATOM    904 HD11 LEU A  56      28.770 -16.284 -19.548  1.00 94.14           H  
ATOM    905 HD12 LEU A  56      27.482 -17.106 -18.643  1.00 94.14           H  
ATOM    906 HD13 LEU A  56      29.162 -17.500 -18.313  1.00 94.14           H  
ATOM    907  CD2 LEU A  56      27.630 -14.443 -17.941  1.00 94.14           C  
ATOM    908 HD21 LEU A  56      26.626 -14.813 -18.145  1.00 94.14           H  
ATOM    909 HD22 LEU A  56      28.054 -13.991 -18.838  1.00 94.14           H  
ATOM    910 HD23 LEU A  56      27.578 -13.667 -17.177  1.00 94.14           H  
ATOM    911  N   LYS A  57      26.455 -15.217 -13.379  1.00 95.53           N  
ATOM    912  H   LYS A  57      26.071 -14.533 -14.017  1.00 95.53           H  
ATOM    913  CA  LYS A  57      25.623 -15.643 -12.261  1.00 95.53           C  
ATOM    914  HA  LYS A  57      25.914 -16.648 -11.956  1.00 95.53           H  
ATOM    915  C   LYS A  57      24.182 -15.698 -12.716  1.00 95.53           C  
ATOM    916  CB  LYS A  57      25.743 -14.674 -11.078  1.00 95.53           C  
ATOM    917  HB2 LYS A  57      24.988 -14.959 -10.344  1.00 95.53           H  
ATOM    918  HB3 LYS A  57      25.529 -13.659 -11.412  1.00 95.53           H  
ATOM    919  O   LYS A  57      23.686 -14.706 -13.254  1.00 95.53           O  
ATOM    920  CG  LYS A  57      27.123 -14.715 -10.414  1.00 95.53           C  
ATOM    921  HG2 LYS A  57      27.857 -14.225 -11.053  1.00 95.53           H  
ATOM    922  HG3 LYS A  57      27.416 -15.754 -10.262  1.00 95.53           H  
ATOM    923  CD  LYS A  57      27.060 -14.013  -9.055  1.00 95.53           C  
ATOM    924  HD2 LYS A  57      26.807 -12.962  -9.196  1.00 95.53           H  
ATOM    925  HD3 LYS A  57      26.286 -14.493  -8.457  1.00 95.53           H  
ATOM    926  CE  LYS A  57      28.407 -14.148  -8.346  1.00 95.53           C  
ATOM    927  HE2 LYS A  57      28.723 -15.188  -8.429  1.00 95.53           H  
ATOM    928  HE3 LYS A  57      29.140 -13.531  -8.865  1.00 95.53           H  
ATOM    929  NZ  LYS A  57      28.289 -13.771  -6.916  1.00 95.53           N  
ATOM    930  HZ1 LYS A  57      29.167 -13.902  -6.434  1.00 95.53           H  
ATOM    931  HZ2 LYS A  57      27.980 -12.815  -6.817  1.00 95.53           H  
ATOM    932  HZ3 LYS A  57      27.607 -14.370  -6.472  1.00 95.53           H  
ATOM    933  N   SER A  58      23.515 -16.798 -12.399  1.00 95.53           N  
ATOM    934  H   SER A  58      24.011 -17.625 -12.101  1.00 95.53           H  
ATOM    935  CA  SER A  58      22.083 -16.940 -12.609  1.00 95.53           C  
ATOM    936  HA  SER A  58      21.887 -16.784 -13.670  1.00 95.53           H  
ATOM    937  C   SER A  58      21.315 -15.886 -11.805  1.00 95.53           C  
ATOM    938  CB  SER A  58      21.617 -18.359 -12.271  1.00 95.53           C  
ATOM    939  HB2 SER A  58      21.432 -18.428 -11.199  1.00 95.53           H  
ATOM    940  HB3 SER A  58      20.688 -18.574 -12.799  1.00 95.53           H  
ATOM    941  O   SER A  58      21.647 -15.566 -10.656  1.00 95.53           O  
ATOM    942  OG  SER A  58      22.601 -19.321 -12.614  1.00 95.53           O  
ATOM    943  HG  SER A  58      22.778 -19.339 -13.557  1.00 95.53           H  
ATOM    944  N   VAL A  59      20.293 -15.320 -12.430  1.00 95.23           N  
ATOM    945  H   VAL A  59      20.110 -15.605 -13.381  1.00 95.23           H  
ATOM    946  CA  VAL A  59      19.396 -14.316 -11.870  1.00 95.23           C  
ATOM    947  HA  VAL A  59      19.481 -14.343 -10.784  1.00 95.23           H  
ATOM    948  C   VAL A  59      17.956 -14.658 -12.210  1.00 95.23           C  
ATOM    949  CB  VAL A  59      19.727 -12.886 -12.341  1.00 95.23           C  
ATOM    950  HB  VAL A  59      18.935 -12.229 -11.981  1.00 95.23           H  
ATOM    951  O   VAL A  59      17.661 -15.193 -13.274  1.00 95.23           O  
ATOM    952  CG1 VAL A  59      21.027 -12.407 -11.686  1.00 95.23           C  
ATOM    953 HG11 VAL A  59      21.179 -11.364 -11.963  1.00 95.23           H  
ATOM    954 HG12 VAL A  59      21.860 -13.020 -12.031  1.00 95.23           H  
ATOM    955 HG13 VAL A  59      20.935 -12.502 -10.604  1.00 95.23           H  
ATOM    956  CG2 VAL A  59      19.816 -12.712 -13.862  1.00 95.23           C  
ATOM    957 HG21 VAL A  59      18.895 -13.055 -14.335  1.00 95.23           H  
ATOM    958 HG22 VAL A  59      19.950 -11.659 -14.107  1.00 95.23           H  
ATOM    959 HG23 VAL A  59      20.653 -13.283 -14.265  1.00 95.23           H  
ATOM    960  N   LYS A  60      17.071 -14.310 -11.280  1.00 95.61           N  
ATOM    961  H   LYS A  60      17.426 -13.902 -10.426  1.00 95.61           H  
ATOM    962  CA  LYS A  60      15.621 -14.293 -11.431  1.00 95.61           C  
ATOM    963  HA  LYS A  60      15.349 -14.449 -12.475  1.00 95.61           H  
ATOM    964  C   LYS A  60      15.175 -12.906 -10.996  1.00 95.61           C  
ATOM    965  CB  LYS A  60      15.027 -15.429 -10.585  1.00 95.61           C  
ATOM    966  HB2 LYS A  60      15.431 -16.374 -10.948  1.00 95.61           H  
ATOM    967  HB3 LYS A  60      15.334 -15.304  -9.546  1.00 95.61           H  
ATOM    968  O   LYS A  60      15.325 -12.561  -9.826  1.00 95.61           O  
ATOM    969  CG  LYS A  60      13.496 -15.495 -10.645  1.00 95.61           C  
ATOM    970  HG2 LYS A  60      13.170 -15.602 -11.680  1.00 95.61           H  
ATOM    971  HG3 LYS A  60      13.078 -14.575 -10.235  1.00 95.61           H  
ATOM    972  CD  LYS A  60      12.993 -16.686  -9.817  1.00 95.61           C  
ATOM    973  HD2 LYS A  60      13.317 -16.563  -8.784  1.00 95.61           H  
ATOM    974  HD3 LYS A  60      13.418 -17.610 -10.211  1.00 95.61           H  
ATOM    975  CE  LYS A  60      11.468 -16.777  -9.853  1.00 95.61           C  
ATOM    976  HE2 LYS A  60      11.062 -15.815  -9.539  1.00 95.61           H  
ATOM    977  HE3 LYS A  60      11.129 -16.968 -10.871  1.00 95.61           H  
ATOM    978  NZ  LYS A  60      10.960 -17.825  -8.932  1.00 95.61           N  
ATOM    979  HZ1 LYS A  60      11.389 -17.768  -8.020  1.00 95.61           H  
ATOM    980  HZ2 LYS A  60      11.082 -18.770  -9.268  1.00 95.61           H  
ATOM    981  HZ3 LYS A  60       9.988 -17.646  -8.724  1.00 95.61           H  
ATOM    982  N   GLU A  61      14.737 -12.072 -11.928  1.00 95.72           N  
ATOM    983  H   GLU A  61      14.655 -12.398 -12.881  1.00 95.72           H  
ATOM    984  CA  GLU A  61      14.418 -10.673 -11.634  1.00 95.72           C  
ATOM    985  HA  GLU A  61      14.035 -10.624 -10.615  1.00 95.72           H  
ATOM    986  C   GLU A  61      13.304 -10.124 -12.521  1.00 95.72           C  
ATOM    987  CB  GLU A  61      15.686  -9.795 -11.669  1.00 95.72           C  
ATOM    988  HB2 GLU A  61      15.419  -8.781 -11.371  1.00 95.72           H  
ATOM    989  HB3 GLU A  61      16.371 -10.183 -10.915  1.00 95.72           H  
ATOM    990  O   GLU A  61      12.926 -10.723 -13.525  1.00 95.72           O  
ATOM    991  CG  GLU A  61      16.420  -9.732 -13.018  1.00 95.72           C  
ATOM    992  HG2 GLU A  61      15.753  -9.293 -13.760  1.00 95.72           H  
ATOM    993  HG3 GLU A  61      16.672 -10.743 -13.338  1.00 95.72           H  
ATOM    994  CD  GLU A  61      17.716  -8.905 -12.923  1.00 95.72           C  
ATOM    995  OE1 GLU A  61      18.052  -8.235 -13.921  1.00 95.72           O  
ATOM    996  OE2 GLU A  61      18.405  -8.934 -11.872  1.00 95.72           O  
ATOM    997  N   LEU A  62      12.758  -8.978 -12.116  1.00 96.83           N  
ATOM    998  H   LEU A  62      13.162  -8.504 -11.321  1.00 96.83           H  
ATOM    999  CA  LEU A  62      11.777  -8.248 -12.902  1.00 96.83           C  
ATOM   1000  HA  LEU A  62      11.318  -8.928 -13.620  1.00 96.83           H  
ATOM   1001  C   LEU A  62      12.479  -7.147 -13.691  1.00 96.83           C  
ATOM   1002  CB  LEU A  62      10.668  -7.695 -11.994  1.00 96.83           C  
ATOM   1003  HB2 LEU A  62       9.990  -7.098 -12.605  1.00 96.83           H  
ATOM   1004  HB3 LEU A  62      11.120  -7.040 -11.250  1.00 96.83           H  
ATOM   1005  O   LEU A  62      13.190  -6.322 -13.118  1.00 96.83           O  
ATOM   1006  CG  LEU A  62       9.852  -8.782 -11.272  1.00 96.83           C  
ATOM   1007  HG  LEU A  62      10.503  -9.363 -10.619  1.00 96.83           H  
ATOM   1008  CD1 LEU A  62       8.778  -8.129 -10.417  1.00 96.83           C  
ATOM   1009 HD11 LEU A  62       8.044  -7.657 -11.071  1.00 96.83           H  
ATOM   1010 HD12 LEU A  62       9.227  -7.385  -9.758  1.00 96.83           H  
ATOM   1011 HD13 LEU A  62       8.281  -8.887  -9.811  1.00 96.83           H  
ATOM   1012  CD2 LEU A  62       9.148  -9.715 -12.251  1.00 96.83           C  
ATOM   1013 HD21 LEU A  62       8.652  -9.139 -13.032  1.00 96.83           H  
ATOM   1014 HD22 LEU A  62       8.421 -10.336 -11.727  1.00 96.83           H  
ATOM   1015 HD23 LEU A  62       9.888 -10.379 -12.698  1.00 96.83           H  
ATOM   1016  N   VAL A  63      12.230  -7.098 -14.995  1.00 96.18           N  
ATOM   1017  H   VAL A  63      11.689  -7.850 -15.397  1.00 96.18           H  
ATOM   1018  CA  VAL A  63      12.742  -6.060 -15.892  1.00 96.18           C  
ATOM   1019  HA  VAL A  63      13.448  -5.433 -15.347  1.00 96.18           H  
ATOM   1020  C   VAL A  63      11.577  -5.192 -16.340  1.00 96.18           C  
ATOM   1021  CB  VAL A  63      13.511  -6.669 -17.078  1.00 96.18           C  
ATOM   1022  HB  VAL A  63      12.832  -7.267 -17.686  1.00 96.18           H  
ATOM   1023  O   VAL A  63      10.553  -5.687 -16.800  1.00 96.18           O  
ATOM   1024  CG1 VAL A  63      14.121  -5.576 -17.964  1.00 96.18           C  
ATOM   1025 HG11 VAL A  63      13.339  -4.954 -18.400  1.00 96.18           H  
ATOM   1026 HG12 VAL A  63      14.673  -6.042 -18.780  1.00 96.18           H  
ATOM   1027 HG13 VAL A  63      14.807  -4.959 -17.383  1.00 96.18           H  
ATOM   1028  CG2 VAL A  63      14.643  -7.573 -16.578  1.00 96.18           C  
ATOM   1029 HG21 VAL A  63      14.237  -8.447 -16.069  1.00 96.18           H  
ATOM   1030 HG22 VAL A  63      15.241  -7.926 -17.419  1.00 96.18           H  
ATOM   1031 HG23 VAL A  63      15.285  -7.028 -15.887  1.00 96.18           H  
ATOM   1032  N   GLY A  64      11.689  -3.876 -16.173  1.00 95.94           N  
ATOM   1033  H   GLY A  64      12.573  -3.514 -15.846  1.00 95.94           H  
ATOM   1034  CA  GLY A  64      10.696  -2.942 -16.703  1.00 95.94           C  
ATOM   1035  HA2 GLY A  64       9.689  -3.334 -16.560  1.00 95.94           H  
ATOM   1036  HA3 GLY A  64      10.776  -1.984 -16.189  1.00 95.94           H  
ATOM   1037  C   GLY A  64      10.943  -2.714 -18.187  1.00 95.94           C  
ATOM   1038  O   GLY A  64      12.053  -2.338 -18.546  1.00 95.94           O  
ATOM   1039  N   ILE A  65       9.919  -2.891 -19.020  1.00 95.51           N  
ATOM   1040  H   ILE A  65       9.042  -3.230 -18.652  1.00 95.51           H  
ATOM   1041  CA  ILE A  65       9.973  -2.608 -20.457  1.00 95.51           C  
ATOM   1042  HA  ILE A  65      11.012  -2.621 -20.788  1.00 95.51           H  
ATOM   1043  C   ILE A  65       9.386  -1.212 -20.704  1.00 95.51           C  
ATOM   1044  CB  ILE A  65       9.244  -3.710 -21.260  1.00 95.51           C  
ATOM   1045  HB  ILE A  65       8.190  -3.700 -20.983  1.00 95.51           H  
ATOM   1046  O   ILE A  65       8.180  -1.016 -20.524  1.00 95.51           O  
ATOM   1047  CG1 ILE A  65       9.784  -5.126 -20.950  1.00 95.51           C  
ATOM   1048 HG12 ILE A  65       9.258  -5.845 -21.579  1.00 95.51           H  
ATOM   1049 HG13 ILE A  65       9.549  -5.378 -19.916  1.00 95.51           H  
ATOM   1050  CG2 ILE A  65       9.331  -3.423 -22.770  1.00 95.51           C  
ATOM   1051 HG21 ILE A  65      10.369  -3.321 -23.088  1.00 95.51           H  
ATOM   1052 HG22 ILE A  65       8.875  -4.243 -23.324  1.00 95.51           H  
ATOM   1053 HG23 ILE A  65       8.794  -2.507 -23.015  1.00 95.51           H  
ATOM   1054  CD1 ILE A  65      11.293  -5.325 -21.161  1.00 95.51           C  
ATOM   1055 HD11 ILE A  65      11.549  -6.366 -20.965  1.00 95.51           H  
ATOM   1056 HD12 ILE A  65      11.863  -4.695 -20.478  1.00 95.51           H  
ATOM   1057 HD13 ILE A  65      11.568  -5.094 -22.190  1.00 95.51           H  
ATOM   1058  N   PRO A  66      10.199  -0.205 -21.075  1.00 92.74           N  
ATOM   1059  CA  PRO A  66       9.711   1.113 -21.474  1.00 92.74           C  
ATOM   1060  HA  PRO A  66       9.263   1.608 -20.613  1.00 92.74           H  
ATOM   1061  C   PRO A  66       8.711   1.052 -22.629  1.00 92.74           C  
ATOM   1062  CB  PRO A  66      10.959   1.884 -21.905  1.00 92.74           C  
ATOM   1063  HB2 PRO A  66      10.859   2.955 -21.731  1.00 92.74           H  
ATOM   1064  HB3 PRO A  66      11.168   1.706 -22.960  1.00 92.74           H  
ATOM   1065  O   PRO A  66       8.875   0.246 -23.540  1.00 92.74           O  
ATOM   1066  CG  PRO A  66      12.070   1.256 -21.073  1.00 92.74           C  
ATOM   1067  HG2 PRO A  66      13.051   1.399 -21.526  1.00 92.74           H  
ATOM   1068  HG3 PRO A  66      12.046   1.654 -20.059  1.00 92.74           H  
ATOM   1069  CD  PRO A  66      11.657  -0.211 -21.065  1.00 92.74           C  
ATOM   1070  HD2 PRO A  66      12.062  -0.681 -20.169  1.00 92.74           H  
ATOM   1071  HD3 PRO A  66      12.036  -0.720 -21.951  1.00 92.74           H  
ATOM   1072  N   ILE A  67       7.746   1.978 -22.676  1.00 90.81           N  
ATOM   1073  H   ILE A  67       7.641   2.609 -21.894  1.00 90.81           H  
ATOM   1074  CA  ILE A  67       6.834   2.109 -23.831  1.00 90.81           C  
ATOM   1075  HA  ILE A  67       6.271   1.182 -23.936  1.00 90.81           H  
ATOM   1076  C   ILE A  67       7.631   2.278 -25.137  1.00 90.81           C  
ATOM   1077  CB  ILE A  67       5.829   3.272 -23.626  1.00 90.81           C  
ATOM   1078  HB  ILE A  67       6.392   4.191 -23.463  1.00 90.81           H  
ATOM   1079  O   ILE A  67       7.294   1.660 -26.140  1.00 90.81           O  
ATOM   1080  CG1 ILE A  67       4.915   3.024 -22.402  1.00 90.81           C  
ATOM   1081 HG12 ILE A  67       4.305   2.137 -22.579  1.00 90.81           H  
ATOM   1082 HG13 ILE A  67       5.526   2.834 -21.520  1.00 90.81           H  
ATOM   1083  CG2 ILE A  67       4.944   3.455 -24.876  1.00 90.81           C  
ATOM   1084 HG21 ILE A  67       4.326   2.571 -25.031  1.00 90.81           H  
ATOM   1085 HG22 ILE A  67       4.300   4.329 -24.769  1.00 90.81           H  
ATOM   1086 HG23 ILE A  67       5.545   3.611 -25.771  1.00 90.81           H  
ATOM   1087  CD1 ILE A  67       3.975   4.190 -22.071  1.00 90.81           C  
ATOM   1088 HD11 ILE A  67       3.495   4.003 -21.110  1.00 90.81           H  
ATOM   1089 HD12 ILE A  67       3.193   4.280 -22.825  1.00 90.81           H  
ATOM   1090 HD13 ILE A  67       4.535   5.124 -22.022  1.00 90.81           H  
ATOM   1091  N   MET A  68       8.721   3.053 -25.104  1.00 88.62           N  
ATOM   1092  H   MET A  68       8.942   3.516 -24.234  1.00 88.62           H  
ATOM   1093  CA  MET A  68       9.596   3.297 -26.262  1.00 88.62           C  
ATOM   1094  HA  MET A  68       8.991   3.639 -27.102  1.00 88.62           H  
ATOM   1095  C   MET A  68      10.360   2.058 -26.744  1.00 88.62           C  
ATOM   1096  CB  MET A  68      10.623   4.382 -25.899  1.00 88.62           C  
ATOM   1097  HB2 MET A  68      11.348   4.474 -26.708  1.00 88.62           H  
ATOM   1098  HB3 MET A  68      11.165   4.077 -25.003  1.00 88.62           H  
ATOM   1099  O   MET A  68      10.765   2.005 -27.899  1.00 88.62           O  
ATOM   1100  CG  MET A  68       9.990   5.754 -25.652  1.00 88.62           C  
ATOM   1101  HG2 MET A  68       9.301   5.677 -24.812  1.00 88.62           H  
ATOM   1102  HG3 MET A  68      10.779   6.452 -25.369  1.00 88.62           H  
ATOM   1103  SD  MET A  68       9.092   6.454 -27.064  1.00 88.62           S  
ATOM   1104  CE  MET A  68      10.430   6.709 -28.257  1.00 88.62           C  
ATOM   1105  HE1 MET A  68      11.210   7.327 -27.812  1.00 88.62           H  
ATOM   1106  HE2 MET A  68      10.848   5.749 -28.558  1.00 88.62           H  
ATOM   1107  HE3 MET A  68      10.032   7.211 -29.138  1.00 88.62           H  
ATOM   1108  N   GLU A  69      10.581   1.078 -25.867  1.00 93.12           N  
ATOM   1109  H   GLU A  69      10.156   1.140 -24.954  1.00 93.12           H  
ATOM   1110  CA  GLU A  69      11.353  -0.137 -26.158  1.00 93.12           C  
ATOM   1111  HA  GLU A  69      11.904  -0.014 -27.091  1.00 93.12           H  
ATOM   1112  C   GLU A  69      10.446  -1.364 -26.358  1.00 93.12           C  
ATOM   1113  CB  GLU A  69      12.380  -0.362 -25.034  1.00 93.12           C  
ATOM   1114  HB2 GLU A  69      12.835  -1.342 -25.174  1.00 93.12           H  
ATOM   1115  HB3 GLU A  69      11.855  -0.370 -24.079  1.00 93.12           H  
ATOM   1116  O   GLU A  69      10.923  -2.435 -26.732  1.00 93.12           O  
ATOM   1117  CG  GLU A  69      13.495   0.706 -25.005  1.00 93.12           C  
ATOM   1118  HG2 GLU A  69      13.049   1.674 -24.776  1.00 93.12           H  
ATOM   1119  HG3 GLU A  69      13.935   0.767 -26.000  1.00 93.12           H  
ATOM   1120  CD  GLU A  69      14.621   0.428 -23.984  1.00 93.12           C  
ATOM   1121  OE1 GLU A  69      15.675   1.101 -24.016  1.00 93.12           O  
ATOM   1122  OE2 GLU A  69      14.507  -0.458 -23.114  1.00 93.12           O  
ATOM   1123  N   ARG A  70       9.131  -1.204 -26.149  1.00 93.98           N  
ATOM   1124  H   ARG A  70       8.821  -0.294 -25.839  1.00 93.98           H  
ATOM   1125  CA  ARG A  70       8.137  -2.279 -26.212  1.00 93.98           C  
ATOM   1126  HA  ARG A  70       8.372  -3.018 -25.446  1.00 93.98           H  
ATOM   1127  C   ARG A  70       8.179  -3.026 -27.539  1.00 93.98           C  
ATOM   1128  CB  ARG A  70       6.742  -1.694 -25.939  1.00 93.98           C  
ATOM   1129  HB2 ARG A  70       6.528  -0.919 -26.675  1.00 93.98           H  
ATOM   1130  HB3 ARG A  70       6.728  -1.248 -24.945  1.00 93.98           H  
ATOM   1131  O   ARG A  70       8.253  -4.246 -27.525  1.00 93.98           O  
ATOM   1132  CG  ARG A  70       5.658  -2.775 -26.026  1.00 93.98           C  
ATOM   1133  HG2 ARG A  70       5.681  -3.239 -27.012  1.00 93.98           H  
ATOM   1134  HG3 ARG A  70       5.846  -3.541 -25.273  1.00 93.98           H  
ATOM   1135  CD  ARG A  70       4.262  -2.193 -25.827  1.00 93.98           C  
ATOM   1136  HD2 ARG A  70       4.166  -1.833 -24.803  1.00 93.98           H  
ATOM   1137  HD3 ARG A  70       4.124  -1.364 -26.522  1.00 93.98           H  
ATOM   1138  NE  ARG A  70       3.261  -3.230 -26.100  1.00 93.98           N  
ATOM   1139  HE  ARG A  70       3.612  -4.122 -26.422  1.00 93.98           H  
ATOM   1140  NH1 ARG A  70       1.344  -2.035 -25.684  1.00 93.98           N  
ATOM   1141 HH11 ARG A  70       1.906  -1.217 -25.498  1.00 93.98           H  
ATOM   1142 HH12 ARG A  70       0.335  -2.014 -25.667  1.00 93.98           H  
ATOM   1143  NH2 ARG A  70       1.243  -4.182 -26.333  1.00 93.98           N  
ATOM   1144 HH21 ARG A  70       0.233  -4.180 -26.321  1.00 93.98           H  
ATOM   1145 HH22 ARG A  70       1.745  -4.998 -26.651  1.00 93.98           H  
ATOM   1146  CZ  ARG A  70       1.952  -3.136 -26.036  1.00 93.98           C  
ATOM   1147  N   SER A  71       8.149  -2.315 -28.666  1.00 95.00           N  
ATOM   1148  H   SER A  71       8.031  -1.313 -28.611  1.00 95.00           H  
ATOM   1149  CA  SER A  71       8.125  -2.949 -29.991  1.00 95.00           C  
ATOM   1150  HA  SER A  71       7.271  -3.624 -30.044  1.00 95.00           H  
ATOM   1151  C   SER A  71       9.383  -3.774 -30.261  1.00 95.00           C  
ATOM   1152  CB  SER A  71       7.976  -1.897 -31.091  1.00 95.00           C  
ATOM   1153  HB2 SER A  71       8.863  -1.264 -31.118  1.00 95.00           H  
ATOM   1154  HB3 SER A  71       7.871  -2.402 -32.052  1.00 95.00           H  
ATOM   1155  O   SER A  71       9.296  -4.835 -30.868  1.00 95.00           O  
ATOM   1156  OG  SER A  71       6.837  -1.091 -30.852  1.00 95.00           O  
ATOM   1157  HG  SER A  71       6.582  -0.672 -31.677  1.00 95.00           H  
ATOM   1158  N   SER A  72      10.544  -3.314 -29.784  1.00 96.03           N  
ATOM   1159  H   SER A  72      10.564  -2.441 -29.277  1.00 96.03           H  
ATOM   1160  CA  SER A  72      11.802  -4.054 -29.912  1.00 96.03           C  
ATOM   1161  HA  SER A  72      11.932  -4.361 -30.949  1.00 96.03           H  
ATOM   1162  C   SER A  72      11.788  -5.319 -29.057  1.00 96.03           C  
ATOM   1163  CB  SER A  72      12.995  -3.178 -29.524  1.00 96.03           C  
ATOM   1164  HB2 SER A  72      13.915  -3.732 -29.713  1.00 96.03           H  
ATOM   1165  HB3 SER A  72      12.945  -2.929 -28.464  1.00 96.03           H  
ATOM   1166  O   SER A  72      12.098  -6.390 -29.564  1.00 96.03           O  
ATOM   1167  OG  SER A  72      12.999  -1.984 -30.287  1.00 96.03           O  
ATOM   1168  HG  SER A  72      13.883  -1.611 -30.252  1.00 96.03           H  
ATOM   1169  N   PHE A  73      11.355  -5.212 -27.795  1.00 96.71           N  
ATOM   1170  H   PHE A  73      11.111  -4.301 -27.433  1.00 96.71           H  
ATOM   1171  CA  PHE A  73      11.214  -6.371 -26.913  1.00 96.71           C  
ATOM   1172  HA  PHE A  73      12.170  -6.891 -26.855  1.00 96.71           H  
ATOM   1173  C   PHE A  73      10.194  -7.388 -27.442  1.00 96.71           C  
ATOM   1174  CB  PHE A  73      10.823  -5.896 -25.507  1.00 96.71           C  
ATOM   1175  HB2 PHE A  73       9.933  -5.271 -25.572  1.00 96.71           H  
ATOM   1176  HB3 PHE A  73      11.630  -5.286 -25.102  1.00 96.71           H  
ATOM   1177  O   PHE A  73      10.428  -8.585 -27.379  1.00 96.71           O  
ATOM   1178  CG  PHE A  73      10.553  -7.046 -24.556  1.00 96.71           C  
ATOM   1179  CD1 PHE A  73       9.233  -7.430 -24.254  1.00 96.71           C  
ATOM   1180  HD1 PHE A  73       8.404  -6.877 -24.673  1.00 96.71           H  
ATOM   1181  CD2 PHE A  73      11.626  -7.792 -24.040  1.00 96.71           C  
ATOM   1182  HD2 PHE A  73      12.639  -7.545 -24.322  1.00 96.71           H  
ATOM   1183  CE1 PHE A  73       8.998  -8.550 -23.437  1.00 96.71           C  
ATOM   1184  HE1 PHE A  73       7.987  -8.853 -23.205  1.00 96.71           H  
ATOM   1185  CE2 PHE A  73      11.394  -8.900 -23.211  1.00 96.71           C  
ATOM   1186  HE2 PHE A  73      12.228  -9.479 -22.844  1.00 96.71           H  
ATOM   1187  CZ  PHE A  73      10.078  -9.286 -22.918  1.00 96.71           C  
ATOM   1188  HZ  PHE A  73       9.902 -10.156 -22.303  1.00 96.71           H  
ATOM   1189  N   GLU A  74       9.054  -6.938 -27.970  1.00 95.50           N  
ATOM   1190  H   GLU A  74       8.881  -5.943 -27.972  1.00 95.50           H  
ATOM   1191  CA  GLU A  74       8.008  -7.835 -28.477  1.00 95.50           C  
ATOM   1192  HA  GLU A  74       7.870  -8.644 -27.760  1.00 95.50           H  
ATOM   1193  C   GLU A  74       8.389  -8.524 -29.789  1.00 95.50           C  
ATOM   1194  CB  GLU A  74       6.675  -7.074 -28.619  1.00 95.50           C  
ATOM   1195  HB2 GLU A  74       5.956  -7.700 -29.147  1.00 95.50           H  
ATOM   1196  HB3 GLU A  74       6.829  -6.155 -29.184  1.00 95.50           H  
ATOM   1197  O   GLU A  74       7.904  -9.626 -30.041  1.00 95.50           O  
ATOM   1198  CG  GLU A  74       6.113  -6.758 -27.228  1.00 95.50           C  
ATOM   1199  HG2 GLU A  74       6.007  -7.704 -26.696  1.00 95.50           H  
ATOM   1200  HG3 GLU A  74       6.835  -6.166 -26.666  1.00 95.50           H  
ATOM   1201  CD  GLU A  74       4.766  -6.024 -27.188  1.00 95.50           C  
ATOM   1202  OE1 GLU A  74       4.198  -5.968 -26.068  1.00 95.50           O  
ATOM   1203  OE2 GLU A  74       4.288  -5.446 -28.180  1.00 95.50           O  
ATOM   1204  N   LYS A  75       9.260  -7.907 -30.599  1.00 96.90           N  
ATOM   1205  H   LYS A  75       9.604  -6.999 -30.320  1.00 96.90           H  
ATOM   1206  CA  LYS A  75       9.781  -8.500 -31.834  1.00 96.90           C  
ATOM   1207  HA  LYS A  75       8.947  -8.909 -32.404  1.00 96.90           H  
ATOM   1208  C   LYS A  75      10.715  -9.676 -31.543  1.00 96.90           C  
ATOM   1209  CB  LYS A  75      10.478  -7.410 -32.661  1.00 96.90           C  
ATOM   1210  HB2 LYS A  75      11.321  -7.013 -32.096  1.00 96.90           H  
ATOM   1211  HB3 LYS A  75       9.771  -6.600 -32.845  1.00 96.90           H  
ATOM   1212  O   LYS A  75      10.555 -10.730 -32.150  1.00 96.90           O  
ATOM   1213  CG  LYS A  75      10.975  -7.947 -34.009  1.00 96.90           C  
ATOM   1214  HG2 LYS A  75      11.653  -8.785 -33.844  1.00 96.90           H  
ATOM   1215  HG3 LYS A  75      10.124  -8.292 -34.596  1.00 96.90           H  
ATOM   1216  CD  LYS A  75      11.732  -6.867 -34.784  1.00 96.90           C  
ATOM   1217  HD2 LYS A  75      12.571  -6.524 -34.179  1.00 96.90           H  
ATOM   1218  HD3 LYS A  75      11.066  -6.030 -34.994  1.00 96.90           H  
ATOM   1219  CE  LYS A  75      12.248  -7.478 -36.090  1.00 96.90           C  
ATOM   1220  HE2 LYS A  75      12.791  -8.390 -35.844  1.00 96.90           H  
ATOM   1221  HE3 LYS A  75      11.396  -7.760 -36.708  1.00 96.90           H  
ATOM   1222  NZ  LYS A  75      13.141  -6.545 -36.816  1.00 96.90           N  
ATOM   1223  HZ1 LYS A  75      13.940  -6.328 -36.238  1.00 96.90           H  
ATOM   1224  HZ2 LYS A  75      12.656  -5.691 -37.052  1.00 96.90           H  
ATOM   1225  HZ3 LYS A  75      13.483  -6.982 -37.660  1.00 96.90           H  
ATOM   1226  N   ASP A  76      11.672  -9.485 -30.638  1.00 96.63           N  
ATOM   1227  H   ASP A  76      11.755  -8.580 -30.197  1.00 96.63           H  
ATOM   1228  CA  ASP A  76      12.579 -10.540 -30.185  1.00 96.63           C  
ATOM   1229  HA  ASP A  76      12.065 -11.499 -30.256  1.00 96.63           H  
ATOM   1230  C   ASP A  76      12.991 -10.306 -28.719  1.00 96.63           C  
ATOM   1231  CB  ASP A  76      13.797 -10.645 -31.113  1.00 96.63           C  
ATOM   1232  HB2 ASP A  76      13.452 -10.637 -32.147  1.00 96.63           H  
ATOM   1233  HB3 ASP A  76      14.453  -9.785 -30.977  1.00 96.63           H  
ATOM   1234  O   ASP A  76      13.906  -9.523 -28.438  1.00 96.63           O  
ATOM   1235  CG  ASP A  76      14.566 -11.952 -30.868  1.00 96.63           C  
ATOM   1236  OD1 ASP A  76      14.520 -12.476 -29.723  1.00 96.63           O  
ATOM   1237  OD2 ASP A  76      15.119 -12.470 -31.858  1.00 96.63           O  
ATOM   1238  N   PRO A  77      12.316 -10.968 -27.759  1.00 96.59           N  
ATOM   1239  CA  PRO A  77      12.630 -10.818 -26.343  1.00 96.59           C  
ATOM   1240  HA  PRO A  77      12.478  -9.777 -26.060  1.00 96.59           H  
ATOM   1241  C   PRO A  77      14.058 -11.233 -25.980  1.00 96.59           C  
ATOM   1242  CB  PRO A  77      11.617 -11.705 -25.610  1.00 96.59           C  
ATOM   1243  HB2 PRO A  77      12.017 -12.712 -25.494  1.00 96.59           H  
ATOM   1244  HB3 PRO A  77      11.347 -11.296 -24.636  1.00 96.59           H  
ATOM   1245  O   PRO A  77      14.611 -10.689 -25.026  1.00 96.59           O  
ATOM   1246  CG  PRO A  77      10.421 -11.753 -26.555  1.00 96.59           C  
ATOM   1247  HG2 PRO A  77       9.833 -12.661 -26.415  1.00 96.59           H  
ATOM   1248  HG3 PRO A  77       9.798 -10.871 -26.409  1.00 96.59           H  
ATOM   1249  CD  PRO A  77      11.077 -11.714 -27.933  1.00 96.59           C  
ATOM   1250  HD2 PRO A  77      10.412 -11.225 -28.644  1.00 96.59           H  
ATOM   1251  HD3 PRO A  77      11.312 -12.725 -28.265  1.00 96.59           H  
ATOM   1252  N   ILE A  78      14.639 -12.201 -26.698  1.00 97.12           N  
ATOM   1253  H   ILE A  78      14.248 -12.439 -27.598  1.00 97.12           H  
ATOM   1254  CA  ILE A  78      15.960 -12.747 -26.374  1.00 97.12           C  
ATOM   1255  HA  ILE A  78      16.062 -12.811 -25.290  1.00 97.12           H  
ATOM   1256  C   ILE A  78      17.033 -11.772 -26.827  1.00 97.12           C  
ATOM   1257  CB  ILE A  78      16.152 -14.160 -26.966  1.00 97.12           C  
ATOM   1258  HB  ILE A  78      16.055 -14.094 -28.050  1.00 97.12           H  
ATOM   1259  O   ILE A  78      17.793 -11.313 -25.981  1.00 97.12           O  
ATOM   1260  CG1 ILE A  78      15.073 -15.149 -26.466  1.00 97.12           C  
ATOM   1261 HG12 ILE A  78      14.092 -14.787 -26.774  1.00 97.12           H  
ATOM   1262 HG13 ILE A  78      15.227 -16.110 -26.958  1.00 97.12           H  
ATOM   1263  CG2 ILE A  78      17.560 -14.699 -26.662  1.00 97.12           C  
ATOM   1264 HG21 ILE A  78      18.311 -14.115 -27.194  1.00 97.12           H  
ATOM   1265 HG22 ILE A  78      17.655 -15.731 -26.998  1.00 97.12           H  
ATOM   1266 HG23 ILE A  78      17.780 -14.644 -25.595  1.00 97.12           H  
ATOM   1267  CD1 ILE A  78      15.048 -15.384 -24.950  1.00 97.12           C  
ATOM   1268 HD11 ILE A  78      14.130 -15.906 -24.682  1.00 97.12           H  
ATOM   1269 HD12 ILE A  78      15.901 -15.996 -24.656  1.00 97.12           H  
ATOM   1270 HD13 ILE A  78      15.054 -14.440 -24.405  1.00 97.12           H  
ATOM   1271  N   ASP A  79      17.016 -11.367 -28.099  1.00 97.08           N  
ATOM   1272  H   ASP A  79      16.346 -11.774 -28.734  1.00 97.08           H  
ATOM   1273  CA  ASP A  79      17.963 -10.378 -28.636  1.00 97.08           C  
ATOM   1274  HA  ASP A  79      18.977 -10.772 -28.568  1.00 97.08           H  
ATOM   1275  C   ASP A  79      17.908  -9.061 -27.842  1.00 97.08           C  
ATOM   1276  CB  ASP A  79      17.635 -10.140 -30.116  1.00 97.08           C  
ATOM   1277  HB2 ASP A  79      16.614  -9.767 -30.194  1.00 97.08           H  
ATOM   1278  HB3 ASP A  79      17.693 -11.087 -30.651  1.00 97.08           H  
ATOM   1279  O   ASP A  79      18.934  -8.499 -27.454  1.00 97.08           O  
ATOM   1280  CG  ASP A  79      18.589  -9.139 -30.777  1.00 97.08           C  
ATOM   1281  OD1 ASP A  79      19.801  -9.436 -30.842  1.00 97.08           O  
ATOM   1282  OD2 ASP A  79      18.096  -8.075 -31.224  1.00 97.08           O  
ATOM   1283  N   PHE A  80      16.701  -8.608 -27.480  1.00 97.28           N  
ATOM   1284  H   PHE A  80      15.885  -9.091 -27.830  1.00 97.28           H  
ATOM   1285  CA  PHE A  80      16.536  -7.425 -26.640  1.00 97.28           C  
ATOM   1286  HA  PHE A  80      17.004  -6.581 -27.148  1.00 97.28           H  
ATOM   1287  C   PHE A  80      17.214  -7.566 -25.268  1.00 97.28           C  
ATOM   1288  CB  PHE A  80      15.043  -7.131 -26.464  1.00 97.28           C  
ATOM   1289  HB2 PHE A  80      14.556  -7.994 -26.010  1.00 97.28           H  
ATOM   1290  HB3 PHE A  80      14.597  -6.980 -27.447  1.00 97.28           H  
ATOM   1291  O   PHE A  80      17.874  -6.633 -24.804  1.00 97.28           O  
ATOM   1292  CG  PHE A  80      14.787  -5.907 -25.608  1.00 97.28           C  
ATOM   1293  CD1 PHE A  80      14.690  -6.021 -24.207  1.00 97.28           C  
ATOM   1294  HD1 PHE A  80      14.794  -6.989 -23.739  1.00 97.28           H  
ATOM   1295  CD2 PHE A  80      14.704  -4.643 -26.213  1.00 97.28           C  
ATOM   1296  HD2 PHE A  80      14.820  -4.556 -27.283  1.00 97.28           H  
ATOM   1297  CE1 PHE A  80      14.451  -4.885 -23.419  1.00 97.28           C  
ATOM   1298  HE1 PHE A  80      14.348  -4.985 -22.349  1.00 97.28           H  
ATOM   1299  CE2 PHE A  80      14.493  -3.502 -25.425  1.00 97.28           C  
ATOM   1300  HE2 PHE A  80      14.451  -2.532 -25.898  1.00 97.28           H  
ATOM   1301  CZ  PHE A  80      14.338  -3.628 -24.032  1.00 97.28           C  
ATOM   1302  HZ  PHE A  80      14.128  -2.760 -23.424  1.00 97.28           H  
ATOM   1303  N   LEU A  81      17.032  -8.702 -24.587  1.00 97.17           N  
ATOM   1304  H   LEU A  81      16.549  -9.461 -25.044  1.00 97.17           H  
ATOM   1305  CA  LEU A  81      17.631  -8.947 -23.273  1.00 97.17           C  
ATOM   1306  HA  LEU A  81      17.505  -8.053 -22.661  1.00 97.17           H  
ATOM   1307  C   LEU A  81      19.149  -9.169 -23.390  1.00 97.17           C  
ATOM   1308  CB  LEU A  81      16.905 -10.124 -22.592  1.00 97.17           C  
ATOM   1309  HB2 LEU A  81      16.862 -10.952 -23.300  1.00 97.17           H  
ATOM   1310  HB3 LEU A  81      17.491 -10.456 -21.734  1.00 97.17           H  
ATOM   1311  O   LEU A  81      19.908  -8.638 -22.578  1.00 97.17           O  
ATOM   1312  CG  LEU A  81      15.478  -9.802 -22.103  1.00 97.17           C  
ATOM   1313  HG  LEU A  81      14.905  -9.329 -22.900  1.00 97.17           H  
ATOM   1314  CD1 LEU A  81      14.762 -11.087 -21.682  1.00 97.17           C  
ATOM   1315 HD11 LEU A  81      15.336 -11.598 -20.909  1.00 97.17           H  
ATOM   1316 HD12 LEU A  81      14.665 -11.735 -22.552  1.00 97.17           H  
ATOM   1317 HD13 LEU A  81      13.764 -10.858 -21.309  1.00 97.17           H  
ATOM   1318  CD2 LEU A  81      15.470  -8.855 -20.898  1.00 97.17           C  
ATOM   1319 HD21 LEU A  81      16.042  -9.293 -20.080  1.00 97.17           H  
ATOM   1320 HD22 LEU A  81      15.911  -7.896 -21.174  1.00 97.17           H  
ATOM   1321 HD23 LEU A  81      14.444  -8.685 -20.572  1.00 97.17           H  
ATOM   1322  N   GLU A  82      19.622  -9.851 -24.427  1.00 96.25           N  
ATOM   1323  H   GLU A  82      18.976 -10.271 -25.080  1.00 96.25           H  
ATOM   1324  CA  GLU A  82      21.053 -10.021 -24.691  1.00 96.25           C  
ATOM   1325  HA  GLU A  82      21.522 -10.440 -23.801  1.00 96.25           H  
ATOM   1326  C   GLU A  82      21.754  -8.682 -24.936  1.00 96.25           C  
ATOM   1327  CB  GLU A  82      21.276 -11.005 -25.845  1.00 96.25           C  
ATOM   1328  HB2 GLU A  82      20.664 -10.713 -26.699  1.00 96.25           H  
ATOM   1329  HB3 GLU A  82      22.326 -10.963 -26.133  1.00 96.25           H  
ATOM   1330  O   GLU A  82      22.791  -8.400 -24.326  1.00 96.25           O  
ATOM   1331  CG  GLU A  82      20.944 -12.444 -25.417  1.00 96.25           C  
ATOM   1332  HG2 GLU A  82      21.536 -12.683 -24.533  1.00 96.25           H  
ATOM   1333  HG3 GLU A  82      19.894 -12.516 -25.130  1.00 96.25           H  
ATOM   1334  CD  GLU A  82      21.246 -13.493 -26.495  1.00 96.25           C  
ATOM   1335  OE1 GLU A  82      21.220 -14.690 -26.123  1.00 96.25           O  
ATOM   1336  OE2 GLU A  82      21.538 -13.112 -27.648  1.00 96.25           O  
ATOM   1337  N   ALA A  83      21.124  -7.780 -25.693  1.00 95.90           N  
ATOM   1338  H   ALA A  83      20.315  -8.082 -26.217  1.00 95.90           H  
ATOM   1339  CA  ALA A  83      21.597  -6.410 -25.876  1.00 95.90           C  
ATOM   1340  HA  ALA A  83      22.613  -6.451 -26.270  1.00 95.90           H  
ATOM   1341  C   ALA A  83      21.639  -5.597 -24.564  1.00 95.90           C  
ATOM   1342  CB  ALA A  83      20.701  -5.734 -26.919  1.00 95.90           C  
ATOM   1343  HB1 ALA A  83      21.062  -4.726 -27.120  1.00 95.90           H  
ATOM   1344  HB2 ALA A  83      19.673  -5.689 -26.558  1.00 95.90           H  
ATOM   1345  HB3 ALA A  83      20.720  -6.309 -27.845  1.00 95.90           H  
ATOM   1346  O   ALA A  83      22.412  -4.642 -24.442  1.00 95.90           O  
ATOM   1347  N   LYS A  84      20.836  -5.968 -23.555  1.00 93.89           N  
ATOM   1348  H   LYS A  84      20.226  -6.755 -23.726  1.00 93.89           H  
ATOM   1349  CA  LYS A  84      20.873  -5.385 -22.199  1.00 93.89           C  
ATOM   1350  HA  LYS A  84      21.230  -4.358 -22.278  1.00 93.89           H  
ATOM   1351  C   LYS A  84      21.884  -6.080 -21.270  1.00 93.89           C  
ATOM   1352  CB  LYS A  84      19.460  -5.359 -21.588  1.00 93.89           C  
ATOM   1353  HB2 LYS A  84      19.073  -6.378 -21.573  1.00 93.89           H  
ATOM   1354  HB3 LYS A  84      19.517  -5.019 -20.553  1.00 93.89           H  
ATOM   1355  O   LYS A  84      22.050  -5.635 -20.134  1.00 93.89           O  
ATOM   1356  CG  LYS A  84      18.443  -4.475 -22.331  1.00 93.89           C  
ATOM   1357  HG2 LYS A  84      18.478  -4.695 -23.398  1.00 93.89           H  
ATOM   1358  HG3 LYS A  84      17.452  -4.750 -21.969  1.00 93.89           H  
ATOM   1359  CD  LYS A  84      18.617  -2.957 -22.151  1.00 93.89           C  
ATOM   1360  HD2 LYS A  84      18.627  -2.715 -21.088  1.00 93.89           H  
ATOM   1361  HD3 LYS A  84      19.548  -2.637 -22.619  1.00 93.89           H  
ATOM   1362  CE  LYS A  84      17.411  -2.291 -22.840  1.00 93.89           C  
ATOM   1363  HE2 LYS A  84      16.500  -2.705 -22.406  1.00 93.89           H  
ATOM   1364  HE3 LYS A  84      17.407  -2.582 -23.890  1.00 93.89           H  
ATOM   1365  NZ  LYS A  84      17.364  -0.810 -22.728  1.00 93.89           N  
ATOM   1366  HZ1 LYS A  84      16.477  -0.475 -23.077  1.00 93.89           H  
ATOM   1367  HZ2 LYS A  84      18.064  -0.363 -23.302  1.00 93.89           H  
ATOM   1368  HZ3 LYS A  84      17.410  -0.501 -21.767  1.00 93.89           H  
ATOM   1369  N   GLY A  85      22.592  -7.107 -21.744  1.00 95.37           N  
ATOM   1370  H   GLY A  85      22.403  -7.419 -22.686  1.00 95.37           H  
ATOM   1371  CA  GLY A  85      23.656  -7.806 -21.017  1.00 95.37           C  
ATOM   1372  HA2 GLY A  85      24.101  -7.138 -20.280  1.00 95.37           H  
ATOM   1373  HA3 GLY A  85      24.424  -8.086 -21.738  1.00 95.37           H  
ATOM   1374  C   GLY A  85      23.224  -9.087 -20.299  1.00 95.37           C  
ATOM   1375  O   GLY A  85      24.018  -9.630 -19.524  1.00 95.37           O  
ATOM   1376  N   TYR A  86      22.001  -9.567 -20.534  1.00 96.93           N  
ATOM   1377  H   TYR A  86      21.423  -9.107 -21.222  1.00 96.93           H  
ATOM   1378  CA  TYR A  86      21.593 -10.906 -20.113  1.00 96.93           C  
ATOM   1379  HA  TYR A  86      21.975 -11.094 -19.109  1.00 96.93           H  
ATOM   1380  C   TYR A  86      22.214 -11.957 -21.040  1.00 96.93           C  
ATOM   1381  CB  TYR A  86      20.063 -11.012 -20.059  1.00 96.93           C  
ATOM   1382  HB2 TYR A  86      19.801 -12.033 -19.781  1.00 96.93           H  
ATOM   1383  HB3 TYR A  86      19.659 -10.834 -21.056  1.00 96.93           H  
ATOM   1384  O   TYR A  86      22.457 -11.699 -22.211  1.00 96.93           O  
ATOM   1385  CG  TYR A  86      19.412 -10.070 -19.060  1.00 96.93           C  
ATOM   1386  CD1 TYR A  86      19.319 -10.440 -17.706  1.00 96.93           C  
ATOM   1387  HD1 TYR A  86      19.688 -11.405 -17.390  1.00 96.93           H  
ATOM   1388  CD2 TYR A  86      18.931  -8.811 -19.465  1.00 96.93           C  
ATOM   1389  HD2 TYR A  86      18.970  -8.524 -20.506  1.00 96.93           H  
ATOM   1390  CE1 TYR A  86      18.781  -9.543 -16.763  1.00 96.93           C  
ATOM   1391  HE1 TYR A  86      18.726  -9.820 -15.720  1.00 96.93           H  
ATOM   1392  CE2 TYR A  86      18.404  -7.907 -18.530  1.00 96.93           C  
ATOM   1393  HE2 TYR A  86      18.058  -6.933 -18.843  1.00 96.93           H  
ATOM   1394  OH  TYR A  86      17.881  -7.352 -16.284  1.00 96.93           O  
ATOM   1395  HH  TYR A  86      17.936  -7.691 -15.387  1.00 96.93           H  
ATOM   1396  CZ  TYR A  86      18.342  -8.265 -17.174  1.00 96.93           C  
ATOM   1397  N   LYS A  87      22.499 -13.145 -20.521  1.00 96.05           N  
ATOM   1398  H   LYS A  87      22.333 -13.290 -19.536  1.00 96.05           H  
ATOM   1399  CA  LYS A  87      22.977 -14.298 -21.292  1.00 96.05           C  
ATOM   1400  HA  LYS A  87      22.808 -14.124 -22.354  1.00 96.05           H  
ATOM   1401  C   LYS A  87      22.173 -15.526 -20.905  1.00 96.05           C  
ATOM   1402  CB  LYS A  87      24.476 -14.533 -21.058  1.00 96.05           C  
ATOM   1403  HB2 LYS A  87      24.642 -14.817 -20.019  1.00 96.05           H  
ATOM   1404  HB3 LYS A  87      24.791 -15.362 -21.692  1.00 96.05           H  
ATOM   1405  O   LYS A  87      21.596 -15.548 -19.821  1.00 96.05           O  
ATOM   1406  CG  LYS A  87      25.328 -13.299 -21.385  1.00 96.05           C  
ATOM   1407  HG2 LYS A  87      25.216 -12.569 -20.583  1.00 96.05           H  
ATOM   1408  HG3 LYS A  87      24.994 -12.852 -22.322  1.00 96.05           H  
ATOM   1409  CD  LYS A  87      26.799 -13.693 -21.528  1.00 96.05           C  
ATOM   1410  HD2 LYS A  87      26.935 -14.206 -22.480  1.00 96.05           H  
ATOM   1411  HD3 LYS A  87      27.063 -14.386 -20.728  1.00 96.05           H  
ATOM   1412  CE  LYS A  87      27.680 -12.444 -21.473  1.00 96.05           C  
ATOM   1413  HE2 LYS A  87      27.445 -11.907 -20.553  1.00 96.05           H  
ATOM   1414  HE3 LYS A  87      27.432 -11.793 -22.312  1.00 96.05           H  
ATOM   1415  NZ  LYS A  87      29.118 -12.796 -21.485  1.00 96.05           N  
ATOM   1416  HZ1 LYS A  87      29.299 -13.555 -20.845  1.00 96.05           H  
ATOM   1417  HZ2 LYS A  87      29.669 -12.023 -21.142  1.00 96.05           H  
ATOM   1418  HZ3 LYS A  87      29.426 -13.054 -22.412  1.00 96.05           H  
ATOM   1419  N   GLU A  88      22.131 -16.527 -21.780  1.00 95.64           N  
ATOM   1420  H   GLU A  88      22.628 -16.429 -22.653  1.00 95.64           H  
ATOM   1421  CA  GLU A  88      21.425 -17.794 -21.523  1.00 95.64           C  
ATOM   1422  HA  GLU A  88      21.341 -18.324 -22.472  1.00 95.64           H  
ATOM   1423  C   GLU A  88      19.980 -17.573 -21.037  1.00 95.64           C  
ATOM   1424  CB  GLU A  88      22.236 -18.698 -20.583  1.00 95.64           C  
ATOM   1425  HB2 GLU A  88      22.304 -18.232 -19.600  1.00 95.64           H  
ATOM   1426  HB3 GLU A  88      21.700 -19.642 -20.490  1.00 95.64           H  
ATOM   1427  O   GLU A  88      19.514 -18.153 -20.054  1.00 95.64           O  
ATOM   1428  CG  GLU A  88      23.652 -18.981 -21.106  1.00 95.64           C  
ATOM   1429  HG2 GLU A  88      23.578 -19.311 -22.142  1.00 95.64           H  
ATOM   1430  HG3 GLU A  88      24.231 -18.058 -21.088  1.00 95.64           H  
ATOM   1431  CD  GLU A  88      24.395 -20.054 -20.295  1.00 95.64           C  
ATOM   1432  OE1 GLU A  88      25.557 -20.327 -20.675  1.00 95.64           O  
ATOM   1433  OE2 GLU A  88      23.794 -20.613 -19.349  1.00 95.64           O  
ATOM   1434  N   VAL A  89      19.272 -16.655 -21.700  1.00 96.84           N  
ATOM   1435  H   VAL A  89      19.685 -16.215 -22.510  1.00 96.84           H  
ATOM   1436  CA  VAL A  89      17.919 -16.271 -21.299  1.00 96.84           C  
ATOM   1437  HA  VAL A  89      17.943 -16.014 -20.240  1.00 96.84           H  
ATOM   1438  C   VAL A  89      16.969 -17.457 -21.478  1.00 96.84           C  
ATOM   1439  CB  VAL A  89      17.426 -15.040 -22.077  1.00 96.84           C  
ATOM   1440  HB  VAL A  89      17.389 -15.278 -23.140  1.00 96.84           H  
ATOM   1441  O   VAL A  89      16.797 -17.991 -22.575  1.00 96.84           O  
ATOM   1442  CG1 VAL A  89      16.027 -14.631 -21.600  1.00 96.84           C  
ATOM   1443 HG11 VAL A  89      15.707 -13.747 -22.152  1.00 96.84           H  
ATOM   1444 HG12 VAL A  89      15.311 -15.429 -21.793  1.00 96.84           H  
ATOM   1445 HG13 VAL A  89      16.043 -14.408 -20.533  1.00 96.84           H  
ATOM   1446  CG2 VAL A  89      18.352 -13.830 -21.896  1.00 96.84           C  
ATOM   1447 HG21 VAL A  89      18.410 -13.557 -20.842  1.00 96.84           H  
ATOM   1448 HG22 VAL A  89      19.351 -14.055 -22.269  1.00 96.84           H  
ATOM   1449 HG23 VAL A  89      17.969 -12.987 -22.472  1.00 96.84           H  
ATOM   1450  N   ARG A  90      16.291 -17.844 -20.397  1.00 95.51           N  
ATOM   1451  H   ARG A  90      16.484 -17.367 -19.527  1.00 95.51           H  
ATOM   1452  CA  ARG A  90      15.280 -18.906 -20.389  1.00 95.51           C  
ATOM   1453  HA  ARG A  90      15.612 -19.732 -21.018  1.00 95.51           H  
ATOM   1454  C   ARG A  90      13.976 -18.399 -20.992  1.00 95.51           C  
ATOM   1455  CB  ARG A  90      15.093 -19.411 -18.952  1.00 95.51           C  
ATOM   1456  HB2 ARG A  90      14.850 -18.562 -18.313  1.00 95.51           H  
ATOM   1457  HB3 ARG A  90      14.239 -20.087 -18.918  1.00 95.51           H  
ATOM   1458  O   ARG A  90      13.102 -17.909 -20.280  1.00 95.51           O  
ATOM   1459  CG  ARG A  90      16.341 -20.114 -18.386  1.00 95.51           C  
ATOM   1460  HG2 ARG A  90      17.203 -19.450 -18.444  1.00 95.51           H  
ATOM   1461  HG3 ARG A  90      16.163 -20.342 -17.335  1.00 95.51           H  
ATOM   1462  CD  ARG A  90      16.659 -21.421 -19.126  1.00 95.51           C  
ATOM   1463  HD2 ARG A  90      16.903 -21.198 -20.165  1.00 95.51           H  
ATOM   1464  HD3 ARG A  90      17.546 -21.875 -18.684  1.00 95.51           H  
ATOM   1465  NE  ARG A  90      15.506 -22.345 -19.080  1.00 95.51           N  
ATOM   1466  HE  ARG A  90      14.762 -22.192 -19.746  1.00 95.51           H  
ATOM   1467  NH1 ARG A  90      16.132 -23.567 -17.239  1.00 95.51           N  
ATOM   1468 HH11 ARG A  90      15.932 -24.307 -16.582  1.00 95.51           H  
ATOM   1469 HH12 ARG A  90      17.036 -23.118 -17.270  1.00 95.51           H  
ATOM   1470  NH2 ARG A  90      14.112 -23.876 -18.172  1.00 95.51           N  
ATOM   1471 HH21 ARG A  90      13.386 -23.579 -18.808  1.00 95.51           H  
ATOM   1472 HH22 ARG A  90      13.873 -24.585 -17.493  1.00 95.51           H  
ATOM   1473  CZ  ARG A  90      15.261 -23.262 -18.166  1.00 95.51           C  
ATOM   1474  N   LYS A  91      13.859 -18.496 -22.321  1.00 93.71           N  
ATOM   1475  H   LYS A  91      14.681 -18.814 -22.814  1.00 93.71           H  
ATOM   1476  CA  LYS A  91      12.702 -18.013 -23.099  1.00 93.71           C  
ATOM   1477  HA  LYS A  91      12.662 -16.927 -23.017  1.00 93.71           H  
ATOM   1478  C   LYS A  91      11.362 -18.543 -22.578  1.00 93.71           C  
ATOM   1479  CB  LYS A  91      12.892 -18.405 -24.574  1.00 93.71           C  
ATOM   1480  HB2 LYS A  91      12.794 -19.485 -24.679  1.00 93.71           H  
ATOM   1481  HB3 LYS A  91      13.898 -18.130 -24.893  1.00 93.71           H  
ATOM   1482  O   LYS A  91      10.391 -17.796 -22.534  1.00 93.71           O  
ATOM   1483  CG  LYS A  91      11.864 -17.709 -25.482  1.00 93.71           C  
ATOM   1484  HG2 LYS A  91      10.863 -18.072 -25.248  1.00 93.71           H  
ATOM   1485  HG3 LYS A  91      11.896 -16.633 -25.308  1.00 93.71           H  
ATOM   1486  CD  LYS A  91      12.159 -17.985 -26.960  1.00 93.71           C  
ATOM   1487  HD2 LYS A  91      13.154 -17.607 -27.197  1.00 93.71           H  
ATOM   1488  HD3 LYS A  91      12.137 -19.060 -27.138  1.00 93.71           H  
ATOM   1489  CE  LYS A  91      11.118 -17.291 -27.846  1.00 93.71           C  
ATOM   1490  HE2 LYS A  91      11.082 -16.237 -27.572  1.00 93.71           H  
ATOM   1491  HE3 LYS A  91      10.140 -17.726 -27.642  1.00 93.71           H  
ATOM   1492  NZ  LYS A  91      11.458 -17.424 -29.286  1.00 93.71           N  
ATOM   1493  HZ1 LYS A  91      12.353 -16.996 -29.475  1.00 93.71           H  
ATOM   1494  HZ2 LYS A  91      11.509 -18.395 -29.558  1.00 93.71           H  
ATOM   1495  HZ3 LYS A  91      10.772 -16.958 -29.863  1.00 93.71           H  
ATOM   1496  N   ASP A  92      11.335 -19.809 -22.169  1.00 94.10           N  
ATOM   1497  H   ASP A  92      12.209 -20.313 -22.139  1.00 94.10           H  
ATOM   1498  CA  ASP A  92      10.185 -20.521 -21.603  1.00 94.10           C  
ATOM   1499  HA  ASP A  92       9.349 -20.453 -22.299  1.00 94.10           H  
ATOM   1500  C   ASP A  92       9.691 -19.942 -20.267  1.00 94.10           C  
ATOM   1501  CB  ASP A  92      10.563 -22.013 -21.453  1.00 94.10           C  
ATOM   1502  HB2 ASP A  92      10.728 -22.426 -22.449  1.00 94.10           H  
ATOM   1503  HB3 ASP A  92       9.717 -22.546 -21.018  1.00 94.10           H  
ATOM   1504  O   ASP A  92       8.543 -20.154 -19.892  1.00 94.10           O  
ATOM   1505  CG  ASP A  92      11.827 -22.287 -20.605  1.00 94.10           C  
ATOM   1506  OD1 ASP A  92      12.904 -21.715 -20.908  1.00 94.10           O  
ATOM   1507  OD2 ASP A  92      11.783 -23.096 -19.651  1.00 94.10           O  
ATOM   1508  N   LEU A  93      10.537 -19.179 -19.568  1.00 93.44           N  
ATOM   1509  H   LEU A  93      11.457 -19.021 -19.952  1.00 93.44           H  
ATOM   1510  CA  LEU A  93      10.249 -18.589 -18.258  1.00 93.44           C  
ATOM   1511  HA  LEU A  93       9.305 -18.990 -17.889  1.00 93.44           H  
ATOM   1512  C   LEU A  93      10.046 -17.068 -18.315  1.00 93.44           C  
ATOM   1513  CB  LEU A  93      11.360 -18.990 -17.270  1.00 93.44           C  
ATOM   1514  HB2 LEU A  93      12.297 -18.552 -17.611  1.00 93.44           H  
ATOM   1515  HB3 LEU A  93      11.126 -18.564 -16.294  1.00 93.44           H  
ATOM   1516  O   LEU A  93       9.964 -16.419 -17.269  1.00 93.44           O  
ATOM   1517  CG  LEU A  93      11.555 -20.509 -17.102  1.00 93.44           C  
ATOM   1518  HG  LEU A  93      11.866 -20.942 -18.053  1.00 93.44           H  
ATOM   1519  CD1 LEU A  93      12.669 -20.766 -16.085  1.00 93.44           C  
ATOM   1520 HD11 LEU A  93      12.843 -21.839 -16.009  1.00 93.44           H  
ATOM   1521 HD12 LEU A  93      13.587 -20.282 -16.417  1.00 93.44           H  
ATOM   1522 HD13 LEU A  93      12.379 -20.376 -15.109  1.00 93.44           H  
ATOM   1523  CD2 LEU A  93      10.290 -21.217 -16.613  1.00 93.44           C  
ATOM   1524 HD21 LEU A  93      10.502 -22.274 -16.452  1.00 93.44           H  
ATOM   1525 HD22 LEU A  93       9.931 -20.766 -15.688  1.00 93.44           H  
ATOM   1526 HD23 LEU A  93       9.513 -21.154 -17.376  1.00 93.44           H  
ATOM   1527  N   ILE A  94       9.967 -16.483 -19.516  1.00 95.25           N  
ATOM   1528  H   ILE A  94      10.012 -17.067 -20.338  1.00 95.25           H  
ATOM   1529  CA  ILE A  94       9.651 -15.063 -19.675  1.00 95.25           C  
ATOM   1530  HA  ILE A  94      10.172 -14.516 -18.889  1.00 95.25           H  
ATOM   1531  C   ILE A  94       8.149 -14.862 -19.479  1.00 95.25           C  
ATOM   1532  CB  ILE A  94      10.145 -14.489 -21.021  1.00 95.25           C  
ATOM   1533  HB  ILE A  94       9.674 -15.043 -21.833  1.00 95.25           H  
ATOM   1534  O   ILE A  94       7.344 -15.225 -20.335  1.00 95.25           O  
ATOM   1535  CG1 ILE A  94      11.679 -14.634 -21.143  1.00 95.25           C  
ATOM   1536 HG12 ILE A  94      12.166 -14.088 -20.335  1.00 95.25           H  
ATOM   1537 HG13 ILE A  94      11.942 -15.687 -21.043  1.00 95.25           H  
ATOM   1538  CG2 ILE A  94       9.739 -13.002 -21.135  1.00 95.25           C  
ATOM   1539 HG21 ILE A  94      10.054 -12.600 -22.098  1.00 95.25           H  
ATOM   1540 HG22 ILE A  94       8.656 -12.894 -21.082  1.00 95.25           H  
ATOM   1541 HG23 ILE A  94      10.201 -12.430 -20.331  1.00 95.25           H  
ATOM   1542  CD1 ILE A  94      12.245 -14.151 -22.485  1.00 95.25           C  
ATOM   1543 HD11 ILE A  94      12.198 -13.064 -22.554  1.00 95.25           H  
ATOM   1544 HD12 ILE A  94      13.290 -14.452 -22.562  1.00 95.25           H  
ATOM   1545 HD13 ILE A  94      11.689 -14.598 -23.308  1.00 95.25           H  
ATOM   1546  N   ILE A  95       7.770 -14.215 -18.377  1.00 94.34           N  
ATOM   1547  H   ILE A  95       8.491 -13.968 -17.714  1.00 94.34           H  
ATOM   1548  CA  ILE A  95       6.366 -13.920 -18.058  1.00 94.34           C  
ATOM   1549  HA  ILE A  95       5.724 -14.398 -18.797  1.00 94.34           H  
ATOM   1550  C   ILE A  95       6.140 -12.414 -18.146  1.00 94.34           C  
ATOM   1551  CB  ILE A  95       5.959 -14.497 -16.683  1.00 94.34           C  
ATOM   1552  HB  ILE A  95       6.521 -13.982 -15.904  1.00 94.34           H  
ATOM   1553  O   ILE A  95       6.780 -11.647 -17.424  1.00 94.34           O  
ATOM   1554  CG1 ILE A  95       6.286 -16.008 -16.602  1.00 94.34           C  
ATOM   1555 HG12 ILE A  95       5.756 -16.540 -17.393  1.00 94.34           H  
ATOM   1556 HG13 ILE A  95       7.354 -16.155 -16.757  1.00 94.34           H  
ATOM   1557  CG2 ILE A  95       4.460 -14.241 -16.433  1.00 94.34           C  
ATOM   1558 HG21 ILE A  95       4.227 -13.177 -16.483  1.00 94.34           H  
ATOM   1559 HG22 ILE A  95       3.858 -14.776 -17.167  1.00 94.34           H  
ATOM   1560 HG23 ILE A  95       4.178 -14.582 -15.436  1.00 94.34           H  
ATOM   1561  CD1 ILE A  95       5.948 -16.659 -15.256  1.00 94.34           C  
ATOM   1562 HD11 ILE A  95       4.868 -16.735 -15.130  1.00 94.34           H  
ATOM   1563 HD12 ILE A  95       6.368 -17.664 -15.228  1.00 94.34           H  
ATOM   1564 HD13 ILE A  95       6.369 -16.073 -14.439  1.00 94.34           H  
ATOM   1565  N   LYS A  96       5.217 -11.975 -19.011  1.00 94.37           N  
ATOM   1566  H   LYS A  96       4.697 -12.667 -19.531  1.00 94.37           H  
ATOM   1567  CA  LYS A  96       4.768 -10.575 -19.053  1.00 94.37           C  
ATOM   1568  HA  LYS A  96       5.632  -9.927 -18.910  1.00 94.37           H  
ATOM   1569  C   LYS A  96       3.819 -10.302 -17.892  1.00 94.37           C  
ATOM   1570  CB  LYS A  96       4.105 -10.222 -20.393  1.00 94.37           C  
ATOM   1571  HB2 LYS A  96       3.303 -10.933 -20.593  1.00 94.37           H  
ATOM   1572  HB3 LYS A  96       3.661  -9.231 -20.300  1.00 94.37           H  
ATOM   1573  O   LYS A  96       2.839 -11.010 -17.704  1.00 94.37           O  
ATOM   1574  CG  LYS A  96       5.083 -10.202 -21.578  1.00 94.37           C  
ATOM   1575  HG2 LYS A  96       5.899  -9.512 -21.367  1.00 94.37           H  
ATOM   1576  HG3 LYS A  96       5.490 -11.201 -21.735  1.00 94.37           H  
ATOM   1577  CD  LYS A  96       4.354  -9.739 -22.848  1.00 94.37           C  
ATOM   1578  HD2 LYS A  96       3.959  -8.736 -22.685  1.00 94.37           H  
ATOM   1579  HD3 LYS A  96       3.523 -10.417 -23.044  1.00 94.37           H  
ATOM   1580  CE  LYS A  96       5.293  -9.723 -24.059  1.00 94.37           C  
ATOM   1581  HE2 LYS A  96       5.706 -10.722 -24.193  1.00 94.37           H  
ATOM   1582  HE3 LYS A  96       6.114  -9.036 -23.855  1.00 94.37           H  
ATOM   1583  NZ  LYS A  96       4.585  -9.291 -25.290  1.00 94.37           N  
ATOM   1584  HZ1 LYS A  96       3.777  -9.871 -25.467  1.00 94.37           H  
ATOM   1585  HZ2 LYS A  96       5.199  -9.351 -26.089  1.00 94.37           H  
ATOM   1586  HZ3 LYS A  96       4.287  -8.329 -25.217  1.00 94.37           H  
ATOM   1587  N   LEU A  97       4.112  -9.247 -17.142  1.00 94.39           N  
ATOM   1588  H   LEU A  97       4.948  -8.727 -17.367  1.00 94.39           H  
ATOM   1589  CA  LEU A  97       3.397  -8.846 -15.939  1.00 94.39           C  
ATOM   1590  HA  LEU A  97       2.543  -9.501 -15.765  1.00 94.39           H  
ATOM   1591  C   LEU A  97       2.889  -7.411 -16.123  1.00 94.39           C  
ATOM   1592  CB  LEU A  97       4.336  -8.985 -14.731  1.00 94.39           C  
ATOM   1593  HB2 LEU A  97       3.830  -8.592 -13.849  1.00 94.39           H  
ATOM   1594  HB3 LEU A  97       5.224  -8.377 -14.908  1.00 94.39           H  
ATOM   1595  O   LEU A  97       3.657  -6.450 -15.956  1.00 94.39           O  
ATOM   1596  CG  LEU A  97       4.770 -10.434 -14.446  1.00 94.39           C  
ATOM   1597  HG  LEU A  97       5.108 -10.917 -15.363  1.00 94.39           H  
ATOM   1598  CD1 LEU A  97       5.951 -10.415 -13.482  1.00 94.39           C  
ATOM   1599 HD11 LEU A  97       5.707  -9.838 -12.590  1.00 94.39           H  
ATOM   1600 HD12 LEU A  97       6.804  -9.969 -13.993  1.00 94.39           H  
ATOM   1601 HD13 LEU A  97       6.212 -11.436 -13.201  1.00 94.39           H  
ATOM   1602  CD2 LEU A  97       3.636 -11.263 -13.849  1.00 94.39           C  
ATOM   1603 HD21 LEU A  97       2.836 -11.383 -14.579  1.00 94.39           H  
ATOM   1604 HD22 LEU A  97       3.236 -10.784 -12.956  1.00 94.39           H  
ATOM   1605 HD23 LEU A  97       4.008 -12.254 -13.591  1.00 94.39           H  
ATOM   1606  N   PRO A  98       1.605  -7.240 -16.485  1.00 91.26           N  
ATOM   1607  CA  PRO A  98       0.954  -5.940 -16.488  1.00 91.26           C  
ATOM   1608  HA  PRO A  98       1.415  -5.323 -17.259  1.00 91.26           H  
ATOM   1609  C   PRO A  98       1.068  -5.241 -15.132  1.00 91.26           C  
ATOM   1610  CB  PRO A  98      -0.511  -6.200 -16.857  1.00 91.26           C  
ATOM   1611  HB2 PRO A  98      -1.107  -6.340 -15.956  1.00 91.26           H  
ATOM   1612  HB3 PRO A  98      -0.927  -5.396 -17.464  1.00 91.26           H  
ATOM   1613  O   PRO A  98       1.271  -5.862 -14.079  1.00 91.26           O  
ATOM   1614  CG  PRO A  98      -0.458  -7.517 -17.626  1.00 91.26           C  
ATOM   1615  HG2 PRO A  98      -0.186  -7.328 -18.664  1.00 91.26           H  
ATOM   1616  HG3 PRO A  98      -1.403  -8.059 -17.569  1.00 91.26           H  
ATOM   1617  CD  PRO A  98       0.670  -8.269 -16.926  1.00 91.26           C  
ATOM   1618  HD2 PRO A  98       0.273  -8.806 -16.065  1.00 91.26           H  
ATOM   1619  HD3 PRO A  98       1.136  -8.967 -17.621  1.00 91.26           H  
ATOM   1620  N   LYS A  99       0.913  -3.917 -15.144  1.00 90.26           N  
ATOM   1621  H   LYS A  99       0.663  -3.475 -16.017  1.00 90.26           H  
ATOM   1622  CA  LYS A  99       0.879  -3.138 -13.907  1.00 90.26           C  
ATOM   1623  HA  LYS A  99       1.821  -3.300 -13.384  1.00 90.26           H  
ATOM   1624  C   LYS A  99      -0.258  -3.641 -13.012  1.00 90.26           C  
ATOM   1625  CB  LYS A  99       0.724  -1.654 -14.243  1.00 90.26           C  
ATOM   1626  HB2 LYS A  99      -0.296  -1.462 -14.576  1.00 90.26           H  
ATOM   1627  HB3 LYS A  99       1.410  -1.399 -15.050  1.00 90.26           H  
ATOM   1628  O   LYS A  99      -1.369  -3.838 -13.480  1.00 90.26           O  
ATOM   1629  CG  LYS A  99       1.055  -0.786 -13.027  1.00 90.26           C  
ATOM   1630  HG2 LYS A  99       2.093  -0.955 -12.741  1.00 90.26           H  
ATOM   1631  HG3 LYS A  99       0.409  -1.044 -12.189  1.00 90.26           H  
ATOM   1632  CD  LYS A  99       0.852   0.684 -13.382  1.00 90.26           C  
ATOM   1633  HD2 LYS A  99       1.431   0.931 -14.272  1.00 90.26           H  
ATOM   1634  HD3 LYS A  99      -0.207   0.848 -13.583  1.00 90.26           H  
ATOM   1635  CE  LYS A  99       1.309   1.551 -12.213  1.00 90.26           C  
ATOM   1636  HE2 LYS A  99       0.869   1.154 -11.299  1.00 90.26           H  
ATOM   1637  HE3 LYS A  99       2.393   1.472 -12.127  1.00 90.26           H  
ATOM   1638  NZ  LYS A  99       0.882   2.953 -12.418  1.00 90.26           N  
ATOM   1639  HZ1 LYS A  99      -0.127   2.989 -12.388  1.00 90.26           H  
ATOM   1640  HZ2 LYS A  99       1.194   3.288 -13.318  1.00 90.26           H  
ATOM   1641  HZ3 LYS A  99       1.238   3.545 -11.681  1.00 90.26           H  
ATOM   1642  N   TYR A 100       0.043  -3.788 -11.729  1.00 92.51           N  
ATOM   1643  H   TYR A 100       1.005  -3.626 -11.467  1.00 92.51           H  
ATOM   1644  CA  TYR A 100      -0.829  -4.331 -10.689  1.00 92.51           C  
ATOM   1645  HA  TYR A 100      -0.260  -4.226  -9.766  1.00 92.51           H  
ATOM   1646  C   TYR A 100      -1.113  -5.835 -10.773  1.00 92.51           C  
ATOM   1647  CB  TYR A 100      -2.096  -3.479 -10.510  1.00 92.51           C  
ATOM   1648  HB2 TYR A 100      -2.602  -3.787  -9.595  1.00 92.51           H  
ATOM   1649  HB3 TYR A 100      -2.781  -3.686 -11.333  1.00 92.51           H  
ATOM   1650  O   TYR A 100      -2.010  -6.301 -10.078  1.00 92.51           O  
ATOM   1651  CG  TYR A 100      -1.843  -1.988 -10.425  1.00 92.51           C  
ATOM   1652  CD1 TYR A 100      -1.040  -1.477  -9.389  1.00 92.51           C  
ATOM   1653  HD1 TYR A 100      -0.623  -2.150  -8.655  1.00 92.51           H  
ATOM   1654  CD2 TYR A 100      -2.416  -1.115 -11.370  1.00 92.51           C  
ATOM   1655  HD2 TYR A 100      -3.038  -1.519 -12.155  1.00 92.51           H  
ATOM   1656  CE1 TYR A 100      -0.823  -0.093  -9.285  1.00 92.51           C  
ATOM   1657  HE1 TYR A 100      -0.225   0.289  -8.471  1.00 92.51           H  
ATOM   1658  CE2 TYR A 100      -2.199   0.273 -11.273  1.00 92.51           C  
ATOM   1659  HE2 TYR A 100      -2.673   0.942 -11.976  1.00 92.51           H  
ATOM   1660  OH  TYR A 100      -1.201   2.121 -10.100  1.00 92.51           O  
ATOM   1661  HH  TYR A 100      -1.031   2.320  -9.176  1.00 92.51           H  
ATOM   1662  CZ  TYR A 100      -1.413   0.783 -10.219  1.00 92.51           C  
ATOM   1663  N   SER A 101      -0.300  -6.602 -11.516  1.00 93.80           N  
ATOM   1664  H   SER A 101       0.363  -6.162 -12.138  1.00 93.80           H  
ATOM   1665  CA  SER A 101      -0.290  -8.072 -11.409  1.00 93.80           C  
ATOM   1666  HA  SER A 101      -1.208  -8.466 -11.846  1.00 93.80           H  
ATOM   1667  C   SER A 101      -0.215  -8.500  -9.940  1.00 93.80           C  
ATOM   1668  CB  SER A 101       0.903  -8.690 -12.144  1.00 93.80           C  
ATOM   1669  HB2 SER A 101       0.897  -9.768 -11.985  1.00 93.80           H  
ATOM   1670  HB3 SER A 101       1.832  -8.285 -11.744  1.00 93.80           H  
ATOM   1671  O   SER A 101       0.614  -7.969  -9.187  1.00 93.80           O  
ATOM   1672  OG  SER A 101       0.838  -8.439 -13.531  1.00 93.80           O  
ATOM   1673  HG  SER A 101       0.911  -7.495 -13.691  1.00 93.80           H  
ATOM   1674  N   LEU A 102      -1.098  -9.416  -9.540  1.00 95.08           N  
ATOM   1675  H   LEU A 102      -1.710  -9.834 -10.226  1.00 95.08           H  
ATOM   1676  CA  LEU A 102      -1.307  -9.812  -8.151  1.00 95.08           C  
ATOM   1677  HA  LEU A 102      -0.979  -8.995  -7.508  1.00 95.08           H  
ATOM   1678  C   LEU A 102      -0.489 -11.057  -7.806  1.00 95.08           C  
ATOM   1679  CB  LEU A 102      -2.813 -10.034  -7.924  1.00 95.08           C  
ATOM   1680  HB2 LEU A 102      -3.355  -9.147  -8.253  1.00 95.08           H  
ATOM   1681  HB3 LEU A 102      -3.135 -10.864  -8.553  1.00 95.08           H  
ATOM   1682  O   LEU A 102      -0.546 -12.063  -8.503  1.00 95.08           O  
ATOM   1683  CG  LEU A 102      -3.199 -10.337  -6.464  1.00 95.08           C  
ATOM   1684  HG  LEU A 102      -2.629 -11.189  -6.093  1.00 95.08           H  
ATOM   1685  CD1 LEU A 102      -2.942  -9.130  -5.554  1.00 95.08           C  
ATOM   1686 HD11 LEU A 102      -3.361  -8.233  -6.010  1.00 95.08           H  
ATOM   1687 HD12 LEU A 102      -3.433  -9.288  -4.594  1.00 95.08           H  
ATOM   1688 HD13 LEU A 102      -1.871  -9.006  -5.398  1.00 95.08           H  
ATOM   1689  CD2 LEU A 102      -4.684 -10.683  -6.381  1.00 95.08           C  
ATOM   1690 HD21 LEU A 102      -4.897 -11.534  -7.028  1.00 95.08           H  
ATOM   1691 HD22 LEU A 102      -4.955 -10.949  -5.360  1.00 95.08           H  
ATOM   1692 HD23 LEU A 102      -5.288  -9.837  -6.712  1.00 95.08           H  
ATOM   1693  N   PHE A 103       0.229 -10.989  -6.695  1.00 95.80           N  
ATOM   1694  H   PHE A 103       0.251 -10.115  -6.190  1.00 95.80           H  
ATOM   1695  CA  PHE A 103       1.039 -12.071  -6.156  1.00 95.80           C  
ATOM   1696  HA  PHE A 103       0.975 -12.951  -6.796  1.00 95.80           H  
ATOM   1697  C   PHE A 103       0.544 -12.442  -4.763  1.00 95.80           C  
ATOM   1698  CB  PHE A 103       2.494 -11.608  -6.110  1.00 95.80           C  
ATOM   1699  HB2 PHE A 103       3.067 -12.333  -5.532  1.00 95.80           H  
ATOM   1700  HB3 PHE A 103       2.553 -10.661  -5.573  1.00 95.80           H  
ATOM   1701  O   PHE A 103       0.325 -11.545  -3.947  1.00 95.80           O  
ATOM   1702  CG  PHE A 103       3.121 -11.446  -7.478  1.00 95.80           C  
ATOM   1703  CD1 PHE A 103       3.738 -12.544  -8.106  1.00 95.80           C  
ATOM   1704  HD1 PHE A 103       3.741 -13.512  -7.629  1.00 95.80           H  
ATOM   1705  CD2 PHE A 103       3.056 -10.208  -8.144  1.00 95.80           C  
ATOM   1706  HD2 PHE A 103       2.534  -9.379  -7.689  1.00 95.80           H  
ATOM   1707  CE1 PHE A 103       4.338 -12.394  -9.365  1.00 95.80           C  
ATOM   1708  HE1 PHE A 103       4.813 -13.243  -9.833  1.00 95.80           H  
ATOM   1709  CE2 PHE A 103       3.616 -10.073  -9.426  1.00 95.80           C  
ATOM   1710  HE2 PHE A 103       3.507  -9.150  -9.976  1.00 95.80           H  
ATOM   1711  CZ  PHE A 103       4.277 -11.158 -10.025  1.00 95.80           C  
ATOM   1712  HZ  PHE A 103       4.703 -11.064 -11.013  1.00 95.80           H  
ATOM   1713  N   GLU A 104       0.392 -13.733  -4.487  1.00 96.19           N  
ATOM   1714  H   GLU A 104       0.599 -14.403  -5.213  1.00 96.19           H  
ATOM   1715  CA  GLU A 104       0.087 -14.280  -3.164  1.00 96.19           C  
ATOM   1716  HA  GLU A 104      -0.129 -13.462  -2.477  1.00 96.19           H  
ATOM   1717  C   GLU A 104       1.296 -15.029  -2.610  1.00 96.19           C  
ATOM   1718  CB  GLU A 104      -1.178 -15.136  -3.229  1.00 96.19           C  
ATOM   1719  HB2 GLU A 104      -1.073 -15.895  -4.004  1.00 96.19           H  
ATOM   1720  HB3 GLU A 104      -1.981 -14.450  -3.501  1.00 96.19           H  
ATOM   1721  O   GLU A 104       1.831 -15.950  -3.230  1.00 96.19           O  
ATOM   1722  CG  GLU A 104      -1.572 -15.802  -1.901  1.00 96.19           C  
ATOM   1723  HG2 GLU A 104      -1.487 -15.062  -1.105  1.00 96.19           H  
ATOM   1724  HG3 GLU A 104      -0.888 -16.623  -1.688  1.00 96.19           H  
ATOM   1725  CD  GLU A 104      -3.015 -16.324  -1.967  1.00 96.19           C  
ATOM   1726  OE1 GLU A 104      -3.835 -15.884  -1.122  1.00 96.19           O  
ATOM   1727  OE2 GLU A 104      -3.354 -17.020  -2.946  1.00 96.19           O  
ATOM   1728  N   LEU A 105       1.744 -14.569  -1.447  1.00 95.18           N  
ATOM   1729  H   LEU A 105       1.206 -13.851  -0.984  1.00 95.18           H  
ATOM   1730  CA  LEU A 105       2.835 -15.139  -0.677  1.00 95.18           C  
ATOM   1731  HA  LEU A 105       3.561 -15.595  -1.351  1.00 95.18           H  
ATOM   1732  C   LEU A 105       2.294 -16.247   0.241  1.00 95.18           C  
ATOM   1733  CB  LEU A 105       3.526 -14.023   0.126  1.00 95.18           C  
ATOM   1734  HB2 LEU A 105       2.779 -13.511   0.733  1.00 95.18           H  
ATOM   1735  HB3 LEU A 105       4.219 -14.505   0.816  1.00 95.18           H  
ATOM   1736  O   LEU A 105       1.091 -16.340   0.482  1.00 95.18           O  
ATOM   1737  CG  LEU A 105       4.330 -12.987  -0.689  1.00 95.18           C  
ATOM   1738  HG  LEU A 105       5.011 -13.504  -1.366  1.00 95.18           H  
ATOM   1739  CD1 LEU A 105       3.502 -11.973  -1.493  1.00 95.18           C  
ATOM   1740 HD11 LEU A 105       2.972 -12.484  -2.297  1.00 95.18           H  
ATOM   1741 HD12 LEU A 105       2.784 -11.478  -0.839  1.00 95.18           H  
ATOM   1742 HD13 LEU A 105       4.162 -11.238  -1.952  1.00 95.18           H  
ATOM   1743  CD2 LEU A 105       5.147 -12.166   0.305  1.00 95.18           C  
ATOM   1744 HD21 LEU A 105       5.622 -11.328  -0.205  1.00 95.18           H  
ATOM   1745 HD22 LEU A 105       4.480 -11.804   1.087  1.00 95.18           H  
ATOM   1746 HD23 LEU A 105       5.912 -12.803   0.748  1.00 95.18           H  
ATOM   1747  N   GLU A 106       3.198 -17.067   0.778  1.00 86.37           N  
ATOM   1748  H   GLU A 106       4.169 -16.941   0.531  1.00 86.37           H  
ATOM   1749  CA  GLU A 106       2.882 -18.260   1.583  1.00 86.37           C  
ATOM   1750  HA  GLU A 106       2.344 -18.979   0.965  1.00 86.37           H  
ATOM   1751  C   GLU A 106       1.995 -17.982   2.817  1.00 86.37           C  
ATOM   1752  CB  GLU A 106       4.204 -18.904   2.041  1.00 86.37           C  
ATOM   1753  HB2 GLU A 106       3.973 -19.762   2.671  1.00 86.37           H  
ATOM   1754  HB3 GLU A 106       4.749 -18.174   2.640  1.00 86.37           H  
ATOM   1755  O   GLU A 106       1.243 -18.850   3.246  1.00 86.37           O  
ATOM   1756  CG  GLU A 106       5.098 -19.378   0.879  1.00 86.37           C  
ATOM   1757  HG2 GLU A 106       4.549 -20.121   0.301  1.00 86.37           H  
ATOM   1758  HG3 GLU A 106       5.310 -18.533   0.223  1.00 86.37           H  
ATOM   1759  CD  GLU A 106       6.440 -19.975   1.344  1.00 86.37           C  
ATOM   1760  OE1 GLU A 106       7.161 -20.506   0.471  1.00 86.37           O  
ATOM   1761  OE2 GLU A 106       6.766 -19.855   2.547  1.00 86.37           O  
ATOM   1762  N   ASP A 107       2.034 -16.766   3.369  1.00 87.99           N  
ATOM   1763  H   ASP A 107       2.593 -16.060   2.912  1.00 87.99           H  
ATOM   1764  CA  ASP A 107       1.257 -16.316   4.537  1.00 87.99           C  
ATOM   1765  HA  ASP A 107       1.054 -17.187   5.159  1.00 87.99           H  
ATOM   1766  C   ASP A 107      -0.120 -15.709   4.176  1.00 87.99           C  
ATOM   1767  CB  ASP A 107       2.126 -15.344   5.368  1.00 87.99           C  
ATOM   1768  HB2 ASP A 107       1.593 -15.089   6.284  1.00 87.99           H  
ATOM   1769  HB3 ASP A 107       3.044 -15.856   5.656  1.00 87.99           H  
ATOM   1770  O   ASP A 107      -0.780 -15.079   5.010  1.00 87.99           O  
ATOM   1771  CG  ASP A 107       2.502 -14.045   4.633  1.00 87.99           C  
ATOM   1772  OD1 ASP A 107       2.273 -13.958   3.407  1.00 87.99           O  
ATOM   1773  OD2 ASP A 107       3.050 -13.108   5.265  1.00 87.99           O  
ATOM   1774  N   GLY A 108      -0.552 -15.834   2.916  1.00 91.83           N  
ATOM   1775  H   GLY A 108       0.037 -16.336   2.267  1.00 91.83           H  
ATOM   1776  CA  GLY A 108      -1.757 -15.183   2.388  1.00 91.83           C  
ATOM   1777  HA2 GLY A 108      -1.982 -15.612   1.411  1.00 91.83           H  
ATOM   1778  HA3 GLY A 108      -2.594 -15.381   3.056  1.00 91.83           H  
ATOM   1779  C   GLY A 108      -1.609 -13.663   2.219  1.00 91.83           C  
ATOM   1780  O   GLY A 108      -2.578 -12.964   1.879  1.00 91.83           O  
ATOM   1781  N   ARG A 109      -0.409 -13.105   2.453  1.00 94.95           N  
ATOM   1782  H   ARG A 109       0.355 -13.702   2.734  1.00 94.95           H  
ATOM   1783  CA  ARG A 109      -0.102 -11.719   2.099  1.00 94.95           C  
ATOM   1784  HA  ARG A 109      -0.885 -11.083   2.513  1.00 94.95           H  
ATOM   1785  C   ARG A 109      -0.116 -11.598   0.587  1.00 94.95           C  
ATOM   1786  CB  ARG A 109       1.246 -11.283   2.688  1.00 94.95           C  
ATOM   1787  HB2 ARG A 109       1.232 -11.477   3.761  1.00 94.95           H  
ATOM   1788  HB3 ARG A 109       2.048 -11.860   2.228  1.00 94.95           H  
ATOM   1789  O   ARG A 109       0.462 -12.399  -0.138  1.00 94.95           O  
ATOM   1790  CG  ARG A 109       1.546  -9.799   2.454  1.00 94.95           C  
ATOM   1791  HG2 ARG A 109       1.746  -9.616   1.398  1.00 94.95           H  
ATOM   1792  HG3 ARG A 109       0.675  -9.215   2.750  1.00 94.95           H  
ATOM   1793  CD  ARG A 109       2.741  -9.332   3.294  1.00 94.95           C  
ATOM   1794  HD2 ARG A 109       2.751  -8.242   3.284  1.00 94.95           H  
ATOM   1795  HD3 ARG A 109       2.582  -9.640   4.327  1.00 94.95           H  
ATOM   1796  NE  ARG A 109       4.051  -9.806   2.797  1.00 94.95           N  
ATOM   1797  HE  ARG A 109       4.338  -9.570   1.858  1.00 94.95           H  
ATOM   1798  NH1 ARG A 109       4.691 -10.998   4.654  1.00 94.95           N  
ATOM   1799 HH11 ARG A 109       3.769 -11.379   4.812  1.00 94.95           H  
ATOM   1800 HH12 ARG A 109       5.381 -11.558   5.134  1.00 94.95           H  
ATOM   1801  NH2 ARG A 109       6.163 -10.612   3.066  1.00 94.95           N  
ATOM   1802 HH21 ARG A 109       6.792 -11.244   3.539  1.00 94.95           H  
ATOM   1803 HH22 ARG A 109       6.455 -10.135   2.224  1.00 94.95           H  
ATOM   1804  CZ  ARG A 109       4.949 -10.470   3.502  1.00 94.95           C  
ATOM   1805  N   LYS A 110      -0.758 -10.544   0.107  1.00 96.14           N  
ATOM   1806  H   LYS A 110      -1.182  -9.913   0.772  1.00 96.14           H  
ATOM   1807  CA  LYS A 110      -0.886 -10.238  -1.308  1.00 96.14           C  
ATOM   1808  HA  LYS A 110      -0.394 -11.035  -1.866  1.00 96.14           H  
ATOM   1809  C   LYS A 110      -0.154  -8.951  -1.635  1.00 96.14           C  
ATOM   1810  CB  LYS A 110      -2.362 -10.238  -1.724  1.00 96.14           C  
ATOM   1811  HB2 LYS A 110      -2.450  -9.820  -2.727  1.00 96.14           H  
ATOM   1812  HB3 LYS A 110      -2.938  -9.629  -1.028  1.00 96.14           H  
ATOM   1813  O   LYS A 110      -0.225  -7.961  -0.897  1.00 96.14           O  
ATOM   1814  CG  LYS A 110      -2.912 -11.669  -1.738  1.00 96.14           C  
ATOM   1815  HG2 LYS A 110      -2.395 -12.235  -2.512  1.00 96.14           H  
ATOM   1816  HG3 LYS A 110      -2.705 -12.139  -0.776  1.00 96.14           H  
ATOM   1817  CD  LYS A 110      -4.422 -11.738  -1.990  1.00 96.14           C  
ATOM   1818  HD2 LYS A 110      -4.660 -11.373  -2.989  1.00 96.14           H  
ATOM   1819  HD3 LYS A 110      -4.944 -11.148  -1.236  1.00 96.14           H  
ATOM   1820  CE  LYS A 110      -4.782 -13.220  -1.852  1.00 96.14           C  
ATOM   1821  HE2 LYS A 110      -4.336 -13.776  -2.675  1.00 96.14           H  
ATOM   1822  HE3 LYS A 110      -4.311 -13.614  -0.952  1.00 96.14           H  
ATOM   1823  NZ  LYS A 110      -6.229 -13.506  -1.786  1.00 96.14           N  
ATOM   1824  HZ1 LYS A 110      -6.302 -14.508  -1.676  1.00 96.14           H  
ATOM   1825  HZ2 LYS A 110      -6.664 -13.069  -0.986  1.00 96.14           H  
ATOM   1826  HZ3 LYS A 110      -6.690 -13.259  -2.650  1.00 96.14           H  
ATOM   1827  N   ARG A 111       0.531  -8.940  -2.774  1.00 96.34           N  
ATOM   1828  H   ARG A 111       0.543  -9.796  -3.309  1.00 96.34           H  
ATOM   1829  CA  ARG A 111       1.247  -7.776  -3.301  1.00 96.34           C  
ATOM   1830  HA  ARG A 111       0.942  -6.889  -2.747  1.00 96.34           H  
ATOM   1831  C   ARG A 111       0.880  -7.541  -4.754  1.00 96.34           C  
ATOM   1832  CB  ARG A 111       2.760  -7.973  -3.145  1.00 96.34           C  
ATOM   1833  HB2 ARG A 111       3.283  -7.184  -3.685  1.00 96.34           H  
ATOM   1834  HB3 ARG A 111       3.036  -8.925  -3.599  1.00 96.34           H  
ATOM   1835  O   ARG A 111       0.798  -8.475  -5.537  1.00 96.34           O  
ATOM   1836  CG  ARG A 111       3.241  -7.970  -1.689  1.00 96.34           C  
ATOM   1837  HG2 ARG A 111       4.299  -8.231  -1.711  1.00 96.34           H  
ATOM   1838  HG3 ARG A 111       2.726  -8.742  -1.116  1.00 96.34           H  
ATOM   1839  CD  ARG A 111       3.051  -6.606  -1.006  1.00 96.34           C  
ATOM   1840  HD2 ARG A 111       3.413  -5.824  -1.674  1.00 96.34           H  
ATOM   1841  HD3 ARG A 111       1.988  -6.455  -0.823  1.00 96.34           H  
ATOM   1842  NE  ARG A 111       3.811  -6.536   0.253  1.00 96.34           N  
ATOM   1843  HE  ARG A 111       4.714  -6.987   0.220  1.00 96.34           H  
ATOM   1844  NH1 ARG A 111       2.412  -5.180   1.459  1.00 96.34           N  
ATOM   1845 HH11 ARG A 111       1.825  -5.126   0.639  1.00 96.34           H  
ATOM   1846 HH12 ARG A 111       2.073  -4.936   2.378  1.00 96.34           H  
ATOM   1847  NH2 ARG A 111       4.173  -6.108   2.455  1.00 96.34           N  
ATOM   1848 HH21 ARG A 111       4.981  -6.711   2.404  1.00 96.34           H  
ATOM   1849 HH22 ARG A 111       3.851  -5.750   3.343  1.00 96.34           H  
ATOM   1850  CZ  ARG A 111       3.470  -5.935   1.376  1.00 96.34           C  
ATOM   1851  N   MET A 112       0.691  -6.279  -5.114  1.00 96.05           N  
ATOM   1852  H   MET A 112       0.795  -5.567  -4.406  1.00 96.05           H  
ATOM   1853  CA  MET A 112       0.505  -5.869  -6.505  1.00 96.05           C  
ATOM   1854  HA  MET A 112       0.233  -6.731  -7.114  1.00 96.05           H  
ATOM   1855  C   MET A 112       1.801  -5.283  -7.056  1.00 96.05           C  
ATOM   1856  CB  MET A 112      -0.626  -4.850  -6.619  1.00 96.05           C  
ATOM   1857  HB2 MET A 112      -0.447  -4.041  -5.910  1.00 96.05           H  
ATOM   1858  HB3 MET A 112      -0.625  -4.434  -7.626  1.00 96.05           H  
ATOM   1859  O   MET A 112       2.428  -4.442  -6.407  1.00 96.05           O  
ATOM   1860  CG  MET A 112      -2.005  -5.458  -6.365  1.00 96.05           C  
ATOM   1861  HG2 MET A 112      -2.136  -6.309  -7.033  1.00 96.05           H  
ATOM   1862  HG3 MET A 112      -2.071  -5.813  -5.336  1.00 96.05           H  
ATOM   1863  SD  MET A 112      -3.351  -4.288  -6.684  1.00 96.05           S  
ATOM   1864  CE  MET A 112      -3.080  -3.085  -5.371  1.00 96.05           C  
ATOM   1865  HE1 MET A 112      -3.220  -3.603  -4.422  1.00 96.05           H  
ATOM   1866  HE2 MET A 112      -2.078  -2.661  -5.437  1.00 96.05           H  
ATOM   1867  HE3 MET A 112      -3.820  -2.289  -5.459  1.00 96.05           H  
ATOM   1868  N   LEU A 113       2.183  -5.673  -8.268  1.00 95.66           N  
ATOM   1869  H   LEU A 113       1.662  -6.411  -8.719  1.00 95.66           H  
ATOM   1870  CA  LEU A 113       3.386  -5.166  -8.922  1.00 95.66           C  
ATOM   1871  HA  LEU A 113       4.173  -5.090  -8.172  1.00 95.66           H  
ATOM   1872  C   LEU A 113       3.158  -3.773  -9.523  1.00 95.66           C  
ATOM   1873  CB  LEU A 113       3.817  -6.194  -9.974  1.00 95.66           C  
ATOM   1874  HB2 LEU A 113       3.945  -7.151  -9.467  1.00 95.66           H  
ATOM   1875  HB3 LEU A 113       3.025  -6.299 -10.715  1.00 95.66           H  
ATOM   1876  O   LEU A 113       2.551  -3.633 -10.581  1.00 95.66           O  
ATOM   1877  CG  LEU A 113       5.132  -5.846 -10.685  1.00 95.66           C  
ATOM   1878  HG  LEU A 113       5.081  -4.844 -11.111  1.00 95.66           H  
ATOM   1879  CD1 LEU A 113       6.309  -5.914  -9.715  1.00 95.66           C  
ATOM   1880 HD11 LEU A 113       6.354  -6.896  -9.244  1.00 95.66           H  
ATOM   1881 HD12 LEU A 113       7.237  -5.729 -10.256  1.00 95.66           H  
ATOM   1882 HD13 LEU A 113       6.217  -5.145  -8.947  1.00 95.66           H  
ATOM   1883  CD2 LEU A 113       5.367  -6.838 -11.817  1.00 95.66           C  
ATOM   1884 HD21 LEU A 113       5.356  -7.855 -11.425  1.00 95.66           H  
ATOM   1885 HD22 LEU A 113       4.584  -6.730 -12.566  1.00 95.66           H  
ATOM   1886 HD23 LEU A 113       6.335  -6.645 -12.280  1.00 95.66           H  
ATOM   1887  N   ALA A 114       3.662  -2.718  -8.882  1.00 93.95           N  
ATOM   1888  H   ALA A 114       4.206  -2.869  -8.045  1.00 93.95           H  
ATOM   1889  CA  ALA A 114       3.550  -1.360  -9.422  1.00 93.95           C  
ATOM   1890  HA  ALA A 114       2.581  -1.254  -9.910  1.00 93.95           H  
ATOM   1891  C   ALA A 114       4.622  -1.051 -10.476  1.00 93.95           C  
ATOM   1892  CB  ALA A 114       3.600  -0.367  -8.263  1.00 93.95           C  
ATOM   1893  HB1 ALA A 114       2.755  -0.579  -7.608  1.00 93.95           H  
ATOM   1894  HB2 ALA A 114       3.514   0.650  -8.645  1.00 93.95           H  
ATOM   1895  HB3 ALA A 114       4.533  -0.467  -7.708  1.00 93.95           H  
ATOM   1896  O   ALA A 114       4.375  -0.269 -11.396  1.00 93.95           O  
ATOM   1897  N   SER A 115       5.809  -1.639 -10.322  1.00 93.30           N  
ATOM   1898  H   SER A 115       5.931  -2.242  -9.520  1.00 93.30           H  
ATOM   1899  CA  SER A 115       6.905  -1.625 -11.292  1.00 93.30           C  
ATOM   1900  HA  SER A 115       6.506  -1.795 -12.292  1.00 93.30           H  
ATOM   1901  C   SER A 115       7.902  -2.736 -10.964  1.00 93.30           C  
ATOM   1902  CB  SER A 115       7.633  -0.273 -11.254  1.00 93.30           C  
ATOM   1903  HB2 SER A 115       6.909   0.539 -11.334  1.00 93.30           H  
ATOM   1904  HB3 SER A 115       8.308  -0.210 -12.108  1.00 93.30           H  
ATOM   1905  O   SER A 115       7.865  -3.290  -9.870  1.00 93.30           O  
ATOM   1906  OG  SER A 115       8.391  -0.123 -10.067  1.00 93.30           O  
ATOM   1907  HG  SER A 115       7.790  -0.157  -9.319  1.00 93.30           H  
ATOM   1908  N   ALA A 116       8.875  -2.968 -11.844  1.00 94.70           N  
ATOM   1909  H   ALA A 116       8.798  -2.548 -12.759  1.00 94.70           H  
ATOM   1910  CA  ALA A 116       9.971  -3.918 -11.637  1.00 94.70           C  
ATOM   1911  HA  ALA A 116       9.561  -4.928 -11.635  1.00 94.70           H  
ATOM   1912  C   ALA A 116      10.758  -3.751 -10.316  1.00 94.70           C  
ATOM   1913  CB  ALA A 116      10.911  -3.770 -12.837  1.00 94.70           C  
ATOM   1914  HB1 ALA A 116      10.414  -4.128 -13.738  1.00 94.70           H  
ATOM   1915  HB2 ALA A 116      11.806  -4.368 -12.668  1.00 94.70           H  
ATOM   1916  HB3 ALA A 116      11.213  -2.730 -12.961  1.00 94.70           H  
ATOM   1917  O   ALA A 116      11.479  -4.660  -9.923  1.00 94.70           O  
ATOM   1918  N   GLY A 117      10.638  -2.610  -9.625  1.00 94.60           N  
ATOM   1919  H   GLY A 117       9.998  -1.912  -9.975  1.00 94.60           H  
ATOM   1920  CA  GLY A 117      11.285  -2.364  -8.332  1.00 94.60           C  
ATOM   1921  HA2 GLY A 117      12.049  -1.598  -8.466  1.00 94.60           H  
ATOM   1922  HA3 GLY A 117      11.781  -3.269  -7.982  1.00 94.60           H  
ATOM   1923  C   GLY A 117      10.346  -1.903  -7.216  1.00 94.60           C  
ATOM   1924  O   GLY A 117      10.834  -1.457  -6.180  1.00 94.60           O  
ATOM   1925  N   GLU A 118       9.025  -1.940  -7.406  1.00 95.99           N  
ATOM   1926  H   GLU A 118       8.655  -2.414  -8.217  1.00 95.99           H  
ATOM   1927  CA  GLU A 118       8.080  -1.444  -6.398  1.00 95.99           C  
ATOM   1928  HA  GLU A 118       8.552  -1.535  -5.420  1.00 95.99           H  
ATOM   1929  C   GLU A 118       6.802  -2.283  -6.352  1.00 95.99           C  
ATOM   1930  CB  GLU A 118       7.789   0.056  -6.620  1.00 95.99           C  
ATOM   1931  HB2 GLU A 118       8.745   0.574  -6.706  1.00 95.99           H  
ATOM   1932  HB3 GLU A 118       7.244   0.186  -7.555  1.00 95.99           H  
ATOM   1933  O   GLU A 118       6.142  -2.497  -7.372  1.00 95.99           O  
ATOM   1934  CG  GLU A 118       6.995   0.711  -5.470  1.00 95.99           C  
ATOM   1935  HG2 GLU A 118       7.419   0.374  -4.524  1.00 95.99           H  
ATOM   1936  HG3 GLU A 118       5.960   0.371  -5.518  1.00 95.99           H  
ATOM   1937  CD  GLU A 118       7.026   2.257  -5.496  1.00 95.99           C  
ATOM   1938  OE1 GLU A 118       6.888   2.885  -4.413  1.00 95.99           O  
ATOM   1939  OE2 GLU A 118       7.226   2.850  -6.580  1.00 95.99           O  
ATOM   1940  N   LEU A 119       6.442  -2.706  -5.142  1.00 96.87           N  
ATOM   1941  H   LEU A 119       7.039  -2.469  -4.363  1.00 96.87           H  
ATOM   1942  CA  LEU A 119       5.213  -3.422  -4.828  1.00 96.87           C  
ATOM   1943  HA  LEU A 119       4.743  -3.751  -5.755  1.00 96.87           H  
ATOM   1944  C   LEU A 119       4.210  -2.510  -4.111  1.00 96.87           C  
ATOM   1945  CB  LEU A 119       5.529  -4.672  -3.984  1.00 96.87           C  
ATOM   1946  HB2 LEU A 119       4.596  -5.197  -3.779  1.00 96.87           H  
ATOM   1947  HB3 LEU A 119       5.943  -4.355  -3.027  1.00 96.87           H  
ATOM   1948  O   LEU A 119       4.547  -1.453  -3.569  1.00 96.87           O  
ATOM   1949  CG  LEU A 119       6.512  -5.672  -4.615  1.00 96.87           C  
ATOM   1950  HG  LEU A 119       7.456  -5.174  -4.835  1.00 96.87           H  
ATOM   1951  CD1 LEU A 119       6.785  -6.790  -3.619  1.00 96.87           C  
ATOM   1952 HD11 LEU A 119       7.245  -6.383  -2.719  1.00 96.87           H  
ATOM   1953 HD12 LEU A 119       7.465  -7.525  -4.050  1.00 96.87           H  
ATOM   1954 HD13 LEU A 119       5.857  -7.288  -3.337  1.00 96.87           H  
ATOM   1955  CD2 LEU A 119       5.957  -6.278  -5.903  1.00 96.87           C  
ATOM   1956 HD21 LEU A 119       5.833  -5.497  -6.654  1.00 96.87           H  
ATOM   1957 HD22 LEU A 119       5.001  -6.765  -5.714  1.00 96.87           H  
ATOM   1958 HD23 LEU A 119       6.660  -7.013  -6.293  1.00 96.87           H  
ATOM   1959  N   GLN A 120       2.956  -2.943  -4.091  1.00 96.30           N  
ATOM   1960  H   GLN A 120       2.750  -3.780  -4.617  1.00 96.30           H  
ATOM   1961  CA  GLN A 120       1.843  -2.297  -3.401  1.00 96.30           C  
ATOM   1962  HA  GLN A 120       2.229  -1.571  -2.686  1.00 96.30           H  
ATOM   1963  C   GLN A 120       1.031  -3.310  -2.595  1.00 96.30           C  
ATOM   1964  CB  GLN A 120       0.973  -1.563  -4.426  1.00 96.30           C  
ATOM   1965  HB2 GLN A 120       0.027  -1.285  -3.960  1.00 96.30           H  
ATOM   1966  HB3 GLN A 120       0.760  -2.215  -5.273  1.00 96.30           H  
ATOM   1967  O   GLN A 120       1.137  -4.517  -2.806  1.00 96.30           O  
ATOM   1968  CG  GLN A 120       1.684  -0.299  -4.918  1.00 96.30           C  
ATOM   1969  HG2 GLN A 120       2.597  -0.580  -5.443  1.00 96.30           H  
ATOM   1970  HG3 GLN A 120       1.978   0.304  -4.059  1.00 96.30           H  
ATOM   1971  CD  GLN A 120       0.825   0.564  -5.830  1.00 96.30           C  
ATOM   1972  NE2 GLN A 120       1.408   1.560  -6.460  1.00 96.30           N  
ATOM   1973 HE21 GLN A 120       0.799   2.166  -6.991  1.00 96.30           H  
ATOM   1974 HE22 GLN A 120       2.404   1.699  -6.365  1.00 96.30           H  
ATOM   1975  OE1 GLN A 120      -0.376   0.416  -5.967  1.00 96.30           O  
ATOM   1976  N   LYS A 121       0.220  -2.817  -1.654  1.00 96.16           N  
ATOM   1977  H   LYS A 121       0.094  -1.816  -1.608  1.00 96.16           H  
ATOM   1978  CA  LYS A 121      -0.625  -3.646  -0.784  1.00 96.16           C  
ATOM   1979  HA  LYS A 121      -0.025  -4.413  -0.294  1.00 96.16           H  
ATOM   1980  C   LYS A 121      -1.700  -4.344  -1.614  1.00 96.16           C  
ATOM   1981  CB  LYS A 121      -1.286  -2.755   0.282  1.00 96.16           C  
ATOM   1982  HB2 LYS A 121      -1.938  -3.373   0.901  1.00 96.16           H  
ATOM   1983  HB3 LYS A 121      -1.904  -2.003  -0.208  1.00 96.16           H  
ATOM   1984  O   LYS A 121      -2.471  -3.647  -2.261  1.00 96.16           O  
ATOM   1985  CG  LYS A 121      -0.264  -2.052   1.186  1.00 96.16           C  
ATOM   1986  HG2 LYS A 121       0.290  -2.809   1.741  1.00 96.16           H  
ATOM   1987  HG3 LYS A 121       0.435  -1.472   0.584  1.00 96.16           H  
ATOM   1988  CD  LYS A 121      -0.951  -1.108   2.178  1.00 96.16           C  
ATOM   1989  HD2 LYS A 121      -1.870  -1.578   2.527  1.00 96.16           H  
ATOM   1990  HD3 LYS A 121      -0.278  -0.954   3.022  1.00 96.16           H  
ATOM   1991  CE  LYS A 121      -1.284   0.265   1.589  1.00 96.16           C  
ATOM   1992  HE2 LYS A 121      -1.766   0.129   0.621  1.00 96.16           H  
ATOM   1993  HE3 LYS A 121      -0.358   0.820   1.439  1.00 96.16           H  
ATOM   1994  NZ  LYS A 121      -2.200   1.002   2.492  1.00 96.16           N  
ATOM   1995  HZ1 LYS A 121      -2.298   1.981   2.265  1.00 96.16           H  
ATOM   1996  HZ2 LYS A 121      -3.117   0.593   2.381  1.00 96.16           H  
ATOM   1997  HZ3 LYS A 121      -1.957   0.895   3.467  1.00 96.16           H  
ATOM   1998  N   GLY A 122      -1.750  -5.675  -1.589  1.00 95.11           N  
ATOM   1999  H   GLY A 122      -1.049  -6.189  -1.074  1.00 95.11           H  
ATOM   2000  CA  GLY A 122      -2.736  -6.487  -2.313  1.00 95.11           C  
ATOM   2001  HA2 GLY A 122      -2.225  -7.336  -2.768  1.00 95.11           H  
ATOM   2002  HA3 GLY A 122      -3.180  -5.907  -3.122  1.00 95.11           H  
ATOM   2003  C   GLY A 122      -3.871  -7.045  -1.443  1.00 95.11           C  
ATOM   2004  O   GLY A 122      -4.780  -7.671  -1.972  1.00 95.11           O  
ATOM   2005  N   ASN A 123      -3.838  -6.839  -0.122  1.00 95.14           N  
ATOM   2006  H   ASN A 123      -3.050  -6.345   0.271  1.00 95.14           H  
ATOM   2007  CA  ASN A 123      -4.915  -7.235   0.792  1.00 95.14           C  
ATOM   2008  HA  ASN A 123      -5.517  -8.012   0.321  1.00 95.14           H  
ATOM   2009  C   ASN A 123      -5.844  -6.049   1.100  1.00 95.14           C  
ATOM   2010  CB  ASN A 123      -4.318  -7.811   2.088  1.00 95.14           C  
ATOM   2011  HB2 ASN A 123      -5.122  -8.107   2.762  1.00 95.14           H  
ATOM   2012  HB3 ASN A 123      -3.740  -7.028   2.578  1.00 95.14           H  
ATOM   2013  O   ASN A 123      -5.404  -4.898   1.113  1.00 95.14           O  
ATOM   2014  CG  ASN A 123      -3.402  -8.998   1.867  1.00 95.14           C  
ATOM   2015  ND2 ASN A 123      -3.910 -10.213   1.863  1.00 95.14           N  
ATOM   2016 HD21 ASN A 123      -4.898 -10.366   2.006  1.00 95.14           H  
ATOM   2017 HD22 ASN A 123      -3.291 -11.005   1.766  1.00 95.14           H  
ATOM   2018  OD1 ASN A 123      -2.209  -8.822   1.700  1.00 95.14           O  
ATOM   2019  N   GLN A 124      -7.104  -6.344   1.422  1.00 91.27           N  
ATOM   2020  H   GLN A 124      -7.404  -7.308   1.401  1.00 91.27           H  
ATOM   2021  CA  GLN A 124      -8.073  -5.386   1.959  1.00 91.27           C  
ATOM   2022  HA  GLN A 124      -7.626  -4.394   2.010  1.00 91.27           H  
ATOM   2023  C   GLN A 124      -8.473  -5.781   3.380  1.00 91.27           C  
ATOM   2024  CB  GLN A 124      -9.309  -5.314   1.052  1.00 91.27           C  
ATOM   2025  HB2 GLN A 124      -9.625  -6.323   0.784  1.00 91.27           H  
ATOM   2026  HB3 GLN A 124     -10.125  -4.830   1.589  1.00 91.27           H  
ATOM   2027  O   GLN A 124      -8.654  -6.964   3.669  1.00 91.27           O  
ATOM   2028  CG  GLN A 124      -9.015  -4.499  -0.211  1.00 91.27           C  
ATOM   2029  HG2 GLN A 124      -8.160  -4.934  -0.729  1.00 91.27           H  
ATOM   2030  HG3 GLN A 124      -8.770  -3.480   0.086  1.00 91.27           H  
ATOM   2031  CD  GLN A 124     -10.190  -4.460  -1.182  1.00 91.27           C  
ATOM   2032  NE2 GLN A 124     -10.341  -3.407  -1.954  1.00 91.27           N  
ATOM   2033 HE21 GLN A 124      -9.714  -2.617  -1.913  1.00 91.27           H  
ATOM   2034 HE22 GLN A 124     -11.147  -3.448  -2.562  1.00 91.27           H  
ATOM   2035  OE1 GLN A 124     -10.987  -5.371  -1.278  1.00 91.27           O  
ATOM   2036  N   LEU A 125      -8.607  -4.785   4.256  1.00 95.64           N  
ATOM   2037  H   LEU A 125      -8.471  -3.836   3.939  1.00 95.64           H  
ATOM   2038  CA  LEU A 125      -9.212  -4.969   5.570  1.00 95.64           C  
ATOM   2039  HA  LEU A 125      -8.856  -5.906   5.999  1.00 95.64           H  
ATOM   2040  C   LEU A 125     -10.731  -5.044   5.393  1.00 95.64           C  
ATOM   2041  CB  LEU A 125      -8.793  -3.810   6.492  1.00 95.64           C  
ATOM   2042  HB2 LEU A 125      -7.710  -3.826   6.610  1.00 95.64           H  
ATOM   2043  HB3 LEU A 125      -9.071  -2.873   6.009  1.00 95.64           H  
ATOM   2044  O   LEU A 125     -11.328  -4.120   4.844  1.00 95.64           O  
ATOM   2045  CG  LEU A 125      -9.450  -3.849   7.887  1.00 95.64           C  
ATOM   2046  HG  LEU A 125     -10.533  -3.925   7.788  1.00 95.64           H  
ATOM   2047  CD1 LEU A 125      -8.945  -5.019   8.730  1.00 95.64           C  
ATOM   2048 HD11 LEU A 125      -9.418  -4.994   9.711  1.00 95.64           H  
ATOM   2049 HD12 LEU A 125      -9.200  -5.970   8.262  1.00 95.64           H  
ATOM   2050 HD13 LEU A 125      -7.865  -4.950   8.863  1.00 95.64           H  
ATOM   2051  CD2 LEU A 125      -9.136  -2.552   8.628  1.00 95.64           C  
ATOM   2052 HD21 LEU A 125      -9.619  -2.572   9.605  1.00 95.64           H  
ATOM   2053 HD22 LEU A 125      -9.531  -1.705   8.067  1.00 95.64           H  
ATOM   2054 HD23 LEU A 125      -8.060  -2.454   8.772  1.00 95.64           H  
ATOM   2055  N   ALA A 126     -11.343  -6.118   5.881  1.00 94.30           N  
ATOM   2056  H   ALA A 126     -10.794  -6.839   6.328  1.00 94.30           H  
ATOM   2057  CA  ALA A 126     -12.791  -6.266   5.939  1.00 94.30           C  
ATOM   2058  HA  ALA A 126     -13.273  -5.450   5.402  1.00 94.30           H  
ATOM   2059  C   ALA A 126     -13.231  -6.208   7.402  1.00 94.30           C  
ATOM   2060  CB  ALA A 126     -13.191  -7.574   5.248  1.00 94.30           C  
ATOM   2061  HB1 ALA A 126     -12.731  -8.423   5.754  1.00 94.30           H  
ATOM   2062  HB2 ALA A 126     -12.868  -7.557   4.207  1.00 94.30           H  
ATOM   2063  HB3 ALA A 126     -14.274  -7.687   5.282  1.00 94.30           H  
ATOM   2064  O   ALA A 126     -12.871  -7.079   8.191  1.00 94.30           O  
ATOM   2065  N   LEU A 127     -13.993  -5.174   7.758  1.00 96.25           N  
ATOM   2066  H   LEU A 127     -14.286  -4.515   7.051  1.00 96.25           H  
ATOM   2067  CA  LEU A 127     -14.568  -5.046   9.093  1.00 96.25           C  
ATOM   2068  HA  LEU A 127     -13.935  -5.584   9.798  1.00 96.25           H  
ATOM   2069  C   LEU A 127     -15.975  -5.657   9.131  1.00 96.25           C  
ATOM   2070  CB  LEU A 127     -14.612  -3.574   9.525  1.00 96.25           C  
ATOM   2071  HB2 LEU A 127     -15.159  -3.002   8.776  1.00 96.25           H  
ATOM   2072  HB3 LEU A 127     -15.171  -3.516  10.459  1.00 96.25           H  
ATOM   2073  O   LEU A 127     -16.758  -5.429   8.204  1.00 96.25           O  
ATOM   2074  CG  LEU A 127     -13.239  -2.921   9.750  1.00 96.25           C  
ATOM   2075  HG  LEU A 127     -12.679  -2.899   8.814  1.00 96.25           H  
ATOM   2076  CD1 LEU A 127     -13.462  -1.488  10.220  1.00 96.25           C  
ATOM   2077 HD11 LEU A 127     -14.092  -1.476  11.110  1.00 96.25           H  
ATOM   2078 HD12 LEU A 127     -13.933  -0.905   9.429  1.00 96.25           H  
ATOM   2079 HD13 LEU A 127     -12.497  -1.053  10.477  1.00 96.25           H  
ATOM   2080  CD2 LEU A 127     -12.400  -3.626  10.815  1.00 96.25           C  
ATOM   2081 HD21 LEU A 127     -12.972  -3.737  11.737  1.00 96.25           H  
ATOM   2082 HD22 LEU A 127     -11.497  -3.057  11.034  1.00 96.25           H  
ATOM   2083 HD23 LEU A 127     -12.097  -4.613  10.468  1.00 96.25           H  
ATOM   2084  N   PRO A 128     -16.339  -6.369  10.212  1.00 97.94           N  
ATOM   2085  CA  PRO A 128     -17.723  -6.736  10.487  1.00 97.94           C  
ATOM   2086  HA  PRO A 128     -18.017  -7.507   9.776  1.00 97.94           H  
ATOM   2087  C   PRO A 128     -18.696  -5.552  10.390  1.00 97.94           C  
ATOM   2088  CB  PRO A 128     -17.699  -7.332  11.896  1.00 97.94           C  
ATOM   2089  HB2 PRO A 128     -18.493  -8.064  12.041  1.00 97.94           H  
ATOM   2090  HB3 PRO A 128     -17.766  -6.539  12.641  1.00 97.94           H  
ATOM   2091  O   PRO A 128     -18.392  -4.435  10.816  1.00 97.94           O  
ATOM   2092  CG  PRO A 128     -16.314  -7.975  11.970  1.00 97.94           C  
ATOM   2093  HG2 PRO A 128     -15.956  -8.061  12.996  1.00 97.94           H  
ATOM   2094  HG3 PRO A 128     -16.348  -8.958  11.501  1.00 97.94           H  
ATOM   2095  CD  PRO A 128     -15.433  -7.049  11.131  1.00 97.94           C  
ATOM   2096  HD2 PRO A 128     -14.706  -7.644  10.578  1.00 97.94           H  
ATOM   2097  HD3 PRO A 128     -14.894  -6.341  11.760  1.00 97.94           H  
ATOM   2098  N   SER A 129     -19.908  -5.812   9.892  1.00 97.95           N  
ATOM   2099  H   SER A 129     -20.120  -6.756   9.603  1.00 97.95           H  
ATOM   2100  CA  SER A 129     -20.944  -4.791   9.658  1.00 97.95           C  
ATOM   2101  HA  SER A 129     -20.585  -4.102   8.894  1.00 97.95           H  
ATOM   2102  C   SER A 129     -21.277  -3.961  10.903  1.00 97.95           C  
ATOM   2103  CB  SER A 129     -22.223  -5.458   9.139  1.00 97.95           C  
ATOM   2104  HB2 SER A 129     -23.004  -4.707   9.025  1.00 97.95           H  
ATOM   2105  HB3 SER A 129     -22.025  -5.911   8.168  1.00 97.95           H  
ATOM   2106  O   SER A 129     -21.503  -2.758  10.785  1.00 97.95           O  
ATOM   2107  OG  SER A 129     -22.646  -6.459  10.048  1.00 97.95           O  
ATOM   2108  HG  SER A 129     -23.488  -6.812   9.753  1.00 97.95           H  
ATOM   2109  N   LYS A 130     -21.232  -4.564  12.101  1.00 98.25           N  
ATOM   2110  H   LYS A 130     -21.110  -5.567  12.101  1.00 98.25           H  
ATOM   2111  CA  LYS A 130     -21.446  -3.867  13.381  1.00 98.25           C  
ATOM   2112  HA  LYS A 130     -22.436  -3.412  13.353  1.00 98.25           H  
ATOM   2113  C   LYS A 130     -20.465  -2.708  13.599  1.00 98.25           C  
ATOM   2114  CB  LYS A 130     -21.431  -4.866  14.558  1.00 98.25           C  
ATOM   2115  HB2 LYS A 130     -22.171  -5.645  14.372  1.00 98.25           H  
ATOM   2116  HB3 LYS A 130     -21.739  -4.329  15.455  1.00 98.25           H  
ATOM   2117  O   LYS A 130     -20.872  -1.647  14.062  1.00 98.25           O  
ATOM   2118  CG  LYS A 130     -20.067  -5.530  14.836  1.00 98.25           C  
ATOM   2119  HG2 LYS A 130     -19.320  -4.753  14.999  1.00 98.25           H  
ATOM   2120  HG3 LYS A 130     -19.769  -6.129  13.975  1.00 98.25           H  
ATOM   2121  CD  LYS A 130     -20.083  -6.415  16.094  1.00 98.25           C  
ATOM   2122  HD2 LYS A 130     -20.730  -7.279  15.947  1.00 98.25           H  
ATOM   2123  HD3 LYS A 130     -20.464  -5.821  16.925  1.00 98.25           H  
ATOM   2124  CE  LYS A 130     -18.647  -6.867  16.401  1.00 98.25           C  
ATOM   2125  HE2 LYS A 130     -18.395  -7.737  15.794  1.00 98.25           H  
ATOM   2126  HE3 LYS A 130     -17.993  -6.053  16.088  1.00 98.25           H  
ATOM   2127  NZ  LYS A 130     -18.381  -7.134  17.841  1.00 98.25           N  
ATOM   2128  HZ1 LYS A 130     -17.390  -7.257  17.995  1.00 98.25           H  
ATOM   2129  HZ2 LYS A 130     -18.870  -7.944  18.195  1.00 98.25           H  
ATOM   2130  HZ3 LYS A 130     -18.611  -6.331  18.409  1.00 98.25           H  
ATOM   2131  N   TYR A 131     -19.201  -2.879  13.209  1.00 98.56           N  
ATOM   2132  H   TYR A 131     -18.946  -3.744  12.754  1.00 98.56           H  
ATOM   2133  CA  TYR A 131     -18.173  -1.849  13.351  1.00 98.56           C  
ATOM   2134  HA  TYR A 131     -18.264  -1.373  14.327  1.00 98.56           H  
ATOM   2135  C   TYR A 131     -18.314  -0.763  12.297  1.00 98.56           C  
ATOM   2136  CB  TYR A 131     -16.787  -2.475  13.232  1.00 98.56           C  
ATOM   2137  HB2 TYR A 131     -16.047  -1.676  13.271  1.00 98.56           H  
ATOM   2138  HB3 TYR A 131     -16.697  -2.933  12.248  1.00 98.56           H  
ATOM   2139  O   TYR A 131     -18.139   0.411  12.605  1.00 98.56           O  
ATOM   2140  CG  TYR A 131     -16.458  -3.499  14.295  1.00 98.56           C  
ATOM   2141  CD1 TYR A 131     -16.714  -3.259  15.659  1.00 98.56           C  
ATOM   2142  HD1 TYR A 131     -17.137  -2.320  15.984  1.00 98.56           H  
ATOM   2143  CD2 TYR A 131     -15.865  -4.705  13.901  1.00 98.56           C  
ATOM   2144  HD2 TYR A 131     -15.637  -4.858  12.857  1.00 98.56           H  
ATOM   2145  CE1 TYR A 131     -16.364  -4.221  16.623  1.00 98.56           C  
ATOM   2146  HE1 TYR A 131     -16.526  -4.022  17.673  1.00 98.56           H  
ATOM   2147  CE2 TYR A 131     -15.555  -5.685  14.857  1.00 98.56           C  
ATOM   2148  HE2 TYR A 131     -15.116  -6.626  14.561  1.00 98.56           H  
ATOM   2149  OH  TYR A 131     -15.502  -6.420  17.114  1.00 98.56           O  
ATOM   2150  HH  TYR A 131     -15.489  -6.067  18.007  1.00 98.56           H  
ATOM   2151  CZ  TYR A 131     -15.772  -5.436  16.222  1.00 98.56           C  
ATOM   2152  N   VAL A 132     -18.675  -1.140  11.068  1.00 98.11           N  
ATOM   2153  H   VAL A 132     -18.784  -2.126  10.881  1.00 98.11           H  
ATOM   2154  CA  VAL A 132     -18.965  -0.175  10.000  1.00 98.11           C  
ATOM   2155  HA  VAL A 132     -18.100   0.477   9.874  1.00 98.11           H  
ATOM   2156  C   VAL A 132     -20.146   0.714  10.398  1.00 98.11           C  
ATOM   2157  CB  VAL A 132     -19.226  -0.895   8.663  1.00 98.11           C  
ATOM   2158  HB  VAL A 132     -20.083  -1.560   8.769  1.00 98.11           H  
ATOM   2159  O   VAL A 132     -20.048   1.936  10.303  1.00 98.11           O  
ATOM   2160  CG1 VAL A 132     -19.523   0.105   7.539  1.00 98.11           C  
ATOM   2161 HG11 VAL A 132     -20.442   0.652   7.750  1.00 98.11           H  
ATOM   2162 HG12 VAL A 132     -19.655  -0.426   6.596  1.00 98.11           H  
ATOM   2163 HG13 VAL A 132     -18.700   0.813   7.440  1.00 98.11           H  
ATOM   2164  CG2 VAL A 132     -18.011  -1.733   8.237  1.00 98.11           C  
ATOM   2165 HG21 VAL A 132     -17.822  -2.526   8.960  1.00 98.11           H  
ATOM   2166 HG22 VAL A 132     -18.204  -2.201   7.271  1.00 98.11           H  
ATOM   2167 HG23 VAL A 132     -17.127  -1.100   8.158  1.00 98.11           H  
ATOM   2168  N   ASN A 133     -21.227   0.118  10.915  1.00 98.27           N  
ATOM   2169  H   ASN A 133     -21.252  -0.891  10.950  1.00 98.27           H  
ATOM   2170  CA  ASN A 133     -22.388   0.852  11.419  1.00 98.27           C  
ATOM   2171  HA  ASN A 133     -22.770   1.497  10.627  1.00 98.27           H  
ATOM   2172  C   ASN A 133     -22.019   1.762  12.600  1.00 98.27           C  
ATOM   2173  CB  ASN A 133     -23.485  -0.151  11.809  1.00 98.27           C  
ATOM   2174  HB2 ASN A 133     -23.736  -0.775  10.951  1.00 98.27           H  
ATOM   2175  HB3 ASN A 133     -23.132  -0.794  12.615  1.00 98.27           H  
ATOM   2176  O   ASN A 133     -22.364   2.941  12.603  1.00 98.27           O  
ATOM   2177  CG  ASN A 133     -24.748   0.572  12.247  1.00 98.27           C  
ATOM   2178  ND2 ASN A 133     -25.275   0.272  13.411  1.00 98.27           N  
ATOM   2179 HD21 ASN A 133     -24.849  -0.398  14.035  1.00 98.27           H  
ATOM   2180 HD22 ASN A 133     -26.096   0.798  13.678  1.00 98.27           H  
ATOM   2181  OD1 ASN A 133     -25.262   1.427  11.550  1.00 98.27           O  
ATOM   2182  N   PHE A 134     -21.268   1.241  13.574  1.00 98.71           N  
ATOM   2183  H   PHE A 134     -21.030   0.260  13.543  1.00 98.71           H  
ATOM   2184  CA  PHE A 134     -20.793   2.029  14.707  1.00 98.71           C  
ATOM   2185  HA  PHE A 134     -21.651   2.441  15.239  1.00 98.71           H  
ATOM   2186  C   PHE A 134     -19.943   3.227  14.270  1.00 98.71           C  
ATOM   2187  CB  PHE A 134     -20.028   1.117  15.667  1.00 98.71           C  
ATOM   2188  HB2 PHE A 134     -19.291   0.541  15.106  1.00 98.71           H  
ATOM   2189  HB3 PHE A 134     -20.729   0.414  16.117  1.00 98.71           H  
ATOM   2190  O   PHE A 134     -20.241   4.344  14.677  1.00 98.71           O  
ATOM   2191  CG  PHE A 134     -19.313   1.876  16.761  1.00 98.71           C  
ATOM   2192  CD1 PHE A 134     -17.940   2.158  16.630  1.00 98.71           C  
ATOM   2193  HD1 PHE A 134     -17.391   1.811  15.767  1.00 98.71           H  
ATOM   2194  CD2 PHE A 134     -20.022   2.333  17.887  1.00 98.71           C  
ATOM   2195  HD2 PHE A 134     -21.075   2.117  17.997  1.00 98.71           H  
ATOM   2196  CE1 PHE A 134     -17.276   2.885  17.629  1.00 98.71           C  
ATOM   2197  HE1 PHE A 134     -16.217   3.076  17.541  1.00 98.71           H  
ATOM   2198  CE2 PHE A 134     -19.355   3.065  18.883  1.00 98.71           C  
ATOM   2199  HE2 PHE A 134     -19.887   3.395  19.762  1.00 98.71           H  
ATOM   2200  CZ  PHE A 134     -17.982   3.335  18.757  1.00 98.71           C  
ATOM   2201  HZ  PHE A 134     -17.464   3.866  19.541  1.00 98.71           H  
ATOM   2202  N   LEU A 135     -18.942   3.038  13.401  1.00 98.47           N  
ATOM   2203  H   LEU A 135     -18.746   2.099  13.086  1.00 98.47           H  
ATOM   2204  CA  LEU A 135     -18.105   4.137  12.905  1.00 98.47           C  
ATOM   2205  HA  LEU A 135     -17.658   4.652  13.756  1.00 98.47           H  
ATOM   2206  C   LEU A 135     -18.921   5.184  12.148  1.00 98.47           C  
ATOM   2207  CB  LEU A 135     -17.002   3.595  11.982  1.00 98.47           C  
ATOM   2208  HB2 LEU A 135     -16.582   4.427  11.417  1.00 98.47           H  
ATOM   2209  HB3 LEU A 135     -17.453   2.905  11.268  1.00 98.47           H  
ATOM   2210  O   LEU A 135     -18.672   6.381  12.304  1.00 98.47           O  
ATOM   2211  CG  LEU A 135     -15.847   2.890  12.705  1.00 98.47           C  
ATOM   2212  HG  LEU A 135     -16.243   2.083  13.322  1.00 98.47           H  
ATOM   2213  CD1 LEU A 135     -14.907   2.310  11.648  1.00 98.47           C  
ATOM   2214 HD11 LEU A 135     -14.530   3.112  11.014  1.00 98.47           H  
ATOM   2215 HD12 LEU A 135     -14.064   1.817  12.135  1.00 98.47           H  
ATOM   2216 HD13 LEU A 135     -15.442   1.577  11.045  1.00 98.47           H  
ATOM   2217  CD2 LEU A 135     -15.036   3.842  13.590  1.00 98.47           C  
ATOM   2218 HD21 LEU A 135     -15.648   4.207  14.415  1.00 98.47           H  
ATOM   2219 HD22 LEU A 135     -14.189   3.308  14.021  1.00 98.47           H  
ATOM   2220 HD23 LEU A 135     -14.671   4.687  13.007  1.00 98.47           H  
ATOM   2221  N   TYR A 136     -19.903   4.758  11.351  1.00 98.20           N  
ATOM   2222  H   TYR A 136     -20.053   3.765  11.247  1.00 98.20           H  
ATOM   2223  CA  TYR A 136     -20.807   5.677  10.668  1.00 98.20           C  
ATOM   2224  HA  TYR A 136     -20.216   6.361  10.057  1.00 98.20           H  
ATOM   2225  C   TYR A 136     -21.596   6.533  11.668  1.00 98.20           C  
ATOM   2226  CB  TYR A 136     -21.740   4.899   9.735  1.00 98.20           C  
ATOM   2227  HB2 TYR A 136     -21.145   4.394   8.974  1.00 98.20           H  
ATOM   2228  HB3 TYR A 136     -22.268   4.131  10.302  1.00 98.20           H  
ATOM   2229  O   TYR A 136     -21.544   7.758  11.587  1.00 98.20           O  
ATOM   2230  CG  TYR A 136     -22.753   5.796   9.056  1.00 98.20           C  
ATOM   2231  CD1 TYR A 136     -24.068   5.881   9.554  1.00 98.20           C  
ATOM   2232  HD1 TYR A 136     -24.368   5.272  10.394  1.00 98.20           H  
ATOM   2233  CD2 TYR A 136     -22.356   6.593   7.966  1.00 98.20           C  
ATOM   2234  HD2 TYR A 136     -21.342   6.535   7.599  1.00 98.20           H  
ATOM   2235  CE1 TYR A 136     -24.988   6.766   8.962  1.00 98.20           C  
ATOM   2236  HE1 TYR A 136     -25.998   6.841   9.337  1.00 98.20           H  
ATOM   2237  CE2 TYR A 136     -23.273   7.479   7.371  1.00 98.20           C  
ATOM   2238  HE2 TYR A 136     -22.962   8.102   6.546  1.00 98.20           H  
ATOM   2239  OH  TYR A 136     -25.469   8.427   7.294  1.00 98.20           O  
ATOM   2240  HH  TYR A 136     -25.035   8.920   6.593  1.00 98.20           H  
ATOM   2241  CZ  TYR A 136     -24.590   7.566   7.871  1.00 98.20           C  
ATOM   2242  N   LEU A 137     -22.266   5.912  12.644  1.00 98.43           N  
ATOM   2243  H   LEU A 137     -22.237   4.903  12.687  1.00 98.43           H  
ATOM   2244  CA  LEU A 137     -23.063   6.634  13.640  1.00 98.43           C  
ATOM   2245  HA  LEU A 137     -23.746   7.309  13.124  1.00 98.43           H  
ATOM   2246  C   LEU A 137     -22.191   7.521  14.540  1.00 98.43           C  
ATOM   2247  CB  LEU A 137     -23.879   5.632  14.476  1.00 98.43           C  
ATOM   2248  HB2 LEU A 137     -24.369   6.179  15.282  1.00 98.43           H  
ATOM   2249  HB3 LEU A 137     -23.193   4.917  14.929  1.00 98.43           H  
ATOM   2250  O   LEU A 137     -22.510   8.690  14.742  1.00 98.43           O  
ATOM   2251  CG  LEU A 137     -24.959   4.858  13.697  1.00 98.43           C  
ATOM   2252  HG  LEU A 137     -24.504   4.316  12.868  1.00 98.43           H  
ATOM   2253  CD1 LEU A 137     -25.626   3.846  14.628  1.00 98.43           C  
ATOM   2254 HD11 LEU A 137     -26.395   3.297  14.084  1.00 98.43           H  
ATOM   2255 HD12 LEU A 137     -26.076   4.353  15.482  1.00 98.43           H  
ATOM   2256 HD13 LEU A 137     -24.879   3.136  14.982  1.00 98.43           H  
ATOM   2257  CD2 LEU A 137     -26.041   5.778  13.126  1.00 98.43           C  
ATOM   2258 HD21 LEU A 137     -26.815   5.176  12.652  1.00 98.43           H  
ATOM   2259 HD22 LEU A 137     -26.480   6.370  13.930  1.00 98.43           H  
ATOM   2260 HD23 LEU A 137     -25.612   6.442  12.375  1.00 98.43           H  
ATOM   2261  N   ALA A 138     -21.062   7.001  15.021  1.00 98.53           N  
ATOM   2262  H   ALA A 138     -20.860   6.030  14.826  1.00 98.53           H  
ATOM   2263  CA  ALA A 138     -20.127   7.727  15.874  1.00 98.53           C  
ATOM   2264  HA  ALA A 138     -20.668   8.102  16.742  1.00 98.53           H  
ATOM   2265  C   ALA A 138     -19.512   8.941  15.156  1.00 98.53           C  
ATOM   2266  CB  ALA A 138     -19.054   6.746  16.359  1.00 98.53           C  
ATOM   2267  HB1 ALA A 138     -18.344   7.270  16.999  1.00 98.53           H  
ATOM   2268  HB2 ALA A 138     -19.515   5.940  16.930  1.00 98.53           H  
ATOM   2269  HB3 ALA A 138     -18.521   6.321  15.509  1.00 98.53           H  
ATOM   2270  O   ALA A 138     -19.449  10.022  15.730  1.00 98.53           O  
ATOM   2271  N   SER A 139     -19.127   8.821  13.881  1.00 98.24           N  
ATOM   2272  H   SER A 139     -19.203   7.917  13.438  1.00 98.24           H  
ATOM   2273  CA  SER A 139     -18.594   9.960  13.102  1.00 98.24           C  
ATOM   2274  HA  SER A 139     -17.832  10.452  13.706  1.00 98.24           H  
ATOM   2275  C   SER A 139     -19.639  11.034  12.767  1.00 98.24           C  
ATOM   2276  CB  SER A 139     -17.910   9.487  11.819  1.00 98.24           C  
ATOM   2277  HB2 SER A 139     -17.054   8.866  12.083  1.00 98.24           H  
ATOM   2278  HB3 SER A 139     -17.548  10.353  11.264  1.00 98.24           H  
ATOM   2279  O   SER A 139     -19.280  12.147  12.388  1.00 98.24           O  
ATOM   2280  OG  SER A 139     -18.795   8.742  11.005  1.00 98.24           O  
ATOM   2281  HG  SER A 139     -18.884   7.882  11.423  1.00 98.24           H  
ATOM   2282  N   HIS A 140     -20.927  10.734  12.938  1.00 97.95           N  
ATOM   2283  H   HIS A 140     -21.162   9.800  13.245  1.00 97.95           H  
ATOM   2284  CA  HIS A 140     -22.035  11.663  12.715  1.00 97.95           C  
ATOM   2285  HA  HIS A 140     -21.638  12.606  12.339  1.00 97.95           H  
ATOM   2286  C   HIS A 140     -22.775  12.013  14.013  1.00 97.95           C  
ATOM   2287  CB  HIS A 140     -22.975  11.102  11.635  1.00 97.95           C  
ATOM   2288  HB2 HIS A 140     -23.844  11.751  11.533  1.00 97.95           H  
ATOM   2289  HB3 HIS A 140     -23.327  10.118  11.945  1.00 97.95           H  
ATOM   2290  O   HIS A 140     -23.891  12.514  13.935  1.00 97.95           O  
ATOM   2291  CG  HIS A 140     -22.323  10.986  10.283  1.00 97.95           C  
ATOM   2292  CD2 HIS A 140     -22.497  11.812   9.207  1.00 97.95           C  
ATOM   2293  HD2 HIS A 140     -23.144  12.676   9.177  1.00 97.95           H  
ATOM   2294  ND1 HIS A 140     -21.423  10.023   9.907  1.00 97.95           N  
ATOM   2295  HD1 HIS A 140     -21.092   9.271  10.494  1.00 97.95           H  
ATOM   2296  CE1 HIS A 140     -21.052  10.263   8.642  1.00 97.95           C  
ATOM   2297  HE1 HIS A 140     -20.337   9.669   8.092  1.00 97.95           H  
ATOM   2298  NE2 HIS A 140     -21.695  11.341   8.158  1.00 97.95           N  
ATOM   2299  N   TYR A 141     -22.178  11.776  15.185  1.00 97.57           N  
ATOM   2300  H   TYR A 141     -21.256  11.364  15.167  1.00 97.57           H  
ATOM   2301  CA  TYR A 141     -22.865  11.757  16.483  1.00 97.57           C  
ATOM   2302  HA  TYR A 141     -23.518  10.885  16.498  1.00 97.57           H  
ATOM   2303  C   TYR A 141     -23.751  12.985  16.779  1.00 97.57           C  
ATOM   2304  CB  TYR A 141     -21.801  11.570  17.570  1.00 97.57           C  
ATOM   2305  HB2 TYR A 141     -21.171  12.458  17.622  1.00 97.57           H  
ATOM   2306  HB3 TYR A 141     -21.168  10.724  17.302  1.00 97.57           H  
ATOM   2307  O   TYR A 141     -24.904  12.828  17.183  1.00 97.57           O  
ATOM   2308  CG  TYR A 141     -22.367  11.265  18.934  1.00 97.57           C  
ATOM   2309  CD1 TYR A 141     -22.350  12.244  19.945  1.00 97.57           C  
ATOM   2310  HD1 TYR A 141     -21.917  13.215  19.755  1.00 97.57           H  
ATOM   2311  CD2 TYR A 141     -22.909   9.991  19.185  1.00 97.57           C  
ATOM   2312  HD2 TYR A 141     -22.920   9.241  18.408  1.00 97.57           H  
ATOM   2313  CE1 TYR A 141     -22.899  11.955  21.209  1.00 97.57           C  
ATOM   2314  HE1 TYR A 141     -22.904  12.706  21.985  1.00 97.57           H  
ATOM   2315  CE2 TYR A 141     -23.450   9.700  20.450  1.00 97.57           C  
ATOM   2316  HE2 TYR A 141     -23.870   8.732  20.679  1.00 97.57           H  
ATOM   2317  OH  TYR A 141     -24.037  10.397  22.647  1.00 97.57           O  
ATOM   2318  HH  TYR A 141     -23.831  11.043  23.327  1.00 97.57           H  
ATOM   2319  CZ  TYR A 141     -23.460  10.683  21.456  1.00 97.57           C  
ATOM   2320  N   GLU A 142     -23.273  14.209  16.516  1.00 94.95           N  
ATOM   2321  H   GLU A 142     -22.292  14.308  16.298  1.00 94.95           H  
ATOM   2322  CA  GLU A 142     -24.057  15.446  16.716  1.00 94.95           C  
ATOM   2323  HA  GLU A 142     -24.789  15.263  17.503  1.00 94.95           H  
ATOM   2324  C   GLU A 142     -24.859  15.880  15.474  1.00 94.95           C  
ATOM   2325  CB  GLU A 142     -23.177  16.618  17.194  1.00 94.95           C  
ATOM   2326  HB2 GLU A 142     -23.847  17.410  17.529  1.00 94.95           H  
ATOM   2327  HB3 GLU A 142     -22.616  17.027  16.353  1.00 94.95           H  
ATOM   2328  O   GLU A 142     -25.543  16.900  15.494  1.00 94.95           O  
ATOM   2329  CG  GLU A 142     -22.230  16.304  18.367  1.00 94.95           C  
ATOM   2330  HG2 GLU A 142     -21.923  17.249  18.814  1.00 94.95           H  
ATOM   2331  HG3 GLU A 142     -22.774  15.736  19.122  1.00 94.95           H  
ATOM   2332  CD  GLU A 142     -20.969  15.544  17.939  1.00 94.95           C  
ATOM   2333  OE1 GLU A 142     -20.263  14.999  18.811  1.00 94.95           O  
ATOM   2334  OE2 GLU A 142     -20.702  15.522  16.712  1.00 94.95           O  
ATOM   2335  N   LYS A 143     -24.753  15.144  14.362  1.00 94.30           N  
ATOM   2336  H   LYS A 143     -24.235  14.280  14.444  1.00 94.30           H  
ATOM   2337  CA  LYS A 143     -25.378  15.446  13.059  1.00 94.30           C  
ATOM   2338  HA  LYS A 143     -26.116  16.235  13.205  1.00 94.30           H  
ATOM   2339  C   LYS A 143     -26.171  14.257  12.508  1.00 94.30           C  
ATOM   2340  CB  LYS A 143     -24.323  15.939  12.058  1.00 94.30           C  
ATOM   2341  HB2 LYS A 143     -24.804  16.114  11.096  1.00 94.30           H  
ATOM   2342  HB3 LYS A 143     -23.568  15.163  11.930  1.00 94.30           H  
ATOM   2343  O   LYS A 143     -26.284  14.091  11.288  1.00 94.30           O  
ATOM   2344  CG  LYS A 143     -23.651  17.245  12.494  1.00 94.30           C  
ATOM   2345  HG2 LYS A 143     -24.410  18.013  12.643  1.00 94.30           H  
ATOM   2346  HG3 LYS A 143     -23.108  17.090  13.427  1.00 94.30           H  
ATOM   2347  CD  LYS A 143     -22.668  17.694  11.410  1.00 94.30           C  
ATOM   2348  HD2 LYS A 143     -23.209  17.853  10.477  1.00 94.30           H  
ATOM   2349  HD3 LYS A 143     -21.920  16.914  11.268  1.00 94.30           H  
ATOM   2350  CE  LYS A 143     -21.988  18.990  11.846  1.00 94.30           C  
ATOM   2351  HE2 LYS A 143     -21.501  18.815  12.805  1.00 94.30           H  
ATOM   2352  HE3 LYS A 143     -22.754  19.751  11.997  1.00 94.30           H  
ATOM   2353  NZ  LYS A 143     -21.000  19.435  10.834  1.00 94.30           N  
ATOM   2354  HZ1 LYS A 143     -21.459  19.595   9.949  1.00 94.30           H  
ATOM   2355  HZ2 LYS A 143     -20.295  18.723  10.709  1.00 94.30           H  
ATOM   2356  HZ3 LYS A 143     -20.558  20.293  11.130  1.00 94.30           H  
ATOM   2357  N   LEU A 144     -26.690  13.418  13.400  1.00 94.81           N  
ATOM   2358  H   LEU A 144     -26.526  13.605  14.379  1.00 94.81           H  
ATOM   2359  CA  LEU A 144     -27.530  12.285  13.037  1.00 94.81           C  
ATOM   2360  HA  LEU A 144     -26.978  11.668  12.328  1.00 94.81           H  
ATOM   2361  C   LEU A 144     -28.803  12.769  12.330  1.00 94.81           C  
ATOM   2362  CB  LEU A 144     -27.852  11.444  14.284  1.00 94.81           C  
ATOM   2363  HB2 LEU A 144     -28.614  10.706  14.033  1.00 94.81           H  
ATOM   2364  HB3 LEU A 144     -28.275  12.105  15.041  1.00 94.81           H  
ATOM   2365  O   LEU A 144     -29.308  13.864  12.576  1.00 94.81           O  
ATOM   2366  CG  LEU A 144     -26.635  10.708  14.875  1.00 94.81           C  
ATOM   2367  HG  LEU A 144     -25.816  11.412  15.025  1.00 94.81           H  
ATOM   2368  CD1 LEU A 144     -27.010  10.151  16.238  1.00 94.81           C  
ATOM   2369 HD11 LEU A 144     -27.889   9.512  16.163  1.00 94.81           H  
ATOM   2370 HD12 LEU A 144     -27.238  10.991  16.894  1.00 94.81           H  
ATOM   2371 HD13 LEU A 144     -26.175   9.596  16.664  1.00 94.81           H  
ATOM   2372  CD2 LEU A 144     -26.152   9.558  13.985  1.00 94.81           C  
ATOM   2373 HD21 LEU A 144     -25.780   9.948  13.038  1.00 94.81           H  
ATOM   2374 HD22 LEU A 144     -25.328   9.046  14.482  1.00 94.81           H  
ATOM   2375 HD23 LEU A 144     -26.964   8.852  13.811  1.00 94.81           H  
ATOM   2376  N   LYS A 145     -29.304  11.939  11.414  1.00 93.55           N  
ATOM   2377  H   LYS A 145     -28.861  11.037  11.313  1.00 93.55           H  
ATOM   2378  CA  LYS A 145     -30.539  12.187  10.665  1.00 93.55           C  
ATOM   2379  HA  LYS A 145     -30.920  13.177  10.914  1.00 93.55           H  
ATOM   2380  C   LYS A 145     -31.597  11.171  11.091  1.00 93.55           C  
ATOM   2381  CB  LYS A 145     -30.270  12.132   9.153  1.00 93.55           C  
ATOM   2382  HB2 LYS A 145     -31.220  12.257   8.634  1.00 93.55           H  
ATOM   2383  HB3 LYS A 145     -29.870  11.150   8.897  1.00 93.55           H  
ATOM   2384  O   LYS A 145     -31.313   9.970  11.099  1.00 93.55           O  
ATOM   2385  CG  LYS A 145     -29.295  13.219   8.670  1.00 93.55           C  
ATOM   2386  HG2 LYS A 145     -29.676  14.198   8.959  1.00 93.55           H  
ATOM   2387  HG3 LYS A 145     -28.318  13.069   9.129  1.00 93.55           H  
ATOM   2388  CD  LYS A 145     -29.151  13.157   7.144  1.00 93.55           C  
ATOM   2389  HD2 LYS A 145     -30.132  13.304   6.691  1.00 93.55           H  
ATOM   2390  HD3 LYS A 145     -28.773  12.174   6.863  1.00 93.55           H  
ATOM   2391  CE  LYS A 145     -28.190  14.242   6.652  1.00 93.55           C  
ATOM   2392  HE2 LYS A 145     -27.218  14.076   7.117  1.00 93.55           H  
ATOM   2393  HE3 LYS A 145     -28.559  15.209   6.991  1.00 93.55           H  
ATOM   2394  NZ  LYS A 145     -28.072  14.221   5.173  1.00 93.55           N  
ATOM   2395  HZ1 LYS A 145     -27.730  13.322   4.864  1.00 93.55           H  
ATOM   2396  HZ2 LYS A 145     -27.435  14.939   4.858  1.00 93.55           H  
ATOM   2397  HZ3 LYS A 145     -28.976  14.381   4.751  1.00 93.55           H  
ATOM   2398  N   GLY A 146     -32.802  11.641  11.396  1.00 94.21           N  
ATOM   2399  H   GLY A 146     -32.934  12.641  11.448  1.00 94.21           H  
ATOM   2400  CA  GLY A 146     -33.924  10.829  11.881  1.00 94.21           C  
ATOM   2401  HA2 GLY A 146     -34.477  10.410  11.041  1.00 94.21           H  
ATOM   2402  HA3 GLY A 146     -33.555  10.011  12.499  1.00 94.21           H  
ATOM   2403  C   GLY A 146     -34.883  11.652  12.739  1.00 94.21           C  
ATOM   2404  O   GLY A 146     -34.641  12.849  12.933  1.00 94.21           O  
ATOM   2405  N   SER A 147     -35.946  11.018  13.246  1.00 96.79           N  
ATOM   2406  H   SER A 147     -36.062  10.025  13.101  1.00 96.79           H  
ATOM   2407  CA  SER A 147     -36.770  11.626  14.299  1.00 96.79           C  
ATOM   2408  HA  SER A 147     -37.102  12.599  13.939  1.00 96.79           H  
ATOM   2409  C   SER A 147     -35.945  11.839  15.584  1.00 96.79           C  
ATOM   2410  CB  SER A 147     -38.026  10.783  14.584  1.00 96.79           C  
ATOM   2411  HB2 SER A 147     -38.788  11.423  15.027  1.00 96.79           H  
ATOM   2412  HB3 SER A 147     -38.422  10.378  13.652  1.00 96.79           H  
ATOM   2413  O   SER A 147     -34.861  11.258  15.719  1.00 96.79           O  
ATOM   2414  OG  SER A 147     -37.759   9.736  15.489  1.00 96.79           O  
ATOM   2415  HG  SER A 147     -38.358   9.844  16.232  1.00 96.79           H  
ATOM   2416  N   PRO A 148     -36.412  12.670  16.534  1.00 95.61           N  
ATOM   2417  CA  PRO A 148     -35.766  12.807  17.839  1.00 95.61           C  
ATOM   2418  HA  PRO A 148     -34.801  13.296  17.705  1.00 95.61           H  
ATOM   2419  C   PRO A 148     -35.538  11.459  18.539  1.00 95.61           C  
ATOM   2420  CB  PRO A 148     -36.687  13.727  18.649  1.00 95.61           C  
ATOM   2421  HB2 PRO A 148     -37.441  13.144  19.177  1.00 95.61           H  
ATOM   2422  HB3 PRO A 148     -36.124  14.342  19.352  1.00 95.61           H  
ATOM   2423  O   PRO A 148     -34.425  11.190  18.984  1.00 95.61           O  
ATOM   2424  CG  PRO A 148     -37.368  14.570  17.573  1.00 95.61           C  
ATOM   2425  HG2 PRO A 148     -38.320  14.973  17.918  1.00 95.61           H  
ATOM   2426  HG3 PRO A 148     -36.700  15.369  17.252  1.00 95.61           H  
ATOM   2427  CD  PRO A 148     -37.557  13.565  16.440  1.00 95.61           C  
ATOM   2428  HD2 PRO A 148     -38.474  13.001  16.607  1.00 95.61           H  
ATOM   2429  HD3 PRO A 148     -37.593  14.084  15.482  1.00 95.61           H  
ATOM   2430  N   GLU A 149     -36.545  10.585  18.539  1.00 95.93           N  
ATOM   2431  H   GLU A 149     -37.427  10.866  18.135  1.00 95.93           H  
ATOM   2432  CA  GLU A 149     -36.496   9.254  19.155  1.00 95.93           C  
ATOM   2433  HA  GLU A 149     -36.172   9.353  20.191  1.00 95.93           H  
ATOM   2434  C   GLU A 149     -35.491   8.339  18.439  1.00 95.93           C  
ATOM   2435  CB  GLU A 149     -37.891   8.596  19.138  1.00 95.93           C  
ATOM   2436  HB2 GLU A 149     -37.809   7.649  19.673  1.00 95.93           H  
ATOM   2437  HB3 GLU A 149     -38.173   8.355  18.113  1.00 95.93           H  
ATOM   2438  O   GLU A 149     -34.684   7.667  19.082  1.00 95.93           O  
ATOM   2439  CG  GLU A 149     -39.023   9.406  19.802  1.00 95.93           C  
ATOM   2440  HG2 GLU A 149     -39.868   8.735  19.956  1.00 95.93           H  
ATOM   2441  HG3 GLU A 149     -38.683   9.739  20.782  1.00 95.93           H  
ATOM   2442  CD  GLU A 149     -39.511  10.613  18.977  1.00 95.93           C  
ATOM   2443  OE1 GLU A 149     -40.142  11.510  19.574  1.00 95.93           O  
ATOM   2444  OE2 GLU A 149     -39.218  10.668  17.751  1.00 95.93           O  
ATOM   2445  N   ASP A 150     -35.474   8.352  17.099  1.00 97.07           N  
ATOM   2446  H   ASP A 150     -36.187   8.876  16.612  1.00 97.07           H  
ATOM   2447  CA  ASP A 150     -34.495   7.594  16.311  1.00 97.07           C  
ATOM   2448  HA  ASP A 150     -34.582   6.531  16.537  1.00 97.07           H  
ATOM   2449  C   ASP A 150     -33.060   8.049  16.603  1.00 97.07           C  
ATOM   2450  CB  ASP A 150     -34.706   7.825  14.809  1.00 97.07           C  
ATOM   2451  HB2 ASP A 150     -34.748   8.897  14.613  1.00 97.07           H  
ATOM   2452  HB3 ASP A 150     -33.829   7.444  14.286  1.00 97.07           H  
ATOM   2453  O   ASP A 150     -32.123   7.245  16.612  1.00 97.07           O  
ATOM   2454  CG  ASP A 150     -35.911   7.153  14.165  1.00 97.07           C  
ATOM   2455  OD1 ASP A 150     -36.439   6.176  14.732  1.00 97.07           O  
ATOM   2456  OD2 ASP A 150     -36.173   7.577  13.013  1.00 97.07           O  
ATOM   2457  N   ASN A 151     -32.855   9.357  16.767  1.00 97.63           N  
ATOM   2458  H   ASN A 151     -33.661   9.966  16.761  1.00 97.63           H  
ATOM   2459  CA  ASN A 151     -31.539   9.918  17.047  1.00 97.63           C  
ATOM   2460  HA  ASN A 151     -30.811   9.463  16.376  1.00 97.63           H  
ATOM   2461  C   ASN A 151     -31.086   9.569  18.467  1.00 97.63           C  
ATOM   2462  CB  ASN A 151     -31.549  11.428  16.784  1.00 97.63           C  
ATOM   2463  HB2 ASN A 151     -30.613  11.860  17.138  1.00 97.63           H  
ATOM   2464  HB3 ASN A 151     -32.364  11.880  17.351  1.00 97.63           H  
ATOM   2465  O   ASN A 151     -29.927   9.196  18.634  1.00 97.63           O  
ATOM   2466  CG  ASN A 151     -31.699  11.782  15.313  1.00 97.63           C  
ATOM   2467  ND2 ASN A 151     -32.153  12.983  15.045  1.00 97.63           N  
ATOM   2468 HD21 ASN A 151     -32.486  13.546  15.813  1.00 97.63           H  
ATOM   2469 HD22 ASN A 151     -32.465  13.156  14.100  1.00 97.63           H  
ATOM   2470  OD1 ASN A 151     -31.391  11.021  14.398  1.00 97.63           O  
ATOM   2471  N   GLU A 152     -31.986   9.598  19.451  1.00 96.97           N  
ATOM   2472  H   GLU A 152     -32.921   9.927  19.255  1.00 96.97           H  
ATOM   2473  CA  GLU A 152     -31.705   9.155  20.820  1.00 96.97           C  
ATOM   2474  HA  GLU A 152     -30.878   9.741  21.220  1.00 96.97           H  
ATOM   2475  C   GLU A 152     -31.287   7.676  20.852  1.00 96.97           C  
ATOM   2476  CB  GLU A 152     -32.942   9.414  21.694  1.00 96.97           C  
ATOM   2477  HB2 GLU A 152     -33.227  10.461  21.588  1.00 96.97           H  
ATOM   2478  HB3 GLU A 152     -33.766   8.790  21.347  1.00 96.97           H  
ATOM   2479  O   GLU A 152     -30.267   7.334  21.449  1.00 96.97           O  
ATOM   2480  CG  GLU A 152     -32.672   9.127  23.179  1.00 96.97           C  
ATOM   2481  HG2 GLU A 152     -32.418   8.074  23.297  1.00 96.97           H  
ATOM   2482  HG3 GLU A 152     -31.811   9.718  23.493  1.00 96.97           H  
ATOM   2483  CD  GLU A 152     -33.867   9.450  24.090  1.00 96.97           C  
ATOM   2484  OE1 GLU A 152     -33.654   9.442  25.324  1.00 96.97           O  
ATOM   2485  OE2 GLU A 152     -34.980   9.679  23.565  1.00 96.97           O  
ATOM   2486  N   GLN A 153     -31.986   6.801  20.119  1.00 97.88           N  
ATOM   2487  H   GLN A 153     -32.835   7.122  19.677  1.00 97.88           H  
ATOM   2488  CA  GLN A 153     -31.612   5.385  20.008  1.00 97.88           C  
ATOM   2489  HA  GLN A 153     -31.554   4.958  21.010  1.00 97.88           H  
ATOM   2490  C   GLN A 153     -30.241   5.182  19.347  1.00 97.88           C  
ATOM   2491  CB  GLN A 153     -32.676   4.624  19.209  1.00 97.88           C  
ATOM   2492  HB2 GLN A 153     -32.289   3.633  18.974  1.00 97.88           H  
ATOM   2493  HB3 GLN A 153     -32.872   5.146  18.273  1.00 97.88           H  
ATOM   2494  O   GLN A 153     -29.433   4.377  19.816  1.00 97.88           O  
ATOM   2495  CG  GLN A 153     -33.987   4.453  19.986  1.00 97.88           C  
ATOM   2496  HG2 GLN A 153     -33.788   3.915  20.912  1.00 97.88           H  
ATOM   2497  HG3 GLN A 153     -34.401   5.427  20.245  1.00 97.88           H  
ATOM   2498  CD  GLN A 153     -35.030   3.675  19.191  1.00 97.88           C  
ATOM   2499  NE2 GLN A 153     -36.200   3.462  19.749  1.00 97.88           N  
ATOM   2500 HE21 GLN A 153     -36.890   3.035  19.147  1.00 97.88           H  
ATOM   2501 HE22 GLN A 153     -36.435   3.924  20.615  1.00 97.88           H  
ATOM   2502  OE1 GLN A 153     -34.815   3.211  18.083  1.00 97.88           O  
ATOM   2503  N   LYS A 154     -29.942   5.921  18.270  1.00 98.20           N  
ATOM   2504  H   LYS A 154     -30.657   6.544  17.923  1.00 98.20           H  
ATOM   2505  CA  LYS A 154     -28.628   5.880  17.601  1.00 98.20           C  
ATOM   2506  HA  LYS A 154     -28.385   4.849  17.345  1.00 98.20           H  
ATOM   2507  C   LYS A 154     -27.509   6.375  18.520  1.00 98.20           C  
ATOM   2508  CB  LYS A 154     -28.668   6.733  16.328  1.00 98.20           C  
ATOM   2509  HB2 LYS A 154     -29.117   7.692  16.586  1.00 98.20           H  
ATOM   2510  HB3 LYS A 154     -27.651   6.913  15.979  1.00 98.20           H  
ATOM   2511  O   LYS A 154     -26.425   5.792  18.514  1.00 98.20           O  
ATOM   2512  CG  LYS A 154     -29.467   6.084  15.191  1.00 98.20           C  
ATOM   2513  HG2 LYS A 154     -28.886   5.277  14.745  1.00 98.20           H  
ATOM   2514  HG3 LYS A 154     -30.391   5.663  15.588  1.00 98.20           H  
ATOM   2515  CD  LYS A 154     -29.810   7.135  14.124  1.00 98.20           C  
ATOM   2516  HD2 LYS A 154     -30.226   8.009  14.626  1.00 98.20           H  
ATOM   2517  HD3 LYS A 154     -28.912   7.431  13.582  1.00 98.20           H  
ATOM   2518  CE  LYS A 154     -30.856   6.579  13.157  1.00 98.20           C  
ATOM   2519  HE2 LYS A 154     -30.371   5.983  12.384  1.00 98.20           H  
ATOM   2520  HE3 LYS A 154     -31.515   5.923  13.726  1.00 98.20           H  
ATOM   2521  NZ  LYS A 154     -31.676   7.668  12.575  1.00 98.20           N  
ATOM   2522  HZ1 LYS A 154     -32.456   7.299  12.050  1.00 98.20           H  
ATOM   2523  HZ2 LYS A 154     -32.075   8.216  13.323  1.00 98.20           H  
ATOM   2524  HZ3 LYS A 154     -31.158   8.314  11.997  1.00 98.20           H  
ATOM   2525  N   GLN A 155     -27.759   7.420  19.306  1.00 98.11           N  
ATOM   2526  H   GLN A 155     -28.666   7.861  19.254  1.00 98.11           H  
ATOM   2527  CA  GLN A 155     -26.798   7.936  20.283  1.00 98.11           C  
ATOM   2528  HA  GLN A 155     -25.837   8.079  19.789  1.00 98.11           H  
ATOM   2529  C   GLN A 155     -26.573   6.936  21.413  1.00 98.11           C  
ATOM   2530  CB  GLN A 155     -27.266   9.288  20.836  1.00 98.11           C  
ATOM   2531  HB2 GLN A 155     -28.313   9.222  21.134  1.00 98.11           H  
ATOM   2532  HB3 GLN A 155     -26.670   9.543  21.712  1.00 98.11           H  
ATOM   2533  O   GLN A 155     -25.425   6.610  21.704  1.00 98.11           O  
ATOM   2534  CG  GLN A 155     -27.081  10.388  19.788  1.00 98.11           C  
ATOM   2535  HG2 GLN A 155     -27.623  10.112  18.883  1.00 98.11           H  
ATOM   2536  HG3 GLN A 155     -26.023  10.473  19.539  1.00 98.11           H  
ATOM   2537  CD  GLN A 155     -27.592  11.751  20.230  1.00 98.11           C  
ATOM   2538  NE2 GLN A 155     -27.135  12.813  19.600  1.00 98.11           N  
ATOM   2539 HE21 GLN A 155     -27.494  13.696  19.934  1.00 98.11           H  
ATOM   2540 HE22 GLN A 155     -26.423  12.727  18.890  1.00 98.11           H  
ATOM   2541  OE1 GLN A 155     -28.411  11.904  21.118  1.00 98.11           O  
ATOM   2542  N   LEU A 156     -27.644   6.365  21.970  1.00 98.12           N  
ATOM   2543  H   LEU A 156     -28.560   6.703  21.711  1.00 98.12           H  
ATOM   2544  CA  LEU A 156     -27.563   5.320  22.987  1.00 98.12           C  
ATOM   2545  HA  LEU A 156     -27.044   5.735  23.851  1.00 98.12           H  
ATOM   2546  C   LEU A 156     -26.758   4.111  22.490  1.00 98.12           C  
ATOM   2547  CB  LEU A 156     -28.991   4.921  23.397  1.00 98.12           C  
ATOM   2548  HB2 LEU A 156     -29.522   5.812  23.732  1.00 98.12           H  
ATOM   2549  HB3 LEU A 156     -29.512   4.532  22.522  1.00 98.12           H  
ATOM   2550  O   LEU A 156     -25.904   3.603  23.215  1.00 98.12           O  
ATOM   2551  CG  LEU A 156     -29.046   3.862  24.512  1.00 98.12           C  
ATOM   2552  HG  LEU A 156     -28.519   2.964  24.192  1.00 98.12           H  
ATOM   2553  CD1 LEU A 156     -28.421   4.368  25.815  1.00 98.12           C  
ATOM   2554 HD11 LEU A 156     -28.581   3.640  26.610  1.00 98.12           H  
ATOM   2555 HD12 LEU A 156     -27.349   4.511  25.686  1.00 98.12           H  
ATOM   2556 HD13 LEU A 156     -28.881   5.314  26.102  1.00 98.12           H  
ATOM   2557  CD2 LEU A 156     -30.499   3.480  24.787  1.00 98.12           C  
ATOM   2558 HD21 LEU A 156     -30.544   2.711  25.559  1.00 98.12           H  
ATOM   2559 HD22 LEU A 156     -30.954   3.091  23.876  1.00 98.12           H  
ATOM   2560 HD23 LEU A 156     -31.058   4.355  25.116  1.00 98.12           H  
ATOM   2561  N   PHE A 157     -26.966   3.692  21.238  1.00 98.52           N  
ATOM   2562  H   PHE A 157     -27.721   4.109  20.713  1.00 98.52           H  
ATOM   2563  CA  PHE A 157     -26.171   2.634  20.617  1.00 98.52           C  
ATOM   2564  HA  PHE A 157     -26.275   1.730  21.218  1.00 98.52           H  
ATOM   2565  C   PHE A 157     -24.677   2.987  20.584  1.00 98.52           C  
ATOM   2566  CB  PHE A 157     -26.696   2.341  19.204  1.00 98.52           C  
ATOM   2567  HB2 PHE A 157     -26.729   3.267  18.630  1.00 98.52           H  
ATOM   2568  HB3 PHE A 157     -27.717   1.969  19.279  1.00 98.52           H  
ATOM   2569  O   PHE A 157     -23.851   2.159  20.961  1.00 98.52           O  
ATOM   2570  CG  PHE A 157     -25.852   1.332  18.446  1.00 98.52           C  
ATOM   2571  CD1 PHE A 157     -24.804   1.767  17.610  1.00 98.52           C  
ATOM   2572  HD1 PHE A 157     -24.618   2.824  17.489  1.00 98.52           H  
ATOM   2573  CD2 PHE A 157     -26.077  -0.045  18.621  1.00 98.52           C  
ATOM   2574  HD2 PHE A 157     -26.869  -0.383  19.273  1.00 98.52           H  
ATOM   2575  CE1 PHE A 157     -23.984   0.828  16.959  1.00 98.52           C  
ATOM   2576  HE1 PHE A 157     -23.170   1.166  16.334  1.00 98.52           H  
ATOM   2577  CE2 PHE A 157     -25.254  -0.983  17.972  1.00 98.52           C  
ATOM   2578  HE2 PHE A 157     -25.412  -2.039  18.138  1.00 98.52           H  
ATOM   2579  CZ  PHE A 157     -24.204  -0.547  17.145  1.00 98.52           C  
ATOM   2580  HZ  PHE A 157     -23.554  -1.270  16.674  1.00 98.52           H  
ATOM   2581  N   VAL A 158     -24.310   4.200  20.160  1.00 98.53           N  
ATOM   2582  H   VAL A 158     -25.030   4.858  19.899  1.00 98.53           H  
ATOM   2583  CA  VAL A 158     -22.902   4.636  20.137  1.00 98.53           C  
ATOM   2584  HA  VAL A 158     -22.321   3.909  19.570  1.00 98.53           H  
ATOM   2585  C   VAL A 158     -22.311   4.662  21.549  1.00 98.53           C  
ATOM   2586  CB  VAL A 158     -22.767   6.004  19.443  1.00 98.53           C  
ATOM   2587  HB  VAL A 158     -23.503   6.693  19.861  1.00 98.53           H  
ATOM   2588  O   VAL A 158     -21.208   4.159  21.757  1.00 98.53           O  
ATOM   2589  CG1 VAL A 158     -21.374   6.621  19.613  1.00 98.53           C  
ATOM   2590 HG11 VAL A 158     -21.224   6.898  20.656  1.00 98.53           H  
ATOM   2591 HG12 VAL A 158     -21.287   7.527  19.014  1.00 98.53           H  
ATOM   2592 HG13 VAL A 158     -20.606   5.909  19.308  1.00 98.53           H  
ATOM   2593  CG2 VAL A 158     -23.029   5.876  17.937  1.00 98.53           C  
ATOM   2594 HG21 VAL A 158     -24.008   5.429  17.763  1.00 98.53           H  
ATOM   2595 HG22 VAL A 158     -23.017   6.864  17.478  1.00 98.53           H  
ATOM   2596 HG23 VAL A 158     -22.265   5.251  17.477  1.00 98.53           H  
ATOM   2597  N   GLU A 159     -23.047   5.190  22.524  1.00 98.15           N  
ATOM   2598  H   GLU A 159     -23.941   5.592  22.284  1.00 98.15           H  
ATOM   2599  CA  GLU A 159     -22.617   5.285  23.922  1.00 98.15           C  
ATOM   2600  HA  GLU A 159     -21.667   5.817  23.969  1.00 98.15           H  
ATOM   2601  C   GLU A 159     -22.366   3.906  24.552  1.00 98.15           C  
ATOM   2602  CB  GLU A 159     -23.671   6.088  24.706  1.00 98.15           C  
ATOM   2603  HB2 GLU A 159     -24.664   5.701  24.477  1.00 98.15           H  
ATOM   2604  HB3 GLU A 159     -23.509   5.951  25.775  1.00 98.15           H  
ATOM   2605  O   GLU A 159     -21.325   3.690  25.175  1.00 98.15           O  
ATOM   2606  CG  GLU A 159     -23.625   7.593  24.370  1.00 98.15           C  
ATOM   2607  HG2 GLU A 159     -23.757   7.730  23.297  1.00 98.15           H  
ATOM   2608  HG3 GLU A 159     -24.446   8.092  24.884  1.00 98.15           H  
ATOM   2609  CD  GLU A 159     -22.299   8.229  24.804  1.00 98.15           C  
ATOM   2610  OE1 GLU A 159     -21.696   9.058  24.083  1.00 98.15           O  
ATOM   2611  OE2 GLU A 159     -21.766   7.822  25.861  1.00 98.15           O  
ATOM   2612  N   GLN A 160     -23.257   2.939  24.315  1.00 98.38           N  
ATOM   2613  H   GLN A 160     -24.090   3.181  23.797  1.00 98.38           H  
ATOM   2614  CA  GLN A 160     -23.118   1.562  24.805  1.00 98.38           C  
ATOM   2615  HA  GLN A 160     -22.918   1.584  25.876  1.00 98.38           H  
ATOM   2616  C   GLN A 160     -21.956   0.797  24.150  1.00 98.38           C  
ATOM   2617  CB  GLN A 160     -24.439   0.818  24.561  1.00 98.38           C  
ATOM   2618  HB2 GLN A 160     -24.749   0.970  23.527  1.00 98.38           H  
ATOM   2619  HB3 GLN A 160     -24.284  -0.250  24.716  1.00 98.38           H  
ATOM   2620  O   GLN A 160     -21.398  -0.124  24.750  1.00 98.38           O  
ATOM   2621  CG  GLN A 160     -25.551   1.285  25.514  1.00 98.38           C  
ATOM   2622  HG2 GLN A 160     -25.671   2.367  25.453  1.00 98.38           H  
ATOM   2623  HG3 GLN A 160     -25.265   1.038  26.536  1.00 98.38           H  
ATOM   2624  CD  GLN A 160     -26.901   0.641  25.213  1.00 98.38           C  
ATOM   2625  NE2 GLN A 160     -27.863   0.771  26.100  1.00 98.38           N  
ATOM   2626 HE21 GLN A 160     -28.751   0.363  25.845  1.00 98.38           H  
ATOM   2627 HE22 GLN A 160     -27.720   1.310  26.942  1.00 98.38           H  
ATOM   2628  OE1 GLN A 160     -27.128   0.010  24.192  1.00 98.38           O  
ATOM   2629  N   HIS A 161     -21.557   1.182  22.936  1.00 98.52           N  
ATOM   2630  H   HIS A 161     -22.057   1.940  22.494  1.00 98.52           H  
ATOM   2631  CA  HIS A 161     -20.563   0.460  22.139  1.00 98.52           C  
ATOM   2632  HA  HIS A 161     -20.284  -0.447  22.676  1.00 98.52           H  
ATOM   2633  C   HIS A 161     -19.246   1.222  21.952  1.00 98.52           C  
ATOM   2634  CB  HIS A 161     -21.187  -0.022  20.824  1.00 98.52           C  
ATOM   2635  HB2 HIS A 161     -21.517   0.841  20.245  1.00 98.52           H  
ATOM   2636  HB3 HIS A 161     -20.434  -0.552  20.241  1.00 98.52           H  
ATOM   2637  O   HIS A 161     -18.476   0.889  21.058  1.00 98.52           O  
ATOM   2638  CG  HIS A 161     -22.350  -0.956  21.037  1.00 98.52           C  
ATOM   2639  CD2 HIS A 161     -22.301  -2.303  21.267  1.00 98.52           C  
ATOM   2640  HD2 HIS A 161     -21.403  -2.899  21.330  1.00 98.52           H  
ATOM   2641  ND1 HIS A 161     -23.670  -0.590  21.093  1.00 98.52           N  
ATOM   2642  HD1 HIS A 161     -24.006   0.360  21.021  1.00 98.52           H  
ATOM   2643  CE1 HIS A 161     -24.405  -1.682  21.347  1.00 98.52           C  
ATOM   2644  HE1 HIS A 161     -25.477  -1.690  21.484  1.00 98.52           H  
ATOM   2645  NE2 HIS A 161     -23.612  -2.762  21.441  1.00 98.52           N  
ATOM   2646  N   LYS A 162     -18.918   2.199  22.812  1.00 98.11           N  
ATOM   2647  H   LYS A 162     -19.623   2.498  23.470  1.00 98.11           H  
ATOM   2648  CA  LYS A 162     -17.639   2.944  22.744  1.00 98.11           C  
ATOM   2649  HA  LYS A 162     -17.627   3.525  21.822  1.00 98.11           H  
ATOM   2650  C   LYS A 162     -16.395   2.047  22.681  1.00 98.11           C  
ATOM   2651  CB  LYS A 162     -17.535   3.909  23.937  1.00 98.11           C  
ATOM   2652  HB2 LYS A 162     -17.843   3.406  24.853  1.00 98.11           H  
ATOM   2653  HB3 LYS A 162     -16.499   4.229  24.047  1.00 98.11           H  
ATOM   2654  O   LYS A 162     -15.441   2.379  21.980  1.00 98.11           O  
ATOM   2655  CG  LYS A 162     -18.396   5.155  23.705  1.00 98.11           C  
ATOM   2656  HG2 LYS A 162     -18.039   5.657  22.806  1.00 98.11           H  
ATOM   2657  HG3 LYS A 162     -19.433   4.860  23.548  1.00 98.11           H  
ATOM   2658  CD  LYS A 162     -18.337   6.132  24.886  1.00 98.11           C  
ATOM   2659  HD2 LYS A 162     -18.902   5.715  25.720  1.00 98.11           H  
ATOM   2660  HD3 LYS A 162     -17.304   6.307  25.186  1.00 98.11           H  
ATOM   2661  CE  LYS A 162     -18.969   7.445  24.422  1.00 98.11           C  
ATOM   2662  HE2 LYS A 162     -19.910   7.216  23.921  1.00 98.11           H  
ATOM   2663  HE3 LYS A 162     -18.317   7.920  23.689  1.00 98.11           H  
ATOM   2664  NZ  LYS A 162     -19.266   8.378  25.527  1.00 98.11           N  
ATOM   2665  HZ1 LYS A 162     -18.471   8.669  26.077  1.00 98.11           H  
ATOM   2666  HZ2 LYS A 162     -19.795   9.150  25.148  1.00 98.11           H  
ATOM   2667  HZ3 LYS A 162     -19.997   7.970  26.092  1.00 98.11           H  
ATOM   2668  N   HIS A 163     -16.429   0.891  23.346  1.00 97.86           N  
ATOM   2669  H   HIS A 163     -17.268   0.676  23.864  1.00 97.86           H  
ATOM   2670  CA  HIS A 163     -15.361  -0.116  23.318  1.00 97.86           C  
ATOM   2671  HA  HIS A 163     -14.440   0.349  23.670  1.00 97.86           H  
ATOM   2672  C   HIS A 163     -15.067  -0.666  21.909  1.00 97.86           C  
ATOM   2673  CB  HIS A 163     -15.716  -1.252  24.290  1.00 97.86           C  
ATOM   2674  HB2 HIS A 163     -14.869  -1.935  24.347  1.00 97.86           H  
ATOM   2675  HB3 HIS A 163     -15.867  -0.837  25.287  1.00 97.86           H  
ATOM   2676  O   HIS A 163     -13.959  -1.132  21.658  1.00 97.86           O  
ATOM   2677  CG  HIS A 163     -16.943  -2.043  23.898  1.00 97.86           C  
ATOM   2678  CD2 HIS A 163     -16.955  -3.245  23.241  1.00 97.86           C  
ATOM   2679  HD2 HIS A 163     -16.087  -3.797  22.914  1.00 97.86           H  
ATOM   2680  ND1 HIS A 163     -18.258  -1.710  24.155  1.00 97.86           N  
ATOM   2681  HD1 HIS A 163     -18.601  -0.971  24.751  1.00 97.86           H  
ATOM   2682  CE1 HIS A 163     -19.038  -2.681  23.654  1.00 97.86           C  
ATOM   2683  HE1 HIS A 163     -20.113  -2.717  23.746  1.00 97.86           H  
ATOM   2684  NE2 HIS A 163     -18.291  -3.632  23.081  1.00 97.86           N  
ATOM   2685  N   TYR A 164     -15.996  -0.546  20.952  1.00 98.71           N  
ATOM   2686  H   TYR A 164     -16.897  -0.147  21.176  1.00 98.71           H  
ATOM   2687  CA  TYR A 164     -15.750  -0.925  19.558  1.00 98.71           C  
ATOM   2688  HA  TYR A 164     -15.438  -1.969  19.528  1.00 98.71           H  
ATOM   2689  C   TYR A 164     -14.609  -0.130  18.921  1.00 98.71           C  
ATOM   2690  CB  TYR A 164     -17.023  -0.770  18.712  1.00 98.71           C  
ATOM   2691  HB2 TYR A 164     -16.725  -0.787  17.664  1.00 98.71           H  
ATOM   2692  HB3 TYR A 164     -17.460   0.213  18.888  1.00 98.71           H  
ATOM   2693  O   TYR A 164     -13.982  -0.644  18.003  1.00 98.71           O  
ATOM   2694  CG  TYR A 164     -18.098  -1.834  18.874  1.00 98.71           C  
ATOM   2695  CD1 TYR A 164     -17.996  -2.860  19.836  1.00 98.71           C  
ATOM   2696  HD1 TYR A 164     -17.156  -2.922  20.512  1.00 98.71           H  
ATOM   2697  CD2 TYR A 164     -19.205  -1.817  18.003  1.00 98.71           C  
ATOM   2698  HD2 TYR A 164     -19.293  -1.026  17.273  1.00 98.71           H  
ATOM   2699  CE1 TYR A 164     -18.991  -3.843  19.941  1.00 98.71           C  
ATOM   2700  HE1 TYR A 164     -18.891  -4.606  20.698  1.00 98.71           H  
ATOM   2701  CE2 TYR A 164     -20.201  -2.810  18.093  1.00 98.71           C  
ATOM   2702  HE2 TYR A 164     -21.068  -2.780  17.449  1.00 98.71           H  
ATOM   2703  OH  TYR A 164     -21.056  -4.771  19.185  1.00 98.71           O  
ATOM   2704  HH  TYR A 164     -21.031  -5.180  20.053  1.00 98.71           H  
ATOM   2705  CZ  TYR A 164     -20.097  -3.817  19.074  1.00 98.71           C  
ATOM   2706  N   LEU A 165     -14.290   1.082  19.393  1.00 98.37           N  
ATOM   2707  H   LEU A 165     -14.804   1.453  20.180  1.00 98.37           H  
ATOM   2708  CA  LEU A 165     -13.098   1.798  18.926  1.00 98.37           C  
ATOM   2709  HA  LEU A 165     -13.167   1.959  17.850  1.00 98.37           H  
ATOM   2710  C   LEU A 165     -11.814   0.991  19.185  1.00 98.37           C  
ATOM   2711  CB  LEU A 165     -12.981   3.149  19.643  1.00 98.37           C  
ATOM   2712  HB2 LEU A 165     -12.024   3.588  19.362  1.00 98.37           H  
ATOM   2713  HB3 LEU A 165     -12.951   2.960  20.716  1.00 98.37           H  
ATOM   2714  O   LEU A 165     -10.971   0.880  18.293  1.00 98.37           O  
ATOM   2715  CG  LEU A 165     -14.069   4.192  19.360  1.00 98.37           C  
ATOM   2716  HG  LEU A 165     -15.057   3.770  19.543  1.00 98.37           H  
ATOM   2717  CD1 LEU A 165     -13.835   5.350  20.324  1.00 98.37           C  
ATOM   2718 HD11 LEU A 165     -14.100   5.038  21.335  1.00 98.37           H  
ATOM   2719 HD12 LEU A 165     -14.429   6.219  20.043  1.00 98.37           H  
ATOM   2720 HD13 LEU A 165     -12.782   5.632  20.309  1.00 98.37           H  
ATOM   2721  CD2 LEU A 165     -14.012   4.754  17.937  1.00 98.37           C  
ATOM   2722 HD21 LEU A 165     -14.831   5.459  17.795  1.00 98.37           H  
ATOM   2723 HD22 LEU A 165     -14.117   3.945  17.215  1.00 98.37           H  
ATOM   2724 HD23 LEU A 165     -13.067   5.276  17.785  1.00 98.37           H  
ATOM   2725  N   ASP A 166     -11.695   0.402  20.378  1.00 98.20           N  
ATOM   2726  H   ASP A 166     -12.471   0.454  21.022  1.00 98.20           H  
ATOM   2727  CA  ASP A 166     -10.541  -0.407  20.776  1.00 98.20           C  
ATOM   2728  HA  ASP A 166      -9.629   0.135  20.527  1.00 98.20           H  
ATOM   2729  C   ASP A 166     -10.499  -1.725  19.983  1.00 98.20           C  
ATOM   2730  CB  ASP A 166     -10.556  -0.650  22.302  1.00 98.20           C  
ATOM   2731  HB2 ASP A 166     -11.529  -1.039  22.604  1.00 98.20           H  
ATOM   2732  HB3 ASP A 166      -9.811  -1.412  22.531  1.00 98.20           H  
ATOM   2733  O   ASP A 166      -9.449  -2.075  19.444  1.00 98.20           O  
ATOM   2734  CG  ASP A 166     -10.216   0.590  23.147  1.00 98.20           C  
ATOM   2735  OD1 ASP A 166      -9.513   1.497  22.652  1.00 98.20           O  
ATOM   2736  OD2 ASP A 166     -10.530   0.638  24.355  1.00 98.20           O  
ATOM   2737  N   GLU A 167     -11.643  -2.398  19.810  1.00 98.56           N  
ATOM   2738  H   GLU A 167     -12.460  -2.080  20.311  1.00 98.56           H  
ATOM   2739  CA  GLU A 167     -11.741  -3.625  18.998  1.00 98.56           C  
ATOM   2740  HA  GLU A 167     -11.041  -4.367  19.381  1.00 98.56           H  
ATOM   2741  C   GLU A 167     -11.383  -3.375  17.520  1.00 98.56           C  
ATOM   2742  CB  GLU A 167     -13.166  -4.208  19.066  1.00 98.56           C  
ATOM   2743  HB2 GLU A 167     -13.873  -3.462  18.703  1.00 98.56           H  
ATOM   2744  HB3 GLU A 167     -13.205  -5.064  18.394  1.00 98.56           H  
ATOM   2745  O   GLU A 167     -10.677  -4.163  16.891  1.00 98.56           O  
ATOM   2746  CG  GLU A 167     -13.597  -4.676  20.467  1.00 98.56           C  
ATOM   2747  HG2 GLU A 167     -13.603  -3.819  21.141  1.00 98.56           H  
ATOM   2748  HG3 GLU A 167     -12.861  -5.392  20.834  1.00 98.56           H  
ATOM   2749  CD  GLU A 167     -14.991  -5.336  20.495  1.00 98.56           C  
ATOM   2750  OE1 GLU A 167     -15.453  -5.696  21.592  1.00 98.56           O  
ATOM   2751  OE2 GLU A 167     -15.640  -5.494  19.428  1.00 98.56           O  
ATOM   2752  N   ILE A 168     -11.831  -2.254  16.944  1.00 98.56           N  
ATOM   2753  H   ILE A 168     -12.419  -1.641  17.490  1.00 98.56           H  
ATOM   2754  CA  ILE A 168     -11.492  -1.878  15.564  1.00 98.56           C  
ATOM   2755  HA  ILE A 168     -11.716  -2.720  14.909  1.00 98.56           H  
ATOM   2756  C   ILE A 168      -9.993  -1.598  15.439  1.00 98.56           C  
ATOM   2757  CB  ILE A 168     -12.328  -0.663  15.107  1.00 98.56           C  
ATOM   2758  HB  ILE A 168     -12.235   0.121  15.859  1.00 98.56           H  
ATOM   2759  O   ILE A 168      -9.365  -2.025  14.466  1.00 98.56           O  
ATOM   2760  CG1 ILE A 168     -13.812  -1.060  14.964  1.00 98.56           C  
ATOM   2761 HG12 ILE A 168     -13.941  -1.621  14.038  1.00 98.56           H  
ATOM   2762 HG13 ILE A 168     -14.110  -1.722  15.777  1.00 98.56           H  
ATOM   2763  CG2 ILE A 168     -11.819  -0.112  13.759  1.00 98.56           C  
ATOM   2764 HG21 ILE A 168     -12.485   0.667  13.388  1.00 98.56           H  
ATOM   2765 HG22 ILE A 168     -11.762  -0.916  13.026  1.00 98.56           H  
ATOM   2766 HG23 ILE A 168     -10.832   0.333  13.885  1.00 98.56           H  
ATOM   2767  CD1 ILE A 168     -14.750   0.154  14.974  1.00 98.56           C  
ATOM   2768 HD11 ILE A 168     -14.534   0.796  15.828  1.00 98.56           H  
ATOM   2769 HD12 ILE A 168     -15.785  -0.181  15.043  1.00 98.56           H  
ATOM   2770 HD13 ILE A 168     -14.620   0.721  14.053  1.00 98.56           H  
ATOM   2771  N   LEU A 169      -9.403  -0.893  16.408  1.00 98.36           N  
ATOM   2772  H   LEU A 169      -9.957  -0.580  17.192  1.00 98.36           H  
ATOM   2773  CA  LEU A 169      -7.968  -0.621  16.413  1.00 98.36           C  
ATOM   2774  HA  LEU A 169      -7.716  -0.159  15.459  1.00 98.36           H  
ATOM   2775  C   LEU A 169      -7.149  -1.910  16.539  1.00 98.36           C  
ATOM   2776  CB  LEU A 169      -7.645   0.357  17.549  1.00 98.36           C  
ATOM   2777  HB2 LEU A 169      -7.872  -0.125  18.500  1.00 98.36           H  
ATOM   2778  HB3 LEU A 169      -8.287   1.233  17.458  1.00 98.36           H  
ATOM   2779  O   LEU A 169      -6.110  -2.034  15.887  1.00 98.36           O  
ATOM   2780  CG  LEU A 169      -6.174   0.809  17.557  1.00 98.36           C  
ATOM   2781  HG  LEU A 169      -5.508  -0.051  17.622  1.00 98.36           H  
ATOM   2782  CD1 LEU A 169      -5.812   1.636  16.317  1.00 98.36           C  
ATOM   2783 HD11 LEU A 169      -5.844   1.002  15.430  1.00 98.36           H  
ATOM   2784 HD12 LEU A 169      -4.802   2.032  16.422  1.00 98.36           H  
ATOM   2785 HD13 LEU A 169      -6.517   2.459  16.202  1.00 98.36           H  
ATOM   2786  CD2 LEU A 169      -5.940   1.678  18.783  1.00 98.36           C  
ATOM   2787 HD21 LEU A 169      -6.142   1.099  19.684  1.00 98.36           H  
ATOM   2788 HD22 LEU A 169      -6.638   2.514  18.741  1.00 98.36           H  
ATOM   2789 HD23 LEU A 169      -4.914   2.046  18.812  1.00 98.36           H  
ATOM   2790  N   GLU A 170      -7.621  -2.878  17.322  1.00 98.36           N  
ATOM   2791  H   GLU A 170      -8.443  -2.696  17.880  1.00 98.36           H  
ATOM   2792  CA  GLU A 170      -7.018  -4.205  17.422  1.00 98.36           C  
ATOM   2793  HA  GLU A 170      -5.973  -4.089  17.708  1.00 98.36           H  
ATOM   2794  C   GLU A 170      -7.043  -4.935  16.073  1.00 98.36           C  
ATOM   2795  CB  GLU A 170      -7.712  -4.998  18.534  1.00 98.36           C  
ATOM   2796  HB2 GLU A 170      -8.760  -5.155  18.278  1.00 98.36           H  
ATOM   2797  HB3 GLU A 170      -7.655  -4.419  19.456  1.00 98.36           H  
ATOM   2798  O   GLU A 170      -5.992  -5.386  15.615  1.00 98.36           O  
ATOM   2799  CG  GLU A 170      -7.033  -6.355  18.758  1.00 98.36           C  
ATOM   2800  HG2 GLU A 170      -7.187  -6.982  17.880  1.00 98.36           H  
ATOM   2801  HG3 GLU A 170      -5.962  -6.188  18.870  1.00 98.36           H  
ATOM   2802  CD  GLU A 170      -7.565  -7.085  19.998  1.00 98.36           C  
ATOM   2803  OE1 GLU A 170      -6.799  -7.926  20.519  1.00 98.36           O  
ATOM   2804  OE2 GLU A 170      -8.701  -6.784  20.425  1.00 98.36           O  
ATOM   2805  N   GLN A 171      -8.176  -4.940  15.361  1.00 98.37           N  
ATOM   2806  H   GLN A 171      -9.014  -4.584  15.798  1.00 98.37           H  
ATOM   2807  CA  GLN A 171      -8.255  -5.532  14.016  1.00 98.37           C  
ATOM   2808  HA  GLN A 171      -7.925  -6.568  14.078  1.00 98.37           H  
ATOM   2809  C   GLN A 171      -7.337  -4.831  13.006  1.00 98.37           C  
ATOM   2810  CB  GLN A 171      -9.699  -5.509  13.497  1.00 98.37           C  
ATOM   2811  HB2 GLN A 171      -9.692  -5.837  12.458  1.00 98.37           H  
ATOM   2812  HB3 GLN A 171     -10.105  -4.498  13.541  1.00 98.37           H  
ATOM   2813  O   GLN A 171      -6.692  -5.484  12.181  1.00 98.37           O  
ATOM   2814  CG  GLN A 171     -10.588  -6.461  14.301  1.00 98.37           C  
ATOM   2815  HG2 GLN A 171     -10.728  -6.076  15.312  1.00 98.37           H  
ATOM   2816  HG3 GLN A 171     -10.088  -7.426  14.385  1.00 98.37           H  
ATOM   2817  CD  GLN A 171     -11.955  -6.706  13.681  1.00 98.37           C  
ATOM   2818  NE2 GLN A 171     -12.779  -7.467  14.360  1.00 98.37           N  
ATOM   2819 HE21 GLN A 171     -13.636  -7.743  13.903  1.00 98.37           H  
ATOM   2820 HE22 GLN A 171     -12.505  -7.794  15.276  1.00 98.37           H  
ATOM   2821  OE1 GLN A 171     -12.303  -6.289  12.584  1.00 98.37           O  
ATOM   2822  N   ILE A 172      -7.228  -3.499  13.070  1.00 98.18           N  
ATOM   2823  H   ILE A 172      -7.804  -3.015  13.744  1.00 98.18           H  
ATOM   2824  CA  ILE A 172      -6.280  -2.735  12.245  1.00 98.18           C  
ATOM   2825  HA  ILE A 172      -6.433  -3.008  11.201  1.00 98.18           H  
ATOM   2826  C   ILE A 172      -4.833  -3.111  12.596  1.00 98.18           C  
ATOM   2827  CB  ILE A 172      -6.527  -1.214  12.392  1.00 98.18           C  
ATOM   2828  HB  ILE A 172      -6.568  -0.972  13.454  1.00 98.18           H  
ATOM   2829  O   ILE A 172      -4.005  -3.260  11.695  1.00 98.18           O  
ATOM   2830  CG1 ILE A 172      -7.874  -0.821  11.743  1.00 98.18           C  
ATOM   2831 HG12 ILE A 172      -8.653  -1.512  12.066  1.00 98.18           H  
ATOM   2832 HG13 ILE A 172      -7.793  -0.903  10.659  1.00 98.18           H  
ATOM   2833  CG2 ILE A 172      -5.382  -0.398  11.757  1.00 98.18           C  
ATOM   2834 HG21 ILE A 172      -5.613   0.667  11.780  1.00 98.18           H  
ATOM   2835 HG22 ILE A 172      -4.460  -0.539  12.322  1.00 98.18           H  
ATOM   2836 HG23 ILE A 172      -5.226  -0.712  10.725  1.00 98.18           H  
ATOM   2837  CD1 ILE A 172      -8.340   0.597  12.098  1.00 98.18           C  
ATOM   2838 HD11 ILE A 172      -7.733   1.340  11.581  1.00 98.18           H  
ATOM   2839 HD12 ILE A 172      -9.376   0.726  11.787  1.00 98.18           H  
ATOM   2840 HD13 ILE A 172      -8.280   0.752  13.176  1.00 98.18           H  
ATOM   2841  N   SER A 173      -4.524  -3.272  13.884  1.00 98.19           N  
ATOM   2842  H   SER A 173      -5.262  -3.141  14.561  1.00 98.19           H  
ATOM   2843  CA  SER A 173      -3.201  -3.649  14.389  1.00 98.19           C  
ATOM   2844  HA  SER A 173      -2.463  -2.949  13.998  1.00 98.19           H  
ATOM   2845  C   SER A 173      -2.802  -5.049  13.928  1.00 98.19           C  
ATOM   2846  CB  SER A 173      -3.206  -3.551  15.919  1.00 98.19           C  
ATOM   2847  HB2 SER A 173      -3.932  -4.255  16.327  1.00 98.19           H  
ATOM   2848  HB3 SER A 173      -3.511  -2.545  16.205  1.00 98.19           H  
ATOM   2849  O   SER A 173      -1.724  -5.221  13.354  1.00 98.19           O  
ATOM   2850  OG  SER A 173      -1.940  -3.822  16.496  1.00 98.19           O  
ATOM   2851  HG  SER A 173      -2.077  -3.741  17.443  1.00 98.19           H  
ATOM   2852  N   GLU A 174      -3.690  -6.031  14.083  1.00 97.68           N  
ATOM   2853  H   GLU A 174      -4.557  -5.830  14.560  1.00 97.68           H  
ATOM   2854  CA  GLU A 174      -3.484  -7.404  13.622  1.00 97.68           C  
ATOM   2855  HA  GLU A 174      -2.589  -7.811  14.093  1.00 97.68           H  
ATOM   2856  C   GLU A 174      -3.286  -7.453  12.101  1.00 97.68           C  
ATOM   2857  CB  GLU A 174      -4.686  -8.260  14.041  1.00 97.68           C  
ATOM   2858  HB2 GLU A 174      -4.899  -8.094  15.097  1.00 97.68           H  
ATOM   2859  HB3 GLU A 174      -5.555  -7.958  13.457  1.00 97.68           H  
ATOM   2860  O   GLU A 174      -2.304  -8.013  11.608  1.00 97.68           O  
ATOM   2861  CG  GLU A 174      -4.398  -9.753  13.824  1.00 97.68           C  
ATOM   2862  HG2 GLU A 174      -3.931  -9.889  12.849  1.00 97.68           H  
ATOM   2863  HG3 GLU A 174      -3.687 -10.088  14.579  1.00 97.68           H  
ATOM   2864  CD  GLU A 174      -5.660 -10.621  13.872  1.00 97.68           C  
ATOM   2865  OE1 GLU A 174      -5.610 -11.693  13.227  1.00 97.68           O  
ATOM   2866  OE2 GLU A 174      -6.668 -10.180  14.462  1.00 97.68           O  
ATOM   2867  N   PHE A 175      -4.160  -6.784  11.341  1.00 97.32           N  
ATOM   2868  H   PHE A 175      -4.958  -6.359  11.790  1.00 97.32           H  
ATOM   2869  CA  PHE A 175      -4.031  -6.692   9.889  1.00 97.32           C  
ATOM   2870  HA  PHE A 175      -4.031  -7.702   9.478  1.00 97.32           H  
ATOM   2871  C   PHE A 175      -2.712  -6.023   9.479  1.00 97.32           C  
ATOM   2872  CB  PHE A 175      -5.240  -5.935   9.334  1.00 97.32           C  
ATOM   2873  HB2 PHE A 175      -5.240  -4.916   9.723  1.00 97.32           H  
ATOM   2874  HB3 PHE A 175      -6.145  -6.421   9.699  1.00 97.32           H  
ATOM   2875  O   PHE A 175      -2.015  -6.501   8.582  1.00 97.32           O  
ATOM   2876  CG  PHE A 175      -5.302  -5.895   7.822  1.00 97.32           C  
ATOM   2877  CD1 PHE A 175      -4.769  -4.802   7.115  1.00 97.32           C  
ATOM   2878  HD1 PHE A 175      -4.297  -3.995   7.656  1.00 97.32           H  
ATOM   2879  CD2 PHE A 175      -5.924  -6.945   7.122  1.00 97.32           C  
ATOM   2880  HD2 PHE A 175      -6.352  -7.772   7.667  1.00 97.32           H  
ATOM   2881  CE1 PHE A 175      -4.878  -4.751   5.714  1.00 97.32           C  
ATOM   2882  HE1 PHE A 175      -4.524  -3.890   5.167  1.00 97.32           H  
ATOM   2883  CE2 PHE A 175      -6.012  -6.904   5.720  1.00 97.32           C  
ATOM   2884  HE2 PHE A 175      -6.515  -7.698   5.188  1.00 97.32           H  
ATOM   2885  CZ  PHE A 175      -5.491  -5.804   5.018  1.00 97.32           C  
ATOM   2886  HZ  PHE A 175      -5.587  -5.749   3.943  1.00 97.32           H  
ATOM   2887  N   SER A 176      -2.323  -4.940  10.156  1.00 97.13           N  
ATOM   2888  H   SER A 176      -2.923  -4.595  10.892  1.00 97.13           H  
ATOM   2889  CA  SER A 176      -1.069  -4.239   9.883  1.00 97.13           C  
ATOM   2890  HA  SER A 176      -1.084  -3.949   8.833  1.00 97.13           H  
ATOM   2891  C   SER A 176       0.149  -5.139  10.102  1.00 97.13           C  
ATOM   2892  CB  SER A 176      -0.973  -2.956  10.711  1.00 97.13           C  
ATOM   2893  HB2 SER A 176      -1.830  -2.322  10.483  1.00 97.13           H  
ATOM   2894  HB3 SER A 176      -0.988  -3.193  11.775  1.00 97.13           H  
ATOM   2895  O   SER A 176       1.011  -5.220   9.221  1.00 97.13           O  
ATOM   2896  OG  SER A 176       0.216  -2.254  10.386  1.00 97.13           O  
ATOM   2897  HG  SER A 176       0.898  -2.529  11.002  1.00 97.13           H  
ATOM   2898  N   LYS A 177       0.194  -5.858  11.229  1.00 96.83           N  
ATOM   2899  H   LYS A 177      -0.565  -5.761  11.887  1.00 96.83           H  
ATOM   2900  CA  LYS A 177       1.274  -6.801  11.559  1.00 96.83           C  
ATOM   2901  HA  LYS A 177       2.243  -6.306  11.489  1.00 96.83           H  
ATOM   2902  C   LYS A 177       1.327  -7.989  10.606  1.00 96.83           C  
ATOM   2903  CB  LYS A 177       1.085  -7.318  12.990  1.00 96.83           C  
ATOM   2904  HB2 LYS A 177       0.060  -7.666  13.116  1.00 96.83           H  
ATOM   2905  HB3 LYS A 177       1.756  -8.161  13.157  1.00 96.83           H  
ATOM   2906  O   LYS A 177       2.410  -8.457  10.289  1.00 96.83           O  
ATOM   2907  CG  LYS A 177       1.402  -6.241  14.032  1.00 96.83           C  
ATOM   2908  HG2 LYS A 177       2.458  -5.979  13.975  1.00 96.83           H  
ATOM   2909  HG3 LYS A 177       0.806  -5.352  13.829  1.00 96.83           H  
ATOM   2910  CD  LYS A 177       1.071  -6.755  15.435  1.00 96.83           C  
ATOM   2911  HD2 LYS A 177       1.678  -7.635  15.648  1.00 96.83           H  
ATOM   2912  HD3 LYS A 177       0.016  -7.028  15.470  1.00 96.83           H  
ATOM   2913  CE  LYS A 177       1.350  -5.664  16.469  1.00 96.83           C  
ATOM   2914  HE2 LYS A 177       0.767  -4.782  16.203  1.00 96.83           H  
ATOM   2915  HE3 LYS A 177       2.406  -5.397  16.422  1.00 96.83           H  
ATOM   2916  NZ  LYS A 177       0.984  -6.113  17.833  1.00 96.83           N  
ATOM   2917  HZ1 LYS A 177       1.509  -6.937  18.087  1.00 96.83           H  
ATOM   2918  HZ2 LYS A 177      -0.000  -6.336  17.871  1.00 96.83           H  
ATOM   2919  HZ3 LYS A 177       1.177  -5.386  18.507  1.00 96.83           H  
ATOM   2920  N   ARG A 178       0.176  -8.463  10.125  1.00 95.64           N  
ATOM   2921  H   ARG A 178      -0.680  -8.100  10.520  1.00 95.64           H  
ATOM   2922  CA  ARG A 178       0.110  -9.631   9.242  1.00 95.64           C  
ATOM   2923  HA  ARG A 178       0.851 -10.355   9.579  1.00 95.64           H  
ATOM   2924  C   ARG A 178       0.481  -9.313   7.794  1.00 95.64           C  
ATOM   2925  CB  ARG A 178      -1.275 -10.272   9.384  1.00 95.64           C  
ATOM   2926  HB2 ARG A 178      -2.033  -9.596   8.987  1.00 95.64           H  
ATOM   2927  HB3 ARG A 178      -1.476 -10.428  10.444  1.00 95.64           H  
ATOM   2928  O   ARG A 178       1.236 -10.060   7.186  1.00 95.64           O  
ATOM   2929  CG  ARG A 178      -1.353 -11.630   8.672  1.00 95.64           C  
ATOM   2930  HG2 ARG A 178      -1.284 -11.495   7.592  1.00 95.64           H  
ATOM   2931  HG3 ARG A 178      -0.515 -12.249   8.992  1.00 95.64           H  
ATOM   2932  CD  ARG A 178      -2.652 -12.368   9.018  1.00 95.64           C  
ATOM   2933  HD2 ARG A 178      -2.677 -12.538  10.094  1.00 95.64           H  
ATOM   2934  HD3 ARG A 178      -2.644 -13.348   8.540  1.00 95.64           H  
ATOM   2935  NE  ARG A 178      -3.861 -11.614   8.632  1.00 95.64           N  
ATOM   2936  HE  ARG A 178      -4.332 -11.140   9.389  1.00 95.64           H  
ATOM   2937  NH1 ARG A 178      -3.963 -12.277   6.431  1.00 95.64           N  
ATOM   2938 HH11 ARG A 178      -4.467 -12.365   5.561  1.00 95.64           H  
ATOM   2939 HH12 ARG A 178      -3.128 -12.829   6.571  1.00 95.64           H  
ATOM   2940  NH2 ARG A 178      -5.561 -10.956   7.280  1.00 95.64           N  
ATOM   2941 HH21 ARG A 178      -6.024 -10.587   8.099  1.00 95.64           H  
ATOM   2942 HH22 ARG A 178      -6.052 -11.010   6.399  1.00 95.64           H  
ATOM   2943  CZ  ARG A 178      -4.449 -11.617   7.450  1.00 95.64           C  
ATOM   2944  N   VAL A 179      -0.047  -8.228   7.215  1.00 95.36           N  
ATOM   2945  H   VAL A 179      -0.685  -7.670   7.764  1.00 95.36           H  
ATOM   2946  CA  VAL A 179       0.065  -7.999   5.755  1.00 95.36           C  
ATOM   2947  HA  VAL A 179       0.739  -8.748   5.339  1.00 95.36           H  
ATOM   2948  C   VAL A 179       0.688  -6.661   5.349  1.00 95.36           C  
ATOM   2949  CB  VAL A 179      -1.281  -8.224   5.039  1.00 95.36           C  
ATOM   2950  HB  VAL A 179      -1.088  -8.164   3.968  1.00 95.36           H  
ATOM   2951  O   VAL A 179       1.201  -6.525   4.232  1.00 95.36           O  
ATOM   2952  CG1 VAL A 179      -1.872  -9.609   5.329  1.00 95.36           C  
ATOM   2953 HG11 VAL A 179      -1.114 -10.376   5.169  1.00 95.36           H  
ATOM   2954 HG12 VAL A 179      -2.223  -9.661   6.359  1.00 95.36           H  
ATOM   2955 HG13 VAL A 179      -2.710  -9.801   4.660  1.00 95.36           H  
ATOM   2956  CG2 VAL A 179      -2.350  -7.180   5.369  1.00 95.36           C  
ATOM   2957 HG21 VAL A 179      -2.653  -7.259   6.413  1.00 95.36           H  
ATOM   2958 HG22 VAL A 179      -1.992  -6.173   5.157  1.00 95.36           H  
ATOM   2959 HG23 VAL A 179      -3.233  -7.373   4.761  1.00 95.36           H  
ATOM   2960  N   ILE A 180       0.681  -5.652   6.224  1.00 95.56           N  
ATOM   2961  H   ILE A 180       0.313  -5.817   7.150  1.00 95.56           H  
ATOM   2962  CA  ILE A 180       1.233  -4.327   5.901  1.00 95.56           C  
ATOM   2963  HA  ILE A 180       1.138  -4.166   4.827  1.00 95.56           H  
ATOM   2964  C   ILE A 180       2.730  -4.273   6.203  1.00 95.56           C  
ATOM   2965  CB  ILE A 180       0.450  -3.193   6.597  1.00 95.56           C  
ATOM   2966  HB  ILE A 180       0.601  -3.287   7.673  1.00 95.56           H  
ATOM   2967  O   ILE A 180       3.476  -3.764   5.364  1.00 95.56           O  
ATOM   2968  CG1 ILE A 180      -1.070  -3.273   6.318  1.00 95.56           C  
ATOM   2969 HG12 ILE A 180      -1.450  -4.251   6.613  1.00 95.56           H  
ATOM   2970 HG13 ILE A 180      -1.578  -2.538   6.942  1.00 95.56           H  
ATOM   2971  CG2 ILE A 180       0.993  -1.806   6.209  1.00 95.56           C  
ATOM   2972 HG21 ILE A 180       2.014  -1.693   6.573  1.00 95.56           H  
ATOM   2973 HG22 ILE A 180       0.382  -1.034   6.676  1.00 95.56           H  
ATOM   2974 HG23 ILE A 180       0.977  -1.673   5.127  1.00 95.56           H  
ATOM   2975  CD1 ILE A 180      -1.467  -3.016   4.865  1.00 95.56           C  
ATOM   2976 HD11 ILE A 180      -0.858  -3.597   4.173  1.00 95.56           H  
ATOM   2977 HD12 ILE A 180      -2.513  -3.281   4.716  1.00 95.56           H  
ATOM   2978 HD13 ILE A 180      -1.360  -1.947   4.680  1.00 95.56           H  
ATOM   2979  N   LEU A 181       3.173  -4.832   7.332  1.00 94.40           N  
ATOM   2980  H   LEU A 181       2.488  -5.227   7.961  1.00 94.40           H  
ATOM   2981  CA  LEU A 181       4.575  -4.861   7.770  1.00 94.40           C  
ATOM   2982  HA  LEU A 181       4.591  -5.252   8.788  1.00 94.40           H  
ATOM   2983  C   LEU A 181       5.193  -3.456   7.854  1.00 94.40           C  
ATOM   2984  CB  LEU A 181       5.403  -5.822   6.899  1.00 94.40           C  
ATOM   2985  HB2 LEU A 181       5.542  -5.380   5.912  1.00 94.40           H  
ATOM   2986  HB3 LEU A 181       6.387  -5.909   7.360  1.00 94.40           H  
ATOM   2987  O   LEU A 181       6.151  -3.118   7.154  1.00 94.40           O  
ATOM   2988  CG  LEU A 181       4.827  -7.233   6.711  1.00 94.40           C  
ATOM   2989  HG  LEU A 181       3.902  -7.185   6.137  1.00 94.40           H  
ATOM   2990  CD1 LEU A 181       5.848  -8.048   5.925  1.00 94.40           C  
ATOM   2991 HD11 LEU A 181       5.901  -7.703   4.892  1.00 94.40           H  
ATOM   2992 HD12 LEU A 181       5.549  -9.096   5.955  1.00 94.40           H  
ATOM   2993 HD13 LEU A 181       6.829  -7.977   6.394  1.00 94.40           H  
ATOM   2994  CD2 LEU A 181       4.558  -7.934   8.034  1.00 94.40           C  
ATOM   2995 HD21 LEU A 181       4.153  -8.931   7.860  1.00 94.40           H  
ATOM   2996 HD22 LEU A 181       3.821  -7.371   8.606  1.00 94.40           H  
ATOM   2997 HD23 LEU A 181       5.473  -8.017   8.621  1.00 94.40           H  
ATOM   2998  N   ALA A 182       4.579  -2.599   8.666  1.00 95.82           N  
ATOM   2999  H   ALA A 182       3.838  -2.965   9.247  1.00 95.82           H  
ATOM   3000  CA  ALA A 182       5.011  -1.223   8.895  1.00 95.82           C  
ATOM   3001  HA  ALA A 182       6.041  -1.114   8.558  1.00 95.82           H  
ATOM   3002  C   ALA A 182       5.013  -0.904  10.398  1.00 95.82           C  
ATOM   3003  CB  ALA A 182       4.135  -0.272   8.061  1.00 95.82           C  
ATOM   3004  HB1 ALA A 182       4.152  -0.575   7.015  1.00 95.82           H  
ATOM   3005  HB2 ALA A 182       3.109  -0.303   8.427  1.00 95.82           H  
ATOM   3006  HB3 ALA A 182       4.519   0.745   8.149  1.00 95.82           H  
ATOM   3007  O   ALA A 182       4.341   0.031  10.829  1.00 95.82           O  
ATOM   3008  N   ASP A 183       5.749  -1.687  11.187  1.00 97.05           N  
ATOM   3009  H   ASP A 183       6.183  -2.506  10.786  1.00 97.05           H  
ATOM   3010  CA  ASP A 183       5.674  -1.674  12.658  1.00 97.05           C  
ATOM   3011  HA  ASP A 183       4.668  -1.966  12.957  1.00 97.05           H  
ATOM   3012  C   ASP A 183       5.929  -0.287  13.255  1.00 97.05           C  
ATOM   3013  CB  ASP A 183       6.644  -2.714  13.238  1.00 97.05           C  
ATOM   3014  HB2 ASP A 183       6.580  -2.686  14.326  1.00 97.05           H  
ATOM   3015  HB3 ASP A 183       7.661  -2.453  12.948  1.00 97.05           H  
ATOM   3016  O   ASP A 183       5.117   0.202  14.028  1.00 97.05           O  
ATOM   3017  CG  ASP A 183       6.325  -4.136  12.766  1.00 97.05           C  
ATOM   3018  OD1 ASP A 183       5.163  -4.371  12.353  1.00 97.05           O  
ATOM   3019  OD2 ASP A 183       7.275  -4.942  12.715  1.00 97.05           O  
ATOM   3020  N   ALA A 184       6.941   0.438  12.769  1.00 97.60           N  
ATOM   3021  H   ALA A 184       7.608  -0.025  12.168  1.00 97.60           H  
ATOM   3022  CA  ALA A 184       7.204   1.807  13.220  1.00 97.60           C  
ATOM   3023  HA  ALA A 184       7.389   1.782  14.294  1.00 97.60           H  
ATOM   3024  C   ALA A 184       6.027   2.777  12.973  1.00 97.60           C  
ATOM   3025  CB  ALA A 184       8.468   2.303  12.505  1.00 97.60           C  
ATOM   3026  HB1 ALA A 184       8.306   2.330  11.428  1.00 97.60           H  
ATOM   3027  HB2 ALA A 184       8.713   3.304  12.860  1.00 97.60           H  
ATOM   3028  HB3 ALA A 184       9.301   1.639  12.734  1.00 97.60           H  
ATOM   3029  O   ALA A 184       5.834   3.735  13.722  1.00 97.60           O  
ATOM   3030  N   ASN A 185       5.232   2.558  11.919  1.00 97.84           N  
ATOM   3031  H   ASN A 185       5.342   1.684  11.426  1.00 97.84           H  
ATOM   3032  CA  ASN A 185       4.014   3.336  11.688  1.00 97.84           C  
ATOM   3033  HA  ASN A 185       4.202   4.384  11.921  1.00 97.84           H  
ATOM   3034  C   ASN A 185       2.881   2.881  12.609  1.00 97.84           C  
ATOM   3035  CB  ASN A 185       3.569   3.225  10.223  1.00 97.84           C  
ATOM   3036  HB2 ASN A 185       3.585   2.184   9.902  1.00 97.84           H  
ATOM   3037  HB3 ASN A 185       2.535   3.567  10.156  1.00 97.84           H  
ATOM   3038  O   ASN A 185       2.125   3.724  13.085  1.00 97.84           O  
ATOM   3039  CG  ASN A 185       4.373   4.061   9.253  1.00 97.84           C  
ATOM   3040  ND2 ASN A 185       4.030   3.949   7.993  1.00 97.84           N  
ATOM   3041 HD21 ASN A 185       4.331   4.710   7.402  1.00 97.84           H  
ATOM   3042 HD22 ASN A 185       3.234   3.373   7.760  1.00 97.84           H  
ATOM   3043  OD1 ASN A 185       5.234   4.858   9.591  1.00 97.84           O  
ATOM   3044  N   LEU A 186       2.764   1.575  12.858  1.00 98.14           N  
ATOM   3045  H   LEU A 186       3.459   0.943  12.487  1.00 98.14           H  
ATOM   3046  CA  LEU A 186       1.777   1.032  13.783  1.00 98.14           C  
ATOM   3047  HA  LEU A 186       0.796   1.394  13.476  1.00 98.14           H  
ATOM   3048  C   LEU A 186       2.025   1.533  15.212  1.00 98.14           C  
ATOM   3049  CB  LEU A 186       1.791  -0.501  13.685  1.00 98.14           C  
ATOM   3050  HB2 LEU A 186       1.581  -0.788  12.654  1.00 98.14           H  
ATOM   3051  HB3 LEU A 186       2.785  -0.864  13.946  1.00 98.14           H  
ATOM   3052  O   LEU A 186       1.088   1.988  15.857  1.00 98.14           O  
ATOM   3053  CG  LEU A 186       0.778  -1.185  14.617  1.00 98.14           C  
ATOM   3054  HG  LEU A 186       1.019  -0.958  15.655  1.00 98.14           H  
ATOM   3055  CD1 LEU A 186      -0.665  -0.755  14.340  1.00 98.14           C  
ATOM   3056 HD11 LEU A 186      -0.936  -0.965  13.305  1.00 98.14           H  
ATOM   3057 HD12 LEU A 186      -1.333  -1.294  15.012  1.00 98.14           H  
ATOM   3058 HD13 LEU A 186      -0.791   0.307  14.549  1.00 98.14           H  
ATOM   3059  CD2 LEU A 186       0.882  -2.693  14.420  1.00 98.14           C  
ATOM   3060 HD21 LEU A 186       1.883  -3.026  14.692  1.00 98.14           H  
ATOM   3061 HD22 LEU A 186       0.684  -2.956  13.381  1.00 98.14           H  
ATOM   3062 HD23 LEU A 186       0.149  -3.190  15.055  1.00 98.14           H  
ATOM   3063  N   ASP A 187       3.276   1.568  15.666  1.00 98.18           N  
ATOM   3064  H   ASP A 187       3.988   1.075  15.146  1.00 98.18           H  
ATOM   3065  CA  ASP A 187       3.648   2.097  16.982  1.00 98.18           C  
ATOM   3066  HA  ASP A 187       3.139   1.521  17.755  1.00 98.18           H  
ATOM   3067  C   ASP A 187       3.243   3.569  17.136  1.00 98.18           C  
ATOM   3068  CB  ASP A 187       5.164   1.958  17.188  1.00 98.18           C  
ATOM   3069  HB2 ASP A 187       5.431   2.451  18.123  1.00 98.18           H  
ATOM   3070  HB3 ASP A 187       5.682   2.472  16.379  1.00 98.18           H  
ATOM   3071  O   ASP A 187       2.675   3.965  18.160  1.00 98.18           O  
ATOM   3072  CG  ASP A 187       5.648   0.508  17.264  1.00 98.18           C  
ATOM   3073  OD1 ASP A 187       4.829  -0.366  17.628  1.00 98.18           O  
ATOM   3074  OD2 ASP A 187       6.846   0.312  16.963  1.00 98.18           O  
ATOM   3075  N   LYS A 188       3.464   4.388  16.095  1.00 98.32           N  
ATOM   3076  H   LYS A 188       3.956   4.000  15.302  1.00 98.32           H  
ATOM   3077  CA  LYS A 188       2.995   5.785  16.054  1.00 98.32           C  
ATOM   3078  HA  LYS A 188       3.384   6.314  16.924  1.00 98.32           H  
ATOM   3079  C   LYS A 188       1.471   5.874  16.145  1.00 98.32           C  
ATOM   3080  CB  LYS A 188       3.470   6.490  14.776  1.00 98.32           C  
ATOM   3081  HB2 LYS A 188       3.224   5.867  13.916  1.00 98.32           H  
ATOM   3082  HB3 LYS A 188       2.922   7.427  14.679  1.00 98.32           H  
ATOM   3083  O   LYS A 188       0.967   6.716  16.881  1.00 98.32           O  
ATOM   3084  CG  LYS A 188       4.968   6.823  14.748  1.00 98.32           C  
ATOM   3085  HG2 LYS A 188       5.558   5.927  14.942  1.00 98.32           H  
ATOM   3086  HG3 LYS A 188       5.188   7.561  15.519  1.00 98.32           H  
ATOM   3087  CD  LYS A 188       5.323   7.396  13.366  1.00 98.32           C  
ATOM   3088  HD2 LYS A 188       5.061   6.660  12.606  1.00 98.32           H  
ATOM   3089  HD3 LYS A 188       4.736   8.298  13.196  1.00 98.32           H  
ATOM   3090  CE  LYS A 188       6.814   7.727  13.238  1.00 98.32           C  
ATOM   3091  HE2 LYS A 188       7.079   8.443  14.016  1.00 98.32           H  
ATOM   3092  HE3 LYS A 188       7.384   6.815  13.411  1.00 98.32           H  
ATOM   3093  NZ  LYS A 188       7.122   8.286  11.891  1.00 98.32           N  
ATOM   3094  HZ1 LYS A 188       6.911   7.617  11.165  1.00 98.32           H  
ATOM   3095  HZ2 LYS A 188       6.577   9.112  11.693  1.00 98.32           H  
ATOM   3096  HZ3 LYS A 188       8.096   8.537  11.799  1.00 98.32           H  
ATOM   3097  N   VAL A 189       0.745   5.016  15.425  1.00 98.35           N  
ATOM   3098  H   VAL A 189       1.240   4.338  14.864  1.00 98.35           H  
ATOM   3099  CA  VAL A 189      -0.726   4.963  15.447  1.00 98.35           C  
ATOM   3100  HA  VAL A 189      -1.121   5.953  15.219  1.00 98.35           H  
ATOM   3101  C   VAL A 189      -1.241   4.602  16.840  1.00 98.35           C  
ATOM   3102  CB  VAL A 189      -1.243   3.982  14.374  1.00 98.35           C  
ATOM   3103  HB  VAL A 189      -0.652   3.067  14.403  1.00 98.35           H  
ATOM   3104  O   VAL A 189      -2.068   5.329  17.385  1.00 98.35           O  
ATOM   3105  CG1 VAL A 189      -2.712   3.585  14.552  1.00 98.35           C  
ATOM   3106 HG11 VAL A 189      -2.858   3.065  15.499  1.00 98.35           H  
ATOM   3107 HG12 VAL A 189      -2.997   2.892  13.760  1.00 98.35           H  
ATOM   3108 HG13 VAL A 189      -3.353   4.465  14.516  1.00 98.35           H  
ATOM   3109  CG2 VAL A 189      -1.089   4.608  12.982  1.00 98.35           C  
ATOM   3110 HG21 VAL A 189      -0.063   4.939  12.827  1.00 98.35           H  
ATOM   3111 HG22 VAL A 189      -1.330   3.865  12.221  1.00 98.35           H  
ATOM   3112 HG23 VAL A 189      -1.755   5.465  12.883  1.00 98.35           H  
ATOM   3113  N   LEU A 190      -0.729   3.530  17.446  1.00 98.29           N  
ATOM   3114  H   LEU A 190      -0.040   2.979  16.953  1.00 98.29           H  
ATOM   3115  CA  LEU A 190      -1.148   3.088  18.779  1.00 98.29           C  
ATOM   3116  HA  LEU A 190      -2.229   2.953  18.789  1.00 98.29           H  
ATOM   3117  C   LEU A 190      -0.829   4.149  19.844  1.00 98.29           C  
ATOM   3118  CB  LEU A 190      -0.467   1.745  19.108  1.00 98.29           C  
ATOM   3119  HB2 LEU A 190       0.612   1.879  19.039  1.00 98.29           H  
ATOM   3120  HB3 LEU A 190      -0.703   1.484  20.140  1.00 98.29           H  
ATOM   3121  O   LEU A 190      -1.667   4.454  20.692  1.00 98.29           O  
ATOM   3122  CG  LEU A 190      -0.872   0.561  18.206  1.00 98.29           C  
ATOM   3123  HG  LEU A 190      -0.657   0.795  17.164  1.00 98.29           H  
ATOM   3124  CD1 LEU A 190      -0.066  -0.678  18.593  1.00 98.29           C  
ATOM   3125 HD11 LEU A 190      -0.281  -0.961  19.624  1.00 98.29           H  
ATOM   3126 HD12 LEU A 190       0.999  -0.467  18.491  1.00 98.29           H  
ATOM   3127 HD13 LEU A 190      -0.319  -1.503  17.927  1.00 98.29           H  
ATOM   3128  CD2 LEU A 190      -2.359   0.220  18.305  1.00 98.29           C  
ATOM   3129 HD21 LEU A 190      -2.641   0.040  19.343  1.00 98.29           H  
ATOM   3130 HD22 LEU A 190      -2.955   1.038  17.901  1.00 98.29           H  
ATOM   3131 HD23 LEU A 190      -2.575  -0.671  17.716  1.00 98.29           H  
ATOM   3132  N   SER A 191       0.350   4.774  19.759  1.00 98.27           N  
ATOM   3133  H   SER A 191       1.005   4.459  19.058  1.00 98.27           H  
ATOM   3134  CA  SER A 191       0.746   5.867  20.656  1.00 98.27           C  
ATOM   3135  HA  SER A 191       0.679   5.520  21.687  1.00 98.27           H  
ATOM   3136  C   SER A 191      -0.161   7.090  20.507  1.00 98.27           C  
ATOM   3137  CB  SER A 191       2.188   6.305  20.387  1.00 98.27           C  
ATOM   3138  HB2 SER A 191       2.452   7.091  21.094  1.00 98.27           H  
ATOM   3139  HB3 SER A 191       2.272   6.704  19.376  1.00 98.27           H  
ATOM   3140  O   SER A 191      -0.571   7.673  21.508  1.00 98.27           O  
ATOM   3141  OG  SER A 191       3.094   5.237  20.543  1.00 98.27           O  
ATOM   3142  HG  SER A 191       3.028   4.669  19.772  1.00 98.27           H  
ATOM   3143  N   ALA A 192      -0.480   7.485  19.270  1.00 98.21           N  
ATOM   3144  H   ALA A 192      -0.111   6.974  18.481  1.00 98.21           H  
ATOM   3145  CA  ALA A 192      -1.350   8.624  18.991  1.00 98.21           C  
ATOM   3146  HA  ALA A 192      -0.969   9.501  19.514  1.00 98.21           H  
ATOM   3147  C   ALA A 192      -2.776   8.377  19.488  1.00 98.21           C  
ATOM   3148  CB  ALA A 192      -1.324   8.914  17.487  1.00 98.21           C  
ATOM   3149  HB1 ALA A 192      -0.307   9.152  17.175  1.00 98.21           H  
ATOM   3150  HB2 ALA A 192      -1.967   9.765  17.264  1.00 98.21           H  
ATOM   3151  HB3 ALA A 192      -1.675   8.041  16.937  1.00 98.21           H  
ATOM   3152  O   ALA A 192      -3.354   9.260  20.111  1.00 98.21           O  
ATOM   3153  N   TYR A 193      -3.317   7.174  19.285  1.00 98.22           N  
ATOM   3154  H   TYR A 193      -2.791   6.482  18.769  1.00 98.22           H  
ATOM   3155  CA  TYR A 193      -4.639   6.816  19.790  1.00 98.22           C  
ATOM   3156  HA  TYR A 193      -5.370   7.536  19.423  1.00 98.22           H  
ATOM   3157  C   TYR A 193      -4.695   6.856  21.322  1.00 98.22           C  
ATOM   3158  CB  TYR A 193      -5.009   5.433  19.259  1.00 98.22           C  
ATOM   3159  HB2 TYR A 193      -5.020   5.458  18.169  1.00 98.22           H  
ATOM   3160  HB3 TYR A 193      -4.249   4.713  19.560  1.00 98.22           H  
ATOM   3161  O   TYR A 193      -5.574   7.497  21.887  1.00 98.22           O  
ATOM   3162  CG  TYR A 193      -6.357   4.966  19.749  1.00 98.22           C  
ATOM   3163  CD1 TYR A 193      -6.421   4.078  20.838  1.00 98.22           C  
ATOM   3164  HD1 TYR A 193      -5.519   3.740  21.327  1.00 98.22           H  
ATOM   3165  CD2 TYR A 193      -7.541   5.419  19.132  1.00 98.22           C  
ATOM   3166  HD2 TYR A 193      -7.505   6.133  18.323  1.00 98.22           H  
ATOM   3167  CE1 TYR A 193      -7.665   3.593  21.266  1.00 98.22           C  
ATOM   3168  HE1 TYR A 193      -7.717   2.886  22.081  1.00 98.22           H  
ATOM   3169  CE2 TYR A 193      -8.790   4.943  19.576  1.00 98.22           C  
ATOM   3170  HE2 TYR A 193      -9.709   5.272  19.113  1.00 98.22           H  
ATOM   3171  OH  TYR A 193     -10.046   3.519  21.044  1.00 98.22           O  
ATOM   3172  HH  TYR A 193      -9.918   2.807  21.676  1.00 98.22           H  
ATOM   3173  CZ  TYR A 193      -8.853   4.012  20.633  1.00 98.22           C  
ATOM   3174  N   ASN A 194      -3.711   6.256  22.003  1.00 97.48           N  
ATOM   3175  H   ASN A 194      -3.014   5.736  21.489  1.00 97.48           H  
ATOM   3176  CA  ASN A 194      -3.662   6.246  23.467  1.00 97.48           C  
ATOM   3177  HA  ASN A 194      -4.592   5.817  23.842  1.00 97.48           H  
ATOM   3178  C   ASN A 194      -3.579   7.655  24.079  1.00 97.48           C  
ATOM   3179  CB  ASN A 194      -2.495   5.358  23.927  1.00 97.48           C  
ATOM   3180  HB2 ASN A 194      -2.295   5.550  24.981  1.00 97.48           H  
ATOM   3181  HB3 ASN A 194      -1.599   5.607  23.359  1.00 97.48           H  
ATOM   3182  O   ASN A 194      -4.171   7.886  25.128  1.00 97.48           O  
ATOM   3183  CG  ASN A 194      -2.793   3.872  23.798  1.00 97.48           C  
ATOM   3184  ND2 ASN A 194      -1.774   3.057  23.667  1.00 97.48           N  
ATOM   3185 HD21 ASN A 194      -1.985   2.071  23.607  1.00 97.48           H  
ATOM   3186 HD22 ASN A 194      -0.834   3.418  23.593  1.00 97.48           H  
ATOM   3187  OD1 ASN A 194      -3.930   3.418  23.852  1.00 97.48           O  
ATOM   3188  N   LYS A 195      -2.897   8.599  23.417  1.00 97.91           N  
ATOM   3189  H   LYS A 195      -2.438   8.332  22.557  1.00 97.91           H  
ATOM   3190  CA  LYS A 195      -2.805  10.006  23.850  1.00 97.91           C  
ATOM   3191  HA  LYS A 195      -2.572  10.047  24.914  1.00 97.91           H  
ATOM   3192  C   LYS A 195      -4.103  10.804  23.695  1.00 97.91           C  
ATOM   3193  CB  LYS A 195      -1.704  10.719  23.056  1.00 97.91           C  
ATOM   3194  HB2 LYS A 195      -1.836  10.509  21.995  1.00 97.91           H  
ATOM   3195  HB3 LYS A 195      -1.800  11.795  23.198  1.00 97.91           H  
ATOM   3196  O   LYS A 195      -4.194  11.879  24.268  1.00 97.91           O  
ATOM   3197  CG  LYS A 195      -0.299  10.310  23.504  1.00 97.91           C  
ATOM   3198  HG2 LYS A 195      -0.177   9.228  23.441  1.00 97.91           H  
ATOM   3199  HG3 LYS A 195      -0.143  10.620  24.537  1.00 97.91           H  
ATOM   3200  CD  LYS A 195       0.718  11.004  22.598  1.00 97.91           C  
ATOM   3201  HD2 LYS A 195       0.513  10.739  21.561  1.00 97.91           H  
ATOM   3202  HD3 LYS A 195       0.614  12.083  22.715  1.00 97.91           H  
ATOM   3203  CE  LYS A 195       2.137  10.575  22.963  1.00 97.91           C  
ATOM   3204  HE2 LYS A 195       2.299  10.773  24.023  1.00 97.91           H  
ATOM   3205  HE3 LYS A 195       2.228   9.501  22.801  1.00 97.91           H  
ATOM   3206  NZ  LYS A 195       3.120  11.319  22.141  1.00 97.91           N  
ATOM   3207  HZ1 LYS A 195       3.029  12.308  22.319  1.00 97.91           H  
ATOM   3208  HZ2 LYS A 195       2.935  11.167  21.160  1.00 97.91           H  
ATOM   3209  HZ3 LYS A 195       4.063  11.029  22.360  1.00 97.91           H  
ATOM   3210  N   HIS A 196      -5.053  10.311  22.905  1.00 97.72           N  
ATOM   3211  H   HIS A 196      -4.900   9.412  22.473  1.00 97.72           H  
ATOM   3212  CA  HIS A 196      -6.264  11.038  22.523  1.00 97.72           C  
ATOM   3213  HA  HIS A 196      -6.281  12.008  23.021  1.00 97.72           H  
ATOM   3214  C   HIS A 196      -7.551  10.332  22.973  1.00 97.72           C  
ATOM   3215  CB  HIS A 196      -6.222  11.276  21.003  1.00 97.72           C  
ATOM   3216  HB2 HIS A 196      -7.187  11.646  20.655  1.00 97.72           H  
ATOM   3217  HB3 HIS A 196      -6.044  10.328  20.496  1.00 97.72           H  
ATOM   3218  O   HIS A 196      -8.628  10.700  22.517  1.00 97.72           O  
ATOM   3219  CG  HIS A 196      -5.173  12.272  20.583  1.00 97.72           C  
ATOM   3220  CD2 HIS A 196      -5.252  13.629  20.689  1.00 97.72           C  
ATOM   3221  HD2 HIS A 196      -6.067  14.164  21.152  1.00 97.72           H  
ATOM   3222  ND1 HIS A 196      -3.934  11.985  20.074  1.00 97.72           N  
ATOM   3223  HD1 HIS A 196      -3.574  11.050  19.943  1.00 97.72           H  
ATOM   3224  CE1 HIS A 196      -3.285  13.141  19.863  1.00 97.72           C  
ATOM   3225  HE1 HIS A 196      -2.271  13.231  19.502  1.00 97.72           H  
ATOM   3226  NE2 HIS A 196      -4.068  14.181  20.194  1.00 97.72           N  
ATOM   3227  N   ARG A 197      -7.469   9.313  23.842  1.00 95.60           N  
ATOM   3228  H   ARG A 197      -6.554   9.088  24.207  1.00 95.60           H  
ATOM   3229  CA  ARG A 197      -8.622   8.492  24.272  1.00 95.60           C  
ATOM   3230  HA  ARG A 197      -9.074   8.019  23.400  1.00 95.60           H  
ATOM   3231  C   ARG A 197      -9.756   9.288  24.926  1.00 95.60           C  
ATOM   3232  CB  ARG A 197      -8.152   7.408  25.257  1.00 95.60           C  
ATOM   3233  HB2 ARG A 197      -9.014   7.046  25.817  1.00 95.60           H  
ATOM   3234  HB3 ARG A 197      -7.452   7.844  25.969  1.00 95.60           H  
ATOM   3235  O   ARG A 197     -10.892   8.831  24.919  1.00 95.60           O  
ATOM   3236  CG  ARG A 197      -7.510   6.200  24.564  1.00 95.60           C  
ATOM   3237  HG2 ARG A 197      -8.230   5.753  23.879  1.00 95.60           H  
ATOM   3238  HG3 ARG A 197      -6.636   6.527  24.001  1.00 95.60           H  
ATOM   3239  CD  ARG A 197      -7.094   5.164  25.620  1.00 95.60           C  
ATOM   3240  HD2 ARG A 197      -7.954   4.935  26.248  1.00 95.60           H  
ATOM   3241  HD3 ARG A 197      -6.330   5.611  26.257  1.00 95.60           H  
ATOM   3242  NE  ARG A 197      -6.550   3.925  25.024  1.00 95.60           N  
ATOM   3243  HE  ARG A 197      -5.614   3.963  24.647  1.00 95.60           H  
ATOM   3244  NH1 ARG A 197      -8.343   2.500  25.360  1.00 95.60           N  
ATOM   3245 HH11 ARG A 197      -8.885   3.253  25.759  1.00 95.60           H  
ATOM   3246 HH12 ARG A 197      -8.880   1.733  24.983  1.00 95.60           H  
ATOM   3247  NH2 ARG A 197      -6.510   1.784  24.317  1.00 95.60           N  
ATOM   3248 HH21 ARG A 197      -7.031   0.941  24.119  1.00 95.60           H  
ATOM   3249 HH22 ARG A 197      -5.589   1.959  23.941  1.00 95.60           H  
ATOM   3250  CZ  ARG A 197      -7.143   2.747  24.915  1.00 95.60           C  
ATOM   3251  N   ASP A 198      -9.452  10.445  25.499  1.00 95.73           N  
ATOM   3252  H   ASP A 198      -8.505  10.790  25.425  1.00 95.73           H  
ATOM   3253  CA  ASP A 198     -10.383  11.348  26.180  1.00 95.73           C  
ATOM   3254  HA  ASP A 198     -11.134  10.753  26.699  1.00 95.73           H  
ATOM   3255  C   ASP A 198     -11.143  12.288  25.227  1.00 95.73           C  
ATOM   3256  CB  ASP A 198      -9.590  12.139  27.234  1.00 95.73           C  
ATOM   3257  HB2 ASP A 198      -9.120  11.436  27.922  1.00 95.73           H  
ATOM   3258  HB3 ASP A 198     -10.286  12.748  27.812  1.00 95.73           H  
ATOM   3259  O   ASP A 198     -12.036  13.024  25.649  1.00 95.73           O  
ATOM   3260  CG  ASP A 198      -8.501  13.038  26.626  1.00 95.73           C  
ATOM   3261  OD1 ASP A 198      -7.718  12.523  25.790  1.00 95.73           O  
ATOM   3262  OD2 ASP A 198      -8.451  14.228  27.004  1.00 95.73           O  
ATOM   3263  N   LYS A 199     -10.816  12.264  23.932  1.00 97.24           N  
ATOM   3264  H   LYS A 199     -10.082  11.634  23.643  1.00 97.24           H  
ATOM   3265  CA  LYS A 199     -11.471  13.094  22.922  1.00 97.24           C  
ATOM   3266  HA  LYS A 199     -11.469  14.114  23.306  1.00 97.24           H  
ATOM   3267  C   LYS A 199     -12.937  12.699  22.685  1.00 97.24           C  
ATOM   3268  CB  LYS A 199     -10.654  13.036  21.631  1.00 97.24           C  
ATOM   3269  HB2 LYS A 199     -11.251  13.447  20.817  1.00 97.24           H  
ATOM   3270  HB3 LYS A 199     -10.448  11.998  21.367  1.00 97.24           H  
ATOM   3271  O   LYS A 199     -13.316  11.548  22.905  1.00 97.24           O  
ATOM   3272  CG  LYS A 199      -9.331  13.816  21.793  1.00 97.24           C  
ATOM   3273  HG2 LYS A 199      -8.477  13.155  21.645  1.00 97.24           H  
ATOM   3274  HG3 LYS A 199      -9.255  14.269  22.782  1.00 97.24           H  
ATOM   3275  CD  LYS A 199      -9.315  14.908  20.741  1.00 97.24           C  
ATOM   3276  HD2 LYS A 199     -10.233  15.483  20.860  1.00 97.24           H  
ATOM   3277  HD3 LYS A 199      -9.307  14.415  19.769  1.00 97.24           H  
ATOM   3278  CE  LYS A 199      -8.139  15.871  20.812  1.00 97.24           C  
ATOM   3279  HE2 LYS A 199      -7.987  16.183  21.845  1.00 97.24           H  
ATOM   3280  HE3 LYS A 199      -7.243  15.371  20.443  1.00 97.24           H  
ATOM   3281  NZ  LYS A 199      -8.449  17.027  19.949  1.00 97.24           N  
ATOM   3282  HZ1 LYS A 199      -7.692  17.693  19.893  1.00 97.24           H  
ATOM   3283  HZ2 LYS A 199      -8.675  16.680  19.028  1.00 97.24           H  
ATOM   3284  HZ3 LYS A 199      -9.315  17.459  20.239  1.00 97.24           H  
ATOM   3285  N   PRO A 200     -13.775  13.625  22.173  1.00 97.71           N  
ATOM   3286  CA  PRO A 200     -15.159  13.318  21.819  1.00 97.71           C  
ATOM   3287  HA  PRO A 200     -15.702  13.098  22.738  1.00 97.71           H  
ATOM   3288  C   PRO A 200     -15.272  12.126  20.860  1.00 97.71           C  
ATOM   3289  CB  PRO A 200     -15.723  14.599  21.194  1.00 97.71           C  
ATOM   3290  HB2 PRO A 200     -16.781  14.728  21.421  1.00 97.71           H  
ATOM   3291  HB3 PRO A 200     -15.564  14.592  20.115  1.00 97.71           H  
ATOM   3292  O   PRO A 200     -14.465  11.977  19.939  1.00 97.71           O  
ATOM   3293  CG  PRO A 200     -14.869  15.701  21.818  1.00 97.71           C  
ATOM   3294  HG2 PRO A 200     -14.832  16.591  21.189  1.00 97.71           H  
ATOM   3295  HG3 PRO A 200     -15.249  15.944  22.810  1.00 97.71           H  
ATOM   3296  CD  PRO A 200     -13.499  15.039  21.941  1.00 97.71           C  
ATOM   3297  HD2 PRO A 200     -12.947  15.155  21.008  1.00 97.71           H  
ATOM   3298  HD3 PRO A 200     -12.950  15.490  22.767  1.00 97.71           H  
ATOM   3299  N   ILE A 201     -16.320  11.313  21.032  1.00 97.87           N  
ATOM   3300  H   ILE A 201     -16.941  11.508  21.805  1.00 97.87           H  
ATOM   3301  CA  ILE A 201     -16.548  10.070  20.273  1.00 97.87           C  
ATOM   3302  HA  ILE A 201     -15.728   9.394  20.516  1.00 97.87           H  
ATOM   3303  C   ILE A 201     -16.516  10.279  18.756  1.00 97.87           C  
ATOM   3304  CB  ILE A 201     -17.875   9.420  20.734  1.00 97.87           C  
ATOM   3305  HB  ILE A 201     -17.811   9.303  21.816  1.00 97.87           H  
ATOM   3306  O   ILE A 201     -15.953   9.466  18.021  1.00 97.87           O  
ATOM   3307  CG1 ILE A 201     -18.137   8.022  20.147  1.00 97.87           C  
ATOM   3308 HG12 ILE A 201     -18.993   7.595  20.671  1.00 97.87           H  
ATOM   3309 HG13 ILE A 201     -18.390   8.105  19.090  1.00 97.87           H  
ATOM   3310  CG2 ILE A 201     -19.117  10.285  20.441  1.00 97.87           C  
ATOM   3311 HG21 ILE A 201     -19.007  11.289  20.852  1.00 97.87           H  
ATOM   3312 HG22 ILE A 201     -19.308  10.353  19.370  1.00 97.87           H  
ATOM   3313 HG23 ILE A 201     -19.995   9.836  20.906  1.00 97.87           H  
ATOM   3314  CD1 ILE A 201     -16.973   7.048  20.303  1.00 97.87           C  
ATOM   3315 HD11 ILE A 201     -17.310   6.042  20.054  1.00 97.87           H  
ATOM   3316 HD12 ILE A 201     -16.184   7.334  19.607  1.00 97.87           H  
ATOM   3317 HD13 ILE A 201     -16.600   7.062  21.327  1.00 97.87           H  
ATOM   3318  N   ARG A 202     -17.043  11.415  18.291  1.00 98.12           N  
ATOM   3319  H   ARG A 202     -17.523  12.020  18.941  1.00 98.12           H  
ATOM   3320  CA  ARG A 202     -16.990  11.791  16.883  1.00 98.12           C  
ATOM   3321  HA  ARG A 202     -17.394  10.971  16.291  1.00 98.12           H  
ATOM   3322  C   ARG A 202     -15.568  11.986  16.378  1.00 98.12           C  
ATOM   3323  CB  ARG A 202     -17.859  13.028  16.665  1.00 98.12           C  
ATOM   3324  HB2 ARG A 202     -17.538  13.835  17.324  1.00 98.12           H  
ATOM   3325  HB3 ARG A 202     -18.897  12.780  16.889  1.00 98.12           H  
ATOM   3326  O   ARG A 202     -15.235  11.467  15.318  1.00 98.12           O  
ATOM   3327  CG  ARG A 202     -17.741  13.477  15.209  1.00 98.12           C  
ATOM   3328  HG2 ARG A 202     -16.736  13.854  15.017  1.00 98.12           H  
ATOM   3329  HG3 ARG A 202     -17.951  12.643  14.540  1.00 98.12           H  
ATOM   3330  CD  ARG A 202     -18.723  14.593  14.956  1.00 98.12           C  
ATOM   3331  HD2 ARG A 202     -19.734  14.185  14.953  1.00 98.12           H  
ATOM   3332  HD3 ARG A 202     -18.596  15.304  15.772  1.00 98.12           H  
ATOM   3333  NE  ARG A 202     -18.440  15.248  13.684  1.00 98.12           N  
ATOM   3334  HE  ARG A 202     -17.869  14.728  13.033  1.00 98.12           H  
ATOM   3335  NH1 ARG A 202     -19.185  17.308  14.326  1.00 98.12           N  
ATOM   3336 HH11 ARG A 202     -19.008  18.300  14.396  1.00 98.12           H  
ATOM   3337 HH12 ARG A 202     -19.637  16.823  15.088  1.00 98.12           H  
ATOM   3338  NH2 ARG A 202     -17.843  17.026  12.502  1.00 98.12           N  
ATOM   3339 HH21 ARG A 202     -17.244  16.323  12.093  1.00 98.12           H  
ATOM   3340 HH22 ARG A 202     -17.477  17.965  12.572  1.00 98.12           H  
ATOM   3341  CZ  ARG A 202     -18.513  16.537  13.503  1.00 98.12           C  
ATOM   3342  N   GLU A 203     -14.728  12.700  17.124  1.00 98.19           N  
ATOM   3343  H   GLU A 203     -15.024  12.981  18.048  1.00 98.19           H  
ATOM   3344  CA  GLU A 203     -13.341  12.954  16.723  1.00 98.19           C  
ATOM   3345  HA  GLU A 203     -13.343  13.343  15.705  1.00 98.19           H  
ATOM   3346  C   GLU A 203     -12.523  11.653  16.713  1.00 98.19           C  
ATOM   3347  CB  GLU A 203     -12.718  14.019  17.645  1.00 98.19           C  
ATOM   3348  HB2 GLU A 203     -12.616  13.621  18.655  1.00 98.19           H  
ATOM   3349  HB3 GLU A 203     -13.383  14.882  17.674  1.00 98.19           H  
ATOM   3350  O   GLU A 203     -11.721  11.433  15.802  1.00 98.19           O  
ATOM   3351  CG  GLU A 203     -11.341  14.468  17.127  1.00 98.19           C  
ATOM   3352  HG2 GLU A 203     -10.663  13.616  17.157  1.00 98.19           H  
ATOM   3353  HG3 GLU A 203     -11.442  14.777  16.087  1.00 98.19           H  
ATOM   3354  CD  GLU A 203     -10.699  15.621  17.918  1.00 98.19           C  
ATOM   3355  OE1 GLU A 203      -9.478  15.851  17.732  1.00 98.19           O  
ATOM   3356  OE2 GLU A 203     -11.352  16.268  18.764  1.00 98.19           O  
ATOM   3357  N   LEU A 204     -12.765  10.758  17.677  1.00 98.40           N  
ATOM   3358  H   LEU A 204     -13.418  11.009  18.406  1.00 98.40           H  
ATOM   3359  CA  LEU A 204     -12.167   9.420  17.701  1.00 98.40           C  
ATOM   3360  HA  LEU A 204     -11.081   9.515  17.683  1.00 98.40           H  
ATOM   3361  C   LEU A 204     -12.562   8.609  16.457  1.00 98.40           C  
ATOM   3362  CB  LEU A 204     -12.592   8.690  18.989  1.00 98.40           C  
ATOM   3363  HB2 LEU A 204     -13.679   8.717  19.068  1.00 98.40           H  
ATOM   3364  HB3 LEU A 204     -12.297   7.643  18.909  1.00 98.40           H  
ATOM   3365  O   LEU A 204     -11.694   8.078  15.761  1.00 98.40           O  
ATOM   3366  CG  LEU A 204     -11.990   9.264  20.284  1.00 98.40           C  
ATOM   3367  HG  LEU A 204     -12.210  10.330  20.355  1.00 98.40           H  
ATOM   3368  CD1 LEU A 204     -12.590   8.566  21.502  1.00 98.40           C  
ATOM   3369 HD11 LEU A 204     -12.235   9.054  22.409  1.00 98.40           H  
ATOM   3370 HD12 LEU A 204     -12.292   7.518  21.532  1.00 98.40           H  
ATOM   3371 HD13 LEU A 204     -13.677   8.646  21.483  1.00 98.40           H  
ATOM   3372  CD2 LEU A 204     -10.477   9.057  20.318  1.00 98.40           C  
ATOM   3373 HD21 LEU A 204     -10.220   8.037  20.032  1.00 98.40           H  
ATOM   3374 HD22 LEU A 204      -9.986   9.777  19.663  1.00 98.40           H  
ATOM   3375 HD23 LEU A 204     -10.124   9.224  21.336  1.00 98.40           H  
ATOM   3376  N   ALA A 205     -13.858   8.556  16.137  1.00 98.41           N  
ATOM   3377  H   ALA A 205     -14.523   9.011  16.746  1.00 98.41           H  
ATOM   3378  CA  ALA A 205     -14.371   7.816  14.987  1.00 98.41           C  
ATOM   3379  HA  ALA A 205     -14.013   6.789  15.051  1.00 98.41           H  
ATOM   3380  C   ALA A 205     -13.881   8.389  13.645  1.00 98.41           C  
ATOM   3381  CB  ALA A 205     -15.898   7.795  15.071  1.00 98.41           C  
ATOM   3382  HB1 ALA A 205     -16.290   8.812  15.045  1.00 98.41           H  
ATOM   3383  HB2 ALA A 205     -16.197   7.322  16.007  1.00 98.41           H  
ATOM   3384  HB3 ALA A 205     -16.308   7.227  14.236  1.00 98.41           H  
ATOM   3385  O   ALA A 205     -13.437   7.627  12.785  1.00 98.41           O  
ATOM   3386  N   GLU A 206     -13.899   9.715  13.466  1.00 98.12           N  
ATOM   3387  H   GLU A 206     -14.285  10.293  14.199  1.00 98.12           H  
ATOM   3388  CA  GLU A 206     -13.370  10.387  12.268  1.00 98.12           C  
ATOM   3389  HA  GLU A 206     -13.905  10.032  11.387  1.00 98.12           H  
ATOM   3390  C   GLU A 206     -11.881  10.052  12.055  1.00 98.12           C  
ATOM   3391  CB  GLU A 206     -13.565  11.917  12.377  1.00 98.12           C  
ATOM   3392  HB2 GLU A 206     -12.923  12.392  11.635  1.00 98.12           H  
ATOM   3393  HB3 GLU A 206     -13.233  12.241  13.363  1.00 98.12           H  
ATOM   3394  O   GLU A 206     -11.455   9.756  10.934  1.00 98.12           O  
ATOM   3395  CG  GLU A 206     -15.012  12.410  12.126  1.00 98.12           C  
ATOM   3396  HG2 GLU A 206     -15.292  12.131  11.110  1.00 98.12           H  
ATOM   3397  HG3 GLU A 206     -15.694  11.895  12.802  1.00 98.12           H  
ATOM   3398  CD  GLU A 206     -15.191  13.943  12.292  1.00 98.12           C  
ATOM   3399  OE1 GLU A 206     -16.307  14.477  12.037  1.00 98.12           O  
ATOM   3400  OE2 GLU A 206     -14.214  14.628  12.662  1.00 98.12           O  
ATOM   3401  N   ASN A 207     -11.083  10.017  13.128  1.00 98.27           N  
ATOM   3402  H   ASN A 207     -11.471  10.253  14.030  1.00 98.27           H  
ATOM   3403  CA  ASN A 207      -9.673   9.650  13.031  1.00 98.27           C  
ATOM   3404  HA  ASN A 207      -9.249  10.187  12.183  1.00 98.27           H  
ATOM   3405  C   ASN A 207      -9.466   8.164  12.710  1.00 98.27           C  
ATOM   3406  CB  ASN A 207      -8.917  10.109  14.284  1.00 98.27           C  
ATOM   3407  HB2 ASN A 207      -9.515   9.937  15.179  1.00 98.27           H  
ATOM   3408  HB3 ASN A 207      -7.990   9.546  14.385  1.00 98.27           H  
ATOM   3409  O   ASN A 207      -8.610   7.859  11.876  1.00 98.27           O  
ATOM   3410  CG  ASN A 207      -8.541  11.570  14.164  1.00 98.27           C  
ATOM   3411  ND2 ASN A 207      -9.291  12.457  14.769  1.00 98.27           N  
ATOM   3412 HD21 ASN A 207     -10.110  12.148  15.273  1.00 98.27           H  
ATOM   3413 HD22 ASN A 207      -9.051  13.436  14.709  1.00 98.27           H  
ATOM   3414  OD1 ASN A 207      -7.603  11.924  13.460  1.00 98.27           O  
ATOM   3415  N   ILE A 208     -10.250   7.237  13.275  1.00 98.06           N  
ATOM   3416  H   ILE A 208     -10.916   7.526  13.977  1.00 98.06           H  
ATOM   3417  CA  ILE A 208     -10.200   5.817  12.871  1.00 98.06           C  
ATOM   3418  HA  ILE A 208      -9.169   5.474  12.958  1.00 98.06           H  
ATOM   3419  C   ILE A 208     -10.584   5.652  11.392  1.00 98.06           C  
ATOM   3420  CB  ILE A 208     -11.062   4.927  13.795  1.00 98.06           C  
ATOM   3421  HB  ILE A 208     -12.054   5.369  13.890  1.00 98.06           H  
ATOM   3422  O   ILE A 208      -9.921   4.915  10.663  1.00 98.06           O  
ATOM   3423  CG1 ILE A 208     -10.409   4.860  15.196  1.00 98.06           C  
ATOM   3424 HG12 ILE A 208      -9.372   4.535  15.104  1.00 98.06           H  
ATOM   3425 HG13 ILE A 208     -10.405   5.859  15.633  1.00 98.06           H  
ATOM   3426  CG2 ILE A 208     -11.227   3.508  13.207  1.00 98.06           C  
ATOM   3427 HG21 ILE A 208     -10.252   3.044  13.064  1.00 98.06           H  
ATOM   3428 HG22 ILE A 208     -11.760   3.537  12.257  1.00 98.06           H  
ATOM   3429 HG23 ILE A 208     -11.821   2.886  13.877  1.00 98.06           H  
ATOM   3430  CD1 ILE A 208     -11.122   3.921  16.173  1.00 98.06           C  
ATOM   3431 HD11 ILE A 208     -10.838   2.887  15.977  1.00 98.06           H  
ATOM   3432 HD12 ILE A 208     -10.835   4.168  17.195  1.00 98.06           H  
ATOM   3433 HD13 ILE A 208     -12.200   4.023  16.052  1.00 98.06           H  
ATOM   3434  N   ILE A 209     -11.587   6.385  10.900  1.00 97.90           N  
ATOM   3435  H   ILE A 209     -12.125   6.958  11.534  1.00 97.90           H  
ATOM   3436  CA  ILE A 209     -11.933   6.375   9.470  1.00 97.90           C  
ATOM   3437  HA  ILE A 209     -12.128   5.343   9.178  1.00 97.90           H  
ATOM   3438  C   ILE A 209     -10.744   6.859   8.622  1.00 97.90           C  
ATOM   3439  CB  ILE A 209     -13.220   7.190   9.216  1.00 97.90           C  
ATOM   3440  HB  ILE A 209     -13.115   8.166   9.690  1.00 97.90           H  
ATOM   3441  O   ILE A 209     -10.409   6.250   7.603  1.00 97.90           O  
ATOM   3442  CG1 ILE A 209     -14.438   6.463   9.835  1.00 97.90           C  
ATOM   3443 HG12 ILE A 209     -14.197   6.129  10.844  1.00 97.90           H  
ATOM   3444 HG13 ILE A 209     -14.672   5.575   9.247  1.00 97.90           H  
ATOM   3445  CG2 ILE A 209     -13.453   7.409   7.708  1.00 97.90           C  
ATOM   3446 HG21 ILE A 209     -12.655   8.018   7.282  1.00 97.90           H  
ATOM   3447 HG22 ILE A 209     -13.495   6.449   7.192  1.00 97.90           H  
ATOM   3448 HG23 ILE A 209     -14.387   7.946   7.543  1.00 97.90           H  
ATOM   3449  CD1 ILE A 209     -15.688   7.345   9.932  1.00 97.90           C  
ATOM   3450 HD11 ILE A 209     -15.445   8.275  10.447  1.00 97.90           H  
ATOM   3451 HD12 ILE A 209     -16.455   6.818  10.501  1.00 97.90           H  
ATOM   3452 HD13 ILE A 209     -16.086   7.568   8.942  1.00 97.90           H  
ATOM   3453  N   HIS A 210     -10.048   7.916   9.049  1.00 96.90           N  
ATOM   3454  H   HIS A 210     -10.380   8.413   9.863  1.00 96.90           H  
ATOM   3455  CA  HIS A 210      -8.832   8.381   8.377  1.00 96.90           C  
ATOM   3456  HA  HIS A 210      -9.055   8.516   7.318  1.00 96.90           H  
ATOM   3457  C   HIS A 210      -7.674   7.372   8.442  1.00 96.90           C  
ATOM   3458  CB  HIS A 210      -8.400   9.731   8.963  1.00 96.90           C  
ATOM   3459  HB2 HIS A 210      -7.410   9.976   8.579  1.00 96.90           H  
ATOM   3460  HB3 HIS A 210      -8.316   9.647  10.046  1.00 96.90           H  
ATOM   3461  O   HIS A 210      -6.887   7.293   7.490  1.00 96.90           O  
ATOM   3462  CG  HIS A 210      -9.308  10.890   8.635  1.00 96.90           C  
ATOM   3463  CD2 HIS A 210     -10.294  10.942   7.684  1.00 96.90           C  
ATOM   3464  HD2 HIS A 210     -10.606  10.134   7.039  1.00 96.90           H  
ATOM   3465  ND1 HIS A 210      -9.268  12.125   9.240  1.00 96.90           N  
ATOM   3466  HD1 HIS A 210      -8.779  12.347  10.095  1.00 96.90           H  
ATOM   3467  CE1 HIS A 210     -10.204  12.899   8.665  1.00 96.90           C  
ATOM   3468  HE1 HIS A 210     -10.462  13.899   8.982  1.00 96.90           H  
ATOM   3469  NE2 HIS A 210     -10.819  12.234   7.675  1.00 96.90           N  
ATOM   3470  N   LEU A 211      -7.583   6.580   9.514  1.00 97.77           N  
ATOM   3471  H   LEU A 211      -8.243   6.724  10.265  1.00 97.77           H  
ATOM   3472  CA  LEU A 211      -6.571   5.539   9.695  1.00 97.77           C  
ATOM   3473  HA  LEU A 211      -5.594   6.009   9.584  1.00 97.77           H  
ATOM   3474  C   LEU A 211      -6.664   4.435   8.638  1.00 97.77           C  
ATOM   3475  CB  LEU A 211      -6.675   4.970  11.122  1.00 97.77           C  
ATOM   3476  HB2 LEU A 211      -7.672   4.556  11.271  1.00 97.77           H  
ATOM   3477  HB3 LEU A 211      -6.544   5.791  11.827  1.00 97.77           H  
ATOM   3478  O   LEU A 211      -5.636   3.847   8.305  1.00 97.77           O  
ATOM   3479  CG  LEU A 211      -5.686   3.849  11.474  1.00 97.77           C  
ATOM   3480  HG  LEU A 211      -5.864   2.989  10.829  1.00 97.77           H  
ATOM   3481  CD1 LEU A 211      -4.232   4.292  11.316  1.00 97.77           C  
ATOM   3482 HD11 LEU A 211      -4.036   5.147  11.962  1.00 97.77           H  
ATOM   3483 HD12 LEU A 211      -4.028   4.554  10.278  1.00 97.77           H  
ATOM   3484 HD13 LEU A 211      -3.581   3.462  11.592  1.00 97.77           H  
ATOM   3485  CD2 LEU A 211      -5.913   3.411  12.919  1.00 97.77           C  
ATOM   3486 HD21 LEU A 211      -6.953   3.114  13.061  1.00 97.77           H  
ATOM   3487 HD22 LEU A 211      -5.275   2.561  13.163  1.00 97.77           H  
ATOM   3488 HD23 LEU A 211      -5.695   4.232  13.602  1.00 97.77           H  
ATOM   3489  N   PHE A 212      -7.824   4.205   8.011  1.00 96.71           N  
ATOM   3490  H   PHE A 212      -8.660   4.662   8.346  1.00 96.71           H  
ATOM   3491  CA  PHE A 212      -7.935   3.237   6.911  1.00 96.71           C  
ATOM   3492  HA  PHE A 212      -7.588   2.274   7.287  1.00 96.71           H  
ATOM   3493  C   PHE A 212      -7.023   3.553   5.714  1.00 96.71           C  
ATOM   3494  CB  PHE A 212      -9.394   3.072   6.469  1.00 96.71           C  
ATOM   3495  HB2 PHE A 212      -9.773   4.039   6.139  1.00 96.71           H  
ATOM   3496  HB3 PHE A 212      -9.423   2.399   5.613  1.00 96.71           H  
ATOM   3497  O   PHE A 212      -6.697   2.659   4.937  1.00 96.71           O  
ATOM   3498  CG  PHE A 212     -10.311   2.495   7.531  1.00 96.71           C  
ATOM   3499  CD1 PHE A 212      -9.944   1.332   8.238  1.00 96.71           C  
ATOM   3500  HD1 PHE A 212      -9.011   0.831   8.028  1.00 96.71           H  
ATOM   3501  CD2 PHE A 212     -11.541   3.116   7.807  1.00 96.71           C  
ATOM   3502  HD2 PHE A 212     -11.839   3.997   7.258  1.00 96.71           H  
ATOM   3503  CE1 PHE A 212     -10.778   0.827   9.248  1.00 96.71           C  
ATOM   3504  HE1 PHE A 212     -10.482  -0.044   9.813  1.00 96.71           H  
ATOM   3505  CE2 PHE A 212     -12.378   2.608   8.813  1.00 96.71           C  
ATOM   3506  HE2 PHE A 212     -13.313   3.101   9.037  1.00 96.71           H  
ATOM   3507  CZ  PHE A 212     -11.986   1.480   9.547  1.00 96.71           C  
ATOM   3508  HZ  PHE A 212     -12.612   1.129  10.354  1.00 96.71           H  
ATOM   3509  N   LYS A 213      -6.464   4.769   5.602  1.00 96.14           N  
ATOM   3510  H   LYS A 213      -6.728   5.469   6.280  1.00 96.14           H  
ATOM   3511  CA  LYS A 213      -5.358   5.049   4.662  1.00 96.14           C  
ATOM   3512  HA  LYS A 213      -5.714   4.865   3.648  1.00 96.14           H  
ATOM   3513  C   LYS A 213      -4.151   4.114   4.862  1.00 96.14           C  
ATOM   3514  CB  LYS A 213      -4.933   6.519   4.790  1.00 96.14           C  
ATOM   3515  HB2 LYS A 213      -4.740   6.749   5.838  1.00 96.14           H  
ATOM   3516  HB3 LYS A 213      -4.010   6.672   4.231  1.00 96.14           H  
ATOM   3517  O   LYS A 213      -3.478   3.766   3.885  1.00 96.14           O  
ATOM   3518  CG  LYS A 213      -6.006   7.468   4.231  1.00 96.14           C  
ATOM   3519  HG2 LYS A 213      -6.150   7.261   3.171  1.00 96.14           H  
ATOM   3520  HG3 LYS A 213      -6.950   7.305   4.751  1.00 96.14           H  
ATOM   3521  CD  LYS A 213      -5.586   8.929   4.411  1.00 96.14           C  
ATOM   3522  HD2 LYS A 213      -5.452   9.113   5.477  1.00 96.14           H  
ATOM   3523  HD3 LYS A 213      -4.651   9.103   3.878  1.00 96.14           H  
ATOM   3524  CE  LYS A 213      -6.668   9.865   3.867  1.00 96.14           C  
ATOM   3525  HE2 LYS A 213      -7.614   9.595   4.335  1.00 96.14           H  
ATOM   3526  HE3 LYS A 213      -6.771   9.702   2.795  1.00 96.14           H  
ATOM   3527  NZ  LYS A 213      -6.362  11.289   4.152  1.00 96.14           N  
ATOM   3528  HZ1 LYS A 213      -5.486  11.569   3.733  1.00 96.14           H  
ATOM   3529  HZ2 LYS A 213      -6.320  11.433   5.151  1.00 96.14           H  
ATOM   3530  HZ3 LYS A 213      -7.103  11.879   3.802  1.00 96.14           H  
ATOM   3531  N   LEU A 214      -3.900   3.658   6.094  1.00 96.47           N  
ATOM   3532  H   LEU A 214      -4.514   3.956   6.839  1.00 96.47           H  
ATOM   3533  CA  LEU A 214      -2.876   2.664   6.424  1.00 96.47           C  
ATOM   3534  HA  LEU A 214      -1.921   3.016   6.036  1.00 96.47           H  
ATOM   3535  C   LEU A 214      -3.176   1.299   5.793  1.00 96.47           C  
ATOM   3536  CB  LEU A 214      -2.778   2.524   7.956  1.00 96.47           C  
ATOM   3537  HB2 LEU A 214      -2.620   3.509   8.395  1.00 96.47           H  
ATOM   3538  HB3 LEU A 214      -3.729   2.146   8.331  1.00 96.47           H  
ATOM   3539  O   LEU A 214      -2.276   0.689   5.213  1.00 96.47           O  
ATOM   3540  CG  LEU A 214      -1.669   1.575   8.451  1.00 96.47           C  
ATOM   3541  HG  LEU A 214      -1.813   0.586   8.016  1.00 96.47           H  
ATOM   3542  CD1 LEU A 214      -0.270   2.080   8.083  1.00 96.47           C  
ATOM   3543 HD11 LEU A 214       0.474   1.417   8.524  1.00 96.47           H  
ATOM   3544 HD12 LEU A 214      -0.142   2.069   7.000  1.00 96.47           H  
ATOM   3545 HD13 LEU A 214      -0.128   3.089   8.468  1.00 96.47           H  
ATOM   3546  CD2 LEU A 214      -1.745   1.437   9.968  1.00 96.47           C  
ATOM   3547 HD21 LEU A 214      -1.003   0.718  10.313  1.00 96.47           H  
ATOM   3548 HD22 LEU A 214      -2.731   1.075  10.260  1.00 96.47           H  
ATOM   3549 HD23 LEU A 214      -1.562   2.399  10.446  1.00 96.47           H  
ATOM   3550  N   THR A 215      -4.428   0.843   5.855  1.00 95.68           N  
ATOM   3551  H   THR A 215      -5.132   1.413   6.300  1.00 95.68           H  
ATOM   3552  CA  THR A 215      -4.847  -0.516   5.465  1.00 95.68           C  
ATOM   3553  HA  THR A 215      -3.979  -1.174   5.494  1.00 95.68           H  
ATOM   3554  C   THR A 215      -5.407  -0.614   4.046  1.00 95.68           C  
ATOM   3555  CB  THR A 215      -5.863  -1.083   6.466  1.00 95.68           C  
ATOM   3556  HB  THR A 215      -6.160  -2.083   6.150  1.00 95.68           H  
ATOM   3557  O   THR A 215      -5.498  -1.717   3.517  1.00 95.68           O  
ATOM   3558  CG2 THR A 215      -5.274  -1.153   7.875  1.00 95.68           C  
ATOM   3559 HG21 THR A 215      -5.172  -0.153   8.296  1.00 95.68           H  
ATOM   3560 HG22 THR A 215      -4.294  -1.630   7.848  1.00 95.68           H  
ATOM   3561 HG23 THR A 215      -5.926  -1.743   8.518  1.00 95.68           H  
ATOM   3562  OG1 THR A 215      -6.991  -0.247   6.519  1.00 95.68           O  
ATOM   3563  HG1 THR A 215      -7.679  -0.715   6.998  1.00 95.68           H  
ATOM   3564  N   ASN A 216      -5.700   0.516   3.393  1.00 94.50           N  
ATOM   3565  H   ASN A 216      -5.804   1.347   3.958  1.00 94.50           H  
ATOM   3566  CA  ASN A 216      -6.222   0.565   2.025  1.00 94.50           C  
ATOM   3567  HA  ASN A 216      -7.218   0.122   2.029  1.00 94.50           H  
ATOM   3568  C   ASN A 216      -5.372  -0.245   1.035  1.00 94.50           C  
ATOM   3569  CB  ASN A 216      -6.319   2.035   1.561  1.00 94.50           C  
ATOM   3570  HB2 ASN A 216      -6.314   2.065   0.471  1.00 94.50           H  
ATOM   3571  HB3 ASN A 216      -5.457   2.597   1.920  1.00 94.50           H  
ATOM   3572  O   ASN A 216      -4.141  -0.201   1.083  1.00 94.50           O  
ATOM   3573  CG  ASN A 216      -7.592   2.731   2.009  1.00 94.50           C  
ATOM   3574  ND2 ASN A 216      -7.715   4.014   1.761  1.00 94.50           N  
ATOM   3575 HD21 ASN A 216      -8.603   4.405   2.040  1.00 94.50           H  
ATOM   3576 HD22 ASN A 216      -7.014   4.514   1.234  1.00 94.50           H  
ATOM   3577  OD1 ASN A 216      -8.512   2.141   2.535  1.00 94.50           O  
ATOM   3578  N   LEU A 217      -6.029  -0.910   0.087  1.00 94.14           N  
ATOM   3579  H   LEU A 217      -7.038  -0.905   0.112  1.00 94.14           H  
ATOM   3580  CA  LEU A 217      -5.375  -1.551  -1.054  1.00 94.14           C  
ATOM   3581  HA  LEU A 217      -4.709  -2.330  -0.684  1.00 94.14           H  
ATOM   3582  C   LEU A 217      -4.559  -0.521  -1.861  1.00 94.14           C  
ATOM   3583  CB  LEU A 217      -6.469  -2.192  -1.928  1.00 94.14           C  
ATOM   3584  HB2 LEU A 217      -7.062  -1.386  -2.360  1.00 94.14           H  
ATOM   3585  HB3 LEU A 217      -7.129  -2.787  -1.298  1.00 94.14           H  
ATOM   3586  O   LEU A 217      -4.961   0.635  -2.005  1.00 94.14           O  
ATOM   3587  CG  LEU A 217      -5.937  -3.087  -3.062  1.00 94.14           C  
ATOM   3588  HG  LEU A 217      -4.996  -2.683  -3.436  1.00 94.14           H  
ATOM   3589  CD1 LEU A 217      -5.702  -4.517  -2.593  1.00 94.14           C  
ATOM   3590 HD11 LEU A 217      -5.245  -5.089  -3.400  1.00 94.14           H  
ATOM   3591 HD12 LEU A 217      -6.646  -4.997  -2.338  1.00 94.14           H  
ATOM   3592 HD13 LEU A 217      -5.047  -4.516  -1.722  1.00 94.14           H  
ATOM   3593  CD2 LEU A 217      -6.906  -3.110  -4.238  1.00 94.14           C  
ATOM   3594 HD21 LEU A 217      -6.507  -3.743  -5.030  1.00 94.14           H  
ATOM   3595 HD22 LEU A 217      -7.042  -2.104  -4.634  1.00 94.14           H  
ATOM   3596 HD23 LEU A 217      -7.870  -3.511  -3.926  1.00 94.14           H  
ATOM   3597  N   GLY A 218      -3.431  -0.946  -2.428  1.00 94.79           N  
ATOM   3598  H   GLY A 218      -3.171  -1.913  -2.299  1.00 94.79           H  
ATOM   3599  CA  GLY A 218      -2.652  -0.147  -3.370  1.00 94.79           C  
ATOM   3600  HA2 GLY A 218      -3.310   0.567  -3.865  1.00 94.79           H  
ATOM   3601  HA3 GLY A 218      -2.249  -0.797  -4.146  1.00 94.79           H  
ATOM   3602  C   GLY A 218      -1.484   0.607  -2.741  1.00 94.79           C  
ATOM   3603  O   GLY A 218      -0.785   0.109  -1.848  1.00 94.79           O  
ATOM   3604  N   ALA A 219      -1.210   1.791  -3.289  1.00 95.00           N  
ATOM   3605  H   ALA A 219      -1.832   2.133  -4.007  1.00 95.00           H  
ATOM   3606  CA  ALA A 219      -0.034   2.581  -2.957  1.00 95.00           C  
ATOM   3607  HA  ALA A 219       0.836   1.937  -3.080  1.00 95.00           H  
ATOM   3608  C   ALA A 219      -0.097   3.116  -1.514  1.00 95.00           C  
ATOM   3609  CB  ALA A 219       0.117   3.728  -3.961  1.00 95.00           C  
ATOM   3610  HB1 ALA A 219       0.103   3.344  -4.981  1.00 95.00           H  
ATOM   3611  HB2 ALA A 219       1.057   4.251  -3.781  1.00 95.00           H  
ATOM   3612  HB3 ALA A 219      -0.708   4.431  -3.841  1.00 95.00           H  
ATOM   3613  O   ALA A 219      -1.071   3.767  -1.138  1.00 95.00           O  
ATOM   3614  N   PRO A 220       0.961   2.922  -0.710  1.00 95.31           N  
ATOM   3615  CA  PRO A 220       1.095   3.582   0.582  1.00 95.31           C  
ATOM   3616  HA  PRO A 220       0.253   3.289   1.210  1.00 95.31           H  
ATOM   3617  C   PRO A 220       1.116   5.108   0.425  1.00 95.31           C  
ATOM   3618  CB  PRO A 220       2.392   3.029   1.190  1.00 95.31           C  
ATOM   3619  HB2 PRO A 220       2.324   2.926   2.273  1.00 95.31           H  
ATOM   3620  HB3 PRO A 220       3.244   3.649   0.914  1.00 95.31           H  
ATOM   3621  O   PRO A 220       1.915   5.657  -0.343  1.00 95.31           O  
ATOM   3622  CG  PRO A 220       2.524   1.672   0.498  1.00 95.31           C  
ATOM   3623  HG2 PRO A 220       1.865   0.954   0.986  1.00 95.31           H  
ATOM   3624  HG3 PRO A 220       3.546   1.296   0.446  1.00 95.31           H  
ATOM   3625  CD  PRO A 220       2.024   1.957  -0.903  1.00 95.31           C  
ATOM   3626  HD2 PRO A 220       1.665   1.031  -1.352  1.00 95.31           H  
ATOM   3627  HD3 PRO A 220       2.819   2.396  -1.505  1.00 95.31           H  
ATOM   3628  N   ALA A 221       0.269   5.796   1.186  1.00 95.10           N  
ATOM   3629  H   ALA A 221      -0.351   5.292   1.804  1.00 95.10           H  
ATOM   3630  CA  ALA A 221       0.182   7.252   1.229  1.00 95.10           C  
ATOM   3631  HA  ALA A 221       0.911   7.682   0.542  1.00 95.10           H  
ATOM   3632  C   ALA A 221       0.508   7.758   2.637  1.00 95.10           C  
ATOM   3633  CB  ALA A 221      -1.210   7.686   0.759  1.00 95.10           C  
ATOM   3634  HB1 ALA A 221      -1.281   8.774   0.765  1.00 95.10           H  
ATOM   3635  HB2 ALA A 221      -1.392   7.321  -0.251  1.00 95.10           H  
ATOM   3636  HB3 ALA A 221      -1.969   7.280   1.427  1.00 95.10           H  
ATOM   3637  O   ALA A 221       0.217   7.081   3.619  1.00 95.10           O  
ATOM   3638  N   ALA A 222       1.122   8.939   2.723  1.00 96.77           N  
ATOM   3639  H   ALA A 222       1.224   9.496   1.887  1.00 96.77           H  
ATOM   3640  CA  ALA A 222       1.278   9.624   4.000  1.00 96.77           C  
ATOM   3641  HA  ALA A 222       1.570   8.896   4.756  1.00 96.77           H  
ATOM   3642  C   ALA A 222      -0.067  10.232   4.413  1.00 96.77           C  
ATOM   3643  CB  ALA A 222       2.384  10.681   3.893  1.00 96.77           C  
ATOM   3644  HB1 ALA A 222       3.326  10.207   3.619  1.00 96.77           H  
ATOM   3645  HB2 ALA A 222       2.116  11.432   3.150  1.00 96.77           H  
ATOM   3646  HB3 ALA A 222       2.509  11.168   4.860  1.00 96.77           H  
ATOM   3647  O   ALA A 222      -0.848  10.659   3.556  1.00 96.77           O  
ATOM   3648  N   PHE A 223      -0.341  10.274   5.711  1.00 97.33           N  
ATOM   3649  H   PHE A 223       0.334   9.916   6.372  1.00 97.33           H  
ATOM   3650  CA  PHE A 223      -1.583  10.829   6.239  1.00 97.33           C  
ATOM   3651  HA  PHE A 223      -1.874  11.671   5.611  1.00 97.33           H  
ATOM   3652  C   PHE A 223      -1.400  11.381   7.652  1.00 97.33           C  
ATOM   3653  CB  PHE A 223      -2.703   9.779   6.163  1.00 97.33           C  
ATOM   3654  HB2 PHE A 223      -2.796   9.455   5.126  1.00 97.33           H  
ATOM   3655  HB3 PHE A 223      -3.642  10.258   6.441  1.00 97.33           H  
ATOM   3656  O   PHE A 223      -0.394  11.131   8.315  1.00 97.33           O  
ATOM   3657  CG  PHE A 223      -2.516   8.544   7.023  1.00 97.33           C  
ATOM   3658  CD1 PHE A 223      -1.678   7.499   6.588  1.00 97.33           C  
ATOM   3659  HD1 PHE A 223      -1.164   7.572   5.642  1.00 97.33           H  
ATOM   3660  CD2 PHE A 223      -3.194   8.426   8.251  1.00 97.33           C  
ATOM   3661  HD2 PHE A 223      -3.868   9.199   8.588  1.00 97.33           H  
ATOM   3662  CE1 PHE A 223      -1.486   6.363   7.393  1.00 97.33           C  
ATOM   3663  HE1 PHE A 223      -0.823   5.574   7.069  1.00 97.33           H  
ATOM   3664  CE2 PHE A 223      -3.004   7.288   9.052  1.00 97.33           C  
ATOM   3665  HE2 PHE A 223      -3.526   7.192   9.992  1.00 97.33           H  
ATOM   3666  CZ  PHE A 223      -2.136   6.268   8.634  1.00 97.33           C  
ATOM   3667  HZ  PHE A 223      -1.970   5.417   9.277  1.00 97.33           H  
ATOM   3668  N   LYS A 224      -2.378  12.170   8.091  1.00 97.55           N  
ATOM   3669  H   LYS A 224      -3.199  12.280   7.514  1.00 97.55           H  
ATOM   3670  CA  LYS A 224      -2.495  12.653   9.466  1.00 97.55           C  
ATOM   3671  HA  LYS A 224      -1.533  12.582   9.974  1.00 97.55           H  
ATOM   3672  C   LYS A 224      -3.457  11.753  10.234  1.00 97.55           C  
ATOM   3673  CB  LYS A 224      -2.971  14.115   9.463  1.00 97.55           C  
ATOM   3674  HB2 LYS A 224      -3.326  14.377  10.460  1.00 97.55           H  
ATOM   3675  HB3 LYS A 224      -3.820  14.213   8.786  1.00 97.55           H  
ATOM   3676  O   LYS A 224      -4.506  11.401   9.696  1.00 97.55           O  
ATOM   3677  CG  LYS A 224      -1.880  15.116   9.048  1.00 97.55           C  
ATOM   3678  HG2 LYS A 224      -1.412  14.806   8.114  1.00 97.55           H  
ATOM   3679  HG3 LYS A 224      -2.350  16.088   8.896  1.00 97.55           H  
ATOM   3680  CD  LYS A 224      -0.820  15.248  10.149  1.00 97.55           C  
ATOM   3681  HD2 LYS A 224      -1.327  15.389  11.104  1.00 97.55           H  
ATOM   3682  HD3 LYS A 224      -0.231  14.332  10.208  1.00 97.55           H  
ATOM   3683  CE  LYS A 224       0.114  16.434   9.915  1.00 97.55           C  
ATOM   3684  HE2 LYS A 224      -0.492  17.331   9.787  1.00 97.55           H  
ATOM   3685  HE3 LYS A 224       0.692  16.266   9.006  1.00 97.55           H  
ATOM   3686  NZ  LYS A 224       1.012  16.592  11.085  1.00 97.55           N  
ATOM   3687  HZ1 LYS A 224       0.493  16.588  11.951  1.00 97.55           H  
ATOM   3688  HZ2 LYS A 224       1.549  17.447  11.040  1.00 97.55           H  
ATOM   3689  HZ3 LYS A 224       1.646  15.807  11.128  1.00 97.55           H  
ATOM   3690  N   TYR A 225      -3.078  11.396  11.453  1.00 97.80           N  
ATOM   3691  H   TYR A 225      -2.188  11.730  11.796  1.00 97.80           H  
ATOM   3692  CA  TYR A 225      -3.889  10.662  12.415  1.00 97.80           C  
ATOM   3693  HA  TYR A 225      -4.932  10.648  12.097  1.00 97.80           H  
ATOM   3694  C   TYR A 225      -3.791  11.405  13.743  1.00 97.80           C  
ATOM   3695  CB  TYR A 225      -3.372   9.223  12.512  1.00 97.80           C  
ATOM   3696  HB2 TYR A 225      -2.333   9.235  12.842  1.00 97.80           H  
ATOM   3697  HB3 TYR A 225      -3.395   8.784  11.515  1.00 97.80           H  
ATOM   3698  O   TYR A 225      -2.719  11.439  14.350  1.00 97.80           O  
ATOM   3699  CG  TYR A 225      -4.188   8.340  13.432  1.00 97.80           C  
ATOM   3700  CD1 TYR A 225      -3.596   7.761  14.571  1.00 97.80           C  
ATOM   3701  HD1 TYR A 225      -2.562   7.969  14.805  1.00 97.80           H  
ATOM   3702  CD2 TYR A 225      -5.544   8.094  13.146  1.00 97.80           C  
ATOM   3703  HD2 TYR A 225      -6.018   8.535  12.282  1.00 97.80           H  
ATOM   3704  CE1 TYR A 225      -4.352   6.922  15.413  1.00 97.80           C  
ATOM   3705  HE1 TYR A 225      -3.905   6.483  16.293  1.00 97.80           H  
ATOM   3706  CE2 TYR A 225      -6.295   7.258  13.992  1.00 97.80           C  
ATOM   3707  HE2 TYR A 225      -7.333   7.039  13.793  1.00 97.80           H  
ATOM   3708  OH  TYR A 225      -6.452   5.826  15.880  1.00 97.80           O  
ATOM   3709  HH  TYR A 225      -5.962   5.425  16.602  1.00 97.80           H  
ATOM   3710  CZ  TYR A 225      -5.703   6.657  15.112  1.00 97.80           C  
ATOM   3711  N   PHE A 226      -4.871  12.084  14.121  1.00 97.20           N  
ATOM   3712  H   PHE A 226      -5.742  11.947  13.629  1.00 97.20           H  
ATOM   3713  CA  PHE A 226      -4.850  13.173  15.096  1.00 97.20           C  
ATOM   3714  HA  PHE A 226      -5.816  13.676  15.052  1.00 97.20           H  
ATOM   3715  C   PHE A 226      -3.798  14.236  14.715  1.00 97.20           C  
ATOM   3716  CB  PHE A 226      -4.718  12.593  16.519  1.00 97.20           C  
ATOM   3717  HB2 PHE A 226      -3.745  12.119  16.642  1.00 97.20           H  
ATOM   3718  HB3 PHE A 226      -4.770  13.412  17.236  1.00 97.20           H  
ATOM   3719  O   PHE A 226      -3.731  14.684  13.566  1.00 97.20           O  
ATOM   3720  CG  PHE A 226      -5.800  11.598  16.881  1.00 97.20           C  
ATOM   3721  CD1 PHE A 226      -7.047  12.063  17.339  1.00 97.20           C  
ATOM   3722  HD1 PHE A 226      -7.233  13.123  17.430  1.00 97.20           H  
ATOM   3723  CD2 PHE A 226      -5.565  10.213  16.775  1.00 97.20           C  
ATOM   3724  HD2 PHE A 226      -4.607   9.851  16.432  1.00 97.20           H  
ATOM   3725  CE1 PHE A 226      -8.055  11.150  17.690  1.00 97.20           C  
ATOM   3726  HE1 PHE A 226      -9.009  11.510  18.046  1.00 97.20           H  
ATOM   3727  CE2 PHE A 226      -6.573   9.303  17.139  1.00 97.20           C  
ATOM   3728  HE2 PHE A 226      -6.391   8.240  17.093  1.00 97.20           H  
ATOM   3729  CZ  PHE A 226      -7.817   9.769  17.591  1.00 97.20           C  
ATOM   3730  HZ  PHE A 226      -8.587   9.065  17.871  1.00 97.20           H  
ATOM   3731  N   ASP A 227      -2.946  14.627  15.656  1.00 96.13           N  
ATOM   3732  H   ASP A 227      -2.998  14.186  16.563  1.00 96.13           H  
ATOM   3733  CA  ASP A 227      -1.819  15.543  15.465  1.00 96.13           C  
ATOM   3734  HA  ASP A 227      -2.137  16.349  14.805  1.00 96.13           H  
ATOM   3735  C   ASP A 227      -0.582  14.876  14.819  1.00 96.13           C  
ATOM   3736  CB  ASP A 227      -1.485  16.162  16.832  1.00 96.13           C  
ATOM   3737  HB2 ASP A 227      -2.376  16.651  17.226  1.00 96.13           H  
ATOM   3738  HB3 ASP A 227      -0.725  16.929  16.683  1.00 96.13           H  
ATOM   3739  O   ASP A 227       0.354  15.552  14.375  1.00 96.13           O  
ATOM   3740  CG  ASP A 227      -0.972  15.152  17.872  1.00 96.13           C  
ATOM   3741  OD1 ASP A 227      -1.064  13.922  17.622  1.00 96.13           O  
ATOM   3742  OD2 ASP A 227      -0.432  15.618  18.894  1.00 96.13           O  
ATOM   3743  N   THR A 228      -0.588  13.548  14.690  1.00 97.71           N  
ATOM   3744  H   THR A 228      -1.405  13.058  15.026  1.00 97.71           H  
ATOM   3745  CA  THR A 228       0.575  12.750  14.304  1.00 97.71           C  
ATOM   3746  HA  THR A 228       1.470  13.305  14.584  1.00 97.71           H  
ATOM   3747  C   THR A 228       0.621  12.508  12.791  1.00 97.71           C  
ATOM   3748  CB  THR A 228       0.600  11.451  15.124  1.00 97.71           C  
ATOM   3749  HB  THR A 228      -0.311  10.879  14.952  1.00 97.71           H  
ATOM   3750  O   THR A 228      -0.354  12.092  12.163  1.00 97.71           O  
ATOM   3751  CG2 THR A 228       1.814  10.576  14.795  1.00 97.71           C  
ATOM   3752 HG21 THR A 228       2.734  11.138  14.956  1.00 97.71           H  
ATOM   3753 HG22 THR A 228       1.763  10.233  13.762  1.00 97.71           H  
ATOM   3754 HG23 THR A 228       1.808   9.704  15.450  1.00 97.71           H  
ATOM   3755  OG1 THR A 228       0.714  11.764  16.497  1.00 97.71           O  
ATOM   3756  HG1 THR A 228       0.045  12.405  16.749  1.00 97.71           H  
ATOM   3757  N   THR A 229       1.778  12.760  12.167  1.00 97.59           N  
ATOM   3758  H   THR A 229       2.558  13.078  12.724  1.00 97.59           H  
ATOM   3759  CA  THR A 229       2.021  12.386  10.761  1.00 97.59           C  
ATOM   3760  HA  THR A 229       1.094  12.483  10.197  1.00 97.59           H  
ATOM   3761  C   THR A 229       2.480  10.935  10.675  1.00 97.59           C  
ATOM   3762  CB  THR A 229       3.079  13.267  10.079  1.00 97.59           C  
ATOM   3763  HB  THR A 229       4.052  13.075  10.532  1.00 97.59           H  
ATOM   3764  O   THR A 229       3.493  10.564  11.271  1.00 97.59           O  
ATOM   3765  CG2 THR A 229       3.168  13.004   8.574  1.00 97.59           C  
ATOM   3766 HG21 THR A 229       3.510  11.985   8.390  1.00 97.59           H  
ATOM   3767 HG22 THR A 229       3.891  13.681   8.119  1.00 97.59           H  
ATOM   3768 HG23 THR A 229       2.192  13.144   8.109  1.00 97.59           H  
ATOM   3769  OG1 THR A 229       2.800  14.644  10.206  1.00 97.59           O  
ATOM   3770  HG1 THR A 229       3.610  15.072   9.919  1.00 97.59           H  
ATOM   3771  N   ILE A 230       1.780  10.138   9.873  1.00 97.97           N  
ATOM   3772  H   ILE A 230       0.957  10.508   9.419  1.00 97.97           H  
ATOM   3773  CA  ILE A 230       2.178   8.778   9.517  1.00 97.97           C  
ATOM   3774  HA  ILE A 230       2.964   8.445  10.194  1.00 97.97           H  
ATOM   3775  C   ILE A 230       2.755   8.799   8.101  1.00 97.97           C  
ATOM   3776  CB  ILE A 230       0.996   7.799   9.668  1.00 97.97           C  
ATOM   3777  HB  ILE A 230       0.250   8.047   8.912  1.00 97.97           H  
ATOM   3778  O   ILE A 230       2.062   9.110   7.128  1.00 97.97           O  
ATOM   3779  CG1 ILE A 230       0.296   7.893  11.045  1.00 97.97           C  
ATOM   3780 HG12 ILE A 230      -0.523   7.174  11.069  1.00 97.97           H  
ATOM   3781 HG13 ILE A 230      -0.153   8.880  11.154  1.00 97.97           H  
ATOM   3782  CG2 ILE A 230       1.483   6.361   9.408  1.00 97.97           C  
ATOM   3783 HG21 ILE A 230       2.319   6.119  10.064  1.00 97.97           H  
ATOM   3784 HG22 ILE A 230       0.671   5.659   9.598  1.00 97.97           H  
ATOM   3785 HG23 ILE A 230       1.800   6.253   8.371  1.00 97.97           H  
ATOM   3786  CD1 ILE A 230       1.198   7.633  12.260  1.00 97.97           C  
ATOM   3787 HD11 ILE A 230       1.601   6.621  12.222  1.00 97.97           H  
ATOM   3788 HD12 ILE A 230       0.610   7.738  13.171  1.00 97.97           H  
ATOM   3789 HD13 ILE A 230       2.020   8.349  12.289  1.00 97.97           H  
ATOM   3790  N   ASP A 231       4.045   8.491   7.989  1.00 96.65           N  
ATOM   3791  H   ASP A 231       4.563   8.258   8.824  1.00 96.65           H  
ATOM   3792  CA  ASP A 231       4.760   8.478   6.716  1.00 96.65           C  
ATOM   3793  HA  ASP A 231       4.488   9.378   6.164  1.00 96.65           H  
ATOM   3794  C   ASP A 231       4.379   7.262   5.868  1.00 96.65           C  
ATOM   3795  CB  ASP A 231       6.275   8.511   6.951  1.00 96.65           C  
ATOM   3796  HB2 ASP A 231       6.786   8.453   5.990  1.00 96.65           H  
ATOM   3797  HB3 ASP A 231       6.566   7.643   7.543  1.00 96.65           H  
ATOM   3798  O   ASP A 231       4.011   6.200   6.371  1.00 96.65           O  
ATOM   3799  CG  ASP A 231       6.705   9.795   7.654  1.00 96.65           C  
ATOM   3800  OD1 ASP A 231       6.416  10.867   7.076  1.00 96.65           O  
ATOM   3801  OD2 ASP A 231       7.289   9.676   8.756  1.00 96.65           O  
ATOM   3802  N   ARG A 232       4.517   7.372   4.544  1.00 94.90           N  
ATOM   3803  H   ARG A 232       4.868   8.247   4.180  1.00 94.90           H  
ATOM   3804  CA  ARG A 232       4.304   6.219   3.658  1.00 94.90           C  
ATOM   3805  HA  ARG A 232       3.373   5.747   3.973  1.00 94.90           H  
ATOM   3806  C   ARG A 232       5.421   5.178   3.832  1.00 94.90           C  
ATOM   3807  CB  ARG A 232       4.122   6.665   2.200  1.00 94.90           C  
ATOM   3808  HB2 ARG A 232       3.322   7.403   2.155  1.00 94.90           H  
ATOM   3809  HB3 ARG A 232       3.822   5.800   1.609  1.00 94.90           H  
ATOM   3810  O   ARG A 232       6.595   5.496   3.649  1.00 94.90           O  
ATOM   3811  CG  ARG A 232       5.393   7.261   1.587  1.00 94.90           C  
ATOM   3812  HG2 ARG A 232       5.734   8.100   2.193  1.00 94.90           H  
ATOM   3813  HG3 ARG A 232       6.178   6.507   1.539  1.00 94.90           H  
ATOM   3814  CD  ARG A 232       5.155   7.732   0.162  1.00 94.90           C  
ATOM   3815  HD2 ARG A 232       4.355   8.472   0.175  1.00 94.90           H  
ATOM   3816  HD3 ARG A 232       4.849   6.884  -0.450  1.00 94.90           H  
ATOM   3817  NE  ARG A 232       6.399   8.328  -0.351  1.00 94.90           N  
ATOM   3818  HE  ARG A 232       7.206   8.231   0.248  1.00 94.90           H  
ATOM   3819  NH1 ARG A 232       5.483   9.376  -2.163  1.00 94.90           N  
ATOM   3820 HH11 ARG A 232       5.508  10.162  -2.797  1.00 94.90           H  
ATOM   3821 HH12 ARG A 232       4.579   9.025  -1.879  1.00 94.90           H  
ATOM   3822  NH2 ARG A 232       7.637   9.734  -1.628  1.00 94.90           N  
ATOM   3823 HH21 ARG A 232       7.687  10.444  -2.344  1.00 94.90           H  
ATOM   3824 HH22 ARG A 232       8.381   9.690  -0.945  1.00 94.90           H  
ATOM   3825  CZ  ARG A 232       6.500   9.148  -1.373  1.00 94.90           C  
ATOM   3826  N   ASN A 233       5.059   3.917   4.064  1.00 95.39           N  
ATOM   3827  H   ASN A 233       4.091   3.718   4.271  1.00 95.39           H  
ATOM   3828  CA  ASN A 233       6.003   2.796   4.026  1.00 95.39           C  
ATOM   3829  HA  ASN A 233       6.999   3.152   4.288  1.00 95.39           H  
ATOM   3830  C   ASN A 233       6.052   2.194   2.612  1.00 95.39           C  
ATOM   3831  CB  ASN A 233       5.595   1.746   5.074  1.00 95.39           C  
ATOM   3832  HB2 ASN A 233       5.528   2.208   6.059  1.00 95.39           H  
ATOM   3833  HB3 ASN A 233       4.629   1.312   4.819  1.00 95.39           H  
ATOM   3834  O   ASN A 233       5.083   1.575   2.193  1.00 95.39           O  
ATOM   3835  CG  ASN A 233       6.643   0.649   5.150  1.00 95.39           C  
ATOM   3836  ND2 ASN A 233       6.254  -0.601   5.215  1.00 95.39           N  
ATOM   3837 HD21 ASN A 233       6.958  -1.295   5.424  1.00 95.39           H  
ATOM   3838 HD22 ASN A 233       5.279  -0.856   5.294  1.00 95.39           H  
ATOM   3839  OD1 ASN A 233       7.829   0.927   5.114  1.00 95.39           O  
ATOM   3840  N   ARG A 234       7.129   2.404   1.843  1.00 94.75           N  
ATOM   3841  H   ARG A 234       7.943   2.798   2.292  1.00 94.75           H  
ATOM   3842  CA  ARG A 234       7.227   1.929   0.445  1.00 94.75           C  
ATOM   3843  HA  ARG A 234       6.224   1.838   0.029  1.00 94.75           H  
ATOM   3844  C   ARG A 234       7.867   0.543   0.343  1.00 94.75           C  
ATOM   3845  CB  ARG A 234       8.029   2.904  -0.423  1.00 94.75           C  
ATOM   3846  HB2 ARG A 234       8.972   3.133   0.074  1.00 94.75           H  
ATOM   3847  HB3 ARG A 234       8.255   2.399  -1.362  1.00 94.75           H  
ATOM   3848  O   ARG A 234       8.974   0.347   0.836  1.00 94.75           O  
ATOM   3849  CG  ARG A 234       7.294   4.206  -0.760  1.00 94.75           C  
ATOM   3850  HG2 ARG A 234       7.119   4.787   0.145  1.00 94.75           H  
ATOM   3851  HG3 ARG A 234       6.344   3.969  -1.237  1.00 94.75           H  
ATOM   3852  CD  ARG A 234       8.180   4.988  -1.736  1.00 94.75           C  
ATOM   3853  HD2 ARG A 234       9.083   5.307  -1.216  1.00 94.75           H  
ATOM   3854  HD3 ARG A 234       8.449   4.314  -2.549  1.00 94.75           H  
ATOM   3855  NE  ARG A 234       7.499   6.157  -2.314  1.00 94.75           N  
ATOM   3856  HE  ARG A 234       6.527   6.271  -2.065  1.00 94.75           H  
ATOM   3857  NH1 ARG A 234       9.121   6.640  -3.863  1.00 94.75           N  
ATOM   3858 HH11 ARG A 234       9.493   5.716  -3.695  1.00 94.75           H  
ATOM   3859 HH12 ARG A 234       9.384   7.112  -4.716  1.00 94.75           H  
ATOM   3860  NH2 ARG A 234       7.228   7.777  -3.910  1.00 94.75           N  
ATOM   3861 HH21 ARG A 234       6.258   7.861  -3.643  1.00 94.75           H  
ATOM   3862 HH22 ARG A 234       7.527   8.163  -4.794  1.00 94.75           H  
ATOM   3863  CZ  ARG A 234       7.950   6.858  -3.341  1.00 94.75           C  
ATOM   3864  N   TYR A 235       7.265  -0.347  -0.442  1.00 95.66           N  
ATOM   3865  H   TYR A 235       6.352  -0.128  -0.814  1.00 95.66           H  
ATOM   3866  CA  TYR A 235       7.784  -1.693  -0.713  1.00 95.66           C  
ATOM   3867  HA  TYR A 235       8.362  -2.027   0.148  1.00 95.66           H  
ATOM   3868  C   TYR A 235       8.711  -1.696  -1.938  1.00 95.66           C  
ATOM   3869  CB  TYR A 235       6.610  -2.667  -0.868  1.00 95.66           C  
ATOM   3870  HB2 TYR A 235       6.100  -2.459  -1.808  1.00 95.66           H  
ATOM   3871  HB3 TYR A 235       6.995  -3.685  -0.913  1.00 95.66           H  
ATOM   3872  O   TYR A 235       8.300  -2.005  -3.052  1.00 95.66           O  
ATOM   3873  CG  TYR A 235       5.597  -2.574   0.248  1.00 95.66           C  
ATOM   3874  CD1 TYR A 235       5.863  -3.180   1.490  1.00 95.66           C  
ATOM   3875  HD1 TYR A 235       6.770  -3.747   1.637  1.00 95.66           H  
ATOM   3876  CD2 TYR A 235       4.414  -1.835   0.055  1.00 95.66           C  
ATOM   3877  HD2 TYR A 235       4.211  -1.379  -0.903  1.00 95.66           H  
ATOM   3878  CE1 TYR A 235       4.948  -3.041   2.548  1.00 95.66           C  
ATOM   3879  HE1 TYR A 235       5.160  -3.493   3.506  1.00 95.66           H  
ATOM   3880  CE2 TYR A 235       3.494  -1.711   1.108  1.00 95.66           C  
ATOM   3881  HE2 TYR A 235       2.574  -1.161   0.977  1.00 95.66           H  
ATOM   3882  OH  TYR A 235       2.836  -2.212   3.342  1.00 95.66           O  
ATOM   3883  HH  TYR A 235       3.118  -2.702   4.118  1.00 95.66           H  
ATOM   3884  CZ  TYR A 235       3.755  -2.315   2.352  1.00 95.66           C  
ATOM   3885  N   LYS A 236       9.977  -1.307  -1.743  1.00 94.58           N  
ATOM   3886  H   LYS A 236      10.234  -1.052  -0.801  1.00 94.58           H  
ATOM   3887  CA  LYS A 236      10.975  -1.142  -2.827  1.00 94.58           C  
ATOM   3888  HA  LYS A 236      10.448  -0.894  -3.749  1.00 94.58           H  
ATOM   3889  C   LYS A 236      11.777  -2.410  -3.165  1.00 94.58           C  
ATOM   3890  CB  LYS A 236      11.927   0.014  -2.502  1.00 94.58           C  
ATOM   3891  HB2 LYS A 236      12.643   0.114  -3.317  1.00 94.58           H  
ATOM   3892  HB3 LYS A 236      12.477  -0.237  -1.595  1.00 94.58           H  
ATOM   3893  O   LYS A 236      12.840  -2.327  -3.774  1.00 94.58           O  
ATOM   3894  CG  LYS A 236      11.234   1.368  -2.323  1.00 94.58           C  
ATOM   3895  HG2 LYS A 236      10.703   1.639  -3.235  1.00 94.58           H  
ATOM   3896  HG3 LYS A 236      10.534   1.323  -1.489  1.00 94.58           H  
ATOM   3897  CD  LYS A 236      12.322   2.401  -2.018  1.00 94.58           C  
ATOM   3898  HD2 LYS A 236      13.007   2.462  -2.864  1.00 94.58           H  
ATOM   3899  HD3 LYS A 236      12.876   2.067  -1.141  1.00 94.58           H  
ATOM   3900  CE  LYS A 236      11.726   3.778  -1.738  1.00 94.58           C  
ATOM   3901  HE2 LYS A 236      11.261   4.145  -2.653  1.00 94.58           H  
ATOM   3902  HE3 LYS A 236      10.957   3.663  -0.974  1.00 94.58           H  
ATOM   3903  NZ  LYS A 236      12.786   4.702  -1.262  1.00 94.58           N  
ATOM   3904  HZ1 LYS A 236      13.522   4.788  -1.947  1.00 94.58           H  
ATOM   3905  HZ2 LYS A 236      12.422   5.617  -1.037  1.00 94.58           H  
ATOM   3906  HZ3 LYS A 236      13.205   4.328  -0.422  1.00 94.58           H  
ATOM   3907  N   SER A 237      11.329  -3.571  -2.700  1.00 93.71           N  
ATOM   3908  H   SER A 237      10.409  -3.592  -2.285  1.00 93.71           H  
ATOM   3909  CA  SER A 237      11.973  -4.859  -2.956  1.00 93.71           C  
ATOM   3910  HA  SER A 237      12.803  -4.741  -3.653  1.00 93.71           H  
ATOM   3911  C   SER A 237      10.950  -5.796  -3.569  1.00 93.71           C  
ATOM   3912  CB  SER A 237      12.520  -5.456  -1.658  1.00 93.71           C  
ATOM   3913  HB2 SER A 237      11.709  -5.545  -0.936  1.00 93.71           H  
ATOM   3914  HB3 SER A 237      13.286  -4.797  -1.248  1.00 93.71           H  
ATOM   3915  O   SER A 237       9.893  -6.000  -2.984  1.00 93.71           O  
ATOM   3916  OG  SER A 237      13.074  -6.738  -1.894  1.00 93.71           O  
ATOM   3917  HG  SER A 237      12.822  -7.290  -1.150  1.00 93.71           H  
ATOM   3918  N   ILE A 238      11.283  -6.381  -4.718  1.00 94.79           N  
ATOM   3919  H   ILE A 238      12.148  -6.113  -5.167  1.00 94.79           H  
ATOM   3920  CA  ILE A 238      10.444  -7.377  -5.397  1.00 94.79           C  
ATOM   3921  HA  ILE A 238       9.413  -7.233  -5.072  1.00 94.79           H  
ATOM   3922  C   ILE A 238      10.786  -8.813  -4.994  1.00 94.79           C  
ATOM   3923  CB  ILE A 238      10.447  -7.161  -6.927  1.00 94.79           C  
ATOM   3924  HB  ILE A 238       9.795  -7.909  -7.378  1.00 94.79           H  
ATOM   3925  O   ILE A 238      10.159  -9.747  -5.473  1.00 94.79           O  
ATOM   3926  CG1 ILE A 238      11.833  -7.247  -7.609  1.00 94.79           C  
ATOM   3927 HG12 ILE A 238      11.730  -6.864  -8.625  1.00 94.79           H  
ATOM   3928 HG13 ILE A 238      12.559  -6.618  -7.093  1.00 94.79           H  
ATOM   3929  CG2 ILE A 238       9.824  -5.786  -7.229  1.00 94.79           C  
ATOM   3930 HG21 ILE A 238       9.684  -5.669  -8.304  1.00 94.79           H  
ATOM   3931 HG22 ILE A 238       8.843  -5.710  -6.759  1.00 94.79           H  
ATOM   3932 HG23 ILE A 238      10.463  -4.981  -6.867  1.00 94.79           H  
ATOM   3933  CD1 ILE A 238      12.387  -8.664  -7.749  1.00 94.79           C  
ATOM   3934 HD11 ILE A 238      13.231  -8.657  -8.439  1.00 94.79           H  
ATOM   3935 HD12 ILE A 238      12.729  -9.044  -6.787  1.00 94.79           H  
ATOM   3936 HD13 ILE A 238      11.605  -9.311  -8.149  1.00 94.79           H  
ATOM   3937  N   LYS A 239      11.777  -9.007  -4.112  1.00 94.46           N  
ATOM   3938  H   LYS A 239      12.227  -8.193  -3.718  1.00 94.46           H  
ATOM   3939  CA  LYS A 239      12.261 -10.345  -3.736  1.00 94.46           C  
ATOM   3940  HA  LYS A 239      12.673 -10.846  -4.611  1.00 94.46           H  
ATOM   3941  C   LYS A 239      11.139 -11.252  -3.240  1.00 94.46           C  
ATOM   3942  CB  LYS A 239      13.332 -10.251  -2.645  1.00 94.46           C  
ATOM   3943  HB2 LYS A 239      12.947  -9.670  -1.807  1.00 94.46           H  
ATOM   3944  HB3 LYS A 239      13.536 -11.261  -2.289  1.00 94.46           H  
ATOM   3945  O   LYS A 239      11.106 -12.414  -3.606  1.00 94.46           O  
ATOM   3946  CG  LYS A 239      14.647  -9.642  -3.144  1.00 94.46           C  
ATOM   3947  HG2 LYS A 239      15.022 -10.228  -3.983  1.00 94.46           H  
ATOM   3948  HG3 LYS A 239      14.488  -8.613  -3.465  1.00 94.46           H  
ATOM   3949  CD  LYS A 239      15.661  -9.680  -1.997  1.00 94.46           C  
ATOM   3950  HD2 LYS A 239      15.285  -9.081  -1.167  1.00 94.46           H  
ATOM   3951  HD3 LYS A 239      15.772 -10.712  -1.663  1.00 94.46           H  
ATOM   3952  CE  LYS A 239      17.022  -9.146  -2.442  1.00 94.46           C  
ATOM   3953  HE2 LYS A 239      17.346  -9.719  -3.311  1.00 94.46           H  
ATOM   3954  HE3 LYS A 239      16.909  -8.104  -2.743  1.00 94.46           H  
ATOM   3955  NZ  LYS A 239      18.008  -9.276  -1.342  1.00 94.46           N  
ATOM   3956  HZ1 LYS A 239      18.919  -8.943  -1.625  1.00 94.46           H  
ATOM   3957  HZ2 LYS A 239      18.091 -10.245  -1.071  1.00 94.46           H  
ATOM   3958  HZ3 LYS A 239      17.703  -8.760  -0.529  1.00 94.46           H  
ATOM   3959  N   GLU A 240      10.220 -10.697  -2.452  1.00 93.45           N  
ATOM   3960  H   GLU A 240      10.277  -9.709  -2.249  1.00 93.45           H  
ATOM   3961  CA  GLU A 240       9.131 -11.462  -1.841  1.00 93.45           C  
ATOM   3962  HA  GLU A 240       9.559 -12.334  -1.348  1.00 93.45           H  
ATOM   3963  C   GLU A 240       8.127 -12.018  -2.859  1.00 93.45           C  
ATOM   3964  CB  GLU A 240       8.449 -10.607  -0.755  1.00 93.45           C  
ATOM   3965  HB2 GLU A 240       7.824 -11.268  -0.154  1.00 93.45           H  
ATOM   3966  HB3 GLU A 240       9.219 -10.205  -0.096  1.00 93.45           H  
ATOM   3967  O   GLU A 240       7.440 -12.979  -2.545  1.00 93.45           O  
ATOM   3968  CG  GLU A 240       7.597  -9.434  -1.290  1.00 93.45           C  
ATOM   3969  HG2 GLU A 240       8.247  -8.767  -1.857  1.00 93.45           H  
ATOM   3970  HG3 GLU A 240       6.838  -9.828  -1.965  1.00 93.45           H  
ATOM   3971  CD  GLU A 240       6.879  -8.626  -0.188  1.00 93.45           C  
ATOM   3972  OE1 GLU A 240       6.267  -7.577  -0.492  1.00 93.45           O  
ATOM   3973  OE2 GLU A 240       6.894  -9.022   0.996  1.00 93.45           O  
ATOM   3974  N   VAL A 241       8.048 -11.451  -4.072  1.00 95.48           N  
ATOM   3975  H   VAL A 241       8.681 -10.702  -4.314  1.00 95.48           H  
ATOM   3976  CA  VAL A 241       7.113 -11.935  -5.099  1.00 95.48           C  
ATOM   3977  HA  VAL A 241       6.342 -12.514  -4.590  1.00 95.48           H  
ATOM   3978  C   VAL A 241       7.745 -12.889  -6.109  1.00 95.48           C  
ATOM   3979  CB  VAL A 241       6.361 -10.805  -5.823  1.00 95.48           C  
ATOM   3980  HB  VAL A 241       5.692 -11.265  -6.551  1.00 95.48           H  
ATOM   3981  O   VAL A 241       7.020 -13.562  -6.836  1.00 95.48           O  
ATOM   3982  CG1 VAL A 241       5.495 -10.008  -4.844  1.00 95.48           C  
ATOM   3983 HG11 VAL A 241       4.902  -9.277  -5.392  1.00 95.48           H  
ATOM   3984 HG12 VAL A 241       4.821 -10.692  -4.329  1.00 95.48           H  
ATOM   3985 HG13 VAL A 241       6.122  -9.507  -4.106  1.00 95.48           H  
ATOM   3986  CG2 VAL A 241       7.264  -9.833  -6.589  1.00 95.48           C  
ATOM   3987 HG21 VAL A 241       7.983 -10.382  -7.197  1.00 95.48           H  
ATOM   3988 HG22 VAL A 241       6.646  -9.227  -7.251  1.00 95.48           H  
ATOM   3989 HG23 VAL A 241       7.785  -9.181  -5.888  1.00 95.48           H  
ATOM   3990  N   LEU A 242       9.078 -12.977  -6.173  1.00 94.73           N  
ATOM   3991  H   LEU A 242       9.632 -12.482  -5.489  1.00 94.73           H  
ATOM   3992  CA  LEU A 242       9.752 -13.797  -7.186  1.00 94.73           C  
ATOM   3993  HA  LEU A 242       9.393 -13.499  -8.171  1.00 94.73           H  
ATOM   3994  C   LEU A 242       9.412 -15.282  -7.053  1.00 94.73           C  
ATOM   3995  CB  LEU A 242      11.273 -13.597  -7.105  1.00 94.73           C  
ATOM   3996  HB2 LEU A 242      11.591 -13.745  -6.073  1.00 94.73           H  
ATOM   3997  HB3 LEU A 242      11.752 -14.371  -7.705  1.00 94.73           H  
ATOM   3998  O   LEU A 242       9.239 -15.947  -8.070  1.00 94.73           O  
ATOM   3999  CG  LEU A 242      11.763 -12.229  -7.602  1.00 94.73           C  
ATOM   4000  HG  LEU A 242      11.305 -11.438  -7.010  1.00 94.73           H  
ATOM   4001  CD1 LEU A 242      13.276 -12.160  -7.402  1.00 94.73           C  
ATOM   4002 HD11 LEU A 242      13.747 -12.998  -7.917  1.00 94.73           H  
ATOM   4003 HD12 LEU A 242      13.506 -12.239  -6.339  1.00 94.73           H  
ATOM   4004 HD13 LEU A 242      13.675 -11.227  -7.798  1.00 94.73           H  
ATOM   4005  CD2 LEU A 242      11.438 -11.993  -9.082  1.00 94.73           C  
ATOM   4006 HD21 LEU A 242      11.974 -11.121  -9.459  1.00 94.73           H  
ATOM   4007 HD22 LEU A 242      11.728 -12.861  -9.673  1.00 94.73           H  
ATOM   4008 HD23 LEU A 242      10.368 -11.819  -9.204  1.00 94.73           H  
ATOM   4009  N   ASP A 243       9.295 -15.785  -5.828  1.00 92.11           N  
ATOM   4010  H   ASP A 243       9.485 -15.184  -5.038  1.00 92.11           H  
ATOM   4011  CA  ASP A 243       8.981 -17.190  -5.534  1.00 92.11           C  
ATOM   4012  HA  ASP A 243       9.068 -17.776  -6.449  1.00 92.11           H  
ATOM   4013  C   ASP A 243       7.526 -17.385  -5.075  1.00 92.11           C  
ATOM   4014  CB  ASP A 243      10.029 -17.743  -4.555  1.00 92.11           C  
ATOM   4015  HB2 ASP A 243       9.831 -18.799  -4.371  1.00 92.11           H  
ATOM   4016  HB3 ASP A 243       9.953 -17.206  -3.609  1.00 92.11           H  
ATOM   4017  O   ASP A 243       7.160 -18.440  -4.576  1.00 92.11           O  
ATOM   4018  CG  ASP A 243      11.450 -17.605  -5.120  1.00 92.11           C  
ATOM   4019  OD1 ASP A 243      11.643 -17.918  -6.326  1.00 92.11           O  
ATOM   4020  OD2 ASP A 243      12.334 -17.096  -4.398  1.00 92.11           O  
ATOM   4021  N   SER A 244       6.689 -16.361  -5.255  1.00 94.78           N  
ATOM   4022  H   SER A 244       7.033 -15.566  -5.774  1.00 94.78           H  
ATOM   4023  CA  SER A 244       5.280 -16.372  -4.852  1.00 94.78           C  
ATOM   4024  HA  SER A 244       5.163 -17.056  -4.012  1.00 94.78           H  
ATOM   4025  C   SER A 244       4.349 -16.861  -5.968  1.00 94.78           C  
ATOM   4026  CB  SER A 244       4.893 -14.980  -4.361  1.00 94.78           C  
ATOM   4027  HB2 SER A 244       5.658 -14.611  -3.678  1.00 94.78           H  
ATOM   4028  HB3 SER A 244       3.949 -15.026  -3.817  1.00 94.78           H  
ATOM   4029  O   SER A 244       4.756 -17.001  -7.125  1.00 94.78           O  
ATOM   4030  OG  SER A 244       4.749 -14.095  -5.449  1.00 94.78           O  
ATOM   4031  HG  SER A 244       5.497 -14.190  -6.043  1.00 94.78           H  
ATOM   4032  N   THR A 245       3.075 -17.074  -5.638  1.00 95.09           N  
ATOM   4033  H   THR A 245       2.769 -16.859  -4.699  1.00 95.09           H  
ATOM   4034  CA  THR A 245       2.059 -17.489  -6.611  1.00 95.09           C  
ATOM   4035  HA  THR A 245       2.519 -18.170  -7.327  1.00 95.09           H  
ATOM   4036  C   THR A 245       1.521 -16.277  -7.367  1.00 95.09           C  
ATOM   4037  CB  THR A 245       0.922 -18.258  -5.926  1.00 95.09           C  
ATOM   4038  HB  THR A 245       0.430 -17.625  -5.188  1.00 95.09           H  
ATOM   4039  O   THR A 245       0.965 -15.358  -6.766  1.00 95.09           O  
ATOM   4040  CG2 THR A 245      -0.115 -18.773  -6.925  1.00 95.09           C  
ATOM   4041 HG21 THR A 245      -0.851 -19.378  -6.395  1.00 95.09           H  
ATOM   4042 HG22 THR A 245       0.369 -19.385  -7.686  1.00 95.09           H  
ATOM   4043 HG23 THR A 245      -0.633 -17.939  -7.397  1.00 95.09           H  
ATOM   4044  OG1 THR A 245       1.456 -19.394  -5.287  1.00 95.09           O  
ATOM   4045  HG1 THR A 245       1.693 -19.143  -4.391  1.00 95.09           H  
ATOM   4046  N   LEU A 246       1.651 -16.274  -8.696  1.00 94.00           N  
ATOM   4047  H   LEU A 246       2.117 -17.057  -9.132  1.00 94.00           H  
ATOM   4048  CA  LEU A 246       0.996 -15.290  -9.561  1.00 94.00           C  
ATOM   4049  HA  LEU A 246       1.106 -14.303  -9.112  1.00 94.00           H  
ATOM   4050  C   LEU A 246      -0.500 -15.615  -9.666  1.00 94.00           C  
ATOM   4051  CB  LEU A 246       1.688 -15.284 -10.936  1.00 94.00           C  
ATOM   4052  HB2 LEU A 246       2.736 -15.016 -10.795  1.00 94.00           H  
ATOM   4053  HB3 LEU A 246       1.651 -16.295 -11.341  1.00 94.00           H  
ATOM   4054  O   LEU A 246      -0.879 -16.679 -10.153  1.00 94.00           O  
ATOM   4055  CG  LEU A 246       1.064 -14.332 -11.976  1.00 94.00           C  
ATOM   4056  HG  LEU A 246       0.024 -14.605 -12.155  1.00 94.00           H  
ATOM   4057  CD1 LEU A 246       1.125 -12.864 -11.550  1.00 94.00           C  
ATOM   4058 HD11 LEU A 246       0.749 -12.233 -12.356  1.00 94.00           H  
ATOM   4059 HD12 LEU A 246       2.151 -12.585 -11.308  1.00 94.00           H  
ATOM   4060 HD13 LEU A 246       0.491 -12.711 -10.676  1.00 94.00           H  
ATOM   4061  CD2 LEU A 246       1.835 -14.459 -13.290  1.00 94.00           C  
ATOM   4062 HD21 LEU A 246       2.884 -14.206 -13.136  1.00 94.00           H  
ATOM   4063 HD22 LEU A 246       1.771 -15.488 -13.644  1.00 94.00           H  
ATOM   4064 HD23 LEU A 246       1.398 -13.803 -14.043  1.00 94.00           H  
ATOM   4065  N   ILE A 247      -1.352 -14.685  -9.242  1.00 91.08           N  
ATOM   4066  H   ILE A 247      -0.981 -13.818  -8.879  1.00 91.08           H  
ATOM   4067  CA  ILE A 247      -2.804 -14.812  -9.364  1.00 91.08           C  
ATOM   4068  HA  ILE A 247      -3.059 -15.872  -9.388  1.00 91.08           H  
ATOM   4069  C   ILE A 247      -3.244 -14.193 -10.691  1.00 91.08           C  
ATOM   4070  CB  ILE A 247      -3.538 -14.208  -8.146  1.00 91.08           C  
ATOM   4071  HB  ILE A 247      -3.271 -13.155  -8.059  1.00 91.08           H  
ATOM   4072  O   ILE A 247      -3.239 -12.973 -10.864  1.00 91.08           O  
ATOM   4073  CG1 ILE A 247      -3.124 -14.936  -6.847  1.00 91.08           C  
ATOM   4074 HG12 ILE A 247      -2.045 -14.859  -6.708  1.00 91.08           H  
ATOM   4075 HG13 ILE A 247      -3.371 -15.993  -6.941  1.00 91.08           H  
ATOM   4076  CG2 ILE A 247      -5.063 -14.323  -8.361  1.00 91.08           C  
ATOM   4077 HG21 ILE A 247      -5.363 -15.371  -8.385  1.00 91.08           H  
ATOM   4078 HG22 ILE A 247      -5.357 -13.841  -9.293  1.00 91.08           H  
ATOM   4079 HG23 ILE A 247      -5.615 -13.810  -7.574  1.00 91.08           H  
ATOM   4080  CD1 ILE A 247      -3.791 -14.397  -5.575  1.00 91.08           C  
ATOM   4081 HD11 ILE A 247      -3.417 -13.399  -5.346  1.00 91.08           H  
ATOM   4082 HD12 ILE A 247      -3.570 -15.079  -4.755  1.00 91.08           H  
ATOM   4083 HD13 ILE A 247      -4.878 -14.376  -5.663  1.00 91.08           H  
ATOM   4084  N   HIS A 248      -3.695 -15.044 -11.611  1.00 81.12           N  
ATOM   4085  H   HIS A 248      -3.609 -16.032 -11.419  1.00 81.12           H  
ATOM   4086  CA  HIS A 248      -4.330 -14.647 -12.869  1.00 81.12           C  
ATOM   4087  HA  HIS A 248      -3.865 -13.727 -13.223  1.00 81.12           H  
ATOM   4088  C   HIS A 248      -5.821 -14.339 -12.663  1.00 81.12           C  
ATOM   4089  CB  HIS A 248      -4.092 -15.725 -13.933  1.00 81.12           C  
ATOM   4090  HB2 HIS A 248      -4.450 -16.687 -13.566  1.00 81.12           H  
ATOM   4091  HB3 HIS A 248      -4.665 -15.476 -14.826  1.00 81.12           H  
ATOM   4092  O   HIS A 248      -6.697 -15.030 -13.176  1.00 81.12           O  
ATOM   4093  CG  HIS A 248      -2.648 -15.848 -14.333  1.00 81.12           C  
ATOM   4094  CD2 HIS A 248      -1.750 -16.786 -13.899  1.00 81.12           C  
ATOM   4095  HD2 HIS A 248      -1.942 -17.572 -13.184  1.00 81.12           H  
ATOM   4096  ND1 HIS A 248      -1.995 -15.043 -15.238  1.00 81.12           N  
ATOM   4097  HD1 HIS A 248      -2.411 -14.298 -15.778  1.00 81.12           H  
ATOM   4098  CE1 HIS A 248      -0.737 -15.495 -15.359  1.00 81.12           C  
ATOM   4099  HE1 HIS A 248       0.010 -15.085 -16.022  1.00 81.12           H  
ATOM   4100  NE2 HIS A 248      -0.540 -16.554 -14.560  1.00 81.12           N  
ATOM   4101  N   GLN A 249      -6.116 -13.311 -11.873  1.00 65.98           N  
ATOM   4102  H   GLN A 249      -5.352 -12.781 -11.478  1.00 65.98           H  
ATOM   4103  CA  GLN A 249      -7.456 -12.739 -11.758  1.00 65.98           C  
ATOM   4104  HA  GLN A 249      -8.123 -13.183 -12.497  1.00 65.98           H  
ATOM   4105  C   GLN A 249      -7.349 -11.253 -12.063  1.00 65.98           C  
ATOM   4106  CB  GLN A 249      -8.049 -12.978 -10.359  1.00 65.98           C  
ATOM   4107  HB2 GLN A 249      -8.968 -12.398 -10.267  1.00 65.98           H  
ATOM   4108  HB3 GLN A 249      -7.350 -12.626  -9.601  1.00 65.98           H  
ATOM   4109  O   GLN A 249      -6.428 -10.595 -11.571  1.00 65.98           O  
ATOM   4110  CG  GLN A 249      -8.388 -14.457 -10.115  1.00 65.98           C  
ATOM   4111  HG2 GLN A 249      -9.091 -14.787 -10.881  1.00 65.98           H  
ATOM   4112  HG3 GLN A 249      -7.486 -15.063 -10.203  1.00 65.98           H  
ATOM   4113  CD  GLN A 249      -9.004 -14.719  -8.743  1.00 65.98           C  
ATOM   4114  NE2 GLN A 249      -9.624 -15.863  -8.550  1.00 65.98           N  
ATOM   4115 HE21 GLN A 249      -9.696 -16.543  -9.294  1.00 65.98           H  
ATOM   4116 HE22 GLN A 249     -10.023 -16.004  -7.633  1.00 65.98           H  
ATOM   4117  OE1 GLN A 249      -8.935 -13.929  -7.815  1.00 65.98           O  
ATOM   4118  N   SER A 250      -8.272 -10.699 -12.852  1.00 59.06           N  
ATOM   4119  H   SER A 250      -9.029 -11.242 -13.242  1.00 59.06           H  
ATOM   4120  CA  SER A 250      -8.339  -9.243 -12.897  1.00 59.06           C  
ATOM   4121  HA  SER A 250      -7.345  -8.866 -13.139  1.00 59.06           H  
ATOM   4122  C   SER A 250      -8.733  -8.708 -11.529  1.00 59.06           C  
ATOM   4123  CB  SER A 250      -9.287  -8.687 -13.948  1.00 59.06           C  
ATOM   4124  HB2 SER A 250      -9.114  -7.617 -14.062  1.00 59.06           H  
ATOM   4125  HB3 SER A 250      -9.095  -9.171 -14.906  1.00 59.06           H  
ATOM   4126  O   SER A 250      -9.394  -9.364 -10.720  1.00 59.06           O  
ATOM   4127  OG  SER A 250     -10.606  -8.894 -13.526  1.00 59.06           O  
ATOM   4128  HG  SER A 250     -10.895  -9.607 -14.100  1.00 59.06           H  
ATOM   4129  N   ILE A 251      -8.380  -7.449 -11.314  1.00 53.67           N  
ATOM   4130  H   ILE A 251      -7.830  -6.994 -12.029  1.00 53.67           H  
ATOM   4131  CA  ILE A 251      -8.771  -6.679 -10.136  1.00 53.67           C  
ATOM   4132  HA  ILE A 251      -8.419  -7.215  -9.255  1.00 53.67           H  
ATOM   4133  C   ILE A 251     -10.311  -6.576 -10.034  1.00 53.67           C  
ATOM   4134  CB  ILE A 251      -8.097  -5.281 -10.180  1.00 53.67           C  
ATOM   4135  HB  ILE A 251      -8.711  -4.635 -10.809  1.00 53.67           H  
ATOM   4136  O   ILE A 251     -10.838  -6.330  -8.953  1.00 53.67           O  
ATOM   4137  CG1 ILE A 251      -6.662  -5.293 -10.781  1.00 53.67           C  
ATOM   4138 HG12 ILE A 251      -6.671  -5.742 -11.774  1.00 53.67           H  
ATOM   4139 HG13 ILE A 251      -6.003  -5.886 -10.146  1.00 53.67           H  
ATOM   4140  CG2 ILE A 251      -8.059  -4.689  -8.759  1.00 53.67           C  
ATOM   4141 HG21 ILE A 251      -7.416  -5.294  -8.120  1.00 53.67           H  
ATOM   4142 HG22 ILE A 251      -9.061  -4.668  -8.329  1.00 53.67           H  
ATOM   4143 HG23 ILE A 251      -7.691  -3.663  -8.780  1.00 53.67           H  
ATOM   4144  CD1 ILE A 251      -6.050  -3.904 -10.985  1.00 53.67           C  
ATOM   4145 HD11 ILE A 251      -5.131  -4.003 -11.564  1.00 53.67           H  
ATOM   4146 HD12 ILE A 251      -5.808  -3.446 -10.026  1.00 53.67           H  
ATOM   4147 HD13 ILE A 251      -6.744  -3.268 -11.535  1.00 53.67           H  
ATOM   4148  N   THR A 252     -11.041  -6.785 -11.140  1.00 60.79           N  
ATOM   4149  H   THR A 252     -10.568  -7.058 -11.990  1.00 60.79           H  
ATOM   4150  CA  THR A 252     -12.513  -6.803 -11.193  1.00 60.79           C  
ATOM   4151  HA  THR A 252     -12.902  -6.254 -10.336  1.00 60.79           H  
ATOM   4152  C   THR A 252     -13.119  -8.209 -11.099  1.00 60.79           C  
ATOM   4153  CB  THR A 252     -13.035  -6.102 -12.461  1.00 60.79           C  
ATOM   4154  HB  THR A 252     -14.125  -6.091 -12.440  1.00 60.79           H  
ATOM   4155  O   THR A 252     -14.340  -8.333 -11.095  1.00 60.79           O  
ATOM   4156  CG2 THR A 252     -12.539  -4.661 -12.589  1.00 60.79           C  
ATOM   4157 HG21 THR A 252     -12.788  -4.111 -11.682  1.00 60.79           H  
ATOM   4158 HG22 THR A 252     -11.459  -4.642 -12.739  1.00 60.79           H  
ATOM   4159 HG23 THR A 252     -13.027  -4.182 -13.438  1.00 60.79           H  
ATOM   4160  OG1 THR A 252     -12.607  -6.775 -13.619  1.00 60.79           O  
ATOM   4161  HG1 THR A 252     -12.880  -6.266 -14.385  1.00 60.79           H  
ATOM   4162  N   GLY A 253     -12.309  -9.272 -11.035  1.00 52.19           N  
ATOM   4163  H   GLY A 253     -11.311  -9.116 -11.020  1.00 52.19           H  
ATOM   4164  CA  GLY A 253     -12.770 -10.665 -11.082  1.00 52.19           C  
ATOM   4165  HA2 GLY A 253     -11.979 -11.305 -10.693  1.00 52.19           H  
ATOM   4166  HA3 GLY A 253     -13.646 -10.775 -10.443  1.00 52.19           H  
ATOM   4167  C   GLY A 253     -13.142 -11.178 -12.482  1.00 52.19           C  
ATOM   4168  O   GLY A 253     -13.497 -12.343 -12.629  1.00 52.19           O  
ATOM   4169  N   LEU A 254     -13.036 -10.349 -13.524  1.00 48.24           N  
ATOM   4170  H   LEU A 254     -12.728  -9.406 -13.337  1.00 48.24           H  
ATOM   4171  CA  LEU A 254     -13.193 -10.760 -14.923  1.00 48.24           C  
ATOM   4172  HA  LEU A 254     -13.942 -11.549 -14.980  1.00 48.24           H  
ATOM   4173  C   LEU A 254     -11.878 -11.350 -15.457  1.00 48.24           C  
ATOM   4174  CB  LEU A 254     -13.685  -9.552 -15.744  1.00 48.24           C  
ATOM   4175  HB2 LEU A 254     -13.742  -9.839 -16.794  1.00 48.24           H  
ATOM   4176  HB3 LEU A 254     -12.947  -8.754 -15.659  1.00 48.24           H  
ATOM   4177  O   LEU A 254     -10.809 -10.827 -15.172  1.00 48.24           O  
ATOM   4178  CG  LEU A 254     -15.061  -9.016 -15.295  1.00 48.24           C  
ATOM   4179  HG  LEU A 254     -15.042  -8.784 -14.230  1.00 48.24           H  
ATOM   4180  CD1 LEU A 254     -15.398  -7.725 -16.043  1.00 48.24           C  
ATOM   4181 HD11 LEU A 254     -15.447  -7.918 -17.114  1.00 48.24           H  
ATOM   4182 HD12 LEU A 254     -14.630  -6.977 -15.846  1.00 48.24           H  
ATOM   4183 HD13 LEU A 254     -16.359  -7.343 -15.700  1.00 48.24           H  
ATOM   4184  CD2 LEU A 254     -16.185 -10.021 -15.562  1.00 48.24           C  
ATOM   4185 HD21 LEU A 254     -17.143  -9.580 -15.290  1.00 48.24           H  
ATOM   4186 HD22 LEU A 254     -16.202 -10.296 -16.617  1.00 48.24           H  
ATOM   4187 HD23 LEU A 254     -16.043 -10.914 -14.953  1.00 48.24           H  
ATOM   4188  N   TYR A 255     -11.905 -12.444 -16.209  1.00 46.68           N  
ATOM   4189  H   TYR A 255     -12.792 -12.859 -16.457  1.00 46.68           H  
ATOM   4190  CA  TYR A 255     -10.689 -12.958 -16.848  1.00 46.68           C  
ATOM   4191  HA  TYR A 255      -9.909 -13.061 -16.095  1.00 46.68           H  
ATOM   4192  C   TYR A 255     -10.228 -11.941 -17.910  1.00 46.68           C  
ATOM   4193  CB  TYR A 255     -10.989 -14.349 -17.433  1.00 46.68           C  
ATOM   4194  HB2 TYR A 255     -11.805 -14.803 -16.871  1.00 46.68           H  
ATOM   4195  HB3 TYR A 255     -11.338 -14.249 -18.460  1.00 46.68           H  
ATOM   4196  O   TYR A 255     -11.011 -11.602 -18.796  1.00 46.68           O  
ATOM   4197  CG  TYR A 255      -9.833 -15.328 -17.386  1.00 46.68           C  
ATOM   4198  CD1 TYR A 255      -9.019 -15.525 -18.517  1.00 46.68           C  
ATOM   4199  HD1 TYR A 255      -9.175 -14.938 -19.410  1.00 46.68           H  
ATOM   4200  CD2 TYR A 255      -9.601 -16.076 -16.213  1.00 46.68           C  
ATOM   4201  HD2 TYR A 255     -10.222 -15.920 -15.343  1.00 46.68           H  
ATOM   4202  CE1 TYR A 255      -7.992 -16.489 -18.485  1.00 46.68           C  
ATOM   4203  HE1 TYR A 255      -7.361 -16.643 -19.348  1.00 46.68           H  
ATOM   4204  CE2 TYR A 255      -8.569 -17.033 -16.174  1.00 46.68           C  
ATOM   4205  HE2 TYR A 255      -8.390 -17.598 -15.272  1.00 46.68           H  
ATOM   4206  OH  TYR A 255      -6.781 -18.181 -17.293  1.00 46.68           O  
ATOM   4207  HH  TYR A 255      -6.723 -18.617 -16.440  1.00 46.68           H  
ATOM   4208  CZ  TYR A 255      -7.769 -17.248 -17.317  1.00 46.68           C  
ATOM   4209  N   GLU A 256      -9.004 -11.410 -17.817  1.00 42.84           N  
ATOM   4210  H   GLU A 256      -8.379 -11.724 -17.088  1.00 42.84           H  
ATOM   4211  CA  GLU A 256      -8.426 -10.629 -18.921  1.00 42.84           C  
ATOM   4212  HA  GLU A 256      -9.203 -10.016 -19.378  1.00 42.84           H  
ATOM   4213  C   GLU A 256      -7.946 -11.621 -19.989  1.00 42.84           C  
ATOM   4214  CB  GLU A 256      -7.309  -9.671 -18.449  1.00 42.84           C  
ATOM   4215  HB2 GLU A 256      -6.745  -9.354 -19.326  1.00 42.84           H  
ATOM   4216  HB3 GLU A 256      -6.635 -10.193 -17.770  1.00 42.84           H  
ATOM   4217  O   GLU A 256      -7.021 -12.395 -19.742  1.00 42.84           O  
ATOM   4218  CG  GLU A 256      -7.876  -8.413 -17.761  1.00 42.84           C  
ATOM   4219  HG2 GLU A 256      -8.607  -7.957 -18.429  1.00 42.84           H  
ATOM   4220  HG3 GLU A 256      -8.408  -8.725 -16.862  1.00 42.84           H  
ATOM   4221  CD  GLU A 256      -6.831  -7.339 -17.384  1.00 42.84           C  
ATOM   4222  OE1 GLU A 256      -7.203  -6.435 -16.596  1.00 42.84           O  
ATOM   4223  OE2 GLU A 256      -5.676  -7.395 -17.865  1.00 42.84           O  
ATOM   4224  N   THR A 257      -8.637 -11.643 -21.131  1.00 39.63           N  
ATOM   4225  H   THR A 257      -9.418 -11.010 -21.230  1.00 39.63           H  
ATOM   4226  CA  THR A 257      -8.258 -12.383 -22.348  1.00 39.63           C  
ATOM   4227  HA  THR A 257      -7.796 -13.333 -22.077  1.00 39.63           H  
ATOM   4228  C   THR A 257      -7.232 -11.621 -23.169  1.00 39.63           C  
ATOM   4229  CB  THR A 257      -9.464 -12.646 -23.250  1.00 39.63           C  
ATOM   4230  HB  THR A 257      -9.120 -13.098 -24.180  1.00 39.63           H  
ATOM   4231  O   THR A 257      -7.450 -10.398 -23.343  1.00 39.63           O  
ATOM   4232  CG2 THR A 257     -10.495 -13.574 -22.608  1.00 39.63           C  
ATOM   4233 HG21 THR A 257     -10.893 -13.119 -21.701  1.00 39.63           H  
ATOM   4234 HG22 THR A 257     -11.310 -13.746 -23.311  1.00 39.63           H  
ATOM   4235 HG23 THR A 257     -10.025 -14.525 -22.361  1.00 39.63           H  
ATOM   4236  OG1 THR A 257     -10.061 -11.402 -23.531  1.00 39.63           O  
ATOM   4237  HG1 THR A 257      -9.309 -10.810 -23.600  1.00 39.63           H  
ATOM   4238  OXT THR A 257      -6.320 -12.293 -23.689  1.00 39.63           O  
TER    4239      THR A 257                                                       
END   
