# Supplementary material for: Computational design of novel Cas9 PAM-interacting domains using evolution-based modelling and structural quality assessment
Source: PLoS Comput Biol. 2023 Nov 17;19(11):e1011621. doi: 10.1371/journal.pcbi.1011621 (PMC10729993; doi:10.1371/journal.pcbi.1011621)
Supplement: S1 File — This file contains the experimentally tested sequences in a zip format. It includes Fasta files, AlphaFold Prediction with PDB file, pLDDT, and more. (ZIP) [file pcbi.1011621.s001.zip › pdb/dg_8_relaxed_rank_1_model_3.pdb]

ATOM      1  N   SER A   1      -5.921   6.066 -21.529  1.00 29.11           N  
ATOM      2  H   SER A   1      -6.167   5.827 -22.479  1.00 29.11           H  
ATOM      3  H2  SER A   1      -5.494   5.275 -21.069  1.00 29.11           H  
ATOM      4  H3  SER A   1      -6.771   6.316 -21.043  1.00 29.11           H  
ATOM      5  CA  SER A   1      -5.030   7.246 -21.514  1.00 29.11           C  
ATOM      6  HA  SER A   1      -4.129   7.036 -22.090  1.00 29.11           H  
ATOM      7  C   SER A   1      -4.588   7.588 -20.090  1.00 29.11           C  
ATOM      8  CB  SER A   1      -5.757   8.433 -22.161  1.00 29.11           C  
ATOM      9  HB2 SER A   1      -5.793   8.291 -23.242  1.00 29.11           H  
ATOM     10  HB3 SER A   1      -5.249   9.374 -21.952  1.00 29.11           H  
ATOM     11  O   SER A   1      -4.432   8.755 -19.755  1.00 29.11           O  
ATOM     12  OG  SER A   1      -7.078   8.450 -21.659  1.00 29.11           O  
ATOM     13  HG  SER A   1      -7.413   9.350 -21.671  1.00 29.11           H  
ATOM     14  N   GLU A   2      -4.324   6.590 -19.243  1.00 28.56           N  
ATOM     15  H   GLU A   2      -4.344   5.616 -19.510  1.00 28.56           H  
ATOM     16  CA  GLU A   2      -3.869   6.836 -17.874  1.00 28.56           C  
ATOM     17  HA  GLU A   2      -4.333   7.742 -17.483  1.00 28.56           H  
ATOM     18  C   GLU A   2      -2.352   7.047 -17.867  1.00 28.56           C  
ATOM     19  CB  GLU A   2      -4.304   5.685 -16.957  1.00 28.56           C  
ATOM     20  HB2 GLU A   2      -3.824   5.813 -15.987  1.00 28.56           H  
ATOM     21  HB3 GLU A   2      -3.987   4.737 -17.392  1.00 28.56           H  
ATOM     22  O   GLU A   2      -1.582   6.112 -18.057  1.00 28.56           O  
ATOM     23  CG  GLU A   2      -5.829   5.693 -16.761  1.00 28.56           C  
ATOM     24  HG2 GLU A   2      -6.124   6.668 -16.374  1.00 28.56           H  
ATOM     25  HG3 GLU A   2      -6.310   5.557 -17.730  1.00 28.56           H  
ATOM     26  CD  GLU A   2      -6.320   4.597 -15.807  1.00 28.56           C  
ATOM     27  OE1 GLU A   2      -7.511   4.675 -15.442  1.00 28.56           O  
ATOM     28  OE2 GLU A   2      -5.521   3.686 -15.494  1.00 28.56           O  
ATOM     29  N   GLY A   3      -1.945   8.308 -17.706  1.00 33.85           N  
ATOM     30  H   GLY A   3      -2.662   9.018 -17.673  1.00 33.85           H  
ATOM     31  CA  GLY A   3      -0.625   8.688 -17.210  1.00 33.85           C  
ATOM     32  HA2 GLY A   3      -0.611   9.763 -17.033  1.00 33.85           H  
ATOM     33  HA3 GLY A   3      -0.460   8.197 -16.251  1.00 33.85           H  
ATOM     34  C   GLY A   3       0.561   8.346 -18.110  1.00 33.85           C  
ATOM     35  O   GLY A   3       1.411   7.542 -17.736  1.00 33.85           O  
ATOM     36  N   MET A   4       0.694   9.044 -19.244  1.00 39.38           N  
ATOM     37  H   MET A   4      -0.051   9.686 -19.473  1.00 39.38           H  
ATOM     38  CA  MET A   4       2.025   9.365 -19.773  1.00 39.38           C  
ATOM     39  HA  MET A   4       2.544   8.458 -20.085  1.00 39.38           H  
ATOM     40  C   MET A   4       2.802  10.031 -18.623  1.00 39.38           C  
ATOM     41  CB  MET A   4       1.894  10.337 -20.964  1.00 39.38           C  
ATOM     42  HB2 MET A   4       1.303  11.203 -20.669  1.00 39.38           H  
ATOM     43  HB3 MET A   4       2.890  10.686 -21.238  1.00 39.38           H  
ATOM     44  O   MET A   4       2.471  11.149 -18.253  1.00 39.38           O  
ATOM     45  CG  MET A   4       1.255   9.705 -22.206  1.00 39.38           C  
ATOM     46  HG2 MET A   4       0.248   9.362 -21.966  1.00 39.38           H  
ATOM     47  HG3 MET A   4       1.855   8.842 -22.495  1.00 39.38           H  
ATOM     48  SD  MET A   4       1.163  10.843 -23.617  1.00 39.38           S  
ATOM     49  CE  MET A   4       0.893   9.673 -24.972  1.00 39.38           C  
ATOM     50  HE1 MET A   4       1.735   8.984 -25.033  1.00 39.38           H  
ATOM     51  HE2 MET A   4       0.809  10.222 -25.910  1.00 39.38           H  
ATOM     52  HE3 MET A   4      -0.027   9.115 -24.797  1.00 39.38           H  
ATOM     53  N   SER A   5       3.731   9.318 -17.978  1.00 39.95           N  
ATOM     54  H   SER A   5       3.877   8.370 -18.294  1.00 39.95           H  
ATOM     55  CA  SER A   5       4.457   9.747 -16.767  1.00 39.95           C  
ATOM     56  HA  SER A   5       4.952   8.864 -16.361  1.00 39.95           H  
ATOM     57  C   SER A   5       3.570  10.303 -15.641  1.00 39.95           C  
ATOM     58  CB  SER A   5       5.580  10.745 -17.099  1.00 39.95           C  
ATOM     59  HB2 SER A   5       6.017  11.120 -16.173  1.00 39.95           H  
ATOM     60  HB3 SER A   5       6.370  10.243 -17.658  1.00 39.95           H  
ATOM     61  O   SER A   5       3.369  11.505 -15.518  1.00 39.95           O  
ATOM     62  OG  SER A   5       5.100  11.832 -17.856  1.00 39.95           O  
ATOM     63  HG  SER A   5       4.188  11.995 -17.602  1.00 39.95           H  
ATOM     64  N   ASN A   6       3.157   9.454 -14.703  1.00 36.25           N  
ATOM     65  H   ASN A   6       3.241   8.463 -14.877  1.00 36.25           H  
ATOM     66  CA  ASN A   6       2.694   9.895 -13.378  1.00 36.25           C  
ATOM     67  HA  ASN A   6       2.029  10.744 -13.536  1.00 36.25           H  
ATOM     68  C   ASN A   6       3.852  10.434 -12.492  1.00 36.25           C  
ATOM     69  CB  ASN A   6       1.894   8.735 -12.734  1.00 36.25           C  
ATOM     70  HB2 ASN A   6       2.438   8.320 -11.886  1.00 36.25           H  
ATOM     71  HB3 ASN A   6       1.760   7.927 -13.454  1.00 36.25           H  
ATOM     72  O   ASN A   6       3.869  10.235 -11.281  1.00 36.25           O  
ATOM     73  CG  ASN A   6       0.498   9.120 -12.274  1.00 36.25           C  
ATOM     74  ND2 ASN A   6      -0.154   8.254 -11.535  1.00 36.25           N  
ATOM     75 HD21 ASN A   6      -1.084   8.533 -11.255  1.00 36.25           H  
ATOM     76 HD22 ASN A   6       0.281   7.396 -11.227  1.00 36.25           H  
ATOM     77  OD1 ASN A   6      -0.055  10.149 -12.609  1.00 36.25           O  
ATOM     78  N   ALA A   7       4.873  11.055 -13.085  1.00 47.05           N  
ATOM     79  H   ALA A   7       4.741  11.349 -14.042  1.00 47.05           H  
ATOM     80  CA  ALA A   7       5.982  11.662 -12.363  1.00 47.05           C  
ATOM     81  HA  ALA A   7       5.999  11.324 -11.327  1.00 47.05           H  
ATOM     82  C   ALA A   7       5.736  13.166 -12.383  1.00 47.05           C  
ATOM     83  CB  ALA A   7       7.310  11.249 -13.015  1.00 47.05           C  
ATOM     84  HB1 ALA A   7       8.137  11.746 -12.507  1.00 47.05           H  
ATOM     85  HB2 ALA A   7       7.321  11.537 -14.066  1.00 47.05           H  
ATOM     86  HB3 ALA A   7       7.444  10.170 -12.937  1.00 47.05           H  
ATOM     87  O   ALA A   7       5.741  13.761 -13.456  1.00 47.05           O  
ATOM     88  N   ASN A   8       5.470  13.764 -11.220  1.00 53.14           N  
ATOM     89  H   ASN A   8       5.376  13.189 -10.395  1.00 53.14           H  
ATOM     90  CA  ASN A   8       5.346  15.212 -11.077  1.00 53.14           C  
ATOM     91  HA  ASN A   8       4.355  15.524 -11.408  1.00 53.14           H  
ATOM     92  C   ASN A   8       6.403  15.914 -11.941  1.00 53.14           C  
ATOM     93  CB  ASN A   8       5.536  15.582  -9.596  1.00 53.14           C  
ATOM     94  HB2 ASN A   8       5.590  16.667  -9.502  1.00 53.14           H  
ATOM     95  HB3 ASN A   8       6.478  15.167  -9.238  1.00 53.14           H  
ATOM     96  O   ASN A   8       7.589  15.585 -11.857  1.00 53.14           O  
ATOM     97  CG  ASN A   8       4.397  15.106  -8.720  1.00 53.14           C  
ATOM     98  ND2 ASN A   8       4.689  14.532  -7.576  1.00 53.14           N  
ATOM     99 HD21 ASN A   8       3.900  14.212  -7.032  1.00 53.14           H  
ATOM    100 HD22 ASN A   8       5.650  14.376  -7.307  1.00 53.14           H  
ATOM    101  OD1 ASN A   8       3.236  15.235  -9.051  1.00 53.14           O  
ATOM    102  N   ILE A   9       5.978  16.857 -12.781  1.00 54.49           N  
ATOM    103  H   ILE A   9       4.988  17.044 -12.858  1.00 54.49           H  
ATOM    104  CA  ILE A   9       6.914  17.788 -13.401  1.00 54.49           C  
ATOM    105  HA  ILE A   9       7.747  17.235 -13.834  1.00 54.49           H  
ATOM    106  C   ILE A   9       7.431  18.639 -12.247  1.00 54.49           C  
ATOM    107  CB  ILE A   9       6.249  18.616 -14.518  1.00 54.49           C  
ATOM    108  HB  ILE A   9       5.370  19.117 -14.111  1.00 54.49           H  
ATOM    109  O   ILE A   9       6.699  19.448 -11.671  1.00 54.49           O  
ATOM    110  CG1 ILE A   9       5.808  17.686 -15.673  1.00 54.49           C  
ATOM    111 HG12 ILE A   9       5.261  16.832 -15.271  1.00 54.49           H  
ATOM    112 HG13 ILE A   9       6.689  17.302 -16.187  1.00 54.49           H  
ATOM    113  CG2 ILE A   9       7.236  19.683 -15.027  1.00 54.49           C  
ATOM    114 HG21 ILE A   9       8.137  19.208 -15.414  1.00 54.49           H  
ATOM    115 HG22 ILE A   9       7.517  20.367 -14.227  1.00 54.49           H  
ATOM    116 HG23 ILE A   9       6.778  20.283 -15.813  1.00 54.49           H  
ATOM    117  CD1 ILE A   9       4.887  18.363 -16.695  1.00 54.49           C  
ATOM    118 HD11 ILE A   9       4.579  17.630 -17.440  1.00 54.49           H  
ATOM    119 HD12 ILE A   9       4.001  18.753 -16.194  1.00 54.49           H  
ATOM    120 HD13 ILE A   9       5.403  19.177 -17.203  1.00 54.49           H  
ATOM    121  N   TYR A  10       8.669  18.387 -11.845  1.00 63.53           N  
ATOM    122  H   TYR A  10       9.233  17.735 -12.371  1.00 63.53           H  
ATOM    123  CA  TYR A  10       9.313  19.199 -10.833  1.00 63.53           C  
ATOM    124  HA  TYR A  10       8.587  19.443 -10.058  1.00 63.53           H  
ATOM    125  C   TYR A  10       9.748  20.491 -11.500  1.00 63.53           C  
ATOM    126  CB  TYR A  10      10.464  18.440 -10.168  1.00 63.53           C  
ATOM    127  HB2 TYR A  10      11.043  19.136  -9.561  1.00 63.53           H  
ATOM    128  HB3 TYR A  10      11.127  18.043 -10.936  1.00 63.53           H  
ATOM    129  O   TYR A  10      10.278  20.469 -12.611  1.00 63.53           O  
ATOM    130  CG  TYR A  10       9.965  17.314  -9.282  1.00 63.53           C  
ATOM    131  CD1 TYR A  10       9.646  17.557  -7.932  1.00 63.53           C  
ATOM    132  HD1 TYR A  10       9.793  18.546  -7.524  1.00 63.53           H  
ATOM    133  CD2 TYR A  10       9.728  16.045  -9.835  1.00 63.53           C  
ATOM    134  HD2 TYR A  10       9.924  15.882 -10.885  1.00 63.53           H  
ATOM    135  CE1 TYR A  10       9.106  16.527  -7.134  1.00 63.53           C  
ATOM    136  HE1 TYR A  10       8.820  16.728  -6.112  1.00 63.53           H  
ATOM    137  CE2 TYR A  10       9.196  15.011  -9.042  1.00 63.53           C  
ATOM    138  HE2 TYR A  10       8.986  14.044  -9.475  1.00 63.53           H  
ATOM    139  OH  TYR A  10       8.374  14.244  -6.931  1.00 63.53           O  
ATOM    140  HH  TYR A  10       8.235  14.494  -6.014  1.00 63.53           H  
ATOM    141  CZ  TYR A  10       8.894  15.246  -7.688  1.00 63.53           C  
ATOM    142  N   LYS A  11       9.512  21.612 -10.814  1.00 68.73           N  
ATOM    143  H   LYS A  11       9.080  21.525  -9.905  1.00 68.73           H  
ATOM    144  CA  LYS A  11      10.110  22.896 -11.183  1.00 68.73           C  
ATOM    145  HA  LYS A  11       9.800  23.160 -12.194  1.00 68.73           H  
ATOM    146  C   LYS A  11      11.633  22.753 -11.204  1.00 68.73           C  
ATOM    147  CB  LYS A  11       9.676  23.994 -10.199  1.00 68.73           C  
ATOM    148  HB2 LYS A  11      10.205  24.913 -10.448  1.00 68.73           H  
ATOM    149  HB3 LYS A  11       9.957  23.703  -9.187  1.00 68.73           H  
ATOM    150  O   LYS A  11      12.163  21.825 -10.592  1.00 68.73           O  
ATOM    151  CG  LYS A  11       8.164  24.262 -10.263  1.00 68.73           C  
ATOM    152  HG2 LYS A  11       7.616  23.368  -9.966  1.00 68.73           H  
ATOM    153  HG3 LYS A  11       7.891  24.520 -11.286  1.00 68.73           H  
ATOM    154  CD  LYS A  11       7.782  25.418  -9.332  1.00 68.73           C  
ATOM    155  HD2 LYS A  11       8.345  26.306  -9.621  1.00 68.73           H  
ATOM    156  HD3 LYS A  11       8.040  25.152  -8.307  1.00 68.73           H  
ATOM    157  CE  LYS A  11       6.280  25.702  -9.438  1.00 68.73           C  
ATOM    158  HE2 LYS A  11       6.045  25.918 -10.481  1.00 68.73           H  
ATOM    159  HE3 LYS A  11       5.733  24.804  -9.152  1.00 68.73           H  
ATOM    160  NZ  LYS A  11       5.886  26.847  -8.580  1.00 68.73           N  
ATOM    161  HZ1 LYS A  11       6.098  26.654  -7.611  1.00 68.73           H  
ATOM    162  HZ2 LYS A  11       4.897  27.033  -8.667  1.00 68.73           H  
ATOM    163  HZ3 LYS A  11       6.392  27.677  -8.855  1.00 68.73           H  
ATOM    164  N   GLU A  12      12.298  23.671 -11.900  1.00 62.24           N  
ATOM    165  H   GLU A  12      11.782  24.398 -12.375  1.00 62.24           H  
ATOM    166  CA  GLU A  12      13.755  23.805 -11.884  1.00 62.24           C  
ATOM    167  HA  GLU A  12      14.197  23.072 -12.559  1.00 62.24           H  
ATOM    168  C   GLU A  12      14.298  23.574 -10.465  1.00 62.24           C  
ATOM    169  CB  GLU A  12      14.133  25.208 -12.381  1.00 62.24           C  
ATOM    170  HB2 GLU A  12      13.614  25.942 -11.764  1.00 62.24           H  
ATOM    171  HB3 GLU A  12      13.797  25.321 -13.412  1.00 62.24           H  
ATOM    172  O   GLU A  12      13.950  24.284  -9.522  1.00 62.24           O  
ATOM    173  CG  GLU A  12      15.650  25.461 -12.302  1.00 62.24           C  
ATOM    174  HG2 GLU A  12      16.005  25.245 -11.295  1.00 62.24           H  
ATOM    175  HG3 GLU A  12      16.158  24.765 -12.970  1.00 62.24           H  
ATOM    176  CD  GLU A  12      16.065  26.908 -12.616  1.00 62.24           C  
ATOM    177  OE1 GLU A  12      17.302  27.123 -12.661  1.00 62.24           O  
ATOM    178  OE2 GLU A  12      15.177  27.785 -12.725  1.00 62.24           O  
ATOM    179  N   ASP A  13      15.128  22.546 -10.322  1.00 64.01           N  
ATOM    180  H   ASP A  13      15.327  21.963 -11.124  1.00 64.01           H  
ATOM    181  CA  ASP A  13      15.836  22.242  -9.088  1.00 64.01           C  
ATOM    182  HA  ASP A  13      15.905  23.141  -8.476  1.00 64.01           H  
ATOM    183  C   ASP A  13      17.248  21.806  -9.470  1.00 64.01           C  
ATOM    184  CB  ASP A  13      15.074  21.179  -8.277  1.00 64.01           C  
ATOM    185  HB2 ASP A  13      14.056  21.530  -8.111  1.00 64.01           H  
ATOM    186  HB3 ASP A  13      15.017  20.254  -8.851  1.00 64.01           H  
ATOM    187  O   ASP A  13      17.460  20.714 -10.000  1.00 64.01           O  
ATOM    188  CG  ASP A  13      15.708  20.882  -6.913  1.00 64.01           C  
ATOM    189  OD1 ASP A  13      16.838  21.357  -6.645  1.00 64.01           O  
ATOM    190  OD2 ASP A  13      15.086  20.108  -6.142  1.00 64.01           O  
ATOM    191  N   SER A  14      18.221  22.678  -9.210  1.00 57.86           N  
ATOM    192  H   SER A  14      17.984  23.531  -8.724  1.00 57.86           H  
ATOM    193  CA  SER A  14      19.634  22.439  -9.508  1.00 57.86           C  
ATOM    194  HA  SER A  14      19.727  22.217 -10.571  1.00 57.86           H  
ATOM    195  C   SER A  14      20.214  21.241  -8.748  1.00 57.86           C  
ATOM    196  CB  SER A  14      20.433  23.713  -9.213  1.00 57.86           C  
ATOM    197  HB2 SER A  14      21.499  23.516  -9.329  1.00 57.86           H  
ATOM    198  HB3 SER A  14      20.138  24.481  -9.928  1.00 57.86           H  
ATOM    199  O   SER A  14      21.248  20.709  -9.156  1.00 57.86           O  
ATOM    200  OG  SER A  14      20.168  24.184  -7.903  1.00 57.86           O  
ATOM    201  HG  SER A  14      20.383  25.118  -7.856  1.00 57.86           H  
ATOM    202  N   SER A  15      19.547  20.778  -7.684  1.00 62.13           N  
ATOM    203  H   SER A  15      18.692  21.242  -7.414  1.00 62.13           H  
ATOM    204  CA  SER A  15      19.955  19.593  -6.924  1.00 62.13           C  
ATOM    205  HA  SER A  15      21.044  19.561  -6.903  1.00 62.13           H  
ATOM    206  C   SER A  15      19.489  18.270  -7.546  1.00 62.13           C  
ATOM    207  CB  SER A  15      19.482  19.714  -5.472  1.00 62.13           C  
ATOM    208  HB2 SER A  15      19.733  20.701  -5.084  1.00 62.13           H  
ATOM    209  HB3 SER A  15      20.007  18.968  -4.874  1.00 62.13           H  
ATOM    210  O   SER A  15      20.040  17.216  -7.217  1.00 62.13           O  
ATOM    211  OG  SER A  15      18.093  19.494  -5.344  1.00 62.13           O  
ATOM    212  HG  SER A  15      17.610  20.222  -5.742  1.00 62.13           H  
ATOM    213  N   ARG A  16      18.515  18.291  -8.469  1.00 62.89           N  
ATOM    214  H   ARG A  16      18.162  19.188  -8.770  1.00 62.89           H  
ATOM    215  CA  ARG A  16      17.964  17.080  -9.097  1.00 62.89           C  
ATOM    216  HA  ARG A  16      18.365  16.207  -8.582  1.00 62.89           H  
ATOM    217  C   ARG A  16      18.381  16.973 -10.555  1.00 62.89           C  
ATOM    218  CB  ARG A  16      16.438  17.034  -8.958  1.00 62.89           C  
ATOM    219  HB2 ARG A  16      16.010  17.948  -9.371  1.00 62.89           H  
ATOM    220  HB3 ARG A  16      16.056  16.184  -9.523  1.00 62.89           H  
ATOM    221  O   ARG A  16      18.215  17.894 -11.346  1.00 62.89           O  
ATOM    222  CG  ARG A  16      16.015  16.880  -7.495  1.00 62.89           C  
ATOM    223  HG2 ARG A  16      16.476  15.994  -7.061  1.00 62.89           H  
ATOM    224  HG3 ARG A  16      16.359  17.755  -6.943  1.00 62.89           H  
ATOM    225  CD  ARG A  16      14.491  16.765  -7.390  1.00 62.89           C  
ATOM    226  HD2 ARG A  16      14.220  15.714  -7.290  1.00 62.89           H  
ATOM    227  HD3 ARG A  16      14.031  17.168  -8.292  1.00 62.89           H  
ATOM    228  NE  ARG A  16      14.019  17.550  -6.247  1.00 62.89           N  
ATOM    229  HE  ARG A  16      14.575  18.363  -6.023  1.00 62.89           H  
ATOM    230  NH1 ARG A  16      11.953  16.612  -5.989  1.00 62.89           N  
ATOM    231 HH11 ARG A  16      11.063  16.578  -5.513  1.00 62.89           H  
ATOM    232 HH12 ARG A  16      12.117  16.077  -6.830  1.00 62.89           H  
ATOM    233  NH2 ARG A  16      12.637  18.263  -4.630  1.00 62.89           N  
ATOM    234 HH21 ARG A  16      13.334  18.975  -4.465  1.00 62.89           H  
ATOM    235 HH22 ARG A  16      11.774  18.243  -4.106  1.00 62.89           H  
ATOM    236  CZ  ARG A  16      12.871  17.463  -5.625  1.00 62.89           C  
ATOM    237  N   LYS A  17      18.847  15.785 -10.951  1.00 69.47           N  
ATOM    238  H   LYS A  17      18.933  15.060 -10.254  1.00 69.47           H  
ATOM    239  CA  LYS A  17      18.982  15.427 -12.369  1.00 69.47           C  
ATOM    240  HA  LYS A  17      19.383  16.276 -12.923  1.00 69.47           H  
ATOM    241  C   LYS A  17      17.592  15.150 -12.939  1.00 69.47           C  
ATOM    242  CB  LYS A  17      19.929  14.234 -12.553  1.00 69.47           C  
ATOM    243  HB2 LYS A  17      19.625  13.418 -11.898  1.00 69.47           H  
ATOM    244  HB3 LYS A  17      19.849  13.893 -13.585  1.00 69.47           H  
ATOM    245  O   LYS A  17      17.130  14.013 -12.918  1.00 69.47           O  
ATOM    246  CG  LYS A  17      21.388  14.615 -12.275  1.00 69.47           C  
ATOM    247  HG2 LYS A  17      21.503  14.883 -11.225  1.00 69.47           H  
ATOM    248  HG3 LYS A  17      21.663  15.469 -12.894  1.00 69.47           H  
ATOM    249  CD  LYS A  17      22.308  13.435 -12.606  1.00 69.47           C  
ATOM    250  HD2 LYS A  17      22.186  13.172 -13.657  1.00 69.47           H  
ATOM    251  HD3 LYS A  17      22.028  12.581 -11.989  1.00 69.47           H  
ATOM    252  CE  LYS A  17      23.766  13.816 -12.334  1.00 69.47           C  
ATOM    253  HE2 LYS A  17      23.860  14.096 -11.284  1.00 69.47           H  
ATOM    254  HE3 LYS A  17      24.013  14.692 -12.934  1.00 69.47           H  
ATOM    255  NZ  LYS A  17      24.684  12.695 -12.654  1.00 69.47           N  
ATOM    256  HZ1 LYS A  17      24.605  12.444 -13.629  1.00 69.47           H  
ATOM    257  HZ2 LYS A  17      25.640  12.960 -12.466  1.00 69.47           H  
ATOM    258  HZ3 LYS A  17      24.458  11.887 -12.093  1.00 69.47           H  
ATOM    259  N   LEU A  18      16.920  16.206 -13.384  1.00 78.19           N  
ATOM    260  H   LEU A  18      17.342  17.118 -13.285  1.00 78.19           H  
ATOM    261  CA  LEU A  18      15.621  16.105 -14.036  1.00 78.19           C  
ATOM    262  HA  LEU A  18      15.025  15.363 -13.504  1.00 78.19           H  
ATOM    263  C   LEU A  18      15.783  15.599 -15.473  1.00 78.19           C  
ATOM    264  CB  LEU A  18      14.885  17.456 -13.970  1.00 78.19           C  
ATOM    265  HB2 LEU A  18      13.923  17.353 -14.472  1.00 78.19           H  
ATOM    266  HB3 LEU A  18      15.479  18.187 -14.518  1.00 78.19           H  
ATOM    267  O   LEU A  18      16.799  15.833 -16.129  1.00 78.19           O  
ATOM    268  CG  LEU A  18      14.645  18.002 -12.549  1.00 78.19           C  
ATOM    269  HG  LEU A  18      15.605  18.165 -12.061  1.00 78.19           H  
ATOM    270  CD1 LEU A  18      13.916  19.343 -12.595  1.00 78.19           C  
ATOM    271 HD11 LEU A  18      13.919  19.794 -11.602  1.00 78.19           H  
ATOM    272 HD12 LEU A  18      14.419  20.023 -13.282  1.00 78.19           H  
ATOM    273 HD13 LEU A  18      12.880  19.200 -12.901  1.00 78.19           H  
ATOM    274  CD2 LEU A  18      13.822  17.038 -11.693  1.00 78.19           C  
ATOM    275 HD21 LEU A  18      13.582  17.515 -10.743  1.00 78.19           H  
ATOM    276 HD22 LEU A  18      14.410  16.142 -11.493  1.00 78.19           H  
ATOM    277 HD23 LEU A  18      12.899  16.774 -12.210  1.00 78.19           H  
ATOM    278  N   ILE A  19      14.765  14.902 -15.959  1.00 74.17           N  
ATOM    279  H   ILE A  19      13.993  14.705 -15.339  1.00 74.17           H  
ATOM    280  CA  ILE A  19      14.657  14.461 -17.344  1.00 74.17           C  
ATOM    281  HA  ILE A  19      15.658  14.425 -17.773  1.00 74.17           H  
ATOM    282  C   ILE A  19      13.788  15.476 -18.096  1.00 74.17           C  
ATOM    283  CB  ILE A  19      14.078  13.040 -17.423  1.00 74.17           C  
ATOM    284  HB  ILE A  19      13.053  13.059 -17.054  1.00 74.17           H  
ATOM    285  O   ILE A  19      12.686  15.769 -17.620  1.00 74.17           O  
ATOM    286  CG1 ILE A  19      14.892  12.057 -16.551  1.00 74.17           C  
ATOM    287 HG12 ILE A  19      14.913  12.413 -15.521  1.00 74.17           H  
ATOM    288 HG13 ILE A  19      15.919  12.008 -16.912  1.00 74.17           H  
ATOM    289  CG2 ILE A  19      14.055  12.594 -18.890  1.00 74.17           C  
ATOM    290 HG21 ILE A  19      13.704  11.563 -18.940  1.00 74.17           H  
ATOM    291 HG22 ILE A  19      13.371  13.212 -19.472  1.00 74.17           H  
ATOM    292 HG23 ILE A  19      15.055  12.648 -19.321  1.00 74.17           H  
ATOM    293  CD1 ILE A  19      14.309  10.647 -16.506  1.00 74.17           C  
ATOM    294 HD11 ILE A  19      14.478  10.145 -17.459  1.00 74.17           H  
ATOM    295 HD12 ILE A  19      13.241  10.693 -16.293  1.00 74.17           H  
ATOM    296 HD13 ILE A  19      14.812  10.081 -15.722  1.00 74.17           H  
ATOM    297  N   PRO A  20      14.241  16.005 -19.248  1.00 75.39           N  
ATOM    298  CA  PRO A  20      13.463  16.933 -20.063  1.00 75.39           C  
ATOM    299  HA  PRO A  20      13.422  17.899 -19.561  1.00 75.39           H  
ATOM    300  C   PRO A  20      12.043  16.441 -20.348  1.00 75.39           C  
ATOM    301  CB  PRO A  20      14.252  17.070 -21.365  1.00 75.39           C  
ATOM    302  HB2 PRO A  20      13.987  16.264 -22.050  1.00 75.39           H  
ATOM    303  HB3 PRO A  20      14.079  18.031 -21.850  1.00 75.39           H  
ATOM    304  O   PRO A  20      11.834  15.267 -20.656  1.00 75.39           O  
ATOM    305  CG  PRO A  20      15.699  16.881 -20.923  1.00 75.39           C  
ATOM    306  HG2 PRO A  20      16.088  17.811 -20.508  1.00 75.39           H  
ATOM    307  HG3 PRO A  20      16.330  16.540 -21.743  1.00 75.39           H  
ATOM    308  CD  PRO A  20      15.564  15.821 -19.831  1.00 75.39           C  
ATOM    309  HD2 PRO A  20      15.628  14.828 -20.277  1.00 75.39           H  
ATOM    310  HD3 PRO A  20      16.352  15.958 -19.091  1.00 75.39           H  
ATOM    311  N   ILE A  21      11.074  17.359 -20.293  1.00 73.47           N  
ATOM    312  H   ILE A  21      11.322  18.293 -19.998  1.00 73.47           H  
ATOM    313  CA  ILE A  21       9.661  17.073 -20.601  1.00 73.47           C  
ATOM    314  HA  ILE A  21       9.342  16.231 -19.987  1.00 73.47           H  
ATOM    315  C   ILE A  21       9.493  16.671 -22.074  1.00 73.47           C  
ATOM    316  CB  ILE A  21       8.770  18.287 -20.247  1.00 73.47           C  
ATOM    317  HB  ILE A  21       9.080  19.126 -20.870  1.00 73.47           H  
ATOM    318  O   ILE A  21       8.640  15.858 -22.423  1.00 73.47           O  
ATOM    319  CG1 ILE A  21       8.946  18.690 -18.764  1.00 73.47           C  
ATOM    320 HG12 ILE A  21       8.541  17.914 -18.114  1.00 73.47           H  
ATOM    321 HG13 ILE A  21      10.006  18.804 -18.537  1.00 73.47           H  
ATOM    322  CG2 ILE A  21       7.286  17.988 -20.539  1.00 73.47           C  
ATOM    323 HG21 ILE A  21       7.133  17.787 -21.599  1.00 73.47           H  
ATOM    324 HG22 ILE A  21       6.664  18.846 -20.285  1.00 73.47           H  
ATOM    325 HG23 ILE A  21       6.958  17.125 -19.960  1.00 73.47           H  
ATOM    326  CD1 ILE A  21       8.299  20.035 -18.421  1.00 73.47           C  
ATOM    327 HD11 ILE A  21       8.633  20.351 -17.433  1.00 73.47           H  
ATOM    328 HD12 ILE A  21       7.212  19.955 -18.420  1.00 73.47           H  
ATOM    329 HD13 ILE A  21       8.609  20.791 -19.142  1.00 73.47           H  
ATOM    330  N   GLY A  22      10.342  17.217 -22.941  1.00 69.86           N  
ATOM    331  H   GLY A  22      11.062  17.828 -22.582  1.00 69.86           H  
ATOM    332  CA  GLY A  22      10.382  16.908 -24.358  1.00 69.86           C  
ATOM    333  HA2 GLY A  22      10.082  15.873 -24.518  1.00 69.86           H  
ATOM    334  HA3 GLY A  22       9.688  17.559 -24.890  1.00 69.86           H  
ATOM    335  C   GLY A  22      11.779  17.105 -24.924  1.00 69.86           C  
ATOM    336  O   GLY A  22      12.689  17.596 -24.253  1.00 69.86           O  
ATOM    337  N   LYS A  23      11.933  16.727 -26.192  1.00 70.96           N  
ATOM    338  H   LYS A  23      11.119  16.398 -26.691  1.00 70.96           H  
ATOM    339  CA  LYS A  23      13.147  17.007 -26.953  1.00 70.96           C  
ATOM    340  HA  LYS A  23      13.990  16.537 -26.447  1.00 70.96           H  
ATOM    341  C   LYS A  23      13.376  18.525 -26.967  1.00 70.96           C  
ATOM    342  CB  LYS A  23      12.988  16.407 -28.356  1.00 70.96           C  
ATOM    343  HB2 LYS A  23      12.308  17.030 -28.937  1.00 70.96           H  
ATOM    344  HB3 LYS A  23      12.563  15.406 -28.274  1.00 70.96           H  
ATOM    345  O   LYS A  23      12.443  19.271 -27.238  1.00 70.96           O  
ATOM    346  CG  LYS A  23      14.332  16.295 -29.078  1.00 70.96           C  
ATOM    347  HG2 LYS A  23      14.794  17.281 -29.127  1.00 70.96           H  
ATOM    348  HG3 LYS A  23      14.992  15.627 -28.524  1.00 70.96           H  
ATOM    349  CD  LYS A  23      14.133  15.763 -30.498  1.00 70.96           C  
ATOM    350  HD2 LYS A  23      13.433  16.416 -31.020  1.00 70.96           H  
ATOM    351  HD3 LYS A  23      13.737  14.747 -30.462  1.00 70.96           H  
ATOM    352  CE  LYS A  23      15.483  15.794 -31.212  1.00 70.96           C  
ATOM    353  HE2 LYS A  23      15.878  16.807 -31.124  1.00 70.96           H  
ATOM    354  HE3 LYS A  23      16.176  15.127 -30.699  1.00 70.96           H  
ATOM    355  NZ  LYS A  23      15.346  15.424 -32.639  1.00 70.96           N  
ATOM    356  HZ1 LYS A  23      14.965  14.493 -32.735  1.00 70.96           H  
ATOM    357  HZ2 LYS A  23      16.246  15.479 -33.093  1.00 70.96           H  
ATOM    358  HZ3 LYS A  23      14.734  16.091 -33.087  1.00 70.96           H  
ATOM    359  N   ASP A  24      14.591  18.945 -26.626  1.00 76.90           N  
ATOM    360  H   ASP A  24      15.305  18.247 -26.481  1.00 76.90           H  
ATOM    361  CA  ASP A  24      15.052  20.343 -26.617  1.00 76.90           C  
ATOM    362  HA  ASP A  24      16.121  20.295 -26.410  1.00 76.90           H  
ATOM    363  C   ASP A  24      14.496  21.251 -25.495  1.00 76.90           C  
ATOM    364  CB  ASP A  24      14.949  20.951 -28.032  1.00 76.90           C  
ATOM    365  HB2 ASP A  24      15.538  21.867 -28.069  1.00 76.90           H  
ATOM    366  HB3 ASP A  24      13.911  21.212 -28.240  1.00 76.90           H  
ATOM    367  O   ASP A  24      14.810  22.440 -25.458  1.00 76.90           O  
ATOM    368  CG  ASP A  24      15.465  19.991 -29.118  1.00 76.90           C  
ATOM    369  OD1 ASP A  24      16.540  19.381 -28.905  1.00 76.90           O  
ATOM    370  OD2 ASP A  24      14.757  19.772 -30.130  1.00 76.90           O  
ATOM    371  N   PHE A  25      13.745  20.713 -24.525  1.00 75.01           N  
ATOM    372  H   PHE A  25      13.520  19.730 -24.570  1.00 75.01           H  
ATOM    373  CA  PHE A  25      13.364  21.467 -23.322  1.00 75.01           C  
ATOM    374  HA  PHE A  25      13.222  22.514 -23.590  1.00 75.01           H  
ATOM    375  C   PHE A  25      14.478  21.407 -22.270  1.00 75.01           C  
ATOM    376  CB  PHE A  25      12.026  20.966 -22.761  1.00 75.01           C  
ATOM    377  HB2 PHE A  25      12.047  19.879 -22.683  1.00 75.01           H  
ATOM    378  HB3 PHE A  25      11.906  21.362 -21.752  1.00 75.01           H  
ATOM    379  O   PHE A  25      14.723  20.359 -21.674  1.00 75.01           O  
ATOM    380  CG  PHE A  25      10.827  21.397 -23.583  1.00 75.01           C  
ATOM    381  CD1 PHE A  25      10.119  22.565 -23.246  1.00 75.01           C  
ATOM    382  HD1 PHE A  25      10.417  23.151 -22.389  1.00 75.01           H  
ATOM    383  CD2 PHE A  25      10.438  20.657 -24.713  1.00 75.01           C  
ATOM    384  HD2 PHE A  25      11.008  19.789 -25.011  1.00 75.01           H  
ATOM    385  CE1 PHE A  25       9.029  22.988 -24.025  1.00 75.01           C  
ATOM    386  HE1 PHE A  25       8.501  23.893 -23.765  1.00 75.01           H  
ATOM    387  CE2 PHE A  25       9.343  21.072 -25.491  1.00 75.01           C  
ATOM    388  HE2 PHE A  25       9.068  20.513 -26.373  1.00 75.01           H  
ATOM    389  CZ  PHE A  25       8.637  22.238 -25.147  1.00 75.01           C  
ATOM    390  HZ  PHE A  25       7.807  22.567 -25.755  1.00 75.01           H  
ATOM    391  N   ASP A  26      15.139  22.536 -22.008  1.00 78.24           N  
ATOM    392  H   ASP A  26      14.963  23.352 -22.576  1.00 78.24           H  
ATOM    393  CA  ASP A  26      16.127  22.627 -20.930  1.00 78.24           C  
ATOM    394  HA  ASP A  26      16.845  21.817 -21.058  1.00 78.24           H  
ATOM    395  C   ASP A  26      15.448  22.453 -19.564  1.00 78.24           C  
ATOM    396  CB  ASP A  26      16.911  23.948 -21.005  1.00 78.24           C  
ATOM    397  HB2 ASP A  26      16.229  24.779 -20.828  1.00 78.24           H  
ATOM    398  HB3 ASP A  26      17.320  24.052 -22.010  1.00 78.24           H  
ATOM    399  O   ASP A  26      14.568  23.227 -19.177  1.00 78.24           O  
ATOM    400  CG  ASP A  26      18.073  24.026 -19.996  1.00 78.24           C  
ATOM    401  OD1 ASP A  26      18.190  23.132 -19.122  1.00 78.24           O  
ATOM    402  OD2 ASP A  26      18.853  24.995 -20.078  1.00 78.24           O  
ATOM    403  N   THR A  27      15.895  21.457 -18.802  1.00 78.58           N  
ATOM    404  H   THR A  27      16.669  20.904 -19.140  1.00 78.58           H  
ATOM    405  CA  THR A  27      15.386  21.181 -17.457  1.00 78.58           C  
ATOM    406  HA  THR A  27      14.304  21.079 -17.535  1.00 78.58           H  
ATOM    407  C   THR A  27      15.650  22.298 -16.460  1.00 78.58           C  
ATOM    408  CB  THR A  27      15.975  19.888 -16.896  1.00 78.58           C  
ATOM    409  HB  THR A  27      15.720  19.813 -15.839  1.00 78.58           H  
ATOM    410  O   THR A  27      14.975  22.370 -15.435  1.00 78.58           O  
ATOM    411  CG2 THR A  27      15.423  18.672 -17.629  1.00 78.58           C  
ATOM    412 HG21 THR A  27      16.069  17.812 -17.450  1.00 78.58           H  
ATOM    413 HG22 THR A  27      15.383  18.871 -18.699  1.00 78.58           H  
ATOM    414 HG23 THR A  27      14.417  18.459 -17.268  1.00 78.58           H  
ATOM    415  OG1 THR A  27      17.382  19.873 -17.023  1.00 78.58           O  
ATOM    416  HG1 THR A  27      17.722  20.716 -16.716  1.00 78.58           H  
ATOM    417  N   LYS A  28      16.617  23.175 -16.746  1.00 79.06           N  
ATOM    418  H   LYS A  28      17.133  23.067 -17.608  1.00 79.06           H  
ATOM    419  CA  LYS A  28      16.856  24.377 -15.948  1.00 79.06           C  
ATOM    420  HA  LYS A  28      16.810  24.130 -14.887  1.00 79.06           H  
ATOM    421  C   LYS A  28      15.798  25.449 -16.179  1.00 79.06           C  
ATOM    422  CB  LYS A  28      18.236  24.955 -16.254  1.00 79.06           C  
ATOM    423  HB2 LYS A  28      18.307  25.186 -17.317  1.00 79.06           H  
ATOM    424  HB3 LYS A  28      18.345  25.885 -15.696  1.00 79.06           H  
ATOM    425  O   LYS A  28      15.538  26.225 -15.288  1.00 79.06           O  
ATOM    426  CG  LYS A  28      19.362  24.001 -15.848  1.00 79.06           C  
ATOM    427  HG2 LYS A  28      19.306  23.081 -16.429  1.00 79.06           H  
ATOM    428  HG3 LYS A  28      19.276  23.769 -14.786  1.00 79.06           H  
ATOM    429  CD  LYS A  28      20.696  24.691 -16.117  1.00 79.06           C  
ATOM    430  HD2 LYS A  28      20.730  25.626 -15.559  1.00 79.06           H  
ATOM    431  HD3 LYS A  28      20.769  24.905 -17.183  1.00 79.06           H  
ATOM    432  CE  LYS A  28      21.848  23.788 -15.685  1.00 79.06           C  
ATOM    433  HE2 LYS A  28      21.721  23.545 -14.630  1.00 79.06           H  
ATOM    434  HE3 LYS A  28      21.793  22.865 -16.262  1.00 79.06           H  
ATOM    435  NZ  LYS A  28      23.138  24.476 -15.914  1.00 79.06           N  
ATOM    436  HZ1 LYS A  28      23.221  24.707 -16.893  1.00 79.06           H  
ATOM    437  HZ2 LYS A  28      23.913  23.890 -15.639  1.00 79.06           H  
ATOM    438  HZ3 LYS A  28      23.160  25.338 -15.388  1.00 79.06           H  
ATOM    439  N   ILE A  29      15.164  25.499 -17.345  1.00 79.23           N  
ATOM    440  H   ILE A  29      15.390  24.811 -18.049  1.00 79.23           H  
ATOM    441  CA  ILE A  29      14.153  26.527 -17.645  1.00 79.23           C  
ATOM    442  HA  ILE A  29      14.299  27.390 -16.995  1.00 79.23           H  
ATOM    443  C   ILE A  29      12.753  25.990 -17.358  1.00 79.23           C  
ATOM    444  CB  ILE A  29      14.314  27.006 -19.103  1.00 79.23           C  
ATOM    445  HB  ILE A  29      14.206  26.147 -19.765  1.00 79.23           H  
ATOM    446  O   ILE A  29      11.904  26.671 -16.786  1.00 79.23           O  
ATOM    447  CG1 ILE A  29      15.727  27.603 -19.311  1.00 79.23           C  
ATOM    448 HG12 ILE A  29      15.862  28.457 -18.647  1.00 79.23           H  
ATOM    449 HG13 ILE A  29      16.480  26.857 -19.055  1.00 79.23           H  
ATOM    450  CG2 ILE A  29      13.220  28.031 -19.460  1.00 79.23           C  
ATOM    451 HG21 ILE A  29      12.230  27.589 -19.350  1.00 79.23           H  
ATOM    452 HG22 ILE A  29      13.298  28.902 -18.809  1.00 79.23           H  
ATOM    453 HG23 ILE A  29      13.313  28.342 -20.501  1.00 79.23           H  
ATOM    454  CD1 ILE A  29      16.021  28.044 -20.749  1.00 79.23           C  
ATOM    455 HD11 ILE A  29      17.075  28.306 -20.835  1.00 79.23           H  
ATOM    456 HD12 ILE A  29      15.428  28.920 -21.011  1.00 79.23           H  
ATOM    457 HD13 ILE A  29      15.803  27.230 -21.441  1.00 79.23           H  
ATOM    458  N   TYR A  30      12.510  24.746 -17.760  1.00 82.40           N  
ATOM    459  H   TYR A  30      13.246  24.250 -18.241  1.00 82.40           H  
ATOM    460  CA  TYR A  30      11.175  24.155 -17.766  1.00 82.40           C  
ATOM    461  HA  TYR A  30      10.434  24.938 -17.611  1.00 82.40           H  
ATOM    462  C   TYR A  30      10.959  23.145 -16.641  1.00 82.40           C  
ATOM    463  CB  TYR A  30      10.931  23.559 -19.154  1.00 82.40           C  
ATOM    464  HB2 TYR A  30       9.939  23.107 -19.178  1.00 82.40           H  
ATOM    465  HB3 TYR A  30      11.660  22.770 -19.341  1.00 82.40           H  
ATOM    466  O   TYR A  30       9.853  22.626 -16.488  1.00 82.40           O  
ATOM    467  CG  TYR A  30      11.009  24.605 -20.250  1.00 82.40           C  
ATOM    468  CD1 TYR A  30       9.947  25.514 -20.419  1.00 82.40           C  
ATOM    469  HD1 TYR A  30       9.084  25.456 -19.773  1.00 82.40           H  
ATOM    470  CD2 TYR A  30      12.147  24.692 -21.075  1.00 82.40           C  
ATOM    471  HD2 TYR A  30      12.969  24.006 -20.935  1.00 82.40           H  
ATOM    472  CE1 TYR A  30      10.017  26.505 -21.417  1.00 82.40           C  
ATOM    473  HE1 TYR A  30       9.205  27.206 -21.539  1.00 82.40           H  
ATOM    474  CE2 TYR A  30      12.219  25.677 -22.078  1.00 82.40           C  
ATOM    475  HE2 TYR A  30      13.087  25.756 -22.715  1.00 82.40           H  
ATOM    476  OH  TYR A  30      11.229  27.539 -23.212  1.00 82.40           O  
ATOM    477  HH  TYR A  30      10.455  28.107 -23.218  1.00 82.40           H  
ATOM    478  CZ  TYR A  30      11.154  26.585 -22.249  1.00 82.40           C  
ATOM    479  N   GLY A  31      11.995  22.859 -15.849  1.00 77.50           N  
ATOM    480  H   GLY A  31      12.879  23.321 -16.006  1.00 77.50           H  
ATOM    481  CA  GLY A  31      11.965  21.717 -14.953  1.00 77.50           C  
ATOM    482  HA2 GLY A  31      11.065  21.801 -14.345  1.00 77.50           H  
ATOM    483  HA3 GLY A  31      12.833  21.721 -14.293  1.00 77.50           H  
ATOM    484  C   GLY A  31      11.921  20.398 -15.728  1.00 77.50           C  
ATOM    485  O   GLY A  31      12.288  20.313 -16.901  1.00 77.50           O  
ATOM    486  N   GLY A  32      11.468  19.335 -15.081  1.00 72.77           N  
ATOM    487  H   GLY A  32      11.116  19.447 -14.141  1.00 72.77           H  
ATOM    488  CA  GLY A  32      11.417  18.026 -15.715  1.00 72.77           C  
ATOM    489  HA2 GLY A  32      10.719  18.057 -16.552  1.00 72.77           H  
ATOM    490  HA3 GLY A  32      12.402  17.781 -16.114  1.00 72.77           H  
ATOM    491  C   GLY A  32      10.981  16.916 -14.781  1.00 72.77           C  
ATOM    492  O   GLY A  32      10.613  17.139 -13.625  1.00 72.77           O  
ATOM    493  N   PHE A  33      11.018  15.693 -15.291  1.00 70.30           N  
ATOM    494  H   PHE A  33      11.362  15.574 -16.233  1.00 70.30           H  
ATOM    495  CA  PHE A  33      10.660  14.515 -14.515  1.00 70.30           C  
ATOM    496  HA  PHE A  33       9.778  14.745 -13.916  1.00 70.30           H  
ATOM    497  C   PHE A  33      11.806  14.146 -13.570  1.00 70.30           C  
ATOM    498  CB  PHE A  33      10.300  13.368 -15.464  1.00 70.30           C  
ATOM    499  HB2 PHE A  33       9.952  12.522 -14.871  1.00 70.30           H  
ATOM    500  HB3 PHE A  33      11.193  13.041 -15.996  1.00 70.30           H  
ATOM    501  O   PHE A  33      12.953  14.061 -14.001  1.00 70.30           O  
ATOM    502  CG  PHE A  33       9.222  13.726 -16.468  1.00 70.30           C  
ATOM    503  CD1 PHE A  33       7.907  13.929 -16.016  1.00 70.30           C  
ATOM    504  HD1 PHE A  33       7.679  13.846 -14.964  1.00 70.30           H  
ATOM    505  CD2 PHE A  33       9.518  13.863 -17.839  1.00 70.30           C  
ATOM    506  HD2 PHE A  33      10.526  13.726 -18.200  1.00 70.30           H  
ATOM    507  CE1 PHE A  33       6.885  14.251 -16.923  1.00 70.30           C  
ATOM    508  HE1 PHE A  33       5.875  14.392 -16.568  1.00 70.30           H  
ATOM    509  CE2 PHE A  33       8.488  14.157 -18.751  1.00 70.30           C  
ATOM    510  HE2 PHE A  33       8.702  14.210 -19.808  1.00 70.30           H  
ATOM    511  CZ  PHE A  33       7.174  14.359 -18.293  1.00 70.30           C  
ATOM    512  HZ  PHE A  33       6.383  14.574 -18.996  1.00 70.30           H  
ATOM    513  N   ALA A  34      11.521  13.885 -12.290  1.00 63.03           N  
ATOM    514  H   ALA A  34      10.573  14.008 -11.964  1.00 63.03           H  
ATOM    515  CA  ALA A  34      12.562  13.482 -11.331  1.00 63.03           C  
ATOM    516  HA  ALA A  34      13.383  14.197 -11.385  1.00 63.03           H  
ATOM    517  C   ALA A  34      13.180  12.107 -11.629  1.00 63.03           C  
ATOM    518  CB  ALA A  34      11.998  13.510  -9.909  1.00 63.03           C  
ATOM    519  HB1 ALA A  34      11.820  14.544  -9.613  1.00 63.03           H  
ATOM    520  HB2 ALA A  34      12.729  13.090  -9.219  1.00 63.03           H  
ATOM    521  HB3 ALA A  34      11.082  12.922  -9.850  1.00 63.03           H  
ATOM    522  O   ALA A  34      14.237  11.779 -11.099  1.00 63.03           O  
ATOM    523  N   GLY A  35      12.523  11.298 -12.455  1.00 60.67           N  
ATOM    524  H   GLY A  35      11.669  11.622 -12.886  1.00 60.67           H  
ATOM    525  CA  GLY A  35      12.977   9.965 -12.798  1.00 60.67           C  
ATOM    526  HA2 GLY A  35      14.027  10.008 -13.089  1.00 60.67           H  
ATOM    527  HA3 GLY A  35      12.883   9.309 -11.933  1.00 60.67           H  
ATOM    528  C   GLY A  35      12.168   9.387 -13.945  1.00 60.67           C  
ATOM    529  O   GLY A  35      11.083   9.865 -14.280  1.00 60.67           O  
ATOM    530  N   ASN A  36      12.726   8.357 -14.563  1.00 62.38           N  
ATOM    531  H   ASN A  36      13.589   7.980 -14.197  1.00 62.38           H  
ATOM    532  CA  ASN A  36      12.080   7.629 -15.638  1.00 62.38           C  
ATOM    533  HA  ASN A  36      11.330   8.256 -16.121  1.00 62.38           H  
ATOM    534  C   ASN A  36      11.393   6.416 -15.018  1.00 62.38           C  
ATOM    535  CB  ASN A  36      13.160   7.265 -16.662  1.00 62.38           C  
ATOM    536  HB2 ASN A  36      13.851   8.100 -16.777  1.00 62.38           H  
ATOM    537  HB3 ASN A  36      13.749   6.422 -16.300  1.00 62.38           H  
ATOM    538  O   ASN A  36      12.064   5.437 -14.704  1.00 62.38           O  
ATOM    539  CG  ASN A  36      12.620   6.950 -18.037  1.00 62.38           C  
ATOM    540  ND2 ASN A  36      13.517   6.846 -18.987  1.00 62.38           N  
ATOM    541 HD21 ASN A  36      14.496   6.947 -18.760  1.00 62.38           H  
ATOM    542 HD22 ASN A  36      13.192   6.619 -19.916  1.00 62.38           H  
ATOM    543  OD1 ASN A  36      11.440   6.812 -18.308  1.00 62.38           O  
ATOM    544  N   ASN A  37      10.084   6.503 -14.781  1.00 66.18           N  
ATOM    545  H   ASN A  37       9.598   7.362 -14.998  1.00 66.18           H  
ATOM    546  CA  ASN A  37       9.327   5.351 -14.298  1.00 66.18           C  
ATOM    547  HA  ASN A  37       9.751   5.025 -13.349  1.00 66.18           H  
ATOM    548  C   ASN A  37       9.461   4.193 -15.292  1.00 66.18           C  
ATOM    549  CB  ASN A  37       7.847   5.720 -14.097  1.00 66.18           C  
ATOM    550  HB2 ASN A  37       7.467   6.184 -15.008  1.00 66.18           H  
ATOM    551  HB3 ASN A  37       7.277   4.808 -13.924  1.00 66.18           H  
ATOM    552  O   ASN A  37       9.489   4.407 -16.508  1.00 66.18           O  
ATOM    553  CG  ASN A  37       7.599   6.639 -12.916  1.00 66.18           C  
ATOM    554  ND2 ASN A  37       6.456   7.284 -12.878  1.00 66.18           N  
ATOM    555 HD21 ASN A  37       6.302   7.856 -12.060  1.00 66.18           H  
ATOM    556 HD22 ASN A  37       5.749   7.104 -13.576  1.00 66.18           H  
ATOM    557  OD1 ASN A  37       8.398   6.788 -12.011  1.00 66.18           O  
ATOM    558  N   ASP A  38       9.488   2.971 -14.775  1.00 68.64           N  
ATOM    559  H   ASP A  38       9.556   2.843 -13.775  1.00 68.64           H  
ATOM    560  CA  ASP A  38       9.470   1.786 -15.620  1.00 68.64           C  
ATOM    561  HA  ASP A  38      10.266   1.884 -16.358  1.00 68.64           H  
ATOM    562  C   ASP A  38       8.121   1.687 -16.345  1.00 68.64           C  
ATOM    563  CB  ASP A  38       9.746   0.523 -14.799  1.00 68.64           C  
ATOM    564  HB2 ASP A  38       9.689  -0.341 -15.460  1.00 68.64           H  
ATOM    565  HB3 ASP A  38       8.972   0.418 -14.039  1.00 68.64           H  
ATOM    566  O   ASP A  38       7.059   1.784 -15.731  1.00 68.64           O  
ATOM    567  CG  ASP A  38      11.118   0.521 -14.127  1.00 68.64           C  
ATOM    568  OD1 ASP A  38      12.034   1.202 -14.636  1.00 68.64           O  
ATOM    569  OD2 ASP A  38      11.225  -0.198 -13.110  1.00 68.64           O  
ATOM    570  N   ALA A  39       8.144   1.483 -17.661  1.00 63.15           N  
ATOM    571  H   ALA A  39       9.049   1.423 -18.105  1.00 63.15           H  
ATOM    572  CA  ALA A  39       6.958   1.120 -18.430  1.00 63.15           C  
ATOM    573  HA  ALA A  39       6.120   1.743 -18.115  1.00 63.15           H  
ATOM    574  C   ALA A  39       6.553  -0.340 -18.200  1.00 63.15           C  
ATOM    575  CB  ALA A  39       7.234   1.366 -19.917  1.00 63.15           C  
ATOM    576  HB1 ALA A  39       8.200   0.951 -20.203  1.00 63.15           H  
ATOM    577  HB2 ALA A  39       6.447   0.903 -20.513  1.00 63.15           H  
ATOM    578  HB3 ALA A  39       7.207   2.440 -20.101  1.00 63.15           H  
ATOM    579  O   ALA A  39       5.373  -0.680 -18.263  1.00 63.15           O  
ATOM    580  N   TYR A  40       7.541  -1.210 -18.015  1.00 64.44           N  
ATOM    581  H   TYR A  40       8.483  -0.850 -17.967  1.00 64.44           H  
ATOM    582  CA  TYR A  40       7.392  -2.629 -17.723  1.00 64.44           C  
ATOM    583  HA  TYR A  40       6.667  -2.769 -16.921  1.00 64.44           H  
ATOM    584  C   TYR A  40       8.739  -3.168 -17.254  1.00 64.44           C  
ATOM    585  CB  TYR A  40       6.911  -3.381 -18.974  1.00 64.44           C  
ATOM    586  HB2 TYR A  40       6.845  -4.445 -18.751  1.00 64.44           H  
ATOM    587  HB3 TYR A  40       5.899  -3.056 -19.214  1.00 64.44           H  
ATOM    588  O   TYR A  40       9.743  -2.459 -17.320  1.00 64.44           O  
ATOM    589  CG  TYR A  40       7.771  -3.261 -20.209  1.00 64.44           C  
ATOM    590  CD1 TYR A  40       7.475  -2.280 -21.171  1.00 64.44           C  
ATOM    591  HD1 TYR A  40       6.697  -1.557 -20.976  1.00 64.44           H  
ATOM    592  CD2 TYR A  40       8.795  -4.198 -20.441  1.00 64.44           C  
ATOM    593  HD2 TYR A  40       9.022  -4.948 -19.697  1.00 64.44           H  
ATOM    594  CE1 TYR A  40       8.175  -2.269 -22.390  1.00 64.44           C  
ATOM    595  HE1 TYR A  40       7.947  -1.544 -23.157  1.00 64.44           H  
ATOM    596  CE2 TYR A  40       9.490  -4.190 -21.661  1.00 64.44           C  
ATOM    597  HE2 TYR A  40      10.253  -4.926 -21.866  1.00 64.44           H  
ATOM    598  OH  TYR A  40       9.799  -3.260 -23.830  1.00 64.44           O  
ATOM    599  HH  TYR A  40      10.506  -3.908 -23.856  1.00 64.44           H  
ATOM    600  CZ  TYR A  40       9.177  -3.227 -22.633  1.00 64.44           C  
ATOM    601  N   ALA A  41       8.777  -4.422 -16.827  1.00 67.34           N  
ATOM    602  H   ALA A  41       7.929  -4.970 -16.804  1.00 67.34           H  
ATOM    603  CA  ALA A  41      10.030  -5.077 -16.501  1.00 67.34           C  
ATOM    604  HA  ALA A  41      10.846  -4.369 -16.643  1.00 67.34           H  
ATOM    605  C   ALA A  41      10.317  -6.257 -17.433  1.00 67.34           C  
ATOM    606  CB  ALA A  41      10.011  -5.428 -15.025  1.00 67.34           C  
ATOM    607  HB1 ALA A  41       9.873  -4.524 -14.432  1.00 67.34           H  
ATOM    608  HB2 ALA A  41       9.188  -6.116 -14.830  1.00 67.34           H  
ATOM    609  HB3 ALA A  41      10.971  -5.870 -14.758  1.00 67.34           H  
ATOM    610  O   ALA A  41       9.399  -6.832 -18.029  1.00 67.34           O  
ATOM    611  N   VAL A  42      11.597  -6.587 -17.588  1.00 68.36           N  
ATOM    612  H   VAL A  42      12.288  -6.051 -17.082  1.00 68.36           H  
ATOM    613  CA  VAL A  42      12.066  -7.729 -18.377  1.00 68.36           C  
ATOM    614  HA  VAL A  42      11.186  -8.295 -18.681  1.00 68.36           H  
ATOM    615  C   VAL A  42      12.911  -8.667 -17.537  1.00 68.36           C  
ATOM    616  CB  VAL A  42      12.808  -7.336 -19.667  1.00 68.36           C  
ATOM    617  HB  VAL A  42      13.267  -8.233 -20.084  1.00 68.36           H  
ATOM    618  O   VAL A  42      13.764  -8.224 -16.771  1.00 68.36           O  
ATOM    619  CG1 VAL A  42      11.829  -6.796 -20.709  1.00 68.36           C  
ATOM    620 HG11 VAL A  42      11.218  -6.021 -20.247  1.00 68.36           H  
ATOM    621 HG12 VAL A  42      11.190  -7.610 -21.052  1.00 68.36           H  
ATOM    622 HG13 VAL A  42      12.376  -6.385 -21.558  1.00 68.36           H  
ATOM    623  CG2 VAL A  42      13.922  -6.319 -19.429  1.00 68.36           C  
ATOM    624 HG21 VAL A  42      14.423  -6.085 -20.369  1.00 68.36           H  
ATOM    625 HG22 VAL A  42      13.525  -5.411 -18.975  1.00 68.36           H  
ATOM    626 HG23 VAL A  42      14.659  -6.760 -18.758  1.00 68.36           H  
ATOM    627  N   LEU A  43      12.689  -9.966 -17.718  1.00 67.00           N  
ATOM    628  H   LEU A  43      11.949 -10.237 -18.350  1.00 67.00           H  
ATOM    629  CA  LEU A  43      13.627 -10.995 -17.282  1.00 67.00           C  
ATOM    630  HA  LEU A  43      14.147 -10.658 -16.386  1.00 67.00           H  
ATOM    631  C   LEU A  43      14.657 -11.192 -18.391  1.00 67.00           C  
ATOM    632  CB  LEU A  43      12.875 -12.294 -16.953  1.00 67.00           C  
ATOM    633  HB2 LEU A  43      12.267 -12.570 -17.815  1.00 67.00           H  
ATOM    634  HB3 LEU A  43      13.599 -13.091 -16.787  1.00 67.00           H  
ATOM    635  O   LEU A  43      14.275 -11.460 -19.527  1.00 67.00           O  
ATOM    636  CG  LEU A  43      11.970 -12.182 -15.712  1.00 67.00           C  
ATOM    637  HG  LEU A  43      11.328 -11.306 -15.801  1.00 67.00           H  
ATOM    638  CD1 LEU A  43      11.079 -13.418 -15.616  1.00 67.00           C  
ATOM    639 HD11 LEU A  43      10.452 -13.495 -16.505  1.00 67.00           H  
ATOM    640 HD12 LEU A  43      11.687 -14.317 -15.523  1.00 67.00           H  
ATOM    641 HD13 LEU A  43      10.433 -13.339 -14.742  1.00 67.00           H  
ATOM    642  CD2 LEU A  43      12.776 -12.077 -14.415  1.00 67.00           C  
ATOM    643 HD21 LEU A  43      13.415 -11.194 -14.425  1.00 67.00           H  
ATOM    644 HD22 LEU A  43      13.391 -12.968 -14.288  1.00 67.00           H  
ATOM    645 HD23 LEU A  43      12.093 -12.000 -13.570  1.00 67.00           H  
ATOM    646  N   VAL A  44      15.944 -11.038 -18.088  1.00 62.69           N  
ATOM    647  H   VAL A  44      16.181 -10.731 -17.156  1.00 62.69           H  
ATOM    648  CA  VAL A  44      17.017 -11.206 -19.080  1.00 62.69           C  
ATOM    649  HA  VAL A  44      16.592 -11.599 -20.003  1.00 62.69           H  
ATOM    650  C   VAL A  44      18.033 -12.208 -18.572  1.00 62.69           C  
ATOM    651  CB  VAL A  44      17.718  -9.878 -19.426  1.00 62.69           C  
ATOM    652  HB  VAL A  44      18.320  -9.547 -18.580  1.00 62.69           H  
ATOM    653  O   VAL A  44      18.589 -12.023 -17.496  1.00 62.69           O  
ATOM    654  CG1 VAL A  44      18.628 -10.062 -20.649  1.00 62.69           C  
ATOM    655 HG11 VAL A  44      18.023 -10.231 -21.540  1.00 62.69           H  
ATOM    656 HG12 VAL A  44      19.300 -10.911 -20.521  1.00 62.69           H  
ATOM    657 HG13 VAL A  44      19.233  -9.165 -20.783  1.00 62.69           H  
ATOM    658  CG2 VAL A  44      16.717  -8.771 -19.778  1.00 62.69           C  
ATOM    659 HG21 VAL A  44      17.251  -7.885 -20.120  1.00 62.69           H  
ATOM    660 HG22 VAL A  44      16.149  -8.506 -18.886  1.00 62.69           H  
ATOM    661 HG23 VAL A  44      16.033  -9.111 -20.555  1.00 62.69           H  
ATOM    662  N   VAL A  45      18.318 -13.238 -19.370  1.00 63.25           N  
ATOM    663  H   VAL A  45      17.799 -13.333 -20.231  1.00 63.25           H  
ATOM    664  CA  VAL A  45      19.446 -14.143 -19.125  1.00 63.25           C  
ATOM    665  HA  VAL A  45      19.630 -14.173 -18.051  1.00 63.25           H  
ATOM    666  C   VAL A  45      20.690 -13.588 -19.817  1.00 63.25           C  
ATOM    667  CB  VAL A  45      19.136 -15.588 -19.545  1.00 63.25           C  
ATOM    668  HB  VAL A  45      18.960 -15.631 -20.619  1.00 63.25           H  
ATOM    669  O   VAL A  45      20.780 -13.612 -21.046  1.00 63.25           O  
ATOM    670  CG1 VAL A  45      20.308 -16.517 -19.193  1.00 63.25           C  
ATOM    671 HG11 VAL A  45      20.053 -17.545 -19.449  1.00 63.25           H  
ATOM    672 HG12 VAL A  45      21.199 -16.225 -19.749  1.00 63.25           H  
ATOM    673 HG13 VAL A  45      20.509 -16.454 -18.123  1.00 63.25           H  
ATOM    674  CG2 VAL A  45      17.891 -16.111 -18.817  1.00 63.25           C  
ATOM    675 HG21 VAL A  45      17.007 -15.555 -19.131  1.00 63.25           H  
ATOM    676 HG22 VAL A  45      17.731 -17.165 -19.043  1.00 63.25           H  
ATOM    677 HG23 VAL A  45      18.013 -15.996 -17.740  1.00 63.25           H  
ATOM    678  N   ILE A  46      21.642 -13.100 -19.025  1.00 64.00           N  
ATOM    679  H   ILE A  46      21.457 -13.092 -18.032  1.00 64.00           H  
ATOM    680  CA  ILE A  46      22.897 -12.484 -19.483  1.00 64.00           C  
ATOM    681  HA  ILE A  46      22.905 -12.448 -20.572  1.00 64.00           H  
ATOM    682  C   ILE A  46      24.106 -13.304 -19.052  1.00 64.00           C  
ATOM    683  CB  ILE A  46      23.028 -11.037 -18.966  1.00 64.00           C  
ATOM    684  HB  ILE A  46      23.971 -10.631 -19.331  1.00 64.00           H  
ATOM    685  O   ILE A  46      24.047 -14.030 -18.059  1.00 64.00           O  
ATOM    686  CG1 ILE A  46      23.034 -10.988 -17.421  1.00 64.00           C  
ATOM    687 HG12 ILE A  46      23.785 -11.678 -17.035  1.00 64.00           H  
ATOM    688 HG13 ILE A  46      22.062 -11.292 -17.032  1.00 64.00           H  
ATOM    689  CG2 ILE A  46      21.893 -10.189 -19.552  1.00 64.00           C  
ATOM    690 HG21 ILE A  46      20.951 -10.474 -19.084  1.00 64.00           H  
ATOM    691 HG22 ILE A  46      22.053  -9.132 -19.341  1.00 64.00           H  
ATOM    692 HG23 ILE A  46      21.833 -10.327 -20.632  1.00 64.00           H  
ATOM    693  CD1 ILE A  46      23.366  -9.619 -16.845  1.00 64.00           C  
ATOM    694 HD11 ILE A  46      23.531  -9.726 -15.773  1.00 64.00           H  
ATOM    695 HD12 ILE A  46      22.528  -8.942 -17.010  1.00 64.00           H  
ATOM    696 HD13 ILE A  46      24.282  -9.234 -17.294  1.00 64.00           H  
ATOM    697  N   ILE A  47      25.224 -13.159 -19.764  1.00 61.70           N  
ATOM    698  H   ILE A  47      25.213 -12.551 -20.570  1.00 61.70           H  
ATOM    699  CA  ILE A  47      26.513 -13.694 -19.323  1.00 61.70           C  
ATOM    700  HA  ILE A  47      26.339 -14.451 -18.558  1.00 61.70           H  
ATOM    701  C   ILE A  47      27.326 -12.574 -18.674  1.00 61.70           C  
ATOM    702  CB  ILE A  47      27.241 -14.407 -20.476  1.00 61.70           C  
ATOM    703  HB  ILE A  47      27.344 -13.722 -21.317  1.00 61.70           H  
ATOM    704  O   ILE A  47      27.790 -11.662 -19.355  1.00 61.70           O  
ATOM    705  CG1 ILE A  47      26.408 -15.638 -20.913  1.00 61.70           C  
ATOM    706 HG12 ILE A  47      26.203 -16.261 -20.043  1.00 61.70           H  
ATOM    707 HG13 ILE A  47      25.454 -15.289 -21.308  1.00 61.70           H  
ATOM    708  CG2 ILE A  47      28.642 -14.824 -20.011  1.00 61.70           C  
ATOM    709 HG21 ILE A  47      29.230 -13.954 -19.718  1.00 61.70           H  
ATOM    710 HG22 ILE A  47      28.553 -15.512 -19.170  1.00 61.70           H  
ATOM    711 HG23 ILE A  47      29.164 -15.283 -20.851  1.00 61.70           H  
ATOM    712  CD1 ILE A  47      27.045 -16.523 -21.991  1.00 61.70           C  
ATOM    713 HD11 ILE A  47      27.353 -15.917 -22.843  1.00 61.70           H  
ATOM    714 HD12 ILE A  47      26.313 -17.257 -22.330  1.00 61.70           H  
ATOM    715 HD13 ILE A  47      27.905 -17.057 -21.588  1.00 61.70           H  
ATOM    716  N   VAL A  48      27.536 -12.666 -17.360  1.00 60.65           N  
ATOM    717  H   VAL A  48      27.110 -13.433 -16.861  1.00 60.65           H  
ATOM    718  CA  VAL A  48      28.412 -11.736 -16.631  1.00 60.65           C  
ATOM    719  HA  VAL A  48      28.475 -10.806 -17.196  1.00 60.65           H  
ATOM    720  C   VAL A  48      29.815 -12.333 -16.541  1.00 60.65           C  
ATOM    721  CB  VAL A  48      27.855 -11.369 -15.241  1.00 60.65           C  
ATOM    722  HB  VAL A  48      27.912 -12.240 -14.587  1.00 60.65           H  
ATOM    723  O   VAL A  48      29.987 -13.467 -16.089  1.00 60.65           O  
ATOM    724  CG1 VAL A  48      28.666 -10.225 -14.615  1.00 60.65           C  
ATOM    725 HG11 VAL A  48      28.249  -9.969 -13.641  1.00 60.65           H  
ATOM    726 HG12 VAL A  48      28.622  -9.344 -15.255  1.00 60.65           H  
ATOM    727 HG13 VAL A  48      29.706 -10.522 -14.481  1.00 60.65           H  
ATOM    728  CG2 VAL A  48      26.391 -10.919 -15.314  1.00 60.65           C  
ATOM    729 HG21 VAL A  48      26.287 -10.091 -16.015  1.00 60.65           H  
ATOM    730 HG22 VAL A  48      25.754 -11.743 -15.638  1.00 60.65           H  
ATOM    731 HG23 VAL A  48      26.042 -10.591 -14.334  1.00 60.65           H  
ATOM    732  N   GLU A  49      30.829 -11.573 -16.956  1.00 60.42           N  
ATOM    733  H   GLU A  49      30.623 -10.662 -17.340  1.00 60.42           H  
ATOM    734  CA  GLU A  49      32.239 -11.936 -16.789  1.00 60.42           C  
ATOM    735  HA  GLU A  49      32.348 -13.014 -16.915  1.00 60.42           H  
ATOM    736  C   GLU A  49      32.678 -11.570 -15.362  1.00 60.42           C  
ATOM    737  CB  GLU A  49      33.114 -11.243 -17.857  1.00 60.42           C  
ATOM    738  HB2 GLU A  49      33.040 -10.162 -17.737  1.00 60.42           H  
ATOM    739  HB3 GLU A  49      34.152 -11.538 -17.700  1.00 60.42           H  
ATOM    740  O   GLU A  49      32.843 -10.394 -15.037  1.00 60.42           O  
ATOM    741  CG  GLU A  49      32.700 -11.617 -19.292  1.00 60.42           C  
ATOM    742  HG2 GLU A  49      31.685 -11.259 -19.466  1.00 60.42           H  
ATOM    743  HG3 GLU A  49      32.673 -12.703 -19.387  1.00 60.42           H  
ATOM    744  CD  GLU A  49      33.602 -11.010 -20.381  1.00 60.42           C  
ATOM    745  OE1 GLU A  49      33.892 -11.721 -21.366  1.00 60.42           O  
ATOM    746  OE2 GLU A  49      33.880  -9.789 -20.332  1.00 60.42           O  
ATOM    747  N   LYS A  50      32.839 -12.561 -14.474  1.00 45.92           N  
ATOM    748  H   LYS A  50      32.621 -13.504 -14.763  1.00 45.92           H  
ATOM    749  CA  LYS A  50      33.268 -12.315 -13.086  1.00 45.92           C  
ATOM    750  HA  LYS A  50      33.192 -11.244 -12.900  1.00 45.92           H  
ATOM    751  C   LYS A  50      34.735 -12.703 -12.876  1.00 45.92           C  
ATOM    752  CB  LYS A  50      32.300 -13.000 -12.103  1.00 45.92           C  
ATOM    753  HB2 LYS A  50      31.283 -12.892 -12.480  1.00 45.92           H  
ATOM    754  HB3 LYS A  50      32.530 -14.064 -12.040  1.00 45.92           H  
ATOM    755  O   LYS A  50      35.088 -13.875 -12.960  1.00 45.92           O  
ATOM    756  CG  LYS A  50      32.363 -12.356 -10.706  1.00 45.92           C  
ATOM    757  HG2 LYS A  50      32.106 -11.301 -10.793  1.00 45.92           H  
ATOM    758  HG3 LYS A  50      33.377 -12.438 -10.316  1.00 45.92           H  
ATOM    759  CD  LYS A  50      31.392 -13.028  -9.722  1.00 45.92           C  
ATOM    760  HD2 LYS A  50      30.384 -12.985 -10.132  1.00 45.92           H  
ATOM    761  HD3 LYS A  50      31.684 -14.070  -9.593  1.00 45.92           H  
ATOM    762  CE  LYS A  50      31.432 -12.298  -8.370  1.00 45.92           C  
ATOM    763  HE2 LYS A  50      32.462 -12.290  -8.012  1.00 45.92           H  
ATOM    764  HE3 LYS A  50      31.130 -11.263  -8.530  1.00 45.92           H  
ATOM    765  NZ  LYS A  50      30.549 -12.936  -7.360  1.00 45.92           N  
ATOM    766  HZ1 LYS A  50      30.833 -13.890  -7.189  1.00 45.92           H  
ATOM    767  HZ2 LYS A  50      29.590 -12.926  -7.676  1.00 45.92           H  
ATOM    768  HZ3 LYS A  50      30.597 -12.431  -6.487  1.00 45.92           H  
ATOM    769  N   GLY A  51      35.564 -11.726 -12.503  1.00 53.86           N  
ATOM    770  H   GLY A  51      35.221 -10.779 -12.584  1.00 53.86           H  
ATOM    771  CA  GLY A  51      36.952 -11.931 -12.066  1.00 53.86           C  
ATOM    772  HA2 GLY A  51      36.996 -12.825 -11.444  1.00 53.86           H  
ATOM    773  HA3 GLY A  51      37.249 -11.081 -11.451  1.00 53.86           H  
ATOM    774  C   GLY A  51      37.986 -12.086 -13.193  1.00 53.86           C  
ATOM    775  O   GLY A  51      37.663 -12.048 -14.373  1.00 53.86           O  
ATOM    776  N   LYS A  52      39.264 -12.254 -12.810  1.00 56.68           N  
ATOM    777  H   LYS A  52      39.453 -12.252 -11.818  1.00 56.68           H  
ATOM    778  CA  LYS A  52      40.417 -12.334 -13.739  1.00 56.68           C  
ATOM    779  HA  LYS A  52      40.375 -11.486 -14.423  1.00 56.68           H  
ATOM    780  C   LYS A  52      40.411 -13.574 -14.646  1.00 56.68           C  
ATOM    781  CB  LYS A  52      41.746 -12.283 -12.958  1.00 56.68           C  
ATOM    782  HB2 LYS A  52      42.553 -12.527 -13.649  1.00 56.68           H  
ATOM    783  HB3 LYS A  52      41.736 -13.041 -12.175  1.00 56.68           H  
ATOM    784  O   LYS A  52      41.013 -13.548 -15.711  1.00 56.68           O  
ATOM    785  CG  LYS A  52      42.059 -10.909 -12.343  1.00 56.68           C  
ATOM    786  HG2 LYS A  52      42.037 -10.154 -13.129  1.00 56.68           H  
ATOM    787  HG3 LYS A  52      41.304 -10.662 -11.597  1.00 56.68           H  
ATOM    788  CD  LYS A  52      43.449 -10.909 -11.683  1.00 56.68           C  
ATOM    789  HD2 LYS A  52      43.464 -11.644 -10.878  1.00 56.68           H  
ATOM    790  HD3 LYS A  52      44.195 -11.185 -12.429  1.00 56.68           H  
ATOM    791  CE  LYS A  52      43.788  -9.520 -11.121  1.00 56.68           C  
ATOM    792  HE2 LYS A  52      43.030  -9.245 -10.387  1.00 56.68           H  
ATOM    793  HE3 LYS A  52      43.734  -8.797 -11.935  1.00 56.68           H  
ATOM    794  NZ  LYS A  52      45.139  -9.478 -10.499  1.00 56.68           N  
ATOM    795  HZ1 LYS A  52      45.852  -9.710 -11.176  1.00 56.68           H  
ATOM    796  HZ2 LYS A  52      45.206 -10.122  -9.724  1.00 56.68           H  
ATOM    797  HZ3 LYS A  52      45.338  -8.551 -10.153  1.00 56.68           H  
ATOM    798  N   LYS A  53      39.758 -14.661 -14.225  1.00 53.25           N  
ATOM    799  H   LYS A  53      39.224 -14.568 -13.373  1.00 53.25           H  
ATOM    800  CA  LYS A  53      39.461 -15.823 -15.073  1.00 53.25           C  
ATOM    801  HA  LYS A  53      40.071 -15.808 -15.976  1.00 53.25           H  
ATOM    802  C   LYS A  53      38.005 -15.676 -15.485  1.00 53.25           C  
ATOM    803  CB  LYS A  53      39.715 -17.142 -14.317  1.00 53.25           C  
ATOM    804  HB2 LYS A  53      39.229 -17.104 -13.342  1.00 53.25           H  
ATOM    805  HB3 LYS A  53      39.263 -17.953 -14.889  1.00 53.25           H  
ATOM    806  O   LYS A  53      37.144 -15.868 -14.637  1.00 53.25           O  
ATOM    807  CG  LYS A  53      41.210 -17.451 -14.139  1.00 53.25           C  
ATOM    808  HG2 LYS A  53      41.675 -16.667 -13.542  1.00 53.25           H  
ATOM    809  HG3 LYS A  53      41.687 -17.475 -15.119  1.00 53.25           H  
ATOM    810  CD  LYS A  53      41.417 -18.808 -13.444  1.00 53.25           C  
ATOM    811  HD2 LYS A  53      40.981 -18.768 -12.446  1.00 53.25           H  
ATOM    812  HD3 LYS A  53      40.912 -19.582 -14.022  1.00 53.25           H  
ATOM    813  CE  LYS A  53      42.914 -19.142 -13.345  1.00 53.25           C  
ATOM    814  HE2 LYS A  53      43.412 -18.353 -12.783  1.00 53.25           H  
ATOM    815  HE3 LYS A  53      43.332 -19.144 -14.352  1.00 53.25           H  
ATOM    816  NZ  LYS A  53      43.153 -20.460 -12.698  1.00 53.25           N  
ATOM    817  HZ1 LYS A  53      42.788 -20.478 -11.756  1.00 53.25           H  
ATOM    818  HZ2 LYS A  53      44.142 -20.659 -12.654  1.00 53.25           H  
ATOM    819  HZ3 LYS A  53      42.717 -21.203 -13.225  1.00 53.25           H  
ATOM    820  N   ILE A  54      37.761 -15.287 -16.735  1.00 54.85           N  
ATOM    821  H   ILE A  54      38.554 -15.110 -17.335  1.00 54.85           H  
ATOM    822  CA  ILE A  54      36.431 -15.028 -17.302  1.00 54.85           C  
ATOM    823  HA  ILE A  54      35.950 -14.233 -16.732  1.00 54.85           H  
ATOM    824  C   ILE A  54      35.581 -16.300 -17.173  1.00 54.85           C  
ATOM    825  CB  ILE A  54      36.572 -14.559 -18.775  1.00 54.85           C  
ATOM    826  HB  ILE A  54      37.097 -15.334 -19.334  1.00 54.85           H  
ATOM    827  O   ILE A  54      35.590 -17.169 -18.041  1.00 54.85           O  
ATOM    828  CG1 ILE A  54      37.387 -13.246 -18.871  1.00 54.85           C  
ATOM    829 HG12 ILE A  54      38.275 -13.303 -18.241  1.00 54.85           H  
ATOM    830 HG13 ILE A  54      36.782 -12.415 -18.508  1.00 54.85           H  
ATOM    831  CG2 ILE A  54      35.189 -14.349 -19.418  1.00 54.85           C  
ATOM    832 HG21 ILE A  54      34.649 -13.581 -18.862  1.00 54.85           H  
ATOM    833 HG22 ILE A  54      34.603 -15.268 -19.420  1.00 54.85           H  
ATOM    834 HG23 ILE A  54      35.286 -14.024 -20.454  1.00 54.85           H  
ATOM    835  CD1 ILE A  54      37.874 -12.928 -20.290  1.00 54.85           C  
ATOM    836 HD11 ILE A  54      38.481 -13.751 -20.668  1.00 54.85           H  
ATOM    837 HD12 ILE A  54      37.032 -12.754 -20.960  1.00 54.85           H  
ATOM    838 HD13 ILE A  54      38.483 -12.024 -20.264  1.00 54.85           H  
ATOM    839  N   GLN A  55      34.879 -16.451 -16.055  1.00 53.95           N  
ATOM    840  H   GLN A  55      35.012 -15.786 -15.307  1.00 53.95           H  
ATOM    841  CA  GLN A  55      33.856 -17.472 -15.905  1.00 53.95           C  
ATOM    842  HA  GLN A  55      34.069 -18.313 -16.565  1.00 53.95           H  
ATOM    843  C   GLN A  55      32.548 -16.842 -16.356  1.00 53.95           C  
ATOM    844  CB  GLN A  55      33.805 -18.023 -14.477  1.00 53.95           C  
ATOM    845  HB2 GLN A  55      33.755 -17.203 -13.760  1.00 53.95           H  
ATOM    846  HB3 GLN A  55      32.903 -18.626 -14.379  1.00 53.95           H  
ATOM    847  O   GLN A  55      32.020 -15.940 -15.706  1.00 53.95           O  
ATOM    848  CG  GLN A  55      35.027 -18.908 -14.181  1.00 53.95           C  
ATOM    849  HG2 GLN A  55      35.925 -18.291 -14.197  1.00 53.95           H  
ATOM    850  HG3 GLN A  55      35.121 -19.672 -14.952  1.00 53.95           H  
ATOM    851  CD  GLN A  55      34.934 -19.611 -12.831  1.00 53.95           C  
ATOM    852  NE2 GLN A  55      36.044 -20.030 -12.264  1.00 53.95           N  
ATOM    853 HE21 GLN A  55      36.931 -19.929 -12.735  1.00 53.95           H  
ATOM    854 HE22 GLN A  55      35.915 -20.537 -11.400  1.00 53.95           H  
ATOM    855  OE1 GLN A  55      33.881 -19.814 -12.257  1.00 53.95           O  
ATOM    856  N   LYS A  56      32.069 -17.302 -17.511  1.00 61.78           N  
ATOM    857  H   LYS A  56      32.604 -18.014 -17.987  1.00 61.78           H  
ATOM    858  CA  LYS A  56      30.788 -16.920 -18.091  1.00 61.78           C  
ATOM    859  HA  LYS A  56      30.671 -15.837 -18.057  1.00 61.78           H  
ATOM    860  C   LYS A  56      29.667 -17.550 -17.262  1.00 61.78           C  
ATOM    861  CB  LYS A  56      30.756 -17.402 -19.556  1.00 61.78           C  
ATOM    862  HB2 LYS A  56      29.731 -17.344 -19.921  1.00 61.78           H  
ATOM    863  HB3 LYS A  56      31.047 -18.452 -19.604  1.00 61.78           H  
ATOM    864  O   LYS A  56      29.455 -18.757 -17.351  1.00 61.78           O  
ATOM    865  CG  LYS A  56      31.679 -16.581 -20.477  1.00 61.78           C  
ATOM    866  HG2 LYS A  56      31.510 -15.519 -20.297  1.00 61.78           H  
ATOM    867  HG3 LYS A  56      32.721 -16.808 -20.253  1.00 61.78           H  
ATOM    868  CD  LYS A  56      31.393 -16.890 -21.957  1.00 61.78           C  
ATOM    869  HD2 LYS A  56      30.324 -16.769 -22.135  1.00 61.78           H  
ATOM    870  HD3 LYS A  56      31.662 -17.922 -22.178  1.00 61.78           H  
ATOM    871  CE  LYS A  56      32.157 -15.941 -22.892  1.00 61.78           C  
ATOM    872  HE2 LYS A  56      33.177 -16.305 -23.020  1.00 61.78           H  
ATOM    873  HE3 LYS A  56      32.213 -14.960 -22.419  1.00 61.78           H  
ATOM    874  NZ  LYS A  56      31.467 -15.798 -24.206  1.00 61.78           N  
ATOM    875  HZ1 LYS A  56      31.967 -15.168 -24.815  1.00 61.78           H  
ATOM    876  HZ2 LYS A  56      30.553 -15.383 -24.098  1.00 61.78           H  
ATOM    877  HZ3 LYS A  56      31.342 -16.683 -24.676  1.00 61.78           H  
ATOM    878  N   LYS A  57      28.961 -16.760 -16.448  1.00 64.14           N  
ATOM    879  H   LYS A  57      29.230 -15.789 -16.373  1.00 64.14           H  
ATOM    880  CA  LYS A  57      27.779 -17.228 -15.705  1.00 64.14           C  
ATOM    881  HA  LYS A  57      27.708 -18.312 -15.795  1.00 64.14           H  
ATOM    882  C   LYS A  57      26.514 -16.637 -16.312  1.00 64.14           C  
ATOM    883  CB  LYS A  57      27.915 -16.900 -14.207  1.00 64.14           C  
ATOM    884  HB2 LYS A  57      27.956 -15.819 -14.070  1.00 64.14           H  
ATOM    885  HB3 LYS A  57      28.841 -17.337 -13.832  1.00 64.14           H  
ATOM    886  O   LYS A  57      26.415 -15.419 -16.415  1.00 64.14           O  
ATOM    887  CG  LYS A  57      26.727 -17.476 -13.417  1.00 64.14           C  
ATOM    888  HG2 LYS A  57      25.812 -16.999 -13.768  1.00 64.14           H  
ATOM    889  HG3 LYS A  57      26.659 -18.546 -13.609  1.00 64.14           H  
ATOM    890  CD  LYS A  57      26.818 -17.245 -11.905  1.00 64.14           C  
ATOM    891  HD2 LYS A  57      26.865 -16.174 -11.708  1.00 64.14           H  
ATOM    892  HD3 LYS A  57      27.709 -17.737 -11.515  1.00 64.14           H  
ATOM    893  CE  LYS A  57      25.553 -17.846 -11.273  1.00 64.14           C  
ATOM    894  HE2 LYS A  57      25.513 -18.906 -11.521  1.00 64.14           H  
ATOM    895  HE3 LYS A  57      24.684 -17.381 -11.739  1.00 64.14           H  
ATOM    896  NZ  LYS A  57      25.495 -17.667  -9.801  1.00 64.14           N  
ATOM    897  HZ1 LYS A  57      24.643 -18.082  -9.452  1.00 64.14           H  
ATOM    898  HZ2 LYS A  57      26.273 -18.127  -9.351  1.00 64.14           H  
ATOM    899  HZ3 LYS A  57      25.478 -16.685  -9.564  1.00 64.14           H  
ATOM    900  N   SER A  58      25.549 -17.497 -16.642  1.00 68.72           N  
ATOM    901  H   SER A  58      25.728 -18.488 -16.572  1.00 68.72           H  
ATOM    902  CA  SER A  58      24.182 -17.072 -16.942  1.00 68.72           C  
ATOM    903  HA  SER A  58      24.225 -16.266 -17.674  1.00 68.72           H  
ATOM    904  C   SER A  58      23.504 -16.554 -15.672  1.00 68.72           C  
ATOM    905  CB  SER A  58      23.370 -18.205 -17.572  1.00 68.72           C  
ATOM    906  HB2 SER A  58      22.333 -17.887 -17.685  1.00 68.72           H  
ATOM    907  HB3 SER A  58      23.400 -19.087 -16.933  1.00 68.72           H  
ATOM    908  O   SER A  58      23.421 -17.274 -14.675  1.00 68.72           O  
ATOM    909  OG  SER A  58      23.907 -18.510 -18.848  1.00 68.72           O  
ATOM    910  HG  SER A  58      23.950 -17.695 -19.353  1.00 68.72           H  
ATOM    911  N   VAL A  59      23.052 -15.305 -15.699  1.00 69.22           N  
ATOM    912  H   VAL A  59      23.211 -14.755 -16.531  1.00 69.22           H  
ATOM    913  CA  VAL A  59      22.296 -14.661 -14.619  1.00 69.22           C  
ATOM    914  HA  VAL A  59      22.080 -15.385 -13.833  1.00 69.22           H  
ATOM    915  C   VAL A  59      20.976 -14.178 -15.194  1.00 69.22           C  
ATOM    916  CB  VAL A  59      23.084 -13.488 -13.999  1.00 69.22           C  
ATOM    917  HB  VAL A  59      23.275 -12.734 -14.763  1.00 69.22           H  
ATOM    918  O   VAL A  59      20.979 -13.575 -16.262  1.00 69.22           O  
ATOM    919  CG1 VAL A  59      22.311 -12.835 -12.846  1.00 69.22           C  
ATOM    920 HG11 VAL A  59      22.055 -13.571 -12.083  1.00 69.22           H  
ATOM    921 HG12 VAL A  59      21.397 -12.376 -13.222  1.00 69.22           H  
ATOM    922 HG13 VAL A  59      22.907 -12.036 -12.405  1.00 69.22           H  
ATOM    923  CG2 VAL A  59      24.436 -13.962 -13.440  1.00 69.22           C  
ATOM    924 HG21 VAL A  59      25.062 -14.327 -14.254  1.00 69.22           H  
ATOM    925 HG22 VAL A  59      24.948 -13.122 -12.971  1.00 69.22           H  
ATOM    926 HG23 VAL A  59      24.278 -14.758 -12.712  1.00 69.22           H  
ATOM    927  N   THR A  60      19.873 -14.450 -14.499  1.00 75.10           N  
ATOM    928  H   THR A  60      19.938 -14.983 -13.644  1.00 75.10           H  
ATOM    929  CA  THR A  60      18.579 -13.830 -14.789  1.00 75.10           C  
ATOM    930  HA  THR A  60      18.513 -13.631 -15.859  1.00 75.10           H  
ATOM    931  C   THR A  60      18.493 -12.523 -14.016  1.00 75.10           C  
ATOM    932  CB  THR A  60      17.396 -14.741 -14.438  1.00 75.10           C  
ATOM    933  HB  THR A  60      17.326 -14.855 -13.356  1.00 75.10           H  
ATOM    934  O   THR A  60      18.589 -12.531 -12.789  1.00 75.10           O  
ATOM    935  CG2 THR A  60      16.080 -14.190 -14.986  1.00 75.10           C  
ATOM    936 HG21 THR A  60      16.116 -14.149 -16.074  1.00 75.10           H  
ATOM    937 HG22 THR A  60      15.254 -14.830 -14.674  1.00 75.10           H  
ATOM    938 HG23 THR A  60      15.903 -13.184 -14.603  1.00 75.10           H  
ATOM    939  OG1 THR A  60      17.579 -16.010 -15.025  1.00 75.10           O  
ATOM    940  HG1 THR A  60      16.814 -16.537 -14.781  1.00 75.10           H  
ATOM    941  N   GLU A  61      18.331 -11.406 -14.714  1.00 78.61           N  
ATOM    942  H   GLU A  61      18.333 -11.460 -15.722  1.00 78.61           H  
ATOM    943  CA  GLU A  61      18.105 -10.098 -14.101  1.00 78.61           C  
ATOM    944  HA  GLU A  61      18.226 -10.180 -13.021  1.00 78.61           H  
ATOM    945  C   GLU A  61      16.679  -9.630 -14.351  1.00 78.61           C  
ATOM    946  CB  GLU A  61      19.121  -9.055 -14.586  1.00 78.61           C  
ATOM    947  HB2 GLU A  61      19.092  -8.979 -15.673  1.00 78.61           H  
ATOM    948  HB3 GLU A  61      18.840  -8.094 -14.156  1.00 78.61           H  
ATOM    949  O   GLU A  61      16.125  -9.848 -15.427  1.00 78.61           O  
ATOM    950  CG  GLU A  61      20.542  -9.408 -14.121  1.00 78.61           C  
ATOM    951  HG2 GLU A  61      20.898 -10.265 -14.693  1.00 78.61           H  
ATOM    952  HG3 GLU A  61      20.499  -9.704 -13.073  1.00 78.61           H  
ATOM    953  CD  GLU A  61      21.555  -8.257 -14.252  1.00 78.61           C  
ATOM    954  OE1 GLU A  61      22.690  -8.462 -13.764  1.00 78.61           O  
ATOM    955  OE2 GLU A  61      21.223  -7.189 -14.818  1.00 78.61           O  
ATOM    956  N   PHE A  62      16.101  -8.976 -13.346  1.00 79.53           N  
ATOM    957  H   PHE A  62      16.639  -8.807 -12.508  1.00 79.53           H  
ATOM    958  CA  PHE A  62      14.802  -8.330 -13.428  1.00 79.53           C  
ATOM    959  HA  PHE A  62      14.253  -8.720 -14.285  1.00 79.53           H  
ATOM    960  C   PHE A  62      15.015  -6.828 -13.638  1.00 79.53           C  
ATOM    961  CB  PHE A  62      14.016  -8.669 -12.158  1.00 79.53           C  
ATOM    962  HB2 PHE A  62      14.561  -8.309 -11.286  1.00 79.53           H  
ATOM    963  HB3 PHE A  62      13.927  -9.752 -12.074  1.00 79.53           H  
ATOM    964  O   PHE A  62      15.351  -6.105 -12.700  1.00 79.53           O  
ATOM    965  CG  PHE A  62      12.625  -8.092 -12.160  1.00 79.53           C  
ATOM    966  CD1 PHE A  62      12.238  -7.178 -11.167  1.00 79.53           C  
ATOM    967  HD1 PHE A  62      12.923  -6.903 -10.378  1.00 79.53           H  
ATOM    968  CD2 PHE A  62      11.717  -8.476 -13.163  1.00 79.53           C  
ATOM    969  HD2 PHE A  62      12.000  -9.199 -13.914  1.00 79.53           H  
ATOM    970  CE1 PHE A  62      10.950  -6.631 -11.194  1.00 79.53           C  
ATOM    971  HE1 PHE A  62      10.620  -5.974 -10.403  1.00 79.53           H  
ATOM    972  CE2 PHE A  62      10.451  -7.883 -13.207  1.00 79.53           C  
ATOM    973  HE2 PHE A  62       9.760  -8.127 -14.000  1.00 79.53           H  
ATOM    974  CZ  PHE A  62      10.092  -6.917 -12.258  1.00 79.53           C  
ATOM    975  HZ  PHE A  62       9.140  -6.412 -12.323  1.00 79.53           H  
ATOM    976  N   LEU A  63      14.890  -6.375 -14.886  1.00 79.75           N  
ATOM    977  H   LEU A  63      14.604  -7.026 -15.603  1.00 79.75           H  
ATOM    978  CA  LEU A  63      15.237  -5.012 -15.287  1.00 79.75           C  
ATOM    979  HA  LEU A  63      15.788  -4.529 -14.481  1.00 79.75           H  
ATOM    980  C   LEU A  63      13.998  -4.177 -15.546  1.00 79.75           C  
ATOM    981  CB  LEU A  63      16.133  -5.011 -16.534  1.00 79.75           C  
ATOM    982  HB2 LEU A  63      15.562  -5.422 -17.367  1.00 79.75           H  
ATOM    983  HB3 LEU A  63      16.378  -3.979 -16.784  1.00 79.75           H  
ATOM    984  O   LEU A  63      13.119  -4.573 -16.309  1.00 79.75           O  
ATOM    985  CG  LEU A  63      17.434  -5.807 -16.392  1.00 79.75           C  
ATOM    986  HG  LEU A  63      17.209  -6.847 -16.153  1.00 79.75           H  
ATOM    987  CD1 LEU A  63      18.189  -5.776 -17.720  1.00 79.75           C  
ATOM    988 HD11 LEU A  63      19.085  -6.391 -17.636  1.00 79.75           H  
ATOM    989 HD12 LEU A  63      17.557  -6.173 -18.514  1.00 79.75           H  
ATOM    990 HD13 LEU A  63      18.482  -4.754 -17.960  1.00 79.75           H  
ATOM    991  CD2 LEU A  63      18.309  -5.216 -15.291  1.00 79.75           C  
ATOM    992 HD21 LEU A  63      18.535  -4.170 -15.501  1.00 79.75           H  
ATOM    993 HD22 LEU A  63      17.823  -5.308 -14.320  1.00 79.75           H  
ATOM    994 HD23 LEU A  63      19.241  -5.779 -15.241  1.00 79.75           H  
ATOM    995  N   GLY A  64      13.975  -2.991 -14.957  1.00 79.41           N  
ATOM    996  H   GLY A  64      14.726  -2.735 -14.332  1.00 79.41           H  
ATOM    997  CA  GLY A  64      12.989  -1.968 -15.247  1.00 79.41           C  
ATOM    998  HA2 GLY A  64      13.074  -1.180 -14.499  1.00 79.41           H  
ATOM    999  HA3 GLY A  64      11.981  -2.382 -15.225  1.00 79.41           H  
ATOM   1000  C   GLY A  64      13.294  -1.369 -16.604  1.00 79.41           C  
ATOM   1001  O   GLY A  64      14.427  -0.963 -16.859  1.00 79.41           O  
ATOM   1002  N   ILE A  65      12.311  -1.361 -17.498  1.00 79.27           N  
ATOM   1003  H   ILE A  65      11.414  -1.742 -17.231  1.00 79.27           H  
ATOM   1004  CA  ILE A  65      12.421  -0.689 -18.785  1.00 79.27           C  
ATOM   1005  HA  ILE A  65      13.470  -0.638 -19.075  1.00 79.27           H  
ATOM   1006  C   ILE A  65      11.890   0.716 -18.615  1.00 79.27           C  
ATOM   1007  CB  ILE A  65      11.695  -1.449 -19.900  1.00 79.27           C  
ATOM   1008  HB  ILE A  65      10.650  -1.584 -19.619  1.00 79.27           H  
ATOM   1009  O   ILE A  65      10.672   0.885 -18.524  1.00 79.27           O  
ATOM   1010  CG1 ILE A  65      12.324  -2.844 -20.096  1.00 79.27           C  
ATOM   1011 HG12 ILE A  65      12.004  -3.492 -19.280  1.00 79.27           H  
ATOM   1012 HG13 ILE A  65      11.936  -3.272 -21.020  1.00 79.27           H  
ATOM   1013  CG2 ILE A  65      11.714  -0.640 -21.212  1.00 79.27           C  
ATOM   1014 HG21 ILE A  65      11.273   0.348 -21.075  1.00 79.27           H  
ATOM   1015 HG22 ILE A  65      12.731  -0.524 -21.586  1.00 79.27           H  
ATOM   1016 HG23 ILE A  65      11.088  -1.155 -21.941  1.00 79.27           H  
ATOM   1017  CD1 ILE A  65      13.861  -2.862 -20.150  1.00 79.27           C  
ATOM   1018 HD11 ILE A  65      14.277  -2.739 -19.149  1.00 79.27           H  
ATOM   1019 HD12 ILE A  65      14.236  -2.068 -20.795  1.00 79.27           H  
ATOM   1020 HD13 ILE A  65      14.206  -3.820 -20.537  1.00 79.27           H  
ATOM   1021  N   PRO A  66      12.760   1.732 -18.642  1.00 78.23           N  
ATOM   1022  CA  PRO A  66      12.315   3.094 -18.459  1.00 78.23           C  
ATOM   1023  HA  PRO A  66      11.824   3.180 -17.490  1.00 78.23           H  
ATOM   1024  C   PRO A  66      11.347   3.491 -19.580  1.00 78.23           C  
ATOM   1025  CB  PRO A  66      13.604   3.907 -18.447  1.00 78.23           C  
ATOM   1026  HB2 PRO A  66      13.573   4.638 -17.640  1.00 78.23           H  
ATOM   1027  HB3 PRO A  66      13.777   4.349 -19.428  1.00 78.23           H  
ATOM   1028  O   PRO A  66      11.566   3.154 -20.747  1.00 78.23           O  
ATOM   1029  CG  PRO A  66      14.729   2.933 -18.151  1.00 78.23           C  
ATOM   1030  HG2 PRO A  66      15.678   3.253 -18.582  1.00 78.23           H  
ATOM   1031  HG3 PRO A  66      14.816   2.781 -17.075  1.00 78.23           H  
ATOM   1032  CD  PRO A  66      14.209   1.671 -18.799  1.00 78.23           C  
ATOM   1033  HD2 PRO A  66      14.669   0.818 -18.302  1.00 78.23           H  
ATOM   1034  HD3 PRO A  66      14.467   1.655 -19.858  1.00 78.23           H  
ATOM   1035  N   MET A  67      10.286   4.230 -19.262  1.00 73.94           N  
ATOM   1036  H   MET A  67      10.141   4.463 -18.290  1.00 73.94           H  
ATOM   1037  CA  MET A  67       9.242   4.592 -20.226  1.00 73.94           C  
ATOM   1038  HA  MET A  67       8.770   3.667 -20.557  1.00 73.94           H  
ATOM   1039  C   MET A  67       9.794   5.265 -21.491  1.00 73.94           C  
ATOM   1040  CB  MET A  67       8.196   5.468 -19.519  1.00 73.94           C  
ATOM   1041  HB2 MET A  67       8.641   6.435 -19.282  1.00 73.94           H  
ATOM   1042  HB3 MET A  67       7.900   4.988 -18.587  1.00 73.94           H  
ATOM   1043  O   MET A  67       9.349   4.948 -22.593  1.00 73.94           O  
ATOM   1044  CG  MET A  67       6.932   5.669 -20.363  1.00 73.94           C  
ATOM   1045  HG2 MET A  67       7.204   6.115 -21.320  1.00 73.94           H  
ATOM   1046  HG3 MET A  67       6.494   4.690 -20.560  1.00 73.94           H  
ATOM   1047  SD  MET A  67       5.657   6.707 -19.592  1.00 73.94           S  
ATOM   1048  CE  MET A  67       6.496   8.312 -19.684  1.00 73.94           C  
ATOM   1049  HE1 MET A  67       6.921   8.448 -20.678  1.00 73.94           H  
ATOM   1050  HE2 MET A  67       7.294   8.359 -18.942  1.00 73.94           H  
ATOM   1051  HE3 MET A  67       5.786   9.120 -19.506  1.00 73.94           H  
ATOM   1052  N   LEU A  68      10.816   6.117 -21.361  1.00 77.71           N  
ATOM   1053  H   LEU A  68      11.087   6.367 -20.420  1.00 77.71           H  
ATOM   1054  CA  LEU A  68      11.472   6.757 -22.516  1.00 77.71           C  
ATOM   1055  HA  LEU A  68      10.700   7.168 -23.167  1.00 77.71           H  
ATOM   1056  C   LEU A  68      12.291   5.793 -23.387  1.00 77.71           C  
ATOM   1057  CB  LEU A  68      12.384   7.899 -22.049  1.00 77.71           C  
ATOM   1058  HB2 LEU A  68      12.838   8.355 -22.929  1.00 77.71           H  
ATOM   1059  HB3 LEU A  68      13.200   7.487 -21.456  1.00 77.71           H  
ATOM   1060  O   LEU A  68      12.520   6.068 -24.561  1.00 77.71           O  
ATOM   1061  CG  LEU A  68      11.664   9.001 -21.259  1.00 77.71           C  
ATOM   1062  HG  LEU A  68      11.123   8.571 -20.416  1.00 77.71           H  
ATOM   1063  CD1 LEU A  68      12.691   9.980 -20.719  1.00 77.71           C  
ATOM   1064 HD11 LEU A  68      13.266  10.419 -21.534  1.00 77.71           H  
ATOM   1065 HD12 LEU A  68      12.155  10.773 -20.198  1.00 77.71           H  
ATOM   1066 HD13 LEU A  68      13.361   9.477 -20.022  1.00 77.71           H  
ATOM   1067  CD2 LEU A  68      10.686   9.777 -22.139  1.00 77.71           C  
ATOM   1068 HD21 LEU A  68       9.882   9.124 -22.479  1.00 77.71           H  
ATOM   1069 HD22 LEU A  68      11.202  10.200 -23.000  1.00 77.71           H  
ATOM   1070 HD23 LEU A  68      10.239  10.589 -21.564  1.00 77.71           H  
ATOM   1071  N   ALA A  69      12.737   4.669 -22.828  1.00 80.90           N  
ATOM   1072  H   ALA A  69      12.439   4.440 -21.891  1.00 80.90           H  
ATOM   1073  CA  ALA A  69      13.492   3.654 -23.553  1.00 80.90           C  
ATOM   1074  HA  ALA A  69      14.085   4.134 -24.332  1.00 80.90           H  
ATOM   1075  C   ALA A  69      12.592   2.619 -24.243  1.00 80.90           C  
ATOM   1076  CB  ALA A  69      14.452   2.986 -22.574  1.00 80.90           C  
ATOM   1077  HB1 ALA A  69      15.123   3.723 -22.134  1.00 80.90           H  
ATOM   1078  HB2 ALA A  69      13.887   2.482 -21.789  1.00 80.90           H  
ATOM   1079  HB3 ALA A  69      15.030   2.237 -23.115  1.00 80.90           H  
ATOM   1080  O   ALA A  69      13.088   1.827 -25.048  1.00 80.90           O  
ATOM   1081  N   ARG A  70      11.280   2.640 -23.963  1.00 82.35           N  
ATOM   1082  H   ARG A  70      10.968   3.312 -23.277  1.00 82.35           H  
ATOM   1083  CA  ARG A  70      10.295   1.677 -24.472  1.00 82.35           C  
ATOM   1084  HA  ARG A  70      10.487   0.707 -24.014  1.00 82.35           H  
ATOM   1085  C   ARG A  70      10.399   1.468 -25.982  1.00 82.35           C  
ATOM   1086  CB  ARG A  70       8.894   2.141 -24.057  1.00 82.35           C  
ATOM   1087  HB2 ARG A  70       8.837   2.147 -22.968  1.00 82.35           H  
ATOM   1088  HB3 ARG A  70       8.711   3.150 -24.427  1.00 82.35           H  
ATOM   1089  O   ARG A  70      10.521   0.332 -26.423  1.00 82.35           O  
ATOM   1090  CG  ARG A  70       7.821   1.208 -24.619  1.00 82.35           C  
ATOM   1091  HG2 ARG A  70       8.095   0.174 -24.408  1.00 82.35           H  
ATOM   1092  HG3 ARG A  70       7.755   1.333 -25.700  1.00 82.35           H  
ATOM   1093  CD  ARG A  70       6.458   1.510 -24.011  1.00 82.35           C  
ATOM   1094  HD2 ARG A  70       6.516   1.388 -22.929  1.00 82.35           H  
ATOM   1095  HD3 ARG A  70       6.188   2.540 -24.246  1.00 82.35           H  
ATOM   1096  NE  ARG A  70       5.462   0.587 -24.567  1.00 82.35           N  
ATOM   1097  HE  ARG A  70       5.810  -0.101 -25.218  1.00 82.35           H  
ATOM   1098  NH1 ARG A  70       3.609   1.432 -23.504  1.00 82.35           N  
ATOM   1099 HH11 ARG A  70       2.616   1.406 -23.326  1.00 82.35           H  
ATOM   1100 HH12 ARG A  70       4.201   2.092 -23.020  1.00 82.35           H  
ATOM   1101  NH2 ARG A  70       3.423  -0.259 -24.973  1.00 82.35           N  
ATOM   1102 HH21 ARG A  70       3.877  -0.778 -25.711  1.00 82.35           H  
ATOM   1103 HH22 ARG A  70       2.416  -0.220 -24.909  1.00 82.35           H  
ATOM   1104  CZ  ARG A  70       4.169   0.596 -24.340  1.00 82.35           C  
ATOM   1105  N   SER A  71      10.407   2.545 -26.766  1.00 86.08           N  
ATOM   1106  H   SER A  71      10.255   3.453 -26.349  1.00 86.08           H  
ATOM   1107  CA  SER A  71      10.470   2.451 -28.230  1.00 86.08           C  
ATOM   1108  HA  SER A  71       9.637   1.839 -28.579  1.00 86.08           H  
ATOM   1109  C   SER A  71      11.766   1.799 -28.724  1.00 86.08           C  
ATOM   1110  CB  SER A  71      10.340   3.842 -28.855  1.00 86.08           C  
ATOM   1111  HB2 SER A  71      11.210   4.444 -28.591  1.00 86.08           H  
ATOM   1112  HB3 SER A  71      10.290   3.745 -29.940  1.00 86.08           H  
ATOM   1113  O   SER A  71      11.748   1.055 -29.702  1.00 86.08           O  
ATOM   1114  OG  SER A  71       9.169   4.482 -28.384  1.00 86.08           O  
ATOM   1115  HG  SER A  71       9.070   5.326 -28.831  1.00 86.08           H  
ATOM   1116  N   SER A  72      12.890   2.053 -28.047  1.00 85.30           N  
ATOM   1117  H   SER A  72      12.845   2.631 -27.220  1.00 85.30           H  
ATOM   1118  CA  SER A  72      14.196   1.497 -28.416  1.00 85.30           C  
ATOM   1119  HA  SER A  72      14.360   1.652 -29.482  1.00 85.30           H  
ATOM   1120  C   SER A  72      14.262  -0.004 -28.151  1.00 85.30           C  
ATOM   1121  CB  SER A  72      15.322   2.204 -27.654  1.00 85.30           C  
ATOM   1122  HB2 SER A  72      16.280   1.789 -27.966  1.00 85.30           H  
ATOM   1123  HB3 SER A  72      15.201   2.047 -26.583  1.00 85.30           H  
ATOM   1124  O   SER A  72      14.662  -0.763 -29.035  1.00 85.30           O  
ATOM   1125  OG  SER A  72      15.296   3.591 -27.936  1.00 85.30           O  
ATOM   1126  HG  SER A  72      16.008   4.016 -27.452  1.00 85.30           H  
ATOM   1127  N   ILE A  73      13.822  -0.442 -26.967  1.00 85.18           N  
ATOM   1128  H   ILE A  73      13.484   0.223 -26.287  1.00 85.18           H  
ATOM   1129  CA  ILE A  73      13.828  -1.866 -26.626  1.00 85.18           C  
ATOM   1130  HA  ILE A  73      14.790  -2.269 -26.941  1.00 85.18           H  
ATOM   1131  C   ILE A  73      12.762  -2.645 -27.407  1.00 85.18           C  
ATOM   1132  CB  ILE A  73      13.730  -2.074 -25.103  1.00 85.18           C  
ATOM   1133  HB  ILE A  73      14.493  -1.456 -24.630  1.00 85.18           H  
ATOM   1134  O   ILE A  73      13.039  -3.757 -27.835  1.00 85.18           O  
ATOM   1135  CG1 ILE A  73      14.051  -3.544 -24.762  1.00 85.18           C  
ATOM   1136 HG12 ILE A  73      13.344  -4.213 -25.254  1.00 85.18           H  
ATOM   1137 HG13 ILE A  73      15.055  -3.750 -25.133  1.00 85.18           H  
ATOM   1138  CG2 ILE A  73      12.377  -1.619 -24.558  1.00 85.18           C  
ATOM   1139 HG21 ILE A  73      12.315  -1.877 -23.501  1.00 85.18           H  
ATOM   1140 HG22 ILE A  73      11.554  -2.097 -25.091  1.00 85.18           H  
ATOM   1141 HG23 ILE A  73      12.287  -0.537 -24.651  1.00 85.18           H  
ATOM   1142  CD1 ILE A  73      14.073  -3.887 -23.277  1.00 85.18           C  
ATOM   1143 HD11 ILE A  73      14.717  -3.177 -22.758  1.00 85.18           H  
ATOM   1144 HD12 ILE A  73      14.477  -4.891 -23.146  1.00 85.18           H  
ATOM   1145 HD13 ILE A  73      13.062  -3.868 -22.871  1.00 85.18           H  
ATOM   1146  N   GLU A  74      11.572  -2.084 -27.655  1.00 85.49           N  
ATOM   1147  H   GLU A  74      11.357  -1.183 -27.252  1.00 85.49           H  
ATOM   1148  CA  GLU A  74      10.525  -2.769 -28.432  1.00 85.49           C  
ATOM   1149  HA  GLU A  74      10.398  -3.777 -28.036  1.00 85.49           H  
ATOM   1150  C   GLU A  74      10.943  -2.948 -29.902  1.00 85.49           C  
ATOM   1151  CB  GLU A  74       9.168  -2.036 -28.307  1.00 85.49           C  
ATOM   1152  HB2 GLU A  74       8.490  -2.431 -29.063  1.00 85.49           H  
ATOM   1153  HB3 GLU A  74       9.311  -0.973 -28.499  1.00 85.49           H  
ATOM   1154  O   GLU A  74      10.581  -3.949 -30.519  1.00 85.49           O  
ATOM   1155  CG  GLU A  74       8.508  -2.244 -26.925  1.00 85.49           C  
ATOM   1156  HG2 GLU A  74       9.184  -1.882 -26.150  1.00 85.49           H  
ATOM   1157  HG3 GLU A  74       8.382  -3.315 -26.767  1.00 85.49           H  
ATOM   1158  CD  GLU A  74       7.135  -1.561 -26.727  1.00 85.49           C  
ATOM   1159  OE1 GLU A  74       6.443  -1.875 -25.716  1.00 85.49           O  
ATOM   1160  OE2 GLU A  74       6.730  -0.689 -27.518  1.00 85.49           O  
ATOM   1161  N   LYS A  75      11.759  -2.033 -30.448  1.00 90.45           N  
ATOM   1162  H   LYS A  75      11.994  -1.223 -29.893  1.00 90.45           H  
ATOM   1163  CA  LYS A  75      12.321  -2.151 -31.802  1.00 90.45           C  
ATOM   1164  HA  LYS A  75      11.511  -2.407 -32.484  1.00 90.45           H  
ATOM   1165  C   LYS A  75      13.343  -3.285 -31.907  1.00 90.45           C  
ATOM   1166  CB  LYS A  75      12.921  -0.801 -32.222  1.00 90.45           C  
ATOM   1167  HB2 LYS A  75      12.148  -0.036 -32.147  1.00 90.45           H  
ATOM   1168  HB3 LYS A  75      13.733  -0.536 -31.544  1.00 90.45           H  
ATOM   1169  O   LYS A  75      13.239  -4.117 -32.807  1.00 90.45           O  
ATOM   1170  CG  LYS A  75      13.449  -0.831 -33.663  1.00 90.45           C  
ATOM   1171  HG2 LYS A  75      12.628  -1.063 -34.342  1.00 90.45           H  
ATOM   1172  HG3 LYS A  75      14.216  -1.599 -33.760  1.00 90.45           H  
ATOM   1173  CD  LYS A  75      14.063   0.519 -34.046  1.00 90.45           C  
ATOM   1174  HD2 LYS A  75      14.881   0.741 -33.361  1.00 90.45           H  
ATOM   1175  HD3 LYS A  75      13.304   1.297 -33.966  1.00 90.45           H  
ATOM   1176  CE  LYS A  75      14.592   0.445 -35.482  1.00 90.45           C  
ATOM   1177  HE2 LYS A  75      13.756   0.238 -36.151  1.00 90.45           H  
ATOM   1178  HE3 LYS A  75      15.287  -0.392 -35.550  1.00 90.45           H  
ATOM   1179  NZ  LYS A  75      15.273   1.703 -35.877  1.00 90.45           N  
ATOM   1180  HZ1 LYS A  75      15.623   1.630 -36.822  1.00 90.45           H  
ATOM   1181  HZ2 LYS A  75      14.635   2.484 -35.824  1.00 90.45           H  
ATOM   1182  HZ3 LYS A  75      16.056   1.879 -35.264  1.00 90.45           H  
ATOM   1183  N   ASN A  76      14.346  -3.305 -31.027  1.00 88.52           N  
ATOM   1184  H   ASN A  76      14.379  -2.588 -30.316  1.00 88.52           H  
ATOM   1185  CA  ASN A  76      15.303  -4.406 -30.952  1.00 88.52           C  
ATOM   1186  HA  ASN A  76      14.790  -5.317 -31.263  1.00 88.52           H  
ATOM   1187  C   ASN A  76      15.806  -4.600 -29.510  1.00 88.52           C  
ATOM   1188  CB  ASN A  76      16.455  -4.208 -31.956  1.00 88.52           C  
ATOM   1189  HB2 ASN A  76      16.047  -3.951 -32.934  1.00 88.52           H  
ATOM   1190  HB3 ASN A  76      17.113  -3.401 -31.635  1.00 88.52           H  
ATOM   1191  O   ASN A  76      16.726  -3.898 -29.081  1.00 88.52           O  
ATOM   1192  CG  ASN A  76      17.272  -5.484 -32.115  1.00 88.52           C  
ATOM   1193  ND2 ASN A  76      18.078  -5.574 -33.137  1.00 88.52           N  
ATOM   1194 HD21 ASN A  76      18.452  -4.700 -33.480  1.00 88.52           H  
ATOM   1195 HD22 ASN A  76      18.816  -6.254 -33.020  1.00 88.52           H  
ATOM   1196  OD1 ASN A  76      17.164  -6.433 -31.345  1.00 88.52           O  
ATOM   1197  N   PRO A  77      15.240  -5.572 -28.766  1.00 84.83           N  
ATOM   1198  CA  PRO A  77      15.595  -5.771 -27.367  1.00 84.83           C  
ATOM   1199  HA  PRO A  77      15.359  -4.851 -26.831  1.00 84.83           H  
ATOM   1200  C   PRO A  77      17.069  -6.107 -27.149  1.00 84.83           C  
ATOM   1201  CB  PRO A  77      14.698  -6.907 -26.870  1.00 84.83           C  
ATOM   1202  HB2 PRO A  77      15.213  -7.859 -27.001  1.00 84.83           H  
ATOM   1203  HB3 PRO A  77      14.411  -6.767 -25.828  1.00 84.83           H  
ATOM   1204  O   PRO A  77      17.660  -5.673 -26.165  1.00 84.83           O  
ATOM   1205  CG  PRO A  77      13.489  -6.884 -27.798  1.00 84.83           C  
ATOM   1206  HG2 PRO A  77      12.739  -6.194 -27.412  1.00 84.83           H  
ATOM   1207  HG3 PRO A  77      13.057  -7.878 -27.914  1.00 84.83           H  
ATOM   1208  CD  PRO A  77      14.068  -6.367 -29.115  1.00 84.83           C  
ATOM   1209  HD2 PRO A  77      13.317  -5.769 -29.631  1.00 84.83           H  
ATOM   1210  HD3 PRO A  77      14.377  -7.206 -29.739  1.00 84.83           H  
ATOM   1211  N   LYS A  78      17.662  -6.868 -28.077  1.00 85.26           N  
ATOM   1212  H   LYS A  78      17.150  -7.065 -28.926  1.00 85.26           H  
ATOM   1213  CA  LYS A  78      19.059  -7.294 -27.995  1.00 85.26           C  
ATOM   1214  HA  LYS A  78      19.242  -7.724 -27.010  1.00 85.26           H  
ATOM   1215  C   LYS A  78      19.994  -6.092 -28.103  1.00 85.26           C  
ATOM   1216  CB  LYS A  78      19.337  -8.364 -29.059  1.00 85.26           C  
ATOM   1217  HB2 LYS A  78      19.141  -7.953 -30.050  1.00 85.26           H  
ATOM   1218  HB3 LYS A  78      18.681  -9.218 -28.892  1.00 85.26           H  
ATOM   1219  O   LYS A  78      20.781  -5.882 -27.192  1.00 85.26           O  
ATOM   1220  CG  LYS A  78      20.794  -8.824 -28.984  1.00 85.26           C  
ATOM   1221  HG2 LYS A  78      21.445  -7.964 -29.144  1.00 85.26           H  
ATOM   1222  HG3 LYS A  78      20.995  -9.232 -27.994  1.00 85.26           H  
ATOM   1223  CD  LYS A  78      21.130  -9.878 -30.040  1.00 85.26           C  
ATOM   1224  HD2 LYS A  78      20.848  -9.510 -31.026  1.00 85.26           H  
ATOM   1225  HD3 LYS A  78      20.624 -10.817 -29.814  1.00 85.26           H  
ATOM   1226  CE  LYS A  78      22.645 -10.040 -29.959  1.00 85.26           C  
ATOM   1227  HE2 LYS A  78      22.922 -10.407 -28.970  1.00 85.26           H  
ATOM   1228  HE3 LYS A  78      23.086  -9.047 -30.042  1.00 85.26           H  
ATOM   1229  NZ  LYS A  78      23.222 -10.891 -31.015  1.00 85.26           N  
ATOM   1230  HZ1 LYS A  78      24.223 -10.874 -30.880  1.00 85.26           H  
ATOM   1231  HZ2 LYS A  78      22.881 -11.839 -30.944  1.00 85.26           H  
ATOM   1232  HZ3 LYS A  78      23.023 -10.485 -31.918  1.00 85.26           H  
ATOM   1233  N   ASP A  79      19.851  -5.284 -29.154  1.00 87.44           N  
ATOM   1234  H   ASP A  79      19.259  -5.583 -29.916  1.00 87.44           H  
ATOM   1235  CA  ASP A  79      20.707  -4.110 -29.380  1.00 87.44           C  
ATOM   1236  HA  ASP A  79      21.744  -4.434 -29.469  1.00 87.44           H  
ATOM   1237  C   ASP A  79      20.605  -3.112 -28.221  1.00 87.44           C  
ATOM   1238  CB  ASP A  79      20.305  -3.366 -30.665  1.00 87.44           C  
ATOM   1239  HB2 ASP A  79      19.277  -3.019 -30.557  1.00 87.44           H  
ATOM   1240  HB3 ASP A  79      20.939  -2.484 -30.759  1.00 87.44           H  
ATOM   1241  O   ASP A  79      21.610  -2.547 -27.796  1.00 87.44           O  
ATOM   1242  CG  ASP A  79      20.408  -4.155 -31.971  1.00 87.44           C  
ATOM   1243  OD1 ASP A  79      20.760  -5.355 -31.950  1.00 87.44           O  
ATOM   1244  OD2 ASP A  79      19.952  -3.594 -32.997  1.00 87.44           O  
ATOM   1245  N   TYR A  80      19.396  -2.908 -27.682  1.00 85.55           N  
ATOM   1246  H   TYR A  80      18.601  -3.383 -28.085  1.00 85.55           H  
ATOM   1247  CA  TYR A  80      19.195  -2.042 -26.521  1.00 85.55           C  
ATOM   1248  HA  TYR A  80      19.584  -1.050 -26.753  1.00 85.55           H  
ATOM   1249  C   TYR A  80      19.964  -2.548 -25.292  1.00 85.55           C  
ATOM   1250  CB  TYR A  80      17.696  -1.923 -26.221  1.00 85.55           C  
ATOM   1251  HB2 TYR A  80      17.200  -1.452 -27.070  1.00 85.55           H  
ATOM   1252  HB3 TYR A  80      17.273  -2.921 -26.105  1.00 85.55           H  
ATOM   1253  O   TYR A  80      20.653  -1.773 -24.633  1.00 85.55           O  
ATOM   1254  CG  TYR A  80      17.410  -1.116 -24.969  1.00 85.55           C  
ATOM   1255  CD1 TYR A  80      17.151  -1.772 -23.749  1.00 85.55           C  
ATOM   1256  HD1 TYR A  80      17.128  -2.851 -23.708  1.00 85.55           H  
ATOM   1257  CD2 TYR A  80      17.485   0.289 -25.011  1.00 85.55           C  
ATOM   1258  HD2 TYR A  80      17.733   0.783 -25.939  1.00 85.55           H  
ATOM   1259  CE1 TYR A  80      16.943  -1.023 -22.576  1.00 85.55           C  
ATOM   1260  HE1 TYR A  80      16.753  -1.516 -21.634  1.00 85.55           H  
ATOM   1261  CE2 TYR A  80      17.305   1.040 -23.834  1.00 85.55           C  
ATOM   1262  HE2 TYR A  80      17.402   2.115 -23.860  1.00 85.55           H  
ATOM   1263  OH  TYR A  80      16.863   1.099 -21.472  1.00 85.55           O  
ATOM   1264  HH  TYR A  80      17.063   2.030 -21.597  1.00 85.55           H  
ATOM   1265  CZ  TYR A  80      17.030   0.382 -22.615  1.00 85.55           C  
ATOM   1266  N   LEU A  81      19.875  -3.847 -24.995  1.00 82.54           N  
ATOM   1267  H   LEU A  81      19.332  -4.447 -25.600  1.00 82.54           H  
ATOM   1268  CA  LEU A  81      20.569  -4.451 -23.858  1.00 82.54           C  
ATOM   1269  HA  LEU A  81      20.410  -3.823 -22.981  1.00 82.54           H  
ATOM   1270  C   LEU A  81      22.092  -4.499 -24.078  1.00 82.54           C  
ATOM   1271  CB  LEU A  81      19.962  -5.840 -23.594  1.00 82.54           C  
ATOM   1272  HB2 LEU A  81      20.591  -6.372 -22.880  1.00 82.54           H  
ATOM   1273  HB3 LEU A  81      19.967  -6.398 -24.530  1.00 82.54           H  
ATOM   1274  O   LEU A  81      22.850  -4.200 -23.157  1.00 82.54           O  
ATOM   1275  CG  LEU A  81      18.524  -5.807 -23.037  1.00 82.54           C  
ATOM   1276  HG  LEU A  81      17.906  -5.133 -23.629  1.00 82.54           H  
ATOM   1277  CD1 LEU A  81      17.905  -7.201 -23.100  1.00 82.54           C  
ATOM   1278 HD11 LEU A  81      18.554  -7.919 -22.599  1.00 82.54           H  
ATOM   1279 HD12 LEU A  81      17.776  -7.481 -24.145  1.00 82.54           H  
ATOM   1280 HD13 LEU A  81      16.925  -7.197 -22.622  1.00 82.54           H  
ATOM   1281  CD2 LEU A  81      18.479  -5.337 -21.583  1.00 82.54           C  
ATOM   1282 HD21 LEU A  81      17.453  -5.356 -21.216  1.00 82.54           H  
ATOM   1283 HD22 LEU A  81      18.848  -4.314 -21.505  1.00 82.54           H  
ATOM   1284 HD23 LEU A  81      19.093  -5.984 -20.956  1.00 82.54           H  
ATOM   1285  N   GLU A  82      22.558  -4.782 -25.293  1.00 83.79           N  
ATOM   1286  H   GLU A  82      21.903  -5.039 -26.018  1.00 83.79           H  
ATOM   1287  CA  GLU A  82      23.983  -4.721 -25.645  1.00 83.79           C  
ATOM   1288  HA  GLU A  82      24.552  -5.323 -24.936  1.00 83.79           H  
ATOM   1289  C   GLU A  82      24.546  -3.300 -25.511  1.00 83.79           C  
ATOM   1290  CB  GLU A  82      24.217  -5.297 -27.054  1.00 83.79           C  
ATOM   1291  HB2 GLU A  82      23.506  -4.851 -27.750  1.00 83.79           H  
ATOM   1292  HB3 GLU A  82      25.226  -5.039 -27.376  1.00 83.79           H  
ATOM   1293  O   GLU A  82      25.651  -3.127 -24.994  1.00 83.79           O  
ATOM   1294  CG  GLU A  82      24.086  -6.831 -27.069  1.00 83.79           C  
ATOM   1295  HG2 GLU A  82      24.813  -7.239 -26.367  1.00 83.79           H  
ATOM   1296  HG3 GLU A  82      23.094  -7.118 -26.720  1.00 83.79           H  
ATOM   1297  CD  GLU A  82      24.336  -7.485 -28.437  1.00 83.79           C  
ATOM   1298  OE1 GLU A  82      24.602  -8.714 -28.449  1.00 83.79           O  
ATOM   1299  OE2 GLU A  82      24.201  -6.823 -29.486  1.00 83.79           O  
ATOM   1300  N   ALA A  83      23.765  -2.273 -25.863  1.00 84.51           N  
ATOM   1301  H   ALA A  83      22.888  -2.470 -26.325  1.00 84.51           H  
ATOM   1302  CA  ALA A  83      24.131  -0.872 -25.647  1.00 84.51           C  
ATOM   1303  HA  ALA A  83      25.122  -0.709 -26.071  1.00 84.51           H  
ATOM   1304  C   ALA A  83      24.209  -0.485 -24.158  1.00 84.51           C  
ATOM   1305  CB  ALA A  83      23.135   0.017 -26.400  1.00 84.51           C  
ATOM   1306  HB1 ALA A  83      23.134  -0.247 -27.458  1.00 84.51           H  
ATOM   1307  HB2 ALA A  83      22.132  -0.116 -25.996  1.00 84.51           H  
ATOM   1308  HB3 ALA A  83      23.427   1.062 -26.293  1.00 84.51           H  
ATOM   1309  O   ALA A  83      24.964   0.420 -23.803  1.00 84.51           O  
ATOM   1310  N   LEU A  84      23.475  -1.179 -23.279  1.00 76.13           N  
ATOM   1311  H   LEU A  84      22.850  -1.886 -23.640  1.00 76.13           H  
ATOM   1312  CA  LEU A  84      23.614  -1.055 -21.822  1.00 76.13           C  
ATOM   1313  HA  LEU A  84      23.824  -0.013 -21.579  1.00 76.13           H  
ATOM   1314  C   LEU A  84      24.811  -1.846 -21.258  1.00 76.13           C  
ATOM   1315  CB  LEU A  84      22.300  -1.464 -21.131  1.00 76.13           C  
ATOM   1316  HB2 LEU A  84      22.037  -2.471 -21.454  1.00 76.13           H  
ATOM   1317  HB3 LEU A  84      22.476  -1.502 -20.056  1.00 76.13           H  
ATOM   1318  O   LEU A  84      25.111  -1.731 -20.071  1.00 76.13           O  
ATOM   1319  CG  LEU A  84      21.094  -0.543 -21.380  1.00 76.13           C  
ATOM   1320  HG  LEU A  84      20.857  -0.510 -22.443  1.00 76.13           H  
ATOM   1321  CD1 LEU A  84      19.888  -1.106 -20.628  1.00 76.13           C  
ATOM   1322 HD11 LEU A  84      19.029  -0.446 -20.754  1.00 76.13           H  
ATOM   1323 HD12 LEU A  84      19.638  -2.089 -21.028  1.00 76.13           H  
ATOM   1324 HD13 LEU A  84      20.113  -1.193 -19.565  1.00 76.13           H  
ATOM   1325  CD2 LEU A  84      21.333   0.889 -20.895  1.00 76.13           C  
ATOM   1326 HD21 LEU A  84      22.108   1.358 -21.501  1.00 76.13           H  
ATOM   1327 HD22 LEU A  84      21.643   0.878 -19.850  1.00 76.13           H  
ATOM   1328 HD23 LEU A  84      20.416   1.469 -20.999  1.00 76.13           H  
ATOM   1329  N   GLY A  85      25.514  -2.622 -22.090  1.00 75.92           N  
ATOM   1330  H   GLY A  85      25.237  -2.647 -23.061  1.00 75.92           H  
ATOM   1331  CA  GLY A  85      26.688  -3.411 -21.708  1.00 75.92           C  
ATOM   1332  HA2 GLY A  85      27.408  -3.362 -22.524  1.00 75.92           H  
ATOM   1333  HA3 GLY A  85      27.148  -2.981 -20.819  1.00 75.92           H  
ATOM   1334  C   GLY A  85      26.405  -4.890 -21.429  1.00 75.92           C  
ATOM   1335  O   GLY A  85      27.323  -5.620 -21.045  1.00 75.92           O  
ATOM   1336  N   TYR A  86      25.172  -5.360 -21.635  1.00 77.20           N  
ATOM   1337  H   TYR A  86      24.462  -4.735 -21.988  1.00 77.20           H  
ATOM   1338  CA  TYR A  86      24.831  -6.772 -21.481  1.00 77.20           C  
ATOM   1339  HA  TYR A  86      25.314  -7.146 -20.578  1.00 77.20           H  
ATOM   1340  C   TYR A  86      25.339  -7.593 -22.669  1.00 77.20           C  
ATOM   1341  CB  TYR A  86      23.319  -6.933 -21.302  1.00 77.20           C  
ATOM   1342  HB2 TYR A  86      22.807  -6.546 -22.182  1.00 77.20           H  
ATOM   1343  HB3 TYR A  86      23.092  -7.998 -21.246  1.00 77.20           H  
ATOM   1344  O   TYR A  86      25.033  -7.294 -23.817  1.00 77.20           O  
ATOM   1345  CG  TYR A  86      22.782  -6.270 -20.049  1.00 77.20           C  
ATOM   1346  CD1 TYR A  86      23.115  -6.816 -18.801  1.00 77.20           C  
ATOM   1347  HD1 TYR A  86      23.776  -7.669 -18.751  1.00 77.20           H  
ATOM   1348  CD2 TYR A  86      21.968  -5.123 -20.110  1.00 77.20           C  
ATOM   1349  HD2 TYR A  86      21.706  -4.693 -21.065  1.00 77.20           H  
ATOM   1350  CE1 TYR A  86      22.592  -6.267 -17.619  1.00 77.20           C  
ATOM   1351  HE1 TYR A  86      22.830  -6.698 -16.658  1.00 77.20           H  
ATOM   1352  CE2 TYR A  86      21.473  -4.541 -18.924  1.00 77.20           C  
ATOM   1353  HE2 TYR A  86      20.836  -3.669 -18.956  1.00 77.20           H  
ATOM   1354  OH  TYR A  86      21.237  -4.648 -16.527  1.00 77.20           O  
ATOM   1355  HH  TYR A  86      21.333  -5.298 -15.826  1.00 77.20           H  
ATOM   1356  CZ  TYR A  86      21.764  -5.134 -17.677  1.00 77.20           C  
ATOM   1357  N   LYS A  87      26.101  -8.659 -22.408  1.00 76.24           N  
ATOM   1358  H   LYS A  87      26.296  -8.877 -21.441  1.00 76.24           H  
ATOM   1359  CA  LYS A  87      26.655  -9.541 -23.449  1.00 76.24           C  
ATOM   1360  HA  LYS A  87      26.601  -9.030 -24.410  1.00 76.24           H  
ATOM   1361  C   LYS A  87      25.846 -10.831 -23.586  1.00 76.24           C  
ATOM   1362  CB  LYS A  87      28.131  -9.850 -23.158  1.00 76.24           C  
ATOM   1363  HB2 LYS A  87      28.490 -10.551 -23.912  1.00 76.24           H  
ATOM   1364  HB3 LYS A  87      28.200 -10.339 -22.186  1.00 76.24           H  
ATOM   1365  O   LYS A  87      25.279 -11.323 -22.607  1.00 76.24           O  
ATOM   1366  CG  LYS A  87      29.046  -8.612 -23.170  1.00 76.24           C  
ATOM   1367  HG2 LYS A  87      28.733  -7.912 -22.395  1.00 76.24           H  
ATOM   1368  HG3 LYS A  87      28.988  -8.121 -24.142  1.00 76.24           H  
ATOM   1369  CD  LYS A  87      30.494  -9.054 -22.898  1.00 76.24           C  
ATOM   1370  HD2 LYS A  87      30.519  -9.596 -21.953  1.00 76.24           H  
ATOM   1371  HD3 LYS A  87      30.813  -9.729 -23.692  1.00 76.24           H  
ATOM   1372  CE  LYS A  87      31.470  -7.874 -22.813  1.00 76.24           C  
ATOM   1373  HE2 LYS A  87      31.109  -7.181 -22.054  1.00 76.24           H  
ATOM   1374  HE3 LYS A  87      31.471  -7.354 -23.771  1.00 76.24           H  
ATOM   1375  NZ  LYS A  87      32.844  -8.342 -22.468  1.00 76.24           N  
ATOM   1376  HZ1 LYS A  87      32.902  -8.786 -21.562  1.00 76.24           H  
ATOM   1377  HZ2 LYS A  87      33.508  -7.581 -22.440  1.00 76.24           H  
ATOM   1378  HZ3 LYS A  87      33.177  -9.049 -23.107  1.00 76.24           H  
ATOM   1379  N   ASP A  88      25.865 -11.405 -24.791  1.00 76.59           N  
ATOM   1380  H   ASP A  88      26.379 -10.940 -25.526  1.00 76.59           H  
ATOM   1381  CA  ASP A  88      25.271 -12.712 -25.116  1.00 76.59           C  
ATOM   1382  HA  ASP A  88      25.314 -12.813 -26.200  1.00 76.59           H  
ATOM   1383  C   ASP A  88      23.765 -12.803 -24.767  1.00 76.59           C  
ATOM   1384  CB  ASP A  88      26.139 -13.858 -24.537  1.00 76.59           C  
ATOM   1385  HB2 ASP A  88      25.645 -14.808 -24.740  1.00 76.59           H  
ATOM   1386  HB3 ASP A  88      26.204 -13.746 -23.454  1.00 76.59           H  
ATOM   1387  O   ASP A  88      23.264 -13.840 -24.328  1.00 76.59           O  
ATOM   1388  CG  ASP A  88      27.559 -13.950 -25.132  1.00 76.59           C  
ATOM   1389  OD1 ASP A  88      27.684 -13.727 -26.354  1.00 76.59           O  
ATOM   1390  OD2 ASP A  88      28.523 -14.309 -24.399  1.00 76.59           O  
ATOM   1391  N   VAL A  89      23.029 -11.700 -24.963  1.00 76.19           N  
ATOM   1392  H   VAL A  89      23.500 -10.879 -25.316  1.00 76.19           H  
ATOM   1393  CA  VAL A  89      21.597 -11.592 -24.648  1.00 76.19           C  
ATOM   1394  HA  VAL A  89      21.459 -11.839 -23.595  1.00 76.19           H  
ATOM   1395  C   VAL A  89      20.783 -12.577 -25.491  1.00 76.19           C  
ATOM   1396  CB  VAL A  89      21.100 -10.151 -24.869  1.00 76.19           C  
ATOM   1397  HB  VAL A  89      21.315  -9.864 -25.898  1.00 76.19           H  
ATOM   1398  O   VAL A  89      20.712 -12.475 -26.720  1.00 76.19           O  
ATOM   1399  CG1 VAL A  89      19.591 -10.015 -24.634  1.00 76.19           C  
ATOM   1400 HG11 VAL A  89      19.033 -10.634 -25.337  1.00 76.19           H  
ATOM   1401 HG12 VAL A  89      19.339 -10.298 -23.612  1.00 76.19           H  
ATOM   1402 HG13 VAL A  89      19.305  -8.977 -24.807  1.00 76.19           H  
ATOM   1403  CG2 VAL A  89      21.815  -9.161 -23.942  1.00 76.19           C  
ATOM   1404 HG21 VAL A  89      21.518  -8.144 -24.198  1.00 76.19           H  
ATOM   1405 HG22 VAL A  89      21.566  -9.365 -22.901  1.00 76.19           H  
ATOM   1406 HG23 VAL A  89      22.896  -9.221 -24.072  1.00 76.19           H  
ATOM   1407  N   LYS A  90      20.108 -13.517 -24.824  1.00 76.61           N  
ATOM   1408  H   LYS A  90      20.238 -13.565 -23.823  1.00 76.61           H  
ATOM   1409  CA  LYS A  90      19.194 -14.469 -25.469  1.00 76.61           C  
ATOM   1410  HA  LYS A  90      19.582 -14.728 -26.454  1.00 76.61           H  
ATOM   1411  C   LYS A  90      17.823 -13.831 -25.665  1.00 76.61           C  
ATOM   1412  CB  LYS A  90      19.101 -15.756 -24.641  1.00 76.61           C  
ATOM   1413  HB2 LYS A  90      18.304 -16.376 -25.053  1.00 76.61           H  
ATOM   1414  HB3 LYS A  90      18.849 -15.509 -23.610  1.00 76.61           H  
ATOM   1415  O   LYS A  90      17.010 -13.823 -24.746  1.00 76.61           O  
ATOM   1416  CG  LYS A  90      20.414 -16.548 -24.677  1.00 76.61           C  
ATOM   1417  HG2 LYS A  90      21.214 -15.964 -24.223  1.00 76.61           H  
ATOM   1418  HG3 LYS A  90      20.674 -16.767 -25.713  1.00 76.61           H  
ATOM   1419  CD  LYS A  90      20.246 -17.861 -23.909  1.00 76.61           C  
ATOM   1420  HD2 LYS A  90      19.406 -18.416 -24.327  1.00 76.61           H  
ATOM   1421  HD3 LYS A  90      20.046 -17.632 -22.862  1.00 76.61           H  
ATOM   1422  CE  LYS A  90      21.518 -18.703 -24.002  1.00 76.61           C  
ATOM   1423  HE2 LYS A  90      22.340 -18.140 -23.559  1.00 76.61           H  
ATOM   1424  HE3 LYS A  90      21.751 -18.863 -25.055  1.00 76.61           H  
ATOM   1425  NZ  LYS A  90      21.339 -20.004 -23.310  1.00 76.61           N  
ATOM   1426  HZ1 LYS A  90      20.579 -20.520 -23.729  1.00 76.61           H  
ATOM   1427  HZ2 LYS A  90      22.180 -20.560 -23.375  1.00 76.61           H  
ATOM   1428  HZ3 LYS A  90      21.123 -19.856 -22.335  1.00 76.61           H  
ATOM   1429  N   LYS A  91      17.564 -13.321 -26.873  1.00 74.63           N  
ATOM   1430  H   LYS A  91      18.323 -13.322 -27.539  1.00 74.63           H  
ATOM   1431  CA  LYS A  91      16.309 -12.634 -27.230  1.00 74.63           C  
ATOM   1432  HA  LYS A  91      16.246 -11.715 -26.646  1.00 74.63           H  
ATOM   1433  C   LYS A  91      15.052 -13.440 -26.873  1.00 74.63           C  
ATOM   1434  CB  LYS A  91      16.345 -12.270 -28.722  1.00 74.63           C  
ATOM   1435  HB2 LYS A  91      17.250 -11.695 -28.919  1.00 74.63           H  
ATOM   1436  HB3 LYS A  91      16.375 -13.183 -29.316  1.00 74.63           H  
ATOM   1437  O   LYS A  91      14.103 -12.863 -26.357  1.00 74.63           O  
ATOM   1438  CG  LYS A  91      15.128 -11.432 -29.145  1.00 74.63           C  
ATOM   1439  HG2 LYS A  91      15.066 -10.541 -28.520  1.00 74.63           H  
ATOM   1440  HG3 LYS A  91      14.218 -12.019 -29.014  1.00 74.63           H  
ATOM   1441  CD  LYS A  91      15.234 -11.017 -30.616  1.00 74.63           C  
ATOM   1442  HD2 LYS A  91      16.131 -10.414 -30.756  1.00 74.63           H  
ATOM   1443  HD3 LYS A  91      15.300 -11.914 -31.233  1.00 74.63           H  
ATOM   1444  CE  LYS A  91      13.995 -10.209 -31.015  1.00 74.63           C  
ATOM   1445  HE2 LYS A  91      13.114 -10.828 -30.845  1.00 74.63           H  
ATOM   1446  HE3 LYS A  91      13.922  -9.339 -30.363  1.00 74.63           H  
ATOM   1447  NZ  LYS A  91      14.057  -9.783 -32.436  1.00 74.63           N  
ATOM   1448  HZ1 LYS A  91      14.139 -10.590 -33.038  1.00 74.63           H  
ATOM   1449  HZ2 LYS A  91      13.220  -9.279 -32.690  1.00 74.63           H  
ATOM   1450  HZ3 LYS A  91      14.852  -9.179 -32.590  1.00 74.63           H  
ATOM   1451  N   ASP A  92      15.077 -14.755 -27.078  1.00 76.29           N  
ATOM   1452  H   ASP A  92      15.847 -15.144 -27.603  1.00 76.29           H  
ATOM   1453  CA  ASP A  92      13.928 -15.642 -26.827  1.00 76.29           C  
ATOM   1454  HA  ASP A  92      13.040 -15.194 -27.273  1.00 76.29           H  
ATOM   1455  C   ASP A  92      13.624 -15.854 -25.334  1.00 76.29           C  
ATOM   1456  CB  ASP A  92      14.165 -16.995 -27.517  1.00 76.29           C  
ATOM   1457  HB2 ASP A  92      14.991 -17.502 -27.017  1.00 76.29           H  
ATOM   1458  HB3 ASP A  92      13.273 -17.612 -27.410  1.00 76.29           H  
ATOM   1459  O   ASP A  92      12.578 -16.391 -24.987  1.00 76.29           O  
ATOM   1460  CG  ASP A  92      14.485 -16.851 -29.007  1.00 76.29           C  
ATOM   1461  OD1 ASP A  92      13.921 -15.936 -29.650  1.00 76.29           O  
ATOM   1462  OD2 ASP A  92      15.382 -17.590 -29.463  1.00 76.29           O  
ATOM   1463  N   LEU A  93      14.524 -15.425 -24.443  1.00 72.09           N  
ATOM   1464  H   LEU A  93      15.345 -14.947 -24.786  1.00 72.09           H  
ATOM   1465  CA  LEU A  93      14.343 -15.489 -22.990  1.00 72.09           C  
ATOM   1466  HA  LEU A  93      13.497 -16.137 -22.765  1.00 72.09           H  
ATOM   1467  C   LEU A  93      13.969 -14.132 -22.381  1.00 72.09           C  
ATOM   1468  CB  LEU A  93      15.594 -16.095 -22.329  1.00 72.09           C  
ATOM   1469  HB2 LEU A  93      15.427 -16.138 -21.253  1.00 72.09           H  
ATOM   1470  HB3 LEU A  93      16.439 -15.430 -22.510  1.00 72.09           H  
ATOM   1471  O   LEU A  93      13.949 -14.004 -21.160  1.00 72.09           O  
ATOM   1472  CG  LEU A  93      15.953 -17.509 -22.814  1.00 72.09           C  
ATOM   1473  HG  LEU A  93      16.226 -17.475 -23.869  1.00 72.09           H  
ATOM   1474  CD1 LEU A  93      17.163 -18.017 -22.029  1.00 72.09           C  
ATOM   1475 HD11 LEU A  93      17.957 -17.271 -22.065  1.00 72.09           H  
ATOM   1476 HD12 LEU A  93      17.506 -18.958 -22.459  1.00 72.09           H  
ATOM   1477 HD13 LEU A  93      16.875 -18.181 -20.990  1.00 72.09           H  
ATOM   1478  CD2 LEU A  93      14.819 -18.517 -22.621  1.00 72.09           C  
ATOM   1479 HD21 LEU A  93      14.476 -18.507 -21.587  1.00 72.09           H  
ATOM   1480 HD22 LEU A  93      15.156 -19.520 -22.883  1.00 72.09           H  
ATOM   1481 HD23 LEU A  93      13.984 -18.264 -23.274  1.00 72.09           H  
ATOM   1482  N   ILE A  94      13.682 -13.123 -23.211  1.00 75.77           N  
ATOM   1483  H   ILE A  94      13.688 -13.299 -24.205  1.00 75.77           H  
ATOM   1484  CA  ILE A  94      13.226 -11.813 -22.745  1.00 75.77           C  
ATOM   1485  HA  ILE A  94      13.703 -11.603 -21.787  1.00 75.77           H  
ATOM   1486  C   ILE A  94      11.716 -11.871 -22.508  1.00 75.77           C  
ATOM   1487  CB  ILE A  94      13.660 -10.682 -23.702  1.00 75.77           C  
ATOM   1488  HB  ILE A  94      13.221 -10.863 -24.683  1.00 75.77           H  
ATOM   1489  O   ILE A  94      10.916 -11.712 -23.430  1.00 75.77           O  
ATOM   1490  CG1 ILE A  94      15.202 -10.664 -23.834  1.00 75.77           C  
ATOM   1491 HG12 ILE A  94      15.551 -11.646 -24.153  1.00 75.77           H  
ATOM   1492 HG13 ILE A  94      15.652 -10.447 -22.866  1.00 75.77           H  
ATOM   1493  CG2 ILE A  94      13.159  -9.320 -23.177  1.00 75.77           C  
ATOM   1494 HG21 ILE A  94      13.404  -8.526 -23.883  1.00 75.77           H  
ATOM   1495 HG22 ILE A  94      13.623  -9.104 -22.215  1.00 75.77           H  
ATOM   1496 HG23 ILE A  94      12.075  -9.327 -23.060  1.00 75.77           H  
ATOM   1497  CD1 ILE A  94      15.714  -9.654 -24.862  1.00 75.77           C  
ATOM   1498 HD11 ILE A  94      15.560  -8.635 -24.508  1.00 75.77           H  
ATOM   1499 HD12 ILE A  94      16.783  -9.807 -25.017  1.00 75.77           H  
ATOM   1500 HD13 ILE A  94      15.194  -9.804 -25.808  1.00 75.77           H  
ATOM   1501  N   GLY A  95      11.321 -12.088 -21.255  1.00 77.38           N  
ATOM   1502  H   GLY A  95      12.036 -12.258 -20.563  1.00 77.38           H  
ATOM   1503  CA  GLY A  95       9.919 -12.037 -20.840  1.00 77.38           C  
ATOM   1504  HA2 GLY A  95       9.782 -12.658 -19.954  1.00 77.38           H  
ATOM   1505  HA3 GLY A  95       9.279 -12.429 -21.631  1.00 77.38           H  
ATOM   1506  C   GLY A  95       9.500 -10.611 -20.495  1.00 77.38           C  
ATOM   1507  O   GLY A  95      10.091 -10.017 -19.600  1.00 77.38           O  
ATOM   1508  N   LYS A  96       8.487 -10.059 -21.175  1.00 79.89           N  
ATOM   1509  H   LYS A  96       8.045 -10.620 -21.889  1.00 79.89           H  
ATOM   1510  CA  LYS A  96       7.897  -8.749 -20.845  1.00 79.89           C  
ATOM   1511  HA  LYS A  96       8.670  -8.117 -20.407  1.00 79.89           H  
ATOM   1512  C   LYS A  96       6.800  -8.915 -19.796  1.00 79.89           C  
ATOM   1513  CB  LYS A  96       7.384  -8.066 -22.125  1.00 79.89           C  
ATOM   1514  HB2 LYS A  96       8.240  -7.871 -22.771  1.00 79.89           H  
ATOM   1515  HB3 LYS A  96       6.706  -8.742 -22.648  1.00 79.89           H  
ATOM   1516  O   LYS A  96       5.820  -9.612 -20.045  1.00 79.89           O  
ATOM   1517  CG  LYS A  96       6.646  -6.743 -21.850  1.00 79.89           C  
ATOM   1518  HG2 LYS A  96       5.691  -6.953 -21.369  1.00 79.89           H  
ATOM   1519  HG3 LYS A  96       7.246  -6.134 -21.174  1.00 79.89           H  
ATOM   1520  CD  LYS A  96       6.392  -5.966 -23.150  1.00 79.89           C  
ATOM   1521  HD2 LYS A  96       5.811  -6.589 -23.830  1.00 79.89           H  
ATOM   1522  HD3 LYS A  96       7.350  -5.733 -23.614  1.00 79.89           H  
ATOM   1523  CE  LYS A  96       5.634  -4.663 -22.871  1.00 79.89           C  
ATOM   1524  HE2 LYS A  96       6.201  -4.088 -22.139  1.00 79.89           H  
ATOM   1525  HE3 LYS A  96       4.671  -4.915 -22.425  1.00 79.89           H  
ATOM   1526  NZ  LYS A  96       5.438  -3.863 -24.109  1.00 79.89           N  
ATOM   1527  HZ1 LYS A  96       5.021  -4.407 -24.850  1.00 79.89           H  
ATOM   1528  HZ2 LYS A  96       6.300  -3.486 -24.477  1.00 79.89           H  
ATOM   1529  HZ3 LYS A  96       4.874  -3.042 -23.941  1.00 79.89           H  
ATOM   1530  N   LEU A  97       6.933  -8.215 -18.674  1.00 81.54           N  
ATOM   1531  H   LEU A  97       7.794  -7.709 -18.525  1.00 81.54           H  
ATOM   1532  CA  LEU A  97       5.966  -8.224 -17.579  1.00 81.54           C  
ATOM   1533  HA  LEU A  97       5.226  -9.008 -17.742  1.00 81.54           H  
ATOM   1534  C   LEU A  97       5.236  -6.877 -17.512  1.00 81.54           C  
ATOM   1535  CB  LEU A  97       6.699  -8.565 -16.270  1.00 81.54           C  
ATOM   1536  HB2 LEU A  97       7.503  -7.847 -16.112  1.00 81.54           H  
ATOM   1537  HB3 LEU A  97       5.998  -8.476 -15.440  1.00 81.54           H  
ATOM   1538  O   LEU A  97       5.870  -5.873 -17.177  1.00 81.54           O  
ATOM   1539  CG  LEU A  97       7.292  -9.988 -16.274  1.00 81.54           C  
ATOM   1540  HG  LEU A  97       7.959 -10.114 -17.126  1.00 81.54           H  
ATOM   1541  CD1 LEU A  97       8.109 -10.242 -15.013  1.00 81.54           C  
ATOM   1542 HD11 LEU A  97       7.556  -9.939 -14.124  1.00 81.54           H  
ATOM   1543 HD12 LEU A  97       9.050  -9.698 -15.099  1.00 81.54           H  
ATOM   1544 HD13 LEU A  97       8.361 -11.299 -14.929  1.00 81.54           H  
ATOM   1545  CD2 LEU A  97       6.207 -11.053 -16.354  1.00 81.54           C  
ATOM   1546 HD21 LEU A  97       5.455 -10.871 -15.586  1.00 81.54           H  
ATOM   1547 HD22 LEU A  97       6.655 -12.035 -16.203  1.00 81.54           H  
ATOM   1548 HD23 LEU A  97       5.736 -11.050 -17.337  1.00 81.54           H  
ATOM   1549  N   PRO A  98       3.934  -6.814 -17.853  1.00 78.13           N  
ATOM   1550  CA  PRO A  98       3.144  -5.591 -17.742  1.00 78.13           C  
ATOM   1551  HA  PRO A  98       3.512  -4.876 -18.478  1.00 78.13           H  
ATOM   1552  C   PRO A  98       3.207  -4.957 -16.347  1.00 78.13           C  
ATOM   1553  CB  PRO A  98       1.706  -5.990 -18.093  1.00 78.13           C  
ATOM   1554  HB2 PRO A  98       1.177  -5.187 -18.605  1.00 78.13           H  
ATOM   1555  HB3 PRO A  98       1.169  -6.283 -17.191  1.00 78.13           H  
ATOM   1556  O   PRO A  98       3.378  -5.643 -15.338  1.00 78.13           O  
ATOM   1557  CG  PRO A  98       1.881  -7.215 -18.988  1.00 78.13           C  
ATOM   1558  HG2 PRO A  98       2.081  -6.897 -20.011  1.00 78.13           H  
ATOM   1559  HG3 PRO A  98       1.011  -7.872 -18.951  1.00 78.13           H  
ATOM   1560  CD  PRO A  98       3.122  -7.889 -18.411  1.00 78.13           C  
ATOM   1561  HD2 PRO A  98       3.649  -8.423 -19.201  1.00 78.13           H  
ATOM   1562  HD3 PRO A  98       2.832  -8.584 -17.623  1.00 78.13           H  
ATOM   1563  N   TYR A  99       3.006  -3.642 -16.291  1.00 79.04           N  
ATOM   1564  H   TYR A  99       2.880  -3.128 -17.151  1.00 79.04           H  
ATOM   1565  CA  TYR A  99       2.812  -2.916 -15.038  1.00 79.04           C  
ATOM   1566  HA  TYR A  99       3.739  -2.944 -14.466  1.00 79.04           H  
ATOM   1567  C   TYR A  99       1.690  -3.555 -14.199  1.00 79.04           C  
ATOM   1568  CB  TYR A  99       2.484  -1.459 -15.388  1.00 79.04           C  
ATOM   1569  HB2 TYR A  99       3.307  -1.044 -15.970  1.00 79.04           H  
ATOM   1570  HB3 TYR A  99       1.595  -1.437 -16.018  1.00 79.04           H  
ATOM   1571  O   TYR A  99       0.619  -3.848 -14.730  1.00 79.04           O  
ATOM   1572  CG  TYR A  99       2.256  -0.567 -14.189  1.00 79.04           C  
ATOM   1573  CD1 TYR A  99       0.954  -0.195 -13.813  1.00 79.04           C  
ATOM   1574  HD1 TYR A  99       0.107  -0.540 -14.388  1.00 79.04           H  
ATOM   1575  CD2 TYR A  99       3.358  -0.069 -13.477  1.00 79.04           C  
ATOM   1576  HD2 TYR A  99       4.359  -0.303 -13.810  1.00 79.04           H  
ATOM   1577  CE1 TYR A  99       0.758   0.646 -12.702  1.00 79.04           C  
ATOM   1578  HE1 TYR A  99      -0.240   0.981 -12.461  1.00 79.04           H  
ATOM   1579  CE2 TYR A  99       3.164   0.739 -12.343  1.00 79.04           C  
ATOM   1580  HE2 TYR A  99       4.030   1.114 -11.818  1.00 79.04           H  
ATOM   1581  OH  TYR A  99       1.635   1.771 -10.780  1.00 79.04           O  
ATOM   1582  HH  TYR A  99       2.469   2.013 -10.369  1.00 79.04           H  
ATOM   1583  CZ  TYR A  99       1.856   1.063 -11.923  1.00 79.04           C  
ATOM   1584  N   ARG A 100       1.941  -3.755 -12.898  1.00 84.00           N  
ATOM   1585  H   ARG A 100       2.884  -3.573 -12.585  1.00 84.00           H  
ATOM   1586  CA  ARG A 100       1.064  -4.458 -11.937  1.00 84.00           C  
ATOM   1587  HA  ARG A 100       1.612  -4.521 -10.997  1.00 84.00           H  
ATOM   1588  C   ARG A 100       0.786  -5.922 -12.286  1.00 84.00           C  
ATOM   1589  CB  ARG A 100      -0.226  -3.670 -11.656  1.00 84.00           C  
ATOM   1590  HB2 ARG A 100      -0.853  -4.235 -10.966  1.00 84.00           H  
ATOM   1591  HB3 ARG A 100      -0.783  -3.540 -12.585  1.00 84.00           H  
ATOM   1592  O   ARG A 100      -0.272  -6.443 -11.947  1.00 84.00           O  
ATOM   1593  CG  ARG A 100       0.043  -2.311 -11.016  1.00 84.00           C  
ATOM   1594  HG2 ARG A 100       0.735  -1.743 -11.637  1.00 84.00           H  
ATOM   1595  HG3 ARG A 100       0.486  -2.451 -10.029  1.00 84.00           H  
ATOM   1596  CD  ARG A 100      -1.286  -1.568 -10.879  1.00 84.00           C  
ATOM   1597  HD2 ARG A 100      -1.925  -2.124 -10.192  1.00 84.00           H  
ATOM   1598  HD3 ARG A 100      -1.772  -1.530 -11.854  1.00 84.00           H  
ATOM   1599  NE  ARG A 100      -1.086  -0.198 -10.382  1.00 84.00           N  
ATOM   1600  HE  ARG A 100      -0.132   0.125 -10.314  1.00 84.00           H  
ATOM   1601  NH1 ARG A 100      -3.302   0.381 -10.224  1.00 84.00           N  
ATOM   1602 HH11 ARG A 100      -3.564  -0.575 -10.416  1.00 84.00           H  
ATOM   1603 HH12 ARG A 100      -4.026   1.069 -10.068  1.00 84.00           H  
ATOM   1604  NH2 ARG A 100      -1.712   1.915  -9.870  1.00 84.00           N  
ATOM   1605 HH21 ARG A 100      -2.439   2.592  -9.689  1.00 84.00           H  
ATOM   1606 HH22 ARG A 100      -0.740   2.191  -9.883  1.00 84.00           H  
ATOM   1607  CZ  ARG A 100      -2.036   0.687 -10.157  1.00 84.00           C  
ATOM   1608  N   SER A 101       1.745  -6.604 -12.912  1.00 88.48           N  
ATOM   1609  H   SER A 101       2.587  -6.115 -13.183  1.00 88.48           H  
ATOM   1610  CA  SER A 101       1.683  -8.064 -13.056  1.00 88.48           C  
ATOM   1611  HA  SER A 101       0.814  -8.329 -13.657  1.00 88.48           H  
ATOM   1612  C   SER A 101       1.547  -8.726 -11.686  1.00 88.48           C  
ATOM   1613  CB  SER A 101       2.931  -8.612 -13.744  1.00 88.48           C  
ATOM   1614  HB2 SER A 101       3.830  -8.251 -13.243  1.00 88.48           H  
ATOM   1615  HB3 SER A 101       2.915  -9.700 -13.686  1.00 88.48           H  
ATOM   1616  O   SER A 101       2.290  -8.393 -10.762  1.00 88.48           O  
ATOM   1617  OG  SER A 101       2.948  -8.222 -15.099  1.00 88.48           O  
ATOM   1618  HG  SER A 101       3.094  -7.273 -15.131  1.00 88.48           H  
ATOM   1619  N   LEU A 102       0.603  -9.653 -11.549  1.00 91.50           N  
ATOM   1620  H   LEU A 102       0.034  -9.908 -12.344  1.00 91.50           H  
ATOM   1621  CA  LEU A 102       0.401 -10.392 -10.311  1.00 91.50           C  
ATOM   1622  HA  LEU A 102       0.509  -9.701  -9.475  1.00 91.50           H  
ATOM   1623  C   LEU A 102       1.471 -11.477 -10.194  1.00 91.50           C  
ATOM   1624  CB  LEU A 102      -1.028 -10.958 -10.303  1.00 91.50           C  
ATOM   1625  HB2 LEU A 102      -1.133 -11.654 -11.135  1.00 91.50           H  
ATOM   1626  HB3 LEU A 102      -1.729 -10.140 -10.466  1.00 91.50           H  
ATOM   1627  O   LEU A 102       1.623 -12.299 -11.094  1.00 91.50           O  
ATOM   1628  CG  LEU A 102      -1.420 -11.685  -9.005  1.00 91.50           C  
ATOM   1629  HG  LEU A 102      -0.756 -12.533  -8.835  1.00 91.50           H  
ATOM   1630  CD1 LEU A 102      -1.350 -10.755  -7.797  1.00 91.50           C  
ATOM   1631 HD11 LEU A 102      -0.311 -10.587  -7.515  1.00 91.50           H  
ATOM   1632 HD12 LEU A 102      -1.832  -9.807  -8.040  1.00 91.50           H  
ATOM   1633 HD13 LEU A 102      -1.879 -11.210  -6.960  1.00 91.50           H  
ATOM   1634  CD2 LEU A 102      -2.853 -12.195  -9.126  1.00 91.50           C  
ATOM   1635 HD21 LEU A 102      -3.549 -11.360  -9.198  1.00 91.50           H  
ATOM   1636 HD22 LEU A 102      -3.121 -12.803  -8.262  1.00 91.50           H  
ATOM   1637 HD23 LEU A 102      -2.959 -12.808 -10.021  1.00 91.50           H  
ATOM   1638  N   VAL A 103       2.209 -11.480  -9.091  1.00 91.50           N  
ATOM   1639  H   VAL A 103       2.056 -10.760  -8.399  1.00 91.50           H  
ATOM   1640  CA  VAL A 103       3.204 -12.509  -8.787  1.00 91.50           C  
ATOM   1641  HA  VAL A 103       3.126 -13.292  -9.542  1.00 91.50           H  
ATOM   1642  C   VAL A 103       2.893 -13.164  -7.452  1.00 91.50           C  
ATOM   1643  CB  VAL A 103       4.651 -11.984  -8.849  1.00 91.50           C  
ATOM   1644  HB  VAL A 103       5.318 -12.797  -8.560  1.00 91.50           H  
ATOM   1645  O   VAL A 103       2.486 -12.494  -6.502  1.00 91.50           O  
ATOM   1646  CG1 VAL A 103       5.023 -11.563 -10.276  1.00 91.50           C  
ATOM   1647 HG11 VAL A 103       4.863 -12.402 -10.955  1.00 91.50           H  
ATOM   1648 HG12 VAL A 103       4.409 -10.722 -10.597  1.00 91.50           H  
ATOM   1649 HG13 VAL A 103       6.075 -11.281 -10.313  1.00 91.50           H  
ATOM   1650  CG2 VAL A 103       4.915 -10.797  -7.913  1.00 91.50           C  
ATOM   1651 HG21 VAL A 103       4.647 -11.068  -6.892  1.00 91.50           H  
ATOM   1652 HG22 VAL A 103       4.330  -9.932  -8.225  1.00 91.50           H  
ATOM   1653 HG23 VAL A 103       5.974 -10.542  -7.940  1.00 91.50           H  
ATOM   1654  N   GLU A 104       3.087 -14.472  -7.377  1.00 92.31           N  
ATOM   1655  H   GLU A 104       3.384 -14.957  -8.212  1.00 92.31           H  
ATOM   1656  CA  GLU A 104       2.989 -15.258  -6.153  1.00 92.31           C  
ATOM   1657  HA  GLU A 104       2.587 -14.641  -5.349  1.00 92.31           H  
ATOM   1658  C   GLU A 104       4.380 -15.720  -5.732  1.00 92.31           C  
ATOM   1659  CB  GLU A 104       2.005 -16.410  -6.359  1.00 92.31           C  
ATOM   1660  HB2 GLU A 104       2.300 -16.998  -7.227  1.00 92.31           H  
ATOM   1661  HB3 GLU A 104       1.030 -15.960  -6.550  1.00 92.31           H  
ATOM   1662  O   GLU A 104       5.048 -16.482  -6.434  1.00 92.31           O  
ATOM   1663  CG  GLU A 104       1.870 -17.329  -5.142  1.00 92.31           C  
ATOM   1664  HG2 GLU A 104       1.608 -16.729  -4.270  1.00 92.31           H  
ATOM   1665  HG3 GLU A 104       2.824 -17.820  -4.951  1.00 92.31           H  
ATOM   1666  CD  GLU A 104       0.800 -18.394  -5.398  1.00 92.31           C  
ATOM   1667  OE1 GLU A 104      -0.369 -18.106  -5.038  1.00 92.31           O  
ATOM   1668  OE2 GLU A 104       1.161 -19.457  -5.971  1.00 92.31           O  
ATOM   1669  N   PHE A 105       4.809 -15.223  -4.578  1.00 90.50           N  
ATOM   1670  H   PHE A 105       4.195 -14.606  -4.066  1.00 90.50           H  
ATOM   1671  CA  PHE A 105       5.992 -15.693  -3.875  1.00 90.50           C  
ATOM   1672  HA  PHE A 105       6.767 -15.952  -4.597  1.00 90.50           H  
ATOM   1673  C   PHE A 105       5.660 -16.954  -3.066  1.00 90.50           C  
ATOM   1674  CB  PHE A 105       6.512 -14.560  -2.977  1.00 90.50           C  
ATOM   1675  HB2 PHE A 105       5.724 -14.264  -2.284  1.00 90.50           H  
ATOM   1676  HB3 PHE A 105       7.344 -14.931  -2.378  1.00 90.50           H  
ATOM   1677  O   PHE A 105       4.502 -17.367  -2.957  1.00 90.50           O  
ATOM   1678  CG  PHE A 105       6.980 -13.329  -3.726  1.00 90.50           C  
ATOM   1679  CD1 PHE A 105       8.325 -13.225  -4.119  1.00 90.50           C  
ATOM   1680  HD1 PHE A 105       9.019 -14.025  -3.905  1.00 90.50           H  
ATOM   1681  CD2 PHE A 105       6.086 -12.283  -4.024  1.00 90.50           C  
ATOM   1682  HD2 PHE A 105       5.050 -12.351  -3.728  1.00 90.50           H  
ATOM   1683  CE1 PHE A 105       8.769 -12.082  -4.801  1.00 90.50           C  
ATOM   1684  HE1 PHE A 105       9.809 -12.001  -5.082  1.00 90.50           H  
ATOM   1685  CE2 PHE A 105       6.538 -11.153  -4.726  1.00 90.50           C  
ATOM   1686  HE2 PHE A 105       5.857 -10.352  -4.975  1.00 90.50           H  
ATOM   1687  CZ  PHE A 105       7.877 -11.053  -5.123  1.00 90.50           C  
ATOM   1688  HZ  PHE A 105       8.220 -10.190  -5.675  1.00 90.50           H  
ATOM   1689  N   GLU A 106       6.684 -17.547  -2.455  1.00 84.90           N  
ATOM   1690  H   GLU A 106       7.617 -17.187  -2.593  1.00 84.90           H  
ATOM   1691  CA  GLU A 106       6.518 -18.643  -1.500  1.00 84.90           C  
ATOM   1692  HA  GLU A 106       6.172 -19.519  -2.047  1.00 84.90           H  
ATOM   1693  C   GLU A 106       5.456 -18.311  -0.428  1.00 84.90           C  
ATOM   1694  CB  GLU A 106       7.871 -18.989  -0.857  1.00 84.90           C  
ATOM   1695  HB2 GLU A 106       7.714 -19.791  -0.136  1.00 84.90           H  
ATOM   1696  HB3 GLU A 106       8.245 -18.111  -0.330  1.00 84.90           H  
ATOM   1697  O   GLU A 106       5.244 -17.151  -0.063  1.00 84.90           O  
ATOM   1698  CG  GLU A 106       8.912 -19.452  -1.896  1.00 84.90           C  
ATOM   1699  HG2 GLU A 106       8.492 -20.290  -2.451  1.00 84.90           H  
ATOM   1700  HG3 GLU A 106       9.099 -18.640  -2.599  1.00 84.90           H  
ATOM   1701  CD  GLU A 106      10.252 -19.875  -1.271  1.00 84.90           C  
ATOM   1702  OE1 GLU A 106      11.055 -20.488  -2.007  1.00 84.90           O  
ATOM   1703  OE2 GLU A 106      10.475 -19.569  -0.078  1.00 84.90           O  
ATOM   1704  N   ASN A 107       4.768 -19.344   0.066  1.00 78.64           N  
ATOM   1705  H   ASN A 107       5.075 -20.274  -0.184  1.00 78.64           H  
ATOM   1706  CA  ASN A 107       3.683 -19.248   1.054  1.00 78.64           C  
ATOM   1707  HA  ASN A 107       3.339 -20.268   1.227  1.00 78.64           H  
ATOM   1708  C   ASN A 107       2.425 -18.486   0.581  1.00 78.64           C  
ATOM   1709  CB  ASN A 107       4.241 -18.748   2.405  1.00 78.64           C  
ATOM   1710  HB2 ASN A 107       3.459 -18.801   3.163  1.00 78.64           H  
ATOM   1711  HB3 ASN A 107       4.541 -17.704   2.311  1.00 78.64           H  
ATOM   1712  O   ASN A 107       1.739 -17.867   1.391  1.00 78.64           O  
ATOM   1713  CG  ASN A 107       5.420 -19.560   2.905  1.00 78.64           C  
ATOM   1714  ND2 ASN A 107       6.248 -18.992   3.749  1.00 78.64           N  
ATOM   1715 HD21 ASN A 107       7.024 -19.563   4.052  1.00 78.64           H  
ATOM   1716 HD22 ASN A 107       6.059 -18.074   4.124  1.00 78.64           H  
ATOM   1717  OD1 ASN A 107       5.610 -20.712   2.558  1.00 78.64           O  
ATOM   1718  N   ASN A 108       2.087 -18.529  -0.716  1.00 78.23           N  
ATOM   1719  H   ASN A 108       2.702 -19.016  -1.351  1.00 78.23           H  
ATOM   1720  CA  ASN A 108       0.891 -17.879  -1.293  1.00 78.23           C  
ATOM   1721  HA  ASN A 108       0.942 -18.030  -2.371  1.00 78.23           H  
ATOM   1722  C   ASN A 108       0.860 -16.346  -1.088  1.00 78.23           C  
ATOM   1723  CB  ASN A 108      -0.394 -18.580  -0.808  1.00 78.23           C  
ATOM   1724  HB2 ASN A 108      -1.249 -18.163  -1.339  1.00 78.23           H  
ATOM   1725  HB3 ASN A 108      -0.530 -18.389   0.257  1.00 78.23           H  
ATOM   1726  O   ASN A 108      -0.208 -15.705  -1.036  1.00 78.23           O  
ATOM   1727  CG  ASN A 108      -0.399 -20.076  -1.058  1.00 78.23           C  
ATOM   1728  ND2 ASN A 108      -0.847 -20.860  -0.106  1.00 78.23           N  
ATOM   1729 HD21 ASN A 108      -0.833 -21.851  -0.303  1.00 78.23           H  
ATOM   1730 HD22 ASN A 108      -1.142 -20.478   0.781  1.00 78.23           H  
ATOM   1731  OD1 ASN A 108      -0.000 -20.569  -2.094  1.00 78.23           O  
ATOM   1732  N   LYS A 109       2.047 -15.740  -0.953  1.00 86.89           N  
ATOM   1733  H   LYS A 109       2.874 -16.319  -0.988  1.00 86.89           H  
ATOM   1734  CA  LYS A 109       2.226 -14.293  -0.811  1.00 86.89           C  
ATOM   1735  HA  LYS A 109       1.431 -13.892  -0.181  1.00 86.89           H  
ATOM   1736  C   LYS A 109       2.114 -13.647  -2.188  1.00 86.89           C  
ATOM   1737  CB  LYS A 109       3.563 -13.987  -0.114  1.00 86.89           C  
ATOM   1738  HB2 LYS A 109       3.769 -12.919  -0.185  1.00 86.89           H  
ATOM   1739  HB3 LYS A 109       4.362 -14.532  -0.616  1.00 86.89           H  
ATOM   1740  O   LYS A 109       3.078 -13.572  -2.943  1.00 86.89           O  
ATOM   1741  CG  LYS A 109       3.556 -14.389   1.370  1.00 86.89           C  
ATOM   1742  HG2 LYS A 109       2.772 -13.837   1.888  1.00 86.89           H  
ATOM   1743  HG3 LYS A 109       3.346 -15.455   1.452  1.00 86.89           H  
ATOM   1744  CD  LYS A 109       4.906 -14.097   2.045  1.00 86.89           C  
ATOM   1745  HD2 LYS A 109       5.093 -13.023   2.038  1.00 86.89           H  
ATOM   1746  HD3 LYS A 109       5.701 -14.608   1.502  1.00 86.89           H  
ATOM   1747  CE  LYS A 109       4.874 -14.599   3.497  1.00 86.89           C  
ATOM   1748  HE2 LYS A 109       4.038 -14.115   4.002  1.00 86.89           H  
ATOM   1749  HE3 LYS A 109       4.677 -15.671   3.504  1.00 86.89           H  
ATOM   1750  NZ  LYS A 109       6.123 -14.294   4.242  1.00 86.89           N  
ATOM   1751  HZ1 LYS A 109       5.973 -14.323   5.240  1.00 86.89           H  
ATOM   1752  HZ2 LYS A 109       6.925 -14.844   3.970  1.00 86.89           H  
ATOM   1753  HZ3 LYS A 109       6.349 -13.314   4.146  1.00 86.89           H  
ATOM   1754  N   LYS A 110       0.910 -13.184  -2.524  1.00 90.44           N  
ATOM   1755  H   LYS A 110       0.149 -13.387  -1.890  1.00 90.44           H  
ATOM   1756  CA  LYS A 110       0.635 -12.478  -3.781  1.00 90.44           C  
ATOM   1757  HA  LYS A 110       1.289 -12.900  -4.544  1.00 90.44           H  
ATOM   1758  C   LYS A 110       0.978 -10.991  -3.675  1.00 90.44           C  
ATOM   1759  CB  LYS A 110      -0.806 -12.715  -4.254  1.00 90.44           C  
ATOM   1760  HB2 LYS A 110      -0.959 -12.136  -5.164  1.00 90.44           H  
ATOM   1761  HB3 LYS A 110      -1.507 -12.359  -3.499  1.00 90.44           H  
ATOM   1762  O   LYS A 110       0.650 -10.349  -2.670  1.00 90.44           O  
ATOM   1763  CG  LYS A 110      -1.084 -14.196  -4.567  1.00 90.44           C  
ATOM   1764  HG2 LYS A 110      -0.319 -14.568  -5.249  1.00 90.44           H  
ATOM   1765  HG3 LYS A 110      -1.043 -14.777  -3.646  1.00 90.44           H  
ATOM   1766  CD  LYS A 110      -2.462 -14.383  -5.220  1.00 90.44           C  
ATOM   1767  HD2 LYS A 110      -2.476 -13.860  -6.176  1.00 90.44           H  
ATOM   1768  HD3 LYS A 110      -3.232 -13.962  -4.575  1.00 90.44           H  
ATOM   1769  CE  LYS A 110      -2.753 -15.873  -5.458  1.00 90.44           C  
ATOM   1770  HE2 LYS A 110      -2.739 -16.398  -4.503  1.00 90.44           H  
ATOM   1771  HE3 LYS A 110      -1.951 -16.306  -6.055  1.00 90.44           H  
ATOM   1772  NZ  LYS A 110      -4.058 -16.081  -6.142  1.00 90.44           N  
ATOM   1773  HZ1 LYS A 110      -4.259 -17.062  -6.271  1.00 90.44           H  
ATOM   1774  HZ2 LYS A 110      -4.075 -15.758  -7.099  1.00 90.44           H  
ATOM   1775  HZ3 LYS A 110      -4.843 -15.630  -5.694  1.00 90.44           H  
ATOM   1776  N   ARG A 111       1.617 -10.440  -4.710  1.00 91.23           N  
ATOM   1777  H   ARG A 111       1.870 -11.055  -5.470  1.00 91.23           H  
ATOM   1778  CA  ARG A 111       1.977  -9.017  -4.842  1.00 91.23           C  
ATOM   1779  HA  ARG A 111       1.321  -8.408  -4.221  1.00 91.23           H  
ATOM   1780  C   ARG A 111       1.812  -8.543  -6.279  1.00 91.23           C  
ATOM   1781  CB  ARG A 111       3.433  -8.782  -4.424  1.00 91.23           C  
ATOM   1782  HB2 ARG A 111       4.062  -9.363  -5.099  1.00 91.23           H  
ATOM   1783  HB3 ARG A 111       3.682  -7.731  -4.576  1.00 91.23           H  
ATOM   1784  O   ARG A 111       1.909  -9.328  -7.217  1.00 91.23           O  
ATOM   1785  CG  ARG A 111       3.764  -9.152  -2.974  1.00 91.23           C  
ATOM   1786  HG2 ARG A 111       4.839  -9.046  -2.829  1.00 91.23           H  
ATOM   1787  HG3 ARG A 111       3.509 -10.193  -2.778  1.00 91.23           H  
ATOM   1788  CD  ARG A 111       3.049  -8.238  -1.976  1.00 91.23           C  
ATOM   1789  HD2 ARG A 111       1.968  -8.362  -2.046  1.00 91.23           H  
ATOM   1790  HD3 ARG A 111       3.285  -7.201  -2.216  1.00 91.23           H  
ATOM   1791  NE  ARG A 111       3.518  -8.522  -0.616  1.00 91.23           N  
ATOM   1792  HE  ARG A 111       4.382  -8.078  -0.340  1.00 91.23           H  
ATOM   1793  NH1 ARG A 111       1.866  -9.965   0.112  1.00 91.23           N  
ATOM   1794 HH11 ARG A 111       1.370  -9.915  -0.766  1.00 91.23           H  
ATOM   1795 HH12 ARG A 111       1.496 -10.422   0.933  1.00 91.23           H  
ATOM   1796  NH2 ARG A 111       3.574  -9.454   1.434  1.00 91.23           N  
ATOM   1797 HH21 ARG A 111       3.122  -9.956   2.185  1.00 91.23           H  
ATOM   1798 HH22 ARG A 111       4.432  -8.995   1.705  1.00 91.23           H  
ATOM   1799  CZ  ARG A 111       2.977  -9.309   0.292  1.00 91.23           C  
ATOM   1800  N   MET A 112       1.597  -7.245  -6.445  1.00 91.39           N  
ATOM   1801  H   MET A 112       1.562  -6.660  -5.622  1.00 91.39           H  
ATOM   1802  CA  MET A 112       1.607  -6.603  -7.754  1.00 91.39           C  
ATOM   1803  HA  MET A 112       1.353  -7.327  -8.528  1.00 91.39           H  
ATOM   1804  C   MET A 112       3.003  -6.067  -8.041  1.00 91.39           C  
ATOM   1805  CB  MET A 112       0.573  -5.480  -7.805  1.00 91.39           C  
ATOM   1806  HB2 MET A 112       0.658  -4.876  -6.901  1.00 91.39           H  
ATOM   1807  HB3 MET A 112       0.758  -4.851  -8.676  1.00 91.39           H  
ATOM   1808  O   MET A 112       3.550  -5.281  -7.267  1.00 91.39           O  
ATOM   1809  CG  MET A 112      -0.853  -6.006  -7.883  1.00 91.39           C  
ATOM   1810  HG2 MET A 112      -0.973  -6.580  -8.802  1.00 91.39           H  
ATOM   1811  HG3 MET A 112      -1.041  -6.662  -7.033  1.00 91.39           H  
ATOM   1812  SD  MET A 112      -2.077  -4.677  -7.852  1.00 91.39           S  
ATOM   1813  CE  MET A 112      -3.554  -5.718  -7.942  1.00 91.39           C  
ATOM   1814  HE1 MET A 112      -4.444  -5.098  -7.831  1.00 91.39           H  
ATOM   1815  HE2 MET A 112      -3.527  -6.472  -7.156  1.00 91.39           H  
ATOM   1816  HE3 MET A 112      -3.589  -6.221  -8.908  1.00 91.39           H  
ATOM   1817  N   LEU A 113       3.560  -6.467  -9.174  1.00 89.53           N  
ATOM   1818  H   LEU A 113       3.071  -7.159  -9.724  1.00 89.53           H  
ATOM   1819  CA  LEU A 113       4.850  -6.022  -9.670  1.00 89.53           C  
ATOM   1820  HA  LEU A 113       5.529  -5.906  -8.825  1.00 89.53           H  
ATOM   1821  C   LEU A 113       4.703  -4.676 -10.379  1.00 89.53           C  
ATOM   1822  CB  LEU A 113       5.366  -7.125 -10.592  1.00 89.53           C  
ATOM   1823  HB2 LEU A 113       5.223  -8.082 -10.090  1.00 89.53           H  
ATOM   1824  HB3 LEU A 113       4.761  -7.139 -11.499  1.00 89.53           H  
ATOM   1825  O   LEU A 113       4.199  -4.598 -11.499  1.00 89.53           O  
ATOM   1826  CG  LEU A 113       6.841  -7.003 -10.980  1.00 89.53           C  
ATOM   1827  HG  LEU A 113       7.025  -6.056 -11.489  1.00 89.53           H  
ATOM   1828  CD1 LEU A 113       7.727  -7.089  -9.735  1.00 89.53           C  
ATOM   1829 HD11 LEU A 113       7.366  -7.878  -9.075  1.00 89.53           H  
ATOM   1830 HD12 LEU A 113       7.733  -6.132  -9.214  1.00 89.53           H  
ATOM   1831 HD13 LEU A 113       8.754  -7.336 -10.004  1.00 89.53           H  
ATOM   1832  CD2 LEU A 113       7.111  -8.160 -11.948  1.00 89.53           C  
ATOM   1833 HD21 LEU A 113       6.537  -9.042 -11.665  1.00 89.53           H  
ATOM   1834 HD22 LEU A 113       8.156  -8.469 -11.924  1.00 89.53           H  
ATOM   1835 HD23 LEU A 113       6.830  -7.863 -12.958  1.00 89.53           H  
ATOM   1836  N   VAL A 114       5.092  -3.600  -9.704  1.00 83.31           N  
ATOM   1837  H   VAL A 114       5.516  -3.732  -8.797  1.00 83.31           H  
ATOM   1838  CA  VAL A 114       4.866  -2.223 -10.169  1.00 83.31           C  
ATOM   1839  HA  VAL A 114       3.954  -2.168 -10.764  1.00 83.31           H  
ATOM   1840  C   VAL A 114       6.021  -1.748 -11.032  1.00 83.31           C  
ATOM   1841  CB  VAL A 114       4.724  -1.297  -8.957  1.00 83.31           C  
ATOM   1842  HB  VAL A 114       5.641  -1.337  -8.368  1.00 83.31           H  
ATOM   1843  O   VAL A 114       5.818  -1.122 -12.065  1.00 83.31           O  
ATOM   1844  CG1 VAL A 114       4.458   0.168  -9.304  1.00 83.31           C  
ATOM   1845 HG11 VAL A 114       3.473   0.246  -9.763  1.00 83.31           H  
ATOM   1846 HG12 VAL A 114       4.473   0.761  -8.390  1.00 83.31           H  
ATOM   1847 HG13 VAL A 114       5.235   0.552  -9.966  1.00 83.31           H  
ATOM   1848  CG2 VAL A 114       3.571  -1.760  -8.082  1.00 83.31           C  
ATOM   1849 HG21 VAL A 114       2.617  -1.677  -8.603  1.00 83.31           H  
ATOM   1850 HG22 VAL A 114       3.595  -1.125  -7.196  1.00 83.31           H  
ATOM   1851 HG23 VAL A 114       3.716  -2.783  -7.735  1.00 83.31           H  
ATOM   1852  N   SER A 115       7.239  -2.033 -10.594  1.00 79.01           N  
ATOM   1853  H   SER A 115       7.337  -2.588  -9.756  1.00 79.01           H  
ATOM   1854  CA  SER A 115       8.476  -1.645 -11.262  1.00 79.01           C  
ATOM   1855  HA  SER A 115       8.326  -1.615 -12.342  1.00 79.01           H  
ATOM   1856  C   SER A 115       9.550  -2.683 -10.960  1.00 79.01           C  
ATOM   1857  CB  SER A 115       8.887  -0.246 -10.785  1.00 79.01           C  
ATOM   1858  HB2 SER A 115       9.665   0.151 -11.438  1.00 79.01           H  
ATOM   1859  HB3 SER A 115       8.030   0.424 -10.854  1.00 79.01           H  
ATOM   1860  O   SER A 115       9.294  -3.643 -10.226  1.00 79.01           O  
ATOM   1861  OG  SER A 115       9.380  -0.248  -9.456  1.00 79.01           O  
ATOM   1862  HG  SER A 115       9.805   0.600  -9.311  1.00 79.01           H  
ATOM   1863  N   SER A 116      10.769  -2.487 -11.462  1.00 78.94           N  
ATOM   1864  H   SER A 116      10.968  -1.694 -12.056  1.00 78.94           H  
ATOM   1865  CA  SER A 116      11.886  -3.332 -11.034  1.00 78.94           C  
ATOM   1866  HA  SER A 116      11.565  -4.369 -11.133  1.00 78.94           H  
ATOM   1867  C   SER A 116      12.297  -3.131  -9.580  1.00 78.94           C  
ATOM   1868  CB  SER A 116      13.075  -3.203 -11.961  1.00 78.94           C  
ATOM   1869  HB2 SER A 116      13.828  -3.946 -11.701  1.00 78.94           H  
ATOM   1870  HB3 SER A 116      12.703  -3.420 -12.962  1.00 78.94           H  
ATOM   1871  O   SER A 116      13.015  -3.957  -9.027  1.00 78.94           O  
ATOM   1872  OG  SER A 116      13.642  -1.911 -11.909  1.00 78.94           O  
ATOM   1873  HG  SER A 116      14.158  -1.828 -11.103  1.00 78.94           H  
ATOM   1874  N   GLY A 117      11.864  -2.027  -8.970  1.00 82.95           N  
ATOM   1875  H   GLY A 117      11.260  -1.413  -9.498  1.00 82.95           H  
ATOM   1876  CA  GLY A 117      12.225  -1.655  -7.607  1.00 82.95           C  
ATOM   1877  HA2 GLY A 117      12.426  -0.584  -7.582  1.00 82.95           H  
ATOM   1878  HA3 GLY A 117      13.133  -2.176  -7.302  1.00 82.95           H  
ATOM   1879  C   GLY A 117      11.146  -1.941  -6.571  1.00 82.95           C  
ATOM   1880  O   GLY A 117      11.499  -2.185  -5.420  1.00 82.95           O  
ATOM   1881  N   TYR A 118       9.860  -1.928  -6.947  1.00 86.50           N  
ATOM   1882  H   TYR A 118       9.631  -1.784  -7.920  1.00 86.50           H  
ATOM   1883  CA  TYR A 118       8.767  -1.921  -5.971  1.00 86.50           C  
ATOM   1884  HA  TYR A 118       9.187  -2.210  -5.008  1.00 86.50           H  
ATOM   1885  C   TYR A 118       7.634  -2.910  -6.252  1.00 86.50           C  
ATOM   1886  CB  TYR A 118       8.214  -0.501  -5.802  1.00 86.50           C  
ATOM   1887  HB2 TYR A 118       7.497  -0.498  -4.981  1.00 86.50           H  
ATOM   1888  HB3 TYR A 118       7.679  -0.225  -6.710  1.00 86.50           H  
ATOM   1889  O   TYR A 118       7.243  -3.165  -7.396  1.00 86.50           O  
ATOM   1890  CG  TYR A 118       9.280   0.536  -5.508  1.00 86.50           C  
ATOM   1891  CD1 TYR A 118      10.008   0.476  -4.304  1.00 86.50           C  
ATOM   1892  HD1 TYR A 118       9.791  -0.295  -3.580  1.00 86.50           H  
ATOM   1893  CD2 TYR A 118       9.583   1.522  -6.466  1.00 86.50           C  
ATOM   1894  HD2 TYR A 118       9.016   1.569  -7.384  1.00 86.50           H  
ATOM   1895  CE1 TYR A 118      11.041   1.400  -4.060  1.00 86.50           C  
ATOM   1896  HE1 TYR A 118      11.603   1.368  -3.139  1.00 86.50           H  
ATOM   1897  CE2 TYR A 118      10.616   2.448  -6.226  1.00 86.50           C  
ATOM   1898  HE2 TYR A 118      10.849   3.206  -6.960  1.00 86.50           H  
ATOM   1899  OH  TYR A 118      12.352   3.271  -4.787  1.00 86.50           O  
ATOM   1900  HH  TYR A 118      12.414   3.930  -5.483  1.00 86.50           H  
ATOM   1901  CZ  TYR A 118      11.346   2.388  -5.018  1.00 86.50           C  
ATOM   1902  N   LEU A 119       7.069  -3.401  -5.154  1.00 88.87           N  
ATOM   1903  H   LEU A 119       7.452  -3.103  -4.268  1.00 88.87           H  
ATOM   1904  CA  LEU A 119       5.884  -4.240  -5.087  1.00 88.87           C  
ATOM   1905  HA  LEU A 119       5.559  -4.498  -6.095  1.00 88.87           H  
ATOM   1906  C   LEU A 119       4.750  -3.495  -4.393  1.00 88.87           C  
ATOM   1907  CB  LEU A 119       6.203  -5.523  -4.306  1.00 88.87           C  
ATOM   1908  HB2 LEU A 119       6.554  -5.234  -3.315  1.00 88.87           H  
ATOM   1909  HB3 LEU A 119       5.284  -6.095  -4.177  1.00 88.87           H  
ATOM   1910  O   LEU A 119       4.975  -2.690  -3.489  1.00 88.87           O  
ATOM   1911  CG  LEU A 119       7.263  -6.424  -4.948  1.00 88.87           C  
ATOM   1912  HG  LEU A 119       8.183  -5.858  -5.096  1.00 88.87           H  
ATOM   1913  CD1 LEU A 119       7.567  -7.582  -4.007  1.00 88.87           C  
ATOM   1914 HD11 LEU A 119       6.664  -8.159  -3.809  1.00 88.87           H  
ATOM   1915 HD12 LEU A 119       8.311  -8.235  -4.464  1.00 88.87           H  
ATOM   1916 HD13 LEU A 119       7.968  -7.200  -3.068  1.00 88.87           H  
ATOM   1917  CD2 LEU A 119       6.797  -6.993  -6.286  1.00 88.87           C  
ATOM   1918 HD21 LEU A 119       6.712  -6.180  -7.007  1.00 88.87           H  
ATOM   1919 HD22 LEU A 119       7.530  -7.710  -6.657  1.00 88.87           H  
ATOM   1920 HD23 LEU A 119       5.833  -7.489  -6.177  1.00 88.87           H  
ATOM   1921  N   TYR A 120       3.527  -3.823  -4.782  1.00 89.68           N  
ATOM   1922  H   TYR A 120       3.441  -4.481  -5.543  1.00 89.68           H  
ATOM   1923  CA  TYR A 120       2.302  -3.394  -4.120  1.00 89.68           C  
ATOM   1924  HA  TYR A 120       2.526  -2.744  -3.275  1.00 89.68           H  
ATOM   1925  C   TYR A 120       1.558  -4.585  -3.525  1.00 89.68           C  
ATOM   1926  CB  TYR A 120       1.440  -2.623  -5.125  1.00 89.68           C  
ATOM   1927  HB2 TYR A 120       1.482  -3.148  -6.079  1.00 89.68           H  
ATOM   1928  HB3 TYR A 120       0.404  -2.674  -4.790  1.00 89.68           H  
ATOM   1929  O   TYR A 120       1.725  -5.731  -3.964  1.00 89.68           O  
ATOM   1930  CG  TYR A 120       1.810  -1.178  -5.418  1.00 89.68           C  
ATOM   1931  CD1 TYR A 120       2.885  -0.530  -4.769  1.00 89.68           C  
ATOM   1932  HD1 TYR A 120       3.406  -0.993  -3.944  1.00 89.68           H  
ATOM   1933  CD2 TYR A 120       1.124  -0.506  -6.451  1.00 89.68           C  
ATOM   1934  HD2 TYR A 120       0.303  -0.997  -6.951  1.00 89.68           H  
ATOM   1935  CE1 TYR A 120       3.323   0.735  -5.192  1.00 89.68           C  
ATOM   1936  HE1 TYR A 120       4.164   1.203  -4.700  1.00 89.68           H  
ATOM   1937  CE2 TYR A 120       1.551   0.770  -6.870  1.00 89.68           C  
ATOM   1938  HE2 TYR A 120       1.045   1.285  -7.674  1.00 89.68           H  
ATOM   1939  OH  TYR A 120       3.095   2.594  -6.682  1.00 89.68           O  
ATOM   1940  HH  TYR A 120       3.828   2.909  -6.148  1.00 89.68           H  
ATOM   1941  CZ  TYR A 120       2.666   1.379  -6.256  1.00 89.68           C  
ATOM   1942  N   ASN A 121       0.710  -4.304  -2.536  1.00 89.60           N  
ATOM   1943  H   ASN A 121       0.552  -3.338  -2.287  1.00 89.60           H  
ATOM   1944  CA  ASN A 121      -0.229  -5.293  -2.033  1.00 89.60           C  
ATOM   1945  HA  ASN A 121       0.323  -6.178  -1.717  1.00 89.60           H  
ATOM   1946  C   ASN A 121      -1.193  -5.697  -3.166  1.00 89.60           C  
ATOM   1947  CB  ASN A 121      -0.959  -4.716  -0.812  1.00 89.60           C  
ATOM   1948  HB2 ASN A 121      -1.479  -3.804  -1.106  1.00 89.60           H  
ATOM   1949  HB3 ASN A 121      -0.250  -4.466  -0.024  1.00 89.60           H  
ATOM   1950  O   ASN A 121      -1.685  -4.838  -3.898  1.00 89.60           O  
ATOM   1951  CG  ASN A 121      -1.970  -5.699  -0.254  1.00 89.60           C  
ATOM   1952  ND2 ASN A 121      -3.030  -5.194   0.319  1.00 89.60           N  
ATOM   1953 HD21 ASN A 121      -3.874  -5.744   0.238  1.00 89.60           H  
ATOM   1954 HD22 ASN A 121      -3.153  -4.192   0.317  1.00 89.60           H  
ATOM   1955  OD1 ASN A 121      -1.835  -6.908  -0.414  1.00 89.60           O  
ATOM   1956  N   ALA A 122      -1.432  -7.000  -3.318  1.00 90.69           N  
ATOM   1957  H   ALA A 122      -1.047  -7.631  -2.630  1.00 90.69           H  
ATOM   1958  CA  ALA A 122      -2.334  -7.560  -4.328  1.00 90.69           C  
ATOM   1959  HA  ALA A 122      -2.608  -6.784  -5.043  1.00 90.69           H  
ATOM   1960  C   ALA A 122      -3.644  -8.110  -3.749  1.00 90.69           C  
ATOM   1961  CB  ALA A 122      -1.599  -8.658  -5.090  1.00 90.69           C  
ATOM   1962  HB1 ALA A 122      -0.703  -8.248  -5.557  1.00 90.69           H  
ATOM   1963  HB2 ALA A 122      -2.257  -9.042  -5.870  1.00 90.69           H  
ATOM   1964  HB3 ALA A 122      -1.334  -9.472  -4.415  1.00 90.69           H  
ATOM   1965  O   ALA A 122      -4.469  -8.618  -4.504  1.00 90.69           O  
ATOM   1966  N   LYS A 123      -3.811  -8.069  -2.425  1.00 87.28           N  
ATOM   1967  H   LYS A 123      -3.125  -7.589  -1.861  1.00 87.28           H  
ATOM   1968  CA  LYS A 123      -5.007  -8.552  -1.731  1.00 87.28           C  
ATOM   1969  HA  LYS A 123      -5.664  -9.056  -2.440  1.00 87.28           H  
ATOM   1970  C   LYS A 123      -5.799  -7.367  -1.182  1.00 87.28           C  
ATOM   1971  CB  LYS A 123      -4.603  -9.565  -0.643  1.00 87.28           C  
ATOM   1972  HB2 LYS A 123      -3.872  -9.102   0.020  1.00 87.28           H  
ATOM   1973  HB3 LYS A 123      -5.484  -9.816  -0.052  1.00 87.28           H  
ATOM   1974  O   LYS A 123      -5.232  -6.314  -0.907  1.00 87.28           O  
ATOM   1975  CG  LYS A 123      -4.016 -10.864  -1.234  1.00 87.28           C  
ATOM   1976  HG2 LYS A 123      -3.138 -10.629  -1.836  1.00 87.28           H  
ATOM   1977  HG3 LYS A 123      -4.763 -11.334  -1.874  1.00 87.28           H  
ATOM   1978  CD  LYS A 123      -3.606 -11.850  -0.128  1.00 87.28           C  
ATOM   1979  HD2 LYS A 123      -2.841 -11.366   0.480  1.00 87.28           H  
ATOM   1980  HD3 LYS A 123      -4.470 -12.072   0.497  1.00 87.28           H  
ATOM   1981  CE  LYS A 123      -3.024 -13.156  -0.697  1.00 87.28           C  
ATOM   1982  HE2 LYS A 123      -2.178 -12.898  -1.334  1.00 87.28           H  
ATOM   1983  HE3 LYS A 123      -3.780 -13.634  -1.320  1.00 87.28           H  
ATOM   1984  NZ  LYS A 123      -2.577 -14.095   0.373  1.00 87.28           N  
ATOM   1985  HZ1 LYS A 123      -1.983 -13.634   1.048  1.00 87.28           H  
ATOM   1986  HZ2 LYS A 123      -3.361 -14.467   0.889  1.00 87.28           H  
ATOM   1987  HZ3 LYS A 123      -2.045 -14.863  -0.010  1.00 87.28           H  
ATOM   1988  N   GLU A 124      -7.101  -7.559  -1.029  1.00 85.38           N  
ATOM   1989  H   GLU A 124      -7.488  -8.465  -1.250  1.00 85.38           H  
ATOM   1990  CA  GLU A 124      -7.989  -6.647  -0.310  1.00 85.38           C  
ATOM   1991  HA  GLU A 124      -7.427  -5.792   0.066  1.00 85.38           H  
ATOM   1992  C   GLU A 124      -8.574  -7.377   0.893  1.00 85.38           C  
ATOM   1993  CB  GLU A 124      -9.117  -6.127  -1.217  1.00 85.38           C  
ATOM   1994  HB2 GLU A 124      -9.595  -6.967  -1.723  1.00 85.38           H  
ATOM   1995  HB3 GLU A 124      -9.859  -5.617  -0.602  1.00 85.38           H  
ATOM   1996  O   GLU A 124      -8.775  -8.595   0.860  1.00 85.38           O  
ATOM   1997  CG  GLU A 124      -8.571  -5.134  -2.243  1.00 85.38           C  
ATOM   1998  HG2 GLU A 124      -7.848  -5.654  -2.871  1.00 85.38           H  
ATOM   1999  HG3 GLU A 124      -8.058  -4.348  -1.689  1.00 85.38           H  
ATOM   2000  CD  GLU A 124      -9.633  -4.490  -3.149  1.00 85.38           C  
ATOM   2001  OE1 GLU A 124      -9.289  -3.466  -3.785  1.00 85.38           O  
ATOM   2002  OE2 GLU A 124     -10.762  -5.021  -3.225  1.00 85.38           O  
ATOM   2003  N   LEU A 125      -8.862  -6.629   1.955  1.00 91.55           N  
ATOM   2004  H   LEU A 125      -8.682  -5.636   1.920  1.00 91.55           H  
ATOM   2005  CA  LEU A 125      -9.575  -7.160   3.105  1.00 91.55           C  
ATOM   2006  HA  LEU A 125      -9.128  -8.116   3.377  1.00 91.55           H  
ATOM   2007  C   LEU A 125     -11.050  -7.381   2.751  1.00 91.55           C  
ATOM   2008  CB  LEU A 125      -9.408  -6.187   4.277  1.00 91.55           C  
ATOM   2009  HB2 LEU A 125      -8.345  -6.085   4.493  1.00 91.55           H  
ATOM   2010  HB3 LEU A 125      -9.798  -5.213   3.980  1.00 91.55           H  
ATOM   2011  O   LEU A 125     -11.774  -6.435   2.441  1.00 91.55           O  
ATOM   2012  CG  LEU A 125     -10.117  -6.638   5.562  1.00 91.55           C  
ATOM   2013  HG  LEU A 125     -11.149  -6.919   5.352  1.00 91.55           H  
ATOM   2014  CD1 LEU A 125      -9.408  -7.828   6.196  1.00 91.55           C  
ATOM   2015 HD11 LEU A 125      -9.359  -8.671   5.506  1.00 91.55           H  
ATOM   2016 HD12 LEU A 125      -8.401  -7.531   6.489  1.00 91.55           H  
ATOM   2017 HD13 LEU A 125      -9.951  -8.153   7.083  1.00 91.55           H  
ATOM   2018  CD2 LEU A 125     -10.115  -5.470   6.541  1.00 91.55           C  
ATOM   2019 HD21 LEU A 125     -10.789  -4.690   6.187  1.00 91.55           H  
ATOM   2020 HD22 LEU A 125     -10.413  -5.805   7.534  1.00 91.55           H  
ATOM   2021 HD23 LEU A 125      -9.109  -5.055   6.605  1.00 91.55           H  
ATOM   2022  N   ALA A 126     -11.514  -8.625   2.857  1.00 91.05           N  
ATOM   2023  H   ALA A 126     -10.870  -9.361   3.112  1.00 91.05           H  
ATOM   2024  CA  ALA A 126     -12.928  -8.955   2.743  1.00 91.05           C  
ATOM   2025  HA  ALA A 126     -13.410  -8.229   2.089  1.00 91.05           H  
ATOM   2026  C   ALA A 126     -13.595  -8.879   4.122  1.00 91.05           C  
ATOM   2027  CB  ALA A 126     -13.078 -10.329   2.086  1.00 91.05           C  
ATOM   2028  HB1 ALA A 126     -12.606 -10.318   1.103  1.00 91.05           H  
ATOM   2029  HB2 ALA A 126     -12.605 -11.092   2.704  1.00 91.05           H  
ATOM   2030  HB3 ALA A 126     -14.135 -10.566   1.972  1.00 91.05           H  
ATOM   2031  O   ALA A 126     -13.261  -9.633   5.033  1.00 91.05           O  
ATOM   2032  N   LEU A 127     -14.560  -7.973   4.267  1.00 93.70           N  
ATOM   2033  H   LEU A 127     -14.788  -7.390   3.474  1.00 93.70           H  
ATOM   2034  CA  LEU A 127     -15.286  -7.746   5.514  1.00 93.70           C  
ATOM   2035  HA  LEU A 127     -14.802  -8.289   6.326  1.00 93.70           H  
ATOM   2036  C   LEU A 127     -16.724  -8.254   5.417  1.00 93.70           C  
ATOM   2037  CB  LEU A 127     -15.257  -6.247   5.840  1.00 93.70           C  
ATOM   2038  HB2 LEU A 127     -15.946  -6.047   6.661  1.00 93.70           H  
ATOM   2039  HB3 LEU A 127     -15.616  -5.705   4.965  1.00 93.70           H  
ATOM   2040  O   LEU A 127     -17.389  -8.089   4.393  1.00 93.70           O  
ATOM   2041  CG  LEU A 127     -13.871  -5.706   6.219  1.00 93.70           C  
ATOM   2042  HG  LEU A 127     -13.166  -5.903   5.411  1.00 93.70           H  
ATOM   2043  CD1 LEU A 127     -13.981  -4.190   6.378  1.00 93.70           C  
ATOM   2044 HD11 LEU A 127     -14.637  -3.939   7.212  1.00 93.70           H  
ATOM   2045 HD12 LEU A 127     -14.373  -3.754   5.459  1.00 93.70           H  
ATOM   2046 HD13 LEU A 127     -12.986  -3.775   6.537  1.00 93.70           H  
ATOM   2047  CD2 LEU A 127     -13.366  -6.348   7.513  1.00 93.70           C  
ATOM   2048 HD21 LEU A 127     -14.164  -6.417   8.253  1.00 93.70           H  
ATOM   2049 HD22 LEU A 127     -12.977  -7.344   7.300  1.00 93.70           H  
ATOM   2050 HD23 LEU A 127     -12.558  -5.756   7.943  1.00 93.70           H  
ATOM   2051  N   SER A 128     -17.242  -8.813   6.513  1.00 96.30           N  
ATOM   2052  H   SER A 128     -16.654  -8.920   7.327  1.00 96.30           H  
ATOM   2053  CA  SER A 128     -18.671  -9.120   6.615  1.00 96.30           C  
ATOM   2054  HA  SER A 128     -18.953  -9.667   5.715  1.00 96.30           H  
ATOM   2055  C   SER A 128     -19.511  -7.836   6.663  1.00 96.30           C  
ATOM   2056  CB  SER A 128     -18.962 -10.033   7.813  1.00 96.30           C  
ATOM   2057  HB2 SER A 128     -19.936 -10.502   7.674  1.00 96.30           H  
ATOM   2058  HB3 SER A 128     -18.206 -10.816   7.865  1.00 96.30           H  
ATOM   2059  O   SER A 128     -19.036  -6.765   7.055  1.00 96.30           O  
ATOM   2060  OG  SER A 128     -18.985  -9.300   9.021  1.00 96.30           O  
ATOM   2061  HG  SER A 128     -18.602  -9.841   9.716  1.00 96.30           H  
ATOM   2062  N   SER A 129     -20.797  -7.942   6.316  1.00 96.46           N  
ATOM   2063  H   SER A 129     -21.159  -8.843   6.038  1.00 96.46           H  
ATOM   2064  CA  SER A 129     -21.727  -6.803   6.317  1.00 96.46           C  
ATOM   2065  HA  SER A 129     -21.372  -6.070   5.592  1.00 96.46           H  
ATOM   2066  C   SER A 129     -21.818  -6.092   7.675  1.00 96.46           C  
ATOM   2067  CB  SER A 129     -23.119  -7.266   5.881  1.00 96.46           C  
ATOM   2068  HB2 SER A 129     -23.073  -7.621   4.851  1.00 96.46           H  
ATOM   2069  HB3 SER A 129     -23.814  -6.428   5.935  1.00 96.46           H  
ATOM   2070  O   SER A 129     -21.991  -4.873   7.701  1.00 96.46           O  
ATOM   2071  OG  SER A 129     -23.568  -8.317   6.719  1.00 96.46           O  
ATOM   2072  HG  SER A 129     -24.458  -8.565   6.459  1.00 96.46           H  
ATOM   2073  N   LYS A 130     -21.633  -6.818   8.792  1.00 95.42           N  
ATOM   2074  H   LYS A 130     -21.485  -7.810   8.668  1.00 95.42           H  
ATOM   2075  CA  LYS A 130     -21.546  -6.264  10.157  1.00 95.42           C  
ATOM   2076  HA  LYS A 130     -22.491  -5.781  10.408  1.00 95.42           H  
ATOM   2077  C   LYS A 130     -20.460  -5.187  10.241  1.00 95.42           C  
ATOM   2078  CB  LYS A 130     -21.274  -7.402  11.172  1.00 95.42           C  
ATOM   2079  HB2 LYS A 130     -20.340  -7.892  10.898  1.00 95.42           H  
ATOM   2080  HB3 LYS A 130     -22.071  -8.143  11.104  1.00 95.42           H  
ATOM   2081  O   LYS A 130     -20.745  -4.056  10.635  1.00 95.42           O  
ATOM   2082  CG  LYS A 130     -21.161  -6.932  12.643  1.00 95.42           C  
ATOM   2083  HG2 LYS A 130     -22.150  -6.650  13.005  1.00 95.42           H  
ATOM   2084  HG3 LYS A 130     -20.516  -6.055  12.698  1.00 95.42           H  
ATOM   2085  CD  LYS A 130     -20.554  -8.004  13.577  1.00 95.42           C  
ATOM   2086  HD2 LYS A 130     -21.192  -8.887  13.589  1.00 95.42           H  
ATOM   2087  HD3 LYS A 130     -19.575  -8.284  13.190  1.00 95.42           H  
ATOM   2088  CE  LYS A 130     -20.376  -7.470  15.018  1.00 95.42           C  
ATOM   2089  HE2 LYS A 130     -21.360  -7.343  15.469  1.00 95.42           H  
ATOM   2090  HE3 LYS A 130     -19.909  -6.487  14.964  1.00 95.42           H  
ATOM   2091  NZ  LYS A 130     -19.527  -8.339  15.891  1.00 95.42           N  
ATOM   2092  HZ1 LYS A 130     -18.548  -8.298  15.650  1.00 95.42           H  
ATOM   2093  HZ2 LYS A 130     -19.794  -9.313  15.909  1.00 95.42           H  
ATOM   2094  HZ3 LYS A 130     -19.466  -8.010  16.845  1.00 95.42           H  
ATOM   2095  N   TYR A 131     -19.233  -5.534   9.850  1.00 96.48           N  
ATOM   2096  H   TYR A 131     -19.085  -6.466   9.491  1.00 96.48           H  
ATOM   2097  CA  TYR A 131     -18.074  -4.644   9.955  1.00 96.48           C  
ATOM   2098  HA  TYR A 131     -18.070  -4.189  10.945  1.00 96.48           H  
ATOM   2099  C   TYR A 131     -18.140  -3.510   8.939  1.00 96.48           C  
ATOM   2100  CB  TYR A 131     -16.777  -5.447   9.800  1.00 96.48           C  
ATOM   2101  HB2 TYR A 131     -15.930  -4.764   9.852  1.00 96.48           H  
ATOM   2102  HB3 TYR A 131     -16.765  -5.921   8.818  1.00 96.48           H  
ATOM   2103  O   TYR A 131     -17.885  -2.364   9.300  1.00 96.48           O  
ATOM   2104  CG  TYR A 131     -16.608  -6.501  10.872  1.00 96.48           C  
ATOM   2105  CD1 TYR A 131     -16.401  -6.108  12.207  1.00 96.48           C  
ATOM   2106  HD1 TYR A 131     -16.289  -5.064  12.459  1.00 96.48           H  
ATOM   2107  CD2 TYR A 131     -16.681  -7.868  10.544  1.00 96.48           C  
ATOM   2108  HD2 TYR A 131     -16.770  -8.168   9.510  1.00 96.48           H  
ATOM   2109  CE1 TYR A 131     -16.315  -7.078  13.220  1.00 96.48           C  
ATOM   2110  HE1 TYR A 131     -16.132  -6.784  14.243  1.00 96.48           H  
ATOM   2111  CE2 TYR A 131     -16.610  -8.842  11.560  1.00 96.48           C  
ATOM   2112  HE2 TYR A 131     -16.638  -9.897  11.334  1.00 96.48           H  
ATOM   2113  OH  TYR A 131     -16.438  -9.372  13.896  1.00 96.48           O  
ATOM   2114  HH  TYR A 131     -16.305  -8.972  14.758  1.00 96.48           H  
ATOM   2115  CZ  TYR A 131     -16.441  -8.445  12.905  1.00 96.48           C  
ATOM   2116  N   VAL A 132     -18.570  -3.794   7.704  1.00 95.66           N  
ATOM   2117  H   VAL A 132     -18.747  -4.759   7.465  1.00 95.66           H  
ATOM   2118  CA  VAL A 132     -18.773  -2.754   6.680  1.00 95.66           C  
ATOM   2119  HA  VAL A 132     -17.824  -2.247   6.507  1.00 95.66           H  
ATOM   2120  C   VAL A 132     -19.766  -1.696   7.171  1.00 95.66           C  
ATOM   2121  CB  VAL A 132     -19.244  -3.367   5.346  1.00 95.66           C  
ATOM   2122  HB  VAL A 132     -20.153  -3.944   5.517  1.00 95.66           H  
ATOM   2123  O   VAL A 132     -19.477  -0.502   7.093  1.00 95.66           O  
ATOM   2124  CG1 VAL A 132     -19.541  -2.293   4.291  1.00 95.66           C  
ATOM   2125 HG11 VAL A 132     -20.384  -1.675   4.599  1.00 95.66           H  
ATOM   2126 HG12 VAL A 132     -18.664  -1.661   4.145  1.00 95.66           H  
ATOM   2127 HG13 VAL A 132     -19.798  -2.767   3.344  1.00 95.66           H  
ATOM   2128  CG2 VAL A 132     -18.177  -4.298   4.761  1.00 95.66           C  
ATOM   2129 HG21 VAL A 132     -17.254  -3.747   4.578  1.00 95.66           H  
ATOM   2130 HG22 VAL A 132     -18.527  -4.729   3.822  1.00 95.66           H  
ATOM   2131 HG23 VAL A 132     -17.968  -5.120   5.446  1.00 95.66           H  
ATOM   2132  N   ASN A 133     -20.908  -2.115   7.729  1.00 95.83           N  
ATOM   2133  H   ASN A 133     -21.098  -3.105   7.777  1.00 95.83           H  
ATOM   2134  CA  ASN A 133     -21.908  -1.188   8.259  1.00 95.83           C  
ATOM   2135  HA  ASN A 133     -22.163  -0.469   7.480  1.00 95.83           H  
ATOM   2136  C   ASN A 133     -21.371  -0.383   9.454  1.00 95.83           C  
ATOM   2137  CB  ASN A 133     -23.177  -1.973   8.626  1.00 95.83           C  
ATOM   2138  HB2 ASN A 133     -22.949  -2.690   9.415  1.00 95.83           H  
ATOM   2139  HB3 ASN A 133     -23.531  -2.523   7.754  1.00 95.83           H  
ATOM   2140  O   ASN A 133     -21.550   0.833   9.502  1.00 95.83           O  
ATOM   2141  CG  ASN A 133     -24.292  -1.043   9.072  1.00 95.83           C  
ATOM   2142  ND2 ASN A 133     -24.854  -1.261  10.239  1.00 95.83           N  
ATOM   2143 HD21 ASN A 133     -25.566  -0.605  10.526  1.00 95.83           H  
ATOM   2144 HD22 ASN A 133     -24.547  -2.023  10.826  1.00 95.83           H  
ATOM   2145  OD1 ASN A 133     -24.664  -0.108   8.387  1.00 95.83           O  
ATOM   2146  N   PHE A 134     -20.676  -1.030  10.396  1.00 96.64           N  
ATOM   2147  H   PHE A 134     -20.545  -2.029  10.316  1.00 96.64           H  
ATOM   2148  CA  PHE A 134     -20.097  -0.333  11.546  1.00 96.64           C  
ATOM   2149  HA  PHE A 134     -20.891   0.218  12.049  1.00 96.64           H  
ATOM   2150  C   PHE A 134     -19.043   0.700  11.125  1.00 96.64           C  
ATOM   2151  CB  PHE A 134     -19.521  -1.342  12.544  1.00 96.64           C  
ATOM   2152  HB2 PHE A 134     -20.306  -2.038  12.839  1.00 96.64           H  
ATOM   2153  HB3 PHE A 134     -18.731  -1.918  12.063  1.00 96.64           H  
ATOM   2154  O   PHE A 134     -19.150   1.860  11.518  1.00 96.64           O  
ATOM   2155  CG  PHE A 134     -18.968  -0.674  13.790  1.00 96.64           C  
ATOM   2156  CD1 PHE A 134     -17.593  -0.384  13.888  1.00 96.64           C  
ATOM   2157  HD1 PHE A 134     -16.918  -0.658  13.091  1.00 96.64           H  
ATOM   2158  CD2 PHE A 134     -19.830  -0.322  14.846  1.00 96.64           C  
ATOM   2159  HD2 PHE A 134     -20.885  -0.549  14.787  1.00 96.64           H  
ATOM   2160  CE1 PHE A 134     -17.086   0.239  15.043  1.00 96.64           C  
ATOM   2161  HE1 PHE A 134     -16.027   0.427  15.139  1.00 96.64           H  
ATOM   2162  CE2 PHE A 134     -19.321   0.318  15.990  1.00 96.64           C  
ATOM   2163  HE2 PHE A 134     -19.973   0.580  16.810  1.00 96.64           H  
ATOM   2164  CZ  PHE A 134     -17.949   0.593  16.091  1.00 96.64           C  
ATOM   2165  HZ  PHE A 134     -17.555   1.057  16.983  1.00 96.64           H  
ATOM   2166  N   VAL A 135     -18.079   0.326  10.276  1.00 95.60           N  
ATOM   2167  H   VAL A 135     -18.053  -0.638   9.974  1.00 95.60           H  
ATOM   2168  CA  VAL A 135     -17.041   1.238   9.761  1.00 95.60           C  
ATOM   2169  HA  VAL A 135     -16.500   1.670  10.603  1.00 95.60           H  
ATOM   2170  C   VAL A 135     -17.666   2.397   8.980  1.00 95.60           C  
ATOM   2171  CB  VAL A 135     -16.030   0.467   8.885  1.00 95.60           C  
ATOM   2172  HB  VAL A 135     -16.574  -0.093   8.124  1.00 95.60           H  
ATOM   2173  O   VAL A 135     -17.248   3.549   9.132  1.00 95.60           O  
ATOM   2174  CG1 VAL A 135     -15.036   1.398   8.177  1.00 95.60           C  
ATOM   2175 HG11 VAL A 135     -15.546   2.003   7.428  1.00 95.60           H  
ATOM   2176 HG12 VAL A 135     -14.544   2.046   8.902  1.00 95.60           H  
ATOM   2177 HG13 VAL A 135     -14.279   0.800   7.670  1.00 95.60           H  
ATOM   2178  CG2 VAL A 135     -15.205  -0.515   9.725  1.00 95.60           C  
ATOM   2179 HG21 VAL A 135     -14.551   0.025  10.410  1.00 95.60           H  
ATOM   2180 HG22 VAL A 135     -15.849  -1.176  10.304  1.00 95.60           H  
ATOM   2181 HG23 VAL A 135     -14.589  -1.131   9.069  1.00 95.60           H  
ATOM   2182  N   TYR A 136     -18.707   2.138   8.183  1.00 94.61           N  
ATOM   2183  H   TYR A 136     -19.002   1.180   8.060  1.00 94.61           H  
ATOM   2184  CA  TYR A 136     -19.441   3.190   7.480  1.00 94.61           C  
ATOM   2185  HA  TYR A 136     -18.740   3.749   6.860  1.00 94.61           H  
ATOM   2186  C   TYR A 136     -20.088   4.189   8.452  1.00 94.61           C  
ATOM   2187  CB  TYR A 136     -20.487   2.563   6.551  1.00 94.61           C  
ATOM   2188  HB2 TYR A 136     -21.119   1.882   7.122  1.00 94.61           H  
ATOM   2189  HB3 TYR A 136     -19.976   1.976   5.788  1.00 94.61           H  
ATOM   2190  O   TYR A 136     -19.889   5.397   8.311  1.00 94.61           O  
ATOM   2191  CG  TYR A 136     -21.363   3.597   5.875  1.00 94.61           C  
ATOM   2192  CD1 TYR A 136     -22.641   3.883   6.393  1.00 94.61           C  
ATOM   2193  HD1 TYR A 136     -23.012   3.328   7.242  1.00 94.61           H  
ATOM   2194  CD2 TYR A 136     -20.879   4.306   4.760  1.00 94.61           C  
ATOM   2195  HD2 TYR A 136     -19.897   4.082   4.369  1.00 94.61           H  
ATOM   2196  CE1 TYR A 136     -23.434   4.883   5.799  1.00 94.61           C  
ATOM   2197  HE1 TYR A 136     -24.419   5.095   6.187  1.00 94.61           H  
ATOM   2198  CE2 TYR A 136     -21.671   5.303   4.158  1.00 94.61           C  
ATOM   2199  HE2 TYR A 136     -21.293   5.843   3.302  1.00 94.61           H  
ATOM   2200  OH  TYR A 136     -23.716   6.562   4.109  1.00 94.61           O  
ATOM   2201  HH  TYR A 136     -23.273   6.914   3.334  1.00 94.61           H  
ATOM   2202  CZ  TYR A 136     -22.950   5.595   4.682  1.00 94.61           C  
ATOM   2203  N   LEU A 137     -20.823   3.710   9.460  1.00 94.75           N  
ATOM   2204  H   LEU A 137     -20.929   2.709   9.546  1.00 94.75           H  
ATOM   2205  CA  LEU A 137     -21.496   4.577  10.432  1.00 94.75           C  
ATOM   2206  HA  LEU A 137     -22.047   5.345   9.888  1.00 94.75           H  
ATOM   2207  C   LEU A 137     -20.496   5.332  11.322  1.00 94.75           C  
ATOM   2208  CB  LEU A 137     -22.488   3.739  11.261  1.00 94.75           C  
ATOM   2209  HB2 LEU A 137     -21.945   2.907  11.708  1.00 94.75           H  
ATOM   2210  HB3 LEU A 137     -22.875   4.352  12.076  1.00 94.75           H  
ATOM   2211  O   LEU A 137     -20.675   6.530  11.554  1.00 94.75           O  
ATOM   2212  CG  LEU A 137     -23.679   3.181  10.455  1.00 94.75           C  
ATOM   2213  HG  LEU A 137     -23.314   2.604   9.605  1.00 94.75           H  
ATOM   2214  CD1 LEU A 137     -24.512   2.259  11.341  1.00 94.75           C  
ATOM   2215 HD11 LEU A 137     -25.351   1.860  10.771  1.00 94.75           H  
ATOM   2216 HD12 LEU A 137     -23.891   1.423  11.662  1.00 94.75           H  
ATOM   2217 HD13 LEU A 137     -24.885   2.797  12.212  1.00 94.75           H  
ATOM   2218  CD2 LEU A 137     -24.613   4.265   9.907  1.00 94.75           C  
ATOM   2219 HD21 LEU A 137     -25.073   4.811  10.731  1.00 94.75           H  
ATOM   2220 HD22 LEU A 137     -24.065   4.945   9.255  1.00 94.75           H  
ATOM   2221 HD23 LEU A 137     -25.399   3.786   9.322  1.00 94.75           H  
ATOM   2222  N   ALA A 138     -19.422   4.668  11.751  1.00 95.41           N  
ATOM   2223  H   ALA A 138     -19.355   3.683  11.538  1.00 95.41           H  
ATOM   2224  CA  ALA A 138     -18.349   5.247  12.554  1.00 95.41           C  
ATOM   2225  HA  ALA A 138     -18.784   5.728  13.430  1.00 95.41           H  
ATOM   2226  C   ALA A 138     -17.560   6.327  11.790  1.00 95.41           C  
ATOM   2227  CB  ALA A 138     -17.454   4.101  13.032  1.00 95.41           C  
ATOM   2228  HB1 ALA A 138     -17.062   3.552  12.175  1.00 95.41           H  
ATOM   2229  HB2 ALA A 138     -16.620   4.501  13.609  1.00 95.41           H  
ATOM   2230  HB3 ALA A 138     -18.025   3.420  13.662  1.00 95.41           H  
ATOM   2231  O   ALA A 138     -17.412   7.439  12.283  1.00 95.41           O  
ATOM   2232  N   SER A 139     -17.172   6.081  10.534  1.00 93.43           N  
ATOM   2233  H   SER A 139     -17.307   5.149  10.169  1.00 93.43           H  
ATOM   2234  CA  SER A 139     -16.486   7.082   9.687  1.00 93.43           C  
ATOM   2235  HA  SER A 139     -15.615   7.447  10.231  1.00 93.43           H  
ATOM   2236  C   SER A 139     -17.344   8.307   9.334  1.00 93.43           C  
ATOM   2237  CB  SER A 139     -16.001   6.428   8.392  1.00 93.43           C  
ATOM   2238  HB2 SER A 139     -15.349   5.592   8.642  1.00 93.43           H  
ATOM   2239  HB3 SER A 139     -15.440   7.154   7.804  1.00 93.43           H  
ATOM   2240  O   SER A 139     -16.863   9.286   8.757  1.00 93.43           O  
ATOM   2241  OG  SER A 139     -17.090   5.939   7.633  1.00 93.43           O  
ATOM   2242  HG  SER A 139     -17.321   5.096   8.031  1.00 93.43           H  
ATOM   2243  N   HIS A 140     -18.636   8.255   9.653  1.00 91.45           N  
ATOM   2244  H   HIS A 140     -18.969   7.410  10.095  1.00 91.45           H  
ATOM   2245  CA  HIS A 140     -19.582   9.345   9.474  1.00 91.45           C  
ATOM   2246  HA  HIS A 140     -19.068  10.184   9.007  1.00 91.45           H  
ATOM   2247  C   HIS A 140     -20.094   9.882  10.813  1.00 91.45           C  
ATOM   2248  CB  HIS A 140     -20.708   8.900   8.517  1.00 91.45           C  
ATOM   2249  HB2 HIS A 140     -21.149   7.973   8.883  1.00 91.45           H  
ATOM   2250  HB3 HIS A 140     -21.490   9.659   8.491  1.00 91.45           H  
ATOM   2251  O   HIS A 140     -21.066  10.634  10.782  1.00 91.45           O  
ATOM   2252  CG  HIS A 140     -20.219   8.691   7.105  1.00 91.45           C  
ATOM   2253  CD2 HIS A 140     -20.451   9.495   6.023  1.00 91.45           C  
ATOM   2254  HD2 HIS A 140     -21.087  10.368   6.013  1.00 91.45           H  
ATOM   2255  ND1 HIS A 140     -19.377   7.694   6.682  1.00 91.45           N  
ATOM   2256  HD1 HIS A 140     -19.065   6.909   7.237  1.00 91.45           H  
ATOM   2257  CE1 HIS A 140     -19.063   7.917   5.401  1.00 91.45           C  
ATOM   2258  HE1 HIS A 140     -18.405   7.289   4.818  1.00 91.45           H  
ATOM   2259  NE2 HIS A 140     -19.657   9.046   4.961  1.00 91.45           N  
ATOM   2260  N   TYR A 141     -19.479   9.543  11.953  1.00 92.05           N  
ATOM   2261  H   TYR A 141     -18.669   8.942  11.902  1.00 92.05           H  
ATOM   2262  CA  TYR A 141     -19.982   9.828  13.304  1.00 92.05           C  
ATOM   2263  HA  TYR A 141     -20.846   9.188  13.486  1.00 92.05           H  
ATOM   2264  C   TYR A 141     -20.433  11.287  13.493  1.00 92.05           C  
ATOM   2265  CB  TYR A 141     -18.906   9.435  14.326  1.00 92.05           C  
ATOM   2266  HB2 TYR A 141     -18.027  10.068  14.202  1.00 92.05           H  
ATOM   2267  HB3 TYR A 141     -18.604   8.406  14.132  1.00 92.05           H  
ATOM   2268  O   TYR A 141     -21.576  11.533  13.884  1.00 92.05           O  
ATOM   2269  CG  TYR A 141     -19.366   9.480  15.765  1.00 92.05           C  
ATOM   2270  CD1 TYR A 141     -19.171  10.643  16.529  1.00 92.05           C  
ATOM   2271  HD1 TYR A 141     -18.684  11.504  16.096  1.00 92.05           H  
ATOM   2272  CD2 TYR A 141     -19.972   8.348  16.346  1.00 92.05           C  
ATOM   2273  HD2 TYR A 141     -20.110   7.450  15.762  1.00 92.05           H  
ATOM   2274  CE1 TYR A 141     -19.581  10.683  17.873  1.00 92.05           C  
ATOM   2275  HE1 TYR A 141     -19.413  11.577  18.454  1.00 92.05           H  
ATOM   2276  CE2 TYR A 141     -20.375   8.378  17.697  1.00 92.05           C  
ATOM   2277  HE2 TYR A 141     -20.828   7.514  18.160  1.00 92.05           H  
ATOM   2278  OH  TYR A 141     -20.571   9.599  19.761  1.00 92.05           O  
ATOM   2279  HH  TYR A 141     -20.386  10.473  20.113  1.00 92.05           H  
ATOM   2280  CZ  TYR A 141     -20.178   9.548  18.461  1.00 92.05           C  
ATOM   2281  N   GLU A 142     -19.603  12.255  13.098  1.00 86.86           N  
ATOM   2282  H   GLU A 142     -18.648  11.999  12.892  1.00 86.86           H  
ATOM   2283  CA  GLU A 142     -19.905  13.692  13.221  1.00 86.86           C  
ATOM   2284  HA  GLU A 142     -20.575  13.857  14.065  1.00 86.86           H  
ATOM   2285  C   GLU A 142     -20.570  14.314  11.982  1.00 86.86           C  
ATOM   2286  CB  GLU A 142     -18.615  14.455  13.507  1.00 86.86           C  
ATOM   2287  HB2 GLU A 142     -17.923  14.298  12.680  1.00 86.86           H  
ATOM   2288  HB3 GLU A 142     -18.849  15.518  13.561  1.00 86.86           H  
ATOM   2289  O   GLU A 142     -21.088  15.432  12.038  1.00 86.86           O  
ATOM   2290  CG  GLU A 142     -17.947  14.041  14.820  1.00 86.86           C  
ATOM   2291  HG2 GLU A 142     -18.667  14.114  15.636  1.00 86.86           H  
ATOM   2292  HG3 GLU A 142     -17.592  13.013  14.747  1.00 86.86           H  
ATOM   2293  CD  GLU A 142     -16.770  14.985  15.041  1.00 86.86           C  
ATOM   2294  OE1 GLU A 142     -16.961  15.965  15.781  1.00 86.86           O  
ATOM   2295  OE2 GLU A 142     -15.771  14.805  14.307  1.00 86.86           O  
ATOM   2296  N   LYS A 143     -20.580  13.617  10.836  1.00 80.92           N  
ATOM   2297  H   LYS A 143     -20.210  12.677  10.855  1.00 80.92           H  
ATOM   2298  CA  LYS A 143     -21.133  14.178   9.595  1.00 80.92           C  
ATOM   2299  HA  LYS A 143     -20.675  15.154   9.433  1.00 80.92           H  
ATOM   2300  C   LYS A 143     -22.634  14.397   9.750  1.00 80.92           C  
ATOM   2301  CB  LYS A 143     -20.831  13.297   8.378  1.00 80.92           C  
ATOM   2302  HB2 LYS A 143     -21.478  13.608   7.558  1.00 80.92           H  
ATOM   2303  HB3 LYS A 143     -21.062  12.259   8.617  1.00 80.92           H  
ATOM   2304  O   LYS A 143     -23.397  13.430   9.807  1.00 80.92           O  
ATOM   2305  CG  LYS A 143     -19.373  13.423   7.910  1.00 80.92           C  
ATOM   2306  HG2 LYS A 143     -19.158  14.455   7.631  1.00 80.92           H  
ATOM   2307  HG3 LYS A 143     -18.703  13.116   8.713  1.00 80.92           H  
ATOM   2308  CD  LYS A 143     -19.174  12.508   6.701  1.00 80.92           C  
ATOM   2309  HD2 LYS A 143     -19.830  12.818   5.888  1.00 80.92           H  
ATOM   2310  HD3 LYS A 143     -19.447  11.509   7.041  1.00 80.92           H  
ATOM   2311  CE  LYS A 143     -17.729  12.431   6.209  1.00 80.92           C  
ATOM   2312  HE2 LYS A 143     -17.102  12.147   7.054  1.00 80.92           H  
ATOM   2313  HE3 LYS A 143     -17.403  13.412   5.864  1.00 80.92           H  
ATOM   2314  NZ  LYS A 143     -17.598  11.411   5.134  1.00 80.92           N  
ATOM   2315  HZ1 LYS A 143     -18.067  11.696   4.286  1.00 80.92           H  
ATOM   2316  HZ2 LYS A 143     -16.625  11.228   4.936  1.00 80.92           H  
ATOM   2317  HZ3 LYS A 143     -18.012  10.536   5.422  1.00 80.92           H  
ATOM   2318  N   LYS A 144     -23.037  15.669   9.776  1.00 74.51           N  
ATOM   2319  H   LYS A 144     -22.317  16.374   9.833  1.00 74.51           H  
ATOM   2320  CA  LYS A 144     -24.436  16.089   9.872  1.00 74.51           C  
ATOM   2321  HA  LYS A 144     -24.877  15.598  10.739  1.00 74.51           H  
ATOM   2322  C   LYS A 144     -25.205  15.630   8.629  1.00 74.51           C  
ATOM   2323  CB  LYS A 144     -24.537  17.613  10.081  1.00 74.51           C  
ATOM   2324  HB2 LYS A 144     -25.590  17.893  10.060  1.00 74.51           H  
ATOM   2325  HB3 LYS A 144     -24.030  18.128   9.265  1.00 74.51           H  
ATOM   2326  O   LYS A 144     -24.979  16.135   7.530  1.00 74.51           O  
ATOM   2327  CG  LYS A 144     -23.936  18.063  11.425  1.00 74.51           C  
ATOM   2328  HG2 LYS A 144     -22.868  17.844  11.436  1.00 74.51           H  
ATOM   2329  HG3 LYS A 144     -24.413  17.504  12.231  1.00 74.51           H  
ATOM   2330  CD  LYS A 144     -24.138  19.566  11.674  1.00 74.51           C  
ATOM   2331  HD2 LYS A 144     -25.206  19.785  11.686  1.00 74.51           H  
ATOM   2332  HD3 LYS A 144     -23.662  20.131  10.873  1.00 74.51           H  
ATOM   2333  CE  LYS A 144     -23.512  19.950  13.024  1.00 74.51           C  
ATOM   2334  HE2 LYS A 144     -22.450  19.710  12.995  1.00 74.51           H  
ATOM   2335  HE3 LYS A 144     -23.961  19.331  13.801  1.00 74.51           H  
ATOM   2336  NZ  LYS A 144     -23.704  21.387  13.349  1.00 74.51           N  
ATOM   2337  HZ1 LYS A 144     -23.279  21.593  14.242  1.00 74.51           H  
ATOM   2338  HZ2 LYS A 144     -23.271  21.973  12.650  1.00 74.51           H  
ATOM   2339  HZ3 LYS A 144     -24.687  21.610  13.411  1.00 74.51           H  
ATOM   2340  N   LYS A 145     -26.101  14.655   8.799  1.00 70.20           N  
ATOM   2341  H   LYS A 145     -26.101  14.173   9.686  1.00 70.20           H  
ATOM   2342  CA  LYS A 145     -27.149  14.322   7.822  1.00 70.20           C  
ATOM   2343  HA  LYS A 145     -26.707  14.329   6.826  1.00 70.20           H  
ATOM   2344  C   LYS A 145     -28.249  15.390   7.798  1.00 70.20           C  
ATOM   2345  CB  LYS A 145     -27.712  12.918   8.113  1.00 70.20           C  
ATOM   2346  HB2 LYS A 145     -27.892  12.795   9.181  1.00 70.20           H  
ATOM   2347  HB3 LYS A 145     -28.671  12.801   7.607  1.00 70.20           H  
ATOM   2348  O   LYS A 145     -28.230  16.333   8.585  1.00 70.20           O  
ATOM   2349  CG  LYS A 145     -26.770  11.816   7.602  1.00 70.20           C  
ATOM   2350  HG2 LYS A 145     -25.877  11.770   8.225  1.00 70.20           H  
ATOM   2351  HG3 LYS A 145     -26.480  12.040   6.576  1.00 70.20           H  
ATOM   2352  CD  LYS A 145     -27.493  10.463   7.621  1.00 70.20           C  
ATOM   2353  HD2 LYS A 145     -28.460  10.564   7.129  1.00 70.20           H  
ATOM   2354  HD3 LYS A 145     -27.660  10.175   8.659  1.00 70.20           H  
ATOM   2355  CE  LYS A 145     -26.686   9.363   6.922  1.00 70.20           C  
ATOM   2356  HE2 LYS A 145     -26.422   9.702   5.920  1.00 70.20           H  
ATOM   2357  HE3 LYS A 145     -25.765   9.195   7.481  1.00 70.20           H  
ATOM   2358  NZ  LYS A 145     -27.479   8.109   6.844  1.00 70.20           N  
ATOM   2359  HZ1 LYS A 145     -27.742   7.801   7.769  1.00 70.20           H  
ATOM   2360  HZ2 LYS A 145     -28.340   8.258   6.337  1.00 70.20           H  
ATOM   2361  HZ3 LYS A 145     -26.958   7.368   6.397  1.00 70.20           H  
ATOM   2362  N   LYS A 146     -29.198  15.228   6.867  1.00 75.76           N  
ATOM   2363  H   LYS A 146     -29.156  14.384   6.314  1.00 75.76           H  
ATOM   2364  CA  LYS A 146     -30.327  16.145   6.645  1.00 75.76           C  
ATOM   2365  HA  LYS A 146     -29.940  17.137   6.415  1.00 75.76           H  
ATOM   2366  C   LYS A 146     -31.205  16.334   7.894  1.00 75.76           C  
ATOM   2367  CB  LYS A 146     -31.186  15.653   5.465  1.00 75.76           C  
ATOM   2368  HB2 LYS A 146     -31.513  14.632   5.663  1.00 75.76           H  
ATOM   2369  HB3 LYS A 146     -32.075  16.282   5.411  1.00 75.76           H  
ATOM   2370  O   LYS A 146     -31.673  17.448   8.092  1.00 75.76           O  
ATOM   2371  CG  LYS A 146     -30.473  15.710   4.102  1.00 75.76           C  
ATOM   2372  HG2 LYS A 146     -30.153  16.734   3.906  1.00 75.76           H  
ATOM   2373  HG3 LYS A 146     -29.598  15.061   4.117  1.00 75.76           H  
ATOM   2374  CD  LYS A 146     -31.426  15.251   2.987  1.00 75.76           C  
ATOM   2375  HD2 LYS A 146     -32.307  15.892   2.993  1.00 75.76           H  
ATOM   2376  HD3 LYS A 146     -31.738  14.227   3.190  1.00 75.76           H  
ATOM   2377  CE  LYS A 146     -30.755  15.320   1.608  1.00 75.76           C  
ATOM   2378  HE2 LYS A 146     -29.866  14.690   1.621  1.00 75.76           H  
ATOM   2379  HE3 LYS A 146     -30.437  16.347   1.430  1.00 75.76           H  
ATOM   2380  NZ  LYS A 146     -31.684  14.878   0.534  1.00 75.76           N  
ATOM   2381  HZ1 LYS A 146     -31.239  14.930  -0.371  1.00 75.76           H  
ATOM   2382  HZ2 LYS A 146     -32.506  15.464   0.518  1.00 75.76           H  
ATOM   2383  HZ3 LYS A 146     -31.984  13.927   0.692  1.00 75.76           H  
ATOM   2384  N   SER A 147     -31.403  15.291   8.713  1.00 77.51           N  
ATOM   2385  H   SER A 147     -30.994  14.397   8.482  1.00 77.51           H  
ATOM   2386  CA  SER A 147     -32.124  15.365   9.998  1.00 77.51           C  
ATOM   2387  HA  SER A 147     -32.612  16.338  10.058  1.00 77.51           H  
ATOM   2388  C   SER A 147     -31.170  15.204  11.199  1.00 77.51           C  
ATOM   2389  CB  SER A 147     -33.255  14.321  10.082  1.00 77.51           C  
ATOM   2390  HB2 SER A 147     -32.848  13.319   9.949  1.00 77.51           H  
ATOM   2391  HB3 SER A 147     -33.998  14.518   9.310  1.00 77.51           H  
ATOM   2392  O   SER A 147     -30.234  14.399  11.120  1.00 77.51           O  
ATOM   2393  OG  SER A 147     -33.856  14.420  11.363  1.00 77.51           O  
ATOM   2394  HG  SER A 147     -34.649  13.889  11.460  1.00 77.51           H  
ATOM   2395  N   PRO A 148     -31.390  15.929  12.318  1.00 76.61           N  
ATOM   2396  CA  PRO A 148     -30.736  15.663  13.602  1.00 76.61           C  
ATOM   2397  HA  PRO A 148     -29.669  15.861  13.503  1.00 76.61           H  
ATOM   2398  C   PRO A 148     -30.932  14.223  14.099  1.00 76.61           C  
ATOM   2399  CB  PRO A 148     -31.345  16.669  14.590  1.00 76.61           C  
ATOM   2400  HB2 PRO A 148     -32.203  16.230  15.099  1.00 76.61           H  
ATOM   2401  HB3 PRO A 148     -30.611  17.008  15.321  1.00 76.61           H  
ATOM   2402  O   PRO A 148     -29.964  13.604  14.540  1.00 76.61           O  
ATOM   2403  CG  PRO A 148     -31.826  17.810  13.698  1.00 76.61           C  
ATOM   2404  HG2 PRO A 148     -30.992  18.470  13.460  1.00 76.61           H  
ATOM   2405  HG3 PRO A 148     -32.643  18.367  14.157  1.00 76.61           H  
ATOM   2406  CD  PRO A 148     -32.279  17.078  12.440  1.00 76.61           C  
ATOM   2407  HD2 PRO A 148     -32.201  17.745  11.581  1.00 76.61           H  
ATOM   2408  HD3 PRO A 148     -33.306  16.735  12.563  1.00 76.61           H  
ATOM   2409  N   GLU A 149     -32.135  13.662  13.943  1.00 80.38           N  
ATOM   2410  H   GLU A 149     -32.875  14.209  13.526  1.00 80.38           H  
ATOM   2411  CA  GLU A 149     -32.500  12.322  14.436  1.00 80.38           C  
ATOM   2412  HA  GLU A 149     -32.342  12.269  15.514  1.00 80.38           H  
ATOM   2413  C   GLU A 149     -31.652  11.223  13.777  1.00 80.38           C  
ATOM   2414  CB  GLU A 149     -33.987  12.067  14.138  1.00 80.38           C  
ATOM   2415  HB2 GLU A 149     -34.241  11.046  14.423  1.00 80.38           H  
ATOM   2416  HB3 GLU A 149     -34.108  12.144  13.058  1.00 80.38           H  
ATOM   2417  O   GLU A 149     -31.189  10.298  14.443  1.00 80.38           O  
ATOM   2418  CG  GLU A 149     -34.936  13.032  14.886  1.00 80.38           C  
ATOM   2419  HG2 GLU A 149     -34.405  13.951  15.135  1.00 80.38           H  
ATOM   2420  HG3 GLU A 149     -35.226  12.565  15.827  1.00 80.38           H  
ATOM   2421  CD  GLU A 149     -36.193  13.433  14.091  1.00 80.38           C  
ATOM   2422  OE1 GLU A 149     -37.133  13.949  14.732  1.00 80.38           O  
ATOM   2423  OE2 GLU A 149     -36.181  13.302  12.840  1.00 80.38           O  
ATOM   2424  N   ASP A 150     -31.354  11.366  12.479  1.00 84.26           N  
ATOM   2425  H   ASP A 150     -31.798  12.123  11.979  1.00 84.26           H  
ATOM   2426  CA  ASP A 150     -30.477  10.443  11.745  1.00 84.26           C  
ATOM   2427  HA  ASP A 150     -30.893   9.436  11.783  1.00 84.26           H  
ATOM   2428  C   ASP A 150     -29.053  10.411  12.327  1.00 84.26           C  
ATOM   2429  CB  ASP A 150     -30.330  10.889  10.281  1.00 84.26           C  
ATOM   2430  HB2 ASP A 150     -30.045  11.941  10.253  1.00 84.26           H  
ATOM   2431  HB3 ASP A 150     -29.506  10.322   9.849  1.00 84.26           H  
ATOM   2432  O   ASP A 150     -28.362   9.388  12.267  1.00 84.26           O  
ATOM   2433  CG  ASP A 150     -31.522  10.666   9.356  1.00 84.26           C  
ATOM   2434  OD1 ASP A 150     -32.384   9.826   9.671  1.00 84.26           O  
ATOM   2435  OD2 ASP A 150     -31.471  11.286   8.263  1.00 84.26           O  
ATOM   2436  N   ASN A 151     -28.572  11.547  12.846  1.00 87.82           N  
ATOM   2437  H   ASN A 151     -29.219  12.311  12.979  1.00 87.82           H  
ATOM   2438  CA  ASN A 151     -27.241  11.628  13.441  1.00 87.82           C  
ATOM   2439  HA  ASN A 151     -26.551  11.046  12.830  1.00 87.82           H  
ATOM   2440  C   ASN A 151     -27.227  10.998  14.829  1.00 87.82           C  
ATOM   2441  CB  ASN A 151     -26.744  13.079  13.481  1.00 87.82           C  
ATOM   2442  HB2 ASN A 151     -25.775  13.116  13.978  1.00 87.82           H  
ATOM   2443  HB3 ASN A 151     -27.438  13.680  14.068  1.00 87.82           H  
ATOM   2444  O   ASN A 151     -26.308  10.230  15.112  1.00 87.82           O  
ATOM   2445  CG  ASN A 151     -26.589  13.663  12.097  1.00 87.82           C  
ATOM   2446  ND2 ASN A 151     -27.030  14.887  11.915  1.00 87.82           N  
ATOM   2447 HD21 ASN A 151     -27.272  15.168  10.975  1.00 87.82           H  
ATOM   2448 HD22 ASN A 151     -27.546  15.293  12.682  1.00 87.82           H  
ATOM   2449  OD1 ASN A 151     -26.070  13.037  11.179  1.00 87.82           O  
ATOM   2450  N   GLU A 152     -28.247  11.269  15.645  1.00 90.17           N  
ATOM   2451  H   GLU A 152     -28.966  11.909  15.339  1.00 90.17           H  
ATOM   2452  CA  GLU A 152     -28.391  10.685  16.980  1.00 90.17           C  
ATOM   2453  HA  GLU A 152     -27.515  10.926  17.582  1.00 90.17           H  
ATOM   2454  C   GLU A 152     -28.495   9.159  16.913  1.00 90.17           C  
ATOM   2455  CB  GLU A 152     -29.630  11.258  17.679  1.00 90.17           C  
ATOM   2456  HB2 GLU A 152     -30.495  11.152  17.024  1.00 90.17           H  
ATOM   2457  HB3 GLU A 152     -29.807  10.682  18.587  1.00 90.17           H  
ATOM   2458  O   GLU A 152     -27.773   8.467  17.628  1.00 90.17           O  
ATOM   2459  CG  GLU A 152     -29.447  12.734  18.064  1.00 90.17           C  
ATOM   2460  HG2 GLU A 152     -29.236  13.315  17.166  1.00 90.17           H  
ATOM   2461  HG3 GLU A 152     -28.583  12.814  18.723  1.00 90.17           H  
ATOM   2462  CD  GLU A 152     -30.676  13.328  18.768  1.00 90.17           C  
ATOM   2463  OE1 GLU A 152     -30.635  14.551  19.029  1.00 90.17           O  
ATOM   2464  OE2 GLU A 152     -31.637  12.570  19.034  1.00 90.17           O  
ATOM   2465  N   GLN A 153     -29.302   8.611  15.997  1.00 91.42           N  
ATOM   2466  H   GLN A 153     -29.898   9.222  15.456  1.00 91.42           H  
ATOM   2467  CA  GLN A 153     -29.426   7.159  15.818  1.00 91.42           C  
ATOM   2468  HA  GLN A 153     -29.725   6.708  16.764  1.00 91.42           H  
ATOM   2469  C   GLN A 153     -28.104   6.503  15.400  1.00 91.42           C  
ATOM   2470  CB  GLN A 153     -30.495   6.856  14.763  1.00 91.42           C  
ATOM   2471  HB2 GLN A 153     -30.419   5.805  14.484  1.00 91.42           H  
ATOM   2472  HB3 GLN A 153     -30.314   7.461  13.875  1.00 91.42           H  
ATOM   2473  O   GLN A 153     -27.730   5.453  15.922  1.00 91.42           O  
ATOM   2474  CG  GLN A 153     -31.916   7.109  15.282  1.00 91.42           C  
ATOM   2475  HG2 GLN A 153     -32.031   8.154  15.571  1.00 91.42           H  
ATOM   2476  HG3 GLN A 153     -32.090   6.494  16.165  1.00 91.42           H  
ATOM   2477  CD  GLN A 153     -32.977   6.770  14.242  1.00 91.42           C  
ATOM   2478  NE2 GLN A 153     -34.240   6.903  14.579  1.00 91.42           N  
ATOM   2479 HE21 GLN A 153     -34.490   7.332  15.459  1.00 91.42           H  
ATOM   2480 HE22 GLN A 153     -34.907   6.748  13.837  1.00 91.42           H  
ATOM   2481  OE1 GLN A 153     -32.708   6.354  13.127  1.00 91.42           O  
ATOM   2482  N   LYS A 154     -27.362   7.131  14.483  1.00 92.19           N  
ATOM   2483  H   LYS A 154     -27.735   7.983  14.090  1.00 92.19           H  
ATOM   2484  CA  LYS A 154     -26.035   6.663  14.056  1.00 92.19           C  
ATOM   2485  HA  LYS A 154     -26.105   5.624  13.735  1.00 92.19           H  
ATOM   2486  C   LYS A 154     -25.028   6.700  15.207  1.00 92.19           C  
ATOM   2487  CB  LYS A 154     -25.605   7.534  12.872  1.00 92.19           C  
ATOM   2488  HB2 LYS A 154     -26.262   7.317  12.029  1.00 92.19           H  
ATOM   2489  HB3 LYS A 154     -25.789   8.570  13.156  1.00 92.19           H  
ATOM   2490  O   LYS A 154     -24.297   5.731  15.403  1.00 92.19           O  
ATOM   2491  CG  LYS A 154     -24.143   7.364  12.413  1.00 92.19           C  
ATOM   2492  HG2 LYS A 154     -23.458   7.389  13.260  1.00 92.19           H  
ATOM   2493  HG3 LYS A 154     -24.032   6.404  11.910  1.00 92.19           H  
ATOM   2494  CD  LYS A 154     -23.760   8.494  11.447  1.00 92.19           C  
ATOM   2495  HD2 LYS A 154     -24.521   8.585  10.673  1.00 92.19           H  
ATOM   2496  HD3 LYS A 154     -22.799   8.264  10.987  1.00 92.19           H  
ATOM   2497  CE  LYS A 154     -23.640   9.803  12.248  1.00 92.19           C  
ATOM   2498  HE2 LYS A 154     -24.457   9.884  12.964  1.00 92.19           H  
ATOM   2499  HE3 LYS A 154     -22.724   9.754  12.836  1.00 92.19           H  
ATOM   2500  NZ  LYS A 154     -23.621  11.026  11.415  1.00 92.19           N  
ATOM   2501  HZ1 LYS A 154     -24.493  11.225  10.945  1.00 92.19           H  
ATOM   2502  HZ2 LYS A 154     -23.429  11.820  12.009  1.00 92.19           H  
ATOM   2503  HZ3 LYS A 154     -22.844  11.003  10.771  1.00 92.19           H  
ATOM   2504  N   GLN A 155     -24.983   7.797  15.964  1.00 94.69           N  
ATOM   2505  H   GLN A 155     -25.630   8.548  15.773  1.00 94.69           H  
ATOM   2506  CA  GLN A 155     -24.090   7.925  17.116  1.00 94.69           C  
ATOM   2507  HA  GLN A 155     -23.067   7.719  16.803  1.00 94.69           H  
ATOM   2508  C   GLN A 155     -24.446   6.901  18.195  1.00 94.69           C  
ATOM   2509  CB  GLN A 155     -24.153   9.351  17.674  1.00 94.69           C  
ATOM   2510  HB2 GLN A 155     -23.658   9.375  18.645  1.00 94.69           H  
ATOM   2511  HB3 GLN A 155     -25.195   9.640  17.812  1.00 94.69           H  
ATOM   2512  O   GLN A 155     -23.559   6.195  18.671  1.00 94.69           O  
ATOM   2513  CG  GLN A 155     -23.448  10.356  16.751  1.00 94.69           C  
ATOM   2514  HG2 GLN A 155     -23.860  10.306  15.743  1.00 94.69           H  
ATOM   2515  HG3 GLN A 155     -22.392  10.097  16.685  1.00 94.69           H  
ATOM   2516  CD  GLN A 155     -23.567  11.792  17.244  1.00 94.69           C  
ATOM   2517  NE2 GLN A 155     -22.737  12.680  16.746  1.00 94.69           N  
ATOM   2518 HE21 GLN A 155     -22.024  12.396  16.089  1.00 94.69           H  
ATOM   2519 HE22 GLN A 155     -22.769  13.598  17.167  1.00 94.69           H  
ATOM   2520  OE1 GLN A 155     -24.392  12.147  18.066  1.00 94.69           O  
ATOM   2521  N   LEU A 156     -25.735   6.741  18.509  1.00 95.51           N  
ATOM   2522  H   LEU A 156     -26.412   7.370  18.102  1.00 95.51           H  
ATOM   2523  CA  LEU A 156     -26.229   5.729  19.440  1.00 95.51           C  
ATOM   2524  HA  LEU A 156     -25.772   5.915  20.412  1.00 95.51           H  
ATOM   2525  C   LEU A 156     -25.832   4.316  18.998  1.00 95.51           C  
ATOM   2526  CB  LEU A 156     -27.756   5.875  19.566  1.00 95.51           C  
ATOM   2527  HB2 LEU A 156     -28.205   5.733  18.583  1.00 95.51           H  
ATOM   2528  HB3 LEU A 156     -27.985   6.889  19.894  1.00 95.51           H  
ATOM   2529  O   LEU A 156     -25.336   3.543  19.816  1.00 95.51           O  
ATOM   2530  CG  LEU A 156     -28.405   4.880  20.546  1.00 95.51           C  
ATOM   2531  HG  LEU A 156     -28.188   3.860  20.230  1.00 95.51           H  
ATOM   2532  CD1 LEU A 156     -27.899   5.075  21.978  1.00 95.51           C  
ATOM   2533 HD11 LEU A 156     -28.453   4.424  22.654  1.00 95.51           H  
ATOM   2534 HD12 LEU A 156     -26.842   4.815  22.039  1.00 95.51           H  
ATOM   2535 HD13 LEU A 156     -28.039   6.111  22.284  1.00 95.51           H  
ATOM   2536  CD2 LEU A 156     -29.921   5.064  20.538  1.00 95.51           C  
ATOM   2537 HD21 LEU A 156     -30.386   4.340  21.208  1.00 95.51           H  
ATOM   2538 HD22 LEU A 156     -30.304   4.903  19.530  1.00 95.51           H  
ATOM   2539 HD23 LEU A 156     -30.178   6.073  20.861  1.00 95.51           H  
ATOM   2540  N   PHE A 157     -25.976   3.996  17.708  1.00 96.13           N  
ATOM   2541  H   PHE A 157     -26.438   4.653  17.096  1.00 96.13           H  
ATOM   2542  CA  PHE A 157     -25.558   2.706  17.163  1.00 96.13           C  
ATOM   2543  HA  PHE A 157     -26.101   1.920  17.688  1.00 96.13           H  
ATOM   2544  C   PHE A 157     -24.061   2.459  17.382  1.00 96.13           C  
ATOM   2545  CB  PHE A 157     -25.915   2.626  15.672  1.00 96.13           C  
ATOM   2546  HB2 PHE A 157     -26.988   2.782  15.558  1.00 96.13           H  
ATOM   2547  HB3 PHE A 157     -25.409   3.424  15.128  1.00 96.13           H  
ATOM   2548  O   PHE A 157     -23.685   1.406  17.897  1.00 96.13           O  
ATOM   2549  CG  PHE A 157     -25.544   1.297  15.045  1.00 96.13           C  
ATOM   2550  CD1 PHE A 157     -24.256   1.093  14.510  1.00 96.13           C  
ATOM   2551  HD1 PHE A 157     -23.533   1.895  14.516  1.00 96.13           H  
ATOM   2552  CD2 PHE A 157     -26.475   0.243  15.041  1.00 96.13           C  
ATOM   2553  HD2 PHE A 157     -27.458   0.389  15.464  1.00 96.13           H  
ATOM   2554  CE1 PHE A 157     -23.903  -0.160  13.977  1.00 96.13           C  
ATOM   2555  HE1 PHE A 157     -22.913  -0.317  13.575  1.00 96.13           H  
ATOM   2556  CE2 PHE A 157     -26.122  -1.009  14.508  1.00 96.13           C  
ATOM   2557  HE2 PHE A 157     -26.831  -1.823  14.528  1.00 96.13           H  
ATOM   2558  CZ  PHE A 157     -24.835  -1.212  13.981  1.00 96.13           C  
ATOM   2559  HZ  PHE A 157     -24.556  -2.183  13.601  1.00 96.13           H  
ATOM   2560  N   VAL A 158     -23.202   3.425  17.041  1.00 96.45           N  
ATOM   2561  H   VAL A 158     -23.572   4.275  16.641  1.00 96.45           H  
ATOM   2562  CA  VAL A 158     -21.745   3.301  17.227  1.00 96.45           C  
ATOM   2563  HA  VAL A 158     -21.408   2.391  16.730  1.00 96.45           H  
ATOM   2564  C   VAL A 158     -21.390   3.152  18.712  1.00 96.45           C  
ATOM   2565  CB  VAL A 158     -21.009   4.492  16.581  1.00 96.45           C  
ATOM   2566  HB  VAL A 158     -21.430   5.422  16.962  1.00 96.45           H  
ATOM   2567  O   VAL A 158     -20.567   2.308  19.060  1.00 96.45           O  
ATOM   2568  CG1 VAL A 158     -19.504   4.481  16.869  1.00 96.45           C  
ATOM   2569 HG11 VAL A 158     -19.066   3.535  16.552  1.00 96.45           H  
ATOM   2570 HG12 VAL A 158     -19.018   5.297  16.334  1.00 96.45           H  
ATOM   2571 HG13 VAL A 158     -19.320   4.621  17.934  1.00 96.45           H  
ATOM   2572  CG2 VAL A 158     -21.169   4.466  15.053  1.00 96.45           C  
ATOM   2573 HG21 VAL A 158     -22.222   4.429  14.774  1.00 96.45           H  
ATOM   2574 HG22 VAL A 158     -20.736   5.369  14.622  1.00 96.45           H  
ATOM   2575 HG23 VAL A 158     -20.666   3.593  14.638  1.00 96.45           H  
ATOM   2576  N   GLN A 159     -22.055   3.898  19.598  1.00 96.18           N  
ATOM   2577  H   GLN A 159     -22.725   4.568  19.248  1.00 96.18           H  
ATOM   2578  CA  GLN A 159     -21.857   3.819  21.050  1.00 96.18           C  
ATOM   2579  HA  GLN A 159     -20.800   3.965  21.273  1.00 96.18           H  
ATOM   2580  C   GLN A 159     -22.234   2.447  21.625  1.00 96.18           C  
ATOM   2581  CB  GLN A 159     -22.675   4.930  21.730  1.00 96.18           C  
ATOM   2582  HB2 GLN A 159     -23.700   4.895  21.362  1.00 96.18           H  
ATOM   2583  HB3 GLN A 159     -22.707   4.751  22.805  1.00 96.18           H  
ATOM   2584  O   GLN A 159     -21.472   1.869  22.404  1.00 96.18           O  
ATOM   2585  CG  GLN A 159     -22.109   6.338  21.482  1.00 96.18           C  
ATOM   2586  HG2 GLN A 159     -22.864   7.069  21.770  1.00 96.18           H  
ATOM   2587  HG3 GLN A 159     -21.887   6.484  20.425  1.00 96.18           H  
ATOM   2588  CD  GLN A 159     -20.838   6.633  22.259  1.00 96.18           C  
ATOM   2589  NE2 GLN A 159     -20.362   7.854  22.216  1.00 96.18           N  
ATOM   2590 HE21 GLN A 159     -19.523   8.039  22.747  1.00 96.18           H  
ATOM   2591 HE22 GLN A 159     -20.750   8.524  21.567  1.00 96.18           H  
ATOM   2592  OE1 GLN A 159     -20.249   5.789  22.914  1.00 96.18           O  
ATOM   2593  N   GLN A 160     -23.377   1.896  21.211  1.00 97.12           N  
ATOM   2594  H   GLN A 160     -23.963   2.426  20.582  1.00 97.12           H  
ATOM   2595  CA  GLN A 160     -23.839   0.566  21.629  1.00 97.12           C  
ATOM   2596  HA  GLN A 160     -23.842   0.511  22.717  1.00 97.12           H  
ATOM   2597  C   GLN A 160     -22.921  -0.558  21.126  1.00 97.12           C  
ATOM   2598  CB  GLN A 160     -25.271   0.354  21.118  1.00 97.12           C  
ATOM   2599  HB2 GLN A 160     -25.536  -0.698  21.217  1.00 97.12           H  
ATOM   2600  HB3 GLN A 160     -25.318   0.619  20.062  1.00 97.12           H  
ATOM   2601  O   GLN A 160     -22.762  -1.576  21.798  1.00 97.12           O  
ATOM   2602  CG  GLN A 160     -26.295   1.183  21.910  1.00 97.12           C  
ATOM   2603  HG2 GLN A 160     -26.315   0.823  22.939  1.00 97.12           H  
ATOM   2604  HG3 GLN A 160     -26.002   2.233  21.928  1.00 97.12           H  
ATOM   2605  CD  GLN A 160     -27.702   1.091  21.329  1.00 97.12           C  
ATOM   2606  NE2 GLN A 160     -28.716   1.420  22.099  1.00 97.12           N  
ATOM   2607 HE21 GLN A 160     -28.571   1.731  23.049  1.00 97.12           H  
ATOM   2608 HE22 GLN A 160     -29.628   1.349  21.671  1.00 97.12           H  
ATOM   2609  OE1 GLN A 160     -27.930   0.729  20.188  1.00 97.12           O  
ATOM   2610  N   HIS A 161     -22.267  -0.356  19.981  1.00 96.70           N  
ATOM   2611  H   HIS A 161     -22.462   0.494  19.470  1.00 96.70           H  
ATOM   2612  CA  HIS A 161     -21.409  -1.349  19.333  1.00 96.70           C  
ATOM   2613  HA  HIS A 161     -21.527  -2.301  19.851  1.00 96.70           H  
ATOM   2614  C   HIS A 161     -19.915  -1.011  19.429  1.00 96.70           C  
ATOM   2615  CB  HIS A 161     -21.886  -1.581  17.893  1.00 96.70           C  
ATOM   2616  HB2 HIS A 161     -21.241  -2.313  17.407  1.00 96.70           H  
ATOM   2617  HB3 HIS A 161     -21.820  -0.647  17.336  1.00 96.70           H  
ATOM   2618  O   HIS A 161     -19.123  -1.515  18.642  1.00 96.70           O  
ATOM   2619  CG  HIS A 161     -23.302  -2.081  17.820  1.00 96.70           C  
ATOM   2620  CD2 HIS A 161     -23.722  -3.383  17.778  1.00 96.70           C  
ATOM   2621  HD2 HIS A 161     -23.086  -4.256  17.785  1.00 96.70           H  
ATOM   2622  ND1 HIS A 161     -24.425  -1.293  17.808  1.00 96.70           N  
ATOM   2623  HD1 HIS A 161     -24.425  -0.283  17.820  1.00 96.70           H  
ATOM   2624  CE1 HIS A 161     -25.501  -2.092  17.764  1.00 96.70           C  
ATOM   2625  HE1 HIS A 161     -26.525  -1.752  17.749  1.00 96.70           H  
ATOM   2626  NE2 HIS A 161     -25.120  -3.380  17.732  1.00 96.70           N  
ATOM   2627  N   LYS A 162     -19.490  -0.191  20.399  1.00 94.39           N  
ATOM   2628  H   LYS A 162     -20.193   0.270  20.957  1.00 94.39           H  
ATOM   2629  CA  LYS A 162     -18.092   0.276  20.508  1.00 94.39           C  
ATOM   2630  HA  LYS A 162     -17.863   0.827  19.596  1.00 94.39           H  
ATOM   2631  C   LYS A 162     -17.035  -0.840  20.586  1.00 94.39           C  
ATOM   2632  CB  LYS A 162     -17.968   1.259  21.682  1.00 94.39           C  
ATOM   2633  HB2 LYS A 162     -18.689   2.065  21.540  1.00 94.39           H  
ATOM   2634  HB3 LYS A 162     -16.969   1.696  21.666  1.00 94.39           H  
ATOM   2635  O   LYS A 162     -15.904  -0.612  20.180  1.00 94.39           O  
ATOM   2636  CG  LYS A 162     -18.205   0.597  23.049  1.00 94.39           C  
ATOM   2637  HG2 LYS A 162     -17.448  -0.167  23.223  1.00 94.39           H  
ATOM   2638  HG3 LYS A 162     -19.190   0.130  23.067  1.00 94.39           H  
ATOM   2639  CD  LYS A 162     -18.127   1.633  24.173  1.00 94.39           C  
ATOM   2640  HD2 LYS A 162     -17.141   2.097  24.167  1.00 94.39           H  
ATOM   2641  HD3 LYS A 162     -18.886   2.397  24.004  1.00 94.39           H  
ATOM   2642  CE  LYS A 162     -18.376   0.947  25.520  1.00 94.39           C  
ATOM   2643  HE2 LYS A 162     -17.634   0.159  25.653  1.00 94.39           H  
ATOM   2644  HE3 LYS A 162     -19.360   0.481  25.491  1.00 94.39           H  
ATOM   2645  NZ  LYS A 162     -18.300   1.919  26.638  1.00 94.39           N  
ATOM   2646  HZ1 LYS A 162     -17.382   2.338  26.678  1.00 94.39           H  
ATOM   2647  HZ2 LYS A 162     -18.481   1.460  27.520  1.00 94.39           H  
ATOM   2648  HZ3 LYS A 162     -18.981   2.653  26.506  1.00 94.39           H  
ATOM   2649  N   HIS A 163     -17.408  -2.034  21.057  1.00 93.91           N  
ATOM   2650  H   HIS A 163     -18.381  -2.158  21.297  1.00 93.91           H  
ATOM   2651  CA  HIS A 163     -16.548  -3.227  21.080  1.00 93.91           C  
ATOM   2652  HA  HIS A 163     -15.629  -2.999  21.622  1.00 93.91           H  
ATOM   2653  C   HIS A 163     -16.135  -3.696  19.674  1.00 93.91           C  
ATOM   2654  CB  HIS A 163     -17.284  -4.358  21.821  1.00 93.91           C  
ATOM   2655  HB2 HIS A 163     -16.607  -5.207  21.912  1.00 93.91           H  
ATOM   2656  HB3 HIS A 163     -17.532  -4.027  22.830  1.00 93.91           H  
ATOM   2657  O   HIS A 163     -15.075  -4.286  19.511  1.00 93.91           O  
ATOM   2658  CG  HIS A 163     -18.544  -4.824  21.125  1.00 93.91           C  
ATOM   2659  CD2 HIS A 163     -18.641  -5.843  20.214  1.00 93.91           C  
ATOM   2660  HD2 HIS A 163     -17.825  -6.467  19.880  1.00 93.91           H  
ATOM   2661  ND1 HIS A 163     -19.808  -4.285  21.262  1.00 93.91           N  
ATOM   2662  HD1 HIS A 163     -20.108  -3.621  21.961  1.00 93.91           H  
ATOM   2663  CE1 HIS A 163     -20.637  -4.959  20.449  1.00 93.91           C  
ATOM   2664  HE1 HIS A 163     -21.702  -4.795  20.377  1.00 93.91           H  
ATOM   2665  NE2 HIS A 163     -19.973  -5.907  19.778  1.00 93.91           N  
ATOM   2666  N   VAL A 164     -16.931  -3.388  18.640  1.00 95.63           N  
ATOM   2667  H   VAL A 164     -17.788  -2.884  18.817  1.00 95.63           H  
ATOM   2668  CA  VAL A 164     -16.623  -3.729  17.242  1.00 95.63           C  
ATOM   2669  HA  VAL A 164     -16.429  -4.800  17.183  1.00 95.63           H  
ATOM   2670  C   VAL A 164     -15.356  -3.024  16.760  1.00 95.63           C  
ATOM   2671  CB  VAL A 164     -17.815  -3.399  16.317  1.00 95.63           C  
ATOM   2672  HB  VAL A 164     -18.051  -2.338  16.398  1.00 95.63           H  
ATOM   2673  O   VAL A 164     -14.718  -3.507  15.834  1.00 95.63           O  
ATOM   2674  CG1 VAL A 164     -17.551  -3.716  14.839  1.00 95.63           C  
ATOM   2675 HG11 VAL A 164     -18.460  -3.576  14.253  1.00 95.63           H  
ATOM   2676 HG12 VAL A 164     -16.785  -3.051  14.438  1.00 95.63           H  
ATOM   2677 HG13 VAL A 164     -17.213  -4.747  14.746  1.00 95.63           H  
ATOM   2678  CG2 VAL A 164     -19.053  -4.215  16.713  1.00 95.63           C  
ATOM   2679 HG21 VAL A 164     -19.355  -3.972  17.732  1.00 95.63           H  
ATOM   2680 HG22 VAL A 164     -18.820  -5.279  16.670  1.00 95.63           H  
ATOM   2681 HG23 VAL A 164     -19.885  -3.985  16.047  1.00 95.63           H  
ATOM   2682  N   TYR A 165     -14.950  -1.914  17.387  1.00 93.75           N  
ATOM   2683  H   TYR A 165     -15.467  -1.590  18.192  1.00 93.75           H  
ATOM   2684  CA  TYR A 165     -13.656  -1.300  17.097  1.00 93.75           C  
ATOM   2685  HA  TYR A 165     -13.607  -1.049  16.037  1.00 93.75           H  
ATOM   2686  C   TYR A 165     -12.495  -2.257  17.401  1.00 93.75           C  
ATOM   2687  CB  TYR A 165     -13.511  -0.015  17.920  1.00 93.75           C  
ATOM   2688  HB2 TYR A 165     -14.381   0.618  17.745  1.00 93.75           H  
ATOM   2689  HB3 TYR A 165     -13.490  -0.265  18.980  1.00 93.75           H  
ATOM   2690  O   TYR A 165     -11.568  -2.373  16.603  1.00 93.75           O  
ATOM   2691  CG  TYR A 165     -12.258   0.759  17.575  1.00 93.75           C  
ATOM   2692  CD1 TYR A 165     -11.022   0.414  18.157  1.00 93.75           C  
ATOM   2693  HD1 TYR A 165     -10.963  -0.411  18.852  1.00 93.75           H  
ATOM   2694  CD2 TYR A 165     -12.319   1.777  16.606  1.00 93.75           C  
ATOM   2695  HD2 TYR A 165     -13.262   2.031  16.145  1.00 93.75           H  
ATOM   2696  CE1 TYR A 165      -9.850   1.085  17.760  1.00 93.75           C  
ATOM   2697  HE1 TYR A 165      -8.887   0.766  18.130  1.00 93.75           H  
ATOM   2698  CE2 TYR A 165     -11.152   2.467  16.241  1.00 93.75           C  
ATOM   2699  HE2 TYR A 165     -11.171   3.248  15.495  1.00 93.75           H  
ATOM   2700  OH  TYR A 165      -8.820   2.827  16.453  1.00 93.75           O  
ATOM   2701  HH  TYR A 165      -7.996   2.421  16.732  1.00 93.75           H  
ATOM   2702  CZ  TYR A 165      -9.921   2.132  16.824  1.00 93.75           C  
ATOM   2703  N   ASP A 166     -12.570  -2.946  18.540  1.00 93.58           N  
ATOM   2704  H   ASP A 166     -13.401  -2.868  19.108  1.00 93.58           H  
ATOM   2705  CA  ASP A 166     -11.525  -3.848  19.018  1.00 93.58           C  
ATOM   2706  HA  ASP A 166     -10.558  -3.357  18.910  1.00 93.58           H  
ATOM   2707  C   ASP A 166     -11.496  -5.113  18.142  1.00 93.58           C  
ATOM   2708  CB  ASP A 166     -11.739  -4.137  20.519  1.00 93.58           C  
ATOM   2709  HB2 ASP A 166     -10.897  -4.728  20.881  1.00 93.58           H  
ATOM   2710  HB3 ASP A 166     -12.643  -4.735  20.639  1.00 93.58           H  
ATOM   2711  O   ASP A 166     -10.443  -5.463  17.618  1.00 93.58           O  
ATOM   2712  CG  ASP A 166     -11.856  -2.871  21.394  1.00 93.58           C  
ATOM   2713  OD1 ASP A 166     -11.322  -1.794  21.018  1.00 93.58           O  
ATOM   2714  OD2 ASP A 166     -12.498  -2.934  22.466  1.00 93.58           O  
ATOM   2715  N   GLU A 167     -12.670  -5.690  17.843  1.00 95.93           N  
ATOM   2716  H   GLU A 167     -13.489  -5.371  18.339  1.00 95.93           H  
ATOM   2717  CA  GLU A 167     -12.807  -6.793  16.871  1.00 95.93           C  
ATOM   2718  HA  GLU A 167     -12.256  -7.666  17.221  1.00 95.93           H  
ATOM   2719  C   GLU A 167     -12.272  -6.415  15.477  1.00 95.93           C  
ATOM   2720  CB  GLU A 167     -14.290  -7.161  16.666  1.00 95.93           C  
ATOM   2721  HB2 GLU A 167     -14.328  -7.914  15.879  1.00 95.93           H  
ATOM   2722  HB3 GLU A 167     -14.814  -6.278  16.301  1.00 95.93           H  
ATOM   2723  O   GLU A 167     -11.644  -7.215  14.790  1.00 95.93           O  
ATOM   2724  CG  GLU A 167     -15.071  -7.710  17.871  1.00 95.93           C  
ATOM   2725  HG2 GLU A 167     -15.068  -6.968  18.670  1.00 95.93           H  
ATOM   2726  HG3 GLU A 167     -14.581  -8.614  18.231  1.00 95.93           H  
ATOM   2727  CD  GLU A 167     -16.533  -8.040  17.491  1.00 95.93           C  
ATOM   2728  OE1 GLU A 167     -17.383  -8.257  18.380  1.00 95.93           O  
ATOM   2729  OE2 GLU A 167     -16.897  -8.045  16.284  1.00 95.93           O  
ATOM   2730  N   PHE A 168     -12.544  -5.188  15.021  1.00 95.88           N  
ATOM   2731  H   PHE A 168     -13.077  -4.560  15.605  1.00 95.88           H  
ATOM   2732  CA  PHE A 168     -12.094  -4.725  13.713  1.00 95.88           C  
ATOM   2733  HA  PHE A 168     -12.355  -5.478  12.969  1.00 95.88           H  
ATOM   2734  C   PHE A 168     -10.575  -4.563  13.664  1.00 95.88           C  
ATOM   2735  CB  PHE A 168     -12.805  -3.418  13.356  1.00 95.88           C  
ATOM   2736  HB2 PHE A 168     -13.881  -3.592  13.354  1.00 95.88           H  
ATOM   2737  HB3 PHE A 168     -12.586  -2.668  14.116  1.00 95.88           H  
ATOM   2738  O   PHE A 168      -9.966  -4.911  12.656  1.00 95.88           O  
ATOM   2739  CG  PHE A 168     -12.412  -2.888  11.998  1.00 95.88           C  
ATOM   2740  CD1 PHE A 168     -11.539  -1.790  11.885  1.00 95.88           C  
ATOM   2741  HD1 PHE A 168     -11.140  -1.327  12.775  1.00 95.88           H  
ATOM   2742  CD2 PHE A 168     -12.883  -3.533  10.843  1.00 95.88           C  
ATOM   2743  HD2 PHE A 168     -13.513  -4.406  10.930  1.00 95.88           H  
ATOM   2744  CE1 PHE A 168     -11.173  -1.311  10.617  1.00 95.88           C  
ATOM   2745  HE1 PHE A 168     -10.506  -0.466  10.528  1.00 95.88           H  
ATOM   2746  CE2 PHE A 168     -12.496  -3.067   9.579  1.00 95.88           C  
ATOM   2747  HE2 PHE A 168     -12.829  -3.588   8.694  1.00 95.88           H  
ATOM   2748  CZ  PHE A 168     -11.652  -1.951   9.466  1.00 95.88           C  
ATOM   2749  HZ  PHE A 168     -11.343  -1.598   8.493  1.00 95.88           H  
ATOM   2750  N   LEU A 169      -9.956  -4.070  14.741  1.00 94.46           N  
ATOM   2751  H   LEU A 169     -10.505  -3.833  15.555  1.00 94.46           H  
ATOM   2752  CA  LEU A 169      -8.501  -4.021  14.838  1.00 94.46           C  
ATOM   2753  HA  LEU A 169      -8.126  -3.473  13.975  1.00 94.46           H  
ATOM   2754  C   LEU A 169      -7.905  -5.433  14.771  1.00 94.46           C  
ATOM   2755  CB  LEU A 169      -8.094  -3.273  16.118  1.00 94.46           C  
ATOM   2756  HB2 LEU A 169      -8.558  -3.765  16.973  1.00 94.46           H  
ATOM   2757  HB3 LEU A 169      -8.477  -2.254  16.064  1.00 94.46           H  
ATOM   2758  O   LEU A 169      -6.959  -5.633  14.019  1.00 94.46           O  
ATOM   2759  CG  LEU A 169      -6.572  -3.235  16.353  1.00 94.46           C  
ATOM   2760  HG  LEU A 169      -6.190  -4.250  16.465  1.00 94.46           H  
ATOM   2761  CD1 LEU A 169      -5.810  -2.541  15.222  1.00 94.46           C  
ATOM   2762 HD11 LEU A 169      -5.946  -3.090  14.291  1.00 94.46           H  
ATOM   2763 HD12 LEU A 169      -4.745  -2.559  15.455  1.00 94.46           H  
ATOM   2764 HD13 LEU A 169      -6.156  -1.514  15.100  1.00 94.46           H  
ATOM   2765  CD2 LEU A 169      -6.276  -2.477  17.645  1.00 94.46           C  
ATOM   2766 HD21 LEU A 169      -6.636  -1.452  17.567  1.00 94.46           H  
ATOM   2767 HD22 LEU A 169      -5.203  -2.484  17.837  1.00 94.46           H  
ATOM   2768 HD23 LEU A 169      -6.781  -2.973  18.474  1.00 94.46           H  
ATOM   2769  N   GLU A 170      -8.480  -6.406  15.477  1.00 94.69           N  
ATOM   2770  H   GLU A 170      -9.247  -6.181  16.094  1.00 94.69           H  
ATOM   2771  CA  GLU A 170      -8.041  -7.809  15.414  1.00 94.69           C  
ATOM   2772  HA  GLU A 170      -6.999  -7.877  15.725  1.00 94.69           H  
ATOM   2773  C   GLU A 170      -8.103  -8.370  13.983  1.00 94.69           C  
ATOM   2774  CB  GLU A 170      -8.882  -8.663  16.376  1.00 94.69           C  
ATOM   2775  HB2 GLU A 170      -8.672  -9.716  16.190  1.00 94.69           H  
ATOM   2776  HB3 GLU A 170      -9.940  -8.483  16.182  1.00 94.69           H  
ATOM   2777  O   GLU A 170      -7.128  -8.956  13.523  1.00 94.69           O  
ATOM   2778  CG  GLU A 170      -8.569  -8.357  17.852  1.00 94.69           C  
ATOM   2779  HG2 GLU A 170      -8.602  -7.280  18.016  1.00 94.69           H  
ATOM   2780  HG3 GLU A 170      -7.549  -8.682  18.061  1.00 94.69           H  
ATOM   2781  CD  GLU A 170      -9.531  -9.034  18.847  1.00 94.69           C  
ATOM   2782  OE1 GLU A 170      -9.357  -8.783  20.064  1.00 94.69           O  
ATOM   2783  OE2 GLU A 170     -10.437  -9.783  18.414  1.00 94.69           O  
ATOM   2784  N   ILE A 171      -9.177  -8.093  13.233  1.00 95.29           N  
ATOM   2785  H   ILE A 171      -9.961  -7.649  13.689  1.00 95.29           H  
ATOM   2786  CA  ILE A 171      -9.297  -8.483  11.813  1.00 95.29           C  
ATOM   2787  HA  ILE A 171      -9.177  -9.564  11.739  1.00 95.29           H  
ATOM   2788  C   ILE A 171      -8.190  -7.854  10.952  1.00 95.29           C  
ATOM   2789  CB  ILE A 171     -10.698  -8.098  11.282  1.00 95.29           C  
ATOM   2790  HB  ILE A 171     -10.903  -7.064  11.562  1.00 95.29           H  
ATOM   2791  O   ILE A 171      -7.661  -8.495  10.042  1.00 95.29           O  
ATOM   2792  CG1 ILE A 171     -11.774  -9.000  11.919  1.00 95.29           C  
ATOM   2793 HG12 ILE A 171     -11.603  -9.073  12.993  1.00 95.29           H  
ATOM   2794 HG13 ILE A 171     -11.692 -10.007  11.511  1.00 95.29           H  
ATOM   2795  CG2 ILE A 171     -10.785  -8.193   9.746  1.00 95.29           C  
ATOM   2796 HG21 ILE A 171     -11.796  -7.981   9.398  1.00 95.29           H  
ATOM   2797 HG22 ILE A 171     -10.490  -9.191   9.424  1.00 95.29           H  
ATOM   2798 HG23 ILE A 171     -10.122  -7.456   9.293  1.00 95.29           H  
ATOM   2799  CD1 ILE A 171     -13.206  -8.491  11.719  1.00 95.29           C  
ATOM   2800 HD11 ILE A 171     -13.499  -8.544  10.670  1.00 95.29           H  
ATOM   2801 HD12 ILE A 171     -13.872  -9.131  12.297  1.00 95.29           H  
ATOM   2802 HD13 ILE A 171     -13.295  -7.467  12.080  1.00 95.29           H  
ATOM   2803  N   ILE A 172      -7.842  -6.589  11.207  1.00 93.57           N  
ATOM   2804  H   ILE A 172      -8.298  -6.120  11.977  1.00 93.57           H  
ATOM   2805  CA  ILE A 172      -6.760  -5.902  10.488  1.00 93.57           C  
ATOM   2806  HA  ILE A 172      -6.916  -6.039   9.418  1.00 93.57           H  
ATOM   2807  C   ILE A 172      -5.406  -6.544  10.811  1.00 93.57           C  
ATOM   2808  CB  ILE A 172      -6.772  -4.387  10.803  1.00 93.57           C  
ATOM   2809  HB  ILE A 172      -6.762  -4.269  11.887  1.00 93.57           H  
ATOM   2810  O   ILE A 172      -4.601  -6.727   9.900  1.00 93.57           O  
ATOM   2811  CG1 ILE A 172      -8.051  -3.686  10.286  1.00 93.57           C  
ATOM   2812 HG12 ILE A 172      -8.927  -4.275  10.559  1.00 93.57           H  
ATOM   2813 HG13 ILE A 172      -8.146  -2.716  10.774  1.00 93.57           H  
ATOM   2814  CG2 ILE A 172      -5.520  -3.671  10.264  1.00 93.57           C  
ATOM   2815 HG21 ILE A 172      -5.372  -3.901   9.209  1.00 93.57           H  
ATOM   2816 HG22 ILE A 172      -5.635  -2.595  10.395  1.00 93.57           H  
ATOM   2817 HG23 ILE A 172      -4.638  -3.991  10.819  1.00 93.57           H  
ATOM   2818  CD1 ILE A 172      -8.112  -3.474   8.774  1.00 93.57           C  
ATOM   2819 HD11 ILE A 172      -9.118  -3.166   8.489  1.00 93.57           H  
ATOM   2820 HD12 ILE A 172      -7.409  -2.696   8.477  1.00 93.57           H  
ATOM   2821 HD13 ILE A 172      -7.864  -4.409   8.271  1.00 93.57           H  
ATOM   2822  N   LEU A 173      -5.161  -6.899  12.074  1.00 91.86           N  
ATOM   2823  H   LEU A 173      -5.886  -6.757  12.763  1.00 91.86           H  
ATOM   2824  CA  LEU A 173      -3.923  -7.555  12.504  1.00 91.86           C  
ATOM   2825  HA  LEU A 173      -3.067  -6.994  12.127  1.00 91.86           H  
ATOM   2826  C   LEU A 173      -3.792  -8.963  11.905  1.00 91.86           C  
ATOM   2827  CB  LEU A 173      -3.856  -7.578  14.042  1.00 91.86           C  
ATOM   2828  HB2 LEU A 173      -2.981  -8.159  14.333  1.00 91.86           H  
ATOM   2829  HB3 LEU A 173      -4.736  -8.095  14.425  1.00 91.86           H  
ATOM   2830  O   LEU A 173      -2.770  -9.268  11.299  1.00 91.86           O  
ATOM   2831  CG  LEU A 173      -3.761  -6.192  14.710  1.00 91.86           C  
ATOM   2832  HG  LEU A 173      -4.620  -5.577  14.441  1.00 91.86           H  
ATOM   2833  CD1 LEU A 173      -3.746  -6.340  16.231  1.00 91.86           C  
ATOM   2834 HD11 LEU A 173      -3.746  -5.355  16.697  1.00 91.86           H  
ATOM   2835 HD12 LEU A 173      -2.858  -6.895  16.533  1.00 91.86           H  
ATOM   2836 HD13 LEU A 173      -4.636  -6.884  16.549  1.00 91.86           H  
ATOM   2837  CD2 LEU A 173      -2.515  -5.424  14.284  1.00 91.86           C  
ATOM   2838 HD21 LEU A 173      -2.373  -4.542  14.908  1.00 91.86           H  
ATOM   2839 HD22 LEU A 173      -2.604  -5.119  13.241  1.00 91.86           H  
ATOM   2840 HD23 LEU A 173      -1.662  -6.095  14.386  1.00 91.86           H  
ATOM   2841  N   GLU A 174      -4.856  -9.769  11.948  1.00 91.56           N  
ATOM   2842  H   GLU A 174      -5.666  -9.480  12.478  1.00 91.56           H  
ATOM   2843  CA  GLU A 174      -4.887 -11.093  11.306  1.00 91.56           C  
ATOM   2844  HA  GLU A 174      -4.099 -11.715  11.730  1.00 91.56           H  
ATOM   2845  C   GLU A 174      -4.639 -10.989   9.793  1.00 91.56           C  
ATOM   2846  CB  GLU A 174      -6.251 -11.750  11.588  1.00 91.56           C  
ATOM   2847  HB2 GLU A 174      -7.035 -11.151  11.125  1.00 91.56           H  
ATOM   2848  HB3 GLU A 174      -6.416 -11.766  12.665  1.00 91.56           H  
ATOM   2849  O   GLU A 174      -3.896 -11.780   9.206  1.00 91.56           O  
ATOM   2850  CG  GLU A 174      -6.329 -13.192  11.055  1.00 91.56           C  
ATOM   2851  HG2 GLU A 174      -6.125 -13.188   9.984  1.00 91.56           H  
ATOM   2852  HG3 GLU A 174      -5.554 -13.784  11.542  1.00 91.56           H  
ATOM   2853  CD  GLU A 174      -7.694 -13.871  11.269  1.00 91.56           C  
ATOM   2854  OE1 GLU A 174      -7.828 -15.038  10.827  1.00 91.56           O  
ATOM   2855  OE2 GLU A 174      -8.625 -13.230  11.809  1.00 91.56           O  
ATOM   2856  N   TYR A 175      -5.218  -9.974   9.141  1.00 91.05           N  
ATOM   2857  H   TYR A 175      -5.847  -9.370   9.650  1.00 91.05           H  
ATOM   2858  CA  TYR A 175      -4.935  -9.708   7.736  1.00 91.05           C  
ATOM   2859  HA  TYR A 175      -5.157 -10.613   7.170  1.00 91.05           H  
ATOM   2860  C   TYR A 175      -3.456  -9.389   7.506  1.00 91.05           C  
ATOM   2861  CB  TYR A 175      -5.836  -8.587   7.212  1.00 91.05           C  
ATOM   2862  HB2 TYR A 175      -5.749  -7.714   7.857  1.00 91.05           H  
ATOM   2863  HB3 TYR A 175      -6.867  -8.937   7.272  1.00 91.05           H  
ATOM   2864  O   TYR A 175      -2.879  -9.939   6.569  1.00 91.05           O  
ATOM   2865  CG  TYR A 175      -5.523  -8.167   5.786  1.00 91.05           C  
ATOM   2866  CD1 TYR A 175      -4.537  -7.190   5.546  1.00 91.05           C  
ATOM   2867  HD1 TYR A 175      -4.019  -6.741   6.380  1.00 91.05           H  
ATOM   2868  CD2 TYR A 175      -6.182  -8.782   4.705  1.00 91.05           C  
ATOM   2869  HD2 TYR A 175      -6.926  -9.541   4.898  1.00 91.05           H  
ATOM   2870  CE1 TYR A 175      -4.205  -6.826   4.230  1.00 91.05           C  
ATOM   2871  HE1 TYR A 175      -3.425  -6.100   4.058  1.00 91.05           H  
ATOM   2872  CE2 TYR A 175      -5.867  -8.412   3.384  1.00 91.05           C  
ATOM   2873  HE2 TYR A 175      -6.374  -8.871   2.548  1.00 91.05           H  
ATOM   2874  OH  TYR A 175      -4.536  -7.113   1.880  1.00 91.05           O  
ATOM   2875  HH  TYR A 175      -3.836  -6.456   1.878  1.00 91.05           H  
ATOM   2876  CZ  TYR A 175      -4.875  -7.437   3.150  1.00 91.05           C  
ATOM   2877  N   LEU A 176      -2.846  -8.519   8.321  1.00 88.94           N  
ATOM   2878  H   LEU A 176      -3.361  -8.170   9.116  1.00 88.94           H  
ATOM   2879  CA  LEU A 176      -1.437  -8.131   8.188  1.00 88.94           C  
ATOM   2880  HA  LEU A 176      -1.271  -7.750   7.181  1.00 88.94           H  
ATOM   2881  C   LEU A 176      -0.492  -9.325   8.337  1.00 88.94           C  
ATOM   2882  CB  LEU A 176      -1.086  -7.030   9.203  1.00 88.94           C  
ATOM   2883  HB2 LEU A 176      -0.001  -6.969   9.287  1.00 88.94           H  
ATOM   2884  HB3 LEU A 176      -1.463  -7.317  10.185  1.00 88.94           H  
ATOM   2885  O   LEU A 176       0.414  -9.465   7.510  1.00 88.94           O  
ATOM   2886  CG  LEU A 176      -1.618  -5.635   8.839  1.00 88.94           C  
ATOM   2887  HG  LEU A 176      -2.701  -5.657   8.715  1.00 88.94           H  
ATOM   2888  CD1 LEU A 176      -1.275  -4.652   9.959  1.00 88.94           C  
ATOM   2889 HD11 LEU A 176      -0.193  -4.590  10.075  1.00 88.94           H  
ATOM   2890 HD12 LEU A 176      -1.684  -3.669   9.727  1.00 88.94           H  
ATOM   2891 HD13 LEU A 176      -1.710  -5.011  10.891  1.00 88.94           H  
ATOM   2892  CD2 LEU A 176      -1.007  -5.116   7.532  1.00 88.94           C  
ATOM   2893 HD21 LEU A 176      -1.406  -5.672   6.684  1.00 88.94           H  
ATOM   2894 HD22 LEU A 176       0.077  -5.232   7.567  1.00 88.94           H  
ATOM   2895 HD23 LEU A 176      -1.245  -4.062   7.388  1.00 88.94           H  
ATOM   2896  N   GLU A 177      -0.762 -10.211   9.294  1.00 87.35           N  
ATOM   2897  H   GLU A 177      -1.472  -9.986   9.977  1.00 87.35           H  
ATOM   2898  CA  GLU A 177      -0.039 -11.474   9.465  1.00 87.35           C  
ATOM   2899  HA  GLU A 177       1.022 -11.257   9.590  1.00 87.35           H  
ATOM   2900  C   GLU A 177      -0.200 -12.370   8.224  1.00 87.35           C  
ATOM   2901  CB  GLU A 177      -0.541 -12.170  10.744  1.00 87.35           C  
ATOM   2902  HB2 GLU A 177      -1.586 -12.452  10.615  1.00 87.35           H  
ATOM   2903  HB3 GLU A 177      -0.469 -11.469  11.576  1.00 87.35           H  
ATOM   2904  O   GLU A 177       0.784 -12.842   7.647  1.00 87.35           O  
ATOM   2905  CG  GLU A 177       0.293 -13.418  11.077  1.00 87.35           C  
ATOM   2906  HG2 GLU A 177       0.226 -14.118  10.244  1.00 87.35           H  
ATOM   2907  HG3 GLU A 177       1.337 -13.120  11.176  1.00 87.35           H  
ATOM   2908  CD  GLU A 177      -0.144 -14.153  12.358  1.00 87.35           C  
ATOM   2909  OE1 GLU A 177       0.581 -15.107  12.734  1.00 87.35           O  
ATOM   2910  OE2 GLU A 177      -1.213 -13.828  12.921  1.00 87.35           O  
ATOM   2911  N   LEU A 178      -1.433 -12.536   7.727  1.00 86.49           N  
ATOM   2912  H   LEU A 178      -2.202 -12.147   8.254  1.00 86.49           H  
ATOM   2913  CA  LEU A 178      -1.724 -13.352   6.544  1.00 86.49           C  
ATOM   2914  HA  LEU A 178      -1.350 -14.358   6.732  1.00 86.49           H  
ATOM   2915  C   LEU A 178      -1.045 -12.823   5.274  1.00 86.49           C  
ATOM   2916  CB  LEU A 178      -3.251 -13.395   6.346  1.00 86.49           C  
ATOM   2917  HB2 LEU A 178      -3.710 -13.816   7.241  1.00 86.49           H  
ATOM   2918  HB3 LEU A 178      -3.617 -12.374   6.243  1.00 86.49           H  
ATOM   2919  O   LEU A 178      -0.614 -13.601   4.411  1.00 86.49           O  
ATOM   2920  CG  LEU A 178      -3.707 -14.202   5.117  1.00 86.49           C  
ATOM   2921  HG  LEU A 178      -3.197 -13.851   4.220  1.00 86.49           H  
ATOM   2922  CD1 LEU A 178      -3.435 -15.698   5.281  1.00 86.49           C  
ATOM   2923 HD11 LEU A 178      -3.913 -16.056   6.193  1.00 86.49           H  
ATOM   2924 HD12 LEU A 178      -2.362 -15.871   5.358  1.00 86.49           H  
ATOM   2925 HD13 LEU A 178      -3.825 -16.251   4.427  1.00 86.49           H  
ATOM   2926  CD2 LEU A 178      -5.199 -13.996   4.866  1.00 86.49           C  
ATOM   2927 HD21 LEU A 178      -5.759 -14.323   5.743  1.00 86.49           H  
ATOM   2928 HD22 LEU A 178      -5.524 -14.567   3.996  1.00 86.49           H  
ATOM   2929 HD23 LEU A 178      -5.400 -12.936   4.707  1.00 86.49           H  
ATOM   2930  N   VAL A 179      -1.021 -11.501   5.092  1.00 84.24           N  
ATOM   2931  H   VAL A 179      -1.420 -10.915   5.812  1.00 84.24           H  
ATOM   2932  CA  VAL A 179      -0.394 -10.897   3.917  1.00 84.24           C  
ATOM   2933  HA  VAL A 179      -0.498 -11.608   3.098  1.00 84.24           H  
ATOM   2934  C   VAL A 179       1.103 -10.726   4.076  1.00 84.24           C  
ATOM   2935  CB  VAL A 179      -1.077  -9.610   3.430  1.00 84.24           C  
ATOM   2936  HB  VAL A 179      -0.566  -9.319   2.512  1.00 84.24           H  
ATOM   2937  O   VAL A 179       1.750 -10.571   3.037  1.00 84.24           O  
ATOM   2938  CG1 VAL A 179      -2.530  -9.903   3.049  1.00 84.24           C  
ATOM   2939 HG11 VAL A 179      -3.157  -9.907   3.940  1.00 84.24           H  
ATOM   2940 HG12 VAL A 179      -2.884  -9.136   2.361  1.00 84.24           H  
ATOM   2941 HG13 VAL A 179      -2.610 -10.885   2.582  1.00 84.24           H  
ATOM   2942  CG2 VAL A 179      -1.015  -8.412   4.380  1.00 84.24           C  
ATOM   2943 HG21 VAL A 179      -1.798  -8.470   5.135  1.00 84.24           H  
ATOM   2944 HG22 VAL A 179      -0.057  -8.363   4.897  1.00 84.24           H  
ATOM   2945 HG23 VAL A 179      -1.190  -7.492   3.822  1.00 84.24           H  
ATOM   2946  N   ASP A 180       1.642 -10.813   5.295  1.00 80.32           N  
ATOM   2947  H   ASP A 180       1.024 -10.955   6.081  1.00 80.32           H  
ATOM   2948  CA  ASP A 180       3.054 -10.624   5.637  1.00 80.32           C  
ATOM   2949  HA  ASP A 180       3.136 -10.598   6.724  1.00 80.32           H  
ATOM   2950  C   ASP A 180       3.557  -9.274   5.112  1.00 80.32           C  
ATOM   2951  CB  ASP A 180       3.830 -11.843   5.148  1.00 80.32           C  
ATOM   2952  HB2 ASP A 180       3.726 -11.921   4.066  1.00 80.32           H  
ATOM   2953  HB3 ASP A 180       3.377 -12.735   5.579  1.00 80.32           H  
ATOM   2954  O   ASP A 180       4.411  -9.181   4.221  1.00 80.32           O  
ATOM   2955  CG  ASP A 180       5.318 -11.838   5.488  1.00 80.32           C  
ATOM   2956  OD1 ASP A 180       5.668 -12.463   6.501  1.00 80.32           O  
ATOM   2957  OD2 ASP A 180       6.129 -11.683   4.543  1.00 80.32           O  
ATOM   2958  N   ILE A 181       2.903  -8.201   5.559  1.00 73.34           N  
ATOM   2959  H   ILE A 181       2.222  -8.338   6.292  1.00 73.34           H  
ATOM   2960  CA  ILE A 181       3.257  -6.838   5.167  1.00 73.34           C  
ATOM   2961  HA  ILE A 181       4.127  -6.879   4.511  1.00 73.34           H  
ATOM   2962  C   ILE A 181       3.685  -6.039   6.392  1.00 73.34           C  
ATOM   2963  CB  ILE A 181       2.144  -6.135   4.355  1.00 73.34           C  
ATOM   2964  HB  ILE A 181       1.239  -6.067   4.959  1.00 73.34           H  
ATOM   2965  O   ILE A 181       2.853  -5.560   7.150  1.00 73.34           O  
ATOM   2966  CG1 ILE A 181       1.832  -6.927   3.067  1.00 73.34           C  
ATOM   2967 HG12 ILE A 181       1.471  -7.919   3.340  1.00 73.34           H  
ATOM   2968 HG13 ILE A 181       2.759  -7.078   2.514  1.00 73.34           H  
ATOM   2969  CG2 ILE A 181       2.617  -4.714   3.989  1.00 73.34           C  
ATOM   2970 HG21 ILE A 181       2.709  -4.112   4.892  1.00 73.34           H  
ATOM   2971 HG22 ILE A 181       3.579  -4.752   3.479  1.00 73.34           H  
ATOM   2972 HG23 ILE A 181       1.884  -4.228   3.345  1.00 73.34           H  
ATOM   2973  CD1 ILE A 181       0.792  -6.294   2.131  1.00 73.34           C  
ATOM   2974 HD11 ILE A 181      -0.055  -5.913   2.702  1.00 73.34           H  
ATOM   2975 HD12 ILE A 181       0.443  -7.043   1.421  1.00 73.34           H  
ATOM   2976 HD13 ILE A 181       1.246  -5.476   1.572  1.00 73.34           H  
ATOM   2977  N   ASN A 182       4.993  -5.777   6.451  1.00 70.54           N  
ATOM   2978  H   ASN A 182       5.595  -6.370   5.898  1.00 70.54           H  
ATOM   2979  CA  ASN A 182       5.624  -4.758   7.285  1.00 70.54           C  
ATOM   2980  HA  ASN A 182       6.697  -4.948   7.256  1.00 70.54           H  
ATOM   2981  C   ASN A 182       5.239  -4.833   8.774  1.00 70.54           C  
ATOM   2982  CB  ASN A 182       5.385  -3.373   6.646  1.00 70.54           C  
ATOM   2983  HB2 ASN A 182       5.592  -3.429   5.577  1.00 70.54           H  
ATOM   2984  HB3 ASN A 182       4.341  -3.091   6.781  1.00 70.54           H  
ATOM   2985  O   ASN A 182       4.527  -3.962   9.278  1.00 70.54           O  
ATOM   2986  CG  ASN A 182       6.263  -2.285   7.237  1.00 70.54           C  
ATOM   2987  ND2 ASN A 182       6.232  -1.101   6.675  1.00 70.54           N  
ATOM   2988 HD21 ASN A 182       5.647  -0.897   5.877  1.00 70.54           H  
ATOM   2989 HD22 ASN A 182       6.806  -0.388   7.100  1.00 70.54           H  
ATOM   2990  OD1 ASN A 182       7.044  -2.463   8.155  1.00 70.54           O  
ATOM   2991  N   ASP A 183       5.815  -5.812   9.472  1.00 73.75           N  
ATOM   2992  H   ASP A 183       6.155  -6.617   8.964  1.00 73.75           H  
ATOM   2993  CA  ASP A 183       5.658  -6.081  10.911  1.00 73.75           C  
ATOM   2994  HA  ASP A 183       4.671  -6.510  11.087  1.00 73.75           H  
ATOM   2995  C   ASP A 183       5.803  -4.815  11.780  1.00 73.75           C  
ATOM   2996  CB  ASP A 183       6.721  -7.119  11.346  1.00 73.75           C  
ATOM   2997  HB2 ASP A 183       7.693  -6.626  11.353  1.00 73.75           H  
ATOM   2998  HB3 ASP A 183       6.503  -7.428  12.368  1.00 73.75           H  
ATOM   2999  O   ASP A 183       5.094  -4.616  12.763  1.00 73.75           O  
ATOM   3000  CG  ASP A 183       6.838  -8.379  10.468  1.00 73.75           C  
ATOM   3001  OD1 ASP A 183       6.010  -8.542   9.544  1.00 73.75           O  
ATOM   3002  OD2 ASP A 183       7.864  -9.079  10.621  1.00 73.75           O  
ATOM   3003  N   ALA A 184       6.658  -3.869  11.371  1.00 85.34           N  
ATOM   3004  H   ALA A 184       7.173  -4.038  10.518  1.00 85.34           H  
ATOM   3005  CA  ALA A 184       6.852  -2.622  12.108  1.00 85.34           C  
ATOM   3006  HA  ALA A 184       7.101  -2.879  13.137  1.00 85.34           H  
ATOM   3007  C   ALA A 184       5.593  -1.733  12.153  1.00 85.34           C  
ATOM   3008  CB  ALA A 184       8.032  -1.866  11.487  1.00 85.34           C  
ATOM   3009  HB1 ALA A 184       7.786  -1.564  10.469  1.00 85.34           H  
ATOM   3010  HB2 ALA A 184       8.242  -0.977  12.082  1.00 85.34           H  
ATOM   3011  HB3 ALA A 184       8.914  -2.507  11.476  1.00 85.34           H  
ATOM   3012  O   ALA A 184       5.452  -0.916  13.066  1.00 85.34           O  
ATOM   3013  N   ASN A 185       4.693  -1.829  11.170  1.00 86.02           N  
ATOM   3014  H   ASN A 185       4.806  -2.572  10.496  1.00 86.02           H  
ATOM   3015  CA  ASN A 185       3.439  -1.074  11.175  1.00 86.02           C  
ATOM   3016  HA  ASN A 185       3.625  -0.073  11.564  1.00 86.02           H  
ATOM   3017  C   ASN A 185       2.403  -1.699  12.100  1.00 86.02           C  
ATOM   3018  CB  ASN A 185       2.887  -0.938   9.755  1.00 86.02           C  
ATOM   3019  HB2 ASN A 185       2.870  -1.917   9.277  1.00 86.02           H  
ATOM   3020  HB3 ASN A 185       1.862  -0.569   9.802  1.00 86.02           H  
ATOM   3021  O   ASN A 185       1.704  -0.950  12.782  1.00 86.02           O  
ATOM   3022  CG  ASN A 185       3.682   0.031   8.912  1.00 86.02           C  
ATOM   3023  ND2 ASN A 185       3.465  -0.014   7.621  1.00 86.02           N  
ATOM   3024 HD21 ASN A 185       2.816  -0.690   7.243  1.00 86.02           H  
ATOM   3025 HD22 ASN A 185       4.062   0.558   7.042  1.00 86.02           H  
ATOM   3026  OD1 ASN A 185       4.469   0.848   9.384  1.00 86.02           O  
ATOM   3027  N   GLU A 186       2.341  -3.027  12.163  1.00 89.12           N  
ATOM   3028  H   GLU A 186       2.987  -3.583  11.621  1.00 89.12           H  
ATOM   3029  CA  GLU A 186       1.523  -3.745  13.139  1.00 89.12           C  
ATOM   3030  HA  GLU A 186       0.472  -3.492  12.993  1.00 89.12           H  
ATOM   3031  C   GLU A 186       1.888  -3.315  14.569  1.00 89.12           C  
ATOM   3032  CB  GLU A 186       1.671  -5.251  12.879  1.00 89.12           C  
ATOM   3033  HB2 GLU A 186       2.702  -5.486  12.617  1.00 89.12           H  
ATOM   3034  HB3 GLU A 186       1.038  -5.496  12.027  1.00 89.12           H  
ATOM   3035  O   GLU A 186       1.028  -2.801  15.293  1.00 89.12           O  
ATOM   3036  CG  GLU A 186       1.280  -6.102  14.089  1.00 89.12           C  
ATOM   3037  HG2 GLU A 186       2.077  -6.040  14.830  1.00 89.12           H  
ATOM   3038  HG3 GLU A 186       0.388  -5.674  14.546  1.00 89.12           H  
ATOM   3039  CD  GLU A 186       1.047  -7.576  13.744  1.00 89.12           C  
ATOM   3040  OE1 GLU A 186       0.458  -8.249  14.618  1.00 89.12           O  
ATOM   3041  OE2 GLU A 186       1.436  -7.986  12.628  1.00 89.12           O  
ATOM   3042  N   ASP A 187       3.175  -3.358  14.929  1.00 91.20           N  
ATOM   3043  H   ASP A 187       3.810  -3.872  14.335  1.00 91.20           H  
ATOM   3044  CA  ASP A 187       3.660  -2.916  16.244  1.00 91.20           C  
ATOM   3045  HA  ASP A 187       3.217  -3.540  17.021  1.00 91.20           H  
ATOM   3046  C   ASP A 187       3.309  -1.448  16.547  1.00 91.20           C  
ATOM   3047  CB  ASP A 187       5.189  -3.053  16.289  1.00 91.20           C  
ATOM   3048  HB2 ASP A 187       5.564  -2.463  17.125  1.00 91.20           H  
ATOM   3049  HB3 ASP A 187       5.614  -2.633  15.377  1.00 91.20           H  
ATOM   3050  O   ASP A 187       2.927  -1.079  17.667  1.00 91.20           O  
ATOM   3051  CG  ASP A 187       5.700  -4.480  16.484  1.00 91.20           C  
ATOM   3052  OD1 ASP A 187       4.959  -5.279  17.095  1.00 91.20           O  
ATOM   3053  OD2 ASP A 187       6.889  -4.682  16.151  1.00 91.20           O  
ATOM   3054  N   ARG A 188       3.423  -0.565  15.547  1.00 92.43           N  
ATOM   3055  H   ARG A 188       3.727  -0.929  14.656  1.00 92.43           H  
ATOM   3056  CA  ARG A 188       3.077   0.861  15.691  1.00 92.43           C  
ATOM   3057  HA  ARG A 188       3.587   1.273  16.561  1.00 92.43           H  
ATOM   3058  C   ARG A 188       1.585   1.059  15.929  1.00 92.43           C  
ATOM   3059  CB  ARG A 188       3.506   1.642  14.449  1.00 92.43           C  
ATOM   3060  HB2 ARG A 188       3.012   2.613  14.442  1.00 92.43           H  
ATOM   3061  HB3 ARG A 188       3.184   1.095  13.563  1.00 92.43           H  
ATOM   3062  O   ARG A 188       1.218   1.825  16.818  1.00 92.43           O  
ATOM   3063  CG  ARG A 188       5.018   1.876  14.409  1.00 92.43           C  
ATOM   3064  HG2 ARG A 188       5.554   0.956  14.642  1.00 92.43           H  
ATOM   3065  HG3 ARG A 188       5.294   2.634  15.141  1.00 92.43           H  
ATOM   3066  CD  ARG A 188       5.373   2.353  13.001  1.00 92.43           C  
ATOM   3067  HD2 ARG A 188       4.912   3.324  12.823  1.00 92.43           H  
ATOM   3068  HD3 ARG A 188       4.962   1.637  12.289  1.00 92.43           H  
ATOM   3069  NE  ARG A 188       6.825   2.441  12.797  1.00 92.43           N  
ATOM   3070  HE  ARG A 188       7.409   2.334  13.614  1.00 92.43           H  
ATOM   3071  NH1 ARG A 188       6.731   2.467  10.498  1.00 92.43           N  
ATOM   3072 HH11 ARG A 188       7.158   2.522   9.585  1.00 92.43           H  
ATOM   3073 HH12 ARG A 188       5.767   2.167  10.491  1.00 92.43           H  
ATOM   3074  NH2 ARG A 188       8.706   2.589  11.538  1.00 92.43           N  
ATOM   3075 HH21 ARG A 188       9.260   2.522  12.380  1.00 92.43           H  
ATOM   3076 HH22 ARG A 188       9.138   2.535  10.627  1.00 92.43           H  
ATOM   3077  CZ  ARG A 188       7.407   2.499  11.615  1.00 92.43           C  
ATOM   3078  N   VAL A 189       0.734   0.384  15.163  1.00 93.34           N  
ATOM   3079  H   VAL A 189       1.110  -0.267  14.490  1.00 93.34           H  
ATOM   3080  CA  VAL A 189      -0.726   0.480  15.297  1.00 93.34           C  
ATOM   3081  HA  VAL A 189      -1.030   1.526  15.247  1.00 93.34           H  
ATOM   3082  C   VAL A 189      -1.160  -0.061  16.654  1.00 93.34           C  
ATOM   3083  CB  VAL A 189      -1.417  -0.282  14.155  1.00 93.34           C  
ATOM   3084  HB  VAL A 189      -1.006  -1.290  14.099  1.00 93.34           H  
ATOM   3085  O   VAL A 189      -1.892   0.620  17.378  1.00 93.34           O  
ATOM   3086  CG1 VAL A 189      -2.932  -0.384  14.355  1.00 93.34           C  
ATOM   3087 HG11 VAL A 189      -3.378  -0.887  13.497  1.00 93.34           H  
ATOM   3088 HG12 VAL A 189      -3.154  -0.978  15.242  1.00 93.34           H  
ATOM   3089 HG13 VAL A 189      -3.368   0.610  14.463  1.00 93.34           H  
ATOM   3090  CG2 VAL A 189      -1.176   0.423  12.816  1.00 93.34           C  
ATOM   3091 HG21 VAL A 189      -0.138   0.743  12.723  1.00 93.34           H  
ATOM   3092 HG22 VAL A 189      -1.355  -0.300  12.021  1.00 93.34           H  
ATOM   3093 HG23 VAL A 189      -1.831   1.287  12.706  1.00 93.34           H  
ATOM   3094  N   LEU A 190      -0.657  -1.237  17.033  1.00 93.33           N  
ATOM   3095  H   LEU A 190      -0.072  -1.749  16.387  1.00 93.33           H  
ATOM   3096  CA  LEU A 190      -0.988  -1.882  18.297  1.00 93.33           C  
ATOM   3097  HA  LEU A 190      -2.074  -1.947  18.362  1.00 93.33           H  
ATOM   3098  C   LEU A 190      -0.492  -1.060  19.495  1.00 93.33           C  
ATOM   3099  CB  LEU A 190      -0.406  -3.306  18.273  1.00 93.33           C  
ATOM   3100  HB2 LEU A 190      -0.767  -3.818  17.382  1.00 93.33           H  
ATOM   3101  HB3 LEU A 190       0.680  -3.246  18.198  1.00 93.33           H  
ATOM   3102  O   LEU A 190      -1.228  -0.864  20.463  1.00 93.33           O  
ATOM   3103  CG  LEU A 190      -0.772  -4.155  19.501  1.00 93.33           C  
ATOM   3104  HG  LEU A 190      -0.371  -3.675  20.393  1.00 93.33           H  
ATOM   3105  CD1 LEU A 190      -2.285  -4.326  19.668  1.00 93.33           C  
ATOM   3106 HD11 LEU A 190      -2.710  -4.723  18.747  1.00 93.33           H  
ATOM   3107 HD12 LEU A 190      -2.494  -5.032  20.472  1.00 93.33           H  
ATOM   3108 HD13 LEU A 190      -2.756  -3.372  19.907  1.00 93.33           H  
ATOM   3109  CD2 LEU A 190      -0.134  -5.536  19.394  1.00 93.33           C  
ATOM   3110 HD21 LEU A 190       0.947  -5.443  19.283  1.00 93.33           H  
ATOM   3111 HD22 LEU A 190      -0.351  -6.132  20.280  1.00 93.33           H  
ATOM   3112 HD23 LEU A 190      -0.518  -6.057  18.517  1.00 93.33           H  
ATOM   3113  N   SER A 191       0.724  -0.511  19.432  1.00 94.51           N  
ATOM   3114  H   SER A 191       1.310  -0.742  18.642  1.00 94.51           H  
ATOM   3115  CA  SER A 191       1.253   0.352  20.497  1.00 94.51           C  
ATOM   3116  HA  SER A 191       1.125  -0.176  21.442  1.00 94.51           H  
ATOM   3117  C   SER A 191       0.493   1.676  20.624  1.00 94.51           C  
ATOM   3118  CB  SER A 191       2.753   0.602  20.326  1.00 94.51           C  
ATOM   3119  HB2 SER A 191       3.113   1.182  21.176  1.00 94.51           H  
ATOM   3120  HB3 SER A 191       3.279  -0.353  20.311  1.00 94.51           H  
ATOM   3121  O   SER A 191       0.233   2.111  21.749  1.00 94.51           O  
ATOM   3122  OG  SER A 191       3.034   1.303  19.138  1.00 94.51           O  
ATOM   3123  HG  SER A 191       2.996   0.642  18.442  1.00 94.51           H  
ATOM   3124  N   LEU A 192       0.092   2.305  19.512  1.00 95.20           N  
ATOM   3125  H   LEU A 192       0.377   1.929  18.619  1.00 95.20           H  
ATOM   3126  CA  LEU A 192      -0.746   3.510  19.531  1.00 95.20           C  
ATOM   3127  HA  LEU A 192      -0.280   4.251  20.181  1.00 95.20           H  
ATOM   3128  C   LEU A 192      -2.122   3.222  20.122  1.00 95.20           C  
ATOM   3129  CB  LEU A 192      -0.891   4.085  18.111  1.00 95.20           C  
ATOM   3130  HB2 LEU A 192      -1.756   4.748  18.078  1.00 95.20           H  
ATOM   3131  HB3 LEU A 192      -1.081   3.265  17.418  1.00 95.20           H  
ATOM   3132  O   LEU A 192      -2.568   3.966  20.994  1.00 95.20           O  
ATOM   3133  CG  LEU A 192       0.338   4.879  17.641  1.00 95.20           C  
ATOM   3134  HG  LEU A 192       1.246   4.301  17.816  1.00 95.20           H  
ATOM   3135  CD1 LEU A 192       0.219   5.162  16.146  1.00 95.20           C  
ATOM   3136 HD11 LEU A 192       0.184   4.213  15.613  1.00 95.20           H  
ATOM   3137 HD12 LEU A 192       1.092   5.718  15.802  1.00 95.20           H  
ATOM   3138 HD13 LEU A 192      -0.683   5.739  15.940  1.00 95.20           H  
ATOM   3139  CD2 LEU A 192       0.462   6.218  18.374  1.00 95.20           C  
ATOM   3140 HD21 LEU A 192       0.615   6.062  19.442  1.00 95.20           H  
ATOM   3141 HD22 LEU A 192      -0.441   6.810  18.221  1.00 95.20           H  
ATOM   3142 HD23 LEU A 192       1.314   6.772  17.981  1.00 95.20           H  
ATOM   3143  N   TYR A 193      -2.750   2.127  19.701  1.00 93.71           N  
ATOM   3144  H   TYR A 193      -2.315   1.564  18.984  1.00 93.71           H  
ATOM   3145  CA  TYR A 193      -4.032   1.687  20.234  1.00 93.71           C  
ATOM   3146  HA  TYR A 193      -4.770   2.477  20.095  1.00 93.71           H  
ATOM   3147  C   TYR A 193      -3.950   1.404  21.741  1.00 93.71           C  
ATOM   3148  CB  TYR A 193      -4.485   0.456  19.447  1.00 93.71           C  
ATOM   3149  HB2 TYR A 193      -4.690   0.739  18.414  1.00 93.71           H  
ATOM   3150  HB3 TYR A 193      -3.683  -0.282  19.426  1.00 93.71           H  
ATOM   3151  O   TYR A 193      -4.752   1.925  22.512  1.00 93.71           O  
ATOM   3152  CG  TYR A 193      -5.718  -0.176  20.040  1.00 93.71           C  
ATOM   3153  CD1 TYR A 193      -5.586  -1.345  20.808  1.00 93.71           C  
ATOM   3154  HD1 TYR A 193      -4.621  -1.817  20.922  1.00 93.71           H  
ATOM   3155  CD2 TYR A 193      -6.977   0.433  19.880  1.00 93.71           C  
ATOM   3156  HD2 TYR A 193      -7.061   1.350  19.315  1.00 93.71           H  
ATOM   3157  CE1 TYR A 193      -6.712  -1.904  21.426  1.00 93.71           C  
ATOM   3158  HE1 TYR A 193      -6.625  -2.806  22.014  1.00 93.71           H  
ATOM   3159  CE2 TYR A 193      -8.117  -0.147  20.475  1.00 93.71           C  
ATOM   3160  HE2 TYR A 193      -9.094   0.302  20.373  1.00 93.71           H  
ATOM   3161  OH  TYR A 193      -9.006  -1.860  21.942  1.00 93.71           O  
ATOM   3162  HH  TYR A 193      -9.875  -1.717  21.559  1.00 93.71           H  
ATOM   3163  CZ  TYR A 193      -7.977  -1.313  21.260  1.00 93.71           C  
ATOM   3164  N   ASN A 194      -2.932   0.663  22.191  1.00 93.75           N  
ATOM   3165  H   ASN A 194      -2.313   0.243  21.512  1.00 93.75           H  
ATOM   3166  CA  ASN A 194      -2.758   0.327  23.605  1.00 93.75           C  
ATOM   3167  HA  ASN A 194      -3.687  -0.115  23.962  1.00 93.75           H  
ATOM   3168  C   ASN A 194      -2.503   1.554  24.495  1.00 93.75           C  
ATOM   3169  CB  ASN A 194      -1.640  -0.718  23.744  1.00 93.75           C  
ATOM   3170  HB2 ASN A 194      -1.326  -0.773  24.786  1.00 93.75           H  
ATOM   3171  HB3 ASN A 194      -0.781  -0.422  23.143  1.00 93.75           H  
ATOM   3172  O   ASN A 194      -2.996   1.597  25.620  1.00 93.75           O  
ATOM   3173  CG  ASN A 194      -2.098  -2.111  23.347  1.00 93.75           C  
ATOM   3174  ND2 ASN A 194      -1.215  -2.929  22.832  1.00 93.75           N  
ATOM   3175 HD21 ASN A 194      -1.548  -3.826  22.509  1.00 93.75           H  
ATOM   3176 HD22 ASN A 194      -0.300  -2.595  22.566  1.00 93.75           H  
ATOM   3177  OD1 ASN A 194      -3.242  -2.497  23.547  1.00 93.75           O  
ATOM   3178  N   LYS A 195      -1.781   2.566  23.997  1.00 94.82           N  
ATOM   3179  H   LYS A 195      -1.391   2.459  23.072  1.00 94.82           H  
ATOM   3180  CA  LYS A 195      -1.557   3.835  24.717  1.00 94.82           C  
ATOM   3181  HA  LYS A 195      -1.285   3.621  25.751  1.00 94.82           H  
ATOM   3182  C   LYS A 195      -2.803   4.719  24.803  1.00 94.82           C  
ATOM   3183  CB  LYS A 195      -0.420   4.612  24.043  1.00 94.82           C  
ATOM   3184  HB2 LYS A 195      -0.592   4.636  22.967  1.00 94.82           H  
ATOM   3185  HB3 LYS A 195      -0.419   5.638  24.410  1.00 94.82           H  
ATOM   3186  O   LYS A 195      -2.851   5.601  25.652  1.00 94.82           O  
ATOM   3187  CG  LYS A 195       0.949   3.992  24.345  1.00 94.82           C  
ATOM   3188  HG2 LYS A 195       0.946   2.932  24.093  1.00 94.82           H  
ATOM   3189  HG3 LYS A 195       1.165   4.098  25.408  1.00 94.82           H  
ATOM   3190  CD  LYS A 195       2.030   4.705  23.528  1.00 94.82           C  
ATOM   3191  HD2 LYS A 195       1.787   4.610  22.469  1.00 94.82           H  
ATOM   3192  HD3 LYS A 195       2.052   5.760  23.801  1.00 94.82           H  
ATOM   3193  CE  LYS A 195       3.391   4.061  23.801  1.00 94.82           C  
ATOM   3194  HE2 LYS A 195       3.313   2.995  23.587  1.00 94.82           H  
ATOM   3195  HE3 LYS A 195       3.625   4.175  24.859  1.00 94.82           H  
ATOM   3196  NZ  LYS A 195       4.448   4.673  22.961  1.00 94.82           N  
ATOM   3197  HZ1 LYS A 195       4.516   5.664  23.146  1.00 94.82           H  
ATOM   3198  HZ2 LYS A 195       4.226   4.541  21.984  1.00 94.82           H  
ATOM   3199  HZ3 LYS A 195       5.340   4.237  23.144  1.00 94.82           H  
ATOM   3200  N   HIS A 196      -3.787   4.488  23.939  1.00 92.18           N  
ATOM   3201  H   HIS A 196      -3.666   3.739  23.272  1.00 92.18           H  
ATOM   3202  CA  HIS A 196      -4.971   5.329  23.776  1.00 92.18           C  
ATOM   3203  HA  HIS A 196      -5.001   6.072  24.573  1.00 92.18           H  
ATOM   3204  C   HIS A 196      -6.269   4.516  23.899  1.00 92.18           C  
ATOM   3205  CB  HIS A 196      -4.856   6.082  22.444  1.00 92.18           C  
ATOM   3206  HB2 HIS A 196      -4.775   5.351  21.639  1.00 92.18           H  
ATOM   3207  HB3 HIS A 196      -5.759   6.663  22.256  1.00 92.18           H  
ATOM   3208  O   HIS A 196      -7.270   4.834  23.262  1.00 92.18           O  
ATOM   3209  CG  HIS A 196      -3.681   7.020  22.375  1.00 92.18           C  
ATOM   3210  CD2 HIS A 196      -3.638   8.341  22.735  1.00 92.18           C  
ATOM   3211  HD2 HIS A 196      -4.452   8.912  23.157  1.00 92.18           H  
ATOM   3212  ND1 HIS A 196      -2.461   6.701  21.838  1.00 92.18           N  
ATOM   3213  HD1 HIS A 196      -2.244   5.805  21.425  1.00 92.18           H  
ATOM   3214  CE1 HIS A 196      -1.692   7.800  21.871  1.00 92.18           C  
ATOM   3215  HE1 HIS A 196      -0.689   7.871  21.478  1.00 92.18           H  
ATOM   3216  NE2 HIS A 196      -2.359   8.824  22.424  1.00 92.18           N  
ATOM   3217  N   ARG A 197      -6.283   3.455  24.722  1.00 88.63           N  
ATOM   3218  H   ARG A 197      -5.426   3.206  25.195  1.00 88.63           H  
ATOM   3219  CA  ARG A 197      -7.477   2.603  24.899  1.00 88.63           C  
ATOM   3220  HA  ARG A 197      -7.762   2.208  23.924  1.00 88.63           H  
ATOM   3221  C   ARG A 197      -8.698   3.374  25.405  1.00 88.63           C  
ATOM   3222  CB  ARG A 197      -7.177   1.429  25.844  1.00 88.63           C  
ATOM   3223  HB2 ARG A 197      -8.123   0.999  26.172  1.00 88.63           H  
ATOM   3224  HB3 ARG A 197      -6.642   1.784  26.725  1.00 88.63           H  
ATOM   3225  O   ARG A 197      -9.819   3.034  25.017  1.00 88.63           O  
ATOM   3226  CG  ARG A 197      -6.372   0.331  25.140  1.00 88.63           C  
ATOM   3227  HG2 ARG A 197      -5.380   0.719  24.909  1.00 88.63           H  
ATOM   3228  HG3 ARG A 197      -6.872   0.051  24.213  1.00 88.63           H  
ATOM   3229  CD  ARG A 197      -6.253  -0.907  26.036  1.00 88.63           C  
ATOM   3230  HD2 ARG A 197      -5.684  -0.644  26.927  1.00 88.63           H  
ATOM   3231  HD3 ARG A 197      -7.257  -1.199  26.343  1.00 88.63           H  
ATOM   3232  NE  ARG A 197      -5.584  -2.026  25.340  1.00 88.63           N  
ATOM   3233  HE  ARG A 197      -4.802  -1.804  24.740  1.00 88.63           H  
ATOM   3234  NH1 ARG A 197      -6.915  -3.767  26.058  1.00 88.63           N  
ATOM   3235 HH11 ARG A 197      -7.183  -4.737  25.970  1.00 88.63           H  
ATOM   3236 HH12 ARG A 197      -7.514  -3.112  26.540  1.00 88.63           H  
ATOM   3237  NH2 ARG A 197      -5.203  -4.152  24.680  1.00 88.63           N  
ATOM   3238 HH21 ARG A 197      -4.448  -3.787  24.118  1.00 88.63           H  
ATOM   3239 HH22 ARG A 197      -5.476  -5.121  24.595  1.00 88.63           H  
ATOM   3240  CZ  ARG A 197      -5.908  -3.306  25.369  1.00 88.63           C  
ATOM   3241  N   ASP A 198      -8.461   4.412  26.205  1.00 89.75           N  
ATOM   3242  H   ASP A 198      -7.505   4.555  26.497  1.00 89.75           H  
ATOM   3243  CA  ASP A 198      -9.485   5.199  26.901  1.00 89.75           C  
ATOM   3244  HA  ASP A 198     -10.363   4.570  27.043  1.00 89.75           H  
ATOM   3245  C   ASP A 198      -9.961   6.438  26.125  1.00 89.75           C  
ATOM   3246  CB  ASP A 198      -8.968   5.579  28.298  1.00 89.75           C  
ATOM   3247  HB2 ASP A 198      -9.742   6.126  28.834  1.00 89.75           H  
ATOM   3248  HB3 ASP A 198      -8.102   6.231  28.189  1.00 89.75           H  
ATOM   3249  O   ASP A 198     -10.737   7.235  26.656  1.00 89.75           O  
ATOM   3250  CG  ASP A 198      -8.590   4.352  29.130  1.00 89.75           C  
ATOM   3251  OD1 ASP A 198      -9.360   3.365  29.099  1.00 89.75           O  
ATOM   3252  OD2 ASP A 198      -7.509   4.397  29.754  1.00 89.75           O  
ATOM   3253  N   ILE A 199      -9.527   6.621  24.870  1.00 92.66           N  
ATOM   3254  H   ILE A 199      -8.892   5.950  24.462  1.00 92.66           H  
ATOM   3255  CA  ILE A 199     -10.041   7.714  24.033  1.00 92.66           C  
ATOM   3256  HA  ILE A 199      -9.894   8.640  24.589  1.00 92.66           H  
ATOM   3257  C   ILE A 199     -11.548   7.575  23.809  1.00 92.66           C  
ATOM   3258  CB  ILE A 199      -9.284   7.870  22.699  1.00 92.66           C  
ATOM   3259  HB  ILE A 199      -9.709   8.737  22.192  1.00 92.66           H  
ATOM   3260  O   ILE A 199     -12.122   6.479  23.872  1.00 92.66           O  
ATOM   3261  CG1 ILE A 199      -9.515   6.667  21.761  1.00 92.66           C  
ATOM   3262 HG12 ILE A 199     -10.561   6.707  21.455  1.00 92.66           H  
ATOM   3263 HG13 ILE A 199      -9.359   5.728  22.292  1.00 92.66           H  
ATOM   3264  CG2 ILE A 199      -7.822   8.230  22.990  1.00 92.66           C  
ATOM   3265 HG21 ILE A 199      -7.334   7.435  23.553  1.00 92.66           H  
ATOM   3266 HG22 ILE A 199      -7.790   9.147  23.578  1.00 92.66           H  
ATOM   3267 HG23 ILE A 199      -7.292   8.430  22.058  1.00 92.66           H  
ATOM   3268  CD1 ILE A 199      -8.676   6.665  20.480  1.00 92.66           C  
ATOM   3269 HD11 ILE A 199      -8.794   7.614  19.957  1.00 92.66           H  
ATOM   3270 HD12 ILE A 199      -9.000   5.856  19.824  1.00 92.66           H  
ATOM   3271 HD13 ILE A 199      -7.624   6.513  20.722  1.00 92.66           H  
ATOM   3272  N   SER A 200     -12.195   8.708  23.534  1.00 94.16           N  
ATOM   3273  H   SER A 200     -11.655   9.547  23.377  1.00 94.16           H  
ATOM   3274  CA  SER A 200     -13.642   8.758  23.355  1.00 94.16           C  
ATOM   3275  HA  SER A 200     -14.095   8.373  24.269  1.00 94.16           H  
ATOM   3276  C   SER A 200     -14.092   7.864  22.193  1.00 94.16           C  
ATOM   3277  CB  SER A 200     -14.111  10.207  23.175  1.00 94.16           C  
ATOM   3278  HB2 SER A 200     -13.631  10.840  23.921  1.00 94.16           H  
ATOM   3279  HB3 SER A 200     -15.191  10.258  23.313  1.00 94.16           H  
ATOM   3280  O   SER A 200     -13.354   7.607  21.240  1.00 94.16           O  
ATOM   3281  OG  SER A 200     -13.796  10.670  21.880  1.00 94.16           O  
ATOM   3282  HG  SER A 200     -13.762  11.629  21.875  1.00 94.16           H  
ATOM   3283  N   VAL A 201     -15.339   7.390  22.242  1.00 93.52           N  
ATOM   3284  H   VAL A 201     -15.905   7.588  23.055  1.00 93.52           H  
ATOM   3285  CA  VAL A 201     -15.912   6.600  21.137  1.00 93.52           C  
ATOM   3286  HA  VAL A 201     -15.264   5.744  20.949  1.00 93.52           H  
ATOM   3287  C   VAL A 201     -15.949   7.402  19.837  1.00 93.52           C  
ATOM   3288  CB  VAL A 201     -17.309   6.080  21.508  1.00 93.52           C  
ATOM   3289  HB  VAL A 201     -17.905   6.915  21.876  1.00 93.52           H  
ATOM   3290  O   VAL A 201     -15.750   6.832  18.772  1.00 93.52           O  
ATOM   3291  CG1 VAL A 201     -18.041   5.438  20.323  1.00 93.52           C  
ATOM   3292 HG11 VAL A 201     -17.411   4.680  19.857  1.00 93.52           H  
ATOM   3293 HG12 VAL A 201     -18.965   4.969  20.663  1.00 93.52           H  
ATOM   3294 HG13 VAL A 201     -18.301   6.196  19.585  1.00 93.52           H  
ATOM   3295  CG2 VAL A 201     -17.166   5.036  22.626  1.00 93.52           C  
ATOM   3296 HG21 VAL A 201     -16.794   5.508  23.535  1.00 93.52           H  
ATOM   3297 HG22 VAL A 201     -16.472   4.255  22.314  1.00 93.52           H  
ATOM   3298 HG23 VAL A 201     -18.130   4.575  22.841  1.00 93.52           H  
ATOM   3299  N   GLU A 202     -16.139   8.716  19.926  1.00 93.03           N  
ATOM   3300  H   GLU A 202     -16.220   9.132  20.843  1.00 93.03           H  
ATOM   3301  CA  GLU A 202     -16.019   9.637  18.795  1.00 93.03           C  
ATOM   3302  HA  GLU A 202     -16.737   9.376  18.018  1.00 93.03           H  
ATOM   3303  C   GLU A 202     -14.617   9.592  18.179  1.00 93.03           C  
ATOM   3304  CB  GLU A 202     -16.341  11.033  19.326  1.00 93.03           C  
ATOM   3305  HB2 GLU A 202     -15.672  11.254  20.157  1.00 93.03           H  
ATOM   3306  HB3 GLU A 202     -17.361  11.018  19.711  1.00 93.03           H  
ATOM   3307  O   GLU A 202     -14.478   9.422  16.969  1.00 93.03           O  
ATOM   3308  CG  GLU A 202     -16.208  12.152  18.288  1.00 93.03           C  
ATOM   3309  HG2 GLU A 202     -16.941  12.004  17.494  1.00 93.03           H  
ATOM   3310  HG3 GLU A 202     -15.213  12.120  17.844  1.00 93.03           H  
ATOM   3311  CD  GLU A 202     -16.416  13.519  18.946  1.00 93.03           C  
ATOM   3312  OE1 GLU A 202     -15.844  14.489  18.422  1.00 93.03           O  
ATOM   3313  OE2 GLU A 202     -17.109  13.567  19.990  1.00 93.03           O  
ATOM   3314  N   GLU A 203     -13.571   9.665  19.003  1.00 93.34           N  
ATOM   3315  H   GLU A 203     -13.723   9.796  19.993  1.00 93.34           H  
ATOM   3316  CA  GLU A 203     -12.193   9.622  18.522  1.00 93.34           C  
ATOM   3317  HA  GLU A 203     -12.093  10.363  17.729  1.00 93.34           H  
ATOM   3318  C   GLU A 203     -11.847   8.253  17.918  1.00 93.34           C  
ATOM   3319  CB  GLU A 203     -11.248  10.019  19.660  1.00 93.34           C  
ATOM   3320  HB2 GLU A 203     -11.644  10.917  20.135  1.00 93.34           H  
ATOM   3321  HB3 GLU A 203     -11.198   9.216  20.396  1.00 93.34           H  
ATOM   3322  O   GLU A 203     -11.242   8.197  16.844  1.00 93.34           O  
ATOM   3323  CG  GLU A 203      -9.845  10.334  19.125  1.00 93.34           C  
ATOM   3324  HG2 GLU A 203      -9.934  11.078  18.333  1.00 93.34           H  
ATOM   3325  HG3 GLU A 203      -9.424   9.432  18.682  1.00 93.34           H  
ATOM   3326  CD  GLU A 203      -8.887  10.870  20.198  1.00 93.34           C  
ATOM   3327  OE1 GLU A 203      -7.694  11.011  19.845  1.00 93.34           O  
ATOM   3328  OE2 GLU A 203      -9.338  11.131  21.337  1.00 93.34           O  
ATOM   3329  N   LYS A 204     -12.304   7.146  18.524  1.00 94.11           N  
ATOM   3330  H   LYS A 204     -12.776   7.261  19.409  1.00 94.11           H  
ATOM   3331  CA  LYS A 204     -12.204   5.806  17.913  1.00 94.11           C  
ATOM   3332  HA  LYS A 204     -11.156   5.588  17.706  1.00 94.11           H  
ATOM   3333  C   LYS A 204     -12.924   5.763  16.563  1.00 94.11           C  
ATOM   3334  CB  LYS A 204     -12.760   4.715  18.850  1.00 94.11           C  
ATOM   3335  HB2 LYS A 204     -12.776   3.770  18.307  1.00 94.11           H  
ATOM   3336  HB3 LYS A 204     -13.783   4.957  19.137  1.00 94.11           H  
ATOM   3337  O   LYS A 204     -12.347   5.340  15.562  1.00 94.11           O  
ATOM   3338  CG  LYS A 204     -11.906   4.529  20.108  1.00 94.11           C  
ATOM   3339  HG2 LYS A 204     -10.856   4.476  19.821  1.00 94.11           H  
ATOM   3340  HG3 LYS A 204     -12.066   5.394  20.752  1.00 94.11           H  
ATOM   3341  CD  LYS A 204     -12.256   3.269  20.909  1.00 94.11           C  
ATOM   3342  HD2 LYS A 204     -13.307   3.294  21.195  1.00 94.11           H  
ATOM   3343  HD3 LYS A 204     -12.063   2.388  20.296  1.00 94.11           H  
ATOM   3344  CE  LYS A 204     -11.369   3.242  22.162  1.00 94.11           C  
ATOM   3345  HE2 LYS A 204     -10.328   3.341  21.854  1.00 94.11           H  
ATOM   3346  HE3 LYS A 204     -11.601   4.115  22.773  1.00 94.11           H  
ATOM   3347  NZ  LYS A 204     -11.529   2.006  22.968  1.00 94.11           N  
ATOM   3348  HZ1 LYS A 204     -12.485   1.884  23.272  1.00 94.11           H  
ATOM   3349  HZ2 LYS A 204     -11.245   1.184  22.454  1.00 94.11           H  
ATOM   3350  HZ3 LYS A 204     -10.947   2.091  23.789  1.00 94.11           H  
ATOM   3351  N   ALA A 205     -14.162   6.246  16.505  1.00 93.65           N  
ATOM   3352  H   ALA A 205     -14.569   6.626  17.348  1.00 93.65           H  
ATOM   3353  CA  ALA A 205     -14.979   6.233  15.296  1.00 93.65           C  
ATOM   3354  HA  ALA A 205     -15.057   5.201  14.954  1.00 93.65           H  
ATOM   3355  C   ALA A 205     -14.354   7.048  14.154  1.00 93.65           C  
ATOM   3356  CB  ALA A 205     -16.379   6.742  15.655  1.00 93.65           C  
ATOM   3357  HB1 ALA A 205     -16.806   6.121  16.443  1.00 93.65           H  
ATOM   3358  HB2 ALA A 205     -16.329   7.775  16.000  1.00 93.65           H  
ATOM   3359  HB3 ALA A 205     -17.023   6.697  14.777  1.00 93.65           H  
ATOM   3360  O   ALA A 205     -14.340   6.595  13.010  1.00 93.65           O  
ATOM   3361  N   ASN A 206     -13.764   8.201  14.468  1.00 91.00           N  
ATOM   3362  H   ASN A 206     -13.870   8.550  15.409  1.00 91.00           H  
ATOM   3363  CA  ASN A 206     -13.067   9.040  13.497  1.00 91.00           C  
ATOM   3364  HA  ASN A 206     -13.692   9.141  12.610  1.00 91.00           H  
ATOM   3365  C   ASN A 206     -11.742   8.418  13.007  1.00 91.00           C  
ATOM   3366  CB  ASN A 206     -12.878  10.435  14.128  1.00 91.00           C  
ATOM   3367  HB2 ASN A 206     -12.112  10.976  13.571  1.00 91.00           H  
ATOM   3368  HB3 ASN A 206     -12.536  10.335  15.158  1.00 91.00           H  
ATOM   3369  O   ASN A 206     -11.304   8.716  11.897  1.00 91.00           O  
ATOM   3370  CG  ASN A 206     -14.139  11.299  14.091  1.00 91.00           C  
ATOM   3371  ND2 ASN A 206     -14.171  12.370  14.852  1.00 91.00           N  
ATOM   3372 HD21 ASN A 206     -13.462  12.557  15.547  1.00 91.00           H  
ATOM   3373 HD22 ASN A 206     -14.887  13.064  14.694  1.00 91.00           H  
ATOM   3374  OD1 ASN A 206     -15.062  11.061  13.324  1.00 91.00           O  
ATOM   3375  N   ASN A 207     -11.112   7.533  13.789  1.00 93.62           N  
ATOM   3376  H   ASN A 207     -11.500   7.344  14.702  1.00 93.62           H  
ATOM   3377  CA  ASN A 207      -9.841   6.895  13.426  1.00 93.62           C  
ATOM   3378  HA  ASN A 207      -9.342   7.509  12.677  1.00 93.62           H  
ATOM   3379  C   ASN A 207      -9.983   5.511  12.771  1.00 93.62           C  
ATOM   3380  CB  ASN A 207      -8.927   6.847  14.659  1.00 93.62           C  
ATOM   3381  HB2 ASN A 207      -8.131   6.122  14.492  1.00 93.62           H  
ATOM   3382  HB3 ASN A 207      -9.487   6.526  15.537  1.00 93.62           H  
ATOM   3383  O   ASN A 207      -9.052   5.085  12.087  1.00 93.62           O  
ATOM   3384  CG  ASN A 207      -8.263   8.185  14.913  1.00 93.62           C  
ATOM   3385  ND2 ASN A 207      -8.742   8.947  15.863  1.00 93.62           N  
ATOM   3386 HD21 ASN A 207      -9.571   8.657  16.361  1.00 93.62           H  
ATOM   3387 HD22 ASN A 207      -8.289   9.823  16.081  1.00 93.62           H  
ATOM   3388  OD1 ASN A 207      -7.301   8.550  14.247  1.00 93.62           O  
ATOM   3389  N   ILE A 208     -11.119   4.819  12.923  1.00 93.73           N  
ATOM   3390  H   ILE A 208     -11.817   5.191  13.552  1.00 93.73           H  
ATOM   3391  CA  ILE A 208     -11.282   3.438  12.430  1.00 93.73           C  
ATOM   3392  HA  ILE A 208     -10.520   2.830  12.918  1.00 93.73           H  
ATOM   3393  C   ILE A 208     -11.050   3.314  10.920  1.00 93.73           C  
ATOM   3394  CB  ILE A 208     -12.666   2.876  12.825  1.00 93.73           C  
ATOM   3395  HB  ILE A 208     -12.838   3.122  13.873  1.00 93.73           H  
ATOM   3396  O   ILE A 208     -10.406   2.376  10.459  1.00 93.73           O  
ATOM   3397  CG1 ILE A 208     -12.658   1.341  12.694  1.00 93.73           C  
ATOM   3398 HG12 ILE A 208     -11.805   0.949  13.249  1.00 93.73           H  
ATOM   3399 HG13 ILE A 208     -12.543   1.060  11.647  1.00 93.73           H  
ATOM   3400  CG2 ILE A 208     -13.823   3.479  12.007  1.00 93.73           C  
ATOM   3401 HG21 ILE A 208     -13.695   4.556  11.903  1.00 93.73           H  
ATOM   3402 HG22 ILE A 208     -13.868   3.029  11.015  1.00 93.73           H  
ATOM   3403 HG23 ILE A 208     -14.764   3.293  12.523  1.00 93.73           H  
ATOM   3404  CD1 ILE A 208     -13.919   0.667  13.243  1.00 93.73           C  
ATOM   3405 HD11 ILE A 208     -14.800   0.972  12.678  1.00 93.73           H  
ATOM   3406 HD12 ILE A 208     -14.043   0.935  14.292  1.00 93.73           H  
ATOM   3407 HD13 ILE A 208     -13.815  -0.416  13.168  1.00 93.73           H  
ATOM   3408  N   ILE A 209     -11.518   4.294  10.140  1.00 93.09           N  
ATOM   3409  H   ILE A 209     -12.006   5.058  10.586  1.00 93.09           H  
ATOM   3410  CA  ILE A 209     -11.388   4.281   8.680  1.00 93.09           C  
ATOM   3411  HA  ILE A 209     -11.763   3.320   8.329  1.00 93.09           H  
ATOM   3412  C   ILE A 209      -9.924   4.369   8.242  1.00 93.09           C  
ATOM   3413  CB  ILE A 209     -12.247   5.412   8.070  1.00 93.09           C  
ATOM   3414  HB  ILE A 209     -13.211   5.393   8.578  1.00 93.09           H  
ATOM   3415  O   ILE A 209      -9.564   3.869   7.180  1.00 93.09           O  
ATOM   3416  CG1 ILE A 209     -12.513   5.224   6.561  1.00 93.09           C  
ATOM   3417 HG12 ILE A 209     -11.580   5.024   6.035  1.00 93.09           H  
ATOM   3418 HG13 ILE A 209     -12.931   6.145   6.155  1.00 93.09           H  
ATOM   3419  CG2 ILE A 209     -11.643   6.806   8.316  1.00 93.09           C  
ATOM   3420 HG21 ILE A 209     -12.359   7.575   8.026  1.00 93.09           H  
ATOM   3421 HG22 ILE A 209     -10.735   6.942   7.728  1.00 93.09           H  
ATOM   3422 HG23 ILE A 209     -11.410   6.948   9.371  1.00 93.09           H  
ATOM   3423  CD1 ILE A 209     -13.514   4.101   6.266  1.00 93.09           C  
ATOM   3424 HD11 ILE A 209     -14.492   4.363   6.670  1.00 93.09           H  
ATOM   3425 HD12 ILE A 209     -13.188   3.164   6.716  1.00 93.09           H  
ATOM   3426 HD13 ILE A 209     -13.603   3.967   5.187  1.00 93.09           H  
ATOM   3427  N   HIS A 210      -9.059   4.967   9.066  1.00 93.72           N  
ATOM   3428  H   HIS A 210      -9.376   5.285   9.971  1.00 93.72           H  
ATOM   3429  CA  HIS A 210      -7.646   5.103   8.747  1.00 93.72           C  
ATOM   3430  HA  HIS A 210      -7.566   5.450   7.717  1.00 93.72           H  
ATOM   3431  C   HIS A 210      -6.902   3.767   8.821  1.00 93.72           C  
ATOM   3432  CB  HIS A 210      -6.997   6.152   9.653  1.00 93.72           C  
ATOM   3433  HB2 HIS A 210      -7.005   5.799  10.684  1.00 93.72           H  
ATOM   3434  HB3 HIS A 210      -5.955   6.254   9.349  1.00 93.72           H  
ATOM   3435  O   HIS A 210      -5.924   3.605   8.094  1.00 93.72           O  
ATOM   3436  CG  HIS A 210      -7.619   7.524   9.593  1.00 93.72           C  
ATOM   3437  CD2 HIS A 210      -8.206   8.125   8.511  1.00 93.72           C  
ATOM   3438  HD2 HIS A 210      -8.333   7.687   7.532  1.00 93.72           H  
ATOM   3439  ND1 HIS A 210      -7.638   8.440  10.618  1.00 93.72           N  
ATOM   3440  HD1 HIS A 210      -7.240   8.308  11.537  1.00 93.72           H  
ATOM   3441  CE1 HIS A 210      -8.237   9.554  10.172  1.00 93.72           C  
ATOM   3442  HE1 HIS A 210      -8.417  10.438  10.766  1.00 93.72           H  
ATOM   3443  NE2 HIS A 210      -8.591   9.417   8.884  1.00 93.72           N  
ATOM   3444  N   LEU A 211      -7.385   2.798   9.610  1.00 93.26           N  
ATOM   3445  H   LEU A 211      -8.220   2.978  10.149  1.00 93.26           H  
ATOM   3446  CA  LEU A 211      -6.811   1.449   9.664  1.00 93.26           C  
ATOM   3447  HA  LEU A 211      -5.744   1.524   9.871  1.00 93.26           H  
ATOM   3448  C   LEU A 211      -6.933   0.709   8.326  1.00 93.26           C  
ATOM   3449  CB  LEU A 211      -7.484   0.632  10.780  1.00 93.26           C  
ATOM   3450  HB2 LEU A 211      -7.144  -0.401  10.703  1.00 93.26           H  
ATOM   3451  HB3 LEU A 211      -8.561   0.630  10.607  1.00 93.26           H  
ATOM   3452  O   LEU A 211      -6.059  -0.086   8.003  1.00 93.26           O  
ATOM   3453  CG  LEU A 211      -7.206   1.123  12.211  1.00 93.26           C  
ATOM   3454  HG  LEU A 211      -7.499   2.168  12.306  1.00 93.26           H  
ATOM   3455  CD1 LEU A 211      -8.024   0.300  13.206  1.00 93.26           C  
ATOM   3456 HD11 LEU A 211      -7.747  -0.753  13.142  1.00 93.26           H  
ATOM   3457 HD12 LEU A 211      -7.845   0.656  14.220  1.00 93.26           H  
ATOM   3458 HD13 LEU A 211      -9.087   0.401  12.984  1.00 93.26           H  
ATOM   3459  CD2 LEU A 211      -5.724   0.980  12.561  1.00 93.26           C  
ATOM   3460 HD21 LEU A 211      -5.579   1.172  13.624  1.00 93.26           H  
ATOM   3461 HD22 LEU A 211      -5.128   1.696  11.996  1.00 93.26           H  
ATOM   3462 HD23 LEU A 211      -5.388  -0.033  12.343  1.00 93.26           H  
ATOM   3463  N   LEU A 212      -7.935   1.023   7.494  1.00 92.40           N  
ATOM   3464  H   LEU A 212      -8.616   1.708   7.789  1.00 92.40           H  
ATOM   3465  CA  LEU A 212      -8.060   0.432   6.154  1.00 92.40           C  
ATOM   3466  HA  LEU A 212      -8.049  -0.654   6.249  1.00 92.40           H  
ATOM   3467  C   LEU A 212      -6.883   0.777   5.227  1.00 92.40           C  
ATOM   3468  CB  LEU A 212      -9.380   0.867   5.499  1.00 92.40           C  
ATOM   3469  HB2 LEU A 212      -9.435   1.955   5.511  1.00 92.40           H  
ATOM   3470  HB3 LEU A 212      -9.356   0.560   4.453  1.00 92.40           H  
ATOM   3471  O   LEU A 212      -6.632   0.047   4.271  1.00 92.40           O  
ATOM   3472  CG  LEU A 212     -10.649   0.277   6.133  1.00 92.40           C  
ATOM   3473  HG  LEU A 212     -10.697   0.538   7.190  1.00 92.40           H  
ATOM   3474  CD1 LEU A 212     -11.867   0.866   5.423  1.00 92.40           C  
ATOM   3475 HD11 LEU A 212     -11.883   0.540   4.383  1.00 92.40           H  
ATOM   3476 HD12 LEU A 212     -11.806   1.954   5.448  1.00 92.40           H  
ATOM   3477 HD13 LEU A 212     -12.780   0.534   5.918  1.00 92.40           H  
ATOM   3478  CD2 LEU A 212     -10.713  -1.244   5.970  1.00 92.40           C  
ATOM   3479 HD21 LEU A 212     -11.691  -1.617   6.274  1.00 92.40           H  
ATOM   3480 HD22 LEU A 212     -10.545  -1.518   4.928  1.00 92.40           H  
ATOM   3481 HD23 LEU A 212      -9.946  -1.723   6.578  1.00 92.40           H  
ATOM   3482  N   ASN A 213      -6.100   1.826   5.521  1.00 91.36           N  
ATOM   3483  H   ASN A 213      -6.295   2.363   6.353  1.00 91.36           H  
ATOM   3484  CA  ASN A 213      -4.867   2.095   4.769  1.00 91.36           C  
ATOM   3485  HA  ASN A 213      -5.121   2.177   3.713  1.00 91.36           H  
ATOM   3486  C   ASN A 213      -3.852   0.948   4.872  1.00 91.36           C  
ATOM   3487  CB  ASN A 213      -4.226   3.417   5.213  1.00 91.36           C  
ATOM   3488  HB2 ASN A 213      -4.066   3.410   6.291  1.00 91.36           H  
ATOM   3489  HB3 ASN A 213      -3.251   3.519   4.736  1.00 91.36           H  
ATOM   3490  O   ASN A 213      -3.012   0.806   3.986  1.00 91.36           O  
ATOM   3491  CG  ASN A 213      -5.050   4.614   4.799  1.00 91.36           C  
ATOM   3492  ND2 ASN A 213      -5.728   5.233   5.733  1.00 91.36           N  
ATOM   3493 HD21 ASN A 213      -6.325   5.992   5.435  1.00 91.36           H  
ATOM   3494 HD22 ASN A 213      -5.703   4.846   6.665  1.00 91.36           H  
ATOM   3495  OD1 ASN A 213      -5.122   4.988   3.641  1.00 91.36           O  
ATOM   3496  N   LEU A 214      -3.957   0.109   5.908  1.00 90.05           N  
ATOM   3497  H   LEU A 214      -4.691   0.262   6.585  1.00 90.05           H  
ATOM   3498  CA  LEU A 214      -3.122  -1.075   6.093  1.00 90.05           C  
ATOM   3499  HA  LEU A 214      -2.092  -0.799   5.869  1.00 90.05           H  
ATOM   3500  C   LEU A 214      -3.482  -2.223   5.143  1.00 90.05           C  
ATOM   3501  CB  LEU A 214      -3.202  -1.523   7.560  1.00 90.05           C  
ATOM   3502  HB2 LEU A 214      -2.655  -2.458   7.686  1.00 90.05           H  
ATOM   3503  HB3 LEU A 214      -4.242  -1.746   7.798  1.00 90.05           H  
ATOM   3504  O   LEU A 214      -2.665  -3.112   4.918  1.00 90.05           O  
ATOM   3505  CG  LEU A 214      -2.641  -0.486   8.548  1.00 90.05           C  
ATOM   3506  HG  LEU A 214      -3.000   0.508   8.283  1.00 90.05           H  
ATOM   3507  CD1 LEU A 214      -3.142  -0.773   9.957  1.00 90.05           C  
ATOM   3508 HD11 LEU A 214      -4.227  -0.883   9.941  1.00 90.05           H  
ATOM   3509 HD12 LEU A 214      -2.916   0.079  10.600  1.00 90.05           H  
ATOM   3510 HD13 LEU A 214      -2.694  -1.684  10.353  1.00 90.05           H  
ATOM   3511  CD2 LEU A 214      -1.108  -0.469   8.543  1.00 90.05           C  
ATOM   3512 HD21 LEU A 214      -0.738   0.166   9.347  1.00 90.05           H  
ATOM   3513 HD22 LEU A 214      -0.746  -0.081   7.590  1.00 90.05           H  
ATOM   3514 HD23 LEU A 214      -0.725  -1.479   8.695  1.00 90.05           H  
ATOM   3515  N   THR A 215      -4.683  -2.195   4.564  1.00 89.81           N  
ATOM   3516  H   THR A 215      -5.315  -1.442   4.799  1.00 89.81           H  
ATOM   3517  CA  THR A 215      -5.231  -3.302   3.770  1.00 89.81           C  
ATOM   3518  HA  THR A 215      -4.493  -4.103   3.723  1.00 89.81           H  
ATOM   3519  C   THR A 215      -5.528  -2.934   2.323  1.00 89.81           C  
ATOM   3520  CB  THR A 215      -6.477  -3.889   4.439  1.00 89.81           C  
ATOM   3521  HB  THR A 215      -6.748  -4.800   3.905  1.00 89.81           H  
ATOM   3522  O   THR A 215      -6.046  -3.761   1.575  1.00 89.81           O  
ATOM   3523  CG2 THR A 215      -6.209  -4.227   5.905  1.00 89.81           C  
ATOM   3524 HG21 THR A 215      -5.199  -4.620   6.025  1.00 89.81           H  
ATOM   3525 HG22 THR A 215      -6.910  -4.993   6.238  1.00 89.81           H  
ATOM   3526 HG23 THR A 215      -6.306  -3.334   6.523  1.00 89.81           H  
ATOM   3527  OG1 THR A 215      -7.556  -2.976   4.403  1.00 89.81           O  
ATOM   3528  HG1 THR A 215      -7.743  -2.763   3.485  1.00 89.81           H  
ATOM   3529  N   ASN A 216      -5.232  -1.697   1.921  1.00 88.14           N  
ATOM   3530  H   ASN A 216      -4.845  -1.058   2.600  1.00 88.14           H  
ATOM   3531  CA  ASN A 216      -5.511  -1.212   0.575  1.00 88.14           C  
ATOM   3532  HA  ASN A 216      -6.581  -1.317   0.393  1.00 88.14           H  
ATOM   3533  C   ASN A 216      -4.787  -2.046  -0.493  1.00 88.14           C  
ATOM   3534  CB  ASN A 216      -5.135   0.278   0.470  1.00 88.14           C  
ATOM   3535  HB2 ASN A 216      -4.173   0.446   0.954  1.00 88.14           H  
ATOM   3536  HB3 ASN A 216      -5.032   0.544  -0.582  1.00 88.14           H  
ATOM   3537  O   ASN A 216      -3.609  -2.397  -0.353  1.00 88.14           O  
ATOM   3538  CG  ASN A 216      -6.173   1.214   1.063  1.00 88.14           C  
ATOM   3539  ND2 ASN A 216      -5.807   2.454   1.293  1.00 88.14           N  
ATOM   3540 HD21 ASN A 216      -6.493   3.051   1.733  1.00 88.14           H  
ATOM   3541 HD22 ASN A 216      -4.849   2.741   1.150  1.00 88.14           H  
ATOM   3542  OD1 ASN A 216      -7.323   0.882   1.284  1.00 88.14           O  
ATOM   3543  N   LEU A 217      -5.491  -2.307  -1.595  1.00 88.56           N  
ATOM   3544  H   LEU A 217      -6.465  -2.042  -1.628  1.00 88.56           H  
ATOM   3545  CA  LEU A 217      -4.888  -2.799  -2.826  1.00 88.56           C  
ATOM   3546  HA  LEU A 217      -4.313  -3.696  -2.592  1.00 88.56           H  
ATOM   3547  C   LEU A 217      -3.972  -1.730  -3.416  1.00 88.56           C  
ATOM   3548  CB  LEU A 217      -5.996  -3.134  -3.832  1.00 88.56           C  
ATOM   3549  HB2 LEU A 217      -6.484  -2.208  -4.138  1.00 88.56           H  
ATOM   3550  HB3 LEU A 217      -6.748  -3.736  -3.322  1.00 88.56           H  
ATOM   3551  O   LEU A 217      -4.340  -0.557  -3.512  1.00 88.56           O  
ATOM   3552  CG  LEU A 217      -5.548  -3.905  -5.081  1.00 88.56           C  
ATOM   3553  HG  LEU A 217      -4.716  -3.390  -5.563  1.00 88.56           H  
ATOM   3554  CD1 LEU A 217      -5.115  -5.322  -4.712  1.00 88.56           C  
ATOM   3555 HD11 LEU A 217      -4.942  -5.916  -5.609  1.00 88.56           H  
ATOM   3556 HD12 LEU A 217      -5.903  -5.809  -4.138  1.00 88.56           H  
ATOM   3557 HD13 LEU A 217      -4.209  -5.288  -4.108  1.00 88.56           H  
ATOM   3558  CD2 LEU A 217      -6.701  -3.986  -6.079  1.00 88.56           C  
ATOM   3559 HD21 LEU A 217      -7.554  -4.475  -5.609  1.00 88.56           H  
ATOM   3560 HD22 LEU A 217      -6.412  -4.553  -6.964  1.00 88.56           H  
ATOM   3561 HD23 LEU A 217      -7.007  -2.982  -6.372  1.00 88.56           H  
ATOM   3562  N   GLY A 218      -2.804  -2.139  -3.899  1.00 87.25           N  
ATOM   3563  H   GLY A 218      -2.540  -3.108  -3.796  1.00 87.25           H  
ATOM   3564  CA  GLY A 218      -1.899  -1.229  -4.580  1.00 87.25           C  
ATOM   3565  HA2 GLY A 218      -1.378  -1.772  -5.368  1.00 87.25           H  
ATOM   3566  HA3 GLY A 218      -2.477  -0.447  -5.072  1.00 87.25           H  
ATOM   3567  C   GLY A 218      -0.880  -0.573  -3.647  1.00 87.25           C  
ATOM   3568  O   GLY A 218      -0.247  -1.231  -2.816  1.00 87.25           O  
ATOM   3569  N   ALA A 219      -0.649   0.720  -3.886  1.00 83.75           N  
ATOM   3570  H   ALA A 219      -1.286   1.219  -4.490  1.00 83.75           H  
ATOM   3571  CA  ALA A 219       0.394   1.479  -3.217  1.00 83.75           C  
ATOM   3572  HA  ALA A 219       1.322   0.910  -3.263  1.00 83.75           H  
ATOM   3573  C   ALA A 219       0.031   1.693  -1.758  1.00 83.75           C  
ATOM   3574  CB  ALA A 219       0.608   2.826  -3.918  1.00 83.75           C  
ATOM   3575  HB1 ALA A 219      -0.264   3.462  -3.764  1.00 83.75           H  
ATOM   3576  HB2 ALA A 219       0.750   2.685  -4.989  1.00 83.75           H  
ATOM   3577  HB3 ALA A 219       1.481   3.322  -3.494  1.00 83.75           H  
ATOM   3578  O   ALA A 219      -1.043   2.204  -1.443  1.00 83.75           O  
ATOM   3579  N   ALA A 220       0.965   1.363  -0.882  1.00 82.19           N  
ATOM   3580  H   ALA A 220       1.835   0.950  -1.187  1.00 82.19           H  
ATOM   3581  CA  ALA A 220       0.819   1.718   0.503  1.00 82.19           C  
ATOM   3582  HA  ALA A 220      -0.215   1.543   0.799  1.00 82.19           H  
ATOM   3583  C   ALA A 220       1.139   3.203   0.702  1.00 82.19           C  
ATOM   3584  CB  ALA A 220       1.681   0.784   1.312  1.00 82.19           C  
ATOM   3585  HB1 ALA A 220       1.612  -0.236   0.935  1.00 82.19           H  
ATOM   3586  HB2 ALA A 220       1.246   0.798   2.312  1.00 82.19           H  
ATOM   3587  HB3 ALA A 220       2.717   1.122   1.311  1.00 82.19           H  
ATOM   3588  O   ALA A 220       2.074   3.738   0.098  1.00 82.19           O  
ATOM   3589  N   VAL A 221       0.324   3.872   1.511  1.00 85.45           N  
ATOM   3590  H   VAL A 221      -0.384   3.364   2.022  1.00 85.45           H  
ATOM   3591  CA  VAL A 221       0.378   5.321   1.708  1.00 85.45           C  
ATOM   3592  HA  VAL A 221       1.275   5.717   1.232  1.00 85.45           H  
ATOM   3593  C   VAL A 221       0.479   5.599   3.196  1.00 85.45           C  
ATOM   3594  CB  VAL A 221      -0.843   6.028   1.079  1.00 85.45           C  
ATOM   3595  HB  VAL A 221      -1.750   5.718   1.597  1.00 85.45           H  
ATOM   3596  O   VAL A 221      -0.211   4.975   4.000  1.00 85.45           O  
ATOM   3597  CG1 VAL A 221      -0.725   7.555   1.159  1.00 85.45           C  
ATOM   3598 HG11 VAL A 221      -0.728   7.876   2.201  1.00 85.45           H  
ATOM   3599 HG12 VAL A 221       0.194   7.891   0.679  1.00 85.45           H  
ATOM   3600 HG13 VAL A 221      -1.582   8.020   0.670  1.00 85.45           H  
ATOM   3601  CG2 VAL A 221      -0.991   5.685  -0.410  1.00 85.45           C  
ATOM   3602 HG21 VAL A 221      -0.069   5.917  -0.944  1.00 85.45           H  
ATOM   3603 HG22 VAL A 221      -1.215   4.625  -0.524  1.00 85.45           H  
ATOM   3604 HG23 VAL A 221      -1.819   6.247  -0.843  1.00 85.45           H  
ATOM   3605  N   ASP A 222       1.342   6.544   3.552  1.00 91.24           N  
ATOM   3606  H   ASP A 222       1.951   6.950   2.856  1.00 91.24           H  
ATOM   3607  CA  ASP A 222       1.433   7.051   4.914  1.00 91.24           C  
ATOM   3608  HA  ASP A 222       1.708   6.230   5.576  1.00 91.24           H  
ATOM   3609  C   ASP A 222       0.074   7.610   5.348  1.00 91.24           C  
ATOM   3610  CB  ASP A 222       2.503   8.149   5.012  1.00 91.24           C  
ATOM   3611  HB2 ASP A 222       2.246   8.956   4.326  1.00 91.24           H  
ATOM   3612  HB3 ASP A 222       2.484   8.552   6.024  1.00 91.24           H  
ATOM   3613  O   ASP A 222      -0.583   8.349   4.611  1.00 91.24           O  
ATOM   3614  CG  ASP A 222       3.933   7.686   4.713  1.00 91.24           C  
ATOM   3615  OD1 ASP A 222       4.157   6.475   4.469  1.00 91.24           O  
ATOM   3616  OD2 ASP A 222       4.823   8.561   4.762  1.00 91.24           O  
ATOM   3617  N   PHE A 223      -0.347   7.286   6.563  1.00 92.79           N  
ATOM   3618  H   PHE A 223       0.237   6.701   7.144  1.00 92.79           H  
ATOM   3619  CA  PHE A 223      -1.658   7.683   7.069  1.00 92.79           C  
ATOM   3620  HA  PHE A 223      -2.026   8.527   6.485  1.00 92.79           H  
ATOM   3621  C   PHE A 223      -1.564   8.155   8.513  1.00 92.79           C  
ATOM   3622  CB  PHE A 223      -2.660   6.536   6.885  1.00 92.79           C  
ATOM   3623  HB2 PHE A 223      -3.660   6.908   7.110  1.00 92.79           H  
ATOM   3624  HB3 PHE A 223      -2.660   6.236   5.838  1.00 92.79           H  
ATOM   3625  O   PHE A 223      -0.593   7.879   9.214  1.00 92.79           O  
ATOM   3626  CG  PHE A 223      -2.388   5.316   7.742  1.00 92.79           C  
ATOM   3627  CD1 PHE A 223      -1.430   4.367   7.340  1.00 92.79           C  
ATOM   3628  HD1 PHE A 223      -0.878   4.507   6.422  1.00 92.79           H  
ATOM   3629  CD2 PHE A 223      -3.107   5.118   8.935  1.00 92.79           C  
ATOM   3630  HD2 PHE A 223      -3.838   5.844   9.258  1.00 92.79           H  
ATOM   3631  CE1 PHE A 223      -1.189   3.231   8.129  1.00 92.79           C  
ATOM   3632  HE1 PHE A 223      -0.448   2.507   7.822  1.00 92.79           H  
ATOM   3633  CE2 PHE A 223      -2.891   3.963   9.705  1.00 92.79           C  
ATOM   3634  HE2 PHE A 223      -3.472   3.779  10.596  1.00 92.79           H  
ATOM   3635  CZ  PHE A 223      -1.924   3.028   9.308  1.00 92.79           C  
ATOM   3636  HZ  PHE A 223      -1.751   2.148   9.911  1.00 92.79           H  
ATOM   3637  N   LYS A 224      -2.569   8.904   8.969  1.00 94.04           N  
ATOM   3638  H   LYS A 224      -3.377   9.029   8.376  1.00 94.04           H  
ATOM   3639  CA  LYS A 224      -2.660   9.334  10.366  1.00 94.04           C  
ATOM   3640  HA  LYS A 224      -1.672   9.285  10.824  1.00 94.04           H  
ATOM   3641  C   LYS A 224      -3.551   8.385  11.149  1.00 94.04           C  
ATOM   3642  CB  LYS A 224      -3.155  10.778  10.473  1.00 94.04           C  
ATOM   3643  HB2 LYS A 224      -3.377  10.985  11.519  1.00 94.04           H  
ATOM   3644  HB3 LYS A 224      -4.072  10.897   9.895  1.00 94.04           H  
ATOM   3645  O   LYS A 224      -4.659   8.096  10.717  1.00 94.04           O  
ATOM   3646  CG  LYS A 224      -2.093  11.772   9.990  1.00 94.04           C  
ATOM   3647  HG2 LYS A 224      -1.162  11.592  10.528  1.00 94.04           H  
ATOM   3648  HG3 LYS A 224      -1.920  11.642   8.922  1.00 94.04           H  
ATOM   3649  CD  LYS A 224      -2.563  13.202  10.267  1.00 94.04           C  
ATOM   3650  HD2 LYS A 224      -2.759  13.308  11.335  1.00 94.04           H  
ATOM   3651  HD3 LYS A 224      -3.482  13.393   9.713  1.00 94.04           H  
ATOM   3652  CE  LYS A 224      -1.480  14.196   9.847  1.00 94.04           C  
ATOM   3653  HE2 LYS A 224      -0.551  13.919  10.344  1.00 94.04           H  
ATOM   3654  HE3 LYS A 224      -1.324  14.109   8.772  1.00 94.04           H  
ATOM   3655  NZ  LYS A 224      -1.867  15.581  10.213  1.00 94.04           N  
ATOM   3656  HZ1 LYS A 224      -1.147  16.234   9.938  1.00 94.04           H  
ATOM   3657  HZ2 LYS A 224      -1.992  15.647  11.213  1.00 94.04           H  
ATOM   3658  HZ3 LYS A 224      -2.735  15.836   9.764  1.00 94.04           H  
ATOM   3659  N   TYR A 225      -3.094   7.968  12.319  1.00 94.55           N  
ATOM   3660  H   TYR A 225      -2.151   8.214  12.584  1.00 94.55           H  
ATOM   3661  CA  TYR A 225      -3.854   7.158  13.258  1.00 94.55           C  
ATOM   3662  HA  TYR A 225      -4.920   7.235  13.041  1.00 94.55           H  
ATOM   3663  C   TYR A 225      -3.608   7.669  14.675  1.00 94.55           C  
ATOM   3664  CB  TYR A 225      -3.429   5.699  13.098  1.00 94.55           C  
ATOM   3665  HB2 TYR A 225      -3.623   5.400  12.068  1.00 94.55           H  
ATOM   3666  HB3 TYR A 225      -2.356   5.627  13.273  1.00 94.55           H  
ATOM   3667  O   TYR A 225      -2.459   7.765  15.105  1.00 94.55           O  
ATOM   3668  CG  TYR A 225      -4.160   4.745  14.015  1.00 94.55           C  
ATOM   3669  CD1 TYR A 225      -3.451   4.019  14.993  1.00 94.55           C  
ATOM   3670  HD1 TYR A 225      -2.383   4.143  15.093  1.00 94.55           H  
ATOM   3671  CD2 TYR A 225      -5.552   4.583  13.886  1.00 94.55           C  
ATOM   3672  HD2 TYR A 225      -6.099   5.115  13.122  1.00 94.55           H  
ATOM   3673  CE1 TYR A 225      -4.129   3.119  15.834  1.00 94.55           C  
ATOM   3674  HE1 TYR A 225      -3.580   2.545  16.567  1.00 94.55           H  
ATOM   3675  CE2 TYR A 225      -6.235   3.700  14.740  1.00 94.55           C  
ATOM   3676  HE2 TYR A 225      -7.298   3.552  14.621  1.00 94.55           H  
ATOM   3677  OH  TYR A 225      -6.168   2.068  16.512  1.00 94.55           O  
ATOM   3678  HH  TYR A 225      -5.540   1.520  16.987  1.00 94.55           H  
ATOM   3679  CZ  TYR A 225      -5.525   2.959  15.712  1.00 94.55           C  
ATOM   3680  N   ILE A 226      -4.682   8.058  15.368  1.00 93.50           N  
ATOM   3681  H   ILE A 226      -5.587   7.977  14.928  1.00 93.50           H  
ATOM   3682  CA  ILE A 226      -4.651   8.616  16.732  1.00 93.50           C  
ATOM   3683  HA  ILE A 226      -5.619   9.086  16.903  1.00 93.50           H  
ATOM   3684  C   ILE A 226      -3.604   9.742  16.833  1.00 93.50           C  
ATOM   3685  CB  ILE A 226      -4.516   7.502  17.797  1.00 93.50           C  
ATOM   3686  HB  ILE A 226      -3.513   7.078  17.746  1.00 93.50           H  
ATOM   3687  O   ILE A 226      -2.600   9.669  17.541  1.00 93.50           O  
ATOM   3688  CG1 ILE A 226      -5.546   6.366  17.561  1.00 93.50           C  
ATOM   3689 HG12 ILE A 226      -6.556   6.770  17.633  1.00 93.50           H  
ATOM   3690 HG13 ILE A 226      -5.417   5.960  16.558  1.00 93.50           H  
ATOM   3691  CG2 ILE A 226      -4.735   8.113  19.191  1.00 93.50           C  
ATOM   3692 HG21 ILE A 226      -5.725   8.563  19.266  1.00 93.50           H  
ATOM   3693 HG22 ILE A 226      -3.988   8.873  19.422  1.00 93.50           H  
ATOM   3694 HG23 ILE A 226      -4.644   7.341  19.955  1.00 93.50           H  
ATOM   3695  CD1 ILE A 226      -5.420   5.179  18.523  1.00 93.50           C  
ATOM   3696 HD11 ILE A 226      -5.731   5.465  19.528  1.00 93.50           H  
ATOM   3697 HD12 ILE A 226      -4.391   4.817  18.542  1.00 93.50           H  
ATOM   3698 HD13 ILE A 226      -6.076   4.375  18.190  1.00 93.50           H  
ATOM   3699  N   GLY A 227      -3.772  10.755  15.977  1.00 91.99           N  
ATOM   3700  H   GLY A 227      -4.612  10.742  15.416  1.00 91.99           H  
ATOM   3701  CA  GLY A 227      -2.897  11.931  15.907  1.00 91.99           C  
ATOM   3702  HA2 GLY A 227      -2.789  12.335  16.914  1.00 91.99           H  
ATOM   3703  HA3 GLY A 227      -3.375  12.691  15.289  1.00 91.99           H  
ATOM   3704  C   GLY A 227      -1.481  11.689  15.361  1.00 91.99           C  
ATOM   3705  O   GLY A 227      -0.769  12.657  15.098  1.00 91.99           O  
ATOM   3706  N   THR A 228      -1.076  10.439  15.129  1.00 94.79           N  
ATOM   3707  H   THR A 228      -1.699   9.681  15.370  1.00 94.79           H  
ATOM   3708  CA  THR A 228       0.294  10.078  14.742  1.00 94.79           C  
ATOM   3709  HA  THR A 228       0.946  10.942  14.870  1.00 94.79           H  
ATOM   3710  C   THR A 228       0.354   9.644  13.281  1.00 94.79           C  
ATOM   3711  CB  THR A 228       0.829   8.976  15.665  1.00 94.79           C  
ATOM   3712  HB  THR A 228       0.238   8.068  15.542  1.00 94.79           H  
ATOM   3713  O   THR A 228      -0.439   8.814  12.845  1.00 94.79           O  
ATOM   3714  CG2 THR A 228       2.302   8.662  15.397  1.00 94.79           C  
ATOM   3715 HG21 THR A 228       2.896   9.575  15.452  1.00 94.79           H  
ATOM   3716 HG22 THR A 228       2.416   8.202  14.416  1.00 94.79           H  
ATOM   3717 HG23 THR A 228       2.661   7.959  16.149  1.00 94.79           H  
ATOM   3718  OG1 THR A 228       0.744   9.408  17.004  1.00 94.79           O  
ATOM   3719  HG1 THR A 228      -0.185   9.430  17.246  1.00 94.79           H  
ATOM   3720  N   THR A 229       1.297  10.182  12.505  1.00 94.69           N  
ATOM   3721  H   THR A 229       1.929  10.865  12.897  1.00 94.69           H  
ATOM   3722  CA  THR A 229       1.560   9.691  11.143  1.00 94.69           C  
ATOM   3723  HA  THR A 229       0.608   9.531  10.635  1.00 94.69           H  
ATOM   3724  C   THR A 229       2.307   8.361  11.209  1.00 94.69           C  
ATOM   3725  CB  THR A 229       2.365  10.698  10.311  1.00 94.69           C  
ATOM   3726  HB  THR A 229       3.336  10.859  10.779  1.00 94.69           H  
ATOM   3727  O   THR A 229       3.396   8.293  11.779  1.00 94.69           O  
ATOM   3728  CG2 THR A 229       2.580  10.231   8.870  1.00 94.69           C  
ATOM   3729 HG21 THR A 229       1.623  10.000   8.402  1.00 94.69           H  
ATOM   3730 HG22 THR A 229       3.086  11.006   8.294  1.00 94.69           H  
ATOM   3731 HG23 THR A 229       3.205   9.339   8.851  1.00 94.69           H  
ATOM   3732  OG1 THR A 229       1.694  11.939  10.225  1.00 94.69           O  
ATOM   3733  HG1 THR A 229       2.240  12.477   9.647  1.00 94.69           H  
ATOM   3734  N   ILE A 230       1.747   7.321  10.598  1.00 91.91           N  
ATOM   3735  H   ILE A 230       0.852   7.453  10.150  1.00 91.91           H  
ATOM   3736  CA  ILE A 230       2.371   6.011  10.432  1.00 91.91           C  
ATOM   3737  HA  ILE A 230       3.160   5.899  11.176  1.00 91.91           H  
ATOM   3738  C   ILE A 230       2.969   5.952   9.022  1.00 91.91           C  
ATOM   3739  CB  ILE A 230       1.358   4.875  10.691  1.00 91.91           C  
ATOM   3740  HB  ILE A 230       0.533   4.966   9.984  1.00 91.91           H  
ATOM   3741  O   ILE A 230       2.211   5.947   8.048  1.00 91.91           O  
ATOM   3742  CG1 ILE A 230       0.794   5.012  12.126  1.00 91.91           C  
ATOM   3743 HG12 ILE A 230       1.617   5.057  12.838  1.00 91.91           H  
ATOM   3744 HG13 ILE A 230       0.229   5.941  12.202  1.00 91.91           H  
ATOM   3745  CG2 ILE A 230       2.037   3.506  10.477  1.00 91.91           C  
ATOM   3746 HG21 ILE A 230       1.306   2.703  10.575  1.00 91.91           H  
ATOM   3747 HG22 ILE A 230       2.834   3.356  11.205  1.00 91.91           H  
ATOM   3748 HG23 ILE A 230       2.449   3.428   9.470  1.00 91.91           H  
ATOM   3749  CD1 ILE A 230      -0.143   3.878  12.545  1.00 91.91           C  
ATOM   3750 HD11 ILE A 230       0.424   2.957  12.678  1.00 91.91           H  
ATOM   3751 HD12 ILE A 230      -0.614   4.127  13.496  1.00 91.91           H  
ATOM   3752 HD13 ILE A 230      -0.922   3.736  11.796  1.00 91.91           H  
ATOM   3753  N   PRO A 231       4.309   5.929   8.889  1.00 89.19           N  
ATOM   3754  CA  PRO A 231       4.942   5.784   7.592  1.00 89.19           C  
ATOM   3755  HA  PRO A 231       4.445   6.431   6.869  1.00 89.19           H  
ATOM   3756  C   PRO A 231       4.848   4.331   7.139  1.00 89.19           C  
ATOM   3757  CB  PRO A 231       6.383   6.256   7.780  1.00 89.19           C  
ATOM   3758  HB2 PRO A 231       6.427   7.336   7.637  1.00 89.19           H  
ATOM   3759  HB3 PRO A 231       7.072   5.756   7.099  1.00 89.19           H  
ATOM   3760  O   PRO A 231       5.320   3.433   7.843  1.00 89.19           O  
ATOM   3761  CG  PRO A 231       6.676   5.922   9.242  1.00 89.19           C  
ATOM   3762  HG2 PRO A 231       7.412   6.603   9.669  1.00 89.19           H  
ATOM   3763  HG3 PRO A 231       7.029   4.893   9.318  1.00 89.19           H  
ATOM   3764  CD  PRO A 231       5.318   6.059   9.934  1.00 89.19           C  
ATOM   3765  HD2 PRO A 231       5.206   5.281  10.689  1.00 89.19           H  
ATOM   3766  HD3 PRO A 231       5.240   7.046  10.392  1.00 89.19           H  
ATOM   3767  N   PHE A 232       4.275   4.089   5.963  1.00 83.17           N  
ATOM   3768  H   PHE A 232       3.970   4.870   5.399  1.00 83.17           H  
ATOM   3769  CA  PHE A 232       4.168   2.729   5.447  1.00 83.17           C  
ATOM   3770  HA  PHE A 232       3.994   2.071   6.298  1.00 83.17           H  
ATOM   3771  C   PHE A 232       5.462   2.281   4.770  1.00 83.17           C  
ATOM   3772  CB  PHE A 232       2.963   2.591   4.518  1.00 83.17           C  
ATOM   3773  HB2 PHE A 232       2.158   3.230   4.880  1.00 83.17           H  
ATOM   3774  HB3 PHE A 232       3.224   2.928   3.515  1.00 83.17           H  
ATOM   3775  O   PHE A 232       5.889   1.137   4.924  1.00 83.17           O  
ATOM   3776  CG  PHE A 232       2.463   1.163   4.466  1.00 83.17           C  
ATOM   3777  CD1 PHE A 232       3.191   0.157   3.791  1.00 83.17           C  
ATOM   3778  HD1 PHE A 232       4.121   0.396   3.297  1.00 83.17           H  
ATOM   3779  CD2 PHE A 232       1.243   0.838   5.082  1.00 83.17           C  
ATOM   3780  HD2 PHE A 232       0.676   1.591   5.610  1.00 83.17           H  
ATOM   3781  CE1 PHE A 232       2.667  -1.144   3.675  1.00 83.17           C  
ATOM   3782  HE1 PHE A 232       3.208  -1.901   3.127  1.00 83.17           H  
ATOM   3783  CE2 PHE A 232       0.744  -0.468   4.987  1.00 83.17           C  
ATOM   3784  HE2 PHE A 232      -0.191  -0.732   5.459  1.00 83.17           H  
ATOM   3785  CZ  PHE A 232       1.433  -1.450   4.268  1.00 83.17           C  
ATOM   3786  HZ  PHE A 232       1.001  -2.437   4.194  1.00 83.17           H  
ATOM   3787  N   GLY A 233       6.107   3.198   4.047  1.00 80.23           N  
ATOM   3788  H   GLY A 233       5.687   4.114   3.978  1.00 80.23           H  
ATOM   3789  CA  GLY A 233       7.251   2.880   3.202  1.00 80.23           C  
ATOM   3790  HA2 GLY A 233       7.736   3.808   2.900  1.00 80.23           H  
ATOM   3791  HA3 GLY A 233       7.968   2.288   3.771  1.00 80.23           H  
ATOM   3792  C   GLY A 233       6.868   2.097   1.941  1.00 80.23           C  
ATOM   3793  O   GLY A 233       5.710   1.760   1.698  1.00 80.23           O  
ATOM   3794  N   GLN A 234       7.868   1.829   1.104  1.00 81.01           N  
ATOM   3795  H   GLN A 234       8.809   2.068   1.383  1.00 81.01           H  
ATOM   3796  CA  GLN A 234       7.703   1.094  -0.148  1.00 81.01           C  
ATOM   3797  HA  GLN A 234       6.644   1.017  -0.395  1.00 81.01           H  
ATOM   3798  C   GLN A 234       8.253  -0.322   0.003  1.00 81.01           C  
ATOM   3799  CB  GLN A 234       8.400   1.841  -1.293  1.00 81.01           C  
ATOM   3800  HB2 GLN A 234       8.356   1.225  -2.191  1.00 81.01           H  
ATOM   3801  HB3 GLN A 234       9.446   2.004  -1.033  1.00 81.01           H  
ATOM   3802  O   GLN A 234       9.369  -0.511   0.490  1.00 81.01           O  
ATOM   3803  CG  GLN A 234       7.721   3.185  -1.597  1.00 81.01           C  
ATOM   3804  HG2 GLN A 234       7.682   3.797  -0.695  1.00 81.01           H  
ATOM   3805  HG3 GLN A 234       6.698   2.996  -1.922  1.00 81.01           H  
ATOM   3806  CD  GLN A 234       8.442   3.992  -2.670  1.00 81.01           C  
ATOM   3807  NE2 GLN A 234       7.763   4.904  -3.327  1.00 81.01           N  
ATOM   3808 HE21 GLN A 234       8.294   5.439  -3.999  1.00 81.01           H  
ATOM   3809 HE22 GLN A 234       6.798   5.091  -3.094  1.00 81.01           H  
ATOM   3810  OE1 GLN A 234       9.624   3.862  -2.922  1.00 81.01           O  
ATOM   3811  N   MET A 235       7.492  -1.316  -0.450  1.00 85.63           N  
ATOM   3812  H   MET A 235       6.589  -1.109  -0.854  1.00 85.63           H  
ATOM   3813  CA  MET A 235       7.960  -2.697  -0.480  1.00 85.63           C  
ATOM   3814  HA  MET A 235       8.502  -2.906   0.442  1.00 85.63           H  
ATOM   3815  C   MET A 235       8.903  -2.878  -1.663  1.00 85.63           C  
ATOM   3816  CB  MET A 235       6.763  -3.640  -0.548  1.00 85.63           C  
ATOM   3817  HB2 MET A 235       6.086  -3.378   0.264  1.00 85.63           H  
ATOM   3818  HB3 MET A 235       6.239  -3.506  -1.495  1.00 85.63           H  
ATOM   3819  O   MET A 235       8.506  -2.675  -2.809  1.00 85.63           O  
ATOM   3820  CG  MET A 235       7.174  -5.109  -0.407  1.00 85.63           C  
ATOM   3821  HG2 MET A 235       7.653  -5.254   0.561  1.00 85.63           H  
ATOM   3822  HG3 MET A 235       7.895  -5.357  -1.185  1.00 85.63           H  
ATOM   3823  SD  MET A 235       5.783  -6.260  -0.547  1.00 85.63           S  
ATOM   3824  CE  MET A 235       4.776  -5.740   0.871  1.00 85.63           C  
ATOM   3825  HE1 MET A 235       5.336  -5.871   1.797  1.00 85.63           H  
ATOM   3826  HE2 MET A 235       3.870  -6.346   0.905  1.00 85.63           H  
ATOM   3827  HE3 MET A 235       4.471  -4.699   0.767  1.00 85.63           H  
ATOM   3828  N   GLN A 236      10.150  -3.243  -1.387  1.00 87.56           N  
ATOM   3829  H   GLN A 236      10.416  -3.408  -0.427  1.00 87.56           H  
ATOM   3830  CA  GLN A 236      11.139  -3.472  -2.434  1.00 87.56           C  
ATOM   3831  HA  GLN A 236      10.989  -2.716  -3.204  1.00 87.56           H  
ATOM   3832  C   GLN A 236      10.941  -4.842  -3.079  1.00 87.56           C  
ATOM   3833  CB  GLN A 236      12.561  -3.303  -1.890  1.00 87.56           C  
ATOM   3834  HB2 GLN A 236      13.268  -3.552  -2.681  1.00 87.56           H  
ATOM   3835  HB3 GLN A 236      12.718  -3.984  -1.054  1.00 87.56           H  
ATOM   3836  O   GLN A 236      10.539  -5.795  -2.412  1.00 87.56           O  
ATOM   3837  CG  GLN A 236      12.815  -1.857  -1.438  1.00 87.56           C  
ATOM   3838  HG2 GLN A 236      12.631  -1.180  -2.272  1.00 87.56           H  
ATOM   3839  HG3 GLN A 236      12.127  -1.600  -0.632  1.00 87.56           H  
ATOM   3840  CD  GLN A 236      14.238  -1.628  -0.941  1.00 87.56           C  
ATOM   3841  NE2 GLN A 236      14.496  -0.505  -0.308  1.00 87.56           N  
ATOM   3842 HE21 GLN A 236      13.762   0.167  -0.138  1.00 87.56           H  
ATOM   3843 HE22 GLN A 236      15.443  -0.395   0.024  1.00 87.56           H  
ATOM   3844  OE1 GLN A 236      15.144  -2.427  -1.103  1.00 87.56           O  
ATOM   3845  N   VAL A 237      11.248  -4.949  -4.371  1.00 87.12           N  
ATOM   3846  H   VAL A 237      11.568  -4.123  -4.857  1.00 87.12           H  
ATOM   3847  CA  VAL A 237      11.275  -6.238  -5.071  1.00 87.12           C  
ATOM   3848  HA  VAL A 237      10.334  -6.754  -4.878  1.00 87.12           H  
ATOM   3849  C   VAL A 237      12.444  -7.074  -4.529  1.00 87.12           C  
ATOM   3850  CB  VAL A 237      11.388  -6.043  -6.592  1.00 87.12           C  
ATOM   3851  HB  VAL A 237      12.259  -5.426  -6.813  1.00 87.12           H  
ATOM   3852  O   VAL A 237      13.602  -6.678  -4.691  1.00 87.12           O  
ATOM   3853  CG1 VAL A 237      11.515  -7.381  -7.317  1.00 87.12           C  
ATOM   3854 HG11 VAL A 237      10.692  -8.038  -7.038  1.00 87.12           H  
ATOM   3855 HG12 VAL A 237      11.492  -7.212  -8.394  1.00 87.12           H  
ATOM   3856 HG13 VAL A 237      12.464  -7.855  -7.067  1.00 87.12           H  
ATOM   3857  CG2 VAL A 237      10.140  -5.365  -7.162  1.00 87.12           C  
ATOM   3858 HG21 VAL A 237      10.338  -5.027  -8.179  1.00 87.12           H  
ATOM   3859 HG22 VAL A 237       9.868  -4.504  -6.551  1.00 87.12           H  
ATOM   3860 HG23 VAL A 237       9.301  -6.061  -7.179  1.00 87.12           H  
ATOM   3861  N   PRO A 238      12.191  -8.228  -3.885  1.00 87.95           N  
ATOM   3862  CA  PRO A 238      13.254  -9.096  -3.404  1.00 87.95           C  
ATOM   3863  HA  PRO A 238      14.048  -8.507  -2.944  1.00 87.95           H  
ATOM   3864  C   PRO A 238      13.835  -9.920  -4.559  1.00 87.95           C  
ATOM   3865  CB  PRO A 238      12.588  -9.971  -2.342  1.00 87.95           C  
ATOM   3866  HB2 PRO A 238      13.102 -10.922  -2.200  1.00 87.95           H  
ATOM   3867  HB3 PRO A 238      12.529  -9.424  -1.402  1.00 87.95           H  
ATOM   3868  O   PRO A 238      13.189 -10.136  -5.583  1.00 87.95           O  
ATOM   3869  CG  PRO A 238      11.182 -10.161  -2.909  1.00 87.95           C  
ATOM   3870  HG2 PRO A 238      11.200 -10.953  -3.657  1.00 87.95           H  
ATOM   3871  HG3 PRO A 238      10.453 -10.383  -2.130  1.00 87.95           H  
ATOM   3872  CD  PRO A 238      10.894  -8.829  -3.596  1.00 87.95           C  
ATOM   3873  HD2 PRO A 238      10.323  -8.190  -2.922  1.00 87.95           H  
ATOM   3874  HD3 PRO A 238      10.344  -9.009  -4.520  1.00 87.95           H  
ATOM   3875  N   LYS A 239      15.039 -10.474  -4.373  1.00 86.22           N  
ATOM   3876  H   LYS A 239      15.522 -10.277  -3.508  1.00 86.22           H  
ATOM   3877  CA  LYS A 239      15.655 -11.376  -5.368  1.00 86.22           C  
ATOM   3878  HA  LYS A 239      15.732 -10.850  -6.320  1.00 86.22           H  
ATOM   3879  C   LYS A 239      14.810 -12.618  -5.666  1.00 86.22           C  
ATOM   3880  CB  LYS A 239      17.051 -11.815  -4.915  1.00 86.22           C  
ATOM   3881  HB2 LYS A 239      17.390 -12.614  -5.574  1.00 86.22           H  
ATOM   3882  HB3 LYS A 239      17.001 -12.207  -3.899  1.00 86.22           H  
ATOM   3883  O   LYS A 239      14.864 -13.111  -6.786  1.00 86.22           O  
ATOM   3884  CG  LYS A 239      18.058 -10.665  -4.991  1.00 86.22           C  
ATOM   3885  HG2 LYS A 239      17.771  -9.877  -4.296  1.00 86.22           H  
ATOM   3886  HG3 LYS A 239      18.071 -10.262  -6.004  1.00 86.22           H  
ATOM   3887  CD  LYS A 239      19.453 -11.180  -4.633  1.00 86.22           C  
ATOM   3888  HD2 LYS A 239      19.435 -11.579  -3.618  1.00 86.22           H  
ATOM   3889  HD3 LYS A 239      19.735 -11.972  -5.328  1.00 86.22           H  
ATOM   3890  CE  LYS A 239      20.450 -10.026  -4.726  1.00 86.22           C  
ATOM   3891  HE2 LYS A 239      20.102  -9.217  -4.083  1.00 86.22           H  
ATOM   3892  HE3 LYS A 239      20.457  -9.654  -5.751  1.00 86.22           H  
ATOM   3893  NZ  LYS A 239      21.804 -10.461  -4.315  1.00 86.22           N  
ATOM   3894  HZ1 LYS A 239      21.780 -10.790  -3.361  1.00 86.22           H  
ATOM   3895  HZ2 LYS A 239      22.446  -9.683  -4.376  1.00 86.22           H  
ATOM   3896  HZ3 LYS A 239      22.120 -11.210  -4.915  1.00 86.22           H  
ATOM   3897  N   SER A 240      14.012 -13.073  -4.699  1.00 89.33           N  
ATOM   3898  H   SER A 240      13.968 -12.576  -3.822  1.00 89.33           H  
ATOM   3899  CA  SER A 240      13.083 -14.199  -4.854  1.00 89.33           C  
ATOM   3900  HA  SER A 240      13.639 -15.070  -5.200  1.00 89.33           H  
ATOM   3901  C   SER A 240      11.977 -13.949  -5.884  1.00 89.33           C  
ATOM   3902  CB  SER A 240      12.455 -14.552  -3.501  1.00 89.33           C  
ATOM   3903  HB2 SER A 240      11.689 -15.314  -3.643  1.00 89.33           H  
ATOM   3904  HB3 SER A 240      13.224 -14.958  -2.844  1.00 89.33           H  
ATOM   3905  O   SER A 240      11.270 -14.883  -6.239  1.00 89.33           O  
ATOM   3906  OG  SER A 240      11.887 -13.400  -2.898  1.00 89.33           O  
ATOM   3907  HG  SER A 240      11.326 -13.702  -2.179  1.00 89.33           H  
ATOM   3908  N   VAL A 241      11.836 -12.729  -6.426  1.00 88.43           N  
ATOM   3909  H   VAL A 241      12.414 -11.970  -6.092  1.00 88.43           H  
ATOM   3910  CA  VAL A 241      10.922 -12.463  -7.552  1.00 88.43           C  
ATOM   3911  HA  VAL A 241       9.915 -12.756  -7.252  1.00 88.43           H  
ATOM   3912  C   VAL A 241      11.272 -13.297  -8.784  1.00 88.43           C  
ATOM   3913  CB  VAL A 241      10.908 -10.963  -7.904  1.00 88.43           C  
ATOM   3914  HB  VAL A 241      10.864 -10.402  -6.970  1.00 88.43           H  
ATOM   3915  O   VAL A 241      10.396 -13.605  -9.582  1.00 88.43           O  
ATOM   3916  CG1 VAL A 241      12.160 -10.521  -8.682  1.00 88.43           C  
ATOM   3917 HG11 VAL A 241      12.138  -9.444  -8.850  1.00 88.43           H  
ATOM   3918 HG12 VAL A 241      13.061 -10.774  -8.124  1.00 88.43           H  
ATOM   3919 HG13 VAL A 241      12.194 -10.997  -9.662  1.00 88.43           H  
ATOM   3920  CG2 VAL A 241       9.660 -10.586  -8.710  1.00 88.43           C  
ATOM   3921 HG21 VAL A 241       9.669 -11.081  -9.681  1.00 88.43           H  
ATOM   3922 HG22 VAL A 241       8.764 -10.888  -8.168  1.00 88.43           H  
ATOM   3923 HG23 VAL A 241       9.635  -9.507  -8.866  1.00 88.43           H  
ATOM   3924  N   LEU A 242      12.547 -13.675  -8.932  1.00 87.38           N  
ATOM   3925  H   LEU A 242      13.209 -13.427  -8.211  1.00 87.38           H  
ATOM   3926  CA  LEU A 242      13.020 -14.509 -10.035  1.00 87.38           C  
ATOM   3927  HA  LEU A 242      12.651 -14.103 -10.977  1.00 87.38           H  
ATOM   3928  C   LEU A 242      12.492 -15.948  -9.952  1.00 87.38           C  
ATOM   3929  CB  LEU A 242      14.557 -14.504 -10.034  1.00 87.38           C  
ATOM   3930  HB2 LEU A 242      14.900 -14.903  -9.080  1.00 87.38           H  
ATOM   3931  HB3 LEU A 242      14.901 -15.184 -10.814  1.00 87.38           H  
ATOM   3932  O   LEU A 242      12.407 -16.613 -10.980  1.00 87.38           O  
ATOM   3933  CG  LEU A 242      15.203 -13.126 -10.262  1.00 87.38           C  
ATOM   3934  HG  LEU A 242      14.887 -12.429  -9.486  1.00 87.38           H  
ATOM   3935  CD1 LEU A 242      16.724 -13.264 -10.187  1.00 87.38           C  
ATOM   3936 HD11 LEU A 242      17.192 -12.291 -10.331  1.00 87.38           H  
ATOM   3937 HD12 LEU A 242      17.073 -13.951 -10.958  1.00 87.38           H  
ATOM   3938 HD13 LEU A 242      16.998 -13.653  -9.206  1.00 87.38           H  
ATOM   3939  CD2 LEU A 242      14.841 -12.537 -11.625  1.00 87.38           C  
ATOM   3940 HD21 LEU A 242      15.433 -11.641 -11.815  1.00 87.38           H  
ATOM   3941 HD22 LEU A 242      13.785 -12.267 -11.635  1.00 87.38           H  
ATOM   3942 HD23 LEU A 242      15.035 -13.274 -12.404  1.00 87.38           H  
ATOM   3943  N   ASP A 243      12.124 -16.390  -8.748  1.00 88.59           N  
ATOM   3944  H   ASP A 243      12.232 -15.774  -7.955  1.00 88.59           H  
ATOM   3945  CA  ASP A 243      11.565 -17.713  -8.463  1.00 88.59           C  
ATOM   3946  HA  ASP A 243      11.755 -18.374  -9.309  1.00 88.59           H  
ATOM   3947  C   ASP A 243      10.035 -17.658  -8.253  1.00 88.59           C  
ATOM   3948  CB  ASP A 243      12.289 -18.301  -7.238  1.00 88.59           C  
ATOM   3949  HB2 ASP A 243      12.020 -17.718  -6.358  1.00 88.59           H  
ATOM   3950  HB3 ASP A 243      11.946 -19.324  -7.080  1.00 88.59           H  
ATOM   3951  O   ASP A 243       9.385 -18.687  -8.068  1.00 88.59           O  
ATOM   3952  CG  ASP A 243      13.818 -18.313  -7.392  1.00 88.59           C  
ATOM   3953  OD1 ASP A 243      14.315 -18.902  -8.381  1.00 88.59           O  
ATOM   3954  OD2 ASP A 243      14.497 -17.704  -6.531  1.00 88.59           O  
ATOM   3955  N   ALA A 244       9.444 -16.457  -8.280  1.00 90.29           N  
ATOM   3956  H   ALA A 244      10.017 -15.654  -8.498  1.00 90.29           H  
ATOM   3957  CA  ALA A 244       8.013 -16.252  -8.100  1.00 90.29           C  
ATOM   3958  HA  ALA A 244       7.691 -16.854  -7.251  1.00 90.29           H  
ATOM   3959  C   ALA A 244       7.215 -16.715  -9.328  1.00 90.29           C  
ATOM   3960  CB  ALA A 244       7.743 -14.780  -7.760  1.00 90.29           C  
ATOM   3961  HB1 ALA A 244       8.326 -14.496  -6.883  1.00 90.29           H  
ATOM   3962  HB2 ALA A 244       6.684 -14.639  -7.542  1.00 90.29           H  
ATOM   3963  HB3 ALA A 244       8.018 -14.147  -8.603  1.00 90.29           H  
ATOM   3964  O   ALA A 244       7.675 -16.659 -10.473  1.00 90.29           O  
ATOM   3965  N   LYS A 245       5.968 -17.125  -9.100  1.00 91.58           N  
ATOM   3966  H   LYS A 245       5.622 -17.082  -8.151  1.00 91.58           H  
ATOM   3967  CA  LYS A 245       5.047 -17.489 -10.180  1.00 91.58           C  
ATOM   3968  HA  LYS A 245       5.612 -17.939 -10.996  1.00 91.58           H  
ATOM   3969  C   LYS A 245       4.359 -16.240 -10.703  1.00 91.58           C  
ATOM   3970  CB  LYS A 245       4.011 -18.500  -9.693  1.00 91.58           C  
ATOM   3971  HB2 LYS A 245       3.456 -18.055  -8.866  1.00 91.58           H  
ATOM   3972  HB3 LYS A 245       3.309 -18.705 -10.502  1.00 91.58           H  
ATOM   3973  O   LYS A 245       3.729 -15.515  -9.937  1.00 91.58           O  
ATOM   3974  CG  LYS A 245       4.642 -19.818  -9.231  1.00 91.58           C  
ATOM   3975  HG2 LYS A 245       5.135 -20.315 -10.066  1.00 91.58           H  
ATOM   3976  HG3 LYS A 245       5.366 -19.626  -8.439  1.00 91.58           H  
ATOM   3977  CD  LYS A 245       3.521 -20.697  -8.680  1.00 91.58           C  
ATOM   3978  HD2 LYS A 245       2.942 -20.102  -7.973  1.00 91.58           H  
ATOM   3979  HD3 LYS A 245       2.862 -21.008  -9.490  1.00 91.58           H  
ATOM   3980  CE  LYS A 245       4.071 -21.917  -7.948  1.00 91.58           C  
ATOM   3981  HE2 LYS A 245       4.444 -22.643  -8.670  1.00 91.58           H  
ATOM   3982  HE3 LYS A 245       4.898 -21.592  -7.318  1.00 91.58           H  
ATOM   3983  NZ  LYS A 245       2.990 -22.480  -7.105  1.00 91.58           N  
ATOM   3984  HZ1 LYS A 245       2.225 -22.815  -7.672  1.00 91.58           H  
ATOM   3985  HZ2 LYS A 245       2.606 -21.743  -6.531  1.00 91.58           H  
ATOM   3986  HZ3 LYS A 245       3.330 -23.213  -6.499  1.00 91.58           H  
ATOM   3987  N   LEU A 246       4.436 -16.010 -12.008  1.00 89.91           N  
ATOM   3988  H   LEU A 246       4.967 -16.653 -12.578  1.00 89.91           H  
ATOM   3989  CA  LEU A 246       3.584 -15.032 -12.672  1.00 89.91           C  
ATOM   3990  HA  LEU A 246       3.567 -14.116 -12.081  1.00 89.91           H  
ATOM   3991  C   LEU A 246       2.164 -15.592 -12.760  1.00 89.91           C  
ATOM   3992  CB  LEU A 246       4.159 -14.732 -14.062  1.00 89.91           C  
ATOM   3993  HB2 LEU A 246       5.186 -14.382 -13.954  1.00 89.91           H  
ATOM   3994  HB3 LEU A 246       4.177 -15.659 -14.636  1.00 89.91           H  
ATOM   3995  O   LEU A 246       1.971 -16.661 -13.332  1.00 89.91           O  
ATOM   3996  CG  LEU A 246       3.348 -13.687 -14.848  1.00 89.91           C  
ATOM   3997  HG  LEU A 246       2.302 -13.986 -14.914  1.00 89.91           H  
ATOM   3998  CD1 LEU A 246       3.424 -12.310 -14.190  1.00 89.91           C  
ATOM   3999 HD11 LEU A 246       3.000 -11.565 -14.864  1.00 89.91           H  
ATOM   4000 HD12 LEU A 246       4.457 -12.060 -13.949  1.00 89.91           H  
ATOM   4001 HD13 LEU A 246       2.834 -12.314 -13.273  1.00 89.91           H  
ATOM   4002  CD2 LEU A 246       3.900 -13.602 -16.268  1.00 89.91           C  
ATOM   4003 HD21 LEU A 246       3.431 -12.780 -16.809  1.00 89.91           H  
ATOM   4004 HD22 LEU A 246       3.674 -14.534 -16.787  1.00 89.91           H  
ATOM   4005 HD23 LEU A 246       4.983 -13.477 -16.244  1.00 89.91           H  
ATOM   4006  N   ILE A 247       1.192 -14.860 -12.226  1.00 90.02           N  
ATOM   4007  H   ILE A 247       1.428 -13.980 -11.789  1.00 90.02           H  
ATOM   4008  CA  ILE A 247      -0.224 -15.206 -12.320  1.00 90.02           C  
ATOM   4009  HA  ILE A 247      -0.321 -16.248 -12.623  1.00 90.02           H  
ATOM   4010  C   ILE A 247      -0.866 -14.348 -13.405  1.00 90.02           C  
ATOM   4011  CB  ILE A 247      -0.933 -15.062 -10.959  1.00 90.02           C  
ATOM   4012  HB  ILE A 247      -0.797 -14.043 -10.598  1.00 90.02           H  
ATOM   4013  O   ILE A 247      -0.885 -13.114 -13.335  1.00 90.02           O  
ATOM   4014  CG1 ILE A 247      -0.331 -16.044  -9.929  1.00 90.02           C  
ATOM   4015 HG12 ILE A 247      -0.522 -17.064 -10.263  1.00 90.02           H  
ATOM   4016 HG13 ILE A 247       0.749 -15.908  -9.875  1.00 90.02           H  
ATOM   4017  CG2 ILE A 247      -2.437 -15.332 -11.153  1.00 90.02           C  
ATOM   4018 HG21 ILE A 247      -2.888 -14.584 -11.806  1.00 90.02           H  
ATOM   4019 HG22 ILE A 247      -2.571 -16.322 -11.590  1.00 90.02           H  
ATOM   4020 HG23 ILE A 247      -2.974 -15.283 -10.206  1.00 90.02           H  
ATOM   4021  CD1 ILE A 247      -0.880 -15.886  -8.507  1.00 90.02           C  
ATOM   4022 HD11 ILE A 247      -0.591 -14.919  -8.098  1.00 90.02           H  
ATOM   4023 HD12 ILE A 247      -0.476 -16.690  -7.892  1.00 90.02           H  
ATOM   4024 HD13 ILE A 247      -1.965 -15.988  -8.482  1.00 90.02           H  
ATOM   4025  N   HIS A 248      -1.455 -15.008 -14.394  1.00 85.83           N  
ATOM   4026  H   HIS A 248      -1.436 -16.017 -14.376  1.00 85.83           H  
ATOM   4027  CA  HIS A 248      -2.270 -14.352 -15.401  1.00 85.83           C  
ATOM   4028  HA  HIS A 248      -1.899 -13.340 -15.563  1.00 85.83           H  
ATOM   4029  C   HIS A 248      -3.707 -14.241 -14.904  1.00 85.83           C  
ATOM   4030  CB  HIS A 248      -2.151 -15.098 -16.727  1.00 85.83           C  
ATOM   4031  HB2 HIS A 248      -2.904 -14.720 -17.419  1.00 85.83           H  
ATOM   4032  HB3 HIS A 248      -2.336 -16.160 -16.568  1.00 85.83           H  
ATOM   4033  O   HIS A 248      -4.524 -15.145 -15.081  1.00 85.83           O  
ATOM   4034  CG  HIS A 248      -0.797 -14.911 -17.353  1.00 85.83           C  
ATOM   4035  CD2 HIS A 248       0.215 -15.830 -17.404  1.00 85.83           C  
ATOM   4036  HD2 HIS A 248       0.187 -16.828 -16.993  1.00 85.83           H  
ATOM   4037  ND1 HIS A 248      -0.335 -13.756 -17.943  1.00 85.83           N  
ATOM   4038  HD1 HIS A 248      -0.828 -12.875 -17.985  1.00 85.83           H  
ATOM   4039  CE1 HIS A 248       0.921 -13.980 -18.359  1.00 85.83           C  
ATOM   4040  HE1 HIS A 248       1.557 -13.254 -18.843  1.00 85.83           H  
ATOM   4041  NE2 HIS A 248       1.292 -15.235 -18.074  1.00 85.83           N  
ATOM   4042  N   GLN A 249      -4.021 -13.105 -14.289  1.00 79.93           N  
ATOM   4043  H   GLN A 249      -3.290 -12.434 -14.101  1.00 79.93           H  
ATOM   4044  CA  GLN A 249      -5.379 -12.798 -13.867  1.00 79.93           C  
ATOM   4045  HA  GLN A 249      -5.848 -13.729 -13.548  1.00 79.93           H  
ATOM   4046  C   GLN A 249      -6.195 -12.233 -15.039  1.00 79.93           C  
ATOM   4047  CB  GLN A 249      -5.332 -11.879 -12.642  1.00 79.93           C  
ATOM   4048  HB2 GLN A 249      -5.048 -10.871 -12.945  1.00 79.93           H  
ATOM   4049  HB3 GLN A 249      -4.583 -12.259 -11.948  1.00 79.93           H  
ATOM   4050  O   GLN A 249      -5.734 -11.378 -15.800  1.00 79.93           O  
ATOM   4051  CG  GLN A 249      -6.681 -11.849 -11.915  1.00 79.93           C  
ATOM   4052  HG2 GLN A 249      -7.414 -11.363 -12.559  1.00 79.93           H  
ATOM   4053  HG3 GLN A 249      -7.014 -12.869 -11.718  1.00 79.93           H  
ATOM   4054  CD  GLN A 249      -6.619 -11.095 -10.590  1.00 79.93           C  
ATOM   4055  NE2 GLN A 249      -7.531 -11.353  -9.679  1.00 79.93           N  
ATOM   4056 HE21 GLN A 249      -8.131 -12.161  -9.761  1.00 79.93           H  
ATOM   4057 HE22 GLN A 249      -7.387 -10.906  -8.784  1.00 79.93           H  
ATOM   4058  OE1 GLN A 249      -5.771 -10.249 -10.361  1.00 79.93           O  
ATOM   4059  N   SER A 250      -7.425 -12.718 -15.197  1.00 79.23           N  
ATOM   4060  H   SER A 250      -7.699 -13.490 -14.606  1.00 79.23           H  
ATOM   4061  CA  SER A 250      -8.395 -12.128 -16.126  1.00 79.23           C  
ATOM   4062  HA  SER A 250      -7.976 -12.173 -17.131  1.00 79.23           H  
ATOM   4063  C   SER A 250      -8.665 -10.658 -15.782  1.00 79.23           C  
ATOM   4064  CB  SER A 250      -9.703 -12.928 -16.106  1.00 79.23           C  
ATOM   4065  HB2 SER A 250      -9.488 -13.975 -16.316  1.00 79.23           H  
ATOM   4066  HB3 SER A 250     -10.380 -12.547 -16.871  1.00 79.23           H  
ATOM   4067  O   SER A 250      -8.564 -10.262 -14.624  1.00 79.23           O  
ATOM   4068  OG  SER A 250     -10.325 -12.822 -14.839  1.00 79.23           O  
ATOM   4069  HG  SER A 250      -9.639 -12.961 -14.182  1.00 79.23           H  
ATOM   4070  N   ILE A 251      -9.105  -9.865 -16.763  1.00 70.82           N  
ATOM   4071  H   ILE A 251      -9.141 -10.235 -17.702  1.00 70.82           H  
ATOM   4072  CA  ILE A 251      -9.476  -8.451 -16.555  1.00 70.82           C  
ATOM   4073  HA  ILE A 251      -8.594  -7.903 -16.223  1.00 70.82           H  
ATOM   4074  C   ILE A 251     -10.536  -8.303 -15.445  1.00 70.82           C  
ATOM   4075  CB  ILE A 251      -9.973  -7.836 -17.889  1.00 70.82           C  
ATOM   4076  HB  ILE A 251     -10.816  -8.430 -18.242  1.00 70.82           H  
ATOM   4077  O   ILE A 251     -10.530  -7.327 -14.706  1.00 70.82           O  
ATOM   4078  CG1 ILE A 251      -8.858  -7.883 -18.963  1.00 70.82           C  
ATOM   4079 HG12 ILE A 251      -8.463  -8.896 -19.039  1.00 70.82           H  
ATOM   4080 HG13 ILE A 251      -8.039  -7.230 -18.662  1.00 70.82           H  
ATOM   4081  CG2 ILE A 251     -10.463  -6.388 -17.696  1.00 70.82           C  
ATOM   4082 HG21 ILE A 251      -9.660  -5.771 -17.292  1.00 70.82           H  
ATOM   4083 HG22 ILE A 251     -10.805  -5.962 -18.640  1.00 70.82           H  
ATOM   4084 HG23 ILE A 251     -11.310  -6.352 -17.011  1.00 70.82           H  
ATOM   4085  CD1 ILE A 251      -9.322  -7.486 -20.371  1.00 70.82           C  
ATOM   4086 HD11 ILE A 251      -9.554  -6.422 -20.416  1.00 70.82           H  
ATOM   4087 HD12 ILE A 251      -8.521  -7.690 -21.082  1.00 70.82           H  
ATOM   4088 HD13 ILE A 251     -10.200  -8.067 -20.652  1.00 70.82           H  
ATOM   4089  N   THR A 252     -11.429  -9.287 -15.310  1.00 77.47           N  
ATOM   4090  H   THR A 252     -11.381 -10.070 -15.947  1.00 77.47           H  
ATOM   4091  CA  THR A 252     -12.494  -9.325 -14.296  1.00 77.47           C  
ATOM   4092  HA  THR A 252     -12.866  -8.314 -14.128  1.00 77.47           H  
ATOM   4093  C   THR A 252     -12.050  -9.856 -12.933  1.00 77.47           C  
ATOM   4094  CB  THR A 252     -13.656 -10.199 -14.797  1.00 77.47           C  
ATOM   4095  HB  THR A 252     -14.379 -10.353 -13.996  1.00 77.47           H  
ATOM   4096  O   THR A 252     -12.860  -9.897 -12.016  1.00 77.47           O  
ATOM   4097  CG2 THR A 252     -14.376  -9.555 -15.980  1.00 77.47           C  
ATOM   4098 HG21 THR A 252     -15.208 -10.191 -16.282  1.00 77.47           H  
ATOM   4099 HG22 THR A 252     -13.696  -9.431 -16.823  1.00 77.47           H  
ATOM   4100 HG23 THR A 252     -14.768  -8.582 -15.683  1.00 77.47           H  
ATOM   4101  OG1 THR A 252     -13.181 -11.452 -15.259  1.00 77.47           O  
ATOM   4102  HG1 THR A 252     -12.561 -11.826 -14.630  1.00 77.47           H  
ATOM   4103  N   GLY A 253     -10.828 -10.374 -12.799  1.00 72.56           N  
ATOM   4104  H   GLY A 253     -10.155 -10.234 -13.539  1.00 72.56           H  
ATOM   4105  CA  GLY A 253     -10.366 -11.037 -11.575  1.00 72.56           C  
ATOM   4106  HA2 GLY A 253      -9.278 -11.097 -11.604  1.00 72.56           H  
ATOM   4107  HA3 GLY A 253     -10.635 -10.420 -10.718  1.00 72.56           H  
ATOM   4108  C   GLY A 253     -10.919 -12.448 -11.321  1.00 72.56           C  
ATOM   4109  O   GLY A 253     -10.383 -13.150 -10.474  1.00 72.56           O  
ATOM   4110  N   LEU A 254     -11.940 -12.887 -12.069  1.00 79.61           N  
ATOM   4111  H   LEU A 254     -12.386 -12.190 -12.647  1.00 79.61           H  
ATOM   4112  CA  LEU A 254     -12.672 -14.149 -11.855  1.00 79.61           C  
ATOM   4113  HA  LEU A 254     -12.997 -14.191 -10.815  1.00 79.61           H  
ATOM   4114  C   LEU A 254     -11.862 -15.432 -12.088  1.00 79.61           C  
ATOM   4115  CB  LEU A 254     -13.903 -14.174 -12.782  1.00 79.61           C  
ATOM   4116  HB2 LEU A 254     -13.565 -14.039 -13.809  1.00 79.61           H  
ATOM   4117  HB3 LEU A 254     -14.365 -15.158 -12.717  1.00 79.61           H  
ATOM   4118  O   LEU A 254     -12.177 -16.465 -11.504  1.00 79.61           O  
ATOM   4119  CG  LEU A 254     -14.977 -13.121 -12.464  1.00 79.61           C  
ATOM   4120  HG  LEU A 254     -14.530 -12.127 -12.483  1.00 79.61           H  
ATOM   4121  CD1 LEU A 254     -16.068 -13.175 -13.533  1.00 79.61           C  
ATOM   4122 HD11 LEU A 254     -16.822 -12.415 -13.326  1.00 79.61           H  
ATOM   4123 HD12 LEU A 254     -15.634 -12.978 -14.513  1.00 79.61           H  
ATOM   4124 HD13 LEU A 254     -16.540 -14.158 -13.536  1.00 79.61           H  
ATOM   4125  CD2 LEU A 254     -15.621 -13.349 -11.097  1.00 79.61           C  
ATOM   4126 HD21 LEU A 254     -14.887 -13.196 -10.306  1.00 79.61           H  
ATOM   4127 HD22 LEU A 254     -16.020 -14.361 -11.030  1.00 79.61           H  
ATOM   4128 HD23 LEU A 254     -16.429 -12.632 -10.946  1.00 79.61           H  
ATOM   4129  N   TYR A 255     -10.850 -15.383 -12.952  1.00 77.35           N  
ATOM   4130  H   TYR A 255     -10.645 -14.498 -13.394  1.00 77.35           H  
ATOM   4131  CA  TYR A 255      -9.984 -16.524 -13.239  1.00 77.35           C  
ATOM   4132  HA  TYR A 255     -10.122 -17.276 -12.463  1.00 77.35           H  
ATOM   4133  C   TYR A 255      -8.518 -16.107 -13.215  1.00 77.35           C  
ATOM   4134  CB  TYR A 255     -10.351 -17.165 -14.586  1.00 77.35           C  
ATOM   4135  HB2 TYR A 255     -10.083 -16.476 -15.386  1.00 77.35           H  
ATOM   4136  HB3 TYR A 255      -9.753 -18.066 -14.718  1.00 77.35           H  
ATOM   4137  O   TYR A 255      -8.167 -15.009 -13.658  1.00 77.35           O  
ATOM   4138  CG  TYR A 255     -11.818 -17.529 -14.725  1.00 77.35           C  
ATOM   4139  CD1 TYR A 255     -12.313 -18.719 -14.158  1.00 77.35           C  
ATOM   4140  HD1 TYR A 255     -11.646 -19.378 -13.620  1.00 77.35           H  
ATOM   4141  CD2 TYR A 255     -12.695 -16.645 -15.383  1.00 77.35           C  
ATOM   4142  HD2 TYR A 255     -12.322 -15.719 -15.796  1.00 77.35           H  
ATOM   4143  CE1 TYR A 255     -13.684 -19.028 -14.249  1.00 77.35           C  
ATOM   4144  HE1 TYR A 255     -14.064 -19.931 -13.793  1.00 77.35           H  
ATOM   4145  CE2 TYR A 255     -14.065 -16.950 -15.476  1.00 77.35           C  
ATOM   4146  HE2 TYR A 255     -14.751 -16.273 -15.965  1.00 77.35           H  
ATOM   4147  OH  TYR A 255     -15.887 -18.423 -14.994  1.00 77.35           O  
ATOM   4148  HH  TYR A 255     -16.108 -19.228 -14.521  1.00 77.35           H  
ATOM   4149  CZ  TYR A 255     -14.562 -18.140 -14.907  1.00 77.35           C  
ATOM   4150  N   GLU A 256      -7.685 -17.026 -12.745  1.00 81.61           N  
ATOM   4151  H   GLU A 256      -8.067 -17.905 -12.428  1.00 81.61           H  
ATOM   4152  CA  GLU A 256      -6.229 -16.945 -12.706  1.00 81.61           C  
ATOM   4153  HA  GLU A 256      -5.883 -16.055 -13.232  1.00 81.61           H  
ATOM   4154  C   GLU A 256      -5.656 -18.179 -13.423  1.00 81.61           C  
ATOM   4155  CB  GLU A 256      -5.762 -16.860 -11.242  1.00 81.61           C  
ATOM   4156  HB2 GLU A 256      -6.222 -17.670 -10.676  1.00 81.61           H  
ATOM   4157  HB3 GLU A 256      -4.682 -17.003 -11.216  1.00 81.61           H  
ATOM   4158  O   GLU A 256      -6.238 -19.266 -13.343  1.00 81.61           O  
ATOM   4159  CG  GLU A 256      -6.108 -15.513 -10.574  1.00 81.61           C  
ATOM   4160  HG2 GLU A 256      -5.636 -14.717 -11.151  1.00 81.61           H  
ATOM   4161  HG3 GLU A 256      -7.187 -15.361 -10.609  1.00 81.61           H  
ATOM   4162  CD  GLU A 256      -5.638 -15.412  -9.110  1.00 81.61           C  
ATOM   4163  OE1 GLU A 256      -5.889 -14.377  -8.457  1.00 81.61           O  
ATOM   4164  OE2 GLU A 256      -4.980 -16.345  -8.595  1.00 81.61           O  
ATOM   4165  N   LYS A 257      -4.555 -18.009 -14.156  1.00 72.96           N  
ATOM   4166  H   LYS A 257      -4.127 -17.094 -14.182  1.00 72.96           H  
ATOM   4167  CA  LYS A 257      -3.763 -19.094 -14.751  1.00 72.96           C  
ATOM   4168  HA  LYS A 257      -4.070 -20.053 -14.334  1.00 72.96           H  
ATOM   4169  C   LYS A 257      -2.301 -18.954 -14.373  1.00 72.96           C  
ATOM   4170  CB  LYS A 257      -3.893 -19.128 -16.278  1.00 72.96           C  
ATOM   4171  HB2 LYS A 257      -3.713 -18.129 -16.674  1.00 72.96           H  
ATOM   4172  HB3 LYS A 257      -3.118 -19.792 -16.663  1.00 72.96           H  
ATOM   4173  O   LYS A 257      -1.834 -17.792 -14.329  1.00 72.96           O  
ATOM   4174  CG  LYS A 257      -5.254 -19.643 -16.748  1.00 72.96           C  
ATOM   4175  HG2 LYS A 257      -5.448 -20.616 -16.299  1.00 72.96           H  
ATOM   4176  HG3 LYS A 257      -6.035 -18.944 -16.446  1.00 72.96           H  
ATOM   4177  CD  LYS A 257      -5.236 -19.776 -18.274  1.00 72.96           C  
ATOM   4178  HD2 LYS A 257      -4.442 -20.466 -18.558  1.00 72.96           H  
ATOM   4179  HD3 LYS A 257      -5.037 -18.799 -18.713  1.00 72.96           H  
ATOM   4180  CE  LYS A 257      -6.584 -20.306 -18.763  1.00 72.96           C  
ATOM   4181  HE2 LYS A 257      -7.361 -19.605 -18.460  1.00 72.96           H  
ATOM   4182  HE3 LYS A 257      -6.779 -21.256 -18.264  1.00 72.96           H  
ATOM   4183  NZ  LYS A 257      -6.581 -20.485 -20.235  1.00 72.96           N  
ATOM   4184  HZ1 LYS A 257      -6.397 -19.602 -20.689  1.00 72.96           H  
ATOM   4185  HZ2 LYS A 257      -7.474 -20.840 -20.545  1.00 72.96           H  
ATOM   4186  HZ3 LYS A 257      -5.859 -21.141 -20.496  1.00 72.96           H  
ATOM   4187  OXT LYS A 257      -1.699 -20.031 -14.214  1.00 72.96           O  
TER    4188      LYS A 257                                                       
END   
