# Supplementary material for: Computational design of novel Cas9 PAM-interacting domains using evolution-based modelling and structural quality assessment
Source: PLoS Comput Biol. 2023 Nov 17;19(11):e1011621. doi: 10.1371/journal.pcbi.1011621 (PMC10729993; doi:10.1371/journal.pcbi.1011621)
Supplement: S1 File — This file contains the experimentally tested sequences in a zip format. It includes Fasta files, AlphaFold Prediction with PDB file, pLDDT, and more. (ZIP) [file pcbi.1011621.s001.zip › pdb/dgfx_25_relaxed_rank_1_model_3.pdb]

ATOM      1  N   THR A   1       0.182  12.146 -22.899  1.00 44.08           N  
ATOM      2  H   THR A   1      -0.223  13.029 -22.626  1.00 44.08           H  
ATOM      3  H2  THR A   1       0.026  11.466 -22.169  1.00 44.08           H  
ATOM      4  H3  THR A   1      -0.270  11.857 -23.755  1.00 44.08           H  
ATOM      5  CA  THR A   1       1.625  12.374 -23.133  1.00 44.08           C  
ATOM      6  HA  THR A   1       2.106  11.466 -23.496  1.00 44.08           H  
ATOM      7  C   THR A   1       2.270  12.769 -21.813  1.00 44.08           C  
ATOM      8  CB  THR A   1       1.806  13.480 -24.181  1.00 44.08           C  
ATOM      9  HB  THR A   1       2.802  13.916 -24.109  1.00 44.08           H  
ATOM     10  O   THR A   1       2.054  13.873 -21.344  1.00 44.08           O  
ATOM     11  CG2 THR A   1       1.577  12.937 -25.590  1.00 44.08           C  
ATOM     12 HG21 THR A   1       0.557  12.573 -25.712  1.00 44.08           H  
ATOM     13 HG22 THR A   1       2.281  12.132 -25.799  1.00 44.08           H  
ATOM     14 HG23 THR A   1       1.749  13.734 -26.314  1.00 44.08           H  
ATOM     15  OG1 THR A   1       0.817  14.458 -23.979  1.00 44.08           O  
ATOM     16  HG1 THR A   1       1.135  15.292 -24.332  1.00 44.08           H  
ATOM     17  N   GLY A   2       2.955  11.844 -21.133  1.00 61.50           N  
ATOM     18  H   GLY A   2       3.160  10.952 -21.559  1.00 61.50           H  
ATOM     19  CA  GLY A   2       3.715  12.172 -19.915  1.00 61.50           C  
ATOM     20  HA2 GLY A   2       3.176  12.907 -19.318  1.00 61.50           H  
ATOM     21  HA3 GLY A   2       3.856  11.277 -19.310  1.00 61.50           H  
ATOM     22  C   GLY A   2       5.093  12.730 -20.275  1.00 61.50           C  
ATOM     23  O   GLY A   2       5.660  12.314 -21.285  1.00 61.50           O  
ATOM     24  N   GLY A   3       5.626  13.660 -19.478  1.00 78.33           N  
ATOM     25  H   GLY A   3       5.095  14.008 -18.693  1.00 78.33           H  
ATOM     26  CA  GLY A   3       6.973  14.203 -19.682  1.00 78.33           C  
ATOM     27  HA2 GLY A   3       7.190  14.951 -18.920  1.00 78.33           H  
ATOM     28  HA3 GLY A   3       7.013  14.693 -20.655  1.00 78.33           H  
ATOM     29  C   GLY A   3       8.054  13.115 -19.624  1.00 78.33           C  
ATOM     30  O   GLY A   3       7.953  12.166 -18.843  1.00 78.33           O  
ATOM     31  N   PHE A   4       9.104  13.253 -20.441  1.00 83.70           N  
ATOM     32  H   PHE A   4       9.109  14.037 -21.077  1.00 83.70           H  
ATOM     33  CA  PHE A   4      10.223  12.296 -20.525  1.00 83.70           C  
ATOM     34  HA  PHE A   4       9.827  11.310 -20.768  1.00 83.70           H  
ATOM     35  C   PHE A   4      11.015  12.163 -19.217  1.00 83.70           C  
ATOM     36  CB  PHE A   4      11.179  12.739 -21.642  1.00 83.70           C  
ATOM     37  HB2 PHE A   4      11.536  13.746 -21.429  1.00 83.70           H  
ATOM     38  HB3 PHE A   4      12.049  12.083 -21.636  1.00 83.70           H  
ATOM     39  O   PHE A   4      11.670  11.147 -18.979  1.00 83.70           O  
ATOM     40  CG  PHE A   4      10.574  12.699 -23.029  1.00 83.70           C  
ATOM     41  CD1 PHE A   4      10.415  11.463 -23.680  1.00 83.70           C  
ATOM     42  HD1 PHE A   4      10.750  10.556 -23.200  1.00 83.70           H  
ATOM     43  CD2 PHE A   4      10.180  13.885 -23.675  1.00 83.70           C  
ATOM     44  HD2 PHE A   4      10.315  14.842 -23.192  1.00 83.70           H  
ATOM     45  CE1 PHE A   4       9.843  11.408 -24.964  1.00 83.70           C  
ATOM     46  HE1 PHE A   4       9.733  10.462 -25.472  1.00 83.70           H  
ATOM     47  CE2 PHE A   4       9.613  13.831 -24.961  1.00 83.70           C  
ATOM     48  HE2 PHE A   4       9.312  14.741 -25.458  1.00 83.70           H  
ATOM     49  CZ  PHE A   4       9.439  12.592 -25.602  1.00 83.70           C  
ATOM     50  HZ  PHE A   4       9.009  12.553 -26.592  1.00 83.70           H  
ATOM     51  N   SER A   5      10.947  13.180 -18.366  1.00 85.09           N  
ATOM     52  H   SER A   5      10.386  13.980 -18.621  1.00 85.09           H  
ATOM     53  CA  SER A   5      11.611  13.277 -17.073  1.00 85.09           C  
ATOM     54  HA  SER A   5      11.795  12.278 -16.676  1.00 85.09           H  
ATOM     55  C   SER A   5      10.716  14.009 -16.077  1.00 85.09           C  
ATOM     56  CB  SER A   5      12.954  14.005 -17.232  1.00 85.09           C  
ATOM     57  HB2 SER A   5      13.419  14.136 -16.255  1.00 85.09           H  
ATOM     58  HB3 SER A   5      13.612  13.403 -17.859  1.00 85.09           H  
ATOM     59  O   SER A   5       9.742  14.665 -16.452  1.00 85.09           O  
ATOM     60  OG  SER A   5      12.762  15.268 -17.841  1.00 85.09           O  
ATOM     61  HG  SER A   5      13.534  15.825 -17.715  1.00 85.09           H  
ATOM     62  N   LYS A   6      11.054  13.918 -14.789  1.00 82.09           N  
ATOM     63  H   LYS A   6      11.846  13.341 -14.546  1.00 82.09           H  
ATOM     64  CA  LYS A   6      10.482  14.811 -13.780  1.00 82.09           C  
ATOM     65  HA  LYS A   6       9.396  14.809 -13.877  1.00 82.09           H  
ATOM     66  C   LYS A   6      10.983  16.229 -14.035  1.00 82.09           C  
ATOM     67  CB  LYS A   6      10.864  14.357 -12.373  1.00 82.09           C  
ATOM     68  HB2 LYS A   6      11.951  14.334 -12.289  1.00 82.09           H  
ATOM     69  HB3 LYS A   6      10.480  15.087 -11.660  1.00 82.09           H  
ATOM     70  O   LYS A   6      12.184  16.479 -13.967  1.00 82.09           O  
ATOM     71  CG  LYS A   6      10.302  12.975 -12.027  1.00 82.09           C  
ATOM     72  HG2 LYS A   6      10.775  12.222 -12.658  1.00 82.09           H  
ATOM     73  HG3 LYS A   6       9.223  12.953 -12.175  1.00 82.09           H  
ATOM     74  CD  LYS A   6      10.632  12.701 -10.562  1.00 82.09           C  
ATOM     75  HD2 LYS A   6      10.008  13.324  -9.920  1.00 82.09           H  
ATOM     76  HD3 LYS A   6      11.674  12.971 -10.395  1.00 82.09           H  
ATOM     77  CE  LYS A   6      10.437  11.229 -10.217  1.00 82.09           C  
ATOM     78  HE2 LYS A   6       9.376  11.014 -10.093  1.00 82.09           H  
ATOM     79  HE3 LYS A   6      10.826  10.636 -11.044  1.00 82.09           H  
ATOM     80  NZ  LYS A   6      11.213  10.930  -8.994  1.00 82.09           N  
ATOM     81  HZ1 LYS A   6      10.896  11.496  -8.220  1.00 82.09           H  
ATOM     82  HZ2 LYS A   6      11.185   9.945  -8.772  1.00 82.09           H  
ATOM     83  HZ3 LYS A   6      12.172  11.190  -9.173  1.00 82.09           H  
ATOM     84  N   GLU A   7      10.059  17.151 -14.281  1.00 81.19           N  
ATOM     85  H   GLU A   7       9.108  16.841 -14.415  1.00 81.19           H  
ATOM     86  CA  GLU A   7      10.367  18.521 -14.718  1.00 81.19           C  
ATOM     87  HA  GLU A   7      11.091  18.468 -15.532  1.00 81.19           H  
ATOM     88  C   GLU A   7      11.005  19.408 -13.637  1.00 81.19           C  
ATOM     89  CB  GLU A   7       9.100  19.179 -15.278  1.00 81.19           C  
ATOM     90  HB2 GLU A   7       9.334  20.207 -15.555  1.00 81.19           H  
ATOM     91  HB3 GLU A   7       8.328  19.186 -14.509  1.00 81.19           H  
ATOM     92  O   GLU A   7      11.421  20.531 -13.917  1.00 81.19           O  
ATOM     93  CG  GLU A   7       8.589  18.441 -16.526  1.00 81.19           C  
ATOM     94  HG2 GLU A   7       9.408  18.361 -17.240  1.00 81.19           H  
ATOM     95  HG3 GLU A   7       8.286  17.432 -16.245  1.00 81.19           H  
ATOM     96  CD  GLU A   7       7.402  19.143 -17.199  1.00 81.19           C  
ATOM     97  OE1 GLU A   7       7.028  18.670 -18.296  1.00 81.19           O  
ATOM     98  OE2 GLU A   7       6.878  20.114 -16.612  1.00 81.19           O  
ATOM     99  N   SER A   8      11.149  18.908 -12.407  1.00 84.36           N  
ATOM    100  H   SER A   8      10.800  17.979 -12.220  1.00 84.36           H  
ATOM    101  CA  SER A   8      11.919  19.584 -11.366  1.00 84.36           C  
ATOM    102  HA  SER A   8      11.485  20.570 -11.200  1.00 84.36           H  
ATOM    103  C   SER A   8      13.377  19.760 -11.805  1.00 84.36           C  
ATOM    104  CB  SER A   8      11.855  18.805 -10.049  1.00 84.36           C  
ATOM    105  HB2 SER A   8      12.366  19.371  -9.270  1.00 84.36           H  
ATOM    106  HB3 SER A   8      12.354  17.844 -10.169  1.00 84.36           H  
ATOM    107  O   SER A   8      14.125  18.789 -11.950  1.00 84.36           O  
ATOM    108  OG  SER A   8      10.509  18.581  -9.668  1.00 84.36           O  
ATOM    109  HG  SER A   8      10.038  19.417  -9.675  1.00 84.36           H  
ATOM    110  N   ILE A   9      13.781  21.017 -12.000  1.00 83.55           N  
ATOM    111  H   ILE A   9      13.093  21.753 -11.936  1.00 83.55           H  
ATOM    112  CA  ILE A   9      15.160  21.384 -12.321  1.00 83.55           C  
ATOM    113  HA  ILE A   9      15.566  20.642 -13.008  1.00 83.55           H  
ATOM    114  C   ILE A   9      15.974  21.344 -11.032  1.00 83.55           C  
ATOM    115  CB  ILE A   9      15.240  22.764 -13.011  1.00 83.55           C  
ATOM    116  HB  ILE A   9      14.806  23.511 -12.347  1.00 83.55           H  
ATOM    117  O   ILE A   9      15.725  22.107 -10.099  1.00 83.55           O  
ATOM    118  CG1 ILE A   9      14.441  22.756 -14.336  1.00 83.55           C  
ATOM    119 HG12 ILE A   9      14.932  22.098 -15.053  1.00 83.55           H  
ATOM    120 HG13 ILE A   9      13.440  22.364 -14.159  1.00 83.55           H  
ATOM    121  CG2 ILE A   9      16.716  23.137 -13.275  1.00 83.55           C  
ATOM    122 HG21 ILE A   9      16.787  24.108 -13.765  1.00 83.55           H  
ATOM    123 HG22 ILE A   9      17.191  22.374 -13.892  1.00 83.55           H  
ATOM    124 HG23 ILE A   9      17.259  23.215 -12.334  1.00 83.55           H  
ATOM    125  CD1 ILE A   9      14.263  24.145 -14.962  1.00 83.55           C  
ATOM    126 HD11 ILE A   9      13.620  24.061 -15.837  1.00 83.55           H  
ATOM    127 HD12 ILE A   9      15.224  24.555 -15.274  1.00 83.55           H  
ATOM    128 HD13 ILE A   9      13.795  24.817 -14.243  1.00 83.55           H  
ATOM    129  N   LEU A  10      16.969  20.466 -10.996  1.00 87.30           N  
ATOM    130  H   LEU A  10      17.129  19.886 -11.807  1.00 87.30           H  
ATOM    131  CA  LEU A  10      17.927  20.398  -9.907  1.00 87.30           C  
ATOM    132  HA  LEU A  10      17.458  20.817  -9.017  1.00 87.30           H  
ATOM    133  C   LEU A  10      19.164  21.246 -10.223  1.00 87.30           C  
ATOM    134  CB  LEU A  10      18.290  18.937  -9.620  1.00 87.30           C  
ATOM    135  HB2 LEU A  10      19.077  18.921  -8.866  1.00 87.30           H  
ATOM    136  HB3 LEU A  10      18.690  18.504 -10.536  1.00 87.30           H  
ATOM    137  O   LEU A  10      19.588  21.315 -11.384  1.00 87.30           O  
ATOM    138  CG  LEU A  10      17.118  18.066  -9.138  1.00 87.30           C  
ATOM    139  HG  LEU A  10      16.412  17.917  -9.954  1.00 87.30           H  
ATOM    140  CD1 LEU A  10      17.684  16.714  -8.711  1.00 87.30           C  
ATOM    141 HD11 LEU A  10      16.869  16.077  -8.366  1.00 87.30           H  
ATOM    142 HD12 LEU A  10      18.399  16.847  -7.899  1.00 87.30           H  
ATOM    143 HD13 LEU A  10      18.167  16.234  -9.562  1.00 87.30           H  
ATOM    144  CD2 LEU A  10      16.376  18.651  -7.933  1.00 87.30           C  
ATOM    145 HD21 LEU A  10      15.638  17.935  -7.573  1.00 87.30           H  
ATOM    146 HD22 LEU A  10      17.075  18.889  -7.130  1.00 87.30           H  
ATOM    147 HD23 LEU A  10      15.839  19.552  -8.230  1.00 87.30           H  
ATOM    148  N   PRO A  11      19.771  21.875  -9.200  1.00 87.75           N  
ATOM    149  CA  PRO A  11      20.986  22.656  -9.378  1.00 87.75           C  
ATOM    150  HA  PRO A  11      20.814  23.438 -10.118  1.00 87.75           H  
ATOM    151  C   PRO A  11      22.148  21.776  -9.850  1.00 87.75           C  
ATOM    152  CB  PRO A  11      21.261  23.298  -8.014  1.00 87.75           C  
ATOM    153  HB2 PRO A  11      20.733  24.249  -7.947  1.00 87.75           H  
ATOM    154  HB3 PRO A  11      22.325  23.442  -7.827  1.00 87.75           H  
ATOM    155  O   PRO A  11      22.144  20.551  -9.685  1.00 87.75           O  
ATOM    156  CG  PRO A  11      20.644  22.306  -7.029  1.00 87.75           C  
ATOM    157  HG2 PRO A  11      21.334  21.479  -6.859  1.00 87.75           H  
ATOM    158  HG3 PRO A  11      20.373  22.783  -6.088  1.00 87.75           H  
ATOM    159  CD  PRO A  11      19.417  21.806  -7.786  1.00 87.75           C  
ATOM    160  HD2 PRO A  11      18.570  22.465  -7.594  1.00 87.75           H  
ATOM    161  HD3 PRO A  11      19.179  20.789  -7.473  1.00 87.75           H  
ATOM    162  N   LYS A  12      23.175  22.420 -10.417  1.00 86.57           N  
ATOM    163  H   LYS A  12      23.111  23.423 -10.517  1.00 86.57           H  
ATOM    164  CA  LYS A  12      24.412  21.750 -10.829  1.00 86.57           C  
ATOM    165  HA  LYS A  12      24.161  21.035 -11.612  1.00 86.57           H  
ATOM    166  C   LYS A  12      25.002  20.954  -9.662  1.00 86.57           C  
ATOM    167  CB  LYS A  12      25.407  22.760 -11.428  1.00 86.57           C  
ATOM    168  HB2 LYS A  12      26.204  22.196 -11.911  1.00 86.57           H  
ATOM    169  HB3 LYS A  12      24.901  23.343 -12.198  1.00 86.57           H  
ATOM    170  O   LYS A  12      25.156  21.464  -8.554  1.00 86.57           O  
ATOM    171  CG  LYS A  12      26.042  23.718 -10.405  1.00 86.57           C  
ATOM    172  HG2 LYS A  12      25.259  24.276  -9.891  1.00 86.57           H  
ATOM    173  HG3 LYS A  12      26.612  23.146  -9.674  1.00 86.57           H  
ATOM    174  CD  LYS A  12      27.010  24.699 -11.071  1.00 86.57           C  
ATOM    175  HD2 LYS A  12      27.776  24.139 -11.607  1.00 86.57           H  
ATOM    176  HD3 LYS A  12      26.463  25.324 -11.777  1.00 86.57           H  
ATOM    177  CE  LYS A  12      27.659  25.573  -9.989  1.00 86.57           C  
ATOM    178  HE2 LYS A  12      26.873  26.107  -9.455  1.00 86.57           H  
ATOM    179  HE3 LYS A  12      28.164  24.923  -9.274  1.00 86.57           H  
ATOM    180  NZ  LYS A  12      28.626  26.539 -10.571  1.00 86.57           N  
ATOM    181  HZ1 LYS A  12      29.371  26.050 -11.047  1.00 86.57           H  
ATOM    182  HZ2 LYS A  12      29.032  27.115  -9.848  1.00 86.57           H  
ATOM    183  HZ3 LYS A  12      28.165  27.142 -11.237  1.00 86.57           H  
ATOM    184  N   ARG A  13      25.342  19.695  -9.915  1.00 83.60           N  
ATOM    185  H   ARG A  13      25.172  19.341 -10.846  1.00 83.60           H  
ATOM    186  CA  ARG A  13      26.082  18.837  -8.985  1.00 83.60           C  
ATOM    187  HA  ARG A  13      26.787  19.458  -8.433  1.00 83.60           H  
ATOM    188  C   ARG A  13      26.891  17.833  -9.784  1.00 83.60           C  
ATOM    189  CB  ARG A  13      25.139  18.165  -7.962  1.00 83.60           C  
ATOM    190  HB2 ARG A  13      25.736  17.526  -7.311  1.00 83.60           H  
ATOM    191  HB3 ARG A  13      24.691  18.941  -7.341  1.00 83.60           H  
ATOM    192  O   ARG A  13      26.523  17.503 -10.910  1.00 83.60           O  
ATOM    193  CG  ARG A  13      24.011  17.328  -8.585  1.00 83.60           C  
ATOM    194  HG2 ARG A  13      24.436  16.607  -9.283  1.00 83.60           H  
ATOM    195  HG3 ARG A  13      23.340  17.997  -9.124  1.00 83.60           H  
ATOM    196  CD  ARG A  13      23.196  16.587  -7.516  1.00 83.60           C  
ATOM    197  HD2 ARG A  13      22.719  17.331  -6.879  1.00 83.60           H  
ATOM    198  HD3 ARG A  13      23.872  15.987  -6.908  1.00 83.60           H  
ATOM    199  NE  ARG A  13      22.172  15.706  -8.121  1.00 83.60           N  
ATOM    200  HE  ARG A  13      22.266  15.512  -9.108  1.00 83.60           H  
ATOM    201  NH1 ARG A  13      20.863  15.401  -6.256  1.00 83.60           N  
ATOM    202 HH11 ARG A  13      21.487  15.989  -5.723  1.00 83.60           H  
ATOM    203 HH12 ARG A  13      20.015  15.041  -5.840  1.00 83.60           H  
ATOM    204  NH2 ARG A  13      20.255  14.473  -8.194  1.00 83.60           N  
ATOM    205 HH21 ARG A  13      19.361  14.219  -7.800  1.00 83.60           H  
ATOM    206 HH22 ARG A  13      20.363  14.345  -9.190  1.00 83.60           H  
ATOM    207  CZ  ARG A  13      21.108  15.196  -7.522  1.00 83.60           C  
ATOM    208  N   ASN A  14      27.963  17.320  -9.190  1.00 82.57           N  
ATOM    209  H   ASN A  14      28.209  17.634  -8.262  1.00 82.57           H  
ATOM    210  CA  ASN A  14      28.743  16.244  -9.788  1.00 82.57           C  
ATOM    211  HA  ASN A  14      28.885  16.468 -10.845  1.00 82.57           H  
ATOM    212  C   ASN A  14      27.956  14.923  -9.696  1.00 82.57           C  
ATOM    213  CB  ASN A  14      30.131  16.191  -9.126  1.00 82.57           C  
ATOM    214  HB2 ASN A  14      30.566  17.190  -9.098  1.00 82.57           H  
ATOM    215  HB3 ASN A  14      30.042  15.820  -8.105  1.00 82.57           H  
ATOM    216  O   ASN A  14      28.168  14.115  -8.796  1.00 82.57           O  
ATOM    217  CG  ASN A  14      31.089  15.303  -9.901  1.00 82.57           C  
ATOM    218  ND2 ASN A  14      32.156  14.865  -9.277  1.00 82.57           N  
ATOM    219 HD21 ASN A  14      32.321  15.086  -8.305  1.00 82.57           H  
ATOM    220 HD22 ASN A  14      32.786  14.276  -9.803  1.00 82.57           H  
ATOM    221  OD1 ASN A  14      30.908  15.022 -11.078  1.00 82.57           O  
ATOM    222  N   SER A  15      26.959  14.759 -10.565  1.00 80.12           N  
ATOM    223  H   SER A  15      26.782  15.496 -11.232  1.00 80.12           H  
ATOM    224  CA  SER A  15      26.098  13.582 -10.619  1.00 80.12           C  
ATOM    225  HA  SER A  15      26.621  12.734 -10.177  1.00 80.12           H  
ATOM    226  C   SER A  15      25.759  13.255 -12.062  1.00 80.12           C  
ATOM    227  CB  SER A  15      24.804  13.833  -9.839  1.00 80.12           C  
ATOM    228  HB2 SER A  15      24.231  14.619 -10.331  1.00 80.12           H  
ATOM    229  HB3 SER A  15      25.051  14.151  -8.826  1.00 80.12           H  
ATOM    230  O   SER A  15      25.148  14.066 -12.752  1.00 80.12           O  
ATOM    231  OG  SER A  15      24.021  12.656  -9.778  1.00 80.12           O  
ATOM    232  HG  SER A  15      24.548  11.988  -9.335  1.00 80.12           H  
ATOM    233  N   ASP A  16      26.070  12.030 -12.472  1.00 77.18           N  
ATOM    234  H   ASP A  16      26.686  11.458 -11.913  1.00 77.18           H  
ATOM    235  CA  ASP A  16      25.711  11.507 -13.796  1.00 77.18           C  
ATOM    236  HA  ASP A  16      25.900  12.280 -14.540  1.00 77.18           H  
ATOM    237  C   ASP A  16      24.217  11.139 -13.899  1.00 77.18           C  
ATOM    238  CB  ASP A  16      26.621  10.314 -14.131  1.00 77.18           C  
ATOM    239  HB2 ASP A  16      26.363   9.482 -13.475  1.00 77.18           H  
ATOM    240  HB3 ASP A  16      26.441  10.004 -15.160  1.00 77.18           H  
ATOM    241  O   ASP A  16      23.758  10.652 -14.925  1.00 77.18           O  
ATOM    242  CG  ASP A  16      28.111  10.645 -13.970  1.00 77.18           C  
ATOM    243  OD1 ASP A  16      28.543  11.750 -14.382  1.00 77.18           O  
ATOM    244  OD2 ASP A  16      28.809   9.849 -13.314  1.00 77.18           O  
ATOM    245  N   LYS A  17      23.437  11.362 -12.828  1.00 79.69           N  
ATOM    246  H   LYS A  17      23.872  11.793 -12.025  1.00 79.69           H  
ATOM    247  CA  LYS A  17      21.991  11.087 -12.791  1.00 79.69           C  
ATOM    248  HA  LYS A  17      21.781  10.226 -13.426  1.00 79.69           H  
ATOM    249  C   LYS A  17      21.144  12.223 -13.363  1.00 79.69           C  
ATOM    250  CB  LYS A  17      21.535  10.776 -11.358  1.00 79.69           C  
ATOM    251  HB2 LYS A  17      20.459  10.601 -11.374  1.00 79.69           H  
ATOM    252  HB3 LYS A  17      21.727  11.638 -10.720  1.00 79.69           H  
ATOM    253  O   LYS A  17      19.974  12.004 -13.654  1.00 79.69           O  
ATOM    254  CG  LYS A  17      22.222   9.534 -10.776  1.00 79.69           C  
ATOM    255  HG2 LYS A  17      22.066   8.692 -11.451  1.00 79.69           H  
ATOM    256  HG3 LYS A  17      23.292   9.715 -10.678  1.00 79.69           H  
ATOM    257  CD  LYS A  17      21.641   9.191  -9.399  1.00 79.69           C  
ATOM    258  HD2 LYS A  17      21.819  10.022  -8.716  1.00 79.69           H  
ATOM    259  HD3 LYS A  17      20.568   9.026  -9.497  1.00 79.69           H  
ATOM    260  CE  LYS A  17      22.314   7.920  -8.869  1.00 79.69           C  
ATOM    261  HE2 LYS A  17      23.387   8.098  -8.792  1.00 79.69           H  
ATOM    262  HE3 LYS A  17      22.168   7.126  -9.602  1.00 79.69           H  
ATOM    263  NZ  LYS A  17      21.762   7.507  -7.554  1.00 79.69           N  
ATOM    264  HZ1 LYS A  17      22.217   6.662  -7.241  1.00 79.69           H  
ATOM    265  HZ2 LYS A  17      20.773   7.320  -7.636  1.00 79.69           H  
ATOM    266  HZ3 LYS A  17      21.909   8.228  -6.863  1.00 79.69           H  
ATOM    267  N   LEU A  18      21.703  13.432 -13.459  1.00 85.40           N  
ATOM    268  H   LEU A  18      22.703  13.504 -13.339  1.00 85.40           H  
ATOM    269  CA  LEU A  18      20.979  14.584 -13.984  1.00 85.40           C  
ATOM    270  HA  LEU A  18      19.981  14.611 -13.546  1.00 85.40           H  
ATOM    271  C   LEU A  18      20.806  14.456 -15.496  1.00 85.40           C  
ATOM    272  CB  LEU A  18      21.724  15.884 -13.655  1.00 85.40           C  
ATOM    273  HB2 LEU A  18      22.755  15.778 -13.995  1.00 85.40           H  
ATOM    274  HB3 LEU A  18      21.255  16.682 -14.228  1.00 85.40           H  
ATOM    275  O   LEU A  18      21.766  14.192 -16.215  1.00 85.40           O  
ATOM    276  CG  LEU A  18      21.742  16.314 -12.184  1.00 85.40           C  
ATOM    277  HG  LEU A  18      22.252  15.564 -11.580  1.00 85.40           H  
ATOM    278  CD1 LEU A  18      22.506  17.635 -12.079  1.00 85.40           C  
ATOM    279 HD11 LEU A  18      23.559  17.471 -12.310  1.00 85.40           H  
ATOM    280 HD12 LEU A  18      22.408  18.060 -11.080  1.00 85.40           H  
ATOM    281 HD13 LEU A  18      22.101  18.355 -12.790  1.00 85.40           H  
ATOM    282  CD2 LEU A  18      20.337  16.521 -11.618  1.00 85.40           C  
ATOM    283 HD21 LEU A  18      20.401  16.909 -10.602  1.00 85.40           H  
ATOM    284 HD22 LEU A  18      19.792  17.231 -12.240  1.00 85.40           H  
ATOM    285 HD23 LEU A  18      19.787  15.581 -11.606  1.00 85.40           H  
ATOM    286  N   ILE A  19      19.598  14.720 -15.982  1.00 86.57           N  
ATOM    287  H   ILE A  19      18.853  14.929 -15.333  1.00 86.57           H  
ATOM    288  CA  ILE A  19      19.316  14.736 -17.419  1.00 86.57           C  
ATOM    289  HA  ILE A  19      20.021  14.076 -17.924  1.00 86.57           H  
ATOM    290  C   ILE A  19      19.527  16.151 -17.947  1.00 86.57           C  
ATOM    291  CB  ILE A  19      17.905  14.204 -17.713  1.00 86.57           C  
ATOM    292  HB  ILE A  19      17.197  14.833 -17.173  1.00 86.57           H  
ATOM    293  O   ILE A  19      18.999  17.120 -17.394  1.00 86.57           O  
ATOM    294  CG1 ILE A  19      17.753  12.759 -17.206  1.00 86.57           C  
ATOM    295 HG12 ILE A  19      18.156  12.656 -16.199  1.00 86.57           H  
ATOM    296 HG13 ILE A  19      18.308  12.085 -17.859  1.00 86.57           H  
ATOM    297  CG2 ILE A  19      17.582  14.282 -19.219  1.00 86.57           C  
ATOM    298 HG21 ILE A  19      18.283  13.675 -19.790  1.00 86.57           H  
ATOM    299 HG22 ILE A  19      16.569  13.935 -19.424  1.00 86.57           H  
ATOM    300 HG23 ILE A  19      17.632  15.312 -19.573  1.00 86.57           H  
ATOM    301  CD1 ILE A  19      16.296  12.317 -17.145  1.00 86.57           C  
ATOM    302 HD11 ILE A  19      15.757  12.902 -16.400  1.00 86.57           H  
ATOM    303 HD12 ILE A  19      15.804  12.402 -18.114  1.00 86.57           H  
ATOM    304 HD13 ILE A  19      16.299  11.263 -16.867  1.00 86.57           H  
ATOM    305  N   ALA A  20      20.281  16.269 -19.037  1.00 87.60           N  
ATOM    306  H   ALA A  20      20.682  15.437 -19.444  1.00 87.60           H  
ATOM    307  CA  ALA A  20      20.520  17.540 -19.703  1.00 87.60           C  
ATOM    308  HA  ALA A  20      21.027  18.210 -19.008  1.00 87.60           H  
ATOM    309  C   ALA A  20      19.207  18.208 -20.126  1.00 87.60           C  
ATOM    310  CB  ALA A  20      21.445  17.299 -20.896  1.00 87.60           C  
ATOM    311  HB1 ALA A  20      22.372  16.828 -20.568  1.00 87.60           H  
ATOM    312  HB2 ALA A  20      20.955  16.658 -21.630  1.00 87.60           H  
ATOM    313  HB3 ALA A  20      21.689  18.251 -21.366  1.00 87.60           H  
ATOM    314  O   ALA A  20      18.325  17.584 -20.713  1.00 87.60           O  
ATOM    315  N   ARG A  21      19.087  19.509 -19.845  1.00 85.28           N  
ATOM    316  H   ARG A  21      19.839  19.946 -19.330  1.00 85.28           H  
ATOM    317  CA  ARG A  21      17.905  20.305 -20.221  1.00 85.28           C  
ATOM    318  HA  ARG A  21      17.005  19.759 -19.938  1.00 85.28           H  
ATOM    319  C   ARG A  21      17.802  20.530 -21.728  1.00 85.28           C  
ATOM    320  CB  ARG A  21      17.931  21.655 -19.495  1.00 85.28           C  
ATOM    321  HB2 ARG A  21      18.878  22.153 -19.702  1.00 85.28           H  
ATOM    322  HB3 ARG A  21      17.124  22.276 -19.883  1.00 85.28           H  
ATOM    323  O   ARG A  21      16.714  20.763 -22.242  1.00 85.28           O  
ATOM    324  CG  ARG A  21      17.748  21.500 -17.979  1.00 85.28           C  
ATOM    325  HG2 ARG A  21      16.742  21.141 -17.762  1.00 85.28           H  
ATOM    326  HG3 ARG A  21      18.465  20.769 -17.603  1.00 85.28           H  
ATOM    327  CD  ARG A  21      17.999  22.821 -17.246  1.00 85.28           C  
ATOM    328  HD2 ARG A  21      19.021  23.142 -17.452  1.00 85.28           H  
ATOM    329  HD3 ARG A  21      17.907  22.643 -16.175  1.00 85.28           H  
ATOM    330  NE  ARG A  21      17.043  23.870 -17.653  1.00 85.28           N  
ATOM    331  HE  ARG A  21      16.202  23.557 -18.115  1.00 85.28           H  
ATOM    332  NH1 ARG A  21      18.163  25.655 -16.743  1.00 85.28           N  
ATOM    333 HH11 ARG A  21      18.208  26.639 -16.520  1.00 85.28           H  
ATOM    334 HH12 ARG A  21      18.867  25.026 -16.384  1.00 85.28           H  
ATOM    335  NH2 ARG A  21      16.222  25.987 -17.801  1.00 85.28           N  
ATOM    336 HH21 ARG A  21      15.387  25.635 -18.248  1.00 85.28           H  
ATOM    337 HH22 ARG A  21      16.271  26.965 -17.554  1.00 85.28           H  
ATOM    338  CZ  ARG A  21      17.149  25.162 -17.401  1.00 85.28           C  
ATOM    339  N   LYS A  22      18.946  20.520 -22.412  1.00 83.43           N  
ATOM    340  H   LYS A  22      19.778  20.249 -21.907  1.00 83.43           H  
ATOM    341  CA  LYS A  22      19.095  20.683 -23.858  1.00 83.43           C  
ATOM    342  HA  LYS A  22      18.161  20.412 -24.350  1.00 83.43           H  
ATOM    343  C   LYS A  22      20.174  19.728 -24.349  1.00 83.43           C  
ATOM    344  CB  LYS A  22      19.461  22.136 -24.209  1.00 83.43           C  
ATOM    345  HB2 LYS A  22      19.661  22.191 -25.279  1.00 83.43           H  
ATOM    346  HB3 LYS A  22      20.371  22.419 -23.681  1.00 83.43           H  
ATOM    347  O   LYS A  22      21.042  19.326 -23.574  1.00 83.43           O  
ATOM    348  CG  LYS A  22      18.340  23.130 -23.868  1.00 83.43           C  
ATOM    349  HG2 LYS A  22      18.222  23.190 -22.786  1.00 83.43           H  
ATOM    350  HG3 LYS A  22      17.406  22.782 -24.310  1.00 83.43           H  
ATOM    351  CD  LYS A  22      18.663  24.526 -24.412  1.00 83.43           C  
ATOM    352  HD2 LYS A  22      19.579  24.890 -23.948  1.00 83.43           H  
ATOM    353  HD3 LYS A  22      18.811  24.460 -25.489  1.00 83.43           H  
ATOM    354  CE  LYS A  22      17.506  25.488 -24.111  1.00 83.43           C  
ATOM    355  HE2 LYS A  22      16.585  25.053 -24.501  1.00 83.43           H  
ATOM    356  HE3 LYS A  22      17.402  25.578 -23.029  1.00 83.43           H  
ATOM    357  NZ  LYS A  22      17.734  26.823 -24.721  1.00 83.43           N  
ATOM    358  HZ1 LYS A  22      18.595  27.229 -24.385  1.00 83.43           H  
ATOM    359  HZ2 LYS A  22      17.796  26.743 -25.726  1.00 83.43           H  
ATOM    360  HZ3 LYS A  22      16.972  27.452 -24.509  1.00 83.43           H  
ATOM    361  N   LYS A  23      20.131  19.394 -25.638  1.00 83.99           N  
ATOM    362  H   LYS A  23      19.405  19.795 -26.215  1.00 83.99           H  
ATOM    363  CA  LYS A  23      21.207  18.649 -26.293  1.00 83.99           C  
ATOM    364  HA  LYS A  23      21.278  17.665 -25.830  1.00 83.99           H  
ATOM    365  C   LYS A  23      22.542  19.378 -26.070  1.00 83.99           C  
ATOM    366  CB  LYS A  23      20.871  18.488 -27.782  1.00 83.99           C  
ATOM    367  HB2 LYS A  23      19.817  18.235 -27.895  1.00 83.99           H  
ATOM    368  HB3 LYS A  23      21.062  19.431 -28.294  1.00 83.99           H  
ATOM    369  O   LYS A  23      22.576  20.607 -26.088  1.00 83.99           O  
ATOM    370  CG  LYS A  23      21.701  17.372 -28.421  1.00 83.99           C  
ATOM    371  HG2 LYS A  23      22.758  17.538 -28.213  1.00 83.99           H  
ATOM    372  HG3 LYS A  23      21.414  16.413 -27.988  1.00 83.99           H  
ATOM    373  CD  LYS A  23      21.492  17.330 -29.936  1.00 83.99           C  
ATOM    374  HD2 LYS A  23      20.469  17.027 -30.160  1.00 83.99           H  
ATOM    375  HD3 LYS A  23      21.684  18.321 -30.349  1.00 83.99           H  
ATOM    376  CE  LYS A  23      22.492  16.339 -30.534  1.00 83.99           C  
ATOM    377  HE2 LYS A  23      23.492  16.671 -30.256  1.00 83.99           H  
ATOM    378  HE3 LYS A  23      22.334  15.357 -30.086  1.00 83.99           H  
ATOM    379  NZ  LYS A  23      22.372  16.267 -32.010  1.00 83.99           N  
ATOM    380  HZ1 LYS A  23      22.563  17.178 -32.401  1.00 83.99           H  
ATOM    381  HZ2 LYS A  23      23.065  15.629 -32.376  1.00 83.99           H  
ATOM    382  HZ3 LYS A  23      21.451  15.962 -32.290  1.00 83.99           H  
ATOM    383  N   ASP A  24      23.596  18.616 -25.797  1.00 84.47           N  
ATOM    384  H   ASP A  24      23.497  17.616 -25.902  1.00 84.47           H  
ATOM    385  CA  ASP A  24      24.969  19.105 -25.603  1.00 84.47           C  
ATOM    386  HA  ASP A  24      25.574  18.225 -25.384  1.00 84.47           H  
ATOM    387  C   ASP A  24      25.178  20.041 -24.390  1.00 84.47           C  
ATOM    388  CB  ASP A  24      25.516  19.657 -26.936  1.00 84.47           C  
ATOM    389  HB2 ASP A  24      25.070  20.632 -27.135  1.00 84.47           H  
ATOM    390  HB3 ASP A  24      26.595  19.790 -26.853  1.00 84.47           H  
ATOM    391  O   ASP A  24      26.244  20.634 -24.225  1.00 84.47           O  
ATOM    392  CG  ASP A  24      25.218  18.706 -28.105  1.00 84.47           C  
ATOM    393  OD1 ASP A  24      25.496  17.495 -27.953  1.00 84.47           O  
ATOM    394  OD2 ASP A  24      24.590  19.143 -29.098  1.00 84.47           O  
ATOM    395  N   TRP A  25      24.190  20.162 -23.492  1.00 87.56           N  
ATOM    396  H   TRP A  25      23.323  19.673 -23.661  1.00 87.56           H  
ATOM    397  CA  TRP A  25      24.352  20.874 -22.222  1.00 87.56           C  
ATOM    398  HA  TRP A  25      25.122  21.637 -22.333  1.00 87.56           H  
ATOM    399  C   TRP A  25      24.802  19.926 -21.122  1.00 87.56           C  
ATOM    400  CB  TRP A  25      23.063  21.593 -21.816  1.00 87.56           C  
ATOM    401  HB2 TRP A  25      23.101  21.767 -20.741  1.00 87.56           H  
ATOM    402  HB3 TRP A  25      22.202  20.953 -22.007  1.00 87.56           H  
ATOM    403  O   TRP A  25      24.051  19.049 -20.707  1.00 87.56           O  
ATOM    404  CG  TRP A  25      22.848  22.923 -22.460  1.00 87.56           C  
ATOM    405  CD1 TRP A  25      23.220  23.273 -23.713  1.00 87.56           C  
ATOM    406  HD1 TRP A  25      23.710  22.621 -24.421  1.00 87.56           H  
ATOM    407  CD2 TRP A  25      22.242  24.111 -21.874  1.00 87.56           C  
ATOM    408  CE2 TRP A  25      22.301  25.165 -22.834  1.00 87.56           C  
ATOM    409  CE3 TRP A  25      21.658  24.404 -20.622  1.00 87.56           C  
ATOM    410  HE3 TRP A  25      21.628  23.633 -19.867  1.00 87.56           H  
ATOM    411  NE1 TRP A  25      22.913  24.600 -23.933  1.00 87.56           N  
ATOM    412  HE1 TRP A  25      23.180  25.083 -24.778  1.00 87.56           H  
ATOM    413  CH2 TRP A  25      21.236  26.712 -21.307  1.00 87.56           C  
ATOM    414  HH2 TRP A  25      20.890  27.706 -21.069  1.00 87.56           H  
ATOM    415  CZ2 TRP A  25      21.809  26.450 -22.564  1.00 87.56           C  
ATOM    416  HZ2 TRP A  25      21.912  27.234 -23.299  1.00 87.56           H  
ATOM    417  CZ3 TRP A  25      21.158  25.691 -20.342  1.00 87.56           C  
ATOM    418  HZ3 TRP A  25      20.747  25.907 -19.367  1.00 87.56           H  
ATOM    419  N   ASP A  26      25.999  20.160 -20.593  1.00 87.20           N  
ATOM    420  H   ASP A  26      26.595  20.844 -21.037  1.00 87.20           H  
ATOM    421  CA  ASP A  26      26.530  19.399 -19.465  1.00 87.20           C  
ATOM    422  HA  ASP A  26      26.466  18.338 -19.708  1.00 87.20           H  
ATOM    423  C   ASP A  26      25.738  19.695 -18.169  1.00 87.20           C  
ATOM    424  CB  ASP A  26      28.024  19.709 -19.314  1.00 87.20           C  
ATOM    425  HB2 ASP A  26      28.149  20.777 -19.139  1.00 87.20           H  
ATOM    426  HB3 ASP A  26      28.531  19.459 -20.246  1.00 87.20           H  
ATOM    427  O   ASP A  26      25.815  20.815 -17.636  1.00 87.20           O  
ATOM    428  CG  ASP A  26      28.695  18.938 -18.172  1.00 87.20           C  
ATOM    429  OD1 ASP A  26      28.012  18.132 -17.496  1.00 87.20           O  
ATOM    430  OD2 ASP A  26      29.883  19.239 -17.929  1.00 87.20           O  
ATOM    431  N   PRO A  27      25.010  18.712 -17.604  1.00 87.78           N  
ATOM    432  CA  PRO A  27      24.264  18.898 -16.363  1.00 87.78           C  
ATOM    433  HA  PRO A  27      23.546  19.704 -16.515  1.00 87.78           H  
ATOM    434  C   PRO A  27      25.154  19.237 -15.161  1.00 87.78           C  
ATOM    435  CB  PRO A  27      23.521  17.582 -16.124  1.00 87.78           C  
ATOM    436  HB2 PRO A  27      22.505  17.768 -15.775  1.00 87.78           H  
ATOM    437  HB3 PRO A  27      24.073  16.968 -15.413  1.00 87.78           H  
ATOM    438  O   PRO A  27      24.692  19.863 -14.202  1.00 87.78           O  
ATOM    439  CG  PRO A  27      23.520  16.884 -17.477  1.00 87.78           C  
ATOM    440  HG2 PRO A  27      23.494  15.799 -17.383  1.00 87.78           H  
ATOM    441  HG3 PRO A  27      22.680  17.247 -18.070  1.00 87.78           H  
ATOM    442  CD  PRO A  27      24.817  17.359 -18.106  1.00 87.78           C  
ATOM    443  HD2 PRO A  27      24.732  17.309 -19.192  1.00 87.78           H  
ATOM    444  HD3 PRO A  27      25.643  16.730 -17.772  1.00 87.78           H  
ATOM    445  N   LYS A  28      26.446  18.880 -15.202  1.00 90.14           N  
ATOM    446  H   LYS A  28      26.797  18.415 -16.027  1.00 90.14           H  
ATOM    447  CA  LYS A  28      27.415  19.234 -14.152  1.00 90.14           C  
ATOM    448  HA  LYS A  28      26.981  18.999 -13.180  1.00 90.14           H  
ATOM    449  C   LYS A  28      27.729  20.729 -14.141  1.00 90.14           C  
ATOM    450  CB  LYS A  28      28.708  18.419 -14.316  1.00 90.14           C  
ATOM    451  HB2 LYS A  28      29.404  18.710 -13.529  1.00 90.14           H  
ATOM    452  HB3 LYS A  28      29.174  18.645 -15.275  1.00 90.14           H  
ATOM    453  O   LYS A  28      28.122  21.253 -13.101  1.00 90.14           O  
ATOM    454  CG  LYS A  28      28.452  16.911 -14.206  1.00 90.14           C  
ATOM    455  HG2 LYS A  28      27.972  16.703 -13.250  1.00 90.14           H  
ATOM    456  HG3 LYS A  28      27.782  16.597 -15.006  1.00 90.14           H  
ATOM    457  CD  LYS A  28      29.746  16.094 -14.306  1.00 90.14           C  
ATOM    458  HD2 LYS A  28      30.424  16.366 -13.497  1.00 90.14           H  
ATOM    459  HD3 LYS A  28      30.221  16.276 -15.270  1.00 90.14           H  
ATOM    460  CE  LYS A  28      29.340  14.622 -14.187  1.00 90.14           C  
ATOM    461  HE2 LYS A  28      28.769  14.483 -13.269  1.00 90.14           H  
ATOM    462  HE3 LYS A  28      28.673  14.377 -15.014  1.00 90.14           H  
ATOM    463  NZ  LYS A  28      30.473  13.672 -14.191  1.00 90.14           N  
ATOM    464  HZ1 LYS A  28      30.056  12.752 -14.206  1.00 90.14           H  
ATOM    465  HZ2 LYS A  28      31.026  13.759 -13.351  1.00 90.14           H  
ATOM    466  HZ3 LYS A  28      31.032  13.760 -15.028  1.00 90.14           H  
ATOM    467  N   LYS A  29      27.517  21.432 -15.260  1.00 89.05           N  
ATOM    468  H   LYS A  29      27.206  20.919 -16.073  1.00 89.05           H  
ATOM    469  CA  LYS A  29      27.693  22.889 -15.370  1.00 89.05           C  
ATOM    470  HA  LYS A  29      28.390  23.226 -14.603  1.00 89.05           H  
ATOM    471  C   LYS A  29      26.396  23.654 -15.121  1.00 89.05           C  
ATOM    472  CB  LYS A  29      28.291  23.242 -16.741  1.00 89.05           C  
ATOM    473  HB2 LYS A  29      27.670  22.820 -17.531  1.00 89.05           H  
ATOM    474  HB3 LYS A  29      28.299  24.326 -16.853  1.00 89.05           H  
ATOM    475  O   LYS A  29      26.424  24.668 -14.426  1.00 89.05           O  
ATOM    476  CG  LYS A  29      29.727  22.719 -16.883  1.00 89.05           C  
ATOM    477  HG2 LYS A  29      29.727  21.632 -16.800  1.00 89.05           H  
ATOM    478  HG3 LYS A  29      30.343  23.131 -16.084  1.00 89.05           H  
ATOM    479  CD  LYS A  29      30.327  23.118 -18.236  1.00 89.05           C  
ATOM    480  HD2 LYS A  29      30.403  24.204 -18.295  1.00 89.05           H  
ATOM    481  HD3 LYS A  29      29.678  22.759 -19.035  1.00 89.05           H  
ATOM    482  CE  LYS A  29      31.714  22.482 -18.383  1.00 89.05           C  
ATOM    483  HE2 LYS A  29      32.345  22.815 -17.559  1.00 89.05           H  
ATOM    484  HE3 LYS A  29      31.597  21.402 -18.296  1.00 89.05           H  
ATOM    485  NZ  LYS A  29      32.339  22.822 -19.686  1.00 89.05           N  
ATOM    486  HZ1 LYS A  29      33.243  22.379 -19.765  1.00 89.05           H  
ATOM    487  HZ2 LYS A  29      32.453  23.820 -19.790  1.00 89.05           H  
ATOM    488  HZ3 LYS A  29      31.765  22.477 -20.442  1.00 89.05           H  
ATOM    489  N   TYR A  30      25.271  23.162 -15.641  1.00 90.09           N  
ATOM    490  H   TYR A  30      25.355  22.344 -16.228  1.00 90.09           H  
ATOM    491  CA  TYR A  30      24.014  23.926 -15.707  1.00 90.09           C  
ATOM    492  HA  TYR A  30      24.191  24.932 -15.328  1.00 90.09           H  
ATOM    493  C   TYR A  30      22.867  23.365 -14.860  1.00 90.09           C  
ATOM    494  CB  TYR A  30      23.604  24.065 -17.177  1.00 90.09           C  
ATOM    495  HB2 TYR A  30      22.692  24.659 -17.242  1.00 90.09           H  
ATOM    496  HB3 TYR A  30      23.384  23.077 -17.581  1.00 90.09           H  
ATOM    497  O   TYR A  30      21.773  23.935 -14.857  1.00 90.09           O  
ATOM    498  CG  TYR A  30      24.665  24.737 -18.024  1.00 90.09           C  
ATOM    499  CD1 TYR A  30      24.914  26.115 -17.870  1.00 90.09           C  
ATOM    500  HD1 TYR A  30      24.331  26.695 -17.170  1.00 90.09           H  
ATOM    501  CD2 TYR A  30      25.426  23.979 -18.934  1.00 90.09           C  
ATOM    502  HD2 TYR A  30      25.238  22.922 -19.053  1.00 90.09           H  
ATOM    503  CE1 TYR A  30      25.922  26.740 -18.629  1.00 90.09           C  
ATOM    504  HE1 TYR A  30      26.110  27.797 -18.514  1.00 90.09           H  
ATOM    505  CE2 TYR A  30      26.437  24.600 -19.690  1.00 90.09           C  
ATOM    506  HE2 TYR A  30      27.019  24.032 -20.401  1.00 90.09           H  
ATOM    507  OH  TYR A  30      27.670  26.565 -20.269  1.00 90.09           O  
ATOM    508  HH  TYR A  30      27.699  27.517 -20.148  1.00 90.09           H  
ATOM    509  CZ  TYR A  30      26.685  25.979 -19.540  1.00 90.09           C  
ATOM    510  N   GLY A  31      23.092  22.261 -14.148  1.00 88.17           N  
ATOM    511  H   GLY A  31      23.979  21.789 -14.248  1.00 88.17           H  
ATOM    512  CA  GLY A  31      22.000  21.493 -13.564  1.00 88.17           C  
ATOM    513  HA2 GLY A  31      22.395  20.762 -12.858  1.00 88.17           H  
ATOM    514  HA3 GLY A  31      21.324  22.159 -13.029  1.00 88.17           H  
ATOM    515  C   GLY A  31      21.207  20.742 -14.631  1.00 88.17           C  
ATOM    516  O   GLY A  31      21.499  20.798 -15.828  1.00 88.17           O  
ATOM    517  N   GLY A  32      20.188  20.016 -14.194  1.00 90.40           N  
ATOM    518  H   GLY A  32      19.914  20.083 -13.224  1.00 90.40           H  
ATOM    519  CA  GLY A  32      19.435  19.124 -15.066  1.00 90.40           C  
ATOM    520  HA2 GLY A  32      19.247  19.606 -16.025  1.00 90.40           H  
ATOM    521  HA3 GLY A  32      20.020  18.225 -15.258  1.00 90.40           H  
ATOM    522  C   GLY A  32      18.104  18.710 -14.467  1.00 90.40           C  
ATOM    523  O   GLY A  32      17.790  19.063 -13.330  1.00 90.40           O  
ATOM    524  N   PHE A  33      17.324  17.957 -15.232  1.00 89.44           N  
ATOM    525  H   PHE A  33      17.672  17.662 -16.133  1.00 89.44           H  
ATOM    526  CA  PHE A  33      16.134  17.305 -14.696  1.00 89.44           C  
ATOM    527  HA  PHE A  33      15.567  18.035 -14.117  1.00 89.44           H  
ATOM    528  C   PHE A  33      16.535  16.175 -13.741  1.00 89.44           C  
ATOM    529  CB  PHE A  33      15.235  16.810 -15.830  1.00 89.44           C  
ATOM    530  HB2 PHE A  33      15.744  16.023 -16.387  1.00 89.44           H  
ATOM    531  HB3 PHE A  33      14.346  16.357 -15.390  1.00 89.44           H  
ATOM    532  O   PHE A  33      17.581  15.547 -13.923  1.00 89.44           O  
ATOM    533  CG  PHE A  33      14.788  17.892 -16.787  1.00 89.44           C  
ATOM    534  CD1 PHE A  33      13.906  18.887 -16.328  1.00 89.44           C  
ATOM    535  HD1 PHE A  33      13.568  18.882 -15.302  1.00 89.44           H  
ATOM    536  CD2 PHE A  33      15.211  17.892 -18.131  1.00 89.44           C  
ATOM    537  HD2 PHE A  33      15.886  17.132 -18.495  1.00 89.44           H  
ATOM    538  CE1 PHE A  33      13.434  19.873 -17.209  1.00 89.44           C  
ATOM    539  HE1 PHE A  33      12.730  20.613 -16.858  1.00 89.44           H  
ATOM    540  CE2 PHE A  33      14.720  18.868 -19.017  1.00 89.44           C  
ATOM    541  HE2 PHE A  33      14.994  18.835 -20.061  1.00 89.44           H  
ATOM    542  CZ  PHE A  33      13.835  19.859 -18.556  1.00 89.44           C  
ATOM    543  HZ  PHE A  33      13.434  20.588 -19.245  1.00 89.44           H  
ATOM    544  N   ASP A  34      15.704  15.933 -12.726  1.00 85.48           N  
ATOM    545  H   ASP A  34      14.891  16.525 -12.631  1.00 85.48           H  
ATOM    546  CA  ASP A  34      16.003  15.001 -11.632  1.00 85.48           C  
ATOM    547  HA  ASP A  34      16.938  15.300 -11.158  1.00 85.48           H  
ATOM    548  C   ASP A  34      16.195  13.553 -12.100  1.00 85.48           C  
ATOM    549  CB  ASP A  34      14.880  15.082 -10.580  1.00 85.48           C  
ATOM    550  HB2 ASP A  34      14.911  16.056 -10.092  1.00 85.48           H  
ATOM    551  HB3 ASP A  34      13.917  14.996 -11.082  1.00 85.48           H  
ATOM    552  O   ASP A  34      17.223  12.934 -11.833  1.00 85.48           O  
ATOM    553  CG  ASP A  34      14.983  13.979  -9.514  1.00 85.48           C  
ATOM    554  OD1 ASP A  34      16.082  13.791  -8.947  1.00 85.48           O  
ATOM    555  OD2 ASP A  34      13.963  13.274  -9.308  1.00 85.48           O  
ATOM    556  N   SER A  35      15.182  13.000 -12.764  1.00 84.79           N  
ATOM    557  H   SER A  35      14.378  13.568 -12.991  1.00 84.79           H  
ATOM    558  CA  SER A  35      15.151  11.587 -13.134  1.00 84.79           C  
ATOM    559  HA  SER A  35      16.166  11.296 -13.404  1.00 84.79           H  
ATOM    560  C   SER A  35      14.252  11.346 -14.348  1.00 84.79           C  
ATOM    561  CB  SER A  35      14.717  10.722 -11.936  1.00 84.79           C  
ATOM    562  HB2 SER A  35      15.553  10.660 -11.240  1.00 84.79           H  
ATOM    563  HB3 SER A  35      14.491   9.714 -12.283  1.00 84.79           H  
ATOM    564  O   SER A  35      13.284  12.089 -14.550  1.00 84.79           O  
ATOM    565  OG  SER A  35      13.590  11.228 -11.227  1.00 84.79           O  
ATOM    566  HG  SER A  35      13.891  11.986 -10.721  1.00 84.79           H  
ATOM    567  N   PRO A  36      14.556  10.330 -15.175  1.00 88.98           N  
ATOM    568  CA  PRO A  36      13.724   9.990 -16.319  1.00 88.98           C  
ATOM    569  HA  PRO A  36      13.518  10.878 -16.918  1.00 88.98           H  
ATOM    570  C   PRO A  36      12.404   9.380 -15.842  1.00 88.98           C  
ATOM    571  CB  PRO A  36      14.553   9.013 -17.150  1.00 88.98           C  
ATOM    572  HB2 PRO A  36      15.193   9.563 -17.839  1.00 88.98           H  
ATOM    573  HB3 PRO A  36      13.923   8.316 -17.703  1.00 88.98           H  
ATOM    574  O   PRO A  36      12.353   8.679 -14.828  1.00 88.98           O  
ATOM    575  CG  PRO A  36      15.428   8.314 -16.110  1.00 88.98           C  
ATOM    576  HG2 PRO A  36      16.366   7.962 -16.541  1.00 88.98           H  
ATOM    577  HG3 PRO A  36      14.878   7.485 -15.665  1.00 88.98           H  
ATOM    578  CD  PRO A  36      15.665   9.387 -15.049  1.00 88.98           C  
ATOM    579  HD2 PRO A  36      16.614   9.891 -15.233  1.00 88.98           H  
ATOM    580  HD3 PRO A  36      15.683   8.926 -14.061  1.00 88.98           H  
ATOM    581  N   THR A  37      11.331   9.617 -16.587  1.00 90.17           N  
ATOM    582  H   THR A  37      11.423  10.184 -17.417  1.00 90.17           H  
ATOM    583  CA  THR A  37      10.043   8.974 -16.331  1.00 90.17           C  
ATOM    584  HA  THR A  37       9.874   8.943 -15.255  1.00 90.17           H  
ATOM    585  C   THR A  37      10.092   7.546 -16.869  1.00 90.17           C  
ATOM    586  CB  THR A  37       8.891   9.775 -16.946  1.00 90.17           C  
ATOM    587  HB  THR A  37       9.053   9.873 -18.020  1.00 90.17           H  
ATOM    588  O   THR A  37      10.398   7.317 -18.042  1.00 90.17           O  
ATOM    589  CG2 THR A  37       7.531   9.120 -16.688  1.00 90.17           C  
ATOM    590 HG21 THR A  37       7.467   8.176 -17.229  1.00 90.17           H  
ATOM    591 HG22 THR A  37       6.736   9.774 -17.045  1.00 90.17           H  
ATOM    592 HG23 THR A  37       7.393   8.935 -15.622  1.00 90.17           H  
ATOM    593  OG1 THR A  37       8.864  11.063 -16.374  1.00 90.17           O  
ATOM    594  HG1 THR A  37       8.523  11.651 -17.052  1.00 90.17           H  
ATOM    595  N   VAL A  38       9.794   6.573 -16.008  1.00 91.95           N  
ATOM    596  H   VAL A  38       9.571   6.828 -15.057  1.00 91.95           H  
ATOM    597  CA  VAL A  38       9.658   5.161 -16.391  1.00 91.95           C  
ATOM    598  HA  VAL A  38      10.470   4.893 -17.068  1.00 91.95           H  
ATOM    599  C   VAL A  38       8.335   4.972 -17.135  1.00 91.95           C  
ATOM    600  CB  VAL A  38       9.792   4.230 -15.174  1.00 91.95           C  
ATOM    601  HB  VAL A  38       9.047   4.503 -14.426  1.00 91.95           H  
ATOM    602  O   VAL A  38       7.286   5.347 -16.617  1.00 91.95           O  
ATOM    603  CG1 VAL A  38       9.599   2.756 -15.546  1.00 91.95           C  
ATOM    604 HG11 VAL A  38       8.581   2.585 -15.895  1.00 91.95           H  
ATOM    605 HG12 VAL A  38       9.760   2.125 -14.672  1.00 91.95           H  
ATOM    606 HG13 VAL A  38      10.299   2.467 -16.329  1.00 91.95           H  
ATOM    607  CG2 VAL A  38      11.190   4.366 -14.551  1.00 91.95           C  
ATOM    608 HG21 VAL A  38      11.953   4.100 -15.284  1.00 91.95           H  
ATOM    609 HG22 VAL A  38      11.362   5.389 -14.216  1.00 91.95           H  
ATOM    610 HG23 VAL A  38      11.277   3.703 -13.691  1.00 91.95           H  
ATOM    611  N   ALA A  39       8.387   4.409 -18.342  1.00 92.55           N  
ATOM    612  H   ALA A  39       9.273   4.056 -18.674  1.00 92.55           H  
ATOM    613  CA  ALA A  39       7.209   4.088 -19.142  1.00 92.55           C  
ATOM    614  HA  ALA A  39       6.491   4.906 -19.074  1.00 92.55           H  
ATOM    615  C   ALA A  39       6.521   2.816 -18.625  1.00 92.55           C  
ATOM    616  CB  ALA A  39       7.642   3.930 -20.607  1.00 92.55           C  
ATOM    617  HB1 ALA A  39       6.766   3.738 -21.227  1.00 92.55           H  
ATOM    618  HB2 ALA A  39       8.133   4.840 -20.951  1.00 92.55           H  
ATOM    619  HB3 ALA A  39       8.336   3.095 -20.711  1.00 92.55           H  
ATOM    620  O   ALA A  39       5.314   2.802 -18.405  1.00 92.55           O  
ATOM    621  N   TYR A  40       7.304   1.760 -18.417  1.00 94.85           N  
ATOM    622  H   TYR A  40       8.288   1.845 -18.629  1.00 94.85           H  
ATOM    623  CA  TYR A  40       6.874   0.485 -17.850  1.00 94.85           C  
ATOM    624  HA  TYR A  40       6.184   0.667 -17.026  1.00 94.85           H  
ATOM    625  C   TYR A  40       8.084  -0.262 -17.287  1.00 94.85           C  
ATOM    626  CB  TYR A  40       6.142  -0.352 -18.914  1.00 94.85           C  
ATOM    627  HB2 TYR A  40       5.180   0.121 -19.115  1.00 94.85           H  
ATOM    628  HB3 TYR A  40       5.915  -1.338 -18.508  1.00 94.85           H  
ATOM    629  O   TYR A  40       9.232   0.147 -17.478  1.00 94.85           O  
ATOM    630  CG  TYR A  40       6.872  -0.534 -20.233  1.00 94.85           C  
ATOM    631  CD1 TYR A  40       6.517   0.263 -21.339  1.00 94.85           C  
ATOM    632  HD1 TYR A  40       5.746   1.011 -21.233  1.00 94.85           H  
ATOM    633  CD2 TYR A  40       7.864  -1.525 -20.370  1.00 94.85           C  
ATOM    634  HD2 TYR A  40       8.133  -2.144 -19.527  1.00 94.85           H  
ATOM    635  CE1 TYR A  40       7.123   0.046 -22.591  1.00 94.85           C  
ATOM    636  HE1 TYR A  40       6.815   0.615 -23.456  1.00 94.85           H  
ATOM    637  CE2 TYR A  40       8.487  -1.730 -21.615  1.00 94.85           C  
ATOM    638  HE2 TYR A  40       9.239  -2.495 -21.734  1.00 94.85           H  
ATOM    639  OH  TYR A  40       8.612  -1.241 -23.953  1.00 94.85           O  
ATOM    640  HH  TYR A  40       8.155  -0.776 -24.657  1.00 94.85           H  
ATOM    641  CZ  TYR A  40       8.100  -0.960 -22.730  1.00 94.85           C  
ATOM    642  N   SER A  41       7.836  -1.359 -16.585  1.00 97.03           N  
ATOM    643  H   SER A  41       6.882  -1.677 -16.491  1.00 97.03           H  
ATOM    644  CA  SER A  41       8.880  -2.288 -16.170  1.00 97.03           C  
ATOM    645  HA  SER A  41       9.857  -1.831 -16.327  1.00 97.03           H  
ATOM    646  C   SER A  41       8.842  -3.552 -17.019  1.00 97.03           C  
ATOM    647  CB  SER A  41       8.738  -2.597 -14.684  1.00 97.03           C  
ATOM    648  HB2 SER A  41       9.404  -3.414 -14.407  1.00 97.03           H  
ATOM    649  HB3 SER A  41       7.704  -2.884 -14.490  1.00 97.03           H  
ATOM    650  O   SER A  41       7.836  -3.852 -17.654  1.00 97.03           O  
ATOM    651  OG  SER A  41       9.079  -1.440 -13.939  1.00 97.03           O  
ATOM    652  HG  SER A  41       9.943  -1.168 -14.256  1.00 97.03           H  
ATOM    653  N   ILE A  42       9.942  -4.290 -17.041  1.00 97.26           N  
ATOM    654  H   ILE A  42      10.770  -3.948 -16.574  1.00 97.26           H  
ATOM    655  CA  ILE A  42      10.023  -5.610 -17.659  1.00 97.26           C  
ATOM    656  HA  ILE A  42       9.011  -5.934 -17.899  1.00 97.26           H  
ATOM    657  C   ILE A  42      10.587  -6.613 -16.661  1.00 97.26           C  
ATOM    658  CB  ILE A  42      10.834  -5.584 -18.972  1.00 97.26           C  
ATOM    659  HB  ILE A  42      10.883  -6.607 -19.346  1.00 97.26           H  
ATOM    660  O   ILE A  42      11.468  -6.257 -15.879  1.00 97.26           O  
ATOM    661  CG1 ILE A  42      12.271  -5.071 -18.756  1.00 97.26           C  
ATOM    662 HG12 ILE A  42      12.724  -5.609 -17.922  1.00 97.26           H  
ATOM    663 HG13 ILE A  42      12.253  -4.011 -18.502  1.00 97.26           H  
ATOM    664  CG2 ILE A  42      10.109  -4.728 -20.019  1.00 97.26           C  
ATOM    665 HG21 ILE A  42       9.075  -5.060 -20.108  1.00 97.26           H  
ATOM    666 HG22 ILE A  42      10.589  -4.841 -20.991  1.00 97.26           H  
ATOM    667 HG23 ILE A  42      10.129  -3.677 -19.729  1.00 97.26           H  
ATOM    668  CD1 ILE A  42      13.185  -5.263 -19.962  1.00 97.26           C  
ATOM    669 HD11 ILE A  42      12.869  -4.597 -20.765  1.00 97.26           H  
ATOM    670 HD12 ILE A  42      13.157  -6.298 -20.302  1.00 97.26           H  
ATOM    671 HD13 ILE A  42      14.203  -4.999 -19.676  1.00 97.26           H  
ATOM    672  N   LEU A  43      10.104  -7.851 -16.694  1.00 97.49           N  
ATOM    673  H   LEU A  43       9.360  -8.054 -17.346  1.00 97.49           H  
ATOM    674  CA  LEU A  43      10.794  -8.976 -16.067  1.00 97.49           C  
ATOM    675  HA  LEU A  43      11.226  -8.648 -15.122  1.00 97.49           H  
ATOM    676  C   LEU A  43      11.935  -9.423 -16.985  1.00 97.49           C  
ATOM    677  CB  LEU A  43       9.790 -10.110 -15.796  1.00 97.49           C  
ATOM    678  HB2 LEU A  43       9.380 -10.433 -16.753  1.00 97.49           H  
ATOM    679  HB3 LEU A  43       8.971  -9.727 -15.189  1.00 97.49           H  
ATOM    680  O   LEU A  43      11.710  -9.657 -18.170  1.00 97.49           O  
ATOM    681  CG  LEU A  43      10.404 -11.339 -15.097  1.00 97.49           C  
ATOM    682  HG  LEU A  43      11.276 -11.685 -15.652  1.00 97.49           H  
ATOM    683  CD1 LEU A  43      10.827 -11.036 -13.657  1.00 97.49           C  
ATOM    684 HD11 LEU A  43       9.978 -10.647 -13.094  1.00 97.49           H  
ATOM    685 HD12 LEU A  43      11.637 -10.307 -13.648  1.00 97.49           H  
ATOM    686 HD13 LEU A  43      11.180 -11.950 -13.180  1.00 97.49           H  
ATOM    687  CD2 LEU A  43       9.387 -12.477 -15.067  1.00 97.49           C  
ATOM    688 HD21 LEU A  43       8.491 -12.173 -14.525  1.00 97.49           H  
ATOM    689 HD22 LEU A  43       9.114 -12.746 -16.088  1.00 97.49           H  
ATOM    690 HD23 LEU A  43       9.820 -13.355 -14.588  1.00 97.49           H  
ATOM    691  N   VAL A  44      13.145  -9.542 -16.442  1.00 97.36           N  
ATOM    692  H   VAL A  44      13.266  -9.270 -15.477  1.00 97.36           H  
ATOM    693  CA  VAL A  44      14.331 -10.008 -17.169  1.00 97.36           C  
ATOM    694  HA  VAL A  44      14.043 -10.298 -18.180  1.00 97.36           H  
ATOM    695  C   VAL A  44      14.898 -11.235 -16.473  1.00 97.36           C  
ATOM    696  CB  VAL A  44      15.399  -8.902 -17.291  1.00 97.36           C  
ATOM    697  HB  VAL A  44      15.709  -8.584 -16.296  1.00 97.36           H  
ATOM    698  O   VAL A  44      15.205 -11.190 -15.282  1.00 97.36           O  
ATOM    699  CG1 VAL A  44      16.638  -9.384 -18.059  1.00 97.36           C  
ATOM    700 HG11 VAL A  44      16.354  -9.746 -19.047  1.00 97.36           H  
ATOM    701 HG12 VAL A  44      17.137 -10.180 -17.506  1.00 97.36           H  
ATOM    702 HG13 VAL A  44      17.346  -8.562 -18.168  1.00 97.36           H  
ATOM    703  CG2 VAL A  44      14.835  -7.691 -18.037  1.00 97.36           C  
ATOM    704 HG21 VAL A  44      15.615  -6.942 -18.177  1.00 97.36           H  
ATOM    705 HG22 VAL A  44      14.442  -7.996 -19.006  1.00 97.36           H  
ATOM    706 HG23 VAL A  44      14.039  -7.251 -17.437  1.00 97.36           H  
ATOM    707  N   VAL A  45      15.075 -12.313 -17.239  1.00 97.25           N  
ATOM    708  H   VAL A  45      14.763 -12.269 -18.199  1.00 97.25           H  
ATOM    709  CA  VAL A  45      15.841 -13.500 -16.843  1.00 97.25           C  
ATOM    710  HA  VAL A  45      16.143 -13.396 -15.801  1.00 97.25           H  
ATOM    711  C   VAL A  45      17.096 -13.558 -17.709  1.00 97.25           C  
ATOM    712  CB  VAL A  45      15.005 -14.788 -16.948  1.00 97.25           C  
ATOM    713  HB  VAL A  45      14.696 -14.942 -17.982  1.00 97.25           H  
ATOM    714  O   VAL A  45      17.012 -13.698 -18.929  1.00 97.25           O  
ATOM    715  CG1 VAL A  45      15.818 -16.005 -16.483  1.00 97.25           C  
ATOM    716 HG11 VAL A  45      16.166 -15.854 -15.461  1.00 97.25           H  
ATOM    717 HG12 VAL A  45      15.197 -16.899 -16.523  1.00 97.25           H  
ATOM    718 HG13 VAL A  45      16.676 -16.156 -17.139  1.00 97.25           H  
ATOM    719  CG2 VAL A  45      13.743 -14.709 -16.081  1.00 97.25           C  
ATOM    720 HG21 VAL A  45      13.097 -13.902 -16.428  1.00 97.25           H  
ATOM    721 HG22 VAL A  45      13.184 -15.641 -16.154  1.00 97.25           H  
ATOM    722 HG23 VAL A  45      14.022 -14.531 -15.042  1.00 97.25           H  
ATOM    723  N   ALA A  46      18.261 -13.394 -17.092  1.00 97.57           N  
ATOM    724  H   ALA A  46      18.265 -13.325 -16.084  1.00 97.57           H  
ATOM    725  CA  ALA A  46      19.540 -13.276 -17.792  1.00 97.57           C  
ATOM    726  HA  ALA A  46      19.568 -13.959 -18.641  1.00 97.57           H  
ATOM    727  C   ALA A  46      20.707 -13.627 -16.857  1.00 97.57           C  
ATOM    728  CB  ALA A  46      19.655 -11.831 -18.308  1.00 97.57           C  
ATOM    729  HB1 ALA A  46      19.649 -11.141 -17.464  1.00 97.57           H  
ATOM    730  HB2 ALA A  46      18.812 -11.599 -18.958  1.00 97.57           H  
ATOM    731  HB3 ALA A  46      20.574 -11.702 -18.880  1.00 97.57           H  
ATOM    732  O   ALA A  46      20.506 -14.012 -15.705  1.00 97.57           O  
ATOM    733  N   LYS A  47      21.940 -13.454 -17.328  1.00 97.48           N  
ATOM    734  H   LYS A  47      22.036 -13.194 -18.300  1.00 97.48           H  
ATOM    735  CA  LYS A  47      23.148 -13.415 -16.502  1.00 97.48           C  
ATOM    736  HA  LYS A  47      22.874 -13.682 -15.482  1.00 97.48           H  
ATOM    737  C   LYS A  47      23.723 -12.003 -16.461  1.00 97.48           C  
ATOM    738  CB  LYS A  47      24.182 -14.427 -17.006  1.00 97.48           C  
ATOM    739  HB2 LYS A  47      24.431 -14.202 -18.043  1.00 97.48           H  
ATOM    740  HB3 LYS A  47      25.084 -14.321 -16.404  1.00 97.48           H  
ATOM    741  O   LYS A  47      23.637 -11.261 -17.432  1.00 97.48           O  
ATOM    742  CG  LYS A  47      23.688 -15.879 -16.902  1.00 97.48           C  
ATOM    743  HG2 LYS A  47      23.394 -16.098 -15.876  1.00 97.48           H  
ATOM    744  HG3 LYS A  47      22.831 -16.021 -17.561  1.00 97.48           H  
ATOM    745  CD  LYS A  47      24.809 -16.833 -17.323  1.00 97.48           C  
ATOM    746  HD2 LYS A  47      25.633 -16.773 -16.612  1.00 97.48           H  
ATOM    747  HD3 LYS A  47      25.167 -16.521 -18.304  1.00 97.48           H  
ATOM    748  CE  LYS A  47      24.317 -18.281 -17.395  1.00 97.48           C  
ATOM    749  HE2 LYS A  47      23.363 -18.284 -17.923  1.00 97.48           H  
ATOM    750  HE3 LYS A  47      24.166 -18.675 -16.390  1.00 97.48           H  
ATOM    751  NZ  LYS A  47      25.271 -19.112 -18.170  1.00 97.48           N  
ATOM    752  HZ1 LYS A  47      24.931 -20.052 -18.314  1.00 97.48           H  
ATOM    753  HZ2 LYS A  47      25.291 -18.729 -19.104  1.00 97.48           H  
ATOM    754  HZ3 LYS A  47      26.222 -19.078 -17.832  1.00 97.48           H  
ATOM    755  N   VAL A  48      24.347 -11.645 -15.345  1.00 96.09           N  
ATOM    756  H   VAL A  48      24.325 -12.290 -14.567  1.00 96.09           H  
ATOM    757  CA  VAL A  48      25.096 -10.388 -15.185  1.00 96.09           C  
ATOM    758  HA  VAL A  48      25.325  -9.982 -16.170  1.00 96.09           H  
ATOM    759  C   VAL A  48      26.427 -10.654 -14.494  1.00 96.09           C  
ATOM    760  CB  VAL A  48      24.296  -9.310 -14.425  1.00 96.09           C  
ATOM    761  HB  VAL A  48      24.951  -8.459 -14.241  1.00 96.09           H  
ATOM    762  O   VAL A  48      26.531 -11.543 -13.642  1.00 96.09           O  
ATOM    763  CG1 VAL A  48      23.100  -8.812 -15.237  1.00 96.09           C  
ATOM    764 HG11 VAL A  48      22.402  -9.626 -15.434  1.00 96.09           H  
ATOM    765 HG12 VAL A  48      23.451  -8.403 -16.184  1.00 96.09           H  
ATOM    766 HG13 VAL A  48      22.581  -8.020 -14.698  1.00 96.09           H  
ATOM    767  CG2 VAL A  48      23.771  -9.810 -13.078  1.00 96.09           C  
ATOM    768 HG21 VAL A  48      23.078 -10.633 -13.255  1.00 96.09           H  
ATOM    769 HG22 VAL A  48      24.595 -10.163 -12.459  1.00 96.09           H  
ATOM    770 HG23 VAL A  48      23.243  -8.996 -12.581  1.00 96.09           H  
ATOM    771  N   GLU A  49      27.453  -9.883 -14.846  1.00 94.45           N  
ATOM    772  H   GLU A  49      27.320  -9.177 -15.555  1.00 94.45           H  
ATOM    773  CA  GLU A  49      28.741  -9.928 -14.155  1.00 94.45           C  
ATOM    774  HA  GLU A  49      29.070 -10.965 -14.078  1.00 94.45           H  
ATOM    775  C   GLU A  49      28.593  -9.352 -12.738  1.00 94.45           C  
ATOM    776  CB  GLU A  49      29.814  -9.152 -14.933  1.00 94.45           C  
ATOM    777  HB2 GLU A  49      30.719  -9.139 -14.326  1.00 94.45           H  
ATOM    778  HB3 GLU A  49      29.480  -8.125 -15.080  1.00 94.45           H  
ATOM    779  O   GLU A  49      28.196  -8.200 -12.557  1.00 94.45           O  
ATOM    780  CG  GLU A  49      30.150  -9.777 -16.297  1.00 94.45           C  
ATOM    781  HG2 GLU A  49      29.268  -9.728 -16.935  1.00 94.45           H  
ATOM    782  HG3 GLU A  49      30.399 -10.827 -16.145  1.00 94.45           H  
ATOM    783  CD  GLU A  49      31.325  -9.072 -17.005  1.00 94.45           C  
ATOM    784  OE1 GLU A  49      31.761  -9.601 -18.048  1.00 94.45           O  
ATOM    785  OE2 GLU A  49      31.807  -8.023 -16.505  1.00 94.45           O  
ATOM    786  N   LYS A  50      28.916 -10.144 -11.707  1.00 88.44           N  
ATOM    787  H   LYS A  50      29.173 -11.100 -11.907  1.00 88.44           H  
ATOM    788  CA  LYS A  50      28.883  -9.692 -10.304  1.00 88.44           C  
ATOM    789  HA  LYS A  50      28.790  -8.606 -10.308  1.00 88.44           H  
ATOM    790  C   LYS A  50      30.188  -9.993  -9.568  1.00 88.44           C  
ATOM    791  CB  LYS A  50      27.650 -10.261  -9.568  1.00 88.44           C  
ATOM    792  HB2 LYS A  50      27.541 -11.319  -9.809  1.00 88.44           H  
ATOM    793  HB3 LYS A  50      27.808 -10.165  -8.494  1.00 88.44           H  
ATOM    794  O   LYS A  50      30.771 -11.070  -9.690  1.00 88.44           O  
ATOM    795  CG  LYS A  50      26.356  -9.508  -9.929  1.00 88.44           C  
ATOM    796  HG2 LYS A  50      26.160  -9.643 -10.992  1.00 88.44           H  
ATOM    797  HG3 LYS A  50      26.513  -8.444  -9.748  1.00 88.44           H  
ATOM    798  CD  LYS A  50      25.123  -9.962  -9.121  1.00 88.44           C  
ATOM    799  HD2 LYS A  50      24.913 -11.008  -9.349  1.00 88.44           H  
ATOM    800  HD3 LYS A  50      25.322  -9.850  -8.055  1.00 88.44           H  
ATOM    801  CE  LYS A  50      23.910  -9.094  -9.513  1.00 88.44           C  
ATOM    802  HE2 LYS A  50      23.782  -9.167 -10.593  1.00 88.44           H  
ATOM    803  HE3 LYS A  50      24.139  -8.051  -9.296  1.00 88.44           H  
ATOM    804  NZ  LYS A  50      22.633  -9.480  -8.849  1.00 88.44           N  
ATOM    805  HZ1 LYS A  50      22.374 -10.428  -9.081  1.00 88.44           H  
ATOM    806  HZ2 LYS A  50      22.666  -9.359  -7.847  1.00 88.44           H  
ATOM    807  HZ3 LYS A  50      21.885  -8.901  -9.203  1.00 88.44           H  
ATOM    808  N   GLY A  51      30.582  -9.055  -8.705  1.00 86.14           N  
ATOM    809  H   GLY A  51      30.081  -8.178  -8.723  1.00 86.14           H  
ATOM    810  CA  GLY A  51      31.758  -9.158  -7.836  1.00 86.14           C  
ATOM    811  HA2 GLY A  51      31.832 -10.174  -7.448  1.00 86.14           H  
ATOM    812  HA3 GLY A  51      31.629  -8.482  -6.991  1.00 86.14           H  
ATOM    813  C   GLY A  51      33.078  -8.812  -8.530  1.00 86.14           C  
ATOM    814  O   GLY A  51      33.126  -8.567  -9.732  1.00 86.14           O  
ATOM    815  N   LYS A  52      34.174  -8.807  -7.758  1.00 85.68           N  
ATOM    816  H   LYS A  52      34.065  -9.006  -6.774  1.00 85.68           H  
ATOM    817  CA  LYS A  52      35.513  -8.423  -8.249  1.00 85.68           C  
ATOM    818  HA  LYS A  52      35.470  -7.412  -8.655  1.00 85.68           H  
ATOM    819  C   LYS A  52      36.015  -9.298  -9.403  1.00 85.68           C  
ATOM    820  CB  LYS A  52      36.540  -8.456  -7.103  1.00 85.68           C  
ATOM    821  HB2 LYS A  52      37.528  -8.292  -7.532  1.00 85.68           H  
ATOM    822  HB3 LYS A  52      36.536  -9.442  -6.638  1.00 85.68           H  
ATOM    823  O   LYS A  52      36.700  -8.805 -10.285  1.00 85.68           O  
ATOM    824  CG  LYS A  52      36.302  -7.380  -6.030  1.00 85.68           C  
ATOM    825  HG2 LYS A  52      36.247  -6.403  -6.510  1.00 85.68           H  
ATOM    826  HG3 LYS A  52      35.362  -7.576  -5.515  1.00 85.68           H  
ATOM    827  CD  LYS A  52      37.454  -7.375  -5.011  1.00 85.68           C  
ATOM    828  HD2 LYS A  52      37.507  -8.349  -4.524  1.00 85.68           H  
ATOM    829  HD3 LYS A  52      38.391  -7.195  -5.538  1.00 85.68           H  
ATOM    830  CE  LYS A  52      37.253  -6.281  -3.950  1.00 85.68           C  
ATOM    831  HE2 LYS A  52      37.151  -5.322  -4.458  1.00 85.68           H  
ATOM    832  HE3 LYS A  52      36.324  -6.476  -3.415  1.00 85.68           H  
ATOM    833  NZ  LYS A  52      38.391  -6.223  -2.992  1.00 85.68           N  
ATOM    834  HZ1 LYS A  52      39.257  -6.022  -3.472  1.00 85.68           H  
ATOM    835  HZ2 LYS A  52      38.500  -7.096  -2.497  1.00 85.68           H  
ATOM    836  HZ3 LYS A  52      38.247  -5.494  -2.308  1.00 85.68           H  
ATOM    837  N   SER A  53      35.657 -10.581  -9.402  1.00 87.33           N  
ATOM    838  H   SER A  53      35.065 -10.919  -8.656  1.00 87.33           H  
ATOM    839  CA  SER A  53      36.032 -11.547 -10.440  1.00 87.33           C  
ATOM    840  HA  SER A  53      37.024 -11.290 -10.813  1.00 87.33           H  
ATOM    841  C   SER A  53      35.113 -11.539 -11.664  1.00 87.33           C  
ATOM    842  CB  SER A  53      36.123 -12.950  -9.828  1.00 87.33           C  
ATOM    843  HB2 SER A  53      36.268 -13.696 -10.609  1.00 87.33           H  
ATOM    844  HB3 SER A  53      36.992 -12.976  -9.170  1.00 87.33           H  
ATOM    845  O   SER A  53      35.294 -12.383 -12.534  1.00 87.33           O  
ATOM    846  OG  SER A  53      34.965 -13.258  -9.063  1.00 87.33           O  
ATOM    847  HG  SER A  53      35.238 -13.857  -8.364  1.00 87.33           H  
ATOM    848  N   LYS A  54      34.121 -10.631 -11.727  1.00 88.13           N  
ATOM    849  H   LYS A  54      34.060  -9.938 -10.996  1.00 88.13           H  
ATOM    850  CA  LYS A  54      33.173 -10.498 -12.849  1.00 88.13           C  
ATOM    851  HA  LYS A  54      32.349  -9.861 -12.526  1.00 88.13           H  
ATOM    852  C   LYS A  54      32.515 -11.818 -13.271  1.00 88.13           C  
ATOM    853  CB  LYS A  54      33.855  -9.793 -14.030  1.00 88.13           C  
ATOM    854  HB2 LYS A  54      34.736 -10.357 -14.336  1.00 88.13           H  
ATOM    855  HB3 LYS A  54      33.162  -9.778 -14.872  1.00 88.13           H  
ATOM    856  O   LYS A  54      32.227 -12.049 -14.439  1.00 88.13           O  
ATOM    857  CG  LYS A  54      34.246  -8.343 -13.723  1.00 88.13           C  
ATOM    858  HG2 LYS A  54      33.353  -7.787 -13.441  1.00 88.13           H  
ATOM    859  HG3 LYS A  54      34.976  -8.301 -12.914  1.00 88.13           H  
ATOM    860  CD  LYS A  54      34.848  -7.741 -14.995  1.00 88.13           C  
ATOM    861  HD2 LYS A  54      34.204  -7.991 -15.837  1.00 88.13           H  
ATOM    862  HD3 LYS A  54      35.829  -8.179 -15.180  1.00 88.13           H  
ATOM    863  CE  LYS A  54      34.962  -6.221 -14.899  1.00 88.13           C  
ATOM    864  HE2 LYS A  54      35.820  -5.956 -14.280  1.00 88.13           H  
ATOM    865  HE3 LYS A  54      34.054  -5.842 -14.430  1.00 88.13           H  
ATOM    866  NZ  LYS A  54      35.079  -5.656 -16.264  1.00 88.13           N  
ATOM    867  HZ1 LYS A  54      34.276  -5.957 -16.798  1.00 88.13           H  
ATOM    868  HZ2 LYS A  54      35.897  -6.014 -16.736  1.00 88.13           H  
ATOM    869  HZ3 LYS A  54      35.096  -4.646 -16.255  1.00 88.13           H  
ATOM    870  N   LYS A  55      32.256 -12.713 -12.314  1.00 91.77           N  
ATOM    871  H   LYS A  55      32.456 -12.454 -11.358  1.00 91.77           H  
ATOM    872  CA  LYS A  55      31.608 -13.995 -12.611  1.00 91.77           C  
ATOM    873  HA  LYS A  55      32.127 -14.447 -13.456  1.00 91.77           H  
ATOM    874  C   LYS A  55      30.167 -13.751 -13.051  1.00 91.77           C  
ATOM    875  CB  LYS A  55      31.687 -14.953 -11.415  1.00 91.77           C  
ATOM    876  HB2 LYS A  55      31.339 -14.443 -10.516  1.00 91.77           H  
ATOM    877  HB3 LYS A  55      31.033 -15.803 -11.607  1.00 91.77           H  
ATOM    878  O   LYS A  55      29.435 -13.024 -12.374  1.00 91.77           O  
ATOM    879  CG  LYS A  55      33.118 -15.472 -11.206  1.00 91.77           C  
ATOM    880  HG2 LYS A  55      33.452 -15.960 -12.121  1.00 91.77           H  
ATOM    881  HG3 LYS A  55      33.784 -14.635 -10.998  1.00 91.77           H  
ATOM    882  CD  LYS A  55      33.183 -16.482 -10.051  1.00 91.77           C  
ATOM    883  HD2 LYS A  55      32.882 -15.994  -9.125  1.00 91.77           H  
ATOM    884  HD3 LYS A  55      32.500 -17.304 -10.265  1.00 91.77           H  
ATOM    885  CE  LYS A  55      34.613 -17.026  -9.914  1.00 91.77           C  
ATOM    886  HE2 LYS A  55      34.930 -17.390 -10.892  1.00 91.77           H  
ATOM    887  HE3 LYS A  55      35.278 -16.206  -9.644  1.00 91.77           H  
ATOM    888  NZ  LYS A  55      34.708 -18.131  -8.921  1.00 91.77           N  
ATOM    889  HZ1 LYS A  55      34.122 -18.904  -9.200  1.00 91.77           H  
ATOM    890  HZ2 LYS A  55      34.436 -17.832  -7.996  1.00 91.77           H  
ATOM    891  HZ3 LYS A  55      35.654 -18.483  -8.879  1.00 91.77           H  
ATOM    892  N   LEU A  56      29.766 -14.394 -14.145  1.00 94.60           N  
ATOM    893  H   LEU A  56      30.445 -14.918 -14.678  1.00 94.60           H  
ATOM    894  CA  LEU A  56      28.385 -14.385 -14.614  1.00 94.60           C  
ATOM    895  HA  LEU A  56      28.041 -13.353 -14.678  1.00 94.60           H  
ATOM    896  C   LEU A  56      27.491 -15.113 -13.607  1.00 94.60           C  
ATOM    897  CB  LEU A  56      28.291 -15.033 -16.007  1.00 94.60           C  
ATOM    898  HB2 LEU A  56      27.238 -15.189 -16.242  1.00 94.60           H  
ATOM    899  HB3 LEU A  56      28.769 -16.013 -15.972  1.00 94.60           H  
ATOM    900  O   LEU A  56      27.728 -16.275 -13.274  1.00 94.60           O  
ATOM    901  CG  LEU A  56      28.909 -14.212 -17.153  1.00 94.60           C  
ATOM    902  HG  LEU A  56      29.953 -13.996 -16.925  1.00 94.60           H  
ATOM    903  CD1 LEU A  56      28.848 -15.028 -18.445  1.00 94.60           C  
ATOM    904 HD11 LEU A  56      29.290 -14.457 -19.261  1.00 94.60           H  
ATOM    905 HD12 LEU A  56      27.816 -15.265 -18.704  1.00 94.60           H  
ATOM    906 HD13 LEU A  56      29.411 -15.954 -18.332  1.00 94.60           H  
ATOM    907  CD2 LEU A  56      28.160 -12.897 -17.381  1.00 94.60           C  
ATOM    908 HD21 LEU A  56      28.257 -12.243 -16.514  1.00 94.60           H  
ATOM    909 HD22 LEU A  56      28.604 -12.376 -18.230  1.00 94.60           H  
ATOM    910 HD23 LEU A  56      27.107 -13.085 -17.591  1.00 94.60           H  
ATOM    911  N   LYS A  57      26.458 -14.426 -13.121  1.00 95.90           N  
ATOM    912  H   LYS A  57      26.364 -13.459 -13.399  1.00 95.90           H  
ATOM    913  CA  LYS A  57      25.434 -14.990 -12.236  1.00 95.90           C  
ATOM    914  HA  LYS A  57      25.602 -16.060 -12.117  1.00 95.90           H  
ATOM    915  C   LYS A  57      24.059 -14.812 -12.849  1.00 95.90           C  
ATOM    916  CB  LYS A  57      25.482 -14.322 -10.856  1.00 95.90           C  
ATOM    917  HB2 LYS A  57      24.608 -14.650 -10.293  1.00 95.90           H  
ATOM    918  HB3 LYS A  57      25.429 -13.239 -10.972  1.00 95.90           H  
ATOM    919  O   LYS A  57      23.748 -13.721 -13.320  1.00 95.90           O  
ATOM    920  CG  LYS A  57      26.746 -14.698 -10.074  1.00 95.90           C  
ATOM    921  HG2 LYS A  57      26.870 -15.781 -10.094  1.00 95.90           H  
ATOM    922  HG3 LYS A  57      27.618 -14.232 -10.533  1.00 95.90           H  
ATOM    923  CD  LYS A  57      26.616 -14.240  -8.617  1.00 95.90           C  
ATOM    924  HD2 LYS A  57      25.723 -14.693  -8.187  1.00 95.90           H  
ATOM    925  HD3 LYS A  57      26.519 -13.155  -8.584  1.00 95.90           H  
ATOM    926  CE  LYS A  57      27.846 -14.682  -7.818  1.00 95.90           C  
ATOM    927  HE2 LYS A  57      27.997 -15.747  -7.995  1.00 95.90           H  
ATOM    928  HE3 LYS A  57      28.719 -14.151  -8.198  1.00 95.90           H  
ATOM    929  NZ  LYS A  57      27.662 -14.435  -6.364  1.00 95.90           N  
ATOM    930  HZ1 LYS A  57      26.846 -14.928  -6.031  1.00 95.90           H  
ATOM    931  HZ2 LYS A  57      28.456 -14.774  -5.840  1.00 95.90           H  
ATOM    932  HZ3 LYS A  57      27.538 -13.450  -6.176  1.00 95.90           H  
ATOM    933  N   SER A  58      23.246 -15.862 -12.786  1.00 95.81           N  
ATOM    934  H   SER A  58      23.588 -16.746 -12.440  1.00 95.81           H  
ATOM    935  CA  SER A  58      21.841 -15.798 -13.180  1.00 95.81           C  
ATOM    936  HA  SER A  58      21.787 -15.468 -14.217  1.00 95.81           H  
ATOM    937  C   SER A  58      21.084 -14.800 -12.307  1.00 95.81           C  
ATOM    938  CB  SER A  58      21.177 -17.174 -13.095  1.00 95.81           C  
ATOM    939  HB2 SER A  58      21.119 -17.492 -12.054  1.00 95.81           H  
ATOM    940  HB3 SER A  58      20.168 -17.109 -13.504  1.00 95.81           H  
ATOM    941  O   SER A  58      21.284 -14.740 -11.090  1.00 95.81           O  
ATOM    942  OG  SER A  58      21.929 -18.118 -13.836  1.00 95.81           O  
ATOM    943  HG  SER A  58      21.396 -18.910 -13.937  1.00 95.81           H  
ATOM    944  N   VAL A  59      20.219 -14.017 -12.938  1.00 95.40           N  
ATOM    945  H   VAL A  59      20.137 -14.107 -13.941  1.00 95.40           H  
ATOM    946  CA  VAL A  59      19.340 -13.039 -12.306  1.00 95.40           C  
ATOM    947  HA  VAL A  59      19.263 -13.275 -11.245  1.00 95.40           H  
ATOM    948  C   VAL A  59      17.937 -13.149 -12.885  1.00 95.40           C  
ATOM    949  CB  VAL A  59      19.866 -11.596 -12.432  1.00 95.40           C  
ATOM    950  HB  VAL A  59      19.098 -10.927 -12.042  1.00 95.40           H  
ATOM    951  O   VAL A  59      17.757 -13.453 -14.063  1.00 95.40           O  
ATOM    952  CG1 VAL A  59      21.108 -11.415 -11.550  1.00 95.40           C  
ATOM    953 HG11 VAL A  59      20.866 -11.709 -10.529  1.00 95.40           H  
ATOM    954 HG12 VAL A  59      21.394 -10.363 -11.567  1.00 95.40           H  
ATOM    955 HG13 VAL A  59      21.923 -12.038 -11.921  1.00 95.40           H  
ATOM    956  CG2 VAL A  59      20.182 -11.161 -13.869  1.00 95.40           C  
ATOM    957 HG21 VAL A  59      20.454 -10.105 -13.876  1.00 95.40           H  
ATOM    958 HG22 VAL A  59      19.304 -11.287 -14.501  1.00 95.40           H  
ATOM    959 HG23 VAL A  59      21.006 -11.747 -14.276  1.00 95.40           H  
ATOM    960  N   LYS A  60      16.961 -12.886 -12.020  1.00 95.72           N  
ATOM    961  H   LYS A  60      17.224 -12.668 -11.069  1.00 95.72           H  
ATOM    962  CA  LYS A  60      15.550 -12.684 -12.331  1.00 95.72           C  
ATOM    963  HA  LYS A  60      15.409 -12.580 -13.406  1.00 95.72           H  
ATOM    964  C   LYS A  60      15.164 -11.383 -11.639  1.00 95.72           C  
ATOM    965  CB  LYS A  60      14.752 -13.903 -11.837  1.00 95.72           C  
ATOM    966  HB2 LYS A  60      15.122 -14.789 -12.352  1.00 95.72           H  
ATOM    967  HB3 LYS A  60      14.915 -14.035 -10.767  1.00 95.72           H  
ATOM    968  O   LYS A  60      15.186 -11.328 -10.414  1.00 95.72           O  
ATOM    969  CG  LYS A  60      13.246 -13.772 -12.099  1.00 95.72           C  
ATOM    970  HG2 LYS A  60      13.072 -13.606 -13.162  1.00 95.72           H  
ATOM    971  HG3 LYS A  60      12.858 -12.920 -11.540  1.00 95.72           H  
ATOM    972  CD  LYS A  60      12.506 -15.039 -11.648  1.00 95.72           C  
ATOM    973  HD2 LYS A  60      12.889 -15.903 -12.191  1.00 95.72           H  
ATOM    974  HD3 LYS A  60      12.667 -15.189 -10.580  1.00 95.72           H  
ATOM    975  CE  LYS A  60      11.005 -14.895 -11.912  1.00 95.72           C  
ATOM    976  HE2 LYS A  60      10.662 -13.987 -11.417  1.00 95.72           H  
ATOM    977  HE3 LYS A  60      10.824 -14.783 -12.981  1.00 95.72           H  
ATOM    978  NZ  LYS A  60      10.230 -16.042 -11.378  1.00 95.72           N  
ATOM    979  HZ1 LYS A  60       9.268 -15.761 -11.251  1.00 95.72           H  
ATOM    980  HZ2 LYS A  60      10.285 -16.888 -11.927  1.00 95.72           H  
ATOM    981  HZ3 LYS A  60      10.493 -16.275 -10.431  1.00 95.72           H  
ATOM    982  N   GLU A  61      14.927 -10.319 -12.394  1.00 95.80           N  
ATOM    983  H   GLU A  61      14.954 -10.411 -13.400  1.00 95.80           H  
ATOM    984  CA  GLU A  61      14.706  -8.988 -11.819  1.00 95.80           C  
ATOM    985  HA  GLU A  61      14.206  -9.112 -10.858  1.00 95.80           H  
ATOM    986  C   GLU A  61      13.776  -8.128 -12.670  1.00 95.80           C  
ATOM    987  CB  GLU A  61      16.046  -8.282 -11.530  1.00 95.80           C  
ATOM    988  HB2 GLU A  61      15.843  -7.339 -11.022  1.00 95.80           H  
ATOM    989  HB3 GLU A  61      16.607  -8.911 -10.838  1.00 95.80           H  
ATOM    990  O   GLU A  61      13.531  -8.418 -13.841  1.00 95.80           O  
ATOM    991  CG  GLU A  61      16.918  -7.999 -12.763  1.00 95.80           C  
ATOM    992  HG2 GLU A  61      16.382  -7.317 -13.423  1.00 95.80           H  
ATOM    993  HG3 GLU A  61      17.091  -8.930 -13.303  1.00 95.80           H  
ATOM    994  CD  GLU A  61      18.283  -7.392 -12.386  1.00 95.80           C  
ATOM    995  OE1 GLU A  61      18.830  -6.648 -13.226  1.00 95.80           O  
ATOM    996  OE2 GLU A  61      18.827  -7.700 -11.298  1.00 95.80           O  
ATOM    997  N   LEU A  62      13.248  -7.067 -12.061  1.00 97.14           N  
ATOM    998  H   LEU A  62      13.539  -6.852 -11.118  1.00 97.14           H  
ATOM    999  CA  LEU A  62      12.467  -6.061 -12.764  1.00 97.14           C  
ATOM   1000  HA  LEU A  62      12.050  -6.518 -13.661  1.00 97.14           H  
ATOM   1001  C   LEU A  62      13.375  -4.917 -13.211  1.00 97.14           C  
ATOM   1002  CB  LEU A  62      11.296  -5.573 -11.897  1.00 97.14           C  
ATOM   1003  HB2 LEU A  62      11.696  -5.140 -10.980  1.00 97.14           H  
ATOM   1004  HB3 LEU A  62      10.775  -4.787 -12.444  1.00 97.14           H  
ATOM   1005  O   LEU A  62      14.129  -4.363 -12.412  1.00 97.14           O  
ATOM   1006  CG  LEU A  62      10.281  -6.670 -11.528  1.00 97.14           C  
ATOM   1007  HG  LEU A  62      10.758  -7.414 -10.890  1.00 97.14           H  
ATOM   1008  CD1 LEU A  62       9.119  -6.050 -10.763  1.00 97.14           C  
ATOM   1009 HD11 LEU A  62       9.495  -5.474  -9.917  1.00 97.14           H  
ATOM   1010 HD12 LEU A  62       8.549  -5.404 -11.430  1.00 97.14           H  
ATOM   1011 HD13 LEU A  62       8.468  -6.839 -10.387  1.00 97.14           H  
ATOM   1012  CD2 LEU A  62       9.700  -7.358 -12.761  1.00 97.14           C  
ATOM   1013 HD21 LEU A  62       8.851  -7.981 -12.479  1.00 97.14           H  
ATOM   1014 HD22 LEU A  62      10.458  -8.007 -13.199  1.00 97.14           H  
ATOM   1015 HD23 LEU A  62       9.389  -6.613 -13.493  1.00 97.14           H  
ATOM   1016  N   VAL A  63      13.261  -4.520 -14.475  1.00 96.63           N  
ATOM   1017  H   VAL A  63      12.665  -5.067 -15.080  1.00 96.63           H  
ATOM   1018  CA  VAL A  63      14.007  -3.397 -15.055  1.00 96.63           C  
ATOM   1019  HA  VAL A  63      14.651  -2.964 -14.289  1.00 96.63           H  
ATOM   1020  C   VAL A  63      13.024  -2.330 -15.508  1.00 96.63           C  
ATOM   1021  CB  VAL A  63      14.923  -3.857 -16.204  1.00 96.63           C  
ATOM   1022  HB  VAL A  63      14.316  -4.262 -17.013  1.00 96.63           H  
ATOM   1023  O   VAL A  63      12.065  -2.616 -16.216  1.00 96.63           O  
ATOM   1024  CG1 VAL A  63      15.751  -2.691 -16.763  1.00 96.63           C  
ATOM   1025 HG11 VAL A  63      15.097  -1.937 -17.202  1.00 96.63           H  
ATOM   1026 HG12 VAL A  63      16.411  -3.064 -17.545  1.00 96.63           H  
ATOM   1027 HG13 VAL A  63      16.356  -2.249 -15.971  1.00 96.63           H  
ATOM   1028  CG2 VAL A  63      15.887  -4.948 -15.729  1.00 96.63           C  
ATOM   1029 HG21 VAL A  63      15.337  -5.847 -15.448  1.00 96.63           H  
ATOM   1030 HG22 VAL A  63      16.574  -5.216 -16.531  1.00 96.63           H  
ATOM   1031 HG23 VAL A  63      16.458  -4.603 -14.867  1.00 96.63           H  
ATOM   1032  N   GLY A  64      13.237  -1.082 -15.092  1.00 96.70           N  
ATOM   1033  H   GLY A  64      14.063  -0.900 -14.540  1.00 96.70           H  
ATOM   1034  CA  GLY A  64      12.461   0.052 -15.590  1.00 96.70           C  
ATOM   1035  HA2 GLY A  64      12.588   0.907 -14.925  1.00 96.70           H  
ATOM   1036  HA3 GLY A  64      11.402  -0.203 -15.627  1.00 96.70           H  
ATOM   1037  C   GLY A  64      12.931   0.457 -16.983  1.00 96.70           C  
ATOM   1038  O   GLY A  64      14.116   0.729 -17.171  1.00 96.70           O  
ATOM   1039  N   ILE A  65      12.004   0.532 -17.936  1.00 96.61           N  
ATOM   1040  H   ILE A  65      11.053   0.276 -17.712  1.00 96.61           H  
ATOM   1041  CA  ILE A  65      12.234   1.099 -19.264  1.00 96.61           C  
ATOM   1042  HA  ILE A  65      13.303   1.139 -19.470  1.00 96.61           H  
ATOM   1043  C   ILE A  65      11.711   2.528 -19.252  1.00 96.61           C  
ATOM   1044  CB  ILE A  65      11.568   0.237 -20.358  1.00 96.61           C  
ATOM   1045  HB  ILE A  65      10.492   0.229 -20.185  1.00 96.61           H  
ATOM   1046  O   ILE A  65      10.521   2.771 -19.041  1.00 96.61           O  
ATOM   1047  CG1 ILE A  65      12.049  -1.232 -20.320  1.00 96.61           C  
ATOM   1048 HG12 ILE A  65      11.578  -1.778 -21.138  1.00 96.61           H  
ATOM   1049 HG13 ILE A  65      11.711  -1.695 -19.392  1.00 96.61           H  
ATOM   1050  CG2 ILE A  65      11.810   0.845 -21.752  1.00 96.61           C  
ATOM   1051 HG21 ILE A  65      12.875   0.988 -21.935  1.00 96.61           H  
ATOM   1052 HG22 ILE A  65      11.408   0.181 -22.517  1.00 96.61           H  
ATOM   1053 HG23 ILE A  65      11.304   1.807 -21.838  1.00 96.61           H  
ATOM   1054  CD1 ILE A  65      13.569  -1.422 -20.429  1.00 96.61           C  
ATOM   1055 HD11 ILE A  65      13.802  -2.487 -20.437  1.00 96.61           H  
ATOM   1056 HD12 ILE A  65      14.077  -0.969 -19.578  1.00 96.61           H  
ATOM   1057 HD13 ILE A  65      13.939  -0.985 -21.356  1.00 96.61           H  
ATOM   1058  N   THR A  66      12.603   3.495 -19.428  1.00 94.33           N  
ATOM   1059  H   THR A  66      13.570   3.246 -19.581  1.00 94.33           H  
ATOM   1060  CA  THR A  66      12.217   4.909 -19.476  1.00 94.33           C  
ATOM   1061  HA  THR A  66      11.495   5.104 -18.683  1.00 94.33           H  
ATOM   1062  C   THR A  66      11.519   5.256 -20.785  1.00 94.33           C  
ATOM   1063  CB  THR A  66      13.401   5.839 -19.217  1.00 94.33           C  
ATOM   1064  HB  THR A  66      13.038   6.866 -19.194  1.00 94.33           H  
ATOM   1065  O   THR A  66      11.667   4.558 -21.786  1.00 94.33           O  
ATOM   1066  CG2 THR A  66      14.116   5.536 -17.900  1.00 94.33           C  
ATOM   1067 HG21 THR A  66      13.458   5.776 -17.065  1.00 94.33           H  
ATOM   1068 HG22 THR A  66      15.023   6.136 -17.837  1.00 94.33           H  
ATOM   1069 HG23 THR A  66      14.405   4.487 -17.838  1.00 94.33           H  
ATOM   1070  OG1 THR A  66      14.330   5.728 -20.252  1.00 94.33           O  
ATOM   1071  HG1 THR A  66      14.782   4.894 -20.106  1.00 94.33           H  
ATOM   1072  N   ILE A  67      10.769   6.361 -20.811  1.00 91.68           N  
ATOM   1073  H   ILE A  67      10.627   6.876 -19.954  1.00 91.68           H  
ATOM   1074  CA  ILE A  67      10.130   6.832 -22.052  1.00 91.68           C  
ATOM   1075  HA  ILE A  67       9.468   6.047 -22.418  1.00 91.68           H  
ATOM   1076  C   ILE A  67      11.182   7.057 -23.155  1.00 91.68           C  
ATOM   1077  CB  ILE A  67       9.279   8.098 -21.789  1.00 91.68           C  
ATOM   1078  HB  ILE A  67       9.929   8.874 -21.385  1.00 91.68           H  
ATOM   1079  O   ILE A  67      10.923   6.739 -24.311  1.00 91.68           O  
ATOM   1080  CG1 ILE A  67       8.148   7.809 -20.772  1.00 91.68           C  
ATOM   1081 HG12 ILE A  67       7.459   7.077 -21.195  1.00 91.68           H  
ATOM   1082 HG13 ILE A  67       8.569   7.379 -19.863  1.00 91.68           H  
ATOM   1083  CG2 ILE A  67       8.646   8.614 -23.096  1.00 91.68           C  
ATOM   1084 HG21 ILE A  67       7.919   7.894 -23.473  1.00 91.68           H  
ATOM   1085 HG22 ILE A  67       8.153   9.572 -22.931  1.00 91.68           H  
ATOM   1086 HG23 ILE A  67       9.399   8.769 -23.869  1.00 91.68           H  
ATOM   1087  CD1 ILE A  67       7.345   9.048 -20.361  1.00 91.68           C  
ATOM   1088 HD11 ILE A  67       8.026   9.834 -20.034  1.00 91.68           H  
ATOM   1089 HD12 ILE A  67       6.741   9.412 -21.191  1.00 91.68           H  
ATOM   1090 HD13 ILE A  67       6.676   8.787 -19.541  1.00 91.68           H  
ATOM   1091  N   MET A  68      12.380   7.537 -22.798  1.00 89.46           N  
ATOM   1092  H   MET A  68      12.555   7.712 -21.819  1.00 89.46           H  
ATOM   1093  CA  MET A  68      13.483   7.754 -23.747  1.00 89.46           C  
ATOM   1094  HA  MET A  68      13.104   8.289 -24.618  1.00 89.46           H  
ATOM   1095  C   MET A  68      14.105   6.448 -24.267  1.00 89.46           C  
ATOM   1096  CB  MET A  68      14.575   8.607 -23.086  1.00 89.46           C  
ATOM   1097  HB2 MET A  68      15.408   8.709 -23.781  1.00 89.46           H  
ATOM   1098  HB3 MET A  68      14.935   8.099 -22.191  1.00 89.46           H  
ATOM   1099  O   MET A  68      14.587   6.405 -25.393  1.00 89.46           O  
ATOM   1100  CG  MET A  68      14.083  10.013 -22.720  1.00 89.46           C  
ATOM   1101  HG2 MET A  68      13.652  10.468 -23.612  1.00 89.46           H  
ATOM   1102  HG3 MET A  68      13.299   9.938 -21.966  1.00 89.46           H  
ATOM   1103  SD  MET A  68      15.374  11.129 -22.099  1.00 89.46           S  
ATOM   1104  CE  MET A  68      15.788  10.321 -20.533  1.00 89.46           C  
ATOM   1105  HE1 MET A  68      16.524  10.924 -20.000  1.00 89.46           H  
ATOM   1106  HE2 MET A  68      14.883  10.230 -19.932  1.00 89.46           H  
ATOM   1107  HE3 MET A  68      16.207   9.333 -20.721  1.00 89.46           H  
ATOM   1108  N   GLU A  69      14.087   5.383 -23.465  1.00 94.85           N  
ATOM   1109  H   GLU A  69      13.692   5.482 -22.541  1.00 94.85           H  
ATOM   1110  CA  GLU A  69      14.626   4.064 -23.826  1.00 94.85           C  
ATOM   1111  HA  GLU A  69      15.486   4.169 -24.488  1.00 94.85           H  
ATOM   1112  C   GLU A  69      13.609   3.173 -24.542  1.00 94.85           C  
ATOM   1113  CB  GLU A  69      15.060   3.355 -22.547  1.00 94.85           C  
ATOM   1114  HB2 GLU A  69      15.250   2.304 -22.764  1.00 94.85           H  
ATOM   1115  HB3 GLU A  69      14.219   3.396 -21.854  1.00 94.85           H  
ATOM   1116  O   GLU A  69      13.979   2.166 -25.137  1.00 94.85           O  
ATOM   1117  CG  GLU A  69      16.322   3.961 -21.910  1.00 94.85           C  
ATOM   1118  HG2 GLU A  69      17.183   3.709 -22.528  1.00 94.85           H  
ATOM   1119  HG3 GLU A  69      16.246   5.048 -21.878  1.00 94.85           H  
ATOM   1120  CD  GLU A  69      16.523   3.433 -20.485  1.00 94.85           C  
ATOM   1121  OE1 GLU A  69      17.677   3.258 -20.045  1.00 94.85           O  
ATOM   1122  OE2 GLU A  69      15.512   3.152 -19.800  1.00 94.85           O  
ATOM   1123  N   ARG A  70      12.319   3.518 -24.481  1.00 94.83           N  
ATOM   1124  H   ARG A  70      12.079   4.324 -23.922  1.00 94.83           H  
ATOM   1125  CA  ARG A  70      11.242   2.678 -25.008  1.00 94.83           C  
ATOM   1126  HA  ARG A  70      11.225   1.743 -24.447  1.00 94.83           H  
ATOM   1127  C   ARG A  70      11.477   2.287 -26.465  1.00 94.83           C  
ATOM   1128  CB  ARG A  70       9.907   3.404 -24.817  1.00 94.83           C  
ATOM   1129  HB2 ARG A  70       9.935   4.361 -25.338  1.00 94.83           H  
ATOM   1130  HB3 ARG A  70       9.744   3.585 -23.754  1.00 94.83           H  
ATOM   1131  O   ARG A  70      11.383   1.110 -26.786  1.00 94.83           O  
ATOM   1132  CG  ARG A  70       8.758   2.559 -25.372  1.00 94.83           C  
ATOM   1133  HG2 ARG A  70       8.724   1.601 -24.854  1.00 94.83           H  
ATOM   1134  HG3 ARG A  70       8.912   2.383 -26.437  1.00 94.83           H  
ATOM   1135  CD  ARG A  70       7.425   3.277 -25.211  1.00 94.83           C  
ATOM   1136  HD2 ARG A  70       7.197   3.371 -24.150  1.00 94.83           H  
ATOM   1137  HD3 ARG A  70       7.500   4.266 -25.662  1.00 94.83           H  
ATOM   1138  NE  ARG A  70       6.376   2.509 -25.893  1.00 94.83           N  
ATOM   1139  HE  ARG A  70       6.684   1.727 -26.453  1.00 94.83           H  
ATOM   1140  NH1 ARG A  70       4.585   3.812 -25.292  1.00 94.83           N  
ATOM   1141 HH11 ARG A  70       5.220   4.442 -24.822  1.00 94.83           H  
ATOM   1142 HH12 ARG A  70       3.590   3.981 -25.334  1.00 94.83           H  
ATOM   1143  NH2 ARG A  70       4.289   1.984 -26.554  1.00 94.83           N  
ATOM   1144 HH21 ARG A  70       4.707   1.212 -27.054  1.00 94.83           H  
ATOM   1145 HH22 ARG A  70       3.294   2.147 -26.616  1.00 94.83           H  
ATOM   1146  CZ  ARG A  70       5.089   2.774 -25.908  1.00 94.83           C  
ATOM   1147  N   SER A  71      11.800   3.249 -27.328  1.00 95.66           N  
ATOM   1148  H   SER A  71      11.827   4.205 -27.004  1.00 95.66           H  
ATOM   1149  CA  SER A  71      11.965   2.986 -28.761  1.00 95.66           C  
ATOM   1150  HA  SER A  71      11.073   2.479 -29.129  1.00 95.66           H  
ATOM   1151  C   SER A  71      13.162   2.082 -29.065  1.00 95.66           C  
ATOM   1152  CB  SER A  71      12.120   4.295 -29.538  1.00 95.66           C  
ATOM   1153  HB2 SER A  71      12.148   4.073 -30.605  1.00 95.66           H  
ATOM   1154  HB3 SER A  71      13.053   4.782 -29.253  1.00 95.66           H  
ATOM   1155  O   SER A  71      13.078   1.262 -29.976  1.00 95.66           O  
ATOM   1156  OG  SER A  71      11.037   5.164 -29.266  1.00 95.66           O  
ATOM   1157  HG  SER A  71      11.044   5.875 -29.911  1.00 95.66           H  
ATOM   1158  N   SER A  72      14.268   2.203 -28.321  1.00 96.70           N  
ATOM   1159  H   SER A  72      14.265   2.799 -27.505  1.00 96.70           H  
ATOM   1160  CA  SER A  72      15.433   1.332 -28.517  1.00 96.70           C  
ATOM   1161  HA  SER A  72      15.613   1.225 -29.587  1.00 96.70           H  
ATOM   1162  C   SER A  72      15.173  -0.072 -27.980  1.00 96.70           C  
ATOM   1163  CB  SER A  72      16.704   1.930 -27.905  1.00 96.70           C  
ATOM   1164  HB2 SER A  72      16.974   2.829 -28.459  1.00 96.70           H  
ATOM   1165  HB3 SER A  72      17.514   1.208 -28.002  1.00 96.70           H  
ATOM   1166  O   SER A  72      15.430  -1.041 -28.689  1.00 96.70           O  
ATOM   1167  OG  SER A  72      16.534   2.267 -26.544  1.00 96.70           O  
ATOM   1168  HG  SER A  72      17.403   2.405 -26.159  1.00 96.70           H  
ATOM   1169  N   PHE A  73      14.578  -0.183 -26.789  1.00 97.23           N  
ATOM   1170  H   PHE A  73      14.424   0.654 -26.246  1.00 97.23           H  
ATOM   1171  CA  PHE A  73      14.184  -1.470 -26.222  1.00 97.23           C  
ATOM   1172  HA  PHE A  73      15.063  -2.110 -26.157  1.00 97.23           H  
ATOM   1173  C   PHE A  73      13.164  -2.208 -27.101  1.00 97.23           C  
ATOM   1174  CB  PHE A  73      13.627  -1.251 -24.809  1.00 97.23           C  
ATOM   1175  HB2 PHE A  73      12.848  -0.489 -24.845  1.00 97.23           H  
ATOM   1176  HB3 PHE A  73      14.425  -0.881 -24.165  1.00 97.23           H  
ATOM   1177  O   PHE A  73      13.286  -3.409 -27.302  1.00 97.23           O  
ATOM   1178  CG  PHE A  73      13.054  -2.520 -24.213  1.00 97.23           C  
ATOM   1179  CD1 PHE A  73      11.662  -2.697 -24.128  1.00 97.23           C  
ATOM   1180  HD1 PHE A  73      11.004  -1.901 -24.446  1.00 97.23           H  
ATOM   1181  CD2 PHE A  73      13.914  -3.567 -23.836  1.00 97.23           C  
ATOM   1182  HD2 PHE A  73      14.982  -3.457 -23.949  1.00 97.23           H  
ATOM   1183  CE1 PHE A  73      11.134  -3.913 -23.662  1.00 97.23           C  
ATOM   1184  HE1 PHE A  73      10.065  -4.049 -23.588  1.00 97.23           H  
ATOM   1185  CE2 PHE A  73      13.387  -4.783 -23.374  1.00 97.23           C  
ATOM   1186  HE2 PHE A  73      14.055  -5.587 -23.104  1.00 97.23           H  
ATOM   1187  CZ  PHE A  73      11.996  -4.959 -23.296  1.00 97.23           C  
ATOM   1188  HZ  PHE A  73      11.593  -5.899 -22.950  1.00 97.23           H  
ATOM   1189  N   GLU A  74      12.159  -1.515 -27.643  1.00 95.85           N  
ATOM   1190  H   GLU A  74      12.069  -0.534 -27.422  1.00 95.85           H  
ATOM   1191  CA  GLU A  74      11.129  -2.143 -28.483  1.00 95.85           C  
ATOM   1192  HA  GLU A  74      10.826  -3.078 -28.011  1.00 95.85           H  
ATOM   1193  C   GLU A  74      11.649  -2.552 -29.867  1.00 95.85           C  
ATOM   1194  CB  GLU A  74       9.886  -1.232 -28.587  1.00 95.85           C  
ATOM   1195  HB2 GLU A  74       9.208  -1.628 -29.344  1.00 95.85           H  
ATOM   1196  HB3 GLU A  74      10.184  -0.223 -28.872  1.00 95.85           H  
ATOM   1197  O   GLU A  74      11.114  -3.497 -30.445  1.00 95.85           O  
ATOM   1198  CG  GLU A  74       9.152  -1.217 -27.239  1.00 95.85           C  
ATOM   1199  HG2 GLU A  74       9.830  -0.876 -26.456  1.00 95.85           H  
ATOM   1200  HG3 GLU A  74       8.900  -2.250 -26.999  1.00 95.85           H  
ATOM   1201  CD  GLU A  74       7.865  -0.379 -27.144  1.00 95.85           C  
ATOM   1202  OE1 GLU A  74       7.138  -0.622 -26.145  1.00 95.85           O  
ATOM   1203  OE2 GLU A  74       7.577   0.528 -27.949  1.00 95.85           O  
ATOM   1204  N   LYS A  75      12.694  -1.887 -30.378  1.00 97.16           N  
ATOM   1205  H   LYS A  75      13.081  -1.127 -29.836  1.00 97.16           H  
ATOM   1206  CA  LYS A  75      13.351  -2.250 -31.640  1.00 97.16           C  
ATOM   1207  HA  LYS A  75      12.581  -2.441 -32.388  1.00 97.16           H  
ATOM   1208  C   LYS A  75      14.146  -3.550 -31.512  1.00 97.16           C  
ATOM   1209  CB  LYS A  75      14.229  -1.080 -32.109  1.00 97.16           C  
ATOM   1210  HB2 LYS A  75      14.984  -0.868 -31.351  1.00 97.16           H  
ATOM   1211  HB3 LYS A  75      13.601  -0.198 -32.231  1.00 97.16           H  
ATOM   1212  O   LYS A  75      13.988  -4.433 -32.350  1.00 97.16           O  
ATOM   1213  CG  LYS A  75      14.924  -1.386 -33.443  1.00 97.16           C  
ATOM   1214  HG2 LYS A  75      14.171  -1.590 -34.205  1.00 97.16           H  
ATOM   1215  HG3 LYS A  75      15.560  -2.264 -33.331  1.00 97.16           H  
ATOM   1216  CD  LYS A  75      15.801  -0.213 -33.890  1.00 97.16           C  
ATOM   1217  HD2 LYS A  75      16.533  -0.002 -33.111  1.00 97.16           H  
ATOM   1218  HD3 LYS A  75      15.178   0.666 -34.057  1.00 97.16           H  
ATOM   1219  CE  LYS A  75      16.519  -0.609 -35.184  1.00 97.16           C  
ATOM   1220  HE2 LYS A  75      17.040  -1.550 -35.006  1.00 97.16           H  
ATOM   1221  HE3 LYS A  75      15.775  -0.788 -35.960  1.00 97.16           H  
ATOM   1222  NZ  LYS A  75      17.489   0.427 -35.616  1.00 97.16           N  
ATOM   1223  HZ1 LYS A  75      17.974   0.117 -36.446  1.00 97.16           H  
ATOM   1224  HZ2 LYS A  75      18.179   0.568 -34.891  1.00 97.16           H  
ATOM   1225  HZ3 LYS A  75      17.020   1.300 -35.810  1.00 97.16           H  
ATOM   1226  N   ASP A  76      14.988  -3.658 -30.485  1.00 96.96           N  
ATOM   1227  H   ASP A  76      15.078  -2.883 -29.845  1.00 96.96           H  
ATOM   1228  CA  ASP A  76      15.734  -4.881 -30.180  1.00 96.96           C  
ATOM   1229  HA  ASP A  76      15.163  -5.736 -30.542  1.00 96.96           H  
ATOM   1230  C   ASP A  76      15.937  -5.030 -28.660  1.00 96.96           C  
ATOM   1231  CB  ASP A  76      17.066  -4.921 -30.941  1.00 96.96           C  
ATOM   1232  HB2 ASP A  76      16.881  -4.662 -31.983  1.00 96.96           H  
ATOM   1233  HB3 ASP A  76      17.758  -4.185 -30.533  1.00 96.96           H  
ATOM   1234  O   ASP A  76      16.862  -4.446 -28.084  1.00 96.96           O  
ATOM   1235  CG  ASP A  76      17.689  -6.326 -30.894  1.00 96.96           C  
ATOM   1236  OD1 ASP A  76      17.408  -7.085 -29.926  1.00 96.96           O  
ATOM   1237  OD2 ASP A  76      18.374  -6.671 -31.876  1.00 96.96           O  
ATOM   1238  N   PRO A  77      15.077  -5.819 -27.985  1.00 96.80           N  
ATOM   1239  CA  PRO A  77      15.180  -6.037 -26.548  1.00 96.80           C  
ATOM   1240  HA  PRO A  77      15.042  -5.082 -26.040  1.00 96.80           H  
ATOM   1241  C   PRO A  77      16.510  -6.652 -26.106  1.00 96.80           C  
ATOM   1242  CB  PRO A  77      14.021  -6.979 -26.203  1.00 96.80           C  
ATOM   1243  HB2 PRO A  77      13.638  -6.806 -25.198  1.00 96.80           H  
ATOM   1244  HB3 PRO A  77      14.338  -8.017 -26.307  1.00 96.80           H  
ATOM   1245  O   PRO A  77      16.937  -6.407 -24.979  1.00 96.80           O  
ATOM   1246  CG  PRO A  77      12.973  -6.672 -27.268  1.00 96.80           C  
ATOM   1247  HG2 PRO A  77      12.400  -5.791 -26.979  1.00 96.80           H  
ATOM   1248  HG3 PRO A  77      12.310  -7.519 -27.441  1.00 96.80           H  
ATOM   1249  CD  PRO A  77      13.827  -6.365 -28.497  1.00 96.80           C  
ATOM   1250  HD2 PRO A  77      13.310  -5.648 -29.134  1.00 96.80           H  
ATOM   1251  HD3 PRO A  77      14.034  -7.282 -29.049  1.00 96.80           H  
ATOM   1252  N   ILE A  78      17.143  -7.472 -26.954  1.00 97.35           N  
ATOM   1253  H   ILE A  78      16.892  -7.447 -27.932  1.00 97.35           H  
ATOM   1254  CA  ILE A  78      18.359  -8.202 -26.588  1.00 97.35           C  
ATOM   1255  HA  ILE A  78      18.293  -8.487 -25.538  1.00 97.35           H  
ATOM   1256  C   ILE A  78      19.552  -7.270 -26.668  1.00 97.35           C  
ATOM   1257  CB  ILE A  78      18.541  -9.479 -27.438  1.00 97.35           C  
ATOM   1258  HB  ILE A  78      18.610  -9.187 -28.486  1.00 97.35           H  
ATOM   1259  O   ILE A  78      20.223  -7.104 -25.655  1.00 97.35           O  
ATOM   1260  CG1 ILE A  78      17.331 -10.430 -27.296  1.00 97.35           C  
ATOM   1261 HG12 ILE A  78      17.452 -11.260 -27.992  1.00 97.35           H  
ATOM   1262 HG13 ILE A  78      16.428  -9.896 -27.594  1.00 97.35           H  
ATOM   1263  CG2 ILE A  78      19.842 -10.216 -27.072  1.00 97.35           C  
ATOM   1264 HG21 ILE A  78      20.708  -9.608 -27.334  1.00 97.35           H  
ATOM   1265 HG22 ILE A  78      19.884 -10.430 -26.004  1.00 97.35           H  
ATOM   1266 HG23 ILE A  78      19.918 -11.149 -27.631  1.00 97.35           H  
ATOM   1267  CD1 ILE A  78      17.115 -11.004 -25.888  1.00 97.35           C  
ATOM   1268 HD11 ILE A  78      16.053 -11.191 -25.731  1.00 97.35           H  
ATOM   1269 HD12 ILE A  78      17.675 -11.932 -25.776  1.00 97.35           H  
ATOM   1270 HD13 ILE A  78      17.427 -10.300 -25.116  1.00 97.35           H  
ATOM   1271  N   ASP A  79      19.747  -6.591 -27.799  1.00 97.46           N  
ATOM   1272  H   ASP A  79      19.140  -6.763 -28.588  1.00 97.46           H  
ATOM   1273  CA  ASP A  79      20.827  -5.609 -27.961  1.00 97.46           C  
ATOM   1274  HA  ASP A  79      21.790  -6.111 -27.866  1.00 97.46           H  
ATOM   1275  C   ASP A  79      20.756  -4.511 -26.885  1.00 97.46           C  
ATOM   1276  CB  ASP A  79      20.737  -5.009 -29.369  1.00 97.46           C  
ATOM   1277  HB2 ASP A  79      19.774  -4.511 -29.482  1.00 97.46           H  
ATOM   1278  HB3 ASP A  79      20.794  -5.812 -30.105  1.00 97.46           H  
ATOM   1279  O   ASP A  79      21.749  -4.200 -26.224  1.00 97.46           O  
ATOM   1280  CG  ASP A  79      21.863  -4.008 -29.639  1.00 97.46           C  
ATOM   1281  OD1 ASP A  79      23.036  -4.439 -29.648  1.00 97.46           O  
ATOM   1282  OD2 ASP A  79      21.540  -2.811 -29.831  1.00 97.46           O  
ATOM   1283  N   PHE A  80      19.550  -4.004 -26.595  1.00 97.81           N  
ATOM   1284  H   PHE A  80      18.766  -4.281 -27.169  1.00 97.81           H  
ATOM   1285  CA  PHE A  80      19.345  -3.026 -25.525  1.00 97.81           C  
ATOM   1286  HA  PHE A  80      19.947  -2.145 -25.747  1.00 97.81           H  
ATOM   1287  C   PHE A  80      19.781  -3.543 -24.143  1.00 97.81           C  
ATOM   1288  CB  PHE A  80      17.866  -2.624 -25.494  1.00 97.81           C  
ATOM   1289  HB2 PHE A  80      17.254  -3.518 -25.370  1.00 97.81           H  
ATOM   1290  HB3 PHE A  80      17.602  -2.178 -26.453  1.00 97.81           H  
ATOM   1291  O   PHE A  80      20.422  -2.820 -23.375  1.00 97.81           O  
ATOM   1292  CG  PHE A  80      17.538  -1.646 -24.384  1.00 97.81           C  
ATOM   1293  CD1 PHE A  80      17.137  -2.114 -23.118  1.00 97.81           C  
ATOM   1294  HD1 PHE A  80      17.064  -3.176 -22.938  1.00 97.81           H  
ATOM   1295  CD2 PHE A  80      17.667  -0.267 -24.609  1.00 97.81           C  
ATOM   1296  HD2 PHE A  80      17.997   0.085 -25.575  1.00 97.81           H  
ATOM   1297  CE1 PHE A  80      16.817  -1.206 -22.096  1.00 97.81           C  
ATOM   1298  HE1 PHE A  80      16.473  -1.579 -21.143  1.00 97.81           H  
ATOM   1299  CE2 PHE A  80      17.360   0.644 -23.585  1.00 97.81           C  
ATOM   1300  HE2 PHE A  80      17.443   1.705 -23.769  1.00 97.81           H  
ATOM   1301  CZ  PHE A  80      16.916   0.175 -22.337  1.00 97.81           C  
ATOM   1302  HZ  PHE A  80      16.636   0.882 -21.570  1.00 97.81           H  
ATOM   1303  N   LEU A  81      19.414  -4.781 -23.793  1.00 97.64           N  
ATOM   1304  H   LEU A  81      18.948  -5.354 -24.481  1.00 97.64           H  
ATOM   1305  CA  LEU A  81      19.781  -5.381 -22.509  1.00 97.64           C  
ATOM   1306  HA  LEU A  81      19.636  -4.637 -21.726  1.00 97.64           H  
ATOM   1307  C   LEU A  81      21.273  -5.745 -22.468  1.00 97.64           C  
ATOM   1308  CB  LEU A  81      18.865  -6.589 -22.229  1.00 97.64           C  
ATOM   1309  HB2 LEU A  81      18.842  -7.217 -23.120  1.00 97.64           H  
ATOM   1310  HB3 LEU A  81      19.291  -7.181 -21.419  1.00 97.64           H  
ATOM   1311  O   LEU A  81      21.928  -5.538 -21.446  1.00 97.64           O  
ATOM   1312  CG  LEU A  81      17.423  -6.213 -21.835  1.00 97.64           C  
ATOM   1313  HG  LEU A  81      17.003  -5.516 -22.559  1.00 97.64           H  
ATOM   1314  CD1 LEU A  81      16.540  -7.461 -21.792  1.00 97.64           C  
ATOM   1315 HD11 LEU A  81      15.531  -7.195 -21.477  1.00 97.64           H  
ATOM   1316 HD12 LEU A  81      16.958  -8.192 -21.100  1.00 97.64           H  
ATOM   1317 HD13 LEU A  81      16.486  -7.886 -22.794  1.00 97.64           H  
ATOM   1318  CD2 LEU A  81      17.357  -5.561 -20.451  1.00 97.64           C  
ATOM   1319 HD21 LEU A  81      16.319  -5.338 -20.203  1.00 97.64           H  
ATOM   1320 HD22 LEU A  81      17.766  -6.238 -19.701  1.00 97.64           H  
ATOM   1321 HD23 LEU A  81      17.919  -4.627 -20.444  1.00 97.64           H  
ATOM   1322  N   GLU A  82      21.856  -6.200 -23.572  1.00 96.63           N  
ATOM   1323  H   GLU A  82      21.298  -6.352 -24.400  1.00 96.63           H  
ATOM   1324  CA  GLU A  82      23.290  -6.470 -23.656  1.00 96.63           C  
ATOM   1325  HA  GLU A  82      23.566  -7.112 -22.819  1.00 96.63           H  
ATOM   1326  C   GLU A  82      24.132  -5.204 -23.499  1.00 96.63           C  
ATOM   1327  CB  GLU A  82      23.636  -7.202 -24.954  1.00 96.63           C  
ATOM   1328  HB2 GLU A  82      23.221  -6.668 -25.808  1.00 96.63           H  
ATOM   1329  HB3 GLU A  82      24.722  -7.219 -25.041  1.00 96.63           H  
ATOM   1330  O   GLU A  82      25.128  -5.220 -22.768  1.00 96.63           O  
ATOM   1331  CG  GLU A  82      23.128  -8.653 -24.933  1.00 96.63           C  
ATOM   1332  HG2 GLU A  82      23.450  -9.113 -23.999  1.00 96.63           H  
ATOM   1333  HG3 GLU A  82      22.039  -8.675 -24.945  1.00 96.63           H  
ATOM   1334  CD  GLU A  82      23.676  -9.499 -26.086  1.00 96.63           C  
ATOM   1335  OE1 GLU A  82      23.494 -10.735 -25.993  1.00 96.63           O  
ATOM   1336  OE2 GLU A  82      24.382  -8.948 -26.957  1.00 96.63           O  
ATOM   1337  N   ALA A  83      23.683  -4.086 -24.078  1.00 96.55           N  
ATOM   1338  H   ALA A  83      22.917  -4.162 -24.732  1.00 96.55           H  
ATOM   1339  CA  ALA A  83      24.272  -2.766 -23.866  1.00 96.55           C  
ATOM   1340  HA  ALA A  83      25.330  -2.815 -24.123  1.00 96.55           H  
ATOM   1341  C   ALA A  83      24.168  -2.301 -22.400  1.00 96.55           C  
ATOM   1342  CB  ALA A  83      23.588  -1.779 -24.819  1.00 96.55           C  
ATOM   1343  HB1 ALA A  83      24.046  -0.795 -24.721  1.00 96.55           H  
ATOM   1344  HB2 ALA A  83      23.702  -2.122 -25.847  1.00 96.55           H  
ATOM   1345  HB3 ALA A  83      22.525  -1.708 -24.589  1.00 96.55           H  
ATOM   1346  O   ALA A  83      25.032  -1.568 -21.918  1.00 96.55           O  
ATOM   1347  N   LYS A  84      23.152  -2.767 -21.658  1.00 94.61           N  
ATOM   1348  H   LYS A  84      22.466  -3.339 -22.130  1.00 94.61           H  
ATOM   1349  CA  LYS A  84      23.020  -2.562 -20.202  1.00 94.61           C  
ATOM   1350  HA  LYS A  84      23.455  -1.592 -19.961  1.00 94.61           H  
ATOM   1351  C   LYS A  84      23.831  -3.552 -19.352  1.00 94.61           C  
ATOM   1352  CB  LYS A  84      21.536  -2.534 -19.795  1.00 94.61           C  
ATOM   1353  HB2 LYS A  84      21.001  -3.368 -20.248  1.00 94.61           H  
ATOM   1354  HB3 LYS A  84      21.466  -2.633 -18.712  1.00 94.61           H  
ATOM   1355  O   LYS A  84      23.811  -3.445 -18.128  1.00 94.61           O  
ATOM   1356  CG  LYS A  84      20.871  -1.211 -20.196  1.00 94.61           C  
ATOM   1357  HG2 LYS A  84      20.760  -1.164 -21.279  1.00 94.61           H  
ATOM   1358  HG3 LYS A  84      21.512  -0.389 -19.877  1.00 94.61           H  
ATOM   1359  CD  LYS A  84      19.500  -1.043 -19.526  1.00 94.61           C  
ATOM   1360  HD2 LYS A  84      18.801  -1.771 -19.937  1.00 94.61           H  
ATOM   1361  HD3 LYS A  84      19.600  -1.197 -18.452  1.00 94.61           H  
ATOM   1362  CE  LYS A  84      19.011   0.384 -19.796  1.00 94.61           C  
ATOM   1363  HE2 LYS A  84      19.799   1.081 -19.514  1.00 94.61           H  
ATOM   1364  HE3 LYS A  84      18.858   0.503 -20.869  1.00 94.61           H  
ATOM   1365  NZ  LYS A  84      17.770   0.734 -19.058  1.00 94.61           N  
ATOM   1366  HZ1 LYS A  84      17.885   0.652 -18.058  1.00 94.61           H  
ATOM   1367  HZ2 LYS A  84      16.978   0.192 -19.370  1.00 94.61           H  
ATOM   1368  HZ3 LYS A  84      17.559   1.701 -19.258  1.00 94.61           H  
ATOM   1369  N   GLY A  85      24.567  -4.478 -19.968  1.00 95.80           N  
ATOM   1370  H   GLY A  85      24.543  -4.509 -20.977  1.00 95.80           H  
ATOM   1371  CA  GLY A  85      25.437  -5.435 -19.278  1.00 95.80           C  
ATOM   1372  HA2 GLY A  85      26.293  -5.638 -19.921  1.00 95.80           H  
ATOM   1373  HA3 GLY A  85      25.804  -4.996 -18.350  1.00 95.80           H  
ATOM   1374  C   GLY A  85      24.783  -6.777 -18.943  1.00 95.80           C  
ATOM   1375  O   GLY A  85      25.406  -7.597 -18.263  1.00 95.80           O  
ATOM   1376  N   TYR A  86      23.564  -7.033 -19.422  1.00 97.24           N  
ATOM   1377  H   TYR A  86      23.116  -6.346 -20.013  1.00 97.24           H  
ATOM   1378  CA  TYR A  86      22.977  -8.370 -19.370  1.00 97.24           C  
ATOM   1379  HA  TYR A  86      23.185  -8.801 -18.390  1.00 97.24           H  
ATOM   1380  C   TYR A  86      23.635  -9.279 -20.416  1.00 97.24           C  
ATOM   1381  CB  TYR A  86      21.453  -8.307 -19.524  1.00 97.24           C  
ATOM   1382  HB2 TYR A  86      21.214  -7.883 -20.500  1.00 97.24           H  
ATOM   1383  HB3 TYR A  86      21.067  -9.326 -19.510  1.00 97.24           H  
ATOM   1384  O   TYR A  86      24.111  -8.832 -21.455  1.00 97.24           O  
ATOM   1385  CG  TYR A  86      20.753  -7.521 -18.427  1.00 97.24           C  
ATOM   1386  CD1 TYR A  86      20.447  -8.145 -17.204  1.00 97.24           C  
ATOM   1387  HD1 TYR A  86      20.691  -9.186 -17.055  1.00 97.24           H  
ATOM   1388  CD2 TYR A  86      20.434  -6.163 -18.608  1.00 97.24           C  
ATOM   1389  HD2 TYR A  86      20.645  -5.671 -19.546  1.00 97.24           H  
ATOM   1390  CE1 TYR A  86      19.853  -7.407 -16.160  1.00 97.24           C  
ATOM   1391  HE1 TYR A  86      19.632  -7.878 -15.214  1.00 97.24           H  
ATOM   1392  CE2 TYR A  86      19.851  -5.419 -17.572  1.00 97.24           C  
ATOM   1393  HE2 TYR A  86      19.632  -4.369 -17.698  1.00 97.24           H  
ATOM   1394  OH  TYR A  86      19.057  -5.276 -15.343  1.00 97.24           O  
ATOM   1395  HH  TYR A  86      18.963  -5.788 -14.537  1.00 97.24           H  
ATOM   1396  CZ  TYR A  86      19.572  -6.035 -16.341  1.00 97.24           C  
ATOM   1397  N   LYS A  87      23.695 -10.575 -20.130  1.00 96.42           N  
ATOM   1398  H   LYS A  87      23.355 -10.870 -19.226  1.00 96.42           H  
ATOM   1399  CA  LYS A  87      24.226 -11.620 -21.012  1.00 96.42           C  
ATOM   1400  HA  LYS A  87      24.240 -11.258 -22.040  1.00 96.42           H  
ATOM   1401  C   LYS A  87      23.287 -12.813 -20.987  1.00 96.42           C  
ATOM   1402  CB  LYS A  87      25.646 -12.026 -20.563  1.00 96.42           C  
ATOM   1403  HB2 LYS A  87      25.594 -12.386 -19.536  1.00 96.42           H  
ATOM   1404  HB3 LYS A  87      25.992 -12.852 -21.184  1.00 96.42           H  
ATOM   1405  O   LYS A  87      22.614 -13.029 -19.983  1.00 96.42           O  
ATOM   1406  CG  LYS A  87      26.691 -10.896 -20.625  1.00 96.42           C  
ATOM   1407  HG2 LYS A  87      27.631 -11.266 -20.215  1.00 96.42           H  
ATOM   1408  HG3 LYS A  87      26.363 -10.059 -20.009  1.00 96.42           H  
ATOM   1409  CD  LYS A  87      26.940 -10.416 -22.063  1.00 96.42           C  
ATOM   1410  HD2 LYS A  87      25.991 -10.159 -22.533  1.00 96.42           H  
ATOM   1411  HD3 LYS A  87      27.399 -11.219 -22.640  1.00 96.42           H  
ATOM   1412  CE  LYS A  87      27.836  -9.176 -22.096  1.00 96.42           C  
ATOM   1413  HE2 LYS A  87      27.484  -8.481 -21.333  1.00 96.42           H  
ATOM   1414  HE3 LYS A  87      28.860  -9.463 -21.856  1.00 96.42           H  
ATOM   1415  NZ  LYS A  87      27.757  -8.525 -23.430  1.00 96.42           N  
ATOM   1416  HZ1 LYS A  87      26.804  -8.249 -23.618  1.00 96.42           H  
ATOM   1417  HZ2 LYS A  87      28.325  -7.692 -23.477  1.00 96.42           H  
ATOM   1418  HZ3 LYS A  87      28.021  -9.159 -24.171  1.00 96.42           H  
ATOM   1419  N   GLU A  88      23.254 -13.590 -22.067  1.00 96.04           N  
ATOM   1420  H   GLU A  88      23.820 -13.336 -22.864  1.00 96.04           H  
ATOM   1421  CA  GLU A  88      22.388 -14.777 -22.175  1.00 96.04           C  
ATOM   1422  HA  GLU A  88      22.379 -15.093 -23.218  1.00 96.04           H  
ATOM   1423  C   GLU A  88      20.919 -14.465 -21.815  1.00 96.04           C  
ATOM   1424  CB  GLU A  88      22.954 -15.946 -21.351  1.00 96.04           C  
ATOM   1425  HB2 GLU A  88      22.280 -16.794 -21.474  1.00 96.04           H  
ATOM   1426  HB3 GLU A  88      22.966 -15.673 -20.296  1.00 96.04           H  
ATOM   1427  O   GLU A  88      20.284 -15.156 -21.015  1.00 96.04           O  
ATOM   1428  CG  GLU A  88      24.366 -16.397 -21.759  1.00 96.04           C  
ATOM   1429  HG2 GLU A  88      25.056 -15.560 -21.662  1.00 96.04           H  
ATOM   1430  HG3 GLU A  88      24.354 -16.721 -22.800  1.00 96.04           H  
ATOM   1431  CD  GLU A  88      24.838 -17.552 -20.863  1.00 96.04           C  
ATOM   1432  OE1 GLU A  88      26.018 -17.595 -20.449  1.00 96.04           O  
ATOM   1433  OE2 GLU A  88      24.012 -18.379 -20.417  1.00 96.04           O  
ATOM   1434  N   VAL A  89      20.394 -13.361 -22.355  1.00 97.01           N  
ATOM   1435  H   VAL A  89      20.942 -12.838 -23.023  1.00 97.01           H  
ATOM   1436  CA  VAL A  89      19.033 -12.904 -22.063  1.00 97.01           C  
ATOM   1437  HA  VAL A  89      18.909 -12.858 -20.981  1.00 97.01           H  
ATOM   1438  C   VAL A  89      18.017 -13.903 -22.617  1.00 97.01           C  
ATOM   1439  CB  VAL A  89      18.779 -11.499 -22.635  1.00 97.01           C  
ATOM   1440  HB  VAL A  89      18.924 -11.527 -23.715  1.00 97.01           H  
ATOM   1441  O   VAL A  89      17.990 -14.199 -23.812  1.00 97.01           O  
ATOM   1442  CG1 VAL A  89      17.351 -11.031 -22.329  1.00 97.01           C  
ATOM   1443 HG11 VAL A  89      17.215 -10.026 -22.728  1.00 97.01           H  
ATOM   1444 HG12 VAL A  89      17.173 -11.024 -21.254  1.00 97.01           H  
ATOM   1445 HG13 VAL A  89      16.622 -11.679 -22.816  1.00 97.01           H  
ATOM   1446  CG2 VAL A  89      19.744 -10.459 -22.053  1.00 97.01           C  
ATOM   1447 HG21 VAL A  89      20.778 -10.740 -22.249  1.00 97.01           H  
ATOM   1448 HG22 VAL A  89      19.587 -10.365 -20.978  1.00 97.01           H  
ATOM   1449 HG23 VAL A  89      19.568  -9.495 -22.530  1.00 97.01           H  
ATOM   1450  N   ARG A  90      17.124 -14.388 -21.754  1.00 95.45           N  
ATOM   1451  H   ARG A  90      17.201 -14.109 -20.786  1.00 95.45           H  
ATOM   1452  CA  ARG A  90      16.007 -15.261 -22.128  1.00 95.45           C  
ATOM   1453  HA  ARG A  90      16.316 -15.942 -22.921  1.00 95.45           H  
ATOM   1454  C   ARG A  90      14.863 -14.436 -22.704  1.00 95.45           C  
ATOM   1455  CB  ARG A  90      15.581 -16.080 -20.902  1.00 95.45           C  
ATOM   1456  HB2 ARG A  90      15.362 -15.397 -20.080  1.00 95.45           H  
ATOM   1457  HB3 ARG A  90      14.656 -16.610 -21.131  1.00 95.45           H  
ATOM   1458  O   ARG A  90      13.946 -14.050 -21.983  1.00 95.45           O  
ATOM   1459  CG  ARG A  90      16.654 -17.083 -20.441  1.00 95.45           C  
ATOM   1460  HG2 ARG A  90      16.311 -17.557 -19.522  1.00 95.45           H  
ATOM   1461  HG3 ARG A  90      17.584 -16.558 -20.221  1.00 95.45           H  
ATOM   1462  CD  ARG A  90      16.924 -18.171 -21.492  1.00 95.45           C  
ATOM   1463  HD2 ARG A  90      17.342 -17.715 -22.389  1.00 95.45           H  
ATOM   1464  HD3 ARG A  90      17.674 -18.863 -21.107  1.00 95.45           H  
ATOM   1465  NE  ARG A  90      15.680 -18.889 -21.842  1.00 95.45           N  
ATOM   1466  HE  ARG A  90      15.089 -18.481 -22.551  1.00 95.45           H  
ATOM   1467  NH1 ARG A  90      15.787 -20.532 -20.239  1.00 95.45           N  
ATOM   1468 HH11 ARG A  90      16.718 -20.220 -20.003  1.00 95.45           H  
ATOM   1469 HH12 ARG A  90      15.358 -21.335 -19.802  1.00 95.45           H  
ATOM   1470  NH2 ARG A  90      13.981 -20.359 -21.547  1.00 95.45           N  
ATOM   1471 HH21 ARG A  90      13.533 -21.143 -21.096  1.00 95.45           H  
ATOM   1472 HH22 ARG A  90      13.418 -19.830 -22.198  1.00 95.45           H  
ATOM   1473  CZ  ARG A  90      15.159 -19.924 -21.215  1.00 95.45           C  
ATOM   1474  N   LYS A  91      14.943 -14.138 -24.007  1.00 94.07           N  
ATOM   1475  H   LYS A  91      15.783 -14.435 -24.482  1.00 94.07           H  
ATOM   1476  CA  LYS A  91      13.962 -13.311 -24.738  1.00 94.07           C  
ATOM   1477  HA  LYS A  91      14.011 -12.293 -24.351  1.00 94.07           H  
ATOM   1478  C   LYS A  91      12.520 -13.790 -24.552  1.00 94.07           C  
ATOM   1479  CB  LYS A  91      14.310 -13.308 -26.238  1.00 94.07           C  
ATOM   1480  HB2 LYS A  91      15.382 -13.157 -26.365  1.00 94.07           H  
ATOM   1481  HB3 LYS A  91      14.068 -14.279 -26.669  1.00 94.07           H  
ATOM   1482  O   LYS A  91      11.621 -12.971 -24.401  1.00 94.07           O  
ATOM   1483  CG  LYS A  91      13.539 -12.209 -26.992  1.00 94.07           C  
ATOM   1484  HG2 LYS A  91      13.718 -11.247 -26.511  1.00 94.07           H  
ATOM   1485  HG3 LYS A  91      12.471 -12.423 -26.960  1.00 94.07           H  
ATOM   1486  CD  LYS A  91      13.983 -12.123 -28.458  1.00 94.07           C  
ATOM   1487  HD2 LYS A  91      13.795 -13.079 -28.947  1.00 94.07           H  
ATOM   1488  HD3 LYS A  91      15.051 -11.912 -28.493  1.00 94.07           H  
ATOM   1489  CE  LYS A  91      13.215 -11.010 -29.186  1.00 94.07           C  
ATOM   1490  HE2 LYS A  91      13.323 -10.088 -28.615  1.00 94.07           H  
ATOM   1491  HE3 LYS A  91      12.156 -11.271 -29.206  1.00 94.07           H  
ATOM   1492  NZ  LYS A  91      13.726 -10.805 -30.568  1.00 94.07           N  
ATOM   1493  HZ1 LYS A  91      13.647 -11.651 -31.114  1.00 94.07           H  
ATOM   1494  HZ2 LYS A  91      14.698 -10.531 -30.549  1.00 94.07           H  
ATOM   1495  HZ3 LYS A  91      13.217 -10.069 -31.036  1.00 94.07           H  
ATOM   1496  N   ASP A  92      12.330 -15.106 -24.547  1.00 94.99           N  
ATOM   1497  H   ASP A  92      13.146 -15.700 -24.569  1.00 94.99           H  
ATOM   1498  CA  ASP A  92      11.055 -15.806 -24.372  1.00 94.99           C  
ATOM   1499  HA  ASP A  92      10.345 -15.441 -25.115  1.00 94.99           H  
ATOM   1500  C   ASP A  92      10.408 -15.585 -22.995  1.00 94.99           C  
ATOM   1501  CB  ASP A  92      11.297 -17.309 -24.633  1.00 94.99           C  
ATOM   1502  HB2 ASP A  92      11.606 -17.432 -25.671  1.00 94.99           H  
ATOM   1503  HB3 ASP A  92      10.355 -17.842 -24.509  1.00 94.99           H  
ATOM   1504  O   ASP A  92       9.203 -15.758 -22.850  1.00 94.99           O  
ATOM   1505  CG  ASP A  92      12.372 -17.956 -23.730  1.00 94.99           C  
ATOM   1506  OD1 ASP A  92      13.532 -17.471 -23.703  1.00 94.99           O  
ATOM   1507  OD2 ASP A  92      12.095 -18.973 -23.059  1.00 94.99           O  
ATOM   1508  N   LEU A  93      11.192 -15.166 -21.998  1.00 94.66           N  
ATOM   1509  H   LEU A  93      12.171 -15.014 -22.196  1.00 94.66           H  
ATOM   1510  CA  LEU A  93      10.740 -14.923 -20.626  1.00 94.66           C  
ATOM   1511  HA  LEU A  93       9.740 -15.338 -20.502  1.00 94.66           H  
ATOM   1512  C   LEU A  93      10.606 -13.430 -20.291  1.00 94.66           C  
ATOM   1513  CB  LEU A  93      11.687 -15.644 -19.647  1.00 94.66           C  
ATOM   1514  HB2 LEU A  93      11.326 -15.473 -18.633  1.00 94.66           H  
ATOM   1515  HB3 LEU A  93      12.675 -15.192 -19.730  1.00 94.66           H  
ATOM   1516  O   LEU A  93      10.356 -13.081 -19.135  1.00 94.66           O  
ATOM   1517  CG  LEU A  93      11.817 -17.163 -19.865  1.00 94.66           C  
ATOM   1518  HG  LEU A  93      12.268 -17.354 -20.838  1.00 94.66           H  
ATOM   1519  CD1 LEU A  93      12.745 -17.744 -18.794  1.00 94.66           C  
ATOM   1520 HD11 LEU A  93      12.888 -18.808 -18.982  1.00 94.66           H  
ATOM   1521 HD12 LEU A  93      13.710 -17.240 -18.832  1.00 94.66           H  
ATOM   1522 HD13 LEU A  93      12.300 -17.609 -17.808  1.00 94.66           H  
ATOM   1523  CD2 LEU A  93      10.475 -17.891 -19.780  1.00 94.66           C  
ATOM   1524 HD21 LEU A  93       9.838 -17.586 -20.610  1.00 94.66           H  
ATOM   1525 HD22 LEU A  93       9.975 -17.665 -18.838  1.00 94.66           H  
ATOM   1526 HD23 LEU A  93      10.631 -18.966 -19.867  1.00 94.66           H  
ATOM   1527  N   ILE A  94      10.790 -12.536 -21.269  1.00 96.15           N  
ATOM   1528  H   ILE A  94      10.942 -12.875 -22.208  1.00 96.15           H  
ATOM   1529  CA  ILE A  94      10.613 -11.098 -21.058  1.00 96.15           C  
ATOM   1530  HA  ILE A  94      11.048 -10.850 -20.090  1.00 96.15           H  
ATOM   1531  C   ILE A  94       9.119 -10.777 -21.000  1.00 96.15           C  
ATOM   1532  CB  ILE A  94      11.347 -10.250 -22.121  1.00 96.15           C  
ATOM   1533  HB  ILE A  94      10.986 -10.539 -23.108  1.00 96.15           H  
ATOM   1534  O   ILE A  94       8.404 -10.913 -21.990  1.00 96.15           O  
ATOM   1535  CG1 ILE A  94      12.871 -10.500 -22.055  1.00 96.15           C  
ATOM   1536 HG12 ILE A  94      13.060 -11.565 -22.189  1.00 96.15           H  
ATOM   1537 HG13 ILE A  94      13.246 -10.216 -21.072  1.00 96.15           H  
ATOM   1538  CG2 ILE A  94      11.047  -8.751 -21.911  1.00 96.15           C  
ATOM   1539 HG21 ILE A  94      11.537  -8.162 -22.687  1.00 96.15           H  
ATOM   1540 HG22 ILE A  94      11.405  -8.436 -20.930  1.00 96.15           H  
ATOM   1541 HG23 ILE A  94       9.978  -8.555 -21.989  1.00 96.15           H  
ATOM   1542  CD1 ILE A  94      13.678  -9.755 -23.129  1.00 96.15           C  
ATOM   1543 HD11 ILE A  94      13.699  -8.685 -22.921  1.00 96.15           H  
ATOM   1544 HD12 ILE A  94      13.241  -9.931 -24.112  1.00 96.15           H  
ATOM   1545 HD13 ILE A  94      14.704 -10.123 -23.128  1.00 96.15           H  
ATOM   1546  N   ILE A  95       8.662 -10.266 -19.857  1.00 94.96           N  
ATOM   1547  H   ILE A  95       9.311 -10.203 -19.085  1.00 94.96           H  
ATOM   1548  CA  ILE A  95       7.269  -9.849 -19.650  1.00 94.96           C  
ATOM   1549  HA  ILE A  95       6.682 -10.100 -20.534  1.00 94.96           H  
ATOM   1550  C   ILE A  95       7.229  -8.335 -19.468  1.00 94.96           C  
ATOM   1551  CB  ILE A  95       6.628 -10.595 -18.457  1.00 94.96           C  
ATOM   1552  HB  ILE A  95       7.154 -10.311 -17.545  1.00 94.96           H  
ATOM   1553  O   ILE A  95       7.888  -7.812 -18.570  1.00 94.96           O  
ATOM   1554  CG1 ILE A  95       6.753 -12.128 -18.632  1.00 94.96           C  
ATOM   1555 HG12 ILE A  95       6.235 -12.435 -19.541  1.00 94.96           H  
ATOM   1556 HG13 ILE A  95       7.804 -12.396 -18.738  1.00 94.96           H  
ATOM   1557  CG2 ILE A  95       5.152 -10.177 -18.307  1.00 94.96           C  
ATOM   1558 HG21 ILE A  95       4.584 -10.475 -19.188  1.00 94.96           H  
ATOM   1559 HG22 ILE A  95       4.711 -10.652 -17.431  1.00 94.96           H  
ATOM   1560 HG23 ILE A  95       5.058  -9.100 -18.164  1.00 94.96           H  
ATOM   1561  CD1 ILE A  95       6.213 -12.945 -17.453  1.00 94.96           C  
ATOM   1562 HD11 ILE A  95       6.638 -12.579 -16.518  1.00 94.96           H  
ATOM   1563 HD12 ILE A  95       6.492 -13.991 -17.585  1.00 94.96           H  
ATOM   1564 HD13 ILE A  95       5.126 -12.883 -17.410  1.00 94.96           H  
ATOM   1565  N   LYS A  96       6.450  -7.621 -20.292  1.00 94.99           N  
ATOM   1566  H   LYS A  96       5.900  -8.130 -20.970  1.00 94.99           H  
ATOM   1567  CA  LYS A  96       6.167  -6.191 -20.087  1.00 94.99           C  
ATOM   1568  HA  LYS A  96       7.074  -5.699 -19.736  1.00 94.99           H  
ATOM   1569  C   LYS A  96       5.123  -6.024 -18.985  1.00 94.99           C  
ATOM   1570  CB  LYS A  96       5.704  -5.501 -21.381  1.00 94.99           C  
ATOM   1571  HB2 LYS A  96       5.341  -4.507 -21.119  1.00 94.99           H  
ATOM   1572  HB3 LYS A  96       4.871  -6.060 -21.808  1.00 94.99           H  
ATOM   1573  O   LYS A  96       4.046  -6.603 -19.051  1.00 94.99           O  
ATOM   1574  CG  LYS A  96       6.812  -5.342 -22.436  1.00 94.99           C  
ATOM   1575  HG2 LYS A  96       7.662  -4.825 -21.992  1.00 94.99           H  
ATOM   1576  HG3 LYS A  96       7.132  -6.325 -22.780  1.00 94.99           H  
ATOM   1577  CD  LYS A  96       6.296  -4.519 -23.630  1.00 94.99           C  
ATOM   1578  HD2 LYS A  96       5.433  -5.024 -24.062  1.00 94.99           H  
ATOM   1579  HD3 LYS A  96       5.989  -3.535 -23.275  1.00 94.99           H  
ATOM   1580  CE  LYS A  96       7.378  -4.350 -24.706  1.00 94.99           C  
ATOM   1581  HE2 LYS A  96       7.679  -5.339 -25.052  1.00 94.99           H  
ATOM   1582  HE3 LYS A  96       8.244  -3.866 -24.253  1.00 94.99           H  
ATOM   1583  NZ  LYS A  96       6.909  -3.528 -25.854  1.00 94.99           N  
ATOM   1584  HZ1 LYS A  96       7.592  -3.540 -26.598  1.00 94.99           H  
ATOM   1585  HZ2 LYS A  96       6.030  -3.864 -26.220  1.00 94.99           H  
ATOM   1586  HZ3 LYS A  96       6.806  -2.554 -25.606  1.00 94.99           H  
ATOM   1587  N   LEU A  97       5.442  -5.193 -18.003  1.00 95.00           N  
ATOM   1588  H   LEU A  97       6.356  -4.763 -18.033  1.00 95.00           H  
ATOM   1589  CA  LEU A  97       4.642  -4.934 -16.813  1.00 95.00           C  
ATOM   1590  HA  LEU A  97       3.697  -5.476 -16.862  1.00 95.00           H  
ATOM   1591  C   LEU A  97       4.345  -3.431 -16.727  1.00 95.00           C  
ATOM   1592  CB  LEU A  97       5.405  -5.445 -15.580  1.00 95.00           C  
ATOM   1593  HB2 LEU A  97       6.380  -4.958 -15.549  1.00 95.00           H  
ATOM   1594  HB3 LEU A  97       4.855  -5.152 -14.686  1.00 95.00           H  
ATOM   1595  O   LEU A  97       5.198  -2.648 -16.285  1.00 95.00           O  
ATOM   1596  CG  LEU A  97       5.607  -6.970 -15.557  1.00 95.00           C  
ATOM   1597  HG  LEU A  97       5.998  -7.316 -16.514  1.00 95.00           H  
ATOM   1598  CD1 LEU A  97       6.644  -7.314 -14.493  1.00 95.00           C  
ATOM   1599 HD11 LEU A  97       7.612  -6.932 -14.819  1.00 95.00           H  
ATOM   1600 HD12 LEU A  97       6.377  -6.867 -13.535  1.00 95.00           H  
ATOM   1601 HD13 LEU A  97       6.720  -8.396 -14.385  1.00 95.00           H  
ATOM   1602  CD2 LEU A  97       4.305  -7.712 -15.266  1.00 95.00           C  
ATOM   1603 HD21 LEU A  97       3.608  -7.585 -16.095  1.00 95.00           H  
ATOM   1604 HD22 LEU A  97       4.506  -8.778 -15.156  1.00 95.00           H  
ATOM   1605 HD23 LEU A  97       3.843  -7.337 -14.353  1.00 95.00           H  
ATOM   1606  N   PRO A  98       3.151  -2.994 -17.164  1.00 92.58           N  
ATOM   1607  CA  PRO A  98       2.683  -1.635 -16.941  1.00 92.58           C  
ATOM   1608  HA  PRO A  98       3.328  -0.949 -17.491  1.00 92.58           H  
ATOM   1609  C   PRO A  98       2.684  -1.262 -15.455  1.00 92.58           C  
ATOM   1610  CB  PRO A  98       1.267  -1.579 -17.527  1.00 92.58           C  
ATOM   1611  HB2 PRO A  98       0.532  -1.803 -16.753  1.00 92.58           H  
ATOM   1612  HB3 PRO A  98       1.054  -0.612 -17.983  1.00 92.58           H  
ATOM   1613  O   PRO A  98       2.637  -2.120 -14.564  1.00 92.58           O  
ATOM   1614  CG  PRO A  98       1.259  -2.705 -18.559  1.00 92.58           C  
ATOM   1615  HG2 PRO A  98       1.704  -2.354 -19.491  1.00 92.58           H  
ATOM   1616  HG3 PRO A  98       0.254  -3.091 -18.733  1.00 92.58           H  
ATOM   1617  CD  PRO A  98       2.164  -3.753 -17.922  1.00 92.58           C  
ATOM   1618  HD2 PRO A  98       2.630  -4.363 -18.696  1.00 92.58           H  
ATOM   1619  HD3 PRO A  98       1.582  -4.383 -17.249  1.00 92.58           H  
ATOM   1620  N   LYS A  99       2.694   0.043 -15.175  1.00 91.66           N  
ATOM   1621  H   LYS A  99       2.668   0.698 -15.943  1.00 91.66           H  
ATOM   1622  CA  LYS A  99       2.497   0.535 -13.810  1.00 91.66           C  
ATOM   1623  HA  LYS A  99       3.292   0.128 -13.186  1.00 91.66           H  
ATOM   1624  C   LYS A  99       1.158   0.021 -13.269  1.00 91.66           C  
ATOM   1625  CB  LYS A  99       2.568   2.065 -13.797  1.00 91.66           C  
ATOM   1626  HB2 LYS A  99       3.429   2.387 -14.381  1.00 91.66           H  
ATOM   1627  HB3 LYS A  99       1.664   2.473 -14.249  1.00 91.66           H  
ATOM   1628  O   LYS A  99       0.161   0.045 -13.979  1.00 91.66           O  
ATOM   1629  CG  LYS A  99       2.724   2.591 -12.367  1.00 91.66           C  
ATOM   1630  HG2 LYS A  99       3.662   2.219 -11.954  1.00 91.66           H  
ATOM   1631  HG3 LYS A  99       1.901   2.241 -11.743  1.00 91.66           H  
ATOM   1632  CD  LYS A  99       2.730   4.118 -12.366  1.00 91.66           C  
ATOM   1633  HD2 LYS A  99       1.749   4.468 -12.686  1.00 91.66           H  
ATOM   1634  HD3 LYS A  99       3.491   4.486 -13.053  1.00 91.66           H  
ATOM   1635  CE  LYS A  99       3.032   4.607 -10.950  1.00 91.66           C  
ATOM   1636  HE2 LYS A  99       4.079   4.398 -10.730  1.00 91.66           H  
ATOM   1637  HE3 LYS A  99       2.422   4.035 -10.252  1.00 91.66           H  
ATOM   1638  NZ  LYS A  99       2.730   6.051 -10.820  1.00 91.66           N  
ATOM   1639  HZ1 LYS A  99       3.172   6.577 -11.560  1.00 91.66           H  
ATOM   1640  HZ2 LYS A  99       1.729   6.173 -10.879  1.00 91.66           H  
ATOM   1641  HZ3 LYS A  99       3.027   6.396  -9.919  1.00 91.66           H  
ATOM   1642  N   TYR A 100       1.166  -0.406 -12.013  1.00 93.17           N  
ATOM   1643  H   TYR A 100       2.051  -0.382 -11.527  1.00 93.17           H  
ATOM   1644  CA  TYR A 100       0.055  -1.029 -11.292  1.00 93.17           C  
ATOM   1645  HA  TYR A 100       0.421  -1.173 -10.275  1.00 93.17           H  
ATOM   1646  C   TYR A 100      -0.322  -2.446 -11.744  1.00 93.17           C  
ATOM   1647  CB  TYR A 100      -1.142  -0.072 -11.176  1.00 93.17           C  
ATOM   1648  HB2 TYR A 100      -1.650  -0.015 -12.138  1.00 93.17           H  
ATOM   1649  HB3 TYR A 100      -1.859  -0.491 -10.469  1.00 93.17           H  
ATOM   1650  O   TYR A 100      -1.376  -2.934 -11.352  1.00 93.17           O  
ATOM   1651  CG  TYR A 100      -0.780   1.323 -10.704  1.00 93.17           C  
ATOM   1652  CD1 TYR A 100      -0.184   1.499  -9.442  1.00 93.17           C  
ATOM   1653  HD1 TYR A 100      -0.012   0.641  -8.808  1.00 93.17           H  
ATOM   1654  CD2 TYR A 100      -1.053   2.441 -11.516  1.00 93.17           C  
ATOM   1655  HD2 TYR A 100      -1.527   2.295 -12.476  1.00 93.17           H  
ATOM   1656  CE1 TYR A 100       0.125   2.790  -8.981  1.00 93.17           C  
ATOM   1657  HE1 TYR A 100       0.545   2.912  -7.994  1.00 93.17           H  
ATOM   1658  CE2 TYR A 100      -0.739   3.737 -11.063  1.00 93.17           C  
ATOM   1659  HE2 TYR A 100      -0.988   4.595 -11.669  1.00 93.17           H  
ATOM   1660  OH  TYR A 100       0.139   5.156  -9.331  1.00 93.17           O  
ATOM   1661  HH  TYR A 100       0.107   5.143  -8.372  1.00 93.17           H  
ATOM   1662  CZ  TYR A 100      -0.161   3.910  -9.789  1.00 93.17           C  
ATOM   1663  N   SER A 101       0.559  -3.146 -12.476  1.00 94.33           N  
ATOM   1664  H   SER A 101       1.380  -2.682 -12.838  1.00 94.33           H  
ATOM   1665  CA  SER A 101       0.420  -4.599 -12.683  1.00 94.33           C  
ATOM   1666  HA  SER A 101      -0.458  -4.788 -13.300  1.00 94.33           H  
ATOM   1667  C   SER A 101       0.242  -5.313 -11.339  1.00 94.33           C  
ATOM   1668  CB  SER A 101       1.643  -5.196 -13.384  1.00 94.33           C  
ATOM   1669  HB2 SER A 101       2.538  -5.002 -12.793  1.00 94.33           H  
ATOM   1670  HB3 SER A 101       1.512  -6.274 -13.472  1.00 94.33           H  
ATOM   1671  O   SER A 101       1.006  -5.050 -10.403  1.00 94.33           O  
ATOM   1672  OG  SER A 101       1.805  -4.653 -14.676  1.00 94.33           O  
ATOM   1673  HG  SER A 101       2.039  -3.725 -14.597  1.00 94.33           H  
ATOM   1674  N   LEU A 102      -0.770  -6.176 -11.247  1.00 95.45           N  
ATOM   1675  H   LEU A 102      -1.323  -6.365 -12.071  1.00 95.45           H  
ATOM   1676  CA  LEU A 102      -1.209  -6.818 -10.011  1.00 95.45           C  
ATOM   1677  HA  LEU A 102      -0.867  -6.218  -9.167  1.00 95.45           H  
ATOM   1678  C   LEU A 102      -0.614  -8.222  -9.884  1.00 95.45           C  
ATOM   1679  CB  LEU A 102      -2.748  -6.840 -10.006  1.00 95.45           C  
ATOM   1680  HB2 LEU A 102      -3.112  -5.831 -10.199  1.00 95.45           H  
ATOM   1681  HB3 LEU A 102      -3.082  -7.469 -10.831  1.00 95.45           H  
ATOM   1682  O   LEU A 102      -0.696  -9.024 -10.807  1.00 95.45           O  
ATOM   1683  CG  LEU A 102      -3.395  -7.350  -8.704  1.00 95.45           C  
ATOM   1684  HG  LEU A 102      -3.015  -8.342  -8.458  1.00 95.45           H  
ATOM   1685  CD1 LEU A 102      -3.123  -6.402  -7.531  1.00 95.45           C  
ATOM   1686 HD11 LEU A 102      -2.074  -6.459  -7.242  1.00 95.45           H  
ATOM   1687 HD12 LEU A 102      -3.746  -6.681  -6.681  1.00 95.45           H  
ATOM   1688 HD13 LEU A 102      -3.375  -5.382  -7.820  1.00 95.45           H  
ATOM   1689  CD2 LEU A 102      -4.906  -7.444  -8.909  1.00 95.45           C  
ATOM   1690 HD21 LEU A 102      -5.311  -6.469  -9.180  1.00 95.45           H  
ATOM   1691 HD22 LEU A 102      -5.404  -7.791  -8.004  1.00 95.45           H  
ATOM   1692 HD23 LEU A 102      -5.130  -8.144  -9.714  1.00 95.45           H  
ATOM   1693  N   PHE A 103      -0.055  -8.524  -8.720  1.00 96.23           N  
ATOM   1694  H   PHE A 103       0.002  -7.805  -8.013  1.00 96.23           H  
ATOM   1695  CA  PHE A 103       0.518  -9.821  -8.384  1.00 96.23           C  
ATOM   1696  HA  PHE A 103       0.431 -10.500  -9.232  1.00 96.23           H  
ATOM   1697  C   PHE A 103      -0.236 -10.413  -7.203  1.00 96.23           C  
ATOM   1698  CB  PHE A 103       2.004  -9.658  -8.050  1.00 96.23           C  
ATOM   1699  HB2 PHE A 103       2.393 -10.619  -7.712  1.00 96.23           H  
ATOM   1700  HB3 PHE A 103       2.112  -8.953  -7.225  1.00 96.23           H  
ATOM   1701  O   PHE A 103      -0.450  -9.711  -6.213  1.00 96.23           O  
ATOM   1702  CG  PHE A 103       2.834  -9.179  -9.221  1.00 96.23           C  
ATOM   1703  CD1 PHE A 103       3.485 -10.113 -10.048  1.00 96.23           C  
ATOM   1704  HD1 PHE A 103       3.414 -11.170  -9.839  1.00 96.23           H  
ATOM   1705  CD2 PHE A 103       2.920  -7.805  -9.511  1.00 96.23           C  
ATOM   1706  HD2 PHE A 103       2.390  -7.089  -8.901  1.00 96.23           H  
ATOM   1707  CE1 PHE A 103       4.240  -9.673 -11.146  1.00 96.23           C  
ATOM   1708  HE1 PHE A 103       4.747 -10.397 -11.767  1.00 96.23           H  
ATOM   1709  CE2 PHE A 103       3.640  -7.374 -10.636  1.00 96.23           C  
ATOM   1710  HE2 PHE A 103       3.636  -6.330 -10.912  1.00 96.23           H  
ATOM   1711  CZ  PHE A 103       4.316  -8.303 -11.441  1.00 96.23           C  
ATOM   1712  HZ  PHE A 103       4.871  -7.975 -12.307  1.00 96.23           H  
ATOM   1713  N   GLU A 104      -0.605 -11.687  -7.290  1.00 96.62           N  
ATOM   1714  H   GLU A 104      -0.388 -12.192  -8.137  1.00 96.62           H  
ATOM   1715  CA  GLU A 104      -1.108 -12.476  -6.166  1.00 96.62           C  
ATOM   1716  HA  GLU A 104      -1.400 -11.795  -5.366  1.00 96.62           H  
ATOM   1717  C   GLU A 104      -0.011 -13.382  -5.614  1.00 96.62           C  
ATOM   1718  CB  GLU A 104      -2.372 -13.240  -6.559  1.00 96.62           C  
ATOM   1719  HB2 GLU A 104      -3.092 -12.486  -6.873  1.00 96.62           H  
ATOM   1720  HB3 GLU A 104      -2.164 -13.917  -7.388  1.00 96.62           H  
ATOM   1721  O   GLU A 104       0.638 -14.142  -6.336  1.00 96.62           O  
ATOM   1722  CG  GLU A 104      -3.010 -14.007  -5.394  1.00 96.62           C  
ATOM   1723  HG2 GLU A 104      -3.022 -13.364  -4.514  1.00 96.62           H  
ATOM   1724  HG3 GLU A 104      -2.416 -14.892  -5.166  1.00 96.62           H  
ATOM   1725  CD  GLU A 104      -4.446 -14.410  -5.747  1.00 96.62           C  
ATOM   1726  OE1 GLU A 104      -5.377 -13.817  -5.133  1.00 96.62           O  
ATOM   1727  OE2 GLU A 104      -4.615 -15.231  -6.669  1.00 96.62           O  
ATOM   1728  N   LEU A 105       0.189 -13.240  -4.312  1.00 95.61           N  
ATOM   1729  H   LEU A 105      -0.456 -12.642  -3.815  1.00 95.61           H  
ATOM   1730  CA  LEU A 105       1.114 -13.965  -3.465  1.00 95.61           C  
ATOM   1731  HA  LEU A 105       1.804 -14.547  -4.076  1.00 95.61           H  
ATOM   1732  C   LEU A 105       0.318 -14.947  -2.585  1.00 95.61           C  
ATOM   1733  CB  LEU A 105       1.921 -12.953  -2.621  1.00 95.61           C  
ATOM   1734  HB2 LEU A 105       1.258 -12.452  -1.915  1.00 95.61           H  
ATOM   1735  HB3 LEU A 105       2.638 -13.529  -2.035  1.00 95.61           H  
ATOM   1736  O   LEU A 105      -0.895 -15.121  -2.738  1.00 95.61           O  
ATOM   1737  CG  LEU A 105       2.714 -11.901  -3.417  1.00 95.61           C  
ATOM   1738  HG  LEU A 105       3.023 -12.317  -4.376  1.00 95.61           H  
ATOM   1739  CD1 LEU A 105       1.928 -10.604  -3.651  1.00 95.61           C  
ATOM   1740 HD11 LEU A 105       1.061 -10.806  -4.280  1.00 95.61           H  
ATOM   1741 HD12 LEU A 105       2.561  -9.882  -4.167  1.00 95.61           H  
ATOM   1742 HD13 LEU A 105       1.591 -10.198  -2.697  1.00 95.61           H  
ATOM   1743  CD2 LEU A 105       3.962 -11.493  -2.645  1.00 95.61           C  
ATOM   1744 HD21 LEU A 105       4.548 -10.807  -3.257  1.00 95.61           H  
ATOM   1745 HD22 LEU A 105       3.690 -11.016  -1.703  1.00 95.61           H  
ATOM   1746 HD23 LEU A 105       4.566 -12.379  -2.447  1.00 95.61           H  
ATOM   1747  N   GLU A 106       0.989 -15.581  -1.629  1.00 92.03           N  
ATOM   1748  H   GLU A 106       1.977 -15.399  -1.520  1.00 92.03           H  
ATOM   1749  CA  GLU A 106       0.366 -16.494  -0.675  1.00 92.03           C  
ATOM   1750  HA  GLU A 106      -0.052 -17.313  -1.260  1.00 92.03           H  
ATOM   1751  C   GLU A 106      -0.805 -15.860   0.105  1.00 92.03           C  
ATOM   1752  CB  GLU A 106       1.431 -17.109   0.253  1.00 92.03           C  
ATOM   1753  HB2 GLU A 106       2.197 -17.593  -0.353  1.00 92.03           H  
ATOM   1754  HB3 GLU A 106       0.943 -17.896   0.827  1.00 92.03           H  
ATOM   1755  O   GLU A 106      -0.858 -14.652   0.345  1.00 92.03           O  
ATOM   1756  CG  GLU A 106       2.106 -16.160   1.261  1.00 92.03           C  
ATOM   1757  HG2 GLU A 106       2.676 -16.772   1.959  1.00 92.03           H  
ATOM   1758  HG3 GLU A 106       1.334 -15.653   1.840  1.00 92.03           H  
ATOM   1759  CD  GLU A 106       3.060 -15.120   0.654  1.00 92.03           C  
ATOM   1760  OE1 GLU A 106       3.320 -14.113   1.348  1.00 92.03           O  
ATOM   1761  OE2 GLU A 106       3.505 -15.266  -0.503  1.00 92.03           O  
ATOM   1762  N   ASN A 107      -1.769 -16.688   0.523  1.00 89.13           N  
ATOM   1763  H   ASN A 107      -1.652 -17.675   0.344  1.00 89.13           H  
ATOM   1764  CA  ASN A 107      -2.927 -16.290   1.344  1.00 89.13           C  
ATOM   1765  HA  ASN A 107      -3.567 -17.169   1.422  1.00 89.13           H  
ATOM   1766  C   ASN A 107      -3.825 -15.192   0.727  1.00 89.13           C  
ATOM   1767  CB  ASN A 107      -2.445 -15.962   2.771  1.00 89.13           C  
ATOM   1768  HB2 ASN A 107      -3.305 -15.788   3.418  1.00 89.13           H  
ATOM   1769  HB3 ASN A 107      -1.844 -15.053   2.750  1.00 89.13           H  
ATOM   1770  O   ASN A 107      -4.504 -14.447   1.446  1.00 89.13           O  
ATOM   1771  CG  ASN A 107      -1.635 -17.090   3.376  1.00 89.13           C  
ATOM   1772  ND2 ASN A 107      -0.564 -16.787   4.071  1.00 89.13           N  
ATOM   1773 HD21 ASN A 107      -0.248 -15.831   4.147  1.00 89.13           H  
ATOM   1774 HD22 ASN A 107      -0.036 -17.566   4.438  1.00 89.13           H  
ATOM   1775  OD1 ASN A 107      -1.947 -18.257   3.220  1.00 89.13           O  
ATOM   1776  N   GLY A 108      -3.816 -15.065  -0.607  1.00 91.99           N  
ATOM   1777  H   GLY A 108      -3.191 -15.654  -1.137  1.00 91.99           H  
ATOM   1778  CA  GLY A 108      -4.565 -14.040  -1.342  1.00 91.99           C  
ATOM   1779  HA2 GLY A 108      -4.519 -14.275  -2.405  1.00 91.99           H  
ATOM   1780  HA3 GLY A 108      -5.609 -14.058  -1.028  1.00 91.99           H  
ATOM   1781  C   GLY A 108      -4.016 -12.621  -1.150  1.00 91.99           C  
ATOM   1782  O   GLY A 108      -4.706 -11.642  -1.469  1.00 91.99           O  
ATOM   1783  N   ARG A 109      -2.798 -12.494  -0.603  1.00 95.81           N  
ATOM   1784  H   ARG A 109      -2.288 -13.341  -0.399  1.00 95.81           H  
ATOM   1785  CA  ARG A 109      -2.061 -11.233  -0.494  1.00 95.81           C  
ATOM   1786  HA  ARG A 109      -2.692 -10.491  -0.004  1.00 95.81           H  
ATOM   1787  C   ARG A 109      -1.725 -10.744  -1.893  1.00 95.81           C  
ATOM   1788  CB  ARG A 109      -0.806 -11.473   0.358  1.00 95.81           C  
ATOM   1789  HB2 ARG A 109      -1.126 -11.883   1.316  1.00 95.81           H  
ATOM   1790  HB3 ARG A 109      -0.173 -12.217  -0.127  1.00 95.81           H  
ATOM   1791  O   ARG A 109      -1.260 -11.505  -2.728  1.00 95.81           O  
ATOM   1792  CG  ARG A 109       0.029 -10.212   0.612  1.00 95.81           C  
ATOM   1793  HG2 ARG A 109       0.558  -9.917  -0.294  1.00 95.81           H  
ATOM   1794  HG3 ARG A 109      -0.637  -9.401   0.909  1.00 95.81           H  
ATOM   1795  CD  ARG A 109       1.031 -10.466   1.749  1.00 95.81           C  
ATOM   1796  HD2 ARG A 109       0.519 -10.956   2.577  1.00 95.81           H  
ATOM   1797  HD3 ARG A 109       1.373  -9.501   2.123  1.00 95.81           H  
ATOM   1798  NE  ARG A 109       2.177 -11.315   1.347  1.00 95.81           N  
ATOM   1799  HE  ARG A 109       2.039 -12.309   1.231  1.00 95.81           H  
ATOM   1800  NH1 ARG A 109       3.800  -9.727   1.498  1.00 95.81           N  
ATOM   1801 HH11 ARG A 109       4.696  -9.463   1.115  1.00 95.81           H  
ATOM   1802 HH12 ARG A 109       3.107  -9.074   1.834  1.00 95.81           H  
ATOM   1803  NH2 ARG A 109       4.366 -11.733   0.829  1.00 95.81           N  
ATOM   1804 HH21 ARG A 109       4.154 -12.720   0.792  1.00 95.81           H  
ATOM   1805 HH22 ARG A 109       5.289 -11.378   0.626  1.00 95.81           H  
ATOM   1806  CZ  ARG A 109       3.433 -10.940   1.237  1.00 95.81           C  
ATOM   1807  N   LYS A 110      -1.973  -9.471  -2.164  1.00 96.60           N  
ATOM   1808  H   LYS A 110      -2.352  -8.895  -1.427  1.00 96.60           H  
ATOM   1809  CA  LYS A 110      -1.782  -8.865  -3.476  1.00 96.60           C  
ATOM   1810  HA  LYS A 110      -1.273  -9.594  -4.107  1.00 96.60           H  
ATOM   1811  C   LYS A 110      -0.875  -7.651  -3.383  1.00 96.60           C  
ATOM   1812  CB  LYS A 110      -3.128  -8.535  -4.137  1.00 96.60           C  
ATOM   1813  HB2 LYS A 110      -3.697  -7.880  -3.477  1.00 96.60           H  
ATOM   1814  HB3 LYS A 110      -2.924  -8.011  -5.070  1.00 96.60           H  
ATOM   1815  O   LYS A 110      -0.956  -6.853  -2.443  1.00 96.60           O  
ATOM   1816  CG  LYS A 110      -3.972  -9.777  -4.455  1.00 96.60           C  
ATOM   1817  HG2 LYS A 110      -3.390 -10.456  -5.077  1.00 96.60           H  
ATOM   1818  HG3 LYS A 110      -4.231 -10.284  -3.526  1.00 96.60           H  
ATOM   1819  CD  LYS A 110      -5.265  -9.396  -5.193  1.00 96.60           C  
ATOM   1820  HD2 LYS A 110      -4.991  -8.827  -6.082  1.00 96.60           H  
ATOM   1821  HD3 LYS A 110      -5.894  -8.768  -4.562  1.00 96.60           H  
ATOM   1822  CE  LYS A 110      -6.039 -10.638  -5.655  1.00 96.60           C  
ATOM   1823  HE2 LYS A 110      -6.838 -10.345  -6.336  1.00 96.60           H  
ATOM   1824  HE3 LYS A 110      -5.350 -11.263  -6.222  1.00 96.60           H  
ATOM   1825  NZ  LYS A 110      -6.582 -11.446  -4.540  1.00 96.60           N  
ATOM   1826  HZ1 LYS A 110      -7.540 -11.222  -4.312  1.00 96.60           H  
ATOM   1827  HZ2 LYS A 110      -5.971 -11.413  -3.737  1.00 96.60           H  
ATOM   1828  HZ3 LYS A 110      -6.514 -12.414  -4.819  1.00 96.60           H  
ATOM   1829  N   ARG A 111      -0.034  -7.474  -4.398  1.00 96.79           N  
ATOM   1830  H   ARG A 111      -0.041  -8.173  -5.126  1.00 96.79           H  
ATOM   1831  CA  ARG A 111       0.845  -6.311  -4.555  1.00 96.79           C  
ATOM   1832  HA  ARG A 111       0.537  -5.532  -3.858  1.00 96.79           H  
ATOM   1833  C   ARG A 111       0.719  -5.736  -5.951  1.00 96.79           C  
ATOM   1834  CB  ARG A 111       2.301  -6.696  -4.269  1.00 96.79           C  
ATOM   1835  HB2 ARG A 111       2.565  -7.550  -4.893  1.00 96.79           H  
ATOM   1836  HB3 ARG A 111       2.952  -5.870  -4.554  1.00 96.79           H  
ATOM   1837  O   ARG A 111       0.605  -6.469  -6.923  1.00 96.79           O  
ATOM   1838  CG  ARG A 111       2.578  -7.054  -2.806  1.00 96.79           C  
ATOM   1839  HG2 ARG A 111       1.910  -7.849  -2.475  1.00 96.79           H  
ATOM   1840  HG3 ARG A 111       3.596  -7.442  -2.771  1.00 96.79           H  
ATOM   1841  CD  ARG A 111       2.445  -5.854  -1.856  1.00 96.79           C  
ATOM   1842  HD2 ARG A 111       2.964  -4.999  -2.289  1.00 96.79           H  
ATOM   1843  HD3 ARG A 111       1.388  -5.615  -1.743  1.00 96.79           H  
ATOM   1844  NE  ARG A 111       3.052  -6.161  -0.550  1.00 96.79           N  
ATOM   1845  HE  ARG A 111       3.868  -6.753  -0.600  1.00 96.79           H  
ATOM   1846  NH1 ARG A 111       1.767  -4.818   0.793  1.00 96.79           N  
ATOM   1847 HH11 ARG A 111       1.469  -4.626   1.739  1.00 96.79           H  
ATOM   1848 HH12 ARG A 111       1.253  -4.531  -0.027  1.00 96.79           H  
ATOM   1849  NH2 ARG A 111       3.253  -6.186   1.717  1.00 96.79           N  
ATOM   1850 HH21 ARG A 111       4.043  -6.806   1.615  1.00 96.79           H  
ATOM   1851 HH22 ARG A 111       2.960  -5.881   2.634  1.00 96.79           H  
ATOM   1852  CZ  ARG A 111       2.693  -5.720   0.640  1.00 96.79           C  
ATOM   1853  N   MET A 112       0.781  -4.416  -6.046  1.00 96.24           N  
ATOM   1854  H   MET A 112       0.886  -3.886  -5.193  1.00 96.24           H  
ATOM   1855  CA  MET A 112       0.856  -3.717  -7.324  1.00 96.24           C  
ATOM   1856  HA  MET A 112       0.566  -4.381  -8.138  1.00 96.24           H  
ATOM   1857  C   MET A 112       2.263  -3.206  -7.586  1.00 96.24           C  
ATOM   1858  CB  MET A 112      -0.078  -2.523  -7.332  1.00 96.24           C  
ATOM   1859  HB2 MET A 112       0.091  -1.946  -6.422  1.00 96.24           H  
ATOM   1860  HB3 MET A 112       0.173  -1.893  -8.186  1.00 96.24           H  
ATOM   1861  O   MET A 112       2.909  -2.672  -6.683  1.00 96.24           O  
ATOM   1862  CG  MET A 112      -1.549  -2.885  -7.442  1.00 96.24           C  
ATOM   1863  HG2 MET A 112      -1.892  -3.389  -6.538  1.00 96.24           H  
ATOM   1864  HG3 MET A 112      -1.696  -3.538  -8.302  1.00 96.24           H  
ATOM   1865  SD  MET A 112      -2.479  -1.366  -7.703  1.00 96.24           S  
ATOM   1866  CE  MET A 112      -2.339  -0.609  -6.067  1.00 96.24           C  
ATOM   1867  HE1 MET A 112      -1.295  -0.436  -5.803  1.00 96.24           H  
ATOM   1868  HE2 MET A 112      -2.861   0.348  -6.077  1.00 96.24           H  
ATOM   1869  HE3 MET A 112      -2.813  -1.261  -5.333  1.00 96.24           H  
ATOM   1870  N   LEU A 113       2.702  -3.267  -8.838  1.00 95.95           N  
ATOM   1871  H   LEU A 113       2.144  -3.770  -9.513  1.00 95.95           H  
ATOM   1872  CA  LEU A 113       3.985  -2.717  -9.254  1.00 95.95           C  
ATOM   1873  HA  LEU A 113       4.717  -2.952  -8.481  1.00 95.95           H  
ATOM   1874  C   LEU A 113       3.924  -1.193  -9.418  1.00 95.95           C  
ATOM   1875  CB  LEU A 113       4.393  -3.420 -10.551  1.00 95.95           C  
ATOM   1876  HB2 LEU A 113       3.678  -3.175 -11.337  1.00 95.95           H  
ATOM   1877  HB3 LEU A 113       4.353  -4.493 -10.368  1.00 95.95           H  
ATOM   1878  O   LEU A 113       3.370  -0.690 -10.392  1.00 95.95           O  
ATOM   1879  CG  LEU A 113       5.809  -3.082 -11.028  1.00 95.95           C  
ATOM   1880  HG  LEU A 113       5.931  -2.004 -11.138  1.00 95.95           H  
ATOM   1881  CD1 LEU A 113       6.851  -3.608 -10.044  1.00 95.95           C  
ATOM   1882 HD11 LEU A 113       6.783  -3.083  -9.091  1.00 95.95           H  
ATOM   1883 HD12 LEU A 113       7.852  -3.440 -10.442  1.00 95.95           H  
ATOM   1884 HD13 LEU A 113       6.706  -4.675  -9.873  1.00 95.95           H  
ATOM   1885  CD2 LEU A 113       6.047  -3.746 -12.377  1.00 95.95           C  
ATOM   1886 HD21 LEU A 113       5.428  -3.271 -13.139  1.00 95.95           H  
ATOM   1887 HD22 LEU A 113       5.803  -4.806 -12.319  1.00 95.95           H  
ATOM   1888 HD23 LEU A 113       7.100  -3.648 -12.644  1.00 95.95           H  
ATOM   1889  N   ALA A 114       4.532  -0.432  -8.509  1.00 94.40           N  
ATOM   1890  H   ALA A 114       5.015  -0.875  -7.741  1.00 94.40           H  
ATOM   1891  CA  ALA A 114       4.654   1.018  -8.678  1.00 94.40           C  
ATOM   1892  HA  ALA A 114       3.761   1.396  -9.176  1.00 94.40           H  
ATOM   1893  C   ALA A 114       5.858   1.401  -9.548  1.00 94.40           C  
ATOM   1894  CB  ALA A 114       4.730   1.673  -7.302  1.00 94.40           C  
ATOM   1895  HB1 ALA A 114       3.821   1.411  -6.760  1.00 94.40           H  
ATOM   1896  HB2 ALA A 114       5.602   1.321  -6.751  1.00 94.40           H  
ATOM   1897  HB3 ALA A 114       4.788   2.756  -7.411  1.00 94.40           H  
ATOM   1898  O   ALA A 114       5.792   2.369 -10.309  1.00 94.40           O  
ATOM   1899  N   SER A 115       6.953   0.651  -9.416  1.00 93.73           N  
ATOM   1900  H   SER A 115       6.923  -0.107  -8.749  1.00 93.73           H  
ATOM   1901  CA  SER A 115       8.155   0.735 -10.245  1.00 93.73           C  
ATOM   1902  HA  SER A 115       7.866   0.859 -11.289  1.00 93.73           H  
ATOM   1903  C   SER A 115       8.971  -0.552 -10.109  1.00 93.73           C  
ATOM   1904  CB  SER A 115       9.014   1.931  -9.809  1.00 93.73           C  
ATOM   1905  HB2 SER A 115       8.394   2.826  -9.740  1.00 93.73           H  
ATOM   1906  HB3 SER A 115       9.781   2.107 -10.563  1.00 93.73           H  
ATOM   1907  O   SER A 115       8.722  -1.343  -9.205  1.00 93.73           O  
ATOM   1908  OG  SER A 115       9.651   1.693  -8.567  1.00 93.73           O  
ATOM   1909  HG  SER A 115       8.980   1.608  -7.885  1.00 93.73           H  
ATOM   1910  N   ALA A 116      10.016  -0.712 -10.920  1.00 95.12           N  
ATOM   1911  H   ALA A 116      10.140  -0.061 -11.682  1.00 95.12           H  
ATOM   1912  CA  ALA A 116      10.953  -1.836 -10.834  1.00 95.12           C  
ATOM   1913  HA  ALA A 116      10.419  -2.753 -11.086  1.00 95.12           H  
ATOM   1914  C   ALA A 116      11.593  -2.063  -9.443  1.00 95.12           C  
ATOM   1915  CB  ALA A 116      12.038  -1.595 -11.887  1.00 95.12           C  
ATOM   1916  HB1 ALA A 116      11.599  -1.625 -12.884  1.00 95.12           H  
ATOM   1917  HB2 ALA A 116      12.523  -0.633 -11.719  1.00 95.12           H  
ATOM   1918  HB3 ALA A 116      12.792  -2.378 -11.811  1.00 95.12           H  
ATOM   1919  O   ALA A 116      12.165  -3.121  -9.213  1.00 95.12           O  
ATOM   1920  N   GLY A 117      11.511  -1.096  -8.521  1.00 94.97           N  
ATOM   1921  H   GLY A 117      10.994  -0.260  -8.754  1.00 94.97           H  
ATOM   1922  CA  GLY A 117      12.017  -1.222  -7.150  1.00 94.97           C  
ATOM   1923  HA2 GLY A 117      12.867  -0.550  -7.026  1.00 94.97           H  
ATOM   1924  HA3 GLY A 117      12.368  -2.238  -6.971  1.00 94.97           H  
ATOM   1925  C   GLY A 117      10.997  -0.898  -6.057  1.00 94.97           C  
ATOM   1926  O   GLY A 117      11.395  -0.718  -4.910  1.00 94.97           O  
ATOM   1927  N   GLU A 118       9.707  -0.755  -6.378  1.00 96.42           N  
ATOM   1928  H   GLU A 118       9.397  -1.008  -7.305  1.00 96.42           H  
ATOM   1929  CA  GLU A 118       8.693  -0.405  -5.376  1.00 96.42           C  
ATOM   1930  HA  GLU A 118       9.023  -0.799  -4.415  1.00 96.42           H  
ATOM   1931  C   GLU A 118       7.338  -1.046  -5.682  1.00 96.42           C  
ATOM   1932  CB  GLU A 118       8.588   1.128  -5.229  1.00 96.42           C  
ATOM   1933  HB2 GLU A 118       8.194   1.555  -6.152  1.00 96.42           H  
ATOM   1934  HB3 GLU A 118       9.592   1.522  -5.072  1.00 96.42           H  
ATOM   1935  O   GLU A 118       6.820  -0.948  -6.798  1.00 96.42           O  
ATOM   1936  CG  GLU A 118       7.707   1.575  -4.043  1.00 96.42           C  
ATOM   1937  HG2 GLU A 118       6.663   1.374  -4.282  1.00 96.42           H  
ATOM   1938  HG3 GLU A 118       7.977   0.979  -3.171  1.00 96.42           H  
ATOM   1939  CD  GLU A 118       7.866   3.070  -3.685  1.00 96.42           C  
ATOM   1940  OE1 GLU A 118       7.611   3.439  -2.509  1.00 96.42           O  
ATOM   1941  OE2 GLU A 118       8.271   3.869  -4.560  1.00 96.42           O  
ATOM   1942  N   LEU A 119       6.752  -1.653  -4.651  1.00 97.26           N  
ATOM   1943  H   LEU A 119       7.253  -1.679  -3.775  1.00 97.26           H  
ATOM   1944  CA  LEU A 119       5.420  -2.244  -4.656  1.00 97.26           C  
ATOM   1945  HA  LEU A 119       5.055  -2.277  -5.683  1.00 97.26           H  
ATOM   1946  C   LEU A 119       4.428  -1.398  -3.844  1.00 97.26           C  
ATOM   1947  CB  LEU A 119       5.485  -3.687  -4.121  1.00 97.26           C  
ATOM   1948  HB2 LEU A 119       5.806  -3.659  -3.080  1.00 97.26           H  
ATOM   1949  HB3 LEU A 119       4.479  -4.108  -4.142  1.00 97.26           H  
ATOM   1950  O   LEU A 119       4.798  -0.556  -3.022  1.00 97.26           O  
ATOM   1951  CG  LEU A 119       6.423  -4.641  -4.879  1.00 97.26           C  
ATOM   1952  HG  LEU A 119       7.440  -4.251  -4.856  1.00 97.26           H  
ATOM   1953  CD1 LEU A 119       6.412  -5.993  -4.179  1.00 97.26           C  
ATOM   1954 HD11 LEU A 119       5.405  -6.410  -4.163  1.00 97.26           H  
ATOM   1955 HD12 LEU A 119       6.756  -5.884  -3.151  1.00 97.26           H  
ATOM   1956 HD13 LEU A 119       7.083  -6.686  -4.687  1.00 97.26           H  
ATOM   1957  CD2 LEU A 119       5.995  -4.825  -6.335  1.00 97.26           C  
ATOM   1958 HD21 LEU A 119       6.652  -5.550  -6.815  1.00 97.26           H  
ATOM   1959 HD22 LEU A 119       4.966  -5.184  -6.387  1.00 97.26           H  
ATOM   1960 HD23 LEU A 119       6.086  -3.880  -6.870  1.00 97.26           H  
ATOM   1961  N   GLN A 120       3.141  -1.647  -4.062  1.00 96.68           N  
ATOM   1962  H   GLN A 120       2.921  -2.312  -4.790  1.00 96.68           H  
ATOM   1963  CA  GLN A 120       2.022  -1.042  -3.339  1.00 96.68           C  
ATOM   1964  HA  GLN A 120       2.393  -0.552  -2.438  1.00 96.68           H  
ATOM   1965  C   GLN A 120       1.023  -2.105  -2.877  1.00 96.68           C  
ATOM   1966  CB  GLN A 120       1.355   0.015  -4.227  1.00 96.68           C  
ATOM   1967  HB2 GLN A 120       0.398   0.304  -3.792  1.00 96.68           H  
ATOM   1968  HB3 GLN A 120       1.175  -0.395  -5.221  1.00 96.68           H  
ATOM   1969  O   GLN A 120       1.033  -3.231  -3.374  1.00 96.68           O  
ATOM   1970  CG  GLN A 120       2.246   1.255  -4.341  1.00 96.68           C  
ATOM   1971  HG2 GLN A 120       2.443   1.646  -3.343  1.00 96.68           H  
ATOM   1972  HG3 GLN A 120       3.208   0.970  -4.768  1.00 96.68           H  
ATOM   1973  CD  GLN A 120       1.635   2.365  -5.181  1.00 96.68           C  
ATOM   1974  NE2 GLN A 120       2.393   3.397  -5.480  1.00 96.68           N  
ATOM   1975 HE21 GLN A 120       3.355   3.418  -5.172  1.00 96.68           H  
ATOM   1976 HE22 GLN A 120       1.937   4.157  -5.964  1.00 96.68           H  
ATOM   1977  OE1 GLN A 120       0.476   2.372  -5.553  1.00 96.68           O  
ATOM   1978  N   LYS A 121       0.163  -1.755  -1.911  1.00 96.67           N  
ATOM   1979  H   LYS A 121       0.109  -0.783  -1.644  1.00 96.67           H  
ATOM   1980  CA  LYS A 121      -0.881  -2.656  -1.398  1.00 96.67           C  
ATOM   1981  HA  LYS A 121      -0.438  -3.595  -1.068  1.00 96.67           H  
ATOM   1982  C   LYS A 121      -1.874  -2.976  -2.517  1.00 96.67           C  
ATOM   1983  CB  LYS A 121      -1.622  -1.998  -0.218  1.00 96.67           C  
ATOM   1984  HB2 LYS A 121      -2.465  -2.632   0.057  1.00 96.67           H  
ATOM   1985  HB3 LYS A 121      -2.027  -1.040  -0.543  1.00 96.67           H  
ATOM   1986  O   LYS A 121      -2.414  -2.050  -3.109  1.00 96.67           O  
ATOM   1987  CG  LYS A 121      -0.746  -1.789   1.029  1.00 96.67           C  
ATOM   1988  HG2 LYS A 121      -0.410  -2.763   1.386  1.00 96.67           H  
ATOM   1989  HG3 LYS A 121       0.128  -1.188   0.775  1.00 96.67           H  
ATOM   1990  CD  LYS A 121      -1.527  -1.092   2.159  1.00 96.67           C  
ATOM   1991  HD2 LYS A 121      -2.511  -1.553   2.244  1.00 96.67           H  
ATOM   1992  HD3 LYS A 121      -1.005  -1.240   3.104  1.00 96.67           H  
ATOM   1993  CE  LYS A 121      -1.682   0.420   1.911  1.00 96.67           C  
ATOM   1994  HE2 LYS A 121      -0.722   0.912   2.063  1.00 96.67           H  
ATOM   1995  HE3 LYS A 121      -1.988   0.575   0.876  1.00 96.67           H  
ATOM   1996  NZ  LYS A 121      -2.714   1.021   2.794  1.00 96.67           N  
ATOM   1997  HZ1 LYS A 121      -2.799   2.024   2.707  1.00 96.67           H  
ATOM   1998  HZ2 LYS A 121      -2.619   0.758   3.765  1.00 96.67           H  
ATOM   1999  HZ3 LYS A 121      -3.613   0.683   2.483  1.00 96.67           H  
ATOM   2000  N   GLY A 122      -2.100  -4.260  -2.787  1.00 95.56           N  
ATOM   2001  H   GLY A 122      -1.573  -4.971  -2.300  1.00 95.56           H  
ATOM   2002  CA  GLY A 122      -3.090  -4.742  -3.754  1.00 95.56           C  
ATOM   2003  HA2 GLY A 122      -2.650  -5.546  -4.343  1.00 95.56           H  
ATOM   2004  HA3 GLY A 122      -3.356  -3.938  -4.440  1.00 95.56           H  
ATOM   2005  C   GLY A 122      -4.375  -5.280  -3.112  1.00 95.56           C  
ATOM   2006  O   GLY A 122      -5.245  -5.768  -3.823  1.00 95.56           O  
ATOM   2007  N   ASN A 123      -4.490  -5.233  -1.782  1.00 95.73           N  
ATOM   2008  H   ASN A 123      -3.751  -4.792  -1.254  1.00 95.73           H  
ATOM   2009  CA  ASN A 123      -5.694  -5.605  -1.039  1.00 95.73           C  
ATOM   2010  HA  ASN A 123      -6.425  -6.048  -1.715  1.00 95.73           H  
ATOM   2011  C   ASN A 123      -6.331  -4.364  -0.410  1.00 95.73           C  
ATOM   2012  CB  ASN A 123      -5.352  -6.621   0.063  1.00 95.73           C  
ATOM   2013  HB2 ASN A 123      -6.261  -6.889   0.602  1.00 95.73           H  
ATOM   2014  HB3 ASN A 123      -4.669  -6.154   0.772  1.00 95.73           H  
ATOM   2015  O   ASN A 123      -5.632  -3.401  -0.093  1.00 95.73           O  
ATOM   2016  CG  ASN A 123      -4.704  -7.887  -0.444  1.00 95.73           C  
ATOM   2017  ND2 ASN A 123      -5.468  -8.874  -0.854  1.00 95.73           N  
ATOM   2018 HD21 ASN A 123      -6.473  -8.771  -0.858  1.00 95.73           H  
ATOM   2019 HD22 ASN A 123      -5.027  -9.743  -1.118  1.00 95.73           H  
ATOM   2020  OD1 ASN A 123      -3.494  -7.999  -0.446  1.00 95.73           O  
ATOM   2021  N   GLU A 124      -7.632  -4.450  -0.155  1.00 92.81           N  
ATOM   2022  H   GLU A 124      -8.148  -5.270  -0.440  1.00 92.81           H  
ATOM   2023  CA  GLU A 124      -8.401  -3.475   0.612  1.00 92.81           C  
ATOM   2024  HA  GLU A 124      -7.723  -2.783   1.111  1.00 92.81           H  
ATOM   2025  C   GLU A 124      -9.218  -4.202   1.684  1.00 92.81           C  
ATOM   2026  CB  GLU A 124      -9.281  -2.671  -0.348  1.00 92.81           C  
ATOM   2027  HB2 GLU A 124     -10.013  -3.328  -0.817  1.00 92.81           H  
ATOM   2028  HB3 GLU A 124      -8.630  -2.268  -1.124  1.00 92.81           H  
ATOM   2029  O   GLU A 124      -9.666  -5.333   1.470  1.00 92.81           O  
ATOM   2030  CG  GLU A 124     -10.000  -1.509   0.349  1.00 92.81           C  
ATOM   2031  HG2 GLU A 124     -10.850  -1.898   0.910  1.00 92.81           H  
ATOM   2032  HG3 GLU A 124      -9.308  -1.051   1.055  1.00 92.81           H  
ATOM   2033  CD  GLU A 124     -10.474  -0.440  -0.645  1.00 92.81           C  
ATOM   2034  OE1 GLU A 124     -10.544   0.732  -0.212  1.00 92.81           O  
ATOM   2035  OE2 GLU A 124     -10.656  -0.769  -1.837  1.00 92.81           O  
ATOM   2036  N   LEU A 125      -9.361  -3.581   2.855  1.00 96.28           N  
ATOM   2037  H   LEU A 125      -9.014  -2.637   2.947  1.00 96.28           H  
ATOM   2038  CA  LEU A 125     -10.200  -4.114   3.922  1.00 96.28           C  
ATOM   2039  HA  LEU A 125     -10.028  -5.188   3.999  1.00 96.28           H  
ATOM   2040  C   LEU A 125     -11.672  -3.873   3.578  1.00 96.28           C  
ATOM   2041  CB  LEU A 125      -9.812  -3.460   5.259  1.00 96.28           C  
ATOM   2042  HB2 LEU A 125      -9.887  -2.379   5.139  1.00 96.28           H  
ATOM   2043  HB3 LEU A 125      -8.778  -3.717   5.486  1.00 96.28           H  
ATOM   2044  O   LEU A 125     -12.088  -2.730   3.418  1.00 96.28           O  
ATOM   2045  CG  LEU A 125     -10.700  -3.879   6.448  1.00 96.28           C  
ATOM   2046  HG  LEU A 125     -11.752  -3.719   6.210  1.00 96.28           H  
ATOM   2047  CD1 LEU A 125     -10.489  -5.344   6.828  1.00 96.28           C  
ATOM   2048 HD11 LEU A 125     -11.116  -5.591   7.684  1.00 96.28           H  
ATOM   2049 HD12 LEU A 125      -9.447  -5.516   7.097  1.00 96.28           H  
ATOM   2050 HD13 LEU A 125     -10.775  -5.999   6.004  1.00 96.28           H  
ATOM   2051  CD2 LEU A 125     -10.355  -3.022   7.661  1.00 96.28           C  
ATOM   2052 HD21 LEU A 125      -9.318  -3.195   7.949  1.00 96.28           H  
ATOM   2053 HD22 LEU A 125     -10.523  -1.969   7.437  1.00 96.28           H  
ATOM   2054 HD23 LEU A 125     -10.995  -3.304   8.497  1.00 96.28           H  
ATOM   2055  N   ALA A 126     -12.461  -4.943   3.543  1.00 94.57           N  
ATOM   2056  H   ALA A 126     -12.053  -5.856   3.682  1.00 94.57           H  
ATOM   2057  CA  ALA A 126     -13.912  -4.868   3.453  1.00 94.57           C  
ATOM   2058  HA  ALA A 126     -14.217  -3.856   3.187  1.00 94.57           H  
ATOM   2059  C   ALA A 126     -14.518  -5.215   4.815  1.00 94.57           C  
ATOM   2060  CB  ALA A 126     -14.389  -5.800   2.335  1.00 94.57           C  
ATOM   2061  HB1 ALA A 126     -14.108  -6.830   2.559  1.00 94.57           H  
ATOM   2062  HB2 ALA A 126     -15.474  -5.739   2.249  1.00 94.57           H  
ATOM   2063  HB3 ALA A 126     -13.941  -5.500   1.388  1.00 94.57           H  
ATOM   2064  O   ALA A 126     -14.356  -6.335   5.298  1.00 94.57           O  
ATOM   2065  N   LEU A 127     -15.208  -4.254   5.431  1.00 96.55           N  
ATOM   2066  H   LEU A 127     -15.330  -3.367   4.964  1.00 96.55           H  
ATOM   2067  CA  LEU A 127     -15.921  -4.478   6.685  1.00 96.55           C  
ATOM   2068  HA  LEU A 127     -15.405  -5.261   7.240  1.00 96.55           H  
ATOM   2069  C   LEU A 127     -17.364  -4.931   6.424  1.00 96.55           C  
ATOM   2070  CB  LEU A 127     -15.918  -3.206   7.544  1.00 96.55           C  
ATOM   2071  HB2 LEU A 127     -16.300  -2.377   6.947  1.00 96.55           H  
ATOM   2072  HB3 LEU A 127     -16.608  -3.362   8.373  1.00 96.55           H  
ATOM   2073  O   LEU A 127     -18.025  -4.378   5.542  1.00 96.55           O  
ATOM   2074  CG  LEU A 127     -14.552  -2.816   8.130  1.00 96.55           C  
ATOM   2075  HG  LEU A 127     -13.852  -2.584   7.327  1.00 96.55           H  
ATOM   2076  CD1 LEU A 127     -14.750  -1.576   8.991  1.00 96.55           C  
ATOM   2077 HD11 LEU A 127     -13.806  -1.336   9.481  1.00 96.55           H  
ATOM   2078 HD12 LEU A 127     -15.497  -1.764   9.762  1.00 96.55           H  
ATOM   2079 HD13 LEU A 127     -15.068  -0.741   8.368  1.00 96.55           H  
ATOM   2080  CD2 LEU A 127     -13.952  -3.900   9.024  1.00 96.55           C  
ATOM   2081 HD21 LEU A 127     -14.679  -4.221   9.771  1.00 96.55           H  
ATOM   2082 HD22 LEU A 127     -13.651  -4.763   8.430  1.00 96.55           H  
ATOM   2083 HD23 LEU A 127     -13.069  -3.526   9.543  1.00 96.55           H  
ATOM   2084  N   PRO A 128     -17.902  -5.868   7.224  1.00 97.87           N  
ATOM   2085  CA  PRO A 128     -19.331  -6.166   7.228  1.00 97.87           C  
ATOM   2086  HA  PRO A 128     -19.585  -6.613   6.267  1.00 97.87           H  
ATOM   2087  C   PRO A 128     -20.207  -4.924   7.461  1.00 97.87           C  
ATOM   2088  CB  PRO A 128     -19.519  -7.208   8.335  1.00 97.87           C  
ATOM   2089  HB2 PRO A 128     -19.686  -6.717   9.293  1.00 97.87           H  
ATOM   2090  HB3 PRO A 128     -20.337  -7.892   8.110  1.00 97.87           H  
ATOM   2091  O   PRO A 128     -19.881  -4.062   8.281  1.00 97.87           O  
ATOM   2092  CG  PRO A 128     -18.172  -7.933   8.365  1.00 97.87           C  
ATOM   2093  HG2 PRO A 128     -17.966  -8.386   9.335  1.00 97.87           H  
ATOM   2094  HG3 PRO A 128     -18.159  -8.698   7.588  1.00 97.87           H  
ATOM   2095  CD  PRO A 128     -17.160  -6.846   8.011  1.00 97.87           C  
ATOM   2096  HD2 PRO A 128     -16.734  -6.394   8.907  1.00 97.87           H  
ATOM   2097  HD3 PRO A 128     -16.353  -7.283   7.423  1.00 97.87           H  
ATOM   2098  N   ASN A 129     -21.377  -4.879   6.811  1.00 97.96           N  
ATOM   2099  H   ASN A 129     -21.535  -5.576   6.097  1.00 97.96           H  
ATOM   2100  CA  ASN A 129     -22.298  -3.731   6.844  1.00 97.96           C  
ATOM   2101  HA  ASN A 129     -21.812  -2.885   6.358  1.00 97.96           H  
ATOM   2102  C   ASN A 129     -22.670  -3.261   8.261  1.00 97.96           C  
ATOM   2103  CB  ASN A 129     -23.580  -4.083   6.061  1.00 97.96           C  
ATOM   2104  HB2 ASN A 129     -24.340  -3.330   6.269  1.00 97.96           H  
ATOM   2105  HB3 ASN A 129     -23.962  -5.050   6.389  1.00 97.96           H  
ATOM   2106  O   ASN A 129     -22.843  -2.063   8.473  1.00 97.96           O  
ATOM   2107  CG  ASN A 129     -23.388  -4.099   4.555  1.00 97.96           C  
ATOM   2108  ND2 ASN A 129     -24.299  -4.693   3.823  1.00 97.96           N  
ATOM   2109 HD21 ASN A 129     -25.132  -5.091   4.234  1.00 97.96           H  
ATOM   2110 HD22 ASN A 129     -24.142  -4.667   2.826  1.00 97.96           H  
ATOM   2111  OD1 ASN A 129     -22.427  -3.587   4.017  1.00 97.96           O  
ATOM   2112  N   LYS A 130     -22.755  -4.173   9.242  1.00 98.20           N  
ATOM   2113  H   LYS A 130     -22.587  -5.140   9.005  1.00 98.20           H  
ATOM   2114  CA  LYS A 130     -23.051  -3.818  10.641  1.00 98.20           C  
ATOM   2115  HA  LYS A 130     -23.994  -3.272  10.655  1.00 98.20           H  
ATOM   2116  C   LYS A 130     -22.019  -2.849  11.233  1.00 98.20           C  
ATOM   2117  CB  LYS A 130     -23.238  -5.082  11.508  1.00 98.20           C  
ATOM   2118  HB2 LYS A 130     -24.025  -5.697  11.072  1.00 98.20           H  
ATOM   2119  HB3 LYS A 130     -23.584  -4.757  12.490  1.00 98.20           H  
ATOM   2120  O   LYS A 130     -22.398  -1.902  11.914  1.00 98.20           O  
ATOM   2121  CG  LYS A 130     -21.976  -5.946  11.701  1.00 98.20           C  
ATOM   2122  HG2 LYS A 130     -21.666  -6.364  10.743  1.00 98.20           H  
ATOM   2123  HG3 LYS A 130     -21.172  -5.321  12.090  1.00 98.20           H  
ATOM   2124  CD  LYS A 130     -22.200  -7.086  12.711  1.00 98.20           C  
ATOM   2125  HD2 LYS A 130     -22.909  -7.815  12.319  1.00 98.20           H  
ATOM   2126  HD3 LYS A 130     -22.604  -6.655  13.628  1.00 98.20           H  
ATOM   2127  CE  LYS A 130     -20.856  -7.762  13.021  1.00 98.20           C  
ATOM   2128  HE2 LYS A 130     -20.636  -8.521  12.271  1.00 98.20           H  
ATOM   2129  HE3 LYS A 130     -20.097  -6.984  12.936  1.00 98.20           H  
ATOM   2130  NZ  LYS A 130     -20.758  -8.333  14.395  1.00 98.20           N  
ATOM   2131  HZ1 LYS A 130     -21.350  -9.138  14.545  1.00 98.20           H  
ATOM   2132  HZ2 LYS A 130     -19.802  -8.586  14.603  1.00 98.20           H  
ATOM   2133  HZ3 LYS A 130     -20.972  -7.639  15.097  1.00 98.20           H  
ATOM   2134  N   TYR A 131     -20.737  -3.035  10.914  1.00 98.54           N  
ATOM   2135  H   TYR A 131     -20.498  -3.778  10.273  1.00 98.54           H  
ATOM   2136  CA  TYR A 131     -19.653  -2.178  11.394  1.00 98.54           C  
ATOM   2137  HA  TYR A 131     -19.795  -1.969  12.454  1.00 98.54           H  
ATOM   2138  C   TYR A 131     -19.621  -0.846  10.655  1.00 98.54           C  
ATOM   2139  CB  TYR A 131     -18.313  -2.886  11.207  1.00 98.54           C  
ATOM   2140  HB2 TYR A 131     -17.517  -2.219  11.537  1.00 98.54           H  
ATOM   2141  HB3 TYR A 131     -18.154  -3.065  10.144  1.00 98.54           H  
ATOM   2142  O   TYR A 131     -19.405   0.190  11.273  1.00 98.54           O  
ATOM   2143  CG  TYR A 131     -18.192  -4.188  11.962  1.00 98.54           C  
ATOM   2144  CD1 TYR A 131     -18.299  -4.216  13.362  1.00 98.54           C  
ATOM   2145  HD1 TYR A 131     -18.459  -3.303  13.916  1.00 98.54           H  
ATOM   2146  CD2 TYR A 131     -17.981  -5.375  11.250  1.00 98.54           C  
ATOM   2147  HD2 TYR A 131     -17.931  -5.336  10.172  1.00 98.54           H  
ATOM   2148  CE1 TYR A 131     -18.143  -5.429  14.057  1.00 98.54           C  
ATOM   2149  HE1 TYR A 131     -18.195  -5.443  15.136  1.00 98.54           H  
ATOM   2150  CE2 TYR A 131     -17.850  -6.594  11.935  1.00 98.54           C  
ATOM   2151  HE2 TYR A 131     -17.719  -7.524  11.402  1.00 98.54           H  
ATOM   2152  OH  TYR A 131     -17.792  -7.814  13.966  1.00 98.54           O  
ATOM   2153  HH  TYR A 131     -17.766  -7.699  14.918  1.00 98.54           H  
ATOM   2154  CZ  TYR A 131     -17.887  -6.616  13.342  1.00 98.54           C  
ATOM   2155  N   VAL A 132     -19.882  -0.863   9.345  1.00 98.05           N  
ATOM   2156  H   VAL A 132     -20.024  -1.757   8.896  1.00 98.05           H  
ATOM   2157  CA  VAL A 132     -19.982   0.361   8.537  1.00 98.05           C  
ATOM   2158  HA  VAL A 132     -19.060   0.931   8.651  1.00 98.05           H  
ATOM   2159  C   VAL A 132     -21.125   1.243   9.048  1.00 98.05           C  
ATOM   2160  CB  VAL A 132     -20.162   0.024   7.044  1.00 98.05           C  
ATOM   2161  HB  VAL A 132     -21.078  -0.552   6.913  1.00 98.05           H  
ATOM   2162  O   VAL A 132     -20.921   2.433   9.282  1.00 98.05           O  
ATOM   2163  CG1 VAL A 132     -20.260   1.293   6.190  1.00 98.05           C  
ATOM   2164 HG11 VAL A 132     -20.338   1.023   5.137  1.00 98.05           H  
ATOM   2165 HG12 VAL A 132     -21.149   1.866   6.457  1.00 98.05           H  
ATOM   2166 HG13 VAL A 132     -19.376   1.913   6.336  1.00 98.05           H  
ATOM   2167  CG2 VAL A 132     -18.985  -0.810   6.518  1.00 98.05           C  
ATOM   2168 HG21 VAL A 132     -18.048  -0.272   6.660  1.00 98.05           H  
ATOM   2169 HG22 VAL A 132     -19.122  -1.016   5.456  1.00 98.05           H  
ATOM   2170 HG23 VAL A 132     -18.931  -1.768   7.035  1.00 98.05           H  
ATOM   2171  N   ASN A 133     -22.303   0.657   9.291  1.00 98.07           N  
ATOM   2172  H   ASN A 133     -22.412  -0.322   9.067  1.00 98.07           H  
ATOM   2173  CA  ASN A 133     -23.452   1.367   9.853  1.00 98.07           C  
ATOM   2174  HA  ASN A 133     -23.686   2.221   9.218  1.00 98.07           H  
ATOM   2175  C   ASN A 133     -23.154   1.914  11.256  1.00 98.07           C  
ATOM   2176  CB  ASN A 133     -24.665   0.422   9.871  1.00 98.07           C  
ATOM   2177  HB2 ASN A 133     -24.866   0.066   8.861  1.00 98.07           H  
ATOM   2178  HB3 ASN A 133     -24.458  -0.437  10.508  1.00 98.07           H  
ATOM   2179  O   ASN A 133     -23.409   3.085  11.529  1.00 98.07           O  
ATOM   2180  CG  ASN A 133     -25.905   1.144  10.368  1.00 98.07           C  
ATOM   2181  ND2 ASN A 133     -26.491   0.719  11.463  1.00 98.07           N  
ATOM   2182 HD21 ASN A 133     -27.287   1.253  11.779  1.00 98.07           H  
ATOM   2183 HD22 ASN A 133     -26.089  -0.009  12.037  1.00 98.07           H  
ATOM   2184  OD1 ASN A 133     -26.347   2.116   9.783  1.00 98.07           O  
ATOM   2185  N   PHE A 134     -22.561   1.092  12.126  1.00 98.60           N  
ATOM   2186  H   PHE A 134     -22.400   0.129  11.868  1.00 98.60           H  
ATOM   2187  CA  PHE A 134     -22.157   1.517  13.464  1.00 98.60           C  
ATOM   2188  HA  PHE A 134     -23.037   1.862  14.006  1.00 98.60           H  
ATOM   2189  C   PHE A 134     -21.167   2.689  13.429  1.00 98.60           C  
ATOM   2190  CB  PHE A 134     -21.579   0.317  14.215  1.00 98.60           C  
ATOM   2191  HB2 PHE A 134     -20.854  -0.192  13.579  1.00 98.60           H  
ATOM   2192  HB3 PHE A 134     -22.387  -0.383  14.428  1.00 98.60           H  
ATOM   2193  O   PHE A 134     -21.422   3.701  14.074  1.00 98.60           O  
ATOM   2194  CG  PHE A 134     -20.897   0.699  15.510  1.00 98.60           C  
ATOM   2195  CD1 PHE A 134     -19.495   0.821  15.550  1.00 98.60           C  
ATOM   2196  HD1 PHE A 134     -18.903   0.620  14.670  1.00 98.60           H  
ATOM   2197  CD2 PHE A 134     -21.661   0.966  16.660  1.00 98.60           C  
ATOM   2198  HD2 PHE A 134     -22.737   0.868  16.636  1.00 98.60           H  
ATOM   2199  CE1 PHE A 134     -18.859   1.193  16.743  1.00 98.60           C  
ATOM   2200  HE1 PHE A 134     -17.781   1.255  16.783  1.00 98.60           H  
ATOM   2201  CE2 PHE A 134     -21.020   1.342  17.852  1.00 98.60           C  
ATOM   2202  HE2 PHE A 134     -21.598   1.520  18.747  1.00 98.60           H  
ATOM   2203  CZ  PHE A 134     -19.620   1.447  17.895  1.00 98.60           C  
ATOM   2204  HZ  PHE A 134     -19.124   1.695  18.821  1.00 98.60           H  
ATOM   2205  N   LEU A 135     -20.087   2.611  12.639  1.00 98.38           N  
ATOM   2206  H   LEU A 135     -19.928   1.758  12.122  1.00 98.38           H  
ATOM   2207  CA  LEU A 135     -19.108   3.700  12.513  1.00 98.38           C  
ATOM   2208  HA  LEU A 135     -18.717   3.939  13.502  1.00 98.38           H  
ATOM   2209  C   LEU A 135     -19.740   4.984  11.973  1.00 98.38           C  
ATOM   2210  CB  LEU A 135     -17.959   3.281  11.580  1.00 98.38           C  
ATOM   2211  HB2 LEU A 135     -18.384   2.823  10.687  1.00 98.38           H  
ATOM   2212  HB3 LEU A 135     -17.428   4.179  11.264  1.00 98.38           H  
ATOM   2213  O   LEU A 135     -19.406   6.078  12.435  1.00 98.38           O  
ATOM   2214  CG  LEU A 135     -16.929   2.325  12.198  1.00 98.38           C  
ATOM   2215  HG  LEU A 135     -17.429   1.424  12.555  1.00 98.38           H  
ATOM   2216  CD1 LEU A 135     -15.923   1.947  11.110  1.00 98.38           C  
ATOM   2217 HD11 LEU A 135     -15.149   1.302  11.527  1.00 98.38           H  
ATOM   2218 HD12 LEU A 135     -16.434   1.413  10.309  1.00 98.38           H  
ATOM   2219 HD13 LEU A 135     -15.451   2.846  10.714  1.00 98.38           H  
ATOM   2220  CD2 LEU A 135     -16.159   2.961  13.359  1.00 98.38           C  
ATOM   2221 HD21 LEU A 135     -16.830   3.165  14.194  1.00 98.38           H  
ATOM   2222 HD22 LEU A 135     -15.683   3.889  13.041  1.00 98.38           H  
ATOM   2223 HD23 LEU A 135     -15.395   2.270  13.716  1.00 98.38           H  
ATOM   2224  N   TYR A 136     -20.664   4.870  11.016  1.00 97.94           N  
ATOM   2225  H   TYR A 136     -20.883   3.952  10.657  1.00 97.94           H  
ATOM   2226  CA  TYR A 136     -21.398   6.020  10.499  1.00 97.94           C  
ATOM   2227  HA  TYR A 136     -20.681   6.755  10.133  1.00 97.94           H  
ATOM   2228  C   TYR A 136     -22.222   6.699  11.601  1.00 97.94           C  
ATOM   2229  CB  TYR A 136     -22.280   5.593   9.321  1.00 97.94           C  
ATOM   2230  HB2 TYR A 136     -22.929   4.772   9.625  1.00 97.94           H  
ATOM   2231  HB3 TYR A 136     -21.644   5.226   8.515  1.00 97.94           H  
ATOM   2232  O   TYR A 136     -22.079   7.903  11.815  1.00 97.94           O  
ATOM   2233  CG  TYR A 136     -23.134   6.729   8.800  1.00 97.94           C  
ATOM   2234  CD1 TYR A 136     -24.482   6.839   9.196  1.00 97.94           C  
ATOM   2235  HD1 TYR A 136     -24.919   6.086   9.835  1.00 97.94           H  
ATOM   2236  CD2 TYR A 136     -22.559   7.711   7.972  1.00 97.94           C  
ATOM   2237  HD2 TYR A 136     -21.522   7.628   7.683  1.00 97.94           H  
ATOM   2238  CE1 TYR A 136     -25.256   7.933   8.763  1.00 97.94           C  
ATOM   2239  HE1 TYR A 136     -26.289   8.025   9.062  1.00 97.94           H  
ATOM   2240  CE2 TYR A 136     -23.329   8.805   7.536  1.00 97.94           C  
ATOM   2241  HE2 TYR A 136     -22.880   9.564   6.912  1.00 97.94           H  
ATOM   2242  OH  TYR A 136     -25.418   9.978   7.516  1.00 97.94           O  
ATOM   2243  HH  TYR A 136     -24.879  10.563   6.979  1.00 97.94           H  
ATOM   2244  CZ  TYR A 136     -24.679   8.917   7.935  1.00 97.94           C  
ATOM   2245  N   LEU A 137     -23.032   5.938  12.342  1.00 98.21           N  
ATOM   2246  H   LEU A 137     -23.083   4.949  12.141  1.00 98.21           H  
ATOM   2247  CA  LEU A 137     -23.861   6.478  13.423  1.00 98.21           C  
ATOM   2248  HA  LEU A 137     -24.428   7.327  13.041  1.00 98.21           H  
ATOM   2249  C   LEU A 137     -23.016   7.021  14.584  1.00 98.21           C  
ATOM   2250  CB  LEU A 137     -24.841   5.394  13.906  1.00 98.21           C  
ATOM   2251  HB2 LEU A 137     -25.362   5.772  14.786  1.00 98.21           H  
ATOM   2252  HB3 LEU A 137     -24.268   4.518  14.209  1.00 98.21           H  
ATOM   2253  O   LEU A 137     -23.279   8.121  15.065  1.00 98.21           O  
ATOM   2254  CG  LEU A 137     -25.898   4.962  12.872  1.00 98.21           C  
ATOM   2255  HG  LEU A 137     -25.412   4.603  11.965  1.00 98.21           H  
ATOM   2256  CD1 LEU A 137     -26.738   3.826  13.453  1.00 98.21           C  
ATOM   2257 HD11 LEU A 137     -27.504   3.529  12.737  1.00 98.21           H  
ATOM   2258 HD12 LEU A 137     -27.210   4.139  14.385  1.00 98.21           H  
ATOM   2259 HD13 LEU A 137     -26.092   2.969  13.643  1.00 98.21           H  
ATOM   2260  CD2 LEU A 137     -26.836   6.108  12.485  1.00 98.21           C  
ATOM   2261 HD21 LEU A 137     -26.279   6.888  11.967  1.00 98.21           H  
ATOM   2262 HD22 LEU A 137     -27.299   6.521  13.381  1.00 98.21           H  
ATOM   2263 HD23 LEU A 137     -27.608   5.733  11.813  1.00 98.21           H  
ATOM   2264  N   ALA A 138     -21.969   6.301  14.990  1.00 98.34           N  
ATOM   2265  H   ALA A 138     -21.817   5.398  14.565  1.00 98.34           H  
ATOM   2266  CA  ALA A 138     -21.066   6.699  16.066  1.00 98.34           C  
ATOM   2267  HA  ALA A 138     -21.651   6.890  16.965  1.00 98.34           H  
ATOM   2268  C   ALA A 138     -20.301   7.994  15.732  1.00 98.34           C  
ATOM   2269  CB  ALA A 138     -20.121   5.527  16.348  1.00 98.34           C  
ATOM   2270  HB1 ALA A 138     -19.405   5.808  17.121  1.00 98.34           H  
ATOM   2271  HB2 ALA A 138     -19.576   5.256  15.444  1.00 98.34           H  
ATOM   2272  HB3 ALA A 138     -20.690   4.663  16.691  1.00 98.34           H  
ATOM   2273  O   ALA A 138     -20.258   8.914  16.544  1.00 98.34           O  
ATOM   2274  N   SER A 139     -19.779   8.138  14.509  1.00 97.96           N  
ATOM   2275  H   SER A 139     -19.841   7.362  13.865  1.00 97.96           H  
ATOM   2276  CA  SER A 139     -19.101   9.376  14.073  1.00 97.96           C  
ATOM   2277  HA  SER A 139     -18.357   9.639  14.826  1.00 97.96           H  
ATOM   2278  C   SER A 139     -20.040  10.584  13.943  1.00 97.96           C  
ATOM   2279  CB  SER A 139     -18.350   9.156  12.758  1.00 97.96           C  
ATOM   2280  HB2 SER A 139     -17.573   8.408  12.915  1.00 97.96           H  
ATOM   2281  HB3 SER A 139     -17.874  10.089  12.456  1.00 97.96           H  
ATOM   2282  O   SER A 139     -19.592  11.730  13.959  1.00 97.96           O  
ATOM   2283  OG  SER A 139     -19.219   8.720  11.730  1.00 97.96           O  
ATOM   2284  HG  SER A 139     -19.371   7.785  11.886  1.00 97.96           H  
ATOM   2285  N   HIS A 140     -21.352  10.354  13.869  1.00 97.43           N  
ATOM   2286  H   HIS A 140     -21.662   9.393  13.839  1.00 97.43           H  
ATOM   2287  CA  HIS A 140     -22.375  11.398  13.803  1.00 97.43           C  
ATOM   2288  HA  HIS A 140     -21.886  12.366  13.691  1.00 97.43           H  
ATOM   2289  C   HIS A 140     -23.205  11.501  15.088  1.00 97.43           C  
ATOM   2290  CB  HIS A 140     -23.247  11.194  12.554  1.00 97.43           C  
ATOM   2291  HB2 HIS A 140     -24.067  11.911  12.560  1.00 97.43           H  
ATOM   2292  HB3 HIS A 140     -23.676  10.192  12.572  1.00 97.43           H  
ATOM   2293  O   HIS A 140     -24.229  12.176  15.077  1.00 97.43           O  
ATOM   2294  CG  HIS A 140     -22.478  11.382  11.274  1.00 97.43           C  
ATOM   2295  CD2 HIS A 140     -22.505  12.473  10.449  1.00 97.43           C  
ATOM   2296  HD2 HIS A 140     -23.105  13.359  10.598  1.00 97.43           H  
ATOM   2297  ND1 HIS A 140     -21.583  10.494  10.734  1.00 97.43           N  
ATOM   2298  HD1 HIS A 140     -21.345   9.593  11.122  1.00 97.43           H  
ATOM   2299  CE1 HIS A 140     -21.073  11.035   9.619  1.00 97.43           C  
ATOM   2300  HE1 HIS A 140     -20.327  10.565   8.996  1.00 97.43           H  
ATOM   2301  NE2 HIS A 140     -21.618  12.245   9.389  1.00 97.43           N  
ATOM   2302  N   TYR A 141     -22.774  10.886  16.195  1.00 96.02           N  
ATOM   2303  H   TYR A 141     -21.939  10.323  16.117  1.00 96.02           H  
ATOM   2304  CA  TYR A 141     -23.597  10.658  17.391  1.00 96.02           C  
ATOM   2305  HA  TYR A 141     -24.367   9.929  17.136  1.00 96.02           H  
ATOM   2306  C   TYR A 141     -24.313  11.910  17.935  1.00 96.02           C  
ATOM   2307  CB  TYR A 141     -22.695  10.039  18.466  1.00 96.02           C  
ATOM   2308  HB2 TYR A 141     -21.952  10.768  18.790  1.00 96.02           H  
ATOM   2309  HB3 TYR A 141     -22.165   9.190  18.033  1.00 96.02           H  
ATOM   2310  O   TYR A 141     -25.492  11.858  18.283  1.00 96.02           O  
ATOM   2311  CG  TYR A 141     -23.442   9.505  19.663  1.00 96.02           C  
ATOM   2312  CD1 TYR A 141     -23.459  10.217  20.879  1.00 96.02           C  
ATOM   2313  HD1 TYR A 141     -22.931  11.155  20.971  1.00 96.02           H  
ATOM   2314  CD2 TYR A 141     -24.116   8.275  19.551  1.00 96.02           C  
ATOM   2315  HD2 TYR A 141     -24.097   7.727  18.621  1.00 96.02           H  
ATOM   2316  CE1 TYR A 141     -24.164   9.700  21.983  1.00 96.02           C  
ATOM   2317  HE1 TYR A 141     -24.192  10.238  22.919  1.00 96.02           H  
ATOM   2318  CE2 TYR A 141     -24.816   7.760  20.654  1.00 96.02           C  
ATOM   2319  HE2 TYR A 141     -25.330   6.811  20.607  1.00 96.02           H  
ATOM   2320  OH  TYR A 141     -25.577   7.977  22.896  1.00 96.02           O  
ATOM   2321  HH  TYR A 141     -25.339   8.360  23.743  1.00 96.02           H  
ATOM   2322  CZ  TYR A 141     -24.853   8.473  21.865  1.00 96.02           C  
ATOM   2323  N   SER A 142     -23.635  13.064  17.949  1.00 91.88           N  
ATOM   2324  H   SER A 142     -22.673  13.052  17.642  1.00 91.88           H  
ATOM   2325  CA  SER A 142     -24.196  14.347  18.410  1.00 91.88           C  
ATOM   2326  HA  SER A 142     -24.961  14.138  19.158  1.00 91.88           H  
ATOM   2327  C   SER A 142     -24.881  15.183  17.320  1.00 91.88           C  
ATOM   2328  CB  SER A 142     -23.105  15.166  19.101  1.00 91.88           C  
ATOM   2329  HB2 SER A 142     -22.741  14.606  19.963  1.00 91.88           H  
ATOM   2330  HB3 SER A 142     -23.531  16.103  19.461  1.00 91.88           H  
ATOM   2331  O   SER A 142     -25.371  16.276  17.593  1.00 91.88           O  
ATOM   2332  OG  SER A 142     -22.013  15.444  18.236  1.00 91.88           O  
ATOM   2333  HG  SER A 142     -21.405  15.974  18.756  1.00 91.88           H  
ATOM   2334  N   LYS A 143     -24.889  14.703  16.074  1.00 92.78           N  
ATOM   2335  H   LYS A 143     -24.519  13.772  15.945  1.00 92.78           H  
ATOM   2336  CA  LYS A 143     -25.410  15.389  14.879  1.00 92.78           C  
ATOM   2337  HA  LYS A 143     -26.071  16.196  15.197  1.00 92.78           H  
ATOM   2338  C   LYS A 143     -26.278  14.459  14.024  1.00 92.78           C  
ATOM   2339  CB  LYS A 143     -24.253  15.987  14.061  1.00 92.78           C  
ATOM   2340  HB2 LYS A 143     -24.662  16.464  13.170  1.00 92.78           H  
ATOM   2341  HB3 LYS A 143     -23.593  15.179  13.746  1.00 92.78           H  
ATOM   2342  O   LYS A 143     -26.331  14.605  12.799  1.00 92.78           O  
ATOM   2343  CG  LYS A 143     -23.444  17.038  14.829  1.00 92.78           C  
ATOM   2344  HG2 LYS A 143     -22.982  16.584  15.705  1.00 92.78           H  
ATOM   2345  HG3 LYS A 143     -24.104  17.845  15.148  1.00 92.78           H  
ATOM   2346  CD  LYS A 143     -22.342  17.597  13.925  1.00 92.78           C  
ATOM   2347  HD2 LYS A 143     -22.795  18.077  13.057  1.00 92.78           H  
ATOM   2348  HD3 LYS A 143     -21.708  16.775  13.593  1.00 92.78           H  
ATOM   2349  CE  LYS A 143     -21.503  18.612  14.703  1.00 92.78           C  
ATOM   2350  HE2 LYS A 143     -21.135  18.129  15.608  1.00 92.78           H  
ATOM   2351  HE3 LYS A 143     -22.147  19.438  15.005  1.00 92.78           H  
ATOM   2352  NZ  LYS A 143     -20.367  19.104  13.885  1.00 92.78           N  
ATOM   2353  HZ1 LYS A 143     -20.706  19.544  13.041  1.00 92.78           H  
ATOM   2354  HZ2 LYS A 143     -19.769  18.332  13.628  1.00 92.78           H  
ATOM   2355  HZ3 LYS A 143     -19.822  19.776  14.406  1.00 92.78           H  
ATOM   2356  N   LEU A 144     -26.924  13.483  14.662  1.00 93.49           N  
ATOM   2357  H   LEU A 144     -26.816  13.411  15.663  1.00 93.49           H  
ATOM   2358  CA  LEU A 144     -27.836  12.563  13.993  1.00 93.49           C  
ATOM   2359  HA  LEU A 144     -27.292  12.076  13.183  1.00 93.49           H  
ATOM   2360  C   LEU A 144     -29.000  13.338  13.363  1.00 93.49           C  
ATOM   2361  CB  LEU A 144     -28.327  11.488  14.977  1.00 93.49           C  
ATOM   2362  HB2 LEU A 144     -28.751  11.989  15.847  1.00 93.49           H  
ATOM   2363  HB3 LEU A 144     -29.128  10.915  14.510  1.00 93.49           H  
ATOM   2364  O   LEU A 144     -29.442  14.369  13.869  1.00 93.49           O  
ATOM   2365  CG  LEU A 144     -27.231  10.509  15.439  1.00 93.49           C  
ATOM   2366  HG  LEU A 144     -26.376  11.070  15.816  1.00 93.49           H  
ATOM   2367  CD1 LEU A 144     -27.768   9.664  16.584  1.00 93.49           C  
ATOM   2368 HD11 LEU A 144     -28.673   9.136  16.284  1.00 93.49           H  
ATOM   2369 HD12 LEU A 144     -27.013   8.949  16.912  1.00 93.49           H  
ATOM   2370 HD13 LEU A 144     -28.003  10.325  17.419  1.00 93.49           H  
ATOM   2371  CD2 LEU A 144     -26.762   9.576  14.319  1.00 93.49           C  
ATOM   2372 HD21 LEU A 144     -26.274  10.150  13.531  1.00 93.49           H  
ATOM   2373 HD22 LEU A 144     -27.607   9.020  13.913  1.00 93.49           H  
ATOM   2374 HD23 LEU A 144     -26.031   8.875  14.720  1.00 93.49           H  
ATOM   2375  N   LYS A 145     -29.470  12.841  12.219  1.00 92.74           N  
ATOM   2376  H   LYS A 145     -29.087  11.961  11.902  1.00 92.74           H  
ATOM   2377  CA  LYS A 145     -30.601  13.403  11.476  1.00 92.74           C  
ATOM   2378  HA  LYS A 145     -30.933  14.320  11.962  1.00 92.74           H  
ATOM   2379  C   LYS A 145     -31.766  12.418  11.512  1.00 92.74           C  
ATOM   2380  CB  LYS A 145     -30.189  13.731  10.032  1.00 92.74           C  
ATOM   2381  HB2 LYS A 145     -31.073  14.075   9.496  1.00 92.74           H  
ATOM   2382  HB3 LYS A 145     -29.830  12.823   9.549  1.00 92.74           H  
ATOM   2383  O   LYS A 145     -31.563  11.228  11.255  1.00 92.74           O  
ATOM   2384  CG  LYS A 145     -29.104  14.817   9.941  1.00 92.74           C  
ATOM   2385  HG2 LYS A 145     -29.455  15.719  10.443  1.00 92.74           H  
ATOM   2386  HG3 LYS A 145     -28.192  14.471  10.427  1.00 92.74           H  
ATOM   2387  CD  LYS A 145     -28.805  15.135   8.470  1.00 92.74           C  
ATOM   2388  HD2 LYS A 145     -29.723  15.464   7.984  1.00 92.74           H  
ATOM   2389  HD3 LYS A 145     -28.445  14.231   7.979  1.00 92.74           H  
ATOM   2390  CE  LYS A 145     -27.744  16.236   8.364  1.00 92.74           C  
ATOM   2391  HE2 LYS A 145     -26.840  15.892   8.867  1.00 92.74           H  
ATOM   2392  HE3 LYS A 145     -28.107  17.115   8.896  1.00 92.74           H  
ATOM   2393  NZ  LYS A 145     -27.459  16.570   6.946  1.00 92.74           N  
ATOM   2394  HZ1 LYS A 145     -26.762  17.299   6.887  1.00 92.74           H  
ATOM   2395  HZ2 LYS A 145     -27.117  15.754   6.458  1.00 92.74           H  
ATOM   2396  HZ3 LYS A 145     -28.300  16.888   6.486  1.00 92.74           H  
ATOM   2397  N   GLY A 146     -32.970  12.917  11.769  1.00 93.56           N  
ATOM   2398  H   GLY A 146     -33.045  13.883  12.054  1.00 93.56           H  
ATOM   2399  CA  GLY A 146     -34.195  12.121  11.880  1.00 93.56           C  
ATOM   2400  HA2 GLY A 146     -34.675  12.036  10.905  1.00 93.56           H  
ATOM   2401  HA3 GLY A 146     -33.961  11.121  12.243  1.00 93.56           H  
ATOM   2402  C   GLY A 146     -35.185  12.743  12.860  1.00 93.56           C  
ATOM   2403  O   GLY A 146     -34.894  13.797  13.433  1.00 93.56           O  
ATOM   2404  N   SER A 147     -36.331  12.083  13.044  1.00 96.35           N  
ATOM   2405  H   SER A 147     -36.473  11.192  12.591  1.00 96.35           H  
ATOM   2406  CA  SER A 147     -37.247  12.398  14.147  1.00 96.35           C  
ATOM   2407  HA  SER A 147     -37.541  13.444  14.061  1.00 96.35           H  
ATOM   2408  C   SER A 147     -36.558  12.185  15.510  1.00 96.35           C  
ATOM   2409  CB  SER A 147     -38.515  11.538  14.050  1.00 96.35           C  
ATOM   2410  HB2 SER A 147     -38.989  11.677  13.078  1.00 96.35           H  
ATOM   2411  HB3 SER A 147     -39.220  11.837  14.826  1.00 96.35           H  
ATOM   2412  O   SER A 147     -35.540  11.483  15.572  1.00 96.35           O  
ATOM   2413  OG  SER A 147     -38.196  10.178  14.234  1.00 96.35           O  
ATOM   2414  HG  SER A 147     -38.020   9.755  13.391  1.00 96.35           H  
ATOM   2415  N   PRO A 148     -37.056  12.793  16.603  1.00 94.85           N  
ATOM   2416  CA  PRO A 148     -36.554  12.521  17.949  1.00 94.85           C  
ATOM   2417  HA  PRO A 148     -35.545  12.924  18.037  1.00 94.85           H  
ATOM   2418  C   PRO A 148     -36.515  11.023  18.275  1.00 94.85           C  
ATOM   2419  CB  PRO A 148     -37.486  13.287  18.894  1.00 94.85           C  
ATOM   2420  HB2 PRO A 148     -36.960  13.641  19.781  1.00 94.85           H  
ATOM   2421  HB3 PRO A 148     -38.334  12.664  19.180  1.00 94.85           H  
ATOM   2422  O   PRO A 148     -35.482  10.533  18.728  1.00 94.85           O  
ATOM   2423  CG  PRO A 148     -37.985  14.442  18.029  1.00 94.85           C  
ATOM   2424  HG2 PRO A 148     -37.233  15.230  17.996  1.00 94.85           H  
ATOM   2425  HG3 PRO A 148     -38.940  14.829  18.383  1.00 94.85           H  
ATOM   2426  CD  PRO A 148     -38.115  13.792  16.653  1.00 94.85           C  
ATOM   2427  HD2 PRO A 148     -38.004  14.546  15.874  1.00 94.85           H  
ATOM   2428  HD3 PRO A 148     -39.084  13.300  16.574  1.00 94.85           H  
ATOM   2429  N   GLU A 149     -37.580  10.291  17.942  1.00 95.44           N  
ATOM   2430  H   GLU A 149     -38.394  10.753  17.560  1.00 95.44           H  
ATOM   2431  CA  GLU A 149     -37.696   8.848  18.155  1.00 95.44           C  
ATOM   2432  HA  GLU A 149     -37.516   8.627  19.207  1.00 95.44           H  
ATOM   2433  C   GLU A 149     -36.653   8.071  17.333  1.00 95.44           C  
ATOM   2434  CB  GLU A 149     -39.117   8.374  17.788  1.00 95.44           C  
ATOM   2435  HB2 GLU A 149     -39.301   8.540  16.726  1.00 95.44           H  
ATOM   2436  HB3 GLU A 149     -39.148   7.297  17.952  1.00 95.44           H  
ATOM   2437  O   GLU A 149     -35.963   7.198  17.860  1.00 95.44           O  
ATOM   2438  CG  GLU A 149     -40.263   8.995  18.616  1.00 95.44           C  
ATOM   2439  HG2 GLU A 149     -39.979   8.978  19.668  1.00 95.44           H  
ATOM   2440  HG3 GLU A 149     -41.133   8.349  18.505  1.00 95.44           H  
ATOM   2441  CD  GLU A 149     -40.683  10.426  18.215  1.00 95.44           C  
ATOM   2442  OE1 GLU A 149     -41.503  11.015  18.951  1.00 95.44           O  
ATOM   2443  OE2 GLU A 149     -40.180  10.953  17.191  1.00 95.44           O  
ATOM   2444  N   ASP A 150     -36.459   8.424  16.054  1.00 96.50           N  
ATOM   2445  H   ASP A 150     -37.073   9.118  15.653  1.00 96.50           H  
ATOM   2446  CA  ASP A 150     -35.429   7.792  15.215  1.00 96.50           C  
ATOM   2447  HA  ASP A 150     -35.607   6.717  15.177  1.00 96.50           H  
ATOM   2448  C   ASP A 150     -34.017   8.034  15.758  1.00 96.50           C  
ATOM   2449  CB  ASP A 150     -35.428   8.358  13.789  1.00 96.50           C  
ATOM   2450  HB2 ASP A 150     -34.562   7.958  13.263  1.00 96.50           H  
ATOM   2451  HB3 ASP A 150     -35.302   9.440  13.833  1.00 96.50           H  
ATOM   2452  O   ASP A 150     -33.139   7.175  15.643  1.00 96.50           O  
ATOM   2453  CG  ASP A 150     -36.650   8.021  12.948  1.00 96.50           C  
ATOM   2454  OD1 ASP A 150     -37.136   6.878  13.031  1.00 96.50           O  
ATOM   2455  OD2 ASP A 150     -37.019   8.929  12.161  1.00 96.50           O  
ATOM   2456  N   ASN A 151     -33.758   9.234  16.281  1.00 96.95           N  
ATOM   2457  H   ASN A 151     -34.524   9.888  16.365  1.00 96.95           H  
ATOM   2458  CA  ASN A 151     -32.454   9.586  16.830  1.00 96.95           C  
ATOM   2459  HA  ASN A 151     -31.680   9.264  16.133  1.00 96.95           H  
ATOM   2460  C   ASN A 151     -32.189   8.836  18.137  1.00 96.95           C  
ATOM   2461  CB  ASN A 151     -32.349  11.107  16.992  1.00 96.95           C  
ATOM   2462  HB2 ASN A 151     -31.439  11.346  17.542  1.00 96.95           H  
ATOM   2463  HB3 ASN A 151     -33.199  11.458  17.577  1.00 96.95           H  
ATOM   2464  O   ASN A 151     -31.076   8.343  18.309  1.00 96.95           O  
ATOM   2465  CG  ASN A 151     -32.302  11.850  15.667  1.00 96.95           C  
ATOM   2466  ND2 ASN A 151     -32.682  13.104  15.688  1.00 96.95           N  
ATOM   2467 HD21 ASN A 151     -32.881  13.537  14.797  1.00 96.95           H  
ATOM   2468 HD22 ASN A 151     -33.102  13.459  16.536  1.00 96.95           H  
ATOM   2469  OD1 ASN A 151     -31.908  11.342  14.620  1.00 96.95           O  
ATOM   2470  N   GLU A 152     -33.196   8.672  18.996  1.00 96.08           N  
ATOM   2471  H   GLU A 152     -34.084   9.115  18.807  1.00 96.08           H  
ATOM   2472  CA  GLU A 152     -33.099   7.854  20.208  1.00 96.08           C  
ATOM   2473  HA  GLU A 152     -32.293   8.241  20.832  1.00 96.08           H  
ATOM   2474  C   GLU A 152     -32.765   6.393  19.868  1.00 96.08           C  
ATOM   2475  CB  GLU A 152     -34.412   7.970  20.996  1.00 96.08           C  
ATOM   2476  HB2 GLU A 152     -34.630   9.026  21.155  1.00 96.08           H  
ATOM   2477  HB3 GLU A 152     -35.221   7.527  20.415  1.00 96.08           H  
ATOM   2478  O   GLU A 152     -31.833   5.825  20.435  1.00 96.08           O  
ATOM   2479  CG  GLU A 152     -34.325   7.276  22.364  1.00 96.08           C  
ATOM   2480  HG2 GLU A 152     -33.481   7.697  22.911  1.00 96.08           H  
ATOM   2481  HG3 GLU A 152     -34.132   6.214  22.212  1.00 96.08           H  
ATOM   2482  CD  GLU A 152     -35.603   7.428  23.205  1.00 96.08           C  
ATOM   2483  OE1 GLU A 152     -35.530   7.092  24.409  1.00 96.08           O  
ATOM   2484  OE2 GLU A 152     -36.642   7.845  22.646  1.00 96.08           O  
ATOM   2485  N   GLN A 153     -33.427   5.806  18.863  1.00 97.27           N  
ATOM   2486  H   GLN A 153     -34.203   6.304  18.451  1.00 97.27           H  
ATOM   2487  CA  GLN A 153     -33.125   4.440  18.410  1.00 97.27           C  
ATOM   2488  HA  GLN A 153     -33.174   3.772  19.270  1.00 97.27           H  
ATOM   2489  C   GLN A 153     -31.706   4.306  17.835  1.00 97.27           C  
ATOM   2490  CB  GLN A 153     -34.162   3.989  17.367  1.00 97.27           C  
ATOM   2491  HB2 GLN A 153     -34.199   4.716  16.555  1.00 97.27           H  
ATOM   2492  HB3 GLN A 153     -33.847   3.033  16.949  1.00 97.27           H  
ATOM   2493  O   GLN A 153     -31.000   3.336  18.120  1.00 97.27           O  
ATOM   2494  CG  GLN A 153     -35.574   3.822  17.951  1.00 97.27           C  
ATOM   2495  HG2 GLN A 153     -35.936   4.785  18.310  1.00 97.27           H  
ATOM   2496  HG3 GLN A 153     -36.249   3.487  17.163  1.00 97.27           H  
ATOM   2497  CD  GLN A 153     -35.634   2.821  19.097  1.00 97.27           C  
ATOM   2498  NE2 GLN A 153     -36.404   3.096  20.126  1.00 97.27           N  
ATOM   2499 HE21 GLN A 153     -36.374   2.451  20.903  1.00 97.27           H  
ATOM   2500 HE22 GLN A 153     -36.875   3.987  20.187  1.00 97.27           H  
ATOM   2501  OE1 GLN A 153     -34.986   1.786  19.097  1.00 97.27           O  
ATOM   2502  N   LYS A 154     -31.246   5.288  17.050  1.00 97.87           N  
ATOM   2503  H   LYS A 154     -31.877   6.049  16.840  1.00 97.87           H  
ATOM   2504  CA  LYS A 154     -29.867   5.321  16.525  1.00 97.87           C  
ATOM   2505  HA  LYS A 154     -29.653   4.381  16.017  1.00 97.87           H  
ATOM   2506  C   LYS A 154     -28.834   5.452  17.645  1.00 97.87           C  
ATOM   2507  CB  LYS A 154     -29.713   6.486  15.543  1.00 97.87           C  
ATOM   2508  HB2 LYS A 154     -30.133   7.377  16.009  1.00 97.87           H  
ATOM   2509  HB3 LYS A 154     -28.654   6.666  15.358  1.00 97.87           H  
ATOM   2510  O   LYS A 154     -27.793   4.802  17.579  1.00 97.87           O  
ATOM   2511  CG  LYS A 154     -30.406   6.231  14.198  1.00 97.87           C  
ATOM   2512  HG2 LYS A 154     -31.389   5.791  14.367  1.00 97.87           H  
ATOM   2513  HG3 LYS A 154     -29.814   5.535  13.605  1.00 97.87           H  
ATOM   2514  CD  LYS A 154     -30.570   7.557  13.446  1.00 97.87           C  
ATOM   2515  HD2 LYS A 154     -29.597   7.947  13.148  1.00 97.87           H  
ATOM   2516  HD3 LYS A 154     -31.050   8.272  14.114  1.00 97.87           H  
ATOM   2517  CE  LYS A 154     -31.458   7.357  12.216  1.00 97.87           C  
ATOM   2518  HE2 LYS A 154     -32.201   6.599  12.462  1.00 97.87           H  
ATOM   2519  HE3 LYS A 154     -30.857   6.989  11.385  1.00 97.87           H  
ATOM   2520  NZ  LYS A 154     -32.162   8.613  11.866  1.00 97.87           N  
ATOM   2521  HZ1 LYS A 154     -32.826   8.468  11.119  1.00 97.87           H  
ATOM   2522  HZ2 LYS A 154     -31.545   9.374  11.622  1.00 97.87           H  
ATOM   2523  HZ3 LYS A 154     -32.687   8.931  12.669  1.00 97.87           H  
ATOM   2524  N   GLN A 155     -29.110   6.272  18.659  1.00 97.47           N  
ATOM   2525  H   GLN A 155     -29.981   6.782  18.649  1.00 97.47           H  
ATOM   2526  CA  GLN A 155     -28.236   6.426  19.822  1.00 97.47           C  
ATOM   2527  HA  GLN A 155     -27.221   6.622  19.474  1.00 97.47           H  
ATOM   2528  C   GLN A 155     -28.188   5.141  20.642  1.00 97.47           C  
ATOM   2529  CB  GLN A 155     -28.694   7.606  20.688  1.00 97.47           C  
ATOM   2530  HB2 GLN A 155     -28.191   7.561  21.654  1.00 97.47           H  
ATOM   2531  HB3 GLN A 155     -29.770   7.544  20.855  1.00 97.47           H  
ATOM   2532  O   GLN A 155     -27.097   4.648  20.919  1.00 97.47           O  
ATOM   2533  CG  GLN A 155     -28.339   8.936  20.018  1.00 97.47           C  
ATOM   2534  HG2 GLN A 155     -27.255   9.012  19.928  1.00 97.47           H  
ATOM   2535  HG3 GLN A 155     -28.766   8.956  19.015  1.00 97.47           H  
ATOM   2536  CD  GLN A 155     -28.857  10.155  20.764  1.00 97.47           C  
ATOM   2537  NE2 GLN A 155     -28.287  11.315  20.520  1.00 97.47           N  
ATOM   2538 HE21 GLN A 155     -28.659  12.091  21.050  1.00 97.47           H  
ATOM   2539 HE22 GLN A 155     -27.494  11.378  19.897  1.00 97.47           H  
ATOM   2540  OE1 GLN A 155     -29.776  10.116  21.560  1.00 97.47           O  
ATOM   2541  N   LEU A 156     -29.345   4.539  20.928  1.00 97.68           N  
ATOM   2542  H   LEU A 156     -30.207   5.013  20.697  1.00 97.68           H  
ATOM   2543  CA  LEU A 156     -29.438   3.254  21.615  1.00 97.68           C  
ATOM   2544  HA  LEU A 156     -28.996   3.371  22.604  1.00 97.68           H  
ATOM   2545  C   LEU A 156     -28.655   2.162  20.875  1.00 97.68           C  
ATOM   2546  CB  LEU A 156     -30.925   2.888  21.763  1.00 97.68           C  
ATOM   2547  HB2 LEU A 156     -31.437   3.697  22.285  1.00 97.68           H  
ATOM   2548  HB3 LEU A 156     -31.368   2.801  20.771  1.00 97.68           H  
ATOM   2549  O   LEU A 156     -27.909   1.411  21.502  1.00 97.68           O  
ATOM   2550  CG  LEU A 156     -31.171   1.574  22.525  1.00 97.68           C  
ATOM   2551  HG  LEU A 156     -30.672   0.753  22.010  1.00 97.68           H  
ATOM   2552  CD1 LEU A 156     -30.658   1.642  23.966  1.00 97.68           C  
ATOM   2553 HD11 LEU A 156     -31.083   2.511  24.469  1.00 97.68           H  
ATOM   2554 HD12 LEU A 156     -29.570   1.714  23.975  1.00 97.68           H  
ATOM   2555 HD13 LEU A 156     -30.950   0.741  24.505  1.00 97.68           H  
ATOM   2556  CD2 LEU A 156     -32.667   1.270  22.556  1.00 97.68           C  
ATOM   2557 HD21 LEU A 156     -32.845   0.321  23.062  1.00 97.68           H  
ATOM   2558 HD22 LEU A 156     -33.049   1.201  21.537  1.00 97.68           H  
ATOM   2559 HD23 LEU A 156     -33.199   2.065  23.078  1.00 97.68           H  
ATOM   2560  N   HIS A 157     -28.756   2.113  19.543  1.00 98.14           N  
ATOM   2561  H   HIS A 157     -29.434   2.710  19.092  1.00 98.14           H  
ATOM   2562  CA  HIS A 157     -27.972   1.188  18.727  1.00 98.14           C  
ATOM   2563  HA  HIS A 157     -28.209   0.173  19.045  1.00 98.14           H  
ATOM   2564  C   HIS A 157     -26.462   1.387  18.913  1.00 98.14           C  
ATOM   2565  CB  HIS A 157     -28.359   1.339  17.249  1.00 98.14           C  
ATOM   2566  HB2 HIS A 157     -28.187   2.365  16.927  1.00 98.14           H  
ATOM   2567  HB3 HIS A 157     -29.422   1.127  17.139  1.00 98.14           H  
ATOM   2568  O   HIS A 157     -25.742   0.407  19.089  1.00 98.14           O  
ATOM   2569  CG  HIS A 157     -27.582   0.414  16.346  1.00 98.14           C  
ATOM   2570  CD2 HIS A 157     -26.465   0.718  15.614  1.00 98.14           C  
ATOM   2571  HD2 HIS A 157     -25.978   1.681  15.582  1.00 98.14           H  
ATOM   2572  ND1 HIS A 157     -27.843  -0.920  16.146  1.00 98.14           N  
ATOM   2573  HD1 HIS A 157     -28.591  -1.446  16.576  1.00 98.14           H  
ATOM   2574  CE1 HIS A 157     -26.909  -1.408  15.314  1.00 98.14           C  
ATOM   2575  HE1 HIS A 157     -26.846  -2.438  14.995  1.00 98.14           H  
ATOM   2576  NE2 HIS A 157     -26.057  -0.439  14.936  1.00 98.14           N  
ATOM   2577  N   VAL A 158     -25.968   2.629  18.897  1.00 98.32           N  
ATOM   2578  H   VAL A 158     -26.609   3.402  18.789  1.00 98.32           H  
ATOM   2579  CA  VAL A 158     -24.541   2.915  19.126  1.00 98.32           C  
ATOM   2580  HA  VAL A 158     -23.948   2.306  18.444  1.00 98.32           H  
ATOM   2581  C   VAL A 158     -24.122   2.516  20.543  1.00 98.32           C  
ATOM   2582  CB  VAL A 158     -24.229   4.396  18.841  1.00 98.32           C  
ATOM   2583  HB  VAL A 158     -24.953   5.021  19.364  1.00 98.32           H  
ATOM   2584  O   VAL A 158     -23.099   1.857  20.713  1.00 98.32           O  
ATOM   2585  CG1 VAL A 158     -22.821   4.802  19.289  1.00 98.32           C  
ATOM   2586 HG11 VAL A 158     -22.080   4.125  18.865  1.00 98.32           H  
ATOM   2587 HG12 VAL A 158     -22.602   5.822  18.970  1.00 98.32           H  
ATOM   2588 HG13 VAL A 158     -22.759   4.775  20.377  1.00 98.32           H  
ATOM   2589  CG2 VAL A 158     -24.334   4.690  17.340  1.00 98.32           C  
ATOM   2590 HG21 VAL A 158     -24.187   5.755  17.162  1.00 98.32           H  
ATOM   2591 HG22 VAL A 158     -23.578   4.125  16.796  1.00 98.32           H  
ATOM   2592 HG23 VAL A 158     -25.321   4.411  16.970  1.00 98.32           H  
ATOM   2593  N   GLU A 159     -24.920   2.858  21.552  1.00 97.81           N  
ATOM   2594  H   GLU A 159     -25.749   3.398  21.347  1.00 97.81           H  
ATOM   2595  CA  GLU A 159     -24.636   2.560  22.959  1.00 97.81           C  
ATOM   2596  HA  GLU A 159     -23.659   2.966  23.220  1.00 97.81           H  
ATOM   2597  C   GLU A 159     -24.557   1.050  23.235  1.00 97.81           C  
ATOM   2598  CB  GLU A 159     -25.703   3.243  23.834  1.00 97.81           C  
ATOM   2599  HB2 GLU A 159     -25.648   2.845  24.847  1.00 97.81           H  
ATOM   2600  HB3 GLU A 159     -26.694   3.007  23.446  1.00 97.81           H  
ATOM   2601  O   GLU A 159     -23.620   0.589  23.889  1.00 97.81           O  
ATOM   2602  CG  GLU A 159     -25.534   4.776  23.881  1.00 97.81           C  
ATOM   2603  HG2 GLU A 159     -25.573   5.179  22.869  1.00 97.81           H  
ATOM   2604  HG3 GLU A 159     -26.360   5.202  24.450  1.00 97.81           H  
ATOM   2605  CD  GLU A 159     -24.209   5.185  24.536  1.00 97.81           C  
ATOM   2606  OE1 GLU A 159     -23.490   6.092  24.054  1.00 97.81           O  
ATOM   2607  OE2 GLU A 159     -23.805   4.523  25.518  1.00 97.81           O  
ATOM   2608  N   GLN A 160     -25.471   0.260  22.666  1.00 98.21           N  
ATOM   2609  H   GLN A 160     -26.218   0.699  22.146  1.00 98.21           H  
ATOM   2610  CA  GLN A 160     -25.487  -1.203  22.802  1.00 98.21           C  
ATOM   2611  HA  GLN A 160     -25.412  -1.463  23.858  1.00 98.21           H  
ATOM   2612  C   GLN A 160     -24.318  -1.899  22.087  1.00 98.21           C  
ATOM   2613  CB  GLN A 160     -26.819  -1.732  22.253  1.00 98.21           C  
ATOM   2614  HB2 GLN A 160     -26.993  -1.303  21.266  1.00 98.21           H  
ATOM   2615  HB3 GLN A 160     -26.757  -2.815  22.146  1.00 98.21           H  
ATOM   2616  O   GLN A 160     -23.918  -2.997  22.477  1.00 98.21           O  
ATOM   2617  CG  GLN A 160     -28.000  -1.409  23.181  1.00 98.21           C  
ATOM   2618  HG2 GLN A 160     -27.851  -1.928  24.128  1.00 98.21           H  
ATOM   2619  HG3 GLN A 160     -28.040  -0.340  23.388  1.00 98.21           H  
ATOM   2620  CD  GLN A 160     -29.341  -1.834  22.594  1.00 98.21           C  
ATOM   2621  NE2 GLN A 160     -30.368  -1.945  23.408  1.00 98.21           N  
ATOM   2622 HE21 GLN A 160     -30.277  -1.717  24.388  1.00 98.21           H  
ATOM   2623 HE22 GLN A 160     -31.245  -2.195  22.975  1.00 98.21           H  
ATOM   2624  OE1 GLN A 160     -29.505  -2.078  21.409  1.00 98.21           O  
ATOM   2625  N   HIS A 161     -23.747  -1.272  21.056  1.00 98.42           N  
ATOM   2626  H   HIS A 161     -24.110  -0.367  20.791  1.00 98.42           H  
ATOM   2627  CA  HIS A 161     -22.736  -1.887  20.194  1.00 98.42           C  
ATOM   2628  HA  HIS A 161     -22.588  -2.918  20.514  1.00 98.42           H  
ATOM   2629  C   HIS A 161     -21.350  -1.243  20.308  1.00 98.42           C  
ATOM   2630  CB  HIS A 161     -23.247  -1.975  18.752  1.00 98.42           C  
ATOM   2631  HB2 HIS A 161     -22.477  -2.433  18.131  1.00 98.42           H  
ATOM   2632  HB3 HIS A 161     -23.434  -0.971  18.372  1.00 98.42           H  
ATOM   2633  O   HIS A 161     -20.521  -1.426  19.424  1.00 98.42           O  
ATOM   2634  CG  HIS A 161     -24.498  -2.803  18.614  1.00 98.42           C  
ATOM   2635  CD2 HIS A 161     -24.588  -4.163  18.494  1.00 98.42           C  
ATOM   2636  HD2 HIS A 161     -23.758  -4.854  18.490  1.00 98.42           H  
ATOM   2637  ND1 HIS A 161     -25.779  -2.317  18.631  1.00 98.42           N  
ATOM   2638  HD1 HIS A 161     -26.018  -1.348  18.783  1.00 98.42           H  
ATOM   2639  CE1 HIS A 161     -26.628  -3.350  18.527  1.00 98.42           C  
ATOM   2640  HE1 HIS A 161     -27.704  -3.276  18.571  1.00 98.42           H  
ATOM   2641  NE2 HIS A 161     -25.945  -4.499  18.398  1.00 98.42           N  
ATOM   2642  N   LYS A 162     -21.038  -0.539  21.406  1.00 97.98           N  
ATOM   2643  H   LYS A 162     -21.780  -0.342  22.062  1.00 97.98           H  
ATOM   2644  CA  LYS A 162     -19.705   0.067  21.630  1.00 97.98           C  
ATOM   2645  HA  LYS A 162     -19.548   0.843  20.882  1.00 97.98           H  
ATOM   2646  C   LYS A 162     -18.534  -0.912  21.453  1.00 97.98           C  
ATOM   2647  CB  LYS A 162     -19.659   0.711  23.025  1.00 97.98           C  
ATOM   2648  HB2 LYS A 162     -20.092   0.036  23.763  1.00 97.98           H  
ATOM   2649  HB3 LYS A 162     -18.620   0.902  23.295  1.00 97.98           H  
ATOM   2650  O   LYS A 162     -17.491  -0.520  20.938  1.00 97.98           O  
ATOM   2651  CG  LYS A 162     -20.408   2.048  23.029  1.00 97.98           C  
ATOM   2652  HG2 LYS A 162     -21.440   1.892  22.715  1.00 97.98           H  
ATOM   2653  HG3 LYS A 162     -19.925   2.714  22.314  1.00 97.98           H  
ATOM   2654  CD  LYS A 162     -20.413   2.707  24.412  1.00 97.98           C  
ATOM   2655  HD2 LYS A 162     -19.409   2.709  24.837  1.00 97.98           H  
ATOM   2656  HD3 LYS A 162     -21.092   2.159  25.064  1.00 97.98           H  
ATOM   2657  CE  LYS A 162     -20.898   4.148  24.230  1.00 97.98           C  
ATOM   2658  HE2 LYS A 162     -21.795   4.136  23.611  1.00 97.98           H  
ATOM   2659  HE3 LYS A 162     -20.137   4.715  23.693  1.00 97.98           H  
ATOM   2660  NZ  LYS A 162     -21.233   4.817  25.503  1.00 97.98           N  
ATOM   2661  HZ1 LYS A 162     -22.060   4.377  25.881  1.00 97.98           H  
ATOM   2662  HZ2 LYS A 162     -21.631   5.720  25.289  1.00 97.98           H  
ATOM   2663  HZ3 LYS A 162     -20.481   4.861  26.176  1.00 97.98           H  
ATOM   2664  N   HIS A 163     -18.728  -2.185  21.802  1.00 97.87           N  
ATOM   2665  H   HIS A 163     -19.631  -2.435  22.178  1.00 97.87           H  
ATOM   2666  CA  HIS A 163     -17.741  -3.257  21.615  1.00 97.87           C  
ATOM   2667  HA  HIS A 163     -16.829  -2.985  22.148  1.00 97.87           H  
ATOM   2668  C   HIS A 163     -17.340  -3.482  20.143  1.00 97.87           C  
ATOM   2669  CB  HIS A 163     -18.285  -4.552  22.237  1.00 97.87           C  
ATOM   2670  HB2 HIS A 163     -17.503  -5.311  22.192  1.00 97.87           H  
ATOM   2671  HB3 HIS A 163     -18.510  -4.378  23.289  1.00 97.87           H  
ATOM   2672  O   HIS A 163     -16.258  -3.998  19.877  1.00 97.87           O  
ATOM   2673  CG  HIS A 163     -19.518  -5.093  21.552  1.00 97.87           C  
ATOM   2674  CD2 HIS A 163     -19.547  -6.065  20.586  1.00 97.87           C  
ATOM   2675  HD2 HIS A 163     -18.690  -6.584  20.184  1.00 97.87           H  
ATOM   2676  ND1 HIS A 163     -20.826  -4.719  21.786  1.00 97.87           N  
ATOM   2677  HD1 HIS A 163     -21.171  -4.131  22.532  1.00 97.87           H  
ATOM   2678  CE1 HIS A 163     -21.616  -5.439  20.975  1.00 97.87           C  
ATOM   2679  HE1 HIS A 163     -22.695  -5.394  20.963  1.00 97.87           H  
ATOM   2680  NE2 HIS A 163     -20.884  -6.265  20.220  1.00 97.87           N  
ATOM   2681  N   TYR A 164     -18.150  -3.040  19.172  1.00 98.70           N  
ATOM   2682  H   TYR A 164     -19.032  -2.612  19.414  1.00 98.70           H  
ATOM   2683  CA  TYR A 164     -17.787  -3.094  17.755  1.00 98.70           C  
ATOM   2684  HA  TYR A 164     -17.558  -4.127  17.489  1.00 98.70           H  
ATOM   2685  C   TYR A 164     -16.522  -2.299  17.430  1.00 98.70           C  
ATOM   2686  CB  TYR A 164     -18.948  -2.600  16.879  1.00 98.70           C  
ATOM   2687  HB2 TYR A 164     -18.545  -2.373  15.892  1.00 98.70           H  
ATOM   2688  HB3 TYR A 164     -19.319  -1.653  17.273  1.00 98.70           H  
ATOM   2689  O   TYR A 164     -15.856  -2.639  16.458  1.00 98.70           O  
ATOM   2690  CG  TYR A 164     -20.118  -3.550  16.669  1.00 98.70           C  
ATOM   2691  CD1 TYR A 164     -20.156  -4.835  17.249  1.00 98.70           C  
ATOM   2692  HD1 TYR A 164     -19.366  -5.194  17.893  1.00 98.70           H  
ATOM   2693  CD2 TYR A 164     -21.182  -3.138  15.843  1.00 98.70           C  
ATOM   2694  HD2 TYR A 164     -21.161  -2.147  15.413  1.00 98.70           H  
ATOM   2695  CE1 TYR A 164     -21.240  -5.693  17.009  1.00 98.70           C  
ATOM   2696  HE1 TYR A 164     -21.265  -6.658  17.495  1.00 98.70           H  
ATOM   2697  CE2 TYR A 164     -22.287  -3.982  15.621  1.00 98.70           C  
ATOM   2698  HE2 TYR A 164     -23.117  -3.636  15.023  1.00 98.70           H  
ATOM   2699  OH  TYR A 164     -23.373  -6.092  16.014  1.00 98.70           O  
ATOM   2700  HH  TYR A 164     -24.170  -5.597  15.813  1.00 98.70           H  
ATOM   2701  CZ  TYR A 164     -22.313  -5.265  16.209  1.00 98.70           C  
ATOM   2702  N   LEU A 165     -16.149  -1.285  18.220  1.00 98.44           N  
ATOM   2703  H   LEU A 165     -16.705  -1.068  19.035  1.00 98.44           H  
ATOM   2704  CA  LEU A 165     -14.857  -0.611  18.052  1.00 98.44           C  
ATOM   2705  HA  LEU A 165     -14.794  -0.187  17.050  1.00 98.44           H  
ATOM   2706  C   LEU A 165     -13.692  -1.602  18.202  1.00 98.44           C  
ATOM   2707  CB  LEU A 165     -14.704   0.507  19.092  1.00 98.44           C  
ATOM   2708  HB2 LEU A 165     -13.705   0.932  18.990  1.00 98.44           H  
ATOM   2709  HB3 LEU A 165     -14.760   0.053  20.082  1.00 98.44           H  
ATOM   2710  O   LEU A 165     -12.812  -1.642  17.343  1.00 98.44           O  
ATOM   2711  CG  LEU A 165     -15.721   1.653  19.021  1.00 98.44           C  
ATOM   2712  HG  LEU A 165     -16.736   1.257  19.021  1.00 98.44           H  
ATOM   2713  CD1 LEU A 165     -15.523   2.504  20.268  1.00 98.44           C  
ATOM   2714 HD11 LEU A 165     -14.492   2.857  20.307  1.00 98.44           H  
ATOM   2715 HD12 LEU A 165     -15.716   1.906  21.158  1.00 98.44           H  
ATOM   2716 HD13 LEU A 165     -16.190   3.366  20.267  1.00 98.44           H  
ATOM   2717  CD2 LEU A 165     -15.531   2.555  17.799  1.00 98.44           C  
ATOM   2718 HD21 LEU A 165     -14.561   3.049  17.858  1.00 98.44           H  
ATOM   2719 HD22 LEU A 165     -16.314   3.313  17.787  1.00 98.44           H  
ATOM   2720 HD23 LEU A 165     -15.592   1.963  16.885  1.00 98.44           H  
ATOM   2721  N   ASP A 166     -13.722  -2.435  19.248  1.00 98.30           N  
ATOM   2722  H   ASP A 166     -14.521  -2.411  19.865  1.00 98.30           H  
ATOM   2723  CA  ASP A 166     -12.685  -3.435  19.511  1.00 98.30           C  
ATOM   2724  HA  ASP A 166     -11.711  -2.947  19.486  1.00 98.30           H  
ATOM   2725  C   ASP A 166     -12.671  -4.514  18.414  1.00 98.30           C  
ATOM   2726  CB  ASP A 166     -12.878  -4.054  20.911  1.00 98.30           C  
ATOM   2727  HB2 ASP A 166     -13.895  -4.437  21.001  1.00 98.30           H  
ATOM   2728  HB3 ASP A 166     -12.201  -4.904  21.001  1.00 98.30           H  
ATOM   2729  O   ASP A 166     -11.604  -4.836  17.892  1.00 98.30           O  
ATOM   2730  CG  ASP A 166     -12.580  -3.104  22.084  1.00 98.30           C  
ATOM   2731  OD1 ASP A 166     -11.547  -2.389  22.050  1.00 98.30           O  
ATOM   2732  OD2 ASP A 166     -13.312  -3.134  23.092  1.00 98.30           O  
ATOM   2733  N   GLU A 167     -13.844  -4.997  17.984  1.00 98.64           N  
ATOM   2734  H   GLU A 167     -14.679  -4.721  18.479  1.00 98.64           H  
ATOM   2735  CA  GLU A 167     -13.958  -5.980  16.889  1.00 98.64           C  
ATOM   2736  HA  GLU A 167     -13.374  -6.865  17.139  1.00 98.64           H  
ATOM   2737  C   GLU A 167     -13.424  -5.438  15.548  1.00 98.64           C  
ATOM   2738  CB  GLU A 167     -15.426  -6.399  16.687  1.00 98.64           C  
ATOM   2739  HB2 GLU A 167     -15.467  -7.046  15.811  1.00 98.64           H  
ATOM   2740  HB3 GLU A 167     -16.022  -5.511  16.476  1.00 98.64           H  
ATOM   2741  O   GLU A 167     -12.790  -6.160  14.776  1.00 98.64           O  
ATOM   2742  CG  GLU A 167     -16.051  -7.157  17.871  1.00 98.64           C  
ATOM   2743  HG2 GLU A 167     -15.421  -8.015  18.103  1.00 98.64           H  
ATOM   2744  HG3 GLU A 167     -16.069  -6.500  18.740  1.00 98.64           H  
ATOM   2745  CD  GLU A 167     -17.487  -7.651  17.587  1.00 98.64           C  
ATOM   2746  OE1 GLU A 167     -18.121  -8.194  18.510  1.00 98.64           O  
ATOM   2747  OE2 GLU A 167     -17.996  -7.491  16.445  1.00 98.64           O  
ATOM   2748  N   ILE A 168     -13.652  -4.152  15.249  1.00 98.65           N  
ATOM   2749  H   ILE A 168     -14.193  -3.601  15.899  1.00 98.65           H  
ATOM   2750  CA  ILE A 168     -13.121  -3.514  14.034  1.00 98.65           C  
ATOM   2751  HA  ILE A 168     -13.362  -4.144  13.178  1.00 98.65           H  
ATOM   2752  C   ILE A 168     -11.593  -3.421  14.103  1.00 98.65           C  
ATOM   2753  CB  ILE A 168     -13.770  -2.128  13.815  1.00 98.65           C  
ATOM   2754  HB  ILE A 168     -13.687  -1.559  14.741  1.00 98.65           H  
ATOM   2755  O   ILE A 168     -10.915  -3.686  13.107  1.00 98.65           O  
ATOM   2756  CG1 ILE A 168     -15.261  -2.277  13.442  1.00 98.65           C  
ATOM   2757 HG12 ILE A 168     -15.347  -2.558  12.393  1.00 98.65           H  
ATOM   2758 HG13 ILE A 168     -15.714  -3.081  14.022  1.00 98.65           H  
ATOM   2759  CG2 ILE A 168     -13.049  -1.347  12.697  1.00 98.65           C  
ATOM   2760 HG21 ILE A 168     -13.600  -0.442  12.440  1.00 98.65           H  
ATOM   2761 HG22 ILE A 168     -12.055  -1.048  13.033  1.00 98.65           H  
ATOM   2762 HG23 ILE A 168     -12.955  -1.971  11.809  1.00 98.65           H  
ATOM   2763  CD1 ILE A 168     -16.064  -0.994  13.701  1.00 98.65           C  
ATOM   2764 HD11 ILE A 168     -15.762  -0.219  12.996  1.00 98.65           H  
ATOM   2765 HD12 ILE A 168     -17.129  -1.191  13.576  1.00 98.65           H  
ATOM   2766 HD13 ILE A 168     -15.895  -0.638  14.717  1.00 98.65           H  
ATOM   2767  N   ILE A 169     -11.034  -3.065  15.263  1.00 98.52           N  
ATOM   2768  H   ILE A 169     -11.639  -2.881  16.050  1.00 98.52           H  
ATOM   2769  CA  ILE A 169      -9.580  -3.018  15.465  1.00 98.52           C  
ATOM   2770  HA  ILE A 169      -9.141  -2.422  14.665  1.00 98.52           H  
ATOM   2771  C   ILE A 169      -8.958  -4.411  15.338  1.00 98.52           C  
ATOM   2772  CB  ILE A 169      -9.255  -2.349  16.816  1.00 98.52           C  
ATOM   2773  HB  ILE A 169      -9.868  -2.814  17.588  1.00 98.52           H  
ATOM   2774  O   ILE A 169      -7.889  -4.545  14.737  1.00 98.52           O  
ATOM   2775  CG1 ILE A 169      -9.607  -0.846  16.785  1.00 98.52           C  
ATOM   2776 HG12 ILE A 169     -10.651  -0.720  16.498  1.00 98.52           H  
ATOM   2777 HG13 ILE A 169      -9.508  -0.457  17.799  1.00 98.52           H  
ATOM   2778  CG2 ILE A 169      -7.782  -2.544  17.226  1.00 98.52           C  
ATOM   2779 HG21 ILE A 169      -7.562  -1.934  18.103  1.00 98.52           H  
ATOM   2780 HG22 ILE A 169      -7.120  -2.265  16.407  1.00 98.52           H  
ATOM   2781 HG23 ILE A 169      -7.607  -3.587  17.490  1.00 98.52           H  
ATOM   2782  CD1 ILE A 169      -8.763   0.037  15.860  1.00 98.52           C  
ATOM   2783 HD11 ILE A 169      -7.712   0.002  16.147  1.00 98.52           H  
ATOM   2784 HD12 ILE A 169      -8.873  -0.273  14.821  1.00 98.52           H  
ATOM   2785 HD13 ILE A 169      -9.109   1.067  15.951  1.00 98.52           H  
ATOM   2786  N   GLU A 170      -9.632  -5.450  15.827  1.00 98.53           N  
ATOM   2787  H   GLU A 170     -10.475  -5.281  16.357  1.00 98.53           H  
ATOM   2788  CA  GLU A 170      -9.210  -6.838  15.642  1.00 98.53           C  
ATOM   2789  HA  GLU A 170      -8.197  -6.946  16.028  1.00 98.53           H  
ATOM   2790  C   GLU A 170      -9.171  -7.221  14.155  1.00 98.53           C  
ATOM   2791  CB  GLU A 170     -10.116  -7.753  16.472  1.00 98.53           C  
ATOM   2792  HB2 GLU A 170     -10.087  -7.407  17.506  1.00 98.53           H  
ATOM   2793  HB3 GLU A 170     -11.141  -7.689  16.108  1.00 98.53           H  
ATOM   2794  O   GLU A 170      -8.131  -7.671  13.674  1.00 98.53           O  
ATOM   2795  CG  GLU A 170      -9.648  -9.213  16.430  1.00 98.53           C  
ATOM   2796  HG2 GLU A 170      -8.571  -9.235  16.595  1.00 98.53           H  
ATOM   2797  HG3 GLU A 170      -9.848  -9.625  15.441  1.00 98.53           H  
ATOM   2798  CD  GLU A 170     -10.345 -10.067  17.500  1.00 98.53           C  
ATOM   2799  OE1 GLU A 170      -9.682 -11.006  17.996  1.00 98.53           O  
ATOM   2800  OE2 GLU A 170     -11.500  -9.742  17.854  1.00 98.53           O  
ATOM   2801  N   GLN A 171     -10.216  -6.910  13.380  1.00 98.49           N  
ATOM   2802  H   GLN A 171     -11.053  -6.562  13.827  1.00 98.49           H  
ATOM   2803  CA  GLN A 171     -10.219  -7.154  11.929  1.00 98.49           C  
ATOM   2804  HA  GLN A 171     -10.036  -8.215  11.757  1.00 98.49           H  
ATOM   2805  C   GLN A 171      -9.119  -6.381  11.190  1.00 98.49           C  
ATOM   2806  CB  GLN A 171     -11.581  -6.785  11.331  1.00 98.49           C  
ATOM   2807  HB2 GLN A 171     -11.498  -6.767  10.244  1.00 98.49           H  
ATOM   2808  HB3 GLN A 171     -11.884  -5.795  11.672  1.00 98.49           H  
ATOM   2809  O   GLN A 171      -8.498  -6.909  10.263  1.00 98.49           O  
ATOM   2810  CG  GLN A 171     -12.644  -7.815  11.716  1.00 98.49           C  
ATOM   2811  HG2 GLN A 171     -12.357  -8.796  11.337  1.00 98.49           H  
ATOM   2812  HG3 GLN A 171     -12.705  -7.883  12.802  1.00 98.49           H  
ATOM   2813  CD  GLN A 171     -14.015  -7.466  11.162  1.00 98.49           C  
ATOM   2814  NE2 GLN A 171     -15.052  -7.791  11.892  1.00 98.49           N  
ATOM   2815 HE21 GLN A 171     -14.896  -8.189  12.807  1.00 98.49           H  
ATOM   2816 HE22 GLN A 171     -15.936  -7.374  11.640  1.00 98.49           H  
ATOM   2817  OE1 GLN A 171     -14.194  -6.904  10.090  1.00 98.49           O  
ATOM   2818  N   ILE A 172      -8.833  -5.139  11.596  1.00 98.40           N  
ATOM   2819  H   ILE A 172      -9.397  -4.747  12.337  1.00 98.40           H  
ATOM   2820  CA  ILE A 172      -7.713  -4.358  11.050  1.00 98.40           C  
ATOM   2821  HA  ILE A 172      -7.798  -4.348   9.964  1.00 98.40           H  
ATOM   2822  C   ILE A 172      -6.371  -5.029  11.384  1.00 98.40           C  
ATOM   2823  CB  ILE A 172      -7.777  -2.895  11.554  1.00 98.40           C  
ATOM   2824  HB  ILE A 172      -7.923  -2.905  12.634  1.00 98.40           H  
ATOM   2825  O   ILE A 172      -5.484  -5.082  10.527  1.00 98.40           O  
ATOM   2826  CG1 ILE A 172      -8.969  -2.162  10.896  1.00 98.40           C  
ATOM   2827 HG12 ILE A 172      -8.746  -1.983   9.845  1.00 98.40           H  
ATOM   2828 HG13 ILE A 172      -9.859  -2.790  10.943  1.00 98.40           H  
ATOM   2829  CG2 ILE A 172      -6.466  -2.138  11.254  1.00 98.40           C  
ATOM   2830 HG21 ILE A 172      -5.647  -2.559  11.838  1.00 98.40           H  
ATOM   2831 HG22 ILE A 172      -6.557  -1.090  11.541  1.00 98.40           H  
ATOM   2832 HG23 ILE A 172      -6.229  -2.206  10.193  1.00 98.40           H  
ATOM   2833  CD1 ILE A 172      -9.317  -0.822  11.551  1.00 98.40           C  
ATOM   2834 HD11 ILE A 172     -10.257  -0.453  11.140  1.00 98.40           H  
ATOM   2835 HD12 ILE A 172      -8.541  -0.085  11.344  1.00 98.40           H  
ATOM   2836 HD13 ILE A 172      -9.435  -0.952  12.627  1.00 98.40           H  
ATOM   2837  N   SER A 173      -6.222  -5.556  12.601  1.00 98.49           N  
ATOM   2838  H   SER A 173      -7.000  -5.486  13.241  1.00 98.49           H  
ATOM   2839  CA  SER A 173      -5.025  -6.271  13.057  1.00 98.49           C  
ATOM   2840  HA  SER A 173      -4.156  -5.633  12.896  1.00 98.49           H  
ATOM   2841  C   SER A 173      -4.797  -7.558  12.266  1.00 98.49           C  
ATOM   2842  CB  SER A 173      -5.155  -6.559  14.557  1.00 98.49           C  
ATOM   2843  HB2 SER A 173      -5.986  -7.242  14.732  1.00 98.49           H  
ATOM   2844  HB3 SER A 173      -5.371  -5.623  15.073  1.00 98.49           H  
ATOM   2845  O   SER A 173      -3.710  -7.763  11.721  1.00 98.49           O  
ATOM   2846  OG  SER A 173      -3.980  -7.124  15.113  1.00 98.49           O  
ATOM   2847  HG  SER A 173      -4.152  -7.167  16.057  1.00 98.49           H  
ATOM   2848  N   GLU A 174      -5.830  -8.386  12.113  1.00 97.92           N  
ATOM   2849  H   GLU A 174      -6.694  -8.176  12.592  1.00 97.92           H  
ATOM   2850  CA  GLU A 174      -5.780  -9.612  11.313  1.00 97.92           C  
ATOM   2851  HA  GLU A 174      -4.998 -10.270  11.692  1.00 97.92           H  
ATOM   2852  C   GLU A 174      -5.482  -9.324   9.840  1.00 97.92           C  
ATOM   2853  CB  GLU A 174      -7.121 -10.342  11.400  1.00 97.92           C  
ATOM   2854  HB2 GLU A 174      -7.106 -11.153  10.672  1.00 97.92           H  
ATOM   2855  HB3 GLU A 174      -7.920  -9.650  11.134  1.00 97.92           H  
ATOM   2856  O   GLU A 174      -4.600  -9.946   9.241  1.00 97.92           O  
ATOM   2857  CG  GLU A 174      -7.395 -10.943  12.783  1.00 97.92           C  
ATOM   2858  HG2 GLU A 174      -7.470 -10.150  13.527  1.00 97.92           H  
ATOM   2859  HG3 GLU A 174      -6.549 -11.576  13.052  1.00 97.92           H  
ATOM   2860  CD  GLU A 174      -8.682 -11.779  12.778  1.00 97.92           C  
ATOM   2861  OE1 GLU A 174      -8.796 -12.629  13.683  1.00 97.92           O  
ATOM   2862  OE2 GLU A 174      -9.481 -11.628  11.823  1.00 97.92           O  
ATOM   2863  N   PHE A 175      -6.164  -8.337   9.250  1.00 97.72           N  
ATOM   2864  H   PHE A 175      -6.897  -7.881   9.774  1.00 97.72           H  
ATOM   2865  CA  PHE A 175      -5.905  -7.909   7.878  1.00 97.72           C  
ATOM   2866  HA  PHE A 175      -6.050  -8.762   7.214  1.00 97.72           H  
ATOM   2867  C   PHE A 175      -4.461  -7.430   7.710  1.00 97.72           C  
ATOM   2868  CB  PHE A 175      -6.903  -6.812   7.495  1.00 97.72           C  
ATOM   2869  HB2 PHE A 175      -7.911  -7.202   7.640  1.00 97.72           H  
ATOM   2870  HB3 PHE A 175      -6.783  -5.962   8.166  1.00 97.72           H  
ATOM   2871  O   PHE A 175      -3.786  -7.805   6.749  1.00 97.72           O  
ATOM   2872  CG  PHE A 175      -6.772  -6.337   6.062  1.00 97.72           C  
ATOM   2873  CD1 PHE A 175      -5.960  -5.230   5.752  1.00 97.72           C  
ATOM   2874  HD1 PHE A 175      -5.427  -4.721   6.542  1.00 97.72           H  
ATOM   2875  CD2 PHE A 175      -7.476  -6.997   5.039  1.00 97.72           C  
ATOM   2876  HD2 PHE A 175      -8.125  -7.825   5.282  1.00 97.72           H  
ATOM   2877  CE1 PHE A 175      -5.856  -4.783   4.423  1.00 97.72           C  
ATOM   2878  HE1 PHE A 175      -5.253  -3.920   4.180  1.00 97.72           H  
ATOM   2879  CE2 PHE A 175      -7.372  -6.551   3.710  1.00 97.72           C  
ATOM   2880  HE2 PHE A 175      -7.947  -7.027   2.929  1.00 97.72           H  
ATOM   2881  CZ  PHE A 175      -6.562  -5.443   3.405  1.00 97.72           C  
ATOM   2882  HZ  PHE A 175      -6.503  -5.076   2.391  1.00 97.72           H  
ATOM   2883  N   SER A 176      -3.952  -6.647   8.662  1.00 97.65           N  
ATOM   2884  H   SER A 176      -4.540  -6.383   9.440  1.00 97.65           H  
ATOM   2885  CA  SER A 176      -2.578  -6.162   8.616  1.00 97.65           C  
ATOM   2886  HA  SER A 176      -2.457  -5.626   7.675  1.00 97.65           H  
ATOM   2887  C   SER A 176      -1.557  -7.298   8.639  1.00 97.65           C  
ATOM   2888  CB  SER A 176      -2.308  -5.187   9.753  1.00 97.65           C  
ATOM   2889  HB2 SER A 176      -2.440  -5.676  10.718  1.00 97.65           H  
ATOM   2890  HB3 SER A 176      -2.994  -4.344   9.671  1.00 97.65           H  
ATOM   2891  O   SER A 176      -0.706  -7.371   7.746  1.00 97.65           O  
ATOM   2892  OG  SER A 176      -0.975  -4.757   9.594  1.00 97.65           O  
ATOM   2893  HG  SER A 176      -0.832  -3.942  10.081  1.00 97.65           H  
ATOM   2894  N   LYS A 177      -1.699  -8.225   9.594  1.00 97.48           N  
ATOM   2895  H   LYS A 177      -2.437  -8.094  10.271  1.00 97.48           H  
ATOM   2896  CA  LYS A 177      -0.832  -9.404   9.740  1.00 97.48           C  
ATOM   2897  HA  LYS A 177       0.208  -9.092   9.825  1.00 97.48           H  
ATOM   2898  C   LYS A 177      -0.909 -10.350   8.546  1.00 97.48           C  
ATOM   2899  CB  LYS A 177      -1.230 -10.170  11.008  1.00 97.48           C  
ATOM   2900  HB2 LYS A 177      -0.718 -11.132  11.019  1.00 97.48           H  
ATOM   2901  HB3 LYS A 177      -2.304 -10.355  10.992  1.00 97.48           H  
ATOM   2902  O   LYS A 177       0.059 -11.042   8.261  1.00 97.48           O  
ATOM   2903  CG  LYS A 177      -0.851  -9.412  12.286  1.00 97.48           C  
ATOM   2904  HG2 LYS A 177      -1.266  -8.404  12.255  1.00 97.48           H  
ATOM   2905  HG3 LYS A 177       0.234  -9.343  12.361  1.00 97.48           H  
ATOM   2906  CD  LYS A 177      -1.410 -10.145  13.508  1.00 97.48           C  
ATOM   2907  HD2 LYS A 177      -2.490 -10.240  13.398  1.00 97.48           H  
ATOM   2908  HD3 LYS A 177      -0.965 -11.138  13.570  1.00 97.48           H  
ATOM   2909  CE  LYS A 177      -1.100  -9.354  14.780  1.00 97.48           C  
ATOM   2910  HE2 LYS A 177      -0.019  -9.277  14.896  1.00 97.48           H  
ATOM   2911  HE3 LYS A 177      -1.499  -8.346  14.661  1.00 97.48           H  
ATOM   2912  NZ  LYS A 177      -1.715  -9.993  15.969  1.00 97.48           N  
ATOM   2913  HZ1 LYS A 177      -1.501  -9.463  16.801  1.00 97.48           H  
ATOM   2914  HZ2 LYS A 177      -2.718 -10.025  15.859  1.00 97.48           H  
ATOM   2915  HZ3 LYS A 177      -1.373 -10.937  16.084  1.00 97.48           H  
ATOM   2916  N   ARG A 178      -2.042 -10.387   7.839  1.00 96.57           N  
ATOM   2917  H   ARG A 178      -2.838  -9.891   8.214  1.00 96.57           H  
ATOM   2918  CA  ARG A 178      -2.223 -11.260   6.674  1.00 96.57           C  
ATOM   2919  HA  ARG A 178      -1.648 -12.171   6.841  1.00 96.57           H  
ATOM   2920  C   ARG A 178      -1.678 -10.661   5.382  1.00 96.57           C  
ATOM   2921  CB  ARG A 178      -3.702 -11.646   6.570  1.00 96.57           C  
ATOM   2922  HB2 ARG A 178      -4.028 -12.035   7.535  1.00 96.57           H  
ATOM   2923  HB3 ARG A 178      -4.291 -10.758   6.340  1.00 96.57           H  
ATOM   2924  O   ARG A 178      -1.062 -11.384   4.606  1.00 96.57           O  
ATOM   2925  CG  ARG A 178      -3.937 -12.729   5.505  1.00 96.57           C  
ATOM   2926  HG2 ARG A 178      -3.263 -13.565   5.692  1.00 96.57           H  
ATOM   2927  HG3 ARG A 178      -3.725 -12.337   4.510  1.00 96.57           H  
ATOM   2928  CD  ARG A 178      -5.376 -13.257   5.545  1.00 96.57           C  
ATOM   2929  HD2 ARG A 178      -5.491 -14.033   4.789  1.00 96.57           H  
ATOM   2930  HD3 ARG A 178      -5.544 -13.724   6.516  1.00 96.57           H  
ATOM   2931  NE  ARG A 178      -6.379 -12.191   5.350  1.00 96.57           N  
ATOM   2932  HE  ARG A 178      -6.748 -11.780   6.196  1.00 96.57           H  
ATOM   2933  NH1 ARG A 178      -6.504 -12.259   3.051  1.00 96.57           N  
ATOM   2934 HH11 ARG A 178      -5.809 -12.991   3.019  1.00 96.57           H  
ATOM   2935 HH12 ARG A 178      -6.924 -11.954   2.185  1.00 96.57           H  
ATOM   2936  NH2 ARG A 178      -7.812 -10.859   4.208  1.00 96.57           N  
ATOM   2937 HH21 ARG A 178      -8.182 -10.535   5.091  1.00 96.57           H  
ATOM   2938 HH22 ARG A 178      -8.264 -10.588   3.346  1.00 96.57           H  
ATOM   2939  CZ  ARG A 178      -6.887 -11.777   4.205  1.00 96.57           C  
ATOM   2940  N   VAL A 179      -1.937  -9.377   5.105  1.00 96.39           N  
ATOM   2941  H   VAL A 179      -2.480  -8.853   5.776  1.00 96.39           H  
ATOM   2942  CA  VAL A 179      -1.669  -8.804   3.768  1.00 96.39           C  
ATOM   2943  HA  VAL A 179      -1.057  -9.517   3.215  1.00 96.39           H  
ATOM   2944  C   VAL A 179      -0.845  -7.517   3.744  1.00 96.39           C  
ATOM   2945  CB  VAL A 179      -2.954  -8.640   2.935  1.00 96.39           C  
ATOM   2946  HB  VAL A 179      -2.646  -8.313   1.941  1.00 96.39           H  
ATOM   2947  O   VAL A 179      -0.195  -7.239   2.733  1.00 96.39           O  
ATOM   2948  CG1 VAL A 179      -3.724  -9.956   2.770  1.00 96.39           C  
ATOM   2949 HG11 VAL A 179      -4.492  -9.838   2.005  1.00 96.39           H  
ATOM   2950 HG12 VAL A 179      -4.200 -10.230   3.711  1.00 96.39           H  
ATOM   2951 HG13 VAL A 179      -3.043 -10.751   2.465  1.00 96.39           H  
ATOM   2952  CG2 VAL A 179      -3.933  -7.599   3.480  1.00 96.39           C  
ATOM   2953 HG21 VAL A 179      -4.371  -7.940   4.418  1.00 96.39           H  
ATOM   2954 HG22 VAL A 179      -3.442  -6.638   3.628  1.00 96.39           H  
ATOM   2955 HG23 VAL A 179      -4.747  -7.469   2.766  1.00 96.39           H  
ATOM   2956  N   ILE A 180      -0.824  -6.724   4.820  1.00 96.38           N  
ATOM   2957  H   ILE A 180      -1.289  -7.034   5.661  1.00 96.38           H  
ATOM   2958  CA  ILE A 180      -0.035  -5.480   4.859  1.00 96.38           C  
ATOM   2959  HA  ILE A 180      -0.036  -5.038   3.863  1.00 96.38           H  
ATOM   2960  C   ILE A 180       1.424  -5.803   5.193  1.00 96.38           C  
ATOM   2961  CB  ILE A 180      -0.657  -4.436   5.815  1.00 96.38           C  
ATOM   2962  HB  ILE A 180      -0.682  -4.864   6.818  1.00 96.38           H  
ATOM   2963  O   ILE A 180       2.310  -5.419   4.424  1.00 96.38           O  
ATOM   2964  CG1 ILE A 180      -2.097  -4.096   5.359  1.00 96.38           C  
ATOM   2965 HG12 ILE A 180      -2.079  -3.741   4.328  1.00 96.38           H  
ATOM   2966 HG13 ILE A 180      -2.705  -5.000   5.390  1.00 96.38           H  
ATOM   2967  CG2 ILE A 180       0.190  -3.154   5.895  1.00 96.38           C  
ATOM   2968 HG21 ILE A 180       1.233  -3.392   6.102  1.00 96.38           H  
ATOM   2969 HG22 ILE A 180      -0.166  -2.531   6.716  1.00 96.38           H  
ATOM   2970 HG23 ILE A 180       0.115  -2.600   4.959  1.00 96.38           H  
ATOM   2971  CD1 ILE A 180      -2.802  -3.047   6.225  1.00 96.38           C  
ATOM   2972 HD11 ILE A 180      -2.756  -3.333   7.276  1.00 96.38           H  
ATOM   2973 HD12 ILE A 180      -3.848  -2.986   5.924  1.00 96.38           H  
ATOM   2974 HD13 ILE A 180      -2.340  -2.068   6.094  1.00 96.38           H  
ATOM   2975  N   LEU A 181       1.648  -6.559   6.274  1.00 95.39           N  
ATOM   2976  H   LEU A 181       0.842  -6.872   6.794  1.00 95.39           H  
ATOM   2977  CA  LEU A 181       2.959  -6.930   6.823  1.00 95.39           C  
ATOM   2978  HA  LEU A 181       2.775  -7.466   7.754  1.00 95.39           H  
ATOM   2979  C   LEU A 181       3.796  -5.700   7.209  1.00 95.39           C  
ATOM   2980  CB  LEU A 181       3.702  -7.907   5.891  1.00 95.39           C  
ATOM   2981  HB2 LEU A 181       4.563  -8.288   6.440  1.00 95.39           H  
ATOM   2982  HB3 LEU A 181       4.081  -7.357   5.030  1.00 95.39           H  
ATOM   2983  O   LEU A 181       4.842  -5.411   6.625  1.00 95.39           O  
ATOM   2984  CG  LEU A 181       2.889  -9.101   5.366  1.00 95.39           C  
ATOM   2985  HG  LEU A 181       2.150  -8.750   4.646  1.00 95.39           H  
ATOM   2986  CD1 LEU A 181       3.839 -10.060   4.658  1.00 95.39           C  
ATOM   2987 HD11 LEU A 181       4.476  -9.520   3.957  1.00 95.39           H  
ATOM   2988 HD12 LEU A 181       4.478 -10.549   5.393  1.00 95.39           H  
ATOM   2989 HD13 LEU A 181       3.267 -10.833   4.144  1.00 95.39           H  
ATOM   2990  CD2 LEU A 181       2.185  -9.879   6.467  1.00 95.39           C  
ATOM   2991 HD21 LEU A 181       1.695 -10.759   6.051  1.00 95.39           H  
ATOM   2992 HD22 LEU A 181       1.421  -9.259   6.937  1.00 95.39           H  
ATOM   2993 HD23 LEU A 181       2.896 -10.200   7.229  1.00 95.39           H  
ATOM   2994  N   ALA A 182       3.282  -4.924   8.163  1.00 96.60           N  
ATOM   2995  H   ALA A 182       2.452  -5.256   8.632  1.00 96.60           H  
ATOM   2996  CA  ALA A 182       3.927  -3.723   8.688  1.00 96.60           C  
ATOM   2997  HA  ALA A 182       4.991  -3.758   8.457  1.00 96.60           H  
ATOM   2998  C   ALA A 182       3.806  -3.685  10.220  1.00 96.60           C  
ATOM   2999  CB  ALA A 182       3.324  -2.490   7.996  1.00 96.60           C  
ATOM   3000  HB1 ALA A 182       3.857  -1.595   8.318  1.00 96.60           H  
ATOM   3001  HB2 ALA A 182       3.411  -2.600   6.915  1.00 96.60           H  
ATOM   3002  HB3 ALA A 182       2.269  -2.400   8.256  1.00 96.60           H  
ATOM   3003  O   ALA A 182       3.120  -2.814  10.760  1.00 96.60           O  
ATOM   3004  N   ASP A 183       4.447  -4.640  10.898  1.00 97.65           N  
ATOM   3005  H   ASP A 183       4.884  -5.385  10.375  1.00 97.65           H  
ATOM   3006  CA  ASP A 183       4.247  -4.919  12.330  1.00 97.65           C  
ATOM   3007  HA  ASP A 183       3.208  -5.210  12.485  1.00 97.65           H  
ATOM   3008  C   ASP A 183       4.506  -3.700  13.220  1.00 97.65           C  
ATOM   3009  CB  ASP A 183       5.123  -6.109  12.759  1.00 97.65           C  
ATOM   3010  HB2 ASP A 183       6.170  -5.862  12.580  1.00 97.65           H  
ATOM   3011  HB3 ASP A 183       4.990  -6.273  13.828  1.00 97.65           H  
ATOM   3012  O   ASP A 183       3.648  -3.337  14.012  1.00 97.65           O  
ATOM   3013  CG  ASP A 183       4.772  -7.408  12.023  1.00 97.65           C  
ATOM   3014  OD1 ASP A 183       3.651  -7.487  11.468  1.00 97.65           O  
ATOM   3015  OD2 ASP A 183       5.669  -8.272  11.938  1.00 97.65           O  
ATOM   3016  N   ALA A 184       5.594  -2.957  12.993  1.00 97.81           N  
ATOM   3017  H   ALA A 184       6.295  -3.321  12.363  1.00 97.81           H  
ATOM   3018  CA  ALA A 184       5.878  -1.735  13.755  1.00 97.81           C  
ATOM   3019  HA  ALA A 184       5.969  -1.999  14.808  1.00 97.81           H  
ATOM   3020  C   ALA A 184       4.763  -0.672  13.637  1.00 97.81           C  
ATOM   3021  CB  ALA A 184       7.215  -1.169  13.262  1.00 97.81           C  
ATOM   3022  HB1 ALA A 184       8.002  -1.911  13.402  1.00 97.81           H  
ATOM   3023  HB2 ALA A 184       7.464  -0.281  13.842  1.00 97.81           H  
ATOM   3024  HB3 ALA A 184       7.145  -0.900  12.208  1.00 97.81           H  
ATOM   3025  O   ALA A 184       4.437   0.028  14.601  1.00 97.81           O  
ATOM   3026  N   ASN A 185       4.143  -0.555  12.456  1.00 97.95           N  
ATOM   3027  H   ASN A 185       4.374  -1.219  11.731  1.00 97.95           H  
ATOM   3028  CA  ASN A 185       2.991   0.325  12.278  1.00 97.95           C  
ATOM   3029  HA  ASN A 185       3.212   1.296  12.722  1.00 97.95           H  
ATOM   3030  C   ASN A 185       1.760  -0.229  13.001  1.00 97.95           C  
ATOM   3031  CB  ASN A 185       2.665   0.523  10.791  1.00 97.95           C  
ATOM   3032  HB2 ASN A 185       1.666   0.957  10.737  1.00 97.95           H  
ATOM   3033  HB3 ASN A 185       2.642  -0.437  10.274  1.00 97.95           H  
ATOM   3034  O   ASN A 185       1.018   0.552  13.591  1.00 97.95           O  
ATOM   3035  CG  ASN A 185       3.598   1.452  10.050  1.00 97.95           C  
ATOM   3036  ND2 ASN A 185       3.118   1.982   8.952  1.00 97.95           N  
ATOM   3037 HD21 ASN A 185       3.600   2.824   8.672  1.00 97.95           H  
ATOM   3038 HD22 ASN A 185       2.130   1.885   8.768  1.00 97.95           H  
ATOM   3039  OD1 ASN A 185       4.723   1.730  10.417  1.00 97.95           O  
ATOM   3040  N   LEU A 186       1.539  -1.547  12.952  1.00 98.44           N  
ATOM   3041  H   LEU A 186       2.239  -2.143  12.535  1.00 98.44           H  
ATOM   3042  CA  LEU A 186       0.427  -2.191  13.647  1.00 98.44           C  
ATOM   3043  HA  LEU A 186      -0.492  -1.699  13.330  1.00 98.44           H  
ATOM   3044  C   LEU A 186       0.546  -2.006  15.165  1.00 98.44           C  
ATOM   3045  CB  LEU A 186       0.358  -3.678  13.253  1.00 98.44           C  
ATOM   3046  HB2 LEU A 186       1.297  -4.162  13.519  1.00 98.44           H  
ATOM   3047  HB3 LEU A 186       0.233  -3.758  12.173  1.00 98.44           H  
ATOM   3048  O   LEU A 186      -0.423  -1.597  15.796  1.00 98.44           O  
ATOM   3049  CG  LEU A 186      -0.778  -4.450  13.947  1.00 98.44           C  
ATOM   3050  HG  LEU A 186      -0.615  -4.452  15.024  1.00 98.44           H  
ATOM   3051  CD1 LEU A 186      -2.160  -3.857  13.662  1.00 98.44           C  
ATOM   3052 HD11 LEU A 186      -2.374  -3.882  12.594  1.00 98.44           H  
ATOM   3053 HD12 LEU A 186      -2.908  -4.433  14.206  1.00 98.44           H  
ATOM   3054 HD13 LEU A 186      -2.221  -2.833  14.031  1.00 98.44           H  
ATOM   3055  CD2 LEU A 186      -0.770  -5.898  13.462  1.00 98.44           C  
ATOM   3056 HD21 LEU A 186       0.164  -6.374  13.762  1.00 98.44           H  
ATOM   3057 HD22 LEU A 186      -1.610  -6.433  13.905  1.00 98.44           H  
ATOM   3058 HD23 LEU A 186      -0.854  -5.936  12.376  1.00 98.44           H  
ATOM   3059  N   ASP A 187       1.734  -2.198  15.736  1.00 98.33           N  
ATOM   3060  H   ASP A 187       2.467  -2.623  15.187  1.00 98.33           H  
ATOM   3061  CA  ASP A 187       2.001  -1.985  17.162  1.00 98.33           C  
ATOM   3062  HA  ASP A 187       1.370  -2.651  17.752  1.00 98.33           H  
ATOM   3063  C   ASP A 187       1.700  -0.542  17.580  1.00 98.33           C  
ATOM   3064  CB  ASP A 187       3.474  -2.303  17.462  1.00 98.33           C  
ATOM   3065  HB2 ASP A 187       3.686  -2.018  18.493  1.00 98.33           H  
ATOM   3066  HB3 ASP A 187       4.109  -1.702  16.812  1.00 98.33           H  
ATOM   3067  O   ASP A 187       1.099  -0.295  18.630  1.00 98.33           O  
ATOM   3068  CG  ASP A 187       3.835  -3.782  17.299  1.00 98.33           C  
ATOM   3069  OD1 ASP A 187       2.913  -4.625  17.385  1.00 98.33           O  
ATOM   3070  OD2 ASP A 187       5.045  -4.040  17.115  1.00 98.33           O  
ATOM   3071  N   THR A 188       2.056   0.420  16.723  1.00 98.33           N  
ATOM   3072  H   THR A 188       2.551   0.135  15.890  1.00 98.33           H  
ATOM   3073  CA  THR A 188       1.755   1.842  16.935  1.00 98.33           C  
ATOM   3074  HA  THR A 188       2.111   2.125  17.926  1.00 98.33           H  
ATOM   3075  C   THR A 188       0.246   2.103  16.893  1.00 98.33           C  
ATOM   3076  CB  THR A 188       2.479   2.724  15.905  1.00 98.33           C  
ATOM   3077  HB  THR A 188       2.078   2.535  14.909  1.00 98.33           H  
ATOM   3078  O   THR A 188      -0.274   2.805  17.760  1.00 98.33           O  
ATOM   3079  CG2 THR A 188       2.334   4.208  16.233  1.00 98.33           C  
ATOM   3080 HG21 THR A 188       2.780   4.419  17.205  1.00 98.33           H  
ATOM   3081 HG22 THR A 188       2.843   4.800  15.472  1.00 98.33           H  
ATOM   3082 HG23 THR A 188       1.281   4.489  16.255  1.00 98.33           H  
ATOM   3083  OG1 THR A 188       3.866   2.471  15.898  1.00 98.33           O  
ATOM   3084  HG1 THR A 188       4.029   1.590  15.552  1.00 98.33           H  
ATOM   3085  N   VAL A 189      -0.475   1.507  15.935  1.00 98.40           N  
ATOM   3086  H   VAL A 189       0.013   0.916  15.277  1.00 98.40           H  
ATOM   3087  CA  VAL A 189      -1.943   1.595  15.827  1.00 98.40           C  
ATOM   3088  HA  VAL A 189      -2.231   2.645  15.773  1.00 98.40           H  
ATOM   3089  C   VAL A 189      -2.622   1.018  17.070  1.00 98.40           C  
ATOM   3090  CB  VAL A 189      -2.440   0.888  14.545  1.00 98.40           C  
ATOM   3091  HB  VAL A 189      -1.953  -0.083  14.453  1.00 98.40           H  
ATOM   3092  O   VAL A 189      -3.460   1.686  17.673  1.00 98.40           O  
ATOM   3093  CG1 VAL A 189      -3.955   0.651  14.527  1.00 98.40           C  
ATOM   3094 HG11 VAL A 189      -4.246  -0.044  15.315  1.00 98.40           H  
ATOM   3095 HG12 VAL A 189      -4.486   1.593  14.664  1.00 98.40           H  
ATOM   3096 HG13 VAL A 189      -4.245   0.203  13.577  1.00 98.40           H  
ATOM   3097  CG2 VAL A 189      -2.093   1.719  13.303  1.00 98.40           C  
ATOM   3098 HG21 VAL A 189      -2.647   2.658  13.319  1.00 98.40           H  
ATOM   3099 HG22 VAL A 189      -1.027   1.943  13.281  1.00 98.40           H  
ATOM   3100 HG23 VAL A 189      -2.348   1.158  12.403  1.00 98.40           H  
ATOM   3101  N   LEU A 190      -2.246  -0.193  17.488  1.00 98.52           N  
ATOM   3102  H   LEU A 190      -1.540  -0.686  16.961  1.00 98.52           H  
ATOM   3103  CA  LEU A 190      -2.839  -0.854  18.653  1.00 98.52           C  
ATOM   3104  HA  LEU A 190      -3.923  -0.867  18.543  1.00 98.52           H  
ATOM   3105  C   LEU A 190      -2.544  -0.084  19.945  1.00 98.52           C  
ATOM   3106  CB  LEU A 190      -2.318  -2.301  18.741  1.00 98.52           C  
ATOM   3107  HB2 LEU A 190      -2.675  -2.738  19.674  1.00 98.52           H  
ATOM   3108  HB3 LEU A 190      -1.229  -2.278  18.781  1.00 98.52           H  
ATOM   3109  O   LEU A 190      -3.433   0.107  20.772  1.00 98.52           O  
ATOM   3110  CG  LEU A 190      -2.749  -3.221  17.581  1.00 98.52           C  
ATOM   3111  HG  LEU A 190      -2.416  -2.805  16.631  1.00 98.52           H  
ATOM   3112  CD1 LEU A 190      -2.112  -4.599  17.754  1.00 98.52           C  
ATOM   3113 HD11 LEU A 190      -2.383  -5.235  16.911  1.00 98.52           H  
ATOM   3114 HD12 LEU A 190      -2.447  -5.057  18.685  1.00 98.52           H  
ATOM   3115 HD13 LEU A 190      -1.026  -4.497  17.772  1.00 98.52           H  
ATOM   3116  CD2 LEU A 190      -4.266  -3.395  17.504  1.00 98.52           C  
ATOM   3117 HD21 LEU A 190      -4.655  -3.765  18.452  1.00 98.52           H  
ATOM   3118 HD22 LEU A 190      -4.741  -2.443  17.265  1.00 98.52           H  
ATOM   3119 HD23 LEU A 190      -4.517  -4.101  16.713  1.00 98.52           H  
ATOM   3120  N   SER A 191      -1.318   0.422  20.097  1.00 98.33           N  
ATOM   3121  H   SER A 191      -0.622   0.208  19.398  1.00 98.33           H  
ATOM   3122  CA  SER A 191      -0.936   1.254  21.241  1.00 98.33           C  
ATOM   3123  HA  SER A 191      -1.140   0.708  22.163  1.00 98.33           H  
ATOM   3124  C   SER A 191      -1.721   2.564  21.289  1.00 98.33           C  
ATOM   3125  CB  SER A 191       0.558   1.574  21.197  1.00 98.33           C  
ATOM   3126  HB2 SER A 191       0.807   2.221  22.038  1.00 98.33           H  
ATOM   3127  HB3 SER A 191       0.802   2.092  20.269  1.00 98.33           H  
ATOM   3128  O   SER A 191      -2.190   2.951  22.357  1.00 98.33           O  
ATOM   3129  OG  SER A 191       1.321   0.393  21.293  1.00 98.33           O  
ATOM   3130  HG  SER A 191       1.314  -0.030  20.431  1.00 98.33           H  
ATOM   3131  N   ALA A 192      -1.886   3.245  20.150  1.00 98.19           N  
ATOM   3132  H   ALA A 192      -1.472   2.892  19.299  1.00 98.19           H  
ATOM   3133  CA  ALA A 192      -2.659   4.482  20.067  1.00 98.19           C  
ATOM   3134  HA  ALA A 192      -2.271   5.191  20.798  1.00 98.19           H  
ATOM   3135  C   ALA A 192      -4.137   4.242  20.402  1.00 98.19           C  
ATOM   3136  CB  ALA A 192      -2.480   5.093  18.673  1.00 98.19           C  
ATOM   3137  HB1 ALA A 192      -2.824   4.393  17.911  1.00 98.19           H  
ATOM   3138  HB2 ALA A 192      -1.428   5.321  18.501  1.00 98.19           H  
ATOM   3139  HB3 ALA A 192      -3.055   6.016  18.600  1.00 98.19           H  
ATOM   3140  O   ALA A 192      -4.702   4.997  21.187  1.00 98.19           O  
ATOM   3141  N   TYR A 193      -4.734   3.163  19.889  1.00 98.30           N  
ATOM   3142  H   TYR A 193      -4.213   2.576  19.254  1.00 98.30           H  
ATOM   3143  CA  TYR A 193      -6.113   2.793  20.210  1.00 98.30           C  
ATOM   3144  HA  TYR A 193      -6.770   3.626  19.961  1.00 98.30           H  
ATOM   3145  C   TYR A 193      -6.298   2.505  21.707  1.00 98.30           C  
ATOM   3146  CB  TYR A 193      -6.512   1.582  19.362  1.00 98.30           C  
ATOM   3147  HB2 TYR A 193      -5.809   0.770  19.549  1.00 98.30           H  
ATOM   3148  HB3 TYR A 193      -6.432   1.838  18.305  1.00 98.30           H  
ATOM   3149  O   TYR A 193      -7.168   3.090  22.346  1.00 98.30           O  
ATOM   3150  CG  TYR A 193      -7.917   1.098  19.645  1.00 98.30           C  
ATOM   3151  CD1 TYR A 193      -8.109  -0.150  20.266  1.00 98.30           C  
ATOM   3152  HD1 TYR A 193      -7.264  -0.775  20.514  1.00 98.30           H  
ATOM   3153  CD2 TYR A 193      -9.026   1.908  19.326  1.00 98.30           C  
ATOM   3154  HD2 TYR A 193      -8.890   2.878  18.872  1.00 98.30           H  
ATOM   3155  CE1 TYR A 193      -9.411  -0.597  20.551  1.00 98.30           C  
ATOM   3156  HE1 TYR A 193      -9.564  -1.573  20.987  1.00 98.30           H  
ATOM   3157  CE2 TYR A 193     -10.329   1.470  19.634  1.00 98.30           C  
ATOM   3158  HE2 TYR A 193     -11.189   2.091  19.432  1.00 98.30           H  
ATOM   3159  OH  TYR A 193     -11.773  -0.196  20.568  1.00 98.30           O  
ATOM   3160  HH  TYR A 193     -11.754  -1.008  21.080  1.00 98.30           H  
ATOM   3161  CZ  TYR A 193     -10.524   0.218  20.250  1.00 98.30           C  
ATOM   3162  N   ASN A 194      -5.429   1.675  22.298  1.00 97.81           N  
ATOM   3163  H   ASN A 194      -4.734   1.220  21.724  1.00 97.81           H  
ATOM   3164  CA  ASN A 194      -5.512   1.321  23.718  1.00 97.81           C  
ATOM   3165  HA  ASN A 194      -6.497   0.897  23.914  1.00 97.81           H  
ATOM   3166  C   ASN A 194      -5.373   2.535  24.653  1.00 97.81           C  
ATOM   3167  CB  ASN A 194      -4.452   0.252  24.033  1.00 97.81           C  
ATOM   3168  HB2 ASN A 194      -3.492   0.552  23.613  1.00 97.81           H  
ATOM   3169  HB3 ASN A 194      -4.340   0.171  25.114  1.00 97.81           H  
ATOM   3170  O   ASN A 194      -6.030   2.578  25.688  1.00 97.81           O  
ATOM   3171  CG  ASN A 194      -4.837  -1.127  23.526  1.00 97.81           C  
ATOM   3172  ND2 ASN A 194      -3.889  -1.908  23.070  1.00 97.81           N  
ATOM   3173 HD21 ASN A 194      -4.185  -2.814  22.734  1.00 97.81           H  
ATOM   3174 HD22 ASN A 194      -2.954  -1.549  22.938  1.00 97.81           H  
ATOM   3175  OD1 ASN A 194      -5.982  -1.541  23.559  1.00 97.81           O  
ATOM   3176  N   LYS A 195      -4.553   3.528  24.284  1.00 97.90           N  
ATOM   3177  H   LYS A 195      -4.041   3.419  23.420  1.00 97.90           H  
ATOM   3178  CA  LYS A 195      -4.379   4.777  25.046  1.00 97.90           C  
ATOM   3179  HA  LYS A 195      -4.229   4.544  26.100  1.00 97.90           H  
ATOM   3180  C   LYS A 195      -5.593   5.711  25.013  1.00 97.90           C  
ATOM   3181  CB  LYS A 195      -3.159   5.537  24.512  1.00 97.90           C  
ATOM   3182  HB2 LYS A 195      -3.218   5.582  23.424  1.00 97.90           H  
ATOM   3183  HB3 LYS A 195      -3.180   6.560  24.888  1.00 97.90           H  
ATOM   3184  O   LYS A 195      -5.643   6.613  25.836  1.00 97.90           O  
ATOM   3185  CG  LYS A 195      -1.830   4.906  24.940  1.00 97.90           C  
ATOM   3186  HG2 LYS A 195      -1.714   5.005  26.020  1.00 97.90           H  
ATOM   3187  HG3 LYS A 195      -1.806   3.848  24.680  1.00 97.90           H  
ATOM   3188  CD  LYS A 195      -0.693   5.645  24.229  1.00 97.90           C  
ATOM   3189  HD2 LYS A 195      -0.710   6.692  24.531  1.00 97.90           H  
ATOM   3190  HD3 LYS A 195      -0.852   5.586  23.152  1.00 97.90           H  
ATOM   3191  CE  LYS A 195       0.660   5.024  24.576  1.00 97.90           C  
ATOM   3192  HE2 LYS A 195       0.783   5.045  25.659  1.00 97.90           H  
ATOM   3193  HE3 LYS A 195       0.657   3.984  24.252  1.00 97.90           H  
ATOM   3194  NZ  LYS A 195       1.751   5.779  23.913  1.00 97.90           N  
ATOM   3195  HZ1 LYS A 195       1.613   5.777  22.913  1.00 97.90           H  
ATOM   3196  HZ2 LYS A 195       1.733   6.742  24.220  1.00 97.90           H  
ATOM   3197  HZ3 LYS A 195       2.651   5.376  24.130  1.00 97.90           H  
ATOM   3198  N   HIS A 196      -6.519   5.521  24.073  1.00 97.49           N  
ATOM   3199  H   HIS A 196      -6.409   4.743  23.439  1.00 97.49           H  
ATOM   3200  CA  HIS A 196      -7.647   6.426  23.826  1.00 97.49           C  
ATOM   3201  HA  HIS A 196      -7.640   7.218  24.575  1.00 97.49           H  
ATOM   3202  C   HIS A 196      -9.015   5.737  23.978  1.00 97.49           C  
ATOM   3203  CB  HIS A 196      -7.472   7.083  22.445  1.00 97.49           C  
ATOM   3204  HB2 HIS A 196      -7.382   6.307  21.685  1.00 97.49           H  
ATOM   3205  HB3 HIS A 196      -8.359   7.671  22.209  1.00 97.49           H  
ATOM   3206  O   HIS A 196     -10.022   6.254  23.493  1.00 97.49           O  
ATOM   3207  CG  HIS A 196      -6.282   8.003  22.358  1.00 97.49           C  
ATOM   3208  CD2 HIS A 196      -6.267   9.342  22.619  1.00 97.49           C  
ATOM   3209  HD2 HIS A 196      -7.121   9.924  22.936  1.00 97.49           H  
ATOM   3210  ND1 HIS A 196      -5.006   7.655  21.998  1.00 97.49           N  
ATOM   3211  HD1 HIS A 196      -4.722   6.727  21.718  1.00 97.49           H  
ATOM   3212  CE1 HIS A 196      -4.236   8.755  22.056  1.00 97.49           C  
ATOM   3213  HE1 HIS A 196      -3.176   8.784  21.851  1.00 97.49           H  
ATOM   3214  NE2 HIS A 196      -4.972   9.820  22.413  1.00 97.49           N  
ATOM   3215  N   LYS A 197      -9.077   4.574  24.644  1.00 95.22           N  
ATOM   3216  H   LYS A 197      -8.218   4.206  25.028  1.00 95.22           H  
ATOM   3217  CA  LYS A 197     -10.329   3.817  24.848  1.00 95.22           C  
ATOM   3218  HA  LYS A 197     -10.798   3.636  23.881  1.00 95.22           H  
ATOM   3219  C   LYS A 197     -11.382   4.566  25.669  1.00 95.22           C  
ATOM   3220  CB  LYS A 197     -10.030   2.473  25.532  1.00 95.22           C  
ATOM   3221  HB2 LYS A 197     -10.967   2.072  25.918  1.00 95.22           H  
ATOM   3222  HB3 LYS A 197      -9.349   2.617  26.370  1.00 95.22           H  
ATOM   3223  O   LYS A 197     -12.569   4.273  25.556  1.00 95.22           O  
ATOM   3224  CG  LYS A 197      -9.450   1.458  24.545  1.00 95.22           C  
ATOM   3225  HG2 LYS A 197      -8.431   1.746  24.287  1.00 95.22           H  
ATOM   3226  HG3 LYS A 197     -10.056   1.468  23.639  1.00 95.22           H  
ATOM   3227  CD  LYS A 197      -9.471   0.041  25.132  1.00 95.22           C  
ATOM   3228  HD2 LYS A 197      -8.766  -0.038  25.960  1.00 95.22           H  
ATOM   3229  HD3 LYS A 197     -10.479  -0.175  25.485  1.00 95.22           H  
ATOM   3230  CE  LYS A 197      -9.101  -0.943  24.019  1.00 95.22           C  
ATOM   3231  HE2 LYS A 197      -8.016  -0.981  23.922  1.00 95.22           H  
ATOM   3232  HE3 LYS A 197      -9.503  -0.555  23.083  1.00 95.22           H  
ATOM   3233  NZ  LYS A 197      -9.670  -2.294  24.231  1.00 95.22           N  
ATOM   3234  HZ1 LYS A 197     -10.667  -2.260  24.075  1.00 95.22           H  
ATOM   3235  HZ2 LYS A 197      -9.462  -2.673  25.144  1.00 95.22           H  
ATOM   3236  HZ3 LYS A 197      -9.358  -2.918  23.500  1.00 95.22           H  
ATOM   3237  N   ASP A 198     -10.949   5.504  26.501  1.00 94.86           N  
ATOM   3238  H   ASP A 198      -9.964   5.728  26.511  1.00 94.86           H  
ATOM   3239  CA  ASP A 198     -11.777   6.340  27.370  1.00 94.86           C  
ATOM   3240  HA  ASP A 198     -12.639   5.759  27.698  1.00 94.86           H  
ATOM   3241  C   ASP A 198     -12.327   7.597  26.674  1.00 94.86           C  
ATOM   3242  CB  ASP A 198     -10.952   6.707  28.617  1.00 94.86           C  
ATOM   3243  HB2 ASP A 198     -11.599   7.229  29.321  1.00 94.86           H  
ATOM   3244  HB3 ASP A 198     -10.613   5.790  29.100  1.00 94.86           H  
ATOM   3245  O   ASP A 198     -13.160   8.300  27.247  1.00 94.86           O  
ATOM   3246  CG  ASP A 198      -9.728   7.582  28.301  1.00 94.86           C  
ATOM   3247  OD1 ASP A 198      -9.037   7.280  27.297  1.00 94.86           O  
ATOM   3248  OD2 ASP A 198      -9.485   8.534  29.073  1.00 94.86           O  
ATOM   3249  N   LYS A 199     -11.902   7.879  25.434  1.00 96.38           N  
ATOM   3250  H   LYS A 199     -11.230   7.254  25.012  1.00 96.38           H  
ATOM   3251  CA  LYS A 199     -12.436   8.989  24.636  1.00 96.38           C  
ATOM   3252  HA  LYS A 199     -12.392   9.891  25.247  1.00 96.38           H  
ATOM   3253  C   LYS A 199     -13.912   8.795  24.301  1.00 96.38           C  
ATOM   3254  CB  LYS A 199     -11.609   9.181  23.355  1.00 96.38           C  
ATOM   3255  HB2 LYS A 199     -11.581   8.245  22.798  1.00 96.38           H  
ATOM   3256  HB3 LYS A 199     -12.103   9.919  22.723  1.00 96.38           H  
ATOM   3257  O   LYS A 199     -14.437   7.681  24.316  1.00 96.38           O  
ATOM   3258  CG  LYS A 199     -10.173   9.662  23.600  1.00 96.38           C  
ATOM   3259  HG2 LYS A 199      -9.720   9.843  22.625  1.00 96.38           H  
ATOM   3260  HG3 LYS A 199      -9.597   8.890  24.110  1.00 96.38           H  
ATOM   3261  CD  LYS A 199     -10.136  10.948  24.436  1.00 96.38           C  
ATOM   3262  HD2 LYS A 199     -10.120  10.681  25.493  1.00 96.38           H  
ATOM   3263  HD3 LYS A 199     -11.040  11.527  24.248  1.00 96.38           H  
ATOM   3264  CE  LYS A 199      -8.900  11.786  24.106  1.00 96.38           C  
ATOM   3265  HE2 LYS A 199      -8.321  11.264  23.345  1.00 96.38           H  
ATOM   3266  HE3 LYS A 199      -8.285  11.904  24.999  1.00 96.38           H  
ATOM   3267  NZ  LYS A 199      -9.316  13.092  23.555  1.00 96.38           N  
ATOM   3268  HZ1 LYS A 199      -9.854  13.631  24.219  1.00 96.38           H  
ATOM   3269  HZ2 LYS A 199      -9.940  12.925  22.779  1.00 96.38           H  
ATOM   3270  HZ3 LYS A 199      -8.542  13.609  23.162  1.00 96.38           H  
ATOM   3271  N   ASP A 200     -14.592   9.882  23.949  1.00 96.26           N  
ATOM   3272  H   ASP A 200     -14.111  10.764  23.845  1.00 96.26           H  
ATOM   3273  CA  ASP A 200     -15.991   9.791  23.549  1.00 96.26           C  
ATOM   3274  HA  ASP A 200     -16.513   9.273  24.353  1.00 96.26           H  
ATOM   3275  C   ASP A 200     -16.169   8.943  22.274  1.00 96.26           C  
ATOM   3276  CB  ASP A 200     -16.620  11.184  23.443  1.00 96.26           C  
ATOM   3277  HB2 ASP A 200     -17.704  11.070  23.414  1.00 96.26           H  
ATOM   3278  HB3 ASP A 200     -16.375  11.761  24.335  1.00 96.26           H  
ATOM   3279  O   ASP A 200     -15.282   8.840  21.423  1.00 96.26           O  
ATOM   3280  CG  ASP A 200     -16.177  11.938  22.193  1.00 96.26           C  
ATOM   3281  OD1 ASP A 200     -16.746  11.631  21.121  1.00 96.26           O  
ATOM   3282  OD2 ASP A 200     -15.325  12.839  22.319  1.00 96.26           O  
ATOM   3283  N   ILE A 201     -17.339   8.313  22.149  1.00 96.84           N  
ATOM   3284  H   ILE A 201     -18.022   8.441  22.882  1.00 96.84           H  
ATOM   3285  CA  ILE A 201     -17.655   7.365  21.069  1.00 96.84           C  
ATOM   3286  HA  ILE A 201     -16.946   6.541  21.141  1.00 96.84           H  
ATOM   3287  C   ILE A 201     -17.495   7.977  19.671  1.00 96.84           C  
ATOM   3288  CB  ILE A 201     -19.087   6.817  21.286  1.00 96.84           C  
ATOM   3289  HB  ILE A 201     -19.117   6.393  22.290  1.00 96.84           H  
ATOM   3290  O   ILE A 201     -17.106   7.287  18.725  1.00 96.84           O  
ATOM   3291  CG1 ILE A 201     -19.504   5.703  20.313  1.00 96.84           C  
ATOM   3292 HG12 ILE A 201     -19.647   6.120  19.316  1.00 96.84           H  
ATOM   3293 HG13 ILE A 201     -20.459   5.302  20.653  1.00 96.84           H  
ATOM   3294  CG2 ILE A 201     -20.173   7.911  21.215  1.00 96.84           C  
ATOM   3295 HG21 ILE A 201     -19.954   8.726  21.906  1.00 96.84           H  
ATOM   3296 HG22 ILE A 201     -21.139   7.489  21.492  1.00 96.84           H  
ATOM   3297 HG23 ILE A 201     -20.255   8.310  20.205  1.00 96.84           H  
ATOM   3298  CD1 ILE A 201     -18.522   4.540  20.228  1.00 96.84           C  
ATOM   3299 HD11 ILE A 201     -17.623   4.869  19.708  1.00 96.84           H  
ATOM   3300 HD12 ILE A 201     -18.276   4.181  21.227  1.00 96.84           H  
ATOM   3301 HD13 ILE A 201     -18.980   3.734  19.655  1.00 96.84           H  
ATOM   3302  N   ARG A 202     -17.762   9.280  19.540  1.00 97.45           N  
ATOM   3303  H   ARG A 202     -17.866   9.830  20.381  1.00 97.45           H  
ATOM   3304  CA  ARG A 202     -17.642   9.991  18.275  1.00 97.45           C  
ATOM   3305  HA  ARG A 202     -18.061   9.370  17.484  1.00 97.45           H  
ATOM   3306  C   ARG A 202     -16.172  10.180  17.913  1.00 97.45           C  
ATOM   3307  CB  ARG A 202     -18.448  11.294  18.353  1.00 97.45           C  
ATOM   3308  HB2 ARG A 202     -18.159  11.873  19.231  1.00 97.45           H  
ATOM   3309  HB3 ARG A 202     -19.507  11.051  18.435  1.00 97.45           H  
ATOM   3310  O   ARG A 202     -15.805   9.865  16.783  1.00 97.45           O  
ATOM   3311  CG  ARG A 202     -18.219  12.155  17.118  1.00 97.45           C  
ATOM   3312  HG2 ARG A 202     -17.157  12.388  17.032  1.00 97.45           H  
ATOM   3313  HG3 ARG A 202     -18.531  11.606  16.230  1.00 97.45           H  
ATOM   3314  CD  ARG A 202     -18.983  13.470  17.215  1.00 97.45           C  
ATOM   3315  HD2 ARG A 202     -20.048  13.284  17.077  1.00 97.45           H  
ATOM   3316  HD3 ARG A 202     -18.810  13.895  18.204  1.00 97.45           H  
ATOM   3317  NE  ARG A 202     -18.478  14.363  16.165  1.00 97.45           N  
ATOM   3318  HE  ARG A 202     -18.079  13.890  15.367  1.00 97.45           H  
ATOM   3319  NH1 ARG A 202     -18.384  16.321  17.356  1.00 97.45           N  
ATOM   3320 HH11 ARG A 202     -17.851  17.156  17.552  1.00 97.45           H  
ATOM   3321 HH12 ARG A 202     -18.826  15.815  18.111  1.00 97.45           H  
ATOM   3322  NH2 ARG A 202     -17.295  16.088  15.396  1.00 97.45           N  
ATOM   3323 HH21 ARG A 202     -16.924  15.354  14.811  1.00 97.45           H  
ATOM   3324 HH22 ARG A 202     -16.631  16.807  15.643  1.00 97.45           H  
ATOM   3325  CZ  ARG A 202     -18.071  15.598  16.311  1.00 97.45           C  
ATOM   3326  N   GLU A 203     -15.337  10.627  18.849  1.00 97.72           N  
ATOM   3327  H   GLU A 203     -15.721  10.885  19.747  1.00 97.72           H  
ATOM   3328  CA  GLU A 203     -13.889  10.766  18.646  1.00 97.72           C  
ATOM   3329  HA  GLU A 203     -13.726  11.427  17.794  1.00 97.72           H  
ATOM   3330  C   GLU A 203     -13.236   9.415  18.304  1.00 97.72           C  
ATOM   3331  CB  GLU A 203     -13.238  11.418  19.888  1.00 97.72           C  
ATOM   3332  HB2 GLU A 203     -13.353  10.757  20.747  1.00 97.72           H  
ATOM   3333  HB3 GLU A 203     -13.753  12.357  20.093  1.00 97.72           H  
ATOM   3334  O   GLU A 203     -12.417   9.344  17.382  1.00 97.72           O  
ATOM   3335  CG  GLU A 203     -11.741  11.723  19.674  1.00 97.72           C  
ATOM   3336  HG2 GLU A 203     -11.220  10.787  19.473  1.00 97.72           H  
ATOM   3337  HG3 GLU A 203     -11.642  12.348  18.787  1.00 97.72           H  
ATOM   3338  CD  GLU A 203     -11.025  12.419  20.854  1.00 97.72           C  
ATOM   3339  OE1 GLU A 203      -9.814  12.714  20.735  1.00 97.72           O  
ATOM   3340  OE2 GLU A 203     -11.587  12.636  21.947  1.00 97.72           O  
ATOM   3341  N   GLN A 204     -13.630   8.329  18.981  1.00 98.16           N  
ATOM   3342  H   GLN A 204     -14.275   8.453  19.748  1.00 98.16           H  
ATOM   3343  CA  GLN A 204     -13.138   6.982  18.667  1.00 98.16           C  
ATOM   3344  HA  GLN A 204     -12.049   6.996  18.706  1.00 98.16           H  
ATOM   3345  C   GLN A 204     -13.525   6.554  17.241  1.00 98.16           C  
ATOM   3346  CB  GLN A 204     -13.640   5.962  19.704  1.00 98.16           C  
ATOM   3347  HB2 GLN A 204     -14.727   6.000  19.771  1.00 98.16           H  
ATOM   3348  HB3 GLN A 204     -13.353   4.967  19.363  1.00 98.16           H  
ATOM   3349  O   GLN A 204     -12.663   6.134  16.464  1.00 98.16           O  
ATOM   3350  CG  GLN A 204     -13.032   6.188  21.099  1.00 98.16           C  
ATOM   3351  HG2 GLN A 204     -13.414   7.115  21.525  1.00 98.16           H  
ATOM   3352  HG3 GLN A 204     -11.949   6.276  21.013  1.00 98.16           H  
ATOM   3353  CD  GLN A 204     -13.327   5.031  22.049  1.00 98.16           C  
ATOM   3354  NE2 GLN A 204     -14.093   5.222  23.096  1.00 98.16           N  
ATOM   3355 HE21 GLN A 204     -14.004   4.508  23.805  1.00 98.16           H  
ATOM   3356 HE22 GLN A 204     -14.326   6.161  23.386  1.00 98.16           H  
ATOM   3357  OE1 GLN A 204     -12.855   3.924  21.863  1.00 98.16           O  
ATOM   3358  N   ALA A 205     -14.796   6.714  16.857  1.00 98.26           N  
ATOM   3359  H   ALA A 205     -15.464   7.069  17.526  1.00 98.26           H  
ATOM   3360  CA  ALA A 205     -15.276   6.343  15.527  1.00 98.26           C  
ATOM   3361  HA  ALA A 205     -15.007   5.303  15.343  1.00 98.26           H  
ATOM   3362  C   ALA A 205     -14.644   7.185  14.403  1.00 98.26           C  
ATOM   3363  CB  ALA A 205     -16.802   6.449  15.518  1.00 98.26           C  
ATOM   3364  HB1 ALA A 205     -17.208   5.777  16.275  1.00 98.26           H  
ATOM   3365  HB2 ALA A 205     -17.188   6.161  14.540  1.00 98.26           H  
ATOM   3366  HB3 ALA A 205     -17.108   7.470  15.746  1.00 98.26           H  
ATOM   3367  O   ALA A 205     -14.223   6.628  13.388  1.00 98.26           O  
ATOM   3368  N   GLU A 206     -14.526   8.507  14.578  1.00 97.88           N  
ATOM   3369  H   GLU A 206     -14.885   8.912  15.430  1.00 97.88           H  
ATOM   3370  CA  GLU A 206     -13.861   9.400  13.615  1.00 97.88           C  
ATOM   3371  HA  GLU A 206     -14.367   9.331  12.652  1.00 97.88           H  
ATOM   3372  C   GLU A 206     -12.397   8.978  13.381  1.00 97.88           C  
ATOM   3373  CB  GLU A 206     -13.933  10.868  14.100  1.00 97.88           C  
ATOM   3374  HB2 GLU A 206     -13.637  10.910  15.148  1.00 97.88           H  
ATOM   3375  HB3 GLU A 206     -13.214  11.450  13.524  1.00 97.88           H  
ATOM   3376  O   GLU A 206     -11.928   8.930  12.238  1.00 97.88           O  
ATOM   3377  CG  GLU A 206     -15.320  11.532  13.923  1.00 97.88           C  
ATOM   3378  HG2 GLU A 206     -15.564  11.526  12.860  1.00 97.88           H  
ATOM   3379  HG3 GLU A 206     -16.076  10.931  14.428  1.00 97.88           H  
ATOM   3380  CD  GLU A 206     -15.402  12.991  14.443  1.00 97.88           C  
ATOM   3381  OE1 GLU A 206     -16.476  13.643  14.309  1.00 97.88           O  
ATOM   3382  OE2 GLU A 206     -14.401  13.522  14.965  1.00 97.88           O  
ATOM   3383  N   ASN A 207     -11.681   8.590  14.441  1.00 98.19           N  
ATOM   3384  H   ASN A 207     -12.105   8.634  15.357  1.00 98.19           H  
ATOM   3385  CA  ASN A 207     -10.302   8.123  14.321  1.00 98.19           C  
ATOM   3386  HA  ASN A 207      -9.779   8.802  13.647  1.00 98.19           H  
ATOM   3387  C   ASN A 207     -10.188   6.739  13.670  1.00 98.19           C  
ATOM   3388  CB  ASN A 207      -9.607   8.205  15.684  1.00 98.19           C  
ATOM   3389  HB2 ASN A 207      -8.724   7.567  15.693  1.00 98.19           H  
ATOM   3390  HB3 ASN A 207     -10.274   7.868  16.478  1.00 98.19           H  
ATOM   3391  O   ASN A 207      -9.288   6.547  12.851  1.00 98.19           O  
ATOM   3392  CG  ASN A 207      -9.137   9.620  15.945  1.00 98.19           C  
ATOM   3393  ND2 ASN A 207      -9.830  10.366  16.769  1.00 98.19           N  
ATOM   3394 HD21 ASN A 207      -9.519  11.305  16.972  1.00 98.19           H  
ATOM   3395 HD22 ASN A 207     -10.674   9.993  17.180  1.00 98.19           H  
ATOM   3396  OD1 ASN A 207      -8.172  10.078  15.346  1.00 98.19           O  
ATOM   3397  N   ILE A 208     -11.096   5.794  13.941  1.00 98.12           N  
ATOM   3398  H   ILE A 208     -11.789   5.975  14.654  1.00 98.12           H  
ATOM   3399  CA  ILE A 208     -11.130   4.511  13.212  1.00 98.12           C  
ATOM   3400  HA  ILE A 208     -10.141   4.057  13.273  1.00 98.12           H  
ATOM   3401  C   ILE A 208     -11.415   4.737  11.719  1.00 98.12           C  
ATOM   3402  CB  ILE A 208     -12.133   3.526  13.854  1.00 98.12           C  
ATOM   3403  HB  ILE A 208     -13.087   4.034  13.993  1.00 98.12           H  
ATOM   3404  O   ILE A 208     -10.761   4.133  10.869  1.00 98.12           O  
ATOM   3405  CG1 ILE A 208     -11.596   3.076  15.232  1.00 98.12           C  
ATOM   3406 HG12 ILE A 208     -10.619   2.609  15.107  1.00 98.12           H  
ATOM   3407 HG13 ILE A 208     -11.463   3.950  15.869  1.00 98.12           H  
ATOM   3408  CG2 ILE A 208     -12.369   2.300  12.948  1.00 98.12           C  
ATOM   3409 HG21 ILE A 208     -13.071   1.613  13.420  1.00 98.12           H  
ATOM   3410 HG22 ILE A 208     -12.810   2.594  11.995  1.00 98.12           H  
ATOM   3411 HG23 ILE A 208     -11.428   1.779  12.766  1.00 98.12           H  
ATOM   3412  CD1 ILE A 208     -12.516   2.098  15.968  1.00 98.12           C  
ATOM   3413 HD11 ILE A 208     -12.230   2.048  17.019  1.00 98.12           H  
ATOM   3414 HD12 ILE A 208     -12.431   1.098  15.542  1.00 98.12           H  
ATOM   3415 HD13 ILE A 208     -13.547   2.442  15.884  1.00 98.12           H  
ATOM   3416  N   ILE A 209     -12.312   5.663  11.365  1.00 97.87           N  
ATOM   3417  H   ILE A 209     -12.847   6.120  12.089  1.00 97.87           H  
ATOM   3418  CA  ILE A 209     -12.542   6.033   9.959  1.00 97.87           C  
ATOM   3419  HA  ILE A 209     -12.804   5.130   9.407  1.00 97.87           H  
ATOM   3420  C   ILE A 209     -11.250   6.579   9.327  1.00 97.87           C  
ATOM   3421  CB  ILE A 209     -13.723   7.023   9.845  1.00 97.87           C  
ATOM   3422  HB  ILE A 209     -13.564   7.837  10.552  1.00 97.87           H  
ATOM   3423  O   ILE A 209     -10.892   6.208   8.208  1.00 97.87           O  
ATOM   3424  CG1 ILE A 209     -15.051   6.311  10.197  1.00 97.87           C  
ATOM   3425 HG12 ILE A 209     -14.922   5.707  11.095  1.00 97.87           H  
ATOM   3426 HG13 ILE A 209     -15.328   5.634   9.389  1.00 97.87           H  
ATOM   3427  CG2 ILE A 209     -13.813   7.628   8.429  1.00 97.87           C  
ATOM   3428 HG21 ILE A 209     -14.675   8.290   8.354  1.00 97.87           H  
ATOM   3429 HG22 ILE A 209     -13.906   6.833   7.689  1.00 97.87           H  
ATOM   3430 HG23 ILE A 209     -12.928   8.227   8.212  1.00 97.87           H  
ATOM   3431  CD1 ILE A 209     -16.210   7.281  10.461  1.00 97.87           C  
ATOM   3432 HD11 ILE A 209     -16.497   7.803   9.549  1.00 97.87           H  
ATOM   3433 HD12 ILE A 209     -15.919   8.005  11.222  1.00 97.87           H  
ATOM   3434 HD13 ILE A 209     -17.071   6.718  10.822  1.00 97.87           H  
ATOM   3435  N   HIS A 210     -10.500   7.421  10.045  1.00 97.00           N  
ATOM   3436  H   HIS A 210     -10.847   7.728  10.942  1.00 97.00           H  
ATOM   3437  CA  HIS A 210      -9.194   7.900   9.582  1.00 97.00           C  
ATOM   3438  HA  HIS A 210      -9.317   8.310   8.580  1.00 97.00           H  
ATOM   3439  C   HIS A 210      -8.142   6.790   9.459  1.00 97.00           C  
ATOM   3440  CB  HIS A 210      -8.690   9.008  10.514  1.00 97.00           C  
ATOM   3441  HB2 HIS A 210      -7.644   9.209  10.284  1.00 97.00           H  
ATOM   3442  HB3 HIS A 210      -8.730   8.664  11.548  1.00 97.00           H  
ATOM   3443  O   HIS A 210      -7.288   6.873   8.565  1.00 97.00           O  
ATOM   3444  CG  HIS A 210      -9.433  10.314  10.409  1.00 97.00           C  
ATOM   3445  CD2 HIS A 210     -10.388  10.667   9.492  1.00 97.00           C  
ATOM   3446  HD2 HIS A 210     -10.799  10.037   8.718  1.00 97.00           H  
ATOM   3447  ND1 HIS A 210      -9.237  11.401  11.228  1.00 97.00           N  
ATOM   3448  HD1 HIS A 210      -8.734  11.394  12.103  1.00 97.00           H  
ATOM   3449  CE1 HIS A 210     -10.046  12.387  10.808  1.00 97.00           C  
ATOM   3450  HE1 HIS A 210     -10.166  13.342  11.298  1.00 97.00           H  
ATOM   3451  NE2 HIS A 210     -10.721  12.005   9.711  1.00 97.00           N  
ATOM   3452  N   LEU A 211      -8.216   5.756  10.303  1.00 97.93           N  
ATOM   3453  H   LEU A 211      -8.920   5.789  11.027  1.00 97.93           H  
ATOM   3454  CA  LEU A 211      -7.332   4.593  10.287  1.00 97.93           C  
ATOM   3455  HA  LEU A 211      -6.308   4.963  10.314  1.00 97.93           H  
ATOM   3456  C   LEU A 211      -7.471   3.764   9.007  1.00 97.93           C  
ATOM   3457  CB  LEU A 211      -7.572   3.748  11.554  1.00 97.93           C  
ATOM   3458  HB2 LEU A 211      -7.415   4.383  12.426  1.00 97.93           H  
ATOM   3459  HB3 LEU A 211      -8.610   3.414  11.568  1.00 97.93           H  
ATOM   3460  O   LEU A 211      -6.497   3.129   8.615  1.00 97.93           O  
ATOM   3461  CG  LEU A 211      -6.706   2.487  11.697  1.00 97.93           C  
ATOM   3462  HG  LEU A 211      -6.903   1.812  10.864  1.00 97.93           H  
ATOM   3463  CD1 LEU A 211      -5.213   2.810  11.730  1.00 97.93           C  
ATOM   3464 HD11 LEU A 211      -4.916   3.278  10.792  1.00 97.93           H  
ATOM   3465 HD12 LEU A 211      -4.650   1.884  11.848  1.00 97.93           H  
ATOM   3466 HD13 LEU A 211      -4.998   3.478  12.564  1.00 97.93           H  
ATOM   3467  CD2 LEU A 211      -7.072   1.756  12.985  1.00 97.93           C  
ATOM   3468 HD21 LEU A 211      -6.799   2.360  13.851  1.00 97.93           H  
ATOM   3469 HD22 LEU A 211      -6.554   0.798  13.038  1.00 97.93           H  
ATOM   3470 HD23 LEU A 211      -8.146   1.573  13.020  1.00 97.93           H  
ATOM   3471  N   PHE A 212      -8.584   3.829   8.268  1.00 97.04           N  
ATOM   3472  H   PHE A 212      -9.393   4.303   8.642  1.00 97.04           H  
ATOM   3473  CA  PHE A 212      -8.700   3.123   6.980  1.00 97.04           C  
ATOM   3474  HA  PHE A 212      -8.458   2.076   7.160  1.00 97.04           H  
ATOM   3475  C   PHE A 212      -7.684   3.579   5.917  1.00 97.04           C  
ATOM   3476  CB  PHE A 212     -10.138   3.189   6.453  1.00 97.04           C  
ATOM   3477  HB2 PHE A 212     -10.413   4.234   6.312  1.00 97.04           H  
ATOM   3478  HB3 PHE A 212     -10.171   2.707   5.476  1.00 97.04           H  
ATOM   3479  O   PHE A 212      -7.429   2.858   4.955  1.00 97.04           O  
ATOM   3480  CG  PHE A 212     -11.169   2.502   7.330  1.00 97.04           C  
ATOM   3481  CD1 PHE A 212     -10.913   1.229   7.882  1.00 97.04           C  
ATOM   3482  HD1 PHE A 212      -9.986   0.713   7.682  1.00 97.04           H  
ATOM   3483  CD2 PHE A 212     -12.399   3.135   7.584  1.00 97.04           C  
ATOM   3484  HD2 PHE A 212     -12.609   4.103   7.154  1.00 97.04           H  
ATOM   3485  CE1 PHE A 212     -11.857   0.623   8.725  1.00 97.04           C  
ATOM   3486  HE1 PHE A 212     -11.648  -0.336   9.175  1.00 97.04           H  
ATOM   3487  CE2 PHE A 212     -13.348   2.524   8.418  1.00 97.04           C  
ATOM   3488  HE2 PHE A 212     -14.283   3.021   8.630  1.00 97.04           H  
ATOM   3489  CZ  PHE A 212     -13.063   1.283   9.007  1.00 97.04           C  
ATOM   3490  HZ  PHE A 212     -13.774   0.847   9.694  1.00 97.04           H  
ATOM   3491  N   ARG A 213      -6.975   4.702   6.120  1.00 96.48           N  
ATOM   3492  H   ARG A 213      -7.204   5.251   6.937  1.00 96.48           H  
ATOM   3493  CA  ARG A 213      -5.768   5.041   5.334  1.00 96.48           C  
ATOM   3494  HA  ARG A 213      -6.031   5.064   4.276  1.00 96.48           H  
ATOM   3495  C   ARG A 213      -4.651   3.993   5.467  1.00 96.48           C  
ATOM   3496  CB  ARG A 213      -5.242   6.415   5.768  1.00 96.48           C  
ATOM   3497  HB2 ARG A 213      -5.086   6.419   6.846  1.00 96.48           H  
ATOM   3498  HB3 ARG A 213      -4.280   6.589   5.284  1.00 96.48           H  
ATOM   3499  O   ARG A 213      -3.850   3.810   4.547  1.00 96.48           O  
ATOM   3500  CG  ARG A 213      -6.196   7.553   5.380  1.00 96.48           C  
ATOM   3501  HG2 ARG A 213      -6.357   7.537   4.302  1.00 96.48           H  
ATOM   3502  HG3 ARG A 213      -7.153   7.427   5.885  1.00 96.48           H  
ATOM   3503  CD  ARG A 213      -5.582   8.897   5.782  1.00 96.48           C  
ATOM   3504  HD2 ARG A 213      -5.419   8.897   6.860  1.00 96.48           H  
ATOM   3505  HD3 ARG A 213      -4.610   8.998   5.297  1.00 96.48           H  
ATOM   3506  NE  ARG A 213      -6.436  10.033   5.381  1.00 96.48           N  
ATOM   3507  HE  ARG A 213      -6.370  10.333   4.419  1.00 96.48           H  
ATOM   3508  NH1 ARG A 213      -7.502  10.365   7.396  1.00 96.48           N  
ATOM   3509 HH11 ARG A 213      -7.078   9.527   7.769  1.00 96.48           H  
ATOM   3510 HH12 ARG A 213      -8.150  10.882   7.972  1.00 96.48           H  
ATOM   3511  NH2 ARG A 213      -7.958  11.701   5.675  1.00 96.48           N  
ATOM   3512 HH21 ARG A 213      -8.636  12.161   6.266  1.00 96.48           H  
ATOM   3513 HH22 ARG A 213      -7.872  11.974   4.706  1.00 96.48           H  
ATOM   3514  CZ  ARG A 213      -7.289  10.690   6.151  1.00 96.48           C  
ATOM   3515  N   TYR A 214      -4.591   3.286   6.592  1.00 97.22           N  
ATOM   3516  H   TYR A 214      -5.279   3.476   7.307  1.00 97.22           H  
ATOM   3517  CA  TYR A 214      -3.666   2.181   6.830  1.00 97.22           C  
ATOM   3518  HA  TYR A 214      -2.655   2.507   6.587  1.00 97.22           H  
ATOM   3519  C   TYR A 214      -3.996   0.956   5.978  1.00 97.22           C  
ATOM   3520  CB  TYR A 214      -3.725   1.791   8.307  1.00 97.22           C  
ATOM   3521  HB2 TYR A 214      -4.735   1.454   8.540  1.00 97.22           H  
ATOM   3522  HB3 TYR A 214      -3.520   2.671   8.917  1.00 97.22           H  
ATOM   3523  O   TYR A 214      -3.087   0.351   5.406  1.00 97.22           O  
ATOM   3524  CG  TYR A 214      -2.770   0.699   8.717  1.00 97.22           C  
ATOM   3525  CD1 TYR A 214      -3.276  -0.450   9.351  1.00 97.22           C  
ATOM   3526  HD1 TYR A 214      -4.333  -0.549   9.548  1.00 97.22           H  
ATOM   3527  CD2 TYR A 214      -1.385   0.839   8.497  1.00 97.22           C  
ATOM   3528  HD2 TYR A 214      -1.001   1.731   8.026  1.00 97.22           H  
ATOM   3529  CE1 TYR A 214      -2.396  -1.453   9.785  1.00 97.22           C  
ATOM   3530  HE1 TYR A 214      -2.775  -2.305  10.331  1.00 97.22           H  
ATOM   3531  CE2 TYR A 214      -0.503  -0.175   8.915  1.00 97.22           C  
ATOM   3532  HE2 TYR A 214       0.562  -0.080   8.757  1.00 97.22           H  
ATOM   3533  OH  TYR A 214      -0.163  -2.256  10.057  1.00 97.22           O  
ATOM   3534  HH  TYR A 214       0.768  -2.024  10.027  1.00 97.22           H  
ATOM   3535  CZ  TYR A 214      -1.009  -1.312   9.577  1.00 97.22           C  
ATOM   3536  N   THR A 215      -5.281   0.628   5.832  1.00 96.64           N  
ATOM   3537  H   THR A 215      -5.981   1.181   6.305  1.00 96.64           H  
ATOM   3538  CA  THR A 215      -5.770  -0.578   5.143  1.00 96.64           C  
ATOM   3539  HA  THR A 215      -4.968  -1.315   5.112  1.00 96.64           H  
ATOM   3540  C   THR A 215      -6.177  -0.346   3.688  1.00 96.64           C  
ATOM   3541  CB  THR A 215      -6.932  -1.213   5.914  1.00 96.64           C  
ATOM   3542  HB  THR A 215      -7.279  -2.092   5.372  1.00 96.64           H  
ATOM   3543  O   THR A 215      -6.454  -1.310   2.981  1.00 96.64           O  
ATOM   3544  CG2 THR A 215      -6.522  -1.623   7.329  1.00 96.64           C  
ATOM   3545 HG21 THR A 215      -7.327  -2.196   7.791  1.00 96.64           H  
ATOM   3546 HG22 THR A 215      -6.326  -0.742   7.940  1.00 96.64           H  
ATOM   3547 HG23 THR A 215      -5.630  -2.249   7.297  1.00 96.64           H  
ATOM   3548  OG1 THR A 215      -7.976  -0.280   6.036  1.00 96.64           O  
ATOM   3549  HG1 THR A 215      -8.792  -0.765   6.181  1.00 96.64           H  
ATOM   3550  N   SER A 216      -6.144   0.905   3.219  1.00 95.30           N  
ATOM   3551  H   SER A 216      -6.090   1.652   3.897  1.00 95.30           H  
ATOM   3552  CA  SER A 216      -6.511   1.283   1.851  1.00 95.30           C  
ATOM   3553  HA  SER A 216      -7.554   1.008   1.695  1.00 95.30           H  
ATOM   3554  C   SER A 216      -5.676   0.589   0.771  1.00 95.30           C  
ATOM   3555  CB  SER A 216      -6.396   2.801   1.672  1.00 95.30           C  
ATOM   3556  HB2 SER A 216      -6.751   3.063   0.675  1.00 95.30           H  
ATOM   3557  HB3 SER A 216      -7.030   3.303   2.403  1.00 95.30           H  
ATOM   3558  O   SER A 216      -4.496   0.280   0.964  1.00 95.30           O  
ATOM   3559  OG  SER A 216      -5.052   3.242   1.819  1.00 95.30           O  
ATOM   3560  HG  SER A 216      -4.991   4.089   1.371  1.00 95.30           H  
ATOM   3561  N   PHE A 217      -6.258   0.414  -0.408  1.00 94.55           N  
ATOM   3562  H   PHE A 217      -7.236   0.643  -0.516  1.00 94.55           H  
ATOM   3563  CA  PHE A 217      -5.524  -0.010  -1.595  1.00 94.55           C  
ATOM   3564  HA  PHE A 217      -4.999  -0.937  -1.369  1.00 94.55           H  
ATOM   3565  C   PHE A 217      -4.496   1.051  -2.042  1.00 94.55           C  
ATOM   3566  CB  PHE A 217      -6.557  -0.297  -2.681  1.00 94.55           C  
ATOM   3567  HB2 PHE A 217      -7.112   0.617  -2.893  1.00 94.55           H  
ATOM   3568  HB3 PHE A 217      -7.277  -1.021  -2.299  1.00 94.55           H  
ATOM   3569  O   PHE A 217      -4.698   2.256  -1.876  1.00 94.55           O  
ATOM   3570  CG  PHE A 217      -5.996  -0.839  -3.971  1.00 94.55           C  
ATOM   3571  CD1 PHE A 217      -5.770   0.034  -5.049  1.00 94.55           C  
ATOM   3572  HD1 PHE A 217      -5.940   1.094  -4.933  1.00 94.55           H  
ATOM   3573  CD2 PHE A 217      -5.812  -2.224  -4.128  1.00 94.55           C  
ATOM   3574  HD2 PHE A 217      -6.028  -2.893  -3.309  1.00 94.55           H  
ATOM   3575  CE1 PHE A 217      -5.423  -0.487  -6.305  1.00 94.55           C  
ATOM   3576  HE1 PHE A 217      -5.311   0.170  -7.155  1.00 94.55           H  
ATOM   3577  CE2 PHE A 217      -5.457  -2.742  -5.384  1.00 94.55           C  
ATOM   3578  HE2 PHE A 217      -5.399  -3.809  -5.538  1.00 94.55           H  
ATOM   3579  CZ  PHE A 217      -5.289  -1.876  -6.474  1.00 94.55           C  
ATOM   3580  HZ  PHE A 217      -5.091  -2.284  -7.454  1.00 94.55           H  
ATOM   3581  N   GLY A 218      -3.380   0.620  -2.637  1.00 95.29           N  
ATOM   3582  H   GLY A 218      -3.275  -0.373  -2.788  1.00 95.29           H  
ATOM   3583  CA  GLY A 218      -2.398   1.516  -3.251  1.00 95.29           C  
ATOM   3584  HA2 GLY A 218      -2.919   2.390  -3.643  1.00 95.29           H  
ATOM   3585  HA3 GLY A 218      -1.942   1.010  -4.102  1.00 95.29           H  
ATOM   3586  C   GLY A 218      -1.256   1.982  -2.346  1.00 95.29           C  
ATOM   3587  O   GLY A 218      -0.720   1.233  -1.519  1.00 95.29           O  
ATOM   3588  N   ALA A 219      -0.795   3.211  -2.599  1.00 95.07           N  
ATOM   3589  H   ALA A 219      -1.300   3.770  -3.271  1.00 95.07           H  
ATOM   3590  CA  ALA A 219       0.412   3.774  -2.006  1.00 95.07           C  
ATOM   3591  HA  ALA A 219       1.212   3.046  -2.136  1.00 95.07           H  
ATOM   3592  C   ALA A 219       0.230   4.094  -0.509  1.00 95.07           C  
ATOM   3593  CB  ALA A 219       0.828   5.030  -2.781  1.00 95.07           C  
ATOM   3594  HB1 ALA A 219       0.871   4.819  -3.850  1.00 95.07           H  
ATOM   3595  HB2 ALA A 219       0.099   5.822  -2.615  1.00 95.07           H  
ATOM   3596  HB3 ALA A 219       1.804   5.369  -2.434  1.00 95.07           H  
ATOM   3597  O   ALA A 219      -0.637   4.895  -0.151  1.00 95.07           O  
ATOM   3598  N   PRO A 220       1.084   3.553   0.378  1.00 95.08           N  
ATOM   3599  CA  PRO A 220       1.084   3.923   1.788  1.00 95.08           C  
ATOM   3600  HA  PRO A 220       0.101   3.696   2.202  1.00 95.08           H  
ATOM   3601  C   PRO A 220       1.383   5.416   1.970  1.00 95.08           C  
ATOM   3602  CB  PRO A 220       2.128   3.016   2.455  1.00 95.08           C  
ATOM   3603  HB2 PRO A 220       1.837   2.733   3.467  1.00 95.08           H  
ATOM   3604  HB3 PRO A 220       3.110   3.490   2.453  1.00 95.08           H  
ATOM   3605  O   PRO A 220       2.375   5.938   1.451  1.00 95.08           O  
ATOM   3606  CG  PRO A 220       2.164   1.815   1.513  1.00 95.08           C  
ATOM   3607  HG2 PRO A 220       3.094   1.249   1.554  1.00 95.08           H  
ATOM   3608  HG3 PRO A 220       1.313   1.163   1.712  1.00 95.08           H  
ATOM   3609  CD  PRO A 220       2.010   2.460   0.149  1.00 95.08           C  
ATOM   3610  HD2 PRO A 220       1.621   1.725  -0.556  1.00 95.08           H  
ATOM   3611  HD3 PRO A 220       2.967   2.852  -0.192  1.00 95.08           H  
ATOM   3612  N   THR A 221       0.535   6.093   2.740  1.00 94.96           N  
ATOM   3613  H   THR A 221      -0.235   5.599   3.166  1.00 94.96           H  
ATOM   3614  CA  THR A 221       0.656   7.521   3.061  1.00 94.96           C  
ATOM   3615  HA  THR A 221       1.590   7.912   2.657  1.00 94.96           H  
ATOM   3616  C   THR A 221       0.693   7.680   4.573  1.00 94.96           C  
ATOM   3617  CB  THR A 221      -0.490   8.319   2.423  1.00 94.96           C  
ATOM   3618  HB  THR A 221      -1.449   7.982   2.816  1.00 94.96           H  
ATOM   3619  O   THR A 221       0.010   6.937   5.269  1.00 94.96           O  
ATOM   3620  CG2 THR A 221      -0.356   9.827   2.623  1.00 94.96           C  
ATOM   3621 HG21 THR A 221       0.636  10.165   2.325  1.00 94.96           H  
ATOM   3622 HG22 THR A 221      -0.541  10.085   3.666  1.00 94.96           H  
ATOM   3623 HG23 THR A 221      -1.103  10.339   2.015  1.00 94.96           H  
ATOM   3624  OG1 THR A 221      -0.453   8.109   1.029  1.00 94.96           O  
ATOM   3625  HG1 THR A 221      -0.713   7.203   0.851  1.00 94.96           H  
ATOM   3626  N   ALA A 222       1.512   8.604   5.080  1.00 96.85           N  
ATOM   3627  H   ALA A 222       1.979   9.252   4.462  1.00 96.85           H  
ATOM   3628  CA  ALA A 222       1.527   8.910   6.505  1.00 96.85           C  
ATOM   3629  HA  ALA A 222       1.570   7.971   7.057  1.00 96.85           H  
ATOM   3630  C   ALA A 222       0.230   9.635   6.887  1.00 96.85           C  
ATOM   3631  CB  ALA A 222       2.773   9.734   6.851  1.00 96.85           C  
ATOM   3632  HB1 ALA A 222       2.751  10.691   6.330  1.00 96.85           H  
ATOM   3633  HB2 ALA A 222       2.799   9.917   7.925  1.00 96.85           H  
ATOM   3634  HB3 ALA A 222       3.675   9.185   6.579  1.00 96.85           H  
ATOM   3635  O   ALA A 222      -0.276  10.451   6.113  1.00 96.85           O  
ATOM   3636  N   PHE A 223      -0.316   9.343   8.061  1.00 97.39           N  
ATOM   3637  H   PHE A 223       0.145   8.683   8.671  1.00 97.39           H  
ATOM   3638  CA  PHE A 223      -1.564   9.948   8.521  1.00 97.39           C  
ATOM   3639  HA  PHE A 223      -1.624  10.961   8.124  1.00 97.39           H  
ATOM   3640  C   PHE A 223      -1.588  10.068  10.045  1.00 97.39           C  
ATOM   3641  CB  PHE A 223      -2.771   9.160   7.978  1.00 97.39           C  
ATOM   3642  HB2 PHE A 223      -3.679   9.711   8.223  1.00 97.39           H  
ATOM   3643  HB3 PHE A 223      -2.703   9.118   6.891  1.00 97.39           H  
ATOM   3644  O   PHE A 223      -0.806   9.429  10.749  1.00 97.39           O  
ATOM   3645  CG  PHE A 223      -2.898   7.747   8.511  1.00 97.39           C  
ATOM   3646  CD1 PHE A 223      -2.113   6.714   7.969  1.00 97.39           C  
ATOM   3647  HD1 PHE A 223      -1.444   6.921   7.147  1.00 97.39           H  
ATOM   3648  CD2 PHE A 223      -3.771   7.468   9.577  1.00 97.39           C  
ATOM   3649  HD2 PHE A 223      -4.403   8.240   9.991  1.00 97.39           H  
ATOM   3650  CE1 PHE A 223      -2.142   5.428   8.530  1.00 97.39           C  
ATOM   3651  HE1 PHE A 223      -1.495   4.653   8.148  1.00 97.39           H  
ATOM   3652  CE2 PHE A 223      -3.801   6.184  10.140  1.00 97.39           C  
ATOM   3653  HE2 PHE A 223      -4.448   5.974  10.978  1.00 97.39           H  
ATOM   3654  CZ  PHE A 223      -2.961   5.178   9.643  1.00 97.39           C  
ATOM   3655  HZ  PHE A 223      -2.924   4.226  10.151  1.00 97.39           H  
ATOM   3656  N   LYS A 224      -2.481  10.921  10.546  1.00 97.58           N  
ATOM   3657  H   LYS A 224      -3.125  11.369   9.911  1.00 97.58           H  
ATOM   3658  CA  LYS A 224      -2.748  11.070  11.977  1.00 97.58           C  
ATOM   3659  HA  LYS A 224      -1.858  10.807  12.548  1.00 97.58           H  
ATOM   3660  C   LYS A 224      -3.834  10.091  12.414  1.00 97.58           C  
ATOM   3661  CB  LYS A 224      -3.144  12.523  12.290  1.00 97.58           C  
ATOM   3662  HB2 LYS A 224      -3.561  12.566  13.296  1.00 97.58           H  
ATOM   3663  HB3 LYS A 224      -3.931  12.835  11.603  1.00 97.58           H  
ATOM   3664  O   LYS A 224      -4.851   9.967  11.731  1.00 97.58           O  
ATOM   3665  CG  LYS A 224      -1.976  13.520  12.202  1.00 97.58           C  
ATOM   3666  HG2 LYS A 224      -2.377  14.524  12.343  1.00 97.58           H  
ATOM   3667  HG3 LYS A 224      -1.505  13.468  11.220  1.00 97.58           H  
ATOM   3668  CD  LYS A 224      -0.938  13.243  13.297  1.00 97.58           C  
ATOM   3669  HD2 LYS A 224      -0.398  12.325  13.064  1.00 97.58           H  
ATOM   3670  HD3 LYS A 224      -1.457  13.105  14.245  1.00 97.58           H  
ATOM   3671  CE  LYS A 224       0.069  14.384  13.451  1.00 97.58           C  
ATOM   3672  HE2 LYS A 224       0.644  14.482  12.530  1.00 97.58           H  
ATOM   3673  HE3 LYS A 224      -0.479  15.310  13.628  1.00 97.58           H  
ATOM   3674  NZ  LYS A 224       0.964  14.095  14.599  1.00 97.58           N  
ATOM   3675  HZ1 LYS A 224       0.430  13.904  15.435  1.00 97.58           H  
ATOM   3676  HZ2 LYS A 224       1.493  13.257  14.402  1.00 97.58           H  
ATOM   3677  HZ3 LYS A 224       1.603  14.854  14.789  1.00 97.58           H  
ATOM   3678  N   TYR A 225      -3.599   9.428  13.538  1.00 97.79           N  
ATOM   3679  H   TYR A 225      -2.727   9.596  14.018  1.00 97.79           H  
ATOM   3680  CA  TYR A 225      -4.530   8.544  14.225  1.00 97.79           C  
ATOM   3681  HA  TYR A 225      -5.542   8.709  13.856  1.00 97.79           H  
ATOM   3682  C   TYR A 225      -4.482   8.893  15.711  1.00 97.79           C  
ATOM   3683  CB  TYR A 225      -4.121   7.090  13.969  1.00 97.79           C  
ATOM   3684  HB2 TYR A 225      -3.099   6.943  14.317  1.00 97.79           H  
ATOM   3685  HB3 TYR A 225      -4.133   6.913  12.894  1.00 97.79           H  
ATOM   3686  O   TYR A 225      -3.463   8.667  16.366  1.00 97.79           O  
ATOM   3687  CG  TYR A 225      -5.027   6.071  14.628  1.00 97.79           C  
ATOM   3688  CD1 TYR A 225      -4.484   5.083  15.474  1.00 97.79           C  
ATOM   3689  HD1 TYR A 225      -3.422   5.061  15.666  1.00 97.79           H  
ATOM   3690  CD2 TYR A 225      -6.416   6.114  14.401  1.00 97.79           C  
ATOM   3691  HD2 TYR A 225      -6.848   6.861  13.751  1.00 97.79           H  
ATOM   3692  CE1 TYR A 225      -5.328   4.135  16.083  1.00 97.79           C  
ATOM   3693  HE1 TYR A 225      -4.920   3.382  16.740  1.00 97.79           H  
ATOM   3694  CE2 TYR A 225      -7.256   5.171  15.017  1.00 97.79           C  
ATOM   3695  HE2 TYR A 225      -8.324   5.181  14.855  1.00 97.79           H  
ATOM   3696  OH  TYR A 225      -7.548   3.259  16.399  1.00 97.79           O  
ATOM   3697  HH  TYR A 225      -7.091   2.600  16.926  1.00 97.79           H  
ATOM   3698  CZ  TYR A 225      -6.716   4.176  15.847  1.00 97.79           C  
ATOM   3699  N   PHE A 226      -5.546   9.525  16.204  1.00 97.09           N  
ATOM   3700  H   PHE A 226      -6.368   9.637  15.629  1.00 97.09           H  
ATOM   3701  CA  PHE A 226      -5.537  10.285  17.453  1.00 97.09           C  
ATOM   3702  HA  PHE A 226      -6.461  10.861  17.500  1.00 97.09           H  
ATOM   3703  C   PHE A 226      -4.396  11.322  17.463  1.00 97.09           C  
ATOM   3704  CB  PHE A 226      -5.561   9.317  18.652  1.00 97.09           C  
ATOM   3705  HB2 PHE A 226      -5.570   9.904  19.571  1.00 97.09           H  
ATOM   3706  HB3 PHE A 226      -4.655   8.711  18.667  1.00 97.09           H  
ATOM   3707  O   PHE A 226      -4.203  12.063  16.494  1.00 97.09           O  
ATOM   3708  CG  PHE A 226      -6.770   8.409  18.690  1.00 97.09           C  
ATOM   3709  CD1 PHE A 226      -7.982   8.896  19.215  1.00 97.09           C  
ATOM   3710  HD1 PHE A 226      -8.051   9.913  19.573  1.00 97.09           H  
ATOM   3711  CD2 PHE A 226      -6.686   7.077  18.241  1.00 97.09           C  
ATOM   3712  HD2 PHE A 226      -5.755   6.695  17.849  1.00 97.09           H  
ATOM   3713  CE1 PHE A 226      -9.105   8.056  19.300  1.00 97.09           C  
ATOM   3714  HE1 PHE A 226     -10.027   8.428  19.721  1.00 97.09           H  
ATOM   3715  CE2 PHE A 226      -7.808   6.236  18.343  1.00 97.09           C  
ATOM   3716  HE2 PHE A 226      -7.744   5.199  18.048  1.00 97.09           H  
ATOM   3717  CZ  PHE A 226      -9.015   6.723  18.869  1.00 97.09           C  
ATOM   3718  HZ  PHE A 226      -9.867   6.066  18.963  1.00 97.09           H  
ATOM   3719  N   ASP A 227      -3.615  11.372  18.537  1.00 96.19           N  
ATOM   3720  H   ASP A 227      -3.779  10.711  19.283  1.00 96.19           H  
ATOM   3721  CA  ASP A 227      -2.431  12.218  18.691  1.00 96.19           C  
ATOM   3722  HA  ASP A 227      -2.643  13.192  18.248  1.00 96.19           H  
ATOM   3723  C   ASP A 227      -1.175  11.659  17.986  1.00 96.19           C  
ATOM   3724  CB  ASP A 227      -2.199  12.432  20.195  1.00 96.19           C  
ATOM   3725  HB2 ASP A 227      -3.104  12.847  20.637  1.00 96.19           H  
ATOM   3726  HB3 ASP A 227      -1.404  13.167  20.318  1.00 96.19           H  
ATOM   3727  O   ASP A 227      -0.147  12.337  17.877  1.00 96.19           O  
ATOM   3728  CG  ASP A 227      -1.813  11.155  20.958  1.00 96.19           C  
ATOM   3729  OD1 ASP A 227      -1.895  10.046  20.366  1.00 96.19           O  
ATOM   3730  OD2 ASP A 227      -1.375  11.300  22.117  1.00 96.19           O  
ATOM   3731  N   THR A 228      -1.257  10.444  17.440  1.00 97.42           N  
ATOM   3732  H   THR A 228      -2.140   9.960  17.520  1.00 97.42           H  
ATOM   3733  CA  THR A 228      -0.114   9.685  16.932  1.00 97.42           C  
ATOM   3734  HA  THR A 228       0.794  10.109  17.361  1.00 97.42           H  
ATOM   3735  C   THR A 228      -0.007   9.780  15.405  1.00 97.42           C  
ATOM   3736  CB  THR A 228      -0.201   8.240  17.446  1.00 97.42           C  
ATOM   3737  HB  THR A 228      -1.120   7.772  17.093  1.00 97.42           H  
ATOM   3738  O   THR A 228      -0.994   9.702  14.674  1.00 97.42           O  
ATOM   3739  CG2 THR A 228       0.997   7.398  17.011  1.00 97.42           C  
ATOM   3740 HG21 THR A 228       0.976   7.238  15.933  1.00 97.42           H  
ATOM   3741 HG22 THR A 228       0.942   6.431  17.510  1.00 97.42           H  
ATOM   3742 HG23 THR A 228       1.928   7.890  17.296  1.00 97.42           H  
ATOM   3743  OG1 THR A 228      -0.178   8.224  18.860  1.00 97.42           O  
ATOM   3744  HG1 THR A 228      -0.833   8.830  19.214  1.00 97.42           H  
ATOM   3745  N   THR A 229       1.210   9.963  14.880  1.00 97.68           N  
ATOM   3746  H   THR A 229       2.003   9.966  15.504  1.00 97.68           H  
ATOM   3747  CA  THR A 229       1.468   9.842  13.433  1.00 97.68           C  
ATOM   3748  HA  THR A 229       0.574  10.118  12.873  1.00 97.68           H  
ATOM   3749  C   THR A 229       1.815   8.397  13.102  1.00 97.68           C  
ATOM   3750  CB  THR A 229       2.618  10.738  12.949  1.00 97.68           C  
ATOM   3751  HB  THR A 229       3.548  10.415  13.417  1.00 97.68           H  
ATOM   3752  O   THR A 229       2.783   7.863  13.638  1.00 97.68           O  
ATOM   3753  CG2 THR A 229       2.785  10.697  11.428  1.00 97.68           C  
ATOM   3754 HG21 THR A 229       3.093   9.700  11.114  1.00 97.68           H  
ATOM   3755 HG22 THR A 229       1.848  10.957  10.936  1.00 97.68           H  
ATOM   3756 HG23 THR A 229       3.570  11.387  11.119  1.00 97.68           H  
ATOM   3757  OG1 THR A 229       2.419  12.102  13.257  1.00 97.68           O  
ATOM   3758  HG1 THR A 229       3.231  12.506  12.940  1.00 97.68           H  
ATOM   3759  N   ILE A 230       1.079   7.788  12.175  1.00 97.88           N  
ATOM   3760  H   ILE A 230       0.302   8.286  11.766  1.00 97.88           H  
ATOM   3761  CA  ILE A 230       1.451   6.501  11.588  1.00 97.88           C  
ATOM   3762  HA  ILE A 230       2.092   5.960  12.284  1.00 97.88           H  
ATOM   3763  C   ILE A 230       2.254   6.778  10.319  1.00 97.88           C  
ATOM   3764  CB  ILE A 230       0.210   5.622  11.327  1.00 97.88           C  
ATOM   3765  HB  ILE A 230      -0.378   6.101  10.544  1.00 97.88           H  
ATOM   3766  O   ILE A 230       1.730   7.315   9.338  1.00 97.88           O  
ATOM   3767  CG1 ILE A 230      -0.713   5.482  12.560  1.00 97.88           C  
ATOM   3768 HG12 ILE A 230      -1.547   4.830  12.301  1.00 97.88           H  
ATOM   3769 HG13 ILE A 230      -1.138   6.457  12.798  1.00 97.88           H  
ATOM   3770  CG2 ILE A 230       0.643   4.234  10.817  1.00 97.88           C  
ATOM   3771 HG21 ILE A 230       1.151   4.330   9.858  1.00 97.88           H  
ATOM   3772 HG22 ILE A 230       1.318   3.760  11.530  1.00 97.88           H  
ATOM   3773 HG23 ILE A 230      -0.235   3.601  10.686  1.00 97.88           H  
ATOM   3774  CD1 ILE A 230      -0.043   4.927  13.823  1.00 97.88           C  
ATOM   3775 HD11 ILE A 230       0.759   5.591  14.143  1.00 97.88           H  
ATOM   3776 HD12 ILE A 230      -0.782   4.863  14.621  1.00 97.88           H  
ATOM   3777 HD13 ILE A 230       0.358   3.930  13.639  1.00 97.88           H  
ATOM   3778  N   GLU A 231       3.539   6.432  10.342  1.00 97.03           N  
ATOM   3779  H   GLU A 231       3.917   6.041  11.194  1.00 97.03           H  
ATOM   3780  CA  GLU A 231       4.437   6.612   9.202  1.00 97.03           C  
ATOM   3781  HA  GLU A 231       4.313   7.629   8.831  1.00 97.03           H  
ATOM   3782  C   GLU A 231       4.085   5.674   8.043  1.00 97.03           C  
ATOM   3783  CB  GLU A 231       5.902   6.417   9.632  1.00 97.03           C  
ATOM   3784  HB2 GLU A 231       5.990   5.494  10.205  1.00 97.03           H  
ATOM   3785  HB3 GLU A 231       6.527   6.314   8.745  1.00 97.03           H  
ATOM   3786  O   GLU A 231       3.532   4.587   8.219  1.00 97.03           O  
ATOM   3787  CG  GLU A 231       6.433   7.589  10.473  1.00 97.03           C  
ATOM   3788  HG2 GLU A 231       7.476   7.390  10.722  1.00 97.03           H  
ATOM   3789  HG3 GLU A 231       5.870   7.640  11.404  1.00 97.03           H  
ATOM   3790  CD  GLU A 231       6.342   8.932   9.728  1.00 97.03           C  
ATOM   3791  OE1 GLU A 231       6.063   9.954  10.392  1.00 97.03           O  
ATOM   3792  OE2 GLU A 231       6.492   8.923   8.477  1.00 97.03           O  
ATOM   3793  N   ARG A 232       4.430   6.062   6.812  1.00 95.19           N  
ATOM   3794  H   ARG A 232       4.948   6.925   6.725  1.00 95.19           H  
ATOM   3795  CA  ARG A 232       4.214   5.179   5.653  1.00 95.19           C  
ATOM   3796  HA  ARG A 232       3.225   4.738   5.771  1.00 95.19           H  
ATOM   3797  C   ARG A 232       5.222   4.021   5.647  1.00 95.19           C  
ATOM   3798  CB  ARG A 232       4.199   5.966   4.337  1.00 95.19           C  
ATOM   3799  HB2 ARG A 232       3.415   6.722   4.385  1.00 95.19           H  
ATOM   3800  HB3 ARG A 232       3.961   5.276   3.527  1.00 95.19           H  
ATOM   3801  O   ARG A 232       6.430   4.248   5.610  1.00 95.19           O  
ATOM   3802  CG  ARG A 232       5.534   6.644   4.023  1.00 95.19           C  
ATOM   3803  HG2 ARG A 232       6.334   5.908   3.947  1.00 95.19           H  
ATOM   3804  HG3 ARG A 232       5.774   7.358   4.811  1.00 95.19           H  
ATOM   3805  CD  ARG A 232       5.490   7.362   2.686  1.00 95.19           C  
ATOM   3806  HD2 ARG A 232       4.685   8.097   2.714  1.00 95.19           H  
ATOM   3807  HD3 ARG A 232       5.288   6.641   1.894  1.00 95.19           H  
ATOM   3808  NE  ARG A 232       6.789   8.019   2.485  1.00 95.19           N  
ATOM   3809  HE  ARG A 232       7.468   7.850   3.213  1.00 95.19           H  
ATOM   3810  NH1 ARG A 232       6.176   9.340   0.724  1.00 95.19           N  
ATOM   3811 HH11 ARG A 232       5.273   8.889   0.746  1.00 95.19           H  
ATOM   3812 HH12 ARG A 232       6.229  10.252   0.295  1.00 95.19           H  
ATOM   3813  NH2 ARG A 232       8.138   9.682   1.772  1.00 95.19           N  
ATOM   3814 HH21 ARG A 232       8.710   9.539   2.591  1.00 95.19           H  
ATOM   3815 HH22 ARG A 232       8.271  10.536   1.248  1.00 95.19           H  
ATOM   3816  CZ  ARG A 232       7.024   9.016   1.666  1.00 95.19           C  
ATOM   3817  N   ASN A 233       4.739   2.784   5.553  1.00 95.98           N  
ATOM   3818  H   ASN A 233       3.748   2.634   5.673  1.00 95.98           H  
ATOM   3819  CA  ASN A 233       5.600   1.627   5.299  1.00 95.98           C  
ATOM   3820  HA  ASN A 233       6.571   1.800   5.762  1.00 95.98           H  
ATOM   3821  C   ASN A 233       5.807   1.438   3.787  1.00 95.98           C  
ATOM   3822  CB  ASN A 233       5.000   0.372   5.952  1.00 95.98           C  
ATOM   3823  HB2 ASN A 233       4.054   0.111   5.477  1.00 95.98           H  
ATOM   3824  HB3 ASN A 233       4.827   0.552   7.013  1.00 95.98           H  
ATOM   3825  O   ASN A 233       4.860   1.110   3.082  1.00 95.98           O  
ATOM   3826  CG  ASN A 233       5.976  -0.784   5.833  1.00 95.98           C  
ATOM   3827  ND2 ASN A 233       5.544  -1.947   5.411  1.00 95.98           N  
ATOM   3828 HD21 ASN A 233       4.566  -2.123   5.230  1.00 95.98           H  
ATOM   3829 HD22 ASN A 233       6.201  -2.714   5.450  1.00 95.98           H  
ATOM   3830  OD1 ASN A 233       7.160  -0.624   6.067  1.00 95.98           O  
ATOM   3831  N   ARG A 234       7.016   1.669   3.261  1.00 94.85           N  
ATOM   3832  H   ARG A 234       7.779   1.817   3.906  1.00 94.85           H  
ATOM   3833  CA  ARG A 234       7.300   1.540   1.816  1.00 94.85           C  
ATOM   3834  HA  ARG A 234       6.378   1.687   1.253  1.00 94.85           H  
ATOM   3835  C   ARG A 234       7.814   0.144   1.462  1.00 94.85           C  
ATOM   3836  CB  ARG A 234       8.318   2.587   1.351  1.00 94.85           C  
ATOM   3837  HB2 ARG A 234       8.634   2.313   0.345  1.00 94.85           H  
ATOM   3838  HB3 ARG A 234       9.189   2.553   2.006  1.00 94.85           H  
ATOM   3839  O   ARG A 234       8.852  -0.270   1.971  1.00 94.85           O  
ATOM   3840  CG  ARG A 234       7.770   4.018   1.293  1.00 94.85           C  
ATOM   3841  HG2 ARG A 234       6.901   4.041   0.636  1.00 94.85           H  
ATOM   3842  HG3 ARG A 234       7.489   4.359   2.290  1.00 94.85           H  
ATOM   3843  CD  ARG A 234       8.877   4.909   0.718  1.00 94.85           C  
ATOM   3844  HD2 ARG A 234       9.237   4.437  -0.196  1.00 94.85           H  
ATOM   3845  HD3 ARG A 234       9.689   4.967   1.442  1.00 94.85           H  
ATOM   3846  NE  ARG A 234       8.408   6.263   0.380  1.00 94.85           N  
ATOM   3847  HE  ARG A 234       7.419   6.429   0.506  1.00 94.85           H  
ATOM   3848  NH1 ARG A 234      10.346   6.956  -0.635  1.00 94.85           N  
ATOM   3849 HH11 ARG A 234      10.818   7.608  -1.247  1.00 94.85           H  
ATOM   3850 HH12 ARG A 234      10.687   6.009  -0.546  1.00 94.85           H  
ATOM   3851  NH2 ARG A 234       8.560   8.241  -0.760  1.00 94.85           N  
ATOM   3852 HH21 ARG A 234       7.561   8.355  -0.666  1.00 94.85           H  
ATOM   3853 HH22 ARG A 234       9.070   8.829  -1.404  1.00 94.85           H  
ATOM   3854  CZ  ARG A 234       9.100   7.148  -0.316  1.00 94.85           C  
ATOM   3855  N   TYR A 235       7.185  -0.510   0.488  1.00 96.19           N  
ATOM   3856  H   TYR A 235       6.336  -0.116   0.107  1.00 96.19           H  
ATOM   3857  CA  TYR A 235       7.590  -1.829  -0.010  1.00 96.19           C  
ATOM   3858  HA  TYR A 235       8.023  -2.396   0.815  1.00 96.19           H  
ATOM   3859  C   TYR A 235       8.660  -1.700  -1.103  1.00 96.19           C  
ATOM   3860  CB  TYR A 235       6.352  -2.602  -0.482  1.00 96.19           C  
ATOM   3861  HB2 TYR A 235       6.643  -3.623  -0.730  1.00 96.19           H  
ATOM   3862  HB3 TYR A 235       5.968  -2.135  -1.388  1.00 96.19           H  
ATOM   3863  O   TYR A 235       8.370  -1.767  -2.294  1.00 96.19           O  
ATOM   3864  CG  TYR A 235       5.244  -2.640   0.545  1.00 96.19           C  
ATOM   3865  CD1 TYR A 235       5.328  -3.523   1.638  1.00 96.19           C  
ATOM   3866  HD1 TYR A 235       6.154  -4.214   1.719  1.00 96.19           H  
ATOM   3867  CD2 TYR A 235       4.166  -1.741   0.438  1.00 96.19           C  
ATOM   3868  HD2 TYR A 235       4.107  -1.072  -0.407  1.00 96.19           H  
ATOM   3869  CE1 TYR A 235       4.343  -3.490   2.641  1.00 96.19           C  
ATOM   3870  HE1 TYR A 235       4.406  -4.148   3.495  1.00 96.19           H  
ATOM   3871  CE2 TYR A 235       3.173  -1.718   1.432  1.00 96.19           C  
ATOM   3872  HE2 TYR A 235       2.343  -1.030   1.354  1.00 96.19           H  
ATOM   3873  OH  TYR A 235       2.306  -2.562   3.491  1.00 96.19           O  
ATOM   3874  HH  TYR A 235       1.653  -1.874   3.347  1.00 96.19           H  
ATOM   3875  CZ  TYR A 235       3.265  -2.590   2.535  1.00 96.19           C  
ATOM   3876  N   LYS A 236       9.914  -1.467  -0.699  1.00 94.81           N  
ATOM   3877  H   LYS A 236      10.064  -1.401   0.297  1.00 94.81           H  
ATOM   3878  CA  LYS A 236      11.055  -1.215  -1.609  1.00 94.81           C  
ATOM   3879  HA  LYS A 236      10.682  -0.725  -2.508  1.00 94.81           H  
ATOM   3880  C   LYS A 236      11.765  -2.479  -2.119  1.00 94.81           C  
ATOM   3881  CB  LYS A 236      12.066  -0.276  -0.942  1.00 94.81           C  
ATOM   3882  HB2 LYS A 236      12.435  -0.754  -0.035  1.00 94.81           H  
ATOM   3883  HB3 LYS A 236      12.909  -0.130  -1.617  1.00 94.81           H  
ATOM   3884  O   LYS A 236      12.890  -2.401  -2.606  1.00 94.81           O  
ATOM   3885  CG  LYS A 236      11.500   1.106  -0.605  1.00 94.81           C  
ATOM   3886  HG2 LYS A 236      11.169   1.606  -1.515  1.00 94.81           H  
ATOM   3887  HG3 LYS A 236      10.664   1.010   0.088  1.00 94.81           H  
ATOM   3888  CD  LYS A 236      12.624   1.904   0.059  1.00 94.81           C  
ATOM   3889  HD2 LYS A 236      13.458   1.997  -0.636  1.00 94.81           H  
ATOM   3890  HD3 LYS A 236      12.959   1.355   0.940  1.00 94.81           H  
ATOM   3891  CE  LYS A 236      12.151   3.291   0.483  1.00 94.81           C  
ATOM   3892  HE2 LYS A 236      11.240   3.171   1.070  1.00 94.81           H  
ATOM   3893  HE3 LYS A 236      11.922   3.864  -0.416  1.00 94.81           H  
ATOM   3894  NZ  LYS A 236      13.204   3.952   1.297  1.00 94.81           N  
ATOM   3895  HZ1 LYS A 236      12.924   4.864   1.629  1.00 94.81           H  
ATOM   3896  HZ2 LYS A 236      13.404   3.384   2.108  1.00 94.81           H  
ATOM   3897  HZ3 LYS A 236      14.065   4.027   0.774  1.00 94.81           H  
ATOM   3898  N   SER A 237      11.154  -3.645  -1.944  1.00 93.49           N  
ATOM   3899  H   SER A 237      10.196  -3.637  -1.624  1.00 93.49           H  
ATOM   3900  CA  SER A 237      11.671  -4.919  -2.439  1.00 93.49           C  
ATOM   3901  HA  SER A 237      12.604  -4.764  -2.981  1.00 93.49           H  
ATOM   3902  C   SER A 237      10.653  -5.521  -3.389  1.00 93.49           C  
ATOM   3903  CB  SER A 237      11.957  -5.881  -1.287  1.00 93.49           C  
ATOM   3904  HB2 SER A 237      11.034  -6.090  -0.745  1.00 93.49           H  
ATOM   3905  HB3 SER A 237      12.685  -5.436  -0.608  1.00 93.49           H  
ATOM   3906  O   SER A 237       9.479  -5.611  -3.045  1.00 93.49           O  
ATOM   3907  OG  SER A 237      12.477  -7.079  -1.822  1.00 93.49           O  
ATOM   3908  HG  SER A 237      12.570  -7.723  -1.117  1.00 93.49           H  
ATOM   3909  N   ILE A 238      11.110  -5.928  -4.571  1.00 94.74           N  
ATOM   3910  H   ILE A 238      12.091  -5.806  -4.776  1.00 94.74           H  
ATOM   3911  CA  ILE A 238      10.282  -6.619  -5.567  1.00 94.74           C  
ATOM   3912  HA  ILE A 238       9.235  -6.422  -5.338  1.00 94.74           H  
ATOM   3913  C   ILE A 238      10.420  -8.139  -5.485  1.00 94.74           C  
ATOM   3914  CB  ILE A 238      10.528  -6.066  -6.988  1.00 94.74           C  
ATOM   3915  HB  ILE A 238       9.880  -6.606  -7.678  1.00 94.74           H  
ATOM   3916  O   ILE A 238       9.766  -8.847  -6.240  1.00 94.74           O  
ATOM   3917  CG1 ILE A 238      11.982  -6.177  -7.505  1.00 94.74           C  
ATOM   3918 HG12 ILE A 238      12.678  -5.739  -6.790  1.00 94.74           H  
ATOM   3919 HG13 ILE A 238      12.052  -5.601  -8.428  1.00 94.74           H  
ATOM   3920  CG2 ILE A 238      10.088  -4.592  -7.028  1.00 94.74           C  
ATOM   3921 HG21 ILE A 238      10.112  -4.225  -8.054  1.00 94.74           H  
ATOM   3922 HG22 ILE A 238       9.065  -4.499  -6.662  1.00 94.74           H  
ATOM   3923 HG23 ILE A 238      10.747  -3.978  -6.415  1.00 94.74           H  
ATOM   3924  CD1 ILE A 238      12.430  -7.598  -7.852  1.00 94.74           C  
ATOM   3925 HD11 ILE A 238      12.645  -8.168  -6.948  1.00 94.74           H  
ATOM   3926 HD12 ILE A 238      13.337  -7.555  -8.455  1.00 94.74           H  
ATOM   3927 HD13 ILE A 238      11.642  -8.089  -8.423  1.00 94.74           H  
ATOM   3928  N   THR A 239      11.262  -8.655  -4.583  1.00 94.54           N  
ATOM   3929  H   THR A 239      11.789  -8.034  -3.985  1.00 94.54           H  
ATOM   3930  CA  THR A 239      11.574 -10.088  -4.506  1.00 94.54           C  
ATOM   3931  HA  THR A 239      12.066 -10.394  -5.429  1.00 94.54           H  
ATOM   3932  C   THR A 239      10.317 -10.935  -4.353  1.00 94.54           C  
ATOM   3933  CB  THR A 239      12.521 -10.370  -3.332  1.00 94.54           C  
ATOM   3934  HB  THR A 239      12.011 -10.153  -2.393  1.00 94.54           H  
ATOM   3935  O   THR A 239      10.201 -11.966  -5.001  1.00 94.54           O  
ATOM   3936  CG2 THR A 239      13.031 -11.808  -3.299  1.00 94.54           C  
ATOM   3937 HG21 THR A 239      13.522 -12.052  -4.241  1.00 94.54           H  
ATOM   3938 HG22 THR A 239      13.731 -11.941  -2.474  1.00 94.54           H  
ATOM   3939 HG23 THR A 239      12.199 -12.497  -3.151  1.00 94.54           H  
ATOM   3940  OG1 THR A 239      13.661  -9.546  -3.427  1.00 94.54           O  
ATOM   3941  HG1 THR A 239      14.352  -9.974  -2.917  1.00 94.54           H  
ATOM   3942  N   GLU A 240       9.351 -10.467  -3.557  1.00 93.90           N  
ATOM   3943  H   GLU A 240       9.478  -9.576  -3.098  1.00 93.90           H  
ATOM   3944  CA  GLU A 240       8.114 -11.205  -3.288  1.00 93.90           C  
ATOM   3945  HA  GLU A 240       8.383 -12.215  -2.977  1.00 93.90           H  
ATOM   3946  C   GLU A 240       7.219 -11.386  -4.523  1.00 93.90           C  
ATOM   3947  CB  GLU A 240       7.369 -10.553  -2.105  1.00 93.90           C  
ATOM   3948  HB2 GLU A 240       8.058 -10.502  -1.263  1.00 93.90           H  
ATOM   3949  HB3 GLU A 240       6.556 -11.218  -1.812  1.00 93.90           H  
ATOM   3950  O   GLU A 240       6.449 -12.337  -4.572  1.00 93.90           O  
ATOM   3951  CG  GLU A 240       6.801  -9.138  -2.355  1.00 93.90           C  
ATOM   3952  HG2 GLU A 240       6.147  -9.162  -3.227  1.00 93.90           H  
ATOM   3953  HG3 GLU A 240       7.630  -8.465  -2.577  1.00 93.90           H  
ATOM   3954  CD  GLU A 240       6.005  -8.580  -1.154  1.00 93.90           C  
ATOM   3955  OE1 GLU A 240       5.445  -7.461  -1.245  1.00 93.90           O  
ATOM   3956  OE2 GLU A 240       5.931  -9.240  -0.092  1.00 93.90           O  
ATOM   3957  N   VAL A 241       7.333 -10.525  -5.543  1.00 95.91           N  
ATOM   3958  H   VAL A 241       8.048  -9.812  -5.504  1.00 95.91           H  
ATOM   3959  CA  VAL A 241       6.512 -10.635  -6.762  1.00 95.91           C  
ATOM   3960  HA  VAL A 241       5.632 -11.230  -6.518  1.00 95.91           H  
ATOM   3961  C   VAL A 241       7.195 -11.385  -7.902  1.00 95.91           C  
ATOM   3962  CB  VAL A 241       5.969  -9.283  -7.252  1.00 95.91           C  
ATOM   3963  HB  VAL A 241       5.365  -9.468  -8.140  1.00 95.91           H  
ATOM   3964  O   VAL A 241       6.551 -11.662  -8.908  1.00 95.91           O  
ATOM   3965  CG1 VAL A 241       5.048  -8.654  -6.204  1.00 95.91           C  
ATOM   3966 HG11 VAL A 241       4.612  -7.737  -6.600  1.00 95.91           H  
ATOM   3967 HG12 VAL A 241       4.246  -9.353  -5.967  1.00 95.91           H  
ATOM   3968 HG13 VAL A 241       5.605  -8.439  -5.292  1.00 95.91           H  
ATOM   3969  CG2 VAL A 241       7.054  -8.278  -7.646  1.00 95.91           C  
ATOM   3970 HG21 VAL A 241       7.536  -7.879  -6.753  1.00 95.91           H  
ATOM   3971 HG22 VAL A 241       6.593  -7.461  -8.201  1.00 95.91           H  
ATOM   3972 HG23 VAL A 241       7.796  -8.753  -8.288  1.00 95.91           H  
ATOM   3973  N   LEU A 242       8.485 -11.720  -7.781  1.00 95.19           N  
ATOM   3974  H   LEU A 242       8.956 -11.536  -6.907  1.00 95.19           H  
ATOM   3975  CA  LEU A 242       9.213 -12.385  -8.865  1.00 95.19           C  
ATOM   3976  HA  LEU A 242       9.069 -11.816  -9.783  1.00 95.19           H  
ATOM   3977  C   LEU A 242       8.663 -13.784  -9.153  1.00 95.19           C  
ATOM   3978  CB  LEU A 242      10.712 -12.457  -8.532  1.00 95.19           C  
ATOM   3979  HB2 LEU A 242      10.828 -12.902  -7.544  1.00 95.19           H  
ATOM   3980  HB3 LEU A 242      11.192 -13.124  -9.247  1.00 95.19           H  
ATOM   3981  O   LEU A 242       8.607 -14.178 -10.316  1.00 95.19           O  
ATOM   3982  CG  LEU A 242      11.439 -11.104  -8.569  1.00 95.19           C  
ATOM   3983  HG  LEU A 242      10.989 -10.423  -7.846  1.00 95.19           H  
ATOM   3984  CD1 LEU A 242      12.896 -11.327  -8.172  1.00 95.19           C  
ATOM   3985 HD11 LEU A 242      13.451 -10.390  -8.217  1.00 95.19           H  
ATOM   3986 HD12 LEU A 242      12.939 -11.721  -7.157  1.00 95.19           H  
ATOM   3987 HD13 LEU A 242      13.354 -12.053  -8.843  1.00 95.19           H  
ATOM   3988  CD2 LEU A 242      11.391 -10.458  -9.960  1.00 95.19           C  
ATOM   3989 HD21 LEU A 242      10.385 -10.092 -10.162  1.00 95.19           H  
ATOM   3990 HD22 LEU A 242      11.672 -11.185 -10.721  1.00 95.19           H  
ATOM   3991 HD23 LEU A 242      12.081  -9.616 -10.010  1.00 95.19           H  
ATOM   3992  N   ASP A 243       8.250 -14.512  -8.119  1.00 92.66           N  
ATOM   3993  H   ASP A 243       8.353 -14.126  -7.192  1.00 92.66           H  
ATOM   3994  CA  ASP A 243       7.674 -15.860  -8.223  1.00 92.66           C  
ATOM   3995  HA  ASP A 243       7.801 -16.227  -9.241  1.00 92.66           H  
ATOM   3996  C   ASP A 243       6.154 -15.874  -7.977  1.00 92.66           C  
ATOM   3997  CB  ASP A 243       8.456 -16.815  -7.304  1.00 92.66           C  
ATOM   3998  HB2 ASP A 243       8.343 -16.486  -6.270  1.00 92.66           H  
ATOM   3999  HB3 ASP A 243       8.040 -17.819  -7.391  1.00 92.66           H  
ATOM   4000  O   ASP A 243       5.552 -16.936  -7.841  1.00 92.66           O  
ATOM   4001  CG  ASP A 243       9.945 -16.878  -7.670  1.00 92.66           C  
ATOM   4002  OD1 ASP A 243      10.258 -16.971  -8.887  1.00 92.66           O  
ATOM   4003  OD2 ASP A 243      10.789 -16.779  -6.757  1.00 92.66           O  
ATOM   4004  N   ALA A 244       5.528 -14.695  -7.929  1.00 95.34           N  
ATOM   4005  H   ALA A 244       6.062 -13.865  -8.143  1.00 95.34           H  
ATOM   4006  CA  ALA A 244       4.093 -14.540  -7.724  1.00 95.34           C  
ATOM   4007  HA  ALA A 244       3.763 -15.277  -6.992  1.00 95.34           H  
ATOM   4008  C   ALA A 244       3.291 -14.774  -9.013  1.00 95.34           C  
ATOM   4009  CB  ALA A 244       3.844 -13.148  -7.139  1.00 95.34           C  
ATOM   4010  HB1 ALA A 244       2.782 -13.003  -6.942  1.00 95.34           H  
ATOM   4011  HB2 ALA A 244       4.388 -13.052  -6.199  1.00 95.34           H  
ATOM   4012  HB3 ALA A 244       4.177 -12.388  -7.846  1.00 95.34           H  
ATOM   4013  O   ALA A 244       3.824 -14.753 -10.126  1.00 95.34           O  
ATOM   4014  N   THR A 245       1.975 -14.932  -8.866  1.00 95.52           N  
ATOM   4015  H   THR A 245       1.577 -14.848  -7.941  1.00 95.52           H  
ATOM   4016  CA  THR A 245       1.062 -15.039 -10.009  1.00 95.52           C  
ATOM   4017  HA  THR A 245       1.557 -15.593 -10.806  1.00 95.52           H  
ATOM   4018  C   THR A 245       0.719 -13.645 -10.522  1.00 95.52           C  
ATOM   4019  CB  THR A 245      -0.205 -15.821  -9.637  1.00 95.52           C  
ATOM   4020  HB  THR A 245      -0.735 -15.313  -8.832  1.00 95.52           H  
ATOM   4021  O   THR A 245       0.161 -12.830  -9.787  1.00 95.52           O  
ATOM   4022  CG2 THR A 245      -1.144 -16.005 -10.829  1.00 95.52           C  
ATOM   4023 HG21 THR A 245      -1.983 -16.632 -10.528  1.00 95.52           H  
ATOM   4024 HG22 THR A 245      -1.535 -15.042 -11.157  1.00 95.52           H  
ATOM   4025 HG23 THR A 245      -0.616 -16.487 -11.652  1.00 95.52           H  
ATOM   4026  OG1 THR A 245       0.167 -17.111  -9.213  1.00 95.52           O  
ATOM   4027  HG1 THR A 245       0.485 -17.040  -8.310  1.00 95.52           H  
ATOM   4028  N   LEU A 246       1.038 -13.355 -11.785  1.00 94.35           N  
ATOM   4029  H   LEU A 246       1.499 -14.063 -12.340  1.00 94.35           H  
ATOM   4030  CA  LEU A 246       0.607 -12.125 -12.450  1.00 94.35           C  
ATOM   4031  HA  LEU A 246       0.776 -11.287 -11.774  1.00 94.35           H  
ATOM   4032  C   LEU A 246      -0.893 -12.211 -12.756  1.00 94.35           C  
ATOM   4033  CB  LEU A 246       1.447 -11.908 -13.722  1.00 94.35           C  
ATOM   4034  HB2 LEU A 246       2.497 -11.841 -13.437  1.00 94.35           H  
ATOM   4035  HB3 LEU A 246       1.328 -12.781 -14.364  1.00 94.35           H  
ATOM   4036  O   LEU A 246      -1.332 -13.082 -13.505  1.00 94.35           O  
ATOM   4037  CG  LEU A 246       1.070 -10.657 -14.541  1.00 94.35           C  
ATOM   4038  HG  LEU A 246       0.028 -10.714 -14.853  1.00 94.35           H  
ATOM   4039  CD1 LEU A 246       1.284  -9.357 -13.763  1.00 94.35           C  
ATOM   4040 HD11 LEU A 246       0.587  -9.311 -12.927  1.00 94.35           H  
ATOM   4041 HD12 LEU A 246       2.306  -9.307 -13.386  1.00 94.35           H  
ATOM   4042 HD13 LEU A 246       1.087  -8.505 -14.414  1.00 94.35           H  
ATOM   4043  CD2 LEU A 246       1.950 -10.592 -15.790  1.00 94.35           C  
ATOM   4044 HD21 LEU A 246       1.683  -9.720 -16.387  1.00 94.35           H  
ATOM   4045 HD22 LEU A 246       1.786 -11.488 -16.389  1.00 94.35           H  
ATOM   4046 HD23 LEU A 246       3.001 -10.544 -15.507  1.00 94.35           H  
ATOM   4047  N   ILE A 247      -1.676 -11.291 -12.197  1.00 91.20           N  
ATOM   4048  H   ILE A 247      -1.253 -10.582 -11.615  1.00 91.20           H  
ATOM   4049  CA  ILE A 247      -3.102 -11.180 -12.484  1.00 91.20           C  
ATOM   4050  HA  ILE A 247      -3.475 -12.160 -12.780  1.00 91.20           H  
ATOM   4051  C   ILE A 247      -3.298 -10.226 -13.663  1.00 91.20           C  
ATOM   4052  CB  ILE A 247      -3.912 -10.754 -11.242  1.00 91.20           C  
ATOM   4053  HB  ILE A 247      -3.519  -9.809 -10.865  1.00 91.20           H  
ATOM   4054  O   ILE A 247      -3.099  -9.014 -13.554  1.00 91.20           O  
ATOM   4055  CG1 ILE A 247      -3.840 -11.809 -10.119  1.00 91.20           C  
ATOM   4056 HG12 ILE A 247      -4.399 -12.692 -10.429  1.00 91.20           H  
ATOM   4057 HG13 ILE A 247      -2.808 -12.113  -9.948  1.00 91.20           H  
ATOM   4058  CG2 ILE A 247      -5.379 -10.564 -11.672  1.00 91.20           C  
ATOM   4059 HG21 ILE A 247      -6.042 -10.394 -10.824  1.00 91.20           H  
ATOM   4060 HG22 ILE A 247      -5.731 -11.442 -12.213  1.00 91.20           H  
ATOM   4061 HG23 ILE A 247      -5.458  -9.684 -12.311  1.00 91.20           H  
ATOM   4062  CD1 ILE A 247      -4.407 -11.305  -8.785  1.00 91.20           C  
ATOM   4063 HD11 ILE A 247      -5.284 -10.670  -8.909  1.00 91.20           H  
ATOM   4064 HD12 ILE A 247      -4.717 -12.165  -8.190  1.00 91.20           H  
ATOM   4065 HD13 ILE A 247      -3.644 -10.733  -8.258  1.00 91.20           H  
ATOM   4066  N   HIS A 248      -3.766 -10.778 -14.778  1.00 81.70           N  
ATOM   4067  H   HIS A 248      -3.859 -11.783 -14.809  1.00 81.70           H  
ATOM   4068  CA  HIS A 248      -4.242 -10.015 -15.926  1.00 81.70           C  
ATOM   4069  HA  HIS A 248      -3.657  -9.101 -16.022  1.00 81.70           H  
ATOM   4070  C   HIS A 248      -5.705  -9.605 -15.706  1.00 81.70           C  
ATOM   4071  CB  HIS A 248      -4.034 -10.840 -17.203  1.00 81.70           C  
ATOM   4072  HB2 HIS A 248      -4.462 -10.299 -18.047  1.00 81.70           H  
ATOM   4073  HB3 HIS A 248      -4.563 -11.789 -17.115  1.00 81.70           H  
ATOM   4074  O   HIS A 248      -6.619 -10.187 -16.280  1.00 81.70           O  
ATOM   4075  CG  HIS A 248      -2.582 -11.109 -17.500  1.00 81.70           C  
ATOM   4076  CD2 HIS A 248      -1.878 -12.246 -17.206  1.00 81.70           C  
ATOM   4077  HD2 HIS A 248      -2.261 -13.122 -16.704  1.00 81.70           H  
ATOM   4078  ND1 HIS A 248      -1.718 -10.246 -18.132  1.00 81.70           N  
ATOM   4079  HD1 HIS A 248      -1.961  -9.346 -18.522  1.00 81.70           H  
ATOM   4080  CE1 HIS A 248      -0.525 -10.853 -18.230  1.00 81.70           C  
ATOM   4081  HE1 HIS A 248       0.349 -10.434 -18.706  1.00 81.70           H  
ATOM   4082  NE2 HIS A 248      -0.571 -12.072 -17.676  1.00 81.70           N  
ATOM   4083  N   GLN A 249      -5.940  -8.630 -14.829  1.00 64.30           N  
ATOM   4084  H   GLN A 249      -5.151  -8.203 -14.364  1.00 64.30           H  
ATOM   4085  CA  GLN A 249      -7.248  -7.987 -14.691  1.00 64.30           C  
ATOM   4086  HA  GLN A 249      -8.001  -8.548 -15.245  1.00 64.30           H  
ATOM   4087  C   GLN A 249      -7.190  -6.598 -15.313  1.00 64.30           C  
ATOM   4088  CB  GLN A 249      -7.692  -7.938 -13.220  1.00 64.30           C  
ATOM   4089  HB2 GLN A 249      -6.837  -7.710 -12.584  1.00 64.30           H  
ATOM   4090  HB3 GLN A 249      -8.432  -7.148 -13.093  1.00 64.30           H  
ATOM   4091  O   GLN A 249      -6.240  -5.847 -15.080  1.00 64.30           O  
ATOM   4092  CG  GLN A 249      -8.342  -9.267 -12.801  1.00 64.30           C  
ATOM   4093  HG2 GLN A 249      -7.683 -10.100 -13.048  1.00 64.30           H  
ATOM   4094  HG3 GLN A 249      -9.257  -9.397 -13.378  1.00 64.30           H  
ATOM   4095  CD  GLN A 249      -8.698  -9.338 -11.319  1.00 64.30           C  
ATOM   4096  NE2 GLN A 249      -9.435 -10.348 -10.913  1.00 64.30           N  
ATOM   4097 HE21 GLN A 249      -9.687 -10.351  -9.935  1.00 64.30           H  
ATOM   4098 HE22 GLN A 249      -9.770 -11.035 -11.572  1.00 64.30           H  
ATOM   4099  OE1 GLN A 249      -8.322  -8.523 -10.493  1.00 64.30           O  
ATOM   4100  N   SER A 250      -8.216  -6.231 -16.079  1.00 56.84           N  
ATOM   4101  H   SER A 250      -8.991  -6.863 -16.222  1.00 56.84           H  
ATOM   4102  CA  SER A 250      -8.429  -4.818 -16.360  1.00 56.84           C  
ATOM   4103  HA  SER A 250      -7.498  -4.394 -16.735  1.00 56.84           H  
ATOM   4104  C   SER A 250      -8.809  -4.107 -15.063  1.00 56.84           C  
ATOM   4105  CB  SER A 250      -9.492  -4.607 -17.427  1.00 56.84           C  
ATOM   4106  HB2 SER A 250      -9.318  -5.289 -18.259  1.00 56.84           H  
ATOM   4107  HB3 SER A 250      -9.449  -3.582 -17.795  1.00 56.84           H  
ATOM   4108  O   SER A 250      -9.401  -4.691 -14.152  1.00 56.84           O  
ATOM   4109  OG  SER A 250     -10.752  -4.834 -16.856  1.00 56.84           O  
ATOM   4110  HG  SER A 250     -11.260  -5.211 -17.579  1.00 56.84           H  
ATOM   4111  N   ILE A 251      -8.504  -2.815 -14.990  1.00 52.68           N  
ATOM   4112  H   ILE A 251      -8.014  -2.397 -15.769  1.00 52.68           H  
ATOM   4113  CA  ILE A 251      -8.876  -1.964 -13.851  1.00 52.68           C  
ATOM   4114  HA  ILE A 251      -8.460  -2.402 -12.944  1.00 52.68           H  
ATOM   4115  C   ILE A 251     -10.412  -1.934 -13.671  1.00 52.68           C  
ATOM   4116  CB  ILE A 251      -8.263  -0.553 -14.047  1.00 52.68           C  
ATOM   4117  HB  ILE A 251      -8.711  -0.109 -14.936  1.00 52.68           H  
ATOM   4118  O   ILE A 251     -10.902  -1.659 -12.581  1.00 52.68           O  
ATOM   4119  CG1 ILE A 251      -6.728  -0.640 -14.267  1.00 52.68           C  
ATOM   4120 HG12 ILE A 251      -6.509  -1.318 -15.092  1.00 52.68           H  
ATOM   4121 HG13 ILE A 251      -6.255  -1.044 -13.372  1.00 52.68           H  
ATOM   4122  CG2 ILE A 251      -8.568   0.364 -12.848  1.00 52.68           C  
ATOM   4123 HG21 ILE A 251      -8.141   1.356 -12.995  1.00 52.68           H  
ATOM   4124 HG22 ILE A 251      -8.169  -0.075 -11.933  1.00 52.68           H  
ATOM   4125 HG23 ILE A 251      -9.644   0.497 -12.732  1.00 52.68           H  
ATOM   4126  CD1 ILE A 251      -6.057   0.691 -14.631  1.00 52.68           C  
ATOM   4127 HD11 ILE A 251      -6.048   1.363 -13.774  1.00 52.68           H  
ATOM   4128 HD12 ILE A 251      -5.025   0.501 -14.929  1.00 52.68           H  
ATOM   4129 HD13 ILE A 251      -6.585   1.159 -15.462  1.00 52.68           H  
ATOM   4130  N   THR A 252     -11.176  -2.256 -14.721  1.00 61.33           N  
ATOM   4131  H   THR A 252     -10.728  -2.550 -15.577  1.00 61.33           H  
ATOM   4132  CA  THR A 252     -12.644  -2.315 -14.715  1.00 61.33           C  
ATOM   4133  HA  THR A 252     -13.022  -1.643 -13.944  1.00 61.33           H  
ATOM   4134  C   THR A 252     -13.214  -3.701 -14.387  1.00 61.33           C  
ATOM   4135  CB  THR A 252     -13.203  -1.836 -16.066  1.00 61.33           C  
ATOM   4136  HB  THR A 252     -14.291  -1.884 -16.048  1.00 61.33           H  
ATOM   4137  O   THR A 252     -14.429  -3.836 -14.283  1.00 61.33           O  
ATOM   4138  CG2 THR A 252     -12.778  -0.404 -16.397  1.00 61.33           C  
ATOM   4139 HG21 THR A 252     -13.064   0.258 -15.579  1.00 61.33           H  
ATOM   4140 HG22 THR A 252     -13.282  -0.076 -17.306  1.00 61.33           H  
ATOM   4141 HG23 THR A 252     -11.700  -0.348 -16.547  1.00 61.33           H  
ATOM   4142  OG1 THR A 252     -12.718  -2.650 -17.107  1.00 61.33           O  
ATOM   4143  HG1 THR A 252     -13.006  -2.282 -17.945  1.00 61.33           H  
ATOM   4144  N   GLY A 253     -12.384  -4.742 -14.240  1.00 51.51           N  
ATOM   4145  H   GLY A 253     -11.390  -4.584 -14.329  1.00 51.51           H  
ATOM   4146  CA  GLY A 253     -12.843  -6.129 -14.078  1.00 51.51           C  
ATOM   4147  HA2 GLY A 253     -13.624  -6.161 -13.320  1.00 51.51           H  
ATOM   4148  HA3 GLY A 253     -12.004  -6.735 -13.734  1.00 51.51           H  
ATOM   4149  C   GLY A 253     -13.399  -6.775 -15.358  1.00 51.51           C  
ATOM   4150  O   GLY A 253     -13.811  -7.932 -15.328  1.00 51.51           O  
ATOM   4151  N   LEU A 254     -13.391  -6.064 -16.487  1.00 45.59           N  
ATOM   4152  H   LEU A 254     -13.021  -5.125 -16.439  1.00 45.59           H  
ATOM   4153  CA  LEU A 254     -13.763  -6.580 -17.806  1.00 45.59           C  
ATOM   4154  HA  LEU A 254     -14.428  -7.437 -17.700  1.00 45.59           H  
ATOM   4155  C   LEU A 254     -12.502  -7.041 -18.541  1.00 45.59           C  
ATOM   4156  CB  LEU A 254     -14.492  -5.470 -18.588  1.00 45.59           C  
ATOM   4157  HB2 LEU A 254     -13.824  -4.613 -18.673  1.00 45.59           H  
ATOM   4158  HB3 LEU A 254     -14.693  -5.827 -19.598  1.00 45.59           H  
ATOM   4159  O   LEU A 254     -11.639  -6.213 -18.812  1.00 45.59           O  
ATOM   4160  CG  LEU A 254     -15.816  -5.005 -17.952  1.00 45.59           C  
ATOM   4161  HG  LEU A 254     -15.652  -4.728 -16.910  1.00 45.59           H  
ATOM   4162  CD1 LEU A 254     -16.339  -3.770 -18.685  1.00 45.59           C  
ATOM   4163 HD11 LEU A 254     -16.521  -4.009 -19.733  1.00 45.59           H  
ATOM   4164 HD12 LEU A 254     -15.605  -2.967 -18.621  1.00 45.59           H  
ATOM   4165 HD13 LEU A 254     -17.268  -3.435 -18.224  1.00 45.59           H  
ATOM   4166  CD2 LEU A 254     -16.887  -6.096 -18.015  1.00 45.59           C  
ATOM   4167 HD21 LEU A 254     -16.585  -6.950 -17.409  1.00 45.59           H  
ATOM   4168 HD22 LEU A 254     -17.825  -5.711 -17.616  1.00 45.59           H  
ATOM   4169 HD23 LEU A 254     -17.038  -6.414 -19.046  1.00 45.59           H  
ATOM   4170  N   TYR A 255     -12.360  -8.331 -18.845  1.00 45.75           N  
ATOM   4171  H   TYR A 255     -13.097  -8.978 -18.604  1.00 45.75           H  
ATOM   4172  CA  TYR A 255     -11.260  -8.811 -19.691  1.00 45.75           C  
ATOM   4173  HA  TYR A 255     -10.312  -8.684 -19.168  1.00 45.75           H  
ATOM   4174  C   TYR A 255     -11.211  -7.990 -20.989  1.00 45.75           C  
ATOM   4175  CB  TYR A 255     -11.453 -10.303 -20.014  1.00 45.75           C  
ATOM   4176  HB2 TYR A 255     -12.498 -10.492 -20.259  1.00 45.75           H  
ATOM   4177  HB3 TYR A 255     -10.877 -10.534 -20.910  1.00 45.75           H  
ATOM   4178  O   TYR A 255     -12.176  -7.997 -21.750  1.00 45.75           O  
ATOM   4179  CG  TYR A 255     -11.006 -11.260 -18.923  1.00 45.75           C  
ATOM   4180  CD1 TYR A 255      -9.697 -11.779 -18.952  1.00 45.75           C  
ATOM   4181  HD1 TYR A 255      -9.017 -11.483 -19.737  1.00 45.75           H  
ATOM   4182  CD2 TYR A 255     -11.891 -11.651 -17.898  1.00 45.75           C  
ATOM   4183  HD2 TYR A 255     -12.898 -11.262 -17.880  1.00 45.75           H  
ATOM   4184  CE1 TYR A 255      -9.271 -12.685 -17.963  1.00 45.75           C  
ATOM   4185  HE1 TYR A 255      -8.266 -13.082 -17.978  1.00 45.75           H  
ATOM   4186  CE2 TYR A 255     -11.470 -12.561 -16.908  1.00 45.75           C  
ATOM   4187  HE2 TYR A 255     -12.155 -12.863 -16.130  1.00 45.75           H  
ATOM   4188  OH  TYR A 255      -9.746 -13.965 -15.994  1.00 45.75           O  
ATOM   4189  HH  TYR A 255     -10.456 -14.191 -15.388  1.00 45.75           H  
ATOM   4190  CZ  TYR A 255     -10.157 -13.081 -16.941  1.00 45.75           C  
ATOM   4191  N   GLU A 256     -10.108  -7.284 -21.240  1.00 42.05           N  
ATOM   4192  H   GLU A 256      -9.348  -7.289 -20.575  1.00 42.05           H  
ATOM   4193  CA  GLU A 256      -9.808  -6.822 -22.594  1.00 42.05           C  
ATOM   4194  HA  GLU A 256     -10.725  -6.517 -23.098  1.00 42.05           H  
ATOM   4195  C   GLU A 256      -9.249  -8.035 -23.343  1.00 42.05           C  
ATOM   4196  CB  GLU A 256      -8.858  -5.608 -22.602  1.00 42.05           C  
ATOM   4197  HB2 GLU A 256      -8.529  -5.449 -23.629  1.00 42.05           H  
ATOM   4198  HB3 GLU A 256      -7.986  -5.817 -21.982  1.00 42.05           H  
ATOM   4199  O   GLU A 256      -8.136  -8.485 -23.067  1.00 42.05           O  
ATOM   4200  CG  GLU A 256      -9.552  -4.322 -22.108  1.00 42.05           C  
ATOM   4201  HG2 GLU A 256     -10.492  -4.208 -22.648  1.00 42.05           H  
ATOM   4202  HG3 GLU A 256      -9.788  -4.440 -21.051  1.00 42.05           H  
ATOM   4203  CD  GLU A 256      -8.722  -3.034 -22.295  1.00 42.05           C  
ATOM   4204  OE1 GLU A 256      -9.247  -1.957 -21.920  1.00 42.05           O  
ATOM   4205  OE2 GLU A 256      -7.560  -3.105 -22.758  1.00 42.05           O  
ATOM   4206  N   THR A 257     -10.088  -8.626 -24.194  1.00 39.02           N  
ATOM   4207  H   THR A 257     -11.013  -8.235 -24.293  1.00 39.02           H  
ATOM   4208  CA  THR A 257      -9.688  -9.576 -25.242  1.00 39.02           C  
ATOM   4209  HA  THR A 257      -8.951 -10.279 -24.855  1.00 39.02           H  
ATOM   4210  C   THR A 257      -9.035  -8.845 -26.400  1.00 39.02           C  
ATOM   4211  CB  THR A 257     -10.889 -10.337 -25.797  1.00 39.02           C  
ATOM   4212  HB  THR A 257     -10.576 -10.908 -26.671  1.00 39.02           H  
ATOM   4213  O   THR A 257      -9.620  -7.811 -26.803  1.00 39.02           O  
ATOM   4214  CG2 THR A 257     -11.497 -11.297 -24.777  1.00 39.02           C  
ATOM   4215 HG21 THR A 257     -11.861 -10.740 -23.913  1.00 39.02           H  
ATOM   4216 HG22 THR A 257     -10.740 -12.011 -24.454  1.00 39.02           H  
ATOM   4217 HG23 THR A 257     -12.328 -11.832 -25.237  1.00 39.02           H  
ATOM   4218  OG1 THR A 257     -11.858  -9.390 -26.183  1.00 39.02           O  
ATOM   4219  HG1 THR A 257     -11.331  -8.678 -26.551  1.00 39.02           H  
ATOM   4220  OXT THR A 257      -8.033  -9.387 -26.905  1.00 39.02           O  
TER    4221      THR A 257                                                       
END   
